# Supplementary material for: Worldwide research trends in Crohn’s disease treatment over the past 2 decades: a bibliometric analysis
Source: Front Pharmacol. 2024 Oct 8;15:1441785. doi: 10.3389/fphar.2024.1441785 (PMC11493645; doi:10.3389/fphar.2024.1441785)
Supplement: Supplementary file 1 [file DataSheet1.zip]

Archive with 26 entries (25 files):
- raw data 1/
- raw data 1/download_1.txt
- raw data 1/download_10.txt
- raw data 1/download_11.txt
- raw data 1/download_12.txt
- raw data 1/download_13.txt
- raw data 1/download_14.txt
- raw data 1/download_15.txt
- raw data 1/download_16.txt
- raw data 1/download_17.txt
- raw data 1/download_18.txt
- raw data 1/download_19.txt
- raw data 1/download_2.txt
- raw data 1/download_20.txt
- raw data 1/download_21.txt
- raw data 1/download_22.txt
- raw data 1/download_23.txt
- raw data 1/download_24.txt
- raw data 1/download_25.txt
- raw data 1/download_3.txt
- raw data 1/download_4.txt
- raw data 1/download_5.txt
- raw data 1/download_6.txt
- raw data 1/download_7.txt
- raw data 1/download_8.txt
- raw data 1/download_9.txt
