# Supplementary material for: Worldwide research trends in Crohn’s disease treatment over the past 2 decades: a bibliometric analysis
Source: Front Pharmacol. 2024 Oct 8;15:1441785. doi: 10.3389/fphar.2024.1441785 (PMC11493645; doi:10.3389/fphar.2024.1441785)
Supplement: Supplementary file 1 [file DataSheet1.zip › raw data 1/download_1.txt]

FN Clarivate Analytics Web of Science
VR 1.0
PT J
AU Tietjen, K
   Behrens, R
   Weimann, E
AF Tietjen, Katja
   Behrens, Rolf
   Weimann, Edda
TI Growth failure in children and adolescents with Crohn's disease
SO TURKISH JOURNAL OF GASTROENTEROLOGY
LA English
DT Article
DE Corticosteroid treatment; Crohn's disease; growth hormone deficiency;
   inflammation; inflammatory bowel disease; PCDAI; short stature
ID INFLAMMATORY-BOWEL-DISEASE; HORMONE EXCRETION; ALTERNATE-DAY; IMPAIRED
   CHILDREN; RETARDED-CHILDREN; REFERENCE VALUES; SHORT STATURE;
   DEFICIENCY; THERAPY; PUBERTY
AB Background/aims: A clinical analysis in children, adolescents and young adults with Crohns disease was performed to investigate if growth failure is caused by an impaired growth hormone secretion in these patients. Methods: 40 patients with Crohn's disease (26 male, 14 female) with an average age of 16,7 years (median: 17,0 years, range: 4-29) were included in the study. The observation period varied from 8 months to 16,7 years, patient's age ranged from 4 years tip to 29 years. To examine growth hormone excretion, urinary growth hormone was measured using an in vitro immunoradiometric assay in three morning urine samples, Renal function was obtained by analysing creatinine and alpha-1-microglobulin in the same samples. Observation period, chronological age, height, growth rate, pubertal stage, localisation, peidatric Crohn disease activitiy index and corticasteroid treatment as well as IGF-1 levels were determined. We found normal urinary growth hormone levels in Crohn's disease concluding that growth failure in patients with Crohn's disease is not caused by growth hormone deficiency. Evenly corticosteroid therapy did not appear to be the most responsible factor for growth failure in Crohn's disease. Conclusions: Disease activity indicated by a high peidatric Crohn disease activitiy index score had an important impact on impaired growth in children and adolescents with Crohn's disease.
C1 [Tietjen, Katja; Weimann, Edda] Univ Erlangen Nurnberg, Kinder & Jugendklin, Klin Kinderheilkunde & Jugendmed, Sankt Bernward Krankenhaus Hildesheim, Nurnberg, Germany.
   [Behrens, Rolf] Sudklinikum, Klin Kinder & Jugendl, Nurnberg, Germany.
C3 University of Erlangen Nuremberg
RP Tietjen, K (通讯作者)，Kandinskystr 5, D-38159 Vechelde, Germany.
EM katja.tietjen@web.de
CR Ballinger A, 2002, HORM RES, V58, P7, DOI 10.1159/000064756
   BARTON JR, 1989, BRIT MED J, V298, P865, DOI 10.1136/bmj.298.6677.865
   Bona G, 1999, CLIN ENDOCRINOL, V50, P775
   Borrelli O, 2004, DIGEST LIVER DIS, V36, P342, DOI 10.1016/j.dld.2003.12.014
   BRAEGGER CP, 1993, J PEDIATR GASTR NUTR, V16, P49, DOI 10.1097/00005176-199301000-00009
   BRESSON JL, 1992, HORM RES, V38, P76, DOI 10.1159/000182575
   BROYER M, 1992, J PEDIATR-US, V120, P721, DOI 10.1016/S0022-3476(05)80234-3
   Calenda KA, 2005, INFLAMM BOWEL DIS, V11, P435, DOI 10.1097/01.MIB.0000159321.58773.a6
   Castro C, 2002, HORM RES, V58, P165, DOI 10.1159/000065489
   Cezard JP, 2002, HORM RES, V58, P11, DOI 10.1159/000064759
   Charron M, 1997, Q J Nucl Med, V41, P309
   Chen K, 1997, SURGERY, V121, P212, DOI 10.1016/S0039-6060(97)90292-0
   CHONG SKF, 1984, J PEDIATR GASTR NUTR, V3, P529, DOI 10.1097/00005176-198409000-00009
   CURTIS JJ, 1981, AM J KIDNEY DIS, V1, P166, DOI 10.1016/S0272-6386(81)80023-6
   FARTHING MJG, 1981, GUT, V22, P933, DOI 10.1136/gut.22.11.933
   Ferguson A, 1998, BAILLIERE CLIN GASTR, V12, P93, DOI 10.1016/S0950-3528(98)90087-2
   FORTES ES, 1995, BRAZ J MED BIOL RES, V28, P433
   Georges P, 1997, HORM RES, V47, P30, DOI 10.1159/000185365
   GRIFFITHS AM, 1993, GUT, V34, P939, DOI 10.1136/gut.34.7.939
   Griffiths AM, 1998, BAILLIERE CLIN GASTR, V12, P115, DOI 10.1016/S0950-3528(98)90088-4
   HARMS HK, 1994, ACTA PAEDIATR, V83, P22, DOI 10.1111/j.1651-2227.1994.tb13224.x
   HENKER J, 1996, J PEDIAT, V12, P1066
   HOKKENKOELEGA ACS, 1994, J PEDIATR ENDOCRINOL, V7, P119
   HYAMS JS, 1988, J PEDIATR-US, V113, P249, DOI 10.1016/S0022-3476(88)80260-9
   KEMP SF, 1989, CURRENT THERAPY PEDI, P199
   KIRSCHNER BS, 1981, GASTROENTEROLOGY, V80, P10
   KIRSCHNER BS, 1986, GASTROENTEROLOGY, V91, P830, DOI 10.1016/0016-5085(86)90683-9
   KIRSCHNER BS, 1988, J AM COLL NUTR, V7, P301, DOI 10.1080/07315724.1988.10720247
   KIRSCHNER BS, 1993, J PEDIATR GASTR NUTR, V16, P368, DOI 10.1097/00005176-199305000-00003
   Kotake M, 1996, HORM METAB RES, V28, P565, DOI 10.1055/s-2007-979854
   MAIN KM, 1994, J CLIN ENDOCR METAB, V79, P865, DOI 10.1210/jc.79.3.865
   MCLAIN BI, 1990, ARCH DIS CHILD, V65, P760, DOI 10.1136/adc.65.7.760
   Newby EA, 2005, COCHRANE DB SYST REV, DOI 10.1002/14651858.CD003873.pub2
   OGURA T, 1995, INTERNAL MED, V34, P112, DOI 10.2169/internalmedicine.34.112
   OKUNO A, 1987, ACTA PAEDIATR SCAND, P74
   POLITO C, 1986, ACTA PAEDIATR SCAND, V75, P245, DOI 10.1111/j.1651-2227.1986.tb10193.x
   ROSENTHAL SR, 1983, PEDIATRICS, V72, P481
   Slonim AE, 2000, NEW ENGL J MED, V342, P1633, DOI 10.1056/NEJM200006013422203
   TENORE A, 1977, J CLIN ENDOCR METAB, V44, P622, DOI 10.1210/jcem-44-4-622
   Thalange NKS, 1996, J CLIN ENDOCR METAB, V81, P100, DOI 10.1210/jc.81.1.100
   Toublanc JE, 1997, ANN NY ACAD SCI, V816, P60, DOI 10.1111/j.1749-6632.1997.tb52130.x
   TURNER G, 1993, ANN CLIN BIOCHEM, V30, P540, DOI 10.1177/000456329303000602
   WALKER JM, 1988, ACTA PAEDIATR JAPON, V30, P35
NR 43
TC 5
Z9 7
U1 0
U2 2
PU AVES
PI SISLI
PA BUYUKDERE CAD 105-9, MECIDIYEKOY, SISLI, ISTANBUL 34394, TURKEY
SN 1300-4948
EI 2148-5607
J9 TURK J GASTROENTEROL
JI Turk. J. Gastroenterol.
PD MAR
PY 2009
VL 20
IS 1
BP 13
EP 19
PG 7
WC Gastroenterology & Hepatology
WE Science Citation Index Expanded (SCI-EXPANDED)
SC Gastroenterology & Hepatology
GA 436LX
UT WOS:000265416700004
PM 19330730
DA 2024-01-22
ER

PT J
AU Kauzman, A
   Quesnel-Mercier, A
   Lalonde, B
AF Kauzman, Adel
   Quesnel-Mercier, Annie
   Lalonde, Benoit
TI Orofacial granulomatosis: 2 case reports and literature review
SO JOURNAL OF THE CANADIAN DENTAL ASSOCIATION
LA English
DT Review
DE Crohn disease/diagnosis; granulomatosis; orofacial; mouth
   diseases/diagnosis
ID MELKERSSON-ROSENTHAL-SYNDROME; ORO-FACIAL GRANULOMATOSIS;
   CHEILITIS-GRANULOMATOSA; CROHNS-DISEASE; MANAGEMENT; MANIFESTATIONS;
   THALIDOMIDE; HEREDITARY
AB Orofacial granulomatosis comprises a group of diseases characterized by noncaseating granulomatous inflammation affecting the soft tissues of the oral and maxillofacial region. The most common clinical presentation is persistent swelling of one or both lips. It is important to establish the diagnosis accurately because this condition is sometimes a manifestation of Crohn's disease or sarcoidosis. This article describes 2 cases of orofacial granulomatosis, in one of which the condition was a manifestation of Crohn's disease. The diagnostic approach to and the treatment of orofacial granulomatosis are reviewed.
C1 Univ Montreal, Fac Dent, Dept Stomatol, Montreal, PQ H3C 3J7, Canada.
   Univ Laval, Fac Dent, Quebec City, PQ G1K 7P4, Canada.
C3 Universite de Montreal; Laval University
RP Kauzman, A (通讯作者)，Univ Montreal, Fac Dent, Dept Stomatol, POB 6128,Ctr Ville Stn, Montreal, PQ H3C 3J7, Canada.
CR Alawi Faizan, 2005, Dent Clin North Am, V49, P203
   ALLEN CM, 1990, J AM ACAD DERMATOL, V23, P444, DOI 10.1016/0190-9622(90)70238-D
   CARR RD, 1966, ARCH DERMATOL, V93, P426, DOI 10.1001/archderm.93.4.426
   De Quatrebarbes J, 2004, ANN DERMATOL VENER, V131, P55, DOI 10.1016/S0151-9638(04)93543-0
   Dupuy A, 1999, ARCH DERMATOL, V135, P439, DOI 10.1001/archderm.135.4.439
   El-Hakim M, 2004, J ORAL MAXIL SURG, V62, P1114, DOI 10.1016/j.joms.2003.11.013
   Girlich C, 2002, EUR J GASTROEN HEPAT, V14, P873, DOI 10.1097/00042737-200208000-00010
   GREENE RM, 1989, J AM ACAD DERMATOL, V21, P1263, DOI 10.1016/S0190-9622(89)70341-8
   Hegarty A, 2003, ORAL SURG ORAL MED O, V95, P576, DOI 10.1067/moe.2002.113
   Kalmar J R, 1994, Periodontol 2000, V6, P101, DOI 10.1111/j.1600-0757.1994.tb00030.x
   Lim SH, 1997, GUT, V40, P683, DOI 10.1136/gut.40.5.683
   LLOYD DA, 1994, J CLIN GASTROENTEROL, V18, P213, DOI 10.1097/00004836-199404000-00008
   Medeiros M, 2002, ANN ALLERG ASTHMA IM, V88, P421, DOI 10.1016/S1081-1206(10)62375-7
   MEISELSTOSIEK M, 1990, ACTA DERM-VENEREOL, V70, P221
   Mignogna MD, 2004, J AM ACAD DERMATOL, V51, P265, DOI 10.1016/s0190-9622(03)00769-2
   Mignogna MD, 2003, J ORAL PATHOL MED, V32, P200, DOI 10.1034/j.1600-0714.2003.00106.x
   Muelleger RR, 2000, ARCH DERMATOL, V136, P1502, DOI 10.1001/archderm.136.12.1502
   Neville BW, 2002, ORAL MAXILLOFACIAL P, p[360, 425, 519]
   Olivier V, 2000, ARCH PEDIATRIE, V7, P274, DOI 10.1016/S0929-693X(00)88745-X
   PACHOR ML, 1989, ORAL SURG ORAL MED O, V67, P393, DOI 10.1016/0030-4220(89)90380-0
   PATTON DW, 1985, BRIT J ORAL MAX SURG, V23, P235, DOI 10.1016/0266-4356(85)90038-5
   PLAUTH M, 1991, J CLIN GASTROENTEROL, V13, P29, DOI 10.1097/00004836-199102000-00008
   SAKUNTABHAI A, 1993, ARCH DERMATOL, V129, P477, DOI 10.1001/archderm.129.4.477
   Schreiber S, 2005, NAT REV GENET, V6, P376, DOI 10.1038/nrg1607
   Sciubba JJ, 2003, J ORAL PATHOL MED, V32, P576, DOI 10.1034/j.1600-0714.2003.t01-1-00056.x
   Spielmann AC, 2000, J FR OPHTALMOL, V23, P261
   van der Waal RIF, 2002, INT J DERMATOL, V41, P225, DOI 10.1046/j.1365-4362.2002.01466.x
   WIESENFELD D, 1985, Q J MED, V54, P101
   WILLIAMS PM, 1991, ORAL SURG ORAL MED O, V72, P436, DOI 10.1016/0030-4220(91)90555-Q
   WORSAAE N, 1982, ORAL SURG ORAL MED O, V54, P404, DOI 10.1016/0030-4220(82)90387-5
   ZIMMER WM, 1992, ORAL SURG ORAL MED O, V74, P610, DOI 10.1016/0030-4220(92)90354-S
NR 31
TC 22
Z9 23
U1 0
U2 6
PU CANADIAN DENTAL ASSOC
PI OTTAWA
PA 1815 ALTA VISTA DRIVE, OTTAWA, ON K1G 3Y6, CANADA
SN 1488-2159
J9 J CAN DENT ASSOC
JI J. Can. Dent. Assoc.
PD MAY
PY 2006
VL 72
IS 4
BP 325
EP 329
PG 5
WC Dentistry, Oral Surgery & Medicine
WE Science Citation Index Expanded (SCI-EXPANDED)
SC Dentistry, Oral Surgery & Medicine
GA 160YO
UT WOS:000245980800012
PM 16684476
DA 2024-01-22
ER

PT J
AU Park, JR
   Pfeil, SA
AF Park, Jean R.
   Pfeil, Sheryl A.
TI Primary Care of the Patient with Inflammatory Bowel Disease
SO MEDICAL CLINICS OF NORTH AMERICA
LA English
DT Article
DE Inflammatory bowel disease; Ulcerative colitis; Crohn disease;
   Extraintestinal manifestations; Routine health maintenance
ID CROHNS-DISEASE; ULCERATIVE-COLITIS; HEALTH MAINTENANCE; ACTIVITY INDEX;
   MANAGEMENT; RISK; PREVALENCE; SURGERY; OSTEOPOROSIS; INFLIXIMAB
AB Inflammatory bowel disease (IBD) includes 2 major disorders, ulcerative colitis and Crohn's disease, both of which are due to inflammatory dysregulation in the gastrointestinal tract. Ulcerative colitis and Crohn's disease have many overlapping as well as distinguishing features in pathophysiology and management. This article highlights aspects of IBD that are most applicable to a primary care physician's practice. Also detailed are disease-related and treatment-related, and routine health maintenance practices for patients with IBD.
C1 [Park, Jean R.] Ohio State Univ, Coll Med, Div Hosp Med, Dept Internal Med, Columbus, OH 43210 USA.
   [Park, Jean R.; Pfeil, Sheryl A.] Wexner Med Ctr, Columbus, OH 43210 USA.
C3 University System of Ohio; Ohio State University; University System of
   Ohio; Ohio State University
RP Pfeil, SA (通讯作者)，Ohio State Univ, Coll Med, Div Gastroenterol Hepatol & Nutr, Dept Internal Med, 395 West 12th Ave, Columbus, OH 43210 USA.
EM Sheryl.Pfeil@osumc.edu
CR Advisory Committee on Immunization Practices, 2014, REC AD IMM SCHED US
   [Anonymous], 2003, Gastroenterology, V124, P791
   Berg AM, 2013, INFLAMM BOWEL DIS, V19, P194, DOI 10.1002/ibd.22964
   Bernstein CN, 2013, INFLAMM BOWEL DIS, V19, P2001, DOI 10.1097/MIB.0b013e318281f3bb
   Bernstein CN, 2006, CLIN GASTROENTEROL H, V4, P152, DOI 10.1016/j.cgh.2005.10.014
   Bernstein CN, 2003, GASTROENTEROLOGY, V124, P795, DOI 10.1053/gast.2003.50106
   BEST WR, 1976, GASTROENTEROLOGY, V70, P439
   Best WR, 2006, INFLAMM BOWEL DIS, V12, P304, DOI 10.1097/01.MIB.0000215091.77492.2a
   Burger D, 2011, GASTROENTEROLOGY, V140, P1827, DOI 10.1053/j.gastro.2011.02.045
   Committee on Practice BulletinsGynecology, 2012, Obstet Gynecol, V120, P1222, DOI http://10.1097/AOG.0b013e318277c92a
   Costamagna P., 2004, Morbidity and Mortality Weekly Report, V53, P683
   D'Haens G, 2008, LANCET, V371, P660, DOI 10.1016/S0140-6736(08)60304-9
   Dignass A, 2010, J CROHNS COLITIS, V4, P28, DOI 10.1016/j.crohns.2009.12.002
   Fardet L, 2012, AM J PSYCHIAT, V169, P491, DOI 10.1176/appi.ajp.2011.11071009
   Farraye FA, 2010, GASTROENTEROLOGY, V138, P746, DOI [10.1053/j.gastro.2009.12.037, 10.1053/j.gastro.2009.12.035]
   Felekis T, 2009, INFLAMM BOWEL DIS, V15, P29, DOI 10.1002/ibd.20584
   Freeman HJ, 2007, CAN J GASTROENTEROL, V21, P583, DOI 10.1155/2007/917649
   Fuller-Thomson E, 2006, INFLAMM BOWEL DIS, V12, P697, DOI 10.1097/00054725-200608000-00005
   Grainge MJ, 2010, LANCET, V375, P657, DOI 10.1016/S0140-6736(09)61963-2
   Kroger Andrew T., 2011, Morbidity and Mortality Weekly Report, V60, P3
   HARVEY RF, 1980, LANCET, V1, P514
   Hwang C, 2012, INFLAMM BOWEL DIS, V18, P1961, DOI 10.1002/ibd.22906
   Kappelman MD, 2007, CLIN GASTROENTEROL H, V5, P1424, DOI 10.1016/j.cgh.2007.07.012
   Kornbluth A, 2010, AM J GASTROENTEROL, V105, P501, DOI 10.1038/ajg.2009.727
   Laine L, 2015, GASTROENTEROLOGY, V148, P639, DOI 10.1053/j.gastro.2015.01.031
   Lémann M, 2006, GASTROENTEROLOGY, V130, P1054, DOI 10.1053/j.gastro.2006.02.014
   Lichtenstein GR, 2009, AM J GASTROENTEROL, V104, P465, DOI 10.1038/ajg.2008.168
   Lichtenstein GR, 2006, GASTROENTEROLOGY, V130, P940, DOI 10.1053/j.gastro.2006.01.048
   Loftus EV, 2004, GASTROENTEROLOGY, V126, P1504, DOI 10.1053/j.gastro.2004.01.063
   Long MD, 2012, GASTROENTEROLOGY, V143, P390, DOI 10.1053/j.gastro.2012.05.004
   McGrath J, 2004, Cochrane Database Syst Rev, pCD004722
   MONSEN U, 1990, AM J GASTROENTEROL, V85, P711
   Moscandrew M, 2009, INFLAMM BOWEL DIS, V15, P1399, DOI 10.1002/ibd.20944
   MUNKHOLM P, 1993, GASTROENTEROLOGY, V105, P1716, DOI 10.1016/0016-5085(93)91068-S
   Orholm M, 2000, SCAND J GASTROENTERO, V35, P1075
   ORHOLM M, 1991, NEW ENGL J MED, V324, P84, DOI 10.1056/NEJM199101103240203
   Peyrin-Biroulet L, 2011, GASTROENTEROLOGY, V141, P1621, DOI 10.1053/j.gastro.2011.06.050
   Podolsky DK, 2002, NEW ENGL J MED, V347, P417, DOI 10.1056/NEJMra0804647
   Rahier JF, 2014, J CROHNS COLITIS, V8, P443, DOI 10.1016/j.crohns.2013.12.013
   Reich KM, 2014, ALIMENT PHARM THER, V40, P629, DOI 10.1111/apt.12873
   Rungoe C, 2015, CLIN GASTROENTEROL H, V13, P693, DOI 10.1016/j.cgh.2014.07.036
   Samuel S, 2013, INFLAMM BOWEL DIS, V19, P1858, DOI 10.1097/MIB.0b013e31828c84c5
   Sands BE, 2004, INFLAMM BOWEL DIS, V10, P677, DOI 10.1097/00054725-200409000-00028
   Selby L, 2008, INFLAMM BOWEL DIS, V14, P253, DOI 10.1002/ibd.20266
   Selby L, 2011, DIGEST DIS SCI, V56, P819, DOI 10.1007/s10620-010-1329-8
   Shanahan F, 2012, CLIN GASTROENTEROLOG, P355
   Sinclair JA, 2012, GASTROENTEROL CLIN N, V41, P325, DOI 10.1016/j.gtc.2012.01.006
   Sorrentino D, 2013, EXPERT REV GASTROENT, V7, P689, DOI 10.1586/17474124.2013.842895
   Vermeire SV, 2012, CLIN GASTROENTEROLOG, P372
   Walker EA, 1996, GEN HOSP PSYCHIAT, V18, P220, DOI 10.1016/0163-8343(96)00036-9
   Walker JR, 2008, AM J GASTROENTEROL, V103, P1989, DOI 10.1111/j.1572-0241.2008.01980.x
   Wenzl HH, 2012, GASTROENTEROL CLIN N, V41, P651, DOI 10.1016/j.gtc.2012.06.006
   Williams Horace, 2008, Curr Gastroenterol Rep, V10, P597, DOI 10.1007/s11894-008-0108-6
NR 53
TC 2
Z9 2
U1 0
U2 6
PU W B SAUNDERS CO-ELSEVIER INC
PI PHILADELPHIA
PA 1600 JOHN F KENNEDY BOULEVARD, STE 1800, PHILADELPHIA, PA 19103-2899 USA
SN 0025-7125
EI 1557-9859
J9 MED CLIN N AM
JI Med. Clin. N. Am.
PD SEP
PY 2015
VL 99
IS 5
BP 969
EP +
DI 10.1016/j.mcna.2015.05.009
PG 20
WC Medicine, General & Internal
WE Science Citation Index Expanded (SCI-EXPANDED)
SC General & Internal Medicine
GA CS0TW
UT WOS:000361776100006
PM 26320042
DA 2024-01-22
ER

PT J
AU Girszyn, N
   Leport, J
   Arnaud, L
   Kahn, JE
   Piette, AM
   Bletry, O
AF Girszyn, Nicolas
   Leport, Jacques
   Arnaud, Laurent
   Kahn, Jean-Emmanuel
   Piette, Anne-Marie
   Bletry, Olivier
TI Crohn's disease affecting only vulvoperineal area
SO PRESSE MEDICALE
LA English
DT Article
ID MANIFESTATIONS; METRONIDAZOLE; INFLIXIMAB
AB Introduction > Vulvar involvement in Crohns disease is uncommon. we report here a rare case of Crohn disease affecting only the vulva and perineum.
   Case > A 55-year-old women hod been followed at another hospital since 1995 for histology-proved Crohn disease affecting only the vulvoperineal area. Treatment with infliximab led to a relapse in 2001. The patient was hospitalized because of a new vulvar and perineal flare-up, with major vulvar edema, aphthoid vulvar and perineal erosions and fissures. Findings from upper endoscopy and colonoscopy were normal. A biopsy sample of the ulcerated tissue showed inflammatory infiltration including histiocytes and macrophages. No microorganisms were found. The initial course was favorable, with systemic corticosteroid therapy and azathioprine. Clinical relapse during the corticosteroid tapering necessitated infliximab.
   Discussion > Vulvar localizations of Crohns disease ore uncommon. They may precede gastrointestinal involvement by many years or very rarely be isolated, as here. Typical clinical appearance includes edema and ulcerations. other causes of granulomatous vulvar and perineal lesions must be ruled out. There is no consensus for its treatment. This case indicates that infliximab, which is used in fistulized Crohns disease, con be useful for vulvar and perineal involvement. Physicians must recognize that on rare occasions vulvar involvement is possible without any gastrointestinal localization.
C1 [Girszyn, Nicolas; Leport, Jacques; Arnaud, Laurent; Kahn, Jean-Emmanuel; Piette, Anne-Marie; Bletry, Olivier] Hop Foch, Serv Med Interne, Suresnes, France.
C3 Hospital Foch
RP Girszyn, N (通讯作者)，10 Bis Ave Marc Haye Le Golf, F-27100 Le Vaudreuil, France.
EM girszyn_nicolas@yahoo.fr
RI KAHN, Jean-Emmanuel/S-8509-2018
OI KAHN, Jean-Emmanuel/0000-0002-9565-6074; NICOLAS,
   GIRSZYN/0000-0003-3719-4139
CR Conscience I, 2006, ANN DERMATOL VENER, V133, P585, DOI 10.1016/S0151-9638(06)70969-3
   DANZI JT, 1988, ARCH INTERN MED, V148, P297, DOI 10.1001/archinte.148.2.297
   EGUIA B, 2004, JOURN DERM PAR
   Geyer AS, 2000, ARCH DERMATOL, V136, P459, DOI 10.1001/archderm.136.4.459
   HackzellBradley M, 1996, ARCH DERMATOL, V132, P928, DOI 10.1001/archderm.132.8.928
   KANO Y, 1992, J AM ACAD DERMATOL, V27, P629, DOI 10.1016/S0190-9622(08)80203-4
   Kolivras A, 2003, DERMATOLOGY, V206, P381, DOI 10.1159/000069963
   PIETTE F, 1992, ANN DERMATOL VENER, V119, P297
   Porzionato A, 2005, FORENSIC SCI INT, V155, P24, DOI 10.1016/j.forsciint.2004.10.022
   Preston PW, 2006, CLIN EXP DERMATOL, V31, P378, DOI 10.1111/j.1365-2230.2006.02079.x
NR 10
TC 6
Z9 7
U1 0
U2 2
PU MASSON EDITEUR
PI MOULINEAUX CEDEX 9
PA 21 STREET CAMILLE DESMOULINS, ISSY, 92789 MOULINEAUX CEDEX 9, FRANCE
SN 0755-4982
J9 PRESSE MED
JI Presse Med.
PD DEC
PY 2007
VL 36
IS 12
BP 1762
EP 1765
DI 10.1016/j.lpm.2007.02.037
PN 1
PG 4
WC Medicine, General & Internal
WE Science Citation Index Expanded (SCI-EXPANDED)
SC General & Internal Medicine
GA 249XY
UT WOS:000252265200011
PM 17587537
DA 2024-01-22
ER

PT J
AU Matsumoto, T
AF Matsumoto, Takayuki
TI Treatment of inflammatory immunologic disease - 2. Anti-cytokine
   therapies in inflammatory bowel disease
SO INTERNAL MEDICINE
LA English
DT Article; Proceedings Paper
CT 103rd Annual Scientific Meeting of the
   Japanese-Society-of-Internal-Medicine
CY APR   14, 2006
CL Tokyo, JAPAN
SP Japanese Soc Internal Med
DE Crohn's disease; TNF-alpha; infliximab
ID CROHNS-DISEASE; INFLIXIMAB; SAFETY
C1 Hyogo Med Univ, Dept Gastroenterol, Nishinomiya, Hyogo, Japan.
C3 University of Hyogo; Hyogo College of Medicine
RP Matsumoto, T (通讯作者)，Hyogo Med Univ, Dept Gastroenterol, Nishinomiya, Hyogo, Japan.
EM matsut@hyo-med.ac.jp
CR Hanauer SB, 2002, LANCET, V359, P1541, DOI 10.1016/S0140-6736(02)08512-4
   Lichtenstein GR, 2005, GASTROENTEROLOGY, V128, P862, DOI 10.1053/j.gastro.2005.01.048
   Rutgeerts P, 1999, GASTROENTEROLOGY, V117, P761, DOI 10.1016/S0016-5085(99)70332-X
   Sandborn WJ, 1999, INFLAMM BOWEL DIS, V5, P119, DOI 10.1097/00054725-199905000-00008
   Sandborn WJ, 2002, GASTROENTEROLOGY, V122, P1592, DOI 10.1053/gast.2002.33426
NR 5
TC 1
Z9 1
U1 0
U2 1
PU JAPAN SOC INTERNAL MEDICINE
PI TOKYO
PA 34-3 3-CHOME HONGO BUNKYO-KU, TOKYO, 113, JAPAN
SN 0918-2918
J9 INTERNAL MED
JI Intern. Med.
PY 2007
VL 46
IS 16
BP 1303
EP 1305
DI 10.2169/internalmedicine.46.1912
PG 3
WC Medicine, General & Internal
WE Conference Proceedings Citation Index - Science (CPCI-S); Science Citation Index Expanded (SCI-EXPANDED)
SC General & Internal Medicine
GA 343HS
UT WOS:000258844700010
OA Bronze
DA 2024-01-22
ER

PT J
AU Judge, C
   Saeidi, R
   Sugrue, K
   Rabbitt, L
   Keogh, A
   Byron, C
   Zulquernain, SA
   Gleeson, S
   O'Toole, A
   Buckley, M
   Slattery, E
   Doherty, G
   McCarthy, J
AF Judge, Ciaran
   Saeidi, Reza
   Sugrue, Kathleen
   Rabbitt, Louise
   Keogh, Aine
   Byron, Clodagh
   Zulquernain, Syed Akbar
   Gleeson, Sarah
   O'Toole, Aoibhlinn
   Buckley, Martin
   Slattery, Eoin
   Doherty, Glen
   McCarthy, Jane
TI Combining Therapies in Inflammatory Bowel Disease: End of the Line or a
   New Era?
SO INFLAMMATORY BOWEL DISEASES
LA English
DT Article
DE IBD; Crohn's disease; ulcerative colitis; combined biologics; combined
   targeted treatment; small molecules; biologics
ID CROHNS-DISEASE; SAFETY
C1 [Judge, Ciaran; Saeidi, Reza; Sugrue, Kathleen; Rabbitt, Louise; Keogh, Aine; Byron, Clodagh; Zulquernain, Syed Akbar; Gleeson, Sarah; O'Toole, Aoibhlinn; Buckley, Martin; Slattery, Eoin; Doherty, Glen; McCarthy, Jane] Investigator Network Inflammatory Bowel Dis Thera, INITIat, Dublin, Ireland.
   [Judge, Ciaran; Sugrue, Kathleen; Gleeson, Sarah; Buckley, Martin; McCarthy, Jane] Mercy Univ Hosp, Dept Gastroenterol, Cork, Ireland.
   [Saeidi, Reza; Doherty, Glen] St Vincents Univ Hosp, Dept Gastroenterol & Colorectal Dis, Dublin, Ireland.
   [Rabbitt, Louise; Keogh, Aine; Slattery, Eoin] Galway Univ Hosp, Dept Gastroenterol, Galway, Ireland.
   [Byron, Clodagh; Zulquernain, Syed Akbar] Cork Univ Hosp, Dept Gastroenterol, Cork, Ireland.
   [O'Toole, Aoibhlinn] Beaumont Univ Hosp, Dept Gastroenterol, Dublin, Ireland.
C3 University College Cork; University College Dublin; Saint Vincent's
   University Hospital; Ollscoil na Gaillimhe-University of Galway;
   University College Cork
RP Judge, C (通讯作者)，Mercy Univ Hosp, Cork, Ireland.
EM ciaranjudge@gmail.com
RI Judge, Ciaran/GNW-6202-2022
OI Saeidi, Reza/0000-0001-5725-1562; Doherty, Glen/0000-0003-4384-5049
CR Gomollon F, 2017, J CROHNS COLITIS, V11, P3, DOI 10.1093/ecco-jcc/jjw168
   Neurath MF, 2019, NAT IMMUNOL, V20, P970, DOI 10.1038/s41590-019-0415-0
   Privitera G, 2021, J CROHNS COLITIS, V15, P335, DOI 10.1093/ecco-jcc/jjaa149
   Sands BE, 2007, INFLAMM BOWEL DIS, V13, P2, DOI 10.1002/ibd.20014
   Schreiner Philipp, 2019, Inflamm Intest Dis, V4, P79, DOI 10.1159/000500721
   Targan SR, 1997, NEW ENGL J MED, V337, P1029, DOI 10.1056/NEJM199710093371502
   Targownik LE, 2012, AM J GASTROENTEROL, V107, P1228, DOI 10.1038/ajg.2012.127
   Yang E, 2020, ALIMENT PHARM THER, V51, P1031, DOI 10.1111/apt.15719
NR 8
TC 7
Z9 7
U1 0
U2 0
PU OXFORD UNIV PRESS INC
PI CARY
PA JOURNALS DEPT, 2001 EVANS RD, CARY, NC 27513 USA
SN 1078-0998
EI 1536-4844
J9 INFLAMM BOWEL DIS
JI Inflamm. Bowel Dis.
PD JUN
PY 2021
VL 27
IS 6
BP 956
EP 959
DI 10.1093/ibd/izab028
EA FEB 2021
PG 4
WC Gastroenterology & Hepatology
WE Science Citation Index Expanded (SCI-EXPANDED)
SC Gastroenterology & Hepatology
GA SI3SL
UT WOS:000654747600029
PM 33544119
DA 2024-01-22
ER

PT J
AU Marotto, D
   Atzeni, F
   Ardizzone, S
   Monteleone, G
   Giorgi, V
   Sarzi-Puttini, P
AF Marotto, Daniela
   Atzeni, Fabiola
   Ardizzone, Sandro
   Monteleone, Giovanni
   Giorgi, Valeria
   Sarzi-Puttini, Piercarlo
TI Extra-intestinal manifestations of inflammatory bowel diseases
SO PHARMACOLOGICAL RESEARCH
LA English
DT Review
DE Inflammatory bowel disease; Crohn disease; Ulcerative colitis;
   Extra-intestinal manifestations (EIMs); Treatment
ID CROHNS-DISEASE; INTERSTITIAL NEPHRITIS; RISK-FACTORS; AMYLOIDOSIS;
   EVOLUTION; DIAGNOSIS; FEATURES; HEALTH
AB Inflammatory bowel disease (IBDs), including the two main subtypes of Crohn's disease and ulcerative colitis, not only affects the gastrointestinal system, but also has a wide range of extra-intestinal manifestations (EIMs) that are major sources of morbidity and disability, and therefore represent what can be considered a real syndrome. The pathogenetic mechanisms underlying these EIMs are unknown, but some may share a common pathogenesis with IBD and others may be due to IBD treatment. The aim of this review is to examine our current knowledge of IBD EIMs and their treatment.
C1 [Marotto, Daniela] AST Sardegna, Rheumatol Unit, P Dettori Hosp, Tempio Pausania, Italy.
   [Atzeni, Fabiola] Univ Messina, Rheumatol Unit, Messina, Italy.
   [Ardizzone, Sandro] Milan Univ, Sch Med, Internal Med Dept, Gastroenterol Unit,ASST Fatebenefratelli Sacco, Milan, Italy.
   [Monteleone, Giovanni] Univ Roma Tor Vergata, Dept Syst Med, Rome, Italy.
   [Giorgi, Valeria; Sarzi-Puttini, Piercarlo] Milan Univ, Sch Med, Internal Med Dept, Rheumatol Unit,ASST Fatebenefratelli Sacco, Milan, Italy.
C3 University of Messina; University of Milan; University of Rome Tor
   Vergata; University of Milan
RP Marotto, D (通讯作者)，AST Sardegna, Rheumatol Unit, P Dettori Hosp, Tempio Pausania, Italy.
EM daniela.marotto@tiscali.it
RI Monteleone, Giovanni/AAE-1418-2021
CR Abegunde AT, 2016, WORLD J GASTROENTERO, V22, P7625, DOI 10.3748/wjg.v22.i34.7625
   Alinaghi F, 2020, J CROHNS COLITIS, V14, P351, DOI 10.1093/ecco-jcc/jjz152
   Ambruzs JM, 2018, RHEUM DIS CLIN N AM, V44, P699, DOI 10.1016/j.rdc.2018.06.007
   Ananthakrishnan AN, 2015, DIGEST DIS SCI, V60, P290, DOI 10.1007/s10620-014-3350-9
   Ardizzone S, 2005, DRUGS, V65, P2253, DOI 10.2165/00003495-200565160-00002
   ARDIZZONE S, 2008, DIGEST LIVER DIS, V40, pS25
   Atarbashi-Moghadam S, 2016, J CLIN DIAGN RES, V10, pZD12, DOI 10.7860/JCDR/2016/22573.9032
   Atzeni F, 2014, AUTOIMMUN REV, V13, P20, DOI 10.1016/j.autrev.2013.06.006
   Atzeni F, 2009, WORLD J GASTROENTERO, V15, P2469, DOI 10.3748/wjg.15.2469
   Béji S, 2004, PRESSE MED, V33, P862, DOI 10.1016/S0755-4982(04)98773-8
   Bernstein Charles N, 2019, J Can Assoc Gastroenterol, V2, pS73, DOI 10.1093/jcag/gwy053
   Brooklyn T, 2006, BRIT MED J, V333, P181, DOI 10.1136/bmj.333.7560.181
   Cassinotti A, 2014, AUTOIMMUN REV, V13, P1, DOI 10.1016/j.autrev.2013.06.007
   Chams S, 2019, INT J IMMUNOPATH PH, V33, DOI 10.1177/2058738419866567
   COOKE WT, 1980, Q J MED, V49, P363
   Corica D, 2016, J CROHNS COLITIS, V10, P226, DOI 10.1093/ecco-jcc/jjv138
   D'Incà R, 2009, DIGEST LIVER DIS, V41, P565, DOI 10.1016/j.dld.2009.01.013
   DeVos M, 1996, GASTROENTEROLOGY, V110, P1696, DOI 10.1053/gast.1996.v110.pm8964393
   Di Fabio F, 2011, SEMIN THROMB HEMOST, V37, P220, DOI 10.1055/s-0031-1273086
   Dolan KT, 2017, MOL NUTR FOOD RES, V61, DOI 10.1002/mnfr.201600129
   Fiorino G, 2014, AUTOIMMUN REV, V13, P15, DOI 10.1016/j.autrev.2013.06.005
   Fousekis Fotios S, 2018, J Clin Med Res, V10, P743, DOI 10.14740/jocmr3561w
   Fousekis FS, 2018, GASTROENTEROL RES, V11, P83, DOI 10.14740/gr990w
   Fraser JS, 2001, ALIMENT PHARM THERAP, V15, P1131, DOI 10.1046/j.1365-2036.2001.01041.x
   Fu Y, 2018, JAMA DERMATOL, V154, P1417, DOI 10.1001/jamadermatol.2018.3631
   Greuter T, 2017, CLIN REV ALLERG IMMU, V53, P413, DOI 10.1007/s12016-017-8617-4
   Guan QD, 2019, J IMMUNOL RES, V2019, DOI 10.1155/2019/7247238
   Hedin CRH, 2019, J CROHNS COLITIS, V13, P541, DOI 10.1093/ecco-jcc/jjy191
   Herrlinger KR, 2001, ALIMENT PHARM THER, V15, P363, DOI 10.1046/j.1365-2036.2001.00940.x
   Hibi T, 2006, J GASTROENTEROL, V41, P10, DOI 10.1007/s00535-005-1744-3
   Hodson R, 2016, NATURE, V540, pS97, DOI 10.1038/540S97a
   Iida T, 2019, J CLIN MED, V8, DOI 10.3390/jcm8070916
   Izzedine H, 2002, GASTROENTEROLOGY, V123, P1436, DOI 10.1053/gast.2002.36613
   Juillerat P., 2020, DIGESTION, P1
   Krela-Kazmierczak I, 2018, POL ARCH INTERN MED, V128, P447, DOI 10.20452/pamw.4292
   Kristensen SL, 2014, CIRC-HEART FAIL, V7, P717, DOI 10.1161/CIRCHEARTFAILURE.114.001152
   Kristensen SL, 2013, PLOS ONE, V8, DOI 10.1371/journal.pone.0056944
   Labarca G, 2019, BMC PULM MED, V19, DOI 10.1186/s12890-019-0963-y
   Lachmann HJ, 2007, NEW ENGL J MED, V356, P2361, DOI 10.1056/NEJMoa070265
   Lakatos PL, 2009, DIGEST DIS, V27, P215, DOI 10.1159/000228553
   Lamb CA, 2019, GUT, V68, pS1, DOI 10.1136/gutjnl-2019-318484
   Langan SM, 2012, J INVEST DERMATOL, V132, P2166, DOI 10.1038/jid.2012.130
   Levine Jonathan S, 2011, Gastroenterol Hepatol (N Y), V7, P235
   Lima BD, 2014, INT OPHTHALMOL, V34, P1141, DOI 10.1007/s10792-014-9940-x
   LIND E, 1985, SCAND J GASTROENTERO, V20, P665, DOI 10.3109/00365528509089192
   LOWDELL CP, 1986, DIS COLON RECTUM, V29, P351, DOI 10.1007/BF02554129
   Ma HL, 2010, ARTHRITIS RHEUM-US, V62, P430, DOI 10.1002/art.27203
   Majewski S, 2015, ARCH MED SCI, V11, P1179, DOI 10.5114/aoms.2015.56343
   Marcus SB, 2008, J PEDIATR GASTR NUTR, V46, P338, DOI 10.1097/MPG.0b013e31806dc2c4
   McConnell N, 2002, BJU INT, V89, P835, DOI 10.1046/j.1464-410X.2002.02739.x
   Melgar S, 2010, AUTOIMMUNITY, V43, P463, DOI 10.3109/08916931003674709
   MIELANTS H, 1995, J RHEUMATOL, V22, P2273
   Miyaoka M, 2011, DIGEST ENDOSC, V23, P157, DOI 10.1111/j.1443-1661.2010.01069.x
   Moninuola OO, 2018, ALIMENT PHARM THER, V47, P1428, DOI 10.1111/apt.14606
   Ng SC, 2017, LANCET, V390, P2769, DOI 10.1016/S0140-6736(17)32448-0
   Olivieri I, 2014, AUTOIMMUN REV, V13, P822, DOI 10.1016/j.autrev.2014.04.003
   Olpin JD, 2017, RADIOGRAPHICS, V37, P1135, DOI 10.1148/rg.2017160121
   Orchard TR, 2000, GASTROENTEROLOGY, V118, P274, DOI 10.1016/S0016-5085(00)70209-5
   Pellicano R, 2018, POL ARCH INTERN MED, V128, P411, DOI 10.20452/pamw.4325
   Perez-Martinez I, 2011, GASTROENTEROL HEPATO, V34, P212
   Picchianti-Diamanti A, 2020, AUTOIMMUN REV, V19, DOI 10.1016/j.autrev.2019.102457
   Pizzoferrato M, 2019, NUTRIENTS, V11, DOI 10.3390/nu11102281
   Plumptre I, 2018, INFLAMM BOWEL DIS, V24, P2510, DOI 10.1093/ibd/izy174
   Ramos-Casals M, 2007, MEDICINE, V86, P242, DOI 10.1097/MD.0b013e3181441a68
   Rasmussen HH, 1999, SCAND J GASTROENTERO, V34, P199
   Ribaldone D.G., 2019, MINERVA GASTROENTERO
   Sattianayagam PT, 2013, DIGEST DIS SCI, V58, P1689, DOI 10.1007/s10620-012-2549-x
   Sgambato D, 2019, WORLD J CLIN CASES, V7, P1908, DOI 10.12998/wjcc.v7.i15.1908
   Sheth T, 2014, J CLIN GASTROENTEROL, V48, P308, DOI 10.1097/MCG.0000000000000067
   Silveira MG, 2008, CAN J GASTROENTEROL, V22, P689, DOI 10.1155/2008/824168
   Sobolewska-Wlodarczyk A, 2018, J PHYSIOL PHARMACOL, V69
   States V, 2020, DIGEST DIS SCI, V65, P2675, DOI 10.1007/s10620-019-05999-4
   Suh Hyun Yi, 2019, Korean J Gastroenterol, V73, P285, DOI 10.4166/kjg.2019.73.5.285
   Szafors P., 2018, OSTEOPOROS INT
   Tillack C, 2014, GUT, V63, P567, DOI 10.1136/gutjnl-2012-302853
   Tokuyama H, 2010, CLIN EXP NEPHROL, V14, P483, DOI 10.1007/s10157-010-0294-z
   Tonolini M, 2013, ABDOM IMAGING, V38, P32, DOI 10.1007/s00261-012-9876-4
   Cuquerella JT, 2016, J CROHNS COLITIS, V10, P1245, DOI 10.1093/ecco-jcc/jjw080
   Troncoso LL, 2017, WORLD J GASTROENTERO, V23, P5836, DOI 10.3748/wjg.v23.i32.5836
   van Bodegraven AA, 2020, OSTEOPOROSIS INT, V31, P637, DOI 10.1007/s00198-019-05234-w
   Vavricka SR, 2015, INFLAMM BOWEL DIS, V21, P1794, DOI 10.1097/MIB.0000000000000429
   Wu P, 2017, EXP THER MED, V13, P395, DOI 10.3892/etm.2016.3966
   Yamamoto Junya, 1999, Stomach and Intestine (Tokyo), V34, P1255
   Yu YYR, 2017, SEMIN PEDIATR SURG, V26, P349, DOI 10.1053/j.sempedsurg.2017.10.003
NR 84
TC 18
Z9 18
U1 0
U2 3
PU ACADEMIC PRESS LTD- ELSEVIER SCIENCE LTD
PI LONDON
PA 24-28 OVAL RD, LONDON NW1 7DX, ENGLAND
SN 1043-6618
EI 1096-1186
J9 PHARMACOL RES
JI Pharmacol. Res.
PD NOV
PY 2020
VL 161
AR 105206
DI 10.1016/j.phrs.2020.105206
PG 8
WC Pharmacology & Pharmacy
WE Science Citation Index Expanded (SCI-EXPANDED)
SC Pharmacology & Pharmacy
GA PI3JG
UT WOS:000600990100057
PM 32998068
DA 2024-01-22
ER

PT J
AU Caprilli, R
   Latella, G
   Frieri, G
AF Caprilli, Renzo
   Latella, Giovanni
   Frieri, Giuseppe
TI Treatment of inflammatory bowel diseases: To heal the wound or to heal
   the sick?
SO JOURNAL OF CROHNS & COLITIS
LA English
DT Article
DE IBD; Ulcerative colitis; Crohn's disease; Mucosal healing; Treatment
ID CROHNS-DISEASE; ULCERATIVE-COLITIS; 5-AMINOSALICYLIC ACID; EPISODIC
   TREATMENT; DOUBLE-BLIND; AZATHIOPRINE; INFLIXIMAB; THERAPY;
   METHOTREXATE; MESALAZINE
C1 [Caprilli, Renzo] Univ Roma La Sapienza, Rome, Italy.
   [Latella, Giovanni; Frieri, Giuseppe] Univ LAquila, Dept Internal Med, GI unit, Laquila, Italy.
C3 Sapienza University Rome; University of L'Aquila
RP Caprilli, R (通讯作者)，Via Novella 11, I-00199 Rome, Italy.
EM Caprilli@interfree.it
OI Latella, Giovanni/0000-0001-6341-5711
CR Allez M, 2002, AM J GASTROENTEROL, V97, P947
   Allez M, 2010, WORLD J GASTROENTERO, V16, P2626, DOI 10.3748/wjg.v16.i21.2626
   Ardizzone S, 2006, GUT, V55, P47, DOI 10.1136/gut.2005.068809
   Ardizzone S, 2011, CLIN GASTROENTEROL H, V9, P483, DOI 10.1016/j.cgh.2010.12.028
   BARON JH, 1964, BRIT MED J, V1, P89, DOI 10.1136/bmj.1.5375.89
   Bouguen G, 2011, GUT, V60, P1178, DOI 10.1136/gut.2010.234617
   CELLIER C, 1994, GUT, V35, P231, DOI 10.1136/gut.35.2.231
   Colombel JF, 2010, NEW ENGL J MED, V362, P1383, DOI 10.1056/NEJMoa0904492
   D'Haens G, 1999, GASTROENTEROLOGY, V116, P1029, DOI 10.1016/S0016-5085(99)70005-3
   D'Haens G, 2007, GASTROENTEROLOGY, V132, P763, DOI 10.1053/j.gastro.2006.12.038
   de Chambrun GP, 2010, NAT REV GASTRO HEPAT, V7, P15, DOI 10.1038/nrgastro.2009.203
   DHaens G, 1997, GASTROENTEROLOGY, V112, P1475, DOI 10.1016/S0016-5085(97)70027-1
   Geboes K., 2003, INFLAMM BOWEL DIS, V4, P255
   Hanauer SB, 2007, AM J GASTROENTEROL, V102, pS462, DOI 10.14309/00000434-200709002-00937
   Hopkins RJ, 1996, GASTROENTEROLOGY, V110, P1244, DOI 10.1053/gast.1996.v110.pm8613015
   Kamm MA, 2007, GASTROENTEROLOGY, V132, P66, DOI 10.1053/j.gastro.2006.10.011
   KOZAREK RA, 1989, ANN INTERN MED, V110, P353, DOI 10.7326/0003-4819-110-5-353
   Kruis W, 2009, GUT, V58, P233, DOI 10.1136/gut.2008.154302
   Laharie D, 2011, ALIMENT PHARM THER, V33, P714, DOI 10.1111/j.1365-2036.2010.04569.x
   Latella G, 2011, J CROHNS COLITIS, V5, P1, DOI 10.1016/j.crohns.2010.11.003
   LennardJones JE, 1996, LANCET, V347, P1708, DOI 10.1016/S0140-6736(96)90800-4
   Lichtenstein GR, 2011, ALIMENT PHARM THER, V33, P672, DOI 10.1111/j.1365-2036.2010.04575.x
   Marshall JK, 1997, GUT, V40, P775, DOI 10.1136/gut.40.6.775
   MARY JY, 1989, GUT, V30, P983, DOI 10.1136/gut.30.7.983
   MODIGLIANI R, 1990, GASTROENTEROLOGY, V98, P811, DOI 10.1016/0016-5085(90)90002-I
   Moser G, 2008, INFLAMM BOWEL DIS, V14, pS47, DOI 10.1002/ibd.20564
   Ochsenkühn T, 2011, GUT, V60, P1294, DOI 10.1136/gut.2010.218180
   ODZE R, 1993, AM J SURG PATHOL, V17, P869, DOI 10.1097/00000478-199309000-00002
   Paoluzi OA, 2002, ALIMENT PHARM THER, V16, P1751, DOI 10.1046/j.1365-2036.2002.01340.x
   Peyrin-Biroulet L, 2011, J CROHNS COLITIS, V5, P477, DOI 10.1016/j.crohns.2011.06.009
   Reinisch W, 2011, GUT, V60, P780, DOI 10.1136/gut.2010.221127
   Rubin DT, 2011, CLIN GASTROENTEROL H, V9, P456, DOI 10.1016/j.cgh.2011.03.009
   Rutgeerts P, 2004, GASTROENTEROLOGY, V126, P402, DOI 10.1053/j.gastro.2003.11.014
   Rutgeerts P, 2006, GASTROINTEST ENDOSC, V63, P433, DOI 10.1016/j.gie.2005.08.011
   Rutgeerts P, 2005, NEW ENGL J MED, V353, P2462, DOI 10.1056/NEJMoa050516
   Rutter M, 2004, GASTROENTEROLOGY, V126, P451, DOI 10.1053/j.gastro.2003.11.010
   Rutter MD, 2004, GUT, V53, P1813, DOI 10.1136/gut.2003.038505
   Sandborn WJ, 2007, ALIMENT PHARM THER, V26, P205, DOI 10.1111/j.1365-2036.2007.03361.x
   SANDBORN WJ, 1995, GASTROENTEROLOGY, V109, P1808, DOI 10.1016/0016-5085(95)90747-5
   Strober W, 2007, J CLIN INVEST, V117, P514, DOI 10.1172/JCI30587
   VANDULLEMEN HM, 1995, GASTROENTEROLOGY, V109, P129, DOI 10.1016/0016-5085(95)90277-5
NR 41
TC 11
Z9 12
U1 0
U2 1
PU OXFORD UNIV PRESS
PI OXFORD
PA GREAT CLARENDON ST, OXFORD OX2 6DP, ENGLAND
SN 1873-9946
EI 1876-4479
J9 J CROHNS COLITIS
JI J. Crohns Colitis
PD JUN
PY 2012
VL 6
IS 5
BP 621
EP 625
DI 10.1016/j.crohns.2012.02.009
PG 5
WC Gastroenterology & Hepatology
WE Science Citation Index Expanded (SCI-EXPANDED)
SC Gastroenterology & Hepatology
GA 950ZF
UT WOS:000304689700018
PM 22425510
OA Bronze
DA 2024-01-22
ER

PT J
AU Jones, JL
   Foxx-Orenstein, AE
AF Jones, Jennifer L.
   Foxx-Orenstein, Amy E.
TI The role of probiotics in inflammatory bowel disease
SO DIGESTIVE DISEASES AND SCIENCES
LA English
DT Review
DE probiotics; inflammatory bowel disease; Crohn's disease; ulcerative
   colitis; review; bacteria
ID CROHNS-DISEASE; SACCHAROMYCES-BOULARDII; ESCHERICHIA-COLI; DOUBLE-BLIND;
   MAINTENANCE TREATMENT; ULCERATIVE-COLITIS; THERAPY; REMISSION;
   POUCHITIS; FLORA
C1 Mayo Clin, Div Gastroenterol & Hepatol, Rochester, MN 55905 USA.
C3 Mayo Clinic
RP Jones, JL (通讯作者)，Mayo Clin, Div Gastroenterol & Hepatol, 200 1st St SW, Rochester, MN 55905 USA.
EM foxx-orenstein.amy@mayo.edu
CR BARON JH, 1964, BRIT MED J, V1, P89, DOI 10.1136/bmj.1.5375.89
   Braat H, 2004, AM J CLIN NUTR, V80, P1618, DOI 10.1093/ajcn/80.6.1618
   Büning C, 2004, ALIMENT PHARM THER, V19, P1073, DOI 10.1111/j.1365-2036.2004.01967.x
   Cario E, 2005, GUT, V54, P1182, DOI 10.1136/gut.2004.062794
   CARTUN RW, 1993, MODERN PATHOL, V6, P212
   Cobrin GM, 2005, IMMUNOL REV, V206, P277, DOI 10.1111/j.0105-2896.2005.00293.x
   D'Haens GR, 1998, GASTROENTEROLOGY, V114, P262, DOI 10.1016/S0016-5085(98)70476-7
   Donohue DC, 1998, LACTIC ACID BACTERIA, P369
   Duchmann R, 1995, CLIN EXP IMMUNOL, V102, P448
   Farina C, 2001, J CLIN GASTROENTEROL, V33, P251, DOI 10.1097/00004836-200109000-00019
   Fedorak RN, 2004, INFLAMM BOWEL DIS, V10, P286, DOI 10.1097/00054725-200405000-00018
   Fedorak RN, 2003, GASTROENTEROLOGY, V124, pA377, DOI 10.1016/S0016-5085(03)81909-1
   Fioramonti J, 2003, BEST PRACT RES CL GA, V17, P711, DOI 10.1016/S1521-6918(03)00075-1
   Gionchetti P, 2000, GASTROENTEROLOGY, V119, P305, DOI 10.1053/gast.2000.9370
   Gionchetti P, 2003, GASTROENTEROLOGY, V124, P1202, DOI 10.1016/S0016-5085(03)00171-9
   Guarner F, 1998, INT J FOOD MICROBIOL, V39, P237, DOI 10.1016/S0168-1605(97)00136-0
   Guarner F, 2003, LANCET, V361, P512, DOI 10.1016/S0140-6736(03)12489-0
   Guslandi M, 2000, DIGEST DIS SCI, V45, P1462, DOI 10.1023/A:1005588911207
   Guslandi M, 2003, EUR J GASTROEN HEPAT, V15, P697, DOI 10.1097/00042737-200306000-00017
   Hamilton-Miller JMT, 1999, PUBLIC HEALTH NUTR, V2, P223, DOI 10.1017/S1368980099000282
   Hennequin C, 2000, EUR J CLIN MICROBIOL, V19, P16, DOI 10.1007/s100960050003
   Heuschen UA, 2001, DIS COLON RECTUM, V44, P487, DOI 10.1007/BF02234320
   Ingrassia I, 2005, APPL ENVIRON MICROB, V71, P2880, DOI 10.1128/AEM.71.6.2880-2887.2005
   Katz JA, 2002, GASTROENTEROLOGY, V122, pA459
   Kruis W, 2001, GASTROENTEROLOGY, V120, pA127, DOI 10.1016/S0016-5085(08)80625-7
   Macpherson A, 1996, GUT, V38, P365, DOI 10.1136/gut.38.3.365
   Malchow HA, 1997, J CLIN GASTROENTEROL, V25, P653, DOI 10.1097/00004836-199712000-00021
   Mimura T, 2002, GASTROENTEROLOGY, V122, pA81
   Neut C, 2002, AM J GASTROENTEROL, V97, P939, DOI 10.1111/j.1572-0241.2002.05613.x
   PLETINCX M, 1995, J PEDIATR GASTR NUTR, V21, P113, DOI 10.1097/00005176-199507000-00022
   Prantera C, 2002, GUT, V51, P405, DOI 10.1136/gut.51.3.405
   Rautio M, 1999, CLIN INFECT DIS, V28, P1159, DOI 10.1086/514766
   Rembacken BJ, 1999, LANCET, V354, P635, DOI 10.1016/S0140-6736(98)06343-0
   Riquelme AJ, 2003, J CLIN GASTROENTEROL, V36, P41, DOI 10.1097/00004836-200301000-00013
   Rutgeerts P, 2005, GASTROENTEROLOGY, V128, P856, DOI 10.1053/j.gastro.2005.01.010
   Salminen MK, 2002, CLIN INFECT DIS, V35, P1155, DOI 10.1086/342912
   SANDBORN WJ, 1994, MAYO CLIN PROC, V69, P409, DOI 10.1016/S0025-6196(12)61634-6
   Sartor RB, 2004, GASTROENTEROLOGY, V126, P1620, DOI 10.1053/j.gastro.2004.03.024
   Sartor RB, 2005, CURR OPIN GASTROEN, V21, P44
   Sartor RB, 2003, KIRSNERS INFLAMMATOR, P138
   SCHROEDER KW, 1987, NEW ENGL J MED, V317, P1625, DOI 10.1056/NEJM198712243172603
   Shanahan F, 2000, INFLAMM BOWEL DIS, V6, P107, DOI 10.1097/00054725-200005000-00007
   Shen B, 2005, GASTROENTEROLOGY, V128, pA586
   Shen B, 2001, GASTROENTEROLOGY, V121, P261, DOI 10.1053/gast.2001.26290
   Steidler L, 2000, SCIENCE, V289, P1352, DOI 10.1126/science.289.5483.1352
   Swidsinski A, 2002, GASTROENTEROLOGY, V122, P44, DOI 10.1053/gast.2002.30294
   Tamboli CP, 2003, BEST PRACT RES CL GA, V17, P805, DOI 10.1016/S1521-6918(03)00076-3
   Venturi A, 1999, ALIMENT PHARM THER, V13, P1103
NR 48
TC 30
Z9 32
U1 0
U2 8
PU SPRINGER
PI DORDRECHT
PA VAN GODEWIJCKSTRAAT 30, 3311 GZ DORDRECHT, NETHERLANDS
SN 0163-2116
EI 1573-2568
J9 DIGEST DIS SCI
JI Dig. Dis. Sci.
PD MAR
PY 2007
VL 52
IS 3
BP 607
EP 611
DI 10.1007/s10620-006-9225-y
PG 5
WC Gastroenterology & Hepatology
WE Science Citation Index Expanded (SCI-EXPANDED)
SC Gastroenterology & Hepatology
GA 137QG
UT WOS:000244306500001
PM 17235706
DA 2024-01-22
ER

PT J
AU Lee, TW
   Fedorak, RN
AF Lee, Thomas W.
   Fedorak, Richard N.
TI Tumor Necrosis Factor-α Monoclonal Antibodies in the Treatment of
   Inflammatory Bowel Disease: Clinical Practice Pharmacology
SO GASTROENTEROLOGY CLINICS OF NORTH AMERICA
LA English
DT Article
DE Tumor necrosis factor-alpha; Infliximab; Adalimumab; Certolizumab pegol;
   Crohn disease; Ulcerative colitis
ID SEVERE CROHNS-DISEASE; CERTOLIZUMAB PEGOL; MAINTENANCE THERAPY;
   ULCERATIVE-COLITIS; INFLIXIMAB THERAPY; TNF-ALPHA; PRACTICE GUIDELINES;
   ADALIMUMAB; SAFETY; PHARMACOKINETICS
AB In the last 10 years, anti-tumor necrosis factor (TNF)-alpha therapy has become a cornerstone in the management of autoimmune diseases Clinical trial data have consistently found that infliximab adalimumab and recently certolizumab pegol offer therapeutic benefits to patients with inflammatory bowel diseases (Crohn s disease and ulcerative colitis) Recent understanding on how these monoclonal antibodies evoke changes at the physiological and molecular levels have provided insights into disease pathogenesis and helped to identify new targets for future drug therapy With increased experience in the use of these anti-TNF-alpha antibodies the long-term safety data, use in pregnancy have become available This article provides an overview of the current knowledge regarding anti-INF-alpha therapies for clinicians caring for patients with Crohn s disease and ulcerative colitis
C1 [Lee, Thomas W.; Fedorak, Richard N.] Univ Alberta, Div Gastroenterol, Edmonton, AB T6G 2X8, Canada.
C3 University of Alberta
RP Fedorak, RN (通讯作者)，Univ Alberta, Div Gastroenterol, 2 14A Zeidler Bldg, Edmonton, AB T6G 2X8, Canada.
OI Fedorak, Richard/0000-0002-7382-0080
CR *ABB LAB, 2009, HUM MED GUID
   Aerts NE, 2010, CLIN EXP RHEUMATOL, V28, P208
   Afif W, 2009, INFLAMM BOWEL DIS, V15, P1302, DOI 10.1002/ibd.20924
   Allez M, 2009, ALIMENT PHARM THER, V31, P92, DOI 10.1111/j.1365-2036.2009.04130.x
   Arijs I, 2009, PLOS ONE, V4, DOI 10.1371/journal.pone.0007984
   Bartelds GM, 2010, ANN RHEUM DIS, V69, P817, DOI 10.1136/ard.2009.112847
   Ben-Horin S, 2010, CLIN GASTROENTEROL H, V8, P475, DOI 10.1016/j.cgh.2009.11.023
   Bendtzen K, 2009, SCAND J GASTROENTERO, V44, P774, DOI 10.1080/00365520802699278
   Bolignano D, 2010, J INVEST MED, V58, P569, DOI 10.231/JIM.0b013e3181ccc20c
   Bosani M, 2009, BIOL-TARGETS THER, V3, P77
   Bouchaud G, 2010, GASTROENTEROLOGY, V138, P2378, DOI 10.1053/j.gastro.2010.02.044
   Bourne T, 2008, BIODRUGS, V22, P331, DOI 10.2165/00063030-200822050-00005
   Campi P, 2007, CURR OPIN ALLERGY CL, V7, P393, DOI 10.1097/ACI.0b013e3282ef96df
   Cassinotti A, 2009, INFLAMM BOWEL DIS, V15, P1264, DOI 10.1002/ibd.20899
   Clare DF, 2009, EUR J GASTROEN HEPAT, V21, P71, DOI 10.1097/MEG.0b013e3283081afe
   Colombel JF, 2010, NEW ENGL J MED, V362, P1383, DOI 10.1056/NEJMoa0904492
   Colombel JF, 2009, AM J GASTROENTEROL, V104, P1170, DOI 10.1038/ajg.2009.59
   Crisafulli C, 2009, PHARMACOL RES, V60, P332, DOI 10.1016/j.phrs.2009.05.001
   Danalioglu A, 2009, HEPATO-GASTROENTEROL, V56, P729
   Dharmani Poonam, 2008, Curr Mol Pharmacol, V1, P195
   El Mourabet M, 2010, CURR DRUG TARGETS, V11, P234
   Fasanmade AA, 2010, INT J CLIN PHARM TH, V48, P297
   Fasanmade AA, 2009, EUR J CLIN PHARMACOL, V65, P1211, DOI 10.1007/s00228-009-0718-4
   Feagan BG, 2010, GASTROENTEROLOGY, V138, pS167
   Gisbert JP, 2010, INFLAMM BOWEL DIS, V16, P881, DOI 10.1002/ibd.21154
   Han XN, 2010, RECENT PATENTS INFLA, V4, P159, DOI 10.2174/187221310791163080
   Hanauer SB, 2010, ALIMENT PHARM THER, V32, P384, DOI 10.1111/j.1365-2036.2010.04360.x
   Hanauer SB, 2006, GASTROENTEROLOGY, V130, P323, DOI 10.1053/j.gastro.2005.11.030
   Hanauer SB, 2002, LANCET, V359, P1541, DOI 10.1016/S0140-6736(02)08512-4
   Hoentjen F, 2009, WORLD J GASTROENTERO, V15, P2067, DOI 10.3748/wjg.15.2067
   Horiuchi T, 2010, RHEUMATOLOGY, V49, P1215, DOI 10.1093/rheumatology/keq031
   Hvas CL, 2010, AUTOIMMUNITY, V43, P325, DOI 10.3109/08916930903509064
   Hyams JS, 2010, AM J GASTROENTEROL, V105, P1430, DOI 10.1038/ajg.2009.759
   Etchevers MJ, 2010, DRUGS, V70, P109, DOI 10.2165/11533700-000000000-00000
   Jürgens M, 2010, AM J GASTROENTEROL, V105, P1811, DOI 10.1038/ajg.2010.95
   Kane S, 2009, J CLIN GASTROENTEROL, V43, P613, DOI 10.1097/MCG.0b013e31817f9367
   Kane SV, 2009, ADV THER, V26, P936, DOI 10.1007/s12325-009-0069-7
   Kane SV, 2009, AM J GASTROENTEROL, V104, P228, DOI 10.1038/ajg.2008.71
   Karmiris K, 2009, GASTROENTEROLOGY, V137, P1628, DOI 10.1053/j.gastro.2009.07.062
   Kaymakcalan Z, 2009, CLIN IMMUNOL, V131, P308, DOI 10.1016/j.clim.2009.01.002
   Klotz U, 2007, CLIN PHARMACOKINET, V46, P645, DOI 10.2165/00003088-200746080-00002
   Kornbluth A, 2010, AM J GASTROENTEROL, V105, P501, DOI 10.1038/ajg.2009.727
   Kozuch PL, 2006, GASTROENTEROL CLIN N, V35, P757, DOI 10.1016/j.gtc.2006.09.005
   Krebs S, 2010, PHYTOMEDICINE, V17, P305, DOI 10.1016/j.phymed.2009.10.013
   Li Z, 2010, INFLAMM BOWEL DIS, V16, P1299, DOI 10.1002/ibd.21229
   Lichtenstein GR, 2009, ALIMENT PHARM THER, V30, P210, DOI 10.1111/j.1365-2036.2009.04027.x
   Lichtenstein GR, 2010, CLIN GASTROENTEROL H, V8, P600, DOI 10.1016/j.cgh.2010.01.014
   Lichtenstein GR, 2009, AM J GASTROENTEROL, V104, P465, DOI 10.1038/ajg.2008.168
   Lin MV, 2010, EXPERT REV GASTROENT, V4, P167, DOI 10.1586/EGH.10.4
   Mahadevan U, 2010, GASTROENTEROLOGY, V138, pS106
   Moss AC, 2010, DIGEST DIS SCI, V55, P1413, DOI 10.1007/s10620-009-0856-7
   O'Donnell S, 2008, ALIMENT PHARM THER, V27, P885, DOI 10.1111/j.1365-2036.2008.03648.x
   Ochenrider MG, 2010, CL LYMPH MYELOM LEUK, V10, P144, DOI 10.3816/CLML.2010.n.021
   Olsen T, 2009, SCAND J GASTROENTERO, V44, P727, DOI 10.1080/00365520902803507
   Pastorelli L, 2010, P NATL ACAD SCI USA, V107, P8017, DOI 10.1073/pnas.0912678107
   Peyrin-Biroulet L, 2010, Minerva Gastroenterol Dietol, V56, P233
   Pollono EN, 2010, CLIN RHEUMATOL, V29, P947, DOI 10.1007/s10067-010-1405-7
   Regueiro M, 2007, INFLAMM BOWEL DIS, V13, P1093, DOI 10.1002/ibd.20177
   Rosh J, 2009, AM J GASTROENTEROL, V104, pS548, DOI 10.14309/00000434-200910003-01458
   Rutgeerts P, 2005, NEW ENGL J MED, V353, P2462, DOI 10.1056/NEJMoa050516
   Sadowski DC, 2009, CAN J GASTROENTEROL, V23, P185, DOI 10.1155/2009/201430
   Sandborn WJ, 2007, GUT, V56, P1232, DOI 10.1136/gut.2006.106781
   Sandborn WJ, 2007, NEW ENGL J MED, V357, P228, DOI 10.1056/NEJMoa067594
   Sandborn WJ, 2010, CLIN GASTROENTEROL H, V8, P696, DOI 10.1016/j.cgh.2010.03.024
   Sandborn WJ, 2010, CLIN GASTROENTEROL H, V8, P688, DOI 10.1016/j.cgh.2010.04.021
   Sands BE, 2006, ALIMENT PHARM THERAP, V23, P1127, DOI 10.1111/j.1365-2036.2006.02878.x
   Schoepfer AM, 2010, INFLAMM BOWEL DIS, V16, P933, DOI 10.1002/ibd.21127
   Schreiber S, 2005, GASTROENTEROLOGY, V129, P807, DOI 10.1053/j.gastro.2005.06.064
   Schreiber S, 2007, NEW ENGL J MED, V357, P239, DOI 10.1056/NEJMoa062897
   Sorrentino D, 2010, CLIN GASTROENTEROL H, V8, P591, DOI 10.1016/j.cgh.2010.01.016
   Stallmach A, 2010, BEST PRACT RES CL GA, V24, P167, DOI 10.1016/j.bpg.2010.01.002
   Stengel JZ, 2008, WORLD J GASTROENTERO, V14, P3085, DOI 10.3748/wjg.14.3085
   Turner D, 2010, GASTROENTEROLOGY, V138, P2282, DOI 10.1053/j.gastro.2010.02.047
   van Assche G, 2010, CURR DRUG TARGETS, V11, P227
   Verri WA, 2010, ANN RHEUM DIS, V69, P1697, DOI 10.1136/ard.2009.122655
   Wallis RS, 2007, J INVEST DERM SYMP P, V12, P16, DOI 10.1038/sj.jidsymp.5650031
NR 76
TC 33
Z9 35
U1 1
U2 7
PU W B SAUNDERS CO-ELSEVIER INC
PI PHILADELPHIA
PA 1600 JOHN F KENNEDY BOULEVARD, STE 1800, PHILADELPHIA, PA 19103-2899 USA
SN 0889-8553
EI 1558-1942
J9 GASTROENTEROL CLIN N
JI Gastroenterol. Clin. North Am.
PD SEP
PY 2010
VL 39
IS 3
BP 543
EP +
DI 10.1016/j.gtc.2010.08.018
PG 16
WC Gastroenterology & Hepatology
WE Science Citation Index Expanded (SCI-EXPANDED)
SC Gastroenterology & Hepatology
GA 681DP
UT WOS:000284291900010
PM 20951917
DA 2024-01-22
ER

PT J
AU Hershfield, NB
AF Hershfield, NB
TI Disappearance of Chron's ulcers in the terminal ileum after thalidomide
   therapy
SO CANADIAN JOURNAL OF GASTROENTEROLOGY AND HEPATOLOGY
LA English
DT Article
DE Crohn's disease; intractable; thalidomide
ID REFRACTORY CROHNS-DISEASE; OPEN-LABEL; INFLIXIMAB; EFFICACY
AB A case of intractable Crohn's disease unresponsive to all forms of therapy, including multiple operations and medication, is reported. The patient responded to thalidomide and this has resulted in the disappearance of the disease in the neoterminal ileum.
   Thalidomide may be a valuable treatment in intractable cases of Crohn's disease.
   The case is presented in a chronological fashion and endoscopic photographs documenting the disappearance of the disease are presented.
C1 Univ Calgary, Dept Med, Div Gastroenterol, Calgary, AB T2N 2T9, Canada.
C3 University of Calgary
RP Hershfield, NB (通讯作者)，Univ Calgary, Dept Med, Div Gastroenterol, Calgary, AB T2N 2T9, Canada.
EM gutdoc1@shaw.ca
CR Bariol C, 2002, J GASTROEN HEPATOL, V17, P135, DOI 10.1046/j.1440-1746.2002.02564.x
   Bauditz J, 2002, GUT, V50, P196, DOI 10.1136/gut.50.2.196
   Bousvaros A, 2001, DRUGS, V61, P777, DOI 10.2165/00003495-200161060-00006
   Ehrenpreis ED, 1999, GASTROENTEROLOGY, V117, P1271, DOI 10.1016/S0016-5085(99)70276-3
   Facchini S, 2001, J PEDIATR GASTR NUTR, V32, P178, DOI 10.1097/00005176-200102000-00016
   Fox MR, 2001, GASTROENTEROLOGY, V120, P1567
   Ginsburg PM, 2001, AM J GASTROENTEROL, V96, P1305
   Ginsburg PM, 2001, ANN MED, V33, P516, DOI 10.3109/07853890108995961
   Hegarty A, 2003, ORAL SURG ORAL MED O, V95, P576, DOI 10.1067/moe.2002.113
   Kane S, 2002, J CLIN GASTROENTEROL, V35, P149, DOI 10.1097/00004836-200208000-00006
   Kolivras A, 2003, DERMATOLOGY, V206, P381, DOI 10.1159/000069963
   Odeka EB, 1997, J PEDIATR GASTR NUTR, V25, P250, DOI 10.1097/00005176-199708000-00032
   Sabate JM, 2002, ALIMENT PHARM THER, V16, P1117, DOI 10.1046/j.1365-2036.2002.01273.x
   Vasiliauskas EA, 1999, GASTROENTEROLOGY, V117, P1278, DOI 10.1016/S0016-5085(99)70277-5
   Wettstein AR, 1997, LANCET, V350, P1445, DOI 10.1016/S0140-6736(05)64206-7
NR 15
TC 4
Z9 4
U1 0
U2 3
PU HINDAWI LTD
PI LONDON
PA ADAM HOUSE, 3RD FLR, 1 FITZROY SQ, LONDON, W1T 5HF, ENGLAND
SN 2291-2797
J9 CAN J GASTROENTEROL
JI Can. J. Gastroenterol. Hepatol.
PD FEB
PY 2004
VL 18
IS 2
BP 101
EP 104
DI 10.1155/2004/296736
PG 4
WC Gastroenterology & Hepatology
WE Science Citation Index Expanded (SCI-EXPANDED)
SC Gastroenterology & Hepatology
GA 777CJ
UT WOS:000189156500005
PM 14997219
OA Green Submitted, gold
DA 2024-01-22
ER

PT J
AU Danese, S
   Solitano, V
   Jairath, V
   Peyrin-Biroulet, L
AF Danese, Silvio
   Solitano, Virginia
   Jairath, Vipul
   Peyrin-Biroulet, Laurent
TI The future of drug development for inflammatory bowel disease: the need
   to ACT (advanced combination treatment)
SO GUT
LA English
DT Article
DE IBD; crohn's disease; ulcerative colitis; drug development
ID CROHNS-DISEASE; RHEUMATOID-ARTHRITIS; BIOLOGIC THERAPY;
   ULCERATIVE-COLITIS; VEDOLIZUMAB; SAFETY; INFLIXIMAB; EFFICACY;
   USTEKINUMAB; MAINTENANCE
C1 [Danese, Silvio] Univ Vita Salute San Raffaele, IRCCS San Raffaele Sci Inst, Gastroenterol & Gastrointestinal Endoscopy Unit, Milan, Italy.
   [Solitano, Virginia] Humanitas Univ, Dept Biomed Sci, Pieve Emanuele, Milan, Italy.
   [Jairath, Vipul] Western Univ, Div Gastroenterol, Dept Med, London, ON, Canada.
   [Jairath, Vipul] Alimentiv, London, ON, Canada.
   [Peyrin-Biroulet, Laurent] Univ Lorraine, Univ Hosp Nancy, Vandoeuvre Les Nancy, France.
C3 Vita-Salute San Raffaele University; IRCCS Ospedale San Raffaele;
   Humanitas University; Western University (University of Western
   Ontario); Universite de Lorraine; CHU de Nancy
RP Danese, S (通讯作者)，Univ Vita Salute San Raffaele, IRCCS San Raffaele Sci Inst, Gastroenterol & Gastrointestinal Endoscopy Unit, Milan, Italy.
EM sdanese@hotmail.com
CR Abo H, 2019, FRONT IMMUNOL, V10, DOI 10.3389/fimmu.2019.00459
   Afzali A, 2016, AM J GASTROENTEROL, V111, pS823, DOI 10.14309/00000434-201610001-01725
   Ahmed W, 2022, CLIN GASTROENTEROL H, V20, pE361, DOI 10.1016/j.cgh.2021.03.034
   Alayo QA., 2021, INFLAMM BOWEL DIS, V27, P1698, DOI 10.1093/ibd/izab112
   Bass J, 2019, AM J GASTROENTEROL, V114, pS3
   Bethge J, 2017, BMJ OPEN GASTROENTER, V4, DOI 10.1136/bmjgast-2016-000127
   Biscaglia G, 2020, EUR J GASTROEN HEPAT, V32, P1579, DOI 10.1097/MEG.0000000000001919
   Boleto G, 2019, SEMIN ARTHRITIS RHEU, V49, P35, DOI 10.1016/j.semarthrit.2018.12.003
   Buer LCT, 2018, INFLAMM BOWEL DIS, V24, P997, DOI 10.1093/ibd/izx110
   Burisch J, 2019, CLIN GASTROENTEROL H, V17, P2704, DOI 10.1016/j.cgh.2019.03.040
   Clark-Snustad KD., 2020, GASTROENTEROLOGY, V158, DOI [10.1016/S0016-5085(20)33683-0, DOI 10.1016/S0016-5085(20)33683-0]
   Cline Abigail, 2019, Dermatol Online J, V25
   Colombel JF, 2010, NEW ENGL J MED, V362, P1383, DOI 10.1056/NEJMoa0904492
   Colombel JF, 2007, GASTROENTEROLOGY, V132, P52, DOI 10.1053/j.gastro.2006.11.041
   Colombel JF, 2019, CLIN GASTROENTEROL H, V17, P1525, DOI 10.1016/j.cgh.2018.09.033
   D'Amico F, 2021, AUTOIMMUN REV, V20, DOI 10.1016/j.autrev.2021.102849
   Dolinger MT, 2021, INFLAMM BOWEL DIS, V27, P1210, DOI 10.1093/ibd/izaa277
   Elmoursi A, 2020, INFLAMM BOWEL DIS, V26, pE62, DOI 10.1093/ibd/izaa092
   Eronen H, 2022, SCAND J GASTROENTERO, V57, P936, DOI 10.1080/00365521.2022.2045350
   Feagan BG, 2016, NEW ENGL J MED, V375, P1946, DOI 10.1056/NEJMoa1602773
   Fischer S, 2017, AM J GASTROENTEROL, V112, P1621, DOI 10.1038/ajg.2017.242
   Fradkov E, 2022, INFLAMM BOWEL DIS, V28, P895, DOI 10.1093/ibd/izab201
   Fumery M, 2020, ALIMENT PHARM THER, V52, P566, DOI 10.1111/apt.15891
   Genovese MC, 2004, ARTHRITIS RHEUM-US, V50, P1412, DOI 10.1002/art.20221
   Gillooly KM, 2017, PLOS ONE, V12, DOI 10.1371/journal.pone.0181782
   Glassner K, 2020, J DIGEST DIS, V21, P264, DOI 10.1111/1751-2980.12867
   Goessens L, 2021, UNITED EUR GASTROENT, V9, P1136, DOI 10.1002/ueg2.12170
   Goyal A, 2020, GASTROENTEROLOGY, V158, pS122
   Greenwald MW, 2011, ARTHRITIS RHEUM-US, V63, P622, DOI 10.1002/art.30194
   Greuter T, 2021, GUT, V70, P796, DOI 10.1136/gutjnl-2020-322129
   Hanauer SB, 2002, LANCET, V359, P1541, DOI 10.1016/S0140-6736(02)08512-4
   Hellmann Matthew D, 2018, N Engl J Med, V378, P2093, DOI 10.1056/NEJMoa1801946
   Hellmann MD, 2017, LANCET ONCOL, V18, P31, DOI [10.1016/S1470-2045(16)30624-6, 10.1016/s1470-2045(16)30624-6]
   Hirten R, 2015, AM J GASTROENTEROL, V110, P1737, DOI 10.1038/ajg.2015.355
   Hodi FS, 2016, LANCET ONCOL, V17, P1558, DOI 10.1016/S1470-2045(16)30366-7
   Hoivik ML, 2013, GUT, V62, P368, DOI 10.1136/gutjnl-2012-302311
   HSNN KJ., 2017, M J GASTROENTEROL
   Huff-Hardy K, 2017, INFLAMM BOWEL DIS, V23, pE49, DOI 10.1097/MIB.0000000000001232
   Jenkins RW, 2018, BRIT J CANCER, V118, P9, DOI 10.1038/bjc.2017.434
   Jensen TB, 2020, EUR J CLIN PHARMACOL, V76, P35, DOI 10.1007/s00228-019-02765-3
   Kang SE, 2021, TRANSL RES, V232, P75, DOI 10.1016/j.trsl.2021.01.004
   Kanters TA, 2017, FRONT PHARMACOL, V8, DOI 10.3389/fphar.2017.00322
   Kawalkowska JZ, 2019, SCI ADV, V5, DOI 10.1126/sciadv.aaw5422
   Kennedy NA, 2019, LANCET GASTROENTEROL, V4, P341, DOI 10.1016/S2468-1253(19)30012-3
   Kirchgesner J, 2018, GASTROENTEROLOGY, V155, P337, DOI 10.1053/j.gastro.2018.04.012
   Kuehbacher T, 2017, J CROHNS COLITIS, V11, pS357
   Kwapisz L, 2021, CLIN GASTROENTEROL H, V19, P616, DOI 10.1016/j.cgh.2020.02.017
   Le Berre C, 2019, CLIN GASTROENTEROL H, V17, P794, DOI 10.1016/j.cgh.2018.08.017
   Lee JA, 2020, INFLAMM BOWEL DIS, V26, pE146, DOI 10.1093/ibd/izaa158
   Lee SD, 2022, INFLAMM BOWEL DIS, V28, P309, DOI 10.1093/ibd/izab176
   Lemaitre M, 2017, JAMA-J AM MED ASSOC, V318, P1679, DOI 10.1001/jama.2017.16071
   Lichtenstein GR, 2018, INFLAMM BOWEL DIS, V24, P490, DOI 10.1093/ibd/izx072
   Lichtenstein GR, 2006, CLIN GASTROENTEROL H, V4, P621, DOI 10.1016/j.cgh.2006.03.002
   LIU EY, 2017, CASE REP MED, V2017, DOI DOI 10.1155/2017/5264216
   Llano EM, 2021, CROHNS COLITIS 360, V3, DOI 10.1093/crocol/otab030
   Llop-Guevara A, 2015, ARTHRITIS RES THER, V17, DOI 10.1186/s13075-015-0866-0
   Mao EJ, 2018, BMJ OPEN GASTROENTER, V5, DOI 10.1136/bmjgast-2018-000243
   Murthy SK, 2020, GUT, V69, P274, DOI 10.1136/gutjnl-2019-318440
   Olbjorn C, 2020, PEDIATR DRUGS, V22, P409, DOI 10.1007/s40272-020-00396-1
   Panaccione N, 2019, J CROHNS COLITIS, V13, pS480, DOI 10.1093/ecco-jcc/jjy222.841
   Panaccione R, 2014, GASTROENTEROLOGY, V146, P392, DOI 10.1053/j.gastro.2013.10.052
   Park JS, 2020, FASEB J, V34, P248, DOI 10.1096/fj.201900816RR
   Peyrin-Biroulet L, 2019, AUTOIMMUN REV, V18, P123, DOI 10.1016/j.autrev.2018.07.014
   Privitera G, 2021, J CROHNS COLITIS, V15, P335, DOI 10.1093/ecco-jcc/jjaa149
   Reinisch W, 2015, CLIN GASTROENTEROL H, V13, P539, DOI 10.1016/j.cgh.2014.09.031
   Ribas A, 2018, SCIENCE, V359, P1350, DOI 10.1126/science.aar4060
   Richard N, 2018, ANN RHEUM DIS, V77, DOI 10.1136/annrheumdis-2017-212819
   Roblin X, 2018, J CROHNS COLITIS, V12, P379, DOI 10.1093/ecco-jcc/jjx142
   Rogler G, 2021, GASTROENTEROLOGY, V161, P1118, DOI 10.1053/j.gastro.2021.07.042
   Rosario M, 2015, ALIMENT PHARM THER, V42, P188, DOI 10.1111/apt.13243
   Sandborn WJ, 2022, CLIN GASTROENTEROL H, V20, P578, DOI 10.1016/j.cgh.2021.02.025
   Sands BE, 2022, J CROHNS COLITIS, V16, pI042
   Sands BE, 2007, INFLAMM BOWEL DIS, V13, P2, DOI 10.1002/ibd.20014
   Schett G, 2021, NEW ENGL J MED, V385, P628, DOI 10.1056/NEJMra1909094
   Schmidt EGW, 2013, INFLAMM BOWEL DIS, V19, P1567, DOI 10.1097/MIB.0b013e318286fa1c
   Schreiber S, 2018, J GASTROENTEROL, V53, P1048, DOI 10.1007/s00535-018-1480-0
   Seki I., 2019, MEDIAT INFLAMM, V2019, P1, DOI [10.1155/2019/4176974, DOI 10.1155/2019/4176974]
   Solitano Virginia, 2021, Expert Opin Investig Drugs, V30, P1037, DOI 10.1080/13543784.2021.1974396
   Tawbi HA, 2022, NEW ENGL J MED, V386, P24, DOI 10.1056/NEJMoa2109970
   Torres J, 2020, J CROHNS COLITIS, V14, P4, DOI 10.1093/ecco-jcc/jjz180
   Van Assche G, 2008, GASTROENTEROLOGY, V134, P1861, DOI 10.1053/j.gastro.2008.03.004
   van Linschoten RCA, 2021, ALIMENT PHARM THER, V54, P234, DOI 10.1111/apt.16445
   van Vollenhoven RF, 2015, ARTHRITIS RHEUMATOL, V67, P2828, DOI 10.1002/art.39262
   Wang WF, 2019, ACG CASE REP J, V6, DOI 10.14309/crj.0000000000000226
   Weinblatt M, 2006, ARTHRITIS RHEUM, V54, P2807, DOI 10.1002/art.22070
   Weinblatt M, 2007, ANN RHEUM DIS, V66, P228, DOI 10.1136/ard.2006.055111
   Yang E, 2020, ALIMENT PHARM THER, V51, P1031, DOI 10.1111/apt.15719
   Yau T, 2020, JAMA ONCOL, V6, DOI 10.1001/jamaoncol.2020.4564
   Yzet C, 2016, AM J GASTROENTEROL, V111, P748, DOI 10.1038/ajg.2016.66
   Zhao Q, 2020, BIODRUGS, V34, P111, DOI 10.1007/s40259-019-00400-2
NR 90
TC 10
Z9 10
U1 2
U2 22
PU BMJ PUBLISHING GROUP
PI LONDON
PA BRITISH MED ASSOC HOUSE, TAVISTOCK SQUARE, LONDON WC1H 9JR, ENGLAND
SN 0017-5749
EI 1468-3288
J9 GUT
JI Gut
PD DEC
PY 2022
VL 71
IS 12
BP 2380
EP 2387
DI 10.1136/gutjnl-2022-327025
EA JUN 2022
PG 8
WC Gastroenterology & Hepatology
WE Science Citation Index Expanded (SCI-EXPANDED)
SC Gastroenterology & Hepatology
GA 6J1TN
UT WOS:000811694000001
PM 35701092
DA 2024-01-22
ER

PT J
AU Van Assche, G
   Vermeire, S
   Rutgeerts, P
AF Van Assche, Gert
   Vermeire, Severine
   Rutgeerts, Paul
TI Management of loss of response to anti-TNF drugs: Change the dose or
   change the drug?
SO JOURNAL OF CROHNS & COLITIS
LA English
DT Article
DE Crohn's disease; Ulcerative colitis; Anti-TNF agents; Infliximab;
   Adalimumab; Certolizumab; Tachyphylaxis
ID SCHEDULED MAINTENANCE TREATMENT; CROHNS-DISEASE; CERTOLIZUMAB PEGOL;
   EPISODIC TREATMENT; INFLIXIMAB MAINTENANCE; CLINICAL-RESPONSE;
   ADALIMUMAB; THERAPY; ANTIBODIES; IMMUNOGENICITY
C1 [Van Assche, Gert; Vermeire, Severine; Rutgeerts, Paul] Katholieke Univ Leuven Hosp, Div Gastroenterol, B-3000 Louvain, Belgium.
C3 Flanders Institute for Biotechnology (VIB); KU Leuven; University
   Hospital Leuven
RP Van Assche, G (通讯作者)，Katholieke Univ Leuven Hosp, Div Gastroenterol, Herestr 49, B-3000 Louvain, Belgium.
EM gert.vanassche@uzleuven.be
OI Vermeire, Severine/0000-0001-9942-3019
CR Baert F, 2003, NEW ENGL J MED, V348, P601, DOI 10.1056/NEJMoa020888
   Bartelds GM, 2007, ANN RHEUM DIS, V66, P921, DOI 10.1136/ard.2006.065615
   Clair EWS, 2002, ARTHRITIS RHEUM, V46, P1451, DOI 10.1002/art.10302
   Colombel JF, 2007, GASTROENTEROLOGY, V132, P52, DOI 10.1053/j.gastro.2006.11.041
   Farrell RJ, 2003, GASTROENTEROLOGY, V124, P917, DOI 10.1053/gast.2003.50145
   Hanauer SB, 2006, GASTROENTEROLOGY, V130, P323, DOI 10.1053/j.gastro.2005.11.030
   Hanauer SB, 2002, LANCET, V359, P1541, DOI 10.1016/S0140-6736(02)08512-4
   Hanauer SB, 2004, CLIN GASTROENTEROL H, V2, P542, DOI 10.1016/S1542-3565(04)00238-1
   Hwang WYK, 2005, METHODS, V36, P3, DOI 10.1016/j.ymeth.2005.01.001
   Maser EA, 2006, CLIN GASTROENTEROL H, V4, P1248, DOI 10.1016/j.cgh.2006.06.025
   Rutgeerts P, 2004, GASTROENTEROLOGY, V126, P402, DOI 10.1053/j.gastro.2003.11.014
   Rutgeerts P, 2006, GASTROINTEST ENDOSC, V63, P433, DOI 10.1016/j.gie.2005.08.011
   Rutgeerts P, 2005, NEW ENGL J MED, V353, P2462, DOI 10.1056/NEJMoa050516
   Sandborn WJ, 2007, GUT, V56, P1232, DOI 10.1136/gut.2006.106781
   Sandborn WJ, 2007, ANN INTERN MED, V146, P829, DOI 10.7326/0003-4819-146-12-200706190-00159
   Sandborn WJ, 2007, NEW ENGL J MED, V357, P228, DOI 10.1056/NEJMoa067594
   Sandborn WJ, 2006, GASTROENTEROLOGY, V130, pA107
   Sands BE, 2004, NEW ENGL J MED, V350, P876, DOI 10.1056/NEJMoa030815
   SCHNITZLER F, 2007, GASTROENTEROLOGY, V132
   Schreiber S, 2005, GASTROENTEROLOGY, V129, P807, DOI 10.1053/j.gastro.2005.06.064
   Schreiber S, 2007, NEW ENGL J MED, V357, P239, DOI 10.1056/NEJMoa062897
   Van Assche G, 2008, GASTROENTEROLOGY, V134, P1861, DOI 10.1053/j.gastro.2008.03.004
   Vermeire S, 2007, GUT, V56, P1226, DOI 10.1136/gut.2006.099978
NR 23
TC 12
Z9 14
U1 0
U2 0
PU OXFORD UNIV PRESS
PI OXFORD
PA GREAT CLARENDON ST, OXFORD OX2 6DP, ENGLAND
SN 1873-9946
EI 1876-4479
J9 J CROHNS COLITIS
JI J. Crohns Colitis
PD DEC
PY 2008
VL 2
IS 4
BP 348
EP 351
DI 10.1016/j.crohns.2008.05.011
PG 4
WC Gastroenterology & Hepatology
WE Science Citation Index Expanded (SCI-EXPANDED)
SC Gastroenterology & Hepatology
GA 388LH
UT WOS:000262020800013
PM 21172237
OA Bronze
DA 2024-01-22
ER

PT J
AU Al-Hamad, A
   Porter, S
   Fedele, S
AF Al-Hamad, Arwa
   Porter, Stephen
   Fedele, Stefano
TI Orofacial Granulomatosis
SO DERMATOLOGIC CLINICS
LA English
DT Article
DE Orofacial granulomatosis; Melkersson-Rosenthal syndrome; Granulomatous
   cheilitis; Granulomas; Crohn's disease
ID MELKERSSON-ROSENTHAL-SYNDROME; ORAL CROHNS-DISEASE;
   INFLAMMATORY-BOWEL-DISEASE; INTRALESIONAL STEROID INJECTION; ORO-FACIAL
   GRANULOMATOSIS; POLYMERASE-CHAIN-REACTION; CHEILITIS-GRANULOMATOSA;
   TOPICAL TACROLIMUS; LICHEN-PLANUS; DELAYED-HYPERSENSITIVITY
AB Orofacial granulomatosis (OFG) is an uncommon chronic inflammatory disorder of the orofacial region. It is characterized by subepithelial noncaseating granulomas and has a spectrum of possible clinical manifestations ranging from subtle oral mucosal swelling to permanent disfiguring fibrous swelling of the lips and face. Etiopathogenesis is unknown. A range of systemic granulomatous disorders, including Crohn disease and sarcoidosis, may cause orofacial manifestations that cannot be distinguished from those of OFG. Treatment of OFG has proven difficult and unsatisfactory, with no single therapeutic model showing consistent efficacy in reducing orofacial swelling and mucosal inflammation.
C1 [Al-Hamad, Arwa; Porter, Stephen; Fedele, Stefano] UCL, UCL Eastman Dent Inst, Oral Med Unit, London WC1X 8LD, England.
   [Al-Hamad, Arwa] King Abdulaziz Med City Riyadh, Minist Natl Guard, Dent Serv, Riyadh, Saudi Arabia.
   [Fedele, Stefano] NIHR Univ Coll London Hosp, Biomed Res Ctr, London W1T 7DN, England.
   [Fedele, Stefano] Univ Coll London Hosp Trust, Eastman Dent Hosp, Oral Med Unit, London WC1X 8LD, England.
C3 University of London; University College London; King Saud Bin Abdulaziz
   University for Health Sciences; Ministry of National Guard - Health
   Affairs; King Abdulaziz Medical City - Riyadh; University College London
   Hospitals NHS Foundation Trust; University of London; University College
   London; University College London Hospitals NHS Foundation Trust
RP Fedele, S (通讯作者)，UCL, Eastman Dent Inst & Hosp, Oral Med Unit, 256 Grays Inn Rd, London WC1X 8LD, England.
EM s.fedele@ucl.ac.uk
RI Porter, Stephen R/B-3519-2009
OI Fedele, Stefano/0000-0001-9006-9412; ALHAMAD, ARWA/0009-0009-1374-6796;
   Porter, Stephen/0000-0002-3328-2759
FU Department of Health's National Institute for Health Research Biomedical
   Research Centre
FX Part of this work was undertaken at University College London/University
   College London Hospital, which received a proportion of funding from the
   Department of Health's National Institute for Health Research Biomedical
   Research Centre funding scheme.
CR Al Johani K, 2009, ORAL DIS, V15, P214, DOI 10.1111/j.1601-0825.2009.01512.x
   Al Johani KA, 2010, J AM ACAD DERMATOL, V62, P611, DOI 10.1016/j.jaad.2009.03.051
   Al-Azri Abdul Rahman S, 2012, Oman Med J, V27, P243, DOI 10.5001/omj.2012.55
   Alawi F, 2005, DENT CLIN N AM, V49
   Alawi Faizan, 2005, Dent Clin North Am, V49, P203
   Albert MH, 2007, PEDIATR TRANSPLANT, V11, P306, DOI 10.1111/j.1399-3046.2006.00666.x
   ALEXANDER RW, 1972, J ORAL SURG, V30, P599
   ALLEN CM, 1990, J AM ACAD DERMATOL, V23, P444, DOI 10.1016/0190-9622(90)70238-D
   Antonyan AS, 2014, J AM ACAD DERMATOL, V70, pE137, DOI 10.1016/j.jaad.2014.01.848
   Apaydin Rebiay, 2004, Australas J Dermatol, V45, P94, DOI 10.1111/j.1440-0960.2004.00071.x
   Armstrong D K, 1997, Am J Contact Dermat, V8, P35, DOI 10.1016/S1046-199X(97)90034-8
   ARMSTRONG DKB, 1995, INT J DERMATOL, V34, P830, DOI 10.1111/j.1365-4362.1995.tb04415.x
   Banks T, 2012, BRIT J DERMATOL, V166, P934, DOI 10.1111/j.1365-2133.2011.10794.x
   Brunner B, 2005, SCAND J GASTROENTERO, V40, P1255, DOI 10.1080/00365520510023512
   Camacho F, 2001, J EUR ACAD DERMATOL, V15, P546, DOI 10.1046/j.1468-3083.2001.00270.x
   Camacho-Alonso F, 2004, MED ORAL PATOL ORAL, V9, P425
   Camacho-Alonso Favio, 2004, Med Oral Patol Oral Cir Bucal, V9, P427
   Campbell H, 2013, J ORAL PATHOL MED, V42, P517, DOI 10.1111/jop.12041
   Campbell HE, 2013, J HUM NUTR DIET, V26, P527, DOI 10.1111/jhn.12046
   Campbell HE, 2011, ALIMENT PHARM THER, V34, P687, DOI 10.1111/j.1365-2036.2011.04792.x
   Campbell H, 2011, INFLAMM BOWEL DIS, V17, P2109, DOI 10.1002/ibd.21599
   Cardoso H, 2006, INFLAMM BOWEL DIS, V12, P337, DOI 10.1097/01.MIB.0000215096.51943.82
   Casson DH, 2000, GUT, V47, P436, DOI 10.1136/gut.47.3.436
   CHAN SWY, 1991, ORAL SURG ORAL MED O, V72, P689, DOI 10.1016/0030-4220(91)90012-2
   Chiandussi S, 2007, ORAL DIS, V13, P93, DOI 10.1111/j.1601-0825.2006.01255.x
   Clayden AM, 1997, AUST DENT J, V42, P228, DOI 10.1111/j.1834-7819.1997.tb00126.x
   Cocuroccia B, 2005, J EUR ACAD DERMATOL, V19, P107, DOI 10.1111/j.1468-3083.2004.01084.x
   Coskun B, 2004, J Dermatolog Treat, V15, P333
   CROFT CB, 1972, BRIT J SURG, V59, P249, DOI 10.1002/bjs.1800590402
   De Quatrebarbes J, 2004, ANN DERMATOL VENER, V131, P55, DOI 10.1016/S0151-9638(04)93543-0
   Dummer W, 1999, PEDIATR DERMATOL, V16, P39, DOI 10.1046/j.1525-1470.1999.99012.x
   Dupuy A, 1999, ARCH DERMATOL, V135, P439, DOI 10.1001/archderm.135.4.439
   DUSI S, 1990, ACTA HAEMATOL-BASEL, V84, P49
   EISENBUD L, 1971, ORAL SURG ORAL MED O, V32, P384, DOI 10.1016/0030-4220(71)90198-8
   El-Hakim M, 2004, J ORAL MAXIL SURG, V62, P1114, DOI 10.1016/j.joms.2003.11.013
   Elliott T, 2011, J ORAL PATHOL MED, V40, P14, DOI 10.1111/j.1600-0714.2010.00976.x
   ELLITSGAARD N, 1993, ANN PLAS SURG, V31, P413, DOI 10.1097/00000637-199311000-00005
   Eustace K, 2014, BRIT J DERMATOL, V171, P423, DOI 10.1111/bjd.12944
   Fdez-Freire Lourdes Rodriguez, 2005, J Drugs Dermatol, V4, P374
   Fedele S, 2014, BRIT J DERMATOL, V170, P794, DOI 10.1111/bjd.12655
   Freysdottir J, 2007, INFLAMM BOWEL DIS, V13, P439, DOI 10.1002/ibd.20023
   Gibson J, 2000, BRIT J DERMATOL, V143, P1119, DOI 10.1046/j.1365-2133.2000.03877.x
   Girlich C, 2002, EUR J GASTROEN HEPAT, V14, P873, DOI 10.1097/00042737-200208000-00010
   GLICKMAN LT, 1992, PLAST RECONSTR SURG, V89, P815, DOI 10.1097/00006534-199205000-00006
   Grave B, 2009, ORAL DIS, V15, P46, DOI 10.1111/j.1601-0825.2008.01500.x
   GREENE RM, 1989, J AM ACAD DERMATOL, V21, P1263, DOI 10.1016/S0190-9622(89)70341-8
   Handa S, 2003, CLIN EXP DERMATOL, V28, P245, DOI 10.1046/j.1365-2230.2003.01284.x
   HAWORTH RJP, 1986, HUM NUTR-APPL NUTR, V40A, P447
   Hegarty A, 2003, ORAL SURG ORAL MED O, V95, P576, DOI 10.1067/moe.2002.113
   Hodgson TA, 2003, EUR J DERMATOL, V13, P466
   Hornstein O P, 1973, Curr Probl Dermatol, V5, P117
   IVANYI L, 1993, J ORAL PATHOL MED, V22, P320, DOI 10.1111/j.1600-0714.1993.tb01081.x
   JAMES J, 1986, Journal of Oral Medicine, V41, P29
   Kalman RS, 2013, CLIN GASTROENTEROL H, V11, pXXIV, DOI 10.1016/j.cgh.2013.02.027
   Kanerva M, 2008, OTOLARYNG HEAD NECK, V138, P246, DOI 10.1016/j.otohns.2007.11.015
   Kaufman I, 2005, RHEUMATOL INT, V25, P406, DOI 10.1007/s00296-004-0467-8
   Kauzman A, 2006, J CAN DENT ASSOC, V72, P325
   Khandpur S, 2006, J DERMATOL, V33, P411, DOI 10.1111/j.1346-8138.2006.00097.x
   Kolokotronis A, 1997, Oral Dis, V3, P188
   Korzenik JR, 2000, DIGEST DIS SCI, V45, P1121, DOI 10.1023/A:1005541700805
   Kruse-Lösler B, 2005, ARCH DERMATOL, V141, P1085, DOI 10.1001/archderm.141.9.1085
   KRUTCHKOFF D, 1978, ARCH DERMATOL, V114, P1203, DOI 10.1001/archderm.114.8.1203
   Lazarov A, 2003, J AM ACAD DERMATOL, V49, P1117, DOI 10.1016/S0190-9622(03)02185-6
   Leao JC, 2004, ALIMENT PHARM THER, V20, P1019, DOI 10.1111/j.1365-2036.2004.02205.x
   LEVENSON MJ, 1984, ARCH OTOLARYNGOL, V110, P540
   Levy FS, 1996, DERMATOLOGY, V192, P99, DOI 10.1159/000246330
   Lim SH, 1997, GUT, V40, P683, DOI 10.1136/gut.40.5.683
   Lozada-Nur FI, 2006, ORAL SURG ORAL MED O, V102, P744, DOI 10.1016/j.tripleo.2006.02.033
   Mahadevan U, 2001, INFLAMM BOWEL DIS, V7, P38, DOI 10.1097/00054725-200102000-00006
   McCartan BE, 2011, ORAL DIS, V17, P696, DOI 10.1111/j.1601-0825.2011.01826.x
   MCKENNA KE, 1994, BRIT J DERMATOL, V131, P921, DOI 10.1111/j.1365-2133.1994.tb08613.x
   Medeiros M, 2002, ANN ALLERG ASTHMA IM, V88, P421, DOI 10.1016/S1081-1206(10)62375-7
   Melkersson E, 1928, HYGIEA STOCKH, V90, P737
   Merigo E, 2012, OR SURG OR MED OR PA, V113, pE25, DOI 10.1016/j.oooo.2011.12.005
   Mignogna MD, 2004, J AM ACAD DERMATOL, V51, P265, DOI 10.1016/s0190-9622(03)00769-2
   Mignogna MD, 2003, J ORAL PATHOL MED, V32, P200, DOI 10.1034/j.1600-0714.2003.00106.x
   Mignogna MD, 2001, J CLIN PERIODONTOL, V28, P692, DOI 10.1034/j.1600-051x.2001.028007692.x
   Mignogna MD, 2013, J ORAL PATHOL MED, V42, P73, DOI 10.1111/j.1600-0714.2012.01186.x
   MIRALLES J, 1995, DERMATOLOGY, V191, P252, DOI 10.1159/000246556
   MORALES C, 1995, CLIN EXP ALLERGY, V25, P260, DOI 10.1111/j.1365-2222.1995.tb01038.x
   Muelleger RR, 2000, ARCH DERMATOL, V136, P1502, DOI 10.1001/archderm.136.12.1502
   O'Neill ID, 2012, ORAL DIS, V18, P633, DOI 10.1111/j.1601-0825.2012.01918.x
   Odeka EB, 1997, J PEDIATR GASTR NUTR, V25, P250, DOI 10.1097/00005176-199708000-00032
   ODUKOYA O, 1994, J TROP MED HYG, V97, P362
   OLIVER AJ, 1991, ORAL SURG ORAL MED O, V71, P560, DOI 10.1016/0030-4220(91)90362-G
   Oliver DW, 2002, CLIN EXP DERMATOL, V27, P129, DOI 10.1046/j.1365-2230.2002.00974.x
   Olivier V, 2002, ARCH DERMATOL, V138, P1335, DOI 10.1001/archderm.138.10.1335
   Ottaviani F, 2003, ANN OTO RHINOL LARYN, V112, P37, DOI 10.1177/000348940311200108
   PACHOR ML, 1989, ORAL SURG ORAL MED O, V67, P393, DOI 10.1016/0030-4220(89)90380-0
   Patel P, 2010, GUT, V59, pA99, DOI 10.1136/gut.2009.208967f
   Patel Pritash, 2013, Clin Transl Allergy, V3, P26, DOI 10.1186/2045-7022-3-26
   PATTON DW, 1985, BRIT J ORAL MAX SURG, V23, P235, DOI 10.1016/0266-4356(85)90038-5
   Petersen H, 2014, ORAL SURG ORAL MED O, V117, pe353
   Petersen HJ, 2013, FRONT IMMUNOL, V4, DOI 10.3389/fimmu.2013.00120
   Pigozzi B, 2004, EUR J DERMATOL, V14, P166
   Pino Rivero P, 2005, An Otorrinolaringol Ibero Am, V32, P437
   PLAUTH M, 1991, J CLIN GASTROENTEROL, V13, P29, DOI 10.1097/00004836-199102000-00008
   PODMORE P, 1986, CLIN EXP DERMATOL, V11, P173, DOI 10.1111/j.1365-2230.1986.tb00443.x
   PRYCE DW, 1990, CLIN EXP DERMATOL, V15, P384, DOI 10.1111/j.1365-2230.1990.tb02123.x
   Ratzinger G, 2007, J EUR ACAD DERMATOL, V21, P1065, DOI 10.1111/j.1468-3083.2007.02194.x
   REED BE, 1993, AUST DENT J, V38, P287, DOI 10.1111/j.1834-7819.1993.tb05499.x
   Riggio MP, 1997, GUT, V41, P646, DOI 10.1136/gut.41.5.646
   Riordain RN, 2011, ORAL DIS, V17, P265, DOI 10.1111/j.1601-0825.2010.01734.x
   Rogers RS, 1996, DERMATOL CLIN, V14, P371, DOI 10.1016/S0733-8635(05)70363-6
   Rosenthal C, 1931, Z GESAMTE NEUROL PSY, V131, P475, DOI 10.1007/BF02865984
   Rozycki TW, 2002, J AM ACAD DERMATOL, V46, P27, DOI 10.1067/mjd.2002.119648
   Ruiz-Roca JA, 2005, ORAL SURG ORAL MED O, V99, P447, DOI 10.1016/j.tripleo.2003.08.022
   Saalman R, 2009, ACTA PAEDIATR, V98, P1162, DOI 10.1111/j.1651-2227.2009.01295.x
   Safa G, 1995, ANN DERMATOL VENER, V122, P609
   SAINSBURY CPQ, 1987, BRIT DENT J, V163, P154, DOI 10.1038/sj.bdj.4806225
   SAKUNTABHAI A, 1993, ARCH DERMATOL, V129, P477, DOI 10.1001/archderm.129.4.477
   SAKUNTABHAI A, 1992, LANCET, V340, P969, DOI 10.1016/0140-6736(92)92851-6
   Sánchez AR, 2005, J ORAL PATHOL MED, V34, P53, DOI 10.1111/j.1600-0714.2004.00273.x
   Sanderson J, 2005, INFLAMM BOWEL DIS, V11, P840, DOI 10.1097/01.MIB.0000178261.88356.67
   SATSANGI J, 1994, GUT, V35, P696, DOI 10.1136/gut.35.5.696
   Savage NW, 2004, CLIN EXP IMMUNOL, V135, P483, DOI 10.1111/j.1365-2249.2004.02394.x
   Sciubba JJ, 2003, J ORAL PATHOL MED, V32, P576, DOI 10.1034/j.1600-0714.2003.t01-1-00056.x
   SCULLY C, 1982, GUT, V23, P198, DOI 10.1136/gut.23.3.198
   Shen JT, 2004, J AM ACAD DERMATOL, V50, P326, DOI 10.1016/S0190-9622(03)02479-4
   Somasundaram R, 2013, PLOS ONE, V8, DOI 10.1371/journal.pone.0084521
   Somech R, 2001, J PEDIATR GASTR NUTR, V32, P339, DOI 10.1097/00005176-200103000-00024
   Stein SL, 1999, J AM ACAD DERMATOL, V41, P746, DOI 10.1016/S0190-9622(99)70011-3
   STOSIEK N, 1992, ANN DERMATOL VENER, V119, P635
   SUSSMAN GL, 1992, ANN ALLERGY, V69, P187
   SWEATMAN MC, 1986, CLIN ALLERGY, V16, P331, DOI 10.1111/j.1365-2222.1986.tb01965.x
   Taibjee SM, 2004, BRIT J DERMATOL, V150, P595, DOI 10.1046/j.1365-2133.2004.05829.x
   Tan O, 2006, ANN PLAS SURG, V56, P268, DOI 10.1097/01.sap.0000194557.50597.eb
   Thomas P, 2003, ARCH DERMATOL, V139, P136, DOI 10.1001/archderm.139.2.136
   Tilakaratne WM, 2008, J ORAL PATHOL MED, V37, P191, DOI 10.1111/j.1600-0714.2007.00591.x
   Tonkovic-Capin V, 2006, J EUR ACAD DERMATOL, V20, P449, DOI 10.1111/j.1468-3083.2006.01458.x
   van der Waal RIF, 2002, INT J DERMATOL, V41, P225, DOI 10.1046/j.1365-4362.2002.01466.x
   van der Waal RIF, 2001, J EUR ACAD DERMATOL, V15, P519, DOI 10.1046/j.1468-3083.2001.00353.x
   VISTNES LM, 1971, PLAST RECONSTR SURG, V48, P126, DOI 10.1097/00006534-197108000-00004
   Weinstein TA, 1999, J PEDIATR GASTR NUTR, V28, P214, DOI 10.1097/00005176-199902000-00025
   White A, 2006, INFLAMM BOWEL DIS, V12, P508, DOI 10.1097/00054725-200606000-00011
   WIESENFELD D, 1985, Q J MED, V54, P101
   WORSAAE N, 1982, ORAL SURG ORAL MED O, V54, P404, DOI 10.1016/0030-4220(82)90387-5
   Wray D, 2000, QJM-MON J ASSOC PHYS, V93, P507, DOI 10.1093/qjmed/93.8.507
   Yeatts RP, 1997, OPHTHALMOLOGY, V104, P1185, DOI 10.1016/S0161-6420(97)30390-X
   Zbar AP, 2012, J CROHNS COLITIS, V6, P135, DOI 10.1016/j.crohns.2011.07.001
   ZIMMER WM, 1992, ORAL SURG ORAL MED O, V74, P610, DOI 10.1016/0030-4220(92)90354-S
NR 141
TC 31
Z9 31
U1 0
U2 18
PU W B SAUNDERS CO-ELSEVIER INC
PI PHILADELPHIA
PA 1600 JOHN F KENNEDY BOULEVARD, STE 1800, PHILADELPHIA, PA 19103-2899 USA
SN 0733-8635
EI 1558-0520
J9 DERMATOL CLIN
JI Dermatol. Clin.
PD JUL
PY 2015
VL 33
IS 3
BP 433
EP +
DI 10.1016/j.det.2015.03.008
PG 16
WC Dermatology
WE Science Citation Index Expanded (SCI-EXPANDED)
SC Dermatology
GA CO0AL
UT WOS:000358812300009
PM 26143423
DA 2024-01-22
ER

PT J
AU Valle, IP
   Trastoy, PV
   Mata, AM
AF Perez Valle, Isabel
   Varela Trastoy, Pilar
   Mancebo Mata, Alejo
TI Preliminary experience of maintenance treatment with intravenous
   ustekinumab as a rescue treatment for loss of response to subcutaneous
   doses
SO REVISTA ESPANOLA DE ENFERMEDADES DIGESTIVAS
LA English
DT Article
DE Ustekinumab; Crohn's disease; Loss of response; Rescue
ID CROHNS-DISEASE; RE-INDUCTION
AB It has been demonstrated that ustekinumab (UST) is effective as an induction and maintenance therapy in patients with Crohn's disease (CD). However, a significant number of patients experience an insufficient response or a secondary non-response. We report six cases from our center that underwent a rescue treatment by changing maintenance treatment to weight-adjusted intravenous UST, obtaining a subsequent clinical improvement.
C1 [Perez Valle, Isabel; Varela Trastoy, Pilar; Mancebo Mata, Alejo] Hosp Univ Cabuenes, Digest Dis Serv, Los Prados 395, Gijon 33394, Spain.
C3 Hospital de Cabuenes
RP Valle, IP (通讯作者)，Hosp Univ Cabuenes, Digest Dis Serv, Los Prados 395, Gijon 33394, Spain.
EM pvalle.isabel@gmail.com
CR Battat R, 2017, CLIN GASTROENTEROL H, V15, P1427, DOI 10.1016/j.cgh.2017.03.032
   Chaparro Sanchez M, 2019, ENFERMEDAD INFLAMATO, P294
   Heron V, 2019, J CROHNS COLITIS, V13, pS347, DOI 10.1093/ecco-jcc/jjy222.596
   Ma C, 2017, INFLAMM BOWEL DIS, V23, P833, DOI 10.1097/MIB.0000000000001074
   Ma C, 2015, J CLIN GASTROENTEROL, V49, P675, DOI 10.1097/MCG.0000000000000265
   Park S, 2018, AM J GASTROENTEROL, V113, P627, DOI 10.1038/ajg.2018.22
   Morón JMV, 2019, REV ESP ENFERM DIG, V111, P721, DOI 10.17235/reed.2019.5802/2018
   Wils P, 2016, CLIN GASTROENTEROL H, V14, P242, DOI 10.1016/j.cgh.2015.09.018
NR 8
TC 2
Z9 2
U1 0
U2 1
PU ARAN EDICIONES, S A
PI MADRID
PA CASTELLO, 128, 28006 MADRID, SPAIN
SN 1130-0108
EI 2340-4167
J9 REV ESP ENFERM DIG
JI Rev. Esp. Enferm. Dig.
PY 2021
VL 113
IS 3
BP 186
EP 188
DI 10.17235/reed.2020.7230/2020
PG 3
WC Gastroenterology & Hepatology
WE Science Citation Index Expanded (SCI-EXPANDED)
SC Gastroenterology & Hepatology
GA QU2LT
UT WOS:000627115500007
PM 33222477
OA gold
DA 2024-01-22
ER

PT J
AU Razafindrazoto, CI
   Randriamifidy, NH
   Rakotomalala, JA
   Ralaizanaka, BM
   Rakotomaharo, M
   Laingonirina, DHH
   Maherison, S
   Rasolonjatovo, AS
   Rakotozafindrabe, ALR
   Rabenjanahary, TH
   Razafimahefa, SH
   Ramanampamonjy, RM
AF Razafindrazoto, Chantelli Iamblaudiot
   Randriamifidy, Nitah Harivony
   Rakotomalala, Jolivet Auguste
   Ralaizanaka, Behoavy Mahafaly
   Rakotomaharo, Mialitiana
   Hasina Laingonirina, Domoina Harivonjy
   Maherison, Sonny
   Rasolonjatovo, Anjaramalala Sitraka
   Rakotozafindrabe, Andry Lalaina Rina
   Rabenjanahary, Tovo Harimanana
   Razafimahefa, Soloniaina Helio
   Ramanampamonjy, Rado Manitrala
TI Inappropriate prescription of corticosteroid therapy during inflammatory
   ileo-colitis revealing disseminated tuberculosis with digestive
   involvement: Two case reports
SO CLINICAL CASE REPORTS
LA English
DT Article
DE Crohn's disease; gastrointestinal tuberculosis; immunosuppressive;
   Madagascar
ID INTESTINAL TUBERCULOSIS; ABDOMINAL TUBERCULOSIS; CROHNS-DISEASE;
   MANAGEMENT; DIAGNOSIS; EXPERIENCE
AB It is essential to differentiate intestinal tuberculosis from Crohn's disease because of the therapeutic implications of Crohn's disease, which can exacerbate the symptoms of tuberculosis.
C1 [Razafindrazoto, Chantelli Iamblaudiot; Randriamifidy, Nitah Harivony; Rakotomalala, Jolivet Auguste; Rakotomaharo, Mialitiana; Hasina Laingonirina, Domoina Harivonjy; Maherison, Sonny; Rasolonjatovo, Anjaramalala Sitraka; Rakotozafindrabe, Andry Lalaina Rina; Rabenjanahary, Tovo Harimanana; Ramanampamonjy, Rado Manitrala] Univ Hosp Joseph Raseta Befelatanana, Dept Gastroenterol, Antananarivo, Madagascar.
   [Razafindrazoto, Chantelli Iamblaudiot; Ralaizanaka, Behoavy Mahafaly; Rakotomaharo, Mialitiana; Hasina Laingonirina, Domoina Harivonjy; Maherison, Sonny; Rasolonjatovo, Anjaramalala Sitraka; Rakotozafindrabe, Andry Lalaina Rina; Rabenjanahary, Tovo Harimanana; Ramanampamonjy, Rado Manitrala] Univ Antananarivo, Fac Med, Antananarivo, Madagascar.
   [Ralaizanaka, Behoavy Mahafaly; Razafimahefa, Soloniaina Helio] Univ Hosp Andrainjato, Dept Hepatogastroenterol, Fianarantsoa, Madagascar.
   [Razafimahefa, Soloniaina Helio] Univ Fianarantsoa, Fac Med, Fianarantsoa, Madagascar.
C3 University Antananarivo
RP Razafindrazoto, CI (通讯作者)，Univ Hosp Joseph Raseta Befelatanana, Unity Gastroenterol, Antananarivo, Madagascar.
EM iamblaudiotchantelli@yahoo.com; toavinjanahary@gmail.com
OI Randriamifidy, Nitah Harivony/0000-0002-4260-9485; Razafindrazoto,
   Chantelli/0000-0002-5751-0373; Ralaizanaka, Behoavy/0000-0001-5770-8235;
   Rakotomalala, Jolivet Auguste/0000-0001-8985-2055; Hasina Laingonirina,
   Domoina Harivonjy/0000-0002-4511-4584
CR Almadi MA, 2009, AM J GASTROENTEROL, V104, P1003, DOI 10.1038/ajg.2008.162
   Balasubramanian R, 1997, INT J TUBERC LUNG D, V1, P44
   Ben Chaabane N, 2012, HEPATO GASTRO, V19, P28
   Cagatay AA, 2004, SCAND J INFECT DIS, V36, P799, DOI 10.1080/00365540410025339
   Demory D, 2006, PRESSE MED, V35, P51, DOI 10.1016/S0755-4982(06)74519-5
   Donoghue HD, 2009, CURR OPIN INFECT DIS, V22, P490, DOI 10.1097/QCO.0b013e3283306712
   Epstein D, 2007, ALIMENT PHARM THER, V25, P1373, DOI 10.1111/j.1365-2036.2007.03332.x
   Eric L., 2003, GASTROEN CLIN BIOL, V27, P76
   Gargouri L., 2014, ARCH PEDIAT, V2, P1123
   Hassan I, 2002, J GASTROINTEST SURG, V6, P862, DOI 10.1016/S1091-255X(02)00063-X
   Kentley J, 2017, TROP MED INT HEALTH, V22, P994, DOI 10.1111/tmi.12908
   Lee YJ, 2006, ENDOSCOPY, V38, P592, DOI 10.1055/s-2006-924996
   Leung V. K. S., 2006, Hong Kong Medical Journal, V12, P264
   MARSHALL JB, 1993, AM J GASTROENTEROL, V88, P989
   Pablos-Méndez A, 1998, NEW ENGL J MED, V338, P1641, DOI 10.1056/NEJM199806043382301
   Saaiq M, 2012, J PAK MED ASSOC, V62, P704
   Sarkar D N, 2013, Mymensingh Med J, V22, P358
   Tony Jose, 2008, Indian J Gastroenterol, V27, P19
   Uzunkoy A, 2004, WORLD J GASTROENTERO, V10, P3647, DOI 10.3748/wjg.v10.i24.3647
   Yu HS, 2012, DIGESTION, V85, P202, DOI 10.1159/000335431
NR 20
TC 0
Z9 0
U1 0
U2 2
PU WILEY
PI HOBOKEN
PA 111 RIVER ST, HOBOKEN 07030-5774, NJ USA
SN 2050-0904
J9 CLIN CASE REP
JI Clin. Case Rep.
PD JUN
PY 2021
VL 9
IS 6
AR e04215
DI 10.1002/ccr3.4215
PG 7
WC Medicine, General & Internal
WE Emerging Sources Citation Index (ESCI)
SC General & Internal Medicine
GA UB5WI
UT WOS:000685915700015
PM 34136233
OA Green Published, Green Submitted
DA 2024-01-22
ER

PT J
AU Lee, JS
   Kim, ES
   Moon, W
AF Lee, Joon Seop
   Kim, Eun Soo
   Moon, Won
TI Chronological Review of Endoscopic Indices in Inflammatory Bowel Disease
SO CLINICAL ENDOSCOPY
LA English
DT Review
DE Colitis; ulcerative; Crohn disease; Endoscopic index; Colonoscopy
ID ACTIVE ULCERATIVE-COLITIS; CROHNS-DISEASE; 5-AMINOSALICYLIC ACID;
   VALIDATION; SEVERITY; APPEARANCES; CONSENSUS; SCORE
AB Inflammatory bowel disease (IBD) is considered a chronic condition characterized by mucosal or transmural inflammation in the gastrointestinal tract. Endoscopic diagnosis and surveillance in patients with IBD have become crucial. In addition, endoscopy is a useful modality in estimation and evaluation of the disease, treatment results, and efficacy of treatment delivery and surveillance. In relation to these aspects, endoscopic disease activity has been commonly estimated in clinical practices and trials.
   At present, many endoscopic indices of ulcerative colitis have been introduced, including the Truelove and Witts Endoscopy Index, Baron Index, Powell-Tuck Index, Sutherland Index, Mayo Clinic Endoscopic Sub-Score, Rachmilewitz Index, Modified Baron Index, Endoscopic Activity Index, Ulcerative Colitis Endoscopic Index of Severity, Ulcerative Colitis Colonoscopic Index of Severity, and Modified Mayo Endoscopic Score. Endoscopic indices have been also suggested for Crohn's disease, such as the Crohn's Disease Endoscopic Index of Severity, Simple Endoscopic Score for Crohn's Disease, and Rutgeerts Postoperative Endoscopic Index. However, most endoscopic indices have not been validated owing to the complexity of their parameters and inter-observer variations. Therefore, a chronological approach for understanding the various endoscopic indices relating to IBD is needed to improve the management.
C1 [Lee, Joon Seop; Kim, Eun Soo] Kyungpook Natl Univ, Dept Internal Med, Sch Med, Daegu, South Korea.
   [Moon, Won] Kosin Univ, Dept Internal Med, Coll Med, 262 Gamcheon Ro, Busan 49267, South Korea.
C3 Kyungpook National University
RP Moon, W (通讯作者)，Kosin Univ, Dept Internal Med, Coll Med, 262 Gamcheon Ro, Busan 49267, South Korea.
EM moonone70@hanmail.net
RI Moon, Won/GLR-9368-2022
CR Annese V, 2013, J CROHNS COLITIS, V7, P982, DOI 10.1016/j.crohns.2013.09.016
   Ardizzone S, 2011, CLIN GASTROENTEROL H, V9, P483, DOI 10.1016/j.cgh.2010.12.028
   BARON JH, 1964, BRIT MED J, V1, P89, DOI 10.1136/bmj.1.5375.89
   Daperno M, 2004, GASTROINTEST ENDOSC, V60, P505, DOI 10.1016/S0016-5107(04)01878-4
   Daperno M, 2014, DIGEST LIVER DIS, V46, P969, DOI 10.1016/j.dld.2014.07.010
   Dave Maneesh, 2012, Gastroenterol Hepatol (N Y), V8, P29
   Feagan BG, 2005, NEW ENGL J MED, V352, P2499, DOI 10.1056/NEJMoa042982
   Feagan BG, 2013, GASTROENTEROLOGY, V145, P149, DOI 10.1053/j.gastro.2013.03.025
   Feagan BG, 2012, INFLAMM BOWEL DIS, V18, P152, DOI 10.1002/ibd.21870
   Froslie KF, 2007, GASTROENTEROLOGY, V133, P412, DOI 10.1053/j.gastro.2007.05.051
   Lee JM, 2016, CLIN ENDOSC, V49, P370, DOI 10.5946/ce.2016.090
   Lobatón T, 2015, J CROHNS COLITIS, V9, P846, DOI 10.1093/ecco-jcc/jjv111
   MARY JY, 1989, GUT, V30, P983, DOI 10.1136/gut.30.7.983
   Naganuma M, 2010, J GASTROENTEROL, V45, P936, DOI 10.1007/s00535-010-0244-2
   Neurath MF, 2012, GUT, V61, P1619, DOI 10.1136/gutjnl-2012-302830
   Osada T, 2010, INFLAMM BOWEL DIS, V16, P192, DOI 10.1002/ibd.21000
   Peyrin-Biroulet L, 2011, J CROHNS COLITIS, V5, P477, DOI 10.1016/j.crohns.2011.06.009
   POWELLTUCK J, 1982, DIGEST DIS SCI, V27, P533, DOI 10.1007/BF01296733
   RACHMILEWITZ D, 1989, BMJ-BRIT MED J, V298, P82, DOI 10.1136/bmj.298.6666.82
   RUTGEERTS P, 1984, GUT, V25, P665, DOI 10.1136/gut.25.6.665
   RUTGEERTS P, 1990, GASTROENTEROLOGY, V99, P956, DOI 10.1016/0016-5085(90)90613-6
   Samuel S, 2013, CLIN GASTROENTEROL H, V11, P49, DOI 10.1016/j.cgh.2012.08.003
   SCHROEDER KW, 1987, NEW ENGL J MED, V317, P1625, DOI 10.1056/NEJM198712243172603
   SUTHERLAND LR, 1987, GASTROENTEROLOGY, V92, P1894, DOI 10.1016/0016-5085(87)90621-4
   Travis SPL, 2013, GASTROENTEROLOGY, V145, P987, DOI 10.1053/j.gastro.2013.07.024
   Travis SPL, 2012, GUT, V61, P535, DOI 10.1136/gutjnl-2011-300486
   TRUELOVE SC, 1955, BRIT MED J, V2, P1041, DOI 10.1136/bmj.2.4947.1041
NR 27
TC 13
Z9 16
U1 1
U2 3
PU KOREAN SOC GASTROINTESTINAL ENDOSCOPY
PI SEOUL
PA 2003 LG PALACE, 165-8 DONGGYO-DONG, MAPO-GU, SEOUL, 121-754, SOUTH KOREA
SN 2234-2400
EI 2234-2443
J9 CLIN ENDOSC
JI Clin. Endosc.
PD MAR
PY 2019
VL 52
IS 2
BP 129
EP 136
DI 10.5946/ce.2018.042
PG 8
WC Gastroenterology & Hepatology
WE Emerging Sources Citation Index (ESCI)
SC Gastroenterology & Hepatology
GA HQ9GH
UT WOS:000462734300009
PM 30130840
OA gold, Green Submitted, Green Published
DA 2024-01-22
ER

PT S
AU Binder, HJ
AF Binder, Henry J.
BE Fromm, M
   Schulzke, JD
TI Mechanisms of Diarrhea in Inflammatory Bowel Diseases
SO MOLECULAR STRUCTURE AND FUNCTION OF THE TIGHT JUNCTION: FROM BASIC
   MECHANISMS TO CLINICAL MANIFESTATIONS
SE ANNALS OF THE NEW YORK ACADEMY OF SCIENCES
LA English
DT Article; Proceedings Paper
CT Conference on Molecular Structure and Function of the Tight Junction -
   From Basic Mechanisms to Clinical Manifestations
CY APR 25-27, 2008
CL Max Planck Soc, Harnack House, Berlin, GERMANY
HO Max Planck Soc, Harnack House
DE diarrhea; ulcerative colitis; Crohn's disease; inflammation
ID HUMAN COLON; ELECTROLYTE TRANSPORT; ULCERATIVE-COLITIS;
   SODIUM-ABSORPTION; CROHNS-DISEASE; ION-TRANSPORT; WATER; EXPRESSION;
   SECRETION; INTESTINE
AB Diarrhea is a frequent symptom/sign in patients with ulcerative colitis and Crohn's disease (inflammatory bowel diseases), and several different mechanisms likely account for this diarrhea. As treatment of diarrhea is dependent on the pathogenetic process(es) responsible for diarrhea, increased understanding of the pathophysiology of diarrhea will help improve therapy. Inflammation is central to the diarrhea in patients with ulcerative colitis, while in Crohn's disease both inflammatory and noninflammatory mechanisms are responsible. This presentation summarizes the pathophysiology of diarrhea in both ulcerative colitis and Crohn's disease.
C1 Yale Univ, Dept Internal Med, New Haven, CT 06520 USA.
C3 Yale University
RP Binder, HJ (通讯作者)，Yale Univ, Dept Internal Med, POB 208019, New Haven, CT 06520 USA.
EM henry.binder@yale.edu
CR Amasheh S, 2004, GASTROENTEROLOGY, V126, P1711, DOI 10.1053/j.gastro.2004.03.010
   ARCHAMPONG EQ, 1972, GUT, V13, P880, DOI 10.1136/gut.13.11.880
   Barmeyer C, 2004, BIOCHEM BIOPH RES CO, V317, P500, DOI 10.1016/j.bbrc.2004.03.072
   BINDER HJ, 1970, J LAB CLIN MED, V76, P915
   Binder HJ, 2005, MED PHYSL, P947
   BINDER HJ, 2005, MED PHYSL, P931
   Clayburgh DR, 2006, J CLIN INVEST, V116, P2682, DOI 10.1172/JCI29218
   DEBONGNIE JC, 1978, GASTROENTEROLOGY, V74, P698
   DEVROEDE GJ, 1969, GASTROENTEROLOGY, V56, P101
   Greenwood-Van Meerveld B, 2000, LAB INVEST, V80, P1269, DOI 10.1038/labinvest.3780135
   HARRIS J, 1970, GUT, V11, P27, DOI 10.1136/gut.11.1.27
   HAWKER PC, 1980, GASTROENTEROLOGY, V79, P508
   Howe K, 2002, AM J PHYSIOL-CELL PH, V283, pC1667, DOI 10.1152/ajpcell.00414.2001
   Musch MW, 2002, J CLIN INVEST, V110, P1739, DOI 10.1172/JCI200215695
   NORMAN DA, 1980, GASTROENTEROLOGY, V79, P707
   RAMPTON DS, 1984, GUT, V25, P1399, DOI 10.1136/gut.25.12.1399
   RASK-MADSEN J, 1973, Scandinavian Journal of Gastroenterology, V8, P169
   RASKMADSEN J, 1973, J LAB CLIN MED, V81, P342
   Rocha F, 2001, AM J PHYSIOL-CELL PH, V280, pC1224, DOI 10.1152/ajpcell.2001.280.5.C1224
   SANDLE GI, 1990, GASTROENTEROLOGY, V99, P97, DOI 10.1016/0016-5085(90)91235-X
   Sugi K, 2001, GASTROENTEROLOGY, V120, P1393, DOI 10.1053/gast.2001.24045
   Yang HY, 1998, AM J PHYSIOL-GASTR L, V275, pG1445, DOI 10.1152/ajpgi.1998.275.6.G1445
   Zeissig S, 2008, GASTROENTEROLOGY, V134, P1436, DOI 10.1053/j.gastro.2008.02.030
NR 23
TC 40
Z9 47
U1 2
U2 19
PU BLACKWELL PUBLISHING
PI OXFORD
PA 9600 GARSINGTON RD, OXFORD OX4 2DQ, OXEN, ENGLAND
SN 0077-8923
BN 978-1-57331-749-8
J9 ANN NY ACAD SCI
JI Ann.NY Acad.Sci.
PY 2009
VL 1165
BP 285
EP 293
DI 10.1111/j.1749-6632.2009.04039.x
PG 9
WC Biochemistry & Molecular Biology; Gastroenterology & Hepatology;
   Multidisciplinary Sciences
WE Conference Proceedings Citation Index - Science (CPCI-S); Science Citation Index Expanded (SCI-EXPANDED)
SC Biochemistry & Molecular Biology; Gastroenterology & Hepatology; Science
   & Technology - Other Topics
GA BJX78
UT WOS:000267364600039
PM 19538318
DA 2024-01-22
ER

PT J
AU Fujii, T
   Ohtsuka, Y
   Yamakawa, Y
   Ohtani, K
   Kudo, T
   Ohtomo, Y
   Nagata, S
   Shimizu, T
AF Fujii, Tohru
   Ohtsuka, Yoshikazu
   Yamakawa, Yoko
   Ohtani, Kiyotaka
   Kudo, Takahiro
   Ohtomo, Yoshiyuki
   Nagata, Satoru
   Shimizu, Toshiaki
TI Effect of mizoribine in children with inflammatory bowel disease
SO PEDIATRICS INTERNATIONAL
LA English
DT Article
DE Crohn's disease; immunosuppressants; mizoribine; ulcerative colitis
ID CROHNS-DISEASE; 6-MERCAPTOPURINE; AZATHIOPRINE; THERAPY
C1 [Ohtsuka, Yoshikazu] Juntendo Univ, Sch Med, Dept Pediat & Adolescent Med, Bunkyo Ku, Tokyo 1138421, Japan.
   [Nagata, Satoru] Juntendo Univ, Sch Med, Div Probiot Res, Tokyo 1138421, Japan.
   [Ohtomo, Yoshiyuki] Juntendo Univ, Nerima Hosp, Dept Pediat, Tokyo 1138421, Japan.
C3 Juntendo University; Juntendo University; Juntendo University
RP Ohtsuka, Y (通讯作者)，Juntendo Univ, Sch Med, Dept Pediat & Adolescent Med, Bunkyo Ku, 2-1-1 Hongo, Tokyo 1138421, Japan.
EM yohtsuka@med.juntendo.ac.jp
CR Fuentes D, 2003, ALIMENT PHARM THER, V17, P913, DOI 10.1046/j.1365-2036.2003.01540.x
   Jeshion WC, 2000, J CLIN GASTROENTEROL, V30, P294, DOI 10.1097/00004836-200004000-00018
   Kader HA, 1999, J PEDIATR GASTR NUTR, V28, P54, DOI 10.1097/00005176-199901000-00013
   Markowitz J, 2000, GASTROENTEROLOGY, V119, P895, DOI 10.1053/gast.2000.18144
   Ohtomo Y, 2005, PEDIATR NEPHROL, V20, P1744, DOI 10.1007/s00467-005-2025-3
   Radford-Smith GL, 1999, LANCET, V354, P1386, DOI 10.1016/S0140-6736(05)76240-1
   SAKAGUCHI K, 1975, CANCER RES, V35, P1643
   Tanaka H, 2003, CLIN NEPHROL, V60, P390
   Tsuzuki K, 2002, PEDIATR INT, V44, P224, DOI 10.1046/j.1328-8067.2001.01531.x
   Yokota S, 2002, PEDIATR INT, V44, P196, DOI 10.1046/j.1328-8067.2002.01536.x
NR 10
TC 2
Z9 2
U1 0
U2 2
PU WILEY
PI HOBOKEN
PA 111 RIVER ST, HOBOKEN 07030-5774, NJ USA
SN 1328-8067
EI 1442-200X
J9 PEDIATR INT
JI Pediatr. Int.
PD FEB
PY 2010
VL 52
IS 1
BP E57
EP E59
DI 10.1111/j.1442-200X.2009.03009.x
PG 3
WC Pediatrics
WE Science Citation Index Expanded (SCI-EXPANDED)
SC Pediatrics
GA 548VU
UT WOS:000273998000030
PM 20158652
DA 2024-01-22
ER

PT J
AU Herfarth, HH
   Long, MD
   Isaacs, KL
AF Herfarth, Hans H.
   Long, Millie D.
   Isaacs, Kim L.
TI Methotrexate: Underused and Ignored?
SO DIGESTIVE DISEASES
LA English
DT Article
DE Crohn's disease; Ulcerative colitis; Methotrexate
ID MEDICATION PRESCRIPTION RATES; ACTIVE CROHNS-DISEASE; LOW-DOSE
   METHOTREXATE; RHEUMATOID-ARTHRITIS; LONG-TERM; ULCERATIVE-COLITIS;
   DOUBLE-BLIND; INTERNATIONAL VARIATION; RISK-FACTORS; REMISSION
AB For more than a decade, methotrexate has been known to be an effective therapeutic agent in the treatment of steroid-dependent active Crohn's disease. However, international data on medication utilization suggest that this drug is rarely used in clinical practice for an indication of Crohn's disease. This review investigates the potential reasons for the underuse of methotrexate in patients with inflammatory bowel diseases. Copyright (C) 2012 S. Karger AG, Basel
C1 [Herfarth, Hans H.] Univ N Carolina, Div Gastroenterol & Hepatol, Dept Med, Chapel Hill, NC 27599 USA.
C3 University of North Carolina; University of North Carolina Chapel Hill
RP Herfarth, HH (通讯作者)，Univ N Carolina, Div Gastroenterol & Hepatol, Dept Med, Bioinformat Bldg,CB 7080, Chapel Hill, NC 27599 USA.
EM hherf@med.unc.edu
RI Herfarth, Hans/K-7547-2019
OI Isaacs, Kim/0000-0002-6433-876X
FU National Institutes of Health [1U01DK092239-01]; Crohn's and Colitis
   Foundation of America
FX Drs. Herfarth and Isaacs are supported by the National Institutes of
   Health (1U01DK092239-01). Dr. Long is supported by a junior faculty
   career development award from the Crohn's and Colitis Foundation of
   America. The statements, findings, conclusions, views, and opinions
   contained and expressed in this article are based in part on data
   obtained under license from the following IMS Health Inc. information
   service(s): IMS LifeLink (TM) Information Assets-Health Plan Claims
   Database, January 1997-December 2009, IMS Health Inc. All Rights
   Reserved. The statements, findings, conclusions, views, and opinions
   contained and expressed herein are not necessarily those of IMS Health
   Incorporated or any of its affiliated or subsidiary entities.
CR Alfadhli AAF, 2005, COCHRANE DB SYST REV, DOI 10.1002/14651858.CD003459.pub2
   Ardizzone S, 2003, DIGEST LIVER DIS, V35, P619, DOI 10.1016/S1590-8658(03)00372-4
   Arora S, 1999, HEPATO-GASTROENTEROL, V46, P1724
   BALIS FM, 1988, J CLIN ONCOL, V6, P1882, DOI 10.1200/JCO.1988.6.12.1882
   Benchimol EI, 2012, GASTROENTEROLOGY, V142, pS398
   Benchimol EI, 2012, GASTROENTEROLOGY, V142, pS208
   Braun J, 2008, ARTHRITIS RHEUM-US, V58, P73, DOI 10.1002/art.23144
   Carbonnel F, 2011, CURR DRUG TARGETS, V12, P1413, DOI 10.2174/138945011796818252
   Dignass A, 2010, J CROHNS COLITIS, V4, P28, DOI 10.1016/j.crohns.2009.12.002
   Dubinsky M, 2008, INFLAMM BOWEL DIS, V14, P1736, DOI 10.1002/ibd.20532
   Egan LJ, 1999, ALIMENT PHARM THER, V13, P1597
   Fallowfield L, 2006, ANN ONCOL, V17, P205, DOI 10.1093/annonc/mdj044
   Feagan BG, 2000, NEW ENGL J MED, V342, P1627, DOI 10.1056/NEJM200006013422202
   FEAGAN BG, 1995, NEW ENGL J MED, V332, P292, DOI 10.1056/NEJM199502023320503
   FELSON DT, 1995, J RHEUMATOL, V22, P218
   Fournier MR, 2010, AM J GASTROENTEROL, V105, P1620, DOI 10.1038/ajg.2010.21
   Fraser AG, 2002, ALIMENT PHARM THER, V16, P693, DOI 10.1046/j.1365-2036.2002.01227.x
   French AE, 2003, CAN FAM PHYSICIAN, V49, P577
   Hamilton RA, 1997, BRIT J RHEUMATOL, V36, P86
   Herfarth HH, 2010, INFLAMM BOWEL DIS, V16, P1421, DOI 10.1002/ibd.21246
   JUNDT JW, 1993, J RHEUMATOL, V20, P1845
   Kalb RE, 2009, J AM ACAD DERMATOL, V60, P824, DOI 10.1016/j.jaad.2008.11.906
   Kappelman MD, 2008, GASTROENTEROLOGY, V135, P1907, DOI 10.1053/j.gastro.2008.09.012
   Kozarek RA, 2000, AM J GASTROENTEROL, V95, P1619
   KOZAREK RA, 1989, ANN INTERN MED, V110, P353, DOI 10.7326/0003-4819-110-5-353
   KREMER JM, 1994, ARTHRITIS RHEUM-US, V37, P316, DOI 10.1002/art.1780370304
   Kurnik D, 2003, ALIMENT PHARM THER, V18, P57, DOI 10.1046/j.1365-2036.2003.01614.x
   Lémann M, 2000, AM J GASTROENTEROL, V95, P1730
   Lemann M, 1996, ALIMENT PHARM THERAP, V10, P309, DOI 10.1111/j.0953-0673.1996.00309.x
   Lichtenstein GR, 2009, AM J GASTROENTEROL, V104, P465, DOI 10.1038/ajg.2008.168
   Lichtenstein GR, 2006, GASTROENTEROLOGY, V130, P940, DOI 10.1053/j.gastro.2006.01.048
   Lindsay K, 2009, RHEUMATOLOGY, V48, P569, DOI 10.1093/rheumatology/kep023
   Long MD, 2012, GASTROENTEROLOGY, V143, P390, DOI 10.1053/j.gastro.2012.05.004
   Mahadevan U, 2003, ALIMENT PHARM THER, V18, P1003, DOI 10.1046/j.1365-2036.2003.01790.x
   Maté-Jiménez J, 2000, EUR J GASTROEN HEPAT, V12, P1227, DOI 10.1097/00042737-200012110-00010
   Montaudié H, 2011, J EUR ACAD DERMATOL, V25, P12, DOI 10.1111/j.1468-3083.2011.03991.x
   Oren R, 1997, AM J GASTROENTEROL, V92, P2203
   Oren R, 1996, GASTROENTEROLOGY, V110, P1416, DOI 10.1053/gast.1996.v110.pm8613046
   Patel V, 2009, COCHRANE DB SYST REV, DOI 10.1002/14651858.CD006884.pub2
   Prefontaine E, 2010, COCHRANE DB SYST REV, DOI 10.1002/14651858.CD000545.pub3
   Prefontaine E, 2009, COCHRANE DB SYST REV, DOI 10.1002/14651858.CD000067.pub2
   Saibeni S, 2012, DIGEST LIVER DIS, V44, P123, DOI 10.1016/j.dld.2011.09.015
   Salliot C, 2009, ANN RHEUM DIS, V68, P1100, DOI 10.1136/ard.2008.093690
   SEARLES G, 1987, J RHEUMATOL, V14, P1164
   SEIDEMAN P, 1993, BRIT J RHEUMATOL, V32, P751
   Stein RB, 2000, DRUG SAFETY, V23, P429, DOI 10.2165/00002018-200023050-00006
   Te HS, 2000, AM J GASTROENTEROL, V95, P3150, DOI 10.1111/j.1572-0241.2000.03287.x
   Thomas JA, 2005, AM J CLIN DERMATOL, V6, P357, DOI 10.2165/00128071-200506060-00003
   Turner D, 2007, AM J GASTROENTEROL, V102, P2804, DOI 10.1111/j.1572-0241.2007.01474.x
   Vandeputte L, 1999, INFLAMM BOWEL DIS, V5, P11, DOI 10.1097/00054725-199902000-00002
   Visser K, 2009, ANN RHEUM DIS, V68, P1086, DOI 10.1136/ard.2008.094474
   Visser K, 2009, ANN RHEUM DIS, V68, P1094, DOI 10.1136/ard.2008.092668
   Wolfe F, 2004, ARTHRITIS RHEUM-US, V50, P1740, DOI 10.1002/art.20311
NR 53
TC 11
Z9 11
U1 0
U2 2
PU KARGER
PI BASEL
PA ALLSCHWILERSTRASSE 10, CH-4009 BASEL, SWITZERLAND
SN 0257-2753
EI 1421-9875
J9 DIGEST DIS
JI Dig. Dis.
PY 2012
VL 30
SU 3
BP 112
EP 118
DI 10.1159/000342735
PG 7
WC Gastroenterology & Hepatology
WE Science Citation Index Expanded (SCI-EXPANDED)
SC Gastroenterology & Hepatology
GA 066JO
UT WOS:000313217200017
PM 23295701
OA Green Accepted, Green Published
DA 2024-01-22
ER

PT J
AU Nunes, J
   Santos, PM
   Tavares, L
AF Nunes, Joana
   Santos, Paula M.
   Tavares, Lourdes
TI Complete Resolution of Enterocolic Fistulas with Infliximab
SO BIODRUGS
LA English
DT Article
ID CROHNS-DISEASE
AB Fistulas are a frequent and serious complication of Crohn's disease. Most of the literature has been focused on perianal fistulas, which are by far the most frequent. The effectiveness of treatment with infliximab in fistulizing Crohn's disease was demonstrated in the ACCENT II trial. In that study, however, all patients had external fistulas, and the majority of those were perianal fistulas. The response to fistula treatment in other locations was not evaluated.
C1 [Nunes, Joana; Santos, Paula M.; Tavares, Lourdes] Hosp Santa Maria, Dept Gastroenterol & Hepatol, Inflammatory Bowel Dis Clin, P-1649035 Lisbon, Portugal.
C3 Universidade de Lisboa; Hospital Santa Maria
RP Nunes, J (通讯作者)，Hosp Santa Maria, Dept Gastroenterol & Hepatol, Inflammatory Bowel Dis Clin, Ave Prof Egas Moniz, P-1649035 Lisbon, Portugal.
EM joanamnunes@gmail.com
FU Schering-Plough/MSD Portugal
FX The authors would like to thank GEDII (Portuguese Group for the Study of
   Inflammatory Bowel Disease) for reviewing the case report. Dr Nunes
   received honoraria for the submission of the case report, which was
   funded by Schering-Plough/MSD Portugal. The other authors declare no
   potential conflicts of interest relevant to this case report.
CR BROE PJ, 1982, SURGERY, V91, P249
   Caprilli R, 2006, GUT, V55, DOI 10.1136/gut.2005.081950c
   de Chambrun GP, 2010, NAT REV GASTRO HEPAT, V7, P15, DOI 10.1038/nrgastro.2009.203
   HELLERS G, 1980, GUT, V21, P525, DOI 10.1136/gut.21.6.525
   KEIGHLEY MRB, 1986, INT J COLORECTAL DIS, V1, P104, DOI 10.1007/BF01648416
   Kim Sai Hui, 2009, Korean J Gastroenterol, V54, P108
   Parsi MA, 2004, AM J GASTROENTEROL, V99, P445, DOI 10.1111/j.1572-0241.2004.04083.x
   Sands BE, 2004, NEW ENGL J MED, V350, P876, DOI 10.1056/NEJMoa030815
   Sands BE, 2004, CLIN GASTROENTEROL H, V2, P912, DOI 10.1016/S1542-3565(04)00414-8
   Schwartz DA, 2002, GASTROENTEROLOGY, V122, P875, DOI 10.1053/gast.2002.32362
NR 10
TC 5
Z9 5
U1 0
U2 2
PU ADIS INT LTD
PI NORTHCOTE
PA 5 THE WAREHOUSE WAY, NORTHCOTE 0627, AUCKLAND, NEW ZEALAND
SN 1173-8804
EI 1179-190X
J9 BIODRUGS
JI Biodrugs
PY 2010
VL 24
SU 1
BP 28
EP 30
DI 10.2165/11586260-000000000-00000
PG 3
WC Oncology; Immunology; Pharmacology & Pharmacy
WE Science Citation Index Expanded (SCI-EXPANDED)
SC Oncology; Immunology; Pharmacology & Pharmacy
GA 704FQ
UT WOS:000286036900007
PM 21175233
DA 2024-01-22
ER

PT J
AU van Geenen, EJM
   Sachar, DB
AF van Geenen, Erwin-Jan M.
   Sachar, David B.
TI Infliximab in Crohn's Disease-associated Toxic Megacolon
SO JOURNAL OF CLINICAL GASTROENTEROLOGY
LA English
DT Article
DE toxic megacolon; fulminant colitis; Crohn disease; Infliximab; anti-TNF
ID SEVERE ULCERATIVE-COLITIS; RESCUE THERAPY; MANAGEMENT; CYCLOSPORINE;
   DILATATION; EXPERIENCE; ETIOLOGY
AB Refractory medical treatment of Crohn disease-associated toxic megacolon usually requires surgery, which carries substantial morbidity and mortality. We report a case of a woman with steroid and antibiotic-refractory fulminant Crohn colitis and ileitis, complicated by a toxic megacolon, who was successfully treated with infliximab. Infliximab induced rapid clinical response and remission, thereby avoiding emergency (ileo) colectomy. This is the first report of treatment of Crohn disease-associated toxic megacolon with infliximab.
C1 [van Geenen, Erwin-Jan M.] Bronovo Teaching Hosp, Dept Gastroenterol & Hepatol, NL-2509 JH The Hague, Netherlands.
   [van Geenen, Erwin-Jan M.] Vrije Univ Amsterdam, Med Ctr, Dept Gastroenterol & Hepatol, Amsterdam, Netherlands.
   [Sachar, David B.] Mt Sinai Sch Med, Div Gastroenterol, Dept Med, New York, NY USA.
C3 Haaglanden Medical Center; Bronovo Hospital; Vrije Universiteit
   Amsterdam; Icahn School of Medicine at Mount Sinai
RP van Geenen, EJM (通讯作者)，Bronovo Teaching Hosp, Dept Gastroenterol & Hepatol, POB 96900, NL-2509 JH The Hague, Netherlands.
EM ejmvgeenen@bronovo.nl
RI Geenen, E.J.M./L-4314-2015
CR ACTIS GC, 1993, J CLIN GASTROENTEROL, V17, P10, DOI 10.1097/00004836-199307000-00004
   Ausch C, 2006, COLORECTAL DIS, V8, P195, DOI 10.1111/j.1463-1318.2005.00887.x
   BUCKELL NA, 1980, GASTROENTEROLOGY, V79, P19
   Castro FM, 2007, REV ESP ENFERM DIG, V99, P426
   Gan SI, 2003, AM J GASTROENTEROL, V98, P2363, DOI 10.1016/S0002-9270(03)00702-0
   GREENSTEIN AJ, 1985, J CLIN GASTROENTEROL, V7, P137, DOI 10.1097/00004836-198504000-00007
   GREENSTEIN AJ, 1986, AM J SURG, V152, P272, DOI 10.1016/0002-9610(86)90256-4
   JALAN KN, 1969, GASTROENTEROLOGY, V57, P68, DOI 10.1016/s0016-5085(19)33962-9
   Kuroki K, 1998, LANCET, V352, P782
   Lee Ki Myung, 2004, Korean J Gastroenterol, V44, P259
   LICHTIGER S, 1994, NEW ENGL J MED, V330, P1841, DOI 10.1056/NEJM199406303302601
   Lok KH, 2008, J GASTROEN HEPATOL, V23, P406, DOI 10.1111/j.1440-1746.2007.05079.x
   Maser EA, 2008, CLIN GASTROENTEROL H, V6, P1112, DOI 10.1016/j.cgh.2008.04.035
   MOURELLE M, 1995, GASTROENTEROLOGY, V109, P1497, DOI 10.1016/0016-5085(95)90636-3
   Ng SC, 2007, INFLAMM BOWEL DIS, V13, P971, DOI 10.1002/ibd.20139
   NORLAND CC, 1969, MEDICINE, V48, P229, DOI 10.1097/00005792-196905000-00003
   Pascu M, 2003, INT J COLORECTAL DIS, V18, P271, DOI 10.1007/s00384-002-0458-8
   PRESENT DH, 1988, J CLIN GASTROENTEROL, V10, P485, DOI 10.1097/00004836-198810000-00004
   RUBIN MS, 1995, DIS COLON RECTUM, V38, P350, DOI 10.1007/BF02054220
   Sawada K, 2005, DIGEST DIS SCI, V50, P767, DOI 10.1007/s10620-005-2571-3
   Sheth SG, 1998, LANCET, V351, P509, DOI 10.1016/S0140-6736(97)10475-5
   Van Assche G, 2011, GUT, V60, P130, DOI 10.1136/gut.2009.192765
NR 22
TC 5
Z9 5
U1 0
U2 3
PU LIPPINCOTT WILLIAMS & WILKINS
PI PHILADELPHIA
PA TWO COMMERCE SQ, 2001 MARKET ST, PHILADELPHIA, PA 19103 USA
SN 0192-0790
EI 1539-2031
J9 J CLIN GASTROENTEROL
JI J. Clin. Gastroenterol.
PD APR
PY 2012
VL 46
IS 4
BP 321
EP 323
DI 10.1097/MCG.0b013e31822a29c7
PG 3
WC Gastroenterology & Hepatology
WE Science Citation Index Expanded (SCI-EXPANDED)
SC Gastroenterology & Hepatology
GA 906HQ
UT WOS:000301336100016
PM 21857531
DA 2024-01-22
ER

PT J
AU Herrlinger, KR
AF Herrlinger, Klaus R.
TI Differences between Treatment Guidelines - Germany
SO DIGESTIVE DISEASES
LA English
DT Article
ID REFRACTORY ULCERATIVE-COLITIS; ACTIVE CROHNS-DISEASE; RESCUE THERAPY;
   INFLIXIMAB; CYCLOSPORINE; METAANALYSIS; TRIAL; 5-AMINOSALICYLATES;
   MULTICENTER; MEDICATION
AB When looking at different treatment guidelines the topics most debated for Crohn's disease are the following: (a) the use of mesalamine for remission induction and maintenance in mild to moderate Crohn's disease; (b) the early use of anti-TNF antibodies in Crohn's disease with or without classical immunonnodulators for remission induction, and (c) remission induction in steroid-refractory disease with anti-TNF antibodies or calcineurin inhibitors. The topics mentioned above will be discussed with regard to the statements of the German Gastroenterology Association (DGVS) on the basis of the underlying evidence. (C) 2013 S.Karger AG, Basel
C1 Asklepios Klin Nord, DE-22417 Hamburg, Germany.
RP Herrlinger, KR (通讯作者)，Asklepios Klin Nord, Tangstedter Landstr 400, DE-22417 Hamburg, Germany.
EM k.herrlinger@asklepios.com
CR Blumenstein I, 2008, INFLAMM BOWEL DIS, V14, P53, DOI 10.1002/ibd.20257
   Chaparro M, 2012, ALIMENT PHARM THER, V35, P275, DOI 10.1111/j.1365-2036.2011.04934.x
   Colombel JF, 2010, NEW ENGL J MED, V362, P1383, DOI 10.1056/NEJMoa0904492
   D'Haens G, 2008, LANCET, V371, P660, DOI 10.1016/S0140-6736(08)60304-9
   Dignass A, 2011, Z GASTROENTEROL, V49, P1276, DOI 10.1055/s-0031-1281666
   Dignass A, 2010, J CROHNS COLITIS, V4, P28, DOI 10.1016/j.crohns.2009.12.002
   Ford AC, 2011, AM J GASTROENTEROL, V106, P617, DOI 10.1038/ajg.2011.71
   Ford AC, 2011, AM J GASTROENTEROL, V106, P413, DOI 10.1038/ajg.2010.317
   Hanauer SB, 2004, CLIN GASTROENTEROL H, V2, P379, DOI 10.1016/S1542-3565(04)00122-3
   Herrlinger KR, 2010, ALIMENT PHARM THER, V31, P1036, DOI 10.1111/j.1365-2036.2010.04267.x
   Hoffmann J C, 2008, Z Gastroenterol, V46, P1094, DOI 10.1055/s-2008-1027796
   Järnerot G, 2005, GASTROENTEROLOGY, V128, P1805, DOI 10.1053/j.gastro.2005.03.003
   Laharie D, 2012, LANCET, V380, P1909, DOI 10.1016/S0140-6736(12)61084-8
   LICHTIGER S, 1994, NEW ENGL J MED, V330, P1841, DOI 10.1056/NEJM199406303302601
   Maser EA, 2008, CLIN GASTROENTEROL H, V6, P1112, DOI 10.1016/j.cgh.2008.04.035
   Schmidt KJ, 2013, ALIMENT PHARM THER, V37, P129, DOI 10.1111/apt.12118
   SINGLETON JW, 1993, GASTROENTEROLOGY, V104, P1293, DOI 10.1016/0016-5085(93)90337-C
   Tromm A, 2011, GASTROENTEROLOGY, V140, P425, DOI 10.1053/j.gastro.2010.11.004
NR 18
TC 0
Z9 1
U1 0
U2 1
PU KARGER
PI BASEL
PA ALLSCHWILERSTRASSE 10, CH-4009 BASEL, SWITZERLAND
SN 0257-2753
EI 1421-9875
J9 DIGEST DIS
JI Dig. Dis.
PY 2013
VL 31
IS 3-4
BP 357
EP 359
DI 10.1159/000354694
PG 3
WC Gastroenterology & Hepatology
WE Science Citation Index Expanded (SCI-EXPANDED)
SC Gastroenterology & Hepatology
GA 252ZH
UT WOS:000327050900015
PM 24246987
DA 2024-01-22
ER

PT J
AU Mahadevan, U
AF Mahadevan, Uma
TI TNF-alpha antagonists: Benefits beyond remission
SO REVIEWS IN GASTROENTEROLOGICAL DISORDERS
LA English
DT Article; Proceedings Paper
CT Annual Meeting of the American-College-of-Gastroenterology
CY OCT 20-25, 2006
CL Las Vegas, NV
SP Amer Coll Gastroenterol
DE Crohn's disease; infliximab; adalimumab; certolizumab pegol
ID FISTULIZING CROHNS-DISEASE; INFLIXIMAB MAINTENANCE THERAPY;
   INFLAMMATORY-BOWEL-DISEASE; QUALITY-OF-LIFE; EPISODIC TREATMENT;
   CONTROLLED-TRIAL; NATURAL-HISTORY; ADALIMUMAB; AZATHIOPRINE; STRATEGIES
AB Medical options for Crohn's disease are expanding at an unprecedented rate. The anti-tumor necrosis factor-alpha (TNF-alpha) agents infliximab, adalimumab, and certolizumab pegol have proven efficacy for induction and maintenance of remission among patients with moderate to severe Crohn's disease. Anti-TNF therapy has also been successful in reducing the need for corticosteroids, closing fistulas, healing colonic mucosa, and reducing the number of hospitalizations and surgeries. With these tools, the goal of therapy in Crohn's disease may change from the management of symptoms to a change in the natural history of the disease.
C1 Univ Calif San Francisco, Dept Med, Ctr Colitis & Crohns Dis, San Francisco, CA 94143 USA.
C3 University of California System; University of California San Francisco
RP Mahadevan, U (通讯作者)，Univ Calif San Francisco, Dept Med, Ctr Colitis & Crohns Dis, San Francisco, CA 94143 USA.
CR Beaugerie L, 2006, GASTROENTEROLOGY, V130, P650, DOI 10.1053/j.gastro.2005.12.019
   Colombel JF, 2007, GASTROENTEROLOGY, V132, P52, DOI 10.1053/j.gastro.2006.11.041
   D'Haens GR, 2006, GASTROENTEROLOGY, V130, pA110
   Faubion WA, 2001, GASTROENTEROLOGY, V121, P255, DOI 10.1053/gast.2001.26279
   Feagan BG, 2003, AM J GASTROENTEROL, V98, P2232, DOI 10.1016/S0002-9270(03)00659-2
   Feagan BG, 2005, J CLIN GASTROENTEROL, V39, P390, DOI 10.1097/01.mcg.0000159220.70290.41
   Hanauer SB, 2006, GASTROENTEROLOGY, V130, P323, DOI 10.1053/j.gastro.2005.11.030
   Hanauer SB, 2002, LANCET, V359, P1541, DOI 10.1016/S0140-6736(02)08512-4
   Hinojosa J, 2006, GASTROENTEROLOGY, V130, pA120
   Hommes D, 2006, GASTROENTEROLOGY, V130, pA108
   IRVINE EJ, 1994, GASTROENTEROLOGY, V106, P287, DOI 10.1016/0016-5085(94)90585-1
   Lémann M, 2006, GASTROENTEROLOGY, V130, P1054, DOI 10.1053/j.gastro.2006.02.014
   Lichtenstein GR, 2006, GASTROENTEROLOGY, V130, pA71, DOI 10.1053/j.gastro.2005.12.042
   Lichtenstein GR, 2005, GASTROENTEROLOGY, V128, P862, DOI 10.1053/j.gastro.2005.01.048
   Rutgeerts P, 2004, GASTROENTEROLOGY, V126, P402, DOI 10.1053/j.gastro.2003.11.014
   Rutgeerts P, 2006, GASTROINTEST ENDOSC, V63, P433, DOI 10.1016/j.gie.2005.08.011
   Rutgeerts PJ, 2006, GASTROENTEROLOGY, V130, pA479
   Sandborn WJ, 2006, GASTROENTEROLOGY, V130, pA107
   Sands BE, 2004, NEW ENGL J MED, V350, P876, DOI 10.1056/NEJMoa030815
   SCHREIBER S, 2005, GUT S7, V54, pA82
   Schwartz DA, 2002, GASTROENTEROLOGY, V122, P875, DOI 10.1053/gast.2002.32362
   SUMMERS RW, 1979, GASTROENTEROLOGY, V77, P847
NR 22
TC 2
Z9 3
U1 0
U2 1
PU MEDREVIEWS
PI NEW YORK
PA 1333 BROADWAY, STE 400, NEW YORK, NY 10018 USA
SN 1533-001X
J9 REV GASTROENTEROL DI
JI Rev. Gastroenterol. Disord.
PY 2007
VL 7
SU 1
BP S13
EP S19
PG 7
WC Gastroenterology & Hepatology
WE Conference Proceedings Citation Index - Science (CPCI-S); Science Citation Index Expanded (SCI-EXPANDED)
SC Gastroenterology & Hepatology
GA 143WL
UT WOS:000244757000003
PM 17392633
DA 2024-01-22
ER

PT J
AU Gawey, BJ
   Vinsard, DG
   Own, M
   Kane, SV
AF Gawey, Brent
   Guerrero Vinsard, Daniela
   Own, Maryam
   Kane, Sunanda
TI Saddle Nose Deformity in a Patient With Crohn&apos;s Disease
SO ACG CASE REPORTS JOURNAL
LA English
DT Article
DE Crohn's disease; granulomatosis with polyangiitis; extraintestinal
   manifestations; saddle nose deformity
ID WEGENER GRANULOMATOSIS; AMERICAN-COLLEGE; CROHNS-DISEASE; MANAGEMENT;
   POLYANGIITIS; GUIDELINE
AB Crohn's disease is a chronic inflammatory disorder of the gastrointestinal tract, frequently presenting with extraintestinal manifestations. Granulomatosis with polyangiitis is a systemic vasculitis primarily affecting the respiratory tract and kidneys. Extraintestinal Crohn's disease and granulomatosis with polyangiitis may have similar clinical presentations and, in rare occurrences, can coexist. This case report highlights the diagnostic and therapeutic complexities of this uncommon overlap syndrome.
C1 [Gawey, Brent] Mayo Clin, Div Internal Med, Rochester, MN 55905 USA.
   [Guerrero Vinsard, Daniela] Univ Minnesota, Dept Gastroenterol, Minneapolis, MN USA.
   [Own, Maryam] Mayo Clin, Dept Rheumatol, Rochester, MN USA.
   [Kane, Sunanda] Mayo Clin, Dept Gastroenterol & Hepatol, Rochester, MN USA.
C3 Mayo Clinic; University of Minnesota System; University of Minnesota
   Twin Cities; Mayo Clinic; Mayo Clinic
RP Gawey, BJ (通讯作者)，Mayo Clin, Div Internal Med, Rochester, MN 55905 USA.
EM gawey.brent@mayo.edu; guerrero.daniela@mayo.edu; Own.Maryam@mayo.edu;
   kane.sunanda@mayo.edu
OI Own, Maryam/0009-0003-7127-8392
CR Chung SA, 2021, ARTHRITIS RHEUMATOL, V73, P1366, DOI 10.1002/art.41773
   Feuerstein JD, 2021, GASTROENTEROLOGY, V160, P2496, DOI 10.1053/j.gastro.2021.04.022
   HOFFMAN GS, 1992, ANN INTERN MED, V116, P488, DOI 10.7326/0003-4819-116-6-488
   Jozwiak Lucyna, 2016, Reumatologia (Warsaw), V54, P86, DOI 10.5114/reum.2016.60219
   Kriskovich M D, 2000, Ear Nose Throat J, V79, P520
   Lamb CA, 2019, GUT, V68, pS1, DOI 10.1136/gutjnl-2019-318484
   Lichtenstein GR, 2018, AM J GASTROENTEROL, V113, P481, DOI 10.1038/ajg.2018.27
   Nakazawa D, 2019, NAT REV RHEUMATOL, V15, P91, DOI 10.1038/s41584-018-0145-y
   Pagnoux C, 2005, MEDICINE, V84, P115, DOI 10.1097/01.md.0000158825.87055.0b
   Panaccione R, 2019, CLIN GASTROENTEROL H, V17, P1680, DOI [10.1016/j.cgh.2019.02.043, 10.1093/jcag/gwz019]
   Robson JC, 2022, ARTHRITIS RHEUMATOL, V74, P393, DOI 10.1002/art.41986
   Schwartz David A, 2008, Gastroenterol Hepatol (N Y), V4, P127
   Silverberg MS, 2005, CAN J GASTROENTEROL, V19, p5A, DOI 10.1155/2005/269076
   Sy A, 2016, SEMIN ARTHRITIS RHEU, V45, P475, DOI 10.1016/j.semarthrit.2015.07.006
   Vaszar LT, 2014, AM J SURG PATHOL, V38, P354, DOI 10.1097/PAS.0000000000000135
   Vavricka SR, 2015, INFLAMM BOWEL DIS, V21, P1982, DOI 10.1097/MIB.0000000000000392
   Weeda Lawrence W Jr, 2008, Oral Maxillofac Surg Clin North Am, V20, P643, DOI 10.1016/j.coms.2008.06.002
   Yates M, 2016, ANN RHEUM DIS, V75, P1583, DOI 10.1136/annrheumdis-2016-209133
NR 18
TC 0
Z9 0
U1 0
U2 0
PU LIPPINCOTT WILLIAMS & WILKINS
PI PHILADELPHIA
PA TWO COMMERCE SQ, 2001 MARKET ST, PHILADELPHIA, PA 19103 USA
EI 2326-3253
J9 ACG CASE REP J
JI ACG Case Rep. J.
PD DEC
PY 2023
VL 10
IS 12
AR e01237
DI 10.14309/crj.0000000000001237
PG 3
WC Gastroenterology & Hepatology
WE Emerging Sources Citation Index (ESCI)
SC Gastroenterology & Hepatology
GA CL1Y4
UT WOS:001125327700001
OA gold
DA 2024-01-22
ER

PT J
AU Shah, B
   Mayer, L
AF Shah, Brijen
   Mayer, Lloyd
TI Current status of monoclonal antibody therapy for the treatment of
   inflammatory bowel disease
SO EXPERT REVIEW OF CLINICAL IMMUNOLOGY
LA English
DT Review
DE Crohn's disease; infusion reaction; monoclonal antibody; tumor necrosis
   factor; ulcerative colitis
ID TUMOR-NECROSIS-FACTOR; REFRACTORY ULCERATIVE-COLITIS; PLACEBO-CONTROLLED
   TRIAL; POUCH-ANAL ANASTOMOSIS; ACTIVE CROHNS-DISEASE; T-CELL LYMPHOMA;
   FACTOR-ALPHA; CERTOLIZUMAB PEGOL; MAINTENANCE THERAPY; EPISODIC
   TREATMENT
AB Crohn's disease and ulcerative colitis are complex diseases that have required the use of multiple modalities to aid in treatment. With an increasing understanding of the underlying pathogenetic mechanisms and identification of specific therapeutic targets, monoclonal antibody treatment has been an ideal strategy for inducing and maintaining remission in these patients. This article addresses approved agents and the supporting data justifying their use in Crohn's disease and ulcerative colitis, the safety of and immunologic reactions to these agents, as well as newer agents for treatment.
C1 [Shah, Brijen; Mayer, Lloyd] Mt Sinai Sch Med, New York, NY 10029 USA.
C3 Icahn School of Medicine at Mount Sinai
RP Mayer, L (通讯作者)，Mt Sinai Sch Med, 1 Gustave L Levy Pl,Box 1069, New York, NY 10029 USA.
EM lloyd.mayer@mssm.edu
FU NIH [AI044236, DK072201, AI061093, AI066738, DK086605, AI084952]
FX Lloyd Mayer is supported by the NIH (grant numbers AI044236, DK072201,
   AI061093, AI066738, DK086605 and AI084952). The authors have no other
   relevant affiliations or financial involvement with any organization or
   entity with a financial interest in or financial conflict with the
   subject matter or materials discussed in the manuscript apart from those
   disclosed.
CR Aarden L, 2008, CURR OPIN IMMUNOL, V20, P431, DOI 10.1016/j.coi.2008.06.011
   Abraham C, 2009, NEW ENGL J MED, V361, P2066, DOI 10.1056/NEJMra0804647
   Actis GC, 2002, DIGEST LIVER DIS, V34, P631, DOI 10.1016/S1590-8658(02)80205-5
   Afif W, 2009, INFLAMM BOWEL DIS, V15, P1302, DOI 10.1002/ibd.20924
   Ardizzone S, 2002, DIGEST LIVER DIS, V34, P411, DOI 10.1016/S1590-8658(02)80038-X
   Baert F, 2003, NEW ENGL J MED, V348, P601, DOI 10.1056/NEJMoa020888
   Barreiro-de Acosta M, 2009, WORLD J GASTROENTERO, V15, P3814, DOI 10.3748/wjg.15.3814
   Bell TM, 1999, J GASTROEN HEPATOL, V14, P419, DOI 10.1046/j.1440-1746.1999.01896.x
   Binion DG, 1998, LANCET, V352, P1742, DOI 10.1016/S0140-6736(98)05050-8
   Bouguen G, 2009, ALIMENT PHARM THER, V30, P749, DOI 10.1111/j.1365-2036.2009.04089.x
   BRAEGGER CP, 1992, LANCET, V339, P89, DOI 10.1016/0140-6736(92)90999-J
   Bressler B, 2008, CAN J GASTROENTEROL, V22, P937, DOI 10.1155/2008/749547
   Carmona L, 2005, ARTHRITIS RHEUM-US, V52, P1766, DOI 10.1002/art.21043
   Caviglia R, 2008, EXPERT OPIN DRUG SAF, V7, P617, DOI 10.1517/14740338.7.5.617 
   Cheifetz A, 2003, AM J GASTROENTEROL, V98, P1315, DOI 10.1016/S0002-9270(03)00231-4
   Chen YP, 2009, NEW ENGL J MED, V361, P1067, DOI 10.1056/NEJMoa0904267
   Colombel JF, 2010, NEW ENGL J MED, V362, P1383, DOI 10.1056/NEJMoa0904492
   Colombel JF, 2007, GASTROENTEROLOGY, V132, P52, DOI 10.1053/j.gastro.2006.11.041
   Colombel JF, 2009, AM J GASTROENTEROL, V104, P1170, DOI 10.1038/ajg.2009.59
   Colombel JF, 2004, GASTROENTEROLOGY, V126, P19, DOI 10.1053/j.gastro.2003.10.047
   D'Haens G, 2008, LANCET, V371, P660, DOI 10.1016/S0140-6736(08)60304-9
   Danese S, 2005, DIGEST LIVER DIS, V37, P811, DOI 10.1016/j.dld.2005.03.013
   Danese S, 2008, INFLAMM BOWEL DIS, V14, P1168, DOI 10.1002/ibd.20426
   Feagan BG, 2008, GASTROENTEROLOGY, V135, P1493, DOI 10.1053/j.gastro.2008.07.069
   Fiorino G, 2010, CURR DRUG TARGETS, V11, P249, DOI 10.2174/138945010790309975
   Fossati G, 2005, AM J GASTROENTEROL, V100, pS299, DOI 10.14309/00000434-200509001-00807
   Ghosh S, 2003, NEW ENGL J MED, V348, P24, DOI 10.1056/NEJMoa020732
   Gordon FH, 2001, GASTROENTEROLOGY, V121, P268, DOI 10.1053/gast.2001.26260
   Hanauer SB, 2006, GASTROENTEROLOGY, V130, P323, DOI 10.1053/j.gastro.2005.11.030
   Hanauer SB, 2002, LANCET, V359, P1541, DOI 10.1016/S0140-6736(02)08512-4
   Hanauer SB, 2004, CLIN GASTROENTEROL H, V2, P542, DOI 10.1016/S1542-3565(04)00238-1
   Hynes RO, 2002, CELL, V110, P673, DOI 10.1016/S0092-8674(02)00971-6
   Järnerot G, 2005, GASTROENTEROLOGY, V128, P1805, DOI 10.1053/j.gastro.2005.03.003
   Johansson C, 2005, SEMIN IMMUNOL, V17, P284, DOI 10.1016/j.smim.2005.05.010
   Jones JL, 2007, INFLAMM BOWEL DIS, V13, P1299, DOI 10.1002/ibd.20211
   Kohn A, 2002, DIGEST LIVER DIS, V34, P626, DOI 10.1016/S1590-8658(02)80204-3
   LEBLANC S, 2008, GUT, V57, pA66
   Lichtenstein GR, 2010, CLIN GASTROENTEROL H, V8, P600, DOI 10.1016/j.cgh.2010.01.014
   Lichtenstein GR, 2006, CLIN GASTROENTEROL H, V4, P621, DOI 10.1016/j.cgh.2006.03.002
   Lofberg R, 2008, AM J GASTROENTEROL, V103, pS418, DOI 10.14309/00000434-200809001-01069
   Loftus EV, 2002, GASTROENTEROL CLIN N, V31, P1, DOI 10.1016/S0889-8553(01)00002-4
   Lorenz RG, 2004, ANN NY ACAD SCI, V1029, P44, DOI 10.1196/annals.1309.006
   Mannon PJ, 2004, NEW ENGL J MED, V351, P2069, DOI 10.1056/NEJMoa033402
   MANNON PJ, 2004, NEW ENGL J MED, V351, P409
   Mañosa M, 2009, DIGESTION, V80, P30, DOI 10.1159/000212075
   Maser EA, 2008, CLIN GASTROENTEROL H, V6, P1112, DOI 10.1016/j.cgh.2008.04.035
   Mayer L, 2006, GASTROENTEROL CLIN N, V35, P857, DOI 10.1016/j.gtc.2006.09.006
   Miheller P, 2009, BMC GASTROENTEROL, V9, DOI 10.1186/1471-230X-9-66
   Millonig G, 2006, WORLD J GASTROENTERO, V12, P974, DOI 10.3748/wjg.v12.i6.974
   MURCH SH, 1991, GUT, V32, P913, DOI 10.1136/gut.32.8.913
   Nakamura K, 2006, WORLD J GASTROENTERO, V12, P4628, DOI 10.3748/wjg.v12.i29.4628
   NEBITT A, 2007, INFLAMM BOWEL DIS, V13, P1323
   Ng SC, 2009, AM J GASTROENTEROL, V104, P2973, DOI 10.1038/ajg.2009.509
   Nielsen OH, 1999, AM J GASTROENTEROL, V94, P2923, DOI 10.1016/S0002-9270(99)00495-5
   Niess JH, 2005, SCIENCE, V307, P254, DOI 10.1126/science.1102901
   Ochenrider MG, 2010, CL LYMPH MYELOM LEUK, V10, P144, DOI 10.3816/CLML.2010.n.021
   Oussalah A, 2008, ALIMENT PHARM THER, V28, P966, DOI 10.1111/j.1365-2036.2008.03811.x
   Penna C, 1996, GUT, V38, P234, DOI 10.1136/gut.38.2.234
   Peyrin-Biroulet L, 2008, CLIN GASTROENTEROL H, V6, P644, DOI 10.1016/j.cgh.2008.03.014
   POSTLETHWAITE AE, 1990, J EXP MED, V172, P1749, DOI 10.1084/jem.172.6.1749
   Present DH, 1999, NEW ENGL J MED, V340, P1398, DOI 10.1056/NEJM199905063401804
   Probert CSJ, 2003, GUT, V52, P998, DOI 10.1136/gut.52.7.998
   Regueiro M, 2009, GASTROENTEROLOGY, V136, P441, DOI 10.1053/j.gastro.2008.10.051
   Rescigno M, 2001, NAT IMMUNOL, V2, P361, DOI 10.1038/86373
   Ringheanu M, 2004, INFLAMM BOWEL DIS, V10, P801, DOI 10.1097/00054725-200411000-00015
   Russo EA, 2009, ALIMENT PHARM THER, V29, P308, DOI 10.1111/j.1365-2036.2008.03890.x
   Rutgeerts P, 2004, GASTROENTEROLOGY, V126, P402, DOI 10.1053/j.gastro.2003.11.014
   Rutgeerts P, 1999, GASTROENTEROLOGY, V117, P761, DOI 10.1016/S0016-5085(99)70332-X
   Rutgeerts P, 2006, GASTROINTEST ENDOSC, V63, P433, DOI 10.1016/j.gie.2005.08.011
   Rutgeerts P, 2005, NEW ENGL J MED, V353, P2462, DOI 10.1056/NEJMoa050516
   Rutgeerts P, 2010, GUT, V59, P7, DOI 10.1136/gut.2009.191411
   Sandborn WJ, 2007, GUT, V56, P1232, DOI 10.1136/gut.2006.106781
   Sandborn WJ, 2007, ANN INTERN MED, V146, P829, DOI 10.7326/0003-4819-146-12-200706190-00159
   Sandborn WJ, 2007, NEW ENGL J MED, V357, P228, DOI 10.1056/NEJMoa067594
   Sandborn WJ, 2009, GASTROENTEROLOGY, V137, P1250, DOI 10.1053/j.gastro.2009.06.061
   Sandborn WJ, 2005, NEW ENGL J MED, V353, P1912, DOI 10.1056/NEJMoa043335
   Sandborn WJ, 2001, GASTROENTEROLOGY, V121, P1088, DOI 10.1053/gast.2001.28674
   Sands BE, 2004, NEW ENGL J MED, V350, P876, DOI 10.1056/NEJMoa030815
   Sands BE, 2001, INFLAMM BOWEL DIS, V7, P83, DOI 10.1097/00054725-200105000-00001
   SCALLON BJ, 1995, CYTOKINE, V7, P15
   SCHAIBLE TF, 2000, CAN J GASTROENTER SC, V14, pS29
   Schluender SJ, 2007, DIS COLON RECTUM, V50, P1747, DOI 10.1007/s10350-007-9008-3
   Schnitzler F, 2009, GUT, V58, P492, DOI 10.1136/gut.2008.155812
   Schoepfer AM, 2010, INFLAMM BOWEL DIS, V16, P933, DOI 10.1002/ibd.21127
   Schreiber S, 2005, GASTROENTEROLOGY, V129, P807, DOI 10.1053/j.gastro.2005.06.064
   Schreiber S, 2007, NEW ENGL J MED, V357, P239, DOI 10.1056/NEJMoa062897
   Schwartz DA, 2009, AM J GASTROENTEROL, V104, P2987, DOI 10.1038/ajg.2009.518
   Shale M, 2008, GUT, V57, P1639, DOI 10.1136/gut.2008.163279
   Su CY, 2002, AM J GASTROENTEROL, V97, P2577
   SUGARMAN BJ, 1985, SCIENCE, V230, P943, DOI 10.1126/science.3933111
   Targan SR, 1997, NEW ENGL J MED, V337, P1029, DOI 10.1056/NEJM199710093371502
   Targan SR, 2007, GASTROENTEROLOGY, V132, P1672, DOI 10.1053/j.gastro.2007.03.024
   Tougeron D, 2009, DIGEST DIS SCI, V54, P1746, DOI 10.1007/s10620-008-0545-y
   Tsiodras S, 2008, MAYO CLIN PROC, V83, P181
   ULICH TR, 1987, J IMMUNOL, V139, P3406
   VanDeventer SJH, 1997, GUT, V40, P443, DOI 10.1136/gut.40.4.443
   Vermeire S, 2003, GASTROENTEROLOGY, V125, P32, DOI 10.1016/S0016-5085(03)00701-7
   Viscido A, 2003, ALIMENT PHARM THER, V17, P1263, DOI 10.1046/j.1365-2036.2003.01535.x
   Watkins PE, 1997, GUT, V40, P628, DOI 10.1136/gut.40.5.628
   WILLIAMS DR, 1981, DIS COLON RECTUM, V24, P22, DOI 10.1007/BF02603444
   Yang Z, 2010, ALIMENT PHARM THER, V31, P486, DOI 10.1111/j.1365-2036.2009.04204.x
NR 101
TC 20
Z9 27
U1 0
U2 8
PU TAYLOR & FRANCIS LTD
PI ABINGDON
PA 2-4 PARK SQUARE, MILTON PARK, ABINGDON OR14 4RN, OXON, ENGLAND
SN 1744-666X
EI 1744-8409
J9 EXPERT REV CLIN IMMU
JI Expert Rev. Clin. Immunol.
PD JUL
PY 2010
VL 6
IS 4
BP 607
EP 620
DI 10.1586/ECI.10.45
PG 14
WC Immunology
WE Science Citation Index Expanded (SCI-EXPANDED)
SC Immunology
GA 632AI
UT WOS:000280391800020
PM 20594134
OA Green Accepted
DA 2024-01-22
ER

PT J
AU Poole, RM
AF Poole, Raewyn M.
TI Vedolizumab: First Global Approval
SO DRUGS
LA English
DT Article
ID ULCERATIVE-COLITIS; CROHNS-DISEASE; MAINTENANCE THERAPY; INDUCTION
   THERAPY; DOUBLE-BLIND; HUMANIZED ANTIBODY; INTEGRIN; EFFICACY; FAILURE
AB Vedolizumab [Entyvio((R)) (US, Europe)], a humanized monoclonal antibody alpha(4)beta(7) integrin receptor antagonist, has been developed by Millennium Pharmaceuticals (d/b/a Takeda Pharmaceuticals International) for the treatment of ulcerative colitis and Crohn's disease. Vedolizumab has received its first global approval for the treatment of ulcerative colitis and Crohn's disease in the US, for use in adult patients with moderate-to-severe disease who have had an inadequate response, loss of response or intolerance to one or more standard therapies (corticosteroids, immunomodulators or tumour necrosis factor-alpha inhibitor) or demonstrated dependence on corticosteroids. Vedolizumab has since been approved for ulcerative colitis and Crohn's disease in the EU, Norway, Iceland and Liechtenstein. This article summarizes the milestones in the development of vedolizumab leading to its first approval for the treatment of ulcerative colitis and Crohn's disease.
C1 [Poole, Raewyn M.] Adis, Auckland 0627, New Zealand.
   [Poole, Raewyn M.] Adis, Auckland 0754, New Zealand.
C3 Adis International; Adis International
RP Poole, RM (通讯作者)，Adis, Level 1,5 Warehouse Way, Auckland 0627, New Zealand.
EM dru@adis.com
CR Allen PB, 2013, CURR OPIN GASTROEN, V29, P397, DOI 10.1097/MOG.0b013e3283622914
   Arihiro S, 2002, PATHOL INT, V52, P367, DOI 10.1046/j.1440-1827.2002.01365.x
   Cominelli F, 2013, NEW ENGL J MED, V369, P775, DOI 10.1056/NEJMe1307415
   Dirks NL, 2014, GASTROENTEROLOGY, V146, pS591
   Feagan B, 2014, J CROHNS COLITIS, V8, pS276, DOI 10.1016/S1873-9946(14)60621-8
   Feagan BG, 2005, NEW ENGL J MED, V352, P2499, DOI 10.1056/NEJMoa042982
   Feagan BG, 2000, GASTROENTEROLOGY, V118, pA874, DOI 10.1016/S0016-5085(00)85637-1
   Feagan B, 2012, INFLAMM BOWEL DIS, V18, pS1, DOI 10.1097/00054725-201212001-00002
   Feagan BG, 2014, GASTROENTEROLOGY, V146, pS590
   Feagan BG, 2013, NEW ENGL J MED, V369, P699, DOI 10.1056/NEJMoa1215734
   Feagan BG, 2008, CLIN GASTROENTEROL H, V6, P1370, DOI 10.1016/j.cgh.2008.06.007
   French J, 2014, GASTROENTEROLOGY S, V1
   French J, 2014, GASTROENTEROLOGY, V146, pS592
   Hanauer S, 2012, AM J GASTROENTEROL, V107, pS620, DOI 10.14309/00000434-201210001-01542
   Holmes D, 2013, NAT REV DRUG DISCOV, V12, P411, DOI 10.1038/nrd4037
   Krishnareddy S, 2014, WORLD J GASTROENTERO, V20, P1139, DOI 10.3748/wjg.v20.i5.1139
   Lobatón T, 2014, ALIMENT PHARM THER, V39, P579, DOI 10.1111/apt.12639
   McLean LP, 2012, IMMUNOTHERAPY-UK, V4, P883, DOI 10.2217/imt.12.85
   Milch C, 2013, J NEUROIMMUNOL, V264, P123, DOI 10.1016/j.jneuroim.2013.08.011
   Millennium Pharmaceuticals, 2008, OP LAB STUD DOL MLN0
   Parikh A, 2011, J CROHNS COLITIS, V5, pS109
   Parikh A, 2013, INFLAMM BOWEL DIS, V19, P1691, DOI 10.1097/MIB.0b013e318281f538
   Parikh A, 2012, INFLAMM BOWEL DIS, V18, P1470, DOI 10.1002/ibd.21896
   Rosario M, 2014, J CROHNS COLITIS, V8, pS225, DOI 10.1016/S1873-9946(14)60505-5
   Rosario M, 2014, J CROHNS COLITIS, V8, pS42, DOI 10.1016/S1873-9946(14)60083-0
   Rosario M, 2013, INFLAMM BOWEL DIS S, V19, pS80, DOI DOI 10.1097/01.MIB.0000438818.81129.5B
   Rosario M, 2014, J CROHNS COLITIS S1, V8, pS270
   Sandborn WJ, 2014, J CROHNS COLITIS, V8, pS274, DOI 10.1016/S1873-9946(14)60617-6
   Sandborn WJ, 2013, NEW ENGL J MED, V369, P711, DOI 10.1056/NEJMoa1215739
   Sands B, 2013, AM J GASTROENTEROL, V108, pS503, DOI 10.14309/00000434-201310001-01676
   Sands B, 2012, INFLAMM BOWEL DIS, V18, pS24, DOI 10.1097/00054725-201212001-00059
   Takeda Pharmaceuticals America Inc, 2014, PRESCR INF ENTV VED
   Thomas Saskia, 2012, Inflammopharmacology, V20, P1, DOI 10.1007/s10787-011-0104-6
   US Food and Drug Administration, 2014, BLA APP
   US National Institutes of Health ClinicalTrials.gov, 2014, PHA 3 STUD MLN0002 3
   Wyant T, 2015, GUT, V64, P77, DOI 10.1136/gutjnl-2014-307127
   Wyant T, 2013, MABS-AUSTIN, V5, P842, DOI 10.4161/mabs.26392
NR 37
TC 14
Z9 15
U1 1
U2 7
PU ADIS INT LTD
PI NORTHCOTE
PA 5 THE WAREHOUSE WAY, NORTHCOTE 0627, AUCKLAND, NEW ZEALAND
SN 0012-6667
EI 1179-1950
J9 DRUGS
JI Drugs
PD JUL
PY 2014
VL 74
IS 11
BP 1293
EP 1303
DI 10.1007/s40265-014-0253-1
PG 11
WC Pharmacology & Pharmacy; Toxicology
WE Science Citation Index Expanded (SCI-EXPANDED)
SC Pharmacology & Pharmacy; Toxicology
GA AT0HR
UT WOS:000344618100009
PM 24985716
DA 2024-01-22
ER

PT J
AU Katz, JA
AF Katz, Jeffry A.
TI Management of inflammatory bowel disease in adults
SO JOURNAL OF DIGESTIVE DISEASES
LA English
DT Review
DE Crohn's disease; inflammatory bowel disease; treatment; ulcerative
   colitis
ID RANDOMIZED CONTROLLED-TRIAL; FISTULIZING CROHNS-DISEASE; SEVERE
   ULCERATIVE-COLITIS; PLACEBO-CONTROLLED TRIAL; DOUBLE-BLIND; MAINTENANCE
   TREATMENT; ORAL BUDESONIDE; LONG-TERM; POSTOPERATIVE RECURRENCE; SEVERE
   ATTACKS
AB Optimal care of the inflammatory bowel diseases, Crohn's disease and ulcerative colitis, requires a broad understanding of disease pathophysiology and therapeutic alternatives. The goals of therapy are accurate diagnosis and timely treatment to both induce and maintain a clinical remission and improve patient quality of life. Most patients can be adequately treated using a combination or aminosalicylates, antibiotics, and corticosteroids, though many patients with Crohn's disease will require immunomodulators, such as azathioprine or 6-mercaptopurine. The development of novel biologic therapies, particularly infliximab, have dramatically improved our ability to medically manage more severe Crohn's disease and ulcerative colitis patients. This review will focus on the medical management of inflammatory bowel disease in adults.
C1 Case Western Reserve Univ, Univ Hosp Case Med Ctr, Cleveland, OH 44106 USA.
C3 Case Western Reserve University; Case Western Reserve University
   Hospital
RP Katz, JA (通讯作者)，Case Western Reserve Univ, Univ Hosp Case Med Ctr, 11100 Euclid Ave, Cleveland, OH 44106 USA.
EM Jeffry.katz@uhhospitals.org
CR Akobeng A K, 2004, Cochrane Database Syst Rev, pCD003574
   Ardizzone S, 2006, GUT, V55, P47, DOI 10.1136/gut.2005.068809
   Ardizzone S, 2004, GASTROENTEROLOGY, V127, P730, DOI 10.1053/j.gastro.2004.06.051
   Baert F, 2003, NEW ENGL J MED, V348, P601, DOI 10.1056/NEJMoa020888
   Camma C, 1997, GASTROENTEROLOGY, V113, P1465, DOI 10.1053/gast.1997.v113.pm9352848
   CANDY S, 1995, GUT, V37, P674, DOI 10.1136/gut.37.5.674
   CARTER MJ, 2006, GUT, V53, pV1
   Cohen RD, 1999, AM J GASTROENTEROL, V94, P1587
   Cohen RD, 2000, AM J GASTROENTEROL, V95, P1263
   COTTONE M, 1994, GASTROENTEROLOGY, V106, P643, DOI 10.1016/0016-5085(94)90697-1
   EWE K, 1989, DIGESTION, V42, P224, DOI 10.1159/000199850
   Faubion WA, 2001, GASTROENTEROLOGY, V121, P255, DOI 10.1053/gast.2001.26279
   Feagan BG, 2000, NEW ENGL J MED, V342, P1627, DOI 10.1056/NEJM200006013422202
   FEAGAN BG, 1995, NEW ENGL J MED, V332, P292, DOI 10.1056/NEJM199502023320503
   Franchimont DP, 1998, EUR J GASTROEN HEPAT, V10, P821, DOI 10.1097/00042737-199810000-00001
   Fraser AG, 2002, GUT, V50, P485, DOI 10.1136/gut.50.4.485
   Greenberg GR, 1996, GASTROENTEROLOGY, V110, P45, DOI 10.1053/gast.1996.v110.pm8536887
   GREENBERG GR, 1994, NEW ENGL J MED, V331, P836, DOI 10.1056/NEJM199409293311303
   Hanany A, 2002, J HIGH ENERGY PHYS
   Hanauer SB, 2004, GASTROENTEROLOGY, V127, P723, DOI 10.1053/j.gastro.2004.06.002
   Hanauer SB, 2001, AM J GASTROENTEROL, V96, P635
   Hanauer SB, 2004, CLIN GASTROENTEROL H, V2, P379, DOI 10.1016/S1542-3565(04)00122-3
   HAWTHORNE AB, 1992, BRIT MED J, V305, P20, DOI 10.1136/bmj.305.6844.20
   Järnerot G, 2005, GASTROENTEROLOGY, V128, P1805, DOI 10.1053/j.gastro.2005.03.003
   Katz J A, 2000, Semin Gastrointest Dis, V11, P18
   KIRK AP, 1982, BRIT MED J, V284, P1291, DOI 10.1136/bmj.284.6325.1291
   Kornbluth A, 2004, AM J GASTROENTEROL, V99, P1371, DOI 10.1111/j.1572-0241.2004.40036.x
   KORNBLUTH A, 1995, J CLIN GASTROENTEROL, V20, P280, DOI 10.1097/00004836-199506000-00004
   LANGHOLZ E, 1994, GASTROENTEROLOGY, V107, P3, DOI 10.1016/0016-5085(94)90054-X
   Lémann M, 2005, GASTROENTEROLOGY, V128, P1812, DOI 10.1053/j.gastro.2005.03.031
   Lichtenstein GR, 2006, CLIN GASTROENTEROL H, V4, P621, DOI 10.1016/j.cgh.2006.03.002
   Lichtenstein GR, 2005, GASTROENTEROLOGY, V128, P862, DOI 10.1053/j.gastro.2005.01.048
   LICHTIGER S, 1994, NEW ENGL J MED, V330, P1841, DOI 10.1056/NEJM199406303302601
   Lofberg R, 1996, GASTROENTEROLOGY, V110, P1713, DOI 10.1053/gast.1996.v110.pm8964395
   Lofberg R, 1996, GUT, V39, P82, DOI 10.1136/gut.39.1.82
   Loftus EV, 2004, GASTROENTEROLOGY, V126, P1504, DOI 10.1053/j.gastro.2004.01.063
   Modigliani R, 1996, GASTROENTEROLOGY, V110, P688, DOI 10.1053/gast.1996.v110.pm8608877
   MUNKHOLM P, 1995, SCAND J GASTROENTERO, V30, P699, DOI 10.3109/00365529509096316
   MUNKHOLM P, 1994, GUT, V35, P360, DOI 10.1136/gut.35.3.360
   Prantera C, 1996, AM J GASTROENTEROL, V91, P328
   PRESENT DH, 1980, NEW ENGL J MED, V302, P981, DOI 10.1056/NEJM198005013021801
   Present DH, 1999, NEW ENGL J MED, V340, P1398, DOI 10.1056/NEJM199905063401804
   ROSENBERG W, 1990, J CLIN GASTROENTEROL, V12, P40, DOI 10.1097/00004836-199002000-00011
   Rutgeerts P, 2006, ALIMENT PHARM THER, V23, P451, DOI 10.1111/j.1365-2036.2006.02786.x
   Rutgeerts P, 2005, GASTROENTEROLOGY, V128, P856, DOI 10.1053/j.gastro.2005.01.010
   RUTGEERTS P, 1995, GASTROENTEROLOGY, V108, P1617, DOI 10.1016/0016-5085(95)90121-3
   Rutgeerts P, 1999, GASTROENTEROLOGY, V117, P761, DOI 10.1016/S0016-5085(99)70332-X
   Rutgeerts P, 2005, NEW ENGL J MED, V353, P2462, DOI 10.1056/NEJMoa050516
   Rutgeerts P, 2003, BEST PRACT RES CL GA, V17, P63, DOI 10.1053/bega.2002.0358
   Rutgeerts P, 2001, AM J GASTROENTEROL, V96, pS303
   Safdi M, 1997, AM J GASTROENTEROL, V92, P1867
   Sandborn WJ, 1997, AM J GASTROENTEROL, V92, P876
   Sandborn WJ, 2003, AM J GASTROENTEROL, V98, pS1, DOI 10.1016/j.amjgastroenterol.2003.10.007
   Sandborn WJ, 1995, INFLAMM BOWEL DIS, V1, P48, DOI DOI 10.1097/00054725-199503000-00006
   Sands BE, 2004, NEW ENGL J MED, V350, P876, DOI 10.1056/NEJMoa030815
   Sands BE, 2000, GASTROENTEROLOGY, V118, pS68, DOI 10.1016/S0016-5085(00)70007-2
   Sands BE, 2001, INFLAMM BOWEL DIS, V7, P83, DOI 10.1097/00054725-200105000-00001
   Sands BE, 2004, GASTROENTEROLOGY, V126, P1518, DOI 10.1053/j.gastro.2004.02.072
   Steinhart AH, 2002, GASTROENTEROLOGY, V123, P33, DOI 10.1053/gast.2002.34225
   SUTHERLAND L, 1991, GUT, V32, P1071, DOI 10.1136/gut.32.9.1071
   Sutherland L, 2000, COCHRANE DB SYST REV, V2
   SUTHERLAND LR, 1990, MED CLIN N AM, V74, P119, DOI 10.1016/S0025-7125(16)30590-9
   Targan SR, 1997, NEW ENGL J MED, V337, P1029, DOI 10.1056/NEJM199710093371502
   Thayu M, 2005, J PEDIATR GASTR NUTR, V40, P220, DOI 10.1097/00005176-200502000-00026
   Thukral Chandrashekhar, 2005, Curr Treat Options Gastroenterol, V8, P223, DOI 10.1007/s11938-005-0014-z
   TRUELOVE SC, 1974, LANCET, V1, P1067
   TRUELOVE SC, 1978, LANCET, V2, P1086
   TRUELOVE SC, 1955, BRIT MED J, V2, P1041, DOI 10.1136/bmj.2.4947.1041
   TRUELOVE SC, 1959, BRIT MED J, V1, P386, DOI 10.1136/bmj.1.5119.387
NR 69
TC 29
Z9 35
U1 1
U2 5
PU WILEY
PI HOBOKEN
PA 111 RIVER ST, HOBOKEN 07030-5774, NJ USA
SN 1751-2972
EI 1751-2980
J9 J DIGEST DIS
JI J. Dig. Dis.
PD MAY
PY 2007
VL 8
IS 2
BP 65
EP 71
DI 10.1111/j.1443-9573.2007.00287.x
PG 7
WC Gastroenterology & Hepatology
WE Science Citation Index Expanded (SCI-EXPANDED)
SC Gastroenterology & Hepatology
GA 316XC
UT WOS:000256982000001
PM 17532817
OA Bronze
DA 2024-01-22
ER

PT J
AU Limketkai, BN
   Wolf, A
   Parian, AM
AF Limketkai, Berkeley N.
   Wolf, Andrea
   Parian, Alyssa M.
TI Nutritional Interventions in the Patient with Inflammatory Bowel Disease
SO GASTROENTEROLOGY CLINICS OF NORTH AMERICA
LA English
DT Article
DE Diet; Prebiotics; Probiotics; Dietary supplements; Microbiome; Clinical
   remission; Crohn's disease; Ulcerative colitis
ID EXCLUSIVE ENTERAL NUTRITION; RANDOMIZED CONTROLLED-TRIAL; GERMINATED
   BARLEY FOODSTUFF; VITAMIN-D DEFICIENCY; CHAIN AMINO-ACIDS; LOW FODMAP
   DIET; CROHNS-DISEASE; ULCERATIVE-COLITIS; DOUBLE-BLIND; MAINTAINING
   REMISSION
AB Nutritional strategies have been explored as primary or adjunct therapies for inflammatory bowel disease (IBD). Exclusive enteral nutrition is effective for the induction of remission in Crohn disease and is recommended as a first-line therapy for children. Dietary strategies focus on adjusting the ratio of consumed nutrients that are proinflammatory or antiinflammatory. Treatments with dietary supplements focus on the antiinflammatory effects of the individual supplements (eg, curcumin, omega-3 fatty acids, vitamin D) or their positive effects on the intestinal microbiome (eg, prebiotics, probiotics). This article discusses the role of diets and dietary supplements in the treatment of IBD.
C1 [Limketkai, Berkeley N.] Stanford Univ, Sch Med, Div Gastroenterol & Hepatol, 300 Pasteur Dr,Alway M211, Stanford, CA 94305 USA.
   [Wolf, Andrea] Stanford Hlth Care, Dept Clin Nutr, 300 Pasteur Dr, Palo Alto, CA 94305 USA.
   [Parian, Alyssa M.] Johns Hopkins Univ, Sch Med, Div Gastroenterol & Hepatol, 1800 Orleans St, Baltimore, MD 21287 USA.
C3 Stanford University; Stanford University; Johns Hopkins University
RP Limketkai, BN (通讯作者)，Stanford Univ, Sch Med, Div Gastroenterol & Hepatol, 300 Pasteur Dr,Alway M211, Stanford, CA 94305 USA.
EM berkeley.limketkai@gmail.com
CR Akobeng AK, 2000, J PEDIATR GASTR NUTR, V30, P78, DOI 10.1097/00005176-200001000-00022
   Ananthakrishnan AN, 2013, GASTROENTEROLOGY, V145, P970, DOI 10.1053/j.gastro.2013.07.050
   Ananthakrishnan AN, 2013, INFLAMM BOWEL DIS, V19, P1921, DOI 10.1097/MIB.0b013e3182902ad9
   Ananthakrishnan AN, 2012, GASTROENTEROLOGY, V142, P482, DOI 10.1053/j.gastro.2011.11.040
   [Anonymous], EUR J CLIN NUTR
   [Anonymous], CLIN GASTROENTEROL H
   [Anonymous], 2016, CLIN TRANSL GASTROEN, DOI DOI 10.1038/ctg.2016.22
   [Anonymous], J CROHNS COLITIS
   [Anonymous], 1994, Breaking the vicious cycle
   Aziz I, 2016, CURR OPIN GASTROEN, V32, P120, DOI 10.1097/MOG.0000000000000248
   Aziz I, 2015, INFLAMM BOWEL DIS, V21, P847, DOI 10.1097/MIB.0000000000000335
   Barrett JS, 2010, ALIMENT PHARM THER, V31, P874, DOI 10.1111/j.1365-2036.2010.04237.x
   Bibiloni R, 2005, AM J GASTROENTEROL, V100, P1539, DOI 10.1111/j.1572-0241.2005.41794.x
   Blanck S, 2013, DIGEST DIS SCI, V58, P1698, DOI 10.1007/s10620-012-2531-7
   Böhn L, 2015, GASTROENTEROLOGY, V149, P1399, DOI 10.1053/j.gastro.2015.07.054
   Boneh RS, 2017, J CROHNS COLITIS, V11, P1205, DOI 10.1093/ecco-jcc/jjx071
   BOWLING TE, 1993, LANCET, V342, P1266, DOI 10.1016/0140-6736(93)92360-6
   Brotherton CS, 2016, CLIN GASTROENTEROL H, V14, P1130, DOI 10.1016/j.cgh.2015.12.029
   Burgis JC, 2016, WORLD J GASTROENTERO, V22, P2111, DOI 10.3748/wjg.v22.i6.2111
   Cantorna MT, 2000, J NUTR, V130, P2648, DOI 10.1093/jn/130.11.2648
   Carr I, 1999, AM J GASTROENTEROL, V94, P2918, DOI 10.1016/S0002-9270(99)00494-3
   Chapman-Kiddell CA, 2010, INFLAMM BOWEL DIS, V16, P137, DOI 10.1002/ibd.20968
   Chiba M, 2010, WORLD J GASTROENTERO, V16, P2484, DOI 10.3748/wjg.v16.i20.2484
   Cohen SA, 2014, J PEDIATR GASTR NUTR, V59, P516, DOI 10.1097/MPG.0000000000000449
   Croagh C, 2007, INFLAMM BOWEL DIS, V13, P1522, DOI 10.1002/ibd.20249
   Daniel C, 2006, J PHARMACOL EXP THER, V319, P622, DOI 10.1124/jpet.106.107599
   David LA, 2014, NATURE, V505, P559, DOI 10.1038/nature12820
   DAVIES PS, 1978, BRIT MED J, V1, P1524, DOI 10.1136/bmj.1.6126.1524
   Deguchi Y, 2007, DIGEST DIS SCI, V52, P2993, DOI 10.1007/s10620-006-9138-9
   Den Hond E, 1999, JPEN-PARENTER ENTER, V23, P7, DOI 10.1177/014860719902300107
   Dichi I, 2000, NUTRITION, V16, P87, DOI 10.1016/S0899-9007(99)00231-2
   Elli L, 2016, NUTRIENTS, V8, DOI 10.3390/nu8020084
   Eswaran SL, 2016, AM J GASTROENTEROL, V111, P1824, DOI 10.1038/ajg.2016.434
   Faghfoori Z, 2014, HEALTH PROMOT PERSPE, V4, P116, DOI 10.5681/hpp.2014.015
   Feagan BG, 2008, JAMA-J AM MED ASSOC, V299, P1690, DOI 10.1001/jama.299.14.1690
   Feng Y, 2014, CLIN NUTR, V33, P850, DOI 10.1016/j.clnu.2013.10.009
   FISHER M, 1990, AM J CLIN NUTR, V51, P804, DOI 10.1093/ajcn/51.5.804
   GALLAI V, 1995, J NEUROIMMUNOL, V56, P143, DOI 10.1016/0165-5728(94)00140-J
   Gearry RB, 2009, J CROHNS COLITIS, V3, P8, DOI 10.1016/j.crohns.2008.09.004
   Gionchetti P, 2000, GASTROENTEROLOGY, V119, P305, DOI 10.1053/gast.2000.9370
   Gionchetti P, 2003, GASTROENTEROLOGY, V124, P1202, DOI 10.1016/S0016-5085(03)00171-9
   GREENBERG GR, 1988, GUT, V29, P1309, DOI 10.1136/gut.29.10.1309
   Gunasekeera V, 2016, DIGEST DIS SCI, V61, P1148, DOI 10.1007/s10620-015-3987-z
   Guslandi M, 2003, EUR J GASTROEN HEPAT, V15, P697, DOI 10.1097/00042737-200306000-00017
   HAAS S V, 1955, Am J Gastroenterol, V23, P344
   Hallert C, 2003, INFLAMM BOWEL DIS, V9, P116, DOI 10.1097/00054725-200303000-00005
   Halmos EP, 2015, GUT, V64, P93, DOI 10.1136/gutjnl-2014-307264
   Halmos EP, 2014, GASTROENTEROLOGY, V146, P1830, DOI 10.1053/j.gastro.2014.04.034
   Halpin SJ, 2012, AM J GASTROENTEROL, V107, P1474, DOI 10.1038/ajg.2012.260
   Hamer HM, 2008, ALIMENT PHARM THER, V27, P104, DOI 10.1111/j.1365-2036.2007.03562.x
   Hanai H, 2004, INT J MOL MED, V13, P643
   Hanai H, 2006, CLIN GASTROENTEROL H, V4, P1502, DOI 10.1016/j.cgh.2006.08.008
   Hanai H, 2012, DIGEST LIVER DIS, V44, P649, DOI 10.1016/j.dld.2012.03.007
   HAWTHORNE AB, 1992, GUT, V33, P922, DOI 10.1136/gut.33.7.922
   HEATON KW, 1979, BRIT MED J, V2, P764, DOI 10.1136/bmj.2.6193.764
   Herfarth HH, 2014, INFLAMM BOWEL DIS, V20, P1194, DOI 10.1097/MIB.0000000000000077
   Heuschkel RB, 2000, J PEDIATR GASTR NUTR, V31, P8, DOI 10.1097/00005176-200007000-00005
   Heyman M, 2012, GUT, V61, P1355, DOI 10.1136/gutjnl-2011-300327
   Hill C, 2014, NAT REV GASTRO HEPAT, V11, P506, DOI 10.1038/nrgastro.2014.66
   Horvath K, 1996, JPEN-PARENTER ENTER, V20, P128, DOI 10.1177/0148607196020002128
   Hu D, 2014, J CLIN GASTROENTEROL, V48, P790, DOI 10.1097/MCG.0000000000000041
   Huynh HQ, 2009, INFLAMM BOWEL DIS, V15, P760, DOI 10.1002/ibd.20816
   Inan MS, 2000, GASTROENTEROLOGY, V118, P724, DOI 10.1016/S0016-5085(00)70142-9
   Jobin C, 1999, J IMMUNOL, V163, P3474
   John S, 2010, EUR J GASTROEN HEPAT, V22, P602, DOI 10.1097/MEG.0b013e3283352d05
   Johnson T, 2006, GUT, V55, P356, DOI 10.1136/gut.2004.062554
   Jones JM, 2014, NUTR J, V13, DOI 10.1186/1475-2891-13-34
   Jorgensen SP, 2010, ALIMENT PHARM THER, V32, P377, DOI 10.1111/j.1365-2036.2010.04355.x
   Jurenka JS, 2009, ALTERN MED REV, V14, P141
   Kakodkar S, 2015, J ACAD NUTR DIET, V115, P1226, DOI 10.1016/j.jand.2015.04.016
   Kedia Saurabh, 2017, World J Gastrointest Pharmacol Ther, V8, P147, DOI 10.4292/wjgpt.v8.i2.147
   Kleessen B, 2001, BRIT J NUTR, V86, P291, DOI 10.1079/BJN2001403
   Koga H, 1993, Nihon Shokakibyo Gakkai Zasshi, V90, P2882
   Kruis W, 1997, ALIMENT PHARM THER, V11, P853, DOI 10.1046/j.1365-2036.1997.00225.x
   Kruis W, 2004, GUT, V53, P1617, DOI 10.1136/gut.2003.037747
   Kumar S, 2012, COCHRANE DB SYST REV, DOI 10.1002/14651858.CD008424.pub2
   Labow BI, 2000, WORLD J SURG, V24, P1503, DOI 10.1007/s002680010269
   Lang A, 2015, CLIN GASTROENTEROL H, V13, P1444, DOI 10.1016/j.cgh.2015.02.019
   Leach ST, 2008, ALIMENT PHARM THER, V28, P724, DOI 10.1111/j.1365-2036.2008.03796.x
   LEVENSTEIN S, 1985, GUT, V26, P989, DOI 10.1136/gut.26.10.989
   Levine A, 2013, INFLAMM BOWEL DIS, V19, P1322, DOI 10.1097/MIB.0b013e3182802acc
   LI J, 1994, JPEN-PARENTER ENTER, V18, P303, DOI 10.1177/0148607194018004303
   Limketkai BN, 2017, NUTR CLIN PRACT, V32, P337, DOI 10.1177/0884533616674492
   Lochs H, 2006, CLIN NUTR, V25, P260, DOI 10.1016/j.clnu.2006.01.007
   LorenzMeyer H, 1996, SCAND J GASTROENTERO, V31, P778, DOI 10.3109/00365529609010352
   Maagaard L, 2016, WORLD J GASTROENTERO, V22, P4009, DOI 10.3748/wjg.v22.i15.4009
   Marlow G, 2013, HUM GENOMICS, V7, DOI 10.1186/1479-7364-7-24
   MCINTYRE PB, 1986, GUT, V27, P481, DOI 10.1136/gut.27.5.481
   Midura-Kiela MT, 2012, AM J PHYSIOL-GASTR L, V302, pG85, DOI 10.1152/ajpgi.00275.2011
   Mimura T, 2004, GUT, V53, P108, DOI 10.1136/gut.53.1.108
   Molodecky NA, 2012, GASTROENTEROLOGY, V142, P46, DOI 10.1053/j.gastro.2011.10.001
   Nakayuenyongsuk W, 2017, DIGEST DIS SCI, V62, P2686, DOI 10.1007/s10620-016-4446-1
   Nguyen DL, 2015, THER ADV GASTROENTER, V8, P168, DOI 10.1177/1756283X15578607
   OKEEFE SJD, 1989, JPEN-PARENTER ENTER, V13, P455, DOI 10.1177/0148607189013005455
   Olendzki BC, 2014, NUTR J, V13, DOI 10.1186/1475-2891-13-5
   Ong DK, 2010, J GASTROEN HEPATOL, V25, P1366, DOI 10.1111/j.1440-1746.2010.06370.x
   Pitt CE, 2016, AUST FAM PHYSICIAN, V45, P35
   PLATELL C, 1991, J GASTROEN HEPATOL, V6, P345, DOI 10.1111/j.1440-1746.1991.tb00868.x
   PLATELL C, 1993, JPEN-PARENTER ENTER, V17, P348, DOI 10.1177/0148607193017004348
   Polk TM, 2012, WORLD J SURG, V36, P524, DOI 10.1007/s00268-011-1315-0
   Prantera C, 2002, GUT, V51, P405, DOI 10.1136/gut.51.3.405
   Prince AC, 2016, INFLAMM BOWEL DIS, V22, P1129, DOI 10.1097/MIB.0000000000000708
   Rahimi R, 2008, DIGEST DIS SCI, V53, P2524, DOI 10.1007/s10620-007-0171-0
   Ricker MA, 2017, NUTR CLIN PRACT, V32, P318, DOI 10.1177/0884533617700353
   RITCHIE JK, 1987, BMJ-BRIT MED J, V295, P517, DOI 10.1136/bmj.295.6597.517
   Romano C, 2005, WORLD J GASTROENTERO, V11, P7118, DOI 10.3748/wjg.v11.i45.7118
   Roth E, 2002, NUTRITION, V18, P217, DOI 10.1016/S0899-9007(01)00797-3
   Ruemmele FM, 2014, J CROHNS COLITIS, V8, P1179, DOI 10.1016/j.crohns.2014.04.005
   Shen B, 2005, ALIMENT PHARM THER, V22, P721, DOI 10.1111/j.1365-2036.2005.02642.x
   Shen J, 2014, INFLAMM BOWEL DIS, V20, P21, DOI 10.1097/01.MIB.0000437495.30052.be
   Shitrit ABG, 2015, INFLAMM BOWEL DIS, V21, P631, DOI 10.1097/MIB.0000000000000311
   Sido B, 2006, DIGEST DIS SCI, V51, P2170, DOI 10.1007/s10620-006-9473-x
   Sigall-Boneh R, 2014, INFLAMM BOWEL DIS, V20, P1353, DOI 10.1097/MIB.0000000000000110
   Simopoulos AP, 2002, BIOMED PHARMACOTHER, V56, P365, DOI 10.1016/S0753-3322(02)00253-6
   Sood A, 2009, CLIN GASTROENTEROL H, V7, P1202, DOI 10.1016/j.cgh.2009.07.016
   SPAETH G, 1994, ANN SURG, V220, P798, DOI 10.1097/00000658-199412000-00014
   Staudacher HM, 2011, J HUM NUTR DIET, V24, P487, DOI 10.1111/j.1365-277X.2011.01162.x
   Sugimoto K, 2002, GASTROENTEROLOGY, V123, P1912, DOI 10.1053/gast.2002.37050
   Suskind DL, 2016, DIGEST DIS SCI, V61, P3255, DOI 10.1007/s10620-016-4307-y
   Suskind DL, 2014, J PEDIATR GASTR NUTR, V58, P87, DOI 10.1097/MPG.0000000000000103
   Takagi S, 2006, ALIMENT PHARM THERAP, V24, P1333, DOI 10.1111/j.1365-2036.2006.03120.x
   TEAHON K, 1991, GASTROENTEROLOGY, V101, P84, DOI 10.1016/0016-5085(91)90463-U
   Tong WH, 2016, ONCOL LETT, V12, P4139, DOI 10.3892/ol.2016.5148
   TREMEL H, 1994, GASTROENTEROLOGY, V107, P1595, DOI 10.1016/0016-5085(94)90797-8
   Turner D, 2007, COCHRANE DB SYST REV, DOI 10.1002/14651858.CD006443
   Tursi A, 2004, MED SCI MONITOR, V10, pPI126
   Ulitsky A, 2011, JPEN-PARENTER ENTER, V35, P308, DOI 10.1177/0148607110381267
   Vasudevan A, 2014, CANCER PREV RES, V7, P1138, DOI 10.1158/1940-6207.CAPR-14-0177
   Verma S, 2000, DIGEST LIVER DIS, V32, P769, DOI 10.1016/S1590-8658(00)80353-9
   Verma S, 2001, SCAND J GASTROENTERO, V36, P383, DOI 10.1080/003655201300051199
   Wall CL, 2013, WORLD J GASTROENTERO, V19, P7652, DOI 10.3748/wjg.v19.i43.7652
   Whalen KA, 2016, J NUTR, V146, P1217, DOI 10.3945/jn.115.224048
   WINDMUELLER HG, 1982, ADV ENZYMOL RAMB, V53, P201
   WINDMUELLER HG, 1980, J BIOL CHEM, V255, P107
   Yamamoto T, 2010, J GASTROENTEROL, V45, P24, DOI 10.1007/s00535-009-0136-5
   Yan D, 2014, EUR J CLIN NUTR, V68, P959, DOI 10.1038/ejcn.2014.31
   Yang QF, 2017, SCAND J GASTROENTERO, V52, P995, DOI 10.1080/00365521.2017.1335770
   Zachos M, 2007, COCHRANE DB SYST REV, DOI 10.1002/14651858.CD000542.pub2
   Zocco MA, 2006, ALIMENT PHARM THER, V23, P1567, DOI 10.1111/j.1365-2036.2006.02927.x
NR 139
TC 42
Z9 47
U1 1
U2 68
PU W B SAUNDERS CO-ELSEVIER INC
PI PHILADELPHIA
PA 1600 JOHN F KENNEDY BOULEVARD, STE 1800, PHILADELPHIA, PA 19103-2899 USA
SN 0889-8553
EI 1558-1942
J9 GASTROENTEROL CLIN N
JI Gastroenterol. Clin. North Am.
PD MAR
PY 2018
VL 47
IS 1
BP 155
EP +
DI 10.1016/j.gtc.2017.09.007
PG 24
WC Gastroenterology & Hepatology
WE Science Citation Index Expanded (SCI-EXPANDED)
SC Gastroenterology & Hepatology
GA FX8HU
UT WOS:000426333800011
PM 29413010
DA 2024-01-22
ER

PT J
AU Thompson, DT
   Hrabe, JE
AF Thompson, Dakota T.
   Hrabe, Jennifer E.
TI Intra-abdominal and Anorectal Abscesses
SO GASTROENTEROLOGY CLINICS OF NORTH AMERICA
LA English
DT Article
DE Intra-abdominal abscess; Anorectal abscess; Crohn's disease; Phlegmon
ID CROHNS-DISEASE; COMPLICATED DIVERTICULITIS; ABDOMINAL ABSCESSES;
   PERIANAL ABSCESS; MANAGEMENT; COLON; GUIDELINES; DRAINAGE; THERAPY;
   BACTERIOLOGY
C1 [Thompson, Dakota T.; Hrabe, Jennifer E.] Univ Iowa Hosp & Clin, Dept Surg, Iowa City, IA 52242 USA.
C3 University of Iowa
RP Hrabe, JE (通讯作者)，Univ Iowa Hosp & Clin, Div Colorectal Surg, 200 Hawkins Dr, Iowa City, IA 52242 USA.
EM jennifer-hrabe@uiowa.edu
OI Hrabe, Jennifer/0000-0002-7276-8794
FU NIH [T32CA148062]; Department of Surgery, University of Iowa Hospitals &
   Clinics, Iowa City, IA, USA
FX D.T. Thompson was supported by the NIH grant T32CA148062. Department of
   Surgery, University of Iowa Hospitals & Clinics, Iowa City, IA, USA
CR Abcarian Herand, 2011, Clin Colon Rectal Surg, V24, P14, DOI 10.1055/s-0031-1272819
   Akinci D, 2005, CARDIOVASC INTER RAD, V28, P744, DOI 10.1007/s00270-004-0281-4
   Ambrosetti P, 2005, DIS COLON RECTUM, V48, P787, DOI 10.1007/s10350-004-0853-z
   ANDERSON M J Jr, 1958, Dis Colon Rectum, V1, P23, DOI 10.1007/BF02616510
   Andeweg CS, 2013, DIGEST SURG, V30, P278, DOI 10.1159/000354035
   Antevil JL, 2006, J GASTROINTEST SURG, V10, P901, DOI 10.1016/j.gassur.2005.12.006
   Basu Abhijit, 2002, Curr Treat Options Gastroenterol, V5, P197, DOI 10.1007/s11938-002-0041-y
   Berg DF, 2002, AM J SURG, V184, P45, DOI 10.1016/S0002-9610(02)00879-6
   Bermejo F, 2012, INFLAMM BOWEL DIS, V18, P1509, DOI 10.1002/ibd.21865
   Broche F, 2001, Curr Opin Crit Care, V7, P105, DOI 10.1097/00075198-200104000-00009
   Brook I, 1997, J CLIN MICROBIOL, V35, P2974, DOI 10.1128/JCM.35.11.2974-2976.1997
   Brown Shaun R, 2009, J Surg Educ, V66, P264, DOI 10.1016/j.jsurg.2009.07.013
   BUDNICK LD, 1984, JAMA-J AM MED ASSOC, V252, P796, DOI 10.1001/jama.252.6.796
   BURROWS NP, 1992, BRIT J DERMATOL, V126, P523, DOI 10.1111/j.1365-2133.1992.tb11830.x
   CALLEN PW, 1979, RADIOLOGY, V131, P171, DOI 10.1148/131.1.171
   Cardoso MF, 2017, ACG CASE REP J, V4, DOI 10.14309/crj.2017.82
   Causey MW, 2013, GASTROENTEROL REP, V1, P58, DOI 10.1093/gastro/got001
   Chen Youwen, 2018, J Med Case Rep, V12, P193, DOI 10.1186/s13256-018-1697-9
   Collins G, 2020, ANZ J SURG, V90, P1979, DOI 10.1111/ans.16023
   Colombel JF, 2010, NEW ENGL J MED, V362, P1383, DOI 10.1056/NEJMoa0904492
   CONNELL TR, 1980, AM J ROENTGENOL, V134, P759, DOI 10.2214/ajr.134.4.759
   CRABB JH, 1990, REV INFECT DIS, V12, pS178
   CROWDER VH, 1967, DIS COLON RECTUM, V10, P415, DOI 10.1007/BF02616812
   Feagins LA, 2011, CLIN GASTROENTEROL H, V9, P842, DOI 10.1016/j.cgh.2011.04.023
   Feuerstein JD, 2017, MAYO CLIN PROC, V92, P1088, DOI 10.1016/j.mayocp.2017.04.010
   FRY DE, 1994, SURG CLIN N AM, V74, P693, DOI 10.1016/S0039-6109(16)46337-1
   GERZOF SG, 1981, NEW ENGL J MED, V305, P653, DOI 10.1056/NEJM198109173051201
   GOINS WA, 1990, ANN SURG, V212, P60, DOI 10.1097/00000658-199007000-00009
   Goldstein EJC, 2004, J ANTIMICROB CHEMOTH, V53, P29, DOI 10.1093/jac/dkh201
   Golfieri R, 2006, Tech Coloproctol, V10, P99, DOI 10.1007/s10151-006-0260-7
   GORBACH SL, 1974, NEW ENGL J MED, V290, P1177, DOI 10.1056/NEJM197405232902106
   Gosselink MP, 2015, COLORECTAL DIS, V17, P1041, DOI 10.1111/codi.13161
   Hall J, 2020, DIS COLON RECTUM, V63, P728, DOI 10.1097/DCR.0000000000001679
   HENDERSON CT, 1987, ENDOSCOPY, V19, P68, DOI 10.1055/s-2007-1018238
   Hinchey E J, 1978, Adv Surg, V12, P85
   Kaiser AM, 2005, AM J GASTROENTEROL, V100, P910, DOI 10.1111/j.1572-0241.2005.41154.x
   Kamal N, 2016, CLIN GASTROENTEROL H, V14, P71, DOI 10.1016/j.cgh.2015.04.180
   Kawak S, 2019, DIS COLON RECTUM, V62, P1278, DOI 10.1097/DCR.0000000000001497
   KELLEY WE, 1981, ARCH SURG-CHICAGO, V116, P381
   Khan KJ, 2011, AM J GASTROENTEROL, V106, P661, DOI 10.1038/ajg.2011.72
   Klein JW, 2014, MED CLIN N AM, V98, P609, DOI 10.1016/j.mcna.2014.01.011
   Magdeburg R, 2008, TECH COLOPROCTOL, V12, P347, DOI 10.1007/s10151-008-0446-2
   Makowiec F, 1997, DIS COLON RECTUM, V40, P443, DOI 10.1007/BF02258390
   Mazuski JE, 2007, EXPERT OPIN PHARMACO, V8, P2933, DOI 10.1517/14656566.8.17.2933
   Mosena G, 2018, J EUR ACAD DERMATOL, V32, pE229, DOI 10.1111/jdv.14757
   Nguyen DL, 2012, CLIN GASTROENTEROL H, V10, P400, DOI 10.1016/j.cgh.2011.11.023
   NORWOOD SH, 1985, ANN SURG, V202, P166, DOI 10.1097/00000658-198508000-00006
   Ommer A, 2012, INT J COLORECTAL DIS, V27, P831, DOI 10.1007/s00384-012-1430-x
   Onaca N, 2001, DIS COLON RECTUM, V44, P1469, DOI 10.1007/BF02234599
   Pogacnik JS, 2019, CLIN COLON RECT SURG, V32, P377, DOI 10.1055/s-0039-1687834
   RAMANUJAM PS, 1984, DIS COLON RECTUM, V27, P593, DOI 10.1007/BF02553848
   RIBEIRO MB, 1991, ANN SURG, V213, P32, DOI 10.1097/00000658-199101000-00006
   Richards RJ, 2011, WORLD J GASTRO ENDOS, V3, P209, DOI 10.4253/wjge.v3.i11.209
   Rius J, 2000, EUR J SURG, V166, P218
   Rosen SA, 2006, SURG INNOV, V13, P17, DOI 10.1177/155335060601300104
   Sahnan K., 2017, BMJ-BRIT MED J, V356, pj475, DOI [10.1136/bmj.j475, DOI 10.1136/bmj.j475]
   Sandhu G, 2010, AM J MED, V123, pE13, DOI 10.1016/j.amjmed.2010.01.034
   Sands BE, 2004, NEW ENGL J MED, V350, P876, DOI 10.1056/NEJMoa030815
   SCOMA JA, 1974, DIS COLON RECTUM, V17, P357, DOI 10.1007/BF02586982
   Sho S, 2020, DIS COLON RECTUM, V63, P1127, DOI 10.1097/DCR.0000000000001653
   Siegel RL, 2017, JNCI-J NATL CANCER I, V109, DOI 10.1093/jnci/djw322
   Simillis C, 2010, SURGERY, V147, P818, DOI 10.1016/j.surg.2009.11.013
   Singh S, 2015, ALIMENT PHARM THER, V42, P783, DOI 10.1111/apt.13356
   Tilg H, 2018, CANCER CELL, V33, P954, DOI 10.1016/j.ccell.2018.03.004
   Tochigi T, 2018, ANN GASTROENT SURG, V2, P22, DOI 10.1002/ags3.12035
   TZIANABOS AO, 1994, INFECT IMMUN, V62, P4881, DOI 10.1128/IAI.62.11.4881-4886.1994
   VASILEVSKY CA, 1984, DIS COLON RECTUM, V27, P126, DOI 10.1007/BF02553995
   Villanueva-Saenz E, 2002, Tech Coloproctol, V6, P5, DOI 10.1007/s101510200001
   Wasvary H, 1999, AM SURGEON, V65, P632
   Wong CH, 2004, CRIT CARE MED, V32, P1535, DOI 10.1097/01.CCM.0000129486.35458.7D
   Zhu DA, 2019, IRISH J MED SCI, V188, P1343, DOI 10.1007/s11845-018-01958-6
NR 71
TC 2
Z9 2
U1 1
U2 2
PU W B SAUNDERS CO-ELSEVIER INC
PI PHILADELPHIA
PA 1600 JOHN F KENNEDY BOULEVARD, STE 1800, PHILADELPHIA, PA 19103-2899 USA
SN 0889-8553
EI 1558-1942
J9 GASTROENTEROL CLIN N
JI Gastroenterol. Clin. North Am.
PD JUN
PY 2021
VL 50
IS 2
SI SI
BP 475
EP 488
DI 10.1016/j.gtc.2021.02.014
EA MAY 2021
PG 14
WC Gastroenterology & Hepatology
WE Science Citation Index Expanded (SCI-EXPANDED)
SC Gastroenterology & Hepatology
GA SF6HV
UT WOS:000652855200016
PM 34024453
DA 2024-01-22
ER

PT J
AU Cohen-Mekelburg, S
   Waljee, AK
AF Cohen-Mekelburg, Shirley
   Waljee, Akbar K.
TI Inflammatory Bowel Disease in the Older Adult
SO CLINICS IN GERIATRIC MEDICINE
LA English
DT Article
DE Ulcerative colitis; Crohn's disease; Elderly-onset
ID CROHNS-DISEASE; MAINTENANCE THERAPY; ULCERATIVE-COLITIS; COMBINATION
   THERAPY; AGE; INDUCTION; AZATHIOPRINE; INFLIXIMAB; MANAGEMENT; RISK
C1 [Cohen-Mekelburg, Shirley; Waljee, Akbar K.] VA Ann Arbor Healthcare Syst, VA Ctr Clin Management Res, Inflammatory Bowel Dis Program, 2215 Fuller Rd, Ann Arbor, MI 48105 USA.
   [Cohen-Mekelburg, Shirley; Waljee, Akbar K.] Michigan Med, Div Gastroenterol & Hepatol, Dept Internal Med, 1500 East Med Ctr Dr,1500 East Med Ctr Dr, Ann Arbor, MI 48109 USA.
   [Cohen-Mekelburg, Shirley; Waljee, Akbar K.] Univ Michigan, Inst Healthcare Policy & Innovat, 2800 Plymouth Rd, Ann Arbor, MI 48109 USA.
   [Waljee, Akbar K.] Univ Michigan, Michigan Integrated Ctr Hlth Analyt & Med Predict, 2800 Plymouth Rd, Ann Arbor, MI 48109 USA.
C3 US Department of Veterans Affairs; Veterans Health Administration (VHA);
   VA Ann Arbor Healthcare System; University of Michigan System;
   University of Michigan; University of Michigan System; University of
   Michigan
RP Cohen-Mekelburg, S (通讯作者)，VA Ann Arbor Healthcare Syst, VA Ctr Clin Management Res, Inflammatory Bowel Dis Program, 2215 Fuller Rd, Ann Arbor, MI 48105 USA.; Cohen-Mekelburg, S (通讯作者)，Univ Michigan, Inst Healthcare Policy & Innovat, 2800 Plymouth Rd, Ann Arbor, MI 48109 USA.; Cohen-Mekelburg, S (通讯作者)，Michigan Med, Div Gastroenterol & Hepatol, 3912 Taubman Ctr SPC 5362,1500 East Med Ctr Dr, Ann Arbor, MI 48109 USA.
EM shcohen@med.umich.edu
RI Cohen-Mekelburg, Shirley/JHT-1093-2023; Waljee, Akbar/G-2067-2010
OI Waljee, Akbar/0000-0003-1964-8790; Cohen-Mekelburg,
   Shirley/0000-0001-5058-5527
CR Adar T, 2019, ALIMENT PHARM THER, V49, P873, DOI 10.1111/apt.15177
   Ahmed O, 2016, EXPERT REV GASTROENT, V10, P1005, DOI 10.1080/17474124.2016.1179579
   Ananthakrishnan AN, 2017, INFLAMM BOWEL DIS, V23, P882, DOI 10.1097/MIB.0000000000001099
   Ananthakrishnan AN, 2013, J CROHNS COLITIS, V7, P107, DOI 10.1016/j.crohns.2012.02.015
   Ananthakrishnan AN, 2009, INFLAMM BOWEL DIS, V15, P182, DOI 10.1002/ibd.20628
   [Anonymous], 2017, BMJ BRIT MED J, DOI DOI 10.1136/BMJ.J1415
   Ardizzone S, 2006, GUT, V55, P47, DOI 10.1136/gut.2005.068809
   Benchimol EI, 2013, J CROHNS COLITIS, V7, P878, DOI 10.1016/j.crohns.2012.09.001
   Brassard P, 2014, AM J GASTROENTEROL, V109, P1795, DOI 10.1038/ajg.2014.313
   Charpentier C, 2014, GUT, V63, P423, DOI 10.1136/gutjnl-2012-303864
   Colombel JF, 2010, NEW ENGL J MED, V362, P1383, DOI 10.1056/NEJMoa0904492
   Colombel JF, 2004, GASTROENTEROLOGY, V126, P19, DOI 10.1053/j.gastro.2003.10.047
   Cottone M, 2011, CLIN GASTROENTEROL H, V9, P30, DOI 10.1016/j.cgh.2010.09.026
   Coward S, 2019, GASTROENTEROLOGY, V156, P1345, DOI 10.1053/j.gastro.2019.01.002
   Desai A, 2013, INFLAMM BOWEL DIS, V19, P309, DOI 10.1002/ibd.23026
   Feagan BG, 2016, NEW ENGL J MED, V375, P1946, DOI 10.1056/NEJMoa1602773
   Feagan BG, 2013, NEW ENGL J MED, V369, P699, DOI 10.1056/NEJMoa1215734
   Feagins LA, 2010, DIGEST DIS SCI, V55, P3164, DOI 10.1007/s10620-010-1397-9
   Ford AC, 2012, AM J GASTROENTEROL, V107, P167, DOI 10.1038/ajg.2011.410
   Ford AC, 2011, AM J GASTROENTEROL, V106, P601, DOI 10.1038/ajg.2011.67
   FOXWORTHY DM, 1985, J AM GERIATR SOC, V33, P492, DOI 10.1111/j.1532-5415.1985.tb05462.x
   Gisbert JP, 2014, ALIMENT PHARM THER, V39, P459, DOI 10.1111/apt.12616
   Govani SM, 2016, INFLAMM BOWEL DIS, V22, P1923, DOI 10.1097/MIB.0000000000000817
   Gower-Rousseau C, 2013, DIGEST LIVER DIS, V45, P89, DOI 10.1016/j.dld.2012.09.005
   Hadithi M, 2008, WORLD J GASTROENTERO, V14, P3183, DOI 10.3748/wjg.14.3183
   Ham M, 2012, EXPERT REV CLIN PHAR, V5, P113, DOI [10.1586/ECP.12.2, 10.1586/ecp.12.2]
   Harbord M, 2017, J CROHNS COLITIS, V11, P769, DOI 10.1093/ecco-jcc/jjx009
   Jeuring SFG, 2016, INFLAMM BOWEL DIS, V22, P1425, DOI 10.1097/MIB.0000000000000738
   Johnson SL, 2015, BMC PHARMACOL TOXICO, V16, DOI 10.1186/s40360-015-0034-9
   Johnson SL, 2015, BMJ OPEN, V5, DOI 10.1136/bmjopen-2015-008597
   Juneja M, 2012, DIGEST DIS SCI, V57, P2408, DOI 10.1007/s10620-012-2083-x
   Kappelman MD, 2014, CLIN GASTROENTEROL H, V12, P265, DOI 10.1016/j.cgh.2013.03.034
   Kariyawasam VC, 2019, INFLAMM BOWEL DIS, V25, P1390, DOI 10.1093/ibd/izy389
   Lichtenstein GR, 2006, INFLAMM BOWEL DIS, V12, P797, DOI 10.1097/00054725-200608000-00016
   Lichtenstein GR, 2018, AM J GASTROENTEROL, V113, P481, DOI 10.1038/ajg.2018.27
   Longo WE, 2003, AM J SURG, V186, P514, DOI 10.1016/j.amjsurg.2003.07.001
   Marshall JK, 2010, COCHRANE DB SYST REV, DOI 10.1002/14651858.CD004115.pub2
   Norgård BM, 2014, J CROHNS COLITIS, V8, P1274, DOI 10.1016/j.crohns.2014.03.006
   Panaccione R, 2014, GASTROENTEROLOGY, V146, P392, DOI 10.1053/j.gastro.2013.10.052
   Pardi DS, 2002, DRUG AGING, V19, P355, DOI 10.2165/00002512-200219050-00004
   Sandborn WJ, 2013, NEW ENGL J MED, V369, P711, DOI 10.1056/NEJMoa1215739
   Sandborn WJ, 2012, NEW ENGL J MED, V367, P1519, DOI 10.1056/NEJMoa1203572
   Shivashankar R, 2017, CLIN GASTROENTEROL H, V15, P857, DOI 10.1016/j.cgh.2016.10.039
   Shung DL, 2015, DIGEST DIS SCI, V60, P1132, DOI 10.1007/s10620-014-3462-2
   Sturm A, 2017, J CROHNS COLITIS, V11, P263, DOI 10.1093/ecco-jcc/jjw188
   THOMAS TPL, 1984, GERONTOLOGY, V30, P60, DOI 10.1159/000212608
   Toruner M, 2008, GASTROENTEROLOGY, V134, P929, DOI 10.1053/j.gastro.2008.01.012
   Waljee AK, 2016, PLOS ONE, V11, DOI 10.1371/journal.pone.0158017
   Wang YJ, 2016, COCHRANE DB SYST REV, DOI 10.1002/14651858.CD000543.pub4
NR 49
TC 2
Z9 3
U1 0
U2 11
PU W B SAUNDERS CO-ELSEVIER INC
PI PHILADELPHIA
PA 1600 JOHN F KENNEDY BOULEVARD, STE 1800, PHILADELPHIA, PA 19103-2899 USA
SN 0749-0690
EI 1879-8853
J9 CLIN GERIATR MED
JI Clin. Geriatr. Med.
PD FEB
PY 2021
VL 37
IS 1
SI SI
BP 185
EP 195
DI 10.1016/j.cger.2020.08.013
PG 11
WC Geriatrics & Gerontology
WE Science Citation Index Expanded (SCI-EXPANDED)
SC Geriatrics & Gerontology
GA OX7BW
UT WOS:000593716500014
PM 33213772
DA 2024-01-22
ER

PT J
AU van der Woude, CJ
   Kolacek, S
   Dotan, I
   Oresland, T
   Vermeire, S
   Munkholm, P
   Mahadevan, U
   Mackillop, L
   Dignass, A
AF van der Woude, C. Janneke
   Kolacek, Sanja
   Dotan, Iris
   Oresland, Tom
   Vermeire, Severine
   Munkholm, Pia
   Mahadevan, Uma
   Mackillop, Lucy
   Dignass, Axel
CA European Crohns Colitis Org ECCO
TI European evidenced-based consensus on reproduction in inflammatory bowel
   disease
SO JOURNAL OF CROHNS & COLITIS
LA English
DT Article
DE Inflammatory bowel disease; Pregnancy; Reproduction; Lactation; Crohn s
   disease; Ulcerative colitis
ID POUCH-ANAL ANASTOMOSIS; ENDOSCOPIC RETROGRADE CHOLANGIOPANCREATOGRAPHY;
   ORAL-CONTRACEPTIVE USE; QUALITY-OF-LIFE; CROHNS-DISEASE; SEXUAL
   FUNCTION; RESTORATIVE PROCTOCOLECTOMY; AZATHIOPRINE TREATMENT;
   5-AMINOSALICYLIC ACID; ULCERATIVE-COLITIS
C1 [van der Woude, C. Janneke] Erasmus MC, Dept Gastroenterol & Hepatol, NL-3015 CE Rotterdam, Netherlands.
   [Kolacek, Sanja] Univ Zagreb, Sch Med, Referral Ctr Paediat Gastroenterol & Nutr, Childrens Hosp Zagreb, Zagreb 41001, Croatia.
   [Dotan, Iris] Tel Aviv Univ, Tel Aviv Sourasky Med Ctr, Dept Gastroenterol & Liver Dis, IL-69978 Tel Aviv, Israel.
   [Oresland, Tom] Akershus Univ Hosp, Fac Med, Dept Gastrointestinal Surg, Lorenskog, Norway.
   [Vermeire, Severine] Univ Hosp Gasthuisberg, Dept Gastroenterol, B-3000 Leuven, Belgium.
   [Munkholm, Pia] Herlev Univ Hosp, Dept Gastroenterol, Copenhagen, Denmark.
   [Mahadevan, Uma] UCSF Ctr Colitis & Crohns Dis, Dept Clin Med, San Francisco, CA USA.
   [Mackillop, Lucy] John Radcliffe Hosp, Womens Ctr, Oxford OX3 9DU, England.
   [Dignass, Axel] Goethe Univ Frankfurt, Dept Med 1, Agaplesion Markus Hosp, Frankfurt, Germany.
C3 Erasmus University Rotterdam; Erasmus MC; University of Zagreb; Sackler
   Faculty of Medicine; Tel Aviv Sourasky Medical Center; University of
   Oslo; KU Leuven; University Hospital Leuven; University of Copenhagen;
   Herlev & Gentofte Hospital; University of California System; University
   of California San Francisco; University of Oxford; Goethe University
   Frankfurt
RP van der Woude, CJ (通讯作者)，Erasmus MC, Dept Gastroenterol & Hepatol, S Gravendijkwal 230, NL-3015 CE Rotterdam, Netherlands.
RI Munkholm, Pia/ABD-2432-2021; van der Woude, Christien
   Janneke/H-6384-2011; Dignass, Axel/AAW-9653-2020; Dignass,
   Axel/V-5400-2019; Hojsak, Iva/AAI-8937-2020
OI Dignass, Axel/0000-0002-9724-054X; Hojsak, Iva/0000-0003-3262-5964; van
   der Woude, C.Janneke/0000-0003-3875-6957; Mackillop,
   Lucy/0000-0002-1927-1594; Vermeire, Severine/0000-0001-9942-3019
FU Van der Woude Abbott; Schering Plough; Centocor; UCB; Falk Foundation;
   Kolacek Neste; Abbott Ross Lab; Roche; Schering; SHS - Danone; Fresenius
   Kabi; Vermeire Ferring; Abbott; MSD; Dignass Ferring; Astellas; Essex
   Pharma; Merckle Recordati; Shire; Otsuka; Fresenius; War; Ardeypharm;
   Immundiagnostik GmbH; Dignass Astellas; PDL; Frese mus; Asahi; Ferring;
   Van der Woude Ferring; Kolacek Abbott; Dukat; Nestle; Podravka;
   SHS/Danone; Vermeire UCB; Van der Woude Abbott, Shire; Kolacek Abbott,
   Nestle, Fresenius Kabi; Vermeire Astra Zeneca, Ferring, Pfizer, Shire;
   Dotan CENTOCOR MILLENIUM TEVA; Munkholm unknown; Ores land Abbott,
   Ferring; Mahadevan Abbott, UCB, Centocor, Elan, Shire, Biogen, Takeda;
   Mckillop none
FX The following authors have given lectures supported by the following
   companies; Van der Woude Abbott, Schering Plough, Centocor, UCB, Falk
   Foundation; Kolacek Neste, Abbott Ross Lab, Roche, Schering, SHS -
   Danone, Fresenius Kabi; Vermeire Ferring, Abbott, MSD, Centocor, Falk
   Foundation, UCB; Munkholm unknown; Oresland none; Dotan ABBOTT MSD GIVEN
   IMAGING; Mahadevan none; Mckillop none; Dignass Ferring, Astellas, Falk
   Foundation, Essex Pharma, Merckle Recordati, Abbott, UCB, Shire, Otsuka,
   Fresenius, War, Ardeypharm, Immundiagnostik GmbH; The following authors
   have received study/travel grants form the following companies; Van der
   Woude none; Kolacek Nestle; Vermeire none; Dotan TEVA; Munkholm unknown;
   Ores land none; Mahadevan Abbott; Mckillop none; Dignass Astellas, Falk
   Foundation, PDL, Otsuka, Frese mus, Asahi, Ferring; The following
   authors have received an unrestricted educational grant from the
   following companies; Van der Woude Ferring, Abbott, Schering Plough;
   Kolacek Abbott, Dukat, Nestle, Podravka, SHS/Danone; Vermeire UCB; Dotan
   none; Munkholm unknown; Ores land none; Mahadevan none; Mckillop none;
   Dignass none; The following aurthors have served as paid consultant for
   the following companies; Van der Woude Abbott, Shire; Kolacek Abbott,
   Nestle, Fresenius Kabi; Vermeire Astra Zeneca, Ferring, Pfizer, Shire;
   Dotan CENTOCOR MILLENIUM TEVA; Munkholm unknown; Ores land Abbott,
   Ferring; Mahadevan Abbott, UCB, Centocor, Elan, Shire, Biogen, Takeda;
   Mckillop none; Dignass Ferring, Astellas, Essex Pharma, Schering Plough,
   Centocor, Abbott, UCB, PDL, Shire, Genentech, Genzyme
CR Akcakaya A, 2009, WORLD J GASTROENTERO, V15, P3649, DOI 10.3748/wjg.15.3649
   Alstead EM, 2002, POSTGRAD MED J, V78, P23, DOI 10.1136/pmj.78.915.23
   [Anonymous], The Oxford Levels of Evidence 2. Accessed June 15 2022
   [Anonymous], 2007, SAVING MOTHERS LIVES
   [Anonymous], SEL PRACT REC CONTR
   ASZTELY M, 1991, INT J COLORECTAL DIS, V6, P103, DOI 10.1007/BF00300204
   BAIOCCO PJ, 1984, J CLIN GASTROENTEROL, V6, P211
   BAIRD DD, 1990, GASTROENTEROLOGY, V99, P987, DOI 10.1016/0016-5085(90)90617-A
   Bar-Oz B, 2001, TRANSPLANTATION, V71, P1051, DOI 10.1097/00007890-200104270-00006
   Barrett JC, 2008, NAT GENET, V40, P955, DOI 10.1038/ng.175
   Baumgart DC, 2005, GUT, V54, P1822, DOI 10.1136/gut.2005.078972
   BEAUFIEU D, 2006, GASTROENTEROLOGY S, V130, pA17
   Beaulieu DB, 2009, INFLAMM BOWEL DIS, V15, P25, DOI 10.1002/ibd.20640
   BEITINS IZ, 1972, J PEDIATR-US, V81, P936, DOI 10.1016/S0022-3476(72)80547-X
   Ben-Horin S, 2010, CLIN GASTROENTEROL H, V8, P475, DOI 10.1016/j.cgh.2009.11.023
   Bengtson MB, 2010, INFLAMM BOWEL DIS, V16, P847, DOI 10.1002/ibd.21120
   Beniada A, 2005, J Gynecol Obstet Biol Reprod (Paris), V34, P581
   BERKOVITCH M, 1994, OBSTET GYNECOL, V84, P535
   Berndtsson I, 2004, SCAND J GASTROENTERO, V39, P374, DOI 10.1080/00365520310008449
   Bernstein CN, 2001, THROMB HAEMOSTASIS, V85, P430
   Bhatia J, 2006, WORLD J GASTROENTERO, V12, P6167, DOI 10.3748/wjg.v12.i38.6167
   BIRNIE GG, 1981, GUT, V22, pA416
   Blencowe H, 2010, INT J EPIDEMIOL, V39, P110, DOI 10.1093/ije/dyq028
   Blickstein D, 2007, CURR OPIN OBSTET GYN, V19, P370, DOI 10.1097/GCO.0b013e32821642e6
   Bloemenkamp KWM, 1998, THROMB HAEMOSTASIS, V80, P382, DOI 10.1055/s-0037-1615216
   Boothby LA, 2001, ANN PHARMACOTHER, V35, P1485
   Bortoli A, 2007, J GASTROEN HEPATOL, V22, P542, DOI 10.1111/j.1440-1746.2006.04754.x
   Branche J, 2009, INFLAMM BOWEL DIS, V15, P1044, DOI 10.1002/ibd.20858
   BRANDT LJ, 1995, AM J GASTROENTEROL, V90, P1918
   BRENT RL, 1989, SEMIN ONCOL, V16, P347
   BRENT RL, 1980, TERATOLOGY, V21, pA29
   Briggs G, 2005, DRUGS PREGNANCY LACT
   Bush M C, 2004, J Matern Fetal Neonatal Med, V15, P237, DOI 10.1080/14767050410001668662
   Buyon JP, 1998, J LEUKOCYTE BIOL, V63, P281, DOI 10.1002/jlb.63.3.281
   Cappell MS, 1996, AM J GASTROENTEROL, V91, P348
   Cappell MS, 1996, DIGEST DIS SCI, V41, P2353, DOI 10.1007/BF02100127
   Cappell MS, 2003, GASTROENTEROL CLIN N, V32, P123, DOI 10.1016/S0889-8553(02)00137-1
   Carmichael SL, 2007, AM J OBSTET GYNECOL, V197, DOI 10.1016/j.ajog.2007.05.046
   CARRIE LES, 1981, ANAESTHESIA, V36, P965, DOI 10.1111/j.1365-2044.1981.tb08658.x
   Cassina M, 2009, EXPERT OPIN DRUG SAF, V8, P695, DOI 10.1517/14740330903357463
   Castiglione F, 1996, ITAL J GASTROENTEROL, V28, P199
   Cheent K, 2010, J CROHNS COLITIS, V4, P603, DOI 10.1016/j.crohns.2010.05.001
   Christensen LA, 2008, ALIMENT PHARM THER, V28, P1209, DOI 10.1111/j.1365-2036.2008.03843.x
   CITRIN OD, 1998, GASTROENTEROLOGY, V114, P23
   Cleary BJ, 2009, BIRTH DEFECTS RES A, V85, P647, DOI 10.1002/bdra.20583
   Coburn LA, 2006, DIGEST DIS SCI, V51, P2045, DOI 10.1007/s10620-006-9452-2
   CORDINER JW, 1980, SCOT MED J, V25, P275, DOI 10.1177/003693308002500405
   Cornish J, 2007, GUT, V56, P830, DOI 10.1136/gut.2006.108324
   Cornish JA, 2008, AM J GASTROENTEROL, V103, P2394, DOI 10.1111/j.1572-0241.2008.02064.x
   Cornish JA, 2007, DIS COLON RECTUM, V50, P1128, DOI 10.1007/s10350-007-0240-7
   Cosnes J, 1999, GUT, V45, P218, DOI 10.1136/gut.45.2.218
   Curtis KM, 2002, OBSTET GYNECOL, V99, P1100, DOI 10.1016/S0029-7844(02)01984-1
   Czeizel AE, 1996, TERATOLOGY, V53, P345, DOI 10.1002/(SICI)1096-9926(199606)53:6&lt;345::AID-TERA5&gt;3.0.CO;2-Z
   CZEIZEL AE, 1994, ARCH GYNECOL OBSTET, V255, P131
   DAMGAARD B, 1995, DIS COLON RECTUM, V38, P286, DOI 10.1007/BF02055604
   DARA P, 1981, CANCER, V47, P845, DOI 10.1002/1097-0142(19810301)47:5<845::AID-CNCR2820470504>3.0.CO;2-4
   Davies RJ, 2008, DIS COLON RECTUM, V51, P1032, DOI 10.1007/s10350-008-9248-x
   de Boer NKH, 2006, AM J GASTROENTEROL, V101, P1390, DOI 10.1111/j.1572-0241.2006.00538.x
   De Boer NKH, 2005, SCAND J GASTROENTERO, V40, P1374, DOI 10.1080/00365520510024089
   Dejaco C, 2001, GASTROENTEROLOGY, V121, P1048, DOI 10.1053/gast.2001.28692
   Dominitz JA, 2002, AM J GASTROENTEROL, V97, P641
   ESBJORNER E, 1987, ACTA PAEDIATR SCAND, V76, P137, DOI 10.1111/j.1651-2227.1987.tb10430.x
   FEDORKOW DM, 1989, AM J OBSTET GYNECOL, V160, P998, DOI 10.1016/0002-9378(89)90324-4
   Fernando R, 1997, ANAESTHESIA, V52, P517, DOI 10.1111/j.1365-2044.1997.154-az0160.x
   Fiore Anthony E., 2007, Morbidity and Mortality Weekly Report, V56, P1
   Francella A, 2003, GASTROENTEROLOGY, V124, P9, DOI 10.1053/gast.2003.50014
   Gardiner SJ, 2006, OBSTET GYNECOL, V107, P453, DOI 10.1097/01.AOG.0000164052.66219.c7
   Gardiner SJ, 2006, BRIT J CLIN PHARMACO, V62, P453, DOI 10.1111/j.1365-2125.2006.02639.x
   GARDNER DK, 1992, CLIN PHARMACY, V11, P352
   Goldstein LH, 2007, BIRTH DEFECTS RES A, V79, P696, DOI 10.1002/bdra.20399
   Gorgun E, 2004, SURGERY, V136, P795, DOI 10.1016/j.surg.2004.06.018
   Greer IA, 2005, BLOOD, V106, P401, DOI 10.1182/blood-2005-02-0626
   Gur C, 2004, REPROD TOXICOL, V18, P93, DOI 10.1016/j.reprotox.2003.10.007
   HABAL FM, 1993, GASTROENTEROLOGY, V105, P1057, DOI 10.1016/0016-5085(93)90949-D
   Hahnloser D, 2004, DIS COLON RECTUM, V47, P1127, DOI 10.1007/s10350-004-0569-0
   Hanan Ira M., 1998, Comprehensive Therapy, V24, P409
   Hani MNB, 2009, ANZ J SURG, V79, P23, DOI 10.1111/j.1445-2197.2008.04792.x
   Hay G, 2010, J NUTR, V140, P557, DOI 10.3945/jn.109.117424
   HEISTERBERG L, 1983, J PERINAT MED, V11, P114, DOI 10.1515/jpme.1983.11.2.114
   Heit JA, 2005, ANN INTERN MED, V143, P697, DOI 10.7326/0003-4819-143-10-200511150-00006
   Hill J, 1997, J ROY SOC MED, V90, P64, DOI 10.1177/014107689709000203
   Homar V, 2008, NEONATOLOGY, V94, P306, DOI 10.1159/000151652
   Hudson M, 1997, INT J GYNECOL OBSTET, V58, P229, DOI 10.1016/S0020-7292(97)00088-X
   Hueting WE, 2004, INT J COLORECTAL DIS, V19, P215, DOI 10.1007/s00384-003-0543-7
   Hutfless S, 2008, ALIMENT PHARM THER, V28, P598, DOI 10.1111/j.1365-2036.2008.03766.x
   Ilnyckyj A, 1999, AM J GASTROENTEROL, V94, P3274, DOI 10.1111/j.1572-0241.1999.01537.x
   Jain AB, 2003, TRANSPLANTATION, V76, P827, DOI 10.1097/01.TP.0000084823.89528.89
   JAMIDAR PA, 1995, AM J GASTROENTEROL, V90, P1263
   JHARAP B, 2008, GUT, V57, pA253
   Johnson E, 2001, EUR J SURG, V167, P40
   Johnson P, 2004, DIS COLON RECTUM, V47, P1119, DOI 10.1007/s10350-004-0570-7
   KAINE JL, 2007, J RHEUMATOL, V4, P72
   KAMMERER WS, 1979, MED CLIN N AM, V63, P1157, DOI 10.1016/S0025-7125(16)31633-9
   Kane S, 2005, AM J GASTROENTEROL, V100, P102, DOI 10.1111/j.1572-0241.2005.40785.x
   Kane S, 2003, GASTROENTEROL CLIN N, V32, P323, DOI 10.1016/S0889-8553(02)00068-7
   Kane S, 2008, AM J GASTROENTEROL, V103, P631, DOI 10.1111/j.1572-0241.2007.01582.x
   Kane S, 2009, J CLIN GASTROENTEROL, V43, P613, DOI 10.1097/MCG.0b013e31817f9367
   Kane SV, 2009, AM J GASTROENTEROL, V104, P228, DOI 10.1038/ajg.2008.71
   Katz JA, 2004, AM J GASTROENTEROL, V99, P2385, DOI 10.1111/j.1572-0241.2004.30186.x
   KAY S, 1970, CANCER, V26, P1048, DOI 10.1002/1097-0142(197011)26:5<1048::AID-CNCR2820260512>3.0.CO;2-M
   KHOSLA R, 1984, GUT, V25, P52, DOI 10.1136/gut.25.1.52
   Kluft C, 1997, THROMB HAEMOSTASIS, V78, P315
   Korelitz BI, 1998, GASTROENTEROL CLIN N, V27, P213, DOI 10.1016/S0889-8553(05)70354-X
   Kovacs CS, 2008, AM J CLIN NUTR, V88, p520S, DOI 10.1093/ajcn/88.2.520S
   KOZLOWSKI RD, 1990, AM J MED, V88, P589, DOI 10.1016/0002-9343(90)90522-F
   Kulnigg S, 2006, ALIMENT PHARM THER, V24, P1507, DOI 10.1111/j.1365-2036.2006.03146.x
   Laharie D, 2001, GASTROENTEROLOGY, V120, P816, DOI 10.1053/gast.2001.22574
   Langagergaard V, 2007, ALIMENT PHARM THER, V25, P73, DOI 10.1111/j.1365-2036.2006.03162.x
   Larson DW, 2008, DIS COLON RECTUM, V51, P392, DOI 10.1007/s10350-007-9180-5
   LASHNER BA, 1989, GASTROENTEROLOGY, V97, P1442, DOI 10.1016/0016-5085(89)90388-0
   LASHNER BA, 1990, GASTROENTEROLOGY, V99, P1032, DOI 10.1016/0016-5085(90)90623-9
   Lees CW, 2009, INFLAMM BOWEL DIS, V15, P1621, DOI 10.1002/ibd.20959
   Lepistö A, 2007, BRIT J SURG, V94, P478, DOI 10.1002/bjs.5509
   LEVI AJ, 1979, LANCET, V2, P276
   Lichtenstein GR, 2004, GASTROENTEROLOGY, V126, pA54
   Lindemann R, 1998, EUR J PEDIATR, V157, P1012, DOI 10.1007/s004310050988
   LINSEMAN DA, 1995, FUND APPL TOXICOL, V28, P59, DOI 10.1006/faat.1995.1146
   Mahadevan U, 2005, INFLAMM BOWEL DIS, V11, P395, DOI 10.1097/01.MIB.0000164023.10848.c4
   Mahadevan U, 2008, GASTROENTEROLOGY, V134, pA69
   Mahadevan U, 2007, GASTROENTEROLOGY, V132, pA144
   Mahadevan U, 2007, GASTROENTEROLOGY, V133, P1106, DOI 10.1053/j.gastro.2007.07.019
   Mahadevan U, 2006, GASTROENTEROLOGY, V130, pA40
   Mahadevan U, 2006, GASTROENTEROLOGY, V131, P283, DOI 10.1053/j.gastro.2006.04.049
   Mahadevan U, 2010, MED CLIN N AM, V94, P53, DOI 10.1016/j.mcna.2009.08.018
   Marehbian J, 2009, AM J GASTROENTEROL, V104, P2524, DOI 10.1038/ajg.2009.322
   Marri SR, 2007, INFLAMM BOWEL DIS, V13, P591, DOI 10.1002/ibd.20082
   Marteau P, 1998, ALIMENT PHARM THER, V12, P1101
   MATHESON I, 1990, BRIT J CLIN PHARMACO, V30, P787, DOI 10.1111/j.1365-2125.1990.tb05443.x
   MAYBERRY JF, 1986, GUT, V27, P821, DOI 10.1136/gut.27.7.821
   Mensink PBF, 2010, SCAND J GASTROENTERO, V45, P483, DOI 10.3109/00365520903563774
   MILLER JP, 1986, J ROY SOC MED, V79, P221, DOI 10.1177/014107688607900410
   MISKIN DS, 2006, INFLAMM BOWEL DIS, V12, P827
   Moffatt DC, 2007, BEST PRACT RES CL GA, V21, P835, DOI 10.1016/j.bpg.2007.05.002
   Moffatt DC, 2009, AM J GASTROENTEROL, V104, P2517, DOI 10.1038/ajg.2009.362
   MOGADAM M, 1981, AM J GASTROENTEROL, V75, P265
   MOGADAM M, 1981, GASTROENTEROLOGY, V80, P72
   Mohllajee AP, 2006, CONTRACEPTION, V73, P166, DOI 10.1016/j.contraception.2005.08.011
   MOODY G, 1992, DIGESTION, V52, P179, DOI 10.1159/000200951
   MOODY GA, 1993, DIGESTION, V54, P256, DOI 10.1159/000201046
   MORAIN O, 1984, GUT, V25, P1078
   Moretti ME, 2003, TRANSPLANTATION, V75, P2144, DOI 10.1097/01.TP.0000066352.86763.D0
   Moretti ME, 2006, ANN PHARMACOTHER, V40, P2269, DOI 10.1345/aph.1H152
   Morris JK, 2007, J MED SCREEN, V14, P55, DOI 10.1258/096914107781261945
   MORRISON JC, 1973, OBSTET GYNECOL, V42, P99
   Mountifield R, 2009, INFLAMM BOWEL DIS, V15, P720, DOI 10.1002/ibd.20839
   Muller KR, 2010, INFLAMM BOWEL DIS, V16, P657, DOI 10.1002/ibd.21090
   Nardulli G, 1995, G E N, V49, P224
   *NAT CLIN GUID CTR, 2010, AC CHRON COND VEN TH
   NESBITT ABD, 2006, AM J GASTROENTEROL
   Nguyen GC, 2009, CLIN GASTROENTEROL H, V7, P329, DOI 10.1016/j.cgh.2008.10.022
   NICHOLL MC, 1993, AUST NZ J OBSTET GYN, V33, P322, DOI 10.1111/j.1479-828X.1993.tb02099.x
   NIELSEN OH, 1984, SCAND J GASTROENTERO, V19, P724, DOI 10.1080/00365521.1984.12005800
   NIELSEN OH, 1983, SCAND J GASTROENTERO, V18, P735, DOI 10.3109/00365528309182088
   Nitsun M, 2006, CLIN PHARMACOL THER, V79, P549, DOI 10.1016/j.clpt.2006.02.010
   Norgård B, 2003, AM J GASTROENTEROL, V98, P2006, DOI 10.1016/S0002-9270(03)00427-1
   Norgård B, 2003, GUT, V52, P243, DOI 10.1136/gut.52.2.243
   Norgård B, 2001, ALIMENT PHARM THER, V15, P483, DOI 10.1046/j.1365-2036.2001.00962.x
   Norgård B, 2007, AM J GASTROENTEROL, V102, P1947, DOI 10.1111/j.1572-0241.2007.01355.x
   Norgård B, 2007, AM J GASTROENTEROL, V102, P1406, DOI 10.1111/j.1572-0241.2007.01216.x
   NOVACEK G, 2010, GASTROENTEROLOGY
   NWOKOLO CU, 1994, GUT, V35, P220, DOI 10.1136/gut.35.2.220
   Olsen KO, 1999, BRIT J SURG, V86, P493, DOI 10.1046/j.1365-2168.1999.01076.x
   Ong JPL, 2007, INFLAMM BOWEL DIS, V13, P1391, DOI 10.1002/ibd.20208
   Ording OK, 2002, GASTROENTEROLOGY, V122, P15
   ORESLAND T, 1994, INT J COLORECTAL DIS, V9, P77, DOI 10.1007/BF00699417
   ORHOLM M, 1991, NEW ENGL J MED, V324, P84, DOI 10.1056/NEJM199101103240203
   OST L, 1985, J PEDIATR-US, V106, P1008, DOI 10.1016/S0022-3476(85)80259-6
   Papa A, 2009, AM J GASTROENTEROL, V104, P1575, DOI 10.1038/ajg.2009.162
   Park-Wyllie L, 2000, TERATOLOGY, V62, P385, DOI 10.1002/1096-9926(200012)62:6<385::AID-TERA5>3.0.CO;2-Z
   Peeters M, 1996, GASTROENTEROLOGY, V111, P597, DOI 10.1053/gast.1996.v111.pm8780562
   PIPER JM, 1993, OBSTET GYNECOL, V82, P348
   Polle SW, 2006, BRIT J SURG, V93, P1394, DOI 10.1002/bjs.5467
   Pomp ER, 2008, J THROMB HAEMOST, V6, P632, DOI 10.1111/j.1538-7836.2008.02921.x
   Practice Committee of the American Society for Reproductive Medicine, 2006, Fertil Steril, V86, pS229
   Quan W. L., 2006, SMJ Singapore Medical Journal, V47, P525
   Rahier JF, 2009, J CROHNS COLITIS, V3, P47, DOI 10.1016/j.crohns.2009.02.010
   Rahimi R, 2008, REPROD TOXICOL, V25, P271, DOI 10.1016/j.reprotox.2007.11.010
   Ramalingam T, 2003, DIS COLON RECTUM, V46, P1292, DOI 10.1007/s10350-004-6730-y
   Ravid A, 2002, DIS COLON RECTUM, V45, P1283, DOI 10.1007/s10350-004-6411-x
   Reddy D, 2008, AM J GASTROENTEROL, V103, P1203, DOI 10.1111/j.1572-0241.2007.01756.x
   Regan J, 2000, BRIT J OBSTET GYNAEC, V107, P570, DOI 10.1111/j.1471-0528.2000.tb13282.x
   Remzi FH, 2005, DIS COLON RECTUM, V48, P1691, DOI 10.1007/s10350-005-0124-7
   Riis L, 2006, AM J GASTROENTEROL, V101, P1539, DOI 10.1111/j.1572-0241.2006.00602.x
   RIMENSBERGER P, 1992, EUR J PEDIATR, V151, P54, DOI 10.1007/BF02073893
   Rosendaal FR, 2002, ARTERIOSCL THROM VAS, V22, P201, DOI 10.1161/hq0202.102318
   *ROYAL COLL OBST G, 2009, THROMB EMB DIS PREGN
   Samara ET, 2009, GASTROINTEST ENDOSC, V69, P824, DOI 10.1016/j.gie.2008.05.068
   Schwab M, 2001, CLIN PHARMACOKINET, V40, P723, DOI 10.2165/00003088-200140100-00003
   SCHWEBKE JR, 1995, SEX TRANSM DIS, V22, P370, DOI 10.1097/00007435-199511000-00009
   SCHWETHELM B, 1989, AM J PREV MED, V5, P157, DOI 10.1016/S0749-3797(18)31097-3
   Scott HJ, 1996, INT J COLORECTAL DIS, V11, P84
   Shivananda S, 1996, GUT, V39, P690, DOI 10.1136/gut.39.5.690
   Singh H, 2009, GASTROENTEROLOGY, V136, P451, DOI 10.1053/j.gastro.2008.10.021
   SMITHELLS RW, 1992, J MED GENET, V29, P716, DOI 10.1136/jmg.29.10.716
   Stengel JZ, 2008, WORLD J GASTROENTERO, V14, P3085, DOI 10.3748/wjg.14.3085
   Stephansson O, 2010, CLIN GASTROENTEROL H, V8, P509, DOI 10.1016/j.cgh.2010.02.014
   SUSSMAN A, 1980, ARCH DERMATOL, V116, P215, DOI 10.1001/archderm.116.2.215
   TAMIR IL, 1990, AM J SURG, V160, P571, DOI 10.1016/S0002-9610(05)80748-2
   Tang SJ, 2010, CLIN GASTROENTEROL H, V8, P85, DOI 10.1016/j.cgh.2009.08.035
   Tang SJ, 2009, GASTROINTEST ENDOSC, V69, P453, DOI 10.1016/j.gie.2008.05.024
   Tham TCK, 2003, AM J GASTROENTEROL, V98, P308, DOI 10.1016/S0002-9270(02)05929-4
   THOMSON EF, 2008, INFLAMM BOWEL DIS, V12, P697
   Tiainen J, 1999, SCAND J GASTROENTERO, V34, P185
   Timmer A, 2007, CLIN GASTROENTEROL H, V5, P87, DOI 10.1016/j.cgh.2006.10.018
   Timmer A, 2007, INFLAMM BOWEL DIS, V13, P1236, DOI 10.1002/ibd.20182
   TOTH A, 1979, FERTIL STERIL, V31, P538
   Van Horn C, 1997, J Wound Ostomy Continence Nurs, V24, P151, DOI 10.1016/S1071-5754(97)90061-9
   Van Vliet HAAM, 2008, J THROMB HAEMOST, V6, P346, DOI 10.1111/j.1538-7836.2008.02863.x
   Vasiliauskas EA, 2006, CLIN GASTROENTEROL H, V4, P1255, DOI 10.1016/j.cgh.2006.07.018
   Vesga L, 2005, GUT, V54, P890, DOI 10.1136/gut.2005.065417
   Visser BC, 2001, DIGEST SURG, V18, P409, DOI 10.1159/000050183
   WAKEFIELD AJ, 1991, DIGEST DIS SCI, V36, P1147, DOI 10.1007/BF01297463
   Waljee A, 2006, GUT, V55, P1575, DOI 10.1136/gut.2005.090316
   WEBER AM, 1995, OBSTET GYNECOL, V86, P843, DOI 10.1016/0029-7844(95)00286-Z
   WILLOUGHBY CP, 1980, GUT, V21, P469, DOI 10.1136/gut.21.6.469
   Winger EE, 2008, AM J REPROD IMMUNOL, V60, P8, DOI 10.1111/j.1600-0897.2008.00585.x
   Winkler UH, 1998, CONTRACEPTION, V57, P203, DOI 10.1016/S0010-7824(98)00020-1
   WOOLFSON K, 1990, DIS COLON RECTUM, V33, P869, DOI 10.1007/BF02051924
   WRIGHT TC, 1994, OBSTET GYNECOL, V84, P591
   YANG H, 1993, GUT, V34, P517, DOI 10.1136/gut.34.4.517
   Zelinkova Z, 2009, ALIMENT PHARM THER, V30, P90, DOI 10.1111/j.1365-2036.2009.03996.x
   ZELINKOVA Z, 2007, GUT               S1, V39, pA145
NR 222
TC 111
Z9 115
U1 0
U2 5
PU OXFORD UNIV PRESS
PI OXFORD
PA GREAT CLARENDON ST, OXFORD OX2 6DP, ENGLAND
SN 1873-9946
EI 1876-4479
J9 J CROHNS COLITIS
JI J. Crohns Colitis
PD NOV
PY 2010
VL 4
IS 5
BP 493
EP 510
DI 10.1016/j.crohns.2010.07.004
PG 18
WC Gastroenterology & Hepatology
WE Science Citation Index Expanded (SCI-EXPANDED)
SC Gastroenterology & Hepatology
GA 684RX
UT WOS:000284568100001
PM 21122553
OA Bronze
DA 2024-01-22
ER

PT J
AU Sabbah, M
   Ben Farhat, F
   Bellil, N
   Khanchel, F
   Ouakaa, A
   Gargouri, D
AF Sabbah, Meriam
   Ben Farhat, Fatma
   Bellil, Nawel
   Khanchel, Fatma
   Ouakaa, Asma
   Gargouri, Dalila
TI An unusual case of diffuse large B-cell lymphoma complicating a Crohn's
   disease
SO CLINICAL CASE REPORTS
LA English
DT Article
DE Crohns disease; gastroenterology and hepatology; lymphoma; oncology
ID NON-HODGKINS-LYMPHOMA; LARGE-INTESTINE; BOWEL; RISK; MANAGEMENT
AB Clinicians should keep in mind that Crohn's disease may be complicated by neoplasia such as adenocarcinomas or lymphomas, especially if the disease duration is long and the patient is under immunosuppressive therapy.
C1 [Sabbah, Meriam; Ben Farhat, Fatma; Bellil, Nawel; Ouakaa, Asma; Gargouri, Dalila] Habib Thameur Hosp, Dept Gastroenterol, Tunis, Tunisia.
   [Sabbah, Meriam; Ben Farhat, Fatma; Bellil, Nawel; Khanchel, Fatma; Ouakaa, Asma; Gargouri, Dalila] Univ Tunis El Manar, Fac Med Tunis, Tunis, Tunisia.
   [Khanchel, Fatma] Habib Thameur Hosp, Dept Pathol, Tunis, Tunisia.
C3 Universite de Tunis-El-Manar; Hopital Habib Thameur; Universite de
   Tunis-El-Manar; Faculte de Medecine de Tunis (FMT); Universite de
   Tunis-El-Manar; Hopital Habib Thameur
RP Sabbah, M (通讯作者)，Habib Thameur Hosp, Dept Gastroenterol, Tunis, Tunisia.
EM sabbah_meriam@yahoo.fr
OI Sabbah, Meriam/0000-0001-5225-8271
CR AUER IO, 1979, GUT, V20, P261, DOI 10.1136/gut.20.4.261
   Farrell RJ, 2000, GUT, V47, P514, DOI 10.1136/gut.47.4.514
   Kandiel A, 2005, GUT, V54, P1121, DOI 10.1136/gut.2004.049460
   LENNARDJONES JE, 1990, GUT, V31, P800, DOI 10.1136/gut.31.7.800
   Li B, 2008, INT J HEMATOL, V87, P375, DOI 10.1007/s12185-008-0068-5
   Loftus EV, 2000, AM J GASTROENTEROL, V95, P2308
   PEROSIO PM, 1992, AM J GASTROENTEROL, V87, P894
   SARTORIS DJ, 1984, RADIOLOGY, V152, P291, DOI 10.1148/radiology.152.2.6739786
   SHEPHERD NA, 1989, HISTOPATHOLOGY, V15, P325, DOI 10.1111/j.1365-2559.1989.tb01585.x
   Siegel Corey A, 2009, Gastroenterol Hepatol (N Y), V5, P784
   WEINGRAD DN, 1982, CANCER-AM CANCER SOC, V49, P1258, DOI 10.1002/1097-0142(19820315)49:6<1258::AID-CNCR2820490630>3.0.CO;2-4
   Yin L, 2007, J INT MED RES, V35, P406, DOI 10.1177/147323000703500316
NR 12
TC 1
Z9 1
U1 0
U2 0
PU WILEY
PI HOBOKEN
PA 111 RIVER ST, HOBOKEN 07030-5774, NJ USA
SN 2050-0904
J9 CLIN CASE REP
JI Clin. Case Rep.
PD DEC
PY 2020
VL 8
IS 12
BP 3061
EP 3064
DI 10.1002/ccr3.3364
EA SEP 2020
PG 4
WC Medicine, General & Internal
WE Emerging Sources Citation Index (ESCI)
SC General & Internal Medicine
GA PI0CZ
UT WOS:000569986700001
PM 33363880
OA Green Published, gold
DA 2024-01-22
ER

PT J
AU Braus, NA
   Elliott, DE
AF Braus, Nicholas A.
   Elliott, David E.
TI Advances in the pathogenesis and treatment of IBD
SO CLINICAL IMMUNOLOGY
LA English
DT Review
DE Inflammatory bowel disease; Crohn's disease; Ulcerative colitis;
   Helminths; T lymphocytes; Interleukin 10; Interleukin 17; Interleukin 4;
   TGF-beta; IFN-gamma
ID INFLAMMATORY-BOWEL-DISEASE; GENOME-WIDE ASSOCIATION; TRANSMITTED
   HELMINTH INFECTIONS; TRICHURIS-SUIS THERAPY; CROHNS-DISEASE;
   ULCERATIVE-COLITIS; PROTECTS MICE; SUSCEPTIBILITY LOCI; IMMUNE-RESPONSE;
   MURINE MODEL
AB Crohn's disease and ulcerative colitis are chronic remitting and relapsing inflammatory bowel diseases. We present a typical case of Crohn's disease in a young woman and discuss potential treatment options. Crohn's disease and ulcerative colitis likely result from interaction of multiple genetic and environmental risk and protective factors. Both are diseases ultimately caused by immune dysregulation. Medical therapy is with mesalamine compounds, corticosteroids, immunomodulators and/or biologics that target TNF alpha signaling or alpha 4-integrin-mediated trafficking. Investigational agents include those targeted against other cytokines and costimulatory molecules or designed to promote immune regulation such as exposure to helminths which is a focus of this review. Published by Elsevier Inc.
C1 [Elliott, David E.] Univ Iowa, Coll Med, Div Gastroenterol 4611 JCP, Dept Vet Affairs Med Ctr, Iowa City, IA 52242 USA.
   [Braus, Nicholas A.] Univ Iowa, Doris Duke Clin Res Fellowship Program, Carver Coll Med, Iowa City, IA 52242 USA.
   [Elliott, David E.] Univ Iowa, Dept Internal Med, Div Gastroenterol & Hepatol, Roy J & Lucille A Carver Coll Med, Iowa City, IA 52242 USA.
C3 US Department of Veterans Affairs; Veterans Health Administration (VHA);
   Iowa City VA Health Care System; University of Iowa; University of Iowa;
   University of Iowa
RP Elliott, DE (通讯作者)，Univ Iowa, Coll Med, Div Gastroenterol 4611 JCP, Dept Vet Affairs Med Ctr, 200 Hawkins Dr, Iowa City, IA 52242 USA.
EM david-elliott@uiowa.edu
OI Elliott, David/0000-0002-5359-7125
FU Department of Veterans Affairs Office of Research and Development;
   Crohn's and Colitis Foundation of America; Doris Duke Clinical Research
   Fellowship Program
FX Supported by grants from the Department of Veterans Affairs Office of
   Research and Development, the Crohn's and Colitis Foundation of America,
   and the Doris Duke Clinical Research Fellowship Program.
CR Acosta-Rodriguez EV, 2007, NAT IMMUNOL, V8, P639, DOI 10.1038/ni1467
   Barmada MM, 2004, INFLAMM BOWEL DIS, V10, P513, DOI 10.1097/00054725-200409000-00004
   Barrett JC, 2008, NAT GENET, V40, P955, DOI 10.1038/ng.175
   Baumgart DC, 2007, LANCET, V369, P1641, DOI 10.1016/S0140-6736(07)60751-X
   Becker C, 2005, INFLAMM BOWEL DIS, V11, P755, DOI 10.1097/01.MIB.0000172808.03877.4d
   Behm BW, 2008, COCHRANE DB SYST REV, DOI 10.1002/14651858.CD006893
   Bethony J, 2006, LANCET, V367, P1521, DOI 10.1016/S0140-6736(06)68653-4
   Büning J, 2008, GUT, V57, P1182, DOI 10.1136/gut.2008.152355
   CALKINS BM, 1989, DIGEST DIS SCI, V34, P1841, DOI 10.1007/BF01536701
   Carr I, 1999, AM J GASTROENTEROL, V94, P2918, DOI 10.1016/S0002-9270(99)00494-3
   Chande N, 2007, COCHRANE DB SYST REV, DOI 10.1002/14651858.CD006618.pub2
   Chen Y, 2006, J CLIN INVEST, V116, P1317, DOI 10.1172/JCI25308
   Cho JH, 2008, NAT REV IMMUNOL, V8, P458, DOI 10.1038/nri2340
   Colombel JF, 2000, GASTROENTEROLOGY, V118, P1025, DOI 10.1016/S0016-5085(00)70354-4
   Correale J, 2007, ANN NEUROL, V61, P97, DOI 10.1002/ana.21067
   Cosnes J, 2005, GUT, V54, P237, DOI 10.1136/gut.2004.045294
   Cua DJ, 2003, NATURE, V421, P744, DOI 10.1038/nature01355
   de Silva HJ, 2008, T ROY SOC TROP MED H, V102, P857, DOI 10.1016/j.trstmh.2008.03.016
   de Silva NR, 2003, TRENDS PARASITOL, V19, P547, DOI 10.1016/j.pt.2003.10.002
   Duerr RH, 2006, SCIENCE, V314, P1461, DOI 10.1126/science.1135245
   Economou M, 2004, AM J GASTROENTEROL, V99, P2393, DOI 10.1111/j.1572-0241.2004.40304.x
   Elliott DE, 2008, J IMMUNOL, V181, P2414, DOI 10.4049/jimmunol.181.4.2414
   Elliott DE, 2007, INT J PARASITOL, V37, P457, DOI 10.1016/j.ijpara.2006.12.009
   Elliott DE, 2004, EUR J IMMUNOL, V34, P2690, DOI 10.1002/eji.200324833
   Elliott DE, 2003, AM J PHYSIOL-GASTR L, V284, pG385, DOI 10.1152/ajpgi.00049.2002
   Elliott DE, 2000, FASEB J, V14, P1848, DOI 10.1096/fj.99-0885hyp
   Elson CO, 2007, GASTROENTEROLOGY, V132, P2359, DOI 10.1053/j.gastro.2007.03.104
   Elson CO, 2005, IMMUNOL REV, V206, P260, DOI 10.1111/j.0105-2896.2005.00291.x
   Faubion WA, 2001, GASTROENTEROLOGY, V121, P255, DOI 10.1053/gast.2001.26279
   FEAGAN BG, 1995, NEW ENGL J MED, V332, P292, DOI 10.1056/NEJM199502023320503
   Fisher SA, 2008, NAT GENET, V40, P710, DOI 10.1038/ng.145
   Fujino S, 2003, GUT, V52, P65, DOI 10.1136/gut.52.1.65
   Green C, 2006, AM J EPIDEMIOL, V164, P615, DOI 10.1093/aje/kwj260
   Halfvarson J, 2003, GASTROENTEROLOGY, V124, P1767, DOI 10.1016/S0016-5085(03)00385-8
   Hampe J, 2007, NAT GENET, V39, P207, DOI 10.1038/ng1954
   Hong Sung-Tae, 2006, Korean Journal of Parasitology, V44, P177, DOI 10.3347/kjp.2006.44.3.177
   Hugot JP, 2001, NATURE, V411, P599, DOI 10.1038/35079107
   Hunter MM, 2005, J IMMUNOL, V174, P7368, DOI 10.4049/jimmunol.174.11.7368
   Jess T, 2005, AM J GASTROENTEROL, V100, P2486, DOI 10.1111/j.1572-0241.2005.00224.x
   Kaser A, 2008, CELL, V134, P743, DOI 10.1016/j.cell.2008.07.021
   Khan WI, 2002, INFECT IMMUN, V70, P5931, DOI 10.1128/IAI.70.11.5931-5937.2002
   Kitagaki K, 2006, J IMMUNOL, V177, P1628, DOI 10.4049/jimmunol.177.3.1628
   Koutroubakis IE, 2002, INFLAMM BOWEL DIS, V8, P277, DOI 10.1097/00054725-200207000-00007
   La Flamme AC, 2003, INFECT IMMUN, V71, P4996, DOI 10.1128/IAI.71.9.4996-5004.2003
   Lakatos L, 2004, WORLD J GASTROENTERO, V10, P404
   Levine B, 2007, NAT REV IMMUNOL, V7, P767, DOI 10.1038/nri2161
   Loftus EV, 2004, GASTROENTEROLOGY, V126, P1504, DOI 10.1053/j.gastro.2004.01.063
   Mahid SS, 2006, MAYO CLIN PROC, V81, P1462, DOI 10.4065/81.11.1462
   Maizels RM, 2005, CURR OPIN IMMUNOL, V17, P656, DOI 10.1016/j.coi.2005.09.001
   Maizels RM, 2003, NAT REV IMMUNOL, V3, P733, DOI 10.1038/nri1183
   Mangan NE, 2006, J IMMUNOL, V176, P138, DOI 10.4049/jimmunol.176.1.138
   Mannon PJ, 2004, NEW ENGL J MED, V351, P2069, DOI 10.1056/NEJMoa033402
   Menéndez-Benito V, 2007, IMMUNITY, V26, P1, DOI 10.1016/j.immuni.2007.01.005
   METWALI A, 2006, LIVER PHYSL, V291, pG253
   Morrison AC, 2002, J IMMUNOL, V168, P853, DOI 10.4049/jimmunol.168.2.853
   Murphy CA, 2003, J EXP MED, V198, P1951, DOI 10.1084/jem.20030896
   NEURATH MF, 1995, J EXP MED, V182, P1281, DOI 10.1084/jem.182.5.1281
   ODES HS, 1994, AM J GASTROENTEROL, V89, P1859
   Ogura Y, 2001, NATURE, V411, P603, DOI 10.1038/35079114
   ORHOLM M, 1991, NEW ENGL J MED, V324, P84, DOI 10.1056/NEJM199101103240203
   Ouyang Q, 2005, CURR OPIN GASTROEN, V21, P408
   Park H, 2005, NAT IMMUNOL, V6, P1133, DOI 10.1038/ni1261
   Peyrin-Biroulet L, 2008, LANCET, V372, P67, DOI 10.1016/S0140-6736(08)60995-2
   Podolsky DK, 2002, NEW ENGL J MED, V347, P417, DOI 10.1056/NEJMra0804647
   Reyes JL, 2007, PARASITE IMMUNOL, V29, P609, DOI 10.1111/j.1365-3024.2007.00973.x
   Rioux JD, 2007, NAT GENET, V39, P596, DOI 10.1038/ng2032
   Rodrigues LC, 2008, CLIN EXP ALLERGY, V38, P1769, DOI 10.1111/j.1365-2222.2008.03027.x
   Rousseaux C, 2005, J EXP MED, V201, P1205, DOI 10.1084/jem.20041948
   Rutgeerts P, 2004, GASTROENTEROLOGY, V126, P1593, DOI 10.1053/j.gastro.2004.02.070
   Sandborn WJ, 2008, GASTROENTEROLOGY, V135, P1130, DOI 10.1053/j.gastro.2008.07.014
   Sanjuan MA, 2007, NATURE, V450, P1253, DOI 10.1038/nature06421
   Saunders KA, 2007, INFECT IMMUN, V75, P397, DOI 10.1128/IAI.00664-06
   Schreiber S, 2007, NEW ENGL J MED, V357, P239, DOI 10.1056/NEJMoa062897
   Setiawan T, 2007, INFECT IMMUN, V75, P4655, DOI 10.1128/IAI.00358-07
   Sewell D, 2003, INT IMMUNOL, V15, P59, DOI 10.1093/intimm/dxg012
   Shkoda A, 2007, GASTROENTEROLOGY, V132, P190, DOI 10.1053/j.gastro.2006.10.030
   Singh SB, 2006, SCIENCE, V313, P1438, DOI 10.1126/science.1129577
   Sood Ajit, 2007, Indian J Gastroenterol, V26, P285
   Summers RW, 2005, GASTROENTEROLOGY, V128, P825, DOI 10.1053/j.gastro.2005.01.005
   Summers RW, 2005, GUT, V54, P87, DOI 10.1136/gut.2004.041749
   Sutherland L, 2006, COCHRANE DB SYST REV, DOI 10.1002/14651858.CD000544.pub2
   Targan SR, 2007, GASTROENTEROLOGY, V132, P1672, DOI 10.1053/j.gastro.2007.03.024
   Turner JD, 2008, J INFECT DIS, V197, P1204, DOI 10.1086/586717
   Uhlig HH, 2006, IMMUNITY, V25, P309, DOI 10.1016/j.immuni.2006.05.017
   van Bodegraven AA, 2006, WORLD J GASTROENTERO, V12, P6115, DOI 10.3748/wjg.v12.i38.6115
   van Riet E, 2007, IMMUNOBIOLOGY, V212, P475, DOI 10.1016/j.imbio.2007.03.009
   Watanabe T, 2008, J CLIN INVEST, V118, P545, DOI [10.1172/JCI33145, 10.1172/JC133145]
   Weaver CT, 2007, ANNU REV IMMUNOL, V25, P821, DOI 10.1146/annurev.immunol.25.022106.141557
   Wilson MS, 2005, J EXP MED, V202, P1199, DOI 10.1084/jem.20042572
   WINSLET MC, 1994, GUT, V35, P236, DOI 10.1136/gut.35.2.236
   Xavier RJ, 2007, NATURE, V448, P427, DOI 10.1038/nature06005
   Xu Y, 2007, IMMUNITY, V27, P135, DOI 10.1016/j.immuni.2007.05.022
   Yen D, 2006, J CLIN INVEST, V116, P1310, DOI 10.1172/JCI21404
   Zaccone P, 2003, EUR J IMMUNOL, V33, P1439, DOI 10.1002/eji.200323910
NR 94
TC 66
Z9 75
U1 1
U2 9
PU ACADEMIC PRESS INC ELSEVIER SCIENCE
PI SAN DIEGO
PA 525 B ST, STE 1900, SAN DIEGO, CA 92101-4495 USA
SN 1521-6616
EI 1521-7035
J9 CLIN IMMUNOL
JI Clin. Immunol.
PD JUL
PY 2009
VL 132
IS 1
BP 1
EP 9
DI 10.1016/j.clim.2009.02.006
PG 9
WC Immunology
WE Science Citation Index Expanded (SCI-EXPANDED)
SC Immunology
GA 457SY
UT WOS:000266954900001
PM 19321388
OA Green Accepted
DA 2024-01-22
ER

PT J
AU Schulman, JM
   Pritzker, L
   Shaoul, R
AF Schulman, Jacqueline M.
   Pritzker, Liat
   Shaoul, Ron
TI Maintenance of Remission with Partial Enteral Nutrition Therapy in
   Pediatric Crohn's Disease: A Retrospective Study
SO CANADIAN JOURNAL OF GASTROENTEROLOGY AND HEPATOLOGY
LA English
DT Article
ID ELEMENTAL DIET; CHILDREN; RECURRENCE; IMPACT
AB Background. Partial enteral nutrition (PEN) may be helpful for the maintenance of remission in pediatric Crohns disease patients. Aims. To evaluate the efficacy of PEN treatment for preventing clinical relapse. Methods. We retrospectively assessed 42 pediatric Crohns disease patients who entered clinical remission on 412 weeks of exclusive enteral nutrition (EEN) and were maintained on PEN as a supplementary diet. We evaluated the efficacy of the treatment at different time points using the weighted Pediatric Crohn Disease Activity Index (wPCDAI), Physician Global Assessment, laboratory parameters, and growth of each patient. Additionally, we assessed the use of concomitant medications. Results. The median length of remission with PEN was 6 (036) months. Patients remission was maintained on PEN without concomitant medications for a median time of zero months (016). The mean body mass index in the PEN group increased from 18.1 to 18.8 after six months of PEN. The median wPCDAI decreased from 30 at diagnosis to 5.0 after EEN and increased to 7.5 after three months of PEN. Overall, the median wPCDAI decreased by 26.2. Conclusions. PEN treatment was partially effective in maintaining remission and was able to increase BMI and lower wPCDAI. Most patients required concomitant medication after PEN initiation.
C1 [Schulman, Jacqueline M.] Technion Israel Inst Technol, Ruth & Bruce Rappaport Fac Med, IL-3525433 Haifa, Israel.
   [Schulman, Jacqueline M.; Pritzker, Liat; Shaoul, Ron] Ruth Childrens Hosp, Rambam Med Ctr, Pediat Gastroenterol & Nutr Unit, IL-3109601 Haifa, Israel.
C3 Technion Israel Institute of Technology; Rappaport Faculty of Medicine;
   Rambam Health Care Campus
RP Shaoul, R (通讯作者)，Ruth Childrens Hosp, Rambam Med Ctr, Pediat Gastroenterol & Nutr Unit, IL-3109601 Haifa, Israel.
EM shaoul_r@012.net.il
CR Akobeng AK, 2007, COCHRANE DB SYST REV, DOI 10.1002/14651858.CD005984
   Askling J, 1999, LANCET, V354, P1179, DOI 10.1016/S0140-6736(99)02625-2
   BELLI DC, 1988, GASTROENTEROLOGY, V94, P603, DOI 10.1016/0016-5085(88)90230-2
   Borowiec AM, 2011, CAN J GASTROENTEROL, V25, P140, DOI 10.1155/2011/591347
   Cosgrove M, 1996, ARCH DIS CHILD, V74, P460, DOI 10.1136/adc.74.5.460
   HIRAKAWA H, 1993, GASTROENTEROL JPN, V28, P379
   Johnson T, 2006, GUT, V55, P356, DOI 10.1136/gut.2004.062554
   Kang Y, 2015, GUT LIVER, V9, P87, DOI 10.5009/gnl13345
   Kappelman MD, 2013, DIGEST DIS SCI, V58, P519, DOI 10.1007/s10620-012-2371-5
   Koga H, 1993, Nihon Shokakibyo Gakkai Zasshi, V90, P2882
   Konno M, 2015, PEDIATR INT, V57, P276, DOI 10.1111/ped.12494
   Levine A, 2011, INFLAMM BOWEL DIS, V17, P1314, DOI 10.1002/ibd.21493
   Newby EA, 2005, COCHRANE DB SYST REV, DOI 10.1002/14651858.CD003873.pub2
   Ruemmele FM, 2014, J CROHNS COLITIS, V8, P1179, DOI 10.1016/j.crohns.2014.04.005
   SANDERSON IR, 1987, ARCH DIS CHILD, V62, P123, DOI 10.1136/adc.62.2.123
   Sigall-Boneh R, 2014, INFLAMM BOWEL DIS, V20, P1353, DOI 10.1097/MIB.0000000000000110
   Takagi S, 2006, ALIMENT PHARM THERAP, V24, P1333, DOI 10.1111/j.1365-2036.2006.03120.x
   THOMAS AG, 1993, J PEDIATR GASTR NUTR, V17, P75, DOI 10.1097/00005176-199307000-00011
   Turner D, 2012, INFLAMM BOWEL DIS, V18, P55, DOI 10.1002/ibd.21649
   Verma S, 2000, DIGEST LIVER DIS, V32, P769, DOI 10.1016/S1590-8658(00)80353-9
   Wilschanski M, 1996, GUT, V38, P543, DOI 10.1136/gut.38.4.543
   Yamamoto T, 2007, ALIMENT PHARM THER, V25, P67, DOI 10.1111/j.1365-2036.2006.03158.x
   Yamamoto T, 2005, INFLAMM BOWEL DIS, V11, P580, DOI 10.1097/01.MIB.0000161307.58327.96
   Yamamoto T, 2007, INFLAMM BOWEL DIS, V13, P1493, DOI 10.1002/ibd.20238
   Yamamoto T, 2010, EUR J GASTROEN HEPAT, V22, P1, DOI 10.1097/MEG.0b013e32832c788c
NR 25
TC 17
Z9 19
U1 1
U2 3
PU HINDAWI LTD
PI LONDON
PA ADAM HOUSE, 3RD FLR, 1 FITZROY SQ, LONDON, W1T 5HF, ENGLAND
SN 2291-2789
EI 2291-2797
J9 CAN J GASTROENTEROL
JI Can. J. Gastroenterol. Hepatol.
PY 2017
VL 2017
AR 5873158
DI 10.1155/2017/873158
PG 7
WC Gastroenterology & Hepatology
WE Science Citation Index Expanded (SCI-EXPANDED)
SC Gastroenterology & Hepatology
GA EU1DT
UT WOS:000400754400001
PM 28567370
DA 2024-01-22
ER

PT J
AU Talathi, S
   Baig, KRKK
AF Talathi, Saurabh
   Baig, Kondal R. Kyanam Kabir
TI Biosimilars in inflammatory bowel disease
SO JOURNAL OF DIGESTIVE DISEASES
LA English
DT Review
DE biologic; biosimilar pharmaceuticals; Crohn disease; inflammatory bowel
   diseases; ulcerative colitis
ID CROHNS-DISEASE; ULCERATIVE-COLITIS; DOUBLE-BLIND;
   ANKYLOSING-SPONDYLITIS; INNOVATOR INFLIXIMAB; MAINTENANCE THERAPY;
   POSITION STATEMENT; INDUCTION THERAPY; PARALLEL-GROUP; SAFETY
AB The advent of biologics has changed outcomes in many chronic conditions, including inflammatory bowel disease (IBD). Biologics have been used for the induction and remission of ulcerative colitis and Crohn's disease for almost two decades and are effective in patients who used to fail conventional treatment with steroids, immunomodulators. The use of biologics in the treatment of IBD has increased over the last few years, partly due to the rise in its incidence and the use of biologics as a first-line treatment in severe disease as well as in complicated diseases like penetrating/fistulating Crohn's disease. However, their use is associated with a significant burden to the society with respect to healthcare costs, resulting in the premature discontinuation of therapy in some patients, leading to exacerbations and complications. The introduction of biosimilars a decade ago seems to be a promising approach to reducing the costs related to therapy. Since their introduction, numerous studies conducted in adults and some in children show the efficacy of biosimilars with a similar side-effect profile to biologics. This review discusses the history of biosimilars in the treatment of IBD, enumerates several such studies and discusses the possibility of using biosimilars in the future.
C1 [Talathi, Saurabh] Univ Oklahoma, Hlth Sci Ctr, Dept Pediat, 1200 Childrens Ave 14000, Oklahoma City, OK 73104 USA.
   [Baig, Kondal R. Kyanam Kabir] Univ Alabama Birmingham, Dept Internal Med, Birmingham, AL USA.
C3 University of Oklahoma System; University of Oklahoma Health Sciences
   Center; University of Alabama System; University of Alabama Birmingham
RP Talathi, S (通讯作者)，Univ Oklahoma, Hlth Sci Ctr, Dept Pediat, 1200 Childrens Ave 14000, Oklahoma City, OK 73104 USA.
EM saurabh-talathi@ouhsc.edu
RI Kyanam Kabir Baig, Kondal Rao/AAD-7366-2020; Talathi,
   Saurabh/S-9147-2018
OI Kyanam Kabir Baig, Kondal Rao/0000-0003-1550-4853; Talathi,
   Saurabh/0000-0003-0317-6493
CR Annese V, 2014, DIGEST LIVER DIS, V46, P963, DOI 10.1016/j.dld.2014.07.019
   [Anonymous], 2017, Future Oncol, V13, P1, DOI 10.2217/fon-2017-0071
   Argüelles-Arias F, 2017, EUR J GASTROEN HEPAT, V29, P1290, DOI 10.1097/MEG.0000000000000953
   Armuzzi A, 2019, INFLAMM BOWEL DIS, V25, P568, DOI 10.1093/ibd/izy264
   Bähler C, 2017, BMC GASTROENTEROL, V17, DOI 10.1186/s12876-017-0681-y
   Baji P, 2018, UNITED EUR GASTROENT, V6, P310, DOI 10.1177/2050640617708952
   Baji P, 2014, EUR J HEALTH ECON, V15, pS45, DOI 10.1007/s10198-014-0593-5
   Barlas Stephen, 2014, P T, V39, P278
   Ben-Horin S, 2016, GUT, V65, P1132, DOI 10.1136/gutjnl-2015-309290
   Benchimol EI, 2017, AM J GASTROENTEROL, V112, P1120, DOI 10.1038/ajg.2017.97
   Blackstone EA, 2013, AM HEALTH DRUG BENEF, V6, P469
   Center for Drug Evaluation and Research, SUMM REV REG ACT
   Chanchlani N, 2018, J PEDIATR GASTR NUTR, V67, P513, DOI 10.1097/MPG.0000000000002011
   Chandra A, 2019, BIOL-TARGETS THER, V13, P191, DOI 10.2147/BTT.S214518
   Chaparro M, 2019, J CROHNS COLITIS, V13, P1380, DOI 10.1093/ecco-jcc/jjz070
   Choi CH, 2016, YONSEI MED J, V57, P1376, DOI 10.3349/ymj.2016.57.6.1376
   Christl L., US FDAS OVERVIEW REG
   Danese S, 2017, J CROHNS COLITIS, V11, P26, DOI 10.1093/ecco-jcc/jjw198
   Danese S, 2014, J CROHNS COLITIS, V8, P1548, DOI 10.1016/j.crohns.2014.06.007
   de Ridder L, 2019, J PEDIATR GASTR NUTR, V68, P144, DOI 10.1097/MPG.0000000000002141
   de Ridder L, 2015, J PEDIATR GASTR NUTR, V61, P503, DOI 10.1097/MPG.0000000000000903
   Deiana S, 2017, WORLD J GASTROENTERO, V23, P197, DOI 10.3748/wjg.v23.i2.197
   Ebbers HC, 2014, J CROHNS COLITIS, V8, P431, DOI 10.1016/j.crohns.2014.02.007
   Epstein M, 2018, THER ADV GASTROENTER, V11, DOI 10.1177/1756284818799600
   Fakhoury M, 2014, J INFLAMM RES, V7, P113, DOI 10.2147/JIR.S65979
   Feagan BG, 2014, BIOLOGICALS, V42, P177, DOI 10.1016/j.biologicals.2014.05.005
   Gattini D, 2020, COCHRANE DB SYST REV, DOI 10.1002/14651858.CD011573.pub2
   Gecse KB, 2016, J CROHNS COLITIS, V10, P133, DOI 10.1093/ecco-jcc/jjv220
   Glaholt Sarah, 2014, P T, V39, P267
   Grosse Scott D, 2008, Expert Rev Pharmacoecon Outcomes Res, V8, P165, DOI 10.1586/14737167.8.2.165
   Veloz MFG, 2018, REV ESP ENFERM DIG, V110, P564, DOI 10.17235/reed.2018.5368/2017
   Puente LG, 2017, GASTROENT HEPAT-BARC, V40, P595, DOI 10.1016/j.gastrohep.2017.07.005
   Gulacsi L, 2019, CURR MED CHEM, V26, P259, DOI 10.2174/0929867324666170406112304
   Hanauer SB, 2002, LANCET, V359, P1541, DOI 10.1016/S0140-6736(02)08512-4
   Ho SL, 2020, BIODRUGS, V34, P395, DOI 10.1007/s40259-020-00409-y
   Hoivik ML, 2018, SCAND J GASTROENTERO, V53, P692, DOI 10.1080/00365521.2018.1463391
   Hung A, 2017, J MANAG CARE SPEC PH, V23, P1234, DOI 10.18553/jmcp.2017.23.12.1234
   Jani RH, 2016, INT J RHEUM DIS, V19, P1157, DOI 10.1111/1756-185X.12711
   Jorgensen KK, 2017, LANCET, V389, P2304, DOI 10.1016/S0140-6736(17)30068-5
   Jung YS, 2015, J GASTROEN HEPATOL, V30, P1705, DOI 10.1111/jgh.12997
   Kamat N, 2019, INDIAN J GASTROENTER, V38, P44, DOI 10.1007/s12664-018-0922-1
   Kappelman MD, 2013, DIGEST DIS SCI, V58, P519, DOI 10.1007/s10620-012-2371-5
   Kashani A, 2017, AM J GASTROENTEROL, V112, pS390, DOI 10.14309/00000434-201710001-00705
   Kelsen J, 2008, INFLAMM BOWEL DIS, V14, pS9, DOI 10.1002/ibd.20560
   KENNEDY T, 1975, BRIT MED J, V2, P301, DOI 10.1136/bmj.2.5966.301
   Kolar M, 2017, DIGEST DIS, V35, P91, DOI 10.1159/000453343
   Komaki Y, 2017, ALIMENT PHARM THER, V45, P1043, DOI 10.1111/apt.13990
   Lee H, 2014, AAPS J, V16, P22, DOI 10.1208/s12248-013-9534-y
   Lémann M, 2006, GASTROENTEROLOGY, V130, P1054, DOI 10.1053/j.gastro.2006.02.014
   Lukas M, 2020, J CROHNS COLITIS, V14, P915, DOI 10.1093/ecco-jcc/jjaa001
   Martelli L, 2019, CURR MED CHEM, V26, P270, DOI 10.2174/0929867323666161014153346
   McBride A, 2017, J MED ECON, V20, P1083, DOI 10.1080/13696998.2017.1358173
   Mehta F, 2016, AM J MANAG CARE, V22, pS51
   Midha V, 2018, INTEST RES, V16, P83, DOI 10.5217/ir.2018.16.1.83
   Milassin A, 2019, THER ADV GASTROENTER, V12, DOI 10.1177/1756284819842748
   Moots R, 2018, BIODRUGS, V32, P193, DOI 10.1007/s40259-018-0283-4
   Nabhan C, 2018, JAMA ONCOL, V4, P241, DOI 10.1001/jamaoncol.2017.2004
   Nguyen E, 2016, CURR MED RES OPIN, V32, P1281, DOI 10.1185/03007995.2016.1170673
   Panaccione R, 2014, GASTROENTEROLOGY, V146, P392, DOI 10.1053/j.gastro.2013.10.052
   Paramsothy Sudarshan, 2016, Gastroenterol Hepatol (N Y), V12, P741
   Park Sang Hyoung, 2015, Expert Rev Gastroenterol Hepatol, V9 Suppl 1, P35, DOI 10.1586/17474124.2015.1091309
   Park W, 2016, ARTHRITIS RES THER, V18, DOI 10.1186/s13075-016-0930-4
   Park W, 2013, ANN RHEUM DIS, V72, P1605, DOI 10.1136/annrheumdis-2012-203091
   Patel D, 2017, J PEDIATR GASTR NUTR, V65, P134, DOI 10.1097/MPG.0000000000001572
   Pedersen J, 2014, WORLD J GASTROENTERO, V20, P64, DOI 10.3748/wjg.v20.i1.64
   Peyrin-Biroulet L, 2011, ALIMENT PHARM THER, V33, P870, DOI 10.1111/j.1365-2036.2011.04599.x
   Radin M, 2017, BIODRUGS, V31, P37, DOI 10.1007/s40259-016-0206-1
   Raedler Lisa A, 2016, Am Health Drug Benefits, V9, P150
   Rawla P, 2018, J INFLAMM RES, V11, P215, DOI 10.2147/JIR.S165330
   Razanskaite V, 2017, J CROHNS COLITIS, V11, P690, DOI 10.1093/ecco-jcc/jjw216
   RENCZ F, 2016, VALUE HEALTH, V19, pA540
   Richmond L, 2018, ARCH DIS CHILD, V103, P89, DOI 10.1136/archdischild-2017-313404
   Rocchi A, 2012, CAN J GASTROENTEROL, V26, P811, DOI 10.1155/2012/984575
   Rumman A, 2017, CAN J GASTROENTEROL, V2017, DOI 10.1155/2017/7365937
   Rutgeerts P, 2005, NEW ENGL J MED, V353, P2462, DOI 10.1056/NEJMoa050516
   Schulze K, 2016, BIOLOGICALS, V44, P463, DOI 10.1016/j.biologicals.2016.06.011
   Severs M, 2017, J CROHNS COLITIS, V11, P289, DOI 10.1093/ecco-jcc/jjw153
   Sieczkowska J, 2016, J CROHNS COLITIS, V10, P127, DOI 10.1093/ecco-jcc/jjv233
   Sieczkowska-Golub J, 2017, J PEDIATR GASTR NUTR, V65, P285, DOI 10.1097/MPG.0000000000001643
   Smits LJT, 2016, J CROHNS COLITIS, V10, P1287, DOI 10.1093/ecco-jcc/jjw087
   TOOTLA F, 1976, ARCH SURG-CHICAGO, V111, P855
   Tursi A, 2017, MINERVA GASTROENTERO, V63, P313, DOI 10.23736/S1121-421X.17.02402-3
   U.S. Food and Drug Administration, 2018, Mixing, Diluting, or Repackaging Biological Products Outside the Scope of an Approved Biologics License Application
   Yadav A, 2017, INFLAMM BOWEL DIS, V23, P853, DOI 10.1097/MIB.0000000000001153
   Yoo DH, 2017, ANN RHEUM DIS, V76, P355, DOI 10.1136/annrheumdis-2015-208786
   Yoo DH, 2016, ARTHRITIS RES THER, V18, DOI 10.1186/s13075-016-0981-6
   Yoo DH, 2013, ANN RHEUM DIS, V72, P1613, DOI 10.1136/annrheumdis-2012-203090
   Yu H, 2018, ALIMENT PHARM THER, V47, P364, DOI 10.1111/apt.14430
NR 88
TC 2
Z9 2
U1 0
U2 1
PU WILEY
PI HOBOKEN
PA 111 RIVER ST, HOBOKEN 07030-5774, NJ USA
SN 1751-2972
EI 1751-2980
J9 J DIGEST DIS
JI J. Dig. Dis.
PD NOV
PY 2020
VL 21
IS 11
BP 610
EP 620
DI 10.1111/1751-2980.12940
EA OCT 2020
PG 11
WC Gastroenterology & Hepatology
WE Science Citation Index Expanded (SCI-EXPANDED)
SC Gastroenterology & Hepatology
GA OR3AZ
UT WOS:000579610800001
PM 32920972
DA 2024-01-22
ER

PT J
AU Beniwal-Patel, P
   Saha, S
AF Beniwal-Patel, Poonam
   Saha, Sumona
TI The role of integrin antagonists in the treatment of inflammatory bowel
   disease
SO EXPERT OPINION ON BIOLOGICAL THERAPY
LA English
DT Review
DE Crohn's disease; immunomodulator; inflammation; integrin; natalizumab;
   ulcerative colitis; vedolizumab
ID PROGRESSIVE MULTIFOCAL LEUKOENCEPHALOPATHY; HUMANIZED
   MONOCLONAL-ANTIBODY; GUT-HOMING INTEGRIN; ADHESION MOLECULES;
   CROHNS-DISEASE; MAINTENANCE THERAPY; ULCERATIVE-COLITIS; T-CELLS;
   NATALIZUMAB; EXPRESSION
AB Introduction: Ulcerative colitis (UC) and Crohn's disease are chronic inflammatory diseases of the bowel associated with complex inflammatory cascades within the mucosal lining of the gut.
   Areas covered: INTEGRINS and their use as therapies in UC and Crohn's.
   Expert Opinion: The anti-adhesion molecules are a welcome addition to the armamentarium of medical therapies for inflammatory bowel disease.
C1 [Beniwal-Patel, Poonam; Saha, Sumona] Univ Wisconsin, Sch Med & Publ Hlth, Madison, WI 53705 USA.
C3 University of Wisconsin System; University of Wisconsin Madison
RP Saha, S (通讯作者)，Univ Wisconsin, Sch Med & Publ Hlth, UW Med Fdn Centennial Bldg,Room 4224, Madison, WI 53705 USA.
EM ssaha@medicine.wisc.edu
CR Antoni C, 2002, CLIN EXP RHEUMATOL, V20, pS152
   Ben-Horin S, 2014, AUTOIMMUN REV, V13, P24, DOI 10.1016/j.autrev.2013.06.002
   BEST WR, 1976, GASTROENTEROLOGY, V70, P439
   Binion DG, 1998, LANCET, V352, P1742, DOI 10.1016/S0140-6736(98)05050-8
   Calabrese LH, 2007, ARTHRITIS RHEUM-US, V56, P2116, DOI 10.1002/art.22657
   Colombel JF, 2010, NEW ENGL J MED, V362, P1383, DOI 10.1056/NEJMoa0904492
   Danese S, 2005, DIGEST LIVER DIS, V37, P811, DOI 10.1016/j.dld.2005.03.013
   Durán I, 1999, BRAIN, V122, P2297, DOI 10.1093/brain/122.12.2297
   Egli A, 2009, J INFECT DIS, V199, P837, DOI 10.1086/597126
   ERLE DJ, 1994, J IMMUNOL, V153, P517
   Farstad IN, 1997, AM J PATHOL, V150, P187
   Faubion WA, 2001, GASTROENTEROLOGY, V121, P255, DOI 10.1053/gast.2001.26279
   Feagan BG, 2005, NEW ENGL J MED, V352, P2499, DOI 10.1056/NEJMoa042982
   Feagan BG, 2007, AM J GASTROENTEROL, V102, P2737, DOI 10.1111/j.1572-0241.2007.01508.x
   Feagan BG, 2013, NEW ENGL J MED, V369, P699, DOI 10.1056/NEJMoa1215734
   Feagan BG, 2008, CLIN GASTROENTEROL H, V6, P1370, DOI 10.1016/j.cgh.2008.06.007
   Furst DE, 2010, SEMIN ARTHRITIS RHEU, V39, P327, DOI 10.1016/j.semarthrit.2008.10.002
   Ghosh N, 2012, INT REV IMMUNOL, V31, P410, DOI 10.3109/08830185.2012.690794
   Ghosh S, 2003, NEW ENGL J MED, V348, P24, DOI 10.1056/NEJMoa020732
   Gordon FH, 2001, GASTROENTEROLOGY, V121, P268, DOI 10.1053/gast.2001.26260
   Gordon FH, 2002, ALIMENT PHARM THER, V16, P699, DOI 10.1046/j.1365-2036.2002.01205.x
   Gorelik L, 2010, ANN NEUROL, V68, P295, DOI 10.1002/ana.22128
   Gorfu G, 2009, CURR MOL MED, V9, P836, DOI 10.2174/156652409789105525
   GUYATT G, 1989, GASTROENTEROLOGY, V96, P804, DOI 10.1016/0016-5085(89)90905-0
   HEMLER ME, 1987, J BIOL CHEM, V262, P11478
   Hesterberg PE, 1996, GASTROENTEROLOGY, V111, P1373, DOI 10.1053/gast.1996.v111.pm8898653
   Ho GT, 2006, ALIMENT PHARM THER, V24, P319, DOI 10.1111/j.1365-2036.2006.02974.x
   Jackson DY, 2002, CURR PHARM DESIGN, V8, P1229, DOI 10.2174/1381612023394737
   Koo S, 2010, INFECT DIS CLIN N AM, V24, P285, DOI 10.1016/j.idc.2010.01.006
   Leger Olivier J. P., 1997, Human Antibodies, V8, P3
   Meenan J, 1997, GUT, V40, P241, DOI 10.1136/gut.40.2.241
   Miller DH, 2003, NEW ENGL J MED, V348, P15, DOI 10.1056/NEJMoa020696
   Monaco MCG, 1996, J VIROL, V70, P7004, DOI 10.1128/JVI.70.10.7004-7012.1996
   MUNKHOLM P, 1995, SCAND J GASTROENTERO, V30, P699, DOI 10.3109/00365529509096316
   MUNKHOLM P, 1994, GUT, V35, P360, DOI 10.1136/gut.35.3.360
   Oshitani N, 2003, INT J MOL MED, V12, P715
   Panaccione R, 2014, GASTROENTEROLOGY, V146, P392, DOI 10.1053/j.gastro.2013.10.052
   Park EJ, 2007, J CLIN INVEST, V117, P2526, DOI 10.1172/JCI31570
   PODOLSKY DK, 1993, J CLIN INVEST, V92, P372, DOI 10.1172/JCI116575
   POWELLTUCK J, 1982, DIGEST DIS SCI, V27, P533, DOI 10.1007/BF01296733
   Rabin R, 2001, ANN MED, V33, P337, DOI 10.3109/07853890109002087
   Ransohoff RM, 2007, NEW ENGL J MED, V356, P2622, DOI 10.1056/NEJMct071462
   Ropper AH, 2012, NEW ENGL J MED, V366, P1938, DOI 10.1056/NEJMe1201395
   Sandborn WJ, 2013, NEW ENGL J MED, V369, P711, DOI 10.1056/NEJMoa1215739
   Sandborn WJ, 2005, NEW ENGL J MED, V353, P1912, DOI 10.1056/NEJMoa043335
   Sands BE, 2007, INFLAMM BOWEL DIS, V13, P2, DOI 10.1002/ibd.20014
   Siegel CA, 2009, THER ADV GASTROENTER, V2, P244
   SPRINGER TA, 1994, CELL, V76, P301, DOI 10.1016/0092-8674(94)90337-9
   Stefanich EG, 2011, BRIT J PHARMACOL, V162, P1855, DOI 10.1111/j.1476-5381.2011.01205.x
   Steinman L, 2005, NAT REV DRUG DISCOV, V4, P510, DOI 10.1038/nrd1752
   Tan CS, 2010, LANCET NEUROL, V9, P425, DOI 10.1016/S1474-4422(10)70040-5
   Targownik LE, 2013, AM J GASTROENTEROL, V108, P1835, DOI 10.1038/ajg.2013.294
   Vermeire S, 2014, LANCET, V384, P309, DOI 10.1016/S0140-6736(14)60661-9
   Viscidi RP, 2011, CLIN INFECT DIS, V53, P711, DOI 10.1093/cid/cir507
   WARE JE, 1992, MED CARE, V30, P473, DOI 10.1097/00005650-199206000-00002
   Yousry TA, 2006, NEW ENGL J MED, V354, P924, DOI 10.1056/NEJMoa054693
NR 56
TC 5
Z9 5
U1 0
U2 12
PU TAYLOR & FRANCIS LTD
PI ABINGDON
PA 2-4 PARK SQUARE, MILTON PARK, ABINGDON OR14 4RN, OXON, ENGLAND
SN 1471-2598
EI 1744-7682
J9 EXPERT OPIN BIOL TH
JI Expert Opin. Biol. Ther.
PD DEC
PY 2014
VL 14
IS 12
BP 1815
EP 1823
DI 10.1517/14712598.2014.967209
PG 9
WC Biotechnology & Applied Microbiology; Medicine, Research & Experimental
WE Science Citation Index Expanded (SCI-EXPANDED)
SC Biotechnology & Applied Microbiology; Research & Experimental Medicine
GA AU4TT
UT WOS:000345605000009
PM 25288228
DA 2024-01-22
ER

PT J
AU Espinoza, I
   Navarrete, J
   Benedetto, J
   Borzutzky, A
   Roessler, P
   Ortega-Pinto, A
AF Espinoza, Iris
   Navarrete, Jorge
   Benedetto, Juana
   Borzutzky, Arturo
   Roessler, Patricia
   Ortega-Pinto, Ana
TI Orofacial granulomatosis and diet therapy
SO ANAIS BRASILEIROS DE DERMATOLOGIA
LA English
DT Review
DE Crohn disease; Diet therapy; Granulomatosis; orofacial;
   Melkersson-Rosenthal syndrome
ID CROHNS-DISEASE; MANAGEMENT; CHILDHOOD; ALLERGY
AB Orofacial granulomatosis is a nonspecific term that contains a wide variety of granulomatous entities, which share a clinical and histopathological presentation. It manifests as persistent or recurrent orofacial swelling, amongst other findings. Idiopathic orofacial granulomatosis, characterized by an absence of systemic granulomatous disease, is a diagnosis of exclusion. The main differential diagnosis is Crohn's disease. Its pathogenesis is unknown, however, it seems to be immune-mediated. Patch-test sensitivity to multiple allergens is well documented. Currently, therapeutic options consider restrictive diets, topical, intralesional, and systemic agents. First-line therapy is currently a matter of debate. We present a review of the value of diet therapy in this syndrome, along with two illustrative cases.
C1 [Espinoza, Iris; Navarrete, Jorge; Benedetto, Juana; Borzutzky, Arturo; Roessler, Patricia; Ortega-Pinto, Ana] Univ Chile, Santiago, Chile.
   [Espinoza, Iris] Univ Chile, Dent Sch, Oral Biopsy Serv, Santiago, Chile.
   [Navarrete, Jorge] Univ Republica, Clin Hosp Dr Manuel Quintela, Dermatol Serv, Montevideo, Uruguay.
   [Benedetto, Juana; Roessler, Patricia] Alemana de Santiago Clin, Dermatol Serv, Santiago, Chile.
   [Benedetto, Juana] Univ Desarrollo, Dermatol Dept, Region Del Bio Bio, Chile.
   [Borzutzky, Arturo] Pontificia Univ Catolica Chile, Immunol Allergy & Pediat Rheumatol, Santiago, Chile.
   [Ortega-Pinto, Ana] Univ Chile, Dept Oral Pathol & Med, Santiago, Chile.
C3 Universidad de Chile; Universidad de Chile; Universidad de la Republica,
   Uruguay; Universidad del Desarrollo; Pontificia Universidad Catolica de
   Chile; Universidad de Chile
RP Ortega-Pinto, A (通讯作者)，Univ Chile, Dept Oral Pathol & Med, Santiago, Chile.
EM aortega@odontologia.uchile.cl
RI Espinoza, Iris/AAP-7013-2021; Espinoza, Iris L/M-9625-2017
OI Espinoza, Iris L/0000-0001-8949-8885; Ortega-Pinto,
   Ana/0000-0002-8405-799X; Borzutzky, Arturo/0000-0002-7904-262X;
   Navarrete, Jorge/0000-0002-8563-0364
CR Al Johani KA, 2010, J AM ACAD DERMATOL, V62, P611, DOI 10.1016/j.jaad.2009.03.051
   Al-Hamad A, 2015, DERMATOL CLIN, V33, P433, DOI 10.1016/j.det.2015.03.008
   Alawi Faizan, 2005, Dent Clin North Am, V49, P203
   Campbell H, 2013, J ORAL PATHOL MED, V42, P517, DOI 10.1111/jop.12041
   Campbell HE, 2013, J HUM NUTR DIET, V26, P527, DOI 10.1111/jhn.12046
   Campbell HE, 2011, ALIMENT PHARM THER, V34, P687, DOI 10.1111/j.1365-2036.2011.04792.x
   Campbell H, 2011, INFLAMM BOWEL DIS, V17, P2109, DOI 10.1002/ibd.21599
   Critchlow WA, 2014, HEAD NECK PATHOL, V8, P209, DOI 10.1007/s12105-013-0488-2
   Fedele S, 2014, BRIT J DERMATOL, V170, P794, DOI 10.1111/bjd.12655
   Fitzpatrick L, 2011, J ORAL PATHOL MED, V40, P10, DOI 10.1111/j.1600-0714.2010.00957.x
   Gale G, 2015, ORAL DIS, V21, pE98, DOI 10.1111/odi.12236
   Grave B, 2009, ORAL DIS, V15, P46, DOI 10.1111/j.1601-0825.2008.01500.x
   Lazzerini M, 2015, DIGEST LIVER DIS, V47, P338, DOI 10.1016/j.dld.2014.12.012
   McCartan BE, 2011, ORAL DIS, V17, P696, DOI 10.1111/j.1601-0825.2011.01826.x
   Mignogna MD, 2003, J ORAL PATHOL MED, V32, P200, DOI 10.1034/j.1600-0714.2003.00106.x
   Saalman R, 2009, ACTA PAEDIATR, V98, P1162, DOI 10.1111/j.1651-2227.2009.01295.x
   Sciubba JJ, 2003, J ORAL PATHOL MED, V32, P576, DOI 10.1034/j.1600-0714.2003.t01-1-00056.x
   Smith VM, 2013, CLIN EXP DERMATOL, V38, P33, DOI 10.1111/j.1365-2230.2012.04377.x
   Stein SL, 1999, J AM ACAD DERMATOL, V41, P746, DOI 10.1016/S0190-9622(99)70011-3
   Thomas TK, 2011, HEAD NECK PATHOL, V5, P133, DOI 10.1007/s12105-011-0249-z
   White A, 2006, INFLAMM BOWEL DIS, V12, P508, DOI 10.1097/00054725-200606000-00011
   Wray D, 2000, QJM-MON J ASSOC PHYS, V93, P507, DOI 10.1093/qjmed/93.8.507
NR 22
TC 12
Z9 13
U1 0
U2 4
PU ELSEVIER SCIENCE INC
PI NEW YORK
PA STE 800, 230 PARK AVE, NEW YORK, NY 10169 USA
SN 0365-0596
EI 1806-4841
J9 AN BRAS DERMATOL
JI An. Brasil. Dermatol.
PD JAN-FEB
PY 2018
VL 93
IS 1
BP 80
EP 85
DI 10.1590/abd1806-4841.20185828
PG 6
WC Dermatology
WE Science Citation Index Expanded (SCI-EXPANDED)
SC Dermatology
GA GC3KQ
UT WOS:000429683200013
PM 29641703
OA gold, Green Submitted, Green Published
DA 2024-01-22
ER

PT J
AU Pokala, A
   Shen, B
AF Pokala, Akshay
   Shen, Bo
TI Update of endoscopic management of Crohn's disease strictures
SO INTESTINAL RESEARCH
LA English
DT Review
DE Crohn disease; Endoscopy; Therapy
ID BALLOON DILATION; ANASTOMOTIC STRICTURE; DILATATION; SURGERY; EFFICACY;
   OUTCOMES; THERAPY; SAFETY
AB One of the most common complications of Crohn's disease (CD) is the formation of strictures. Endoscopy plays a vital role not only in the diagnosis, differential diagnosis, and disease monitoring of CD, but also the delivery of effective treatment. The purpose of this review is to update the endoscopic management of strictures in CD. Endoscopic therapy has provided minimally invasive treatment for CD. Commonly used endoscopic treatment modalities include balloon dilation, endoscopic stricturotomy, endoscopic strictureplasty, and endoscopic scenting. The pros and cons of these endoscopic treatment modalities are discussed.
C1 [Pokala, Akshay; Shen, Bo] Columbia Univ, Irving Med Ctr, New York Presbyterian Hosp, Intervent IBD Ctr, New York, NY 10032 USA.
C3 Columbia University; NewYork-Presbyterian Hospital
RP Shen, B (通讯作者)，Columbia Univ, Irving Med Ctr, New York Presbyterian Hosp, 161 Ft Washington Ave,Suite 838 A, New York, NY 10032 USA.
EM bs3720@cumc.columbia.edu
OI Pokala, Akshay/0000-0002-3770-7144
CR Atreja A, 2014, J CROHNS COLITIS, V8, P392, DOI 10.1016/j.crohns.2013.10.001
   Axelrad JE, 2018, CLIN GASTROENTEROL H, V16, pXXV, DOI 10.1016/j.cgh.2017.05.016
   Bettenworth D, 2017, INFLAMM BOWEL DIS, V23, P133, DOI 10.1097/MIB.0000000000000988
   Chen M, 2014, INFLAMM BOWEL DIS, V20, P1739, DOI 10.1097/MIB.0000000000000145
   Di Nardo G, 2010, GASTROINTEST ENDOSC, V72, P1201, DOI 10.1016/j.gie.2010.08.003
   East JE, 2007, CLIN GASTROENTEROL H, V5, P1065, DOI 10.1016/j.cgh.2007.04.013
   El Ouali S, 2019, INFLAMM BOWEL DIS, V25, pE13, DOI 10.1093/ibd/izy144
   Gustavsson A, 2012, ALIMENT PHARM THER, V36, P151, DOI 10.1111/j.1365-2036.2012.05146.x
   Karstensen JG, 2016, ENDOSC INT OPEN, V4, pE296, DOI 10.1055/s-0042-101940
   Klag T, 2017, CLIN ENDOSC, V50, P429, DOI 10.5946/ce.2017.147
   Lan N, 2018, GASTROINTEST ENDOSC, V87, pAB237
   Lan N, 2018, CLIN GASTROENTEROL H, V16, P1260, DOI 10.1016/j.cgh.2018.02.035
   Lan N, 2018, INFLAMM BOWEL DIS, V24, P897, DOI 10.1093/ibd/izx085
   Lan N, 2017, INFLAMM BOWEL DIS, V23, P502, DOI 10.1097/MIB.0000000000001044
   Lee HW, 2018, GUT LIVER, V12, P530, DOI 10.5009/gnl17396
   Li Y, 2015, BRIT J SURG, V102, P1418, DOI 10.1002/bjs.9906
   Lian L, 2017, CLIN GASTROENTEROL H, V15, P1226, DOI 10.1016/j.cgh.2016.10.030
   Lian L, 2015, DIS COLON RECTUM, V58, P423, DOI 10.1097/DCR.0000000000000322
   Loras C, 2012, ALIMENT PHARM THER, V36, P833, DOI 10.1111/apt.12039
   Morar PS, 2015, ALIMENT PHARM THER, V42, P1137, DOI 10.1111/apt.13388
   Mueller T, 2010, ALIMENT PHARM THER, V31, P634, DOI 10.1111/j.1365-2036.2009.04225.x
   Scimeca D, 2011, DIGEST LIVER DIS, V43, P121, DOI 10.1016/j.dld.2010.05.001
   Shivashankar R, 2018, INFLAMM BOWEL DIS, V24, P1575, DOI 10.1093/ibd/izy049
NR 23
TC 10
Z9 11
U1 0
U2 3
PU KOREAN ASSOC STUDY INTESTINAL DISEASES
PI SEOUL
PA LOTTEGOLDROSE 2-F, RM 305, 890-59, DAECHI-DONG, GANGNAM-GU, SEOUL,
   135-280, SOUTH KOREA
SN 1598-9100
J9 INTEST RES
JI Intest. Res.
PD JAN
PY 2020
VL 18
IS 1
BP 1
EP 10
DI 10.5217/ir.2019.09158
PG 10
WC Gastroenterology & Hepatology
WE Emerging Sources Citation Index (ESCI)
SC Gastroenterology & Hepatology
GA KH7JW
UT WOS:000510827500001
PM 32013310
OA gold, Green Published
DA 2024-01-22
ER

PT J
AU Takenaka, K
   Kawamoto, A
   Okamoto, R
   Watanabe, M
   Ohtsuka, K
AF Takenaka, Kento
   Kawamoto, Ami
   Okamoto, Ryuichi
   Watanabe, Mamoru
   Ohtsuka, Kazuo
TI Artificial intelligence for endoscopy in inflammatory bowel disease
SO INTESTINAL RESEARCH
LA English
DT Review
DE Colitis; ulcerative; Crohn disease; Mucosal healing
ID ULCERATIVE-COLITIS; NEURAL-NETWORK; CROHNS-DISEASE; IMAGES; VALIDATION;
   TRIAL
AB Inflammatory bowel disease (IBD), with its 2 subtypes, Crohn's disease and ulcerative colitis, is a complex chronic condition. A precise definition of disease activity and appropriate drug management greatly improve the clinical course while minimizing the risk or cost. Artificial intelligence (AI) has been used in several medical diseases or situations. Herein, we provide an overview of AI for endoscopy in IBD. We discuss how AI can improve clinical practice and how some components have already begun to shape our knowledge. There may be a time when we can use AI in clinical practice. As AI systems contribute to the exact diagnosis and treatment of human disease, we should continue to learn best practices in health care in the field of IBD.
C1 [Takenaka, Kento; Kawamoto, Ami; Okamoto, Ryuichi] Tokyo Med & Dent Univ, Dept Gastroenterol & Hepatol, Tokyo, Japan.
   [Watanabe, Mamoru] Tokyo Med & Dent Univ, TMDU Adv Res Inst, Tokyo, Japan.
   [Ohtsuka, Kazuo] Tokyo Med & Dent Univ, Endoscop Unit, Tokyo, Japan.
C3 Tokyo Medical & Dental University (TMDU); Tokyo Medical & Dental
   University (TMDU); Tokyo Medical & Dental University (TMDU)
RP Takenaka, K (通讯作者)，Tokyo Med & Dent Univ, Dept Gastroenterol & Hepatol, Bunkyo Ku, 1-5-45 Yushima, Tokyo 1138519, Japan.
EM ktakenaka.gast@tmd.ac.jp
RI Watanabe, Mamoru/AHE-0489-2022; Ohtsuka, Kazuo/AAA-5139-2021; Okamoto,
   Ryuichi/I-1130-2019
OI Okamoto, Ryuichi/0000-0002-7047-571X; Kawamoto, Ami/0000-0002-8549-4999;
   Watanabe, Mamoru/0000-0002-5475-9544
CR Barash Y, 2021, GASTROINTEST ENDOSC, V93, P187, DOI 10.1016/j.gie.2020.05.066
   Ben-Horin S, 2019, LANCET GASTROENTEROL, V4, P519, DOI 10.1016/S2468-1253(19)30088-3
   Bossuyt P, 2020, GUT, V69, P788, DOI 10.1136/gutjnl-2019-318235
   Colombel JF, 2011, GASTROENTEROLOGY, V141, P1194, DOI 10.1053/j.gastro.2011.06.054
   Cushing KC, 2020, ALIMENT PHARM THER, V51, P347, DOI 10.1111/apt.15568
   Ding Z, 2019, GASTROENTEROLOGY, V157, P1044, DOI 10.1053/j.gastro.2019.06.025
   Enns RA, 2017, GASTROENTEROLOGY, V152, P497, DOI 10.1053/j.gastro.2016.12.032
   Feagan BG, 2013, GASTROENTEROLOGY, V145, P149, DOI 10.1053/j.gastro.2013.03.025
   Geboes K, 2000, GUT, V47, P404, DOI 10.1136/gut.47.3.404
   Gottlieb K, 2021, GASTROENTEROLOGY, V160, P710, DOI 10.1053/j.gastro.2020.10.024
   Hébuterne X, 2013, GUT, V62, P201, DOI 10.1136/gutjnl-2012-302262
   Higgins PDR, 2005, GUT, V54, P782, DOI 10.1136/gut.2004.056358
   Kaneshiro M, 2021, ALIMENT PHARM THER, V53, P900, DOI 10.1111/apt.16310
   Klang E, 2021, J CROHNS COLITIS, V15, P749, DOI 10.1093/ecco-jcc/jjaa234
   Klang E, 2020, GASTROINTEST ENDOSC, V91, P606, DOI 10.1016/j.gie.2019.11.012
   Maaser C, 2019, J CROHNS COLITIS, V13, P144, DOI 10.1093/ecco-jcc/jjy113
   Maeda Y, 2019, GASTROINTEST ENDOSC, V89, P408, DOI 10.1016/j.gie.2018.09.024
   Marchal-Bressenot A, 2017, GUT, V66, P43, DOI 10.1136/gutjnl-2015-310187
   Osada T, 2010, INFLAMM BOWEL DIS, V16, P192, DOI 10.1002/ibd.21000
   Ozawa T, 2019, GASTROINTEST ENDOSC, V89, P416, DOI 10.1016/j.gie.2018.10.020
   Stidham RW, 2019, JAMA NETW OPEN, V2, DOI 10.1001/jamanetworkopen.2019.3963
   Takenaka K, 2021, GASTROENTEROLOGY, V160, P2175, DOI 10.1053/j.gastro.2021.01.210
   Takenaka K, 2020, GASTROENTEROLOGY, V158, P2150, DOI 10.1053/j.gastro.2020.02.012
   Takenaka K, 2014, GASTROENTEROLOGY, V147, P334, DOI 10.1053/j.gastro.2014.04.008
   Travis SPL, 2013, GASTROENTEROLOGY, V145, P987, DOI 10.1053/j.gastro.2013.07.024
   Turner D, 2021, GASTROENTEROLOGY, V160, P1570, DOI 10.1053/j.gastro.2020.12.031
   Yao HM, 2021, GASTROINTEST ENDOSC, V93, P728, DOI 10.1016/j.gie.2020.08.011
NR 27
TC 5
Z9 5
U1 2
U2 6
PU KOREAN ASSOC STUDY INTESTINAL DISEASES
PI SEOUL
PA LOTTEGOLDROSE 2-F, RM 305, 890-59, DAECHI-DONG, GANGNAM-GU, SEOUL,
   135-280, SOUTH KOREA
SN 1598-9100
J9 INTEST RES
JI Intest. Res.
PD APR
PY 2022
VL 20
IS 2
BP 165
EP 170
DI 10.5217/ir.2021.00079
EA JAN 2022
PG 6
WC Gastroenterology & Hepatology
WE Emerging Sources Citation Index (ESCI)
SC Gastroenterology & Hepatology
GA 1D2ZI
UT WOS:000742880000001
PM 34986607
OA gold, Green Published
DA 2024-01-22
ER

PT J
AU Borycka-Kiciak, K
   Pietrzak, A
   Kielar, M
   Tarnowski, W
AF Borycka-Kiciak, Katarzyna
   Pietrzak, Anna
   Kielar, Maciej
   Tarnowski, Wieslaw
TI Mesenchymal stem cells for the treatment of complex perianal fistulas in
   patients with Crohn disease
SO POLISH JOURNAL OF SURGERY
LA English
DT Review
DE Crohn's disease; inflammatory bowel disease; mesenchymal stem cells;
   perianal fistula; treatment
ID TNF BASED TREATMENT; STROMAL CELLS; CLINICAL-TRIAL; DOUBLE-BLIND;
   INFLIXIMAB; THERAPY; TRANSPLANTATION; CLASSIFICATION; METRONIDAZOLE;
   ADALIMUMAB
AB Treatment of perianal fistulizing Crohn's disease is demanding and burdened with a high percentage of failures, which forces clinicians to search for new, more effective therapeutic options. One of these options is the use of adipose-derived mesenchymal stem cells in local administration. Due to their multipotentiality and complex mechanism of action, stem cells are the promising new therapeutic approach for the treatment-refractory complex perianal fistulas - demonstrating both high efficacy and a favorable safety profile. The paper presents current knowledge on the mechanisms of action and manner of administration of mesenchymal stem cells, as well as the effectiveness and safety of their use in the treatment of perianal Crohn's disease based on available literature
C1 [Borycka-Kiciak, Katarzyna; Tarnowski, Wieslaw] Ctr Postgrad Med Educ, Orlowski Hosp, Dept Gen & Gastrointestinal Surg, Czerniakowska St 231, PL-00416 Warsaw, Poland.
   [Pietrzak, Anna] Ctr Postgrad Med Educ, Dept Gastroenterol Hepatol & Clin Oncol, Warsaw, Poland.
   [Pietrzak, Anna] Inst Oncol, Dept Oncol Gastroenterol, Warsaw, Poland.
   [Kielar, Maciej] Jan Kochanowski Univ, Fac Med & Hlth Sci, Inst Nursing & Obstet, Dept Oncol & Nursing Oncol, Kielce, Poland.
   [Kielar, Maciej] Medicover Hosp, Dept Gen Surg, Warsaw, Poland.
C3 Centre of Postgraduate Medical Education - Poland; Centre of
   Postgraduate Medical Education - Poland; Maria Sklodowska-Curie National
   Research Institute of Oncology; Jan Kochanowski University
RP Borycka-Kiciak, K (通讯作者)，Ctr Postgrad Med Educ, Orlowski Hosp, Dept Gen & Gastrointestinal Surg, Czerniakowska St 231, PL-00416 Warsaw, Poland.
EM kborycka@interia.pl
RI Pietrzak, Anna/AAC-3761-2019; Tarnowski, Wiesław/AAD-4565-2022
OI Pietrzak, Anna/0000-0001-9394-4470; Borycka-Kiciak,
   Katarzyna/0000-0001-6022-2906; Tarnowski, Wieslaw/0000-0003-2638-8595
CR Bouchard D, 2018, TECH COLOPROCTOL, V22, P905, DOI 10.1007/s10151-018-1906-y
   Burt RK, 2010, BLOOD, V116, P6123, DOI 10.1182/blood-2010-06-292391
   Chen LW, 2008, PLOS ONE, V3, DOI 10.1371/journal.pone.0001886
   Chen X, 2006, IMMUNOL CELL BIOL, V84, P413, DOI 10.1111/j.1440-1711.2006.01458.x
   Cho YB, 2015, STEM CELL TRANSL MED, V4, P532, DOI 10.5966/sctm.2014-0199
   Cho YB, 2013, CELL TRANSPLANT, V22, P279, DOI 10.3727/096368912X656045
   Ciccocioppo R, 2011, GUT, V60, P788, DOI 10.1136/gut.2010.214841
   Colombel JF, 2009, GUT, V58, P940, DOI 10.1136/gut.2008.159251
   de la Portilla F, 2013, INT J COLORECTAL DIS, V28, P313, DOI 10.1007/s00384-012-1581-9
   Dewint P, 2014, GUT, V63, P292, DOI 10.1136/gutjnl-2013-304488
   Dietz AB, 2017, GASTROENTEROLOGY, V153, P59, DOI 10.1053/j.gastro.2017.04.001
   Duff S, 2012, COLORECTAL DIS, V14, P972, DOI 10.1111/j.1463-1318.2011.02811.x
   Eglinton TW, 2012, DIS COLON RECTUM, V55, P773, DOI 10.1097/DCR.0b013e31825228b0
   El-Gazzaz G, 2012, COLORECTAL DIS, V14, P1217, DOI 10.1111/j.1463-1318.2012.02944.x
   Erzin Y, 2016, J CROHNS COLITIS, V10, pS262
   Erzin Y, 2014, J CROHNS COLITIS, V8, pS186, DOI 10.1016/S1873-9946(14)60416-5
   García-Arranz M, 2010, HISTOPATHOLOGY, V56, P979, DOI 10.1111/j.1365-2559.2010.03573.x
   García-Olmo D, 2005, DIS COLON RECTUM, V48, P1416, DOI 10.1007/s10350-005-0052-6
   García-Olmo D, 2003, INT J COLORECTAL DIS, V18, P451, DOI 10.1007/s00384-003-0490-3
   Garcia-Olmo D, 2009, INT J COLORECTAL DIS, V24, P27, DOI 10.1007/s00384-008-0559-0
   Gecse KB, 2014, GUT, V63, P1381, DOI 10.1136/gutjnl-2013-306709
   Herreros MD, 2012, DIS COLON RECTUM, V55, P762, DOI 10.1097/DCR.0b013e318255364a
   Hinojosa J, 2007, ALIMENT PHARM THER, V25, P409, DOI 10.1111/j.1365-2036.2006.03232.x
   Hyder SA, 2006, DIS COLON RECTUM, V49, P1837, DOI 10.1007/s10350-006-0656-5
   Kolf CM, 2007, ARTHRITIS RES THER, V9, DOI 10.1186/ar2116
   Le Blanc K, 2015, IMMUNOL LETT, V168, P140, DOI 10.1016/j.imlet.2015.05.004
   Le Blanc K, 2012, NAT REV IMMUNOL, V12, P383, DOI 10.1038/nri3209
   Lee WY, 2013, STEM CELLS, V31, P2575, DOI 10.1002/stem.1357
   Lightner AL, 2018, DIS COLON RECTUM, V61, P629, DOI 10.1097/DCR.0000000000001093
   Lin LY, 2018, CELL IMMUNOL, V326, P24, DOI 10.1016/j.cellimm.2017.07.010
   Molendijk I, 2018, EUR J GASTROEN HEPAT, V30, P1148, DOI 10.1097/MEG.0000000000001208
   Molendijk I, 2015, GASTROENTEROLOGY, V149, P918, DOI 10.1053/j.gastro.2015.06.014
   Panes J, 2018, WORLD J GASTROENTERO, V24, P4821, DOI 10.3748/wjg.v24.i42.4821
   Panés J, 2018, GASTROENTEROLOGY, V154, P1334, DOI 10.1053/j.gastro.2017.12.020
   Panés J, 2016, LANCET, V388, P1281, DOI 10.1016/S0140-6736(16)31203-X
   PARKS AG, 1976, BRIT J SURG, V63, P1, DOI 10.1002/bjs.1800630102
   PEARSON DC, 1995, ANN INTERN MED, V123, P132, DOI 10.7326/0003-4819-123-2-199507150-00009
   Prantera C, 1998, ITAL J GASTROENTEROL, V30, P602
   Qiu Y, 2017, STEM CELL RES THER, V8, DOI 10.1186/s13287-017-0570-x
   RANKIN GB, 1979, GASTROENTEROLOGY, V77, P914
   Sandborn WJ, 2003, GASTROENTEROLOGY, V125, P380, DOI 10.1016/S0016-5085(03)00877-1
   Sandborn WJ, 2003, GASTROENTEROLOGY, V125, P1508, DOI 10.1016/j.gastro.2003.08.025
   Sands BE, 2004, NEW ENGL J MED, V350, P876, DOI 10.1056/NEJMoa030815
   Scharl Michael, 2014, World J Gastrointest Pathophysiol, V5, P205, DOI 10.4291/wjgp.v5.i3.205
   Schwartz DA, 2002, GASTROENTEROLOGY, V122, P875, DOI 10.1053/gast.2002.32362
   Soltani A, 2010, DIS COLON RECTUM, V53, P486, DOI 10.1007/DCR.0b013e3181ce8b01
   Tang LY, 2006, CLIN GASTROENTEROL H, V4, P1130, DOI 10.1016/j.cgh.2006.06.021
   Thia KT, 2009, INFLAMM BOWEL DIS, V15, P17, DOI 10.1002/ibd.20608
   Wallenhorst T, 2016, INT J COLORECTAL DIS, V31, P307, DOI 10.1007/s00384-015-2390-8
   Wu YJ, 2007, STEM CELLS, V25, P2648, DOI 10.1634/stemcells.2007-0226
NR 50
TC 2
Z9 2
U1 0
U2 4
PU INDEX COPERNICUS INT
PI WARSAW
PA Kasprzaka 31A/184 STR, WARSAW, 01-234, POLAND
SN 0032-373X
EI 2299-2847
J9 POL J SURG
JI Pol. J. Surg.
PY 2020
VL 92
IS 1
BP 38
EP 46
DI 10.5604/01.3001.0013.2390
PG 9
WC Surgery
WE Emerging Sources Citation Index (ESCI)
SC Surgery
GA LP7ZM
UT WOS:000534537200008
PM 32312921
DA 2024-01-22
ER

PT J
AU Hanauer, SB
   Kirsner, JB
AF Hanauer, Stephen B.
   Kirsner, Joseph B.
TI Treat the Patient or Treat the Disease?
SO DIGESTIVE DISEASES
LA English
DT Article
DE Ulcerative colitis; Crohn's disease; Therapeutic goals
ID INFLAMMATORY-BOWEL-DISEASE; EFFICACY END-POINTS; CROHNS-DISEASE;
   ACTIVITY INDEXES; NATURAL-HISTORY; MEDICAL THERAPY; CLINICAL-TRIALS;
   INFLIXIMAB; AZATHIOPRINE; MAINTENANCE
AB Our therapeutic goals for the treatment of ulcerative colitis and Crohn's disease are evolving. Until the last decade the goals were primarily the treatment of symptoms. Regulatory approval for ulcerative colitis therapies have been based on short-term improvements in clinical indices and, most recently, the ability to heal the colonic mucosa, whereas approval for Crohn's disease therapies have been based on reductions in the CDAI (Crohn's Disease Activity Index). Over the past decade there has been increasing evidence in favor of more 'objective' measures of biologic disease activity including biomarkers such as C-reactive protein and mucosal healing in Crohn's disease and the histologic resolution of active inflammation in ulcerative colitis. The objective changes have provided expanded therapeutic goals based on longer-term maintenance therapies with the potential to modify the chronic disease behavior and to reduce pharmacoeconomic costs (reductions in hospitalizations, surgeries and neoplasia). Copyright (C) 2012 S. Karger AG, Basel
C1 [Hanauer, Stephen B.; Kirsner, Joseph B.] Univ Chicago, Dept Med & Clin Pharmacol, Sect Gastroenterol Hepatol & Nutr, Chicago, IL 60637 USA.
C3 University of Chicago
RP Hanauer, SB (通讯作者)，Univ Chicago, Dept Med, Gastroenterol Sect, 5841 S Maryland Ave, Chicago, IL 60637 USA.
EM shanauer@medicine.bsd.uchicago.edu
FU Abbott; Janssen; UCB; Elan; Takeda
FX S.B. Hanauer has served on advisory boards for: Abbott, Janssen, UCB,
   Elan, Prometheus and Takeda. He received grant support for clinical
   trials from: Abbott, Janssen, UCB, Elan and Takeda.
CR Baert F, 2010, GASTROENTEROLOGY, V138, P463, DOI 10.1053/j.gastro.2009.09.056
   CANDY S, 1995, GUT, V37, P674, DOI 10.1136/gut.37.5.674
   Colombel JF, 2011, GASTROENTEROLOGY, V141, P1194, DOI 10.1053/j.gastro.2011.06.054
   Colombel JF, 2010, NEW ENGL J MED, V362, P1383, DOI 10.1056/NEJMoa0904492
   Cosnes J, 2005, GUT, V54, P237, DOI 10.1136/gut.2004.045294
   D'Haens G, 2008, LANCET, V371, P660, DOI 10.1016/S0140-6736(08)60304-9
   D'Haens G, 2007, GASTROENTEROLOGY, V132, P763, DOI 10.1053/j.gastro.2006.12.038
   Faubion WA, 2001, GASTROENTEROLOGY, V121, P255, DOI 10.1053/gast.2001.26279
   Feagan BG, 2000, NEW ENGL J MED, V342, P1627, DOI 10.1056/NEJM200006013422202
   Froslie KF, 2007, GASTROENTEROLOGY, V133, P412, DOI 10.1053/j.gastro.2007.05.051
   Higgins PDR, 2005, AM J GASTROENTEROL, V100, P355, DOI 10.1111/j.1572-0241.2005.40641.x
   LANDI B, 1992, GASTROENTEROLOGY, V102, P1647, DOI 10.1016/0016-5085(92)91725-J
   MALCHOW H, 1984, GASTROENTEROLOGY, V86, P249
   Markowitz J, 2000, GASTROENTEROLOGY, V119, P895, DOI 10.1053/gast.2000.18144
   Meucci G, 2011, INFLAMM BOWEL DIS
   MODIGLIANI R, 1990, GASTROENTEROLOGY, V98, P811, DOI 10.1016/0016-5085(90)90002-I
   MUNKHOLM P, 1994, GUT, V35, P360, DOI 10.1136/gut.35.3.360
   Peyrin-Biroulet L, 2010, AM J GASTROENTEROL, V105, P289, DOI 10.1038/ajg.2009.579
   Rutgeerts P, 2006, GASTROINTEST ENDOSC, V63, P433, DOI 10.1016/j.gie.2005.08.011
   Rutter M, 2004, GASTROENTEROLOGY, V126, P451, DOI 10.1053/j.gastro.2003.11.010
   Sandborn WJ, 2002, GASTROENTEROLOGY, V122, P512, DOI 10.1053/gast.2002.31072
   SUMMERS RW, 1979, GASTROENTEROLOGY, V77, P847
   Vermeire S, 2007, ALIMENT PHARM THER, V25, P3, DOI 10.1111/j.1365-2036.2006.03134.x
NR 23
TC 14
Z9 15
U1 0
U2 1
PU KARGER
PI BASEL
PA ALLSCHWILERSTRASSE 10, CH-4009 BASEL, SWITZERLAND
SN 0257-2753
EI 1421-9875
J9 DIGEST DIS
JI Dig. Dis.
PY 2012
VL 30
IS 4
BP 400
EP 403
DI 10.1159/000338139
PG 4
WC Gastroenterology & Hepatology
WE Science Citation Index Expanded (SCI-EXPANDED)
SC Gastroenterology & Hepatology
GA 974BJ
UT WOS:000306404500015
PM 22796805
DA 2024-01-22
ER

PT J
AU Gaya, DR
AF Gaya, Daniel R.
TI Delivering optimal care for inflammatory bowel disease patients in
   Scotland in 2014
SO SCOTTISH MEDICAL JOURNAL
LA English
DT Article
DE Crohn's disease; inflammatory bowel disease; ulcerative colitis
ID CROHNS-DISEASE; FECAL CALPROTECTIN; THIOPURINE METHYLTRANSFERASE;
   AZATHIOPRINE THERAPY; COST-EFFECTIVENESS; SMOKING-CESSATION; OUTCOMES;
   METHOTREXATE; ALLOPURINOL; MANAGEMENT
AB The inflammatory bowel diseases (IBDs), Crohn's disease and ulcerative colitis, present an ever increasing burden to the healthcare systems in the Western world. Scotland in particular has seen a significant increase in both diseases, particularly Crohn's disease. It is thus of paramount importance that secondary care services within Scotland are equipped to cope with this increased demand at a time when the treatment options are broadening, patients expectations are increasing and healthcare budgets face major restriction. This article outlines some aspects of optimal delivery of an IBD service in secondary care.
C1 Glasgow Royal Infirm, Gastroenterol Unit, Glasgow G4 0SF, Lanark, Scotland.
C3 University of Glasgow
RP Gaya, DR (通讯作者)，Glasgow Royal Infirm, Gastroenterol Unit, Castle St, Glasgow G4 0SF, Lanark, Scotland.
EM daniel.gaya@ggc.scot.nhs.uk
FU CSO of the Scottish Government through the NRS Fellowship Programme
FX The author thanks the CSO of the Scottish Government for providing fund
   through the NRS Fellowship Programme.
CR Alfadhli AA, 2005, COCHRANE DB SYST REV, V1
   [Anonymous], NICE TECHN APPR GUID
   Ansari A, 2008, ALIMENT PHARM THER, V28, P973, DOI 10.1111/j.1365-2036.2008.03788.x
   Aveyard P, 2008, THORAX, V63, P666, DOI 10.1136/thx.2008.096081
   Breynaert C, 2011, AM J GASTROENTEROL, V106, P778, DOI 10.1038/ajg.2011.61
   Bunn SK, 2001, J PEDIATR GASTR NUTR, V33, P14, DOI 10.1097/00005176-200107000-00003
   Coltart I, 2012, FRONTLINE GASTROENTE, V3, P36, DOI 10.1136/flgastro-2011-100021
   Costa F, 2005, GUT, V54, P364, DOI 10.1136/gut.2004.043406
   Costa F, 2003, DIGEST LIVER DIS, V35, P642, DOI 10.1016/S1590-8658(03)00381-5
   Cuffari C, 2001, GUT, V48, P642, DOI 10.1136/gut.48.5.642
   Dubinsky MC, 2005, AM J GASTROENTEROL, V100, P2239, DOI 10.1111/j.1572-0241.2005.41900.x
   Feagan BG, 2000, NEW ENGL J MED, V342, P1627, DOI 10.1056/NEJM200006013422202
   Gardiner SJ, 2008, CLIN GASTROENTEROL H, V6, P654, DOI 10.1016/j.cgh.2008.02.032
   Gaya DR, 2005, QJM-INT J MED, V98, P435, DOI 10.1093/qjmed/hci069
   Hafeez R, 2011, BRIT J RADIOL, V84, P508, DOI 10.1259/bjr/65972479
   Henderson P, 2012, INFLAMM BOWEL DIS, V18, P999, DOI 10.1002/ibd.21797
   Hilsden RJ, 2001, AM J GASTROENTEROL, V96, P1849, DOI 10.1016/S0002-9270(01)02445-5
   Johnson GJ, 2005, ALIMENT PHARM THER, V21, P921, DOI 10.1111/j.1365-2036.2005.02424.x
   Kaplan GG, 2008, GASTROENTEROLOGY, V134, P680, DOI 10.1053/j.gastro.2008.01.004
   Kennedy ED, 2006, DIS COLON RECTUM, V49, P958, DOI 10.1007/s10350-006-0521-6
   Lamb CA, 2009, BRIT J SURG, V96, P663, DOI 10.1002/bjs.6593
   Lee SS, 2009, RADIOLOGY, V251, P751, DOI 10.1148/radiol.2513081184
   Mawdsley JED, 2006, EUR J GASTROEN HEPAT, V18, P249, DOI 10.1097/00042737-200603000-00004
   Mowat C, 2011, GUT, V60, P571, DOI 10.1136/gut.2010.224154
   Nguyen GC, 2011, GASTROENTEROLOGY, V141, P90, DOI 10.1053/j.gastro.2011.03.050
   Osterman MT, 2006, GASTROENTEROLOGY, V130, P1047, DOI 10.1053/j.gastro.2006.01.046
   Pariente B, 2011, INFLAMM BOWEL DIS, V17, P1415, DOI 10.1002/ibd.21506
   Phan VAH, 2012, FRONTLINE GASTROENTE, V3, P137, DOI 10.1136/flgastro-2011-100086
   Prefontaine E, 2010, COCHRANE DB SYST REV, DOI 10.1002/14651858.CD000545.pub3
   Prefontaine E, 2009, COCHRANE DB SYST REV, DOI 10.1002/14651858.CD000067.pub2
   Roseth AG, 2004, SCAND J GASTROENTERO, V39, P1017, DOI 10.1080/00365520410007971
   Ryan WR, 2003, J GASTROINTEST SURG, V7, P706, DOI 10.1016/S1091-255X(03)00066-0
   Sack C, 2012, J CROHNS COLITIS, V6, P302, DOI 10.1016/j.crohns.2011.08.019
   Sebastian S, 2012, J CROHNS COLITIS, V6, P830, DOI 10.1016/j.crohns.2012.01.010
   Sparrow MP, 2007, CLIN GASTROENTEROL H, V5, P209, DOI 10.1016/j.cgh.2006.11.020
   Sparrow MP, 2005, ALIMENT PHARM THER, V22, P441, DOI 10.1111/j.1365-2036.2005.02583.x
   Stead LF, 2008, COCHRANE DB SYST REV, DOI 10.1002/14651858.CD000146.pub3
   Stead LF, 2005, COCHRANE DB SYST REV, DOI 10.1002/14651858.CD001007.pub2
   The IBD Standards Group, 2010, SERV STAND HEALTHC P
   Tibble JA, 2000, GASTROENTEROLOGY, V119, P15, DOI 10.1053/gast.2000.8523
   Van Limbergent J, 2008, GASTROENTEROLOGY, V135, P1114, DOI 10.1053/j.gastro.2008.06.081
   Winter J, 2004, ALIMENT PHARM THERAP, V20, P593, DOI 10.1111/j.1365-2036.2004.02124.x
   Wright AJ, 2008, CLIN GENET, V73, P306, DOI 10.1111/j.1399-0004.2008.00964.x
NR 43
TC 0
Z9 0
U1 0
U2 0
PU SAGE PUBLICATIONS LTD
PI LONDON
PA 1 OLIVERS YARD, 55 CITY ROAD, LONDON EC1Y 1SP, ENGLAND
SN 0036-9330
EI 2045-6441
J9 SCOT MED J
JI Scott. Med. J.
PD MAY
PY 2014
VL 59
IS 2
BP 130
EP 135
DI 10.1177/0036933014531540
PG 6
WC Medicine, General & Internal
WE Science Citation Index Expanded (SCI-EXPANDED)
SC General & Internal Medicine
GA AH8QM
UT WOS:000336403200051
PM 24728818
DA 2024-01-22
ER

PT J
AU Akiyama, S
   Rai, V
   Rubin, DT
AF Akiyama, Shintaro
   Rai, Victoria
   Rubin, David T.
TI Pouchitis in inflammatory bowel disease: a review of diagnosis,
   prognosis, and treatment
SO INTESTINAL RESEARCH
LA English
DT Review
DE Pouchitis; Pouch failure; Inflammatory bowel disease; Crohn disease;
   Colitis, ulcerative
ID CLOSTRIDIUM-DIFFICILE INFECTION; CHRONIC REFRACTORY POUCHITIS;
   PREOPERATIVE RISK-FACTORS; ANAL ANASTOMOSIS; ULCERATIVE-COLITIS;
   RESTORATIVE PROCTOCOLECTOMY; CROHNS-DISEASE; DOUBLE-BLIND; MAINTENANCE
   THERAPY; PROBIOTIC THERAPY
AB Patients with inflammatory bowel disease (IBD) occasionally need a restorative proctocolectomy with ileal pouch-anal anastomosis (IPAA) because of medically refractory colitis or dysplasia/cancer. However, pouchitis may develop in up to 70% of patients after this procedure and significantly impair quality of life, more so if the inflammation becomes a chronic condition. About 10% of patients with IBD who develop pouchitis require pouch excision, and several risk factors of the failure have been reported. A phenotype that has features similar to Crohn's disease may develop in a subset of ulcerative colitis patients following proctocolectomy with IPAA and is the most frequent reason for pouch failure. In this review, we discuss the diagnosis and prognosis of pouchitis, risk factors for pouchitis development, and treatment options for pouchitis, including the newer biological agents.
C1 [Akiyama, Shintaro; Rai, Victoria; Rubin, David T.] Univ Chicago Med, Inflammatory Bowel Dis Ctr, Chicago, IL 60637 USA.
RP Rubin, DT (通讯作者)，Univ Chicago Med, Inflammatory Bowel Dis Ctr, Dept Med, 5841 S Maryland Ave MC 4076, Chicago, IL 60637 USA.
EM drubin@medicine.bsd.uchicago.edu
RI Akiyama, Shintaro/CAH-6079-2022
OI Akiyama, Shintaro/0000-0003-0727-7638; Rai,
   Victoria/0000-0002-1001-9974; Rubin, David/0000-0001-5647-1723
FU NIDDK NIH HHS [P30 DK042086] Funding Source: Medline
CR Abdelrazeq AS, 2008, COLORECTAL DIS, V10, P805, DOI 10.1111/j.1463-1318.2007.01413.x
   Abdelrazeq AS, 2005, COLORECTAL DIS, V7, P182, DOI 10.1111/j.1463-1318.2004.00746.x
   Abou Khalil M, 2018, J GASTROINTEST SURG, V22, P124, DOI 10.1007/s11605-017-3530-y
   Achkar JP, 2005, CLIN GASTROENTEROL H, V3, P60, DOI 10.1016/S1542-3565(04)00604-4
   Araki T, 2018, DIGEST SURG, V35, P138, DOI 10.1159/000477268
   Ardalan ZS, 2020, GASTROENTEROLOGY, V159, P399, DOI 10.1053/j.gastro.2020.02.065
   Bär F, 2018, ALIMENT PHARM THER, V47, P581, DOI 10.1111/apt.14479
   Barnes EL, 2019, INFLAMM BOWEL DIS, V25, P1474, DOI 10.1093/ibd/izz005
   Barreiro-de Acosta M, 2012, INFLAMM BOWEL DIS, V18, P812, DOI 10.1002/ibd.21821
   Barreiro-de Acosta M, 2012, EUR J GASTROEN HEPAT, V24, P756, DOI 10.1097/MEG.0b013e3283525a7b
   Bernstein CN, 2013, INFLAMM BOWEL DIS, V19, P2001, DOI 10.1097/MIB.0b013e318281f3bb
   COHEN Z, 1992, ANN SURG, V216, P506, DOI 10.1097/00000658-199210000-00013
   Colombel JF, 2003, AM J GASTROENTEROL, V98, P2239, DOI 10.1016/S0002-9270(03)00660-9
   de Zeeuw S, 2012, INT J COLORECTAL DIS, V27, P843, DOI 10.1007/s00384-011-1402-6
   Dipasquale V, 2019, DIGEST LIVER DIS, V51, P1551, DOI 10.1016/j.dld.2019.06.023
   Fazio VW, 2013, ANN SURG, V257, P679, DOI 10.1097/SLA.0b013e31827d99a2
   Fazio VW, 2003, ANN SURG, V238, P605, DOI 10.1097/01.sla.0000090940.39838.6a
   Fedyk ER, 2012, INFLAMM BOWEL DIS, V18, P2107, DOI 10.1002/ibd.22940
   Ferrante M, 2010, INFLAMM BOWEL DIS, V16, P243, DOI 10.1002/ibd.21037
   Fleshner P, 2007, CLIN GASTROENTEROL H, V5, P952, DOI 10.1016/j.cgh.2007.03.020
   Gionchetti P, 2000, GASTROENTEROLOGY, V119, P305, DOI 10.1053/gast.2000.9370
   Gionchetti P, 2007, ALIMENT PHARM THER, V25, P1231, DOI 10.1111/j.1365-2036.2007.03306.x
   Gionchetti P, 2003, GASTROENTEROLOGY, V124, P1202, DOI 10.1016/S0016-5085(03)00171-9
   Gionchetti P, 2014, J CROHNS COLITIS, V8, P649, DOI 10.1016/j.crohns.2013.12.001
   Gorrepati VS, 2018, INFLAMM BOWEL DIS, V24, P2027, DOI 10.1093/ibd/izy097
   Gregory M, 2019, INFLAMM BOWEL DIS, V25, P1569, DOI 10.1093/ibd/izz030
   Hashavia E, 2012, COLORECTAL DIS, V14, P1365, DOI 10.1111/j.1463-1318.2012.02993.x
   Hata K, 2017, INFLAMM BOWEL DIS, V23, P1019, DOI 10.1097/MIB.0000000000001094
   Hata K, 2017, DIGEST ENDOSC, V29, P26, DOI 10.1111/den.12744
   Herfarth HH, 2015, J CLIN GASTROENTEROL, V49, P647, DOI 10.1097/MCG.0000000000000367
   Huguet M, 2018, INFLAMM BOWEL DIS, V24, P261, DOI 10.1093/ibd/izx049
   Hurst RD, 1996, ARCH SURG-CHICAGO, V131, P497
   Ide S, 2017, SURG TODAY, V47, P301, DOI 10.1007/s00595-016-1430-5
   Isaacs KL, 2007, INFLAMM BOWEL DIS, V13, P1250, DOI 10.1002/ibd.20187
   Kayal M, 2019, ALIMENT PHARM THER, V50, P1189, DOI 10.1111/apt.15505
   Kelly OB, 2016, J CROHNS COLITIS, V10, P410, DOI 10.1093/ecco-jcc/jjv225
   Khan Freeha, 2019, Curr Gastroenterol Rep, V21, P10, DOI 10.1007/s11894-019-0679-4
   Kjær MD, 2019, SCAND J GASTROENTERO, V54, P188, DOI 10.1080/00365521.2019.1569718
   LARUSSO NF, 1984, NEW ENGL J MED, V310, P899, DOI 10.1056/NEJM198404053101407
   Lightner AL, 2017, INFLAMM BOWEL DIS, V23, P1195, DOI 10.1097/MIB.0000000000001122
   Lightner AL, 2016, INFLAMM BOWEL DIS, V22, P1502, DOI 10.1097/MIB.0000000000000712
   Liu ZX, 2014, CURR OPIN CLIN NUTR, V17, P489, DOI 10.1097/MCO.0000000000000094
   Loftus EV, 2005, GUT, V54, P91, DOI 10.1136/gut.2004.046615
   Loftus EV, 1997, INFLAMM BOWEL DIS, V3, P288, DOI 10.1002/ibd.3780030408
   Lovegrove RE, 2006, ANN SURG, V244, P18, DOI 10.1097/01.sla.0000225031.15405.a3
   Magill SS, 2014, NEW ENGL J MED, V370, P1198, DOI 10.1056/NEJMoa1306801
   Magro F, 2017, J CROHNS COLITIS, V11, P649, DOI 10.1093/ecco-jcc/jjx008
   Manilich E, 2012, DIS COLON RECTUM, V55, P393, DOI 10.1097/DCR.0b013e3182452594
   Merrett MN, 1996, GUT, V38, P362, DOI 10.1136/gut.38.3.362
   MIGNON M, 1995, DIS COLON RECTUM, V38, P100, DOI 10.1007/BF02053868
   Mimura T, 2004, GUT, V53, P108, DOI 10.1136/gut.53.1.108
   Mimura T, 2002, ALIMENT PHARM THER, V16, P909, DOI 10.1046/j.1365-2036.2002.01203.x
   OCONNELL PR, 1986, BRIT J SURG, V73, P909, DOI 10.1002/bjs.1800731121
   Ollech JE, 2019, DIGEST DIS SCI, V64, P3596, DOI 10.1007/s10620-019-05697-1
   Pardi DS, 2006, ALIMENT PHARM THER, V23, P1087, DOI 10.1111/j.1365-2036.2006.02884.x
   Pavlides M, 2014, J CROHNS COLITIS, V8, P662, DOI 10.1016/j.crohns.2013.12.007
   Pellino G, 2020, J CROHNS COLITIS, V14, P418, DOI 10.1093/ecco-jcc/jjz146
   Penna C, 1996, GUT, V38, P234, DOI 10.1136/gut.38.2.234
   Razik R, 2016, AM J GASTROENTEROL, V111, P1141, DOI 10.1038/ajg.2016.187
   Sahami S, 2017, COLORECTAL DIS, V19, P181, DOI 10.1111/codi.13414
   Sandborn WJ, 2012, NEW ENGL J MED, V367, P1519, DOI 10.1056/NEJMoa1203572
   SANDBORN WJ, 1994, MAYO CLIN PROC, V69, P409, DOI 10.1016/S0025-6196(12)61634-6
   SANDBORN WJ, 1994, GASTROENTEROLOGY, V107, P1856, DOI 10.1016/0016-5085(94)90832-X
   Sands BE, 2019, NEW ENGL J MED, V381, P1201, DOI 10.1056/NEJMoa1900750
   Segal JP, 2017, ALIMENT PHARM THER, V45, P581, DOI 10.1111/apt.13905
   Seril DN, 2014, INFLAMM BOWEL DIS, V20, P378, DOI 10.1097/01.MIB.0000435761.82705.6a
   Shah H, 2020, CURR OPIN GASTROEN, V36, P41, DOI 10.1097/MOG.0000000000000594
   Shen B, 2006, CLIN GASTROENTEROL H, V4, P81, DOI 10.1016/j.cgh.2005.10.004
   Shen B, 2003, DIS COLON RECTUM, V46, P748, DOI 10.1007/s10350-004-6652-8
   Shen B, 2002, AM J GASTROENTEROL, V97, P972
   Shen B, 2001, INFLAMM BOWEL DIS, V7, P301, DOI 10.1097/00054725-200111000-00004
   Shen B, 2001, GASTROENTEROLOGY, V121, P261, DOI 10.1053/gast.2001.26290
   Shen B, 2008, INFLAMM BOWEL DIS, V14, P942, DOI 10.1002/ibd.20409
   Singh S, 2013, ALIMENT PHARM THER, V37, P867, DOI 10.1111/apt.12274
   Skowron KB, 2016, INFLAMM BOWEL DIS, V22, P902, DOI 10.1097/MIB.0000000000000710
   Tekkis PP, 2010, COLORECTAL DIS, V12, P433, DOI 10.1111/j.1463-1318.2009.01816.x
   Tenca A, 2019, SCAND J GASTROENTERO, V54, P984, DOI 10.1080/00365521.2019.1648547
   Tiainen J, 2000, SCAND J GASTROENTERO, V35, P1170
   To N, 2016, ALIMENT PHARM THER, V44, P117, DOI 10.1111/apt.13663
   Uchino M, 2015, DIGESTION, V92, P147, DOI 10.1159/000438922
   Uchino M, 2013, DIS COLON RECTUM, V56, P1166, DOI 10.1097/DCR.0b013e31829ebd83
   Weaver KN, 2019, INFLAMM BOWEL DIS, V25, P767, DOI 10.1093/ibd/izy302
   White E, 2010, DIS COLON RECTUM, V53, P987, DOI 10.1007/DCR.0b013e3181dcb3f2
   Wu XR, 2016, J GASTROINTEST SURG, V20, P631, DOI 10.1007/s11605-015-2976-z
   Zhu H, 2013, SURG ENDOSC, V27, P4325, DOI 10.1007/s00464-013-3054-9
   Ziv Y, 1996, AM J SURG, V171, P320, DOI 10.1016/S0002-9610(97)89634-1
NR 86
TC 15
Z9 15
U1 1
U2 4
PU KOREAN ASSOC STUDY INTESTINAL DISEASES
PI SEOUL
PA LOTTEGOLDROSE 2-F, RM 305, 890-59, DAECHI-DONG, GANGNAM-GU, SEOUL,
   135-280, SOUTH KOREA
SN 1598-9100
J9 INTEST RES
JI Intest. Res.
PD JAN
PY 2021
VL 19
IS 1
BP 1
EP 11
DI 10.5217/ir.2020.00047
PG 11
WC Gastroenterology & Hepatology
WE Emerging Sources Citation Index (ESCI)
SC Gastroenterology & Hepatology
GA QC0XG
UT WOS:000614557100001
PM 33138344
OA Green Published, gold
DA 2024-01-22
ER

PT J
AU Gionchetti, P
   Rizzello, F
   Morselli, C
   Romagnoli, R
   Campieri, M
AF Gionchetti, P
   Rizzello, F
   Morselli, C
   Romagnoli, R
   Campieri, M
TI Management of inflammatory bowel disease: Does rifaximin offer any
   promise?
SO CHEMOTHERAPY
LA English
DT Article
DE rifaximin; ulcerative colitis; Crohn's disease; intestinal microflora
ID RESIDENT INTESTINAL FLORA; ACTIVE CROHNS-DISEASE; ULCERATIVE-COLITIS;
   CONTROLLED-TRIAL; DOUBLE-BLIND; ESCHERICHIA-COLI; POSTOPERATIVE
   RECURRENCE; ANTIBIOTIC-THERAPY; METRONIDAZOLE; CIPROFLOXACIN
AB An increasing number of both clinical and laboratory-derived observations support the importance of luminal components in driving the inflammatory response in ulcerative colitis and Crohn's disease. Although its role is unclear, antibiotic therapy is commonly used in clinical practice for the treatment of moderately to severely active ulcerative colitis. Metronidazole and/or ciprofloxacin are currently employed in active Crohn's disease, particularly in patients with colonic involvement and with perianal disease. Rifaximin, a rifamycin-derived antibiotic, is characterized by a wide range of antibacterial activity and a very low systemic absorption. Some preliminary data show its efficacy in severe active ulcerative colitis, pouchitis and prevention of postoperative recurrence in Crohn's disease. Copyright (C) 2005 S. Karger AG, Basel.
C1 Univ Bologna, OPS Orsola Malpighi, Dept Internal Med & Gastroenterol, IBD Unit, IT-40138 Bologna, Italy.
C3 University of Bologna
RP Gionchetti, P (通讯作者)，Univ Bologna, OPS Orsola Malpighi, Dept Internal Med & Gastroenterol, IBD Unit, Via Massarenti 9, IT-40138 Bologna, Italy.
EM paolo@rned.unibo.it
OI Campieri, Massimo/0000-0001-8782-4245; GIONCHETTI,
   PAOLO/0000-0001-9479-5307; Rizzello, Fernando/0000-0002-7949-5362
CR AMBROSE NS, 1985, DIS COLON RECTUM, V28, P81, DOI 10.1007/BF02552649
   Arnold GL, 2002, INFLAMM BOWEL DIS, V8, P10, DOI 10.1097/00054725-200201000-00002
   BAMBA T, 1995, J GASTROENTEROL, V30, P45
   BLICHFELDT P, 1978, SCAND J GASTROENTERO, V13, P123, DOI 10.3109/00365527809179816
   Borgaonkar MR, 2000, AM J GASTROENTEROL, V95, P725, DOI 10.1111/j.1572-0241.2000.01842.x
   BURKE DA, 1987, J CLIN PATHOL, V40, P782, DOI 10.1136/jcp.40.7.782
   BURKE DA, 1988, BMJ-BRIT MED J, V297, P102, DOI 10.1136/bmj.297.6641.102
   BURKE DA, 1990, ALIMENT PHARM THERAP, V4, P123
   Campieri M, 2000, GASTROENTEROLOGY, V118, pA781, DOI 10.1016/S0016-5085(00)85267-1
   Casellas F, 1998, INFLAMM BOWEL DIS, V4, P1
   CHAPMAN RW, 1986, GUT, V27, P1210, DOI 10.1136/gut.27.10.1210
   Colombel JF, 1999, AM J GASTROENTEROL, V94, P674, DOI 10.1111/j.1572-0241.1999.935_q.x
   CUMMINGS JH, 1981, GUT, V22, P763, DOI 10.1136/gut.22.9.763
   D'Haens GR, 1998, GASTROENTEROLOGY, V114, P262, DOI 10.1016/S0016-5085(98)70476-7
   Darfeuille-Michaud A, 1998, GASTROENTEROLOGY, V115, P1405, DOI 10.1016/S0016-5085(98)70019-8
   DICKINSON RJ, 1985, GUT, V26, P1380, DOI 10.1136/gut.26.12.1380
   Duchmann R, 1999, GUT, V44, P812, DOI 10.1136/gut.44.6.812
   Duchmann R, 1995, CLIN EXP IMMUNOL, V102, P448
   Duchmann R, 1996, EUR J IMMUNOL, V26, P934, DOI 10.1002/eji.1830260432
   GILLIS JC, 1995, DRUGS, V49, P467, DOI 10.2165/00003495-199549030-00009
   Gionchetti P, 1999, ALIMENT PHARM THERAP, V13, P713, DOI 10.1046/j.1365-2036.1999.00553.x
   Gionchetti P, 1999, DIGEST DIS SCI, V44, P1220
   Guslandi M, 2004, CURR THER RES CLIN E, V65, P292, DOI 10.1016/S0011-393X(04)80097-3
   Kallinowski F, 1998, HEPATO-GASTROENTEROL, V45, P1552
   Lukas M, 2002, GASTROENTEROLOGY, V122, pA434
   Mantzaris GJ, 1997, AM J GASTROENTEROL, V92, P454
   MANTZARIS GJ, 1994, AM J GASTROENTEROL, V89, P43
   MARCUS R, 1974, GASTROENTEROLOGY, V67, P473
   Nataro JP, 1998, CLIN MICROBIOL REV, V11, P403
   PINTO A, 1997, EUR J CLIN RES, V9, P217
   Pitcher MCL, 2000, GUT, V46, P64, DOI 10.1136/gut.46.1.64
   Pitcher MCL, 1996, GUT, V39, P1, DOI 10.1136/gut.39.1.1
   PITCHER MCL, 1995, GUT, V37, pA15
   Prantera C, 1996, AM J GASTROENTEROL, V91, P328
   Rhodes JM, 1996, LANCET, V347, P40, DOI 10.1016/S0140-6736(96)91563-9
   ROEDIGER WEW, 1980, LANCET, V2, P712
   RUTGEERTS P, 1995, GASTROENTEROLOGY, V108, P1617, DOI 10.1016/0016-5085(95)90121-3
   RUTGEERTS P, 1991, LANCET, V338, P771, DOI 10.1016/0140-6736(91)90663-A
   Rutgeerts PJ, 1999, GASTROENTEROLOGY, V116, pA808
   SANDERSON JD, 1992, GUT, V33, P890, DOI 10.1136/gut.33.7.890
   Sartor RB, 1997, INFLAMM BOWEL DIS, V3, P230, DOI 10.1002/ibd.3780030309
   Sartor RB, 1996, CURR OPIN GASTROEN, V12, P327, DOI 10.1097/00001574-199607000-00003
   Schultsz C, 1999, GASTROENTEROLOGY, V117, P1089, DOI 10.1016/S0016-5085(99)70393-8
   Schultsz C, 1997, J CLIN PATHOL, V50, P573, DOI 10.1136/jcp.50.7.573
   Shafran Ira, 2003, American Journal of Gastroenterology, V98, pS250, DOI 10.1016/S0002-9270(03)01526-0
   SIMON GL, 1984, GASTROENTEROLOGY, V86, P174
   Steinhart AH, 2002, GASTROENTEROLOGY, V123, P33, DOI 10.1053/gast.2002.34225
   SUTHERLAND L, 1991, GUT, V32, P1071, DOI 10.1136/gut.32.9.1071
   Turunen UM, 1998, GASTROENTEROLOGY, V115, P1072, DOI 10.1016/S0016-5085(98)70076-9
   URSING B, 1982, GASTROENTEROLOGY, V83, P550
   VONWULFFEN H, 1989, LANCET, V1, P1449
   WALMSEY RS, 1988, J CLIN PATHOL, V51, P657
NR 52
TC 19
Z9 20
U1 0
U2 0
PU KARGER
PI BASEL
PA ALLSCHWILERSTRASSE 10, CH-4009 BASEL, SWITZERLAND
SN 0009-3157
EI 1421-9794
J9 CHEMOTHERAPY
JI Chemotherapy
PY 2005
VL 51
SU 1
BP 96
EP 102
DI 10.1159/000081995
PG 7
WC Oncology; Pharmacology & Pharmacy
WE Science Citation Index Expanded (SCI-EXPANDED)
SC Oncology; Pharmacology & Pharmacy
GA 918GC
UT WOS:000228529300010
PM 15855753
DA 2024-01-22
ER

PT J
AU Nayar, M
   Rhodes, JM
AF Nayar, M
   Rhodes, JM
TI Management of inflammatory bowel disease
SO POSTGRADUATE MEDICAL JOURNAL
LA English
DT Article
ID ACTIVE CROHNS-DISEASE; DOUBLE-BLIND; ULCERATIVE-COLITIS;
   COLORECTAL-CANCER; CONTROLLED-TRIAL; EFFICACY; THERAPY; METRONIDAZOLE;
   SURVEILLANCE; REMISSION
AB Ulcerative colitis and Crohn's disease result from an interaction between genetic and environmental factors. Only one gene, NOD2/CARD15, has been clearly identified; a minority of people with alteration of this gene develop Crohn's disease. The NOD2/CARD15 protein is thought to be involved in defence against intracellular bacteria. This supports the idea that Crohn's disease and ulcerative colitis result from altered immunological responses to the normal intestinal flora. Life expectancy is normal in ulcerative colitis and nearly so in Crohn's disease, but both conditions cause considerable morbidity. Approximately 80% of patients with Crohn's disease eventually require surgery, and about 25% of patients with ulcerative colitis require colectomy. Treatment of ulcerative colitis is generally by corticosteroids for acute disease and mesalazine for maintenance, but the range of therapies for Crohn's disease is expanding. Alternative therapies include immunosuppressives, enteral nutrition, antibiotics, anti-TNF antibody (infliximab), corticosteroids, and surgery. High dosages of corticosteroids may provide symptomatic relief in Crohn's disease but do not affect the long term natural history of the disease, and management strategies should avoid using steroids whenever possible.
C1 Univ Liverpool, Dept Med, Liverpool L69 3GA, Merseyside, England.
C3 University of Liverpool
RP Rhodes, JM (通讯作者)，Univ Liverpool, Dept Med, Liverpool L69 3GA, Merseyside, England.
EM rhodesjm@liverpool.ac.uk
RI Rhodes, Jonathan M/C-2496-2009
CR BALTHAZAR EJ, 1991, AM J ROENTGENOL, V156, P23, DOI 10.2214/ajr.156.1.1898566
   Belluzzi A, 1996, NEW ENGL J MED, V334, P1557, DOI 10.1056/NEJM199606133342401
   Borgaonkar M., 2000, COCHRANE DB SYST REV, pCD000299, DOI [10.1002/14651858.CD000299, DOI 10.1002/14651858.CD000299]
   *BRIT SOC GASTR, 1996, INFL BOW DIS
   Burt RK, 2003, BLOOD, V101, P2064, DOI 10.1182/blood-2002-07-2122
   Caprilli R, 2003, ALIMENT PHARM THER, V17, P517, DOI 10.1046/j.1365-2036.2003.01462.x
   CHAPMAN RW, 1986, GUT, V27, P1210, DOI 10.1136/gut.27.10.1210
   Colombel JF, 2000, GASTROENTEROLOGY, V118, P1025, DOI 10.1016/S0016-5085(00)70354-4
   CONNELL WR, 1994, LANCET, V343, P1249, DOI 10.1016/S0140-6736(94)92150-4
   Cosnes J, 2001, GASTROENTEROLOGY, V120, P1093, DOI 10.1053/gast.2001.23231
   CUFFARI C, 1997, GASTROENTEROLOGY INT, V10, P89
   Dieckgraefe BK, 2002, LANCET, V360, P1478, DOI 10.1016/S0140-6736(02)11437-1
   Eaden JA, 2002, GUT, V51, pV10, DOI 10.1136/gut.51.suppl_5.v10
   Fell JME, 2000, ALIMENT PHARM THERAP, V14, P281
   FORBES A, 1989, ALIMENT PHARM THERAP, V3, P553
   Garcia JC, 2001, J CLIN GASTROENTEROL, V32, P409, DOI 10.1097/00004836-200105000-00010
   Ghosh S, 2003, NEW ENGL J MED, V348, P24, DOI 10.1056/NEJMoa020732
   Gore RM, 1994, TXB GASTROINTESTINAL, P1098
   Guslandi M, 1998, EUR J CLIN INVEST, V28, P904
   Hanauer SB, 1998, GASTROENTEROLOGY, V115, P525, DOI 10.1016/S0016-5085(98)70131-3
   Hassard PV, 2000, INFLAMM BOWEL DIS, V6, P16, DOI 10.1097/00054725-200002000-00003
   JENKINS D, 1997, GUIDELINES INITIAL B
   JEWELL DP, 1991, GASTROENTEROL INT, V4, P161
   Karlén P, 1998, GUT, V42, P711, DOI 10.1136/gut.42.5.711
   Kornbluth A, 1997, AM J GASTROENTEROL, V92, P1424
   Kornfeld D, 1997, AM J OBSTET GYNECOL, V177, P942, DOI 10.1016/S0002-9378(97)70298-9
   Lee SD, 2002, GASTROENTEROL CLIN N, V31, P119, DOI 10.1016/S0889-8553(01)00008-5
   Leiper K, 2000, ALIMENT PHARM THER, V14, P801
   Leiper K, 1998, BAILLIERE CLIN GASTR, V12, P179, DOI 10.1016/S0950-3528(98)90092-6
   Levine DS, 2002, AM J GASTROENTEROL, V97, P1398, DOI 10.1016/S0002-9270(02)04137-0
   Louis E, 2003, GUT, V52, P552, DOI 10.1136/gut.52.4.552
   Marshall JK, 1997, GUT, V40, P775, DOI 10.1136/gut.40.6.775
   Marteau P, 1998, GUT, V42, P195, DOI 10.1136/gut.42.2.195
   MESSORI A, 1994, AM J GASTROENTEROL, V89, P692
   Moore BA, 2003, GASTROENTEROLOGY, V124, P377, DOI 10.1053/gast.2003.50060
   MOSS AA, 1978, AM J ROENTGENOL, V131, P787, DOI 10.2214/ajr.131.5.787
   PANOS MZ, 1993, GUT, V34, P1726, DOI 10.1136/gut.34.12.1726
   Parente F, 2000, AM J GASTROENTEROL, V95, P705
   Prantera C, 1996, AM J GASTROENTEROL, V91, P328
   PRESENT DH, 1988, GASTROENTEROLOGY, V94, pA359
   Present DH, 1999, NEW ENGL J MED, V340, P1398, DOI 10.1056/NEJM199905063401804
   Quinton JF, 1998, GUT, V42, P788, DOI 10.1136/gut.42.6.788
   Rhodes JM, 2002, DIGEST LIVER DIS, V34, P319, DOI 10.1016/S1590-8658(02)80123-2
   Riddell RH, 2000, INFLAMM BOWEL DIS, P427
   RYDER SD, 1990, ALIMENT PHARM THERAP, V4, P333
   Sandborn WJ, 2001, GASTROENTEROLOGY, V120, P1330, DOI 10.1053/gast.2001.24042
   Sandborn WJ, 2001, GASTROENTEROLOGY, V121, P1088, DOI 10.1053/gast.2001.28674
   Schreiber S, 2000, GASTROENTEROLOGY, V119, P1461, DOI 10.1053/gast.2000.20196
   Scotiniotis I, 1999, GASTROENTEROL CLIN N, V28, P391, DOI 10.1016/S0889-8553(05)70062-5
   Scott E. M., 2000, Gut, V46, pi1, DOI 10.1136/gut.46.suppl_1.I1
   Slonim AE, 2000, NEW ENGL J MED, V342, P1633, DOI 10.1056/NEJM200006013422203
   Travis SPL, 1997, ALIMENT PHARM THER, V11, P51, DOI 10.1046/j.1365-2036.1997.119290000.x
   Travis SPL, 1996, GUT, V38, P905, DOI 10.1136/gut.38.6.905
   URSING B, 1982, GASTROENTEROLOGY, V83, P550
   Vasiliauskas EA, 1999, GASTROENTEROLOGY, V117, P1278, DOI 10.1016/S0016-5085(99)70277-5
   Verma S, 2000, AM J GASTROENTEROL, V95, P735, DOI 10.1111/j.1572-0241.2000.01527.x
   Yacyshyn BR, 2002, GUT, V51, P30, DOI 10.1136/gut.51.1.30
   ZINBERG J, 1990, AM J GASTROENTEROL, V85, P562
NR 58
TC 28
Z9 30
U1 0
U2 3
PU BMJ PUBLISHING GROUP
PI LONDON
PA BRITISH MED ASSOC HOUSE, TAVISTOCK SQUARE, LONDON WC1H 9JR, ENGLAND
SN 0032-5473
EI 1469-0756
J9 POSTGRAD MED J
JI Postgrad. Med. J.
PD APR 1
PY 2004
VL 80
IS 942
BP 206
EP 213
DI 10.1136/pgmj.2003.013722
PG 8
WC Medicine, General & Internal
WE Science Citation Index Expanded (SCI-EXPANDED)
SC General & Internal Medicine
GA 812AS
UT WOS:000220813000005
PM 15082841
OA Bronze, Green Accepted, Green Published
DA 2024-01-22
ER

PT J
AU Guslandi, M
AF Guslandi, M
TI Antibiotics for inflammatory bowel disease: do they work?
SO EUROPEAN JOURNAL OF GASTROENTEROLOGY & HEPATOLOGY
LA English
DT Article
DE ciprofloxacin; Crohn's disease; metronidazole; pouchitis; rifaximin;
   ulcerative colitis
ID ACTIVE CROHNS-DISEASE; SEVERE ULCERATIVE-COLITIS; RANDOMIZED CONTROLLED
   TRIAL; PLACEBO-CONTROLLED TRIAL; DOUBLE-BLIND; COMBINATION
   CIPROFLOXACIN; DEFICIENT MICE; CLINICAL-TRIAL; METRONIDAZOLE; POUCHITIS
AB A growing amount of evidence indicates that the intestinal flora plays a pathogenic role in inflammatory bowel disease (IBD): hence, the use of anti-bacterial agents as ancillary treatment in patients with ulcerative colitis, or Crohn's disease. While the results with anti-tubercular agents remain inconclusive, antibiotic treatment in IBD is usually carried out with either metronidazole or ciprofloxacin, or both. Controlled trials are scarce and, although both antibiotics appear to provide clinical benefit, definitive conclusions cannot be drawn and precise therapeutic guidelines cannot be suggested. The best results are achieved in the long-term treatment of Crohn's disease and in the management of pouchitis, or of perianal Crohn's disease. Long-term tolerability of antibiotic treatment may be poor due to the appearance of systemic side-effects. The use of non-absorbable anti-bacterial agents such as rifaximin deserves further investigation. (c) 2005 Lippincott Williams A Wilkins.
C1 Univ Milan, S Raffaele Hosp, Gastroenterol Unit, I-20132 Milan, Italy.
C3 Vita-Salute San Raffaele University; IRCCS Ospedale San Raffaele;
   University of Milan
RP Guslandi, M (通讯作者)，Univ Milan, S Raffaele Hosp, Gastroenterol Unit, Via Olgettina 60, I-20132 Milan, Italy.
EM guslandi.mario@hsr.it
CR AMBROSE NS, 1985, DIS COLON RECTUM, V28, P81, DOI 10.1007/BF02552649
   Arnold GL, 2002, INFLAMM BOWEL DIS, V8, P10, DOI 10.1097/00054725-200201000-00002
   BERSTEIN LH, 1980, GASTROENTEROLOGY, V79, P357
   BICHFELDT P, 1978, SCAND J GASTROENTERO, V13, P123
   BLASER MJ, 1984, GASTROENTEROLOGY, V87, P888
   BRANDT LJ, 1982, GASTROENTEROLOGY, V83, P33
   BURKE DA, 1990, ALIMENT PHARM THERAP, V4, P123
   CHAPMAN RW, 1986, GUT, V27, P1210, DOI 10.1136/gut.27.10.1210
   CHIODINI RJ, 1984, DIGEST DIS SCI, V29, P1073, DOI 10.1007/BF01317078
   Colombel JF, 1999, AM J GASTROENTEROL, V94, P674, DOI 10.1111/j.1572-0241.1999.935_q.x
   D'Haens GR, 1998, GASTROENTEROLOGY, V114, P262, DOI 10.1016/S0016-5085(98)70476-7
   DAVIES PS, 1987, GUT, V18, P680
   Dejaco C, 2003, ALIMENT PHARM THER, V18, P1113, DOI 10.1046/j.1365-2036.2003.01793.x
   Dianda L, 1997, AM J PATHOL, V150, P91
   DICKINSON RJ, 1985, GUT, V26, P1380, DOI 10.1136/gut.26.12.1380
   Duchmann R, 1995, CLIN EXP IMMUNOL, V102, P448
   ELLIOTT PR, 1981, GUT, V22, P25, DOI 10.1136/gut.22.1.25
   FABIA R, 1993, DIGESTION, V54, P248, DOI 10.1159/000201045
   FIDLER HM, 1995, INFLAMM BOWEL DIS, P125
   GIAFFER MH, 1992, GUT, V33, P646, DOI 10.1136/gut.33.5.646
   GILAT T, 1987, J CLIN GASTROENTEROL, V9, P415, DOI 10.1097/00004836-198708000-00011
   Gionchetti P, 1999, ALIMENT PHARM THERAP, V13, P713, DOI 10.1046/j.1365-2036.1999.00553.x
   Gionchetti P, 1999, DIGEST DIS SCI, V44, P1220
   Greenbloom SL, 1998, CAN J GASTROENTEROL, V12, P53, DOI 10.1155/1998/349460
   Guslandi M, 2004, CURR THER RES CLIN E, V65, P292, DOI 10.1016/S0011-393X(04)80097-3
   HARPER PH, 1985, GUT, V26, P279, DOI 10.1136/gut.26.3.279
   Hoentjen F, 2003, GUT, V52, P1721, DOI 10.1136/gut.52.12.1721
   Hultén K, 2000, DIGEST DIS SCI, V45, P445, DOI 10.1023/A:1005453409445
   Hurst RD, 1996, ARCH SURG-CHICAGO, V131, P497
   JAKOBOVITS J, 1984, AM J GASTROENTEROL, V79, P533
   MADDEN MV, 1994, DIGEST DIS SCI, V39, P1193, DOI 10.1007/BF02093783
   Mantzaris GJ, 2001, SCAND J GASTROENTERO, V36, P971, DOI 10.1080/003655201750305503
   McKee RF, 1996, DIS COLON RECTUM, V39, P136, DOI 10.1007/BF02068066
   Mimura T, 2002, ALIMENT PHARM THER, V16, P909, DOI 10.1046/j.1365-2036.2002.01203.x
   Prantera C, 1998, ITAL J GASTROENTEROL, V30, P602
   Prantera C, 1996, AM J GASTROENTEROL, V91, P328
   RUSELERVANEMBDE.JG, 1994, GUT, V35, P658
   RUTGEERTS P, 1995, GASTROENTEROLOGY, V108, P1617, DOI 10.1016/0016-5085(95)90121-3
   SELSIK P, 2002, GUT, V52, P237
   Shafran Ira, 2003, American Journal of Gastroenterology, V98, pS250, DOI 10.1016/S0002-9270(03)01526-0
   Shen B, 2001, INFLAMM BOWEL DIS, V7, P301, DOI 10.1097/00054725-200111000-00004
   SOLOMON MJ, 1993, CAN J GASTROENTEROL, V7, P571, DOI 10.1155/1993/610272
   Steinhart AH, 2002, GASTROENTEROLOGY, V123, P33, DOI 10.1053/gast.2002.34225
   SUTHERLAND L, 1991, GUT, V32, P1071, DOI 10.1136/gut.32.9.1071
   Swidsinski A, 2002, GASTROENTEROLOGY, V122, P44, DOI 10.1053/gast.2002.30294
   Tamboli CP, 2004, GUT, V53, P1, DOI 10.1136/gut.53.1.1
   Turunen UM, 1998, GASTROENTEROLOGY, V115, P1072, DOI 10.1016/S0016-5085(98)70076-9
   URSING B, 1982, GASTROENTEROLOGY, V83, P550
NR 48
TC 39
Z9 43
U1 1
U2 7
PU LIPPINCOTT WILLIAMS & WILKINS
PI PHILADELPHIA
PA 530 WALNUT ST, PHILADELPHIA, PA 19106-3621 USA
SN 0954-691X
J9 EUR J GASTROEN HEPAT
JI Eur. J. Gastroenterol. Hepatol.
PD FEB
PY 2005
VL 17
IS 2
BP 145
EP 147
DI 10.1097/00042737-200502000-00003
PG 3
WC Gastroenterology & Hepatology
WE Science Citation Index Expanded (SCI-EXPANDED)
SC Gastroenterology & Hepatology
GA 904HY
UT WOS:000227487900003
PM 15674090
OA Bronze
DA 2024-01-22
ER

PT J
AU Juillerat, P
   Froehlich, F
   Felley, C
   Pittet, V
   Mottet, C
   Gonvers, JJ
   Michetti, P
   Vader, JP
AF Juillerat, Pascal
   Froehlich, Florian
   Felley, Christian
   Pittet, Valerie
   Mottet, Christian
   Gonvers, Jean-Jacques
   Michetti, Pierre
   Vader, John-Paul
TI EPACT II: Project and methods
SO DIGESTION
LA English
DT Article
DE RAND; evidence-based medicine; inflammatory bowel disease; Crohn's
   disease; Crohn's disease, treatment
ID EXPERT PANEL EPACT; LUMINAL CROHNS-DISEASE; GASTROINTESTINAL ENDOSCOPY
   EPAGE; IBD EUROPEAN COHORT; COLORECTAL-CANCER; INITIAL TREATMENT;
   APPROPRIATENESS; COLONOSCOPY; GASTROSCOPY; SURVEILLANCE
AB Building on the first European Panel on the Appropriateness of Crohn's Disease Treatment (EPACT I) which was held in Lausanne at the beginning of March 2004, a new panel will be convened in Switzerland (EPACT II, November to December 2007) to update this work. A combined evidence- and panel-based method (RAND) will be applied to assess the appropriateness of therapy for Crohn's disease (CD). In preparation for the meeting of experts, reviews of evidence-based literature were prepared for major clinical presentations of CD. During the meeting, an international multidisciplinary panel that includes gastroenterologists, surgeons and general practitioners weigh the strength of evidence and apply their clinical experience when assessing the appropriateness of therapy for 569 specific indications (clinical scenarios). This chapter describes in detail the process of updating the literature review and the systematic approach of the RAND Appropriateness Method used during the expert panel meeting. Copyright (C) 2008 S. Karger AG, Basel.
C1 [Juillerat, Pascal; Froehlich, Florian; Felley, Christian; Mottet, Christian; Gonvers, Jean-Jacques; Michetti, Pierre] CHU Vaudois, Div Gastroenterol & Hepatol, CH-1011 Lausanne, Switzerland.
   [Juillerat, Pascal; Froehlich, Florian; Felley, Christian; Pittet, Valerie; Mottet, Christian; Gonvers, Jean-Jacques; Michetti, Pierre; Vader, John-Paul] Univ Lausanne, Inst Social & Prevent Med, Healthcare Evaluat Unit, Lausanne, Switzerland.
   [Froehlich, Florian] Univ Basel, Gastrointestinal Dept, Basel, Switzerland.
C3 University of Lausanne; Centre Hospitalier Universitaire Vaudois (CHUV);
   University of Lausanne; University of Basel
RP Juillerat, P (通讯作者)，CHU Vaudois, Div Gastroenterol & Hepatol, Rue Bugnon 46, CH-1011 Lausanne, Switzerland.
EM pascal.juillerat@chuv.ch
OI Pittet, Valerie/0000-0003-2208-966X
CR BERNSTEIN SJ, 1993, JAMA-J AM MED ASSOC, V269, P766, DOI 10.1001/jama.269.6.766
   Bochud M, 1999, ENDOSCOPY, V31, P596, DOI 10.1055/s-1999-63
   Bochud M, 1999, ENDOSCOPY, V31, P604, DOI 10.1055/s-1999-13268
   Bochud M, 1999, ENDOSCOPY, V31, P654
   Bochud M, 1999, ENDOSCOPY, V31, P664
   Brook R H, 1986, Int J Technol Assess Health Care, V2, P53
   Burnand B, 1999, ENDOSCOPY, V31, P673
   Caprilli R, 2005, DIGESTION, V71, P6, DOI 10.1159/000083864
   de Bosset V, 1999, ENDOSCOPY, V31, P615, DOI 10.1055/s-1999-65
   De Bosset V, 1999, ENDOSCOPY, V31, P627, DOI 10.1055/s-1999-67
   De Bosset V, 1999, ENDOSCOPY, V31, P637, DOI 10.1055/s-1999-69
   Felley C, 2005, DIGESTION, V71, P26, DOI 10.1159/000083868
   Froehlich F, 2005, GASTROENTEROLOGY, V128, pA307
   Froehlich F, 2005, DIGESTION, V71, P49, DOI 10.1159/000083873
   Froehlich F, 2005, DIGESTION, V71, P29, DOI 10.1159/000083869
   Froehlich F, 1999, ENDOSCOPY, V31, P647
   Froehlich F, 1999, ENDOSCOPY, V31, P579, DOI 10.1055/s-1999-62
   Froehlich F, 1999, ENDOSCOPY, V31, P684
   Gonvers JJ, 1999, ENDOSCOPY, V31, P641
   Gonvers JJ, 2005, DIGESTION, V71, P41, DOI 10.1159/000083872
   Gonvers JJ, 1999, ENDOSCOPY, V31, P623, DOI 10.1055/s-1999-66
   Gonvers JJ, 1999, ENDOSCOPY, V31, P631, DOI 10.1055/s-1999-68
   Guessous I, 2007, DIGESTION, V75, P46, DOI 10.1159/000101566
   *ISI, WEB SCI ISI WEB KNOW
   Juillerat P, 2005, DIGESTION, V71, P31, DOI 10.1159/000083870
   Juillerat P, 2006, EUR J PUBLIC HEALTH, V16, P98
   Juillerat P, 2005, GASTROENTEROLOGY, V128, pA422
   Juillerat P, 2005, DIGESTION, V71, P8, DOI 10.1159/000083865
   Juillerat P, 2006, GASTROENTEROLOGY, V130, pA661
   Michetti P, 2005, DIGESTION, V71, P19, DOI 10.1159/000083867
   Michetti P, 2005, DIGESTION, V71, P13, DOI 10.1159/000083866
   Mottet C, 2005, GASTROENTEROLOGY, V128, pA312
   Mottet C, 2005, DIGESTION, V71, P54, DOI 10.1159/000083874
   Mottet C, 2005, DIGESTION, V71, P37, DOI 10.1159/000083871
   Mottet C, 2006, GASTROENTEROLOGY, V130, pA203
   Naylor CD, 1998, NEW ENGL J MED, V338, P1918, DOI 10.1056/NEJM199806253382612
   PARK RE, 1986, AM J PUBLIC HEALTH, V76, P766, DOI 10.2105/AJPH.76.7.766
   Shekelle PG, 1998, NEW ENGL J MED, V338, P1888, DOI 10.1056/NEJM199806253382607
   *TRIP, TRANSL RES INT PRACT
   Vader JR, 2006, DIGESTION, V73, P237, DOI 10.1159/000095505
   Vader JP, 1999, ENDOSCOPY, V31, P687
   Vader JP, 1999, ENDOSCOPY, V31, P572
   Vader JP, 1999, ENDOSCOPY, V31, P611, DOI 10.1055/s-1999-64
   Vader JP, 2000, SPINE, V25, P1831, DOI 10.1097/00007632-200007150-00015
NR 44
TC 5
Z9 5
U1 0
U2 2
PU KARGER
PI BASEL
PA ALLSCHWILERSTRASSE 10, CH-4009 BASEL, SWITZERLAND
SN 0012-2823
J9 DIGESTION
JI Digestion
PY 2007
VL 76
IS 2
BP 84
EP 91
DI 10.1159/000111021
PG 8
WC Gastroenterology & Hepatology
WE Science Citation Index Expanded (SCI-EXPANDED)
SC Gastroenterology & Hepatology
GA 260MD
UT WOS:000253013500002
PM 18239398
DA 2024-01-22
ER

PT J
AU Spencer, EA
   Dubinsky, MC
AF Spencer, Elizabeth A.
   Dubinsky, Marla C.
TI Precision Medicine in Pediatric Inflammatory Bowel Disease
SO PEDIATRIC CLINICS OF NORTH AMERICA
LA English
DT Article
DE Precision medicine; Inflammatory bowel disease; Crohn's disease;
   Ulcerative colitis; Pediatrics; Therapeutic drug monitoring; Prevention
ID SEVERE CROHNS-DISEASE; ULCERATIVE-COLITIS; MAINTENANCE THERAPY; FECAL
   CALPROTECTIN; PREDICTS RESPONSE; MULTICENTER; INFLIXIMAB; INDUCTION;
   ASSOCIATION; CHILDREN
C1 [Spencer, Elizabeth A.; Dubinsky, Marla C.] Icahn Sch Med, Susan & Leonard Feinstein Inflammatory Bowel Dis, Mt Sinai Kravis Childrens Hosp, Mt Sinai Hosp,Dept Pediat, 1 Gustave L Levy Pl,Box 1656, New York, NY 10029 USA.
C3 Icahn School of Medicine at Mount Sinai
RP Dubinsky, MC (通讯作者)，Icahn Sch Med, Susan & Leonard Feinstein Inflammatory Bowel Dis, Mt Sinai Kravis Childrens Hosp, Mt Sinai Hosp,Dept Pediat, 1 Gustave L Levy Pl,Box 1656, New York, NY 10029 USA.
EM Marla.Dubinsky@mssm.edu
RI Spencer, Elizabeth/AAE-7409-2022
FU NIH T32 training grant
FX Dr E.A. Spencer is supported on an NIH T32 training grant; there has
   been no other funding from any agency in the public, commercial, or
   not-for-profit sector for this research.
CR Adler J, 2011, AM J GASTROENTEROL, V106, P699, DOI 10.1038/ajg.2011.19
   Administration UFaD, APPR DRUG PROD THER
   Agrawal M, 2021, ECLINICALMEDICINE, V36, DOI 10.1016/j.eclinm.2021.100884
   Agrawal M, 2021, GASTROENTEROLOGY, V161, P47, DOI 10.1053/j.gastro.2021.04.063
   Ahmad T, 2003, TISSUE ANTIGENS, V62, P527, DOI 10.1046/j.1399-0039.2003.00129.x
   Alsoud D, 2021, LANCET GASTROENTEROL, V6, pS89, DOI 10.1016/S2468-1253(21)00065-0
   Ananthakrishnan AN, 2017, CELL HOST MICROBE, V21, P603, DOI 10.1016/j.chom.2017.04.010
   [Anonymous], 2007, J PEDIATR GASTR NUTR, V44, P653
   Assa A, 2019, J CROHNS COLITIS, V13, pS12, DOI 10.1093/ecco-jcc/jjy222.017
   Baldassano RN, 1999, GASTROENTEROL CLIN N, V28, P445, DOI 10.1016/S0889-8553(05)70064-9
   Ballengee CR, 2019, CLIN GASTROENTEROL H, V17, P1799, DOI 10.1016/j.cgh.2018.09.008
   Benchimol EI, 2017, AM J GASTROENTEROL, V112, P1120, DOI 10.1038/ajg.2017.97
   Biasci D, 2019, GUT, V68, P1386, DOI 10.1136/gutjnl-2019-318343
   Biemans VBC, 2020, ALIMENT PHARM THER, V52, P123, DOI 10.1111/apt.15745
   Birimberg-Schwartz L, 2017, J CROHNS COLITIS, V11, P1078, DOI 10.1093/ecco-jcc/jjx053
   Bucalo A, 2020, INT J MOL SCI, V21, DOI 10.3390/ijms21217873
   Choung RS, 2016, ALIMENT PHARM THER, V43, P1300, DOI 10.1111/apt.13641
   Clarkston K, 2019, J PEDIATR GASTR NUTR, V69, P68, DOI 10.1097/MPG.0000000000002304
   Cleynen I, 2016, LANCET, V387, P156, DOI 10.1016/S0140-6736(15)00465-1
   Coenen MJH, 2015, GASTROENTEROLOGY, V149, P907, DOI 10.1053/j.gastro.2015.06.002
   Colombel JF, 2017, LANCET, V390, P2779, DOI 10.1016/S0140-6736(17)32641-7
   Colombel JF, 2017, GASTROENTEROLOGY, V152, P351, DOI 10.1053/j.gastro.2016.09.046
   D'Haens G, 2020, GASTROENTEROLOGY, V158, P515, DOI 10.1053/j.gastro.2019.10.034
   D'Haens G, 2018, GASTROENTEROLOGY, V154, P1343, DOI 10.1053/j.gastro.2018.01.004
   Danese S, 2017, GUT, V66, P2179, DOI 10.1136/gutjnl-2017-314519
   Denson LA, 2019, INFLAMM BOWEL DIS, V25, pS31, DOI 10.1093/ibd/izz078
   Doherty RDP, 2020, GASTROENTEROLOGY, V159, P784, DOI 10.1053/j.gastro.2020.03.073
   Dreesen E, 2020, CLIN GASTROENTEROL H, V18, P637, DOI 10.1016/j.cgh.2019.05.029
   Dubinsky M, 2020, GASTROENTEROLOGY, V158, pS47
   Dubinsky MC, 2008, CLIN GASTROENTEROL H, V6, P1105, DOI 10.1016/j.cgh.2008.04.032
   Dubinsky MC, 2010, WORLD J GASTROENTERO, V16, P2604, DOI 10.3748/wjg.v16.i21.2604
   Dubinsky MC, 2000, GASTROENTEROLOGY, V118, P705, DOI 10.1016/S0016-5085(00)70140-5
   Dulai PS, 2020, CLIN GASTROENTEROL H, V18, P2952, DOI 10.1016/j.cgh.2020.02.010
   Dulai PS, 2018, GASTROENTEROLOGY, V155, P687, DOI 10.1053/j.gastro.2018.05.039
   El-Matary W, 2020, FRONT PEDIATR, V8, DOI 10.3389/fped.2020.00400
   Farhi D, 2010, DRUG TODAY, V46, P259, DOI 10.1358/dot.2010.46.4.1464839
   Faubion WA, 2013, AM J GASTROENTEROL, V108, P1891, DOI 10.1038/ajg.2013.354
   Feuerstein JD, 2017, GASTROENTEROLOGY, V153, P827, DOI 10.1053/j.gastro.2017.07.032
   Fleshner PR, 2001, GUT, V49, P671, DOI 10.1136/gut.49.5.671
   Franzosa EA, 2019, NAT MICROBIOL, V4, P293, DOI 10.1038/s41564-018-0306-4
   Fu Y, 2018, JAMA DERMATOL, V154, P1417, DOI 10.1001/jamadermatol.2018.3631
   Gaujoux R, 2019, GUT, V68, P604, DOI 10.1136/gutjnl-2017-315494
   Gettler K, 2021, GASTROENTEROLOGY, V160, P1546, DOI 10.1053/j.gastro.2020.12.034
   Gordon IO, 2018, ALIMENT PHARM THER, V47, P922, DOI 10.1111/apt.14526
   Group B, 2020, WHICH BIOL DRUG IS Y
   Guidi L, 2018, J CROHNS COLITIS, V12, P1079, DOI 10.1093/ecco-jcc/jjy076
   Haberman Y, 2014, J CLIN INVEST, V124, P3617, DOI 10.1172/JCI75436
   Heap GA, 2014, NAT GENET, V46, P1131, DOI 10.1038/ng.3093
   Hemminki K, 2010, AM J GASTROENTEROL, V105, P139, DOI 10.1038/ajg.2009.496
   Holmer A, 2020, J CROHNS COLITIS, V14, pS304
   Hyams J, 2007, GASTROENTEROLOGY, V132, P863, DOI 10.1053/j.gastro.2006.12.003
   Hyams JS, 2019, LANCET, V393, P1708, DOI 10.1016/S0140-6736(18)32592-3
   Hyams JS, 2017, LANCET GASTROENTEROL, V2, P855, DOI 10.1016/S2468-1253(17)30252-2
   Hyams JS, 2012, GASTROENTEROLOGY, V143, P365, DOI 10.1053/j.gastro.2012.04.046
   Isene R, 2015, SCAND J GASTROENTERO, V50, P300, DOI 10.3109/00365521.2014.991752
   Jacobs JP, 2021, GASTROENTEROLOGY, V160, DOI DOI 10.1016/S0016-5085(21)01929-6
   Jongsma MME, 2022, GUT, V71, P34, DOI 10.1136/gutjnl-2020-322339
   Jossen J, 2020, J PEDIATR GASTR NUTR, V70, P304, DOI 10.1097/MPG.0000000000002556
   Kaplan GG, 2021, NAT REV GASTRO HEPAT, V18, P56, DOI 10.1038/s41575-020-00360-x
   Kim EM, 2020, INFLAMM BOWEL DIS, V26, P1232, DOI 10.1093/ibd/izz251
   Kotze PG, 2020, CLIN GASTROENTEROL H, V18, P304, DOI 10.1016/j.cgh.2019.06.030
   Kucharzik T, 2017, CLIN GASTROENTEROL H, V15, P535, DOI 10.1016/j.cgh.2016.10.040
   Kugathasan S, 2017, LANCET, V389, P1710, DOI 10.1016/S0140-6736(17)30317-3
   Le Berre C, 2021, GASTROENTEROLOGY, V160, P1452, DOI 10.1053/j.gastro.2020.10.065
   Le Berre C, 2020, CLIN GASTROENTEROL H, V18, P14, DOI 10.1016/j.cgh.2019.07.005
   Lee JC, 2017, NAT GENET, V49, P262, DOI 10.1038/ng.3755
   Lega S, 2018, INFLAMM BOWEL DIS, V24, P1670, DOI 10.1093/ibd/izy064
   Levine A, 2014, J PEDIATR GASTR NUTR, V58, P795, DOI 10.1097/MPG.0000000000000239
   Maaser C, 2020, GUT, V69, P1629, DOI 10.1136/gutjnl-2019-319451
   Mao R, 2012, INFLAMM BOWEL DIS, V18, P1894, DOI 10.1002/ibd.22861
   Marigorta UM, 2017, NAT GENET, V49, P1517, DOI 10.1038/ng.3936
   Martin JC, 2019, CELL, V178, P1493, DOI 10.1016/j.cell.2019.08.008
   Mokhtar NM, 2019, BMC PUBLIC HEALTH, V19, DOI 10.1186/s12889-019-6858-2
   Nguyen Geoffrey C, 2019, J Can Assoc Gastroenterol, V2, pS68, DOI 10.1093/jcag/gwy051
   Olbjern C, 2019, CLIN EXP GASTROENTER, V12, P37, DOI 10.2147/CEG.S186235
   Olbjorn C, 2017, SCAND J GASTROENTERO, V52, P414, DOI 10.1080/00365521.2016.1259653
   Ordás I, 2012, CLIN GASTROENTEROL H, V10, P1079, DOI 10.1016/j.cgh.2012.06.032
   Oussalah A, 2010, AM J GASTROENTEROL, V105, P2617, DOI 10.1038/ajg.2010.345
   Papamichael K, 2019, CLIN GASTROENTEROL H, V17, P1655, DOI 10.1016/j.cgh.2019.03.037
   Parkes M, 2018, BMJ OPEN, V8, DOI 10.1136/bmjopen-2018-026767
   Pepys MB, 2003, J CLIN INVEST, V111, P1805, DOI 10.1172/JCI200318921
   Peyrin-Biroulet L, 2015, AM J GASTROENTEROL, V110, P1324, DOI 10.1038/ajg.2015.233
   Ricciuto A, 2021, GASTROENTEROLOGY, V160, P403, DOI 10.1053/j.gastro.2020.07.065
   Rosen MJ, 2017, GASTROENTEROLOGY, V152, P1345, DOI 10.1053/j.gastro.2017.01.016
   Roussomoustakaki M, 1997, GASTROENTEROLOGY, V112, P1845, DOI 10.1053/gast.1997.v112.pm9178675
   Ruemmele FM, 2009, INFLAMM BOWEL DIS, V15, P388, DOI 10.1002/ibd.20788
   Ruffle JK, 2019, AM J GASTROENTEROL, V114, P422, DOI 10.1038/s41395-018-0268-4
   Sandborn WJ, 2012, NEW ENGL J MED, V367, P1519, DOI 10.1056/NEJMoa1203572
   Sands BE, 2019, NEW ENGL J MED, V381, P1201, DOI 10.1056/NEJMoa1900750
   Sands BE, 2017, GASTROENTEROLOGY, V153, P77, DOI 10.1053/j.gastro.2017.03.049
   Sartor RB, 2017, GASTROENTEROLOGY, V152, P327, DOI 10.1053/j.gastro.2016.10.012
   Sartor RB, 2006, NAT CLIN PRACT GASTR, V3, P390, DOI 10.1038/ncpgasthep0528
   Sazonovs A, 2020, GASTROENTEROLOGY, V158, P189, DOI 10.1053/j.gastro.2019.09.041
   Siegel CA, 2016, ALIMENT PHARM THER, V43, P262, DOI 10.1111/apt.13460
   Siegel CA, 2018, GUT, V67, P244, DOI 10.1136/gutjnl-2016-312648
   Spencer EA, 2021, GASTROENTEROLOGY, V160, pS717
   Spencer EA, 2018, INFLAMM BOWEL DIS, V24, P1335, DOI 10.1093/ibd/izy009
   Strik AS, 2021, SCAND J GASTROENTERO, V56, P145, DOI 10.1080/00365521.2020.1856405
   Torres Joana, 2020, Gastroenterology, V158, P278, DOI 10.1053/j.gastro.2019.11.006
   Turner D, 2021, GASTROENTEROLOGY, V160, P1570, DOI 10.1053/j.gastro.2020.12.031
   Turpin W, 2020, GASTROENTEROLOGY, V159, DOI 10.1053/j.gastro.2020.08.005
   Ungaro RC, 2021, ALIMENT PHARM THER, V53, P281, DOI 10.1111/apt.16136
   Ungaro RC, 2020, GASTROENTEROLOGY, V159, P139, DOI 10.1053/j.gastro.2020.03.039
   Uzzan M, 2018, SCI TRANSL MED, V10, DOI 10.1126/scitranslmed.aau4711
   Vande Casteele N, 2021, CLIN GASTROENTEROL H, V19, P1209, DOI 10.1016/j.cgh.2020.04.078
   Vande Casteele N, 2015, GASTROENTEROLOGY, V148, P1320, DOI 10.1053/j.gastro.2015.02.031
   Velayos FS, 2013, CLIN GASTROENTEROL H, V11, P654, DOI 10.1016/j.cgh.2012.12.035
   Vermeire S, 2014, LANCET, V384, P309, DOI 10.1016/S0140-6736(14)60661-9
   Verstockt B, 2019, J CROHNS COLITIS, V13, pS72, DOI 10.1093/ecco-jcc/jjy222.104
   Verstockt B, 2019, EBIOMEDICINE, V40, P733, DOI 10.1016/j.ebiom.2019.01.027
   Walker GJ, 2019, JAMA-J AM MED ASSOC, V321, P773, DOI 10.1001/jama.2019.0709
   Walters TD, 2014, GASTROENTEROLOGY, V146, P383, DOI 10.1053/j.gastro.2013.10.027
   WEINSHILBOUM RM, 1980, AM J HUM GENET, V32, P651
   West NR, 2017, NAT MED, V23, P579, DOI 10.1038/nm.4307
   Wiestler M, 2019, CLIN TRANSL GASTROEN, V10, DOI 10.14309/ctg.0000000000000094
   Wilson A, 2018, ALIMENT PHARM THER, V47, P615, DOI 10.1111/apt.14483
   Xiong Y, 2021, CLIN PHARMACOL THER, V109, P1639, DOI 10.1002/cpt.2148
   Zhu WH, 2018, NATURE, V553, P208, DOI 10.1038/nature25172
NR 118
TC 5
Z9 5
U1 1
U2 10
PU W B SAUNDERS CO-ELSEVIER INC
PI PHILADELPHIA
PA 1600 JOHN F KENNEDY BOULEVARD, STE 1800, PHILADELPHIA, PA 19103-2899 USA
SN 0031-3955
EI 1557-8240
J9 PEDIATR CLIN N AM
JI Pediatr. Clin. N. Am.
PD DEC
PY 2021
VL 68
IS 6
SI SI
BP 1171
EP 1190
DI 10.1016/j.pcl.2021.07.011
EA NOV 2021
PG 20
WC Pediatrics
WE Science Citation Index Expanded (SCI-EXPANDED)
SC Pediatrics
GA WT6BV
UT WOS:000715949000003
PM 34736583
DA 2024-01-22
ER

PT J
AU Gross, V
AF Gross, Volker
TI Oral pH-modified release budesonide for treatment of inflammatory bowel
   disease, collagenous and lymphocytic colitis
SO EXPERT OPINION ON PHARMACOTHERAPY
LA English
DT Review
DE budesonide; collagenous colitis; Crohn's disease; induction of
   remission; lymphocytic colitis; maintenance of remission; ulcerative
   colitis
ID ACTIVE CROHNS-DISEASE; PLACEBO-CONTROLLED TRIAL; DOUBLE-BLIND;
   MAINTENANCE TREATMENT; ULCERATIVE-COLITIS; MULTICENTER TRIAL; INDUCED
   REMISSION; PILOT TRIAL; FOLLOW-UP; THERAPY
AB Background: Budesonide is a glucocorticoid with high topical glucocorticoid activity and low systemic availability. Oral pH-modified release budesonide has been investigated for the treatment of various inflammatory intestinal diseases. Objective: To summarise the investigational data of oral pH-modified release budesonide for the treatment of Crohn's disease, ulcerative colitis, collagenous colitis and lymphocytic colitis. Methods: Assessment of all published (full paper or meeting abstract) clinical studies with oral pH-modified release budesonide for the treatment of inflammatory intestinal diseases. Results1conclusion: Oral pH-modified release budesonide induces remission in mild-to-moderately active Crohn's disease of the ileum and/or ascending colon. This drug is useful to replace conventional systemic glucocorticoids in patients with ileocoecal Crohn's disease. Open-label studies showed efficacy in ulcerative colitis, but this finding has to be confirmed in controlled trials. Oral pH-modified release budesonide is also effective for the treatment of collagenous colitis and lymphocytic colitis.
C1 Klinikum St Marien, Med Klin 2, D-92224 Amberg, Germany.
C3 University of Hamburg; University Medical Center Hamburg-Eppendorf
RP Gross, V (通讯作者)，Klinikum St Marien, Med Klin 2, Mariahilfbergweg 7, D-92224 Amberg, Germany.
EM gross.volker@klinikum-amberg.de
CR Andus T, 2003, DIGEST DIS SCI, V48, P373
   Baert F, 2002, GASTROENTEROLOGY, V122, P20, DOI 10.1053/gast.2002.30295
   BAERT F, 2004, TOPICAL STEROIDS GAS, P47
   Bar-Meir S, 2003, DIS COLON RECTUM, V46, P929, DOI 10.1007/s10350-004-6687-x
   Bar-Meir S, 1998, GASTROENTEROLOGY, V115, P835, DOI 10.1016/S0016-5085(98)70254-9
   Bonderup OK, 2003, GUT, V52, P248, DOI 10.1136/gut.52.2.248
   Campieri M, 1997, GUT, V41, P209, DOI 10.1136/gut.41.2.209
   Chopra A, 2006, INFLAMM BOWEL DIS, V12, P29, DOI 10.1097/01.MIB.0000192323.82426.83
   Cortot A, 2001, GUT, V48, P186, DOI 10.1136/gut.48.2.186
   D'Haens G, 1998, ALIMENT PHARM THERAP, V12, P419
   de Jong DJ, 2007, NETH J MED, V65, P339
   Dilger K, 2006, ALIMENT PHARM THER, V23, P387, DOI 10.1111/j.1365-2036.2006.02771.x
   Edsbäcker S, 2003, ALIMENT PHARM THER, V17, P525, DOI 10.1046/j.1365-2036.2003.01426.x
   Ewe K, 1999, EUR J GASTROEN HEPAT, V11, P277, DOI 10.1097/00042737-199903000-00011
   Fedorak RN, 2005, ADV DRUG DELIVER REV, V57, P303, DOI 10.1016/j.addr.2004.08.009
   Ferguson A, 1998, ALIMENT PHARM THERAP, V12, P175
   Feyen B, 2004, ALIMENT PHARM THER, V20, P745, DOI 10.1111/j.1365-2036.2004.02164.x
   Gionchetti P, 2007, ALIMENT PHARM THER, V25, P1231, DOI 10.1111/j.1365-2036.2007.03306.x
   Green JRB, 2001, ALIMENT PHARM THERAP, V15, P1331, DOI 10.1046/j.1365-2036.2001.01055.x
   Greenberg GR, 1996, GASTROENTEROLOGY, V110, P45, DOI 10.1053/gast.1996.v110.pm8536887
   GREENBERG GR, 1994, NEW ENGL J MED, V331, P836, DOI 10.1056/NEJM199409293311303
   Gross V, 1998, GUT, V42, P493, DOI 10.1136/gut.42.4.493
   Gross V, 2006, ALIMENT PHARM THERAP, V23, P303, DOI 10.1111/j.1365-2036.2006.02743.x
   Gross V, 1996, EUR J GASTROEN HEPAT, V8, P905
   Hanauer S, 2005, ALIMENT PHARM THERAP, V21, P363, DOI 10.1111/j.1365-2036.2005.02338.x
   Hellers G, 1999, GASTROENTEROLOGY, V116, P294, DOI 10.1016/S0016-5085(99)70125-3
   Herfarth H, 2004, INT J COLORECTAL DIS, V19, P147, DOI 10.1007/s00384-003-0529-5
   Kane SV, 2002, ALIMENT PHARM THER, V16, P1509, DOI 10.1046/j.1365-2036.2002.01289.x
   Keller R, 1997, ALIMENT PHARM THER, V11, P1047, DOI 10.1046/j.1365-2036.1997.00263.x
   Kolkman JJ, 2004, DRUG TODAY, V40, P589, DOI 10.1358/dot.2004.40.7.850477
   Levine A, 2002, J PEDIATR-US, V140, P75, DOI 10.1067/mpd.2002.119992
   Levine A, 2003, J PEDIATR GASTR NUTR, V36, P248, DOI 10.1097/00005176-200302000-00017
   Lofberg R, 1996, GUT, V39, P82, DOI 10.1136/gut.39.1.82
   Madisch A, 2007, GASTROENTEROLOGY, V132, pA511
   MALCHOW H, 1984, GASTROENTEROLOGY, V86, P249
   Marín-Jiménez I, 2006, REV ESP ENFERM DIG, V98, P362
   Miehlke S, 2002, GASTROENTEROLOGY, V123, P978, DOI 10.1053/gast.2002.36042
   Miehlke S, 2007, GASTROENTEROLOGY, V132, pA131
   Mollmann HW, 1996, FALK SYMP, V73B, P42
   ROTH M, 1993, AM J GASTROENTEROL, V88, P968
   RUTGEERTS P, 1994, NEW ENGL J MED, V331, P842, DOI 10.1056/NEJM199409293311304
   RYRFELDT A, 1982, EUR J RESPIR DIS, V63, P86
   Sandborn WJ, 2005, AM J GASTROENTEROL, V100, P1780, DOI 10.1111/j.1572-0241.2005.41992.x
   Stange EF, 2006, GUT, V55, DOI 10.1136/gut.2005.081950a
   STEINHART AH, 2003, COCHRANE LIB
   Thomsen OO, 1998, NEW ENGL J MED, V339, P370, DOI 10.1056/NEJM199808063390603
   Tremaine WJ, 2002, AM J GASTROENTEROL, V97, P1748
   Tromm A, 1996, FALK SYMP, V73B, P15
   Tromm A, 1996, FALK SYMP, V73B, P1
   Tromm A, 1999, AM J GASTROENTEROL, V94, P1871
NR 50
TC 5
Z9 11
U1 1
U2 2
PU TAYLOR & FRANCIS LTD
PI ABINGDON
PA 2-4 PARK SQUARE, MILTON PARK, ABINGDON OR14 4RN, OXON, ENGLAND
SN 1465-6566
EI 1744-7666
J9 EXPERT OPIN PHARMACO
JI Expert Opin. Pharmacother.
PD MAY
PY 2008
VL 9
IS 7
BP 1257
EP 1265
DI 10.1517/14656560802025694
PG 9
WC Pharmacology & Pharmacy
WE Science Citation Index Expanded (SCI-EXPANDED)
SC Pharmacology & Pharmacy
GA 300JH
UT WOS:000255819600017
PM 18422482
DA 2024-01-22
ER

PT J
AU Yoon, S
   Park, SH
   Kim, JS
AF Yoon, Sungjin
   Park, So Hyun
   Kim, Jun Seong
TI Radiologic images of complications of Crohn's disease
SO INTERNATIONAL JOURNAL OF GASTROINTESTINAL INTERVENTION
LA English
DT Review
DE Crohn disease; Magnetic resonance imaging; Tomography; spiral computed
ID INTRAABDOMINAL ABSCESSES; NATURAL-HISTORY; MANAGEMENT; ENTEROGRAPHY;
   ANASTOMOSIS; DIAGNOSIS; FISTULAS; SURGERY; MRI
AB Crohn's disease is a chronic inflammatory disease that may occur in the alimentary tract and has various clinical courses. It is characterized by sev-eral complications, including bowel strictures, bowel obstruction, fistulas, abscesses, and hydronephroureterosis. Each complication is related to ad-jacent bowel involvement in Crohn's disease, and other complications can require surgical or interventional treatment. Patients with Crohn's disease who develop intra-abdominal abscess tend to suffer from recurrent intra-abdominal abscess during the follow-up period. Intra-abdominal abscess can often develop at the fistula site. Bowel stricture due to Crohn's disease leads to bowel obstruction. Radiologic examinations, such as computed tomography and magnetic resonance imaging, play an essential role in evaluating disease severity and complications in patients with Crohn's dis-ease.Copyright (c) 2023, Society of Gastrointestinal Intervention.
C1 [Yoon, Sungjin; Park, So Hyun; Kim, Jun Seong] Gachon Univ, Coll Med, Gil Med Ctr, Dept Radiol, Incheon, South Korea.
   [Park, So Hyun] Gachon Univ, Coll Med, Gil Med Ctr, Dept Radiol, 21 Namdong daero 774beon gil, Incheon 21565, South Korea.
C3 Gachon University; Gachon University
RP Park, SH (通讯作者)，Gachon Univ, Coll Med, Gil Med Ctr, Dept Radiol, 21 Namdong daero 774beon gil, Incheon 21565, South Korea.
EM nnoleeter@gilhospital.com
OI Park, So Hyun/0000-0001-9935-2863
CR Ali T, 2013, DRUG HEALTHC PATIENT, V5, P79, DOI 10.2147/DHPS.S28801
   Amitai MM, 2013, J CROHNS COLITIS, V7, P603, DOI 10.1016/j.crohns.2012.10.005
   Angelberger S, 2007, INFLAMM BOWEL DIS, V13, P1056, DOI 10.1002/ibd.20130
   Bemelman WA, 2018, J CROHNS COLITIS, V12, P1, DOI 10.1093/ecco-jcc/jjx061
   Ben-Ami H, 2002, CAN J GASTROENTEROL, V16, P225, DOI 10.1155/2002/204614
   Bronner MP, 2004, SEMIN DIAGN PATHOL, V21, P98, DOI 10.1053/j.semdp.2004.12.001
   Clancy C, 2016, J CROHNS COLITIS, V10, P202, DOI 10.1093/ecco-jcc/jjv198
   Feagins LA, 2011, CLIN GASTROENTEROL H, V9, P842, DOI 10.1016/j.cgh.2011.04.023
   Fukumoto A, 2007, GASTROINTEST ENDOSC, V66, pS108, DOI 10.1016/j.gie.2007.02.027
   Furukawa A, 2004, RADIOGRAPHICS, V24, P689, DOI 10.1148/rg.243035120
   Garcia JC, 2001, J CLIN GASTROENTEROL, V32, P409, DOI 10.1097/00004836-200105000-00010
   Gasche C, 2000, INFLAMM BOWEL DIS, V6, P8, DOI 10.1097/00054725-200002000-00002
   Gee MS, 2011, J MAGN RESON IMAGING, V33, P527, DOI 10.1002/jmri.22504
   Graham Emily, 2017, Infect Dis (Auckl), V10, p1179916117701736, DOI 10.1177/1179916117701736
   GREENSTEIN AJ, 1984, AM J SURG, V147, P788, DOI 10.1016/0002-9610(84)90202-2
   GREENSTEIN AJ, 1982, AM J SURG, V143, P727, DOI 10.1016/0002-9610(82)90046-0
   Guglielmo FF, 2020, RADIOGRAPHICS, V40, P354, DOI 10.1148/rg.2020190091
   Han H, 2014, WORLD J CLIN CASES, V2, P888, DOI 10.12998/wjcc.v2.i12.888
   HYMAN NH, 1991, DIS COLON RECTUM, V34, P653, DOI 10.1007/BF02050345
   Kane S, 2006, AM J GASTROENTEROL, V101, pS640, DOI 10.1111/j.1572-0241.2006.00976.x
   KEIGHLEY MRB, 1982, GASTROENTEROLOGY, V83, P1271
   Lichtenstein GR, 2018, AM J GASTROENTEROL, V113, P481, DOI 10.1038/ajg.2018.27
   Mostyka M, 2021, AM J SURG PATHOL, V45, P1703, DOI 10.1097/PAS.0000000000001734
   Nguyen DL, 2012, CLIN GASTROENTEROL H, V10, P400, DOI 10.1016/j.cgh.2011.11.023
   Peyrin-Biroulet L, 2010, AM J GASTROENTEROL, V105, P289, DOI 10.1038/ajg.2009.579
   Ruffolo C, 2004, SURG LAPARO ENDO PER, V14, P292
   RUTGEERTS P, 1984, GUT, V25, P665, DOI 10.1136/gut.25.6.665
   Santillan Cynthia S, 2021, Top Magn Reson Imaging, V30, P63, DOI 10.1097/RMR.0000000000000268
   Schwartz DA, 2002, GASTROENTEROLOGY, V122, P875, DOI 10.1053/gast.2002.32362
   Sheedy SP, 2017, RADIOLOGY, V282, P628, DOI 10.1148/radiol.2016151491
   SIGEL A, 1977, EUR UROL, V3, P7
   SUMMERS RW, 1979, GASTROENTEROLOGY, V77, P847
   Van Assche G, 2003, AM J GASTROENTEROL, V98, P332, DOI 10.1016/S0002-9270(02)05909-9
   Villa C, 2012, EUR J RADIOL, V81, P616, DOI 10.1016/j.ejrad.2011.01.046
   Wise PE, 2012, GASTROENTEROL CLIN N, V41, P379, DOI 10.1016/j.gtc.2012.01.009
   Yamaguchi A, 2004, J GASTROENTEROL, V39, P441
NR 36
TC 0
Z9 0
U1 2
U2 3
PU SOC GASTROINTESTINAL INTERVENTION
PI SEOUL
PA 12, HAKDONG-RO 31, GANGNAM-GU, SEOUL, 00000, SOUTH KOREA
SN 2636-0004
EI 2636-0012
J9 INT J GASTROINT INT
JI Int. J. Gastrointest. Interv.
PD JAN
PY 2023
VL 12
IS 1
BP 29
EP 36
DI 10.18528/ijgii220003
PG 8
WC Gastroenterology & Hepatology
WE Emerging Sources Citation Index (ESCI)
SC Gastroenterology & Hepatology
GA 8Z7TH
UT WOS:000933576100001
OA gold
DA 2024-01-22
ER

PT J
AU Bartoska, P
   Paluch, Z
AF Bartoska, Petr
   Paluch, Zoltan
TI Treatment of Crohn's disease
SO GAZZETTA MEDICA ITALIANA ARCHIVIO PER LE SCIENZE MEDICHE
LA English
DT Review
DE Crohn disease; Colitis; ulcerative; Biological products;
   Immunosuppressive agents; Therapeutics
ID INFLAMMATORY-BOWEL-DISEASE; EVIDENCE-BASED CONSENSUS; INTRAABDOMINAL
   SEPTIC COMPLICATIONS; EARLY COMBINED IMMUNOSUPPRESSION; ANTI-TNF
   THERAPY; POSTOPERATIVE COMPLICATIONS; INCREASED RISK; MAINTENANCE
   THERAPY; ULCERATIVE-COLITIS; ANTIBIOTIC-THERAPY
AB Crohn's disease is a chronic condition with an increasing annual incidence of 3-20 cases per 100 000 population. Charac-teristic features include discontinuous skip lesions of the gastrointestinal tract and, histologically, transmural granulomas inflammation. The most frequent clinical presentations include diarrhea, abdominal pain and weight loss, with alternating periods of remission and flare-up. Despite intensive pharmacotherapy, most patients required surgical intervention. The advent of biological medicines has dramatically changed the therapeutic strategy. The review article has been developed based on information available in the PubMed, the MEDLINE search engine, using terms Crohn's disease and idiopathic inflammatory bowel disease as the search terms.(Cite this article as: Barto"ska P, Paluch Z. Treatment of Crohn's disease. Gazz Med Ital -Arch Sci Med 2022;181:769-83. DOI: 10.23736/S0393-3660.22.04819-7)
C1 [Bartoska, Petr] Charles Univ Prague, Fac Med 1, Dept Surg, Prague, Czech Republic.
   [Paluch, Zoltan] Gen Univ Hosp, Dept Clin Pharmacol & Pharm, Na Bojisti 1, Prague 12000, Czech Republic.
   [Paluch, Zoltan] St Elizabeth Univ Hlth & Social Work, St JN Neumann Inst, PfIbram, Czech Republic.
C3 Charles University Prague; General University Hospital Prague
RP Paluch, Z (通讯作者)，Gen Univ Hosp, Dept Clin Pharmacol & Pharm, Na Bojisti 1, Prague 12000, Czech Republic.
EM Paluch.Z@seznam.cz
CR Acosta MBD, 2007, EUR J GASTROEN HEPAT, V19, P73, DOI 10.1097/01.meg.0000243883.47938.aa
   Adedokun OJ, 2020, CLIN GASTROENTEROL H, V18, P2244, DOI 10.1016/j.cgh.2019.11.059
   Adedokun OJ, 2018, GASTROENTEROLOGY, V154, P1660, DOI 10.1053/j.gastro.2018.01.043
   Afzali A, 2016, INFLAMM BOWEL DIS, V22, P1887, DOI 10.1097/MIB.0000000000000780
   Alatab S, 2020, LANCET GASTROENTEROL, V5, P17, DOI 10.1016/S2468-1253(19)30333-4
   Andersson RE, 2003, GASTROENTEROLOGY, V124, P40, DOI 10.1053/gast.2003.50021
   Armstrong RG, 2010, AM J GASTROENTEROL, V105, P1604, DOI 10.1038/ajg.2009.745
   Bewtra M, 2013, INFLAMM BOWEL DIS, V19, P599, DOI 10.1097/MIB.0b013e31827f27ae
   Billioud V, 2013, J CROHNS COLITIS, V7, P853, DOI 10.1016/j.crohns.2013.01.014
   Bossuyt X, 2006, CLIN CHEM, V52, P171, DOI 10.1373/clinchem.2005.058560
   BOYKO EJ, 1994, AM J EPIDEMIOL, V140, P268, DOI 10.1093/oxfordjournals.aje.a117246
   Brouquet A, 2018, ANN SURG, V267, P221, DOI 10.1097/SLA.0000000000002017
   Calabrese E, 2016, INFLAMM BOWEL DIS, V22, P1168, DOI 10.1097/MIB.0000000000000706
   CALKINS BM, 1989, DIGEST DIS SCI, V34, P1841, DOI 10.1007/BF01536701
   Castiglione F, 2013, INFLAMM BOWEL DIS, V19, P991, DOI 10.1097/MIB.0b013e3182802b87
   Chang MI, 2015, INFLAMM BOWEL DIS, V21, P1472, DOI 10.1097/MIB.0000000000000362
   Cipolla G, 2002, PHARMACOL RES, V46, P1, DOI 10.1016/S1043-6618(02)00033-6
   Colombel JF, 2015, ALIMENT PHARM THER, V41, P734, DOI 10.1111/apt.13139
   Colombel JF, 2007, GASTROENTEROLOGY, V132, P52, DOI 10.1053/j.gastro.2006.11.041
   Colombel JF, 2009, J CROHNS COLITIS, V3, P45
   D'Haens G, 2008, LANCET, V371, P660, DOI 10.1016/S0140-6736(08)60304-9
   Däbritz J, 2017, DTSCH ARZTEBL INT, V114, P331, DOI 10.3238/arztebl.2017.0331
   de Barcelos IF, 2017, COLORECTAL DIS, V19, P39, DOI 10.1111/codi.13581
   Dignass A, 2010, J CROHNS COLITIS, V4, P28, DOI 10.1016/j.crohns.2009.12.002
   EKBOM A, 1990, LANCET, V336, P357, DOI 10.1016/0140-6736(90)91889-I
   Engel T, 2018, J CROHNS COLITIS, V12, P245, DOI 10.1093/ecco-jcc/jjx143
   Feagan BG, 2016, NEW ENGL J MED, V375, P1946, DOI 10.1056/NEJMoa1602773
   Feuerstein JD, 2021, GASTROENTEROLOGY, V160, P2496, DOI 10.1053/j.gastro.2021.04.022
   Friedman S, 2001, GASTROENTEROLOGY, V120, P820, DOI 10.1053/gast.2001.22449
   Frolkis AD, 2013, GASTROENTEROLOGY, V145, P996, DOI 10.1053/j.gastro.2013.07.041
   Fumery M, 2017, AM J GASTROENTEROL, V112, P337, DOI 10.1038/ajg.2016.541
   Gionchetti P, 2017, J CROHNS COLITIS, V11, P135, DOI 10.1093/ecco-jcc/jjw169
   Gomollon F, 2017, J CROHNS COLITIS, V11, P3, DOI 10.1093/ecco-jcc/jjw168
   Hanauer SB, 2006, GASTROENTEROLOGY, V130, P323, DOI 10.1053/j.gastro.2005.11.030
   Hanauer SB, 2002, LANCET, V359, P1541, DOI 10.1016/S0140-6736(02)08512-4
   Hanauer S, 2012, AM J GASTROENTEROL, V107, pS620, DOI 10.14309/00000434-201210001-01542
   Harbord M, 2016, J CROHNS COLITIS, V10, P239, DOI 10.1093/ecco-jcc/jjv213
   Hashash AJ, OVERVIEW MED MANAGEM
   Jarkovsky J., 2017, GASTROENT HEPAT-BARC, V71, P501
   Khalili H, 2012, GUT, V61, P1686, DOI 10.1136/gutjnl-2011-301574
   Khan KJ, 2011, AM J GASTROENTEROL, V106, P661, DOI 10.1038/ajg.2011.72
   Khanna R, 2015, LANCET, V386, P1825, DOI 10.1016/S0140-6736(15)00068-9
   Kurina LM, 2001, J EPIDEMIOL COMMUN H, V55, P716, DOI 10.1136/jech.55.10.716
   Lam MCW, 2014, IMMUNOTHERAPY-UK, V6, P963, DOI [10.2217/IMT.14.66, 10.2217/imt.14.66]
   Lamb CA, 2019, GUT, V68, pS1, DOI 10.1136/gutjnl-2019-318484
   Lichtenstein GR, 2018, AM J GASTROENTEROL, V113, P481, DOI 10.1038/ajg.2018.27
   Lichtenstein GR, 2018, INFLAMM BOWEL DIS, V24, P490, DOI 10.1093/ibd/izx072
   Lightner AL, 2018, ALIMENT PHARM THER, V47, P573, DOI 10.1111/apt.14459
   Lightner AL, 2017, J CROHNS COLITIS, V11, P185, DOI 10.1093/ecco-jcc/jjw147
   Lightner AL, 2019, CROHNS COLITIS 360, V1, DOI 10.1093/crocol/otz018
   Lightner AL, 2019, J PEDIATR SURG, V54, P2162, DOI 10.1016/j.jpedsurg.2019.01.006
   Maaser C, 2019, J CROHNS COLITIS, V13, P144, DOI 10.1093/ecco-jcc/jjy113
   Matsumoto T, 2016, J CROHNS COLITIS, V10, P1259, DOI 10.1093/ecco-jcc/jjw152
   Maykel JA, 2006, DIS COLON RECTUM, V49, P950, DOI 10.1007/s10350-006-0555-9
   Morar PS, 2015, J CROHNS COLITIS, V9, P483, DOI 10.1093/ecco-jcc/jjv051
   Myrelid P, 2009, DIS COLON RECTUM, V52, P1387, DOI 10.1007/DCR.0b013e3181a7ba96
   Nerich V, 2006, INFLAMM BOWEL DIS, V12, P218, DOI 10.1097/01.MIB.0000206540.38834.8c
   Panaccione R, 2013, ALIMENT PHARM THER, V38, P1236, DOI 10.1111/apt.12499
   Patel KV, 2016, NAT REV GASTRO HEPAT, V13, P707, DOI 10.1038/nrgastro.2016.158
   Peppercorn MA, 2021, UPTODATE
   Peppercorn MA, CLIN MANIFESTATIONS
   Prokopova L, 2012, GASTROENT HEPATOL, V66, P391
   Regueiro M, OVERVIEW MED MANAGEM
   Rezaie A, 2015, COCHRANE DB SYST REV, DOI 10.1002/14651858.CD000296.pub4
   Rudrapatna VA, 2019, PRACT GASTROENTEROL, V43, P84
   Rutgeerts P, 2012, GASTROENTEROLOGY, V142, P1102, DOI 10.1053/j.gastro.2012.01.035
   Sandborn WJ, 2018, ALIMENT PHARM THER, V48, P65, DOI 10.1111/apt.14794
   Sandborn WJ, 2007, ANN INTERN MED, V146, P829, DOI 10.7326/0003-4819-146-12-200706190-00159
   Sandborn WJ, 2014, GASTROENTEROLOGY, V147, P702, DOI 10.1053/j.gastro.2014.07.022
   Sandborn WJ, 2013, NEW ENGL J MED, V369, P711, DOI 10.1056/NEJMoa1215739
   Sands BE, 2004, NEW ENGL J MED, V350, P876, DOI 10.1056/NEJMoa030815
   Scott Frank I, 2018, Curr Treat Options Gastroenterol, V16, P147, DOI 10.1007/s11938-018-0177-z
   Shaw SY, 2011, AM J GASTROENTEROL, V106, P2133, DOI 10.1038/ajg.2011.304
   Su JW, 2015, J DIGEST DIS, V16, P58, DOI 10.1111/1751-2980.12216
   Taylor SA, 2018, LANCET GASTROENTEROL, V3, P548, DOI 10.1016/S2468-1253(18)30161-4
   Thia KT, 2010, GASTROENTEROLOGY, V139, P1147, DOI 10.1053/j.gastro.2010.06.070
   Torres J, 2020, J CROHNS COLITIS, V14, P4, DOI 10.1093/ecco-jcc/jjz180
   Trilianos P, 2014, DIGESTION, V89, P165, DOI 10.1159/000357445
   Valizadeh N, 2017, TECH COLOPROCTOL, V21, P217, DOI 10.1007/s10151-017-1591-2
   Wang SL, 2012, EXP THER MED, V4, P1051, DOI 10.3892/etm.2012.718
   Xu YY, 2019, INFLAMM BOWEL DIS, V25, P261, DOI 10.1093/ibd/izy246
   Zbofil V, 2018, IDIOPATICKE STFEVNI
NR 82
TC 0
Z9 0
U1 2
U2 6
PU EDIZIONI MINERVA MEDICA
PI TURIN
PA CORSO BRAMANTE 83-85 INT JOURNALS DEPT., 10126 TURIN, ITALY
SN 0393-3660
EI 1827-1812
J9 GAZZ MED ITAL ARCH S
JI Gazz. Med. Ital. Arch. Sci. Med.
PD OCT
PY 2022
VL 181
IS 10
BP 769
EP 783
DI 10.23736/S0393-3660.22.04819-7
PG 15
WC Medicine, General & Internal; Medicine, Research & Experimental; Surgery
WE Emerging Sources Citation Index (ESCI)
SC General & Internal Medicine; Research & Experimental Medicine; Surgery
GA 8K4NC
UT WOS:000923079600001
DA 2024-01-22
ER

PT J
AU Kellermayer, R
AF Kellermayer, Richard
TI Challenges for epigenetic research in inflammatory bowel diseases
SO EPIGENOMICS
LA English
DT Review
ID PEDIATRIC ULCERATIVE-COLITIS; POUCH-ANAL ANASTOMOSIS; ONSET
   CROHNS-DISEASE; POPULATION-BASED COHORT; DNA METHYLATION; METASTABLE
   EPIALLELE; MONOZYGOTIC TWINS; GUT MICROBIOME; UNITED-STATES; INTESTINAL
   EPITHELIUM
AB The human epigenome may link environmental exposures and commensal microbiota changes to host pathology in respect to the developmental origins of inflammatory bowel diseases (ulcerative colitis [UC] and Crohn's disease [more appropriately Crohn disease, CD]). Genetic predisposition - prenatal, perinatal and pediatric environmental influences - microbiome aberration (dysbiosis) and immune dysregulation appear to be important elements in disease development, progression and maintenance. The prevalence of combined genetic and epigenetic susceptibility toward UC and CD is calculated herein to be as high as 2%, and approximately 1% for UC and CD in highly developed countries, respectively. This review emphasizes the significant challenges for epigenetic research in inflammatory bowel diseases. Overcoming these challenges, however, could reveal unique opportunities for disease prevention, treatment and possible cure.
C1 [Kellermayer, Richard] USDA ARS, Sect Pediat Gastroenterol, Dept Pediat, Baylor Coll Med,Texas Childrens Hosp,Childrens Nu, Houston, TX 77030 USA.
C3 United States Department of Agriculture (USDA); Baylor College of
   Medicine
RP Kellermayer, R (通讯作者)，USDA ARS, Sect Pediat Gastroenterol, Dept Pediat, Baylor Coll Med,Texas Childrens Hosp,Childrens Nu, Houston, TX 77030 USA.
EM kellerma@bcm.edu
FU Gutsy Kids Fund
FX This work was supported by the Gutsy Kids Fund, including philanthropic
   donation from the K and B Wagner family and other generous donors. The
   author has no other relevant affiliations or financial involvement with
   any organization or entity with a financial interest in or financial
   conflict with the subject matter or materials discussed in the
   manuscript apart from those disclosed.
CR Adams AT, 2014, INFLAMM BOWEL DIS, V20, P1784, DOI 10.1097/MIB.0000000000000179
   Alexander F, 2003, J PEDIATR SURG, V38, P78, DOI 10.1053/jpsu.2003.50015
   Bach JF, 2002, NEW ENGL J MED, V347, P911, DOI 10.1056/NEJMra020100
   Bandyopadhaya A, 2016, NAT MICROBIOL, V1, DOI [10.1038/NMICROBIOL.2016.174, 10.1038/nmicrobiol.2016.174]
   Barreiro-de Acosta M, 2011, J CROHNS COLITIS, V5, P566, DOI 10.1016/j.crohns.2011.05.009
   Barthel D, 2015, J RHEUMATOL, V42, P2160, DOI 10.3899/jrheum.140472
   Beattie RM, 2006, ARCH DIS CHILD, V91, P426, DOI 10.1136/adc.2005.080481
   Benchimol EI, 2015, AM J GASTROENTEROL, V110, P553, DOI 10.1038/ajg.2015.52
   Bequet E., 2016, J CROHNS COLITIS, V11, DOI [10.1093/ecco-jcc/jjw194, DOI 10.1093/ECCO-JCC/JJW194]
   Birney E, 2016, PLOS GENET, V12, DOI 10.1371/journal.pgen.1006105
   Brant SR, 2011, INFLAMM BOWEL DIS, V17, P1, DOI 10.1002/ibd.21385
   Breslin NP, 1997, GUT, V41, P557, DOI 10.1136/gut.41.4.557
   Brown G, 2017, J AM ACAD DERMATOL, V76, P334, DOI 10.1016/j.jaad.2016.08.012
   Brun P, 2013, GASTROENTEROLOGY, V145, P1323, DOI 10.1053/j.gastro.2013.08.047
   Burisch J, 2015, SCAND J GASTROENTERO, V50, P942, DOI 10.3109/00365521.2015.1014407
   Castillo-Fernandez JE, 2014, GENOME MED, V6, DOI 10.1186/s13073-014-0060-z
   Cedar H, 2009, NAT REV GENET, V10, P295, DOI 10.1038/nrg2540
   Chen L, 2015, P NATL ACAD SCI USA, V112, P5509, DOI 10.1073/pnas.1505909112
   Chen YW, 2012, INT J MOL MED, V29, P601, DOI 10.3892/ijmm.2012.894
   Chron's and Colitis Foundation, PED NETW IN
   Csoka AB, 2009, MED HYPOTHESES, V73, P770, DOI 10.1016/j.mehy.2008.10.039
   Cutler DJ, 2015, PLOS ONE, V10, DOI 10.1371/journal.pone.0128074
   Dahl KN, 2008, CIRC RES, V102, P1307, DOI 10.1161/CIRCRESAHA.108.173989
   Dahlhamer JM, 2016, MMWR-MORBID MORTAL W, V65, P1166, DOI 10.15585/mmwr.mm6542a3
   deBruyn JCC, 2013, INFLAMM BOWEL DIS, V19, P2423, DOI 10.1097/MIB.0b013e3182a56148
   Devoss J, 2014, TOXICOL PATHOL, V42, P99, DOI 10.1177/0192623313509729
   Dolinoy DC, 2007, PEDIATR RES, V61, p30R, DOI 10.1203/pdr.0b013e31804575f7
   Dolinoy DC, 2010, EPIGENETICS-US, V5, P637, DOI 10.4161/epi.5.7.12892
   Du TT, 2007, CELL RES, V17, P661, DOI 10.1038/cr.2007.67
   Dunn KA, 2016, INFLAMM BOWEL DIS, V22, P2607, DOI 10.1097/MIB.0000000000000949
   Farlik M, 2015, CELL REP, V10, P1386, DOI 10.1016/j.celrep.2015.02.001
   Felice C, 2015, ALIMENT PHARM THER, V41, P26, DOI 10.1111/apt.13008
   Ficz G, 2011, NATURE, V473, P398, DOI 10.1038/nature10008
   Fofanova TY, 2016, J PEDIATR GASTR NUTR, V62, P208, DOI 10.1097/MPG.0000000000000950
   Gale G, 2016, INFLAMM BOWEL DIS, V22, P1071, DOI 10.1097/MIB.0000000000000670
   Gevers D, 2014, CELL HOST MICROBE, V15, P382, DOI 10.1016/j.chom.2014.02.005
   Goodrich JK, 2014, CELL, V159, P789, DOI 10.1016/j.cell.2014.09.053
   Gordon H, 2015, INFLAMM BOWEL DIS, V21, P1428, DOI 10.1097/MIB.0000000000000393
   Gozalo A, 2002, J MED PRIMATOL, V31, P142, DOI 10.1034/j.1600-0684.2002.01002.x
   Griffiths AM, 2004, BEST PRACT RES CL GA, V18, P509, DOI 10.1016/j.bpg.2004.01.002
   Gunnarsson C, 2012, DIGEST DIS SCI, V57, P3080, DOI 10.1007/s10620-012-2289-y
   Häsler R, 2012, GENOME RES, V22, P2130, DOI 10.1101/gr.138347.112
   Harris RA, 2016, J IMMUNOL RES, V2016, DOI 10.1155/2016/9170162
   Harris RA, 2014, EPIGENETICS-US, V9, P1131, DOI 10.4161/epi.29446
   Harris RA, 2013, EPIGENETICS-US, V8, P157, DOI 10.4161/epi.23438
   Harris RA, 2012, INFLAMM BOWEL DIS, V18, P2334, DOI 10.1002/ibd.22956
   Hoeksema MA, 2016, FASEB J, V30, P2826, DOI 10.1096/fj.201600343R
   Hu YJ, 2016, GENOME BIOL, V17, DOI 10.1186/s13059-016-0950-z
   Imhann F, 2018, GUT, V67, P108, DOI 10.1136/gutjnl-2016-312135
   Jaenisch R, 2003, NAT GENET, V33, P245, DOI 10.1038/ng1089
   Jenke AC, 2013, PLOS ONE, V8, DOI 10.1371/journal.pone.0055636
   Jenke AC, 2012, CURR OPIN GASTROEN, V28, P577, DOI 10.1097/MOG.0b013e328357336b
   Jergens Albert E, 2012, Front Biosci (Elite Ed), V4, P1404
   Jjingo D, 2012, ONCOTARGET, V3, P462, DOI 10.18632/oncotarget.497
   Jostins L, 2012, NATURE, V491, P119, DOI 10.1038/nature11582
   Kaplan GG, 2017, GASTROENTEROLOGY, V152, P313, DOI 10.1053/j.gastro.2016.10.020
   Kappelman MD, 2013, DIGEST DIS SCI, V58, P519, DOI 10.1007/s10620-012-2371-5
   Kellermayer R, 2007, AM J MED GENET A, V143A, P1306, DOI 10.1002/ajmg.a.31825
   Kellermayer R, 2013, INFLAMM BOWEL DIS, V19, pE66, DOI 10.1097/MIB.0b013e318280eca4
   Kellermayer R, 2012, CAN J GASTROENTEROL, V26, P909, DOI 10.1155/2012/526408
   Kellermayer R, 2010, AM J MED GENET A, V152A, P3022, DOI 10.1002/ajmg.a.33726
   Kevans D, 2015, INFLAMM BOWEL DIS, V21, P879, DOI 10.1097/MIB.0000000000000323
   Khulan B, 2012, HUM MOL GENET, V21, P2086, DOI 10.1093/hmg/dds026
   Koukos G, 2015, INFLAMM BOWEL DIS, V21, P996, DOI 10.1097/MIB.0000000000000339
   Kraiczy J, 2016, MUCOSAL IMMUNOL, V9, P647, DOI 10.1038/mi.2015.88
   Kronman MP, 2012, PEDIATRICS, V130, pE794, DOI 10.1542/peds.2011-3886
   Kühnen P, 2016, CELL METAB, V24, P502, DOI 10.1016/j.cmet.2016.08.001
   Levine A, 2013, INFLAMM BOWEL DIS, V19, P370, DOI 10.1002/ibd.23013
   LI E, 1992, CELL, V69, P915, DOI 10.1016/0092-8674(92)90611-F
   Li XJ, 2011, INFLAMM BOWEL DIS, V17, P1784, DOI 10.1002/ibd.21535
   Liang MY, 2009, PHYSIOL GENOMICS, V38, P113, DOI 10.1152/physiolgenomics.00080.2009
   Lin Z, 2011, CLIN GENET, V80, P59, DOI 10.1111/j.1399-0004.2010.01546.x
   Liu JZ, 2015, NAT GENET, V47, P979, DOI 10.1038/ng.3359
   Liu XC, 2012, PLANT SIGNAL BEHAV, V7, P633, DOI 10.4161/psb.19994
   Lukovac S, 2014, MBIO, V5, DOI 10.1128/mBio.01438-14
   Margueron R, 2010, NAT REV GENET, V11, P285, DOI 10.1038/nrg2752
   McDermott E, 2016, J CROHNS COLITIS, V10, P77, DOI 10.1093/ecco-jcc/jjv176
   Meddens CA, 2016, GENOME BIOL, V17, DOI 10.1186/s13059-016-1100-3
   Mill J, 2013, NAT REV GENET, V14, P585, DOI 10.1038/nrg3405
   Mir SA, 2013, PLOS ONE, V8, DOI 10.1371/journal.pone.0073162
   Molodecky NA, 2012, GASTROENTEROLOGY, V142, P46, DOI 10.1053/j.gastro.2011.10.001
   Monteleone G, 2015, NEW ENGL J MED, V372, P1104, DOI 10.1056/NEJMoa1407250
   Moran CJ, 2015, INFLAMM BOWEL DIS, V21, P1166, DOI 10.1097/MIB.0000000000000329
   Nguyen GC, 2014, J CROHNS COLITIS, V8, P288, DOI 10.1016/j.crohns.2013.09.001
   Nimmo ER, 2012, INFLAMM BOWEL DIS, V18, P889, DOI 10.1002/ibd.21912
   Oikonomopoulos A, 2016, INFLAMM BOWEL DIS, V22, P2063, DOI 10.1097/MIB.0000000000000883
   Orr BA, 2012, PLOS ONE, V7, DOI 10.1371/journal.pone.0041036
   Park KT, 2011, INFLAMM BOWEL DIS, V17, P1603, DOI 10.1002/ibd.21488
   Park MD, 2014, PEERJ, V2, DOI 10.7717/peerj.587
   Parray FQ, 2012, INT J PREVENTIVE MED, V3, P749
   Petersen BS, 2014, BMC GENOMICS, V15, DOI 10.1186/1471-2164-15-564
   Petronis A, 2000, GUT, V47, P302, DOI 10.1136/gut.47.2.302
   Pinsk V, 2007, AM J GASTROENTEROL, V102, P1077, DOI 10.1111/j.1572-0241.2007.01124.x
   Polites SF, 2015, J PEDIATR SURG, V50, P1625, DOI 10.1016/j.jpedsurg.2015.03.044
   Polytarchou C, 2015, GASTROENTEROLOGY, V149, P981, DOI 10.1053/j.gastro.2015.05.057
   Pongor CI, 2017, BIOPHYS J, V112, P512, DOI 10.1016/j.bpj.2016.12.029
   Qin XF, 2016, INFLAMM BOWEL DIS, V22, pE37, DOI 10.1097/MIB.0000000000000892
   Rakyan VK, 2002, TRENDS GENET, V18, P348, DOI 10.1016/S0168-9525(02)02709-9
   Rakyan VK, 2001, BIOCHEM J, V356, P1, DOI 10.1042/0264-6021:3560001
   Richards EJ, 2006, NAT REV GENET, V7, P395, DOI 10.1038/nrg1834
   Rishi V, 2010, P NATL ACAD SCI USA, V107, P20311, DOI 10.1073/pnas.1008688107
   Roberts CL, 2013, J CROHNS COLITIS, V7, P338, DOI 10.1016/j.crohns.2013.01.004
   Robinson AM, 2014, AM J PHYSIOL-GASTR L, V307, pG1115, DOI 10.1152/ajpgi.00174.2014
   Rocchi A, 2012, CAN J GASTROENTEROL, V26, P811, DOI 10.1155/2012/984575
   Rosen MJ, 2011, INFLAMM BOWEL DIS, V17, P2224, DOI 10.1002/ibd.21628
   Rubio CA, 2001, IN VIVO, V15, P109
   Sadler T, 2016, CLIN EPIGENETICS, V8, DOI 10.1186/s13148-016-0193-6
   Saito S, 2011, INFLAMM BOWEL DIS, V17, P1955, DOI 10.1002/ibd.21573
   Sartor RB, 2006, NAT CLIN PRACT GASTR, V3, P390, DOI 10.1038/ncpgasthep0528
   Scarpa M, 2012, INFLAMM BOWEL DIS, V18, P1982, DOI 10.1002/ibd.22934
   Shah R, 2016, GUT MICROBES, V7, P384, DOI 10.1080/19490976.2016.1190073
   Shannon A, 2016, J PEDIATR SURG, V51, P1181, DOI 10.1016/j.jpedsurg.2015.12.012
   Silver MJ, 2015, GENOME BIOL, V16, DOI 10.1186/s13059-015-0660-y
   Sonnenberg A, 2011, INFLAMM BOWEL DIS, V17, P2456, DOI 10.1002/ibd.21696
   Tedjo DI, 2016, SCI REP-UK, V6, DOI 10.1038/srep35216
   Tsaprouni LG, 2011, J INFLAMM-LOND, V8, DOI 10.1186/1476-9255-8-1
   Ungaro R, 2014, AM J GASTROENTEROL, V109, P1728, DOI 10.1038/ajg.2014.246
   Van Limbergent J, 2008, GASTROENTEROLOGY, V135, P1114, DOI 10.1053/j.gastro.2008.06.081
   Vázquez-Baeza Y, 2016, NAT MICROBIOL, V1, DOI [10.1038/nmicrobiol.2016.177, 10.1038/NMICROBIOL.2016.177]
   Ventham NT, 2013, GASTROENTEROLOGY, V145, P293, DOI 10.1053/j.gastro.2013.05.050
   Walters WA, 2014, FEBS LETT, V588, P4223, DOI 10.1016/j.febslet.2014.09.039
   Wang F, 2016, CELL REP, V14, P945, DOI 10.1016/j.celrep.2015.12.088
   Waterland RA, 1999, AM J CLIN NUTR, V69, P179
   Waterland RA, 2007, ANNU REV NUTR, V27, P363, DOI 10.1146/annurev.nutr.27.061406.093705
   Waterland RA, 2010, PLOS GENET, V6, DOI 10.1371/journal.pgen.1001252
   Waterland RA, 2009, HUM MOL GENET, V18, P3026, DOI 10.1093/hmg/ddp241
   WIGLER M, 1981, CELL, V24, P33, DOI 10.1016/0092-8674(81)90498-0
   Wu F, 2011, INFLAMM BOWEL DIS, V17, P241, DOI 10.1002/ibd.21450
   Wu TP, 2016, NATURE, V532, P329, DOI 10.1038/nature17640
   Yantiss RK, 2006, HISTOPATHOLOGY, V48, P116, DOI 10.1111/j.1365-2559.2005.02248.x
   Yatsunenko T, 2012, NATURE, V486, P222, DOI 10.1038/nature11053
   Yim AYFL, 2016, CLIN EPIGENETICS, V8, DOI 10.1186/s13148-016-0230-5
   Yu DH, 2013, MOL CELL BIOL, V33, P1845, DOI 10.1128/MCB.01124-12
   Yuan BF, 2011, CANCER RES, V71, P1904, DOI 10.1158/0008-5472.CAN-10-3430
   Zahm AM, 2011, J PEDIATR GASTR NUTR, V53, P26, DOI 10.1097/MPG.0b013e31822200cc
   Zeitz Jonas, 2015, Case Rep Gastroenterol, V9, P106, DOI 10.1159/000381637
   Zhernakova A, 2009, NAT REV GENET, V10, P43, DOI 10.1038/nrg2489
   Zilbauer M, 2016, J PEDIATR GASTR NUTR, V62, P521, DOI 10.1097/MPG.0000000000001053
NR 138
TC 15
Z9 15
U1 0
U2 14
PU FUTURE MEDICINE LTD
PI LONDON
PA UNITEC HOUSE, 3RD FLOOR, 2 ALBERT PLACE, FINCHLEY CENTRAL, LONDON, N3
   1QB, ENGLAND
SN 1750-1911
EI 1750-192X
J9 EPIGENOMICS-UK
JI Epigenomics
PD APR
PY 2017
VL 9
IS 4
BP 527
EP 538
DI 10.2217/epi-2016-0155
PG 12
WC Genetics & Heredity
WE Science Citation Index Expanded (SCI-EXPANDED)
SC Genetics & Heredity
GA ES2GJ
UT WOS:000399344700014
PM 28343422
DA 2024-01-22
ER

PT J
AU Khalili, H
   O'Shea, A
   Robbins, GK
   Zukerberg, LR
AF Khalili, Hamed
   O'Shea, Aileen
   Robbins, Gregory K.
   Zukerberg, Lawrence R.
TI Case 19-2019: A 38-Year-Old Woman with Abdominal Pain and Fever
SO NEW ENGLAND JOURNAL OF MEDICINE
LA English
DT Article
ID INFLAMMATORY-BOWEL-DISEASE; CROHNS-DISEASE; INTESTINAL TUBERCULOSIS;
   PREVALENCE; DIAGNOSIS; MODEL
AB A 38-year-old woman with a history of Crohn's disease was admitted to the hospital because of abdominal pain and fever. She reported 7 months of progressive symptoms despite treatment with adalimumab, infliximab, and glucocorticoid therapy. A diagnosis was made.
C1 [Khalili, Hamed; Robbins, Gregory K.] Massachusetts Gen Hosp, Dept Med, Boston, MA 02114 USA.
   [O'Shea, Aileen] Massachusetts Gen Hosp, Dept Radiol, Boston, MA USA.
   [Zukerberg, Lawrence R.] Massachusetts Gen Hosp, Dept Pathol, Boston, MA 02114 USA.
   [Khalili, Hamed; Robbins, Gregory K.] Harvard Med Sch, Dept Med, Boston, MA 02115 USA.
   [O'Shea, Aileen] Harvard Med Sch, Dept Radiol, Boston, MA 02115 USA.
   [Zukerberg, Lawrence R.] Harvard Med Sch, Dept Pathol, Boston, MA 02115 USA.
C3 Harvard University; Massachusetts General Hospital; Harvard University;
   Massachusetts General Hospital; Harvard University; Massachusetts
   General Hospital; Harvard University; Harvard Medical School; Harvard
   University; Harvard Medical School; Harvard University; Harvard Medical
   School
RP Khalili, H (通讯作者)，Massachusetts Gen Hosp, Dept Med, Boston, MA 02114 USA.; Khalili, H (通讯作者)，Harvard Med Sch, Dept Med, Boston, MA 02115 USA.
RI O'Shea, Aileen/GMW-8330-2022; Robbins, Gregory K/F-7988-2011
OI O'Shea, Aileen/0000-0002-2172-7087; Robbins, Gregory/0000-0001-7545-5817
CR [Anonymous], 2014, ELECT J, V27, P3
   [Anonymous], 2010, J LOW TEMP PHYS, V161, P1, DOI DOI 10.1007/S10909-010-0219-Y
   Bae JH, 2017, INFLAMM BOWEL DIS, V23, P1614, DOI 10.1097/MIB.0000000000001162
   Carpio D, 2016, J CROHNS COLITIS, V10, P1186, DOI 10.1093/ecco-jcc/jjw022
   Costamagna P., 2004, Morbidity and Mortality Weekly Report, V53, P683
   Esmadi M, 2012, J GASTROINTEST LIVER, V21, P423
   Kisacik B, 2016, J RHEUMATOL, V43, P524, DOI 10.3899/jrheum.150177
   Limsrivilai J, 2017, AM J GASTROENTEROL, V112, P415, DOI 10.1038/ajg.2016.529
   Makharia GK, 2010, AM J GASTROENTEROL, V105, P642, DOI 10.1038/ajg.2009.585
   Mehta B, 2015, ARTHRITIS, DOI 10.1155/2015/569620
   Mendoza-Pinto C, 2010, AUTOIMMUN REV, V9, P241, DOI 10.1016/j.autrev.2009.10.005
   Molodecky NA, 2012, GASTROENTEROLOGY, V142, P46, DOI 10.1053/j.gastro.2011.10.001
   Ng SC, 2017, LANCET, V390, P2769, DOI 10.1016/S0140-6736(17)32448-0
   Pai M, 2008, ANN INTERN MED, V149, P177, DOI 10.7326/0003-4819-149-3-200808050-00241
   Pulimood AB, 1999, GUT, V45, P537, DOI 10.1136/gut.45.4.537
   Pulimood AB, 2011, WORLD J GASTROENTERO, V17, P433, DOI 10.3748/wjg.v17.i4.433
   Roure S, 2019, PLOS ONE, V14, DOI 10.1371/journal.pone.0212791
   Winthrop KL, 2009, EMERG INFECT DIS, V15, P1556, DOI 10.3201/eid1510.090310
   Winthrop KL, 2019, LATENT TB INFECT SCR
NR 19
TC 0
Z9 0
U1 0
U2 13
PU MASSACHUSETTS MEDICAL SOC
PI WALTHAM
PA WALTHAM WOODS CENTER, 860 WINTER ST,, WALTHAM, MA 02451-1413 USA
SN 0028-4793
EI 1533-4406
J9 NEW ENGL J MED
JI N. Engl. J. Med.
PD JUN 20
PY 2019
VL 380
IS 25
BP 2461
EP 2470
DI 10.1056/NEJMcpc1900594
PG 10
WC Medicine, General & Internal
WE Science Citation Index Expanded (SCI-EXPANDED)
SC General & Internal Medicine
GA IE2LF
UT WOS:000472215000012
PM 31216403
DA 2024-01-22
ER

PT J
AU Wong, F
   Al Ibrahim, B
   Walsh, J
   Qumosani, K
AF Wong, Frederick
   Al Ibrahim, Bashaar
   Walsh, Joanna
   Qumosani, Karim
TI Infliximab-induced autoimmune hepatitis requiring liver transplantation
SO CLINICAL CASE REPORTS
LA English
DT Article
DE autoimmune hepatitis; Crohn's disease; infliximab; liver transplantation
ID CROHNS-DISEASE; INDUCED LUPUS; PATIENT; ONSET; THERAPY; ARTHRITIS;
   PSORIASIS
AB Autoimmune hepatitis is an infrequent but significant side effect of infliximab treatment. Diagnosis of autoimmune hepatitis is based on clinical, laboratory, and histological findings. Initial treatment involves cessation of infliximab and trial of prednisone. We present a rare case of infliximab-induced autoimmune hepatitis leading to liver failure requiring transplantation.
C1 [Wong, Frederick; Al Ibrahim, Bashaar; Qumosani, Karim] Western Univ, Dept Internal Med, Div Gastroenterol, London, ON, Canada.
   [Al Ibrahim, Bashaar] King Faisal Special Hosp & Res Ctr, Dept Med, Riyadh, Saudi Arabia.
   [Walsh, Joanna] Western Univ, Dept Pathol & Lab Med, London, ON, Canada.
C3 Western University (University of Western Ontario); King Faisal
   Specialist Hospital & Research Center; Western University (University of
   Western Ontario)
RP Wong, F (通讯作者)，Western Univ, Schulich Sch Med & Dent, Mailbox 198,1151 Richmond St, London, ON N6A 3K7, Canada.
EM fwong2020@meds.uwo.ca
OI Wong, Frederick/0000-0002-7799-6083
CR Adar Tomer, 2010, J Clin Gastroenterol, V44, pe20, DOI 10.1097/MCG.0b013e3181a745e7
   Carlsen KM, 2009, CLIN RHEUMATOL, V28, P1001, DOI 10.1007/s10067-009-1179-y
   Cravo M, 2010, BIODRUGS, V24, P25, DOI 10.2165/11586210-000000000-00000
   Dang LJ, 2014, AUSTRALAS J DERMATOL, V55, P75, DOI 10.1111/ajd.12054
   Doyle A, 2011, J CROHNS COLITIS, V5, P253, DOI 10.1016/j.crohns.2010.12.007
   Fathalla BM, 2008, JCR-J CLIN RHEUMATOL, V14, P297, DOI 10.1097/RHU.0b013e318188b1df
   Germano V, 2005, ANN RHEUM DIS, V64, P1519, DOI 10.1136/ard.2004.032821
   Goldfeld DA, 2011, DIGEST DIS SCI, V56, P3386, DOI 10.1007/s10620-011-1748-1
   Haennig A, 2010, Gastroenterol Clin Biol, V34, pe7, DOI 10.1016/j.gcb.2010.01.016
   Hennes EM, 2008, HEPATOLOGY, V48, P169, DOI 10.1002/hep.22322
   Ierardi E, 2006, CLIN DRUG INVEST, V26, P673, DOI 10.2165/00044011-200626110-00008
   Kleiner DE, 2014, HEPATOLOGY, V59, P661, DOI 10.1002/hep.26709
   Krawitt EL, 2006, NEW ENGL J MED, V354, P54, DOI 10.1056/NEJMra050408
   Mancini S, 2010, INTERN EMERG MED, V5, P193, DOI 10.1007/s11739-009-0342-4
   Marques M, 2008, INFLAMM BOWEL DIS, V14, P723, DOI 10.1002/ibd.20293
   Michel M, 2003, J RHEUMATOL, V30, P1624
   Ojiro K, 2008, J GASTROENTEROL, V43, P397, DOI 10.1007/s00535-008-2165-x
   Olfa Hellara, 2014, Tunis Med, V92, P349
   Ozorio G, 2007, MED J AUSTRALIA, V187, P524, DOI 10.5694/j.1326-5377.2007.tb01396.x
   Parra RS, 2015, 10 C EUR CROHNS COL
   Poulin Y, 2010, J CUTAN MED SURG, V14, P100, DOI 10.2310/7750.2009.09007
   Ramos-Casals M, 2007, MEDICINE, V86, P242, DOI 10.1097/MD.0b013e3181441a68
   Ricciuto A, 2018, J PEDIATR-US, V194, P128, DOI 10.1016/j.jpeds.2017.10.071
   Rodrigues S, 2015, WORLD J GASTROENTERO, V21, P7584, DOI 10.3748/wjg.v21.i24.7584
   Rossi RE, 2014, WORLD J GASTROENTERO, V20, P17352, DOI 10.3748/wjg.v20.i46.17352
   Seçkin D, 2004, PEDIATR DERMATOL, V21, P577, DOI 10.1111/j.0736-8046.2004.21512.x
   Subramaniam K, 2011, INFLAMM BOWEL DIS, V17, pE149, DOI 10.1002/ibd.21880
   Szeto W, 2017, 82 ANN SCI M AM COLL
   Tiniakos DG, 2015, DIGEST DIS, V33, P53, DOI 10.1159/000440747
   Tobon GJ, 2007, CLIN RHEUMATOL, V26, P578, DOI 10.1007/s10067-005-0169-y
   Worobetz, 2016, CASE REPORTS HEPATOL, V2016, DOI DOI 10.1155/2016/2132056
   Zingarelli S, 2009, J RHEUMATOL, V36, P1188, DOI 10.3899/jrheum.081246
NR 32
TC 6
Z9 7
U1 0
U2 8
PU WILEY
PI HOBOKEN
PA 111 RIVER ST, HOBOKEN 07030-5774, NJ USA
SN 2050-0904
J9 CLIN CASE REP
JI Clin. Case Rep.
PD NOV
PY 2019
VL 7
IS 11
BP 2135
EP 2139
DI 10.1002/ccr3.2456
PG 5
WC Medicine, General & Internal
WE Emerging Sources Citation Index (ESCI)
SC General & Internal Medicine
GA JP7GX
UT WOS:000498430600022
PM 31788265
OA gold, Green Published
DA 2024-01-22
ER

PT J
AU Martins, NB
   Peppercorn, MA
AF Martins, NB
   Peppercorn, MA
TI Inflammatory bowel disease
SO AMERICAN JOURNAL OF MANAGED CARE
LA English
DT Article
ID PLACEBO-CONTROLLED TRIAL; ACTIVE CROHNS-DISEASE; RANDOMIZED
   CONTROLLED-TRIAL; SIDED ULCERATIVE-COLITIS; DOUBLE-BLIND; PPAR-GAMMA;
   INTRAVENOUS CYCLOSPORINE; MAINTENANCE TREATMENT; COLORECTAL-CANCER;
   INFLIXIMAB
AB inflammatory bowel disease is a complicated condition, including Crohn's disease, ulcerative colitis, microscopic colitis, and indeterminate colitis, that affects the intestine and several extraintestinal sites. There has been much debate regarding whether Crohn's disease and ulcerative colitis are distinct entities or if they exist along a continuum of the same disease process. In this article, the pathogenic mechanisms and clinical manifestations of inflammatory bowel disease are reviewed, as well as treatment options. Because Crohn's disease and ulcerative colitis are chronic diseases, they have an important economic effect on our healthcare system and the United States as a whole. Some newer and more expensive treatment options may provide overall cost savings in select patient populations because of decreased use of healthcare resources.
C1 Beth Israel Deaconess Med Ctr, Boston, MA 02215 USA.
   Harvard Univ, Sch Med, Boston, MA USA.
C3 Harvard University; Beth Israel Deaconess Medical Center; Harvard
   University; Harvard Medical School
RP Martins, NB (通讯作者)，41 Harley Dr,Apt 10, Worcester, MA 01606 USA.
EM nmartins@bidmc.harvard.edu
CR Armuzzi A, 2003, GUT, V52, P1133, DOI 10.1136/gut.52.8.1133
   ASIAN A, 1992, AM J GASTROENTEROL, V87, P432
   Baert F, 2003, NEW ENGL J MED, V348, P601, DOI 10.1056/NEJMoa020888
   Belluzzi A, 1996, NEW ENGL J MED, V334, P1557, DOI 10.1056/NEJM199606133342401
   BIDDLE WL, 1988, GASTROENTEROLOGY, V94, P1075, DOI 10.1016/0016-5085(88)90569-0
   BLACKSTONE MO, 1981, GASTROENTEROLOGY, V80, P366
   Breuer RI, 1997, GUT, V40, P485, DOI 10.1136/gut.40.4.485
   CAMPIERI M, 1990, SCAND J GASTROENTERO, V25, P663, DOI 10.3109/00365529008997590
   Cohen RD, 1999, AM J GASTROENTEROL, V94, P1587
   D'Haens GR, 1998, GASTROENTEROLOGY, V114, P262, DOI 10.1016/S0016-5085(98)70476-7
   DOZOIS R, 2000, INFLAMM BOWEL DIS, P626
   Dubinsky MC, 2000, GASTROENTEROLOGY, V118, P705, DOI 10.1016/S0016-5085(00)70140-5
   Dubuquoy L, 2003, GASTROENTEROLOGY, V124, P1265, DOI 10.1016/S0016-5085(03)00271-3
   Eaden JA, 2001, GUT, V48, P526, DOI 10.1136/gut.48.4.526
   Egan LJ, 1998, AM J GASTROENTEROL, V93, P442, DOI 10.1111/j.1572-0241.1998.00442.x
   Evans JMM, 1997, GUT, V40, P619, DOI 10.1136/gut.40.5.619
   Farrell RJ, 2003, GASTROENTEROLOGY, V124, P917, DOI 10.1053/gast.2003.50145
   Farrell RJ, 2002, GASTROENTEROL CLIN N, V31, P41, DOI 10.1016/S0889-8553(01)00004-8
   FAZIO VW, 1980, CLIN GASTROENTEROL, V9, P389
   Feagan BG, 2000, NEW ENGL J MED, V342, P1627, DOI 10.1056/NEJM200006013422202
   Ghosh S, 2003, NEW ENGL J MED, V348, P24, DOI 10.1056/NEJMoa020732
   GIAFFER MH, 1992, ALIMENT PHARM THERAP, V6, P51
   GILLEN CD, 1994, GUT, V35, P1590, DOI 10.1136/gut.35.11.1590
   Gionchetti P, 2003, GASTROENTEROLOGY, V124, P1202, DOI 10.1016/S0016-5085(03)00171-9
   Girardin SE, 2003, J BIOL CHEM, V278, P8869, DOI 10.1074/jbc.C200651200
   Green JRB, 1998, GASTROENTEROLOGY, V114, P15, DOI 10.1016/S0016-5085(98)70627-4
   Greenberg GR, 1996, GASTROENTEROLOGY, V110, P45, DOI 10.1053/gast.1996.v110.pm8536887
   GREENSTEIN AJ, 1976, MEDICINE, V55, P401, DOI 10.1097/00005792-197609000-00004
   Hanauer S, 2000, AM J GASTROENTEROL, V95, P1749
   HAY JW, 1992, J CLIN GASTROENTEROL, V14, P309, DOI 10.1097/00004836-199206000-00009
   Katayama K, 2003, GASTROENTEROLOGY, V124, P1315, DOI 10.1016/S0016-5085(03)00262-2
   Kirsner JB, 2000, INFLAMMATORY BOWEL D
   KWON JH, 2002, GASTROENTEROL ENDOSC, V53, P28
   Lala S, 2003, GASTROENTEROLOGY, V125, P47, DOI 10.1016/S0016-5085(03)00661-9
   Lashner B, 2000, INFLAMM BOWEL DIS, P305
   Lewis JD, 2001, AM J GASTROENTEROL, V96, P3323
   LINDBERG E, 1988, GUT, V29, P352, DOI 10.1136/gut.29.3.352
   Loftus EV, 2002, GASTROENTEROL CLIN N, V31, P1, DOI 10.1016/S0889-8553(01)00002-4
   MADDEN MV, 1994, DIGEST DIS SCI, V39, P1193, DOI 10.1007/BF02093783
   Marion JF, 2000, INFLAMM BOWEL DIS, P315
   Miner PB, 2000, INFLAMMATORY BOWEL D, P299
   ORHOLM M, 1991, NEW ENGL J MED, V324, P84, DOI 10.1056/NEJM199101103240203
   Peeters M, 2001, AM J GASTROENTEROL, V96, P730, DOI 10.1111/j.1572-0241.2001.03613.x
   PEPPERCORN MA, 1972, J PHARMACOL EXP THER, V181, P555
   Podolsky DK, 2002, NEW ENGL J MED, V347, P417, DOI 10.1056/NEJMra0804647
   Prantera C, 1999, GASTROENTEROLOGY, V116, P521, DOI 10.1016/S0016-5085(99)70172-1
   Present DH, 1999, NEW ENGL J MED, V340, P1398, DOI 10.1056/NEJM199905063401804
   Probert CSJ, 2003, GUT, V52, P998, DOI 10.1136/gut.52.7.998
   Rembacken BJ, 1999, LANCET, V354, P635, DOI 10.1016/S0140-6736(98)06343-0
   Rioux JD, 2001, NAT GENET, V29, P223, DOI 10.1038/ng1001-223
   Rubenstein JH, 2002, J CLIN GASTROENTEROL, V35, P151, DOI 10.1097/00004836-200208000-00007
   RUTGEERTS P, 1995, GASTROENTEROLOGY, V108, P1617, DOI 10.1016/0016-5085(95)90121-3
   Rutgeerts P, 1999, GASTROENTEROLOGY, V117, P761, DOI 10.1016/S0016-5085(99)70332-X
   SACHAR DB, 1994, GUT, V35, P1507, DOI 10.1136/gut.35.11.1507
   SACHAR DB, 2000, INFLAMM BOWEL DIS, P611
   Sandborn WJ, 2001, GASTROENTEROLOGY, V120, P1330, DOI 10.1053/gast.2001.24042
   Sandborn WJ, 1996, AM J GASTROENTEROL, V91, P423
   Sandborn WJ, 2002, GASTROENTEROLOGY, V122, P1592, DOI 10.1053/gast.2002.33426
   Sandborn WJ, 2001, GASTROENTEROLOGY, V121, P1088, DOI 10.1053/gast.2001.28674
   Sandborn WJ, 1997, ANN INTERN MED, V126, P364, DOI 10.7326/0003-4819-126-5-199703010-00004
   Sands BE, 2000, GASTROENTEROLOGY, V118, pS68, DOI 10.1016/S0016-5085(00)70007-2
   Sellon RK, 1998, INFECT IMMUN, V66, P5224, DOI 10.1128/IAI.66.11.5224-5231.1998
   STEBBING JF, 1995, BRIT J SURG, V82, P1471, DOI 10.1002/bjs.1800821108
   Strong S, 2000, INFLAMM BOWEL DIS, P658
   Su CY, 2002, MED CLIN N AM, V86, P1497, DOI 10.1016/S0025-7125(02)00085-8
   Su CYG, 2002, GASTROENTEROL CLIN N, V31, P307, DOI 10.1016/S0889-8553(01)00019-X
   SUTHERLAND L, 1991, GUT, V32, P1071, DOI 10.1136/gut.32.9.1071
   SUTHERLAND LR, 1987, GASTROENTEROLOGY, V92, P1894, DOI 10.1016/0016-5085(87)90621-4
   Svartz N, 1942, ACTA MED SCAND, V110, P577
   Targan SR, 1997, NEW ENGL J MED, V337, P1029, DOI 10.1056/NEJM199710093371502
   Thomsen OO, 1998, NEW ENGL J MED, V339, P370, DOI 10.1056/NEJM199808063390603
   Tremaine WJ, 2000, J CLIN GASTROENTEROL, V30, P245, DOI 10.1097/00004836-200004000-00008
   TRUELOVE SC, 1955, BRIT MED J, V2, P1041, DOI 10.1136/bmj.2.4947.1041
   TYSK C, 1988, GUT, V29, P990, DOI 10.1136/gut.29.7.990
   Venturi A, 1999, ALIMENT PHARM THER, V13, P1103
   Wu GD, 2003, GASTROENTEROLOGY, V124, P1538, DOI 10.1016/S0016-5085(03)00345-7
NR 76
TC 21
Z9 26
U1 0
U2 2
PU MANAGED CARE & HEALTHCARE COMMUNICATIONS LLC
PI PLAINSBORO
PA 666 PLAINSBORO RD, STE 300, PLAINSBORO, NJ 08536 USA
SN 1088-0224
J9 AM J MANAG CARE
JI Am. J. Manag. Care
PD AUG
PY 2004
VL 10
IS 8
BP 544
EP 552
PG 9
WC Health Care Sciences & Services; Health Policy & Services; Medicine,
   General & Internal
WE Science Citation Index Expanded (SCI-EXPANDED); Social Science Citation Index (SSCI)
SC Health Care Sciences & Services; General & Internal Medicine
GA 844GI
UT WOS:000223145600003
PM 15352530
DA 2024-01-22
ER

PT J
AU Nielsen, OH
   Munck, LK
AF Nielsen, Ole H.
   Munck, Lars K.
TI Drug insight: aminosalicylates for the treatment of IBD
SO NATURE CLINICAL PRACTICE GASTROENTEROLOGY & HEPATOLOGY
LA English
DT Review
DE aminosalicylates; chemoprophylaxis; Crohn's disease; treatment;
   ulcerative colitis
ID INFLAMMATORY-BOWEL-DISEASE; RANDOMIZED CONTROLLED-TRIAL; COOPERATIVE
   CROHNS-DISEASE; ACTIVE ULCERATIVE-COLITIS; 5-AMINOSALICYLIC ACID;
   COLORECTAL-CANCER; DOUBLE-BLIND; MAINTAIN REMISSION; ADVERSE REACTIONS;
   SELF-MANAGEMENT
AB Sulfasalazine and mesalazine (also known as mesalamine; 5-aminosalicylic acid) preparations have for many years been used for the treatment of IBD (i.e. ulcerative colitis and Crohn's disease), for both active disease and the control of remission. It has also been suggested that mesalazine is a chemoprophylactic agent that protects against the development of colorectal cancer. This Review focuses on the latest clinical evidence for the use of these aminosalicylates for the treatment of IBD, and concludes that sulfasalazine and mesalazine are useful for the treatment of both active and quiescent ulcerative colitis, whereas they have no clinical effect on either active or inactive Crohn's disease. Furthermore, evidence is lacking that mesalazine per se is a chemoprophylactic agent.
C1 Herlev Hosp, Dept Gastroenterol C112, DK-2730 Herlev, Denmark.
   Univ Copenhagen, Herlev Hosp, Dept Gastroenterol C, DK-1168 Copenhagen, Denmark.
   Univ Copenhagen, Roskilde CtyHosp Koege, Dept Med, Div Gastroenterol, DK-1168 Copenhagen, Denmark.
   Danish Med Agcy, Gastroenterol, Copenhagen, Denmark.
C3 University of Copenhagen; Herlev & Gentofte Hospital; University of
   Copenhagen; Herlev & Gentofte Hospital; University of Copenhagen
RP Nielsen, OH (通讯作者)，Herlev Hosp, Dept Gastroenterol C112, 75 Herlev Ringvej, DK-2730 Herlev, Denmark.
EM ohn@dadlnet.dk
RI Nielsen, Ole Haagen/AAK-2482-2021
OI Nielsen, Ole Haagen/0000-0003-4612-8635; Munck, Lars
   Kristian/0000-0002-5014-8260
CR AHNFELTRONNE I, 1990, GASTROENTEROLOGY, V98, P1162, DOI 10.1016/0016-5085(90)90329-Y
   Akobeng AK, 2005, COCHRANE DB SYST REV, DOI 10.1002/14651858.CD003715.pub2
   [Anonymous], 2004, COCHRANE DB SYST REV, DOI DOI 10.1002/14651858.CD000279.PUB2
   Ardizzone S, 2006, GUT, V55, P47, DOI 10.1136/gut.2005.068809
   Ardizzone S, 2004, GASTROENTEROLOGY, V127, P730, DOI 10.1053/j.gastro.2004.06.051
   Aridizzone S, 2002, DRUG SAFETY, V25, P561, DOI 10.2165/00002018-200225080-00003
   AZADKHAN AK, 1977, LANCET, V2, P892
   BARON JH, 1962, LANCET, V1, P1094
   Bus PJ, 1999, ALIMENT PHARM THERAP, V13, P1397
   Campbell S, 2001, EUR J GASTROEN HEPAT, V13, P1297, DOI 10.1097/00042737-200111000-00006
   Chermesh I, 2004, DIGEST LIVER DIS, V36, P551, DOI 10.1016/j.dld.2003.11.030
   Claxton AJ, 2001, CLIN THER, V23, P1296, DOI 10.1016/S0149-2918(01)80109-0
   Cohen RD, 2006, ALIMENT PHARM THER, V24, P465, DOI 10.1111/j.1365-2036.2006.03010.x
   Cohen RD, 2000, AM J GASTROENTEROL, V95, P1263
   Cottone M, 2000, GASTROENTEROLOGY, V119, P597, DOI 10.1053/gast.2000.16153
   dAlbasio G, 1997, AM J GASTROENTEROL, V92, P1143
   DAS KM, 1973, NEW ENGL J MED, V289, P491, DOI 10.1056/NEJM197309062891001
   Deventer SJH, 2001, GASTROENTEROLOGY, V120, pA454, DOI 10.1016/S0016-5085(08)82250-0
   DEW MJ, 1983, LANCET, V2, P801
   DEW MJ, 1982, GUT, V23, pA892
   DONALD IP, 1985, POSTGRAD MED J, V61, P1047, DOI 10.1136/pgmj.61.722.1047
   Eaden JA, 2001, GUT, V48, P526, DOI 10.1136/gut.48.4.526
   ESBJORNER E, 1987, ACTA PAEDIATR SCAND, V76, P137, DOI 10.1111/j.1651-2227.1987.tb10430.x
   Ferrero Simone, 2004, Archives of Gynecology and Obstetrics, V270, P79
   Frieri G, 1999, ALIMENT PHARM THER, V13, P1413
   Gilissen LPL, 2005, ALIMENT PHARM THER, V22, P605, DOI 10.1111/j.1365-2036.2005.02630.x
   GILLEN CD, 1994, GUT, V35, P1590, DOI 10.1136/gut.35.11.1590
   GOLDMAN P, 1975, NEW ENGL J MED, V293, P20, DOI 10.1056/NEJM197507032930105
   Hanauer S, 2000, AM J GASTROENTEROL, V95, P1749
   Hanauer SB, 2004, GASTROENTEROLOGY, V127, P723, DOI 10.1053/j.gastro.2004.06.002
   Hanauer SB, 2005, AM J GASTROENTEROL, V100, P2478, DOI 10.1111/j.1572-0241.2005.00248.x
   Hanauer SB, 2004, CLIN GASTROENTEROL H, V2, P379, DOI 10.1016/S1542-3565(04)00122-3
   Higgins PDR, 2005, AM J GASTROENTEROL, V100, P355, DOI 10.1111/j.1572-0241.2005.40641.x
   IRELAND A, 1990, CLIN SCI, V78, P105, DOI 10.1042/cs0780105
   Jess T, 2006, GASTROENTEROLOGY, V130, P1039, DOI 10.1053/j.gastro.2005.12.037
   JUHL RP, 1976, CLIN PHARMACOL THER, V20, P387
   Kaiser GC, 1999, GASTROENTEROLOGY, V116, P602, DOI 10.1016/S0016-5085(99)70182-4
   Kane S, 2003, AM J MED, V114, P39, DOI 10.1016/S0002-9343(02)01383-9
   Kane SV, 2006, ALIMENT PHARM THER, V23, P577, DOI 10.1111/j.1365-2036.2006.02809.x
   Kennedy AP, 2004, GUT, V53, P1639, DOI 10.1136/gut.2003.034256
   KLOTZ U, 1985, CLIN PHARMACOKINET, V10, P285, DOI 10.2165/00003088-198510040-00001
   KLOTZ U, 1980, NEW ENGL J MED, V303, P1499, DOI 10.1056/NEJM198012253032602
   Kruis W, 2003, CLIN GASTROENTEROL H, V1, P36, DOI 10.1053/jcgh.2003.50006
   Lamet M, 2005, INFLAMM BOWEL DIS, V11, P625, DOI 10.1097/01.MIB.0000171277.70404.40
   Lashner BA, 1991, SEMINARS GASTROINTES, V2, P126
   Lochs H, 2000, GASTROENTEROLOGY, V118, P264, DOI 10.1016/S0016-5085(00)70208-3
   Lowry PW, 2001, GUT, V49, P656, DOI 10.1136/gut.49.5.656
   MAHIDA YR, 1991, GUT, V32, P50, DOI 10.1136/gut.32.1.50
   MALCHOW H, 1984, GASTROENTEROLOGY, V86, P249
   Marshall JK, 2000, AM J GASTROENTEROL, V95, P1628
   Marteau P, 2005, GUT, V54, P960, DOI 10.1136/gut.2004.060103
   Marteau P, 1998, ALIMENT PHARM THER, V12, P1101
   Marteau P, 1998, GUT, V42, P195, DOI 10.1136/gut.42.2.195
   Mawdsley JE, 2005, GUT, V54, P1481, DOI 10.1136/gut.2005.064261
   MOGADAM M, 1981, GASTROENTEROLOGY, V80, P72
   Moskovitz DN, 2004, AM J GASTROENTEROL, V99, P656, DOI 10.1111/j.1572-0241.2004.04140.x
   Muller AF, 2005, ALIMENT PHARM THERAP, V21, P1217, DOI 10.1111/j.1365-2036.2005.02462.x
   Munkholm P, 2006, DIGESTION, V73, P11, DOI 10.1159/000090763
   MYERS B, 1987, GUT, V28, P196, DOI 10.1136/gut.28.2.196
   NIELSEN OH, 1983, BRIT J CLIN PHARMACO, V16, P738
   NIELSEN OH, 1982, SCAND J GASTROENTERO, V17, P389, DOI 10.3109/00365528209182073
   NIELSEN OH, 1988, ALIMENT PHARM THERAP, V2, P203
   Osterberg L, 2005, NEW ENGL J MED, V353, P487, DOI 10.1056/NEJMra050100
   Paoluzi OA, 2005, ALIMENT PHARM THER, V21, P1111, DOI 10.1111/j.1365-2036.2005.02458.x
   PEPPERCORN MA, 1972, J PHARMACOL EXP THER, V181, P555
   Podolsky DK, 2002, NEW ENGL J MED, V347, P417, DOI 10.1056/NEJMra0804647
   Ransford RAJ, 2002, GUT, V51, P536, DOI 10.1136/gut.51.4.536
   Riley SA, 1998, GUT, V42, P761, DOI 10.1136/gut.42.6.761
   Robinson A, 2001, LANCET, V358, P976, DOI 10.1016/S0140-6736(01)06105-0
   Rousseaux C, 2005, J EXP MED, V201, P1205, DOI 10.1084/jem.20041948
   Rubio CA, 2001, ANTICANCER RES, V21, P2921
   Rutter M, 2004, GASTROENTEROLOGY, V126, P451, DOI 10.1053/j.gastro.2003.11.010
   Rutter MD, 2006, GASTROENTEROLOGY, V130, P1030, DOI 10.1053/j.gastro.2005.12.035
   Sandborn WJ, 2004, GASTROENTEROLOGY, V127, P990, DOI 10.1053/j.gastro.2004.07.037
   Sands BE, 2005, INFLAMM BOWEL DIS, V11, pS22, DOI 10.1097/01.MIB.0000184849.38816.39
   SINGLETON J, 1994, GASTROENTEROLOGY, V107, P632, DOI 10.1016/0016-5085(94)90210-0
   SINGLETON JW, 1993, GASTROENTEROLOGY, V104, P1293, DOI 10.1016/0016-5085(93)90337-C
   SPINDEL E, 1983, JAMA-J AM MED ASSOC, V250, P900, DOI 10.1001/jama.250.7.900
   STENSON WF, 1982, J CLIN INVEST, V69, P494, DOI 10.1172/JCI110474
   SUMMERS RW, 1979, GASTROENTEROLOGY, V77, P847
   SUTHERLAND L, 2006, COCHRANE DB SYST REV
   Sutherland L.R., 2002, COCHRANE DB SYST REV, V4, DOI DOI 10.1002/14651858.CD000544
   SVARTZ N, 1988, AM J GASTROENTEROL, V83, P497
   Svartz N, 1942, ACTA MED SCAND, V110, P577
   TOOVEY S, 1981, GUT, V22, P445, DOI 10.1136/gut.22.6.445
   Travis S, 2005, NAT CLIN PRACT GASTR, V2, P564, DOI 10.1038/ncpgasthep0336
   TRUELOVE SC, 1955, BRIT MED J, V2, P1041, DOI 10.1136/bmj.2.4947.1041
   Van Staa TP, 2004, GASTROENTEROLOGY, V126, P1733, DOI 10.1053/j.gastro.2004.03.016
   VANHEES PAM, 1979, CLIN PHARM ASPECTS S
   Velayos FS, 2005, AM J GASTROENTEROL, V100, P1345, DOI 10.1111/j.1572-0241.2005.41442.x
   WATKINSON G, 1986, DRUGS, V32, P1, DOI 10.2165/00003495-198600321-00003
   Winther KV, 2004, CLIN GASTROENTEROL H, V2, P1088, DOI 10.1016/S1542-3565(04)00543-9
   Xiao Li Feng, 2002, Curr Gastroenterol Rep, V4, P490, DOI 10.1007/s11894-002-0025-z
NR 93
TC 103
Z9 112
U1 0
U2 21
PU NATURE PUBLISHING GROUP
PI NEW YORK
PA 75 VARICK ST, 9TH FLR, NEW YORK, NY 10013-1917 USA
SN 1743-4378
J9 NAT CLIN PRACT GASTR
JI Nat. Clin. Pract. Gastroenterol. Hepatol.
PD MAR
PY 2007
VL 4
IS 3
BP 160
EP 170
DI 10.1038/ncpgasthep0696
PG 11
WC Gastroenterology & Hepatology
WE Science Citation Index Expanded (SCI-EXPANDED)
SC Gastroenterology & Hepatology
GA 141GI
UT WOS:000244566400011
PM 17339853
DA 2024-01-22
ER

PT J
AU Osterman, MT
AF Osterman, Mark T.
TI Mucosal Healing in Inflammatory Bowel Disease
SO JOURNAL OF CLINICAL GASTROENTEROLOGY
LA English
DT Article
DE inflammatory bowel disease; Crohn's disease; ulcerative colitis; mucosal
   healing; endoscopic; histologic
ID ACTIVE ULCERATIVE-COLITIS; RELEASE ORAL MESALAMINE; POPULATION-BASED
   COHORT; CROHNS-DISEASE; 5-AMINOSALICYLIC ACID; RANDOMIZED-TRIAL; MMX
   MESALAMINE; OLMSTED COUNTY; PROSPECTIVE MULTICENTER; COLORECTAL
   NEOPLASIA
AB It is becoming increasingly recognized that purely clinical endpoints may not be sufficient in the treatment of patients with inflammatory bowel disease. As such, mucosal disease assessment has become a prominent component of the majority of recent clinical trials in Crohn's disease and ulcerative colitis. There is mounting evidence that the attainment of mucosal healing leads to improved clinical outcomes in both Crohn's disease and ulcerative colitis. However, the use of mucosal healing as a therapeutic endpoint in inflammatory bowel disease is in its early stages, as a number of issues limit its application to routine clinical practice.
C1 Univ Penn, Sch Med, Div Gastroenterol, Penn Presbyterian Med Ctr, Philadelphia, PA 19104 USA.
C3 University of Pennsylvania; Pennsylvania Medicine; Pennsylvania
   Presbyterian Medical Center
RP Osterman, MT (通讯作者)，Univ Penn, Sch Med, Div Gastroenterol, Penn Presbyterian Med Ctr, 218 Wright Saunders Bldg,51 N 39th St, Philadelphia, PA 19104 USA.
EM mark.osterman@uphs.upenn.edu
FU UCB
FX M.T.O. has served as an advisory board consultant for Janssen, Abbott,
   UCB, and Elan, has served as a scientific advisor for Abbott, and has
   received research grant support from UCB.
CR Allez M, 2002, AM J GASTROENTEROL, V97, P947
   Ardizzone S, 2006, GUT, V55, P47, DOI 10.1136/gut.2005.068809
   Ardizzone S, 2011, CLIN GASTROENTEROL H, V9, P483, DOI 10.1016/j.cgh.2010.12.028
   Baert F, 2010, GASTROENTEROLOGY, V138, P463, DOI 10.1053/j.gastro.2009.09.056
   BARON JH, 1964, BRIT MED J, V1, P89, DOI 10.1136/bmj.1.5375.89
   Bitton A, 2001, GASTROENTEROLOGY, V120, P13, DOI 10.1053/gast.2001.20912
   CELLIER C, 1994, GUT, V35, P231, DOI 10.1136/gut.35.2.231
   Colombel JF, 2011, GASTROENTEROLOGY, V141, P1194, DOI 10.1053/j.gastro.2011.06.054
   Colombel JF, 2010, NEW ENGL J MED, V362, P1383, DOI 10.1056/NEJMoa0904492
   Colombel JF, 2010, GASTROENTEROLOGY, V138, pS166
   Cosnes J, 2005, GUT, V54, P237, DOI 10.1136/gut.2004.045294
   Cosnes J, 2002, INFLAMM BOWEL DIS, V8, P244, DOI 10.1097/00054725-200207000-00002
   Cosnes J, 2011, GASTROENTEROLOGY, V140, P1785, DOI 10.1053/j.gastro.2011.01.055
   D'Haens G, 2008, LANCET, V371, P660, DOI 10.1016/S0140-6736(08)60304-9
   D'Haens GR, 1998, GASTROENTEROLOGY, V114, P262, DOI 10.1016/S0016-5085(98)70476-7
   Daperno M, 2004, GASTROINTEST ENDOSC, V60, P505, DOI 10.1016/S0016-5107(04)01878-4
   DICK AP, 1966, GUT, V7, P355, DOI 10.1136/gut.7.4.355
   Feagan BG, 2005, NEW ENGL J MED, V352, P2499, DOI 10.1056/NEJMoa042982
   Feagan BG, 2012, INFLAMM BOWEL DIS, V18, P152, DOI 10.1002/ibd.21870
   FLOREN CH, 1987, SCAND J GASTROENTERO, V22, P459, DOI 10.3109/00365528708991491
   Froslie KF, 2007, GASTROENTEROLOGY, V133, P412, DOI 10.1053/j.gastro.2007.05.051
   Geboes K, 2000, GUT, V47, P404, DOI 10.1136/gut.47.3.404
   Geboes K, 2001, Colorectal Dis, V3, P2, DOI 10.1046/j.1463-1318.2001.00187.x
   Gupta RB, 2007, GASTROENTEROLOGY, V133, P1099, DOI 10.1053/j.gastro.2007.08.001
   HANAUER S, 1993, AM J GASTROENTEROL, V88, P1188
   Hanauer SB, 2005, AM J GASTROENTEROL, V100, P2478, DOI 10.1111/j.1572-0241.2005.00248.x
   Hanauer SB, 2002, LANCET, V359, P1541, DOI 10.1016/S0140-6736(02)08512-4
   Hanauer SB, 2007, CAN J GASTROENTEROL, V21, P827, DOI 10.1155/2007/862917
   Itzkowitz SH, 2004, AM J PHYSIOL-GASTR L, V287, pG7, DOI 10.1152/ajpgi.00079.2004
   JONES JR, 2008, CONSUM REP, V73, P6
   Kamm MA, 2007, GASTROENTEROLOGY, V132, P66, DOI 10.1053/j.gastro.2006.10.011
   Kamm MA, 2009, INFLAMM BOWEL DIS, V15, P1, DOI 10.1002/ibd.20580
   Kappelman MD, 2007, CLIN GASTROENTEROL H, V5, P1424, DOI 10.1016/j.cgh.2007.07.012
   LEMANN M, 1995, ALIMENT PHARM THERAP, V9, P557
   Lichtenstein GR, 2011, ALIMENT PHARM THER, V33, P672, DOI 10.1111/j.1365-2036.2010.04575.x
   Lichtenstein GR, 2007, CLIN GASTROENTEROL H, V5, P95, DOI 10.1016/j.cgh.2006.10.025
   Loftus CG, 2007, INFLAMM BOWEL DIS, V13, P254, DOI 10.1002/ibd.20029
   Loftus EV, 2006, GASTROENTEROL CLIN N, V35, P517, DOI 10.1016/j.gtc.2006.07.005
   Loftus EV, 2000, GUT, V46, P336, DOI 10.1136/gut.46.3.336
   Loftus EV, 1998, GASTROENTEROLOGY, V114, P1161, DOI 10.1016/S0016-5085(98)70421-4
   Mantzaris GJ, 2009, INFLAMM BOWEL DIS, V15, P375, DOI 10.1002/ibd.20777
   MARY JY, 1989, GUT, V30, P983, DOI 10.1136/gut.30.7.983
   MATTS SG, 1961, Q J MED, V30, P393
   MEKHJIAN HS, 1979, GASTROENTEROLOGY, V77, P898
   Meucci G, 2012, INFLAMM BOWEL DIS, V18, P1006, DOI 10.1002/ibd.21838
   MODIGLIANI R, 1990, GASTROENTEROLOGY, V98, P811, DOI 10.1016/0016-5085(90)90002-I
   MUNKHOLM P, 1995, SCAND J GASTROENTERO, V30, P699, DOI 10.3109/00365529509096316
   OLAISON G, 1992, GUT, V33, P331, DOI 10.1136/gut.33.3.331
   Pariente B, 2011, INFLAMM BOWEL DIS, V17, P1415, DOI 10.1002/ibd.21506
   Peyrin-Biroulet L, 2010, AM J GASTROENTEROL, V105, P289, DOI 10.1038/ajg.2009.579
   POWELLTUCK J, 1978, SCAND J GASTROENTERO, V13, P833, DOI 10.3109/00365527809182199
   RACHMILEWITZ D, 1989, BMJ-BRIT MED J, V298, P82, DOI 10.1136/bmj.298.6666.82
   Reinisch W, 2011, GUT, V60, P780, DOI 10.1136/gut.2010.221127
   RILEY SA, 1991, GUT, V32, P174, DOI 10.1136/gut.32.2.174
   Rutgeerts P, 2006, GASTROINTEST ENDOSC, V63, P433, DOI 10.1016/j.gie.2005.08.011
   Rutgeerts P, 2005, NEW ENGL J MED, V353, P2462, DOI 10.1056/NEJMoa050516
   RUTGEERTS P, 1990, GASTROENTEROLOGY, V99, P956, DOI 10.1016/0016-5085(90)90613-6
   Rutgeerts P, 2012, GASTROENTEROLOGY, V142, P1102, DOI 10.1053/j.gastro.2012.01.035
   Rutter M, 2004, GASTROENTEROLOGY, V126, P451, DOI 10.1053/j.gastro.2003.11.010
   Rutter MD, 2004, GUT, V53, P1813, DOI 10.1136/gut.2003.038505
   Sandborn WJ, 2007, ALIMENT PHARM THER, V26, P205, DOI 10.1111/j.1365-2036.2007.03361.x
   Sandborn WJ, 2012, GASTROENTEROLOGY, V142, P257, DOI 10.1053/j.gastro.2011.10.032
   Sands BE, 2003, AM J GASTROENTEROL, V98, P2712, DOI 10.1016/S0002-9270(03)01707-6
   Schnitzler F, 2009, INFLAMM BOWEL DIS, V15, P1295, DOI 10.1002/ibd.20927
   Schoepfer AM, 2010, AM J GASTROENTEROL, V105, P162, DOI 10.1038/ajg.2009.545
   SCHROEDER KW, 1987, NEW ENGL J MED, V317, P1625, DOI 10.1056/NEJM198712243172603
   Shanahan F, 2001, LANCET, V357, P246, DOI 10.1016/S0140-6736(00)03630-8
   Smedh K, 1996, EUR J GASTROEN HEPAT, V8, P1189, DOI 10.1097/00042737-199612000-00011
   Solberg IC, 2007, CLIN GASTROENTEROL H, V5, P1430, DOI 10.1016/j.cgh.2007.09.002
   SUTHERLAND LR, 1987, GASTROENTEROLOGY, V92, P1894, DOI 10.1016/0016-5085(87)90621-4
   Thia KT, 2010, GASTROENTEROLOGY, V139, P1147, DOI 10.1053/j.gastro.2010.06.070
   Travis SPL, 2012, GUT, V61, P535, DOI 10.1136/gutjnl-2011-300486
   TRUELOVE SC, 1956, BRIT MED J, V1, P1315, DOI 10.1136/bmj.1.4979.1315
   TRUELOVE SC, 1955, BRIT MED J, V2, P1041, DOI 10.1136/bmj.2.4947.1041
   Velayos FS, 2006, GASTROENTEROLOGY, V130, P1941, DOI 10.1053/j.gastro.2006.03.028
   Wolters FL, 2004, ALIMENT PHARM THER, V20, P483, DOI 10.1111/j.1365-2036.2004.02123.x
   WRIGHT R, 1966, AM J DIG DIS, V11, P847, DOI 10.1007/BF02233941
NR 77
TC 36
Z9 39
U1 1
U2 10
PU LIPPINCOTT WILLIAMS & WILKINS
PI PHILADELPHIA
PA 530 WALNUT ST, PHILADELPHIA, PA 19106-3621 USA
SN 0192-0790
J9 J CLIN GASTROENTEROL
JI J. Clin. Gastroenterol.
PD MAR
PY 2013
VL 47
IS 3
BP 212
EP 221
DI 10.1097/MCG.0b013e3182732ff5
PG 10
WC Gastroenterology & Hepatology
WE Science Citation Index Expanded (SCI-EXPANDED)
SC Gastroenterology & Hepatology
GA 088UY
UT WOS:000314863800006
PM 23340060
DA 2024-01-22
ER

PT J
AU Schwartz, DA
   Maltz, BE
AF Schwartz, David A.
   Maltz, Brad E.
TI Treatment of Fistulizing Inflammatory Bowel Disease
SO GASTROENTEROLOGY CLINICS OF NORTH AMERICA
LA English
DT Article
DE Fistula; Inflammatory bowel disease; Crohn disease; Biologic agents;
   Anti-TNF; Perianal; Abscess; Treatment
ID FISTULAS-IN-ANO; PERINEAL CROHNS-DISEASE; LONG-TERM; ANAL FISTULAS;
   RECTOVAGINAL FISTULAS; ENDOSCOPIC ULTRASOUND; INFLIXIMAB TREATMENT;
   COMPUTED-TOMOGRAPHY; SURGICAL-TREATMENT; PERIANAL FISTULAS
AB Fistulas manifest frequently in Crohn disease and can result in significant morbidity and often lead to the need for surgical intervention. Historically, it has been more difficult to obtain complete fistula closure in patients with perianal Crohn disease. Anti-tumor necrosis factor-alpha agents and the use of more accurate imaging modalities such as magnetic resonance imaging and rectal endoscopic ultrasound have enhanced the ability to manage fistulizing Crohn disease. A combined medical and surgical approach usually presents the best option for most patients.
C1 [Schwartz, David A.] Vanderbilt Univ, Med Ctr, Div Gastroenterol, Nashville, TN 37232 USA.
   [Maltz, Brad E.] 1600 Vanderbilt Clin, Nashville, TN 37232 USA.
C3 Vanderbilt University
RP Schwartz, DA (通讯作者)，Vanderbilt Univ, Med Ctr, Div Gastroenterol, Suite 514,1211 21st Ave, Nashville, TN 37232 USA.
EM David.a.schwartz@vanderbilt.edu
OI Schwartz, David/0000-0002-7026-7099
CR ABEL ME, 1993, DIS COLON RECTUM, V36, P447, DOI 10.1007/BF02050009
   BARKER PG, 1994, CLIN RADIOL, V49, P7, DOI 10.1016/S0009-9260(05)82906-X
   BAUER JJ, 1991, ANN SURG, V213, P151, DOI 10.1097/00000658-199102000-00010
   BAYER I, 1994, DIS COLON RECTUM, V37, P760, DOI 10.1007/BF02050138
   Bell SJ, 2003, ALIMENT PHARM THER, V17, P387, DOI 10.1046/j.1365-2036.2003.01427.x
   BERLINER L, 1982, AM J GASTROENTEROL, V77, P548
   BERNSTEIN LH, 1980, GASTROENTEROLOGY, V79, P599
   BRANDT LJ, 1982, GASTROENTEROLOGY, V83, P383
   Cintron JR, 2000, DIS COLON RECTUM, V43, P949
   Cintron JR, 2000, DIS COLON RECTUM, V43, P944, DOI 10.1007/BF02237355
   Dejaco C, 2003, ALIMENT PHARM THER, V18, P1113, DOI 10.1046/j.1365-2036.2003.01793.x
   FAZIO VW, 1977, DIS COLON RECTUM, V20, P381, DOI 10.1007/BF02587365
   Fichera A, 2007, J GASTROINTEST SURG, V11, P791, DOI 10.1007/s11605-006-0068-9
   FISHMAN EK, 1987, AM J ROENTGENOL, V148, P537, DOI 10.2214/ajr.148.3.537
   FUHRMAN GM, 1989, DIS COLON RECTUM, V32, P847, DOI 10.1007/BF02554553
   Fukuda Y, 2008, AM J GASTROENTEROL, V103, P1721, DOI 10.1111/j.1572-0241.2008.01860.x
   Fukushima T, 1989, Gastroenterol Jpn, V24, P12
   Galandiuk S, 2005, ANN SURG, V241, P796, DOI 10.1097/01.sla.0000161030.25860.c1
   Galandiuk S, 2005, ANN SURG, V241, P14, DOI 10.1097/01.sla.0000150068.18193.b7
   Ghosh S, 2003, NEW ENGL J MED, V348, P24, DOI 10.1056/NEJMoa020732
   GLASS RE, 1985, DIS COLON RECTUM, V28, P557, DOI 10.1007/BF02554140
   GOLDBERG HI, 1983, AM J ROENTGENOL, V140, P277, DOI 10.2214/ajr.140.2.277
   González-Lama Y, 2005, INFLAMM BOWEL DIS, V11, P8, DOI 10.1097/00054725-200501000-00002
   HAGGETT PJ, 1995, GUT, V36, P407, DOI 10.1136/gut.36.3.407
   HANAUER SB, 1993, AM J GASTROENTEROL, V88, P646
   HELLERS G, 1980, GUT, V21, P525, DOI 10.1136/gut.21.6.525
   HUGHES LE, 1992, DIS COLON RECTUM, V35, P928, DOI 10.1007/BF02253493
   HUGHES LE, 1978, J ROY SOC MED, V71, P644, DOI 10.1177/014107687807100904
   Hyman N, 1999, AM J SURG, V178, P337, DOI 10.1016/S0002-9610(99)00180-4
   KUIJPERS HC, 1985, DIS COLON RECTUM, V28, P103, DOI 10.1007/BF02552656
   Ky AJ, 2008, DIS COLON RECTUM, V51, P838, DOI 10.1007/s10350-007-9191-2
   LAVY A, 1994, J CLIN GASTROENTEROL, V19, P202, DOI 10.1097/00004836-199410000-00006
   LEVIEN DH, 1989, SURG GYNECOL OBSTET, V169, P133
   LICHTIGER S, 1990, MT SINAI J MED, V57, P315
   Lindsey I, 2002, DIS COLON RECTUM, V45, P1608, DOI 10.1007/s10350-004-7247-0
   LUNNISS PJ, 1994, DIS COLON RECTUM, V37, P708, DOI 10.1007/BF02054416
   LUNNISS PJ, 1992, LANCET, V340, P394, DOI 10.1016/0140-6736(92)91472-K
   Mahadevan U, 2003, GASTROENTEROLOGY, V124, P1636, DOI 10.1016/S0016-5085(03)00325-1
   Makowiec F, 1997, DIS COLON RECTUM, V40, P443, DOI 10.1007/BF02258390
   MAKOWIEC F, 1995, GUT, V37, P696, DOI 10.1136/gut.37.5.696
   MICHELASSI F, 1993, ANN SURG, V218, P660, DOI 10.1097/00000658-199321850-00012
   Orsoni P, 1999, BRIT J SURG, V86, P360, DOI 10.1046/j.1365-2168.1999.01020.x
   PARKS AG, 1976, BRIT J SURG, V63, P1, DOI 10.1002/bjs.1800630102
   PEARSON DC, 1995, ANN INTERN MED, V123, P132, DOI 10.7326/0003-4819-123-2-199507150-00009
   PRESENT DH, 1980, NEW ENGL J MED, V302, P981, DOI 10.1056/NEJM198005013021801
   Present DH, 1999, NEW ENGL J MED, V340, P1398, DOI 10.1056/NEJM199905063401804
   Rasul I, 2004, AM J GASTROENTEROL, V99, P82, DOI 10.1046/j.1572-0241.2003.04009.x
   Regueiro M, 2003, INFLAMM BOWEL DIS, V9, P98, DOI 10.1097/00054725-200303000-00003
   Sandborn WJ, 2003, GASTROENTEROLOGY, V125, P380, DOI 10.1016/S0016-5085(03)00877-1
   Sandborn WJ, 2005, NEW ENGL J MED, V353, P1912, DOI 10.1056/NEJMoa043335
   Sandborn WJ, 2003, GASTROENTEROLOGY, V125, P1508, DOI 10.1016/j.gastro.2003.08.025
   Sands BE, 2004, NEW ENGL J MED, V350, P876, DOI 10.1056/NEJMoa030815
   Sands BE, 2004, CLIN GASTROENTEROL H, V2, P912, DOI 10.1016/S1542-3565(04)00414-8
   SCHRATTERSEHN AU, 1993, ENDOSCOPY, V25, P582, DOI 10.1055/s-2007-1010409
   Schreiber S, 2008, INFLAMM BOWEL DIS, V14, pS1
   SCHREIBER S, 2006, GUT, V55, pA131
   SCHREIBER S, 2007, GASTROENTEROLOGY S2, V132, pA985
   Schröder O, 2004, ALIMENT PHARM THERAP, V19, P295, DOI 10.1111/j.1365-2036.2004.01850.x
   Schwandner O, 2008, INT J COLORECTAL DIS, V23, P319, DOI 10.1007/s00384-007-0398-4
   Schwartz DA, 2002, GASTROENTEROLOGY, V122, P875, DOI 10.1053/gast.2002.32362
   Schwartz DA, 2005, INFLAMM BOWEL DIS, V11, P727, DOI 10.1097/01.MIB.0000172811.57242.18
   Schwartz DA, 2001, GASTROENTEROLOGY, V121, P1064, DOI 10.1053/gast.2001.28676
   Singer M, 2005, DIS COLON RECTUM, V48, P799, DOI 10.1007/s10350-004-0898-z
   Singh B, 2004, BRIT J SURG, V91, P801, DOI 10.1002/bjs.4613
   Songne K, 2007, COLORECTAL DIS, V9, P653, DOI 10.1111/j.1463-1318.2007.01232.x
   Spradlin NM, 2008, AM J GASTROENTEROL, V103, P2527, DOI 10.1111/j.1572-0241.2008.02063.x
   Tang LY, 2006, CLIN GASTROENTEROL H, V4, P1130, DOI 10.1016/j.cgh.2006.06.021
   Targan SR, 2007, GASTROENTEROLOGY, V132, P1672, DOI 10.1053/j.gastro.2007.03.024
   Thia KT, 2009, INFLAMM BOWEL DIS, V15, P17, DOI 10.1002/ibd.20608
   TIO TL, 1990, GASTROINTEST ENDOSC, V36, P331
   Topstad DR, 2003, DIS COLON RECTUM, V46, P577, DOI 10.1007/s10350-004-6611-4
   Tougeron D, 2009, DIGEST DIS SCI, V54, P1746, DOI 10.1007/s10620-008-0545-y
   Van Assche G, 2003, AM J GASTROENTEROL, V98, P332, DOI 10.1016/S0002-9270(02)05909-9
   van Bodegraven AA, 2002, DIS COLON RECTUM, V45, P39, DOI 10.1007/s10350-004-6111-6
   van der Hagen SJ, 2005, COLORECTAL DIS, V7, P513, DOI 10.1111/j.1463-1318.2005.00850.x
   VANBEERS B, 1994, J COMPUT ASSIST TOMO, V18, P87
   VANOUTRYVE MJ, 1991, GASTROENTEROLOGY, V101, P1171, DOI 10.1016/0016-5085(91)90064-R
   WEISMAN RI, 1991, DIS COLON RECTUM, V34, P181, DOI 10.1007/BF02049995
   Wexner SD, 1996, DIS COLON RECTUM, V39, P1363
   Williams JG, 2007, COLORECTAL DIS, V9, P18, DOI 10.1111/j.1463-1318.2007.01372.x
   WILLIAMSON PR, 1995, DIS COLON RECTUM, V38, P389, DOI 10.1007/BF02054227
   Yamamoto T, 1999, DIS COLON RECTUM, V42, P96, DOI 10.1007/BF02235190
NR 82
TC 9
Z9 11
U1 1
U2 1
PU W B SAUNDERS CO-ELSEVIER INC
PI PHILADELPHIA
PA 1600 JOHN F KENNEDY BOULEVARD, STE 1800, PHILADELPHIA, PA 19103-2899 USA
SN 0889-8553
EI 1558-1942
J9 GASTROENTEROL CLIN N
JI Gastroenterol. Clin. North Am.
PD DEC
PY 2009
VL 38
IS 4
BP 595
EP +
DI 10.1016/j.gtc.2009.07.009
PG 17
WC Gastroenterology & Hepatology
WE Science Citation Index Expanded (SCI-EXPANDED)
SC Gastroenterology & Hepatology
GA 533EM
UT WOS:000272806400003
PM 19913204
DA 2024-01-22
ER

PT J
AU Silverman, J
   Otley, A
AF Silverman, Jason
   Otley, Anthony
TI Budesonide in the treatment of inflammatory bowel disease
SO EXPERT REVIEW OF CLINICAL IMMUNOLOGY
LA English
DT Article
DE budesonide; corticosteroid; Crohn's disease; inflammatory bowel disease;
   ulcerative colitis
ID ILEAL RELEASE CAPSULES; ACTIVE CROHNS-DISEASE; ORAL BUDESONIDE;
   MAINTENANCE TREATMENT; ULCERATIVE-COLITIS; DOUBLE-BLIND; INDUCED
   REMISSION; PHARMACOKINETICS; EFFICACY; CHILDREN
AB Inflammatory bowel disease, including Crohn's disease and ulcerative colitis, features recurrent episodes of inflammation of the GI tract. The treatment of inflammatory bowel disease is aimed at breaking the cycle of relapsing and remitting inflammation by inducing and maintaining remission. Systemically active conventional corticosteroids have long played a role in the induction of remission in both Crohn's disease and ulcerative colitis, however, their long-term use can lead to adverse systemic effects. Budesonide, a synthetic steroid, has potent local anti-inflammatory effects and limited systemic bioavailability making it an appealing therapeutic option. Ulcerative colitis with predominantly distal disease may be treated with topical budesonide, however, novel oral controlled-release formulations have also been developed to allow for treatment of the entire colon. This article summarizes the use of budesonide in the management of inflammatory bowel disease.
C1 [Silverman, Jason; Otley, Anthony] Dalhousie Univ, Fac Med, Dept Pediat, Halifax, NS B3H 3J5, Canada.
   [Silverman, Jason; Otley, Anthony] IWK Hlth Ctr, Div Gastroenterol, Halifax, NS, Canada.
   Dalhousie Univ, Halifax, NS, Canada.
C3 Dalhousie University; Dalhousie University; Dalhousie University
RP Otley, A (通讯作者)，Dalhousie Univ, Fac Med, Dept Pediat, Halifax, NS B3H 3J5, Canada.
EM arotley@dal.ca
RI Silverman, Jason/HKN-8736-2023
OI Silverman, Jason/0000-0003-2482-1295; Otley, Anthony/0000-0002-7371-9302
FU Astra Zeneca
FX Anthony Otley is a site investigator for clinical studies sponsored by
   Astra Zeneca. He does not own shares in the company nor is his salary
   (in part or in whole) paid for by the company. The authors have no other
   relevant affiliations or financial involvement with any organization or
   entity with a financial interest in or financial conflict with the
   subject matter or materials discussed in the manuscript. This includes
   employment, consultancies, honoraria, stock ownership or options, expert
   testimony, grants or patents received or pending, or royalties.
CR [Anonymous], ENT PACK INS
   [Anonymous], 1990, Can J Gastroenterol
   Bar-Meir S, 1998, GASTROENTEROLOGY, V115, P835, DOI 10.1016/S0016-5085(98)70254-9
   Barnes PJ, 2005, IMMUNOL ALLERGY CLIN, V25, P451, DOI 10.1016/j.iac.2005.05.003
   Baumgart DC, 2007, LANCET, V369, P1641, DOI 10.1016/S0140-6736(07)60751-X
   Beaulieu DB, 2009, INFLAMM BOWEL DIS, V15, P25, DOI 10.1002/ibd.20640
   Benchimol EI, 2009, COCHRANE DB SYST REV, DOI 10.1002/14651858.CD002913.pub2
   Berkelhammer C, 2011, INFLAMM BOWEL DIS, V17, P1053, DOI 10.1002/ibd.21399
   Brunner M, 2006, BRIT J CLIN PHARMACO, V61, P31, DOI 10.1111/j.1365-2125.2005.02517.x
   Cortot A, 2001, GUT, V48, P186, DOI 10.1136/gut.48.2.186
   Crcarevska MS, 2009, J DRUG TARGET, V17, P788, DOI 10.3109/10611860903161310
   D'Haens GR, 2010, J CROHNS COLITIS, V4, P153, DOI 10.1016/j.crohns.2009.09.007
   DAHLBERG E, 1984, MOL PHARMACOL, V25, P70
   de Jong DJ, 2007, NETH J MED, V65, P339
   Dignass A, 2010, J CROHNS COLITIS, V4, P28, DOI 10.1016/j.crohns.2009.12.002
   Doherty G, 2009, COCHRANE DB SYST REV, DOI 10.1002/14651858.CD006873.pub2
   Edsbäcker S, 2004, CLIN PHARMACOKINET, V43, P803, DOI 10.2165/00003088-200443120-00003
   Edsbäcker S, 2002, EUR J GASTROEN HEPAT, V14, P1357, DOI 10.1097/00042737-200212000-00012
   Escher JC, 2004, EUR J GASTROEN HEPAT, V16, P47, DOI 10.1097/00042737-200401000-00008
   Ewe K, 1999, EUR J GASTROEN HEPAT, V11, P277, DOI 10.1097/00042737-199903000-00011
   Faubion WA, 2001, GASTROENTEROLOGY, V121, P255, DOI 10.1053/gast.2001.26279
   Fedorak RN, 2005, ADV DRUG DELIVER REV, V57, P303, DOI 10.1016/j.addr.2004.08.009
   Ferguson A, 1998, ALIMENT PHARM THERAP, V12, P175
   Fiorino G, 2010, CURR MED CHEM, V17, P1851, DOI 10.2174/092986710791111170
   Greenberg GR, 1996, GASTROENTEROLOGY, V110, P45, DOI 10.1053/gast.1996.v110.pm8536887
   GREENBERG GR, 1994, NEW ENGL J MED, V331, P836, DOI 10.1056/NEJM199409293311303
   Gross V, 1998, GUT, V42, P493, DOI 10.1136/gut.42.4.493
   Gross V, 2006, ALIMENT PHARM THERAP, V23, P303, DOI 10.1111/j.1365-2036.2006.02743.x
   Gross V, 2009, GASTROENTEROLOGY, V136, pA15
   Hanauer S, 2005, ALIMENT PHARM THERAP, V21, P363, DOI 10.1111/j.1365-2036.2005.02338.x
   Hartmann F, 2010, ALIMENT PHARM THER, V32, P368, DOI 10.1111/j.1365-2036.2010.04354.x
   Heeringa M, 2000, BRIT MED J, V321, P927, DOI 10.1136/bmj.321.7266.927
   Hellers G, 1999, GASTROENTEROLOGY, V116, P294, DOI 10.1016/S0016-5085(99)70125-3
   Heuschkel R, 2008, INFLAMM BOWEL DIS, V14, P839, DOI 10.1002/ibd.20378
   HILDEBRAND H, 1994, J PEDIATR GASTR NUTR, V18, P165, DOI 10.1097/00005176-199402000-00008
   Hofer KN, 2003, ANN PHARMACOTHER, V37, P1457, DOI 10.1345/aph.1D059
   JONSSON G, 1995, DRUG METAB DISPOS, V23, P137
   Kane SV, 2002, ALIMENT PHARM THER, V16, P1509, DOI 10.1046/j.1365-2036.2002.01289.x
   KANOF ME, 1988, GASTROENTEROLOGY, V95, P1523, DOI 10.1016/S0016-5085(88)80072-6
   Kundhal P, 2001, J PEDIATR GASTR NUTR, V33, P75, DOI 10.1097/00005176-200107000-00013
   Levine A, 2003, J PEDIATR GASTR NUTR, V36, P248, DOI 10.1097/00005176-200302000-00017
   Levine A, 2009, INFLAMM BOWEL DIS, V15, P1055, DOI 10.1002/ibd.20881
   Lichtenstein GR, 2009, ALIMENT PHARM THER, V29, P643, DOI 10.1111/j.1365-2036.2008.03891.x
   Lin JH, 2003, CLIN PHARMACOKINET, V42, P59, DOI 10.2165/00003088-200342010-00003
   Lindgren S, 2002, SCAND J GASTROENTERO, V37, P705, DOI 10.1080/00365520212512
   LOFBERG R, 1993, ALIMENT PHARM THERAP, V7, P611
   Lofberg R, 1996, GUT, V39, P82, DOI 10.1136/gut.39.1.82
   Louis E, 2001, GUT, V49, P777, DOI 10.1136/gut.49.6.777
   Lundin P, 2001, ALIMENT PHARM THER, V15, P45, DOI 10.1046/j.1365-2036.2001.00910.x
   Lundin PDP, 2003, ALIMENT PHARM THER, V17, P85, DOI 10.1046/j.1365-2036.2003.01386.x
   Malik M, 2007, BRIT J DERMATOL, V157, P967, DOI 10.1111/j.1365-2133.2007.08176.x
   Mangone M, 2007, DIGEST LIVER DIS, V39, P776, DOI 10.1016/j.dld.2006.09.003
   Mantzaris GJ, 2003, CLIN GASTROENTEROL H, V1, P122, DOI 10.1053/cgh.2003.50015
   Mantzaris GJ, 2009, INFLAMM BOWEL DIS, V15, P375, DOI 10.1002/ibd.20777
   Marshall JK, 1997, GUT, V40, P775, DOI 10.1136/gut.40.6.775
   Papi C, 2000, ALIMENT PHARM THERAP, V14, P1419, DOI 10.1046/j.1365-2036.2000.00867.x
   RUTGEERTS P, 1994, NEW ENGL J MED, V331, P842, DOI 10.1056/NEJM199409293311304
   Sandborn WJ, 2005, AM J GASTROENTEROL, V100, P1780, DOI 10.1111/j.1572-0241.2005.41992.x
   Sawczenko A, 2001, LANCET, V357, P1093, DOI 10.1016/S0140-6736(00)04309-9
   Schölmerich J, 2004, ALIMENT PHARM THERAP, V20, P66, DOI 10.1111/j.1365-2036.2004.02059.x
   Schoon EJ, 2005, CLIN GASTROENTEROL H, V3, P113, DOI 10.1016/S1542-3565(04)00662-7
   Seow CH, 2008, COCHRANE DB SYST REV, DOI 10.1002/14651858.CD006790.pub2
   Sherlock ME, 2010, COCHRANE DB SYST REV, DOI 10.1002/14651858.CD007698.pub2
   Tremaine WJ, 2002, AM J GASTROENTEROL, V97, P1748
   Tromm A, 2011, GASTROENTEROLOGY, V140, P425, DOI 10.1053/j.gastro.2010.11.004
   Tursi A, 2006, MED SCI MONITOR, V12, pPI29
   Varshosaz J, 2011, J DRUG TARGET, V19, P140, DOI 10.3109/10611861003801826
   Varshosaz J, 2010, INT J COLORECTAL DIS, V25, P1159, DOI 10.1007/s00384-010-1026-2
NR 68
TC 31
Z9 36
U1 2
U2 13
PU TAYLOR & FRANCIS LTD
PI ABINGDON
PA 2-4 PARK SQUARE, MILTON PARK, ABINGDON OR14 4RN, OXON, ENGLAND
SN 1744-666X
EI 1744-8409
J9 EXPERT REV CLIN IMMU
JI Expert Rev. Clin. Immunol.
PD JUL
PY 2011
VL 7
IS 4
SI SI
BP 419
EP 428
DI 10.1586/ECI.11.34
PG 10
WC Immunology
WE Science Citation Index Expanded (SCI-EXPANDED)
SC Immunology
GA 815OO
UT WOS:000294535100013
PM 21790284
DA 2024-01-22
ER

PT J
AU Schölmerich, J
AF Schoelmerich, Juergen
TI <i>Trichuris suis</i> Ova in Inflammatory Bowel Disease
SO DIGESTIVE DISEASES
LA English
DT Article
DE Trichuris suis; Crohn's disease; Ulcerative colitis; Helminths; IBD
   treatment
ID CROHNS-DISEASE; INFECTION; COLITIS; RESPONSES; THERAPY; HYGIENE
AB Some but not all epidemiological studies suggest that helminth infection in childhood protects against development of inflammatory bowel disease (IBD) in later years. In animal models of IBD, helminths have shown protective effects and changed bacterial flora in the gut. Based on these concepts, small trials and series have been published showing some positive effects of Trichuris suis ova in ulcerative colitis and Crohn's disease. Currently, large randomized placebo-controlled trials are under way. Results remain to be awaited in order to clarify a possible role of T. suis ova in the treatment of IBD. (C) 2013 S. Karger AG, Basel
C1 Goethe Univ Frankfurt, Univ Hosp, DE-60590 Frankfurt, Germany.
C3 Goethe University Frankfurt; Goethe University Frankfurt Hospital
RP Schölmerich, J (通讯作者)，Goethe Univ Frankfurt, Univ Hosp, Theodor Stern Kai 7, DE-60590 Frankfurt, Germany.
EM juergen.schoelmerich@kgu.de
CR Aoyama H, 2007, AM J TROP MED HYG, V76, P972
   Bager P, 2012, GASTROENTEROLOGY, V142, P55, DOI 10.1053/j.gastro.2011.09.046
   Bager P, 2010, J ALLERGY CLIN IMMUN, V125, P123, DOI 10.1016/j.jaci.2009.08.006
   Broadhurst MJ, 2010, SCI TRANSL MED, V2, DOI 10.1126/scitranslmed.3001500
   Casanova JL, 2009, J EXP MED, V206, P1839, DOI 10.1084/jem.20091683
   Correale J, 2007, ANN NEUROL, V61, P97, DOI 10.1002/ana.21067
   Croese J, 2006, GUT, V55, P136, DOI 10.1136/gut.2005.079129
   Danese S, 2012, GUT, V61, P918, DOI 10.1136/gutjnl-2011-300904
   Elliott DE, 2012, CURR OPIN GASTROEN, V28, P551, DOI 10.1097/MOG.0b013e3283572f73
   Elliott DE, 2012, ANN NY ACAD SCI, V1247, P83, DOI 10.1111/j.1749-6632.2011.06292.x
   Elliott DE, 2004, EUR J IMMUNOL, V34, P2690, DOI 10.1002/eji.200324833
   Erb KJ, 2009, TRENDS IMMUNOL, V30, P75, DOI 10.1016/j.it.2008.11.005
   Fleming JO, 2001, MULT SCLER, V17, P743
   Fumagalli M, 2009, J EXP MED, V206, P1395, DOI 10.1084/jem.20082779
   Gutiérrez A, 2011, INFLAMM BOWEL DIS, V17, P1641, DOI 10.1002/ibd.21537
   Hafner S, 2008, EUR J GASTROEN HEPAT, V20, P561, DOI 10.1097/MEG.0b013e3282f495dd
   Hang L, 2010, J IMMUNOL, V185, P3184, DOI 10.4049/jimmunol.1000941
   Hunter MM, 2005, J IMMUNOL, V174, P7368, DOI 10.4049/jimmunol.174.11.7368
   Kabeerdoss J, 2011, ALIMENT PHARM THER, V34, P923, DOI 10.1111/j.1365-2036.2011.04824.x
   Cançado GGL, 2011, INFLAMM BOWEL DIS, V17, P2275, DOI 10.1002/ibd.21629
   Marks DJB, 2011, CURR OPIN GASTROEN, V27, P328, DOI 10.1097/MOG.0b013e3283463b45
   Moreels TG, 2004, GUT, V53, P99, DOI 10.1136/gut.53.1.99
   Reddy A, 2009, PARASITOL RES, V104, P217, DOI 10.1007/s00436-008-1297-5
   Rook GAW, 2011, DIGEST DIS, V29, P144, DOI 10.1159/000323877
   Sandborn WJ, 2013, ALIMENT PHARM THER, V38, P255, DOI 10.1111/apt.12366
   Schnoeller C, 2008, J IMMUNOL, V180, P4265, DOI 10.4049/jimmunol.180.6.4265
   Smith AM, 2009, J EXP MED, V206, P1883, DOI 10.1084/jem.20091233
   Summers RW, 2005, GASTROENTEROLOGY, V128, P825, DOI 10.1053/j.gastro.2005.01.005
   Summers RW, 2005, GUT, V54, P87, DOI 10.1136/gut.2004.041749
   Summers RW, 2003, AM J GASTROENTEROL, V98, P2034, DOI 10.1111/j.1572-0241.2003.07660.x
   Walk ST, 2010, INFLAMM BOWEL DIS, V16, P1841, DOI 10.1002/ibd.21299
   Weinstock JV, 2012, NATURE, V491, P183, DOI 10.1038/491183a
NR 32
TC 10
Z9 15
U1 1
U2 12
PU KARGER
PI BASEL
PA ALLSCHWILERSTRASSE 10, CH-4009 BASEL, SWITZERLAND
SN 0257-2753
EI 1421-9875
J9 DIGEST DIS
JI Dig. Dis.
PY 2013
VL 31
IS 3-4
BP 391
EP 395
DI 10.1159/000354708
PG 5
WC Gastroenterology & Hepatology
WE Science Citation Index Expanded (SCI-EXPANDED)
SC Gastroenterology & Hepatology
GA 252ZH
UT WOS:000327050900023
PM 24246995
DA 2024-01-22
ER

PT J
AU Cusimano, FA
   Damas, OM
AF Cusimano, Frank A.
   Damas, Oriana M.
TI Diet as a treatment for inflammatory bowel disease: is it ready for
   prime time?
SO CURRENT OPINION IN GASTROENTEROLOGY
LA English
DT Review
DE Crohn's disease diet; diet therapy; inflammatory bowel disease;
   ulcerative colitis
ID PEDIATRIC CROHNS-DISEASE; EXCLUSIVE ENTERAL NUTRITION; MODERATE
   ULCERATIVE-COLITIS; POLYUNSATURATED FATTY-ACIDS; RANDOMIZED
   CONTROLLED-TRIAL; PLACEBO-CONTROLLED TRIAL; LOW-FODMAP DIET;
   CARBOHYDRATE-DIET; DOUBLE-BLIND; FISH-OIL
AB Purpose of review Diet remains an important topic for patients with inflammatory bowel disease (IBD), yet few guidelines for dietary recommendations exist. There is a growing interest in the use of diet as treatment or adjuvant therapy for both ulcerative colitis and Crohn's disease. Here, we highlight the latest evidence on the use of diet for treatment of symptoms, active disease and maintenance of remission in ulcerative colitis and Crohn's disease. Recent findings The Crohn's Disease Exclusion Diet (CDED) and the Specific Carbohydrate Diet (SCD) are studied diets that have gained popularity, but there is growing interest in the use and efficacy of less restrictive diets such as the Mediterranean diet. Recent data suggest healthful dietary patterns alone, with an emphasis on whole foods that are high in vegetable fibre and that promote less consumption of ultra-processed foods may also help achieve remission in patients with ulcerative colitis and Crohn's disease. In this review, we summarize the literature on diet as treatment for IBD. We highlight the latest clinical dietary studies, randomized clinical trials, as well as new and emerging diets for the treatment of IBD.
C1 [Cusimano, Frank A.] Univ Miami, Dept Med, Jackson Mem Hlth Syst, Miami, FL USA.
   [Damas, Oriana M.] Univ Miami, Dept Med, Leonard Miller Sch Med, Div Gastroenterol, Miami, FL USA.
C3 University of Miami; University of Miami
RP Damas, OM (通讯作者)，Univ Miami, Miller Sch Med, Med Clin, Div Gastroenterol,Dept Med, Miami, FL 33136 USA.; Damas, OM (通讯作者)，Univ Miami, Miller Sch Med, Translat Studies Crohns & Colitis Ctr, Div Gastroenterol,Dept Med, Miami, FL 33136 USA.
EM odamas@med.miami.edu
OI Cusimano, Frank/0000-0002-7925-7364
FU NIH NIDDK [K23DK117054-01A1]
FX Dr Damas is supported by NIH NIDDK K23DK117054-01A1
CR Abraham BP, 2012, J CLIN GASTROENTEROL, V46, P581, DOI 10.1097/MCG.0b013e318247c32f
   Aghdassi E, 2003, AM J GASTROENTEROL, V98, P348, DOI 10.1016/S0002-9270(02)05894-X
   Albenberg L, 2019, GASTROENTEROLOGY, V157, P128, DOI 10.1053/j.gastro.2019.03.015
   Almallah YZ, 1998, AM J GASTROENTEROL, V93, P804, DOI 10.1111/j.1572-0241.1998.229_a.x
   Amre DK, 2007, AM J GASTROENTEROL, V102, P2016, DOI 10.1111/j.1572-0241.2007.01411.x
   Ananthakrishnan AN, 2015, INT J EPIDEMIOL, V44, P1995, DOI 10.1093/ije/dyv301
   Ananthakrishnan AN, 2015, INFLAMM BOWEL DIS, V21, P2311, DOI 10.1097/MIB.0000000000000501
   Ananthakrishnan AN, 2013, GASTROENTEROLOGY, V145, P970, DOI 10.1053/j.gastro.2013.07.050
   Ananthakrishnan AN, 2012, GASTROENTEROLOGY, V142, P482, DOI 10.1053/j.gastro.2011.11.040
   Andersen V, 2018, J CROHNS COLITIS, V12, P129, DOI 10.1093/ecco-jcc/jjx136
   [Anonymous], 1996, Hellenic J Gastroenterol
   [Anonymous], 1994, Breaking the vicious cycle
   Armstrong H, 2021, FRONT PEDIATR, V8, DOI 10.3389/fped.2020.620189
   ASLAN A, 1992, AM J GASTROENTEROL, V87, P432
   Banerjee R, 2021, J CLIN GASTROENTEROL, V55, P702, DOI 10.1097/MCG.0000000000001416
   Barrett JS, 2010, ALIMENT PHARM THER, V31, P874, DOI 10.1111/j.1365-2036.2010.04237.x
   BELLUZZI A, 1994, DIGEST DIS SCI, V39, P2589, DOI 10.1007/BF02087694
   Bennet SMP, 2018, GUT, V67, P872, DOI 10.1136/gutjnl-2016-313128
   Biedermann L, 2013, J CROHNS COLITIS, V7, P271, DOI 10.1016/j.crohns.2012.07.010
   Bodini G, 2019, NUTRITION, V67-68, DOI 10.1016/j.nut.2019.06.023
   Boneh RS, 2017, J CROHNS COLITIS, V11, P1205, DOI 10.1093/ecco-jcc/jjx071
   Borrelli O, 2006, CLIN GASTROENTEROL H, V4, P744, DOI 10.1016/j.cgh.2006.03.010
   Brotherton CS, 2016, CLIN GASTROENTEROL H, V14, P1130, DOI 10.1016/j.cgh.2015.12.029
   Burgis JC, 2016, WORLD J GASTROENTERO, V22, P2111, DOI 10.3748/wjg.v22.i6.2111
   Chandrasekaran A, 2019, CROHNS COLITIS 360, V360, P1
   Chiba Mitsuro, 2019, Perm J, V23, DOI 10.7812/TPP/18-220
   Chiba Mitsuro, 2017, Perm J, V21, P17, DOI 10.7812/TPP/17-009
   Chiba M, 2010, WORLD J GASTROENTERO, V16, P2484, DOI 10.3748/wjg.v16.i20.2484
   Chicco F, 2021, INFLAMM BOWEL DIS, V27, P1, DOI 10.1093/ibd/izaa097
   Chutkan R, 2017, AM J GASTROENTEROL, V112, pS1479, DOI 10.14309/00000434-201710001-02724
   Cohen SA, 2014, J PEDIATR GASTR NUTR, V59, P516, DOI 10.1097/MPG.0000000000000449
   Cox SR, 2020, GASTROENTEROLOGY, V158, P176, DOI 10.1053/j.gastro.2019.09.024
   Crohn's & Colitis Foundation, HOM
   de Sire R, 2021, CLIN EXP GASTROENTER, V14, P493, DOI 10.2147/CEG.S267172
   Dichi I, 2000, NUTRITION, V16, P87, DOI 10.1016/S0899-9007(99)00231-2
   Dong C, 2020, J CROHNS COLITIS, V14, pS015
   Dryden GW, 2013, INFLAMM BOWEL DIS, V19, P1904, DOI 10.1097/MIB.0b013e31828f5198
   El Amrousy D, 2021, J CLIN GASTROENTEROL, V55, P815, DOI 10.1097/MCG.0000000000001443
   Estruch R, 2018, NEW ENGL J MED, V378, DOI [10.1056/nejmoa1800389, 10.1056/NEJMoa1800389]
   Feagan BG, 2008, JAMA-J AM MED ASSOC, V299, P1690, DOI 10.1001/jama.299.14.1690
   Fernández-Bañares F, 1999, AM J GASTROENTEROL, V94, P427, DOI 10.1111/j.1572-0241.1999.872_a.x
   Fritsch J, 2021, CLIN GASTROENTEROL H, V19, P1189, DOI 10.1016/j.cgh.2020.05.026
   Garg M, 2018, J CROHNS COLITIS, V12, P963, DOI 10.1093/ecco-jcc/jjy052
   Gearry RB, 2009, J CROHNS COLITIS, V3, P8, DOI 10.1016/j.crohns.2008.09.004
   Gehring J, 2021, J NUTR, V151, P120, DOI 10.1093/jn/nxaa196
   Godny L, 2020, EUR J NUTR, V59, P3183, DOI 10.1007/s00394-019-02158-3
   Gonçalves P, 2018, INFLAMM BOWEL DIS, V24, P558, DOI 10.1093/ibd/izx029
   Grogan JL, 2012, INFLAMM BOWEL DIS, V18, P246, DOI 10.1002/ibd.21690
   Grover Z, 2014, J GASTROENTEROL, V49, P638, DOI 10.1007/s00535-013-0815-0
   Halmos EP, 2016, CLIN TRANSL GASTROEN, V7, DOI 10.1038/ctg.2016.22
   Halpin SJ, 2012, AM J GASTROENTEROL, V107, P1474, DOI 10.1038/ajg.2012.260
   Hanai H, 2006, CLIN GASTROENTEROL H, V4, P1502, DOI 10.1016/j.cgh.2006.08.008
   HAWTHORNE AB, 1992, GUT, V33, P922, DOI 10.1136/gut.33.7.922
   Holt DQ, 2017, J HUM NUTR DIET, V30, P66, DOI 10.1111/jhn.12400
   Jansen I, 2016, BRIT J NUTR, V116, P1061, DOI 10.1017/S0007114516003044
   Jantchou P, 2010, AM J GASTROENTEROL, V105, P2195, DOI 10.1038/ajg.2010.192
   John S, 2010, EUR J GASTROEN HEPAT, V22, P602, DOI 10.1097/MEG.0b013e3283352d05
   Jorgensen SP, 2010, ALIMENT PHARM THER, V32, P377, DOI 10.1111/j.1365-2036.2010.04355.x
   Casanova MJ, 2017, J CROHNS COLITIS, V11, P1430, DOI 10.1093/ecco-jcc/jjx102
   Jowett SL, 2004, GUT, V53, P1479, DOI 10.1136/gut.2003.024828
   Kakodkar S, 2015, J ACAD NUTR DIET, V115, P1226, DOI 10.1016/j.jand.2015.04.016
   Kamm MA, 2017, LANCET, V390, P2741, DOI 10.1016/S0140-6736(17)32669-7
   Kamp KJ, 2021, J HUM NUTR DIET, V34, P257, DOI 10.1111/jhn.12786
   Kappelman MD, 2007, CLIN GASTROENTEROL H, V5, P1424, DOI 10.1016/j.cgh.2007.07.012
   Kargin D, 2019, NUTRIENTS, V11, DOI 10.3390/nu11122991
   Kedia Saurabh, 2017, World J Gastrointest Pharmacol Ther, V8, P147, DOI 10.4292/wjgpt.v8.i2.147
   Khalili H, 2020, GUT, V69, P1637, DOI 10.1136/gutjnl-2019-319505
   Knight-Sepulveda Karina, 2015, Gastroenterol Hepatol (N Y), V11, P511
   Konijeti GG, 2017, INFLAMM BOWEL DIS, V23, P2054, DOI 10.1097/MIB.0000000000001221
   Kuang R, 2022, CURR OPIN GASTROEN, V38, P168, DOI 10.1097/MOG.0000000000000810
   Lang A, 2015, CLIN GASTROENTEROL H, V13, P1444, DOI 10.1016/j.cgh.2015.02.019
   Langhorst J, 2013, ALIMENT PHARM THER, V38, P490, DOI 10.1111/apt.12397
   Langmead L, 2004, ALIMENT PHARM THER, V19, P739, DOI 10.1111/j.1365-2036.2004.01902.x
   Lee J., 2019, CURR DEV NUTR, V3
   Levine A, 2019, GASTROENTEROLOGY, V157, P440, DOI 10.1053/j.gastro.2019.04.021
   Lewis JD, 2021, GASTROENTEROLOGY, V161, P837, DOI 10.1053/j.gastro.2021.05.047
   Lo CH, 2021, CLIN GASTROENTEROL H, V19, P87, DOI 10.1016/j.cgh.2020.02.047
   Loeschke K, 1996, DIGEST DIS SCI, V41, P2087, DOI 10.1007/BF02093614
   Mentella MC, 2019, NUTRIENTS, V11, DOI 10.3390/nu11092059
   Middleton SJ, 2002, ALIMENT PHARM THER, V16, P1131, DOI 10.1046/j.1365-2036.2002.01286.x
   Miheller P, 2009, INFLAMM BOWEL DIS, V15, P1656, DOI 10.1002/ibd.20947
   Miller T, 2018, CURR OPIN PEDIATR, V30, P671, DOI 10.1097/MOP.0000000000000660
   Mitrev N, 2021, BMJ OPEN GASTROENTER, V8, DOI 10.1136/bmjgast-2021-000745
   Narula N, 2021, BMJ-BRIT MED J, V374, DOI 10.1136/bmj.n1554
   Narula N, 2018, COCHRANE DB SYST REV, DOI 10.1002/14651858.CD000542.pub3
   Nielsen AA, 2005, ALIMENT PHARM THER, V22, P1121, DOI 10.1111/j.1365-2036.2005.02698.x
   Nutritional Therapy for IBD, WHAT IS NUTR THER
   Obih C, 2016, NUTRITION, V32, P418, DOI 10.1016/j.nut.2015.08.025
   Olendzki BC, 2014, NUTR J, V13, DOI 10.1186/1475-2891-13-5
   Opstelten JL, 2018, INFLAMM BOWEL DIS, V24, P633, DOI 10.1093/ibd/izx050
   Papada E, 2020, EUR J NUTR, V59, P1115, DOI 10.1007/s00394-019-01972-z
   Pedersen N, 2017, WORLD J GASTROENTERO, V23, P3356, DOI 10.3748/wjg.v23.i18.3356
   Prince AC, 2016, INFLAMM BOWEL DIS, V22, P1129, DOI 10.1097/MIB.0000000000000708
   Racine A, 2016, INFLAMM BOWEL DIS, V22, P345, DOI 10.1097/MIB.0000000000000638
   Riccio P, 2018, NEUROTHERAPEUTICS, V15, P75, DOI 10.1007/s13311-017-0581-4
   Romano C, 2005, WORLD J GASTROENTERO, V11, P7118, DOI 10.3748/wjg.v11.i45.7118
   Sarbagili-Shabat C, 2021, NUTRIENTS, V13, DOI 10.3390/nu13113736
   Scaioli E, 2018, CLIN GASTROENTEROL H, V16, P1268, DOI 10.1016/j.cgh.2018.01.036
   Seidner DL, 2005, CLIN GASTROENTEROL H, V3, P358, DOI 10.1016/S1542-3565(04)00672-X
   Shaoul R, 2018, J PEDIATR GASTR NUTR, V66, P378, DOI 10.1097/MPG.0000000000001785
   Sharifi A, 2016, SAUDI J GASTROENTERO, V22, P316, DOI 10.4103/1319-3767.187606
   Shivashankar R, 2017, CLIN GASTROENTEROL H, V15, P857, DOI 10.1016/j.cgh.2016.10.039
   Shoda R, 1996, AM J CLIN NUTR, V63, P741, DOI 10.1093/ajcn/63.5.741
   Sigall-Boneh R, 2014, INFLAMM BOWEL DIS, V20, P1353, DOI 10.1097/MIB.0000000000000110
   Singla V, 2014, J CROHNS COLITIS, V8, P208, DOI 10.1016/j.crohns.2013.08.006
   Staudacher HM, 2017, GASTROENTEROLOGY, V153, P936, DOI 10.1053/j.gastro.2017.06.010
   STENSON WF, 1992, ANN INTERN MED, V116, P609, DOI 10.7326/0003-4819-116-8-609
   Strisciuglio C, 2020, NUTRIENTS, V12, DOI 10.3390/nu12103206
   Sugimoto K, 2020, J CROHNS COLITIS, V14, P1693, DOI 10.1093/ecco-jcc/jjaa097
   Suskind DL, 2020, NUTRIENTS, V12, DOI 10.3390/nu12123749
   Suskind DL, 2018, J CLIN GASTROENTEROL, V52, P155, DOI 10.1097/MCG.0000000000000772
   Suskind DL, 2016, DIGEST DIS SCI, V61, P3255, DOI 10.1007/s10620-016-4307-y
   Suskind DL, 2014, J PEDIATR GASTR NUTR, V58, P87, DOI 10.1097/MPG.0000000000000103
   Szczubelek M, 2021, NUTRIENTS, V13, DOI 10.3390/nu13114112
   Tang CY, 2021, NUTRIENTS, V13, DOI 10.3390/nu13082623
   Uchiyama K, 2010, INFLAMM BOWEL DIS, V16, P1696, DOI 10.1002/ibd.21251
   UMass Chan Medical School Center for Applied Nutrition, INFLAMMATORY BOWEL D
   Varghese T., 2000, BRIT J SURG, V87, P73
   Wahbeh GT, 2017, J PEDIATR GASTR NUTR, V65, P289, DOI 10.1097/MPG.0000000000001619
   Whelan K, 2021, AM J CLIN NUTR, V113, P832, DOI 10.1093/ajcn/nqaa395
   Yanai H, 2022, LANCET GASTROENTEROL, V7, P49, DOI 10.1016/S2468-1253(21)00299-5
   Zallot C, 2013, INFLAMM BOWEL DIS, V19, P66, DOI 10.1002/ibd.22965
NR 122
TC 7
Z9 7
U1 4
U2 16
PU LIPPINCOTT WILLIAMS & WILKINS
PI PHILADELPHIA
PA TWO COMMERCE SQ, 2001 MARKET ST, PHILADELPHIA, PA 19103 USA
SN 0267-1379
EI 1531-7056
J9 CURR OPIN GASTROEN
JI Curr. Opin. Gastroenterol.
PD JUL
PY 2022
VL 38
IS 4
BP 358
EP 372
DI 10.1097/MOG.0000000000000850
PG 15
WC Gastroenterology & Hepatology
WE Science Citation Index Expanded (SCI-EXPANDED)
SC Gastroenterology & Hepatology
GA 2O2NP
UT WOS:000818901500007
PM 35762695
OA Green Accepted
DA 2024-01-22
ER

PT J
AU Denson, LA
   Long, MD
   McGovern, DPB
   Kugathasan, S
   Wu, GD
   Young, VB
   Pizarro, TT
   de Zoeten, EF
   Stappenbeck, TS
   Plevy, SE
   Abraham, C
   Nusrat, A
   Jobin, C
   McCole, DF
   Siegel, CA
   Higgins, PDR
   Herfarth, HH
   Hyams, J
   Sandborn, WJ
   Loftus, EV
   Kappelman, MD
   Lewis, JD
   Parkos, CA
   Sartor, RB
AF Denson, Lee A.
   Long, Millie D.
   McGovern, Dermot P. B.
   Kugathasan, Subra
   Wu, Gary D.
   Young, Vincent B.
   Pizarro, Theresa T.
   de Zoeten, Edwin F.
   Stappenbeck, Thaddeus S.
   Plevy, Scott E.
   Abraham, Clara
   Nusrat, Asma
   Jobin, Christian
   McCole, Declan F.
   Siegel, Corey A.
   Higgins, Peter D. R.
   Herfarth, Hans H.
   Hyams, Jeffrey
   Sandborn, William J.
   Loftus, Edward V., Jr.
   Kappelman, Michael D.
   Lewis, James D.
   Parkos, Charles A.
   Sartor, R. Balfour
CA Challenges Workgrp
TI Challenges in IBD Research: Update on Progress and Prioritization of the
   CCFA's Research Agenda
SO INFLAMMATORY BOWEL DISEASES
LA English
DT Article
DE Crohn's disease; ulcerative colitis; genetics; epidemiology; microbiome;
   epithelial cells; innate immunity; adaptive immunity; diagnosis; medical
   therapy
ID NONMELANOMA SKIN-CANCER; CROHNS-DISEASE; CELLS; RISK; ASSOCIATION;
   SUSCEPTIBILITY; INFLIXIMAB; COMMENSAL
C1 [Denson, Lee A.] Cincinnati Childrens Hosp Med Ctr, Dept Pediat, Div Pediat Gastroenterol, Cincinnati, OH USA.
   [Denson, Lee A.] Univ Cincinnati, Coll Med, Cincinnati, OH USA.
   [Long, Millie D.; Plevy, Scott E.; Jobin, Christian; Herfarth, Hans H.; Sartor, R. Balfour] Univ N Carolina, Dept Med, Div Gastroenterol & Hepatol, Chapel Hill, NC 27599 USA.
   [McGovern, Dermot P. B.] Cedars Sinai Med Ctr, F Widjaja Inflammatory Bowel & Immunobiol Res Ins, Los Angeles, CA 90048 USA.
   [Kugathasan, Subra] Emory Univ, Sch Med, Dept Pediat, Div Gastroenterol Hepatol & Nutr, Atlanta, GA USA.
   [Wu, Gary D.] Univ Penn, Sch Med, Div Gastroenterol, Philadelphia, PA 19104 USA.
   [Young, Vincent B.] Univ Michigan, Dept Internal Med, Infect Dis Div, Ann Arbor, MI 48109 USA.
   [Pizarro, Theresa T.] Case Western Reserve Univ, Sch Med, Dept Pathol, Cleveland, OH 44106 USA.
   [de Zoeten, Edwin F.] Childrens Hosp Colorado, Digest Hlth Inst, Denver, CO USA.
   [Stappenbeck, Thaddeus S.] Washington Univ, Sch Med, Dept Pathol & Immunol, St Louis, MO USA.
   [Abraham, Clara] Yale Univ, Dept Med, New Haven, CT 06520 USA.
   [Nusrat, Asma] Emory Univ, Sch Med, Dept Pathol, Atlanta, GA 30322 USA.
   [Jobin, Christian] Univ N Carolina, Dept Microbiol & Immunol, Chapel Hill, NC 27599 USA.
   [McCole, Declan F.; Sandborn, William J.] Univ Calif San Diego, Div Gastroenterol, La Jolla, CA 92093 USA.
   [Siegel, Corey A.] Dartmouth Hitchcock Med Ctr, Inflammatory Bowel Dis Ctr, Sect Gastroenterol & Hepatol, Lebanon, NH 03766 USA.
   [Higgins, Peter D. R.] Univ Michigan, Dept Internal Med, Div Gastroenterol & Hepatol, Ann Arbor, MI 48109 USA.
   [Hyams, Jeffrey] Connecticut Childrens Med Ctr, Dept Pediat, Hartford, CT USA.
   [Loftus, Edward V., Jr.] Mayo Clin, Div Gastroenterol & Hepatol, Rochester, MN USA.
   [Kappelman, Michael D.] Univ N Carolina, Dept Pediat, Div Gastroenterol & Hepatol, Chapel Hill, NC 27599 USA.
   [Lewis, James D.] Univ Penn, Raymond & Ruth Perelman Sch Med, Philadelphia, PA 19104 USA.
   [Parkos, Charles A.] Emory Univ, Sch Med, Dept Pathol & Lab Med, Epithelial Pathobiol & Mucosal Inflammat Res Unit, Atlanta, GA 30322 USA.
C3 Cincinnati Children's Hospital Medical Center; University System of
   Ohio; University of Cincinnati; University of North Carolina; University
   of North Carolina Chapel Hill; Cedars Sinai Medical Center; Emory
   University; University of Pennsylvania; University of Michigan System;
   University of Michigan; Case Western Reserve University; Children's
   Hospital Colorado; Washington University (WUSTL); Yale University; Emory
   University; University of North Carolina; University of North Carolina
   Chapel Hill; University of California System; University of California
   San Diego; Dartmouth College; University of Michigan System; University
   of Michigan; Connecticut Children's Medical Center; Mayo Clinic;
   University of North Carolina; University of North Carolina Chapel Hill;
   University of Pennsylvania; Emory University
RP Long, MD (通讯作者)，Univ N Carolina, Dept Med, Div Gastroenterol & Hepatol, Campus Box 7080, Chapel Hill, NC 27599 USA.
EM millie_long@med.unc.edu
RI Young, Vincent B/B-3179-2009; Young, Vincent Bensan/M-9916-2019; McCole,
   Declan/AAL-2454-2020; Loftus, Edward V/E-8304-2011; Sandborn,
   William/ABE-8342-2020; Parkos, Charles a/B-3896-2009; Herfarth,
   Hans/K-7547-2019; Higgins, Peter D.R./A-3511-2009
OI Young, Vincent B/0000-0003-3687-2364; Young, Vincent
   Bensan/0000-0003-3687-2364; Loftus, Edward V/0000-0001-7199-6851;
   Higgins, Peter D.R./0000-0003-1602-4341; de Zoeten,
   Edwin/0000-0002-0946-9759
FU NIDDK NIH HHS [R01 DK070875, UH3 DK083993] Funding Source: Medline;
   NIGMS NIH HHS [R01 GM097117] Funding Source: Medline
CR Atarashi K, 2011, SCIENCE, V331, P337, DOI 10.1126/science.1198469
   Bloomgren G, 2012, NEW ENGL J MED, V366, P1870, DOI 10.1056/NEJMoa1107829
   Cherrier M, 2012, CURR OPIN IMMUNOL, V24, P178, DOI 10.1016/j.coi.2012.02.003
   Coelho J, 2011, GUT, V60, P198, DOI 10.1136/gut.2010.222893
   de Vries HS, 2009, PLOS ONE, V4, DOI 10.1371/journal.pone.0007818
   Green ED, 2011, NATURE, V470, P204, DOI 10.1038/nature09764
   Gupta G, 2006, CLIN GASTROENTEROL H, V4, P1483, DOI 10.1016/j.cgh.2006.09.019
   Hall JA, 2008, IMMUNITY, V29, P637, DOI 10.1016/j.immuni.2008.08.009
   Hampe J, 2007, NAT GENET, V39, P207, DOI 10.1038/ng1954
   Hyams JS, 2010, AM J GASTROENTEROL, V105, P1430, DOI 10.1038/ajg.2009.759
   Ivanov II, 2008, CELL HOST MICROBE, V4, P337, DOI 10.1016/j.chom.2008.09.009
   Levine A, 2011, INFLAMM BOWEL DIS, V17, P1314, DOI 10.1002/ibd.21493
   Lichtenstein GR, 2006, CLIN GASTROENTEROL H, V4, P621, DOI 10.1016/j.cgh.2006.03.002
   Long MD, 2012, GASTROENTEROLOGY, V143, P390, DOI 10.1053/j.gastro.2012.05.004
   Long MD, 2010, CLIN GASTROENTEROL H, V8, P268, DOI 10.1016/j.cgh.2009.11.024
   Ogura Y, 2001, NATURE, V411, P603, DOI 10.1038/35079114
   Peyrin-Biroulet L, 2011, GASTROENTEROLOGY, V141, P1621, DOI 10.1053/j.gastro.2011.06.050
   Peyrin-Biroulet L, 2010, GUT, V59, P141, DOI 10.1136/gut.2009.187120
   Rioux JD, 2007, NAT GENET, V39, P596, DOI 10.1038/ng2032
   Round JL, 2011, SCIENCE, V332, P974, DOI 10.1126/science.1206095
   Sartor RB, 2008, GASTROENTEROLOGY, V134, P577, DOI 10.1053/j.gastro.2007.11.059
   Schnitzler F, 2009, GUT, V58, P492, DOI 10.1136/gut.2008.155812
   Siegel CA, 2009, CLIN GASTROENTEROL H, V7, P874, DOI 10.1016/j.cgh.2009.01.004
   Stenson WF, 2008, INFLAMM BOWEL DIS, V14, P687, DOI 10.1002/ibd.20371
   Symons A, 2012, MUCOSAL IMMUNOL, V5, P4, DOI 10.1038/mi.2011.51
   Talham GL, 1999, INFECT IMMUN, V67, P1992
   Thai A, 2010, J CROHNS COLITIS, V4, P511, DOI 10.1016/j.crohns.2010.05.006
   Uematsu S, 2008, NAT IMMUNOL, V9, P769, DOI 10.1038/ni.1622
   van Sommeren S, 2011, INFLAMM BOWEL DIS, V17, P1714, DOI 10.1002/ibd.21541
NR 29
TC 25
Z9 29
U1 0
U2 23
PU OXFORD UNIV PRESS INC
PI CARY
PA JOURNALS DEPT, 2001 EVANS RD, CARY, NC 27513 USA
SN 1078-0998
EI 1536-4844
J9 INFLAMM BOWEL DIS
JI Inflamm. Bowel Dis.
PD MAR-APR
PY 2013
VL 19
IS 4
BP 677
EP 682
DI 10.1097/MIB.0b013e31828134b3
PG 6
WC Gastroenterology & Hepatology
WE Science Citation Index Expanded (SCI-EXPANDED)
SC Gastroenterology & Hepatology
GA 110NT
UT WOS:000316451600011
PM 23448796
OA Green Accepted
DA 2024-01-22
ER

PT J
AU Kim, W
   Kang, B
   Kim, BW
   Kim, JS
   Lee, HM
   Lim, EJ
   Kim, JI
   Kang, BK
   Ji, JS
   Lee, BI
   Choi, H
AF Kim, Woohyeon
   Kang, Borami
   Kim, Byung-Wook
   Kim, Joon Sung
   Lee, Hae-Mi
   Lim, Eun-Joo
   Kim, Jong In
   Kang, Bong-Koo
   Ji, Jeong-Seon
   Lee, Bo-In
   Choi, Hwang
TI Crohn's Disease Initially Accompanied by Deep Vein Thrombosis and Ulnar
   Neuropathy without Metronidazole Exposure
SO GUT AND LIVER
LA English
DT Article
DE Crohn disease; Venous thrombosis; Mononeuropathies
ID INFLAMMATORY-BOWEL-DISEASE; VENOUS THROMBOSIS; RISK
AB Extraintestinal manifestations are not uncommon in Crohn's disease, and a thromboembolic event is a disastrous potential complication. Deep vein thrombosis is the most common manifestation of a thromboembolic event and typically occurs in association with active inflammatory disease. Peripheral neuropathy in Crohn's disease has rarely been reported and is considered an adverse effect of metronidazole therapy. Here, we describe a patient who was initially diagnosed with Crohn's disease complicated with deep vein thrombosis and ulnar neuropathy without metronidazole exposure. The simultaneous occurrence of these complications in the early stage of Crohn's disease has never been reported in the English literature. (Gut Liver 2013;7:252-254)
C1 [Kim, Woohyeon; Kang, Borami; Kim, Byung-Wook; Kim, Joon Sung; Lee, Hae-Mi; Lim, Eun-Joo; Kim, Jong In; Kang, Bong-Koo; Ji, Jeong-Seon; Lee, Bo-In; Choi, Hwang] Catholic Univ Korea, Coll Med, Incheon St Marys Hosp, Div Gastroenterol,Dept Internal Med, Inchon 403720, South Korea.
C3 Catholic University of Korea
RP Kim, BW (通讯作者)，Catholic Univ Korea, Coll Med, Incheon St Marys Hosp, Div Gastroenterol,Dept Internal Med, 56 Dongsu Ro, Inchon 403720, South Korea.
EM gastro@catholic.ac.kr
OI Kim, Byung-Wook/0000-0002-2290-4954
CR Benavente L, 2011, EUR J NEUROL, V18, P138, DOI 10.1111/j.1468-1331.2010.03095.x
   Bernstein CN, 2001, THROMB HAEMOSTASIS, V85, P430
   Danese S, 2005, WORLD J GASTROENTERO, V11, P7227, DOI 10.3748/wjg.v11.i46.7227
   Elsehety A, 1997, SOUTHERN MED J, V90, P606, DOI 10.1097/00007611-199706000-00005
   Gondim FAA, 2005, BRAIN, V128, P867, DOI 10.1093/brain/awh429
   Ha C, 2009, AM J GASTROENTEROL, V104, P1445, DOI 10.1038/ajg.2009.81
   Koutroubakis IE, 2001, AM J GASTROENTEROL, V96, P1325
   Miehsler W, 2004, GUT, V53, P542, DOI 10.1136/gut.2003.025411
   Pohl JF, 2009, INFLAMM BOWEL DIS, V15, P807, DOI 10.1002/ibd.20745
   SOUTO JC, 1995, DIGEST DIS SCI, V40, P1883, DOI 10.1007/BF02208650
   SriRajaskanthan R, 2005, EUR J GASTROEN HEPAT, V17, P697, DOI 10.1097/00042737-200507000-00001
   STAHLBERG D, 1991, SCAND J GASTROENTERO, V26, P219, DOI 10.3109/00365529109025034
NR 12
TC 2
Z9 2
U1 0
U2 1
PU EDITORIAL OFFICE GUT & LIVER
PI SEOUL
PA 305 LOTTE GOLD ROSE II, 890-59, DAECHI 4-DONG, GANGNAM-GU, SEOUL,
   135-839, SOUTH KOREA
SN 1976-2283
EI 2005-1212
J9 GUT LIVER
JI Gut Liver
PD MAR 15
PY 2013
VL 7
IS 2
BP 252
EP 254
DI 10.5009/gnl.2013.7.2.252
PG 3
WC Gastroenterology & Hepatology
WE Science Citation Index Expanded (SCI-EXPANDED)
SC Gastroenterology & Hepatology
GA 108OD
UT WOS:000316304300018
PM 23560164
OA gold, Green Published, Green Submitted
DA 2024-01-22
ER

PT J
AU Prosty, C
   Guirguis, J
   Chergui, M
   Afif, W
   Netchiporouk, E
AF Prosty, Connor
   Guirguis, Justina
   Chergui, May
   Afif, Waqqas
   Netchiporouk, Elena
TI Epidermolysis bullosa acquisita treated with ustekinumab: A case report
SO SAGE OPEN MEDICAL CASE REPORTS
LA English
DT Article
DE Epidermolysis bullosa acquisita; ustekinumab; autoimmune blistering
   disease; Crohn's disease
ID CROHNS-DISEASE; VII COLLAGEN
[truncated: 3,225,053 more chars]
