# Supplementary material for: Worldwide research trends in Crohn’s disease treatment over the past 2 decades: a bibliometric analysis
Source: Front Pharmacol. 2024 Oct 8;15:1441785. doi: 10.3389/fphar.2024.1441785 (PMC11493645; doi:10.3389/fphar.2024.1441785)
Supplement: Supplementary file 1 [file DataSheet1.zip › raw data 1/download_10.txt]

FN Clarivate Analytics Web of Science
VR 1.0
PT J
AU Sandborn, WJ
   Chen, JJ
   Kisfalvi, K
   Loftus, EV
   DHaens, G
   Candela, N
   Lasch, K
   Wolf, DC
   Uddin, SM
   Danese, S
AF Sandborn, William J.
   Chen, Jingjing
   Kisfalvi, Krisztina
   Loftus Jr, Edward, V
   DHaens, Geert
   Candela, Ninfa
   Lasch, Karen
   Wolf, Douglas C.
   Uddin, Sharif M.
   Danese, Silvio
TI Practical Primer Addressing Real-World Use Scenarios of Subcutaneous
   Vedolizumab in Ulcerative Colitis and Crohn's Disease: Post Hoc Analyses
   of VISIBLE Studies
SO CROHNS & COLITIS 360
LA English
DT Article
DE Crohn's disease; biologics; inflammation; ulcerative colitis
ID INFLAMMATORY-BOWEL-DISEASE; INDUCTION THERAPY; EFFICACY; SAFETY
AB Background: Vedolizumab, an anti-alpha(4)beta(7) integrin approved for intravenous (IV) treatment of moderately to severely active ulcerative colitis (UC) and Crohn's disease (CD), was evaluated as a subcutaneous (SC) formulation in maintenance therapy for UC and CD in phase 3 VISIBLE 1, 2, and open-label extension studies, and recently approved in Europe, Australia, and Canada. Our aim was to evaluate efficacy and safety of IV and SC vedolizumab in clinically relevant UC and CD scenarios.
   Methods: Post hoc data analyses from VISIBLE trials examined: (1) whether baseline characteristics predict clinical response to 2 vs 3 IV vedolizumab induction doses; (2) efficacy and safety of switching during maintenance vedolizumab IV to SC in patients with UC; (3) vedolizumab SC after treatment interruption of 1-46 weeks; (4) increasing dose frequency of vedolizumab SC from every 2 weeks (Q2W) to every week (QW) after disease worsening.
   Results: No baseline characteristics were identified as strong predictors of response to 2 vs 3 vedolizumab infusions. Most patients achieved clinical response after 2 or 3 doses of IV vedolizumab maintained with SC treatment. Clinical remission and response rates were maintained in patients transitioned from maintenance vedolizumab IV to SC treatment. Of patients with UC, >= 75% achieved response following resumption after dose interruption. Escalation to QW dosing resulted in >= 45% of patients regaining response after loss while receiving vedolizumab Q2W.
   Conclusions: Clinical real-world scenarios with vedolizumab SC were reviewed using VISIBLE studies data. Vedolizumab SC provides an additional dosing option for patients with UC and CD.
   Vedolizumab is an injectable medication currently administered intravenously to treat ulcerative colitis and Crohn's disease, 2 gastrointestinal diseases. Subcutaneous (under the skin) injection of vedolizumab gives patients an alternative option to receive their medication and obtain similar benefits.
C1 [Sandborn, William J.] Univ Calif San Diego, Div Gastroenterol, La Jolla, CA USA.
   [Chen, Jingjing; Kisfalvi, Krisztina] Takeda Dev Ctr Amer Inc, Dept Stat & Quantitat Sci, Cambridge, MA USA.
   [Loftus Jr, Edward, V] Mayo Clin, Coll Med & Sci, Div Gastroenterol & Hepatol, Rochester, MN USA.
   [DHaens, Geert] Amsterdam Univ Med Ctr, Dept Gastroenterol, Amsterdam, Netherlands.
   [Candela, Ninfa; Lasch, Karen; Uddin, Sharif M.] Takeda Pharmaceut USA Inc, Dept Gastroenterol, Lexington, MA USA.
   [Wolf, Douglas C.] Atlanta Gastroenterol Associates, Dept US Med, Atlanta, GA USA.
   [Danese, Silvio] IRCCS Osped San Raffaele, Gastroenterol & Digest Endoscopy, Milan, Italy.
   [Danese, Silvio] Univ Vita Salute San Raffaele, Milan, Italy.
   [Sandborn, William J.] UC San Diego Hlth, 9500 Gilman Dr,MC 0956, La Jolla, CA 92093 USA.
C3 University of California System; University of California San Diego;
   Takeda Pharmaceutical Company Ltd; Takeda Development Center Americas,
   Inc.; Mayo Clinic; Takeda Pharmaceutical Company Ltd; Takeda
   Pharmaceuticals USA Inc. (TPUSA); Vita-Salute San Raffaele University;
   IRCCS Ospedale San Raffaele; Vita-Salute San Raffaele University
RP Sandborn, WJ (通讯作者)，UC San Diego Hlth, 9500 Gilman Dr,MC 0956, La Jolla, CA 92093 USA.
EM wsandborn@health.ucsd.edu
RI Loftus, Edward/E-8304-2011
OI Loftus, Edward/0000-0001-7199-6851
FU Role of professional medical writers: Medical writing assistance was
   provided by Nicole Cooper, PhD, and Jennie G. Jacobson, PhD,
   CMPP<sup>TM</sup>, on behalf of Cadent, powered by Syneos Health (TM)
   Medical Communications, LLC. This assistance was funded; Takeda
   Pharmaceuticals U.S.A., Inc.
FX Role of professional medical writers: Medical writing assistance was
   provided by Nicole Cooper, PhD, and Jennie G. Jacobson, PhD,
   CMPP<SUP>TM</SUP>, on behalf of Cadent, powered by Syneos Health (TM)
   Medical Communications, LLC. This assistance was funded by Takeda
   Pharmaceuticals U.S.A., Inc.
CR Allen PB, 2010, BMC GASTROENTEROL, V10, DOI 10.1186/1471-230X-10-1
   [Anonymous], VED SUMM PROD CHAR
   Armuzzi A, 2020, PLOS ONE, V15, DOI 10.1371/journal.pone.0227914
   Baumgart DC, 2016, ALIMENT PHARM THER, V43, P1090, DOI 10.1111/apt.13594
   Bergqvist V, 2022, ALIMENT PHARM THER, V55, P1389, DOI 10.1111/apt.16927
   Chaparro M, 2018, ALIMENT PHARM THER, V48, P839, DOI 10.1111/apt.14930
   Dulai PS, 2020, CLIN GASTROENTEROL H, V18, P2952, DOI 10.1016/j.cgh.2020.02.010
   Dulai PS, 2018, GASTROENTEROLOGY, V155, P687, DOI 10.1053/j.gastro.2018.05.039
   Dulai PS, 2016, AM J GASTROENTEROL, V111, P1147, DOI 10.1038/ajg.2016.236
   Edel Y, 2020, ISR MED ASSOC J, V22, P154
   Kopylov U, 2017, INFLAMM BOWEL DIS, V23, P404, DOI 10.1097/MIB.0000000000001039
   Lenti MV, 2018, DIGEST LIVER DIS, V50, P1299, DOI 10.1016/j.dld.2018.07.007
   Loftus EV, 2017, J CROHNS COLITIS, V11, P400, DOI 10.1093/ecco-jcc/jjw177
   Perry C, 2021, DIGEST DIS SCI, V66, P2051, DOI 10.1007/s10620-020-06486-x
   Qiu Y, 2017, J GASTROENTEROL, V52, P535, DOI 10.1007/s00535-017-1324-3
   Remy C, 2022, J CLIN MED, V11, DOI 10.3390/jcm11247296
   Rosario M, 2015, ALIMENT PHARM THER, V42, P188, DOI 10.1111/apt.13243
   Sandborn WJ, 2020, GASTROENTEROLOGY, V158, P562, DOI 10.1053/j.gastro.2019.08.027
   Sandborn WJ, 2013, NEW ENGL J MED, V369, P711, DOI 10.1056/NEJMoa1215739
   Sands BE, 2014, GASTROENTEROLOGY, V147, P618, DOI 10.1053/j.gastro.2014.05.008
   Scarpato S, 2010, RHEUMATOLOGY, V49, P289, DOI 10.1093/rheumatology/kep354
   Shelton E, 2015, INFLAMM BOWEL DIS, V21, P2879, DOI 10.1097/MIB.0000000000000561
   Soler D, 2009, J PHARMACOL EXP THER, V330, P864, DOI 10.1124/jpet.109.153973
   Stallmach A, 2016, ALIMENT PHARM THER, V44, P1199, DOI 10.1111/apt.13813
   Stoner KL, 2015, PATIENT, V8, P145, DOI 10.1007/s40271-014-0075-y
   Ventress E, 2022, J CROHNS COLITIS, V16, P911, DOI 10.1093/ecco-jcc/jjab224
   Vermeire S, 2022, J CROHNS COLITIS, V16, P27, DOI 10.1093/ecco-jcc/jjab133
   Vermeire S, 2020, AM J GASTROENTEROL, V115, pS327
   Vermeire S, 2017, J CROHNS COLITIS, V11, P412, DOI 10.1093/ecco-jcc/jjw176
   Volkers A, 2022, ALIMENT PHARM THER, V56, P1044, DOI 10.1111/apt.17153
   Wiken TH, 2023, SCAND J GASTROENTERO, DOI 10.1080/00365521.2023.2176252
   Wyant T, 2021, J CLIN PHARMACOL, V61, P1174, DOI 10.1002/jcph.1877
NR 32
TC 0
Z9 0
U1 0
U2 0
PU OXFORD UNIV PRESS
PI OXFORD
PA GREAT CLARENDON ST, OXFORD OX2 6DP, ENGLAND
EI 2631-827X
J9 CROHNS COLITIS 360
JI Crohns Colitis 360
PD JUL 1
PY 2023
VL 5
IS 3
AR otad034
DI 10.1093/crocol/otad034
PG 13
WC Gastroenterology & Hepatology
WE Emerging Sources Citation Index (ESCI)
SC Gastroenterology & Hepatology
GA P9XO4
UT WOS:001054140600001
PM 37636008
OA Green Published, gold
DA 2024-01-22
ER

PT J
AU Azzam, N
   Aljebreen, A
   Alharbi, O
   Charabaty, A
   Alanazi, M
   Alkuwaykibi, N
   Alfaraidi, J
   Bashamil, A
   Almansour, T
   Almadi, M
AF Azzam, Nahla
   Aljebreen, Abdulrahman
   Alharbi, Othman
   Charabaty, Aline
   Alanazi, Mohammed
   Alkuwaykibi, Nashmi
   Alfaraidi, Jowaher
   Bashamil, Ahmad
   Almansour, Tarik
   Almadi, Majid
TI Impact of infliximab therapeutic drug level monitoring on outcomes of
   patients with inflammatory bowel disease: A real-world experience from a
   Middle Eastern cohort
SO ARAB JOURNAL OF GASTROENTEROLOGY
LA English
DT Article
DE Inflammatory bowel disease; Crohn?s disease; Ulcerative colitis; Trough
   levels; Antibodies toward infliximab
ID CROHNS-DISEASE; MAINTENANCE INFLIXIMAB; ANTIBODIES; INTENSIFICATION;
   ASSOCIATION; THRESHOLDS; EFFICACY
AB Background and study aim: Therapeutic drug monitoring (TDM) through measurement of infliximab (IFX) trough levels and antibodies to infliximab (ATI) is performed to guide IFX intensification strategies and improve its efficacy. We conducted this study to explore the relationship between clinical and endoscopic/radiological remission and IFX and ATI levels in patients with inflammatory bowel disease (IBD) treated with IFX and to evaluate the appropriateness of treatment decision post TDM. Patients and methods: This was a cross-sectional study of a cohort of adult patients with IBD. Serum IFX trough concentrations and ATI were measured. Results: A total of 129 patients [104] with ulcerative colitis (UC) and 25 with Crohn?s disease (CD)] were included in this study, of whom 61.2% were men. The mean disease duration was 6.7 years, and 72% of patients with UC had extensive colitis. The mean serum IFX trough level was 4.1 mg/mL; the IFX trough levels were subtherapeutic in 75 patients (58%), therapeutic in 37 patients (29%), and supratherapeutic in 17 patients (13%). Positivity to ATI was found in 16 patients (12.4%). Only 43 patients (33.3%) underwent an appropriate change in therapy after TDM, patients with penetrating CD disease had low IFX levels and higher C-reactive protein levels at 12 months before TDM. Conclusions: Patients with IBD with therapeutic IFX levels tend to have increased endoscopic/radiological remission rates. However, an appropriate change in management based on TDM was absent in the majority of patients, potentially reflecting the need to have a dashboard to support and guide clinicians in decision-making. ? 2021 Pan-Arab Association of Gastroenterology. Published by Elsevier B.V. All rights reserved.
C1 [Azzam, Nahla; Aljebreen, Abdulrahman; Alharbi, Othman; Alanazi, Mohammed; Alkuwaykibi, Nashmi; Alfaraidi, Jowaher; Bashamil, Ahmad; Almansour, Tarik; Almadi, Majid] King Saud Univ, Dept Med, Div Gastroenterol, Riyadh, Saudi Arabia.
   [Charabaty, Aline] Johns Hopkins Med, Dept Internal Med, Div Gastroenterol, Washington, DC USA.
   [Almadi, Majid] McGill Univ, Montreal Gen Hosp, Hlth Ctr, Div Gastroenterol, Montreal, PQ, Canada.
C3 King Saud University; Johns Hopkins University; Johns Hopkins Medicine;
   McGill University
RP Azzam, N (通讯作者)，King Saud Univ, Dept Med, Riyadh 12372, Saudi Arabia.
EM nazzam@ksu.edu.sa
RI Almadi, Majid Abdulrahman/K-7819-2017; Almadi, Majid
   Abdulrahman/ITV-5403-2023; Azzam, Nahla/AAY-7907-2021
OI Almadi, Majid Abdulrahman/0000-0001-9917-2758; Almadi, Majid
   Abdulrahman/0000-0001-9917-2758; Azzam, Nahla/0000-0002-2097-289X;
   Bashmail, Ahmed/0000-0002-2052-136X; ALjebreen,
   Abdulrahman/0000-0001-5666-9588
CR Adedokun OJ, 2014, GASTROENTEROLOGY, V147, P1296, DOI 10.1053/j.gastro.2014.08.035
   Arias MT, 2015, CLIN GASTROENTEROL H, V13, P531, DOI 10.1016/j.cgh.2014.07.055
   Ben-Horin S, 2011, ALIMENT PHARM THER, V33, P987, DOI 10.1111/j.1365-2036.2011.04612.x
   Chaparro M, 2012, J CROHNS COLITIS, V6, P62, DOI 10.1016/j.crohns.2011.07.005
   Chaparro M, 2019, DIGEST DIS SCI, V64, P846, DOI 10.1007/s10620-018-5362-3
   Colombel JF, 2019, CLIN GASTROENTEROL H, V17, P1525, DOI 10.1016/j.cgh.2018.09.033
   Cornillie F, 2014, GUT, V63, P1721, DOI 10.1136/gutjnl-2012-304094
   D'Haens G, 2018, GASTROENTEROLOGY, V154, P1343, DOI 10.1053/j.gastro.2018.01.004
   Ding NS, 2016, ALIMENT PHARM THER, V43, P30, DOI 10.1111/apt.13445
   Feuerstein JD, 2017, GASTROENTEROLOGY, V153, P827, DOI 10.1053/j.gastro.2017.07.032
   Hanauer SB, 2002, LANCET, V359, P1541, DOI 10.1016/S0140-6736(02)08512-4
   Kennedy NA, 2019, LANCET GASTROENTEROL, V4, P341, DOI 10.1016/S2468-1253(19)30012-3
   Lee MWM, 2016, PATHOLOGY, V48, P608, DOI 10.1016/j.pathol.2016.07.001
   Marits P, 2014, J CROHNS COLITIS, V8, P881, DOI 10.1016/j.crohns.2014.01.009
   Mitchell RA, 2016, CAN J GASTROENTEROL, V2016, DOI 10.1155/2016/5203898
   Mould DR, 2018, AAPS J, V20, DOI 10.1208/s12248-018-0237-2
   Negoescu DM, 2020, INFLAMM BOWEL DIS, V26, P103, DOI 10.1093/ibd/izz113
   Papamichael K, 2019, CLIN GASTROENTEROL H, V17, P1655, DOI 10.1016/j.cgh.2019.03.037
   Papamichael K, 2018, J CROHNS COLITIS, V12, P804, DOI 10.1093/ecco-jcc/jjy039
   Papamichael K, 2017, CLIN GASTROENTEROL H, V15, P1580, DOI 10.1016/j.cgh.2017.03.031
   Papamichael K, 2016, CLIN GASTROENTEROL H, V14, P543, DOI 10.1016/j.cgh.2015.11.014
   Paul S, 2013, INFLAMM BOWEL DIS, V19, P2568, DOI 10.1097/MIB.0b013e3182a77b41
   Peyrin-Biroulet L, 2015, AM J GASTROENTEROL, V110, P1324, DOI 10.1038/ajg.2015.233
   Roblin X, 2017, INFLAMM BOWEL DIS, V23, P2048, DOI 10.1097/MIB.0000000000001223
   Seow CH, 2010, GUT, V59, P49, DOI 10.1136/gut.2009.183095
   Steenholdt C, 2014, AM J GASTROENTEROL, V109, P1055, DOI 10.1038/ajg.2014.106
   Steenholdt C, 2014, GUT, V63, P919, DOI 10.1136/gutjnl-2013-305279
   Steenholdt C, 2011, SCAND J GASTROENTERO, V46, P310, DOI 10.3109/00365521.2010.536254
   Ungar B, 2016, CLIN GASTROENTEROL H, V14, P550, DOI 10.1016/j.cgh.2015.10.025
   van Hoeve K, 2018, J CROHNS COLITIS, V12, P1316, DOI 10.1093/ecco-jcc/jjy111
   Van Stappen T, 2016, CLIN TRANSL GASTROEN, V7, DOI 10.1038/ctg.2016.62
   Vande Casteele N, 2015, GASTROENTEROLOGY, V148, P1320, DOI 10.1053/j.gastro.2015.02.031
   Vaughn BP, 2014, INFLAMM BOWEL DIS, V20, P1996, DOI 10.1097/MIB.0000000000000156
   Yanai H, 2011, AM J GASTROENTEROL, V106, P685, DOI 10.1038/ajg.2011.103
   Yarur AJ, 2016, INFLAMM BOWEL DIS, V22, P409, DOI 10.1097/MIB.0000000000000689
NR 35
TC 1
Z9 1
U1 1
U2 3
PU ELSEVIER
PI AMSTERDAM
PA RADARWEG 29, 1043 NX AMSTERDAM, NETHERLANDS
SN 1687-1979
EI 2090-2387
J9 ARAB J GASTROENTEROL
JI Arab J. Gastroenterol.
PD MAR
PY 2021
VL 22
IS 1
BP 66
EP 72
DI 10.1016/j.ajg.2021.01.001
EA APR 2021
PG 7
WC Gastroenterology & Hepatology
WE Science Citation Index Expanded (SCI-EXPANDED)
SC Gastroenterology & Hepatology
GA RX4TN
UT WOS:000647217900012
PM 33632623
DA 2024-01-22
ER

PT J
AU Dore, MP
   Rocchi, C
   Longo, NP
   Scanu, AM
   Vidili, G
   Padedda, F
   Pes, GM
AF Dore, Maria Pina
   Rocchi, Chiara
   Longo, Nunzio Pio
   Scanu, Antonio Mario
   Vidili, Gianpaolo
   Padedda, Federica
   Pes, Giovanni Mario
TI Effect of Probiotic Use on Adverse Events in Adult Patients with
   Inflammatory Bowel Disease: a Retrospective Cohort Study
SO PROBIOTICS AND ANTIMICROBIAL PROTEINS
LA English
DT Article
DE Crohn's disease; Ulcerative colitis; Systemic steroids; Hospitalization;
   Surgery; Adjuvant therapy
ID ACTIVE ULCERATIVE-COLITIS; ESCHERICHIA-COLI; CROHNS-DISEASE;
   SACCHAROMYCES-BOULARDII; MAINTAINING REMISSION; NATURAL-HISTORY;
   METAANALYSIS; BACTERIA; EFFICACY
AB Alterations of intestinal microflora are involved in the pathogenesis and natural history of inflammatory bowel diseases (IBDs). Manipulation of human gut microbiota with probiotics may be a therapeutic option. In this retrospective cohort study, the benefits of probiotic use in reducing adverse events were analyzed. Data from clinical charts of IBD patients followed up for at least 36 months were retrieved. The occurrence of adverse events including the need for systemic steroids, hospitalization, and surgery related to IBD was analyzed according to age, gender, body mass index, treatments, IBD phenotype, disease duration, and probiotic use. The amount of probiotic use was calculated as the ratio of time under probiotic treatment to the disease duration starting from the date of the first probiotic administration and expressed as a percentage. Patients were stratified according to the percentage of probiotic use as <= 24%, 25-74%, and >= 75%, and the number of adverse events per patient-years was calculated. Results were adjusted for Crohn's disease (CD) and ulcerative colitis (UC) by multivariate analysis including study variables. Data from 200 patients (78 CD, 122 UC; 117 females; mean age 40.6 +/- 15.3 years; mean disease duration 12.1 +/- 8.7 years) were available. CD patients taking probiotics for 25-74% of the disease duration experienced a 64% reduction in total adverse events. The need for systemic steroids, hospitalization, and surgery dropped to zero events per person-year in UC patients and decreased by 93% (p < 0.001) in CD patients taking probiotics for >= 75% of the disease duration. Our findings suggest that the use of probiotics may be an additional therapeutic tool in patients with IBD.
C1 [Dore, Maria Pina; Rocchi, Chiara; Longo, Nunzio Pio; Scanu, Antonio Mario; Vidili, Gianpaolo; Padedda, Federica; Pes, Giovanni Mario] Univ Sassari, Dept Surg & Expt Med Sci, Viale San Pietro 43, I-07100 Sassari, Italy.
   [Dore, Maria Pina] Baylor Coll Med, One Baylor Plaza, Houston, TX 77030 USA.
   [Dore, Maria Pina] Clin Med, Viale S Pietro 8, I-07100 Sassari, Italy.
C3 University of Sassari; Baylor College of Medicine
RP Dore, MP (通讯作者)，Univ Sassari, Dept Surg & Expt Med Sci, Viale San Pietro 43, I-07100 Sassari, Italy.; Dore, MP (通讯作者)，Baylor Coll Med, One Baylor Plaza, Houston, TX 77030 USA.; Dore, MP (通讯作者)，Clin Med, Viale S Pietro 8, I-07100 Sassari, Italy.
EM mpdore@uniss.it
RI Scanu, Antonio Mario/D-8984-2012; Dore, Maria P/K-8391-2012; Pes,
   Giovanni Mario/AAH-3340-2019; DORE, Maria Pina/AAV-7918-2021; VIDILI,
   GIANPAOLO/JWP-7510-2024
OI Scanu, Antonio Mario/0000-0001-7878-1167; Pes, Giovanni
   Mario/0000-0003-3265-2823; DORE, Maria Pina/0000-0001-7305-3531; VIDILI,
   GIANPAOLO/0000-0002-8903-5829
CR Beaugerie L, 2019, CLIN GASTROENTEROL H, V17, P370, DOI 10.1016/j.cgh.2018.07.013
   Bourreille A, 2013, CLIN GASTROENTEROL H, V11, P982, DOI 10.1016/j.cgh.2013.02.021
   Derwa Y, 2017, ALIMENT PHARM THER, V46, P389, DOI 10.1111/apt.14203
   Efron B, 1993, INTRO BOOTSTRAP, DOI DOI 10.1201/9780429246593
   Elbanna K, 2018, SCI REP-UK, V8, DOI 10.1038/s41598-018-31006-3
   Elinav E, 2011, CELL, V145, P745, DOI 10.1016/j.cell.2011.04.022
   Fiocchi C, 2015, J GASTROEN HEPATOL, V30, P12, DOI 10.1111/jgh.12751
   Ganji-Arjenaki M, 2018, J CELL PHYSIOL, V233, P2091, DOI 10.1002/jcp.25911
   Garrett WS, 2007, CELL, V131, P33, DOI 10.1016/j.cell.2007.08.017
   Guslandi M, 2000, DIGEST DIS SCI, V45, P1462, DOI 10.1023/A:1005588911207
   Höltzel A, 2000, ANGEW CHEM INT EDIT, V39, P2766
   Kato K, 2004, ALIMENT PHARM THER, V20, P1133, DOI 10.1111/j.1365-2036.2004.02268.x
   Katz M, 2012, OXFORD HDB ORG SOCIA, DOI [10.1017/CBO9780511616761, DOI 10.1017/CB09780511616761]
   Koretz RL, 2018, AM J GASTROENTEROL, V113, P1125, DOI 10.1038/s41395-018-0138-0
   Kruis W, 1997, ALIMENT PHARM THER, V11, P853, DOI 10.1046/j.1365-2036.1997.00225.x
   Kruis W, 2004, GUT, V53, P1617, DOI 10.1136/gut.2003.037747
   La Fata G, 2018, PROBIOTICS ANTIMICRO, V10, P11, DOI 10.1007/s12602-017-9322-6
   LAMBERT D, 1992, TECHNOMETRICS, V34, P1, DOI 10.2307/1269547
   Madsen K, 2001, GASTROENTEROLOGY, V121, P580, DOI 10.1053/gast.2001.27224
   Malchow HA, 1997, J CLIN GASTROENTEROL, V25, P653, DOI 10.1097/00004836-199712000-00021
   Matthes H, 2010, BMC COMPLEM ALTERN M, V10, DOI 10.1186/1472-6882-10-13
   Mukai T, 2002, FEMS IMMUNOL MED MIC, V32, P105, DOI 10.1111/j.1574-695X.2002.tb00541.x
   Ng SC, 2017, LANCET, V390, P2769, DOI 10.1016/S0140-6736(17)32448-0
   Petersen AM, 2014, J CROHNS COLITIS, V8, P1498, DOI 10.1016/j.crohns.2014.06.001
   Podolsky DK, 2002, NEW ENGL J MED, V347, P417, DOI 10.1056/NEJMra0804647
   Satta R, 2019, J DERMATOL TREAT, V30, P612, DOI 10.1080/09546634.2018.1527998
   Schultz M, 2004, BMC GASTROENTEROL, V4, DOI 10.1186/1471-230X-4-5
   Shivashankar R, 2017, CLIN GASTROENTEROL H, V15, P857, DOI 10.1016/j.cgh.2016.10.039
   Shukla PK, 2018, FASEB J, V32, P6274, DOI 10.1096/fj.201800351R
   Singh TP, 2017, FRONT MICROBIOL, V8, DOI 10.3389/fmicb.2017.00486
   Sood A, 2009, CLIN GASTROENTEROL H, V7, P1202, DOI 10.1016/j.cgh.2009.07.016
   Tamaki H, 2016, DIGEST ENDOSC, V28, P67, DOI 10.1111/den.12553
   To N, 2016, ALIMENT PHARM THER, V43, P549, DOI 10.1111/apt.13511
   Vermeire S, 2007, ALIMENT PHARM THER, V25, P3, DOI 10.1111/j.1365-2036.2006.03134.x
   Willert RP, 2010, GASTROENTEROLOGY, V138, pS517
NR 35
TC 18
Z9 20
U1 2
U2 24
PU SPRINGER
PI NEW YORK
PA ONE NEW YORK PLAZA, SUITE 4600, NEW YORK, NY, UNITED STATES
SN 1867-1306
EI 1867-1314
J9 PROBIOTICS ANTIMICRO
JI Probiotics Antimicrob. Proteins
PD MAR
PY 2020
VL 12
IS 1
BP 152
EP 159
DI 10.1007/s12602-019-9517-0
PG 8
WC Biotechnology & Applied Microbiology; Microbiology
WE Science Citation Index Expanded (SCI-EXPANDED)
SC Biotechnology & Applied Microbiology; Microbiology
GA KU2KO
UT WOS:000519537600017
PM 30685823
DA 2024-01-22
ER

PT J
AU Zhang, ZL
   Hinrichs, DJ
   Lu, HY
   Chen, H
   Zhong, WW
   Kolls, JK
AF Zhang, Zili
   Hinrichs, David J.
   Lu, Huiying
   Chen, Hong
   Zhong, Wenwei
   Kolls, Jay K.
TI After interleukin-12p4O, are interleukin-23 and interleukin-17 the next
   therapeutic targets for inflammatory bowel disease?
SO INTERNATIONAL IMMUNOPHARMACOLOGY
LA English
DT Review
DE CD4(+) T cells; Crohn's disease; inflammatory bowel disease;
   interleukin-17; interleukin-23; ThIL-17 cells; ulcerative colitis
ID HUMAN COLONIC MYOFIBROBLASTS; IL-17-PRODUCING T-CELLS; ACTIVE
   CROHNS-DISEASE; NF-KAPPA-B; INDUCED COLITIS; AUTOIMMUNE
   ENCEPHALOMYELITIS; NEUTROPHIL RECRUITMENT; STIMULATING FACTOR; CYTOKINE
   RECEPTOR; EPITHELIAL-CELLS
AB Inflammatory bowel disease (IBD), typified by Crohn's disease and ulcerative colitis, is a common disorder characterized by recurrent and serious inflammation of the gastrointestinal tract. Recent immunologic advances have established that T cells and inflammatory cytokines play a pivotal role in the gastrointestinal inflammation of IBD. However, many cytokines not only elicit inflammation but also protect host against microbial invasion. Hence, suppression of these dual-purpose cytokines often exposes the patients to significant risk of infection. Recent research on Interleukin (IL)-23, IL-17, and IL-17 producing T cells has become the vanguard of further understanding the contribution of cytokines to autoimmune and inflammatory diseases. IL-23 is a newly discovered member of the IL-12-related cytokine family, and is primarily involved in the differentiation of pathogenic T cells characterized by their production of IL-17. IL-17 is a potent inflammatory mediator implicated in a number of autoimmune diseases. The discovery of this IL-23/IL-17-mediated inflammatory axis is having a profound impact on the elucidation of T cell-mediated pathogenesis as well as development of novel therapeutic targets. In this review, we discuss the current literature and present our recent studies on the role of IL-23 and IL-17 in the pathogenesis of IBD. Controlling the expression/production of IL-23 and IL-17 is an approach that would allow the development of a novel treatment strategy with more anti-inflammatory efficacy and potentially with less suppressive effects on host defenses. (c) 2007 Published by Elsevier B.V.
C1 Childrens Hosp Pittsburgh, Pittsburgh, PA 15213 USA.
   Oregon Hlth & Sci Univ, Dept Pediat, Portland, OR 97239 USA.
   Portland VA Med Ctr, Portland, OR 97239 USA.
C3 Pennsylvania Commonwealth System of Higher Education (PCSHE); University
   of Pittsburgh; Oregon Health & Science University; US Department of
   Veterans Affairs; Veterans Health Administration (VHA); Portland VA
   Medical Center
RP Kolls, JK (通讯作者)，Childrens Hosp Pittsburgh, 3705 5th Ave,Suite 3765, Pittsburgh, PA 15213 USA.
EM jkolls@lsuhsc.edu
RI Kolls, Jay/AAH-1829-2019; Zhang, Zili/HKW-2171-2023
OI Kolls, Jay/0000-0001-5151-6304; 
CR Aggarwal S, 2003, J BIOL CHEM, V278, P1910, DOI 10.1074/jbc.M207577200
   Aggarwal S, 2002, J LEUKOCYTE BIOL, V71, P1
   Andoh A, 2002, INT J MOL MED, V10, P631
   Antonysamy MA, 1999, TRANSPLANT P, V31, P93, DOI 10.1016/S0041-1345(98)01453-5
   Aranda R, 1997, J IMMUNOL, V158, P3464
   Awane M, 1999, J IMMUNOL, V162, P5337
   Bettelli E, 2005, J EXP MED, V201, P169, DOI 10.1084/jem.20042279
   Bettelli E, 2006, NATURE, V441, P235, DOI 10.1038/nature04753
   Bouma G, 2003, NAT REV IMMUNOL, V3, P521, DOI 10.1038/nri1132
   Bowman EP, 2006, CURR OPIN INFECT DIS, V19, P245, DOI 10.1097/01.qco.0000224818.42729.67
   Camoglio L, 2002, EUR J IMMUNOL, V32, P261, DOI 10.1002/1521-4141(200201)32:1<261::AID-IMMU261>3.0.CO;2-X
   Carpenter HA, 2000, AM J GASTROENTEROL, V95, P878
   Chabaud M, 1999, ARTHRITIS RHEUM-US, V42, P963, DOI 10.1002/1529-0131(199905)42:5<963::AID-ANR15>3.0.CO;2-E
   Cooper AM, 2002, J IMMUNOL, V168, P1322, DOI 10.4049/jimmunol.168.3.1322
   Dong C, 2006, NAT REV IMMUNOL, V6, P329, DOI 10.1038/nri1807
   Fieschi C, 2005, CLIN INFECT DIS, V40, P1381, DOI 10.1086/429514
   Fiocchi C, 1998, GASTROENTEROLOGY, V115, P182, DOI 10.1016/S0016-5085(98)70381-6
   Fujino S, 2003, GUT, V52, P65, DOI 10.1136/gut.52.1.65
   Fuss IJ, 2006, INFLAMM BOWEL DIS, V12, P9, DOI 10.1097/01.MIB.0000194183.92671.b6
   HAGA K, 2002, AM J PHYSIOL-GASTR L, V282, pG1035
   Hanauer SB, 2006, INFLAMM BOWEL DIS, V12, pS3, DOI 10.1097/01.MIB.0000195385.19268.68
   Harrington LE, 2005, NAT IMMUNOL, V6, P1123, DOI 10.1038/ni1254
   Hata K, 2002, AM J PHYSIOL-GASTR L, V282, pG1035, DOI 10.1152/ajpgi.00494.2001
   Hellings PW, 2003, AM J RESP CELL MOL, V28, P42, DOI 10.1165/rcmb.4832
   Hugot JP, 2001, NATURE, V411, P599, DOI 10.1038/35079107
   Kappeler A, 2000, HISTOL HISTOPATHOL, V15, P167, DOI 10.14670/HH-15.167
   Laan M, 2001, BRIT J PHARMACOL, V133, P200, DOI 10.1038/sj.bjp.0704063
   Laan M, 1999, J IMMUNOL, V162, P2347
   Langrish CL, 2004, IMMUNOL REV, V202, P96, DOI 10.1111/j.0105-2896.2004.00214.x
   Langrish CL, 2005, J EXP MED, V201, P233, DOI 10.1084/jem.20041257
   Li J, 2006, EUR J CARDIO-THORAC, V29, P779, DOI 10.1016/j.ejcts.2006.01.052
   Lindén A, 2001, INT ARCH ALLERGY IMM, V126, P179, DOI 10.1159/000049511
   Lock C, 2002, NAT MED, V8, P500, DOI 10.1038/nm0502-500
   Lubberts E, 2001, J IMMUNOL, V167, P1004, DOI 10.4049/jimmunol.167.2.1004
   Lubberts Erik, 2003, Curr Opin Investig Drugs, V4, P572
   Lytle C, 2005, INFLAMM BOWEL DIS, V11, P231, DOI 10.1097/01.MIB.0000160805.46235.eb
   Maerten P, 2004, CLIN EXP IMMUNOL, V135, P310, DOI 10.1111/j.1365-2249.2004.02362.x
   Mangan PR, 2006, NATURE, V441, P231, DOI 10.1038/nature04754
   Mannon PJ, 2004, NEW ENGL J MED, V351, P2069, DOI 10.1056/NEJMoa033402
   Molet S, 2001, J ALLERGY CLIN IMMUN, V108, P430, DOI 10.1067/mai.2001.117929
   Nakae S, 2002, IMMUNITY, V17, P375, DOI 10.1016/S1074-7613(02)00391-6
   Nielsen OH, 2003, SCAND J GASTROENTERO, V38, P180, DOI 10.1080/00365520310000672
   Ogawa A, 2004, CLIN IMMUNOL, V110, P55, DOI 10.1016/j.clim.2003.09.013
   Ogura Y, 2001, NATURE, V411, P603, DOI 10.1038/35079114
   Oppmann B, 2000, IMMUNITY, V13, P715, DOI 10.1016/S1074-7613(00)00070-4
   Parham C, 2002, J IMMUNOL, V168, P5699, DOI 10.4049/jimmunol.168.11.5699
   Plevy S, 2004, J CLIN GASTROENTEROL, V38, pS51, DOI 10.1097/01.mcg.0000124026.92823.fc
   Podolsky DK, 2002, NEW ENGL J MED, V347, P417, DOI 10.1056/NEJMra0804647
   ROUVIER E, 1993, J IMMUNOL, V150, P5445
   Schmidt C, 2005, INFLAMM BOWEL DIS, V11, P16, DOI 10.1097/00054725-200501000-00003
   Schreiber S, 2001, GUT, V49, P747, DOI 10.1136/gut.49.6.747
   Schwarzenberger P, 2000, J IMMUNOL, V164, P4783, DOI 10.4049/jimmunol.164.9.4783
   Shanahan F, 2002, LANCET, V359, P62, DOI 10.1016/S0140-6736(02)07284-7
   Singh B, 2001, IMMUNOL REV, V182, P190, DOI 10.1034/j.1600-065X.2001.1820115.x
   Spriggs MK, 1997, J CLIN IMMUNOL, V17, P366, DOI 10.1023/A:1027360106635
   Sutton C, 2006, J EXP MED, V203, P1685, DOI 10.1084/jem.20060285
   Veldhoen M, 2006, IMMUNITY, V24, P179, DOI 10.1016/j.immuni.2006.01.001
   Yao ZB, 1995, IMMUNITY, V3, P811, DOI 10.1016/1074-7613(95)90070-5
   Ye P, 2001, J EXP MED, V194, P519, DOI 10.1084/jem.194.4.519
   Ye P, 2001, AM J RESP CELL MOL, V25, P335, DOI 10.1165/ajrcmb.25.3.4424
   Yen D, 2006, J CLIN INVEST, V116, P1310, DOI 10.1172/JCI21404
   Zhang Z, 2006, INFLAMM BOWEL DIS, V12, P382, DOI 10.1097/01.MIB.0000218764.06959.91
   Zhang ZB, 2005, J GASTROEN HEPATOL, V20, P619, DOI 10.1111/j.1440-1746.2004.03748.x
NR 63
TC 55
Z9 74
U1 0
U2 5
PU ELSEVIER SCIENCE BV
PI AMSTERDAM
PA PO BOX 211, 1000 AE AMSTERDAM, NETHERLANDS
SN 1567-5769
J9 INT IMMUNOPHARMACOL
JI Int. Immunopharmacol.
PD APR
PY 2007
VL 7
IS 4
BP 409
EP 416
DI 10.1016/j.intimp.2006.09.024
PG 8
WC Immunology; Pharmacology & Pharmacy
WE Science Citation Index Expanded (SCI-EXPANDED)
SC Immunology; Pharmacology & Pharmacy
GA 149KI
UT WOS:000245145400001
PM 17321463
DA 2024-01-22
ER

PT J
AU Min, SB
   Le-Carlson, M
   Singh, N
   Nylund, CM
   Gebbia, J
   Haas, K
   Lo, S
   Mann, N
   Melmed, GY
   Rabizadeh, S
   Dubinsky, MC
AF Min, Steve B.
   Le-Carlson, Minou
   Singh, Namita
   Nylund, Cade M.
   Gebbia, Jennifer
   Haas, Kelly
   Lo, Simon
   Mann, Neel
   Melmed, Gil Y.
   Rabizadeh, Shervin
   Dubinsky, Marla C.
TI Video Capsule Endoscopy Impacts Decision Making in Pediatric IBD: A
   Single Tertiary Care Center Experience
SO INFLAMMATORY BOWEL DISEASES
LA English
DT Article
DE video capsule endoscopy; Crohn's disease; children; management
ID INFLAMMATORY-BOWEL-DISEASE; CROHNS-DISEASE; DIAGNOSTIC YIELD; ACTIVITY
   INDEX; MANAGEMENT; ENTEROCLYSIS; METAANALYSIS
AB Background:Little is known about the impact of video capsule endoscopy (VCE) on decision making in pediatric patients with IBD. Moreover, few studies have reported on the outcomes of treatment changes made based on VCE findings. Our aim was to identify the added value of VCE in pediatric patients in a tertiary IBD center with established or suspected IBD, by assessing changes in treatments and outcomes before and after VCE.Methods:A retrospective chart review was performed in children with established (n = 66) or suspected (n = 17) IBD who underwent VCE. Diagnostic classifications, treatments, and clinical outcomes before and 1 year after VCE were compared.Results:Primary indications for VCE included patients treated for Crohn's disease (CD) with poor growth or active symptoms (60%), patients with ulcerative colitis/IBD-unclassified (19%), and suspected IBD (20%). Abnormal VCE was seen in 86% of patients with CD, of whom 75% underwent treatment escalation. One year after VCE, patients with CD improved in growth (mean z-scores at baseline and 12 months, -0.5 and 0.2, respectively; P < 0.0001), mean body mass index (18.3 and 19.8, respectively; P = 0.004), mean erythrocyte sedimentation rate (25 versus 16, respectively; P = 0.012), and median Harvey-Bradshaw Index (2 and 0, respectively; P = 0.003). VCE revealed more extensive disease than concurrent imaging modalities in 43% of the patients with CD. VCE ruled out IBD in 94% who had suspected IBD, whereas 50% with presumed ulcerative colitis/IBD-unclassified had a diagnosis changed to CD.Conclusions:VCE provides additional clinical information that impacted management of pediatric patients with IBD in a tertiary IBD center and was associated with improved outcomes.
C1 [Min, Steve B.] Walter Reed Natl Mil Med Ctr, Dept Pediat, Bethesda, MD 20889 USA.
   [Le-Carlson, Minou] Kaiser Permanente, Dept Pediat, San Francisco, CA USA.
   [Singh, Namita] Seattle Childrens Hosp, Dept Pediat, Seattle, WA USA.
   [Nylund, Cade M.] Uniformed Serv Univ Hlth Sci, Dept Pediat, Bethesda, MD 20814 USA.
   [Gebbia, Jennifer; Haas, Kelly; Rabizadeh, Shervin; Dubinsky, Marla C.] Cedars Sinai Med Ctr, Dept Pediat, Los Angeles, CA 90048 USA.
   [Lo, Simon; Mann, Neel; Melmed, Gil Y.] Cedars Sinai Med Ctr, Dept Med, Los Angeles, CA 90048 USA.
C3 Walter Reed National Military Medical Center; Kaiser Permanente; Seattle
   Children's Hospital; Uniformed Services University of the Health
   Sciences - USA; Cedars Sinai Medical Center; Cedars Sinai Medical Center
RP Min, SB (通讯作者)，Walter Reed Natl Mil Med Ctr, Dept Pediat, 8901 Wisconsin Ave, Bethesda, MD 20889 USA.
EM steven.min@gmail.com
OI Melmed, Gil/0000-0002-2591-5165; Singh, Namita/0000-0002-6782-4288;
   Nylund, Cade/0000-0003-4543-6804
FU NCATS NIH HHS [UL1 TR000077] Funding Source: Medline
CR Albert JG, 2005, GUT, V54, P1721, DOI 10.1136/gut.2005.069427
   Barnett Cody B, 2007, Gastroenterol Hepatol (N Y), V3, P124
   BEST WR, 1976, GASTROENTEROLOGY, V70, P439
   Chami G, 2007, CAN J GASTROENTEROL, V21, P577, DOI 10.1155/2007/146947
   Cohen SA, 2011, CLIN GASTROENTEROL H, V9, P490, DOI 10.1016/j.cgh.2011.03.025
   Cuffari C, 2005, INFLAMM BOWEL DIS, V11, P696, DOI 10.1097/01.MIB.0000166933.74477.69
   Dionisio PM, 2010, AM J GASTROENTEROL, V105, P1240, DOI 10.1038/ajg.2009.713
   Doherty GA, 2011, GASTROINTEST ENDOSC, V74, P167, DOI 10.1016/j.gie.2011.01.067
   Gay G, 2004, ENDOSCOPY, V36, P913, DOI 10.1055/s-2004-825868
   Gralnek IM, 2012, DIGEST DIS SCI, V57, P465, DOI 10.1007/s10620-011-1894-5
   Griffiths AM, 2004, BEST PRACT RES CL GA, V18, P509, DOI 10.1016/j.bpg.2004.01.002
   HYAMS JS, 1991, J PEDIATR GASTR NUTR, V12, P439, DOI 10.1097/00005176-199105000-00005
   Iddan G, 2000, NATURE, V405, P417, DOI 10.1038/35013140
   Long MD, 2011, INFLAMM BOWEL DIS, V17, P1855, DOI 10.1002/ibd.21571
   Lucendo AJ, 2011, WORLD J GASTRO ENDOS, V3, P23, DOI 10.4253/wjge.v3.i2.23
   Mehdizadeh S, 2008, ENDOSCOPY, V40, P30, DOI 10.1055/s-2007-995359
   Mow WS, 2004, CLIN GASTROENTEROL H, V2, P31, DOI 10.1016/S1542-3565(03)00289-1
   Prenzel F, 2009, J CROHNS COLITIS, V3, P277, DOI 10.1016/j.crohns.2009.07.001
   Solem CA, 2005, GASTROENTEROLOGY, V128, pA74
   Tillack C, 2008, INFLAMM BOWEL DIS, V14, P1219, DOI 10.1002/ibd.20466
   Toy E, 2008, AM J GASTROENTEROL, V103, P3022, DOI 10.1111/j.1572-0241.2008.02154.x
NR 21
TC 38
Z9 40
U1 0
U2 5
PU LIPPINCOTT WILLIAMS & WILKINS
PI PHILADELPHIA
PA 530 WALNUT ST, PHILADELPHIA, PA 19106-3621 USA
SN 1078-0998
EI 1536-4844
J9 INFLAMM BOWEL DIS
JI Inflamm. Bowel Dis.
PD SEP
PY 2013
VL 19
IS 10
BP 2139
EP 2145
DI 10.1097/MIB.0b013e31829a749c
PG 7
WC Gastroenterology & Hepatology
WE Science Citation Index Expanded (SCI-EXPANDED)
SC Gastroenterology & Hepatology
GA 284WZ
UT WOS:000329354000018
PM 23867872
DA 2024-01-22
ER

PT J
AU Watermeyer, G
   Katsidzira, L
   Nsokolo, B
   Alatise, OI
   Duduyemi, BM
   Kassianides, C
   Hodges, P
AF Watermeyer, Gill
   Katsidzira, Leolin
   Nsokolo, Bright
   Isaac Alatise, Olusegun
   Duduyemi, Babatunde M.
   Kassianides, Chris
   Hodges, Phoebe
TI Challenges in the diagnosis and management of IBD: a sub-Saharan African
   perspective
SO THERAPEUTIC ADVANCES IN GASTROENTEROLOGY
LA English
DT Review
DE Crohn's disease; diagnosis; endoscopy; histopathology; inflammatory
   bowel disease; radiology; sub-Saharan Africa; therapy; ulcerative
   colitis
ID INFLAMMATORY-BOWEL-DISEASE; DIFFERENTIATING CROHNS-DISEASE; INTESTINAL
   TUBERCULOSIS; COLONOSCOPY; CARE; ENDOSCOPY; TELEPATHOLOGY; EPIDEMIOLOGY;
   SERVICES; COLITIS
AB With the exception of South Africa, inflammatory bowel disease (IBD) has long been considered uncommon in sub-Saharan Africa (SSA) with a dearth of peer-reviewed publications from the subcontinent. This most likely reflects underreporting as some cases may be missed due to the high burden of infectious diseases which may closely mimic IBD. In addition, many countries in SSA have limited endoscopic capacity, inadequate access to diagnostic imaging and a notable scarcity of histopathologists, radiologists and gastroenterologists. Beyond these obstacles, which significantly impact patient care, there are many other challenges in SSA, particularly the unavailability of key IBD therapies. In this review, we discuss barriers in diagnosing and managing IBD in SSA, as well as some of the initiatives currently in place to address these short comings.
C1 [Watermeyer, Gill] Univ Cape Town, Anzio Rd Observ, ZA-7945 Cape Town, South Africa.
   [Watermeyer, Gill] Groote Schuur Hosp, Anzio Rd Observ, ZA-7945 Cape Town, South Africa.
   [Katsidzira, Leolin] Univ Zimbabwe, Fac Med & Hlth Sci, Internal Med Unit, Harare, Zimbabwe.
   [Nsokolo, Bright] Levy Mwanawasa Med Univ, Sch Med & Clin Sci, Lusaka, Zambia.
   [Isaac Alatise, Olusegun] Obafemi Awolowo Univ, Teaching Hosp Complex, Dept Surg, Div Gastrointestinal Surg Oncol, Ife, Osun, Nigeria.
   [Duduyemi, Babatunde M.] Complex Highest Univ Sierra Leone, Teaching Hosp, Coll Med & Allied Hlth Sci, Dept Pathol, Freetown, Sierra Leone.
   [Kassianides, Chris] Univ Cape Town, Fac Hlth Sci, Dept Med, Rondebosch, Western Cape, South Africa.
   [Hodges, Phoebe] Queen Mary Univ London, Barts & London Sch Med & Dent, Blizard Inst, London, England.
C3 University of Cape Town; University of Cape Town; University of
   Zimbabwe; Obafemi Awolowo University; University of Cape Town;
   University of London; Queen Mary University London
RP Watermeyer, G (通讯作者)，Univ Cape Town, Anzio Rd Observ, ZA-7945 Cape Town, South Africa.; Watermeyer, G (通讯作者)，Groote Schuur Hosp, Anzio Rd Observ, ZA-7945 Cape Town, South Africa.
EM gillian.watermeyer@uct.ac.za
CR Adebisi YA, 2022, Public Heal. Challenges, V1, P9, DOI DOI 10.1002/PUH2.9
   Adeniyi OF, 2020, CUREUS J MED SCIENCE, V12, DOI 10.7759/cureus.7848
   Akere A, 2016, ANN AFR MED, V15, P109, DOI 10.4103/1596-3519.188889
   Alatab S, 2020, LANCET GASTROENTEROL, V5, P17, DOI 10.1016/S2468-1253(19)30333-4
   Alatise O I, 2012, West Afr J Med, V31, P28
   Alatise OI, 2017, J GLOB ONCOL, V3, P749, DOI 10.1200/JGO.2016.006601
   Anazodo UC, 2023, NMR BIOMED, V36, DOI 10.1002/nbm.4846
   Anderson DW, 2007, COLORECTAL DIS, V9, P509, DOI 10.1111/j.1463-1318.2006.01172.x
   [Anonymous], MASTERS MED
   Archampong T N, 2013, West Afr J Med, V32, P40
   Awuku Yaw A, 2020, Ghana Med J, V54, P104, DOI 10.4314/gmj.v54i4s.16
   Bagny A., 2021, J GASTROENTEROL HEPA, V11, P161
   Barsoum RS, 2013, J ADV RES, V4, P433, DOI 10.1016/j.jare.2013.01.005
   Benchimol EI, 2015, AM J GASTROENTEROL, V110, P553, DOI 10.1038/ajg.2015.52
   Bettenworth D, 2019, GUT, V68, P1115, DOI 10.1136/gutjnl-2018-318081
   Bojuwoye M O, 2021, West Afr J Med, V38, P885
   Broger T, 2019, LANCET INFECT DIS, V19, P852, DOI 10.1016/S1473-3099(19)30001-5
   Bryant RV, 2018, GUT, V67, P973, DOI 10.1136/gutjnl-2017-315655
   Click B, 2017, AM J GASTROENTEROL, V112, P1849, DOI 10.1038/ajg.2017.402
   Colley DG, 2014, LANCET, V383, P2253, DOI 10.1016/S0140-6736(13)61949-2
   Dakubo Jcb, 2008, Ghana Med J, V42, P33
   Ebigbo A., 2020, ENDOSC INT OPEN, V8
   Epstein D, 2007, ALIMENT PHARM THER, V25, P1373, DOI 10.1111/j.1365-2036.2007.03332.x
   Epstein D, 2018, TRAVEL MED INFECT DI, V23, P87, DOI 10.1016/j.tmaid.2018.01.001
   Essouma M, 2020, J AUTOIMMUN, V106, DOI 10.1016/j.jaut.2019.102348
   Ewing B, 2022, ANN GLOB HEALTH, V88, P1, DOI 10.5334/aogh.3711
   Fekade N., ACG 2022 ANN SCI M A
   Fleming K, 2019, ECANCERMEDICALSCIENC, V13, DOI 10.3332/ecancer.2019.945
   Gastroenterology Foundation of South Africa, 2006, US
   Hassan C, 2018, ENDOSC INT OPEN, V6, pE1247, DOI 10.1055/a-0677-2026
   Hechenbleikner EM, 2015, CLIN COLON RECT SURG, V28, P79, DOI 10.1055/s-0035-1547335
   Hitchon CA, 2021, ACR OPEN RHEUMATOL, V3, P522, DOI 10.1002/acr2.11290
   Hodges P, 2020, INT HEALTH, V12, P222, DOI 10.1093/inthealth/ihaa005
   Inflammatory Bowel Disease Africa, 2019, US
   Kabongo JM, 2015, PAN AFR MED J, V22, DOI 10.11604/pamj.2015.22.57.7016
   Kamdem J, 2018, PAN AFR MED J, V29, DOI 10.11604/pamj.2018.29.178.10785
   Kayamba V, 2018, MALAWI MED J, V30, P17, DOI 10.4314/mmj.v30i1.4
   Kedia S, 2019, WORLD J GASTROENTERO, V25, P418, DOI 10.3748/wjg.v25.i4.418
   Khalifa S E, 2005, Trop Gastroenterol, V26, P194
   Kragel PJ, 2019, ACAD PATHOL, V6, DOI 10.1177/2374289518824054
   Lamb CA, 2019, GUT, V68, pS1, DOI 10.1136/gutjnl-2019-318484
   Langner C, 2014, VIRCHOWS ARCH, V464, P511, DOI 10.1007/s00428-014-1543-4
   Le Moine O, 2012, ENDOSCOPY, V44, P177, DOI 10.1055/s-0031-1291584
   Limsrivilai J, 2017, AM J GASTROENTEROL, V112, P415, DOI 10.1038/ajg.2016.529
   Loots E, 2017, SAMJ S AFR MED J, V107, P1022, DOI [10.7196/SAMJ.2017.v107i11.12484, 10.7196/samj.2017.v107i11.12484]
   Maaser C, 2019, J CROHNS COLITIS, V13, P144, DOI 10.1093/ecco-jcc/jjy113
   Maboreke T, 2019, PAN AFR MED J, V34, DOI 10.11604/pamj.2019.34.60.18935
   Magro F., 2012, J CROHNS COLITIS, V7, P827
   Montgomery ND, 2018, CLIN LAB MED, V38, P141, DOI 10.1016/j.cll.2017.10.011
   Mudenda V, 2020, AFR J LAB MED, V9, DOI 10.4102/ajlm.v9i1.974
   Mulima G., 2017, J BIOSCI MED, V05, P35
   Musa Y, 2021, NIGER J CLIN PRACT, V24, P1072, DOI 10.4103/njcp.njcp_497_20
   Mwachiro M, 2021, ENDOSC INT OPEN, V09, pE1827, DOI 10.1055/a-1551-3343
   Nelson AM, 2018, CLIN LAB MED, V38, P37, DOI 10.1016/j.cll.2017.10.004
   Ng SC, 2017, LANCET, V390, P2769, DOI 10.1016/S0140-6736(17)32448-0
   Ngoya PS, 2016, PAN AFR MED J, V25, DOI 10.11604/pamj.2016.25.99.9736
   Ogutu EO, 1998, E AFR MED J, V75, P540
   Oluyemi A, 2020, NIGER J CLIN PRACT, V23, P1656, DOI 10.4103/njcp.njcp_341_20
   Onyekwere C A, 2013, Diagn Ther Endosc, V2013, P798651, DOI 10.1155/2013/798651
   Orah N, 2019, FRONT PUBLIC HEALTH, V7, DOI 10.3389/fpubh.2019.00264
   Perl D, 2016, AFR HEALTH SCI, V16, P329, DOI 10.4314/ahs.v16i1.44
   Qu LS, 2022, PAN AFR MED J, V41, DOI 10.11604/pamj.2022.41.310.34185
   Qu ZH, 2009, HUM PATHOL, V40, P572, DOI 10.1016/j.humpath.2008.10.008
   Rajbhandari R, 2023, DIGEST DIS SCI, V68, P1226, DOI 10.1007/s10620-022-07675-6
   Requena-Méndez A, 2013, PLOS NEGLECT TROP D, V7, DOI 10.1371/journal.pntd.0002002
   Rothberg JM, 2021, P NATL ACAD SCI USA, V118, DOI 10.1073/pnas.2019339118
   Sabageh D, 2016, Niger J Med, V25, P197
   Sayed S, 2020, AFR J LAB MED, V9, DOI 10.4102/ajlm.v9i1.979
   Schlemmer Heinz-Peter, 2018, J Glob Oncol, V4, P1, DOI 10.1200/JGO.17.00036
   Setshedi M, 2022, FRONT MED-LAUSANNE, V9, DOI 10.3389/fmed.2022.1013779
   Shirley DAT, 2018, OPEN FORUM INFECT DI, V5, DOI 10.1093/ofid/ofy161
   Singh R, 2015, INDIAN J PATHOL MICR, V58, P427, DOI 10.4103/0377-4929.168880
   Smith RL, 2020, J CROHNS COLITIS, V14, P465, DOI 10.1093/ecco-jcc/jjz163
   Spinelli A, 2022, J CROHNS COLITIS, V16, P179, DOI 10.1093/ecco-jcc/jjab177
   Stidham RW, 2019, JAMA NETW OPEN, V2, DOI 10.1001/jamanetworkopen.2019.3963
   Wamala D, 2011, J TELEMED TELECARE, V17, P222, DOI 10.1258/jtt.2010.100609
   Wanjiku GW, 2018, BMC HEALTH SERV RES, V18, DOI 10.1186/s12913-018-3196-5
   Watenneyer G, 2022, LANCET GASTROENTEROL, V7, P952, DOI 10.1016/S2468-1253(22)00047-4
   Watermeyer G, 2008, S AFR J SURG, V46, P68
   Watermeyer G, 2020, SAMJ S AFR MED J, V110, P1006, DOI 10.7196/SAMJ.2020.v110i10.14489
   Watermeyer G, 2018, SAMJ S AFR MED J, V108, P399, DOI [10.7196/SAMJ.2018.v108i5.13108, 10.7196/samj.2018.v108i5.13108]
   Watermeyer G, 2022, LANCET GASTROENTEROL, V7, P962, DOI 10.1016/S2468-1253(22)00048-6
   Wells C., 2019, GUT, V68
   Wilhelm TJ, 2012, ENDOSCOPY, V44, P174, DOI 10.1055/s-0031-1291446
   World Gastroenterology Organisation, 2022, WGO PRACT GUID DIG T
NR 85
TC 0
Z9 0
U1 0
U2 0
PU SAGE PUBLICATIONS LTD
PI LONDON
PA 1 OLIVERS YARD, 55 CITY ROAD, LONDON EC1Y 1SP, ENGLAND
SN 1756-283X
EI 1756-2848
J9 THER ADV GASTROENTER
JI Ther. Adv. Gastroenterol.
PD JUL
PY 2023
VL 16
AR 17562848231184986
DI 10.1177/17562848231184986
PG 14
WC Gastroenterology & Hepatology
WE Science Citation Index Expanded (SCI-EXPANDED)
SC Gastroenterology & Hepatology
GA L7KU0
UT WOS:001025019200001
PM 37457138
OA Green Published, gold
DA 2024-01-22
ER

PT J
AU Frasca, JD
   Cheifetz, AS
AF Frasca, Joseph D.
   Cheifetz, Adam S.
TI Diet and Inflammatory Bowel Disease: What is the Role?
SO PRACTICAL GASTROENTEROLOGY
LA English
DT Article
ID ACTIVE CROHNS-DISEASE; FUNCTIONAL GASTROINTESTINAL SYMPTOMS; LONG-TERM
   INTAKE; VITAMIN-D STATUS; QUALITY-OF-LIFE; N-3 FATTY-ACIDS; NF-KAPPA-B;
   ULCERATIVE-COLITIS; ENTERAL NUTRITION; FISH-OIL
AB Patients often question the role of diet in inflammatory bowel disease (IBD). Despite the interest in this topic, little consensus exists on how to address diet in patients with IBD. Animal studies and population-based human studies serve as the knowledge base for IBD risk associations. Such studies have demonstrated the potentially positive effects of omega-3 fatty acids, amino acids, plant polysaccharides, vitamin D, fiber, fruits, vegetables, and fish, in addition to the potentially deleterious effects of high total fat, red meat, omega-6 fatty acids, food additives, and a general Western diet. Exclusive enteral nutrition, the most studied dietary therapy in IBD, has demonstrated benefit in pediatric patients with Crohn's disease. Less studied diets, including the specific carbohydrate diet, anti-inflammatory diet, and the low-FODMAP diet, may be of some potential benefit.
C1 [Frasca, Joseph D.] Univ Vermont, Med Ctr, Gastroenterol, Burlington, VT 05405 USA.
   [Frasca, Joseph D.] Univ Vermont, Med Ctr, Burlington, VT 05405 USA.
   [Cheifetz, Adam S.] Beth Israel Deaconess Med Ctr, Ctr Inflammatory Bowel Dis, Boston, MA 02215 USA.
C3 University of Vermont; University of Vermont Medical Center; University
   of Vermont; University of Vermont Medical Center; Harvard University;
   Beth Israel Deaconess Medical Center
RP Frasca, JD (通讯作者)，Univ Vermont, Med Ctr, Gastroenterol, Burlington, VT 05405 USA.; Frasca, JD (通讯作者)，Univ Vermont, Med Ctr, Burlington, VT 05405 USA.
CR Ananthakrishnan AN, 2015, INFLAMM BOWEL DIS, V21, P2311, DOI 10.1097/MIB.0000000000000501
   Ananthakrishnan AN, 2014, GUT, V63, P776, DOI 10.1136/gutjnl-2013-305304
   Ananthakrishnan AN, 2013, GASTROENTEROLOGY, V145, P970, DOI 10.1053/j.gastro.2013.07.050
   Ananthakrishnan AN, 2012, GASTROENTEROLOGY, V142, P482, DOI 10.1053/j.gastro.2011.11.040
   Andersen V, 2018, J CROHNS COLITIS, V12, P129, DOI 10.1093/ecco-jcc/jjx136
   Andou A, 2009, GASTROENTEROLOGY, V136, P564, DOI 10.1053/j.gastro.2008.09.062
   ASLAN A, 1992, AM J GASTROENTEROL, V87, P432
   Belluzzi A, 1996, NEW ENGL J MED, V334, P1557, DOI 10.1056/NEJM199606133342401
   Bergmann MM, 2017, EUR J CLIN NUTR, V71, P512, DOI 10.1038/ejcn.2016.271
   Borrelli O, 2006, CLIN GASTROENTEROL H, V4, P744, DOI 10.1016/j.cgh.2006.03.010
   Bosco N, 2013, LIPIDS HEALTH DIS, V12, DOI 10.1186/1476-511X-12-81
   Cantorna MT, 2000, J NUTR, V130, P2648, DOI 10.1093/jn/130.11.2648
   Cantorna MT, 2004, AM J CLIN NUTR, V80, p1717S, DOI 10.1093/ajcn/80.6.1717S
   Chassaing B, 2015, NATURE, V519, P92, DOI 10.1038/nature14232
   Coburn LA, 2012, PLOS ONE, V7, DOI 10.1371/journal.pone.0033546
   Coëffier M, 2010, INFLAMM BOWEL DIS, V16, P518, DOI 10.1002/ibd.21017
   Cohen SA, 2014, J PEDIATR GASTR NUTR, V59, P516, DOI 10.1097/MPG.0000000000000449
   Cohen-Dolev N, 2018, J CROHNS COLITIS, V12, P306, DOI 10.1093/ecco-jcc/jjx150
   Cox SR, 2017, J CROHNS COLITIS, V11, P1420, DOI 10.1093/ecco-jcc/jjx073
   Croagh C, 2016, INFLAMM BOWEL DIS, V22, P1129
   ECONOMO EP, 2018, COCHRANE DB SYST REV, V9, DOI DOI 10.1038/S41467-018-04218-4
   Estruch R, 2013, NEW ENGL J MED, V368, P1279, DOI 10.1056/NEJMoa1200303
   Fahoum L, 2017, MOL NUTR FOOD RES, V61, DOI 10.1002/mnfr.201600545
   Faure M, 2006, J NUTR, V136, P1558, DOI 10.1093/jn/136.6.1558
   Gassull MA, 2002, GUT, V51, P164, DOI 10.1136/gut.51.2.164
   Giris M, 2007, INT J COLORECTAL DIS, V22, P591, DOI 10.1007/s00384-006-0238-y
   GONZALEZHUIX F, 1993, AM J GASTROENTEROL, V88, P227
   Grover Z, 2014, J GASTROENTEROL, V49, P638, DOI 10.1007/s00535-013-0815-0
   Gruber L, 2013, PLOS ONE, V8, DOI 10.1371/journal.pone.0071661
   HAWTHORNE AB, 1992, GUT, V33, P922, DOI 10.1136/gut.33.7.922
   Herfarth HH, 2014, INFLAMM BOWEL DIS, V20, P1194, DOI 10.1097/MIB.0000000000000077
   Hou JK, 2011, AM J GASTROENTEROL, V106, P563, DOI 10.1038/ajg.2011.44
   Johnson T, 2006, GUT, V55, P356, DOI 10.1136/gut.2004.062554
   Kabbani TCA, 2016, AM J GASTROENTEROL, V111, P712, DOI 10.1038/ajg.2016.53
   Kaplan GG, 2015, NAT REV GASTRO HEPAT, V12, P720, DOI 10.1038/nrgastro.2015.150
   Khalili H, 2017, INFLAMM BOWEL DIS, V23, P1088, DOI 10.1097/MIB.0000000000001161
   Kim CJ, 2010, J NUTR BIOCHEM, V21, P468, DOI 10.1016/j.jnutbio.2009.01.019
   Lee D, 2015, INFLAMM BOWEL DIS, V21, P1786, DOI 10.1097/MIB.0000000000000426
   Lee D, 2015, GASTROENTEROLOGY, V148, P1087, DOI 10.1053/j.gastro.2015.01.007
   Levine A, 2018, GUT, V67, P1726, DOI 10.1136/gutjnl-2017-315866
   Limketkai BN, 2018, SCAND J GASTROENTERO, V53, P147, DOI 10.1080/00365521.2017.1409364
   LOCHS H, 1991, GASTROENTEROLOGY, V101, P881, DOI 10.1016/0016-5085(91)90711-S
   Loftus EV, 2004, GASTROENTEROLOGY, V126, P1504, DOI 10.1053/j.gastro.2004.01.063
   LORENZ R, 1989, J INTERN MED, V225, P225, DOI 10.1111/j.1365-2796.1989.tb01461.x
   MALCHOW H, 1990, SCAND J GASTROENTERO, V25, P235, DOI 10.1080/00365521.1990.12067097
   Matsunaga H, 2008, INFLAMM BOWEL DIS, V14, P1348, DOI 10.1002/ibd.20491
   Mazzon E, 2005, FREE RADICAL RES, V39, P1017, DOI 10.1080/10715760500197177
   Mbodji K, 2013, J NUTR BIOCHEM, V24, P700, DOI 10.1016/j.jnutbio.2012.03.022
   Mikocka-Walus AA, 2008, ALIMENT PHARM THER, V28, P475, DOI 10.1111/j.1365-2036.2008.03754.x
   Miyazato S, 2016, BIOSCI MICROB FOOD H, V35, P1, DOI 10.12938/bmfh.2015-009
   Molodecky NA, 2012, GASTROENTEROLOGY, V142, P46, DOI 10.1053/j.gastro.2011.10.001
   Nairz M, 2010, CELL MICROBIOL, V12, P1691, DOI 10.1111/j.1462-5822.2010.01529.x
   Nanau RM, 2012, DIGEST DIS SCI, V57, P2786, DOI 10.1007/s10620-012-2284-3
   Nieto N, 2002, J NUTR, V132, P11, DOI 10.1093/jn/132.1.11
   Olendzki BC, 2014, NUTR J, V13, DOI 10.1186/1475-2891-13-5
   Porto G, 2007, WORLD J GASTROENTERO, V13, P4707, DOI 10.3748/wjg.v13.i35.4707
   Prince AC, 2016, INFLAMM BOWEL DIS, V22, P1129, DOI 10.1097/MIB.0000000000000708
   Ren WK, 2014, PLOS ONE, V9, DOI 10.1371/journal.pone.0088335
   ROEDIGER WEW, 1982, BRIT J SURG, V69, P23, DOI 10.1002/bjs.1800690108
   Ruemmele FM, 2014, J CROHNS COLITIS, V8, P1179, DOI 10.1016/j.crohns.2014.04.005
   Schepens MAA, 2009, J NUTR, V139, P1525, DOI 10.3945/jn.109.105205
   Seidner DL, 2005, CLIN GASTROENTEROL H, V3, P358, DOI 10.1016/S1542-3565(04)00672-X
   Shivashankar R, 2017, CLIN GASTROENTEROL H, V15, P857, DOI 10.1016/j.cgh.2016.10.039
   Shivashankar Raina, 2017, Curr Gastroenterol Rep, V19, P22, DOI 10.1007/s11894-017-0563-z
   Siegel CA, 2018, AM J GASTROENTEROL, V113, P1440, DOI 10.1038/s41395-018-0246-x
   Simrén M, 2002, AM J GASTROENTEROL, V97, P389
   Singh S, 2017, NAT REV GASTRO HEPAT, V14, P110, DOI 10.1038/nrgastro.2016.181
   Suskind DL, 2016, DIGEST DIS SCI, V61, P3255, DOI 10.1007/s10620-016-4307-y
   Swidsinski A, 2009, INFLAMM BOWEL DIS, V15, P359, DOI 10.1002/ibd.20763
   Testa A, 2018, DIGEST DIS, V36, P271, DOI 10.1159/000489487
   Thorburn AN, 2014, IMMUNITY, V40, P833, DOI 10.1016/j.immuni.2014.05.014
   Tjonneland A, 2009, GUT, V58, P1606, DOI 10.1136/gut.2008.169078
   van der Logt EMJ, 2013, J NUTR BIOCHEM, V24, P1159, DOI 10.1016/j.jnutbio.2012.09.001
   Vangay P, 2018, CELL, V175, P962, DOI 10.1016/j.cell.2018.10.029
   Wahbeh GT, 2017, J PEDIATR GASTR NUTR, V65, P289, DOI 10.1097/MPG.0000000000001619
   Werner T, 2011, GUT, V60, P325, DOI 10.1136/gut.2010.216929
   Whiting CV, 2005, INFLAMM BOWEL DIS, V11, P340, DOI 10.1097/01.MIB.0000164016.98913.7c
   Xue HY, 2011, JPEN-PARENTER ENTER, V35, P188, DOI 10.1177/0148607110381407
   Youn J, 2009, NUTR CANCER, V61, P847, DOI 10.1080/01635580903285072
   Zhan YL, 2018, CLIN NUTR, V37, P123, DOI 10.1016/j.clnu.2017.05.019
   Zhao P, 2012, BMC GASTROENTEROL, V12, DOI 10.1186/1471-230X-12-1
NR 81
TC 0
Z9 0
U1 0
U2 9
PU SHUGAR PUBLISHING INC
PI WESTHAMPTON BEACH
PA 32 MILL ROAD, WESTHAMPTON BEACH, NY 11978 USA
SN 0277-4208
J9 PRACT GASTROENTEROL
JI Pract. Gasterontol.
PD JUN
PY 2019
VL 43
IS 6
BP 28
EP 39
PG 9
WC Gastroenterology & Hepatology
WE Emerging Sources Citation Index (ESCI)
SC Gastroenterology & Hepatology
GA ML0UA
UT WOS:000549190900002
DA 2024-01-22
ER

PT J
AU Piscaglia, AC
   Lopetuso, LR
   Laterza, L
   Gerardi, V
   Sacchini, E
   Leoncini, E
   Boccia, S
   Stefanelli, ML
   Gasbarrini, A
   Armuzzi, A
AF Piscaglia, Anna Chiara
   Lopetuso, Loris Riccardo
   Laterza, Lucrezia
   Gerardi, Viviana
   Sacchini, Elena
   Leoncini, Emanuele
   Boccia, Stefania
   Stefanelli, Maria Loredana
   Gasbarrini, Antonio
   Armuzzi, Alessandro
TI Epidemiology of inflammatory bowel disease in the Republic of San
   Marino: The "EPIMICI - San Marino" study
SO DIGESTIVE AND LIVER DISEASE
LA English
DT Article
DE Crohn's disease; Incidence; Prevalence; Ulcerative colitis
ID CROHNS-DISEASE; POPULATION; PREVALENCE; EUROPE; NORTH
AB Background: The burden of Crohn's disease (CD) and ulcerative colitis (UC) has never been estimated in the Republic of San Marino, the third smallest nation of the world.
   Aims: To assess the occurrence and clinical features of CD and UC in San Marino during the last 35 years.
   Methods: We retrospectively evaluated the prevalence, incidence, and main clinical aspects of CD and UC from 1980 to 2014, crossing data from various sources.
   Results: Prevalence rates (per 100,000) on December 31, were 241 for CD (263 in males and 220 in females) and 311 for UC (370 in males and 255 in females). The specific incidence of UC steadily increased from 4.6 (95% CI: 1.5-10.6) in 1980-1984 to 12.4 (95% CI: 7.6-19.1) in 2010-2014; CD incidence showed a higher proportional increase, from 1.8 (95% CI: 0.2-6.6) in 1980-1984 to 17.9 (95% CI: 12.0-25.7) in 2010-2014. The main clinical features of CD and UC (activity and location at diagnosis, extra-intestinal manifestations, disease progression overtime, therapies, and hospitalizations) were analyzed.
   Conclusions: This study provides the first epidemiological report on CD and UC in San Marino, showing specific traits and overall higher prevalence and incidence rates than previously reported in neighbor Areas. (C) 2018 Editrice Gastroenterologica Italiana S.r.l. Published by Elsevier Ltd. All rights reserved.
C1 [Piscaglia, Anna Chiara] State Hosp, Endoscopy & Gastroenterol Unit, Via Scialoja 20, Borgo Maggiore 47893, San Marino.
   [Lopetuso, Loris Riccardo; Laterza, Lucrezia; Gerardi, Viviana; Gasbarrini, Antonio] Univ Cattolica Sacro Cuore, Fdn Policlin A Gemelli IRCCS, Dept Gastroenterol, Rome, Italy.
   [Sacchini, Elena] Hlth Author San Marino, Borgo Maggiore, San Marino.
   [Leoncini, Emanuele; Boccia, Stefania] Univ Cattolica Sacro Cuore, Fdn Policlin A Gemelli IRCCS, Inst Publ Hlth, Sect Hyg, Rome, Italy.
   [Stefanelli, Maria Loredana] State Hosp, Internal Med, Borgo Maggiore, San Marino.
   [Armuzzi, Alessandro] Univ Cattolica Sacro Cuore, Fdn Policlin A Gemelli IRCCS, IBD Unit, Presidio Columbus, Rome, Italy.
C3 Catholic University of the Sacred Heart; IRCCS Policlinico Gemelli;
   Catholic University of the Sacred Heart; IRCCS Policlinico Gemelli;
   Catholic University of the Sacred Heart; IRCCS Policlinico Gemelli
RP Piscaglia, AC (通讯作者)，State Hosp, Endoscopy & Gastroenterol Unit, Via Scialoja 20, Borgo Maggiore 47893, San Marino.
EM annachiarapiscaglia@hotmail.com
RI gerardi, viviana/AAC-2231-2019; Armuzzi, Alessandro/JJC-6224-2023;
   Gasbarrini, Antonio/AAB-8487-2019; Boccia, Stefania/AFN-1666-2022;
   Armuzzi, Alessandro/AIC-5188-2022; Boccia, Stefania/AAB-9533-2022;
   Lopetuso, Loris Riccardo/AAC-9065-2019; Laterza, Lucrezia/AAC-5932-2019;
   , emanuele/A-5466-2010
OI Boccia, Stefania/0000-0002-1864-749X; Armuzzi,
   Alessandro/0000-0003-1572-0118; Boccia, Stefania/0000-0002-1864-749X;
   Laterza, Lucrezia/0000-0001-5515-1197; Gasbarrini,
   Antonio/0000-0003-4863-6924; Gasbarrini, Antonio/0000-0002-6230-1779; ,
   emanuele/0000-0002-7669-8535
CR Actis G C, 2010, Minerva Gastroenterol Dietol, V56, P27
   Alessandrini S, 2013, ITAL J PEDIATR, V39, DOI 10.1186/1824-7288-39-67
   Altobelli E, 2016, WORLD J GASTROENTERO, V22, P4946, DOI 10.3748/wjg.v22.i20.4946
   Bamias G, 2012, CYTOKINE, V59, P451, DOI 10.1016/j.cyto.2012.06.014
   Burisch J, 2014, DAN MED J, V61
   Daperno M, 2004, GASTROINTEST ENDOSC, V60, P505, DOI 10.1016/S0016-5107(04)01878-4
   Di Domenicantonio R, 2014, DIGEST LIVER DIS, V46, P777, DOI 10.1016/j.dld.2014.04.014
   Fornari C, 2011, VALUE HEALTH, P501
   Galeone C, 2017, DIGEST LIVER DIS, V49, P459, DOI 10.1016/j.dld.2016.12.033
   GOLLOP JH, 1988, GUT, V29, P49, DOI 10.1136/gut.29.1.49
   Granieri E, 2008, MULT SCLER J, V14, P325, DOI 10.1177/1352458507084114
   Guariso G, 2010, J PEDIATR GASTR NUTR, V51, P698, DOI 10.1097/MPG.0b013e3181da1db8
   Hoivik ML, 2013, GUT, V62, P368, DOI 10.1136/gutjnl-2012-302311
   Loftus EV, 2002, ALIMENT PHARM THERAP, V16, P51, DOI 10.1046/j.1365-2036.2002.01140.x
   Mahid SS, 2006, MAYO CLIN PROC, V81, P1462, DOI 10.4065/81.11.1462
   Mancia G, 2006, J HYPERTENS, V24, P837, DOI 10.1097/01.hjh.0000222752.67572.61
   Meregaglia M, 2015, J CROHNS COLITIS, V9, P853, DOI 10.1093/ecco-jcc/jjv104
   Ng SC, 2017, LANCET, V390, P2769, DOI 10.1016/S0140-6736(17)32448-0
   Odes S, 2006, GASTROENTEROLOGY, V131, P719, DOI 10.1053/j.gastro.2006.05.052
   Podolsky DK, 2002, NEW ENGL J MED, V347, P417, DOI 10.1056/NEJMra0804647
   RSM, PROC PIAN PROGR SAN
   Rutgeerts P, 2005, NEW ENGL J MED, V353, P2462, DOI 10.1056/NEJMoa050516
   Shah SC, 2018, GASTROENTEROLOGY
   Shivananda S, 1996, GUT, V39, P690, DOI 10.1136/gut.39.5.690
   Stepaniuk P, 2015, CAN J GASTROENTEROL, V29, P327, DOI 10.1155/2015/136960
   Torres J, 2017, LANCET, V389, P1741, DOI 10.1016/S0140-6736(16)31711-1
   Tragnone A, 1996, INT J EPIDEMIOL, V25, P1044, DOI 10.1093/ije/25.5.1044
   Trallori G, 1996, SCAND J GASTROENTERO, V31, P892, DOI 10.3109/00365529609051998
   Ungaro R, 2017, LANCET, V389, P1756, DOI 10.1016/S0140-6736(16)32126-2
   Valpiani D, 2018, DIGEST LIVER DIS, V50, P32, DOI 10.1016/j.dld.2017.09.120
   Vegh Z, 2014, J CROHNS COLITIS, V8, P1506, DOI 10.1016/j.crohns.2014.06.004
NR 31
TC 3
Z9 4
U1 0
U2 1
PU ELSEVIER SCIENCE INC
PI NEW YORK
PA STE 800, 230 PARK AVE, NEW YORK, NY 10169 USA
SN 1590-8658
EI 1878-3562
J9 DIGEST LIVER DIS
JI Dig. Liver Dis.
PD FEB
PY 2019
VL 51
IS 2
BP 218
EP 225
DI 10.1016/j.dld.2018.08.016
PG 8
WC Gastroenterology & Hepatology
WE Science Citation Index Expanded (SCI-EXPANDED)
SC Gastroenterology & Hepatology
GA HJ4AN
UT WOS:000457115900006
PM 30197187
DA 2024-01-22
ER

PT J
AU Schlör, A
   Holzlöhner, P
   Listek, M
   Griess, C
   Butze, M
   Micheel, B
   Hentschel, C
   Sowa, M
   Roggenbuck, D
   Schierack, P
   Füner, J
   Schliebs, E
   Goihl, A
   Reinhold, D
   Hanack, K
AF Schloer, Anja
   Holzloehner, Pamela
   Listek, Martin
   Griess, Cindy
   Butze, Monique
   Micheel, Burkhard
   Hentschel, Christian
   Sowa, Mandy
   Roggenbuck, Dirk
   Schierack, Peter
   Fuener, Jonas
   Schliebs, Erik
   Goihl, Alexander
   Reinhold, Dirk
   Hanack, Katja
TI Generation and validation of murine monoclonal and camelid recombinant
   single domain antibodies specific for human pancreatic glycoprotein 2
SO NEW BIOTECHNOLOGY
LA English
DT Article
DE Inflammatory bowel disease; Crohn's disease; Zymogen granule membrane
   glycoprotein GP2; Monoclonal antibodies; Camelid single domain
   antibodies
ID GRANULE MEMBRANE GLYCOPROTEIN; CROHNS-DISEASE; EXOCRINE PANCREAS;
   AUTOANTIBODIES; PROTEIN; GP2; ANTIGENS; ISOFORMS
AB Pancreatic secretory zymogen-granule membrane glycoprotein 2 (GP2) has been identified as a major autoantigenic target in Crohn's disease patients. It was reported recently that a long (GP2a) and a short (GP2b) isoform of GP2 exist and that in the outcome of inflammatory bowel diseases (IBD) GP2-specific autoantibodies probably appear as new serological markers for diagnosis and therapeutic monitoring. To investigate this further and in order to establish diagnostic tools for the discrimination of both GP2 isoforms, a set of different murine monoclonal and camelid recombinant single domain antibodies (camelid VHH) was generated and validated in various enzyme-linked immunosorbent assay (ELISA) formats, immunofluorescence on transgenic cell lines and immunohistochemistry on monkey pancreas tissue sections. Out of six binders identified, one was validated as highly specific for GP2a. This murine monoclonal antibody (mAb) was used as capture antibody in construction of a sandwich ELISA for the detection of GP2a. Camelid VHHs or a second murine mAb served as detection antibodies in this system. All antibodies were also able to stain GP2a or GP2b on transgenic cell lines as well as on pancreatic tissue in immunohistochemistry. The K-D values measured for the camelid VHHs were between 7 nM and 23pM. This set of specific binders will enable the development of suitable diagnostic tools for GP2-related studies in IBD.
C1 [Schloer, Anja; Holzloehner, Pamela; Listek, Martin; Griess, Cindy; Butze, Monique; Micheel, Burkhard; Hanack, Katja] Univ Potsdam, Immunotechnol Grp, Dept Biol & Biochem, Golm, Brandenburg, Germany.
   [Hentschel, Christian; Sowa, Mandy; Roggenbuck, Dirk] GA Gener Assays GmbH, Dahlewitz, Brandenburg, Germany.
   [Roggenbuck, Dirk; Schierack, Peter] Brandenburg Univ Technol Cottbus Senftenberg, Fac 2, Inst Biotechnol, Senftenberg, Brandenburg, Germany.
   [Fuener, Jonas; Schliebs, Erik] Preclin GmbH, Potsdam, Brandenburg, Germany.
   [Goihl, Alexander; Reinhold, Dirk] Otto Von Guericke Univ, Inst Mol & Clin Immunol, Magdeburg, Saxony Anhalt, Germany.
C3 University of Potsdam; Brandenburg University of Technology Cottbus;
   Otto von Guericke University
RP Hanack, K (通讯作者)，Univ Potsdam, Immunotechnol Grp, Dept Biol & Biochem, Golm, Brandenburg, Germany.
EM katja.hanack@uni-potsdam.de
RI Hanack, Katja/AAZ-3893-2021; Hanack, Katja/G-5267-2016
OI Stahl, Erik/0000-0003-1047-3306; Hanack, Katja/0000-0003-2867-689X;
   Roggenbuck, Dirk/0000-0002-6861-6827
FU German Federal Ministry of Education and Research [03IPT703A]
FX This work was funded by the German Federal Ministry of Education and
   Research for funding the work in the context of a cooperative project
   with regional small companies in order to drive forward the research and
   development of camelid antibodies (03IPT703A).
CR Barbas C. F., 2001, PHAGE DISPLAY LAB MA
   Bogdanos DP, 2012, BMC GASTROENTEROL, V12, DOI 10.1186/1471-230X-12-102
   Bonaci-Nikolic B, 2012, CLIN CHIM ACTA, V413, P822, DOI 10.1016/j.cca.2012.01.005
   Bonneau J, 2015, AUTOIMMUN REV, V14, P231, DOI 10.1016/j.autrev.2014.11.004
   Conrath KE, 2001, ANTIMICROB AGENTS CH, V45, P2807, DOI 10.1128/AAC.45.10.2807-2812.2001
   Coomber David W J, 2002, Methods Mol Biol, V178, P133
   De Beéck KO, 2012, GUT, V61, P162, DOI 10.1136/gut.2010.233148
   Dong JB, 2010, J MOL BIOL, V397, P1106, DOI 10.1016/j.jmb.2010.01.070
   Fukuoka SI, 2000, BBA-GENE STRUCT EXPR, V1491, P376, DOI 10.1016/S0167-4781(00)00057-9
   Gasteiger E., 2005, PROTEOMICS PROTOCOLS, DOI DOI 10.1385/1-59259-890-0:571
   Hao Y, 2004, ARCH PATHOL LAB MED, V128, P668
   Holzlöhner P, 2018, VET IMMUNOL IMMUNOP, V197, P1, DOI 10.1016/j.vetimm.2018.01.006
   Holzlöhner P, 2017, JOVE-J VIS EXP, DOI 10.3791/54832
   Komorowski L, 2013, J CROHNS COLITIS, V7, P780, DOI 10.1016/j.crohns.2012.10.011
   Laass MW, 2015, PLOS ONE, V10, DOI 10.1371/journal.pone.0128104
   LEBEL D, 1988, BIOCHEM BIOPH RES CO, V154, P818, DOI 10.1016/0006-291X(88)90213-6
   Lütkecosmann S, 2017, BIOCHEM BIOPH RES CO, V482, P1054, DOI 10.1016/j.bbrc.2016.11.157
   Messerschmidt K, 2012, EUR J MICROBIOL IMMU, V2, P231, DOI 10.1556/EuJMI.2.2012.3.9
   Papp M, 2015, J CROHNS COLITIS, V9, P659, DOI 10.1093/ecco-jcc/jjv087
   Pardon E, 2014, NAT PROTOC, V9, P674, DOI 10.1038/nprot.2014.039
   Pavlidis P, 2015, CLIN CHIM ACTA, V441, P176, DOI 10.1016/j.cca.2014.12.010
   Roggenbuck D, 2009, GUT, V58, P1620, DOI 10.1136/gut.2008.162495
   Roggenbuck D, 2015, CLIN CHEM LAB MED, V53, P1349, DOI 10.1515/cclm-2014-0238
   Roggenbuck D, 2015, CLIN CHIM ACTA, V442, P82, DOI 10.1016/j.cca.2015.01.018
   Roggenbuck D, 2014, CLIN CHEM LAB MED, V52, P483, DOI 10.1515/cclm-2013-0801
   Roggenbuck D, 2013, ADV CLIN CHEM, V60, P187, DOI 10.1016/B978-0-12-407681-5.00006-4
   Roggenbuck D, 2011, CLIN CHIM ACTA, V412, P718, DOI 10.1016/j.cca.2010.12.029
   STOCKER W, 1984, DEUT MED WOCHENSCHR, V109, P1963, DOI 10.1055/s-2008-1069485
   ZOLA H, 1995, PEDIATR RES, V38, P397, DOI 10.1203/00006450-199509000-00021
NR 29
TC 4
Z9 4
U1 1
U2 19
PU ELSEVIER SCIENCE BV
PI AMSTERDAM
PA PO BOX 211, 1000 AE AMSTERDAM, NETHERLANDS
SN 1871-6784
EI 1876-4347
J9 NEW BIOTECHNOL
JI New Biotech.
PD OCT 25
PY 2018
VL 45
SI SI
BP 60
EP 68
DI 10.1016/j.nbt.2018.03.006
PG 9
WC Biochemical Research Methods; Biotechnology & Applied Microbiology
WE Science Citation Index Expanded (SCI-EXPANDED)
SC Biochemistry & Molecular Biology; Biotechnology & Applied Microbiology
GA GQ7JB
UT WOS:000441913800009
PM 29635104
DA 2024-01-22
ER

PT J
AU Murphy, DJ
   Smyth, AE
   McEvoy, SH
   Gibson, DJ
   Doherty, GA
   Malone, DE
AF Murphy, D. J.
   Smyth, A. E.
   McEvoy, S. H.
   Gibson, D. J.
   Doherty, G. A.
   Malone, D. E.
TI Subclassification of small bowel Crohn's disease using magnetic
   resonance enterography: a review using evidence-based medicine
   methodology
SO CLINICAL RADIOLOGY
LA English
DT Review
ID COMPUTED-TOMOGRAPHY; DIAGNOSTIC-ACCURACY; IMAGING EVALUATION; MRI
   ENTEROGRAPHY; INFLAMMATION; HISTOPATHOLOGY; VALIDATION; ULTRASOUND;
   RADIOLOGY; COMPLICATIONS
AB Magnetic resonance enterography (MRE) has a growing role in imaging small bowel Crohn's disease (SBCD), both in diagnosis and assessment of treatment response. Certain SBCD phenotypes respond well to biologic therapy and others require surgery; MRE has an expanding role in triaging these patients. In this review, we evaluate the MRE signs that subclassify SBCD using evidence-based medicine (EBM) methodology and provide a structured approach to MRE interpretation. (C) 2015 The Royal College of Radiologists. Published by Elsevier Ltd. All rights reserved.
C1 [Murphy, D. J.; Smyth, A. E.; McEvoy, S. H.; Malone, D. E.] St Vincents Univ Hosp, Dept Radiol, Elm Pk, Dublin 4, Ireland.
   [Gibson, D. J.; Doherty, G. A.] St Vincents Univ Hosp, Dept Gastroenterol, Dublin 4, Ireland.
C3 University College Dublin; Saint Vincent's University Hospital;
   University College Dublin; Saint Vincent's University Hospital
RP Murphy, DJ (通讯作者)，St Vincents Univ Hosp, Dept Radiol, Elm Pk, Dublin 4, Ireland.
EM murphy.84@gmail.com
RI Gibson, David/HTQ-3690-2023
OI Doherty, Glen/0000-0003-4384-5049
CR [Anonymous], 2000, Evidence- based medicine
   Buisson A, 2013, ALIMENT PHARM THER, V37, P537, DOI 10.1111/apt.12201
   Cheriyan DG, 2013, EUR J GASTROEN HEPAT, V25, P550, DOI 10.1097/MEG.0b013e32835d4e9c
   Church PC, 2015, ALIMENT PHARM THER, V41, P153, DOI 10.1111/apt.13024
   Cullmann JL, 2013, NEUROGASTROENT MOTIL, V25, P749, DOI 10.1111/nmo.12162
   Del Vescovo R, 2008, ABDOM IMAGING, V33, P417, DOI 10.1007/s00261-007-9267-4
   Desmond AN, 2008, GUT, V57, P1524, DOI 10.1136/gut.2008.151415
   Dodd JD, 2004, EUR RADIOL, V14, P915, DOI 10.1007/s00330-003-2145-8
   Fallis SA, 2013, COLORECTAL DIS, V15, P1273, DOI 10.1111/codi.12361
   Fiorino G, 2011, INFLAMM BOWEL DIS, V17, P1073, DOI 10.1002/ibd.21533
   Fiorino G, 2013, DIGEST DIS SCI, V58, P3246, DOI 10.1007/s10620-013-2781-z
   Gallego JC, 2011, EUR J RADIOL, V80, pE8, DOI 10.1016/j.ejrad.2010.05.042
   Gerstenmaier JF, 2011, ABDOM IMAGING, V36, P569, DOI 10.1007/s00261-010-9658-9
   Giles E, 2013, ALIMENT PHARM THER, V37, P1121, DOI 10.1111/apt.12323
   Girometti R, 2008, ACAD RADIOL, V15, P153, DOI 10.1016/j.acra.2007.08.010
   Giusti S, 2010, ABDOM IMAGING, V35, P646, DOI 10.1007/s00261-010-9624-6
   Grieser C, 2012, J CROHNS COLITIS, V6, P294, DOI 10.1016/j.crohns.2011.08.018
   Haynes R B, 2001, Evid Based Ment Health, V4, P37
   Henriksen M, 2008, GUT, V57, P1518, DOI 10.1136/gut.2007.146357
   Herrmann KA, 2006, ABDOM IMAGING, V31, P675, DOI 10.1007/s00261-005-0400-y
   Hordonneau C, 2014, AM J GASTROENTEROL, V109, P89, DOI 10.1038/ajg.2013.385
   Horsthuis K, 2009, EUR RADIOL, V19, P1450, DOI 10.1007/s00330-008-1287-0
   Kitazume Y, 2007, J COMPUT ASSIST TOMO, V31, P876, DOI 10.1097/rct.0b013e31804b1a26
   Koh DM, 2001, AM J ROENTGENOL, V177, P1325, DOI 10.2214/ajr.177.6.1771325
   Lasocki A, 2011, J MED IMAG RADIAT ON, V55, P11, DOI 10.1111/j.1754-9485.2010.02223.x
   Lawrance IC, 2009, WORLD J GASTROENTERO, V15, P3367, DOI 10.3748/wjg.15.3367
   Lee SS, 2009, RADIOLOGY, V251, P751, DOI 10.1148/radiol.2513081184
   Maccioni F, 2006, RADIOLOGY, V238, P517, DOI 10.1148/radiol.2381040244
   Maceneaney PM, 2000, CLIN RADIOL, V55, P227, DOI 10.1053/crad.1999.0444
   Maglinte DDT, 2003, RADIOL CLIN N AM, V41, P285, DOI 10.1016/S0033-8389(02)00117-3
   Malone DE, 2008, ABDOM IMAGING, V33, P3, DOI 10.1007/s00261-007-9311-4
   Malone DE, 2007, RADIOLOGY, V242, P12, DOI 10.1148/radiol.2421060010
   Martínez MJ, 2009, ABDOM IMAGING, V34, P141, DOI 10.1007/s00261-008-9365-y
   Miao YM, 2002, CLIN RADIOL, V57, P913, DOI 10.1053/crad.2002.1059
   Murphy DJ, 2014, INSIGHTS IMAGING, V5, pS494
   Negaard A, 2006, ACTA RADIOL, V47, P1008, DOI 10.1080/02841850600979071
   Negaard A, 2007, EUR RADIOL, V17, P2294, DOI 10.1007/s00330-007-0648-4
   OCEBM Levels of Evidence Working Group, 2011, OXF LEV EV 2
   Oto A, 2011, J MAGN RESON IMAGING, V33, P615, DOI 10.1002/jmri.22435
   Oto A, 2009, ACAD RADIOL, V16, P597, DOI 10.1016/j.acra.2008.11.009
   Panes J, 2013, J CROHNS COLITIS, V7, P556, DOI 10.1016/j.crohns.2013.02.020
   Panés J, 2011, ALIMENT PHARM THER, V34, P125, DOI 10.1111/j.1365-2036.2011.04710.x
   Papadia C, 2013, INFLAMM BOWEL DIS, V19, P1896, DOI 10.1097/MIB.0b013e31828f19a5
   Pariente B, 2015, GASTROENTEROLOGY, V148, P52, DOI 10.1053/j.gastro.2014.09.015
   Pariente B, 2011, INFLAMM BOWEL DIS, V17, P1415, DOI 10.1002/ibd.21506
   Potthast S, 2002, EUR RADIOL, V12, P1416, DOI 10.1007/s00330-001-1191-3
   Pozza A, 2011, J GASTROINTEST SURG, V15, P1689, DOI 10.1007/s11605-011-1622-7
   Punwani S, 2009, RADIOLOGY, V252, P712, DOI 10.1148/radiol.2523082167
   Qiu Y, 2014, ALIMENT PHARM THER, V40, P134, DOI 10.1111/apt.12815
   Rieber A, 2000, EUR RADIOL, V10, P1377, DOI 10.1007/s003300000354
   Rimola J, 2009, GUT, V58, P1113, DOI 10.1136/gut.2008.167957
   Rimola J, 2015, AM J GASTROENTEROL, V110, P432, DOI 10.1038/ajg.2014.424
   Rimola J, 2011, INFLAMM BOWEL DIS, V17, P1759, DOI 10.1002/ibd.21551
   Sinha R, 2013, CLIN RADIOL, V68, P917, DOI 10.1016/j.crad.2013.02.012
   Staunton M., 2007, RADIOLOGY, P24223
   Steward MJ, 2012, EUR J RADIOL, V81, P2080, DOI 10.1016/j.ejrad.2011.07.013
   Taylor SA, 2009, RADIOLOGY, V251, P369, DOI 10.1148/radiol.2512081292
   Tielbeek JAW, 2014, EUR RADIOL, V24, P619, DOI 10.1007/s00330-013-3015-7
   Udayasankar UK, 2008, J MAGN RESON IMAGING, V28, P1133, DOI 10.1002/jmri.21574
   Wu LM, 2013, J CLIN GASTROENTEROL, V47, P328, DOI 10.1097/MCG.0b013e31825d5034
   Zappa M, 2011, INFLAMM BOWEL DIS, V17, P984, DOI 10.1002/ibd.21414
   Ziech MLW, 2012, EUR J RADIOL, V81, P3019, DOI 10.1016/j.ejrad.2012.03.028
   Ziech MLW, 2011, EUR J RADIOL, V80, pE299, DOI 10.1016/j.ejrad.2010.12.075
NR 63
TC 2
Z9 4
U1 0
U2 5
PU W B SAUNDERS CO LTD
PI LONDON
PA 32 JAMESTOWN RD, LONDON NW1 7BY, ENGLAND
SN 0009-9260
EI 1365-229X
J9 CLIN RADIOL
JI Clin. Radiol.
PD DEC
PY 2015
VL 70
IS 12
BP 1336
EP 1343
DI 10.1016/j.crad.2015.07.008
PG 8
WC Radiology, Nuclear Medicine & Medical Imaging
WE Science Citation Index Expanded (SCI-EXPANDED)
SC Radiology, Nuclear Medicine & Medical Imaging
GA DC4CX
UT WOS:000369168800002
PM 26372328
DA 2024-01-22
ER

PT J
AU Allen, PB
   Bonovas, S
   Danese, S
   Peyrin-Biroulet, L
AF Allen, Patrick B.
   Bonovas, Stefanos
   Danese, Silvio
   Peyrin-Biroulet, Laurent
TI Evolving primary and secondary endpoints in randomized controlled trials
   leading to approval of biologics and small molecules in IBD: an
   historical perspective
SO EXPERT OPINION ON BIOLOGICAL THERAPY
LA English
DT Review
DE Ulcerative colitis; crohns disease; biologics; small molecules;
   endpoints
ID ACTIVE CROHNS-DISEASE; PROGRESSIVE MULTIFOCAL LEUKOENCEPHALOPATHY;
   REPORTED OUTCOME MEASURES; PLACEBO-CONTROLLED TRIAL; MAINTENANCE
   THERAPY; CERTOLIZUMAB PEGOL; MONOCLONAL-ANTIBODY; ULCERATIVE-COLITIS;
   CLINICAL-TRIALS; INDUCTION THERAPY
AB Introduction: Therapeutic goals in inflammatory bowel diseases (IBD) have evolved, over the last decades, from clinical response to complete remission (clinical and endoscopic remission). Areas covered: Development of biologics and small molecules has been associated with the development of new endpoints in IBD trials that could not have been achieved in the pre-biologics era. Herein, we focus on evolving endpoints for approved biologics and small molecules. We searched for relevant publications using Medline/PubMed, Embase and the Cochrane Library from their inception to 1 July 2019. Expert opinion: Endpoints differ between induction (clinical and endoscopic response) and maintenance trials (clinical and endoscopic remission) because the goal is to evaluate the anti-inflammatory effect of a given drug during induction, whereas full disease control is the ultimate goal during the maintenance phase in order to change patients' life and disease course. Histological healing has recently emerged as a new co-primary endpoint in ulcerative colitis, and is now part of the definition of mucosal healing in these trials. Whether new endpoints such as transmural and radiologic healing could become an endpoint and replace endoscopy in Crohn's disease trials in the near future requires further investigation.
C1 [Allen, Patrick B.] South Eastern Trust, Dept Gastroenterol, Ulster Hosp, Belfast, Antrim, North Ireland.
   [Bonovas, Stefanos; Danese, Silvio] Humanitas Univ, Dept Biomed Sci, Milan, Italy.
   [Bonovas, Stefanos; Danese, Silvio] Humanitas Clin & Res Ctr, IBD Ctr, Milan, Italy.
   [Peyrin-Biroulet, Laurent] Lorraine Univ, Dept Hepatogastroenterol, Univ Hosp Nancy, Vandoeuvre Les Nancy, France.
   [Peyrin-Biroulet, Laurent] Lorraine Univ, INSERM, Univ Hosp Nancy, U954, Vandoeuvre Les Nancy, France.
C3 Humanitas University; Universite de Lorraine; CHU de Nancy; Institut
   National de la Sante et de la Recherche Medicale (Inserm); CHU de Nancy;
   Universite de Lorraine
RP Allen, PB (通讯作者)，South Eastern Trust, Ulster Hosp, Allen Dept Gastroenterol, Belfast, Antrim, North Ireland.
EM drpatrickballen@gmail.com
RI Danese, Silvio/ABH-9571-2020; Bonovas, Stefanos/GZG-4609-2022
OI Danese, Silvio/0000-0001-7341-1351; Bonovas,
   Stefanos/0000-0001-6102-6579; peyrin-biroulet,
   laurent/0000-0003-2536-6618
CR Actis GC, 2019, REV RECENT CLIN TRIA, V14, P4, DOI 10.2174/1574887113666180910120959
   Allen PB, 2017, THER ADV GASTROENTER, V10, P865, DOI 10.1177/1756283X17732720
   Allen PB, 2013, CURR OPIN GASTROEN, V29, P397, DOI 10.1097/MOG.0b013e3283622914
   Catt H, 2019, ALIMENT PHARM THER, V49, P978, DOI 10.1111/apt.15174
   Colombel JF, 2007, GASTROENTEROLOGY, V132, P52, DOI 10.1053/j.gastro.2006.11.041
   D'Haens G, 1999, GASTROENTEROLOGY, V116, P1029, DOI 10.1016/S0016-5085(99)70005-3
   de Jong MJ, 2018, CLIN GASTROENTEROL H, V16, P648, DOI 10.1016/j.cgh.2017.10.019
   Feagan BG, 2016, NEW ENGL J MED, V375, P1946, DOI 10.1056/NEJMoa1602773
   Feagan B, 2018, INFLAMM BOWEL DIS, V24, P932, DOI 10.1093/ibd/izx082
   Feagan BG, 2019, CLIN GASTROENTEROL H, V17, P130, DOI 10.1016/j.cgh.2018.05.026
   Feagan BG, 2013, NEW ENGL J MED, V369, P699, DOI 10.1056/NEJMoa1215734
   Feagan BG, 2008, CLIN GASTROENTEROL H, V6, P1370, DOI 10.1016/j.cgh.2008.06.007
   Ghosh S, 2003, NEW ENGL J MED, V348, P24, DOI 10.1056/NEJMoa020732
   Gordon FH, 2001, GASTROENTEROLOGY, V121, P268, DOI 10.1053/gast.2001.26260
   Hanauer SB, 2006, GASTROENTEROLOGY, V130, P323, DOI 10.1053/j.gastro.2005.11.030
   Hanauer SB, 2002, LANCET, V359, P1541, DOI 10.1016/S0140-6736(02)08512-4
   Hindryckx P, 2015, J CROHNS COLITIS, V9, P580, DOI 10.1093/ecco-jcc/jjv074
   Hindryckx P, 2014, J CROHNS COLITIS, V8, P1339, DOI 10.1016/j.crohns.2014.04.007
   Jairath V, 2015, ALIMENT PHARM THER, V42, P1200, DOI 10.1111/apt.13408
   Kleinschmidt-DeMasters BK, 2005, NEW ENGL J MED, V353, P369, DOI 10.1056/NEJMoa051782
   Langer-Gould A, 2005, NEW ENGL J MED, V353, P375, DOI 10.1056/NEJMoa051847
   Lémann M, 2006, GASTROENTEROLOGY, V130, P1054, DOI 10.1053/j.gastro.2006.02.014
   Lichtenstein GR, 2010, CLIN GASTROENTEROL H, V8, P600, DOI 10.1016/j.cgh.2010.01.014
   Lima MA, 2006, J NEUROVIROL, V11, P52
   Ma C, 2018, CLIN GASTROENTEROL H, V16, P1407, DOI 10.1016/j.cgh.2018.02.051
   Ng SC, 2013, GASTROENTEROLOGY, V145, P158, DOI 10.1053/j.gastro.2013.04.007
   Ordás I, 2019, GASTROENTEROLOGY, V157, P432, DOI 10.1053/j.gastro.2019.03.051
   Panaccione R, 2018, J CROHNS COLITIS, V12, P930, DOI 10.1093/ecco-jcc/jjy050
   Pérez-Jeldres T, 2019, FRONT PHARMACOL, V10, DOI 10.3389/fphar.2019.00212
   Peyrin-Biroulet L, 2015, AM J GASTROENTEROL, V110, P1324, DOI 10.1038/ajg.2015.233
   Peyrin-Biroulet L, 2012, GUT, V61, P241, DOI 10.1136/gutjnl-2011-300049
   Pouillon L, 2018, J CROHNS COLITIS, V12, P509, DOI 10.1093/ecco-jcc/jjx174
   Rutgeerts P, 2005, NEW ENGL J MED, V353, P2462, DOI 10.1056/NEJMoa050516
   Rutgeerts P, 2018, GASTROENTEROLOGY, V155, P1045, DOI 10.1053/j.gastro.2018.06.035
   Rutgeerts P, 2012, GASTROENTEROLOGY, V142, P1102, DOI 10.1053/j.gastro.2012.01.035
   Sandborn WJ, 2007, GUT, V56, P1232, DOI 10.1136/gut.2006.106781
   Sandborn WJ, 2013, ALIMENT PHARM THER, V37, P204, DOI 10.1111/apt.12145
   Sandborn WJ, 2008, GASTROENTEROLOGY, V135, P1130, DOI 10.1053/j.gastro.2008.07.014
   Sandborn WJ, 2007, ANN INTERN MED, V146, P829, DOI 10.7326/0003-4819-146-12-200706190-00159
   Sandborn WJ, 2007, NEW ENGL J MED, V357, P228, DOI 10.1056/NEJMoa067594
   Sandborn WJ, 2017, NEW ENGL J MED, V376, P1723, DOI 10.1056/NEJMoa1606910
   Sandborn WJ, 2014, GASTROENTEROLOGY, V146, P85, DOI 10.1053/j.gastro.2013.05.048
   Sandborn WJ, 2013, NEW ENGL J MED, V369, P711, DOI 10.1056/NEJMoa1215739
   Sandborn WJ, 2012, NEW ENGL J MED, V367, P1519, DOI 10.1056/NEJMoa1203572
   Sandborn WJ, 2012, GASTROENTEROLOGY, V142, P257, DOI 10.1053/j.gastro.2011.10.032
   Sandborn WJ, 2011, CLIN GASTROENTEROL H, V9, P670, DOI 10.1016/j.cgh.2011.04.031
   Sandborn WJ, 2005, NEW ENGL J MED, V353, P1912, DOI 10.1056/NEJMoa043335
   Sandborn WJ, 2014, GASTROENTEROLOGY, V146, P1
   Sands BE, 2019, NEW ENGL J MED, V381, P1201, DOI 10.1056/NEJMoa1900750
   Sands BE, 2017, INFLAMM BOWEL DIS, V23, P97, DOI 10.1097/MIB.0000000000000979
   Sands BE, 2014, GASTROENTEROLOGY, V147, P618, DOI 10.1053/j.gastro.2014.05.008
   Schreiber S, 2005, GASTROENTEROLOGY, V129, P807, DOI 10.1053/j.gastro.2005.06.064
   Schreiber S, 2019, J CROHNS COLITIS, VOP, P34
   Schreiber S, 2007, NEW ENGL J MED, V357, P239, DOI 10.1056/NEJMoa062897
   Targan SR, 1997, NEW ENGL J MED, V337, P1029, DOI 10.1056/NEJM199710093371502
   Targan SR, 2007, GASTROENTEROLOGY, V132, P1672, DOI 10.1053/j.gastro.2007.03.024
   Thierry ML, 2018, J CROHNS COLITIS, V12, P1180, DOI 10.1093/ecco-jcc/jjy098
   Ungaro R, 2019, AM J GASTROENTEROL, V114, P874, DOI 10.14309/ajg.0000000000000183
   Ungaro R, 2017, LANCET, V389, P1756, DOI 10.1016/S0140-6736(16)32126-2
   Van Assche GA, 2019, GASTROENTEROLOGY, V156, pS1106
   Watanabe M, 2012, J CROHNS COLITIS, V6, P160, DOI 10.1016/j.crohns.2011.07.013
   Williet N, 2014, CLIN GASTROENTEROL H, V12, P1246, DOI 10.1016/j.cgh.2014.02.016
NR 62
TC 4
Z9 4
U1 1
U2 7
PU TAYLOR & FRANCIS LTD
PI ABINGDON
PA 2-4 PARK SQUARE, MILTON PARK, ABINGDON OR14 4RN, OXON, ENGLAND
SN 1471-2598
EI 1744-7682
J9 EXPERT OPIN BIOL TH
JI Expert Opin. Biol. Ther.
PD FEB 1
PY 2020
VL 20
IS 2
BP 151
EP 161
DI 10.1080/14712598.2020.1702020
PG 11
WC Biotechnology & Applied Microbiology; Medicine, Research & Experimental
WE Science Citation Index Expanded (SCI-EXPANDED)
SC Biotechnology & Applied Microbiology; Research & Experimental Medicine
GA KE9MI
UT WOS:000508873600006
PM 31815548
DA 2024-01-22
ER

PT J
AU Henderson, P
   Kennedy, NA
   Van Limbergen, JE
   Cameron, FL
   Satsangi, J
   Russell, RK
   Wilson, DC
AF Henderson, Paul
   Kennedy, Nicholas A.
   Van Limbergen, Johan E.
   Cameron, Fiona L.
   Satsangi, Jack
   Russell, Richard K.
   Wilson, David C.
TI Serum C-reactive Protein and <i>CRP</i> Genotype in Pediatric
   Inflammatory Bowel Disease: Influence on Phenotype, Natural History, and
   Response to Therapy
SO INFLAMMATORY BOWEL DISEASES
LA English
DT Article
DE inflammatory bowel disease; pediatric; C-reactive protein; polymorphism;
   Crohn's disease
ID SYSTEMIC-LUPUS-ERYTHEMATOSUS; CORONARY-HEART-DISEASE; CROHNS-DISEASE;
   ULCERATIVE-COLITIS; GENE POLYMORPHISMS; FECAL CALPROTECTIN; ACTIVITY
   INDEX; ASSOCIATION; INFLIXIMAB; EXPRESSION
AB Background:C-reactive protein (CRP) is an acute phase reactant. Patients with pediatric inflammatory bowel disease (PIBD) differ from adult patients with inflammatory bowel disease with regard to phenotype, inflammatory profile, and treatment response. We hypothesized that variations in CRP and CRP genotype influence PIBD phenotype, natural history, and remission after anti-tumor necrosis factor alpha therapy.Methods:Six single nucleotide polymorphisms tagging CRP (rs1935193, rs1130864, rs1205, rs1417938, rs11265263, and rs1800947) were genotyped in 465 patients with PIBD (diagnosed <17 yr). Phenotyping was serially performed until last follow-up and serum CRP levels recorded at diagnosis and before biological therapy in a subgroup.Results:CRP haplotype (ATGCTC) differed in those diagnosed <10 years, with rs1205T more frequent in Crohn's disease (CD) than ulcerative colitis (UC) (P = 0.009); the haplotype ATGCTC was less frequent in UC (P = 0.002). Three single nucleotide polymorphisms (rs1205, rs1130864, and rs1417938) showed association with elevated CRP levels at diagnosis. CRP genotype had no association with CD phenotype or natural history. CRP was more frequently raised at diagnosis in CD than UC (63% versus 22%, P < 0.0001). Elevated CRP at diagnosis was associated with a higher risk of progression to surgery in patients with CD (P < 0.0001) and the need for azathioprine in the overall PIBD cohort (P = 0.002). There was no effect of CRP genotype or serum CRP on the achievement of remission using anti-tumor necrosis factor alpha therapy.Conclusions:CRP and CRP genotype differ between pediatric patients with CD and UC with a high inflammatory burden at diagnosis suggesting a worse prognosis. Additional evaluation of CRP in inflammatory bowel disease pathogenesis and natural history is now warranted.
C1 [Henderson, Paul; Wilson, David C.] Royal Hosp Sick Children, Dept Pediat Gastroenterol & Nutr, Edinburgh EH9 1LF, Midlothian, Scotland.
   [Henderson, Paul; Cameron, Fiona L.; Wilson, David C.] Univ Edinburgh, Child Life & Hlth, Edinburgh EH9 1UW, Midlothian, Scotland.
   [Kennedy, Nicholas A.; Satsangi, Jack] Univ Edinburgh, Inst Genet & Mol Med, Gastrointestinal Unit, Edinburgh EH9 1UW, Midlothian, Scotland.
   [Van Limbergen, Johan E.] Dalhousie Univ, IWK Hlth Ctr, Div Pediat Gastroenterol & Nutr, IBD Ctr, Halifax, NS, Canada.
   [Russell, Richard K.] Royal Hosp Sick Children, Dept Pediat Gastroenterol, Glasgow G3 8SJ, Lanark, Scotland.
C3 University of Edinburgh; University of Edinburgh; Dalhousie University;
   University of Glasgow
RP Henderson, P (通讯作者)，Univ Edinburgh, Child Life & Hlth, 20 Sylvan Pl, Edinburgh EH9 1UW, Midlothian, Scotland.
EM paul.henderson2@nhs.net
RI Van Limbergen, Johan/L-1855-2019; Henderson, Paul/F-5106-2012; Kennedy,
   Nicholas Alexander/AET-5648-2022
OI Van Limbergen, Johan/0000-0001-5822-4371; Henderson,
   Paul/0000-0003-3634-6428; Kennedy, Nicholas
   Alexander/0000-0003-4368-1961
FU Catherine McEwan Foundation; Yorkhill IBD fund; Chief Scientist Office
   [ETM/137, CZB/4/540, ETM/75] Funding Source: researchfish; Crohn&apos;s
   and Colitis UK [M11-1] Funding Source: researchfish; Medical Research
   Council [G0600329, 1202121, G0800675] Funding Source: researchfish;
   Medical Research Foundation [C0482] Funding Source: researchfish; MRC
   [G0600329, G0800675] Funding Source: UKRI
FX The authors wish to specifically acknowledge the help of Dr. Richard
   Hansen and Dr. Eilidh Cameron who kindly helped collect a significant
   number of serum CRP values in their respective centers and other members
   of the Scottish Society of Pediatric Gastroenterology, Hepatology, and
   Nutrition, with additional thanks to Sean O'Neil (University of
   Edinburgh) for his expertise in DNA extraction. The IBD team at Yorkhill
   Hospital, Glasgow, is supported by the Catherine McEwan Foundation and
   the Yorkhill IBD fund.
CR Barrett JC, 2005, BIOINFORMATICS, V21, P263, DOI 10.1093/bioinformatics/bth457
   Buchanan E, 2009, ALIMENT PHARM THER, V30, P501, DOI 10.1111/j.1365-2036.2009.04067.x
   Cameron FL, ARCH DIS CHILD
   Choi YS, 2007, NUCLEIC ACIDS RES, V35, P5511, DOI 10.1093/nar/gkm547
   Coelho LM, 2012, CRIT CARE, V16, DOI 10.1186/cc11291
   Danesh J, 2004, NEW ENGL J MED, V350, P1387, DOI 10.1056/NEJMoa032804
   Escher JC, 2005, J PEDIATR GASTR NUTR, V41, P1
   GANTER U, 1989, EMBO J, V8, P3773, DOI 10.1002/j.1460-2075.1989.tb08554.x
   Gershov D, 2000, J EXP MED, V192, P1353, DOI 10.1084/jem.192.9.1353
   Grimm AA, 2011, AGING CELL, V10, P305, DOI 10.1111/j.1474-9726.2010.00667.x
   Henderson P, 2011, GUT, V60, pA62
   Henderson P, 2012, AM J GASTROENTEROL, V107, P941, DOI 10.1038/ajg.2012.33
   Henderson P, 2012, INFLAMM BOWEL DIS, V18, P999, DOI 10.1002/ibd.21797
   Henriksen M, 2008, GUT, V57, P1518, DOI 10.1136/gut.2007.146357
   Imielinski M, 2009, NAT GENET, V41, P1335, DOI 10.1038/ng.489
   International HapMap Project, DAT GEN ASS HUM DIS
   Johnson AD, 2008, BIOINFORMATICS, V24, P2938, DOI 10.1093/bioinformatics/btn564
   Jürgens M, 2011, CLIN GASTROENTEROL H, V9, P421, DOI 10.1016/j.cgh.2011.02.008
   Kathiresan S, 2006, CIRCULATION, V113, P1415, DOI 10.1161/CIRCULATIONAHA.105.591271
   Kravitz MS, 2005, J CLIN IMMUNOL, V25, P582, DOI 10.1007/s10875-005-7828-2
   Kumar SV, 2011, APPL BIOCHEM BIOTECH, V165, P497, DOI 10.1007/s12010-011-9270-7
   Lajos SK, 2012, INFLAMM BOWEL DIS, V18, P1647, DOI 10.1002/ibd.21933
   Lange LA, 2006, JAMA-J AM MED ASSOC, V296, P2703, DOI 10.1001/jama.296.22.2703
   LENNARDJONES JE, 1989, SCAND J GASTROENTERO, V24, P2, DOI 10.3109/00365528909091339
   Levine A, 2011, INFLAMM BOWEL DIS, V17, P1314, DOI 10.1002/ibd.21493
   Markowitz J, 2009, DIGEST DIS, V27, P358, DOI 10.1159/000228574
   Marnell L, 2005, CLIN IMMUNOL, V117, P104, DOI 10.1016/j.clim.2005.08.004
   MATSON A, 1991, ANAESTH INTENS CARE, V19, P182, DOI 10.1177/0310057X9101900204
   MILLER SA, 1988, NUCLEIC ACIDS RES, V16, P1215, DOI 10.1093/nar/16.3.1215
   Peyrin-Biroulet L, 2012, GUT, V61, P78, DOI 10.1136/gutjnl-2011-300370
   Quail MA, 2009, INFLAMM BOWEL DIS, V15, P756, DOI 10.1002/ibd.20820
   Reinisch W, 2012, ALIMENT PHARM THER, V35, P568, DOI 10.1111/j.1365-2036.2011.04987.x
   Rezaieyazdi Z, 2011, LUPUS, V20, P1494, DOI 10.1177/0961203311418706
   Rhodes B, 2011, NAT REV RHEUMATOL, V7, P283, DOI 10.1038/nrrheum.2011.37
   Rogler G, 2013, J CROHNS COLITIS, V7, P670, DOI [10.1016/j.crohns.2012.10.012, 10.1016/j.crohns.2013.02.014]
   Russell AI, 2004, HUM MOL GENET, V13, P137, DOI 10.1093/hmg/ddh021
   Russell RK, 2011, ALIMENT PHARM THER, V33, P946, DOI 10.1111/j.1365-2036.2011.04603.x
   Sandborn WJ, 2011, GUT, V60, pA195
   Silverberg MS, 2005, CAN J GASTROENTEROL, V19, p5A, DOI 10.1155/2005/269076
   Solé X, 2006, BIOINFORMATICS, V22, P1928, DOI 10.1093/bioinformatics/btl268
   Suk HJ, 2005, ATHEROSCLEROSIS, V178, P139, DOI 10.1016/j.atherosclerosis.2004.07.033
   Tan SSH, 2005, J ENDOTOXIN RES, V11, P249, DOI 10.1179/096805105X37402
   TAYLOR AW, 1990, J IMMUNOL, V145, P2507
   Thalmaier D, 2006, ALIMENT PHARM THERAP, V24, P1105, DOI 10.1111/j.1365-2036.2006.03093.x
   Thompson D, 1999, STRUCTURE, V7, P169, DOI 10.1016/S0969-2126(99)80023-9
   Tilakaratne S, 2010, DIGEST DIS SCI, V55, P131, DOI 10.1007/s10620-009-1017-8
   Toedter GP, 2009, AM J GASTROENTEROL, V104, P2768, DOI 10.1038/ajg.2009.454
   Turner D, 2007, GASTROENTEROLOGY, V133, P423, DOI 10.1053/j.gastro.2007.05.029
   Turner D, 2011, J CROHNS COLITIS, V5, P423, DOI 10.1016/j.crohns.2011.05.003
   Turner D, 2010, AM J GASTROENTEROL, V105, P2085, DOI 10.1038/ajg.2010.143
   Van Limbergent J, 2008, GASTROENTEROLOGY, V135, P1114, DOI 10.1053/j.gastro.2008.06.081
   Voleti B, 2012, MOL IMMUNOL, V52, P242, DOI 10.1016/j.molimm.2012.06.005
   Weiser JN, 1998, J EXP MED, V187, P631, DOI 10.1084/jem.187.4.631
   Wensley F, 2011, BRIT MED J, V342, DOI 10.1136/bmj.d548
   Willot S, 2006, PHARMACOGENET GENOM, V16, P37, DOI 10.1097/01.fpc.0000182776.57437.d8
   YENTIS SM, 1995, INTENS CARE MED, V21, P602, DOI 10.1007/BF01700168
   Young DP, 2008, J IMMUNOL, V181, P2420, DOI 10.4049/jimmunol.181.4.2420
NR 57
TC 34
Z9 37
U1 0
U2 4
PU LIPPINCOTT WILLIAMS & WILKINS
PI PHILADELPHIA
PA TWO COMMERCE SQ, 2001 MARKET ST, PHILADELPHIA, PA 19103 USA
SN 1078-0998
EI 1536-4844
J9 INFLAMM BOWEL DIS
JI Inflamm. Bowel Dis.
PD MAR
PY 2015
VL 21
IS 3
BP 596
EP 605
DI 10.1097/MIB.0000000000000296
PG 10
WC Gastroenterology & Hepatology
WE Science Citation Index Expanded (SCI-EXPANDED)
SC Gastroenterology & Hepatology
GA CC3JM
UT WOS:000350243600013
PM 25636121
DA 2024-01-22
ER

PT J
AU Heiko, D
   Elisabeth, M
   Veerle, V
   Maarten, S
   Paul, P
   Tom, M
AF Heiko, De Schepper
   Elisabeth, Macken
   Veerle, Van Marck
   Maarten, Spinhoven
   Paul, Pelckmans
   Tom, Moreels
TI Infliximab induces remission in cryptogenic multifocal ulcerous
   stenosing enteritis: First case
SO WORLD JOURNAL OF GASTROENTEROLOGY
LA English
DT Article
DE Cryptogenic multifocal ulcerous stenosing enteritis; Infliximab;
   Stenosis; Intestinal ulceration; Inflammatory bowel disease
ID INFLAMMATORY DISEASES; SMALL-INTESTINE; CROHNS-DISEASE; VASCULITIS
AB We present the case of a 29-year-old patient with a history of abdominal pain and vomiting. Based on wireless video capsule findings he was previously diagnosed with ileal Crohn's disease at a different institution, although the clinical and radiological picture was not typical and the response to corticosteroids was poor. We performed a single-balloon enteroscopy showing a short, ulcerous stenosis 50 cm proximal from Bauhin's valve. The endoscopic and clinical histopathological findings were compatible with cryptogenic multifocal ulcerous stenosing enteritis (CMUSE). High dose corticosteroids were again started, without effect. The monoclonal tumor necrosis factor-alpha (TNF-alpha) antibody infliximab was added to the medical therapy. After induction therapy, both clinical and endoscopic amelioration was obtained. Larger case studies are needed to confirm the efficacy of TNF-alpha inhibition in steroid refractory CMUSE. (c) 2013 Baishideng. All rights reserved.
C1 [Heiko, De Schepper; Elisabeth, Macken; Paul, Pelckmans; Tom, Moreels] Univ Antwerp Hosp, Dept Gastroenterol & Hepatol, B-2650 Edegem, Belgium.
   [Veerle, Van Marck] Univ Antwerp Hosp, Dept Pathol, B-2650 Edegem, Belgium.
   [Maarten, Spinhoven] Univ Antwerp Hosp, Dept Radiol, B-2650 Edegem, Belgium.
C3 University of Antwerp; University of Antwerp; University of Antwerp
RP Heiko, D (通讯作者)，Univ Antwerp Hosp, Dept Gastroenterol & Hepatol, Wilrijkstr 10, B-2650 Edegem, Belgium.
EM heiko.de.schepper@uza.be
OI De Schepper, Heiko/0000-0001-8201-2651; De Schepper,
   H/0000-0003-1186-7286
CR Atzeni F, 2007, AUTOIMMUN REV, V6, P529, DOI 10.1016/j.autrev.2007.03.009
   Chang DK, 2007, GASTROINTEST ENDOSC, V66, pS96, DOI 10.1016/j.gie.2007.01.016
   Chung SH, 2011, WORLD J GASTROENTERO, V17, P2873, DOI 10.3748/wjg.v17.i23.2873
   Kim CW, 2011, AM J SURG, V202, pE48, DOI 10.1016/j.amjsurg.2010.09.020
   Matsumoto T, 2007, GASTROINTEST ENDOSC, V66, pS99, DOI 10.1016/j.gie.2007.01.004
   Pelletier AL, 2009, ALIMENT PHARM THER, V29, P279, DOI 10.1111/j.1365-2036.2008.03887.x
   Perlemuter G, 1996, GASTROENTEROLOGY, V110, P1628, DOI 10.1053/gast.1996.v110.pm8613071
   Perlemuter G, 2001, GUT, V48, P333, DOI 10.1136/gut.48.3.333
NR 8
TC 13
Z9 13
U1 1
U2 5
PU BAISHIDENG PUBL GRP CO LTD
PI WANCHAI
PA ROOM 1701, 17-F, HENAN BUILDING, NO. 90, JAFFE RD, WANCHAI, HONG KONG
   100025, PEOPLES R CHINA
SN 1007-9327
J9 WORLD J GASTROENTERO
JI World J. Gastroenterol.
PD MAR 14
PY 2013
VL 19
IS 10
BP 1661
EP 1664
DI 10.3748/wjg.v19.i10.1661
PG 4
WC Gastroenterology & Hepatology
WE Science Citation Index Expanded (SCI-EXPANDED)
SC Gastroenterology & Hepatology
GA 105IK
UT WOS:000316060500022
PM 23539523
OA Green Published, Green Submitted, hybrid
DA 2024-01-22
ER

PT J
AU Shimizu, K
   Koga, H
   Iida, M
   Haruma, K
AF Shimizu, Kayoko
   Koga, Hideki
   Iida, Mitsuo
   Haruma, Ken
TI Microcirculatory changes in experimental mesenteric longitudinal ulcers
   of the small intestine in rats
SO DIGESTIVE DISEASES AND SCIENCES
LA English
DT Article
DE NSAIDs; enteritis; microcirculation; antioxidants
ID ISCHEMIA-REPERFUSION INJURY; INFLAMMATORY-BOWEL-DISEASE; BLOOD-FLOW;
   CROHNS-DISEASE; ANIMAL-MODEL; INDOMETHACIN; ENTEROPATHY; SIMILARITIES;
   CYCLOSPORINE; THROMBOXANE
AB Rats receiving intracolonic administration of indomethacin develop longitudinal ulcers on the mesenteric side of the small intestine that are similar to those seen in the acute phase of Crohn's disease. To investigate the causative role of microcirculatory disturbances and to elucidate the therapeutic effect of antioxidants on this enteropathy in rats, we serially evaluated changes in regional blood flow of the small intestine using laser Doppler perfusion imaging and the colored microsphere injection method. Both methods disclosed stepwise hyperperfusion limited to the mesenteric side of the small intestine following transient ischemia during the initial 30-60 minutes. In addition, both a radical scavenger and a radical production inhibitor significantly ameliorated the mesenteric longitudinal ulcers. We concluded that ischemia-reperfusion on the mesenteric side accompanying excessive production of radicals might be strongly involved in indomethacin-induced longitudinal ulcers of the small intestine in rats.
C1 Kawasaki Med Sch, Div Gastroenterol, Dept Med, Kurashiki, Okayama 7010192, Japan.
   Kawasaki Med Sch, Div Gastroenterol, Dept Med, Kurashiki, Okayama, Japan.
   Kyushu Univ, Dept Med & Clin Sci, Grad Sch Med Sci, Fukuoka 812, Japan.
C3 Kawasaki Medical School; Kawasaki Medical School; Kyushu University
RP Shimizu, K (通讯作者)，Kawasaki Med Sch, Div Gastroenterol, Dept Med, 577 Matsushima, Kurashiki, Okayama 7010192, Japan.
EM shimi@med.kawasaki-m.ac.jp
CR Aghdassi E, 2003, AM J GASTROENTEROL, V98, P348, DOI 10.1016/S0002-9270(02)05894-X
   Anthony A, 2000, ALIMENT PHARM THER, V14, P241
   BANERJEE AK, 1990, GUT, V31, P1358, DOI 10.1136/gut.31.12.1358
   Battarbee HD, 1996, AM J PHYSIOL-GASTR L, V271, pG605, DOI 10.1152/ajpgi.1996.271.4.G605
   Benetoli A, 2004, PHARMACOL BIOCHEM BE, V77, P607, DOI 10.1016/j.pbb.2003.12.022
   BJARNASON I, 1987, GASTROENTEROLOGY, V93, P480, DOI 10.1016/0016-5085(87)90909-7
   HAMMER RE, 1990, CELL, V63, P1099, DOI 10.1016/0092-8674(90)90512-D
   Kelly DA, 1998, GUT, V42, P366, DOI 10.1136/gut.42.3.366
   Koga H, 1999, AM J PHYSIOL-GASTR L, V276, pG576, DOI 10.1152/ajpgi.1999.276.3.G576
   Kontoyiannis D, 1999, IMMUNITY, V10, P387, DOI 10.1016/S1074-7613(00)80038-2
   Krishnadasan B, 2002, J THORAC CARDIOV SUR, V123, P756, DOI 10.1067/mtc.2002.120351
   Matsumoto S, 1998, GUT, V43, P71, DOI 10.1136/gut.43.1.71
   MATSUMOTO T, 1994, DIGEST DIS SCI, V39, P787, DOI 10.1007/BF02087425
   MATSUMOTO T, 1994, GUT, V35, P1058, DOI 10.1136/gut.35.8.1058
   MATSUMOTO T, 1993, GASTROENTEROL JPN, V28, P10
   McKenzie SJ, 1996, J CLIN INVEST, V98, P136, DOI 10.1172/JCI118757
   MORRIS GP, 1989, GASTROENTEROLOGY, V96, P795, DOI 10.1016/0016-5085(89)90904-9
   Noiri E, 2000, P NATL ACAD SCI USA, V97, P823, DOI 10.1073/pnas.97.2.823
   OHTSUKI T, 1995, AM J PHYSIOL-HEART C, V268, pH1249, DOI 10.1152/ajpheart.1995.268.3.H1249
   Ruh J, 2003, DIGEST DIS SCI, V48, P882, DOI 10.1023/A:1023087226504
   Ruh J, 1999, MICROVASC RES, V58, P137, DOI 10.1006/mvre.1999.2162
   Squadrito F, 1999, EUR J PHARMACOL, V364, P159, DOI 10.1016/S0014-2999(98)00823-1
   VILASECA J, 1990, GASTROENTEROLOGY, V98, P269, DOI 10.1016/0016-5085(90)90814-H
   Wendland BE, 2001, AM J CLIN NUTR, V74, P259
   YAMADA T, 1993, INFLAMMATION, V17, P641, DOI 10.1007/BF00920471
   Yamamoto C, 2001, DIGEST DIS SCI, V46, P200, DOI 10.1023/A:1005529016641
NR 26
TC 8
Z9 8
U1 0
U2 1
PU SPRINGER
PI DORDRECHT
PA VAN GODEWIJCKSTRAAT 30, 3311 GZ DORDRECHT, NETHERLANDS
SN 0163-2116
EI 1573-2568
J9 DIGEST DIS SCI
JI Dig. Dis. Sci.
PD NOV
PY 2007
VL 52
IS 11
BP 3019
EP 3028
DI 10.1007/s10620-007-9804-6
PG 10
WC Gastroenterology & Hepatology
WE Science Citation Index Expanded (SCI-EXPANDED)
SC Gastroenterology & Hepatology
GA 216ZJ
UT WOS:000249917400020
PM 17393313
DA 2024-01-22
ER

PT J
AU Jansson, S
   Malham, M
   Paerregaard, A
   Jakobsen, C
   Wewer, V
AF Jansson, Sabine
   Malham, Mikkel
   Paerregaard, Anders
   Jakobsen, Christian
   Wewer, Vibeke
TI Extraintestinal Manifestations Are Associated With Disease Severity in
   Pediatric Onset Inflammatory Bowel Disease
SO JOURNAL OF PEDIATRIC GASTROENTEROLOGY AND NUTRITION
LA English
DT Article
DE children; Crohn disease; disease activity; disease course; ulcerative
   colitis
ID ULCERATIVE-COLITIS; NATURAL-HISTORY; CROHNS-DISEASE; NUTRITIONAL-STATUS;
   FOLLOW-UP; POPULATION; COHORT; ADULT; PREVALENCE; DIAGNOSIS
AB Objectives:The aim of this study was to investigate a possible association between extraintestinal manifestations (EIM) and a more severe disease course in pediatric onset inflammatory bowel disease (pIBD).Methods:This study compares the disease course of pIBD patients (IBD diagnosis <15 years of age) with and without EIM in a population-based cohort from Denmark. Patients diagnosed with pIBD between 1998 and 2008 were included in the study and followed until December 31, 2014. Data on phenotype, treatment, relapses, and the temporal relationship between IBD relapses and activity of EIM were collected at end of follow-up by manual revision of patient charts.Results:Of 333 pIBD patients, 14 (4.2%) had EIM at time of diagnosis and 47 (14.1%) developed EIM during follow-up. Median follow-up time was 9.6 years for patients with EIM and 8.8 years for patients without. In ulcerative colitis, EIM were associated with an increased risk of biological treatment and surgery (hazard ratio: 2.6; 95% confidence interval [CI]: 1.3-5.5, P=0.008 and 2.9 [95% CI: 1.1-7.7, P=0.03], respectively). In Crohn disease, EIM were associated with an increased relapse rate (1.3 [95% CI: 1.1-1.5], P=0.001). Lastly, we found a positive temporal relationship between relapse of IBD and EIM activity.Conclusion:The presence of EIM is associated with a more severe disease course in pIBD. This should be considered when deciding treatment options, as a more aggressive treatment approach could be warranted in patients with EIM. However, prospective studies are needed to fully evaluate this.
C1 [Jansson, Sabine; Malham, Mikkel; Paerregaard, Anders; Jakobsen, Christian; Wewer, Vibeke] Copenhagen Univ Hosp, Dept Pediat, Hvidovre, Denmark.
   [Jakobsen, Christian] Copenhagen Univ Hosp, Gastro Unit, Hvidovre, Denmark.
C3 University of Copenhagen; University of Copenhagen
RP Jansson, S (通讯作者)，Dept Pediat, Afd 460,Kettegaard Alle 30, DK-2650 Hvidovre, Denmark.
EM Mikkel.malham.knudsen.01@regionh.dk
RI Malham, Mikkel/AAA-1928-2020
OI Malham, Mikkel/0000-0002-6956-7676; Jansson, Sabine
   Sophie/0000-0002-7105-3746
CR Adamiak T, 2013, INFLAMM BOWEL DIS, V19, P1218, DOI 10.1097/MIB.0b013e318280b13e
   Aloi M, 2016, INFLAMM BOWEL DIS, V22, P1378, DOI 10.1097/MIB.0000000000000767
   Chaparro M, 2019, ALIMENT PHARM THER, V49, P419, DOI 10.1111/apt.15114
   Cohen S, 2019, EUR J CLIN NUTR
   Das KM, 1999, DIGEST DIS SCI, V44, P1, DOI 10.1023/A:1026629528233
   Dotson JL, 2010, J PEDIATR GASTR NUTR, V51, P140, DOI 10.1097/MPG.0b013e3181ca4db4
   Duricova D, 2019, INFLAMM BOWEL DIS, V25, P394, DOI 10.1093/ibd/izy254
   Duricova D, 2017, J CROHNS COLITIS, V11, P1326, DOI 10.1093/ecco-jcc/jjx092
   Fumery M, 2019, DIGEST LIVER DIS, V51, P496, DOI 10.1016/j.dld.2018.11.033
   Gower-Rousseau C, 2009, AM J GASTROENTEROL, V104, P2080, DOI 10.1038/ajg.2009.177
   Greuter T, 2017, J PEDIATR GASTR NUTR, V65, P200, DOI 10.1097/MPG.0000000000001455
   Hedin CRH, 2019, J CROHNS COLITIS, V13, P541, DOI 10.1093/ecco-jcc/jjy191
   Herzog D, 2017, EUR J GASTROEN HEPAT, V29, P926, DOI 10.1097/MEG.0000000000000896
   Jakobsen C, 2011, ALIMENT PHARM THER, V34, P1217, DOI 10.1111/j.1365-2036.2011.04857.x
   Jakobsen C, 2013, J CROHNS COLITIS, V7, P79, DOI 10.1016/j.crohns.2012.05.024
   Jakobsen C, 2011, INFLAMM BOWEL DIS, V17, P2541, DOI 10.1002/ibd.21654
   Jakobsen C, 2011, INFLAMM BOWEL DIS, V17, P1731, DOI 10.1002/ibd.21559
   Jakobsen C, 2009, EUR J GASTROEN HEPAT, V21, P1291, DOI 10.1097/MEG.0b013e32832a4ed6
   Jakobsen C, 2008, J CROHNS COLITIS, V2, P152, DOI 10.1016/j.crohns.2008.01.006
   Jose FA, 2009, INFLAMM BOWEL DIS, V15, P63, DOI 10.1002/ibd.20604
   Langholz E, 1999, DAN MED BULL, V46, P400
   Lebwohl M, 1998, INFLAMM BOWEL DIS, V4, P142, DOI 10.1002/ibd.3780040209
   Levine A, 2011, INFLAMM BOWEL DIS, V17, P1314, DOI 10.1002/ibd.21493
   Levine Jonathan S, 2011, Gastroenterol Hepatol (N Y), V7, P235
   LINDSLEY CB, 1974, J PEDIATR-US, V84, P16, DOI 10.1016/S0022-3476(74)80547-0
   Malaty HM, 2013, CLIN EXP GASTROENTER, V6, P77, DOI 10.2147/CEG.S40259
   Malham M, 2019, GastroHep, V1, P266, DOI [DOI 10.1002/YGH2.368, 10.1002/ygh2.368]
   Müller KE, 2013, J PEDIATR GASTR NUTR, V57, P576, DOI 10.1097/MPG.0b013e31829f7d8c
   Munkholm P, 1997, DAN MED BULL, V44, P287
   Orchard TR, 1998, GUT, V42, P387, DOI 10.1136/gut.42.3.387
   PASSO MH, 1986, DIGEST DIS SCI, V31, P492, DOI 10.1007/BF01320313
   Pigneur B, 2010, INFLAMM BOWEL DIS, V16, P953, DOI 10.1002/ibd.21152
   Romberg-Camps MJL, 2009, AM J GASTROENTEROL, V104, P371, DOI 10.1038/ajg.2008.38
   Van Limbergent J, 2008, GASTROENTEROLOGY, V135, P1114, DOI 10.1053/j.gastro.2008.06.081
   Vasseur F, 2010, AM J GASTROENTEROL, V105, P1893, DOI 10.1038/ajg.2010.20
   Vavricka SR, 2011, AM J GASTROENTEROL, V106, P110, DOI 10.1038/ajg.2010.343
   Vegh Z, 2016, SCAND J GASTROENTERO, V51, P848, DOI 10.3109/00365521.2016.1140807
   Vernier-Massouille G, 2008, GASTROENTEROLOGY, V135, P1106, DOI 10.1053/j.gastro.2008.06.079
NR 38
TC 9
Z9 9
U1 0
U2 1
PU LIPPINCOTT WILLIAMS & WILKINS
PI PHILADELPHIA
PA TWO COMMERCE SQ, 2001 MARKET ST, PHILADELPHIA, PA 19103 USA
SN 0277-2116
EI 1536-4801
J9 J PEDIATR GASTR NUTR
JI J. Pediatr. Gastroenterol. Nutr.
PD JUL
PY 2020
VL 71
IS 1
BP 40
EP 45
DI 10.1097/MPG.0000000000002707
PG 6
WC Gastroenterology & Hepatology; Nutrition & Dietetics; Pediatrics
WE Science Citation Index Expanded (SCI-EXPANDED)
SC Gastroenterology & Hepatology; Nutrition & Dietetics; Pediatrics
GA MG9TR
UT WOS:000546375600017
PM 32187141
OA Bronze
DA 2024-01-22
ER

PT J
AU Pabón-Carrasco, M
   Ramirez-Baena, L
   Vilar-Palomo, S
   Castro-Méndez, A
   Martos-García, R
   Rodríguez-Gallego, I
AF Pabon-Carrasco, Manuel
   Ramirez-Baena, Lucia
   Vilar-Palomo, Samuel
   Castro-Mendez, Aurora
   Martos-Garcia, Raul
   Rodriguez-Gallego, Isabel
TI Probiotics as a Coadjuvant Factor in Active or Quiescent Inflammatory
   Bowel Disease of Adults-A Meta-Analytical Study
SO NUTRIENTS
LA English
DT Review
DE ulcerative colitis; Crohn&#8217; s disease; inflammatory bowel disease;
   efficacy; probiotics
ID ULCERATIVE-COLITIS; DOUBLE-BLIND; MAINTAINING REMISSION; CROHNS-DISEASE;
   VSLNUMBER-3; EFFICACY; THERAPY; METAANALYSIS; BIFIDOBACTERIUM;
   POSTBIOTICS
AB (1) Background: Inflammatory bowel diseases are pathologies of unknown etiology and auto-immune pathogenia. The use of probiotics is studied in order to increase the arsenal of treatments. The aim was to assess the efficacy of the probiotics in these diseases in the active or quiescent phases; (2) Methods: A systematic review with meta-analysis was performed by an exhaustive bibliographic search in Medline, Cinahl, Embase, Scopus, Web of Science, and Cochrane Library. The inclusion criteria were studies of more than 10 years, English/Spanish, clinical trials, and involving human beings. Relative risk was used to compare efficacy, which was meta-analyzed using a fixed effects model. Heterogeneity was evaluated with the Higgins I-2 test; (3) Results: Nineteen studies were included in the systematic review and 17 in the meta-analysis, with a total of 1537 patients (n(experimental group) = 762; n(placebo group) = 775). There are significant remission differences in ulcerative colitis (relative risk (RR) = 0.81; 95% CI = 0.72-0.91; I-2 = 32%; p = 0.16). However, no significant differences were found in the use of probiotics for the prevention of ulcerative colitis, and for the remission of Crohn's disease; (4) Conclusions: There are data showing an additional beneficial effect of probiotics on active ulcerative colitis. More and better studies are needed which assess its possible therapeutic efficacy for quiescent ulcerative colitis and for Crohn's disease.
C1 [Pabon-Carrasco, Manuel; Ramirez-Baena, Lucia; Martos-Garcia, Raul; Rodriguez-Gallego, Isabel] Univ Seville, Spanish Red Cross Nursing Sch, Avda Cruz Roja 1 Dpdo, Seville 41009, Spain.
   [Vilar-Palomo, Samuel] Hosp Virgen Rocio, Serv Andaluz Salud, Unidad Anestesiol & Reanimac, Av Manuel Siurot SN, Seville 41013, Spain.
   [Castro-Mendez, Aurora] Univ Seville, Fac Nursing Physiotherapy & Podol, C Avenzoar 6, Seville 41009, Spain.
C3 University of Sevilla; Virgen del Rocio University Hospital; University
   of Sevilla
RP Ramirez-Baena, L (通讯作者)，Univ Seville, Spanish Red Cross Nursing Sch, Avda Cruz Roja 1 Dpdo, Seville 41009, Spain.
EM mpabon@cruzroja.es; luciarb@correo.ugr.es;
   samuelvilarpalomo@hotmail.com; auroracastro@us.es; rmartos@cruzroja.es;
   isroga@cruzroja.es
RI Pabón-Carrasco, Manuel/ABI-5731-2020; Castro-Méndez,
   Aurora/AAE-8578-2019; VILAR-PALOMO, SAMUEL/ABF-9384-2020; Ramirez-Baena,
   Lucia/ABG-5022-2021; MARTOS-GARCIA, RAUL/H-9784-2013
OI Pabón-Carrasco, Manuel/0000-0002-9011-3695; Castro-Méndez,
   Aurora/0000-0003-1229-0802; Ramirez-Baena, Lucia/0000-0001-8787-9887;
   MARTOS-GARCIA, RAUL/0000-0001-5760-1120; Rodriguez-Gallego,
   Isabel/0000-0003-1613-3062; VILAR-PALOMO, SAMUEL/0000-0002-2241-033X
CR Aguilar-Toalá JE, 2018, TRENDS FOOD SCI TECH, V75, P105, DOI 10.1016/j.tifs.2018.03.009
   Aleksandrova K, 2017, NUTRIENTS, V9, DOI 10.3390/nu9090962
   Altun HK, 2019, TURK J GASTROENTEROL, V30, P313, DOI 10.5152/tjg.2019.18356
   Assisi R F, 2008, Minerva Gastroenterol Dietol, V54, P231
   Bibiloni R, 2005, AM J GASTROENTEROL, V100, P1539, DOI 10.1111/j.1572-0241.2005.41794.x
   Bjarnason I, 2019, INFLAMMOPHARMACOLOGY, V27, P465, DOI 10.1007/s10787-019-00595-4
   Bourreille A, 2013, CLIN GASTROENTEROL H, V11, P982, DOI 10.1016/j.cgh.2013.02.021
   Casellas F, 2010, PHARMACOECONOMICS SP, V7, P38, DOI DOI 10.1007/BF03320866
   Chaaro-Benallal D, 2017, REV ESP ENFERM DIG, V109, P757, DOI 10.17235/reed.2017.4739/2016
   Chen WX, 2014, WORLD J GASTROENTERO, V20, P15657, DOI 10.3748/wjg.v20.i42.15657
   Corzo N, 2015, Nutr Hosp, V31 Suppl 1, P99, DOI 10.3305/nh.2015.31.sup1.8715
   DERSIMONIAN R, 1986, CONTROL CLIN TRIALS, V7, P177, DOI 10.1016/0197-2456(86)90046-2
   Derwa Y, 2017, ALIMENT PHARM THER, V46, P389, DOI 10.1111/apt.14203
   Dong JP, 2016, PLOS ONE, V11, DOI 10.1371/journal.pone.0168785
   ESTARLI M., 2016, REV ESPAOLA NUTRICIO, V20, P148, DOI [10.14306/renhyd.20.2.223, DOI 10.14306/RENHYD.20.2.223, DOI 10.1186/2046-4053-4-1]
   Fedorak RN, 2015, CLIN GASTROENTEROL H, V13, P928, DOI 10.1016/j.cgh.2014.10.031
   Fujimori S, 2009, NUTRITION, V25, P520, DOI 10.1016/j.nut.2008.11.017
   Fujiya M, 2014, CLIN J GASTROENTEROL, V7, P1, DOI 10.1007/s12328-013-0440-8
   Ganji-Arjenaki M, 2018, J CELL PHYSIOL, V233, P2091, DOI 10.1002/jcp.25911
   Gionchetti P, 2003, GASTROENTEROLOGY, V124, P1202, DOI 10.1016/S0016-5085(03)00171-9
   HIGGINS JPT, 2011, COCHRANE HDB SYSTEMA, V0001
   Higgins JPT, 2002, STAT MED, V21, P1539, DOI 10.1002/sim.1186
   Hozo Stela Pudar, 2005, BMC Med Res Methodol, V5, P13, DOI 10.1186/1471-2288-5-13
   Ishikawa H, 2011, DIGESTION, V84, P128, DOI 10.1159/000322977
   Jia K, 2018, MEDICINE, V97, DOI 10.1097/MD.0000000000013792
   Krag A, 2012, WORLD J GASTROENTERO, V18, P1773, DOI 10.3748/wjg.v18.i15.1773
   Mardini HE, 2014, INFLAMM BOWEL DIS, V20, P1562, DOI 10.1097/MIB.0000000000000084
   Marino-Garcia A., 2016, ACTA MEDICA CORDOBA, V17, P1
   Marteau P, 2013, EMC TRATADO MED, V17, P1, DOI DOI 10.1016/S1636-5410(13)65895-X
   Gómez MJM, 2016, NUTR HOSP, V33, P59, DOI 10.20960/nh.348
   Matsuoka K, 2018, DIGEST DIS SCI, V63, P1910, DOI 10.1007/s10620-018-4946-2
   Matthes H, 2010, BMC COMPLEM ALTERN M, V10, DOI 10.1186/1472-6882-10-13
   Mimura T, 2004, GUT, V53, P108, DOI 10.1136/gut.53.1.108
   Mitsuyama K, 1998, ALIMENT PHARM THERAP, V12, P1225, DOI 10.1046/j.1365-2036.1998.00432.x
   Ng SC, 2010, INFLAMM BOWEL DIS, V16, P1286, DOI 10.1002/ibd.21222
   Patel RM, 2013, CLIN PERINATOL, V40, P11, DOI 10.1016/j.clp.2012.12.002
   Petersen AM, 2014, J CROHNS COLITIS, V8, P1498, DOI 10.1016/j.crohns.2014.06.001
   Sanchez-Morales Adhara, 2019, Rev Med Inst Mex Seguro Soc, V57, P9
   Alvarez LS, 2014, ENFERM CLIN, V24, P102, DOI 10.1016/j.enfcli.2013.12.006
   Shadnoush Mahdi, 2015, Korean J Gastroenterol, V65, P215, DOI 10.4166/kjg.2015.65.4.215
   Shah ND, 2015, NUTR CLIN PRACT, V30, P462, DOI 10.1177/0884533615591059
   Shea BJ, 2017, BMJ-BRIT MED J, V358, DOI 10.1136/bmj.j4008
   Shen J, 2014, INFLAMM BOWEL DIS, V20, P21, DOI 10.1097/01.MIB.0000437495.30052.be
   Sood A, 2009, CLIN GASTROENTEROL H, V7, P1202, DOI 10.1016/j.cgh.2009.07.016
   Steed H, 2010, ALIMENT PHARM THER, V32, P872, DOI 10.1111/j.1365-2036.2010.04417.x
   Su H, 2018, EXP THER MED, V16, P2999, DOI 10.3892/etm.2018.6559
   Tamaki H, 2016, DIGEST ENDOSC, V28, P67, DOI 10.1111/den.12553
   Tursi A, 2010, AM J GASTROENTEROL, V105, P2218, DOI 10.1038/ajg.2010.218
   Wildt S, 2011, J CROHNS COLITIS, V5, P115, DOI 10.1016/j.crohns.2010.11.004
   Yamamoto T, 2017, CURR OPIN BIOTECH, V44, P69, DOI 10.1016/j.copbio.2016.11.011
   Yoshimatsu Y, 2015, WORLD J GASTROENTERO, V21, P5985, DOI 10.3748/wjg.v21.i19.5985
   Zocco MA, 2006, ALIMENT PHARM THER, V23, P1567, DOI 10.1111/j.1365-2036.2006.02927.x
NR 52
TC 7
Z9 9
U1 0
U2 13
PU MDPI
PI BASEL
PA ST ALBAN-ANLAGE 66, CH-4052 BASEL, SWITZERLAND
EI 2072-6643
J9 NUTRIENTS
JI Nutrients
PD SEP
PY 2020
VL 12
IS 9
AR 2628
DI 10.3390/nu12092628
PG 17
WC Nutrition & Dietetics
WE Science Citation Index Expanded (SCI-EXPANDED)
SC Nutrition & Dietetics
GA OF7XH
UT WOS:000581414900001
PM 32872272
OA gold, Green Published
DA 2024-01-22
ER

PT J
AU Lin, WC
   Weng, MT
   Tung, CC
   Chang, YT
   Leong, YL
   Wang, YT
   Wang, HY
   Wong, JM
   Wei, SC
AF Lin, Wei-Chen
   Weng, Meng-Tzu
   Tung, Chien-Chih
   Chang, Yuan-Ting
   Leong, Yew-Loong
   Wang, Yu-Ting
   Wang, Horng-Yuan
   Wong, Jau-Min
   Wei, Shu-Chen
TI Trends and risk factors of mortality analysis in patients with
   inflammatory bowel disease: a Taiwanese nationwide population-based
   study
SO JOURNAL OF TRANSLATIONAL MEDICINE
LA English
DT Article
DE Crohn's disease; Inflammatory bowel disease; Mortality; Risk factors;
   Ulcerative colitis
ID CROHNS-DISEASE; ULCERATIVE-COLITIS; METAANALYSIS; MANAGEMENT; SURVIVAL;
   NEED
AB Background Inflammatory bowel disease (IBD) was emerging as a worldwide epidemic disease, and the advanced therapy changed the clinical course and possibly the outcomes. Our previous study reported a higher mortality rate from (IBD) in Taiwan than in Western countries. We proposed to analyze the trend and risk factors of mortality in order to improve the care quality of IBD patients. Methods This retrospective study was conducted to analyze data for January 2001 to December 2015 from a registered database, compiled by the Taiwan's National Health Insurance. Results Between 2001 and 2015, a total of 3806 IBD patients [Crohn's disease (CD): 919; ulcerative colitis (UC): 2887] were registered as having catastrophic illness, and 8.2% of these patients died during follow-up. The standardized mortality ratios (SMRs) of CD and UC were 3.72 (95% CI 3.02-4.55) and 1.44 (95% CI 1.26-1.65), respectively, from 2001 to 2015, respectively. A comparison of the periods of 2011-2015 and 2001-2005 revealed a decrease in the mortality rates from both UC and CD. Multivariate Cox proportional hazards analysis identified elderly individuals; sepsis and pneumonia were the risk factors for IBD mortality. The specific risk factors of mortality were liver cancer for UC and surgeries for CD. Conclusion For further decreasing IBD-related mortality in Taiwan, we need to pay special attention toward elderly individuals, infection control, cancer screening and improvement in perioperative care.
C1 [Lin, Wei-Chen; Wang, Horng-Yuan] MacKay Mem Hosp, Dept Internal Med, Div Gastroenterol, Taipei, Taiwan.
   [Lin, Wei-Chen; Wang, Horng-Yuan] MacKay Jr Coll Med Nursing & Management, Taipei, Taiwan.
   [Lin, Wei-Chen; Wang, Horng-Yuan] MacKay Med Coll, Taipei, Taiwan.
   [Weng, Meng-Tzu; Tung, Chien-Chih; Wong, Jau-Min; Wei, Shu-Chen] Natl Taiwan Univ Hosp & Coll Med, Dept Internal Med, Taipei, Taiwan.
   [Weng, Meng-Tzu] Natl Taiwan Univ, Sch Med, Taipei, Taiwan.
   [Chang, Yuan-Ting] Natl Taiwan Univ, Hlth Data Res Ctr, Taipei, Taiwan.
   [Leong, Yew-Loong] West Garden Hosp, Dept Internal Med, Taipei, Taiwan.
   [Wang, Yu-Ting; Wei, Shu-Chen] Natl Taiwan Univ Hosp, Inflammatory Bowel Dis Clin & Study Integrated Ct, Taipei, Taiwan.
C3 Mackay Memorial Hospital; Mackay Junior College of Medicine, Nursing &
   Management; Mackay Medical College; National Taiwan University; National
   Taiwan University Hospital; National Taiwan University; National Taiwan
   University; National Taiwan University; National Taiwan University
   Hospital
RP Wei, SC (通讯作者)，Natl Taiwan Univ Hosp & Coll Med, Dept Internal Med, Taipei, Taiwan.; Wei, SC (通讯作者)，Natl Taiwan Univ Hosp, Inflammatory Bowel Dis Clin & Study Integrated Ct, Taipei, Taiwan.
EM shuchenwei@ntu.edu.tw
RI wang, ya/HQZ-7558-2023; SUN, YANLING/JTT-9082-2023
OI WEI, SHU-CHEN/0000-0002-5017-5840; LEONG, YEW LOONG/0000-0001-7512-1163
FU National Taiwan University Hospital Research Program [Ms160, 107-A139];
   Liver Disease Prevention and Treatment Research Foundation, Taiwan
FX This work was supported by the National Taiwan University Hospital
   Research Program Ms160 (to JMW), 107-A139 (to SCW), the Liver Disease
   Prevention and Treatment Research Foundation, Taiwan (to MTW and SCW).
CR Ananthakrishnan AN, 2013, J CROHNS COLITIS, V7, P107, DOI 10.1016/j.crohns.2012.02.015
   Bähler C, 2017, EUR J GASTROEN HEPAT, V29, P916, DOI 10.1097/MEG.0000000000000891
   Bell SJ, 2003, ALIMENT PHARM THER, V17, P1145, DOI 10.1046/j.1365-2036.2003.01561.x
   Bitton A, 2016, INFLAMM BOWEL DIS, V22, P416, DOI 10.1097/MIB.0000000000000608
   Chen Chung-Yu, 2013, Value Health Reg Issues, V2, P127, DOI 10.1016/j.vhri.2013.02.006
   Chiang CJ, 2016, J FORMOS MED ASSOC, V115, P1076, DOI 10.1016/j.jfma.2015.10.011
   Doherty S, 2017, AUST FAM PHYSICIAN, V46, P816
   Duricova D, 2010, INFLAMM BOWEL DIS, V16, P347, DOI 10.1002/ibd.21007
   Jess T, 2006, GUT, V55, P1248, DOI 10.1136/gut.2005.079350
   Jess T, 2007, AM J GASTROENTEROL, V102, P609, DOI 10.1111/j.1572-0241.2006.01000.x
   Jess T, 2013, CLIN GASTROENTEROL H, V11, P43, DOI 10.1016/j.cgh.2012.09.026
   Jussila A, 2014, J CROHNS COLITIS, V8, P1088, DOI 10.1016/j.crohns.2014.02.015
   Kassam Z, 2014, INFLAMM BOWEL DIS, V20, P2483, DOI 10.1097/MIB.0000000000000173
   Kim HJ, 2015, INFLAMM BOWEL DIS, V21, P623, DOI 10.1097/MIB.0000000000000313
   Lee HS, 2017, J GASTROEN HEPATOL, V32, P782, DOI 10.1111/jgh.13596
   Lin CC, 2016, INTEST RES, V14, P248, DOI 10.5217/ir.2016.14.3.248
   Mahadev S, 2011, DIS COLON RECTUM, V54, P579, DOI 10.1007/DCR.0b013e3182099d9e
   Mowat C, 2011, GUT, V60, P571, DOI 10.1136/gut.2010.224154
   Ng SC, 2013, GASTROENTEROLOGY, V145, P158, DOI 10.1053/j.gastro.2013.04.007
   Ng WK, 2016, INTEST RES, V14, P111, DOI 10.5217/ir.2016.14.2.111
   Romberg-Camps M, 2010, INFLAMM BOWEL DIS, V16, P1397, DOI 10.1002/ibd.21189
   Schwartz DA, 2019, INFLAMM BOWEL DIS, V25, P1773, DOI 10.1093/ibd/izz056
   Selinger CP, 2012, INFLAMM BOWEL DIS, V18, P1566, DOI 10.1002/ibd.22871
   Singh S, 2015, GASTROENTEROLOGY, V149, P928, DOI 10.1053/j.gastro.2015.06.001
   Sonnenberg A, 2007, INT J EPIDEMIOL, V36, P890, DOI 10.1093/ije/dym034
   Su HJ, 2019, J FORMOS MED ASSOC, V118, P1083, DOI 10.1016/j.jfma.2018.07.005
   van Overstraeten AD, 2012, WORLD J GASTROENTERO, V18, P3828, DOI 10.3748/wjg.v18.i29.3828
   Wang XY, 2018, INFLAMM BOWEL DIS, V24, P1167, DOI 10.1093/ibd/izy025
   Wei SC, 2013, BMC GASTROENTEROL, V13, DOI 10.1186/1471-230X-13-166
   Weng MT, 2018, J CLIN MED, V7, DOI 10.3390/jcm7110394
   Weng MT, 2018, INTEST RES, V16, P312, DOI 10.5217/ir.2018.16.2.312
NR 31
TC 12
Z9 14
U1 0
U2 5
PU BMC
PI LONDON
PA CAMPUS, 4 CRINAN ST, LONDON N1 9XW, ENGLAND
EI 1479-5876
J9 J TRANSL MED
JI J. Transl. Med.
PD DEC 12
PY 2019
VL 17
IS 1
AR 414
DI 10.1186/s12967-019-02164-3
PG 10
WC Medicine, Research & Experimental
WE Science Citation Index Expanded (SCI-EXPANDED)
SC Research & Experimental Medicine
GA JV9YC
UT WOS:000502714900001
PM 31831015
OA Green Published, gold
DA 2024-01-22
ER

PT J
AU Wittig, BM
   Sabat, R
   Holzlöhner, P
   Witte-Händel, E
   Heilmann, K
   Witte, K
   Triebus, J
   Tzankov, A
   Laman, JD
   Bokemeyer, B
   Terracciano, L
   Schwärzler, C
   Kohler, H
   Volkmer, R
   Loddenkemper, C
   Wolk, K
   Hoffmann, U
   Günthert, U
AF Wittig, B. M.
   Sabat, R.
   Holzloehner, P.
   Witte-Haendel, E.
   Heilmann, K.
   Witte, K.
   Triebus, J.
   Tzankov, A.
   Laman, J. D.
   Bokemeyer, B.
   Terracciano, L.
   Schwarzler, C.
   Kohler, H.
   Volkmer, R.
   Loddenkemper, C.
   Wolk, K.
   Hoffmann, U.
   Gunthert, U.
TI Absence of specific alternatively spliced exon of CD44 in macrophages
   prevents colitis
SO MUCOSAL IMMUNOLOGY
LA English
DT Article
ID INFLAMMATORY-BOWEL-DISEASE; REGULATORY T-CELLS; GROWTH-FACTOR-BETA;
   CROHNS-DISEASE; PROINFLAMMATORY CYTOKINES; ANTIMICROBIAL DEFENSE;
   CUTTING EDGE; MICE; HOMEOSTASIS; IL-22
AB CD44 is a transmembrane molecule appearing in numerous isoforms generated by insertions of alternatively spliced variant exons (CD44v) and having various binding partners. CD44v7 on T cells was proposed to promote colitis by preventing T-cell apoptosis. Here we demonstrate that Cd44v7-deficient T cells - like Cd44 wild-type (Cd44(WT)) T cells provoked disease in two different colitis models: the model induced by CD4thornCD45RB high T-cell transfer into Rag2-deficient mice and a new model based on ovalbumin (OVA)-specific T-cell transfer into Rag-sufficient, OVA-challenged mice. In contrast, CD44v7 absence on macrophages in recipient mice prevented colitis. Prevention was associated with the downregulation of signal transducer and activator of transcription 3 (STAT3)-activating and Foxp3-counteracting interleukin-6 (IL-6), lower numbers of phospho-STAT3-containing lymphocytes, and higher Foxp3thorn T-cell counts in the colon. Consequently, the protected colons showed lower IL-12, IL-1 beta expression, and decreased interferon-gamma levels. Importantly, stimulation of T cells by Cd44v7-deficient macrophages induced upregulation of Foxp3 in vitro, while cotransfer of Cd44(WT) macrophages into Cd44v7-deficient mice reduced Foxp(3+) T-cell counts and caused colitis. Accordingly, the CD44v7 ligand osteopontin, whose levels were elevated in Crohn's disease, specifically induced IL-6 in human monocytes, a cytokine also increased in these patients. We suggest macrophage-specific targeting of the CD44v7 pathway as a novel therapeutic option for Crohn's disease.
C1 [Wittig, B. M.; Holzloehner, P.; Heilmann, K.; Hoffmann, U.] Univ Med Charite, Med Clin Gastroenterol Infectiol Rheumatol 1, Berlin, Germany.
   [Sabat, R.; Witte-Haendel, E.; Witte, K.; Triebus, J.; Wolk, K.] Univ Med Charite, Interdisciplinary Grp Mol Immunopathol, Berlin, Germany.
   [Sabat, R.; Witte-Haendel, E.; Witte, K.; Triebus, J.; Wolk, K.] Univ Med Charite, Psoriasis Res & Treatment Ctr, Dermatol Med Immunol, Berlin, Germany.
   [Tzankov, A.; Terracciano, L.; Gunthert, U.] Univ Hosp Basel, Inst Pathol, Basel, Switzerland.
   [Laman, J. D.] Univ Med Ctr Groningen, Dept Neurosci, Groningen, Netherlands.
   [Bokemeyer, B.] Gastroenterol Practice, Minden, Germany.
   [Schwarzler, C.] Univ Lausanne, Fed Polytech, Flow Cytometry Core Facil, Lausanne, Switzerland.
   [Kohler, H.] Friedrich Miescher Inst Biomed Res, Basel, Switzerland.
   [Volkmer, R.] Univ Med Charite, Inst Med Immunol, Berlin, Germany.
   [Loddenkemper, C.] Univ Med Charite, Inst Pathol, Berlin, Germany.
C3 Free University of Berlin; Humboldt University of Berlin; Charite
   Universitatsmedizin Berlin; Free University of Berlin; Humboldt
   University of Berlin; Charite Universitatsmedizin Berlin; Free
   University of Berlin; Humboldt University of Berlin; Charite
   Universitatsmedizin Berlin; University of Basel; University of
   Groningen; University of Lausanne; Friedrich Miescher Institute for
   Biomedical Research; Free University of Berlin; Humboldt University of
   Berlin; Charite Universitatsmedizin Berlin; Free University of Berlin;
   Humboldt University of Berlin; Charite Universitatsmedizin Berlin
RP Sabat, R (通讯作者)，Univ Med Charite, Interdisciplinary Grp Mol Immunopathol, Berlin, Germany.; Sabat, R (通讯作者)，Univ Med Charite, Psoriasis Res & Treatment Ctr, Dermatol Med Immunol, Berlin, Germany.; Günthert, U (通讯作者)，Univ Hosp Basel, Inst Pathol, Basel, Switzerland.
EM robert.sabat@charite.de; ursula.guenthert@unibas.ch
RI Terracciano, Luigi M./AAB-5335-2022; Tzankov, Alexandar/H-5656-2019;
   Hanack, Katja/G-5267-2016
OI Terracciano, Luigi M./0000-0002-9393-9660; Tzankov,
   Alexandar/0000-0002-1100-3819; Hanack, Katja/0000-0003-2867-689X;
   Volkmer, Rudolf/0000-0003-4710-1143; Wolk, Kerstin/0000-0002-7689-4130;
   Sabat, Robert/0000-0002-0198-940X
FU Deutsche Forschungsgemeinschaft [SFB633 TPB4]; Dutch MS Research
   Foundation
FX Dr. Inti Zlobec (Pathology Basel) kindly assisted in statistical
   evaluations. We thank Britt Johansson, Tanja Uhle, Brigitte Ketel, and
   Annette Buss for expert technical assistance. This work has been
   supported by the Deutsche Forschungsgemeinschaft (SFB633 TPB4) (BMW).
   Work in the group of J.D.L is supported by the Dutch MS Research
   Foundation.
CR Ashkar S, 2000, SCIENCE, V287, P860, DOI 10.1126/science.287.5454.860
   Baaten BJG, 2010, IMMUNITY, V32, P104, DOI 10.1016/j.immuni.2009.10.011
   Capsoni F, 1998, CELL IMMUNOL, V189, P51, DOI 10.1006/cimm.1998.1349
   Cénit MC, 2010, GENES IMMUN, V11, P264, DOI 10.1038/gene.2010.10
   Correa I, 2009, J LEUKOCYTE BIOL, V85, P896, DOI 10.1189/jlb.1108698
   Cox JH, 2011, J EXP MED, V208, P115, DOI 10.1084/jem.20100410
   Dann SM, 2008, J IMMUNOL, V180, P6816, DOI 10.4049/jimmunol.180.10.6816
   Di Sabatino A, 2010, INFLAMM BOWEL DIS, V16, P1891, DOI 10.1002/ibd.21271
   Durant L, 2010, IMMUNITY, V32, P605, DOI 10.1016/j.immuni.2010.05.003
   Feng T, 2011, J IMMUNOL, V186, P6313, DOI 10.4049/jimmunol.1001454
   Fujimoto M, 2011, J IMMUNOL, V186, P32, DOI 10.4049/jimmunol.0903314
   Furfaro F, 2016, EXPERT REV GASTROENT, V10, P735, DOI 10.1586/17474124.2016.1142372
   Garrett WS, 2010, CELL, V140, P859, DOI 10.1016/j.cell.2010.01.023
   Ghazi-Visser L, 2013, FASEB J, V27, P3683, DOI 10.1096/fj.13-228809
   Grivennikov S, 2009, CANCER CELL, V15, P103, DOI 10.1016/j.ccr.2009.01.001
   Gunthert C., 2015, ENCY CANC, V2, p[1, 851]
   Heilmann K, 2009, J CELL MOL MED, V13, P1162, DOI 10.1111/j.1582-4934.2008.00428.x
   Hoffmann U, 2007, CELL DEATH DIFFER, V14, P1542, DOI 10.1038/sj.cdd.4402153
   Huber M, 2008, INT IMMUNOL, V20, P223, DOI 10.1093/intimm/dxm139
   Ito H, 2005, J GASTROENTEROL, V40, P32, DOI 10.1007/BF02990576
   Ito H, 1997, J AUTOIMMUN, V10, P455, DOI 10.1016/S0896-8411(97)90152-9
   Johnson Pauline, 2009, Inflammation & Allergy Drug Targets, V8, P208
   Jordan AR, 2015, FRONT IMMUNOL, V6, DOI 10.3389/fimmu.2015.00182
   Katagiri YU, 1999, CANCER RES, V59, P219
   Khor B, 2011, NATURE, V474, P307, DOI 10.1038/nature10209
   Maloy KJ, 2011, NATURE, V474, P298, DOI 10.1038/nature10208
   Manel N, 2008, NAT IMMUNOL, V9, P641, DOI 10.1038/ni.1610
   Marhaba R, 2003, J LEUKOCYTE BIOL, V74, P135, DOI 10.1189/jlb.1202615
   MIYAZAKI Y, 1995, ANN NY ACAD SCI, V760, P334, DOI 10.1111/j.1749-6632.1995.tb44651.x
   Mottet C, 2003, J IMMUNOL, V170, P3939, DOI 10.4049/jimmunol.170.8.3939
   Mucida D, 2007, SCIENCE, V317, P256, DOI 10.1126/science.1145697
   Mudter J, 2007, INFLAMM BOWEL DIS, V13, P1016, DOI 10.1002/ibd.20148
   Mukherjee S, 2015, IMMUNITY, V42, P28, DOI 10.1016/j.immuni.2014.12.028
   Nedvetzki S, 2004, P NATL ACAD SCI USA, V101, P18081, DOI 10.1073/pnas.0407378102
   Neurath MF, 2014, MUCOSAL IMMUNOL, V7, P6, DOI 10.1038/mi.2013.73
   Pal LR, 2015, J MOL BIOL, V427, P2271, DOI 10.1016/j.jmb.2015.04.014
   POWRIE F, 1994, IMMUNITY, V1, P553, DOI 10.1016/1074-7613(94)90045-0
   Sabat R, 1996, MOL IMMUNOL, V33, P1103, DOI 10.1016/S0161-5890(96)00072-7
   Shreedhar V, 1999, IMMUNITY, V11, P625, DOI 10.1016/S1074-7613(00)80137-5
   Sonnenberg GF, 2011, NAT IMMUNOL, V12, P383, DOI 10.1038/ni.2025
   Strober W, 2011, GASTROENTEROLOGY, V140, P1756, DOI 10.1053/j.gastro.2011.02.016
   Strober W, 2010, CURR OPIN GASTROEN, V26, P310, DOI 10.1097/MOG.0b013e328339d099
   Sugimoto K, 2008, J CLIN INVEST, V118, P534, DOI [10.1172/JC133194, 10.1172/JCI33194]
   Wittig B, 1998, J IMMUNOL, V161, P1069
   Wittig BM, 2000, J EXP MED, V191, P2053, DOI 10.1084/jem.191.12.2053
   Wolk K, 2007, J IMMUNOL, V178, P5973, DOI 10.4049/jimmunol.178.9.5973
   Wolk K, 2006, EUR J IMMUNOL, V36, P1309, DOI 10.1002/eji.200535503
   Wolk K, 2013, SCI TRANSL MED, V5, DOI 10.1126/scitranslmed.3006245
   Yamamoto M, 2000, J IMMUNOL, V164, P4878, DOI 10.4049/jimmunol.164.9.4878
   Yang XO, 2008, IMMUNITY, V29, P44, DOI 10.1016/j.immuni.2008.05.007
   Zöller M, 2015, FRONT IMMUNOL, V6, DOI 10.3389/fimmu.2015.00235
NR 51
TC 8
Z9 9
U1 0
U2 5
PU NATURE PUBLISHING GROUP
PI NEW YORK
PA 75 VARICK ST, 9TH FLR, NEW YORK, NY 10013-1917 USA
SN 1933-0219
EI 1935-3456
J9 MUCOSAL IMMUNOL
JI Mucosal Immunol.
PD MAY
PY 2018
VL 11
IS 3
BP 846
EP 860
DI 10.1038/mi.2017.98
PG 15
WC Immunology
WE Science Citation Index Expanded (SCI-EXPANDED)
SC Immunology
GA GH8EI
UT WOS:000433899600023
PM 29186109
OA Green Submitted, Bronze
DA 2024-01-22
ER

PT J
AU Biancheri, P
   Di Sabatino, A
   Ammoscato, F
   Facciotti, F
   Caprioli, F
   Curciarello, R
   Hoque, SS
   Ghanbari, A
   Joe-Njoku, I
   Giuffrida, P
   Rovedatti, L
   Geginat, J
   Corazza, GR
   MacDonald, TT
AF Biancheri, Paolo
   Di Sabatino, Antonio
   Ammoscato, Francesca
   Facciotti, Federica
   Caprioli, Flavio
   Curciarello, Renata
   Hoque, Syed S.
   Ghanbari, Amir
   Joe-Njoku, Ijeoma
   Giuffrida, Paolo
   Rovedatti, Laura
   Geginat, Jens
   Corazza, Gino R.
   MacDonald, Thomas T.
TI Absence of a role for interleukin-13 in inflammatory bowel disease
SO EUROPEAN JOURNAL OF IMMUNOLOGY
LA English
DT Article
DE Crohn's disease; Fibrosis; T helper cell type 2; Ulcerative colitis
ID GROWTH-FACTOR-BETA; ULCERATIVE-COLITIS; CROHNS-DISEASE; T-CELLS; MATRIX
   METALLOPROTEINASES; TGF-BETA-1 PRODUCTION; DENDRITIC CELLS; MUCOSA;
   EXPRESSION; INDUCTION
AB IL-13 has been implicated in the pathogenesis of ulcerative colitis (UC), and may have a role in animal models of gut fibrosis. We studied the involvement of IL-13 in inflammation and fibrosis in UC and Crohn's disease (CD). Intestinal biopsies and anti-CD3/CD28- or anti-CD2/CD28-stimulated lamina propria mononuclear cells from UC and CD patients and control subjects were cultured, and IL-13, IL-4, IL-5, IL-17A and IFN- production was measured. Mucosal IL-13-producing cells were characterised by flow cytometry. Gut explants from strictured CD, non-strictured CD and healthy donors were cultured ex vivo, and secreted IL-13, IL-1 and collagen were measured. IL-13 production by mucosal explants and activated lamina propria mononuclear cells did not differ between CD, UC and control subjects, and was at least a log lower than IFN- and IL-17A. IL-13-producing cells, and in particular natural killer T cells, were uniformly low in all groups. IL-4 and IL-5 were undetectable in culture supernatants. Explants of CD strictures produced low amounts of IL-13, whereas IL-1 and collagen were elevated. We could not confirm that UC or strictured CD are associated with elevated IL-13 production. These data suggest that an anti-IL-13 Ab would not be an appropriate therapeutic strategy in inflammatory bowel disease.
C1 [Biancheri, Paolo; Ammoscato, Francesca; Curciarello, Renata; Hoque, Syed S.; Ghanbari, Amir; Joe-Njoku, Ijeoma; Giuffrida, Paolo; MacDonald, Thomas T.] Barts & London Queen Marys Sch Med & Dent, Blizard Inst, Ctr Immunol & Infect Dis, London E1 2AT, England.
   [Biancheri, Paolo; Di Sabatino, Antonio; Rovedatti, Laura; Corazza, Gino R.] Univ Pavia, Dept Internal Med, S Matteo Hosp, Ctr Studio & Cura Malattie Infiammatorie Cron Int, I-27100 Pavia, Italy.
   [Facciotti, Federica; Geginat, Jens] Ist Nazl Genet Mol, Milan, Italy.
   [Caprioli, Flavio] Fdn IRCCS Ca Granda Osped Maggiore Policlin, Unit Gastroenterol 2, Milan, Italy.
   [Caprioli, Flavio] Univ Milan, Dipartimento Fisiopatol Med Chirurg & Trapianti, Milan, Italy.
C3 University of London; Queen Mary University London; University of Pavia;
   IRCCS Ca Granda Ospedale Maggiore Policlinico; University of Milan
RP MacDonald, TT (通讯作者)，Barts & London Queen Marys Sch Med & Dent, Blizard Inst, Ctr Immunol & Infect Dis, London E1 2AT, England.
EM t.t.macdonald@qmul.ac.uk
RI Facciotti, Federica/AAA-3518-2019; Caprioli, Flavio/AAB-5176-2019; Di
   Sabatino, Antonio/K-8015-2016; Curciarello, Renata/HLW-6427-2023;
   Biancheri, Paolo/AAC-2394-2022; Corazza, Gino Roberto/K-8500-2016;
   Geginat, Jens/AAA-5818-2019
OI Facciotti, Federica/0000-0002-2541-9428; Caprioli,
   Flavio/0000-0002-8077-8175; Di Sabatino, Antonio/0000-0002-0302-8645;
   Curciarello, Renata/0000-0002-8514-6169; Biancheri,
   Paolo/0000-0002-8163-9062; Corazza, Gino Roberto/0000-0001-9532-0573;
   Geginat, Jens/0000-0003-4813-0384
FU European Commission [FP7-Health-2007-A]; Italian Society of Internal
   Medicine
FX This work was supported by the European Commission Seventh Framework
   Programme (Intestinal Proteases: Opportunity for Drug Discovery grant
   FP7-Health-2007-A) and by the Italian Society of Internal Medicine
   (Angelo Monteverde Research prize 2011).
CR Akiho H, 2005, AM J PHYSIOL-GASTR L, V288, pG609, DOI 10.1152/ajpgi.00273.2004
   Annunziato F, 2007, J EXP MED, V204, P1849, DOI 10.1084/jem.20070663
   Bailey JR, 2012, PLOS ONE, V7, DOI 10.1371/journal.pone.0052332
   Bernardo D, 2012, EUR J IMMUNOL, V42, P1337, DOI 10.1002/eji.201142327
   BEST WR, 1976, GASTROENTEROLOGY, V70, P439
   Burke JP, 2007, AM J GASTROENTEROL, V102, P439, DOI 10.1111/j.1572-0241.2006.01010.x
   Ceponis PJM, 2000, J BIOL CHEM, V275, P29132, DOI 10.1074/jbc.M003516200
   Del Zotto B, 2003, CLIN EXP IMMUNOL, V134, P120, DOI 10.1046/j.1365-2249.2003.02250.x
   Di Sabatino A, 2009, GUT, V58, P777, DOI 10.1136/gut.2008.149096
   Di Sabatino A, 2007, GASTROENTEROLOGY, V133, P1175, DOI 10.1053/j.gastro.2007.08.018
   Di Sabatino A, 2012, INFLAMM BOWEL DIS, V18, P368, DOI 10.1002/ibd.21735
   Feagins LA, 2010, INFLAMM BOWEL DIS, V16, P1963, DOI 10.1002/ibd.21281
   Fichtner-Feigl S, 2008, MUCOSAL IMMUNOL, V1, pS24, DOI 10.1038/mi.2008.41
   Fichtner-Feigl S, 2006, NAT MED, V12, P99, DOI 10.1038/nm1332
   Fichtner-Feigl S, 2008, GASTROENTEROLOGY, V135, P2003, DOI 10.1053/j.gastro.2008.08.055
   Fujino S, 2003, GUT, V52, P65, DOI 10.1136/gut.52.1.65
   Fuss IJ, 2004, J CLIN INVEST, V113, P1490, DOI 10.1172/JCI200419836
   Grencis RK, 2004, CLIN REV ALLERG IMMU, V26, P51, DOI 10.1385/CRIAI:26:1:51
   Harrington LE, 2005, NAT IMMUNOL, V6, P1123, DOI 10.1038/ni1254
   Heller F, 2005, GASTROENTEROLOGY, V129, P550, DOI 10.1053/j.gastro.2005.05.002
   Heller F, 2002, IMMUNITY, V17, P629, DOI 10.1016/S1074-7613(02)00453-3
   Kadivar K, 2004, INFLAMM BOWEL DIS, V10, P593, DOI 10.1097/00054725-200409000-00014
   Kanai T, 2000, BRIT J CANCER, V82, P1717
   Kawashima R, 2011, GASTROENTEROLOGY, V141, P2119, DOI 10.1053/j.gastro.2011.08.040
   Lee CG, 2001, J EXP MED, V194, P809, DOI 10.1084/jem.194.6.809
   MacDonald TT, 2006, NAT MED, V12, P13, DOI 10.1038/nm0106-13
   MacDonald TT, 2005, SCIENCE, V307, P1920, DOI 10.1126/science.1106442
   Neurath MF, 2002, NAT MED, V8, P567, DOI 10.1038/nm0602-567
   Pender SLF, 1997, J IMMUNOL, V158, P1582
   Prasad S, 2005, LAB INVEST, V85, P1139, DOI 10.1038/labinvest.3700316
   RACHMILEWITZ D, 1989, BMJ-BRIT MED J, V298, P82, DOI 10.1136/bmj.298.6666.82
   Rovedatti L, 2009, GUT, V58, P1629, DOI 10.1136/gut.2009.182170
   Sarra M, 2010, INFLAMM BOWEL DIS, V16, P1332, DOI 10.1002/ibd.21238
   Seok J, 2013, P NATL ACAD SCI USA, V110, P3507, DOI 10.1073/pnas.1222878110
   Shimamoto M, 2007, WORLD J GASTROENTERO, V13, P5995, DOI 10.3748/wjg.13.5995
   Vainer B, 2000, CYTOKINE, V12, P1531, DOI 10.1006/cyto.2000.0744
   van Dieren JM, 2007, INFLAMM BOWEL DIS, V13, P1146, DOI 10.1002/ibd.20164
   Wilson MS, 2011, GASTROENTEROLOGY, V140, P254, DOI 10.1053/j.gastro.2010.09.047
   Wynn TA, 2003, ANNU REV IMMUNOL, V21, P425, DOI 10.1146/annurev.immunol.21.120601.141142
NR 39
TC 68
Z9 72
U1 0
U2 11
PU WILEY
PI HOBOKEN
PA 111 RIVER ST, HOBOKEN 07030-5774, NJ USA
SN 0014-2980
EI 1521-4141
J9 EUR J IMMUNOL
JI Eur. J. Immunol.
PD FEB
PY 2014
VL 44
IS 2
BP 370
EP 385
DI 10.1002/eji.201343524
PG 16
WC Immunology
WE Science Citation Index Expanded (SCI-EXPANDED)
SC Immunology
GA AB6LX
UT WOS:000331901200008
PM 24338958
OA Bronze
DA 2024-01-22
ER

PT J
AU Muzes, G
   Molnár, B
   Tulassay, Z
   Sipos, F
AF Muzes, Gyoergyi
   Molnar, Bela
   Tulassay, Zsolt
   Sipos, Ferenc
TI Changes of the cytokine profile in inflammatory bowel diseases
SO WORLD JOURNAL OF GASTROENTEROLOGY
LA English
DT Article
DE Ulcerative colitis; Crohn's disease; Interleukin-33; Tumor necrosis
   factor-like factor; Interleukin-8; Interleukin-35; Interleukin-25;
   Interleukin-4; Tumor necrosis factor ligand superfamily member 14
ID ARYL-HYDROCARBON RECEPTOR; CELL-DEPENDENT COLITIS;
   NECROSIS-FACTOR-ALPHA; MUCOSAL T-CELLS; ULCERATIVE-COLITIS;
   CROHNS-DISEASE; INTESTINAL INFLAMMATION; GROWTH-FACTOR;
   IMMUNE-RESPONSES; EPITHELIAL-CELLS
AB Cytokines are indispensable signals of the mucosa-associated immune system for maintaining normal gut homeostasis. An imbalance of their profile in favour of inflammation initiation may lead to disease states, such as that is observed in inflammatory bowel diseases (IBD). Although Crohn's disease (CD) is often described as a prototype of T-helper 1-type diseases, and ulcerative colitis (UC) is traditionally viewed as a T-helper 2-mediated condition, the classic paradigm, which categorises cytokines into pro- and anti-inflammatory groups, has recently been changed. The inflammation regulatory pathways may not be mutually exclusive as individual cytokines can have diverse and even opposing functions in various clinical and immunological settings. None the less there are many common immunological responses in IBD that are mediated by cytokines. Although they regulate and influence the development, course and recurrence of the inflammatory process, the concrete pathogenic role of these small signaling molecules is sometimes not unambiguous in the subtypes of the disease. Our aim is to review the current information about pro- and anti-inflammatory effects of traditionally studied and recently discovered cytokines in the pathogenesis of UC and CD. The better understanding of their production and functional activity may lead to the development of new therapeutic modalities. (C) 2012 Baishideng. All rights reserved.
C1 [Muzes, Gyoergyi; Sipos, Ferenc] Semmelweis Univ, Dept Internal Med 2, H-1088 Budapest, Hungary.
   [Molnar, Bela; Tulassay, Zsolt] Hungarian Acad Sci, Mol Med Res Unit, H-1051 Budapest, Hungary.
C3 Semmelweis University; Hungarian Academy of Sciences
RP Sipos, F (通讯作者)，Semmelweis Univ, Dept Internal Med 2, H-1088 Budapest, Hungary.
EM dr.siposf@gmail.com
RI Sipos, Ferenc/GYV-6182-2022
CR Ahern PP, 2008, IMMUNOL REV, V226, P147, DOI 10.1111/j.1600-065X.2008.00705.x
   Akobeng A K, 2004, Cochrane Database Syst Rev, pCD003574
   Anderson CA, 2009, GASTROENTEROLOGY, V136, P523, DOI 10.1053/j.gastro.2008.10.032
   Artis D, 2008, NAT REV IMMUNOL, V8, P411, DOI 10.1038/nri2316
   Azuma YT, 2011, CURR PHARM DESIGN, V17, P3776, DOI 10.2174/138161211798357845
   Baekkevold ES, 2003, AM J PATHOL, V163, P69, DOI 10.1016/S0002-9440(10)63631-0
   Bamias G, 2005, ANN INTERN MED, V143, P895, DOI 10.7326/0003-4819-143-12-200512200-00007
   Bamias G, 2003, J IMMUNOL, V171, P4868, DOI 10.4049/jimmunol.171.9.4868
   Bamias G, 2011, DISCOV MED, V11, P459
   BAUMANN H, 1994, IMMUNOL TODAY, V15, P74, DOI 10.1016/0167-5699(94)90137-6
   Beck PL, 2003, AM J PATHOL, V162, P597, DOI 10.1016/S0002-9440(10)63853-9
   Becker C, 2004, IMMUNITY, V21, P491, DOI 10.1016/j.immuni.2004.07.020
   Becker C, 2006, J IMMUNOL, V177, P2760, DOI 10.4049/jimmunol.177.5.2760
   Begue B, 2006, GASTROENTEROLOGY, V130, P1962, DOI 10.1053/j.gastro.2006.03.022
   Beltrán CJ, 2010, INFLAMM BOWEL DIS, V16, P1097, DOI 10.1002/ibd.21175
   Boulanger MJ, 2003, MOL CELL, V12, P577, DOI 10.1016/S1097-2765(03)00365-4
   Broadhurst MJ, 2010, SCI TRANSL MED, V2, DOI 10.1126/scitranslmed.3001500
   Buchner Anna M, 2011, Curr Gastroenterol Rep, V13, P465, DOI 10.1007/s11894-011-0220-x
   Caruso R, 2009, GASTROENTEROLOGY, V136, P2270, DOI 10.1053/j.gastro.2009.02.049
   CASINIRAGGI V, 1995, J IMMUNOL, V154, P2434
   Catarzi S, 2011, INFLAMM BOWEL DIS, V17, P1674, DOI 10.1002/ibd.21552
   Chang CS, 2003, J BIOL CHEM, V278, P3308, DOI 10.1074/jbc.M208602200
   Cho JH, 2008, NAT REV IMMUNOL, V8, P458, DOI 10.1038/nri2340
   Cohavy O, 2004, J IMMUNOL, V173, P251, DOI 10.4049/jimmunol.173.1.251
   Collison LW, 2007, NATURE, V450, P566, DOI 10.1038/nature06306
   Commins S, 2008, J ALLERGY CLIN IMMUN, V121, P1108, DOI 10.1016/j.jaci.2008.02.026
   Daig R, 2000, GUT, V46, P350, DOI 10.1136/gut.46.3.350
   De Nitto D, 2010, WORLD J GASTROENTERO, V16, P3638, DOI 10.3748/wjg.v16.i29.3638
   Denis MA, 2001, SCAND J GASTROENTERO, V36, P190, DOI 10.1080/003655201750065951
   Di Sabatino A, 2009, GUT, V58, P777, DOI 10.1136/gut.2008.149096
   Dinarello CA, 1999, J ALLERGY CLIN IMMUN, V103, P11, DOI 10.1016/S0091-6749(99)70518-X
   Dinarello CA, 2002, CLIN EXP RHEUMATOL, V20, pS1
   Dinarello CA, 2009, NEW ENGL J MED, V360, P2467, DOI 10.1056/NEJMe0811014
   Dionne S, 1998, CLIN EXP IMMUNOL, V112, P435
   Fahlén L, 2005, J EXP MED, V201, P737, DOI 10.1084/jem.20040685
   Fichtner-Feigl S, 2006, NAT MED, V12, P99, DOI 10.1038/nm1332
   Fichtner-Feigl S, 2007, J IMMUNOL, V178, P5859, DOI 10.4049/jimmunol.178.9.5859
   Fina Daniele, 2007, Endocrine Metabolic & Immune Disorders-Drug Targets, V7, P288, DOI 10.2174/187153007782794308
   FIORENTINO DF, 1989, J EXP MED, V170, P2081, DOI 10.1084/jem.170.6.2081
   Fort MM, 2001, IMMUNITY, V15, P985, DOI 10.1016/S1074-7613(01)00243-6
   Franke A, 2008, NAT GENET, V40, P1319, DOI 10.1038/ng.221
   Fuss IJ, 2008, MUCOSAL IMMUNOL, V1, pS31, DOI 10.1038/mi.2008.40
   Fuss IJ, 2004, J CLIN INVEST, V113, P1490, DOI 10.1172/JCI200419836
   Fuss IJ, 1996, J IMMUNOL, V157, P1261
   Granger SW, 2001, J IMMUNOL, V167, P5122, DOI 10.4049/jimmunol.167.9.5122
   Griga T, 2000, HEPATO-GASTROENTEROL, V47, P1604
   Heinrich PC, 2003, BIOCHEM J, V374, P1, DOI 10.1042/BJ20030407
   Heller F, 2005, GASTROENTEROLOGY, V129, P550, DOI 10.1053/j.gastro.2005.05.002
   HOM JT, 1994, CLIN IMMUNOL IMMUNOP, V73, P305, DOI 10.1006/clin.1994.1203
   Hull J, 2001, AM J HUM GENET, V69, P413, DOI 10.1086/321291
   Idriss HT, 2000, MICROSC RES TECHNIQ, V50, P184, DOI 10.1002/1097-0029(20000801)50:3<184::AID-JEMT2>3.0.CO;2-H
   Iijima H, 1999, J EXP MED, V190, P607, DOI 10.1084/jem.190.5.607
   Inoue S, 1999, AM J GASTROENTEROL, V94, P2441
   Ito R, 2008, BIOCHEM BIOPH RES CO, V377, P12, DOI 10.1016/j.bbrc.2008.09.019
   Ivanov II, 2006, CELL, V126, P1121, DOI 10.1016/j.cell.2006.07.035
   Iwakura Y, 2006, J CLIN INVEST, V116, P1218, DOI 10.1172/JCI28508
   Izcue A, 2008, IMMUNITY, V28, P559, DOI 10.1016/j.immuni.2008.02.019
   Kamada N, 2010, INFLAMM BOWEL DIS, V16, P568, DOI 10.1002/ibd.21124
   Kanai T, 2001, GASTROENTEROLOGY, V121, P875, DOI 10.1053/gast.2001.28021
   KISHIMOTO T, 1995, BLOOD, V86, P1243, DOI 10.1182/blood.V86.4.1243.bloodjournal8641243
   Kleinschek MA, 2009, J EXP MED, V206, P525, DOI 10.1084/jem.20081712
   Kobayashi T, 2011, J IMMUNOL, V186, P4649, DOI 10.4049/jimmunol.1003888
   Kobori A, 2010, J GASTROENTEROL, V45, P999, DOI 10.1007/s00535-010-0245-1
   Küchler AM, 2008, AM J PATHOL, V173, P1229, DOI 10.2353/ajpath.2008.080014
   Kugathasan S, 2007, GUT, V56, P1696, DOI 10.1136/gut.2006.116467
   Kurowska-Stolarska M, 2009, J IMMUNOL, V183, P6469, DOI 10.4049/jimmunol.0901575
   KUSUGAMI K, 1995, DIGEST DIS SCI, V40, P949, DOI 10.1007/BF02064182
   Lampinen M, 2004, ALLERGY, V59, P793, DOI 10.1111/j.1398-9995.2004.00469.x
   Larousserie F, 2005, AM J PATHOL, V166, P1217, DOI 10.1016/S0002-9440(10)62340-1
   Leach ST, 2008, INFLAMM BOWEL DIS, V14, P68, DOI 10.1002/ibd.20272
   Li MO, 2006, ANNU REV IMMUNOL, V24, P99, DOI 10.1146/annurev.immunol.24.021605.090737
   Li Y, 2010, GUT, V59, P227, DOI 10.1136/gut.2009.184176
   Locksley RM, 2001, CELL, V104, P487, DOI 10.1016/S0092-8674(01)00237-9
   Rodríguez-Perálvarez ML, 2012, INFLAMM BOWEL DIS, V18, P1864, DOI 10.1002/ibd.22865
   Maerten P, 2004, CLIN EXP IMMUNOL, V135, P310, DOI 10.1111/j.1365-2249.2004.02362.x
   Mangan PR, 2006, NATURE, V441, P231, DOI 10.1038/nature04754
   Mannon PJ, 2011, GUT, V60, P449, DOI 10.1136/gut.2010.226860
   Matsuba-Kitamura S, 2010, INT IMMUNOL, V22, P479, DOI 10.1093/intimm/dxq035
   Maul J, 2012, LANGENBECK ARCH SURG, V397, P1, DOI 10.1007/s00423-011-0789-4
   Mazes G, 2012, WORLD J GAS IN PRESS
   McAlindon ME, 1998, GUT, V42, P214, DOI 10.1136/gut.42.2.214
   Melgar S, 2003, CLIN EXP IMMUNOL, V134, P127, DOI 10.1046/j.1365-2249.2003.02268.x
   MITSUYAMA K, 1995, GUT, V36, P45, DOI 10.1136/gut.36.1.45
   Mitsuyama K, 2011, CLIN EXP IMMUNOL, V166, P72, DOI 10.1111/j.1365-2249.2011.04444.x
   Mizoguchi A, 2006, J IMMUNOL, V176, P705, DOI 10.4049/jimmunol.176.2.705
   Mizoguchi E, 2008, GASTROENTEROLOGY, V134, P470, DOI 10.1053/j.gastro.2007.11.055
   Monteleone G, 2006, GUT, V55, P1774, DOI 10.1136/gut.2006.093187
   Monteleone G, 2005, GASTROENTEROLOGY, V128, P687, DOI 10.1053/j.gastro.2004.12.042
   Monteleone I, 2012, CURR OPIN GASTROEN, V28, P310, DOI 10.1097/MOG.0b013e328352ad69
   Monteleone I, 2011, GASTROENTEROLOGY, V141, P237, DOI 10.1053/j.gastro.2011.04.007
   Moussion C, 2008, PLOS ONE, V3, DOI 10.1371/journal.pone.0003331
   Mudter J, 2007, INFLAMM BOWEL DIS, V13, P1016, DOI 10.1002/ibd.20148
   MURCH SH, 1993, GUT, V34, P1705, DOI 10.1136/gut.34.12.1705
   Nielsen OH, 2003, SCAND J GASTROENTERO, V38, P180, DOI 10.1080/00365520310000672
   Nielsen OH, 1996, DIGEST DIS SCI, V41, P1786, DOI 10.1007/BF02088746
   O'Connor W, 2009, NAT IMMUNOL, V10, P603, DOI 10.1038/ni.1736
   Okazawa A, 2004, CLIN EXP IMMUNOL, V136, P269, DOI 10.1111/j.1365-2249.2004.02431.x
   Oppmann B, 2000, IMMUNITY, V13, P715, DOI 10.1016/S1074-7613(00)00070-4
   Palmer G, 2009, ARTHRITIS RHEUM-US, V60, P738, DOI 10.1002/art.24305
   Pastorelli Luca, 2011, Therap Adv Gastroenterol, V4, P311, DOI 10.1177/1756283X11410770
   Pastorelli L, 2010, P NATL ACAD SCI USA, V107, P8017, DOI 10.1073/pnas.0912678107
   Paul G, 2012, EUR J CLIN INVEST, V42, P95, DOI 10.1111/j.1365-2362.2011.02552.x
   Peluso I, 2006, WORLD J GASTROENTERO, V12, P5606, DOI 10.3748/wjg.v12.i35.5606
   Perrier C, 2011, IMMUNOTHERAPY-UK, V3, P1341, DOI [10.2217/IMT.11.122, 10.2217/imt.11.122]
   Pizarro TT, 1999, J IMMUNOL, V162, P6829
   Podolsky DK, 2002, NEW ENGL J MED, V347, P417, DOI 10.1056/NEJMra0804647
   Pushparaj PN, 2009, P NATL ACAD SCI USA, V106, P9773, DOI 10.1073/pnas.0901206106
   Rani R, 2011, EUR J IMMUNOL, V41, P2000, DOI 10.1002/eji.201041135
   Reimund JM, 1996, J CLIN IMMUNOL, V16, P144, DOI 10.1007/BF01540912
   Reinisch W, 1999, AM J GASTROENTEROL, V94, P2156
   Rennick DM, 2000, AM J PHYSIOL-GASTR L, V278, pG829, DOI 10.1152/ajpgi.2000.278.6.G829
   Rochman Y, 2009, NAT REV IMMUNOL, V9, P480, DOI 10.1038/nri2580
   Rogy MA, 2000, HUM GENE THER, V11, P1731, DOI 10.1089/10430340050111386
   Rosen MJ, 2011, INFLAMM BOWEL DIS, V17, P2224, DOI 10.1002/ibd.21628
   Sakuraba A, 2009, GASTROENTEROLOGY, V137, P1736, DOI 10.1053/j.gastro.2009.07.049
   Salmi M, 2001, J IMMUNOL, V166, P4650, DOI 10.4049/jimmunol.166.7.4650
   Sanchez-Muñoz F, 2008, WORLD J GASTROENTERO, V14, P4280, DOI 10.3748/wjg.14.4280
   Sarra M, 2010, INFLAMM BOWEL DIS, V16, P1332, DOI 10.1002/ibd.21238
   Scharl M, 2012, GUT
   Schmechel S, 2008, INFLAMM BOWEL DIS, V14, P204, DOI 10.1002/ibd.20315
   Schmidt C, 2007, INT J COLORECTAL DIS, V22, P1013, DOI 10.1007/s00384-007-0282-2
   Schmidt C, 2005, INFLAMM BOWEL DIS, V11, P16, DOI 10.1097/00054725-200501000-00003
   Schmitz J, 2005, IMMUNITY, V23, P479, DOI 10.1016/j.immuni.2005.09.015
   SCHREIBER S, 1995, GASTROENTEROLOGY, V108, P1434, DOI 10.1016/0016-5085(95)90692-4
   Seidelin JB, 2010, IMMUNOL LETT, V128, P80, DOI 10.1016/j.imlet.2009.11.001
   Sengupta N, 2007, PHYSIOLOGY, V22, P401, DOI 10.1152/physiol.00027.2007
   Shaikh RB, 2001, J IMMUNOL, V167, P6330, DOI 10.4049/jimmunol.167.11.6330
   Shen W, 2010, NEUROCHEM RES, V35, P940, DOI 10.1007/s11064-009-0091-9
   Shimomura Y, 2008, J EXP MED, V205, P1343, DOI 10.1084/jem.20071572
   SMITH CA, 1994, CELL, V76, P959, DOI 10.1016/0092-8674(94)90372-7
   Souza RF, 1997, GASTROENTEROLOGY, V112, P40, DOI 10.1016/S0016-5085(97)70217-8
   Spoettl T, 2007, INFLAMM BOWEL DIS, V13, P727, DOI 10.1002/ibd.20107
   Strober W, 2010, CURR OPIN GASTROEN, V26, P310, DOI 10.1097/MOG.0b013e328339d099
   Toy D, 2006, J IMMUNOL, V177, P36, DOI 10.4049/jimmunol.177.1.36
   Trinchieri G, 2003, NAT REV IMMUNOL, V3, P133, DOI 10.1038/nri1001
   Van Kemseke C, 2000, INT J COLORECTAL DIS, V15, P206, DOI 10.1007/s003840000226
   Veerappan SG, 2011, ALIMENT PHARM THER, V33, P1261, DOI 10.1111/j.1365-2036.2011.04667.x
   Wang J, 2001, J CLIN INVEST, V108, P1771, DOI 10.1172/JCI200113827
   Wang LX, 2003, J IMMUNOL, V171, P3194, DOI 10.4049/jimmunol.171.6.3194
   Watford WT, 2004, IMMUNOL REV, V202, P139, DOI 10.1111/j.0105-2896.2004.00211.x
   West GA, 1996, GASTROENTEROLOGY, V110, P1683, DOI 10.1053/gast.1996.v110.pm8964392
   Wilke CM, 2011, J TRANSL MED, V9, DOI 10.1186/1479-5876-9-217
   Wirtz S, 2007, ADV DRUG DELIVER REV, V59, P1073, DOI 10.1016/j.addr.2007.07.003
   Wirtz S, 2011, GASTROENTEROLOGY, V141, P1875, DOI 10.1053/j.gastro.2011.07.040
   Wood IS, 2009, BIOCHEM BIOPH RES CO, V384, P105, DOI 10.1016/j.bbrc.2009.04.081
   Xavier RJ, 2007, NATURE, V448, P427, DOI 10.1038/nature06005
   Yamamoto-Furusho JK, 2007, WORLD J GASTROENTERO, V13, P1893, DOI 10.3748/wjg.v13.i13.1893
   Yamamoto-Furusho JK, 2011, HUM IMMUNOL, V72, P1029, DOI 10.1016/j.humimm.2011.08.013
   Yamamoto-Furusho JK, 2010, INFLAMM BOWEL DIS, V16, P1823, DOI 10.1002/ibd.21235
   Yen D, 2006, J CLIN INVEST, V116, P1310, DOI 10.1172/JCI21404
   Zhang Z, 2006, INFLAMM BOWEL DIS, V12, P382, DOI 10.1097/01.MIB.0000218764.06959.91
   Zhang ZL, 2007, INT IMMUNOPHARMACOL, V7, P409, DOI 10.1016/j.intimp.2006.09.024
   Zhou L, 2008, NATURE, V453, P236, DOI 10.1038/nature06878
NR 153
TC 185
Z9 215
U1 0
U2 19
PU BAISHIDENG PUBLISHING GROUP INC
PI PLEASANTON
PA 8226 REGENCY DR, PLEASANTON, CA 94588 USA
SN 1007-9327
EI 2219-2840
J9 WORLD J GASTROENTERO
JI World J. Gastroenterol.
PD NOV 7
PY 2012
VL 18
IS 41
BP 5848
EP 5861
DI 10.3748/wjg.v18.i41.5848
PG 14
WC Gastroenterology & Hepatology
WE Science Citation Index Expanded (SCI-EXPANDED)
SC Gastroenterology & Hepatology
GA 038SU
UT WOS:000311195200003
PM 23139600
OA Green Published, hybrid
DA 2024-01-22
ER

PT J
AU Potdar, AA
   Dube, S
   Naito, T
   Li, K
   Botwin, G
   Haritunians, T
   Li, DL
   Casero, D
   Yang, SH
   Bilsborough, J
   Perrigoue, JG
   Denson, LA
   Daly, M
   Targan, SR
   Fleshner, P
   Braun, J
   Kugathasan, S
   Stappenbeck, TS
   McGovern, DPB
AF Potdar, Alka A.
   Dube, Shishir
   Naito, Takeo
   Li, Katherine
   Botwin, Gregory
   Haritunians, Talin
   Li, Dalin
   Casero, David
   Yang, Shaohong
   Bilsborough, Janine
   Perrigoue, Jacqueline G.
   Denson, Lee A.
   Daly, Mark
   Targan, Stephan R.
   Fleshner, Phillip
   Braun, Jonathan
   Kugathasan, Subra
   Stappenbeck, Thaddeus S.
   McGovern, Dermot P. B.
TI Altered Intestinal <i>ACE2</i> Levels Are Associated With Inflammation,
   Severe Disease, and Response to Anti-Cytokine Therapy in Inflammatory
   Bowel Disease
SO GASTROENTEROLOGY
LA English
DT Article
DE Crohn's Disease; Ulcerative Colitis; Infliximab; Ustekinumab
ID MAINTENANCE THERAPY; CROHNS-DISEASE; SARS-COV; RECEPTOR; COLITIS;
   USTEKINUMAB; EXPRESSION; INDUCTION; CHILDREN
AB BACKGROUND AND AIMS: The host receptor for severe acute respiratory syndrome coronavirus 2, angiotensin-converting enzyme 2 (ACE2), is highly expressed in small bowel (SB). Our aim was to identify factors influencing intestinal ACE2 expression in Crohn's disease (CD), ulcerative colitis (UC), and noninflammatory bowel disease (IBD) controls. METHODS: Using bulk RNA sequencing or microarray transcriptomics from tissue samples (4 SB and 2 colonic cohorts; n = 495; n = 387 UC; n = 94 non-IBD), we analyzed the relationship between ACE2 with demographics and disease activity and prognosis. We examined the outcome of anti-tumor necrosis factor and anti-interleukin-12/interleukin-23 treatment on SB and colonic ACE2 expression in 3 clinical trials. Univariate and multivariate regression models were fitted. RESULTS: ACE2 levels were consistently reduced in SB CD and elevated in colonic UC compared with non-IBD controls. Elevated SB ACE2 was also associated with demographic features (age and elevated body mass index) associated with poor coronavirus disease 2019 outcomes. Within CD, SB ACE2 was reduced in patients subsequently developing complicated disease. Within UC, colonic ACE2 was elevated in active disease and in patients subsequently requiring anti-tumor necrosis factor rescue therapy. SB and colonic ACE2 expression in active CD and UC were restored by anti-cytokine therapy, most notably in responders. CONCLUSIONS: Reduced SB but elevated colonic ACE2 levels in IBD are associated with inflammation and severe disease, but normalized after anti-cytokine therapy, suggesting compartmentalization of ACE2-related biology in SB and colonic inflammation. The restoration of ACE2 expression with anti-cytokine therapy might be important in the context of severe acute respiratory syndrome coronavirus 2 infection and potentially explain reports of reduced morbidity from coronavirus disease 2019 in IBD patients treated with anti-cytokines.
C1 [Potdar, Alka A.; Dube, Shishir; Naito, Takeo; Botwin, Gregory; Haritunians, Talin; Li, Dalin; Casero, David; Yang, Shaohong; Bilsborough, Janine; Targan, Stephan R.; Fleshner, Phillip; Braun, Jonathan; McGovern, Dermot P. B.] Cedars Sinai Med Ctr, F Widjaja Fdn Inflammatory Bowel & Immunobiol Res, 8730 Alden Dr, Los Angeles, CA 90048 USA.
   [Li, Katherine; Perrigoue, Jacqueline G.] Janssen Res & Dev LLC, Spring House, PA USA.
   [Denson, Lee A.] Univ Cincinnati, Coll Med, Dept Pediat, Div Pediat Gastroenterol Hepatol & Nutr, Cincinnati, OH USA.
   [Denson, Lee A.] Cincinnati Childrens Hosp Med Ctr, Cincinnati, OH 45229 USA.
   [Daly, Mark] Broad Inst MIT & Harvard, Cambridge, MA 02142 USA.
   [Daly, Mark] Harvard Med Sch, Analyt & Translat Genet Unit, Massachusetts Gen Hosp, Boston, MA 02115 USA.
   [Kugathasan, Subra] Emory Univ, Sch Med, Dept Pediat, Atlanta, GA USA.
   [Kugathasan, Subra] Childrens Healthcare Atlanta, Atlanta, GA USA.
   [Stappenbeck, Thaddeus S.] Cleveland Clin, Dept Inflammat & Immun, Cleveland, OH 44106 USA.
C3 Cedars Sinai Medical Center; Johnson & Johnson; Johnson & Johnson USA;
   Janssen Biotech Inc; University System of Ohio; University of
   Cincinnati; Cincinnati Children's Hospital Medical Center; Harvard
   University; Massachusetts Institute of Technology (MIT); Broad
   Institute; Harvard University; Harvard Medical School; Massachusetts
   General Hospital; Emory University; Children's Healthcare of Atlanta
   (CHOA); Cleveland Clinic Foundation
RP McGovern, DPB (通讯作者)，Cedars Sinai Med Ctr, F Widjaja Fdn Inflammatory Bowel & Immunobiol Res, 8730 Alden Dr, Los Angeles, CA 90048 USA.
EM dermot.mcgovern@cshs.org
RI Haritunians, Talin/AAG-2063-2021; Li, Dalin/F-4266-2011; Potdar,
   Alka/E-6882-2012; Casero, David/E-7365-2010
OI Haritunians, Talin/0000-0002-9005-7750; McGovern,
   Dermot/0000-0001-5621-759X; Casero, David/0000-0002-7347-3330
FU F. Widjaja Foundation Inflammatory Bowel and Immunobiology Research
   Institute; F. Widjaja Foundation Inflammatory Bowel and Immunobiology
   Research Institute, National Institutes of Health/National Institute of
   Diabetes and Digestive and Kidney Diseases [P01 DK046763, U01 DK062413];
   Leona M. and Harry B. Helmsley Charitable Trust
FX This work was supported by internal funds from the F. Widjaja Foundation
   Inflammatory Bowel and Immunobiology Research Institute. The CedarsSinai
   MIRIAD IBD Biobank is supported by the F. Widjaja Foundation
   Inflammatory Bowel and Immunobiology Research Institute, National
   Institutes of Health/National Institute of Diabetes and Digestive and
   Kidney Diseases (grants P01 DK046763 and U01 DK062413], and The Leona M.
   and Harry B. Helmsley Charitable Trust.
CR Aguet F, 2020, SCIENCE, V369, P1318, DOI 10.1126/science.aaz1776
   Arijs I, 2009, PLOS ONE, V4, DOI 10.1371/journal.pone.0007984
   Brake SJ, 2020, J CLIN MED, V9, DOI 10.3390/jcm9030841
   Camargo SMR, 2009, GASTROENTEROLOGY, V136, P872, DOI 10.1053/j.gastro.2008.10.055
   Cussotto S, 2020, FRONT IMMUNOL, V11, DOI 10.3389/fimmu.2020.00557
   Du RH, 2020, EUR RESPIR J, V55, DOI 10.1183/13993003.00524-2020
   Effenberger M, 2020, GUT, V69, P1543, DOI 10.1136/gutjnl-2020-321388
   Fang L, 2020, LANCET RESP MED, V8, pE21, DOI 10.1016/S2213-2600(20)30116-8
   Feagan BG, 2016, NEW ENGL J MED, V375, P1946, DOI 10.1056/NEJMoa1602773
   Feldmann M, 2020, LANCET, V395, P1407, DOI 10.1016/S0140-6736(20)30858-8
   Garg M, 2020, GUT, V69, P841, DOI 10.1136/gutjnl-2019-318512
   Gordon DE, 2020, NATURE, V583, P459, DOI 10.1038/s41586-020-2286-9
   Gudbjartsson DF, 2020, NEW ENGL J MED, V382, P2302, DOI 10.1056/NEJMoa2006100
   Haberman Y, 2019, NAT COMMUN, V10, DOI 10.1038/s41467-018-07841-3
   Haberman Y, 2014, J CLIN INVEST, V124, P3617, DOI 10.1172/JCI75436
   Haga S, 2008, P NATL ACAD SCI USA, V105, P7809, DOI 10.1073/pnas.0711241105
   Han CQ, 2020, AM J GASTROENTEROL, V115, P916, DOI 10.14309/ajg.0000000000000664
   Hashimoto T, 2012, NATURE, V487, P477, DOI 10.1038/nature11228
   Higgins PDR, 2020, CROHNS COLITIS 360, V2, DOI 10.1093/crocol/otaa026
   Hoffmann M, 2020, CELL, V181, P271, DOI 10.1016/j.cell.2020.02.052
   Hyams JS, 2017, LANCET GASTROENTEROL, V2, P855, DOI 10.1016/S2468-1253(17)30252-2
   Kugathasan S, 2017, LANCET, V389, P1710, DOI 10.1016/S0140-6736(17)30317-3
   Lamas B, 2016, NAT MED, V22, P598, DOI 10.1038/nm.4102
   Lambert DW, 2005, J BIOL CHEM, V280, P30113, DOI 10.1074/jbc.M505111200
   Lee J, 2019, INT J MOL SCI, V20, DOI 10.3390/ijms20061272
   Li K, 2019, GASTROENTEROLOGY, V157, P1019, DOI 10.1053/j.gastro.2019.06.037
   Miao Q, 2020, J CELL MOL MED, V24, P3217, DOI 10.1111/jcmm.14998
   Nagareddy PR, 2014, CELL METAB, V19, P821, DOI 10.1016/j.cmet.2014.03.029
   Nikolaus S, 2017, GASTROENTEROLOGY, V153, P1504, DOI 10.1053/j.gastro.2017.08.028
   O'Grady NP, 2002, CLIN INFECT DIS, V35, P1281, DOI 10.1086/344188
   Oakes JM, 2018, AM J PHYSIOL-REG I, V315, pR895, DOI 10.1152/ajpregu.00099.2018
   Pan L, 2020, AM J GASTROENTEROL, V115, P766, DOI 10.14309/ajg.0000000000000620
   Papatheodorou I, 2020, NUCLEIC ACIDS RES, V48, pD77, DOI 10.1093/nar/gkz947
   Peck BCE, 2015, INFLAMM BOWEL DIS, V21, P2178, DOI 10.1097/MIB.0000000000000478
   Peters LA, 2017, NAT GENET, V49, P1437, DOI 10.1038/ng.3947
   Petrilli CM, 2020, BMJ-BRIT MED J, V369, DOI [10.1136/bmj.m1966, 10.12890/2020_001747]
   Potdar AA, 2019, J CROHNS COLITIS, V13, P1055, DOI 10.1093/ecco-jcc/jjz021
   Richards EM, 2018, AM J RESP CRIT CARE, V198, P422, DOI 10.1164/rccm.201803-0569ED
   Richardson P, 2020, LANCET, V395, pE30, DOI 10.1016/S0140-6736(20)30304-4
   Sandborn WJ, 2012, NEW ENGL J MED, V367, P1519, DOI 10.1056/NEJMoa1203572
   Shan K, 2020, PREPRINTS
   Simon D, 2020, NAT COMMUN, V11, DOI 10.1038/s41467-020-17703-6
   Tokuyama M, 2020, GASTROENTEROLOGY
   Tukiainen T, 2017, NATURE, V550, P244, DOI 10.1038/nature24265
   Vaduganathan M, 2020, NEW ENGL J MED, V382, P1653, DOI 10.1056/NEJMsr2005760
   VanDussen KL, 2018, GASTROENTEROLOGY, V155, P815, DOI 10.1053/j.gastro.2018.05.028
   Verstockt B, 2020, J CROHNS COLITIS
   Virtue AT, 2019, SCI TRANSL MED, V11, DOI 10.1126/scitranslmed.aav1892
   Vuille-Dit-Bille RN, 2015, AMINO ACIDS, V47, P693, DOI 10.1007/s00726-014-1889-6
   Wang J., 2020, ADV MATER INTERFACES, DOI 10.1101/2020.02.05.20020545
   Winter-Jensen M, 2020, EUR J EPIDEMIOL, V35, P347, DOI 10.1007/s10654-020-00630-7
   Wu YJ, 2020, LANCET GASTROENTEROL, V5, P434, DOI 10.1016/S2468-1253(20)30083-2
   Yan RH, 2020, SCIENCE, V367, P1444, DOI 10.1126/science.abb2762
   Yeo C, 2020, LANCET GASTROENTEROL, V5, P335, DOI 10.1016/S2468-1253(20)30048-0
   Zang RC, 2020, SCI IMMUNOL, V5, DOI 10.1126/sciimmunol.abc3582
   Zhang H, 2020, GUT, V69, P1010, DOI 10.1136/gutjnl-2020-320953
   Ziegler CGK, 2020, CELL, V181, P1016, DOI 10.1016/j.cell.2020.04.035
NR 57
TC 30
Z9 30
U1 3
U2 13
PU W B SAUNDERS CO-ELSEVIER INC
PI PHILADELPHIA
PA 1600 JOHN F KENNEDY BOULEVARD, STE 1800, PHILADELPHIA, PA 19103-2899 USA
SN 0016-5085
EI 1528-0012
J9 GASTROENTEROLOGY
JI Gastroenterology
PD FEB
PY 2021
VL 160
IS 3
BP 809
EP +
DI 10.1053/j.gastro.2020.10.041
EA FEB 2021
PG 21
WC Gastroenterology & Hepatology
WE Science Citation Index Expanded (SCI-EXPANDED)
SC Gastroenterology & Hepatology
GA QU6WE
UT WOS:000627420700036
PM 33160965
OA Green Published
DA 2024-01-22
ER

PT J
AU Guidi, L
   Costanzo, M
   Ciarniello, M
   De Vitis, I
   Pioli, C
   Gatta, L
   Pace, L
   Tricerri, A
   Bartoloni, C
   Coppola, L
   Balistreri, P
   Doria, G
   Fedeli, G
   Gasbarrini, GB
AF Guidi, L
   Costanzo, M
   Ciarniello, M
   De Vitis, I
   Pioli, C
   Gatta, L
   Pace, L
   Tricerri, A
   Bartoloni, C
   Coppola, L
   Balistreri, P
   Doria, G
   Fedeli, G
   Gasbarrini, GB
TI Increased levels of NF-κB inhibitors (IκBα and IκBγ) in the intestinal
   mucosa of Crohn's disease patients during infliximab treatment
SO INTERNATIONAL JOURNAL OF IMMUNOPATHOLOGY AND PHARMACOLOGY
LA English
DT Article
DE infliximab; anti-TNF alpha antibody; NF-kappa B; IKB; Crohn's disease
ID INFLAMMATORY-BOWEL-DISEASE; THERAPEUTIC TARGETS; ACTIVATION;
   SUSCEPTIBILITY; ASSOCIATION; SUPPRESSION; APOPTOSIS; MUTATION; MOUSE
AB The treatment with infliximab is employed successfully in Crohn's disease (CD) but predictors of efficacy are lacking. Activation of the transcription factor NF-kB has been demonstrated in CD and its inhibition is one of the mechanisms by which anti-inflammatory agents exert their effects. We evaluated the production of TNFalpha by peripheral blood mononuclear cells (PBMC) and the levels of NF-kappaB family molecules in the intestinal mucosa during infliximab therapy in 12 patients. TNFalpha was assayed on supernatants of PBMC culture stimulated with PHA or LPS. Immunohistochemistry was also done on intestinal biopsies. In six patients, Western blot analysis of the NF-kB subunit Rel-A, and its inhibitors IKBalpha and IkappaBgamma was performed on intestinal biopsies and PBMC. The TNFalpha production by LPS stimulated PBMC showed mild changes, while it was increased by PHA-stimulated PBMC after treatment. The number of inflammatory cells in the intestinal mucosa was reduced (p<0.002) by the treatment. In five out of six cases we detected an increase of the IkappaBalpha and IkappaBgamma inhibitor levels in intestinal biopsies after treatment. An increase of IkappaB inhibitors levels could be one of the mechanisms by which infliximab decreases NF-kappaB activity and exerts its anti-inflammatory effects.
C1 Univ Cattolica Sacro Cuore, Ist Med Interna, I-00168 Rome, Italy.
   ENEA, Unit Biotechnol, Sect Biomed, Rome, Italy.
   Osped San Filippo, Serv Istopatol, Rome, Italy.
C3 Catholic University of the Sacred Heart; IRCCS Policlinico Gemelli;
   Italian National Agency New Technical Energy & Sustainable Economics
   Development; San Filippo Neri Hospital
RP Guidi, L (通讯作者)，Univ Cattolica Sacro Cuore, Ist Med Interna, Largo A Gemelli 8, I-00168 Rome, Italy.
EM lguidi@rm.unicatt.it
RI Guidi, Luisa/F-1688-2010; Pioli, Claudio/I-9302-2012; Gatta,
   Lucia/I-9985-2018
OI Guidi, Luisa/0000-0003-3320-7094; Gatta, Lucia/0000-0002-9232-2693;
   Pioli, Claudio/0000-0002-1360-2727
CR Appert-Collin A, 2004, INT J IMMUNOPATH PH, V17, P157, DOI 10.1177/039463200401700207
   BEST WR, 1976, GASTROENTEROLOGY, V70, P439
   BOYUM A, 1976, SCAND J IMMUNOL, P9, DOI 10.1111/j.1365-3083.1976.tb03851.x
   Cornillie F, 2001, ALIMENT PHARM THERAP, V15, P463, DOI 10.1046/j.1365-2036.2001.00956.x
   Elson CO, 2002, NEW ENGL J MED, V346, P614, DOI 10.1056/NEJM200202213460812
   Hampe J, 2001, LANCET, V357, P1925, DOI 10.1016/S0140-6736(00)05063-7
   Hugot JP, 2001, NATURE, V411, P599, DOI 10.1038/35079107
   Jobin C, 2000, INFLAMM BOWEL DIS, V6, P206, DOI 10.1097/00054725-200008000-00007
   Kaiser GC, 1999, GASTROENTEROLOGY, V116, P602, DOI 10.1016/S0016-5085(99)70182-4
   Lügering A, 2001, GASTROENTEROLOGY, V121, P1145, DOI 10.1053/gast.2001.28702
   May MJ, 1998, IMMUNOL TODAY, V19, P80, DOI 10.1016/S0167-5699(97)01197-3
   Nikolaus S, 2000, LANCET, V356, P1475, DOI 10.1016/S0140-6736(00)02871-3
   Ogura Y, 2001, NATURE, V411, P603, DOI 10.1038/35079114
   Pioli C, 1999, EUR J IMMUNOL, V29, P856, DOI 10.1002/(SICI)1521-4141(199903)29:03<856::AID-IMMU856>3.0.CO;2-P
   Plevy SE, 1997, J IMMUNOL, V159, P6276
   PODOLSKY DK, 1991, NEW ENGL J MED, V325, P928, DOI 10.1056/NEJM199109263251306
   Present DH, 1999, NEW ENGL J MED, V340, P1398, DOI 10.1056/NEJM199905063401804
   Prosperi C, 2004, INT J IMMUNOPATH PH, V17, P317, DOI 10.1177/039463200401700312
   Rutgeerts P, 1999, GASTROENTEROLOGY, V117, P761, DOI 10.1016/S0016-5085(99)70332-X
   Sandborn WJ, 2002, AM J GASTROENTEROL, V97, P2962
   Schmid RM, 2000, GASTROENTEROLOGY, V118, P1208, DOI 10.1016/S0016-5085(00)70374-X
   Schottelius AJG, 1999, J BIOL CHEM, V274, P31868, DOI 10.1074/jbc.274.45.31868
   Schreiber S, 1998, GUT, V42, P477, DOI 10.1136/gut.42.4.477
   Sodin-Semrl S, 2004, INT J IMMUNOPATH PH, V17, P145, DOI 10.1177/039463200401700206
   ten Hove T, 2002, GUT, V50, P206, DOI 10.1136/gut.50.2.206
   Thiele K, 1999, GUT, V45, P693, DOI 10.1136/gut.45.5.693
   Weber CK, 2000, GASTROENTEROLOGY, V119, P1209, DOI 10.1053/gast.2000.19458
   Zorzetto M, 2004, INT J IMMUNOPATH PH, V17, P307, DOI 10.1177/039463200401700311
NR 28
TC 28
Z9 30
U1 0
U2 4
PU SAGE PUBLICATIONS INC
PI THOUSAND OAKS
PA 2455 TELLER RD, THOUSAND OAKS, CA 91320 USA
SN 0394-6320
J9 INT J IMMUNOPATH PH
JI Int. J. Immunopathol. Pharmacol.
PD JAN-MAR
PY 2005
VL 18
IS 1
BP 155
EP 164
DI 10.1177/039463200501800116
PG 10
WC Immunology; Pathology; Pharmacology & Pharmacy
WE Science Citation Index Expanded (SCI-EXPANDED)
SC Immunology; Pathology; Pharmacology & Pharmacy
GA 902VG
UT WOS:000227384200016
PM 15698520
OA Bronze
DA 2024-01-22
ER

PT J
AU Goel, N
   Stephens, S
AF Goel, Niti
   Stephens, Sue
TI Certolizumab pegol
SO MABS
LA English
DT Review
DE certolizumab pegol; rheumatoid arthritis; Crohn disease; TNF alpha;
   PEGylated; methotrexate
ID TUMOR-NECROSIS-FACTOR; RHEUMATOID-ARTHRITIS; ANTIBODY FRAGMENTS;
   METHOTREXATE; INFLIXIMAB; THERAPY; CDP870
AB Certolizumab pegol (Cimzia*) is currently the only PEGylated anti-TNF alpha biologic approved for the treatment of rheumatoid arthritis and Crohn disease. The product, developed by UCB, is a humanized antigen-binding fragment (Fab') of a monoclonal antibody that has been conjugated to polyethylene glycol. Certolizumab pegol was approved as a treatment for rheumatoid arthritis in the EU, US and Canada in 2009, and as a treatment for Crohn disease in Switzerland in 2007 and the US in 2008. Certolizumab pegol is entering into an increasingly competitive marketplace, especially in rheumatoid arthritis, but clinical data demonstrate benefits across a range of clinical, radiographic and patient reported outcomes.
C1 [Goel, Niti] UCB Inc, Global Projects & Dev, Dis Area Immunol, ASBMR,ACP,AC Rheumatol, Smyrna, GA USA.
   [Stephens, Sue] UCB Celltech, Nonclin Dev, Slough, Berks, England.
C3 Celltech Group Ltd
RP Goel, N (通讯作者)，UCB Inc, Global Projects & Dev, Dis Area Immunol, ASBMR,ACP,AC Rheumatol, Smyrna, GA USA.
EM Niti.Goel@ucb.com; Sue.Stephens@ucb.com
RI Goel, Niti/GQB-4890-2022; Goel, Niti/ABC-2185-2021
OI Goel, Niti/0000-0001-5869-5157
CR Chapman AP, 1999, NAT BIOTECHNOL, V17, P780, DOI 10.1038/11717
   Chapman AP, 2002, ADV DRUG DELIVER REV, V54, P531, DOI 10.1016/S0169-409X(02)00026-1
   *CLIN STUD, CLIN STUD SUMM
   Colombel JF, 2008, AM J GASTROENTEROL, V103, pS432, DOI 10.14309/00000434-200809001-01107
   FELFMANN M, 1996, ANNU REV IMMUNOL, V14, P397
   Fleischmann R, 2009, ANN RHEUM DIS, V68, P805, DOI 10.1136/ard.2008.099291
   Fleischmann Roy, 2003, Mol Interv, V3, P310, DOI 10.1124/mi.3.6.310
   Gramlick A, 2006, GASTROENTEROLOGY, V130, pA697
   Hyrich KL, 2007, ARTHRITIS RHEUM-US, V56, P13, DOI 10.1002/art.22331
   Jemec GBE, 2008, J AM ACAD DERMATOL, V59, P455, DOI 10.1016/j.jaad.2008.04.027
   Kavanaugh A, 2009, ARTHRIT RHEUM-ARTHR, V61, P1592, DOI 10.1002/art.24828
   Keystone E, 2001, ARTHRITIS RHEUM, V44, P2946
   KEYSTONE EC, 2009, ANN RHEUM DIS, V68, P237
   Keystone E, 2008, ARTHRITIS RHEUM, V58, P3319, DOI 10.1002/art.23964
   LICHENSTIEN G, 2009, AM J GASTROENTEROL, V104, P450
   Mahadevan U, 2009, GASTROENTEROLOGY, V136, pA146
   MEASE P, 2009, INT J CLIN RHEUMATOL, V4, P253, DOI 10.2217/ijr.09.12
   Nesbitt A, 2007, INFLAMM BOWEL DIS, V13, P1323, DOI 10.1002/ibd.20225
   Ortonne JP, 2008, J AM ACAD DERMATOL, V58, pAB121
   Osterhaus JT, 2009, ARTHRITIS RES THER, V11, DOI 10.1186/ar2702
   Palframan R, 2009, J IMMUNOL METHODS, V348, P36, DOI 10.1016/j.jim.2009.06.009
   PARTON T, 2009, ANN RHEUM DIS, V68, P189
   Parton T., 2008, J CROHNS COLITIS S, V2, P26
   Redlich K, 2003, ARTHRITIS RHEUM-US, V48, P3308, DOI 10.1002/art.11358
   SANDBORN W, 2009, AM J GASTROENTEROL, V104, P448
   Sandborn WJ, 2007, NEW ENGL J MED, V357, P228, DOI 10.1056/NEJMoa067594
   Sandborn WJ, 2009, GASTROENTEROLOGY, V136, pA27
   Schiff M, 2009, ANN RHEUM DIS, V68, P1708, DOI 10.1136/ard.2008.099218
   Schreiber S, 2007, NEW ENGL J MED, V357, P239, DOI 10.1056/NEJMoa062897
   Smolen J, 2009, ANN RHEUM DIS, V68, P797, DOI 10.1136/ard.2008.101659
   Stephens S., 2007, J Crohn's Colitis, V1, P43
   Strand V, 2009, ARTHRITIS RES THER, V11, DOI 10.1186/ar2859
   Tracey D, 2008, PHARMACOL THERAPEUT, V117, P244, DOI 10.1016/j.pharmthera.2007.10.001
   van Vollenhoven R, 2003, ANN RHEUM DIS, V62, P1195, DOI 10.1136/ard.2003.009589
   Veronese FM, 2005, DRUG DISCOV TODAY, V10, P1451, DOI 10.1016/S1359-6446(05)03575-0
   WEIR N, 2006, THERAPY, V3, P535
   2006, STAKEHOLDER INSIGHT, P1
NR 37
TC 126
Z9 159
U1 2
U2 30
PU TAYLOR & FRANCIS INC
PI PHILADELPHIA
PA 530 WALNUT STREET, STE 850, PHILADELPHIA, PA 19106 USA
SN 1942-0862
EI 1942-0870
J9 MABS-AUSTIN
JI mAbs
PD MAR-APR
PY 2010
VL 2
IS 2
BP 137
EP 147
DI 10.4161/mabs.2.2.11271
PG 11
WC Medicine, Research & Experimental
WE Science Citation Index Expanded (SCI-EXPANDED)
SC Research & Experimental Medicine
GA 644OK
UT WOS:000281388100003
PM 20190560
OA gold, Green Published
DA 2024-01-22
ER

PT J
AU Simsek, M
   Lissenberg-Witte, BI
   van Riswijk, MLM
   Verschuren, S
   Hoentjen, F
   Oldenburg, B
   Ponsioen, CY
   van der Woude, CJ
   van der Meulen, AE
   Pierik, M
   Dijkstra, G
   de Boer, NKH
AF Simsek, Melek
   Lissenberg-Witte, Birgit I.
   van Riswijk, Milou L. M.
   Verschuren, Sander
   Hoentjen, Frank
   Oldenburg, Bas
   Ponsioen, Cyriel Y.
   van der Woude, C. Janneke
   van der Meulen, Andrea E.
   Pierik, Marieke
   Dijkstra, Gerard
   de Boer, Nanne K. H.
CA Parelsnoer Inst PSI
   Dutch Initiative Crohns Colitis
TI Off-label prescriptions of drugs used for the treatment of Crohn's
   disease or ulcerative colitis
SO ALIMENTARY PHARMACOLOGY & THERAPEUTICS
LA English
DT Article
DE Crohn's disease; drugs; inflammatory bowel disease; off-label;
   prescriptions; therapeutic care; ulcerative colitis
AB BackgroundOff-label prescribing is encountered across various fields of medicine and creates alternative treatment options, but is associated with unknown safety risks. The use of off-label drugs for the treatment of patients with inflammatory bowel diseases (IBD) has not been characterised before.
   AimTo assess the proportion and characteristics of off-label prescribing for IBD in tertiary care centres in the Netherlands.
   MethodsA prospective database of IBD patients from all Dutch university hospitals was used to collect data on drug prescriptions for IBD and demographics. Drugs were classified as off-label if they were unlicensed for Crohn's disease and/or ulcerative colitis by the Medicines Evaluation Board. Uni- and multivariable analyses were used to identify patient-specific characteristics predictive of increased off-label use.
   ResultsFor the induction and/or maintenance treatment of 4583 IBD patients, 12651 historical and current drug records were available in the database. Of these, 2374 (19%) were considered off-label prescriptions. Out of 4583 IBD patients, 1477 (32%) were exposed to off-label drugs. Commonly prescribed off-label IBD drugs were mercaptopurine (18%), beclomethasone (12%), thioguanine (4%) and allopurinol (3%). Non-thiopurine/methotrexate off-label drugs were prescribed in 243 patients (6%), including biological agents or tofacitinib in 47 IBD patients (1%). Off-label prescriptions were more common in ulcerative colitis than Crohn's disease (37% vs 29%, P<0.001). Smokers and patients that received 5 drug types during their disease course were more likely to be exposed to off-label drugs (smoking 33% vs 27% and multiple drug use 66% vs 22%, both P<0.001).
   ConclusionAbout one-fifth of prescriptions for IBD were off-label and one-third of IBD patients, especially ulcerative colitis patients, were exposed to off-label drugs.
C1 [Simsek, Melek; van Riswijk, Milou L. M.; Verschuren, Sander; de Boer, Nanne K. H.] Vrije Univ Amsterdam, AG&M Res Inst, Amsterdam UMC, Dept Gastroenterol & Hepatol, Amsterdam, Netherlands.
   [Lissenberg-Witte, Birgit I.] Vrije Univ, Amsterdam UMC, Dept Epidemiol & Biostat, Amsterdam, Netherlands.
   [Hoentjen, Frank] Radboud Univ Nijmegen, Dept Gastroenterol & Hepatol, Med Ctr, Nijmegen, Netherlands.
   [Oldenburg, Bas] Univ Med Ctr Utrecht, Dept Gastroenterol & Hepatol, Utrecht, Netherlands.
   [Ponsioen, Cyriel Y.] Acad Med Ctr, Amsterdam UMC, Dept Gastroenterol & Hepatol, Amsterdam, Netherlands.
   [van der Woude, C. Janneke] Erasmus MC, Dept Gastroenterol & Hepatol, Rotterdam, Netherlands.
   [van der Meulen, Andrea E.] Leiden Univ, Dept Gastroenterol & Hepatol, Med Ctr, Leiden, Netherlands.
   [Pierik, Marieke] Maastricht Univ, Dept Gastroenterol & Hepatol, Med Ctr, Maastricht, Netherlands.
   [Dijkstra, Gerard] Univ Med Ctr Groningen, Dept Gastroenterol & Hepatol, Groningen, Netherlands.
   [Dijkstra, Gerard] Univ Groningen, Groningen, Netherlands.
C3 University of Amsterdam; Vrije Universiteit Amsterdam; University of
   Amsterdam; Vrije Universiteit Amsterdam; Radboud University Nijmegen;
   Utrecht University; Utrecht University Medical Center; University of
   Amsterdam; Academic Medical Center Amsterdam; Erasmus University
   Rotterdam; Erasmus MC; Leiden University; Leiden University Medical
   Center (LUMC); Leiden University - Excl LUMC; Maastricht University;
   University of Groningen; University of Groningen
RP Simsek, M (通讯作者)，Vrije Univ Amsterdam, AG&M Res Inst, Amsterdam UMC, Dept Gastroenterol & Hepatol, Amsterdam, Netherlands.
EM m.simsek@vumc.nl
RI de Boer, Nanne/AAE-8731-2022; van der Woude, Christien
   Janneke/H-6384-2011; van Riswijk, Milou/AAA-2475-2020; van der Meulen,
   Andrea/AAU-9430-2020; Hoentjen, F./L-4378-2015
OI van der Meulen, Andrea/0000-0001-9353-5431; Hoentjen,
   Frank/0000-0001-5314-4452; Lissenberg-Witte, Birgit/0000-0001-9448-1826;
   van Riswijk, Milou/0000-0002-0589-685X; /0000-0003-4563-7462; van der
   Woude, C.Janneke/0000-0003-3875-6957; de Boer, Nanne/0000-0001-8357-9887
CR Aagaard L, 2018, INT J CLIN PHARM-NET, V40, P509, DOI 10.1007/s11096-018-0646-4
   Administration FaD, 2015, PAT EXCL
   Bazzano ATF, 2009, ACAD PEDIATR, V9, P81, DOI 10.1016/j.acap.2008.11.010
   Chande N, 2015, COCHRANE DB SYST REV, DOI 10.1002/14651858.CD000067.pub3
   Chen DT, 2009, PHARMACOEPIDEM DR S, V18, P1094, DOI 10.1002/pds.1825
   de Boer NKH, 2019, GASTROENTEROLOGY, V156, P11, DOI 10.1053/j.gastro.2018.11.039
   Dresser R, 2009, J LAW MED ETHICS, V37, P476, DOI 10.1111/j.1748-720X.2009.00408.x
   Eguale T, 2016, JAMA INTERN MED, V176, P55, DOI 10.1001/jamainternmed.2015.6058
   Furey Katrina, 2016, AMA J Ethics, V18, P587, DOI 10.1001/journalofethics.2016.18.6.ecas3-1606
   Kannan S, 2015, Int J Risk Saf Med, V27, P219, DOI 10.3233/JRS-150664
   Kim D, 2017, MED LAW REV, V25, P456, DOI 10.1093/medlaw/fwx002
   Kompas F, FARMACOTHERAPEUTISCH
   Lat I, 2011, J CRIT CARE, V26, P89, DOI 10.1016/j.jcrc.2010.06.012
   Radley DC, 2006, ARCH INTERN MED, V166, P1021, DOI 10.1001/archinte.166.9.1021
   Saiyed MM, 2017, J CLIN PHARM THER, V42, P251, DOI 10.1111/jcpt.12507
   Satsangi J, 2006, GUT, V55, P749, DOI 10.1136/gut.2005.082909
   Shah SS, 2007, ARCH PEDIAT ADOL MED, V161, P282, DOI 10.1001/archpedi.161.3.282
   Simsek M, 2018, DRUG DISCOV TODAY, V23, P17, DOI 10.1016/j.drudis.2017.08.008
   Spekhorst LM, 2017, BMJ OPEN, V7, DOI 10.1136/bmjopen-2017-016695
   Timmer A, 2016, COCHRANE DB SYST REV, DOI 10.1002/14651858.CD000478.pub4
   Zon MW, DRUG REDISCOVERY
NR 21
TC 5
Z9 6
U1 0
U2 1
PU WILEY
PI HOBOKEN
PA 111 RIVER ST, HOBOKEN 07030-5774, NJ USA
SN 0269-2813
EI 1365-2036
J9 ALIMENT PHARM THER
JI Aliment. Pharmacol. Ther.
PD MAY
PY 2019
VL 49
IS 10
BP 1293
EP 1300
DI 10.1111/apt.15229
PG 8
WC Gastroenterology & Hepatology; Pharmacology & Pharmacy
WE Science Citation Index Expanded (SCI-EXPANDED)
SC Gastroenterology & Hepatology; Pharmacology & Pharmacy
GA HY8NV
UT WOS:000468397000003
PM 30908719
OA Green Published, hybrid
DA 2024-01-22
ER

PT J
AU Poniewierka, E
   Neubauer, K
   Kempinski, R
   Sadakierska-Chudy, A
AF Poniewierka, Elzbieta
   Neubauer, Katarzyna
   Kempinski, Radoslaw
   Sadakierska-Chudy, Anna
TI Disease duration and age influence CARD15 expression in Crohn's disease
SO POSTEPY HIGIENY I MEDYCYNY DOSWIADCZALNEJ
LA English
DT Article
DE CARD15; inflammatory bowel disease; Crohn's disease
ID NOD2; GENE; PHENOTYPE; FAMILY
AB One of the susceptibility genes in Crohn's disease (CD) is CARD 15. Our study examined the relationship between peripheral CARD15 expression and phenotype and duration of CD, treatment methods and inflammatory indices. Sixty patients with CD and 30 healthy volunteers as controls were enrolled in the study. Total RNA was isolated from peripheral blood mononuclear cells (PBMCs) with E.Z.N.A. Total RNA Kit (Omega Bio-tek) then quantitative real-time PCR was performed on the ABI Prism 7900 HT Real-Time PCR System. CARD 15 gene expression in PBMCs in CD was significantly higher than in the control group. The highest level of gene expression was found in CD patients in the fourth decade of life. The mRNA level of the CARD 15 gene was higher in patients with disease duration between 12 and 60 months. A positive correlation was found between erythrocyte sedimentation rate (ESR) and gene expression level. Gene expression increased with increasing level of C-reactive protein and ESR, but it was not statistically significant. CARD 15 expression significantly decreased in CD patients treated with anti-TNF alpha agents compared to azathioprine or steroid treatment groups. Expression of the CARD 15 gene in Crohn>s disease is higher than in healthy individuals. Disease duration and age of patients seem to be the most important factors influencing CARD15 expression.
C1 [Poniewierka, Elzbieta; Neubauer, Katarzyna; Kempinski, Radoslaw] Wroclaw Med Univ, Dept Gastroenterol & Hepatol, Borowska 213, PL-50556 Wroclaw, Poland.
   [Poniewierka, Elzbieta] Wroclaw Med Univ, Dept Gastroenterol & Hepatol, Dietet Unit, PL-50556 Wroclaw, Poland.
   [Sadakierska-Chudy, Anna] Wroclaw Med Univ, Dept Forens Sci, PL-50556 Wroclaw, Poland.
C3 Wroclaw Medical University; Wroclaw Medical University; Wroclaw Medical
   University
RP Poniewierka, E (通讯作者)，Wroclaw Med Univ, Dept Gastroenterol & Hepatol, Borowska 213, PL-50556 Wroclaw, Poland.
RI Sadakierska-Chudy, Anna/ABC-1886-2020; Kempiński, Radoslaw/AAF-2284-2021
OI Kempiński, Radoslaw/0000-0002-6030-2700; Sadakierska-Chudy,
   Anna/0000-0001-9869-321X; Poniewierka, Elzbieta/0000-0002-2074-976X;
   Neubauer, Katarzyna/0000-0003-3650-9311
CR Bhullar M, 2014, WORLD J GASTROENTERO, V20, P5008, DOI 10.3748/wjg.v20.i17.5008
   Cuthbert AP, 2002, GASTROENTEROLOGY, V122, P867, DOI 10.1053/gast.2002.32415
   Inohara N, 2003, J BIOL CHEM, V278, P5509, DOI 10.1074/jbc.C200673200
   Inohara N, 2002, CURR OPIN MICROBIOL, V5, P76, DOI 10.1016/S1369-5274(02)00289-8
   Lesage S, 2002, AM J HUM GENET, V70, P845, DOI 10.1086/339432
   Li C, 2014, INFLAMM BOWEL DIS, V20, P1250, DOI 10.1097/MIB.0000000000000043
   Neubauer K, 2009, ADV CLIN EXP MED, V18, P79
   Ogura Y, 2003, GUT, V52, P1591, DOI 10.1136/gut.52.11.1591
   Ogura Y, 2001, J BIOL CHEM, V276, P4812, DOI 10.1074/jbc.M008072200
   Rosenstiel P, 2003, GASTROENTEROLOGY, V124, P1001, DOI 10.1053/gast.2003.50157
   Sadakierska-Chudy A, 2007, ADV CLIN EXP MED, V16, P689
   Shivananda S, 1996, GUT, V39, P690, DOI 10.1136/gut.39.5.690
   Tsianos EV, 2012, WORLD J GASTROENTERO, V18, P105, DOI 10.3748/wjg.v18.i2.105
   TYSK C, 1988, GUT, V29, P990, DOI 10.1136/gut.29.7.990
   Weiss B, 2010, DIGEST DIS SCI, V55, P1674, DOI 10.1007/s10620-009-0936-8
NR 15
TC 0
Z9 0
U1 0
U2 0
PU POLISH ACAD SCIENCES, INST IMMUNOL & EXP THERAPY
PI WROCLAW
PA RUDOLF WEIGL 12, WROCLAW, 53-114, POLAND
SN 0032-5449
EI 1732-2693
J9 POSTEP HIG MED DOSW
JI Postep. Hig. Med. Dosw.
PD JAN 5
PY 2016
VL 70
BP 10
EP 13
DI 10.5604/17322693.1192187
PG 4
WC Medicine, Research & Experimental
WE Science Citation Index Expanded (SCI-EXPANDED)
SC Research & Experimental Medicine
GA DE4DM
UT WOS:000370579400002
PM 26864060
OA gold
DA 2024-01-22
ER

PT J
AU Lee, DW
   Koo, JS
   Choe, JW
   Suh, SJ
   Kim, SY
   Hyun, JJ
   Jung, SW
   Jung, YK
   Yim, HJ
   Lee, SW
AF Lee, Dong-won
   Koo, Ja Seol
   Choe, Jung Wan
   Suh, Sang Jun
   Kim, Seung Young
   Hyun, Jong Jin
   Jung, Sung Woo
   Jung, Young Kul
   Yim, Hyung Joon
   Lee, Sang Woo
TI Diagnostic delay in inflammatory bowel disease increases the risk of
   intestinal surgery
SO WORLD JOURNAL OF GASTROENTEROLOGY
LA English
DT Article
DE Diagnostic delay; Intestinal surgery; Inflammatory bowel disease;
   Crohn's disease; Ulcerative colitis
ID CROHNS-DISEASE; NATURAL-HISTORY; ULCERATIVE-COLITIS; EPIDEMIOLOGY;
   CLASSIFICATION; THERAPIES; SYMPTOMS; BEHAVIOR; COHORT; ASIA
AB AIM
   To investigate the factors affecting diagnostic delay and outcomes of diagnostic delay in inflammatory bowel disease (IBD)
   METHODS
   We retrospectively studied 165 patients with Crohn's disease (CD) and 130 patients with ulcerative colitis (UC) who were diagnosed and had follow up durations > 6 mo at Korea University Ansan Hospital from January 2000 to December 2015. A diagnostic delay was defined as the time interval between the first symptom onset and IBD diagnosis in which the 76th to 100th percentiles of patients were diagnosed.
   RESULTS
   The median diagnostic time interval was 6.2 and 2.4 mo in the patients with CD and UC, respectively. Among the initial symptoms, perianal discomfort before diagnosis (OR = 10.2, 95% CI: 1.93-54.3, P = 0.006) was associated with diagnostic delays in patients with CD; however, no clinical factor was associated with diagnostic delays in patients with UC. Diagnostic delays, stricturing type, and penetrating type were associated with increased intestinal surgery risks in CD (OR = 2.54, 95% CI: 1.06-6.09; OR = 4.44, 95% CI: 1.67-11.8; OR = 3.79, 95% CI: 1.14-12.6, respectively). In UC, a diagnostic delay was the only factor associated increased intestinal surgery risks (OR = 6.81, 95% CI: 1.12-41.4).
   CONCLUSION
   A diagnostic delay was associated with poor outcomes, such as increased intestinal surgery risks in patients with CD and UC.
C1 [Lee, Dong-won; Koo, Ja Seol; Choe, Jung Wan; Suh, Sang Jun; Kim, Seung Young; Hyun, Jong Jin; Jung, Sung Woo; Jung, Young Kul; Yim, Hyung Joon; Lee, Sang Woo] Korea Univ, Div Gastroenterol & Hepatol, Dept Internal Med, Ansan Hosp, Ansan 15355, Gyeonggi Do, South Korea.
C3 Korea University; Korea University Medicine (KU Medicine)
RP Koo, JS (通讯作者)，Korea Univ, Div Gastroenterol & Hepatol, Dept Internal Med, Ansan Hosp, Ansan 15355, Gyeonggi Do, South Korea.
EM jskoo@korea.ac.kr
OI Koo, Ja Seol/0000-0002-1202-075X; Choe, Jung Wan/0000-0002-8371-9672;
   Jung, Young Kul/0000-0002-6566-1382
CR Baumgart DC, 2007, LANCET, V369, P1641, DOI 10.1016/S0140-6736(07)60751-X
   Burgmann T, 2006, CLIN GASTROENTEROL H, V4, P614, DOI 10.1016/j.cgh.2006.03.003
   Colombel JF, 2011, GASTROENTEROLOGY, V141, P1194, DOI 10.1053/j.gastro.2011.06.054
   Cosnes J, 2002, INFLAMM BOWEL DIS, V8, P244, DOI 10.1097/00054725-200207000-00002
   Cosnes J, 2011, GASTROENTEROLOGY, V140, P1785, DOI 10.1053/j.gastro.2011.01.055
   D'Haens G, 2008, LANCET, V371, P660, DOI 10.1016/S0140-6736(08)60304-9
   FARMER RG, 1993, DIGEST DIS SCI, V38, P1137, DOI 10.1007/BF01295733
   Hanauer SB, 2006, INFLAMM BOWEL DIS, V12, pS3, DOI 10.1097/01.MIB.0000195385.19268.68
   Heikenen JB, 1999, INFLAMM BOWEL DIS, V5, P158, DOI 10.1097/00054725-199908000-00002
   Huang X, 2015, WORLD J GASTROENTERO, V21, P3650, DOI 10.3748/wjg.v21.i12.3650
   Lee SK, 2009, ENDOSCOPY, V41, P9, DOI 10.1055/s-0028-1103481
   Louis E, 2001, GUT, V49, P777, DOI 10.1136/gut.49.6.777
   Meucci G, 2000, AM J GASTROENTEROL, V95, P469
   Moon CM, 2015, PLOS ONE, V10, DOI 10.1371/journal.pone.0144390
   Nahon S, 2014, J CROHNS COLITIS, V8, P964, DOI 10.1016/j.crohns.2014.01.023
   Ng SC, 2014, BEST PRACT RES CL GA, V28, P363, DOI 10.1016/j.bpg.2014.04.003
   Ng SC, 2013, GASTROENTEROLOGY, V145, P158, DOI 10.1053/j.gastro.2013.04.007
   Oldenburg B, 2007, CURR OPIN GASTROEN, V23, P395, DOI 10.1097/MOG.0b013e32815b601b
   Satsangi J, 2006, GUT, V55, P749, DOI 10.1136/gut.2005.082909
   Vavricka SR, 2012, INFLAMM BOWEL DIS, V18, P496, DOI 10.1002/ibd.21719
   Wang YF, 2007, J DIGEST DIS, V8, P121, DOI 10.1111/j.1443-9573.2007.00296.x
   Zaharie R, 2016, J CROHNS COLITIS, V10, P306, DOI 10.1093/ecco-jcc/jjv215
NR 22
TC 52
Z9 56
U1 0
U2 3
PU BAISHIDENG PUBLISHING GROUP INC
PI PLEASANTON
PA 8226 REGENCY DR, PLEASANTON, CA 94588 USA
SN 1007-9327
EI 2219-2840
J9 WORLD J GASTROENTERO
JI World J. Gastroenterol.
PD SEP 21
PY 2017
VL 23
IS 35
BP 6474
EP 6481
DI 10.3748/wjg.v23.i35.6474
PG 8
WC Gastroenterology & Hepatology
WE Science Citation Index Expanded (SCI-EXPANDED)
SC Gastroenterology & Hepatology
GA FH6HS
UT WOS:000411276700012
PM 29085197
OA Green Published, Green Submitted, hybrid
DA 2024-01-22
ER

PT J
AU Dvornikova, KA
   Platonova, ON
   Bystrova, EY
AF Dvornikova, Kristina A.
   Platonova, Olga N.
   Bystrova, Elena Y.
TI Inflammatory Bowel Disease: Crosstalk between Histamine, Immunity, and
   Disease
SO INTERNATIONAL JOURNAL OF MOLECULAR SCIENCES
LA English
DT Review
DE histamine; histamine receptors; HDC; HNMT; DAO; intestine; inflammatory
   bowel disease; ulcerative colitis; Crohn's disease; inflammation;
   immunity; mast cells; polymorphism
ID DIAMINE OXIDASE GENE; INTESTINAL MAST-CELLS; N-METHYLTRANSFERASE; H-4
   RECEPTOR; EXPERIMENTAL COLITIS; CROHNS-DISEASE; EXPRESSION; RESPONSES;
   POLYMORPHISMS; ACID
AB Inflammatory bowel disease (IBD) is increasingly recognized as a serious, worldwide public health concern. It is generally acknowledged that a variety of factors play a role in the pathogenesis of this group of chronic inflammatory diseases. The diversity of molecular actors involved in IBD does not allow us to fully assess the causal relationships existing in such interactions. Given the high immunomodulatory activity of histamine and the complex immune-mediated nature of inflammatory bowel disease, the role of histamine and its receptors in the gut may be significant. This paper has been prepared to provide a schematic of the most important and possible molecular signaling pathways related to histamine and its receptors and to assess their relevance for the development of therapeutic approaches.
C1 [Dvornikova, Kristina A.; Platonova, Olga N.; Bystrova, Elena Y.] RAS, IP Pavlov Inst Physiol, St Petersburg 199034, Russia.
C3 Russian Academy of Sciences; St. Petersburg Scientific Centre of the
   Russian Academy of Sciences; Pavlov Institute of Physiology Russian
   Academy of Sciences
RP Bystrova, EY (通讯作者)，RAS, IP Pavlov Inst Physiol, St Petersburg 199034, Russia.
EM 691442@gmail.com; bystrovaey@infran.ru
OI Dvornikova, Kristina/0000-0002-1372-9824
FU State Program 47 GP "Scientific and Technological Development of the
   Russian Federation"~(2019-2030) [0134-2019-0001]
FX This study was supported by the State Program 47 GP "Scientific and
   Technological Development of the Russian Federation"& nbsp;(2019-2030),
   theme 0134-2019-0001.
CR Agrawal M, 2022, NAT REV GASTRO HEPAT, V19, P399, DOI 10.1038/s41575-022-00593-y
   Anfinsen KP, 2014, ACTA VET SCAND, V56, DOI 10.1186/s13028-014-0090-y
   [Anonymous], 2014, HDB PHARMACOGENOMICS, DOI DOI 10.1016/B978-0-12-386882-4.00044-X
   Araki Y, 2000, CLIN EXP IMMUNOL, V119, P264
   Atreya I, 2008, J INTERN MED, V263, P591, DOI 10.1111/j.1365-2796.2008.01953.x
   Barcik W, 2017, CURR OPIN IMMUNOL, V48, P108, DOI 10.1016/j.coi.2017.08.011
   Barger G, 1910, J PHYSIOL-LONDON, V41, P19
   Beermann S, 2015, BIOCHEM PHARMACOL, V98, P432, DOI 10.1016/j.bcp.2015.09.011
   Bene L, 2004, J PEDIATR GASTR NUTR, V39, P171, DOI 10.1097/00005176-200408000-00009
   Bermejo Fernando, 2008, Gastroenterol Hepatol, V31, P629, DOI 10.1016/S0210-5705(08)75809-6
   Boeckxstaens G, 2015, CURR OPIN PHARMACOL, V25, P45, DOI 10.1016/j.coph.2015.11.005
   Borriello F, 2017, HANDB EXP PHARMACOL, V241, P121, DOI 10.1007/164_2017_18
   Breunig E, 2007, J PHYSIOL-LONDON, V583, P731, DOI 10.1113/jphysiol.2007.139352
   Butcher Matthew J, 2021, Fac Rev, V10, P30, DOI 10.12703/r/10-30
   Branco ACCC, 2018, MEDIAT INFLAMM, V2018, DOI 10.1155/2018/9524075
   Cao HL, 2008, CLIN CHIM ACTA, V389, P51, DOI 10.1016/j.cca.2007.11.022
   Church M.K., 2022, COMPREHENSIVE PHARM, P515
   Church MK, 2017, HANDB EXP PHARMACOL, V241, P321, DOI 10.1007/164_2016_85
   Cohen NA, 2021, CURR OPIN GASTROEN, V37, P357, DOI 10.1097/MOG.0000000000000740
   D'sa FF, 2022, J CLIN PHARM THER, V47, P1103, DOI 10.1111/jcpt.13662
   Damaj BB, 2007, J IMMUNOL, V179, P7907, DOI 10.4049/jimmunol.179.11.7907
   Deiteren A, 2015, BRIT J PHARMACOL, V172, P1165, DOI 10.1111/bph.12989
   Deiteren A, 2014, GUT, V63, P1873, DOI 10.1136/gutjnl-2013-305870
   Nebreda AD, 2019, EUR J PHARMACOL, V847, P42, DOI 10.1016/j.ejphar.2019.01.026
   Dy M, 2004, CYTOKINE GROWTH F R, V15, P393, DOI 10.1016/j.cytogfr.2004.06.003
   Elmore BO, 2002, J BIOL INORG CHEM, V7, P565, DOI 10.1007/s00775-001-0331-1
   Falkenstein Markus, 2022, Curr Top Behav Neurosci, V59, P29, DOI 10.1007/7854_2021_254
   Ferstl R, 2012, FRONT BIOSCI-LANDMRK, V17, P40, DOI 10.2741/3914
   Fogel WA, 2007, INFLAMM RES, V56, pS21, DOI 10.1007/s00011-006-0510-1
   FOX CC, 1993, DIGEST DIS SCI, V38, P1105, DOI 10.1007/BF01295728
   Frei R, 2013, J ALLERGY CLIN IMMUN, V132, P194, DOI 10.1016/j.jaci.2013.01.013
   Gagic M, 2019, J AGR FOOD CHEM, V67, P773, DOI 10.1021/acs.jafc.8b05515
   Gao CX, 2015, MBIO, V6, DOI 10.1128/mBio.01358-15
   García-Martín E, 2006, WORLD J GASTROENTERO, V12, P615, DOI 10.3748/wjg.v12.i4.615
   Gelbmann CM, 1999, GUT, V45, P210, DOI 10.1136/gut.45.2.210
   He SH, 2004, WORLD J GASTROENTERO, V10, P309
   Hirasawa N, 2019, INT J MOL SCI, V20, DOI 10.3390/ijms20020376
   Holecek M, 2020, NUTRIENTS, V12, DOI 10.3390/nu12030848
   Homaidan FR, 1997, EUR J PHARMACOL, V331, P199, DOI 10.1016/S0014-2999(97)00184-2
   Honzawa Y, 2010, INFLAMM BOWEL DIS, V16, P2004, DOI [10.1002/ibd.21243, 10.1002/ibd.21588]
   Huang H, 2018, FRONT IMMUNOL, V9, DOI 10.3389/fimmu.2018.01392
   Isaacs M.J., 2021, COMPREHENSIVE DERMAT, V4th ed., P349
   Jutel A, 2006, CHEM IMMUNOL ALLERGY, V91, P174
   Jutel M, 2001, NATURE, V413, P420, DOI 10.1038/35096564
   Kofla-Dlubacz A, 2022, INT J MOL SCI, V23, DOI 10.3390/ijms232012445
   Li JJ, 2021, MUTAT RES-REV MUTAT, V788, DOI 10.1016/j.mrrev.2021.108396
   Li RZ, 2020, MOL ASPECTS MED, V76, DOI 10.1016/j.mam.2020.100859
   Lichtenstein L, 2015, J CROHNS COLITIS, V9, P806, DOI 10.1093/ecco-jcc/jjv096
   Lieberman P, 2011, ANN ALLERG ASTHMA IM, V106, pS2, DOI 10.1016/j.anai.2010.08.005
   Liu Bin, 2021, Inflamm Bowel Dis, V27, P242, DOI 10.1093/ibd/izaa125
   Palacios NL, 2009, SCAND J GASTROENTERO, V44, P1207, DOI 10.1080/00365520903171250
   Lu Y, 2018, FRONT IMMUNOL, V9, DOI 10.3389/fimmu.2018.00072
   Matsuno H, 2017, INFLAMM BOWEL DIS, V23, P1524, DOI 10.1097/MIB.0000000000001204
   McKernan Declan P, 2022, Handb Exp Pharmacol, V276, P291, DOI 10.1007/164_2021_563
   Mehandru S, 2021, NAT REV GASTRO HEPAT, V18, P83, DOI 10.1038/s41575-020-00399-w
   Mi JR, 2022, INT IMMUNOPHARMACOL, V110, DOI 10.1016/j.intimp.2022.109020
   Mirzahosseini A, 2013, CELL IMMUNOL, V283, P38, DOI 10.1016/j.cellimm.2013.05.006
   Mizuguchi Hiroyuki, 2022, Curr Top Behav Neurosci, V59, P91, DOI 10.1007/7854_2021_256
   Neumann D, 2014, BIOCHEM PHARMACOL, V91, P12, DOI 10.1016/j.bcp.2014.06.004
   Okumura S, 2009, CLIN IMMUNOL, V130, P175, DOI 10.1016/j.clim.2008.08.027
   Panula Pertti, 2021, Handb Clin Neurol, V180, P377, DOI 10.1016/B978-0-12-820107-7.00023-9
   Petersen J, 2005, INFLAMM RES, V54, pS58, DOI 10.1007/s00011-004-0426-6
   Petersen J, 2002, INFLAMM RES, V51, pS91
   Petersen J, 2001, INFLAMM RES, V50, pS68
   Poh Jennifer, 2014, Can J Hosp Pharm, V67, P35
   Raithel M, 2010, INFLAMM RES, V59, P257, DOI 10.1007/s00011-009-0120-9
   Regner EH, 2018, ARTHRITIS RES THER, V20, DOI 10.1186/s13075-018-1639-3
   Saez A, 2023, INT J MOL SCI, V24, DOI 10.3390/ijms24021526
   Sander LE, 2006, GUT, V55, P498, DOI 10.1136/gut.2004.061762
   Schirmer B, 2021, INT J MOL SCI, V22, DOI 10.3390/ijms22116116
   Schirmer B, 2015, BIOCHEM PHARMACOL, V98, P102, DOI 10.1016/j.bcp.2015.09.006
   Schlicker E, 2017, HANDB EXP PHARMACOL, V241, P277, DOI 10.1007/164_2016_12
   Schnedl WJ, 2021, NUTRIENTS, V13, DOI 10.3390/nu13041262
   Sgambellone S, 2022, BIOMOLECULES, V12, DOI 10.3390/biom12050609
   Shah R, 2017, DIGESTION, V95, P188, DOI 10.1159/000455008
   Smolinska S, 2014, ALLERGY, V69, P273, DOI 10.1111/all.12330
   Smolinska S, 2022, METABOLITES, V12, DOI 10.3390/metabo12100895
   Smolinska S, 2016, INFLAMM BOWEL DIS, V22, P1575, DOI 10.1097/MIB.0000000000000825
   Sultan S, 2021, FRONT PHYSIOL, V12, DOI 10.3389/fphys.2021.715506
   Thomas CM, 2012, PLOS ONE, V7, DOI 10.1371/journal.pone.0031951
   Tiligada E, 2020, BRIT J PHARMACOL, V177, P469, DOI 10.1111/bph.14524
   Torres J, 2017, LANCET, V389, P1741, DOI 10.1016/S0140-6736(16)31711-1
   Ungaro R, 2017, LANCET, V389, P1756, DOI 10.1016/S0140-6736(16)32126-2
   Upadhyay KG, 2023, J GASTROEN HEPATOL, V38, P34, DOI 10.1111/jgh.16043
   Varga C, 2005, EUR J PHARMACOL, V522, P130, DOI 10.1016/j.ejphar.2005.08.045
   Wang DY, 2023, CURR ISSUES MOL BIOL, V45, P2895, DOI 10.3390/cimb45040189
   Wechsler JB, 2018, MUCOSAL IMMUNOL, V11, P861, DOI 10.1038/mi.2017.121
   Winterkamp S, 2002, AM J GASTROENTEROL, V97, P3071
   Wu L, 2007, IMMUNOL CELL BIOL, V85, P538, DOI 10.1038/sj.icb.7100079
   Wulff BS, 2002, EUR J PHARMACOL, V453, P33, DOI 10.1016/S0014-2999(02)02382-8
   Wunschel EJ, 2017, FRONT PHARMACOL, V8, DOI 10.3389/fphar.2017.00642
   Yan JB, 2020, J IMMUNOL RES, V2020, DOI 10.1155/2020/8813558
   Younis N, 2020, MOL BIOL REP, V47, P3053, DOI 10.1007/s11033-020-05318-5
   Zampeli E, 2009, BRIT J PHARMACOL, V157, P24, DOI 10.1111/j.1476-5381.2009.00151.x
   Zhang ZW, 2021, CELLS-BASEL, V10, DOI 10.3390/cells10071615
   Zhao Ping, 2013, Chinese Medical Sciences Journal, V28, P28
   Zhao Y, 2022, BIOMOLECULES, V12, DOI 10.3390/biom12030454
NR 97
TC 2
Z9 2
U1 6
U2 7
PU MDPI
PI BASEL
PA ST ALBAN-ANLAGE 66, CH-4052 BASEL, SWITZERLAND
SN 1661-6596
EI 1422-0067
J9 INT J MOL SCI
JI Int. J. Mol. Sci.
PD JUN
PY 2023
VL 24
IS 12
AR 9937
DI 10.3390/ijms24129937
PG 19
WC Biochemistry & Molecular Biology; Chemistry, Multidisciplinary
WE Science Citation Index Expanded (SCI-EXPANDED)
SC Biochemistry & Molecular Biology; Chemistry
GA K6IJ8
UT WOS:001017454200001
PM 37373085
OA gold, Green Published
DA 2024-01-22
ER

PT J
AU Neurath, MF
AF Neurath, Markus F.
TI Targeting immune cell circuits and trafficking in inflammatory bowel
   disease
SO NATURE IMMUNOLOGY
LA English
DT Review
ID TUMOR-NECROSIS-FACTOR; CHRONIC INTESTINAL INFLAMMATION; INNATE
   LYMPHOID-CELLS; SEVERE CROHNS-DISEASE; GROWTH-FACTOR-BETA;
   ULCERATIVE-COLITIS; DOUBLE-BLIND; MAINTENANCE THERAPY; INDUCTION
   THERAPY; T-CELLS
AB Inflammatory bowel diseases (IBDs) such as Crohn's disease and ulcerative colitis are characterized by uncontrolled activation of intestinal immune cells in a genetically susceptible host. Due to the progressive and destructive nature of the inflammatory process in IBD, complications such as fibrosis, stenosis or cancer are frequently observed, which highlights the need for effective anti-inflammatory therapy. Studies have identified altered trafficking of immune cells and pathogenic immune cell circuits as crucial drivers of mucosal inflammation and tissue destruction in IBD. A defective gut barrier and microbial dysbiosis induce such accumulation and local activation of immune cells, which results in a pro-inflammatory cytokine loop that overrides anti-inflammatory signals and causes chronic intestinal inflammation. This Review discusses pathogenic cytokine responses of immune cells as well as immune cell trafficking as a rational basis for new translational therapies in IBD.
C1 [Neurath, Markus F.] Friedrich Alexander Univ Erlangen Nurnberg, DZI, Dept Med 1, Med Res & Translat Res Ctr, Kussmaul Campus, Erlangen, Germany.
C3 University of Erlangen Nuremberg
RP Neurath, MF (通讯作者)，Friedrich Alexander Univ Erlangen Nurnberg, DZI, Dept Med 1, Med Res & Translat Res Ctr, Kussmaul Campus, Erlangen, Germany.
EM markus.neurath@uk-erlangen.de
FU DFG [SFB1181, TRR241, FOR2438]; Interdisciplinary Centre for Clinical
   Research Erlangen; FAU Emerging Fields Initiative
FX The research of M.F.N. was funded by the DFG (SFB1181, TRR241, FOR2438,
   SAOT graduate school), by the Interdisciplinary Centre for Clinical
   Research Erlangen and by the FAU Emerging Fields Initiative.
CR Aden K, 2018, J EXP MED, V215, P2868, DOI 10.1084/jem.20171029
   Aden K, 2016, CELL REP, V16, P2208, DOI 10.1016/j.celrep.2016.07.054
   Agace WW, 2000, CURR OPIN CELL BIOL, V12, P563, DOI 10.1016/S0955-0674(00)00132-0
   Atreya R, 2008, CURR DRUG TARGETS, V9, P369, DOI 10.2174/138945008784221116
   Atreya R, 2000, NAT MED, V6, P583, DOI 10.1038/75068
   Atreya R, 2018, LANCET GASTROENTEROL, V3, P790, DOI 10.1016/S2468-1253(18)30265-6
   Atreya R, 2018, DIGEST LIVER DIS, V50, P1019, DOI 10.1016/j.dld.2018.06.010
   Atreya R, 2014, NAT MED, V20, P313, DOI 10.1038/nm.3462
   Atreya R, 2011, GASTROENTEROLOGY, V141, P2026, DOI 10.1053/j.gastro.2011.08.032
   Bauer C, 2010, GUT, V59, P1192, DOI 10.1136/gut.2009.197822
   Becker C, 2004, IMMUNITY, V21, P491, DOI 10.1016/j.immuni.2004.07.020
   Belarif L, 2019, J CLIN INVEST, V129, P1910, DOI 10.1172/JCI121668
   Biancheri P, 2015, GASTROENTEROLOGY, V149, P1564, DOI 10.1053/j.gastro.2015.07.002
   Bishu S, 2019, J CROHNS COLITIS, V13, P905, DOI 10.1093/ecco-jcc/jjz010
   Braat H, 2003, EXPERT OPIN BIOL TH, V3, P725, DOI 10.1517/eobt.3.5.725.21237
   Braat H, 2006, CLIN GASTROENTEROL H, V4, P754, DOI 10.1016/j.cgh.2006.03.028
   Brockmann L, 2018, NAT COMMUN, V9, DOI 10.1038/s41467-018-07581-4
   Buonocore S, 2010, NATURE, V464, P1371, DOI 10.1038/nature08949
   CASINIRAGGI V, 1995, J IMMUNOL, V154, P2434
   Castro-Dopico T, 2019, IMMUNITY, V50, P1099, DOI 10.1016/j.immuni.2019.02.006
   Caudy AA, 2007, J ALLERGY CLIN IMMUN, V119, P482, DOI 10.1016/j.jaci.2006.10.007
   Chang SY, 2013, IMMUNITY, V38, P153, DOI 10.1016/j.immuni.2012.09.018
   Chiriac MT, 2017, GASTROENTEROLOGY, V153, P123, DOI 10.1053/j.gastro.2017.03.015
   Cleynen I, 2016, LANCET, V387, P156, DOI 10.1016/S0140-6736(15)00465-1
   Coccia M, 2012, J EXP MED, V209, P1595, DOI 10.1084/jem.20111453
   Colombel JF, 2010, NEW ENGL J MED, V362, P1383, DOI 10.1056/NEJMoa0904492
   Colombel JF, 2009, INFLAMM BOWEL DIS, V15, P1308, DOI 10.1002/ibd.20956
   COMINELLI F, 1990, J CLIN INVEST, V86, P972, DOI 10.1172/JCI114799
   Cox JH, 2012, MUCOSAL IMMUNOL, V5, P99, DOI 10.1038/mi.2011.54
   Danese S, 2019, GUT, V68, P40, DOI 10.1136/gutjnl-2017-314562
   Danese S, 2015, GUT, V64, P243, DOI 10.1136/gutjnl-2014-308004
   Danne C, 2017, CELL HOST MICROBE, V22, P733, DOI 10.1016/j.chom.2017.11.002
   Desreumaux P, 2012, GASTROENTEROLOGY, V143, P1207, DOI 10.1053/j.gastro.2012.07.116
   Dmitrieva-Posocco O., 2019, IMMUNITY, V50
   Fantini MC, 2006, GUT, V55, P671, DOI 10.1136/gut.2005.072801
   Feagan BG, 2016, NEW ENGL J MED, V375, P1946, DOI 10.1056/NEJMoa1602773
   Feagan BG, 2015, ALIMENT PHARM THER, V42, P1170, DOI 10.1111/apt.13398
   Feagan BG, 2018, GASTROENTEROLOGY, V154, P61, DOI 10.1053/j.gastro.2017.08.035
   Feagan BG, 2017, LANCET, V389, P1699, DOI 10.1016/S0140-6736(17)30570-6
   Feagan BG, 2013, NEW ENGL J MED, V369, P699, DOI 10.1056/NEJMoa1215734
   Fuss IJ, 1996, J IMMUNOL, V157, P1261
   Gerlach K, 2014, NAT IMMUNOL, V15, P676, DOI 10.1038/ni.2920
   Ghosh S, 2003, NEW ENGL J MED, V348, P24, DOI 10.1056/NEJMoa020732
   Glocker EO, 2009, NEW ENGL J MED, V361, P2033, DOI 10.1056/NEJMoa0907206
   Greuter T, 2016, UNITED EUR GASTROENT, V4, P97, DOI 10.1177/2050640615593681
   Grivennikov S, 2009, CANCER CELL, V15, P103, DOI 10.1016/j.ccr.2009.01.001
   Günther C, 2011, NATURE, V477, P335, DOI 10.1038/nature10400
   Hanauer SB, 2002, LANCET, V359, P1541, DOI 10.1016/S0140-6736(02)08512-4
   Hanson ML, 2014, GASTROENTEROLOGY, V146, P210, DOI 10.1053/j.gastro.2013.09.060
   He ZG, 2018, CELL DEATH DIS, V9, DOI 10.1038/s41419-018-1223-4
   Heller F, 2005, GASTROENTEROLOGY, V129, P550, DOI 10.1053/j.gastro.2005.05.002
   Huber S, 2012, NATURE, V491, P259, DOI 10.1038/nature11535
   Hueber W, 2012, GUT, V61, P1693, DOI 10.1136/gutjnl-2011-301668
   Imaeda H, 2013, CLIN EXP IMMUNOL, V172, P410, DOI 10.1111/cei.12061
   Ito H, 2004, GASTROENTEROLOGY, V126, P989, DOI 10.1053/j.gastro.2004.01.012
   Jostins L, 2012, NATURE, V491, P119, DOI 10.1038/nature11582
   Kanai T, 2001, GASTROENTEROLOGY, V121, P875, DOI 10.1053/gast.2001.28021
   Kiesslich R, 2012, GUT, V61, P1146, DOI 10.1136/gutjnl-2011-300695
   Kim MH, 2015, IMMUNITY, V43, P107, DOI 10.1016/j.immuni.2015.06.009
   Kobayashi T, 2008, GUT, V57, P1682, DOI 10.1136/gut.2007.135053
   Kotlarz D, 2018, NAT GENET, V50, P344, DOI 10.1038/s41588-018-0063-6
   Kotlarz D, 2012, GASTROENTEROLOGY, V143, P347, DOI 10.1053/j.gastro.2012.04.045
   KUHN R, 1993, CELL, V75, P263, DOI 10.1016/0092-8674(93)80068-P
   Kvedaraite E, 2016, GUT, V65, P1632, DOI 10.1136/gutjnl-2014-309014
   Lamb CA, 2017, J CROHNS COLITIS, V11, P610, DOI 10.1093/ecco-jcc/jjw189
   Lee JS, 2015, IMMUNITY, V43, P727, DOI 10.1016/j.immuni.2015.09.003
   Leppkes M, 2009, GASTROENTEROLOGY, V136, P257, DOI 10.1053/j.gastro.2008.10.018
   Leung JM, 2014, MUCOSAL IMMUNOL, V7, P124, DOI 10.1038/mi.2013.31
   Mantovani A, 2019, IMMUNITY, V50, P778, DOI 10.1016/j.immuni.2019.03.012
   Maxwell JR, 2015, IMMUNITY, V43, P739, DOI 10.1016/j.immuni.2015.08.019
   McNamee EN, 2011, P NATL ACAD SCI USA, V108, P16711, DOI 10.1073/pnas.1111982108
   Medina-Contreras O, 2016, J IMMUNOL, V196, P34, DOI 10.4049/jimmunol.1501312
   Monteleone G, 1997, GASTROENTEROLOGY, V112, P1169, DOI 10.1016/S0016-5085(97)70128-8
   Monteleone G, 2015, NEW ENGL J MED, V372, P1104, DOI 10.1056/NEJMoa1407250
   Monteleone I, 2011, GASTROENTEROLOGY, V141, P237, DOI 10.1053/j.gastro.2011.04.007
   Naganuma M, 2018, GASTROENTEROLOGY, V154, P935, DOI 10.1053/j.gastro.2017.11.024
   Nalleweg N, 2015, GUT, V64, P743, DOI 10.1136/gutjnl-2013-305947
   Neudecker V, 2017, J EXP MED, V214, P1737, DOI 10.1084/jem.20160462
   Neumann C, 2019, NAT IMMUNOL, V20, P471, DOI 10.1038/s41590-019-0316-2
   Neurath MF, 2014, NAT REV IMMUNOL, V14, P329, DOI 10.1038/nri3661
   NEURATH MF, 1995, J EXP MED, V182, P1281, DOI 10.1084/jem.182.5.1281
   Neurath MF, 2002, J EXP MED, V195, P1129, DOI 10.1084/jem.20011956
   Ng SC, 2017, LANCET, V390, P2769, DOI 10.1016/S0140-6736(17)32448-0
   Ngo VL, 2018, P NATL ACAD SCI USA, V115, pE5076, DOI 10.1073/pnas.1718902115
   Nowarski R, 2015, CELL, V163, P1444, DOI 10.1016/j.cell.2015.10.072
   Oboki K, 2010, P NATL ACAD SCI USA, V107, P18581, DOI 10.1073/pnas.1003059107
   Ordás I, 2011, GUT, V60, P1754, DOI 10.1136/gutjnl-2011-300934
   Panaccione R, 2014, GASTROENTEROLOGY, V146, P392, DOI 10.1053/j.gastro.2013.10.052
   Paramsothy S, 2017, LANCET, V389, P1218, DOI 10.1016/S0140-6736(17)30182-4
   Parkes M, 2012, DIGEST DIS, V30, P78, DOI 10.1159/000341130
   Pastorelli L, 2010, P NATL ACAD SCI USA, V107, P8017, DOI 10.1073/pnas.0912678107
   Pelczar P, 2016, SCIENCE, V354, P358, DOI 10.1126/science.aah5903
   Perrier C, 2013, INFLAMM BOWEL DIS, V19, P246, DOI 10.1002/ibd.23023
   Pickert G, 2009, J EXP MED, V206, P1465, DOI 10.1084/jem.20082683
   Pizarro TT, 1999, J IMMUNOL, V162, P6829
   PODOLSKY DK, 1993, J CLIN INVEST, V92, P372, DOI 10.1172/JCI116575
   Popp V, 2017, GASTROENTEROLOGY, V152, P176, DOI 10.1053/j.gastro.2016.09.005
   POWRIE F, 1994, IMMUNITY, V1, P553, DOI 10.1016/1074-7613(94)90045-0
   Powrie F, 1996, J EXP MED, V183, P2669, DOI 10.1084/jem.183.6.2669
   Reinisch W, 2006, GUT, V55, P1138, DOI 10.1136/gut.2005.079434
   Russell SE, 2016, MUCOSAL IMMUNOL, V9, P1193, DOI 10.1038/mi.2015.134
   Sandborn WJ, 2019, GASTROENTEROLOGY, V156, P946, DOI 10.1053/j.gastro.2018.11.035
   Sandborn WJ, 2018, GUT, V67, P1824, DOI 10.1136/gutjnl-2016-313457
   Sandborn WJ, 2016, NEW ENGL J MED, V374, P1754, DOI 10.1056/NEJMoa1513248
   Sandborn WJ, 2013, NEW ENGL J MED, V369, P711, DOI 10.1056/NEJMoa1215739
   Sandborn WJ, 2012, NEW ENGL J MED, V367, P1519, DOI 10.1056/NEJMoa1203572
   Sandborn WJ, 2012, NEW ENGL J MED, V367, P616, DOI 10.1056/NEJMoa1112168
   Sandborn WJ, 2005, NEW ENGL J MED, V353, P1912, DOI 10.1056/NEJMoa043335
   Sands BE, 2017, GASTROENTEROLOGY, V153, P77, DOI 10.1053/j.gastro.2017.03.049
   Scheibe K, 2019, GASTROENTEROLOGY, V156, P1082, DOI 10.1053/j.gastro.2018.11.029
   Scheibe K, 2017, GUT, V66, P823, DOI 10.1136/gutjnl-2015-310374
   Schiering C, 2014, NATURE, V513, P564, DOI 10.1038/nature13577
   Schleier L, 2020, GUT, V69, P252, DOI 10.1136/gutjnl-2018-316772
   Schmitt H, 2019, GUT, V68, P814, DOI 10.1136/gutjnl-2017-315671
   Schulthess J, 2019, IMMUNITY, V50, P432, DOI 10.1016/j.immuni.2018.12.018
   Shouval DS, 2016, GASTROENTEROLOGY, V151, P1100, DOI 10.1053/j.gastro.2016.08.055
   Siegmund B, 2001, P NATL ACAD SCI USA, V98, P13249, DOI 10.1073/pnas.231473998
   Silva DA, 2019, NATURE, V565, P186, DOI 10.1038/s41586-018-0830-7
   Spangler JB, 2015, IMMUNITY, V42, P815, DOI 10.1016/j.immuni.2015.04.015
   Steidler L, 2000, SCIENCE, V289, P1352, DOI 10.1126/science.289.5483.1352
   Strober W, 2007, J CLIN INVEST, V117, P514, DOI 10.1172/JCI30587
   Sugimoto K, 2008, J CLIN INVEST, V118, P534, DOI [10.1172/JC133194, 10.1172/JCI33194]
   Sugiura Toshihiko, 2013, J Crohns Colitis, V7, pe533, DOI 10.1016/j.crohns.2013.03.014
   Takeda K, 1999, IMMUNITY, V10, P39, DOI 10.1016/S1074-7613(00)80005-9
   Ten Hove T, 2001, GASTROENTEROLOGY, V121, P1372, DOI 10.1053/gast.2001.29579
   Tillack C, 2014, GUT, V63, P567, DOI 10.1136/gutjnl-2012-302853
   Uhlig HH, 2006, J IMMUNOL, V177, P5852, DOI 10.4049/jimmunol.177.9.5852
   Uhlig HH, 2006, IMMUNITY, V25, P309, DOI 10.1016/j.immuni.2006.05.017
   Uzzan M, 2018, SCI TRANSL MED, V10, DOI 10.1126/scitranslmed.aau4711
   Van Assche G, 2005, NEW ENGL J MED, V353, P362, DOI 10.1056/NEJMoa051586
   van Deventer SJH, 2004, GUT, V53, P1646, DOI 10.1136/gut.2003.036160
   Vermeire S, 2017, LANCET, V390, P135, DOI 10.1016/S0140-6736(17)30930-3
   Vermeire S, 2017, LANCET, V389, P266, DOI 10.1016/S0140-6736(16)32537-5
   Vermeire S, 2014, LANCET, V384, P309, DOI 10.1016/S0140-6736(14)60661-9
   Voskens CJ, 2017, INFLAMM BOWEL DIS, V23, P348, DOI 10.1097/MIB.0000000000001192
   Wang WQ, 2015, ACTA PHARMACOL SIN, V36, P1377, DOI 10.1038/aps.2015.51
   West NR, 2017, NAT MED, V23, P579, DOI 10.1038/nm.4307
   Wirtz S, 2002, J IMMUNOL, V168, P411, DOI 10.4049/jimmunol.168.1.411
   Withers DR, 2016, NAT MED, V22, P319, DOI 10.1038/nm.4046
   Wyant T, 2013, MABS-AUSTIN, V5, P842, DOI 10.4161/mabs.26392
   Yen D, 2006, J CLIN INVEST, V116, P1310, DOI 10.1172/JCI21404
   Yilmaz B, 2019, NAT MED, V25, P323, DOI 10.1038/s41591-018-0308-z
   Zigmond E, 2014, IMMUNITY, V40, P720, DOI 10.1016/j.immuni.2014.03.012
   Zundler S, 2019, NAT IMMUNOL, V20, P288, DOI 10.1038/s41590-018-0298-5
   Zundler S, 2017, GASTROENTEROLOGY, V153, P898, DOI 10.1053/j.gastro.2017.07.022
   Zundler S, 2017, GUT, V66, P1936, DOI 10.1136/gutjnl-2016-312439
   Zundler S, 2017, INFLAMM BOWEL DIS, V23, P379, DOI 10.1097/MIB.0000000000001029
NR 147
TC 331
Z9 346
U1 39
U2 174
PU NATURE RESEARCH
PI BERLIN
PA HEIDELBERGER PLATZ 3, BERLIN, 14197, GERMANY
SN 1529-2908
EI 1529-2916
J9 NAT IMMUNOL
JI Nat. Immunol.
PD AUG
PY 2019
VL 20
IS 8
BP 970
EP 979
DI 10.1038/s41590-019-0415-0
PG 10
WC Immunology
WE Science Citation Index Expanded (SCI-EXPANDED)
SC Immunology
GA IK5JJ
UT WOS:000476621200012
PM 31235952
OA Bronze
HC Y
HP N
DA 2024-01-22
ER

PT J
AU DuPont, HL
AF DuPont, H. L.
TI Rifaximin: An Antibiotic with Important Biologic Effects
SO MINI-REVIEWS IN MEDICINAL CHEMISTRY
LA English
DT Review
DE Bile salts; Crohn's disease; hepatic encephalopathy; inflammatory bowel
   disease; Rifaximin
ID PREGNANE-X-RECEPTOR; INTESTINAL BACTERIAL OVERGROWTH;
   INFLAMMATORY-BOWEL-DISEASE; IN-VITRO ACTIVITY; CLOSTRIDIUM-DIFFICILE
   INFECTION; PLACEBO-CONTROLLED TRIAL; DOUBLE-BLIND; ESCHERICHIA-COLI;
   HEPATIC-ENCEPHALOPATHY; CROHNS-DISEASE
AB Rifaximin is a poorly absorbed rifamycin drug with unique pharmacokinetic properties: bile solubility making it highly active against pathogenic and non-pathogenic bacterial flora in the bile-rich small bowel and low water solubility making it active only against highly susceptible bacteria, primarily anaerobes, in the aqueous colon. The drug has anti-inflammatory gut mucosal stabilization properties that are important to its sustained effects in non-infectious diseases. Rifaximin is used chronically or recurrently for hepatic encephalopathy and diarrhea-predominant irritable bowel syndrome. Monitoring of long-term use of rifaximin for development of resistance and then determining whether developed resistance is associated with reduced efficacy are needed. Studies of changes of intestinal flora during therapy and the health implications of these changes are also needed.
C1 [DuPont, H. L.] Univ Texas Hlth, Sch Publ Hlth, Ctr Infect Dis, Houston, TX USA.
   [DuPont, H. L.] Univ Texas Hlth, Sch Med, Houston, TX USA.
   [DuPont, H. L.] Kelsey Res Fdn, Houston, TX USA.
   [DuPont, H. L.] Baylor Coll Med, Dept Med, Houston, TX 77030 USA.
C3 University of Texas System; University of Texas Health Science Center
   Houston; University of Texas School Public Health; University of Texas
   System; University of Texas Health Science Center Houston; Baylor
   College of Medicine
RP DuPont, HL (通讯作者)，Univ Texas Houston, Sch Publ Hlth, 1200 Herman Pressler,Suite 733, Houston, TX 77030 USA.
EM Herbert.L.Dupont@uth.tmc.edu
RI DuPont, Herbert/AAH-6776-2021
OI DuPont, Herbert/0000-0003-1652-7168
FU University of Texas School of Public Health and Public Health Service
   grant funds the Texas Medical Center Digestive Diseases Center [DK
   56338]
FX The study was supported by discretionary funds from the University of
   Texas School of Public Health and Public Health Service grant DK 56338
   which funds the Texas Medical Center Digestive Diseases Center.
CR Bajaj JS, 2012, AM J PHYSIOL-GASTR L, V303, pG675, DOI 10.1152/ajpgi.00152.2012
   Bauer TM, 2002, AM J GASTROENTEROL, V97, P2364
   Bibiloni R, 2006, J MED MICROBIOL, V55, P1141, DOI 10.1099/jmm.0.46498-0
   Brigidi P, 2002, J CHEMOTHERAPY, V14, P290, DOI 10.1179/joc.2002.14.3.290
   Brown EL, 2010, ANTIMICROB AGENTS CH, V54, P388, DOI 10.1128/AAC.00691-09
   Cheng J., 2010, J PHARM EXP THER
   D'Incà R, 2007, ALIMENT PHARM THER, V25, P771, DOI 10.1111/j.1365-2036.2007.03266.x
   Darkoh C, 2010, ANTIMICROB AGENTS CH, V54, P3618, DOI 10.1128/AAC.00161-10
   Debbia EA, 2008, J CHEMOTHERAPY, V20, P186, DOI 10.1179/joc.2008.20.2.186
   Dogan B., 2012, INFLAMM BOWEL DIS, P16
   Dring MM, 2006, GASTROENTEROLOGY, V130, P341, DOI 10.1053/j.gastro.2005.12.008
   DuPont HL, 2014, ALIMENT PHARM THER, V39, P1033, DOI 10.1111/apt.12728
   DuPont HL, 2011, EXPERT OPIN PHARMACO, V12, P293, DOI 10.1517/14656566.2011.546347
   DuPont HL, 2005, ANN INTERN MED, V142, P805, DOI 10.7326/0003-4819-142-10-200505170-00005
   DuPont HL, 2001, CLIN INFECT DIS, V33, P1807, DOI 10.1086/323814
   Facey DA, 2000, AM J HEMATOL, V63, P197, DOI 10.1002/(SICI)1096-8652(200004)63:4<197::AID-AJH6>3.0.CO;2-2
   Fiorucci S, 2002, DIGESTION, V66, P246, DOI 10.1159/000068362
   Franquet E, 2014, NUCL MED COMMUN, V35, P1026, DOI 10.1097/MNM.0000000000000170
   GILLIS JC, 1995, DRUGS, V49, P467, DOI 10.2165/00003495-199549030-00009
   Gomi H, 2001, ANTIMICROB AGENTS CH, V45, P212, DOI 10.1128/AAC.45.1.212-216.2001
   Gunnarsdottir SA, 2003, AM J GASTROENTEROL, V98, P1362, DOI 10.1016/S0002-9270(03)00250-8
   Hopkins KL, 2014, INT J ANTIMICROB AG, V43, P431, DOI 10.1016/j.ijantimicag.2014.01.026
   Huang JS, 2013, ANTIMICROB AGENTS CH, V57, P2690, DOI 10.1128/AAC.00548-13
   Infante RM, 2004, CLIN GASTROENTEROL H, V2, P135, DOI 10.1016/S1542-3565(03)00322-7
   Jiang ZD, 2010, J CLIN PATHOL, V63, P355, DOI 10.1136/jcp.2009.071688
   Jiang ZD, 2000, ANTIMICROB AGENTS CH, V44, P2205, DOI 10.1128/AAC.44.8.2205-2206.2000
   Jiang ZD, 2010, INT J ANTIMICROB AG, V35, P278, DOI 10.1016/j.ijantimicag.2009.11.013
   Kakiyama G, 2013, J HEPATOL, V58, P949, DOI 10.1016/j.jhep.2013.01.003
   Kim MS, 2013, DIGEST DIS SCI, V58, P1676, DOI 10.1007/s10620-013-2675-0
   Kliewer SA, 2002, ENDOCR REV, V23, P687, DOI 10.1210/er.2001-0038
   Kothary V, 2013, ANTIMICROB AGENTS CH, V57, P811, DOI 10.1128/AAC.02163-12
   Langmann T, 2004, GASTROENTEROLOGY, V127, P26, DOI 10.1053/j.gastro.2004.04.019
   Lauritano EC, 2005, ALIMENT PHARM THER, V22, P31, DOI 10.1111/j.1365-2036.2005.02516.x
   Ma XC, 2007, J PHARMACOL EXP THER, V322, P391, DOI 10.1124/jpet.107.121913
   Maccaferri S, 2010, J ANTIMICROB CHEMOTH, V65, P2556, DOI 10.1093/jac/dkq345
   Marchese A, 2000, CHEMOTHERAPY, V46, P253, DOI 10.1159/000007297
   Mas A, 2003, J HEPATOL, V38, P51, DOI 10.1016/S0168-8278(02)00350-1
   Matricon J, 2010, SELF NONSELF, V1, P299, DOI DOI 10.4161/SELF.1.4.13560
   Mattila E, 2013, ALIMENT PHARM THER, V37, P122, DOI 10.1111/apt.12111
   Neff GW, 2013, J CLIN GASTROENTEROL, V47, P188, DOI 10.1097/MCG.0b013e318276be13
   Pande C, 2009, ALIMENT PHARM THER, V29, P1273, DOI 10.1111/j.1365-2036.2009.03994.x
   Patrick Basu P, 2010, Therap Adv Gastroenterol, V3, P221, DOI 10.1177/1756283X10372985
   PEDRETTI G, 1991, ITAL J GASTROENTEROL, V23, P175
   Peloquin JM, 2013, ANAEROBE, V24, P102, DOI 10.1016/j.anaerobe.2013.04.006
   Pimentel M, 2011, NEW ENGL J MED, V364, P22, DOI 10.1056/NEJMoa1004409
   Posserud I, 2007, GUT, V56, P802, DOI 10.1136/gut.2006.108712
   Prantera C, 2006, ALIMENT PHARM THER, V23, P1117, DOI 10.1111/j.1365-2036.2006.02879.x
   Rizzello F, 1998, EUR J CLIN PHARMACOL, V54, P91, DOI 10.1007/s002280050426
   Schrodt C, 2013, PLOS ONE, V8, DOI 10.1371/journal.pone.0068550
   Shah YM, 2007, AM J PHYSIOL-GASTR L, V292, pG1114, DOI 10.1152/ajpgi.00528.2006
   Sokol H, 2006, INFLAMM BOWEL DIS, V12, P106, DOI 10.1097/01.MIB.0000200323.38139.c6
   Tabak YP, 2013, INFECT CONT HOSP EP, V34, P588, DOI 10.1086/670621
   Taylor DN, 2008, ANTIMICROB AGENTS CH, V52, P1179, DOI 10.1128/AAC.01108-07
   Taylor DN, 2006, AM J TROP MED HYG, V74, P1060, DOI 10.4269/ajtmh.2006.74.1060
   Taylor DN, 2006, CLIN INFECT DIS, V42, P1283, DOI 10.1086/503039
   Van Nuenen MHMC, 2004, DIGEST DIS SCI, V49, P485, DOI 10.1023/B:DDAS.0000020508.64440.73
   Xu D., 2014, GASTROENTEROLOGY, V146, P484
   Zhu Q, 2012, J HEPATOL, V56, P893, DOI 10.1016/j.jhep.2011.11.013
NR 58
TC 14
Z9 15
U1 0
U2 13
PU BENTHAM SCIENCE PUBL LTD
PI SHARJAH
PA EXECUTIVE STE Y-2, PO BOX 7917, SAIF ZONE, 1200 BR SHARJAH, U ARAB
   EMIRATES
SN 1389-5575
EI 1875-5607
J9 MINI-REV MED CHEM
JI Mini-Rev. Med. Chem.
PY 2016
VL 16
IS 3
BP 200
EP 205
DI 10.2174/1389557515666150722110201
PG 6
WC Chemistry, Medicinal
WE Science Citation Index Expanded (SCI-EXPANDED)
SC Pharmacology & Pharmacy
GA CX1PS
UT WOS:000365468700005
PM 26202192
DA 2024-01-22
ER

PT J
AU Bouguen, G
   Chevaux, JB
   Peyrin-Biroulet, L
AF Bouguen, Guillaume
   Chevaux, Jean-Baptiste
   Peyrin-Biroulet, Laurent
TI Recent advances in cytokines: Therapeutic implications for inflammatory
   bowel diseases
SO WORLD JOURNAL OF GASTROENTEROLOGY
LA English
DT Article
DE Inflammatory bowel disease; Ulcerative colitis; Crohn's disease;
   Cytokine; Pathophysiology; Biological therapy
ID TUMOR-NECROSIS-FACTOR; ACTIVE CROHNS-DISEASE; RECOMBINANT HUMAN
   INTERLEUKIN-10; ANTIINTERFERON-GAMMA ANTIBODY; RESISTANT
   ULCERATIVE-COLITIS; PLACEBO-CONTROLLED TRIAL; GENOME-WIDE ASSOCIATION;
   HUMAN-ENDOTHELIAL-CELLS; MONOCLONAL-ANTIBODY; DOUBLE-BLIND
AB Inflammatory bowel diseases (IBDs) are complex and chronic disabling conditions resulting from a dysregulated dialogue between intestinal microbiota and components of both the innate and adaptive immune systems. Cytokines are essential mediators between activated immune and non-immune cells, including epithelial and mesenchymal cells. They are immunomodulatory peptides released by numerous cells and these have significant effects on immune function leading to the differentiation and survival of T cells. The physiology of IBD is becoming a very attractive field of research for development of new therapeutic agents. These include cytokines involved in intestinal immune inflammation. This review will focus on mechanisms of action of cytokines involved in IBD and new therapeutic opportunities for these diseases. (C) 2011 Baishideng. All rights reserved.
C1 [Chevaux, Jean-Baptiste; Peyrin-Biroulet, Laurent] Univ Hosp Nancy, INSERM, Dept Hepatogastroenterol, U954, F-54511 Vandoeuvre Les Nancy, France.
   [Bouguen, Guillaume] Univ Hosp Rennes, INSERM, Dept Hepatogastroenterol, UMR991, F-35000 Rennes, France.
C3 Universite de Lorraine; Institut National de la Sante et de la Recherche
   Medicale (Inserm); CHU de Nancy; Institut National de la Sante et de la
   Recherche Medicale (Inserm); CHU Rennes; Universite de Rennes
RP Peyrin-Biroulet, L (通讯作者)，Univ Hosp Nancy, INSERM, Dept Hepatogastroenterol, U954, Allee Morvan, F-54511 Vandoeuvre Les Nancy, France.
EM peyrin-biroulet@netcourrier.com
RI Bouguen, Guillaume/AAN-7253-2020
OI peyrin-biroulet, laurent/0000-0003-2536-6618; Bouguen,
   Guillaume/0000-0002-7444-5905
CR Abraham C, 2009, NEW ENGL J MED, V361, P2066, DOI 10.1056/NEJMra0804647
   AKIRA S, 1993, ADV IMMUNOL, V54, P1, DOI 10.1016/S0065-2776(08)60532-5
   Andoh A, 2008, WORLD J GASTROENTERO, V14, P5154, DOI 10.3748/wjg.14.5154
   Armstrong AM, 1997, BRIT J SURG, V84, P1051, DOI 10.1002/bjs.1800840805
   Atreya R, 2000, NAT MED, V6, P583, DOI 10.1038/75068
   Bamias G, 2005, ANN INTERN MED, V143, P895, DOI 10.7326/0003-4819-143-12-200512200-00007
   Bamias G, 2003, J IMMUNOL, V171, P4868, DOI 10.4049/jimmunol.171.9.4868
   Barrett JC, 2008, NAT GENET, V40, P955, DOI 10.1038/ng.175
   Baumgart DC, 2007, LANCET, V369, P1627, DOI 10.1016/S0140-6736(07)60750-8
   BRAEGGER CP, 1992, LANCET, V339, P89, DOI 10.1016/0140-6736(92)90999-J
   Brand S, 2009, GUT, V58, P1152, DOI 10.1136/gut.2008.163667
   BREESE EJ, 1994, GASTROENTEROLOGY, V106, P1455, DOI 10.1016/0016-5085(94)90398-0
   Chavez ARD, 2009, ANN NY ACAD SCI, V1182, P14, DOI 10.1111/j.1749-6632.2009.05160.x
   Colombel JF, 2007, GASTROENTEROLOGY, V132, P52, DOI 10.1053/j.gastro.2006.11.041
   Colombel JF, 2001, GUT, V49, P42, DOI 10.1136/gut.49.1.42
   Cominelli F, 2004, NEW ENGL J MED, V351, P2045, DOI 10.1056/NEJMp048253
   Creed TJ, 2003, ALIMENT PHARM THER, V18, P65, DOI 10.1046/j.1365-2036.2003.01639.x
   Creed TJ, 2006, ALIMENT PHARM THER, V23, P1435, DOI 10.1111/j.1365-2036.2006.02904.x
   Du XX, 1997, BLOOD, V89, P3897, DOI 10.1182/blood.V89.11.3897
   Duerr RH, 2006, SCIENCE, V314, P1461, DOI 10.1126/science.1135245
   Esposito E, 2009, CURR MED CHEM, V16, P3152, DOI 10.2174/092986709788803024
   ESTRADA C, 1992, BIOCHEM BIOPH RES CO, V186, P475, DOI 10.1016/S0006-291X(05)80832-0
   Fantini MC, 2007, INFLAMM BOWEL DIS, V13, P1419, DOI 10.1002/ibd.20212
   Fina D, 2008, GASTROENTEROLOGY, V134, P1038, DOI 10.1053/j.gastro.2008.01.041
   Fonseca JE, 2009, AUTOIMMUN REV, V8, P538, DOI 10.1016/j.autrev.2009.01.012
   Gately MK, 1998, ANNU REV IMMUNOL, V16, P495, DOI 10.1146/annurev.immunol.16.1.495
   Ghosh S, 2006, GUT, V55, P1071, DOI 10.1136/gut.2005.090134
   Gisbert JP, 2009, AM J GASTROENTEROL, V104, P760, DOI 10.1038/ajg.2008.88
   GORDON J, 1965, NATURE, V208, P795, DOI 10.1038/208795a0
   Hanauer SB, 2006, GASTROENTEROLOGY, V130, P323, DOI 10.1053/j.gastro.2005.11.030
   Hanauer SB, 2002, LANCET, V359, P1541, DOI 10.1016/S0140-6736(02)08512-4
   He MM, 2005, SCIENCE, V310, P1022, DOI 10.1126/science.1116304
   Herllinger KR, 2006, AM J GASTROENTEROL, V101, P793, DOI 10.1111/j.1572-0241.2005.00356.x
   Hommes DW, 2006, GUT, V55, P1131, DOI 10.1136/gut.2005.079392
   Hvas CL, 2007, SCAND J GASTROENTERO, V42, P592, DOI 10.1080/00365520601013754
   ISAACS A, 1957, PROC R SOC SER B-BIO, V147, P258, DOI 10.1098/rspb.1957.0048
   Ito H, 2004, GASTROENTEROLOGY, V126, P989, DOI 10.1053/j.gastro.2004.01.012
   Kelsall B, 2009, NEW ENGL J MED, V361, P2091, DOI 10.1056/NEJMe0909225
   Kiessling S, 2004, J BIOL CHEM, V279, P10304, DOI 10.1074/jbc.M312757200
   KISHIMOTO T, 1989, BLOOD, V74, P1, DOI 10.1182/blood.V74.1.1.1
   Kontermann RE, 2008, J IMMUNOTHER, V31, P225, DOI 10.1097/CJI.0b013e31816a88f9
   Korzenik JR, 2006, NAT REV DRUG DISCOV, V5, P197, DOI 10.1038/nrd1986
   KUHN R, 1993, CELL, V75, P263, DOI 10.1016/0092-8674(93)80068-P
   Leng SX, 1997, J IMMUNOL, V159, P2161
   Lichtenstein GR, 2006, CLIN GASTROENTEROL H, V4, P621, DOI 10.1016/j.cgh.2006.03.002
   LICHTIGER S, 1994, NEW ENGL J MED, V330, P1841, DOI 10.1056/NEJM199406303302601
   Mangan PR, 2006, NATURE, V441, P231, DOI 10.1038/nature04754
   Mannon PJ, 2004, NEW ENGL J MED, V351, P2069, DOI 10.1056/NEJMoa033402
   McGeachy MJ, 2007, SEMIN IMMUNOL, V19, P372, DOI 10.1016/j.smim.2007.10.012
   Monteleone G, 1997, GASTROENTEROLOGY, V112, P1169, DOI 10.1016/S0016-5085(97)70128-8
   Monteleone G, 2008, INFLAMM BOWEL DIS, V14, pS106, DOI 10.1002/ibd.20678
   Moore KW, 2001, ANNU REV IMMUNOL, V19, P683, DOI 10.1146/annurev.immunol.19.1.683
   MURCH SH, 1993, GUT, V34, P1705, DOI 10.1136/gut.34.12.1705
   Nancey S, 2008, DIGEST DIS SCI, V53, P242, DOI 10.1007/s10620-007-9849-6
   Nishimoto N, 2008, ARTHRITIS RHEUM, V58, P1197, DOI 10.1002/art.23373
   Pappu BP, 2008, J EXP MED, V205, P1049, DOI 10.1084/jem.20071364
   Parronchi P, 1997, AM J PATHOL, V150, P823
   Paul AT, 2006, DRUG DISCOV TODAY, V11, P725, DOI 10.1016/j.drudis.2006.06.002
   Pena-Rossi C, 2008, ALIMENT PHARM THER, V28, P758, DOI 10.1111/j.1365-2036.2008.03778.x
   Peyrin-Biroulet L, 2008, CLIN GASTROENTEROL H, V6, P644, DOI 10.1016/j.cgh.2008.03.014
   Peyrin-Biroulet L, 2008, LANCET, V372, P67, DOI 10.1016/S0140-6736(08)60995-2
   POBER JS, 1987, J IMMUNOL, V138, P3319
   Podolsky DK, 2009, DIGEST DIS, V27, P366, DOI 10.1159/000228575
   Podolsky DK, 2002, NEW ENGL J MED, V347, P417, DOI 10.1056/NEJMra0804647
   Present DH, 1999, NEW ENGL J MED, V340, P1398, DOI 10.1056/NEJM199905063401804
   Reinisch W, 2006, GUT, V55, P1138, DOI 10.1136/gut.2005.079434
   Reinisch W, 2010, INFLAMM BOWEL DIS, V16, P233, DOI 10.1002/ibd.21038
   Rutgeerts P, 2005, NEW ENGL J MED, V353, P2462, DOI 10.1056/NEJMoa050516
   Rutgeerts P, 2009, GASTROENTEROLOGY, V136, P1182, DOI 10.1053/j.gastro.2009.02.001
   Sandborn WJ, 2008, GASTROENTEROLOGY, V135, P1130, DOI 10.1053/j.gastro.2008.07.014
   Sandborn WJ, 2007, NEW ENGL J MED, V357, P228, DOI 10.1056/NEJMoa067594
   Sands BE, 2002, ALIMENT PHARM THERAP, V16, P399, DOI 10.1046/j.1365-2036.2002.01179.x
   Sands BE, 1999, GASTROENTEROLOGY, V117, P58, DOI 10.1016/S0016-5085(99)70550-0
   Sands BE, 2007, INFLAMM BOWEL DIS, V13, P2, DOI 10.1002/ibd.20014
   Sands BE, 2010, INFLAMM BOWEL DIS, V16, P1209, DOI 10.1002/ibd.21159
   Saruta M, 2007, CLIN IMMUNOL, V125, P281, DOI 10.1016/j.clim.2007.08.003
   Scaldaferri F, 2007, J DIGEST DIS, V8, P171, DOI 10.1111/j.1751-2980.2007.00310.x
   Schnitzler F, 2009, GUT, V58, P492, DOI 10.1136/gut.2008.155812
   Schreiber S, 1998, GASTROENTEROLOGY, V114, pA1080
   Schreiber S, 2000, GASTROENTEROLOGY, V119, P1461, DOI 10.1053/gast.2000.20196
   SCHREIBER S, 1995, GASTROENTEROLOGY, V108, P1434, DOI 10.1016/0016-5085(95)90692-4
   Schreiber S, 2007, NEW ENGL J MED, V357, P239, DOI 10.1056/NEJMoa062897
   Shih David Q, 2009, Curr Gastroenterol Rep, V11, P473
   SLOWIK MR, 1993, AM J PATHOL, V143, P1724
   Spencer SD, 1998, J EXP MED, V187, P571, DOI 10.1084/jem.187.4.571
   Steidler L, 2000, SCIENCE, V289, P1352, DOI 10.1126/science.289.5483.1352
   Stokkers PCF, 2004, CYTOKINE, V28, P167, DOI 10.1016/j.cyto.2004.07.012
   Strengeil M, 2002, J IMMUNOL, V169, P3600, DOI 10.4049/jimmunol.169.7.3600
   Suzuki M, 2003, INFECT IMMUN, V71, P3503, DOI 10.1128/IAI.71.6.3503-3511.2003
   Takedatsu H, 2008, GASTROENTEROLOGY, V135, P552, DOI 10.1053/j.gastro.2008.04.037
   Targan SR, 1997, NEW ENGL J MED, V337, P1029, DOI 10.1056/NEJM199710093371502
   Targan SR, 2005, IMMUNOL REV, V206, P296, DOI 10.1111/j.0105-2896.2005.00286.x
   Tilg H, 2003, GUT, V52, P1728, DOI 10.1136/gut.52.12.1728
   Tremelling M, 2008, INFLAMM BOWEL DIS, V14, P733, DOI 10.1002/ibd.20399
   Trepicchio WL, 1999, J CLIN INVEST, V104, P1527, DOI 10.1172/JCI6910
   Trinchieri G, 1998, Int Rev Immunol, V16, P365, DOI 10.3109/08830189809043002
   Van Assche G, 2006, GUT, V55, P1568, DOI 10.1136/gut.2005.089854
   Van Assche G, 2003, AM J GASTROENTEROL, V98, P369, DOI 10.1016/S0002-9270(02)05907-5
   VELDHUIS GJ, 1995, J CLIN ONCOL, V13, P2585, DOI 10.1200/JCO.1995.13.10.2585
   WILLIAMS RO, 1994, P NATL ACAD SCI USA, V91, P2762, DOI 10.1073/pnas.91.7.2762
   Xavier RJ, 2007, NATURE, V448, P427, DOI 10.1038/nature06005
   Yamazaki K, 2005, HUM MOL GENET, V14, P3499, DOI 10.1093/hmg/ddi379
   YOSHIZUMI M, 1993, CIRC RES, V73, P205, DOI 10.1161/01.RES.73.1.205
   Zhou LA, 2007, NAT IMMUNOL, V8, P967, DOI 10.1038/ni1488
NR 104
TC 50
Z9 61
U1 0
U2 9
PU BAISHIDENG PUBLISHING GROUP INC
PI PLEASANTON
PA 8226 REGENCY DR, PLEASANTON, CA 94588 USA
SN 1007-9327
EI 2219-2840
J9 WORLD J GASTROENTERO
JI World J. Gastroenterol.
PD FEB 7
PY 2011
VL 17
IS 5
BP 547
EP 556
DI 10.3748/wjg.v17.i5.547
PG 10
WC Gastroenterology & Hepatology
WE Science Citation Index Expanded (SCI-EXPANDED)
SC Gastroenterology & Hepatology
GA 725EJ
UT WOS:000287627700002
PM 21350703
OA hybrid, Green Published
DA 2024-01-22
ER

PT J
AU Moore, MM
   Gee, MS
   Iyer, RS
   Chan, SS
   Ayers, TD
   Bardo, DME
   Chandra, T
   Cooper, ML
   Dotson, JL
   Gadepalli, SK
   Gill, AE
   Levin, TL
   Nadel, HR
   Schooler, GR
   Shet, NS
   Squires, JH
   Trout, AT
   Wall, JJ
   Rigsby, CK
AF Moore, Michael M.
   Gee, Michael S.
   Iyer, Ramesh S.
   Chan, Sherwin S.
   Ayers, Travis D.
   Bardo, Dianna M. E.
   Chandra, Tushar
   Cooper, Matthew L.
   Dotson, Jennifer L.
   Gadepalli, Samir K.
   Gill, Anne E.
   Levin, Terry L.
   Nadel, Helen R.
   Schooler, Gary R.
   Shet, Narendra S.
   Squires, Judy H.
   Trout, Andrew T.
   Wall, Jessica J.
   Rigsby, Cynthia K.
CA Expert Panel Pediat Imaging
TI ACR Appropriateness Criteria® Crohn Disease-Child
SO JOURNAL OF THE AMERICAN COLLEGE OF RADIOLOGY
LA English
DT Article
DE Appropriateness Criteria; Appropriate Use Criteria; AUC; Child (or
   Children); Crohn disease; CT; Enterography; MRI; Pediatric
ID INFLAMMATORY-BOWEL-DISEASE; MAGNETIC-RESONANCE ENTEROGRAPHY;
   CONTRAST-ENHANCED ULTRASOUND; POSITRON-EMISSION-TOMOGRAPHY; MR
   ENTEROGRAPHY; CT ENTEROGRAPHY; DIAGNOSTIC PERFORMANCE;
   COMPUTED-TOMOGRAPHY; PEDIATRIC-PATIENTS; SCINTIGRAPHY
AB Crohn disease is an inflammatory condition of the gastrointestinal tract with episodes of exacerbation and remission occurring in children, adolescents, and adults. Crohn disease diagnosis and treatment depend upon a combination of clinical, laboratory, endoscopic, histological, and imaging findings. Appropriate use of imaging provides critical information in the settings of diagnosis, assessment of acute symptoms, disease surveillance, and therapy monitoring. Four variants are discussed. The first variant discusses the initial imaging for suspected Crohn disease before established diagnosis. The second variant pertains to appropriateness of imaging modalities during suspected acute exacerbation. The third variant is a substantial discussion of recommendations related to disease surveillance and monitoring of Crohn disease. Finally, panel recommendations and discussion of perianal fistulizing disease imaging completes the document. The American College of Radiology Appropriateness Criteria are evidence-based guidelines for specific clinical conditions that are reviewed annually by a multidisciplinary expert panel. The guideline development and revision include an extensive analysis of current medical literature from peer reviewed journals and the application of well-established methodologies (RAND/UCLA Appropriateness Method and Grading of Recommendations Assessment, Development, and Evaluation or GRADE) to rate the appropriateness of imaging and treatment procedures for specific clinical scenarios. In those instances where evidence is lacking or equivocal, expert opinion may supplement the available evidence to recommend imaging or treatment.
C1 [Moore, Michael M.] Penn State Hlth Childrens Hosp, Div Radiol Innovat & Value Enhancement, Hershey, PA 17033 USA.
   [Gee, Michael S.] Massachusetts Gen Hosp, Radiol, Boston, MA 02114 USA.
   [Gee, Michael S.] Harvard Med Sch, Boston, MA 02115 USA.
   [Iyer, Ramesh S.] Seattle Childrens Hosp, Seattle, WA USA.
   [Iyer, Ramesh S.] SPCC CoPLL, Seattle, WA USA.
   [Chan, Sherwin S.] Childrens Mercy Hosp, Radiol, Kansas City, MO 64108 USA.
   [Ayers, Travis D.] Arkansas Childrens Hosp, Inflammatory Bowel Dis, 800 Marshall St, Little Rock, AR 72202 USA.
   [Ayers, Travis D.] North Amer Soc Pediat Gastroenterol Hepatol & Nut, Ambler, PA USA.
   [Bardo, Dianna M. E.] Phoenix Childrens Hosp, Radiol Qual & Safety, Phoenix, AZ USA.
   [Chandra, Tushar] Nemours Childrens Hosp, Med Educ, Orlando, FL USA.
   [Chandra, Tushar] Nemours Childrens Hosp, 3D & Adv Imaging Lab, Orlando, FL USA.
   [Cooper, Matthew L.] Riley Hosp Children, Pediat Radiol Div, Indianapolis, IN USA.
   [Cooper, Matthew L.] Riley Hosp Children, Radiol Med, Indianapolis, IN USA.
   [Dotson, Jennifer L.] Nationwide Childrens Hosp, Ctr Pediat & Adolescent IBD, Columbus, OH USA.
   [Dotson, Jennifer L.] Amer Acad Pediat, Itasca, IL USA.
   [Gadepalli, Samir K.] Univ Michigan, Pediat IBD, Ann Arbor, MI 48109 USA.
   [Gadepalli, Samir K.] Univ Michigan, Clin Res Pediatr Surg, Ann Arbor, MI 48109 USA.
   [Gadepalli, Samir K.] Univ Michigan, Pediat Surg Fellowship, Ann Arbor, MI 48109 USA.
   [Gill, Anne E.] Childrens Healthcare Atlanta, Atlanta, GA USA.
   [Gill, Anne E.] Emory Univ, Atlanta, GA 30322 USA.
   [Levin, Terry L.] Childrens Hosp Montefiore, Albert Einstein Coll Med, Bronx, NY USA.
   [Levin, Terry L.; Nadel, Helen R.] ACR Pediat Practice Parameters, Reston, VA USA.
   [Nadel, Helen R.] Lucile Packard Childrens Hosp Stanford, Stanford, CA USA.
   [Nadel, Helen R.] Stanford Univ, Sch Med, Stanford, CA USA.
   [Schooler, Gary R.] UT Southwestern Med Ctr, Dallas, TX USA.
   [Shet, Narendra S.] Childrens Natl Hosp, Washington, DC USA.
   [Squires, Judy H.] UPMC Childrens Hosp Pittsburgh, Ultrasound, Pittsburgh, PA USA.
   [Squires, Judy H.] UPMC Childrens Hosp Pittsburgh, Diagnost Radiol, Pittsburgh, PA USA.
   [Trout, Andrew T.] Cincinnati Childrens Hosp Med Ctr, Clin Res Radiol, Cincinnati, OH 45229 USA.
   [Trout, Andrew T.] Cincinnati Childrens Hosp Med Ctr, Nucl Med, Cincinnati, OH 45229 USA.
   [Wall, Jessica J.] UCLA, Med Ctr, Pediat Transport, Los Angeles, CA 90024 USA.
   [Wall, Jessica J.] Amer Coll Emergency Phys, Irving, TX USA.
   [Rigsby, Cynthia K.] Ann & Robert H Lurie Childrens Hosp Chicago, Dept Med Imaging, Chicago, IL 60611 USA.
C3 Pennsylvania Commonwealth System of Higher Education (PCSHE);
   Pennsylvania State University; Penn State Health; Harvard University;
   Massachusetts General Hospital; Harvard University; Harvard Medical
   School; Seattle Children's Hospital; Children's Mercy Hospital; Arkansas
   Children's Hospital; Phoenix Children's Hospital; James Whitcomb Riley
   Hospital Children; James Whitcomb Riley Hospital Children; University
   System of Ohio; Ohio State University; Nationwide Childrens Hospital;
   American Academy of Pediatrics; University of Michigan System;
   University of Michigan; University of Michigan System; University of
   Michigan; University of Michigan System; University of Michigan;
   Children's Healthcare of Atlanta (CHOA); Emory University; Yeshiva
   University; Albert Einstein College of Medicine; Childrens Hospital at
   Montefiore; Lucile Packard Children's Hospital (LPCH); Stanford
   University; University of Texas System; University of Texas Southwestern
   Medical Center Dallas; Children's National Health System; Pennsylvania
   Commonwealth System of Higher Education (PCSHE); University of
   Pittsburgh; Pennsylvania Commonwealth System of Higher Education
   (PCSHE); University of Pittsburgh; Cincinnati Children's Hospital
   Medical Center; Cincinnati Children's Hospital Medical Center;
   University of California System; University of California Los Angeles;
   University of California Los Angeles Medical Center; Ann & Robert H.
   Lurie Children's Hospital of Chicago
RP Moore, MM (通讯作者)，Penn State Hlth Childrens Hosp, 500 Univ Dr,H066, Hershey, PA 17033 USA.
EM mmoore5@pennstatehealth.psu.edu
RI Dotson, Jennifer/GLT-4798-2022; Bardo, Dianna/GQH-1571-2022; Schooler,
   Gary R/J-3931-2018
OI Schooler, Gary R/0000-0002-1102-314X; Nadel, Helen/0000-0003-0236-7298;
   Gadepalli, Samir/0000-0001-8268-8723
CR Absah I, 2012, AM J ROENTGENOL, V199, pW367, DOI 10.2214/AJR.11.8363
   Ahmad TM, 2016, AM J ROENTGENOL, V206, P173, DOI 10.2214/AJR.15.14767
   Aloi M, 2015, GASTROINTEST ENDOSC, V81, P420, DOI 10.1016/j.gie.2014.07.009
   AlSabban Z, 2018, J MAGN RESON IMAGING, V47, P1638, DOI 10.1002/jmri.25888
   American College of Radiology, ACR APPROPRIATENESS
   Barber JL, 2018, EUR J RADIOL, V106, P173, DOI 10.1016/j.ejrad.2018.07.001
   Barber JL, 2017, CLIN RADIOL, V72, P590, DOI 10.1016/j.crad.2017.02.008
   Barkmeier DT, 2016, PEDIATR RADIOL, V46, P498, DOI 10.1007/s00247-015-3506-6
   Berthold LD, 2013, KLIN PADIATR, V225, P212, DOI 10.1055/s-0033-1334878
   Biko DM, 2015, PEDIATR RADIOL, V45, P1557, DOI 10.1007/s00247-015-3351-7
   Bor R, 2016, J ULTRAS MED, V35, P2367, DOI 10.7863/ultra.15.09043
   Brodersen JB, 2020, PET CLIN, V15, P153, DOI 10.1016/j.cpet.2019.11.006
   Brown S, 2008, PEDIATR RADIOL, V38, P497, DOI 10.1007/s00247-008-0754-8
   Bruining DH, 2018, RADIOLOGY, V286, P776, DOI 10.1148/radiol.2018171737
   Chen YJ, 2018, INFLAMM BOWEL DIS, V24, P2183, DOI 10.1093/ibd/izy115
   Chroustová D, 2019, NUCL MED REV, V22, P69, DOI 10.5603/NMR.2019.0017
   Chu KF, 2019, J MAGN RESON IMAGING, V50, P1955, DOI 10.1002/jmri.26811
   Compton GL, 2014, PEDIATR RADIOL, V44, P1198, DOI 10.1007/s00247-014-3085-y
   De Franco A, 2012, RADIOLOGY, V262, P680, DOI 10.1148/radiol.11110440
   Dillman JR, 2016, PEDIATR RADIOL, V46, P490, DOI 10.1007/s00247-015-3517-3
   Dillman JR, 2011, PEDIATR RADIOL, V41, P1552, DOI 10.1007/s00247-011-2186-0
   Domina JG, 2013, AM J ROENTGENOL, V201, pW133, DOI 10.2214/AJR.12.9277
   Dong JN, 2014, EUR RADIOL, V24, P26, DOI 10.1007/s00330-013-2973-0
   Duigenan S, 2012, AM J ROENTGENOL, V199, P907, DOI 10.2214/AJR.11.7966
   Gale HI, 2017, PEDIATR RADIOL, V47, P1321, DOI 10.1007/s00247-017-3876-z
   Gee MS, 2011, AM J ROENTGENOL, V197, P224, DOI 10.2214/AJR.10.5970
   Giles E, 2012, J PEDIATR GASTR NUTR, V54, P758, DOI 10.1097/MPG.0b013e3182460111
   Greer MLC, 2016, PEDIATR RADIOL, V46, P818, DOI 10.1007/s00247-016-3596-9
   Jaimes C, 2016, PEDIATR RADIOL, V46, P916, DOI 10.1007/s00247-016-3613-z
   Jesuratnam-Nielsen K, 2015, SCAND J GASTROENTERO, V50, P519, DOI 10.3109/00365521.2014.1003398
   Kim SJ, 2019, PEDIATR RADIOL, V49, P759, DOI 10.1007/s00247-019-04369-6
   Kulkarni S, 2014, J PEDIATR GASTR NUTR, V58, P252, DOI 10.1097/MPG.0000000000000199
   Lanier MH, 2018, J MAGN RESON IMAGING, V48, P341, DOI 10.1002/jmri.25990
   Lee EH, 2018, J PEDIATR GASTR NUTR, V66, P614, DOI 10.1097/MPG.0000000000001752
   Lee SS, 2009, RADIOLOGY, V251, P751, DOI 10.1148/radiol.2513081184
   Lemberg DA, 2005, INFLAMM BOWEL DIS, V11, P733, DOI 10.1097/01.MIB.0000172810.49619.cb
   Ma XL, 2015, ULTRASOUND MED BIOL, V41, P659, DOI 10.1016/j.ultrasmedbio.2014.09.013
   Maccioni F, 2014, AM J ROENTGENOL, V203, pW533, DOI 10.2214/AJR.13.11792
   Maconi G, 2017, ULTRASCHALL MED, V38, P265, DOI 10.1055/s-0043-103954
   Maconi G, 2013, INFLAMM BOWEL DIS, V19, P2737, DOI 10.1097/01.MIB.0000436274.95722.e5
   Medellin-Kowalewski A, 2016, AM J ROENTGENOL, V206, P64, DOI 10.2214/AJR.15.14506
   Mojtahed A, 2018, PEDIATR RADIOL, V48, P1273, DOI 10.1007/s00247-018-4107-y
   Moy MP, 2016, AM J ROENTGENOL, V207, P896, DOI 10.2214/AJR.16.16079
   Neubauer H, 2013, PEDIATR RADIOL, V43, P103, DOI 10.1007/s00247-012-2492-1
   O'Regan K, 2012, CLIN RADIOL, V67, P774, DOI 10.1016/j.crad.2012.01.005
   Ordás I, 2014, GASTROENTEROLOGY, V146, P374, DOI 10.1053/j.gastro.2013.10.055
   Panes J, 2013, J CROHNS COLITIS, V7, P556, DOI 10.1016/j.crohns.2013.02.020
   Puylaert CAJ, 2015, EUR RADIOL, V25, P3295, DOI 10.1007/s00330-015-3737-9
   Qiu Y, 2014, ALIMENT PHARM THER, V40, P134, DOI 10.1111/apt.12815
   Quaia E, 2012, ULTRASOUND MED BIOL, V38, DOI 10.1016/j.ultrasmedbio.2012.04.008
   Quencer KB, 2013, ABDOM IMAGING, V38, P705, DOI 10.1007/s00261-013-9981-z
   Rosen MJ, 2015, JAMA PEDIATR, V169, P1053, DOI 10.1001/jamapediatrics.2015.1982
   Schreyer AG, 2004, CLIN GASTROENTEROL H, V2, P491, DOI 10.1016/S1542-3565(04)00168-5
   Serafin Z, 2016, J CROHNS COLITIS, V10, P354, DOI 10.1093/ecco-jcc/jjv196
   Shenoy-Bhangle A, 2016, PEDIATR RADIOL, V46, P838, DOI 10.1007/s00247-016-3575-1
   Siddiki HA, 2009, AM J ROENTGENOL, V193, P113, DOI 10.2214/AJR.08.2027
   Siddiqui MRS, 2012, DIS COLON RECTUM, V55, P576, DOI 10.1097/DCR.0b013e318249d26c
   Stathaki MI, 2009, WORLD J GASTROENTERO, V15, P2693, DOI 10.3748/wjg.15.2693
   Tabari A, 2019, J PEDIATR GASTR NUTR, V69, P533, DOI 10.1097/MPG.0000000000002454
   Towbin AJ, 2013, RADIOGRAPHICS, V33, P1843, DOI 10.1148/rg.337105140
   Treglia G, 2013, J CROHNS COLITIS, V7, P345, DOI 10.1016/j.crohns.2012.08.005
   Tsai TL, 2017, PEDIATR RADIOL, V47, P917, DOI 10.1007/s00247-017-3849-2
   Wallihan DB, 2012, ACAD RADIOL, V19, P819, DOI 10.1016/j.acra.2012.02.023
   Zhu CJ, 2016, MEDICINE, V95, DOI 10.1097/MD.0000000000004235
NR 64
TC 0
Z9 0
U1 0
U2 2
PU ELSEVIER SCIENCE INC
PI NEW YORK
PA STE 800, 230 PARK AVE, NEW YORK, NY 10169 USA
SN 1546-1440
EI 1558-349X
J9 J AM COLL RADIOL
JI J. Am. Coll. Radiol.
PD MAY
PY 2022
VL 19
IS 5
SU S
BP S19
EP S36
DI 10.1016/j.jacr.2022.02.020
EA MAY 2022
PG 18
WC Radiology, Nuclear Medicine & Medical Imaging
WE Science Citation Index Expanded (SCI-EXPANDED)
SC Radiology, Nuclear Medicine & Medical Imaging
GA 1D8GP
UT WOS:000794034700002
PM 35550801
DA 2024-01-22
ER

PT J
AU Syal, G
   Sparrow, MP
   Velayos, F
   Cheifetz, AS
   Devlin, S
   Irving, PM
   Kaplan, GG
   Raffals, LE
   Ullman, T
   Gecse, KB
   Fleshner, PR
   Lightner, AL
   Siegel, CA
   Melmed, GY
AF Syal, Gaurav
   Sparrow, Miles P.
   Velayos, Fernando
   Cheifetz, Adam S.
   Devlin, Shane
   Irving, Peter M.
   Kaplan, Gilaad G.
   Raffals, Laura E.
   Ullman, Thomas
   Gecse, Krisztina B.
   Fleshner, Phillip R.
   Lightner, Amy L.
   Siegel, Corey A.
   Melmed, Gil Y.
TI Appropriateness of Medical and Surgical Treatments for Chronic Pouchitis
   Using RAND/UCLA Appropriateness Methodology
SO DIGESTIVE DISEASES AND SCIENCES
LA English
DT Article
DE Chronic pouchitis; Crohn's disease-like complications; Prepouch ileitis;
   Chronic antibiotics; Budesonide; Biologics; Probiotics; Permanent
   ileostomy; RAND appropriateness methodology
ID ANAL ANASTOMOSIS; CROHNS-DISEASE; THERAPY; PROCTOCOLECTOMY;
   COMPLICATIONS; METAANALYSIS; MANAGEMENT; COLECTOMY; OUTCOMES; LIFE
AB Background and Aims The treatment of chronic pouchitis remains a challenge due to the paucity of high-quality studies. We aimed to provide guidance for clinicians on the appropriateness of medical and surgical treatments in chronic pouchitis. Methods Appropriateness of medical and surgical treatments in patients with chronic pouchitis was considered in 16 scenarios incorporating presence/absence of four variables: pouchitis symptoms, response to antibiotics, significant prepouch ileitis, and Crohn's disease (CD)-like complications (i.e., stricture or fistula). Appropriateness of permanent ileostomy in patients refractory to medical treatments was considered in eight additional scenarios. Using the RAND/UCLA appropriateness method, international IBD expert panelists rated appropriateness of treatments in each scenario on a 1-9 scale. Results Chronic antibiotic therapy was rated appropriate only in asymptomatic antibiotic-dependent patients with no CD-like complications and inappropriate in all other scenarios. Ileal-release budesonide was rated appropriate in 6/16 scenarios including patients with significant prepouch ileitis but no CD-like complications. Probiotics were considered either inappropriate (14/16) or uncertain (2/16). Biologic therapy was considered appropriate in most scenarios (14/16) and uncertain in situations where significant prepouch ileitis or CD-like complications were absent (2/16). In patients who are refractory to all medications, permanent ileostomy was considered appropriate in all scenarios (7/8) except in asymptomatic patients with no CD-like complications. Conclusions In the presence of significant prepouch ileitis or CD-like complications, chronic antibiotics and probiotics are inappropriate. Biologics are appropriate in all patients except in asymptomatic patients with no evidence of complications. Permanent ileostomy is appropriate in most medically refractory patients.
C1 [Syal, Gaurav] Cedars Sinai Med Ctr, Inflammatory Bowel Dis Ctr, 8730 Alden Dr,E225, Los Angeles, CA 90048 USA.
   [Sparrow, Miles P.] Alfred Hosp, BRIDGe Grp, Melbourne, Vic, Australia.
   [Velayos, Fernando] Kaiser Permanente San Francisco Med Ctr, BRIDGe Grp, San Francisco, CA USA.
   [Cheifetz, Adam S.] Beth Israel Deaconess Med Ctr, BRIDGe Grp, Boston, MA 02215 USA.
   [Devlin, Shane; Kaplan, Gilaad G.] Univ Calgary, BRIDGe Grp, Calgary, AB, Canada.
   [Irving, Peter M.] Guys & St Thomas Hosp, BRIDGe Grp, London, England.
   [Raffals, Laura E.] Mayo Clin, BRIDGe Grp, Rochester, MN USA.
   [Ullman, Thomas] Montefiore Med Ctr, Albert Einstein Coll Med, Bronx, NY 10467 USA.
   [Gecse, Krisztina B.] Amsterdam Univ Med Ctr, Amsterdam, Netherlands.
   [Fleshner, Phillip R.] Cedars Sinai Med Ctr, Los Angeles, CA 90048 USA.
   [Lightner, Amy L.] Cleveland Clin, Cleveland, OH 44106 USA.
   [Siegel, Corey A.] Dartmouth Hitchcock Med Ctr, BRIDGe Grp, Lebanon, NH 03766 USA.
   [Melmed, Gil Y.] Cedars Sinai Med Ctr, BRIDGe Grp, Los Angeles, CA 90048 USA.
C3 Cedars Sinai Medical Center; Florey Institute of Neuroscience & Mental
   Health; Kaiser Permanente; Harvard University; Beth Israel Deaconess
   Medical Center; University of Calgary; Guy's & St Thomas' NHS Foundation
   Trust; Mayo Clinic; Montefiore Medical Center; Yeshiva University;
   Albert Einstein College of Medicine; Cedars Sinai Medical Center;
   Cleveland Clinic Foundation; Dartmouth College; Cedars Sinai Medical
   Center
RP Syal, G (通讯作者)，Cedars Sinai Med Ctr, Inflammatory Bowel Dis Ctr, 8730 Alden Dr,E225, Los Angeles, CA 90048 USA.
EM gauray.syal@cshs.org
RI Irving, Peter/AAP-4543-2020; Kaplan, Gil/AAH-2335-2021
OI Kaplan, Gil/0000-0003-2719-0556; Gecse, Krisztina
   Barbara/0000-0003-4830-142X; Melmed, Gil/0000-0002-2591-5165
CR Barnes EL, 2021, CLIN GASTROENTEROL H, V19, P1583, DOI 10.1016/j.cgh.2020.06.035
   Devlin SM, 2016, INFLAMM BOWEL DIS, V22, P1418, DOI 10.1097/MIB.0000000000000764
   Fazio VW, 2013, ANN SURG, V257, P679, DOI 10.1097/SLA.0b013e31827d99a2
   Feuerstein JD, 2020, GASTROENTEROLOGY, V158, P1450, DOI 10.1053/j.gastro.2020.01.006
   Frolkis AD, 2013, GASTROENTEROLOGY, V145, P996, DOI 10.1053/j.gastro.2013.07.041
   Gregory M, 2019, INFLAMM BOWEL DIS, V25, P1569, DOI 10.1093/ibd/izz030
   Huguet M, 2018, INFLAMM BOWEL DIS, V24, P261, DOI 10.1093/ibd/izx049
   KAYAL M, 2019, INFLAMM BOWEL DIS
   KAYAL M, 2020, CLIN GASTROENTEROL H
   Koerdt S, 2014, INT J COLORECTAL DIS, V29, P545, DOI 10.1007/s00384-013-1814-6
   Korsgen S, 1997, INT J COLORECTAL DIS, V12, P4, DOI 10.1007/s003840050069
   Lichtenstein GR, 2018, AM J GASTROENTEROL, V113, P481, DOI 10.1038/ajg.2018.27
   Lightner AL, 2017, INFLAMM BOWEL DIS, V23, P781, DOI 10.1097/MIB.0000000000001061
   Madiba TE, 2001, J ROY COLL SURG EDIN, V46, P334
   Melmed GY, 2018, CLIN GASTROENTEROL H, V16, P1829, DOI 10.1016/j.cgh.2018.02.036
   Melmed GY, 2016, CLIN GASTROENTEROL H, V14, P1302, DOI 10.1016/j.cgh.2016.05.010
   MONSTAD I, 2020, J CROHNS COLITIS
   Nunes T, 2013, ALIMENT PHARM THER, V38, P752, DOI 10.1111/apt.12440
   Papamichael K, 2019, CLIN GASTROENTEROL H, V17, P1655, DOI 10.1016/j.cgh.2019.03.037
   Parragi L, 2018, J CROHNS COLITIS, V12, P811, DOI 10.1093/ecco-jcc/jjy040
   Peyrin-Biroulet L, 2016, ALIMENT PHARM THER, V44, P807, DOI 10.1111/apt.13763
   Quinn KP, 2020, AM J GASTROENTEROL, V115, P1439, DOI 10.14309/ajg.0000000000000666
   Robbins L, 2017, J CROHNS COLITIS, V11, P77, DOI 10.1093/ecco-jcc/jjw134
   Segal JP, 2018, FRONTLINE GASTROENTE, V9, P154, DOI 10.1136/flgastro-2017-100913
   Shen B, 2013, CLIN GASTROENTEROL H, V11, P1538, DOI 10.1016/j.cgh.2013.03.033
   SYAL G, 2020, J CROHNS COLITIS
   Torres J, 2020, J CROHNS COLITIS, V14, P4, DOI 10.1093/ecco-jcc/jjz180
   Weaver KN, 2019, INFLAMM BOWEL DIS, V25, P767, DOI 10.1093/ibd/izy302
NR 28
TC 0
Z9 0
U1 0
U2 4
PU SPRINGER
PI DORDRECHT
PA VAN GODEWIJCKSTRAAT 30, 3311 GZ DORDRECHT, NETHERLANDS
SN 0163-2116
EI 1573-2568
J9 DIGEST DIS SCI
JI Dig. Dis. Sci.
PD OCT
PY 2022
VL 67
IS 10
BP 4687
EP 4694
DI 10.1007/s10620-021-07362-y
EA JAN 2022
PG 8
WC Gastroenterology & Hepatology
WE Science Citation Index Expanded (SCI-EXPANDED)
SC Gastroenterology & Hepatology
GA 4X2WN
UT WOS:000741619700001
PM 35006492
DA 2024-01-22
ER

PT J
AU Sheikh, S
   Uno, J
   Matsuoka, K
   Plevy, S
AF Sheikh, Shehzad
   Uno, Jennifer
   Matsuoka, Katsuyoshi
   Plevy, Scott
TI Abnormal mucosal immune response to altered bacterial flora following
   restorative proctocolectomy in patients with ulcerative colitis:
   Serologic measures, immunogenetics, and clinical correlations
SO CLINICAL IMMUNOLOGY
LA English
DT Review
DE inflammatory bowel disease; ulcerative colitis; Crohn's disease;
   pouchitis; innate immunity; mucosal immunity; immunogenetics; microbial
   antigens
ID ANTINEUTROPHIL CYTOPLASMIC ANTIBODIES; INFLAMMATORY-BOWEL-DISEASE;
   GENOME-WIDE ASSOCIATION; RESIDENT INTESTINAL FLORA; POUCH-ANAL
   ANASTOMOSIS; CROHNS-DISEASE; MAINTENANCE TREATMENT; ENTERIC BACTERIA;
   DOUBLE-BLIND; HISTONE H1
AB A patient from the University of North Carolina Hospitals is presented who developed Crohn's disease of the ileal J-pouch following restorative proctocolectomy for ulcerative colitis. Inflammation of the ileal pouch in human inflammatory bowel disease (IBD) represents the best clinical example of the importance of host-enteric microbial interactions, and this case highlights rapid advances in our understanding of the role of the enteric microbiota in the immunopathogenesis of IBD, impacting on clinical care. Successful management of this patient necessitated accurate diagnosis as there are several inflammatory and non-inflammatory conditions of the pouch that present with similar symptoms. Diagnostic measures included serologic assays of response to microbial antigens, including ASCA, anti-OmpC, anti-Cbir1, and pANCA with DNAse sensitivity. Although the serologic detection of selective toss of tolerance to microbial antigens defines clinically important subgroups of inflammatory bowel disease patients, the clinical value of these serodiagnostic tests is a matter of debate. Genome wide screens have also identified NOD2/CARD15, IL23 receptor, and ATG16L1 variants as important in IBD susceptibility and pathogenesis. These genetic associations have also provided new insights into the importance of interaction between the host and microbes in the pathogenesis of IBD, but the precise mechanisms by which these gene variants contribute to disease development remain to be determined. Genetic associations and serological markers wilt ultimately be used to define important clinical subgroups of disease, predict natural history, and ultimately identify patient populations for early therapeutic intervention. (c) 2008 Elsevier Inc. All rights reserved.
C1 [Sheikh, Shehzad; Uno, Jennifer; Matsuoka, Katsuyoshi; Plevy, Scott] Univ N Carolina, Dept Med, Div Gastroenterol & Hepatol, Ctr Inflammatory Bowel Dis,FOCiS Ctr Excellence, Chapel Hill, NC 27599 USA.
C3 University of North Carolina; University of North Carolina Chapel Hill
RP Plevy, S (通讯作者)，Univ N Carolina, Dept Med, Div Gastroenterol & Hepatol, Ctr Inflammatory Bowel Dis,FOCiS Ctr Excellence, 103 Mason Farm Rd,CB 7032,7341C MBRB, Chapel Hill, NC 27599 USA.
EM scott_plevy@med.unc.edu
RI Matsuoka, Katsuyoshi/AAB-1580-2022
OI Matsuoka, Katsuyoshi/0000-0002-2950-7660
CR Abreu MT, 2002, GASTROENTEROLOGY, V123, P679, DOI 10.1053/gast.2002.35393
   Aisenberg J, 2004, AM J GASTROENTEROL, V99, P432, DOI 10.1111/j.1572-0241.2004.04107.x
   Barton JG, 2001, AM J SURG, V182, P616, DOI 10.1016/S0002-9610(01)00795-4
   BILLING P, 1995, AM J PATHOL, V147, P979
   Brenmoehl J, 2007, INTENS CARE MED, V33, P1541, DOI 10.1007/s00134-007-0722-z
   Canty TG, 1996, ARCH SURG-CHICAGO, V131, P885
   Chu FF, 2004, CANCER RES, V64, P962, DOI 10.1158/0008-5472.CAN-03-2272
   Cohavy O, 2000, INFECT IMMUN, V68, P1542, DOI 10.1128/IAI.68.3.1542-1548.2000
   Cohavy O, 1999, INFECT IMMUN, V67, P6510
   Cong YZ, 2002, J IMMUNOL, V169, P6112, DOI 10.4049/jimmunol.169.11.6112
   Cong YZ, 1998, J EXP MED, V187, P855, DOI 10.1084/jem.187.6.855
   D'Haens G, 2008, LANCET, V371, P660, DOI 10.1016/S0140-6736(08)60304-9
   Darfeuille-Michaud A, 2004, GASTROENTEROLOGY, V127, P412, DOI 10.1053/j.gastro.2004.04.061
   Dendrinos KG, 2006, J GASTROINTEST SURG, V10, P1060, DOI 10.1016/j.gassur.2006.02.004
   Dotan N, 2006, LUPUS, V15, P442, DOI 10.1191/0961203306lu2331oa
   Dubinsky MC, 2006, AM J GASTROENTEROL, V101, P360, DOI 10.1111/j.1572-0241.2006.00456.x
   Duchmann R, 1995, CLIN EXP IMMUNOL, V102, P448
   Duchmann R, 1996, EUR J IMMUNOL, V26, P934, DOI 10.1002/eji.1830260432
   Duerr RH, 2006, SCIENCE, V314, P1461, DOI 10.1126/science.1135245
   Eggena M, 2000, J AUTOIMMUN, V14, P83, DOI 10.1006/jaut.1999.0340
   Elliott DE, 2003, AM J PHYSIOL-GASTR L, V284, pG385, DOI 10.1152/ajpgi.00049.2002
   Elliott DE, 2000, FASEB J, V14, P1848, DOI 10.1096/fj.99-0885hyp
   Facklis K, 1999, DIS COLON RECTUM, V42, P601, DOI 10.1007/BF02234133
   Fleshner PR, 2001, GUT, V49, P671, DOI 10.1136/gut.49.5.671
   Fonkalsrud EW, 1996, ARCH SURG-CHICAGO, V131, P881
   Gionchetti P, 2000, GASTROENTEROLOGY, V119, P305, DOI 10.1053/gast.2000.9370
   Gionchetti P, 2003, GASTROENTEROLOGY, V124, P1202, DOI 10.1016/S0016-5085(03)00171-9
   Girardin SE, 2003, J BIOL CHEM, V278, P8869, DOI 10.1074/jbc.C200651200
   Guarner F, 2003, LANCET, V361, P512, DOI 10.1016/S0140-6736(03)12489-0
   Gutierrez MG, 2004, CELL, V119, P753, DOI 10.1016/j.cell.2004.11.038
   Hampe J, 2002, LANCET, V359, P1661, DOI 10.1016/S0140-6736(02)08590-2
   Hampe J, 2007, NAT GENET, V39, P207, DOI 10.1038/ng1954
   Holler E, 2006, BLOOD, V107, P4189, DOI 10.1182/blood-2005-09-3741
   Hugot JP, 2001, NATURE, V411, P599, DOI 10.1038/35079107
   Hui T, 2005, DIS COLON RECTUM, V48, P1254, DOI 10.1007/s10350-005-0013-0
   Hurst RD, 1996, ARCH SURG-CHICAGO, V131, P497
   HURST RD, 1996, ARCH SURG-CHICAGO, V497, P501
   Inoue N, 2002, GASTROENTEROLOGY, V123, P86, DOI 10.1053/gast.2002.34155
   Kobayashi KS, 2005, SCIENCE, V307, P731, DOI 10.1126/science.1104911
   Lammers KM, 2002, AM J GASTROENTEROL, V97, P1182, DOI 10.1111/j.1572-0241.2002.05693.x
   Landers CJ, 2002, GASTROENTEROLOGY, V123, P689, DOI 10.1053/gast.2002.35379
   Larson DW, 2008, DIS COLON RECTUM, V51, P392, DOI 10.1007/s10350-007-9180-5
   Lichtenstein GR, 2005, GASTROENTEROLOGY, V128, P862, DOI 10.1053/j.gastro.2005.01.048
   Lodes MJ, 2004, J CLIN INVEST, V113, P1296, DOI 10.1172/JCI200420295
   MacLean AR, 2002, ANN SURG, V235, P200, DOI 10.1097/00000658-200202000-00007
   Madsen K, 2001, GASTROENTEROLOGY, V121, P580, DOI 10.1053/gast.2001.27224
   Meier C, 2007, NAT CLIN PRACT RHEUM, V3, P667, DOI 10.1038/ncprheum0625
   Meier CB, 2005, INFLAMM BOWEL DIS, V11, P965, DOI 10.1097/01.MIB.0000186407.25694.cf
   Mow WS, 2004, GASTROENTEROLOGY, V126, P414, DOI 10.1053/j.gastro.2003.11.015
   MullerLadner U, 1996, EUR J GASTROEN HEPAT, V8, P579
   Nakagawa I, 2004, SCIENCE, V306, P1037, DOI 10.1126/science.1103966
   O'Hara AM, 2006, EMBO REP, V7, P688, DOI 10.1038/sj.embor.7400731
   Ogura Y, 2001, NATURE, V411, P603, DOI 10.1038/35079114
   Parkes M, 2007, NAT GENET, V39, P830, DOI 10.1038/ng2061
   Penna C, 1996, GUT, V38, P234, DOI 10.1136/gut.38.2.234
   Prantera C, 1998, ITAL J GASTROENTEROL, V30, P602
   Prudhomme M, 2003, DIS COLON RECTUM, V46, P20, DOI 10.1007/s10350-004-6491-7
   Quinton JF, 1998, GUT, V42, P788, DOI 10.1136/gut.42.6.788
   Rath HC, 2001, INFECT IMMUN, V69, P2277, DOI 10.1128/IAI.69.4.2277-2285.2001
   Rath HC, 1996, J CLIN INVEST, V98, P945, DOI 10.1172/JCI118878
   Rioux JD, 2007, NAT GENET, V39, P596, DOI 10.1038/ng2032
   Ruemmele FM, 1998, GASTROENTEROLOGY, V115, P822, DOI 10.1016/S0016-5085(98)70252-5
   Rutgeerts P, 2004, GASTROENTEROLOGY, V126, P402, DOI 10.1053/j.gastro.2003.11.014
   RUTGEERTS P, 1991, LANCET, V338, P771, DOI 10.1016/0140-6736(91)90663-A
   SANDBORN WJ, 1995, AM J GASTROENTEROL, V90, P740
   Sartor RB, 2008, GASTROENTEROLOGY, V134, P577, DOI 10.1053/j.gastro.2007.11.059
   SAXON A, 1990, J ALLERGY CLIN IMMUN, V86, P202, DOI 10.1016/S0091-6749(05)80067-3
   Schreiber S, 2005, NAT REV GENET, V6, P376, DOI 10.1038/nrg1607
   Sellon RK, 1998, INFECT IMMUN, V66, P5224, DOI 10.1128/IAI.66.11.5224-5231.1998
   Shen B, 2002, AM J GASTROENTEROL, V97, P972
   Shen B, 2001, INFLAMM BOWEL DIS, V7, P301, DOI 10.1097/00054725-200111000-00004
   Shen B, 2008, CLIN GASTROENTEROL H, V6, P145, DOI 10.1016/j.cgh.2007.11.006
   Sobajima J, 1999, GUT, V44, P867, DOI 10.1136/gut.44.6.867
   Standaert-Vitse A, 2006, GASTROENTEROLOGY, V130, P1764, DOI 10.1053/j.gastro.2006.02.009
   Summers RW, 2003, AM J GASTROENTEROL, V98, P2034, DOI 10.1111/j.1572-0241.2003.07660.x
   Sutton CL, 2000, GASTROENTEROLOGY, V119, P23, DOI 10.1053/gast.2000.8519
   TARGAN SR, 1995, J IMMUNOL, V155, P3262
   Terjung B, 2000, GASTROENTEROLOGY, V119, P310, DOI 10.1053/gast.2000.9366
   Turnbaugh PJ, 2006, NATURE, V444, P1027, DOI 10.1038/nature05414
   van Heel DA, 2005, LANCET, V365, P1794, DOI 10.1016/S0140-6736(05)66582-8
   VANDEMERWE JP, 1988, SCAND J GASTROENTERO, V23, P1125, DOI 10.3109/00365528809090179
   VANEMBDEN JGHR, 1994, GUT, V35, P658, DOI 10.1136/gut.35.5.658
   Vasiliauskas EA, 1996, GASTROENTEROLOGY, V110, P1810, DOI 10.1053/gast.1996.v110.pm8964407
   VIDRICH A, 1995, J CLIN IMMUNOL, V15, P293, DOI 10.1007/BF01541319
   Wehkamp J, 2004, GUT, V53, P1658, DOI 10.1136/gut.2003.032805
   Yen D, 2006, J CLIN INVEST, V116, P1310, DOI 10.1172/JCI21404
NR 86
TC 6
Z9 7
U1 0
U2 4
PU ACADEMIC PRESS INC ELSEVIER SCIENCE
PI SAN DIEGO
PA 525 B ST, STE 1900, SAN DIEGO, CA 92101-4495 USA
SN 1521-6616
EI 1521-7035
J9 CLIN IMMUNOL
JI Clin. Immunol.
PD JUN
PY 2008
VL 127
IS 3
BP 270
EP 279
DI 10.1016/j.clim.2008.03.511
PG 10
WC Immunology
WE Science Citation Index Expanded (SCI-EXPANDED)
SC Immunology
GA 308FL
UT WOS:000256373600003
PM 18499066
DA 2024-01-22
ER

PT J
AU Vakadaris, G
   Stefanis, C
   Giorgi, E
   Brouvalis, M
   Voidarou, C
   Kourkoutas, Y
   Tsigalou, C
   Bezirtzoglou, E
AF Vakadaris, Georgios
   Stefanis, Christos
   Giorgi, Elpida
   Brouvalis, Merkourios
   Voidarou, Chrysoula (Chrysa)
   Kourkoutas, Yiannis
   Tsigalou, Christina
   Bezirtzoglou, Eugenia
TI The Role of Probiotics in Inducing and Maintaining Remission in Crohn's
   Disease and Ulcerative Colitis: A Systematic Review of the Literature
SO BIOMEDICINES
LA English
DT Review
DE probiotics; symbiotic treatment; ulcerative colitis; Crohn's disease;
   inflammatory bowel diseases; Bifidobacterium spp; Lactobacillus spp
ID BIFIDOBACTERIA-FERMENTED MILK; RANDOMIZED CONTROLLED-TRIAL;
   DOUBLE-BLIND; ESCHERICHIA-COLI; LACTOBACILLUS-JOHNSONII;
   SACCHAROMYCES-BOULARDII; ENDOSCOPIC RECURRENCE; BARRIER FUNCTION; GUT
   MICROBIOME; CLINICAL-TRIAL
AB Crohn's disease (CD) and ulcerative colitis (UC) are chronic inflammatory diseases of the gastrointestinal tract affecting millions of patients worldwide. The gut microbiome partly determines the pathogenesis of both diseases. Even though probiotics have been widely used as a potential treatment, their efficacy in inducing and maintaining remission is still controversial. Our study aims to review the present-day literature about the possible role of probiotics in treating inflammatory bowel diseases in adults. This research was performed according to the Preferred Reporting Items for Systematic reviews and Meta-Analyses (PRISMA) guidelines. We included studies concerning adult patients who compared probiotics with placebo or non-probiotic intervention. We identified thirty-three studies, including 2713 patients from fourteen countries. The role of probiotics in Crohn's disease was examined in eleven studies. Only four studies presented statistically significant results in the remission of disease, primarily when used for three to six months. On the other hand, in twenty-one out of twenty-five studies, probiotics proved effective in achieving or maintaining remission in ulcerative colitis. Supplementation with Bifidobacterium sp. or a combination of probiotics is the most effective intervention, especially when compared with a placebo. There is strong evidence supporting the usage of probiotic supplementation in patients with ulcerative colitis, yet more research is needed to justify their efficacy in Crohn's disease.
C1 [Vakadaris, Georgios; Stefanis, Christos; Giorgi, Elpida; Brouvalis, Merkourios; Bezirtzoglou, Eugenia] Democritus Univ Thrace, Med Sch, Lab Hyg & Environm Protect, Alexandroupolis 68100, Greece.
   [Voidarou, Chrysoula (Chrysa)] Univ Ioannina, Dept Agr, Lab Anim Hlth, Food Hyg & Qual, Arta 47132, Greece.
   [Kourkoutas, Yiannis] Democritus Univ Thrace, Dept Mol Biol & Genet, Lab Appl Microbiol, Alexandroupolis 68100, Greece.
   [Tsigalou, Christina] Democritus Univ Thrace, Med Sch, Lab Microbiol, Alexandroupolis 60100, Greece.
C3 Democritus University of Thrace; University of Ioannina; Democritus
   University of Thrace; Democritus University of Thrace
RP Stefanis, C (通讯作者)，Democritus Univ Thrace, Med Sch, Lab Hyg & Environm Protect, Alexandroupolis 68100, Greece.
EM chris.stefanis@gmail.com
RI Voidarou, Chrysa/AAP-4703-2020
OI Voidarou, Chrysa/0000-0002-8035-1710; Giorgi,
   Elpida/0000-0003-3580-4247; Bezirtzoglou, Eugenia/0000-0002-2010-2544;
   TSIGALOU, CHRISTINA/0000-0002-7869-6824; Stefanis,
   Christos/0000-0003-2459-2963
CR Akimbekov NS, 2020, ACTA HISTOCHEM CYTOC, V53, P33, DOI 10.1267/ahc.20011
   Altun HK, 2019, TURK J GASTROENTEROL, V30, P313, DOI 10.5152/tjg.2019.18356
   Anhê FF, 2019, TRENDS ENDOCRIN MET, V30, P384, DOI 10.1016/j.tem.2019.04.002
   Araújo JR, 2017, BIOCHIMIE, V141, P97, DOI 10.1016/j.biochi.2017.05.019
   Banerjee P., 2022, MICROBIOME IMMUNITY, P149, DOI [10.1016/B978-0-12-822238-6.00018-2, DOI 10.1016/B978-0-12-822238-6.00018-2]
   Behl T, 2020, BIOMED PHARMACOTHER, V130, DOI 10.1016/j.biopha.2020.110714
   Bellerba F, 2021, NUTRIENTS, V13, DOI 10.3390/nu13103378
   Bernardi S, 2020, J AGR FOOD CHEM, V68, P1816, DOI 10.1021/acs.jafc.9b02283
   Bezirtzoglou E, 2021, MICROORGANISMS, V9, DOI 10.3390/microorganisms9030516
   Bjarnason I, 2019, INFLAMMOPHARMACOLOGY, V27, P465, DOI 10.1007/s10787-019-00595-4
   Bourreille A, 2013, CLIN GASTROENTEROL H, V11, P982, DOI 10.1016/j.cgh.2013.02.021
   Carlsson AH, 2013, SCAND J GASTROENTERO, V48, P1136, DOI 10.3109/00365521.2013.828773
   Cashman KD, 2016, AM J CLIN NUTR, V103, P1033, DOI 10.3945/ajcn.115.120873
   Chatterjee I, 2020, SCI REP-UK, V10, DOI 10.1038/s41598-020-64226-7
   Chen MS, 2021, ANN PALLIAT MED, V10, P11821, DOI 10.21037/apm-21-2996
   Coqueiro AY, 2019, INT J FOOD SCI NUTR, V70, P20, DOI 10.1080/09637486.2018.1477123
   Cuervo A, 2014, J AGR FOOD CHEM, V62, P5330, DOI 10.1021/jf501546a
   Cui HH, 2004, WORLD J GASTROENTERO, V10, P1521
   D'Incà R, 2011, DIGEST DIS SCI, V56, P1178, DOI 10.1007/s10620-010-1384-1
   Dahiya D, 2022, MICROORGANISMS, V10, DOI 10.3390/microorganisms10030665
   Derwa Y, 2017, ALIMENT PHARM THER, V46, P389, DOI 10.1111/apt.14203
   Falagas ME, 2008, FASEB J, V22, P338, DOI 10.1096/fj.07-9492LSF
   Fan H, 2019, TURK J GASTROENTEROL, V30, P680, DOI 10.5152/tjg.2019.18426
   Fedorak RN, 2015, CLIN GASTROENTEROL H, V13, P928, DOI 10.1016/j.cgh.2014.10.031
   Furrie E, 2005, GUT, V54, P242, DOI 10.1136/gut.2004.044834
   Galvez Julio, 2014, ISRN Inflamm, V2014, P928461, DOI 10.1155/2014/928461
   Gareau MG, 2010, NAT REV GASTRO HEPAT, V7, P503, DOI 10.1038/nrgastro.2010.117
   Garg M, 2018, J CROHNS COLITIS, V12, P963, DOI 10.1093/ecco-jcc/jjy052
   Generoso SV, 2011, EUR J NUTR, V50, P261, DOI 10.1007/s00394-010-0134-7
   Glassner KL, 2020, J ALLERGY CLIN IMMUN, V145, P16, DOI 10.1016/j.jaci.2019.11.003
   Guslandi M, 2000, DIGEST DIS SCI, V45, P1462, DOI 10.1023/A:1005588911207
   Guyatt GH, 2008, BRIT MED J, V336, P924, DOI 10.1136/bmj.39489.470347.AD
   Hemarajata P, 2013, THER ADV GASTROENTER, V6, P39, DOI 10.1177/1756283X12459294
   Huang M, 2018, PAK J PHARM SCI, V31, P2891
   Ishikawa H, 2003, J AM COLL NUTR, V22, P56, DOI 10.1080/07315724.2003.10719276
   Ishikawa H, 2011, DIGESTION, V84, P128, DOI 10.1159/000322977
   Jairath V, 2020, LANCET GASTROENTEROL, V5, P2, DOI 10.1016/S2468-1253(19)30358-9
   Kappelman MD, 2007, CLIN GASTROENTEROL H, V5, P1424, DOI 10.1016/j.cgh.2007.07.012
   Kato K, 2004, ALIMENT PHARM THER, V20, P1133, DOI 10.1111/j.1365-2036.2004.02268.x
   Kazemi A, 2020, CLIN NUTR, V39, P789, DOI 10.1016/j.clnu.2019.04.004
   Kornbluth A, 2010, AM J GASTROENTEROL, V105, P501, DOI 10.1038/ajg.2009.727
   Kruis W, 1997, ALIMENT PHARM THER, V11, P853, DOI 10.1046/j.1365-2036.1997.00225.x
   LaPointe G, 2022, MICROORGANISMS, V10, DOI 10.3390/microorganisms10112097
   Li SY, 2021, BMC GASTROENTEROL, V21, DOI 10.1186/s12876-021-01887-2
   Lichtenstein GR, 2009, AM J GASTROENTEROL, V104, P465, DOI 10.1038/ajg.2008.168
   Lu ZY, 2011, DATABASE-OXFORD, DOI 10.1093/database/baq036
   Mak WY, 2020, J GASTROEN HEPATOL, V35, P380, DOI 10.1111/jgh.14872
   Malinowski B, 2020, NUTRIENTS, V12, DOI 10.3390/nu12051423
   Manach C, 2004, AM J CLIN NUTR, V79, P727, DOI 10.1093/ajcn/79.5.727
   Manes NP, 2017, MSYSTEMS, V2, DOI 10.1128/mSystems.00107-17
   Marteau P, 2006, GUT, V55, P842, DOI 10.1136/gut.2005.076604
   Martini E, 2017, CELL MOL GASTROENTER, V4, P33, DOI 10.1016/j.jcmgh.2017.03.007
   Matsuoka K, 2018, DIGEST DIS SCI, V63, P1910, DOI 10.1007/s10620-018-4946-2
   Matthes H, 2010, BMC COMPLEM ALTERN M, V10, DOI 10.1186/1472-6882-10-13
   Moher D., 2009, PLOS MED, V6, pe1000097, DOI [10.1371/journal.pmed.1000097, 10.1016/j.jclinepi.2009.06.005, DOI 10.1016/J.JCLINEPI.2009.06.005]
   Monteleone I, 2012, CURR MOL MED, V12, P592, DOI 10.2174/156652412800620066
   Ng SC, 2010, INFLAMM BOWEL DIS, V16, P1286, DOI 10.1002/ibd.21222
   Palumbo VD, 2016, BIOMED PAP, V160, P372, DOI 10.5507/bp.2016.044
   Papadopoulos PD, 2022, BIOMEDICINES, V10, DOI 10.3390/biomedicines10050948
   Pavel FM, 2021, DIAGNOSTICS, V11, DOI 10.3390/diagnostics11061090
   Pesce M, 2022, INT J MOL SCI, V23, DOI 10.3390/ijms23105466
   Petersen AM, 2014, J CROHNS COLITIS, V8, P1498, DOI 10.1016/j.crohns.2014.06.001
   Plaza-Díaz J, 2017, NUTRIENTS, V9, DOI 10.3390/nu9060555
   Podolsky DK, 2002, NEW ENGL J MED, V347, P417, DOI 10.1056/NEJMra0804647
   Prantera C, 2002, GUT, V51, P405, DOI 10.1136/gut.51.3.405
   Régnier M, 2021, J ENDOCRINOL, V248, pR67, DOI 10.1530/JOE-20-0473
   Rembacken BJ, 1999, LANCET, V354, P635, DOI 10.1016/S0140-6736(98)06343-0
   Roager HM, 2014, APPL ENVIRON MICROB, V80, P1142, DOI 10.1128/AEM.03549-13
   Schultz M, 2004, BMC GASTROENTEROL, V4, DOI 10.1186/1471-230X-4-5
   Sepehri S, 2007, INFLAMM BOWEL DIS, V13, P675, DOI 10.1002/ibd.20101
   Seyedian Seyed Saeid, 2019, J Med Life, V12, P113, DOI 10.25122/jml-2018-0075
   Shreiner AB, 2015, CURR OPIN GASTROEN, V31, P69, DOI 10.1097/MOG.0000000000000139
   Singh P, 2020, SCI REP-UK, V10, DOI 10.1038/s41598-020-77806-4
   Singh P, 2019, FRONT IMMUNOL, V10, DOI 10.3389/fimmu.2019.01042
   Sood A, 2009, CLIN GASTROENTEROL H, V7, P1202, DOI 10.1016/j.cgh.2009.07.016
   Stavropoulou E, 2021, FRONT MED-LAUSANNE, V7, DOI 10.3389/fmed.2020.620102
   Steed H, 2010, ALIMENT PHARM THER, V32, P872, DOI 10.1111/j.1365-2036.2010.04417.x
   Stefanis C, 2016, CURR RES NUTR FOOD S, V4, P27, DOI 10.12944/CRNFSJ.4.1.05
   Tamaki H, 2016, DIGEST ENDOSC, V28, P67, DOI 10.1111/den.12553
   Tursi A, 2010, AM J GASTROENTEROL, V105, P2218, DOI 10.1038/ajg.2010.218
   Van Gossum A, 2007, INFLAMM BOWEL DIS, V13, P135, DOI 10.1002/ibd.20063
   Wildt S, 2011, J CROHNS COLITIS, V5, P115, DOI 10.1016/j.crohns.2010.11.004
   Yang H, 2018, INT J ENV RES PUB HE, V15, DOI 10.3390/ijerph15061113
   Yilmaz I, 2019, TURK J GASTROENTEROL, V30, P242, DOI 10.5152/tjg.2018.18227
   Yoshimatsu Y, 2015, WORLD J GASTROENTERO, V21, P5985, DOI 10.3748/wjg.v21.i19.5985
   Zhang XF, 2021, EUR J NUTR, V60, P2855, DOI 10.1007/s00394-021-02503-5
   Zocco MA, 2006, ALIMENT PHARM THER, V23, P1567, DOI 10.1111/j.1365-2036.2006.02927.x
NR 87
TC 5
Z9 5
U1 8
U2 27
PU MDPI
PI BASEL
PA ST ALBAN-ANLAGE 66, CH-4052 BASEL, SWITZERLAND
EI 2227-9059
J9 BIOMEDICINES
JI Biomedicines
PD FEB
PY 2023
VL 11
IS 2
AR 494
DI 10.3390/biomedicines11020494
PG 22
WC Biochemistry & Molecular Biology; Medicine, Research & Experimental;
   Pharmacology & Pharmacy
WE Science Citation Index Expanded (SCI-EXPANDED)
SC Biochemistry & Molecular Biology; Research & Experimental Medicine;
   Pharmacology & Pharmacy
GA 9G8DY
UT WOS:000938377900001
PM 36831029
OA Green Published, gold
DA 2024-01-22
ER

PT J
AU Kurin, M
   Anderson, A
   Rivers, CR
   Koutroumpakis, F
   Centa, P
   Bender-Heine, J
   Kozak, G
   Kramer, E
   O'Keefe, SJ
   Whitcomb, DC
   Levinthal, DJ
   Koutroubakis, IE
   Dunn, MA
   Hashash, JG
   Binion, DG
AF Kurin, Michael
   Anderson, Alyce
   Ramos Rivers, Claudia
   Koutroumpakis, Filippos
   Centa, Patricia
   Bender-Heine, Juliette
   Kozak, Gina
   Kramer, Elisabeth
   O'Keefe, Stephen J.
   Whitcomb, David C.
   Levinthal, David J.
   Koutroubakis, Ioannis E.
   Dunn, Michael A.
   Hashash, Jana G.
   Binion, David G.
TI Clinical Characteristics of Inflammatory Bowel Disease Patients
   Requiring Long-Term Parenteral Support in the Present Era of Highly
   Effective Biologic Therapy
SO JOURNAL OF PARENTERAL AND ENTERAL NUTRITION
LA English
DT Article
DE biologics; Crohn's disease; health care charges; parenteral nutrition;
   short bowel syndrome; teduglutide
ID HEALTH-CARE UTILIZATION; QUALITY-OF-LIFE; CROHNS-DISEASE; COSTS;
   ASSOCIATION
AB Background Despite advances in the medical management of inflammatory bowel disease (IBD), a subset of patients may require extensive surgery, leading to short-bowel syndrome/intestinal failure requiring long-term home parenteral nutrition (PN) or customized intravenous fluid (IVF) support. Our aim was to further define the characteristics of IBD patients requiring home PN/IVF. Methods This is an observational study from a prospective IBD research registry. Patients receiving long-term home PN/IVF support during 2009-2015 were identified and compared with remaining IBD patients. Demographics, surgical history, smoking, narcotic use, IBD treatment, healthcare charges, and presence of biomarkers were reviewed. The IBD-PN group was stratified into 3 groups based on median healthcare charges. Results Of 2359 IBD patients, there were 25 (1%, 24 with Crohn's disease) who required home PN/IVF, and 250 randomly selected IBD patients matched for disease type formed the control population. Median duration of PN use was 27 months (interquartile range, 11-66). PN use was significantly associated with smoking, narcotic use, IBD-related operations, and lower quality-of-life scores. Among IBD-PN patients, 7 of 25 (28%, 3 after use of teduglutide) were able to successfully discontinue this modality. Median healthcare charges in the IBD-PN group were $51,456 annually. Median charges in the controls were $3427. Period prevalence mortality was 11.5% in IBD-PN and 3.8% in controls. Conclusions IBD patients requiring long-term home PN/IVF support are a small minority in the present era of immunomodulator/biologic therapy. These refractory patients have a 15-fold increase in annual median healthcare charges compared with control IBD patients.
C1 [Kurin, Michael] Univ Hosp Cleveland, Med Ctr, Digest Hlth Inst, Cleveland, OH 44106 USA.
   [Anderson, Alyce] Univ Pittsburgh, Sch Med, Pittsburgh, PA USA.
   [Ramos Rivers, Claudia; Koutroumpakis, Filippos; Centa, Patricia; Bender-Heine, Juliette; Kozak, Gina; Kramer, Elisabeth; O'Keefe, Stephen J.; Whitcomb, David C.; Levinthal, David J.; Koutroubakis, Ioannis E.; Dunn, Michael A.; Hashash, Jana G.; Binion, David G.] Univ Pittsburgh, Med Ctr, Div Gastroenterol Hepatol & Nutr, M2,C Wing,200 Lothrop St, Pittsburgh, PA 15213 USA.
C3 Case Western Reserve University; Case Western Reserve University
   Hospital; University Hospitals of Cleveland; Pennsylvania Commonwealth
   System of Higher Education (PCSHE); University of Pittsburgh;
   Pennsylvania Commonwealth System of Higher Education (PCSHE); University
   of Pittsburgh
RP Binion, DG (通讯作者)，Univ Pittsburgh, Med Ctr, Div Gastroenterol Hepatol & Nutr, M2,C Wing,200 Lothrop St, Pittsburgh, PA 15213 USA.
EM binion@pitt.edu
RI Koutroubakis, Ioannis/H-4241-2011; Levinthal, David/AAJ-6606-2021
OI Koutroubakis, Ioannis/0000-0002-2773-2709; O'Keefe,
   Stephen/0000-0003-4422-3145; Koutroumpakis, Filippos/0000-0001-9119-7301
FU Department of Defense [W81XWH-17-1-0556, W81XWH-11-2-0133]; Shire/Takeda
   Pharmaceutical; Sherman Prize award
FX D. G. Binion reports support from grant W81XWH-17-1-0556 from the
   Department of Defense and also reports support from Shire/Takeda
   Pharmaceutical and Sherman Prize award. M. A. Dunn reports support from
   grant W81XWH-11-2-0133 from the Department of Defense.
CR Ananthakrishnan AN, 2010, AM J GASTROENTEROL, V105, P363, DOI 10.1038/ajg.2009.580
   Anderson A, 2018, INFLAMM BOWEL DIS, V24, P1380, DOI 10.1093/ibd/izy040
   Anderson AJM, 2016, DIGEST DIS SCI, V61, P3236, DOI 10.1007/s10620-016-4278-z
   Bernstein CN, 2012, GUT, V61, P622, DOI 10.1136/gutjnl-2011-301397
   Brandt CF, 2018, JPEN-PARENTER ENTER, V42, P95, DOI 10.1177/0148607116678766
   Cherfane C, 2016, GASTROENTEROLOGY, V150, pS42, DOI 10.1016/S0016-5085(16)30266-9
   Chow DKL, 2009, ALIMENT PHARM THER, V29, P843, DOI 10.1111/j.1365-2036.2009.03944.x
   Click B, 2017, AM J GASTROENTEROL, V112, P1849, DOI 10.1038/ajg.2017.402
   Click BH, 2015, GASTROENTEROLOGY, V148, pS239
   Comeche JM, 2019, NUTRIENTS, V11, DOI 10.3390/nu11122865
   D'Haens G, 2008, LANCET, V371, P660, DOI 10.1016/S0140-6736(08)60304-9
   David G, 2015, J MED ECON, V18, P137, DOI 10.3111/13696998.2014.978454
   Drastich P, 2017, DIGEST DIS, V35, P127, DOI 10.1159/000449093
   Elriz K, 2011, ALIMENT PHARM THER, V34, P931, DOI 10.1111/j.1365-2036.2011.04806.x
   Forbes A, 2019, CLIN NUTR, V38, P1486, DOI 10.1016/j.clnu.2019.01.017
   HAY JW, 1992, J CLIN GASTROENTEROL, V14, P309, DOI 10.1097/00004836-199206000-00009
   Irvine EJ, 1996, AM J GASTROENTEROL, V91, P1571
   Iyer KR, 2017, JPEN-PARENTER ENTER, V41, P946, DOI 10.1177/0148607116680791
   Jeppesen PB, 1999, GUT, V44, P844, DOI 10.1136/gut.44.6.844
   Jiang JF, 2016, CLIN TRANSL GASTROEN, V7, DOI 10.1038/ctg.2016.39
   Johnson CM, 2018, CLIN GASTROENTEROL H, V16, P900, DOI 10.1016/j.cgh.2017.12.034
   Kappelman MD, 2008, GASTROENTEROLOGY, V135, P1907, DOI 10.1053/j.gastro.2008.09.012
   Koutroubakis IE, 2015, CLIN GASTROENTEROL H, V13, P1760, DOI 10.1016/j.cgh.2015.03.029
   Molodecky NA, 2012, GASTROENTEROLOGY, V142, P46, DOI 10.1053/j.gastro.2011.10.001
   Parkes GC, 2014, J CROHNS COLITIS, V8, P717, DOI 10.1016/j.crohns.2014.02.002
   Podolsky DK, 2002, NEW ENGL J MED, V347, P417, DOI 10.1056/NEJMra0804647
   Ramos-Rivers C, 2014, CLIN GASTROENTEROL H, V12, P986, DOI 10.1016/j.cgh.2013.11.015
   Schicho R, 2015, CURR DRUG TARGETS, V16, P181, DOI 10.2174/1389450116666150202161500
   Staun M, 2009, CLIN NUTR, V28, P467, DOI 10.1016/j.clnu.2009.04.001
   Tan MC, 2017, DIGEST DIS SCI, V62, P607, DOI 10.1007/s10620-016-4414-9
   US Bureau of Labor Statistics, CPI INFL CALC
   van Deen WK, 2017, EUR J GASTROEN HEPAT, V29, P331, DOI 10.1097/MEG.0000000000000782
   Watanabe K, 2014, J GASTROENTEROL, V49, P231, DOI 10.1007/s00535-013-0797-y
   Yu AP, 2008, CURR MED RES OPIN, V24, P319, DOI 10.1185/03007990SX260790
NR 34
TC 3
Z9 3
U1 0
U2 2
PU WILEY
PI HOBOKEN
PA 111 RIVER ST, HOBOKEN 07030-5774, NJ USA
SN 0148-6071
EI 1941-2444
J9 JPEN-PARENTER ENTER
JI J. Parenter. Enter. Nutr.
PD JUL
PY 2021
VL 45
IS 5
BP 1100
EP 1107
DI 10.1002/jpen.1988
EA SEP 2020
PG 8
WC Nutrition & Dietetics
WE Science Citation Index Expanded (SCI-EXPANDED)
SC Nutrition & Dietetics
GA UA5CT
UT WOS:000567714200001
PM 32776347
DA 2024-01-22
ER

PT J
AU Bond, A
   Asher, R
   Jackson, R
   Sager, K
   Martin, K
   Kneebone, A
   Philips, S
   Taylor, W
   Subramanian, S
AF Bond, Ashley
   Asher, Rebecca
   Jackson, Richard
   Sager, Khalid
   Martin, Kate
   Kneebone, Andrew
   Philips, Suzannah
   Taylor, William
   Subramanian, Sreedhar
TI Comparative analysis of the influence of clinical factors including BMI
   on adalimumab and infliximab trough levels
SO EUROPEAN JOURNAL OF GASTROENTEROLOGY & HEPATOLOGY
LA English
DT Article
DE inflammatory bowel disease; Crohn's disease; ulcerative colitis;
   infliximab; smoking; adalimumab; BMI
ID INFLAMMATORY-BOWEL-DISEASE; BODY-MASS INDEX; TNF MONOCLONAL-ANTIBODIES;
   CROHNS-DISEASE; SERUM INFLIXIMAB; PROSPECTIVE COHORT; NUCLEOTIDE LEVELS;
   PHARMACOKINETICS; ASSOCIATION; OBESITY
AB Introduction
   Optimal trough levels of the anti-tumour necrosis factor agents, infliximab and adalimumab, are correlated with clinical remission. Obesity adversely affects response to infliximab and adalimumab, but the influence of BMI on trough levels has not been adequately investigated. We investigated the relationship between clinical variables, including BMI, and trough levels of infliximab and adalimumab.
   Methods
   This prospective cross-sectional study included patients treated with infliximab and adalimumab on maintenance therapy, with concurrent measurements of trough levels and BMI. The associations between categorical trough levels and clinical variables, including BMI, were estimated.
   Results
   Of the 122 patients included in the study, 80 (66%) were on infliximab and 42 (34%) were on adalimumab. Eighty-three per cent had Crohn's disease and the remainder had ulcerative colitis. None of the clinical variables, including smoking, BMI, concurrent immunosuppression, duration of disease and treatment, were associated with categorical trough levels of infliximab or adalimumab. The effect of BMI did not differ between the two anti-tumour necrosis factor agents, although there was a trend towards a lower trough level in adalimumab-treated patients with a BMI greater than 30 (P=0.09). In infliximab-treated patients, antibodies to infliximab (P < 0.001) and a C-reactive protein level of at least 5 mg/dl were associated with trough levels less than 3 mu g/ml (P=0.008).
   Conclusion
   BMI does not differentially influence trough levels of adalimumab and infliximab, although a trend towards a lower trough level was observed in adalimumab-treated patients with a BMI greater than 30. Raised C-reactive protein levels and antibodies to infliximab were associated with subtherapeutic levels of infliximab.
C1 [Bond, Ashley; Sager, Khalid; Martin, Kate; Subramanian, Sreedhar] Royal Liverpool Univ Hosp, Dept Gastroenterol, Prescot St, Liverpool L7 8XP, Merseyside, England.
   [Philips, Suzannah; Taylor, William] Royal Liverpool Univ Hosp, Liverpool Clin Labs, Liverpool L7 8XP, Merseyside, England.
   [Kneebone, Andrew] Aintree Univ Hosp NHS Fdn Trust, Dept Gastroenterol, Liverpool L9 7AL, Merseyside, England.
   [Asher, Rebecca; Jackson, Richard] Canc Res UK Liverpool Canc Trials Unit, Liverpool, Merseyside, England.
C3 University of Liverpool; Royal Liverpool & Broadgreen University
   Hospitals NHS Trust; Royal Liverpool University Hospital; Royal
   Liverpool & Broadgreen University Hospitals NHS Trust; Royal Liverpool
   University Hospital; University of Liverpool; Aintree University
   Hospitals NHS Foundation Trust; Cancer Research UK
RP Subramanian, S (通讯作者)，Royal Liverpool Univ Hosp, Dept Gastroenterol, Prescot St, Liverpool L7 8XP, Merseyside, England.
EM sreedhar.subramanian@rlbuht.nhs.uk
OI Asher, Rebecca/0000-0003-2502-4693; Kneebone, Andrew/0000-0002-7629-504X
FU Abbvie; Shire Pharmaceuticals; MSD; Actavis; Dr Falk Pharma; Shire
FX A.B., R.A., R.J., K.S., S.P., W.T. and K.M. report no conflicts of
   interest. A.K. has received educational grants from Abbvie and Shire
   Pharmaceuticals. S.S. has received speaker fees from MSD, Actavis,
   Abbvie, Dr Falk Pharma and Shire and an educational grant from MSD,
   Abbvie and Actavis, and is an advisory board member for Abbvie, Dr Falk
   Pharma, Janssen, Boehringer-Ingelheim and Vifor Pharma.
CR Arnott IDR, 2003, ALIMENT PHARM THERAP, V17, P1451, DOI 10.1046/j.1365-2036.2003.01574.x
   Bhalme M, 2013, EUR J GASTROEN HEPAT, V25, P543, DOI 10.1097/MEG.0b013e32835d1f15
   Billioud V, 2011, AM J GASTROENTEROL, V106, P674, DOI 10.1038/ajg.2011.60
   Bultman E, 2012, ALIMENT PHARM THER, V35, P335, DOI 10.1111/j.1365-2036.2011.04946.x
   Casteele NV, 2012, ALIMENT PHARM THER, V36, P765, DOI 10.1111/apt.12030
   Casteele NV, 2015, GUT, V64, P1539, DOI 10.1136/gutjnl-2014-307883
   Chan CCW, 2003, HUM REPROD, V18, P2294, DOI 10.1093/humrep/deg446
   Csontos AA, 2015, ALIMENT PHARM THER, V41, P700, DOI 10.1111/apt.13099
   Desreumaux P, 1999, GASTROENTEROLOGY, V117, P73, DOI 10.1016/S0016-5085(99)70552-4
   Lafuente-Urrez RF, 2014, EUR J DERMATOL, V24, P217, DOI 10.1684/ejd.2014.2278
   Gremese E, 2014, RHEUMATOLOGY, V53, P875, DOI 10.1093/rheumatology/ket433
   Hanley MJ, 2010, CLIN PHARMACOKINET, V49, P71, DOI 10.2165/11318100-000000000-00000
   Harper JW, 2013, INFLAMM BOWEL DIS, V19, P2118, DOI 10.1097/MIB.0b013e31829cf401
   Hass DJ, 2006, CLIN GASTROENTEROL H, V4, P482, DOI 10.1016/j.cgh.2005.12.015
   Karmiris K, 2009, GASTROENTEROLOGY, V137, P1628, DOI 10.1053/j.gastro.2009.07.062
   Kong JY, 2013, INFLAMM BOWEL DIS, V19, pE35, DOI 10.1002/ibd.22928
   Kopylov U, 2014, J CROHNS COLITIS, V8, P1632, DOI 10.1016/j.crohns.2014.07.003
   Levesque BG, 2014, ALIMENT PHARM THER, V39, P1126, DOI 10.1111/apt.12733
   Lie MRKL, 2014, ALIMENT PHARM THER, V40, P1202, DOI 10.1111/apt.12969
   Long MD, 2011, INFLAMM BOWEL DIS, V17, P2162, DOI 10.1002/ibd.21585
   Louis E, 2002, SCAND J GASTROENTERO, V37, P818, DOI 10.1080/713786515
   Maser EA, 2006, CLIN GASTROENTEROL H, V4, P1248, DOI 10.1016/j.cgh.2006.06.025
   Nascimento AT, J CROHNS COLITIS, V6, P1041
   Ordás I, 2012, CLIN PHARMACOL THER, V91, P635, DOI 10.1038/clpt.2011.328
   Osterman MT, 2006, GASTROENTEROLOGY, V130, P1047, DOI 10.1053/j.gastro.2006.01.046
   Osterman MT, 2014, CLIN GASTROENTEROL H, V12
   Pariente B, 2012, INFLAMM BOWEL DIS, V18, P1199, DOI 10.1002/ibd.21839
   Poon SS, 2015, J CROHNS COLITIS, V9, P640, DOI 10.1093/ecco-jcc/jjv084
   Roblin X, 2014, AM J GASTROENTEROL, V109, P1250, DOI 10.1038/ajg.2014.146
   Roblin X, 2014, CLIN GASTROENTEROL H, V12, P80, DOI 10.1016/j.cgh.2013.07.010
   Schreiber S, 2013, J CROHNS COLITIS, V7, P213, DOI 10.1016/j.crohns.2012.05.015
   Seow CH, 2010, GUT, V59, P49, DOI 10.1136/gut.2009.183095
   Sharma S, 2015, INFLAMM BOWEL DIS, V21, P783, DOI 10.1097/MIB.0000000000000327
   Steed H, 2009, OBESITY FACTS, V2, P370, DOI 10.1159/000262276
   Taylor KD, 2001, GASTROENTEROLOGY, V120, P1347, DOI 10.1053/gast.2001.23966
   Van Assche G, 2008, GASTROENTEROLOGY, V134, P1861, DOI 10.1053/j.gastro.2008.03.004
   Vande Casteele N, 2015, GASTROENTEROLOGY, V148, P1320, DOI 10.1053/j.gastro.2015.02.031
   Vande Casteele N, 2015, J CLIN PHARMACOL, V55, pS39, DOI 10.1002/jcph.374
   Yanai H, 2011, AM J GASTROENTEROL, V106, P685, DOI 10.1038/ajg.2011.103
   Yarur AJ, 2015, CLIN GASTROENTEROL H, V13, P1118, DOI 10.1016/j.cgh.2014.12.026
NR 40
TC 23
Z9 23
U1 0
U2 1
PU LIPPINCOTT WILLIAMS & WILKINS
PI PHILADELPHIA
PA TWO COMMERCE SQ, 2001 MARKET ST, PHILADELPHIA, PA 19103 USA
SN 0954-691X
EI 1473-5687
J9 EUR J GASTROEN HEPAT
JI Eur. J. Gastroenterol. Hepatol.
PD MAR
PY 2016
VL 28
IS 3
BP 271
EP 276
DI 10.1097/MEG.0000000000000544
PG 6
WC Gastroenterology & Hepatology
WE Science Citation Index Expanded (SCI-EXPANDED)
SC Gastroenterology & Hepatology
GA DH5NN
UT WOS:000372836500004
PM 26657455
DA 2024-01-22
ER

PT J
AU Jakobsen, C
   Cleynen, I
   Andersen, PS
   Vermeire, S
   Munkholm, P
   Paerregaard, A
   Wewer, V
AF Jakobsen, C.
   Cleynen, I.
   Andersen, P. S.
   Vermeire, S.
   Munkholm, P.
   Paerregaard, A.
   Wewer, V.
TI Genetic susceptibility and genotype-phenotype association in 588 Danish
   children with inflammatory bowel disease
SO JOURNAL OF CROHNS & COLITIS
LA English
DT Article
DE Crohn's disease; Ulcerative colitis; Genotype; Phenotype; Epidemiology
ID GENOME-WIDE ASSOCIATION; ONSET CROHNS-DISEASE; COLITIS RISK LOCI;
   ULCERATIVE-COLITIS; INFLUENCE RESPONSE; CHILDHOOD-ONSET; MEDICAL
   THERAPY; VARIANTS; POLYMORPHISMS; IRGM
AB Aim: To investigate the association between known inflammatory bowel disease (IBD)-associated genetic variants and development of paediatric IBD, and specific clinical sub-phenotypes.
   Material and methods: In this case-control study we included IBD patients <18 years of age at diagnosis from the Danish National Patient Registry and healthy children <18 years of age were randomly selected from the Danish Central Office of Civil Registration. The latter had filled out a questionnaire regarding health status, and DNA was obtained from blood samples and the buccal mucosa. Patient files were retrieved and clinical information was extracted. DNA was obtained from Guthrie cards from the Danish National Neonatal Screening Biobank (PKU-biobanken) at Statens Serum Institut and from blood samples.
   Results: A total of 588 IBD patients (244 Crohn's disease (CD), 318 ulcerative colitis (UC) and 26 IBD-unclassified (IBDU)) and 543 healthy controls were included. We found an association between CD and rs22411880 (ATG16L1, odds ratio (OR) = 1.7 [1.1-1.7], p = 0.003), rs5743289 (NOD2, OR = 1.4 [1.1-1.9], p = 0.009) and the paediatric specific rs1250550 (ZMIZ1, OR = 0.7 [0.5-0.9], p = 0.01). None of the investigated 41 SNPs were associated with disease localisation, medical treatment or surgery after correcting for multiple analyses.
   Conclusion: We found an association between CD and three previously published genetic variants and replicated the association with the paediatric specific ZMIZ1 gene. No Bonferroni corrected significant genotype-phenotype associations were found. For future studies aimed at finding predictors for disease course in (paediatric) IBD, it will be worthwhile to include a combination of genetic, clinical and serological markers. (C) 2013 European Crohn's and Colitis Organisation. Published by Elsevier B.V. All rights reserved.
C1 [Jakobsen, C.; Paerregaard, A.; Wewer, V.] Hvidovre Univ Hosp, Dept Paediat, Copenhagen, Denmark.
   [Cleynen, I.] Katholieke Univ Leuven, Dept Clin & Expt Med, Leuven, Belgium.
   [Andersen, P. S.] State Serum Inst, Dept Microbiol & Infect Control, Copenhagen, Denmark.
   [Vermeire, S.] Univ Hosp Leuven, Dept Gastroenterol, Leuven, Belgium.
   [Munkholm, P.] Herlev Univ Hosp, Med Sect, Dept Gastroenterol, Copenhagen, Denmark.
C3 University of Copenhagen; KU Leuven; Statens Serum Institut; KU Leuven;
   University Hospital Leuven; University of Copenhagen; Herlev & Gentofte
   Hospital
RP Jakobsen, C (通讯作者)，Hvidovre Univ Hosp, Dept Paediat, Kettegaard Alle 30, DK-2650 Hvidovre, Denmark.
EM Christian.jakobsen.03@regionh.dk
RI Andersen, Paal S/H-2087-2015; Munkholm, Pia/ABD-2432-2021
OI Andersen, Paal S/0000-0001-5656-0427; Vermeire,
   Severine/0000-0001-9942-3019
FU European Crohn's and Colitis Organisation (ECCO); Copenhagen University;
   Augustinus Foundation; Ville Heise Foundation; Sigrid Morans Foundation;
   Vibeke Binder and Povl Riis Foundation
FX We would like to thank the following organizations for their generous
   financial support: the European Crohn's and Colitis Organisation (ECCO),
   Copenhagen University, the Augustinus Foundation, the Ville Heise
   Foundation, the Sigrid Morans Foundation and the Vibeke Binder and Povl
   Riis Foundation.
CR Abreu MT, 2002, GASTROENTEROLOGY, V123, P679, DOI 10.1053/gast.2002.35393
   Amre DK, 2010, ALIMENT PHARM THER, V31, P1186, DOI 10.1111/j.1365-2036.2010.04294.x
   Amre DK, 2012, INFLAMM BOWEL DIS, V18, P529, DOI 10.1002/ibd.21708
   Amre DK, 2010, HUM GENET, V128, P131, DOI 10.1007/s00439-010-0835-2
   Amre DK, 2009, INFLAMM BOWEL DIS, V15, P501, DOI 10.1002/ibd.20785
   Andersen E, 1982, Ugeskr Laeger, V144, P1760
   Anderson CA, 2011, NAT GENET, V43, P246, DOI 10.1038/ng.764
   Anderson CA, 2009, GASTROENTEROLOGY, V136, P523, DOI 10.1053/j.gastro.2008.10.032
   Asano K, 2009, NAT GENET, V41, P1325, DOI 10.1038/ng.482
   Babusukumar U, 2006, AM J GASTROENTEROL, V101, P1354, DOI 10.1111/j.1572-0241.2006.00564.x
   Barrett JC, 2008, NAT GENET, V40, P955, DOI 10.1038/ng.175
   Barrett JC, 2009, NAT GENET, V41, P1330, DOI 10.1038/ng.483
   Brand S, 2005, INFLAMM BOWEL DIS, V11, P645, DOI 10.1097/01.MIB.0000168372.94907.d2
   Browning BL, 2007, INFLAMM BOWEL DIS, V13, P1069, DOI 10.1002/ibd.20157
   Burton PR, 2007, NATURE, V447, P661, DOI 10.1038/nature05911
   Cucchiara S, 2007, WORLD J GASTROENTERO, V13, P1221, DOI 10.3748/wjg.v13.i8.1221
   Cucchiara S, 2007, J PEDIATR GASTR NUTR, V44, P171, DOI 10.1097/MPG.0b013e31802c41f3
   de Ridder L, 2007, INFLAMM BOWEL DIS, V13, P1083, DOI 10.1002/ibd.20171
   Duerr RH, 2006, SCIENCE, V314, P1461, DOI 10.1126/science.1135245
   Duraes C, 2013, INFLAMM BOWEL DIS, V19, P230, DOI 10.1002/ibd.23007
   Essers JB, 2009, INFLAMM BOWEL DIS, V15, P1508, DOI 10.1002/ibd.20922
   Fischer S, 2007, SCAND J GASTROENTERO, V42, P726, DOI 10.1080/00365520601101559
   Franke A, 2007, PLOS ONE, V2, DOI 10.1371/journal.pone.0000691
   Franke A, 2010, NAT GENET, V42, P1118, DOI 10.1038/ng.717
   Franke A, 2010, NAT GENET, V42, P292, DOI 10.1038/ng.553
   Hampe J, 2007, NAT GENET, V39, P207, DOI 10.1038/ng1954
   Henckaerts L, 2009, CLIN GASTROENTEROL H, V7, P972, DOI 10.1016/j.cgh.2009.05.001
   Ho GT, 2006, HUM MOL GENET, V15, P797, DOI 10.1093/hmg/ddi494
   Hollis-Moffatt JE, 2010, AM J GASTROENTEROL, V105, P1204, DOI 10.1038/ajg.2010.34
   Hradsky O, 2011, INFLAMM BOWEL DIS, V17, P1523, DOI 10.1002/ibd.21532
   Hugot JP, 2001, NATURE, V411, P599, DOI 10.1038/35079107
   Ideström M, 2005, J PEDIATR GASTR NUTR, V40, P456, DOI 10.1097/01.MPG.0000150423.38210.2E
   Imielinski M, 2009, NAT GENET, V41, P1335, DOI 10.1038/ng.489
   Jakobsen C, 2013, J CROHNS COLITIS, V7, P79, DOI 10.1016/j.crohns.2012.05.024
   Jostins L, 2012, NATURE, V491, P119, DOI 10.1038/nature11582
   Kaser A, 2008, CELL, V134, P743, DOI 10.1016/j.cell.2008.07.021
   Kugathasan S, 2008, NAT GENET, V40, P1211, DOI 10.1038/ng.203
   Latiano A, 2008, ALIMENT PHARM THER, V27, P241, DOI 10.1111/j.1365-2036.2007.03551.x
   Latiano A, 2009, AM J GASTROENTEROL, V104, P110, DOI 10.1038/ajg.2008.3
   Levine A, 2011, INFLAMM BOWEL DIS, V17, P1314, DOI 10.1002/ibd.21493
   Libioulle C, 2007, PLOS GENET, V3, DOI 10.1371/journal.pgen.0030058
   Lichtenstein GR, 2011, INFLAMM BOWEL DIS, V17, P2488, DOI 10.1002/ibd.21661
   Low JH, 2004, INFLAMM BOWEL DIS, V10, P173, DOI 10.1097/00054725-200405000-00001
   McGovern DPB, 2010, NAT GENET, V42, P332, DOI 10.1038/ng.549
   McGovern DPB, 2009, INFLAMM BOWEL DIS, V15, P75, DOI 10.1002/ibd.20611
   McGovern DPB, 2005, HUM MOL GENET, V14, P1245, DOI 10.1093/hmg/ddi135
   Meggyesi N, 2010, WORLD J GASTROENTERO, V16, P5233, DOI 10.3748/wjg.v16.i41.5233
   Niess JH, 2012, DIGEST DIS SCI, V57, P879, DOI 10.1007/s10620-011-1977-3
   Nunes T, 2011, WORLD J GASTROENTERO, V17, P2715, DOI 10.3748/wjg.v17.i22.2715
   Nysom Karsten, 2002, Ugeskr Laeger, V164, P5773
   Parkes M, 2007, NAT GENET, V39, P830, DOI 10.1038/ng2061
   Rioux JD, 2007, NAT GENET, V39, P596, DOI 10.1038/ng2032
   Roberts RL, 2008, GENES IMMUN, V9, P561, DOI 10.1038/gene.2008.49
   Russell RK, 2005, INFLAMM BOWEL DIS, V11, P955, DOI 10.1097/01.MIB.0000183423.38037.f3
   Sehgal R, 2012, DIS COLON RECTUM, V55, P115, DOI 10.1097/DCR.0b013e31823ccea8
   Silverberg MS, 2005, CAN J GASTROENTEROL, V19, p5A, DOI 10.1155/2005/269076
   Skieceviciene J, 2013, INFLAMM BOWEL DIS, V19, P2349, DOI 10.1097/MIB.0b013e3182a3eaeb
   Sun LP, 2003, J PEDIATR GASTR NUTR, V37, P492, DOI 10.1097/00005176-200310000-00017
   Thiébaut R, 2009, AM J GASTROENTEROL, V104, P384, DOI 10.1038/ajg.2008.36
   Tomer G, 2003, AM J GASTROENTEROL, V98, P2479, DOI 10.1016/S0002-9270(03)01706-4
   Van Bodegraven AA, 2006, GASTROENTEROLOGY, V131, P1768, DOI 10.1053/j.gastro.2006.09.011
   Van Limbergen J, 2008, INFLAMM BOWEL DIS, V14, P338, DOI 10.1002/ibd.20340
   Van Limbergen J, 2007, HUM MOL GENET, V16, P2175, DOI 10.1093/hmg/ddm169
   Vermeire S, 2002, GASTROENTEROLOGY, V123, P106, DOI 10.1053/gast.2002.34172
   Vermeire S, 2011, BEST PRACT RES CL GA, V25, pS8, DOI 10.1016/S1521-6918(11)70004-X
   Vind I, 2005, DIGESTION, V72, P156, DOI 10.1159/000088371
   Wagner J, 2010, PLOS ONE, V5, DOI 10.1371/journal.pone.0015376
   Weiss B, 2010, DIGEST DIS SCI, V55, P1674, DOI 10.1007/s10620-009-0936-8
   Yamazaki K, 2005, HUM MOL GENET, V14, P3499, DOI 10.1093/hmg/ddi379
   Yang SK, 2008, AM J GASTROENTEROL, V103, P1437, DOI 10.1111/j.1572-0241.2007.01752.x
   Zhernakova A, 2008, AM J HUM GENET, V82, P1202, DOI 10.1016/j.ajhg.2008.03.016
NR 71
TC 23
Z9 24
U1 0
U2 7
PU OXFORD UNIV PRESS
PI OXFORD
PA GREAT CLARENDON ST, OXFORD OX2 6DP, ENGLAND
SN 1873-9946
EI 1876-4479
J9 J CROHNS COLITIS
JI J. Crohns Colitis
PD JUL 1
PY 2014
VL 8
IS 7
BP 678
EP 685
DI 10.1016/j.crohns.2013.12.010
PG 8
WC Gastroenterology & Hepatology
WE Science Citation Index Expanded (SCI-EXPANDED)
SC Gastroenterology & Hepatology
GA AJ7HL
UT WOS:000337867700015
PM 24394805
OA Bronze
DA 2024-01-22
ER

PT J
AU do Carmo, AM
   Santos, FM
   Ortiz-Agostinho, CL
   Nishitokukado, I
   Frota, CS
   Gomes, FU
   Leite, AZD
   Pannuti, CS
   Boas, LSV
   Teixeira, MG
   Sipahi, AM
AF do Carmo, Alexandre Medeiros
   Santos, Fabiana Maria
   Ortiz-Agostinho, Carmen Lucia
   Nishitokukado, Ieda
   Frota, Cintia S.
   Gomes, Flavia Ubeda
   de Arruda Leite, Andre Zonetti
   Pannuti, Claudio Sergio
   Vilas Boas, Lucy Santos
   Teixeira, Magaly Gemio
   Sipahi, Aytan Miranda
TI Cytomegalovirus Infection in Inflammatory Bowel Disease Is Not
   Associated with Worsening of Intestinal Inflammatory Activity
SO PLOS ONE
LA English
DT Article
ID ULCERATIVE-COLITIS PATIENTS; CROHNS-DISEASE; FECAL CALPROTECTIN;
   PREVALENCE; THERAPY
AB Background: Cytomegalovirus is highly prevalent virus and usually occurs in immunocompromised patients. The pathophysiology and treatment of inflammatory bowel disease often induce a state of immunosuppression. Because this, there are still doubts and controversies about the relationship between inflammatory bowel disease and cytomegalovirus.
   Aim: Evaluate the frequency of cytomegalovirus in patients with inflammatory bowel disease and identify correlations.
   Methods: Patients with inflammatory bowel disease underwent an interview, review of records and collection of blood and fecal samples. The search for cytomegalovirus was performed by IgG and IgM blood serology, by real-time PCR in the blood and by qualitative PCR in feces. Results were correlated with red blood cell levels, C-reactive protein levels, erythrocyte sedimentation rates and fecal calprotectin levels for each patient.
   Results: Among the 400 eligible patients, 249 had Crohn's disease, and 151 had ulcerative colitis. In the group of Crohn's disease, 67 of the patients had moderate or severe disease, but 126 patients presented with active disease, based on the evaluation of the fecal calprotectin. In patients with ulcerative colitis, only 21 patients had moderate disease, but 76 patients presented with active disease, based on the evaluation of the fecal calprotectin. A large majority of patients had positive CMV IgG. Overall, 10 patients had positive CMV IgM, and 9 patients had a positive qualitative detection of CMV DNA by PCR in the feces. All 400 patients returned negative results after the quantitative detection of CMV DNA in blood by real-time PCR. Analyzing the 19 patients with active infections, we only found that such an association occurred with the use of combined therapy (anti-TNF-alpha + azathioprine)
   Conclusion: The findings show that latent cytomegalovirus infections are frequent and active cytomegalovirus infection is rare. We did not find any association between an active infection of CMV and inflammatory bowel disease activity.
C1 [do Carmo, Alexandre Medeiros; Santos, Fabiana Maria; Ortiz-Agostinho, Carmen Lucia; Nishitokukado, Ieda; Frota, Cintia S.; Gomes, Flavia Ubeda; de Arruda Leite, Andre Zonetti; Sipahi, Aytan Miranda] Univ Sao Paulo, Fac Med, Hosp Clin, Dept Gastroenterol, Sao Paulo, Brazil.
   [Pannuti, Claudio Sergio] Univ Sao Paulo, Fac Med, Inst Trop Med, Sao Paulo, Brazil.
   [Pannuti, Claudio Sergio] Univ Sao Paulo, Fac Med, Dept Doencas Infecciosas & Parasitarias LIM HC, Sao Paulo, Brazil.
   [Vilas Boas, Lucy Santos] Univ Sao Paulo, Fac Med LIM HC, Inst Trop Med, Sao Paulo, Brazil.
   [Vilas Boas, Lucy Santos] Univ Sao Paulo, Fac Med LIM HC, Hosp Clin, Sao Paulo, Brazil.
   [Teixeira, Magaly Gemio] Univ Sao Paulo, Fac Med, Hosp Clin, Serv Cirurgia Colon Reto & Anus,Dept Cirurgia, Sao Paulo, Brazil.
C3 Universidade de Sao Paulo; Universidade de Sao Paulo; Universidade de
   Sao Paulo; Universidade de Sao Paulo; Universidade de Sao Paulo;
   Universidade de Sao Paulo
RP do Carmo, AM (通讯作者)，Univ Sao Paulo, Fac Med, Hosp Clin, Dept Gastroenterol, LIM 07, Sao Paulo, Brazil.
EM amccirurgia@gmail.com
RI Sipahi, Aytan Miranda/O-7768-2019; de Arruda Leite, André
   Zonetti/W-5660-2019; Pannuti, Claudio S./B-7649-2012; de Arruda Leite,
   André Z A Zonetti/G-1341-2014
OI Sipahi, Aytan Miranda/0000-0002-9686-1627; de Arruda Leite, André
   Zonetti/0000-0002-6494-8234; de Arruda Leite, André Z A
   Zonetti/0000-0002-6494-8234; Maria dos Santos,
   Fabiana/0000-0003-1785-7388
FU FAPESP [2010/18275-8]
FX This project received funding from FAPESP helping to buy products to
   experiments (project 2010/18275-8, http://www.fapesp.br/). The funders
   had no role in study design, data collection and analysis, decision to
   publish, or preparation of the manuscript.
CR Bankier A T, 1991, DNA Seq, V2, P1, DOI 10.3109/10425179109008433
   BEST WR, 1976, GASTROENTEROLOGY, V70, P439
   Boom R, 2000, J VIROL METHODS, V84, P1, DOI 10.1016/S0166-0934(99)00127-5
   CHOU SW, 1991, J INFECT DIS, V163, P1229, DOI 10.1093/infdis/163.6.1229
   Criscuoli V, 2004, DIGEST LIVER DIS, V36, P818, DOI 10.1016/j.dld.2004.05.013
   Criscuoli V, 2006, WORLD J GASTROENTERO, V12, P4813
   Denis MA, 2007, INFLAMM BOWEL DIS, V13, P1100, DOI 10.1002/ibd.20178
   Dimitroulia E, 2006, INFLAMM BOWEL DIS, V12, P879, DOI 10.1097/01.mib.0000231576.11678.57
   Doménech E, 2008, INFLAMM BOWEL DIS, V14, P1373, DOI 10.1002/ibd.20498
   Gisbert JP, 2009, DIGEST LIVER DIS, V41, P56, DOI 10.1016/j.dld.2008.05.008
   GOODGAME RW, 1993, ANN INTERN MED, V119, P924, DOI 10.7326/0003-4819-119-9-199311010-00010
   Helbling D, 2002, EUR J GASTROEN HEPAT, V14, P1393, DOI 10.1097/00042737-200212000-00018
   Kambham N, 2004, AM J SURG PATHOL, V28, P365, DOI 10.1097/00000478-200403000-00009
   Kandiel A, 2006, AM J GASTROENTEROL, V101, P2857, DOI 10.1111/j.1572-0241.2006.00869.x
   Kim JJ, 2010, DIGEST DIS SCI, V55, P1059, DOI 10.1007/s10620-010-1126-4
   Kishore J, 2004, J MED MICROBIOL, V53, P1155, DOI 10.1099/jmm.0.45629-0
   Konikoff MR, 2006, INFLAMM BOWEL DIS, V12, P524, DOI 10.1097/00054725-200606000-00013
   Lakatos PL, 2009, DIGEST DIS, V27, P215, DOI 10.1159/000228553
   Lawlor G, 2010, INFLAMM BOWEL DIS
   Lévêque N, 2010, J MED VIROL, V82, P1694, DOI 10.1002/jmv.21877
   Maconi G, 2005, DIGEST LIVER DIS, V37, P418, DOI 10.1016/j.dld.2005.01.011
   Maher MM, 2009, DIGEST DIS SCI, V54, P2456, DOI 10.1007/s10620-008-0639-6
   Matsuoka K, 2007, AM J GASTROENTEROL, V102, P331, DOI 10.1111/j.1572-0241.2006.00989.x
   Onyeagocha C, 2009, AM J PATHOL, V175, P2034, DOI 10.2353/ajpath.2009.090471
   ORVAR K, 1993, DIGEST DIS SCI, V38, P2307, DOI 10.1007/BF01299914
   PANNUTI CS, 1985, REV I MED TROP, V27, P105, DOI 10.1590/S0036-46651985000200010
   Papadakis KA, 2001, AM J GASTROENTEROL, V96, P2137, DOI 10.1111/j.1572-0241.2001.03949.x
   Pickering O, 2009, PEDIATR INFECT DIS J, V28, P556, DOI 10.1097/INF.0b013e3181a39571
   Pillet S, 2012, DIGEST LIVER DIS, V44, P541, DOI 10.1016/j.dld.2012.03.018
   Rowshani AT, 2005, TRANSPLANTATION, V79, P381, DOI 10.1097/01.TP.0000148239.00384.F0
   Staras SAS, 2006, CLIN INFECT DIS, V43, P1143, DOI 10.1086/508173
   Suassuna J H, 1995, Rev Soc Bras Med Trop, V28, P105, DOI 10.1590/S0037-86821995000200003
   TRUELOVE SC, 1955, BRIT MED J, V2, P1041, DOI 10.1136/bmj.2.4947.1041
   Vieira Andrea, 2009, BMC Res Notes, V2, P221, DOI 10.1186/1756-0500-2-221
   Vilela EG, 2012, WORLD J GASTROENTERO, V18, P872, DOI 10.3748/wjg.v18.i9.872
NR 35
TC 17
Z9 18
U1 0
U2 8
PU PUBLIC LIBRARY SCIENCE
PI SAN FRANCISCO
PA 1160 BATTERY STREET, STE 100, SAN FRANCISCO, CA 94111 USA
SN 1932-6203
J9 PLOS ONE
JI PLoS One
PD NOV 11
PY 2014
VL 9
IS 11
AR e111574
DI 10.1371/journal.pone.0111574
PG 8
WC Multidisciplinary Sciences
WE Science Citation Index Expanded (SCI-EXPANDED)
SC Science & Technology - Other Topics
GA AT9MC
UT WOS:000345250400022
PM 25387236
OA Green Published, gold
DA 2024-01-22
ER

PT J
AU Sidoroff, M
   Kolho, KL
AF Sidoroff, Marianne
   Kolho, Kaija-Leena
TI Screening for adrenal suppression in children with inflammatory bowel
   disease discontinuing glucocorticoid therapy
SO BMC GASTROENTEROLOGY
LA English
DT Article
DE Adverse effects; Crohn's disease; Paediatrics; Steroids; Ulcerative
   colitis
ID CROHNS-DISEASE; PREDNISOLONE; SENSITIVITY; BUDESONIDE; MANAGEMENT;
   HEALTH
AB Background: Pharmacological doses of corticoids may result in adrenal suppression but with individual sensitivity. In paediatric inflammatory bowel disease (IBD), glucocorticoids are needed in the majority of the patients but there are less studies related to tapering off the drugs. The objective of this study was to estimate the frequency of adrenal insufficiency in children with IBD that were at the end of their systemic glucocorticoid therapy course.
   Methods: The study was a retrospective case series of 59 consecutive paediatric IBD patients (median age 14.1 years; Crohn's disease n = 22, ulcerative colitis n = 26, unclassified colitis n = 11) that were on oral prednisolone therapy about to be discontinued. The study patients were treated in a tertiary university hospital setting. Serum morning cortisol was measured with Immulite 2000 cortisol kit. Values < 20 nmol/l are undetectable and indicate adrenal suppression, values > 69 nmol/l are considered to represent normal basal secretion.
   Results: The morning cortisol was below the reference range in 20% of the patients and undetectable in 10%. Low cortisol levels associated with higher daily glucocorticoid doses (median 7.2 mg/m(2) vs. 3.0 mg/m(2) in patients with normal cortisol levels, p < 0.05) and with the long duration of the treatment (median 11 months vs. 4 months, p < 0.05). Patients with undetectable cortisol levels recovered within few weeks (median 5.6 weeks).
   Conclusions: In paediatric IBD prolonged courses of glucocorticoids are frequent due to the steroid-dependent nature of the disease in a considerable proportion of patients. Adrenal suppression may occur in at least one fifth of the patients despite slowly tapering off the glucocorticoids. Notably, this is based on a set of serum cortisol measurements by request of experienced clinicians. All paediatric IBD patients receiving conventional doses of oral glucocorticoids should be subjected to screening for adrenal suppression when anticipated discontinuation of the drug.
C1 [Kolho, Kaija-Leena] Univ Helsinki, Childrens Hosp, FI-00029 Helsinki, Finland.
   Univ Helsinki, Cent Hosp, FI-00029 Helsinki, Finland.
C3 University of Helsinki; University of Helsinki; Helsinki University
   Central Hospital
RP Kolho, KL (通讯作者)，Univ Helsinki, Childrens Hosp, FI-00029 Helsinki, Finland.
EM kaija-leena.kolho@helsinki.fi
FU Finnish Pediatric Research Foundation; Helsinki University Central
   Hospital Research Fund; Sigrid Juselius Foundation
FX The study was funded by The Finnish Pediatric Research Foundation, the
   Helsinki University Central Hospital Research Fund and the Sigrid
   Juselius Foundation.
CR Ahmet A, 2011, ALLERGY ASTHMA CL IM, V7, DOI [10.1186/1710-1492-7-13, 10.1186/1710-1492-7-S1-S2]
   Benchimol EI, 2011, INFLAMM BOWEL DIS, V17, P423, DOI 10.1002/ibd.21349
   Chouraki V, 2011, ALIMENT PHARM THER, V33, P1133, DOI 10.1111/j.1365-2036.2011.04628.x
   Desramé J, 2002, AM J GASTROENTEROL, V97, P1785
   Escher JC, 2004, EUR J GASTROEN HEPAT, V16, P47, DOI 10.1097/00042737-200401000-00008
   Krasner AS, 1999, JAMA-J AM MED ASSOC, V282, P671, DOI 10.1001/jama.282.7.671
   Lehtinen P, 2011, INFLAMM BOWEL DIS, V17, P1778, DOI 10.1002/ibd.21550
   Levine A, 2013, J PEDIAT GASTROENTER
   Miller WL, 2008, PEDIAT ENDOCRINOLOGY, P444
   Molodecky NA, 2012, GASTROENTEROLOGY, V142, P46, DOI 10.1053/j.gastro.2011.10.001
   Quax RA, 2013, NAT REV ENDOCRINOL, V9, P670, DOI 10.1038/nrendo.2013.183
   RUTGEERTS P, 1994, NEW ENGL J MED, V331, P842, DOI 10.1056/NEJM199409293311304
   Schmidt IL, 2003, J CLIN ENDOCR METAB, V88, P4193, DOI 10.1210/jc.2002-021897
   Shulman DI, 2007, PEDIATRICS, V119, pE484, DOI 10.1542/peds.2006-1612
   Sidoroff M, 2012, ANN MED, V44, P578, DOI 10.3109/07853890.2011.590521
   Tung J, 2006, INFLAMM BOWEL DIS, V12, P1093, DOI 10.1097/01.mib.0000235835.32176.85
   Turner D, 2012, J PEDIATR GASTR NUTR, V55, P340, DOI 10.1097/MPG.0b013e3182662233
   Turunen P, 2009, INFLAMM BOWEL DIS, V15, P56, DOI 10.1002/ibd.20558
   Vernier-Massouille G, 2008, GASTROENTEROLOGY, V135, P1106, DOI 10.1053/j.gastro.2008.06.079
   Vihinen MK, 2008, J CLIN GASTROENTEROL, V42, P1017, DOI 10.1097/MCG.0b013e3180ca9585
   Virta Lauri J, 2012, ISRN Gastroenterol, V2012, P462642, DOI 10.5402/2012/462642
   Wilson D, 2010, J PEDIAT GASTROENTER, V50, P14
NR 22
TC 15
Z9 15
U1 0
U2 3
PU BMC
PI LONDON
PA CAMPUS, 4 CRINAN ST, LONDON N1 9XW, ENGLAND
EI 1471-230X
J9 BMC GASTROENTEROL
JI BMC Gastroenterol.
PD MAR 24
PY 2014
VL 14
AR 51
DI 10.1186/1471-230X-14-51
PG 5
WC Gastroenterology & Hepatology
WE Science Citation Index Expanded (SCI-EXPANDED)
SC Gastroenterology & Hepatology
GA AD6WE
UT WOS:000333401100001
PM 24661924
OA gold, Green Published
DA 2024-01-22
ER

PT J
AU Kip, KE
   Swoger, JM
   Grandinetti, LM
   Barrie, AM
   Greer, JB
   Regueiro, MD
AF Kip, Kevin E.
   Swoger, Jason M.
   Grandinetti, Lisa M.
   Barrie, Arthur M., III
   Greer, Julia B.
   Regueiro, Miguel D.
TI Tumor Necrosis Factor α Antagonist-associated Psoriasis in Inflammatory
   Diseases: An Analysis of the FDA Adverse Event Reporting System
SO INFLAMMATORY BOWEL DISEASES
LA English
DT Article
DE Crohn's disease; TNF- antagonists; psoriasis; adverse events; infliximab
ID CROHNS-DISEASE; PUBLIC VERSION; BOWEL-DISEASE; HYPERSENSITIVITY
   REACTIONS; CLINICAL-OBSERVATIONS; THERAPEUTIC TARGET; CERTOLIZUMAB
   PEGOL; ULCERATIVE-COLITIS; INTERFERON-ALPHA; AERS
AB Background:Crohn's disease (CD) is a chronic inflammatory, relapsing, and progressive condition that leads to bowel damage and subsequent stricturing or penetrating complications. Tumor necrosis factor (TNF) antagonists (e.g., infliximab) can achieve sustained remission in CD. However, a paradox exists as to whether use of these medications, which effectively treat psoriasis, also confer risk of developing psoriasiform lesions.Methods:Data from the Food and Drug Administration Adverse Event Reporting System (2004-2011) were analyzed. Adverse event reports for the TNF- antagonists infliximab, adalimumab, and certolizumab were reviewed. Primary control drugs examined included the non-CD drugs propranolol and lithium because of their recognized association with risk of psoriasis and the nonbiological CD drug mesalamine. Proportional reporting ratios for psoriasis adverse events were calculated for TNF- antagonists versus control drugs.Results:From more than 13 million reports in Adverse Event Reporting System, the biological group included 5432 reports with psoriasis listed (infliximab = 1789; adalimumab = 3475; and certolizumab = 168) compared with just 88 psoriasis reports for the control group (propranolol = 24; mesalamine = 24; and lithium = 40). Compared with control drugs, the psoriasis proportional reporting ratios for TNF- antagonists were as follows: infliximab (6.61), adalimumab (12.13), and certolizumab (5.43) (P < 0.0001). The aggregate class proportional reporting ratio for all TNF- antagonists versus control drugs was 9.24 (P < 0.0001). Similar results were observed when psoriasis reports were compared between TNF- antagonists and other drugs used to treat CD, including azathioprine, 6-mercaptopurine, methotrexate, corticosteroids, ciprofloxacin, and the antimalarial drug, hydroxychloroquine.Conclusions:Data from the Food and Drug Administration Adverse Event Reporting System suggest that TNF- antagonists used in the treatment of CD confer an increased risk of psoriasiform adverse events.
C1 [Kip, Kevin E.] Univ S Florida, Coll Nursing, Tampa, FL 33612 USA.
   [Swoger, Jason M.; Barrie, Arthur M., III; Greer, Julia B.; Regueiro, Miguel D.] Univ Pittsburgh, Sch Med, Dept Med, Div Gastroenterol Hepatol & Nutr, Pittsburgh, PA 15213 USA.
   [Swoger, Jason M.; Grandinetti, Lisa M.; Barrie, Arthur M., III; Regueiro, Miguel D.] Univ Pittsburgh, Med Ctr, Pittsburgh, PA USA.
   [Grandinetti, Lisa M.] Univ Pittsburgh, Sch Med, Dept Dermatol, Pittsburgh, PA 15261 USA.
C3 State University System of Florida; University of South Florida;
   Pennsylvania Commonwealth System of Higher Education (PCSHE); University
   of Pittsburgh; Pennsylvania Commonwealth System of Higher Education
   (PCSHE); University of Pittsburgh; Pennsylvania Commonwealth System of
   Higher Education (PCSHE); University of Pittsburgh
RP Kip, KE (通讯作者)，Univ S Florida, Coll Nursing, 12901 Bruce B Downs Blvd MDN,Room 2010, Tampa, FL 33612 USA.
EM kkip@health.usf.edu
RI Regueiro, Miguel/HPG-5624-2023; Barrie, Arthur/HLG-3638-2023; Kip,
   Kevin/HOH-9165-2023
OI Regueiro, Miguel/0000-0002-7681-8111; 
CR Ackermann C, 2007, EXPERT OPIN THER TAR, V11, P1369, DOI 10.1517/14728222.11.11.1369
   Aeberli D, 2005, RHEUMATOLOGY, V44, P172, DOI 10.1093/rheumatology/keh437
   Bate A, 2009, PHARMACOEPIDEM DR S, V18, P427, DOI 10.1002/pds.1742
   Behm BW, 2008, COCHRANE DB SYST REV, DOI 10.1002/14651858.CD006893
   Bernell O, 2000, ANN SURG, V231, P38, DOI 10.1097/00000658-200001000-00006
   Cohen AD, 2009, J EUR ACAD DERMATOL, V23, P561, DOI 10.1111/j.1468-3083.2008.03031.x
   Collamer AN, 2010, SEMIN ARTHRITIS RHEU, V40, P233, DOI 10.1016/j.semarthrit.2010.04.003
   Colombel JF, 2010, NEW ENGL J MED, V362, P1383, DOI 10.1056/NEJMoa0904492
   Colombel JF, 2007, GASTROENTEROLOGY, V132, P52, DOI 10.1053/j.gastro.2006.11.041
   Cosnes J, 2002, INFLAMM BOWEL DIS, V8, P244, DOI 10.1097/00054725-200207000-00002
   de Gannes GC, 2007, ARCH DERMATOL, V143, P223, DOI 10.1001/archderm.143.2.223
   Evans SJW, 2001, PHARMACOEPIDEM DR S, V10, P483, DOI 10.1002/pds.677
   Feagan BG, 2012, INFLAMM BOWEL DIS, V18, P152, DOI 10.1002/ibd.21870
   Glenn Candace J, 2011, Dermatol Online J, V17, P15
   Goiriz R, 2007, CLIN EXP DERMATOL, V32, P176, DOI 10.1111/j.1365-2230.2006.02315.x
   Hansen RA, 2007, CLIN GASTROENTEROL H, V5, P729, DOI 10.1016/j.cgh.2007.02.016
   Harrison MJ, 2009, ANN RHEUM DIS, V68, P209, DOI 10.1136/ard.2007.087288
   Hiremath G, 2011, J PEDIATR GASTR NUTR, V52, P230, DOI 10.1097/MPG.0b013e3181f3d9ab
   Jones SC, 2011, DRUG SAFETY, V34, P839, DOI 10.2165/11593110-000000000-00000
   Kadoyama K, 2012, INT J MED SCI, V9, P33, DOI 10.7150/ijms.9.33
   Kadoyama K, 2011, J EXP CLIN CANC RES, V30, DOI 10.1186/1756-9966-30-93
   Kamm MA, 2011, INFLAMM BOWEL DIS, V17, P2366, DOI 10.1002/ibd.21655
   KESSLER DA, 1993, JAMA-J AM MED ASSOC, V269, P2765, DOI 10.1001/jama.269.21.2765
   Klein RQ, 2010, ARCH DERMATOL, V146, P1055, DOI 10.1001/archdermatol.2010.225
   Laga AC, 2010, AM J DERMATOPATH, V32, P568, DOI 10.1097/DAD.0b013e3181cb3ff7
   Lowes MA, 2007, BMC DERMATOL, V7, DOI 10.1186/1471-5945-7-2
   Mease PJ, 2000, LANCET, V356, P385, DOI 10.1016/S0140-6736(00)02530-7
   Mohan N, 2004, J RHEUMATOL, V31, P1955
   Najarian DJ, 2003, J AM ACAD DERMATOL, V48, P805, DOI 10.1067/mjd.2003.540
   Nebeker JR, 2004, ANN INTERN MED, V140, P795, DOI 10.7326/0003-4819-140-10-200405180-00009
   Nestle FO, 2005, J EXP MED, V202, P135, DOI 10.1084/jem.20050500
   Panaccione R, 2008, ALIMENT PHARM THER, V28, P674, DOI 10.1111/j.1365-2036.2008.03753.x
   Rahier JF, 2010, CLIN GASTROENTEROL H, V8, P1048, DOI 10.1016/j.cgh.2010.07.022
   Raschi E, 2013, ACTA DIABETOL, V50, P569, DOI 10.1007/s00592-011-0340-7
   Riegert-Johnson DL, 2002, INFLAMM BOWEL DIS, V8, P186, DOI 10.1097/00054725-200205000-00005
   Rutgeerts P, 2007, GUT, V56, P453, DOI 10.1136/gut.2005.088732
   Sakaeda T, 2011, PLOS ONE, V6, DOI 10.1371/journal.pone.0028124
   Sakaeda T, 2011, INT J MED SCI, V8, P487, DOI 10.7150/ijms.8.487
   Sakaeda T, 2011, INT J MED SCI, V8, P332, DOI 10.7150/ijms.8.332
   Schreiber S, 2010, AM J GASTROENTEROL, V105, P1574, DOI 10.1038/ajg.2010.78
   Seneschal J, 2009, BRIT J DERMATOL, V161, P1081, DOI 10.1111/j.1365-2133.2009.09329.x
   Sfikakis PP, 2005, ARTHRITIS RHEUM-US, V52, P2513, DOI 10.1002/art.21233
   Solberg IC, 2007, CLIN GASTROENTEROL H, V5, P1430, DOI 10.1016/j.cgh.2007.09.002
   U.S. Department of Health and Human Services, ADV EV REP SYST AERS
   Weisman MH, 2002, J RHEUMATOL, V29, P33
   Wolf R, 1999, ADV EXP MED BIOL, V455, P221
   Wollina U, 2008, AM J CLIN DERMATOL, V9, P1, DOI 10.2165/00128071-200809010-00001
   YATES VM, 1982, BRIT J DERMATOL, V106, P323
NR 48
TC 25
Z9 26
U1 0
U2 9
PU LIPPINCOTT WILLIAMS & WILKINS
PI PHILADELPHIA
PA TWO COMMERCE SQ, 2001 MARKET ST, PHILADELPHIA, PA 19103 USA
SN 1078-0998
EI 1536-4844
J9 INFLAMM BOWEL DIS
JI Inflamm. Bowel Dis.
PD MAY
PY 2013
VL 19
IS 6
BP 1164
EP 1172
DI 10.1097/MIB.0b013e31828075bd
PG 9
WC Gastroenterology & Hepatology
WE Science Citation Index Expanded (SCI-EXPANDED)
SC Gastroenterology & Hepatology
GA 284WT
UT WOS:000329353200011
PM 23518804
OA Bronze
DA 2024-01-22
ER

PT J
AU Agus, A
   Richard, D
   Faïs, T
   Vazeille, E
   Chervy, M
   Bonnin, V
   Dalmasso, G
   Denizot, J
   Billard, E
   Bonnet, R
   Buisson, A
   Barnich, N
   Delmas, J
AF Agus, Allison
   Richard, Damien
   Fais, Tiphanie
   Vazeille, Emilie
   Chervy, Melissa
   Bonnin, Virginie
   Dalmasso, Guillaume
   Denizot, Jeremy
   Billard, Elisabeth
   Bonnet, Richard
   Buisson, Anthony
   Barnich, Nicolas
   Delmas, Julien
TI Propionate catabolism by CD-associated adherent-invasive <i>E. coli</i>
   counteracts its anti-inflammatory effect
SO GUT MICROBES
LA English
DT Article
DE Crohn's disease; adherent-invasive E. coli; propionate; methyl-citrate
   pathway; GPR43 agonist treatment
ID CHAIN FATTY-ACIDS; ESCHERICHIA-COLI; CROHNS-DISEASE; DIVERSION COLITIS;
   ILEAL MUCOSA; HIGH PREVALENCE; GUT MICROBIOTA; RECEPTORS;
   CHEMOATTRACTANT; RELEVANCE
AB Crohn's disease (CD) is a chronic and disabling inflammatory disorder of the gut that is profoundly influenced by intestinal microbiota composition, host genetics and environmental factors. Several groups worldwide have described an imbalance of the gut microbiome composition, called dysbiosis, in CD patients, with an increase in Proteobacteria and Bacteroidetes and a decrease in Firmicutes. A high prevalence of adherent-invasive Escherichia coli (AIEC) pathobionts has been identified in the intestinal mucosa of CD patients. A significant loss in the bacteria that produce short-chain fatty acids (SCFAs) with anti-inflammatory properties, such as propionate, is also a consequence of dysbiosis in CD patients. Here, the AIEC reference strain LF82 was able to degrade propionate in the gut, which was sufficient to counteract the anti-inflammatory effect of propionate both in in vitro models and in mice with DSS-induced colitis. The consumption of propionate by AIEC pathobionts leads to an increase in TNF-alpha production by macrophages upon infection through the bacterial methyl-citrate pathway. To induce the protective effects of SCFAs on the inflamed gut, we used a G-protein-coupled receptor 43 agonist (GPR43 agonist) that is not metabolizable by intestinal bacteria. Interestingly, this agonist showed anti-inflammatory properties and decreased the severity of colitis in AIEC-infected mice, as assessed by an improvement in the disease activity index (DAI) and a decrease in AIEC pathobiont encroachment. Taken together, these results highlight the effectiveness of GPR43 agonist treatment in the control of gut inflammation and improved our understanding of the ability of AIEC to modulate propionate availability to create an infectious niche to its advantage.
C1 [Agus, Allison; Fais, Tiphanie; Vazeille, Emilie; Chervy, Melissa; Bonnin, Virginie; Dalmasso, Guillaume; Denizot, Jeremy; Billard, Elisabeth; Bonnet, Richard; Buisson, Anthony; Barnich, Nicolas; Delmas, Julien] Univ Clermont Auvergne, Ctr Rech Nutr Humaine Auvergne, Inflammat & Susceptibilite Hote M2ISH, Inserm U1071,USCINRAE 2018,Microbes,Intestin, Clermont Ferrand, France.
   [Agus, Allison] Univ Paris Saclay, Micalis Inst, AgroparisTech, INRAE, Jouy En Josas, France.
   [Richard, Damien] Univ Hosp Clermont Ferrand, Dept Pharmacol, Clermont Ferrand, France.
   [Fais, Tiphanie; Bonnet, Richard; Delmas, Julien] Univ Hosp Clermont Ferrand, Dept Bacteriol, Clermont Ferrand, France.
   [Vazeille, Emilie; Buisson, Anthony] CHU Clermont Ferrand, 3iHP, Serv Hepatogastro Enterol, Clermont Ferrand, France.
   [Denizot, Jeremy; Billard, Elisabeth; Barnich, Nicolas] Univ Clermont Auvergne, Inst Univ Technol, Clermont Ferrand, France.
C3 Institut National de la Sante et de la Recherche Medicale (Inserm);
   Universite Clermont Auvergne (UCA); AgroParisTech; INRAE; Universite
   Paris Saclay; CHU Clermont Ferrand; CHU Clermont Ferrand; CHU Clermont
   Ferrand; Universite Clermont Auvergne (UCA)
RP Agus, A (通讯作者)，Univ Clermont Auvergne, Ctr Rech Nutr Humaine Auvergne, Inflammat & Susceptibilite Hote M2ISH, Inserm U1071,USCINRAE 2018,Microbes,Intestin, Clermont Ferrand, France.
EM allison.agus@inrae.fr; jdelmas@chu-clermontferrand.fr
OI BUISSON, Anthony/0000-0002-6347-409X; , Damien/0000-0002-0160-3781
FU Ministere de la Recherche et de la Technologie; Inserm [UMR 1071]; INRAe
   [USC-2018]; Region Auvergne Rhone Alpes; French government's IDEX-I-SITE
   initiative of the University of Clermont Auvergne [16-IDEX-0001 (CAP
   20-25)]; National Program "Microbiote" Inserm; Association Francois
   Aupetit (AFA)
FX This study was supported by the Ministere de la Recherche et de la
   Technologie; Inserm (UMR 1071); INRAe (USC-2018), Region Auvergne Rhone
   Alpes; the French government's IDEX-I-SITE initiative 16-IDEX-0001 (CAP
   20-25) of the University of Clermont Auvergne; the National Program
   "Microbiote" Inserm; and Association Francois Aupetit (AFA). The funders
   had no role in the study design, data collection and analysis, decision
   to publish or preparation of the manuscript. We thank Sylvine Batista
   for providing technical assistance.
CR Agus A, 2016, SCI REP-UK, V6, DOI 10.1038/srep19032
   Agus A, 2014, BIOMED RES INT, V2014, DOI 10.1155/2014/567929
   Ang ZW, 2016, FRONT IMMUNOL, V7, DOI 10.3389/fimmu.2016.00028
   Ang ZW, 2015, SCI REP-UK, V5, DOI 10.1038/srep08134
   Bajic D, 2020, J CROHNS COLITIS, V14, P1462, DOI 10.1093/ecco-jcc/jjaa065
   Baumgart M, 2007, ISME J, V1, P403, DOI 10.1038/ismej.2007.52
   Bolognini D, 2016, MOL PHARMACOL, V89, P388, DOI 10.1124/mol.115.102301
   Brief JW, 2000, GASTROENTEROLOGY, V118, pA580, DOI 10.1016/S0016-5085(00)84460-1
   Brown AJ, 2003, J BIOL CHEM, V278, P11312, DOI 10.1074/jbc.M211609200
   Cabré E, 2012, WORLD J GASTROENTERO, V18, P3814, DOI 10.3748/wjg.v18.i29.3814
   Carvalho FA, 2008, INFLAMM BOWEL DIS, V14, P1051, DOI 10.1002/ibd.20423
   Carvalho FA, 2009, J EXP MED, V206, P2179, DOI 10.1084/jem.20090741
   Chan CHF, 2004, MOL THER, V9, P775, DOI 10.1016/j.ymthe.2004.03.009
   D'Argenio G, 1999, ADV EXP MED BIOL, V472, P149
   Darfeuille-Michaud A, 1998, GASTROENTEROLOGY, V115, P1405, DOI 10.1016/S0016-5085(98)70019-8
   Darfeuille-Michaud A, 2004, GASTROENTEROLOGY, V127, P412, DOI 10.1053/j.gastro.2004.04.061
   Delmas J, 2019, SCI REP-UK, V9, DOI 10.1038/s41598-019-38628-1
   Drouet M, 2012, INFLAMM BOWEL DIS, V18, P1923, DOI 10.1002/ibd.22908
   Ferrer-Picón E, 2020, INFLAMM BOWEL DIS, V26, P43, DOI 10.1093/ibd/izz119
   Furusawa Y, 2013, NATURE, V504, P446, DOI 10.1038/nature12721
   García-Villalba R, 2012, J SEP SCI, V35, P1906, DOI 10.1002/jssc.201101121
   GUILLEMOT F, 1991, DIS COLON RECTUM, V34, P861, DOI 10.1007/BF02049697
   HARIG JM, 1989, NEW ENGL J MED, V320, P23, DOI 10.1056/NEJM198901053200105
   HILL MJ, 1995, EUR J CANCER PREV, V4, P353, DOI 10.1097/00008469-199510000-00004
   Hoving LR, 2018, METHODS MOL BIOL, V1730, P247, DOI 10.1007/978-1-4939-7592-1_17
   Huang N, 1997, ADV EXP MED BIOL, V427, P145
   Huda-Faujan N, 2010, Open Biochem J, V4, P53, DOI 10.2174/1874091X01004010053
   Kitamoto S, 2020, NAT MICROBIOL, V5, P116, DOI 10.1038/s41564-019-0591-6
   Kotlowski R, 2007, GUT, V56, P669, DOI 10.1136/gut.2006.099796
   Le Poul E, 2003, J BIOL CHEM, V278, P25481, DOI 10.1074/jbc.M301403200
   Lee YK, 2018, MSPHERE, V3, DOI 10.1128/mSphere.00587-18
   Liu TF, 2012, INFLAMMATION, V35, P1676, DOI 10.1007/s10753-012-9484-z
   Martin HM, 2004, GASTROENTEROLOGY, V127, P80, DOI 10.1053/j.gastro.2004.03.054
   Martinez-Medina Margarita, 2014, World J Gastrointest Pathophysiol, V5, P213, DOI 10.4291/wjgp.v5.i3.213
   Maslowski KM, 2009, NATURE, V461, P1282, DOI 10.1038/nature08530
   Meijer K, 2010, CURR OPIN CLIN NUTR, V13, P715, DOI 10.1097/MCO.0b013e32833eebe5
   Nilsson NE, 2003, BIOCHEM BIOPH RES CO, V303, P1047, DOI 10.1016/S0006-291X(03)00488-1
   Ormsby MJ, 2020, CELL REP, V30, P2297, DOI 10.1016/j.celrep.2020.01.078
   Ormsby MJ, 2019, EBIOMEDICINE, V43, P325, DOI 10.1016/j.ebiom.2019.03.071
   Palmela C, 2018, GUT, V67, P574, DOI 10.1136/gutjnl-2017-314903
   Venegas DP, 2019, FRONT IMMUNOL, V10, DOI 10.3389/fimmu.2019.00277
   Park J, 2016, PLOS ONE, V11, DOI 10.1371/journal.pone.0156334
   Round JL, 2009, NAT REV IMMUNOL, V9, P313, DOI 10.1038/nri2515
   Smith PM, 2013, SCIENCE, V341, P569, DOI 10.1126/science.1241165
   Svolos V, 2019, GASTROENTEROLOGY, V156, P1354, DOI 10.1053/j.gastro.2018.12.002
   Takaishi H, 2008, INT J MED MICROBIOL, V298, P463, DOI 10.1016/j.ijmm.2007.07.016
   Tan HZ, 2019, APPL MICROBIOL BIOT, V103, P2353, DOI 10.1007/s00253-019-09617-1
   Tedelind S, 2007, WORLD J GASTROENTERO, V13, P2826, DOI 10.3748/wjg.v13.i20.2826
   Tong LC, 2016, FRONT PHARMACOL, V7, DOI 10.3389/fphar.2016.00253
   Vinolo MAR, 2011, NUTRIENTS, V3, P858, DOI 10.3390/nu3100858
   Vinolo MAR, 2011, J NUTR BIOCHEM, V22, P849, DOI 10.1016/j.jnutbio.2010.07.009
   Yang G, 2018, FRONT IMMUNOL, V9, DOI 10.3389/fimmu.2018.01434
   Zhou YT, 2016, BIOMED RES INT-UK, V2016, DOI 10.1155/2016/5828959
NR 53
TC 14
Z9 15
U1 3
U2 17
PU TAYLOR & FRANCIS INC
PI PHILADELPHIA
PA 530 WALNUT STREET, STE 850, PHILADELPHIA, PA 19106 USA
SN 1949-0976
EI 1949-0984
J9 GUT MICROBES
JI Gut Microbes
PD JAN 1
PY 2021
VL 13
IS 1
DI 10.1080/19490976.2020.1839318
PG 18
WC Gastroenterology & Hepatology; Microbiology
WE Science Citation Index Expanded (SCI-EXPANDED)
SC Gastroenterology & Hepatology; Microbiology
GA WK6QE
UT WOS:000709848900001
PM 33769191
OA Green Published, gold
DA 2024-01-22
ER

PT J
AU Li, XL
   Wang, L
   Zhao, B
   Mei, D
   Jiang, JD
AF Li, Xiaolin
   Wang, Li
   Zhao, Bin
   Mei, Dan
   Jiang, Jiandong
TI Enteral nutrition bibliometry from 2010 to 2019
SO ASIA PACIFIC JOURNAL OF CLINICAL NUTRITION
LA English
DT Article
DE enteral nutrition; bibliometry; visualization analysis; developing
   trends; research hotspots
ID CRITICALLY-ILL PATIENTS; CARE MEDICINE SCCM; AMERICAN SOCIETY;
   NASOGASTRIC TUBE; ESPEN GUIDELINES; SUPPORT THERAPY; PATIENT SOCIETY;
   CROHNS-DISEASE; CORTICOSTEROIDS; COMPLICATIONS
AB Background and Objectives: This study aimed to describe and analyze the research outputs on enteral nutrition, which is the administration of food through the gastrointestinal tract for nutrition maintenance. Methods and Study Design: We searched the Web of Science Core Collection database for original publications on enteral nutrition research from 2010 to 2019. HistCite and VOSviewer software were used for analysis and visualization of the publication outputs, journals, institutions, keywords, cocitations, and collaborations among authors in different countries or regions. Results: A total of 963 relevant articles were included. The number of publications in 2010 and 2019 were 68 and 139, respectively. Nutrition in Clinical Practice and the Journal of Parenteral and Enteral Nutrition had the highest number of publications and cocitations (76, 7.89%; 2058), respectively. The United States and China were the top contributors, accounting for 24.1% and 22.3% of the total articles, respectively. Andrew S. Day and Stephen A. McClave were core researchers in this field. Primary authors collaborated closely. Enteral nutrition, parenteral nutrition, and support were the three most common keywords. The top 10 cocited references concerned administering early enteral nutrition therapy in acutely ill patients and patients with acute Crohn's disease. Crohn's disease, acute pancreatitis, upper gastrointestinal malignancy, and other surgical diseases were among the research hotspots. Conclusions: Our findings can help researchers identify notable research trends and clinically relevant articles. New catheterization technologies are a future research direction.
C1 [Li, Xiaolin; Zhao, Bin; Mei, Dan] Chinese Acad Med Sci, Peking Union Med Coll Hosp, Peking Union Med Coll, Dept Pharm, 1 Shuaifuyuan, Beijing 100730, Peoples R China.
   [Li, Xiaolin; Jiang, Jiandong] Chinese Acad Med Sci, Peking Union Med Coll, Inst Mat Med, State Key Lab Bioact Subst & Funct Nat Med, Beijing, Peoples R China.
   [Wang, Li] Peking Univ, Dept Pharm, Int Hosp, Beijing, Peoples R China.
C3 Chinese Academy of Medical Sciences - Peking Union Medical College;
   Peking Union Medical College Hospital; Peking Union Medical College;
   Chinese Academy of Medical Sciences - Peking Union Medical College;
   Institute of Materia Medica - CAMS; Peking Union Medical College; Peking
   University
RP Zhao, B (通讯作者)，Chinese Acad Med Sci, Peking Union Med Coll Hosp, Peking Union Med Coll, Dept Pharm, 1 Shuaifuyuan, Beijing 100730, Peoples R China.
EM zhaobin@pumch.cn
OI Wang, Li/0000-0002-6253-9453
CR Borrelli O, 2006, CLIN GASTROENTEROL H, V4, P744, DOI 10.1016/j.cgh.2006.03.010
   Bozzetti F, 2014, NUTRITION, V30, P1267, DOI 10.1016/j.nut.2014.03.002
   Dai YJ, 2016, ADV NUTR, V7, P279, DOI 10.3945/an.114.007427
   Di Caro S, 2019, NUTRIENTS, V11, DOI 10.3390/nu11092222
   Doig GS, 2009, INTENS CARE MED, V35, P2018, DOI 10.1007/s00134-009-1664-4
   Eisenberg Patti, 2002, Gastroenterol Nurs, V25, P95, DOI 10.1097/00001610-200205000-00003
   Friesecke S, 2014, NURS CRIT CARE, V19, P204, DOI 10.1111/nicc.12067
   Gao H, 2018, CHINESE MED J-PEKING, V131, P2968, DOI 10.4103/0366-6999.247215
   GAUDERER MWL, 1980, J PEDIATR SURG, V15, P872, DOI 10.1016/S0022-3468(80)80296-X
   Grigoras I, 2009, CRIT CARE, V13, pP140, DOI [10.1186/cc7304, DOI 10.1186/CC7304]
   Harkness L, 2002, J AM DIET ASSOC, V102, P399, DOI 10.1016/S0002-8223(02)90092-1
   Hayami H, 2008, CRIT CARE, V12, P142, DOI [10.1186/cc6363, DOI 10.1186/CC6363]
   Heuschkel RB, 2000, J PEDIATR GASTR NUTR, V31, P8, DOI 10.1097/00005176-200007000-00005
   Heyland DK, 2003, JPEN-PARENTER ENTER, V27, P355, DOI 10.1177/0148607103027005355
   Jo DH, 2011, J GASTRIC CANCER, V11, P101, DOI 10.5230/jgc.2011.11.2.101
   Jordan EA, 2020, NURS CRIT CARE, V25, P24, DOI 10.1111/nicc.12475
   Kreymann KG, 2006, CLIN NUTR, V25, P210, DOI 10.1016/j.clnu.2006.01.021
   Lee SH, 2014, MEDICINE, V93, DOI 10.1097/MD.0000000000000323
   Lei G, 2019, FORENSIC SCI INT, V295, P72, DOI 10.1016/j.forsciint.2018.12.002
   Li H, 2019, SAUDI J GASTROENTERO, V25, P362, DOI 10.4103/sjg.SJG_550_18
   Liang YD, 2017, J PAIN RES, V10, P951, DOI 10.2147/JPR.S132808
   Löser C, 2005, CLIN NUTR, V24, P848, DOI 10.1016/j.clnu.2005.06.013
   Marik PE, 2001, CRIT CARE MED, V29, P2264, DOI 10.1097/00003246-200112000-00005
   McClave SA, 2016, JPEN-PARENTER ENTER, V40, P159, DOI [10.1177/0148607115621863, 10.1097/CCM.0000000000001525]
   McClave SA, 2009, JPEN-PARENTER ENTER, V33, P277, DOI 10.1177/0148607109335234
   MOORE FA, 1992, ANN SURG, V216, P172, DOI 10.1097/00000658-199208000-00008
   Pancorbo-Hidalgo PL, 2001, J CLIN NURS, V10, P482, DOI 10.1046/j.1365-2702.2001.00498.x
   Qiu CF, 2017, JPEN-PARENTER ENTER, V41, P785, DOI 10.1177/0148607115601858
   Quilliot D, 2014, JPEN-PARENTER ENTER, V38, P895, DOI 10.1177/0148607113502544
   Ramin S, 2016, INT J OPHTHALMOL-CHI, V9, P1329, DOI 10.18240/ijo.2016.09.17
   Stogbauer R, 2000, CRIT CARE, V3, pP193, DOI [10.1186/cc566, DOI 10.1186/CC566]
   Sun J, 2018, INT ORTHOP, V42, P461, DOI 10.1007/s00264-018-3828-8
   van Eck NJ, 2010, SCIENTOMETRICS, V84, P523, DOI 10.1007/s11192-009-0146-3
   Wanden-Berghe C, 2017, NUTR HOSP, V34, P15, DOI 10.20960/nh.970
   Ye P, 2016, J THORAC DIS, V8, P537, DOI 10.21037/jtd.2016.02.71
   Zachos M, 2007, COCHRANE DB SYST REV, DOI 10.1002/14651858.CD000542.pub2
   Ziemba KJ, 2019, NUTR CLIN PRACT, V34, P916, DOI 10.1002/ncp.10272
NR 37
TC 4
Z9 4
U1 0
U2 11
PU H E C PRESS, HEALTHY EATING CLUB PTY LTD
PI MCKINNON
PA PO BOX 4121, MCKINNON, VIC 3204, AUSTRALIA
SN 0964-7058
EI 1440-6047
J9 ASIA PAC J CLIN NUTR
JI Asia Pac. J. Clin. Nutr.
PD DEC
PY 2020
VL 29
IS 4
BP 681
EP 689
DI 10.6133/apjcn.202012_29(4).0002
PG 9
WC Nutrition & Dietetics
WE Science Citation Index Expanded (SCI-EXPANDED)
SC Nutrition & Dietetics
GA PS6QO
UT WOS:000608051300002
PM 33377361
DA 2024-01-22
ER

PT J
AU Bsat, M
   Chapuy, L
   Rubio, M
   Sarfati, M
AF Bsat, Marwa
   Chapuy, Laurence
   Rubio, Manuel
   Sarfati, Marika
TI A two-step human culture system replicates intestinal monocyte
   maturation cascade: Conversion of tissue-like inflammatory monocytes
   into macrophages
SO EUROPEAN JOURNAL OF IMMUNOLOGY
LA English
DT Article
DE Macrophages; Crohn's disease; IL23; IL10; TGF-beta
ID COLONY-STIMULATING FACTOR; DENDRITIC CELLS; BOWEL-DISEASE; LY6C(HI)
   MONOCYTES; CROHNS-DISEASE; DIFFERENTIATION; MICE; INTERLEUKIN-4;
   PATHOGENESIS; EXPRESSION
AB Monocyte maturation program into macrophages (M phi) is well defined in murine gut under homeostatic or inflammatory conditions. Obviously, in vivo tracking of monocytes in inflamed tissues remains difficult in humans. Furthermore, in vitro models fall short in generating the surrogates of transient extravasated tissue inflammatory monocytes. Here, we aimed to unravel environmental cues that replicated the human monocyte "waterfall" process in vitro by first, generating tissue-like inflammatory monocytes, which were then shifted toward M phi. Purified CD14(+)CD16(-)monocytes, cultured with granulocyte-macrophage colony-stimulating factor (GM-CSF), IFN-gamma and IL23, differentiated into CD14(+)CD163(-)cells that displayed a monocyte-like morphology. In vitro generated inflammatory CD14(+)CD163(-)(inflammatory monocyte-like cells) cells promoted IL-1 beta-dependent memory Th17 and Th17/Th1 responses, like the CD14(+)CD163(-)mo-like cells that accumulate in inflamed colon of Crohn's disease patients. Next, in vitro generated inflammatory monocyte-like cells converted to functional CD163(+)M phi following exposure to TGF-beta and IL10. Gene set enrichment analysis further revealed a shared molecular signature between converted CD163(+)M phi and M phi detected in various inflamed nonlymphoid and lymphoid diseased tissues. Our findings propose a two-step in vitro culture that recapitulates human monocyte maturation cascade in inflamed tissue. Manipulation of this process might open therapeutic avenues for chronic inflammatory disorders.
C1 [Bsat, Marwa; Chapuy, Laurence; Rubio, Manuel; Sarfati, Marika] Ctr Rech Ctr Hosp Univ Montreal CRCHUM, Immunoregulat Lab, Montreal, PQ, Canada.
C3 Universite de Montreal
RP Sarfati, M (通讯作者)，Ctr Rech Ctr Hosp Univ Montreal CRCHUM, Immunoregulat Lab, Montreal, PQ, Canada.
EM m.sarfati@umontreal.ca
FU Canadian Institutes of Health Research (MOP) [130533]; Fonds de
   Recherche en Sante du Quebec
FX We thank all the participants for donating samples used in our study. We
   thank Dr. Heena Mehta for reading the manuscript and her input. We thank
   Francois Harvey at the Centre d'Integration et d'Analyse des Donnees
   medicales du CHUM and Dr. Ali Filali at CRCHUM for help with analysis of
   molecular data. We also thank the nurses Carole Bergeron and Stefanie
   Cote at the CHUM, and all personnel at Genome Quebec platform for their
   technical expertise. This project was funded by grants from Canadian
   Institutes of Health Research (MOP#130533; to M.S.) and Fonds de
   Recherche en Sante du Quebec (to M.B. and L.C.).
CR [Anonymous], 2017, R LANG ENV STAT COMP
   [Anonymous], 2014, F1000PRIME REP, DOI DOI 10.12703/P6-13
   Awasthi A, 2009, J IMMUNOL, V182, P5904, DOI 10.4049/jimmunol.0900732
   Baba N, 2013, J EXP MED, V210, P1251, DOI 10.1084/jem.20122037
   Bain CC, 2013, MUCOSAL IMMUNOL, V6, P498, DOI 10.1038/mi.2012.89
   Bain CC, 2014, NAT IMMUNOL, V15, P929, DOI 10.1038/ni.2967
   BENJAMINI Y, 1995, J R STAT SOC B, V57, P289, DOI 10.1111/j.2517-6161.1995.tb02031.x
   Bujko A, 2018, J EXP MED, V215, P441, DOI 10.1084/jem.20170057
   Chapuy L, 2020, J CROHNS COLITIS, V14, P393, DOI 10.1093/ecco-jcc/jjz156
   Chapuy L, 2020, J CROHNS COLITIS, V14, P79, DOI 10.1093/ecco-jcc/jjz115
   Chapuy L, 2019, MUCOSAL IMMUNOL, V12, P703, DOI 10.1038/s41385-018-0126-0
   Chávez-Galán L, 2015, FRONT IMMUNOL, V6, DOI 10.3389/fimmu.2015.00263
   Chow KV, 2017, IMMUNOL CELL BIOL, V95, P244, DOI 10.1038/icb.2016.104
   Cossarizza A, 2019, EUR J IMMUNOL, V49, P1457, DOI 10.1002/eji.201970107
   Das A, 2015, AM J PATHOL, V185, P2596, DOI 10.1016/j.ajpath.2015.06.001
   Desalegn G, 2019, NAT COMMUN, V10, DOI 10.1038/s41467-019-11148-2
   Girard-Madoux MJH, 2016, ONCOTARGET, V7, P32015, DOI 10.18632/oncotarget.8337
   Giuffrida P, 2019, CELLS-BASEL, V8, DOI 10.3390/cells8050397
   Glocker EO, 2009, NEW ENGL J MED, V361, P2033, DOI 10.1056/NEJMoa0907206
   Goudot C, 2017, IMMUNITY, V47, P582, DOI 10.1016/j.immuni.2017.08.016
   GRIMM MC, 1995, J GASTROEN HEPATOL, V10, P387, DOI 10.1111/j.1440-1746.1995.tb01589.x
   Huber W, 2015, NAT METHODS, V12, P115, DOI [10.1038/NMETH.3252, 10.1038/nmeth.3252]
   Italiani P, 2014, FRONT IMMUNOL, V5, DOI 10.3389/fimmu.2014.00514
   Joeris T, 2017, MUCOSAL IMMUNOL, V10, P845, DOI 10.1038/mi.2017.22
   Kamada N, 2008, J CLIN INVEST, V118, P2269, DOI [10.1172/JC134610, 10.1172/JCI34610]
   Korotkevich G, FAST GENE SET ENRICH
   Krause P, 2015, NAT COMMUN, V6, DOI 10.1038/ncomms8055
   KUHN R, 1993, CELL, V75, P263, DOI 10.1016/0092-8674(93)80068-P
   LEE SH, 1985, J EXP MED, V161, P475, DOI 10.1084/jem.161.3.475
   Liu ZY, 2019, CELL, V178, P1509, DOI 10.1016/j.cell.2019.08.009
   Longman RS, 2014, J EXP MED, V211, P1571, DOI 10.1084/jem.20140678
   Merico D, 2010, PLOS ONE, V5, DOI 10.1371/journal.pone.0013984
   Mills CD, 2000, J IMMUNOL, V164, P6166, DOI 10.4049/jimmunol.164.12.6166
   Moran CJ, 2013, INFLAMM BOWEL DIS, V19, P115, DOI 10.1002/ibd.22974
   Murray PJ, 2014, IMMUNITY, V41, P14, DOI 10.1016/j.immuni.2014.06.008
   Na YR, 2019, NAT REV GASTRO HEPAT, V16, P531, DOI 10.1038/s41575-019-0172-4
   Noguchi M, 2001, DIGESTION, V63, P32, DOI 10.1159/000051908
   Orecchioni M, 2019, FRONT IMMUNOL, V10, DOI 10.3389/fimmu.2019.01084
   Platt AM, 2010, J IMMUNOL, V184, P6843, DOI 10.4049/jimmunol.0903987
   Rivollier A, 2012, J EXP MED, V209, P139, DOI 10.1084/jem.20101387
   Rodriguez RM, 2019, CELL REP, V29, P860, DOI 10.1016/j.celrep.2019.09.035
   SALLUSTO F, 1994, J EXP MED, V179, P1109, DOI 10.1084/jem.179.4.1109
   Sander J, 2017, IMMUNITY, V47, P1051, DOI 10.1016/j.immuni.2017.11.024
   SASAKI T, 1992, GASTROENTEROL JPN, V27, P29
   Schmidt C, 2005, INFLAMM BOWEL DIS, V11, P16, DOI 10.1097/00054725-200501000-00003
   Schridde A, 2017, MUCOSAL IMMUNOL, V10, P1387, DOI 10.1038/mi.2016.142
   Schulthess J, 2019, IMMUNITY, V50, P432, DOI 10.1016/j.immuni.2018.12.018
   Segura E, 2013, IMMUNITY, V38, P336, DOI 10.1016/j.immuni.2012.10.018
   Shannon P, 2003, GENOME RES, V13, P2498, DOI 10.1101/gr.1239303
   Shouval DS, 2016, GASTROENTEROLOGY, V151, P1100, DOI 10.1053/j.gastro.2016.08.055
   Shouval DS, 2014, IMMUNITY, V40, P706, DOI 10.1016/j.immuni.2014.03.011
   Sica A, 2012, J CLIN INVEST, V122, P787, DOI 10.1172/JCI59643
   Smillie CS, 2019, CELL, V178, P714, DOI 10.1016/j.cell.2019.06.029
   Smythies LE, 2005, J CLIN INVEST, V115, P66, DOI 10.1172/JCI200519229
   Smythies LE, 2010, J BIOL CHEM, V285, P19593, DOI 10.1074/jbc.M109.069955
   Stout RD, 2005, J IMMUNOL, V175, P342, DOI 10.4049/jimmunol.175.1.342
   Sun R, 2020, GUT, V69, P264, DOI 10.1136/gutjnl-2018-316830
   Tamoutounour S, 2012, EUR J IMMUNOL, V42, P3150, DOI 10.1002/eji.201242847
   Xiao P, 2019, J EXP MED, V216, P337, DOI 10.1084/jem.20181198
   Xue J, 2014, IMMUNITY, V40, P274, DOI 10.1016/j.immuni.2014.01.006
   Yu XY, 2017, IMMUNITY, V47, P903, DOI 10.1016/j.immuni.2017.10.007
   Zigmond E, 2014, IMMUNITY, V40, P720, DOI 10.1016/j.immuni.2014.03.012
   Zigmond E, 2012, IMMUNITY, V37, P1076, DOI 10.1016/j.immuni.2012.08.026
NR 63
TC 2
Z9 2
U1 0
U2 4
PU WILEY
PI HOBOKEN
PA 111 RIVER ST, HOBOKEN 07030-5774, NJ USA
SN 0014-2980
EI 1521-4141
J9 EUR J IMMUNOL
JI Eur. J. Immunol.
PD NOV
PY 2020
VL 50
IS 11
BP 1676
EP 1690
DI 10.1002/eji.202048555
EA JUN 2020
PG 15
WC Immunology
WE Science Citation Index Expanded (SCI-EXPANDED)
SC Immunology
GA OM4XG
UT WOS:000543746100001
PM 32557554
OA Bronze
DA 2024-01-22
ER

PT J
AU Patil, SA
   Cross, RK
AF Patil, Seema A.
   Cross, Raymond K.
TI Current Landscape of Telemedicine Practice in Inflammatory Bowel Disease
SO INFLAMMATORY BOWEL DISEASES
LA English
DT Article
DE Crohn's disease; inflammatory bowel disease; telehealth; telemedicine;
   ulcerative colitis
ID RANDOMIZED CONTROLLED-TRIAL; ULCERATIVE-COLITIS; CROHNS-DISEASE; HOME
   TELEMANAGEMENT; FECAL CALPROTECTIN; ATTRIBUTED COHORT; TELE-IBD; CARE;
   FEASIBILITY; ACCEPTANCE
AB Inflammatory bowel disease (IBD), comprised of Crohn's disease and ulcerative colitis, affects 1.6 million people in the United States. Although effective medical treatments exist to treat the disease, outcomes are still suboptimal. The reasons for poor outcomes vary but include nonadherence to therapy, inadequate monitoring of patients, limited access to IBD specialty care, concurrent psychiatric disease, limited patient knowledge of the disease and treatments, and patient provider discordance. Telemedicine is a candidate intervention that can be used to improve patient outcomes through more frequent monitoring, patient self-management, delivery of education (patient and provider), and to increase access to multidisciplinary IBD care. Telemedicine includes remote monitoring, telehealth, teleconsultation, and teleconferencing.
   Telemedicine systems have been used in patients with IBD with widespread patient acceptance of the technology. However, early clinical trials demonstrated high attrition rates among intervention patients. In general, use of telemedicine systems have been associated with improved quality of life, improved patient knowledge, and decreased utilization of health care resources. Early studies evaluating telehealth visits report high patient satisfaction, decreased indirect costs to patients, and no decrease in quality of care delivered.
   Due to widespread access to computers and smart phones among patients, telemedicine will continue to expand in the care of patients with IBD. To optimize use and effectiveness of telemedicine, barriers for use including concerns over increased liability, need for informed consent, licensure restrictions to providing interstate telehealth visits, and cybersecurity need to be addressed.
C1 [Patil, Seema A.; Cross, Raymond K.] Univ Maryland, Sch Med, Dept Med, Div Gastroenterol & Hepatol, Baltimore, MD 21201 USA.
C3 University System of Maryland; University of Maryland Baltimore
RP Cross, RK (通讯作者)，685 West Baltimore St,Suite 8-00, Baltimore, MD 21201 USA.
EM rcross@som.umaryland.edu
CR ANDERSON M, 2015, Report
   [Anonymous], 2014, MODEL POLICY APPROPR
   [Anonymous], 2015, TELEHEALTH POLICY CO
   Atreja A, 2015, JMIR RES PROTOC, V4, DOI 10.2196/resprot.4042
   Carlsen K, 2017, INFLAMM BOWEL DIS, V23, P357, DOI 10.1097/MIB.0000000000001026
   Cross Jr RL, 2016, AM COLL GASTR 2016 A
   Cross RK, 2007, DIGEST DIS SCI, V52, P357, DOI 10.1007/s10620-006-9523-4
   Cross RK, 2017, GASTROENTEROLOGY, V152, pS596, DOI 10.1016/S0016-5085(17)32135-2
   Cross RK, 2017, CLIN GASTROENTEROL H, V15, P175, DOI 10.1016/j.cgh.2016.09.011
   Cross RK, 2015, CONTEMP CLIN TRIALS, V42, P132, DOI 10.1016/j.cct.2015.03.006
   Cross RK, 2012, INFLAMM BOWEL DIS, V18, P1018, DOI 10.1002/ibd.21795
   Cross RK, 2009, DIGEST DIS SCI, V54, P2463, DOI 10.1007/s10620-008-0640-0
   Cross RK, 2006, J CLIN GASTROENTEROL, V40, P200, DOI 10.1097/00004836-200603000-00006
   D'Haens G, 2012, INFLAMM BOWEL DIS, V18, P2218, DOI 10.1002/ibd.22917
   de Jong M, 2017, INFLAMM BOWEL DIS, V23, P485, DOI 10.1097/MIB.0000000000001034
   de Jong MJ, 2017, LANCET, V390, P959, DOI 10.1016/S0140-6736(17)31327-2
   Elkjaer M, 2010, GUT, V59, P1652, DOI 10.1136/gut.2010.220160
   Elkjaer M, 2010, EUR J GASTROEN HEPAT, V22, P695, DOI 10.1097/MEG.0b013e32832e0a18
   Garabedian LF, 2015, CURR DIABETES REP, V15, DOI 10.1007/s11892-015-0680-8
   Heida A, 2017, CLIN GASTROENTEROL H, V15, P1742, DOI 10.1016/j.cgh.2017.06.007
   Heida A, 2017, INFLAMM BOWEL DIS, V23, P894, DOI 10.1097/MIB.0000000000001082
   Kosinski L, 2016, GASTROENTEROLOGY, V150, pS173, DOI 10.1016/S0016-5085(16)30668-0
   Kosinski L, 2017, INFLAMM BOWEL DIS, V23, pS22
   Koutroubakis IE, 2016, INFLAMM BOWEL DIS, V22, P100, DOI 10.1097/MIB.0000000000000587
   Krier Michael, 2011, Am J Gastroenterol, V106, P2063, DOI 10.1038/ajg.2011.329
   Li SX, 2017, INFLAMM BOWEL DIS, V23, P1678, DOI 10.1097/MIB.0000000000001210
   Quinn CC, 2008, DIABETES TECHNOL THE, V10, P160, DOI 10.1089/dia.2008.0283
   Regueiro MD, 2014, INFLAMM BOWEL DIS, V20, P1687, DOI 10.1097/MIB.0000000000000187
   Sandborn WJ, 2014, GASTROENTEROLOGY, V147, P702, DOI 10.1053/j.gastro.2014.07.022
   van Deen WK, 2017, EUR J GASTROEN HEPAT, V29, P331, DOI 10.1097/MEG.0000000000000782
   Van Deen WK, 2016, CLIN GASTROENTEROL H, V14, P1742, DOI 10.1016/j.cgh.2015.10.035
NR 31
TC 10
Z9 11
U1 0
U2 12
PU OXFORD UNIV PRESS INC
PI CARY
PA JOURNALS DEPT, 2001 EVANS RD, CARY, NC 27513 USA
SN 1078-0998
EI 1536-4844
J9 INFLAMM BOWEL DIS
JI Inflamm. Bowel Dis.
PD SEP
PY 2018
VL 24
IS 9
BP 1910
EP 1917
DI 10.1093/ibd/izy113
PG 8
WC Gastroenterology & Hepatology
WE Science Citation Index Expanded (SCI-EXPANDED)
SC Gastroenterology & Hepatology
GA GZ2BO
UT WOS:000449182200006
PM 29718218
DA 2024-01-22
ER

PT J
AU Ooi, CJ
   Hilmi, I
   Banerjee, R
   Chuah, SW
   Ng, SC
   Wei, SC
   Makharia, GK
   Pisespongsa, P
   Chen, MH
   Ran, ZH
   Ye, BD
   Park, DI
   Ling, KL
   Ong, D
   Ahuja, V
   Goh, KL
   Sollano, J
   Lim, WC
   Leung, WK
   Ali, RAR
   Wu, DC
   Ong, E
   Mustaffa, N
   Limsrivilai, J
   Hisamatsu, T
   Yang, SK
   Ouyang, Q
   Geary, R
   De Silva, JH
   Rerknimitr, R
   Simadibrata, M
   Abdullah, M
   Leong, RWL
AF Ooi, Choon Jin
   Hilmi, Ida
   Banerjee, Rupa
   Chuah, Sai Wei
   Ng, Siew Chien
   Wei, Shu Chen
   Makharia, Govind K.
   Pisespongsa, Pises
   Chen, Min Hu
   Ran, Zhi Hua
   Ye, Byong Duk
   Park, Dong Il
   Ling, Khoon Lin
   Ong, David
   Ahuja, Vineet
   Goh, Khean Lee
   Sollano, Jose
   Lim, Wee Chian
   Leung, Wai Keung
   Ali, Raja Affendi Raja
   Wu, Deng Chyang
   Ong, Evan
   Mustaffa, Nazri
   Limsrivilai, Julajak
   Hisamatsu, Tadakazu
   Yang, Suk Kyun
   Ouyang, Qin
   Geary, Richard
   De Silva, Janaka H.
   Rerknimitr, Rungsun
   Simadibrata, Marcellus
   Abdullah, Murdani
   Leong, Rupert W. L.
CA Asia Pacific Assoc Gastroenterol A
TI Best practices on immunomodulators and biologic agents for ulcerative
   colitis and Crohn's disease in Asia
SO JOURNAL OF GASTROENTEROLOGY AND HEPATOLOGY
LA English
DT Review
DE adalimumab; biosimilar; Crohn's disease; inflammatory bowel disease;
   infliximab; ulcerative colitis
ID INFLAMMATORY-BOWEL-DISEASE; TUMOR-NECROSIS-FACTOR; EVIDENCE-BASED
   CONSENSUS; MUCOSAL HEALING ASSESSMENT; C-REACTIVE PROTEIN;
   CLINICAL-PRACTICE GUIDELINES; ACTIVE PSORIATIC-ARTHRITIS; COLON CAPSULE
   ENDOSCOPY; B-VIRUS INFECTION; MAINTENANCE THERAPY
AB The Asia-Pacific Working Group on Inflammatory Bowel Disease was established in Cebu, Philippines, under the auspices of the Asia-Pacific Association of Gastroenterology with the goal of improving inflammatory bowel disease care in Asia. This consensus is carried out in collaboration with Asian Organization for Crohn's and Colitis. With biologic agents and biosimilars becoming more established, it is necessary to conduct a review on existing literature and establish a consensus on when and how to introduce biologic agents and biosimilars in conjunction with conventional treatments for ulcerative colitis and Crohn's disease in Asia. These statements also address how pharmacogenetics influences the treatments of ulcerative colitis and Crohn's disease and provides guidance on response monitoring and strategies to restore loss of response. Finally, the review includes statements on how to manage treatment alongside possible hepatitis B and tuberculosis infections, both common in Asia. These statements have been prepared and voted upon by members of inflammatory bowel disease workgroup employing the modified Delphi process. These statements do not intend to be all-encompassing, and future revisions are likely as new data continue to emerge.
C1 [Ooi, Choon Jin] Singapore Gen Hosp, Dept Gastroenterol & Hepatol, Singapore, Singapore.
   [Ooi, Choon Jin; Ling, Khoon Lin] Duke NUS Med Sch, Singapore, Singapore.
   [Chuah, Sai Wei] Gleneagles Med Ctr, Singapore, Singapore.
   [Lim, Wee Chian] Tan Tock Seng Hosp, Dept Gastroenterol & Hepatol, Singapore, Singapore.
   [Ong, David] Natl Univ Singapore Hosp, Univ Med Cluster, Div Gastroenterol & Hepatol, Singapore, Singapore.
   [Hilmi, Ida] Univ Malaya, Med Ctr, Fac Med, Kuala Lumpur, Malaysia.
   [Goh, Khean Lee] Univ Malaya, Specialist Ctr, Kuala Lumpur, Malaysia.
   [Mustaffa, Nazri] Univ Sains, Sch Med Sci, Dept Internal Med, Hlth Campus, George Town, Malaysia.
   [Ali, Raja Affendi Raja] Natl Univ Malaysia, UKM Med & Specialist Ctr, Bangi, Malaysia.
   [Park, Dong Il] Sungkyunkwan Univ, Sch Med, Kangbuk Samsung Hosp, Dept Internal Med, Seoul, South Korea.
   [Ye, Byong Duk; Yang, Suk Kyun] Univ Ulsan, Coll Med, Dept Gastroenterol, Ulsan, South Korea.
   [Ye, Byong Duk] Univ Ulsan, Coll Med, IBD Ctr, Ulsan, South Korea.
   [Banerjee, Rupa] Asian Inst Gastroenterol, New Delhi, India.
   [Makharia, Govind K.; Ahuja, Vineet] All India Inst Med Sci, Dept Gastroenterol & Human Nutr, New Delhi, India.
   [Ng, Siew Chien] Chinese Univ Hong Kong, Dept Med & Therapeut, Hong Kong, Peoples R China.
   [Leung, Wai Keung] Univ Hong Kong, Dept Med, Div Gastroenterol & Hepatol, Hong Kong, Peoples R China.
   [Wu, Deng Chyang] Kaohsiung Med Univ, Dept Med, Kaohsiung, Taiwan.
   [Wei, Shu Chen] Natl Taiwan Univ Hosp, Dept Internal Med, Taipei, Taiwan.
   [Chen, Min Hu] Sun Yat Sen Univ, Univ Hosp 1, Div Gastroenterol, Guangzhou, Guangdong, Peoples R China.
   [Simadibrata, Marcellus] Sichuan Univ, West China Hosp, Dept Gastroenterol, Chengdu, Sichuan, Peoples R China.
   [Ran, Zhi Hua] Shanghai Jiao Tong Univ, Renji Hosp, Sch Med, Shanghai, Peoples R China.
   [Ouyang, Qin] Univ Indonesia, Fac Med, Dept Internal Med, Depok, Indonesia.
   [Abdullah, Murdani] Dr Cipto Mangankusumo Natl Hosp, Dept Internal Med, Div Gastroenterol, Cent Jakarta, Indonesia.
   [Rerknimitr, Rungsun] Chulalongkorn Univ, Dept Med, Bangkok, Thailand.
   [Limsrivilai, Julajak] Mahidol Univ, Siriraj Hosp, Fac Med, Dept Med, Bangkok, Thailand.
   [Pisespongsa, Pises] Bumrungrad Int Univ, Bangkok, Thailand.
   [Sollano, Jose; Ong, Evan] Univ Santo Tomas, Dept Med, Manila, Philippines.
   [Hisamatsu, Tadakazu] Kyorin Univ, Sch Med, Dept Internal Med 3, Mitaka, Tokyo, Japan.
   [Geary, Richard] Univ Otago, Dept Med, Christchurch, New Zealand.
   [De Silva, Janaka H.] Univ Kelaniya, Fac Med, Colombo, Sri Lanka.
   [Leong, Rupert W. L.] Concord Hosp, Gastroenterol & Liver Serv, Sydney, NSW, Australia.
C3 Singapore General Hospital; National University of Singapore; Tan Tock
   Seng Hospital; National University of Singapore; Universiti Malaya;
   Universiti Malaya; Universiti Sains Malaysia; Universiti Kebangsaan
   Malaysia; Sungkyunkwan University (SKKU); Samsung Medical Center;
   University of Ulsan; University of Ulsan; All India Institute of Medical
   Sciences (AIIMS) New Delhi; Chinese University of Hong Kong; University
   of Hong Kong; Kaohsiung Medical University; National Taiwan University;
   National Taiwan University Hospital; Sun Yat Sen University; Sichuan
   University; Shanghai Jiao Tong University; University of Indonesia;
   Chulalongkorn University; Mahidol University; University of Santo Tomas;
   Kyorin University; University of Otago; University Kelaniya; University
   of Colombo; Concord Repatriation General Hospital
RP Ooi, CJ (通讯作者)，Singapore Gen Hosp, Dept Gastroenterol & Hepatol, Gleneagles Med Ctr, 6 Napier Rd,10-2, Singapore 258499, Singapore.
EM eddyooi@duke-nus.edu.sg
RI Ng, Siew Chien/N-4733-2015; HILMI, IDA NORMIHA/HZK-4098-2023; Mustaffa,
   Nazri/AAL-2306-2021; Leong, Rupert WL/J-7839-2012; Ye, Byong
   Duk/AAF-4955-2020; Leung, Wai Keung/B-8140-2011; Ahuja,
   Vineet/N-1705-2019; Goh, Khean-Lee/B-6404-2009; Ooi, Choon
   Jin/AAC-1401-2022; Ali, Raja Affendi Raja/AAK-1564-2020; Hilmi,
   Ida/AAN-7129-2020
OI Ng, Siew Chien/0000-0002-6850-4454; HILMI, IDA
   NORMIHA/0000-0001-7091-0032; Leong, Rupert WL/0000-0001-5944-3488; Ye,
   Byong Duk/0000-0001-6647-6325; Leung, Wai Keung/0000-0002-5993-1059;
   Ahuja, Vineet/0000-0002-5474-9709; Goh, Khean-Lee/0000-0002-9965-1561;
   Ooi, Choon Jin/0000-0001-8961-5455; Ali, Raja Affendi
   Raja/0000-0003-4995-3868; WEI, SHU-CHEN/0000-0002-5017-5840; Mustaffa,
   Nazri/0000-0003-3534-6717; Limsrivilai, Julajak/0000-0001-5867-0312
FU Medtronic; Takeda; LF Asia; JGH Foundation; Asia-Pacific Association of
   Gastroenterology
FX Unrestricted educational grants were obtained from Medtronic, Takeda, LF
   Asia, JGH Foundation, and Asia-Pacific Association of Gastroenterology.
   The delegates were not privy to the details of the funding arrangement
   or grants at any time. These sponsors did not participate in the
   collection of the literature, observation of discussion, voting, or
   manuscript preparation.
CR Adedokun OJ, 2014, GASTROENTEROLOGY, V147, P1296, DOI 10.1053/j.gastro.2014.08.035
   Amiot A, 2017, ALIMENT PHARM THER, V46, P310, DOI 10.1111/apt.14167
   Aniwan S, 2017, GASTROENTEROL CLIN N, V46, P463, DOI 10.1016/j.gtc.2017.05.003
   [Anonymous], 1979, CAN MED ASSOC J
   Avila-Ribeiro P, 2017, CURR PHARM DESIGN, V23, P6759, DOI 10.2174/1381612824666171204095342
   Baert F, 2003, NEW ENGL J MED, V348, P601, DOI 10.1056/NEJMoa020888
   Beaugerie L, 2006, GASTROENTEROLOGY, V130, P650, DOI 10.1053/j.gastro.2005.12.019
   Ben-Horin S, 2013, CLIN GASTROENTEROL H, V11, P444, DOI 10.1016/j.cgh.2012.10.020
   BEST WR, 1976, GASTROENTEROLOGY, V70, P439
   Bortlik M, 2013, J CROHNS COLITIS, V7, P736, DOI 10.1016/j.crohns.2012.10.019
   Boschetti G, 2015, INFLAMM BOWEL DIS, V21, P331, DOI 10.1097/MIB.0000000000000273
   Bots S, 2018, INFLAMM BOWEL DIS, V24, P539, DOI 10.1093/ibd/izx065
   CANDY S, 1995, GUT, V37, P674, DOI 10.1136/gut.37.5.674
   Carvalho PB, 2014, J CROHNS COLITIS, V8, P1566, DOI 10.1016/j.crohns.2014.06.008
   Casteele NV, 2015, GUT, V64, P1539, DOI 10.1136/gutjnl-2014-307883
   Cheifetz AS, 2006, AM J GASTROENTEROL, V101, P2218, DOI 10.1111/j.1572-0241.2006.00761.x
   Chen JH, 2016, ALIMENT PHARM THER, V44, P127, DOI 10.1111/apt.13670
   Chen QQ, 2014, EXCLI J, V13, P111
   Cheon JH, 2017, J GASTROEN HEPATOL, V32, P769, DOI 10.1111/jgh.13612
   Chevaux JB, 2011, INFLAMM BOWEL DIS, V17, P1428, DOI 10.1002/ibd.21494
   Chouchana L, 2011, GASTROENTEROLOGY, V140, pS281
   Clarke K, 2012, INFLAMM BOWEL DIS, V18, P174, DOI 10.1002/ibd.21792
   Cohen HP, 2018, DRUGS, V78, P463, DOI 10.1007/s40265-018-0881-y
   Collins PD, 2016, WORLD J GASTRO ENDOS, V8, P477, DOI 10.4253/wjge.v8.i14.477
   Colombel JF, 2017, ALIMENT PHARM THER, V45, P50, DOI 10.1111/apt.13838
   Colombel JF, 2011, GASTROENTEROLOGY, V141, P1194, DOI 10.1053/j.gastro.2011.06.054
   Colombel JF, 2010, NEW ENGL J MED, V362, P1383, DOI 10.1056/NEJMoa0904492
   Colombel JF, 2007, GASTROENTEROLOGY, V132, P52, DOI 10.1053/j.gastro.2006.11.041
   Colombel JF, 2017, GUT, V66, P839, DOI 10.1136/gutjnl-2015-311079
   Colombel JF, 2014, CLIN GASTROENTEROL H, V12, P414, DOI 10.1016/j.cgh.2013.06.019
   Cornillie F, 2014, GUT, V63, P1721, DOI 10.1136/gutjnl-2012-304094
   Cotter J, 2015, ENDOSCOPY, V47, P330, DOI 10.1055/s-0034-1390894
   D'Haens G, 1999, GASTROENTEROLOGY, V116, P1029, DOI 10.1016/S0016-5085(99)70005-3
   D'Haens G, 2008, LANCET, V371, P660, DOI 10.1016/S0140-6736(08)60304-9
   D'Haens GR, 2010, NAT REV GASTRO HEPAT, V7, P86, DOI 10.1038/nrgastro.2009.222
   Demir S, 2014, TUBERK TORAK, V62, P286, DOI 10.5578/tt.8452
   Dignass A, 2010, J CROHNS COLITIS, V4, P28, DOI 10.1016/j.crohns.2009.12.002
   Doherty G, 2018, J CROHNS COLITIS, V12, P17, DOI 10.1093/ecco-jcc/jjx101
   Drolez A, 2016, PLOS ONE, V11, DOI 10.1371/journal.pone.0151155
   Dubinsky MC, 2000, GASTROENTEROLOGY, V118, P705, DOI 10.1016/S0016-5085(00)70140-5
   Efthymiou A, 2008, INFLAMM BOWEL DIS, V14, P1542, DOI 10.1002/ibd.20509
   Enns RA, 2017, GASTROENTEROLOGY, V152, P497, DOI 10.1053/j.gastro.2016.12.032
   Feagan BG, 2018, J CROHNS COLITIS, V12, P621, DOI 10.1093/ecco-jcc/jjy019
   Feagan BG, 2014, GASTROENTEROLOGY, V146, P681, DOI 10.1053/j.gastro.2013.11.024
   Feagan BG, 2013, NEW ENGL J MED, V369, P699, DOI 10.1056/NEJMoa1215734
   Fiorino G, 2017, INFLAMM BOWEL DIS, V23, P233, DOI 10.1097/MIB.0000000000000995
   Frias Gomes Catarina, 2018, Curr Gastroenterol Rep, V20, P35, DOI 10.1007/s11894-018-0643-8
   Froslie KF, 2007, GASTROENTEROLOGY, V133, P412, DOI 10.1053/j.gastro.2007.05.051
   Garcia-Lopez S, 2005, Gastroenterol Hepatol, V28, P607, DOI 10.1016/S0210-5705(05)71523-5
   Gearry RB, 2005, J GASTROEN HEPATOL, V20, P1149, DOI 10.1111/j.1440-1746.2005.03832.x
   Gomollon F, 2017, J CROHNS COLITIS, V11, P3, DOI 10.1093/ecco-jcc/jjw168
   Gottlieb AB, 2014, J DRUGS DERMATOL, V13, P1441
   Guidi L, 2014, DIGEST LIVER DIS, V46, P974, DOI 10.1016/j.dld.2014.07.013
   Haines ML, 2011, INFLAMM BOWEL DIS, V17, P1301, DOI 10.1002/ibd.21458
   Hall B, 2014, J CROHNS COLITIS, V8, P1601, DOI 10.1016/j.crohns.2014.09.005
   Hall BJ, 2014, EUR J GASTROEN HEPAT, V26, P1253, DOI 10.1097/MEG.0000000000000194
   Hanauer SB, 2002, LANCET, V359, P1541, DOI 10.1016/S0140-6736(02)08512-4
   Hanauer SB, 2004, CLIN GASTROENTEROL H, V2, P542, DOI 10.1016/S1542-3565(04)00238-1
   HARVEY RF, 1980, LANCET, V1, P514
   HAWTHORNE AB, 1992, BRIT MED J, V305, P20, DOI 10.1136/bmj.305.6844.20
   Hindorf U, 2006, ALIMENT PHARM THER, V24, P331, DOI 10.1111/j.1365-2036.2006.02977.x
   Höög CM, 2012, GASTROENT RES PRACT, V2012, DOI 10.1155/2012/518718
   Horsburgh CR, 2011, NEW ENGL J MED, V364, P1441, DOI 10.1056/NEJMcp1005750
   Hosoe N, 2013, J GASTROEN HEPATOL, V28, P1174, DOI 10.1111/jgh.12203
   Iwasa R, 2015, BMC GASTROENTEROL, V15, DOI 10.1186/s12876-015-0333-z
   Järnerot G, 2005, GASTROENTEROLOGY, V128, P1805, DOI 10.1053/j.gastro.2005.03.003
   Ji CC, 2017, INTEST RES, V15, P182, DOI 10.5217/ir.2017.15.2.182
   Jones J, 2008, CLIN GASTROENTEROL H, V6, P1218, DOI 10.1016/j.cgh.2008.06.010
   Jones JL, 2015, CLIN GASTROENTEROL H, V13, P2233, DOI 10.1016/j.cgh.2015.06.034
   Karmiris K, 2009, GASTROENTEROLOGY, V137, P1628, DOI 10.1053/j.gastro.2009.07.062
   Kawalec P, 2013, ARCH MED SCI, V9, P765, DOI 10.5114/aoms.2013.38670
   Kennedy NA, 2013, INTERN MED J, V43, P278, DOI 10.1111/j.1445-5994.2012.02936.x
   Kham SKY, 2008, EUR J CLIN PHARMACOL, V64, P373, DOI 10.1007/s00228-007-0426-x
   Kiss LS, 2011, ALIMENT PHARM THER, V34, P911, DOI 10.1111/j.1365-2036.2011.04827.x
   Kopylov U, 2017, DIGEST LIVER DIS, V49, P854, DOI 10.1016/j.dld.2017.04.013
   Kopylov U, 2015, AM J GASTROENTEROL, V110, P1316, DOI 10.1038/ajg.2015.221
   Kulchavenya E, 2014, THER ADV INFECT DIS, V2, P61, DOI 10.1177/2049936114528173
   Kurti Z, 2018, EXPERT OPIN BIOL TH, V18, P633, DOI 10.1080/14712598.2018.1469620
   Laharie D, 2012, LANCET, V380, P1909, DOI 10.1016/S0140-6736(12)61084-8
   Lee J, 2017, ANN AM THORAC SOC, V14, P690, DOI [10.1513/AnnalsATS.201608-647OC, 10.1513/annalsats.201608-647oc]
   Lémann M, 2005, GASTROENTEROLOGY, V128, P1812, DOI 10.1053/j.gastro.2005.03.031
   Levesque BG, 2014, ALIMENT PHARM THER, V39, P1126, DOI 10.1111/apt.12733
   Levesque BG, 2015, GASTROENTEROLOGY, V148, P37, DOI 10.1053/j.gastro.2014.08.003
   Liao ZA, 2010, GASTROINTEST ENDOSC, V71, P280, DOI 10.1016/j.gie.2009.09.031
   Lichtenstein GR, 2005, GASTROENTEROLOGY, V128, P862, DOI 10.1053/j.gastro.2005.01.048
   Lim CH, 2017, PLOS ONE, V12, DOI 10.1371/journal.pone.0178035
   Lin JN, 2009, INT J TUBERC LUNG D, V13, P620
   Lin MV, 2010, EXPERT REV GASTROENT, V4, P167, DOI 10.1586/EGH.10.4
   Linstone AH, 1975, DENT TECH, V18
   Loras C, 2010, GUT, V59, P1340, DOI 10.1136/gut.2010.208413
   Louis E, 2012, GASTROENTEROLOGY, V142, P63, DOI 10.1053/j.gastro.2011.09.034
   Lynch Maeve, 2017, JAAD Case Rep, V3, P230, DOI 10.1016/j.jdcr.2017.02.001
   Mahid SS, 2007, DIGEST DIS SCI, V52, P2897, DOI 10.1007/s10620-006-9624-0
   Mazor Y, 2014, ALIMENT PHARM THER, V40, P620, DOI 10.1111/apt.12869
   McInnes IB, 2013, LANCET, V382, P780, DOI 10.1016/S0140-6736(13)60594-2
   Meister T, 2013, TECH COLOPROCTOL, V17, P641, DOI 10.1007/s10151-012-0965-8
   Miheller P, 2013, EXPERT REV CLIN IMMU, V9, P65, DOI [10.1586/eci.12.86, 10.1586/ECI.12.86]
   Molander P, 2012, INFLAMM BOWEL DIS, V18, P2011, DOI 10.1002/ibd.22863
   Morita Y, 2016, J GASTROEN HEPATOL, V31, P1831, DOI 10.1111/jgh.13400
   Moriyama T, 2016, NAT GENET, V48, P367, DOI 10.1038/ng.3508
   Naderi HR, 2016, IRAN RED CRESCENT ME, V18, DOI 10.5812/ircmj.27756
   Navarra SV, 2014, INT J RHEUM DIS, V17, P291, DOI 10.1111/1756-185X.12188
   Niv Y, 2012, ENDOSCOPY, V44, P21, DOI 10.1055/s-0031-1291385
   Niv Y, 2017, EUR J GASTROEN HEPAT, V29, P844, DOI 10.1097/MEG.0000000000000881
   ODONOGHUE DP, 1978, LANCET, V2, P955, DOI 10.1016/S0140-6736(78)92524-2
   Oh EH, 2017, PLOS ONE, V12, DOI 10.1371/journal.pone.0177479
   Ooi CJ, 2016, J GASTROEN HEPATOL, V31, P56, DOI 10.1111/jgh.12958
   Ooi CJ, 2016, J GASTROEN HEPATOL, V31, P45, DOI 10.1111/jgh.12956
   Orlando A, 2011, DIGEST LIVER DIS, V43, P1, DOI 10.1016/j.dld.2010.07.010
   Osterman MT, 2006, GASTROENTEROLOGY, V130, P1047, DOI 10.1053/j.gastro.2006.01.046
   Ott JJ, 2012, VACCINE, V30, P2212, DOI 10.1016/j.vaccine.2011.12.116
   Panaccione R, 2014, GASTROENTEROLOGY, V146, P392, DOI 10.1053/j.gastro.2013.10.052
   Panes J, 2013, J CROHNS COLITIS, V7, P556, DOI 10.1016/j.crohns.2013.02.020
   Panés J, 2016, LANCET, V388, P1281, DOI 10.1016/S0140-6736(16)31203-X
   Papp K, 2015, J DRUGS DERMATOL, V14, P58
   Park DI, 2018, J GASTROEN HEPATOL, V33, P30, DOI 10.1111/jgh.14018
   Park Sang Hyoung, 2015, Expert Rev Gastroenterol Hepatol, V9 Suppl 1, P35, DOI 10.1586/17474124.2015.1091309
   Park SH, 2012, INFLAMM BOWEL DIS, V18, P2004, DOI 10.1002/ibd.22905
   Peyrin-Biroulet L, 2015, AM J GASTROENTEROL, V110, P1324, DOI 10.1038/ajg.2015.233
   Peyrin-Biroulet L, 2017, CLIN GASTROENTEROL H, V15, P25, DOI 10.1016/j.cgh.2016.06.025
   Peyrin-Biroulet L, 2014, GUT, V63, P88, DOI 10.1136/gutjnl-2013-304984
   Pittet V, 2013, J CROHNS COLITIS, V7, P820, DOI 10.1016/j.crohns.2013.04.013
   Postgate AJ, 2008, DIGEST DIS SCI, V53, P2732, DOI 10.1007/s10620-008-0210-5
   PRESENT DH, 1980, NEW ENGL J MED, V302, P981, DOI 10.1056/NEJM198005013021801
   Rahier JF, 2014, J CROHNS COLITIS, V8, P443, DOI 10.1016/j.crohns.2013.12.013
   Reenaers C, 2018, CLIN GASTROENTEROL H, V16, P234, DOI 10.1016/j.cgh.2017.09.061
   Reinisch W, 2015, CLIN GASTROENTEROL H, V13, P539, DOI 10.1016/j.cgh.2014.09.031
   Renna S, 2014, WORLD J GASTROENTERO, V20, P9675, DOI 10.3748/wjg.v20.i29.9675
   Ritchlin C, 2014, ANN RHEUM DIS, V73, P990, DOI 10.1136/annrheumdis-2013-204655
   Roblin X, 2017, ALIMENT PHARM THER, V46, P142, DOI 10.1111/apt.14106
   Roblin X, 2014, AM J GASTROENTEROL, V109, P1250, DOI 10.1038/ajg.2014.146
   Roblin X, 2014, CLIN GASTROENTEROL H, V12, P80, DOI 10.1016/j.cgh.2013.07.010
   Rutgeerts P, 2006, GASTROINTEST ENDOSC, V63, P433, DOI 10.1016/j.gie.2005.08.011
   Rutgeerts P, 2005, NEW ENGL J MED, V353, P2462, DOI 10.1056/NEJMoa050516
   Rutgeerts P, 2012, GASTROENTEROLOGY, V142, P1102, DOI 10.1053/j.gastro.2012.01.035
   Sánchez-Moya AI, 2012, ARCH DERMATOL, V148, P1332, DOI 10.1001/archdermatol.2012.2958
   Sandborn WJ, 2008, GASTROENTEROLOGY, V135, P1442, DOI 10.1053/j.gastro.2008.09.053
   Sandborn WJ, 2014, GASTROENTEROLOGY, V147, P702, DOI 10.1053/j.gastro.2014.07.022
   Sandborn WJ, 2014, GASTROENTEROLOGY, V146, P85, DOI 10.1053/j.gastro.2013.05.048
   Sandborn WJ, 2014, GASTROENTEROLOGY, V146, P96, DOI 10.1053/j.gastro.2013.06.010
   Sandborn WJ, 2013, NEW ENGL J MED, V369, P711, DOI 10.1056/NEJMoa1215739
   Sandborn WJ, 2012, NEW ENGL J MED, V367, P1519, DOI 10.1056/NEJMoa1203572
   Sandborn WJ, 2012, GASTROENTEROLOGY, V142, P257, DOI 10.1053/j.gastro.2011.10.032
   Sandborn WJ, 2003, ALIMENT PHARM THER, V17, P1355, DOI 10.1046/j.1365-2036.2003.01589.x
   Sands BE, 2004, NEW ENGL J MED, V350, P876, DOI 10.1056/NEJMoa030815
   Sands BE, 2003, AM J GASTROENTEROL, V98, P2712, DOI 10.1016/S0002-9270(03)01707-6
   Sands BE, 2017, INFLAMM BOWEL DIS, V23, P97, DOI 10.1097/MIB.0000000000000979
   Sands BE, 2014, GASTROENTEROLOGY, V147, P618, DOI 10.1053/j.gastro.2014.05.008
   Schmitz EMH, 2018, ALIMENT PHARM THER, V47, P356, DOI 10.1111/apt.14453
   Schnitzler F, 2009, INFLAMM BOWEL DIS, V15, P1295, DOI 10.1002/ibd.20927
   Schreiber S, 2007, NEW ENGL J MED, V357, P239, DOI 10.1056/NEJMoa062897
   Schreiber Stefan, 2011, Therap Adv Gastroenterol, V4, P375, DOI 10.1177/1756283X11413315
   SCHROEDER KW, 1987, NEW ENGL J MED, V317, P1625, DOI 10.1056/NEJM198712243172603
   Scott Frank I, 2018, Curr Treat Options Gastroenterol, V16, P147, DOI 10.1007/s11938-018-0177-z
   Shergill AK, 2008, WORLD J GASTROENTERO, V14, P2670, DOI 10.3748/wjg.14.2670
   Sorrentino D, 2010, CLIN GASTROENTEROL H, V8, P591, DOI 10.1016/j.cgh.2010.01.016
   Steenholdt C, 2011, SCAND J GASTROENTERO, V46, P310, DOI 10.3109/00365521.2010.536254
   Strik AS, 2017, ALIMENT PHARM THER, V45, P1128, DOI 10.1111/apt.13994
   Sung J, 2012, ENDOSCOPY, V44, P754, DOI 10.1055/s-0032-1309819
   Tadbiri S, 2018, ALIMENT PHARM THER, V47, P485, DOI 10.1111/apt.14419
   Takatsu N, 2009, J GASTROEN HEPATOL, V24, P1258, DOI 10.1111/j.1440-1746.2009.05917.x
   Thia KT, 2008, AM J GASTROENTEROL, V103, P3123, DOI 10.1111/j.1572-0241.2008.02176.x
   Torres J, 2015, GASTROENTEROLOGY, V149, P1, DOI 10.1053/j.gastro.2015.08.055
   Treton X, 2009, CLIN GASTROENTEROL H, V7, P80, DOI 10.1016/j.cgh.2008.08.028
   Tsai TF, 2012, BRIT J DERMATOL, V167, P1145, DOI 10.1111/j.1365-2133.2012.11142.x
   Ungar B, 2016, CLIN GASTROENTEROL H, V14, P550, DOI 10.1016/j.cgh.2015.10.025
   Van Assche G, 2008, GASTROENTEROLOGY, V134, P1861, DOI 10.1053/j.gastro.2008.03.004
   Van Steenbergen S, 2017, ALIMENT PHARM THER, V45, P923, DOI 10.1111/apt.13964
   Vande Casteele N, 2015, GASTROENTEROLOGY, V148, P1320, DOI 10.1053/j.gastro.2015.02.031
   Vande Casteele N, 2013, AM J GASTROENTEROL, V108, P962, DOI 10.1038/ajg.2013.12
   Walsh AJ, 2016, NAT REV GASTRO HEPAT, V13, P567, DOI 10.1038/nrgastro.2016.128
   Wei SC, 2016, INTEST RES, V14, P218, DOI 10.5217/ir.2016.14.3.218
   Weng MT, 2015, INTEST RES, V13, P6, DOI 10.5217/ir.2015.13.1.6
   Williams JG, 2016, LANCET GASTROENTEROL, V1, P15, DOI 10.1016/S2468-1253(16)30003-6
   Yanai H, 2015, CLIN GASTROENTEROL H, V13, P522, DOI 10.1016/j.cgh.2014.07.029
   Yang JJ, 2015, J CLIN ONCOL, V33, P1235, DOI 10.1200/JCO.2014.59.4671
   Yang L, 2013, J GASTROEN HEPATOL, V28, P829, DOI 10.1111/jgh.12146
   Yang SK, 2014, NAT GENET, V46, P1017, DOI 10.1038/ng.3060
   Yarur AJ, 2015, CLIN GASTROENTEROL H, V13, P1118, DOI 10.1016/j.cgh.2014.12.026
   Ye CA, 2013, J DIGEST DIS, V14, P117, DOI 10.1111/1751-2980.12005
   Zhang AL, 2018, IRISH J MED SCI, V187, P145, DOI 10.1007/s11845-017-1608-x
   Zhang FB, 2012, THER DRUG MONIT, V34, P695, DOI 10.1097/FTD.0b013e3182731925
NR 182
TC 25
Z9 28
U1 2
U2 13
PU WILEY
PI HOBOKEN
PA 111 RIVER ST, HOBOKEN 07030-5774, NJ USA
SN 0815-9319
EI 1440-1746
J9 J GASTROEN HEPATOL
JI J. Gastroenterol. Hepatol.
PD AUG
PY 2019
VL 34
IS 8
BP 1296
EP 1315
DI 10.1111/jgh.14648
PG 20
WC Gastroenterology & Hepatology
WE Science Citation Index Expanded (SCI-EXPANDED)
SC Gastroenterology & Hepatology
GA IU6LF
UT WOS:000483697100010
PM 30848854
OA Bronze
DA 2024-01-22
ER

PT J
AU Mladenov, N
   Doitchinova-Simeonova, M
   Kazarov, K
   Petrov, N
   Gelev, X
   Vladov, N
   Voinov, L
AF Mladenov, N.
   Doitchinova-Simeonova, M.
   Kazarov, K.
   Petrov, N.
   Gelev, X.
   Vladov, N.
   Voinov, L.
TI An interdisciplinary approach to the treatment of Crohn's disease -
   Gastroenterology, intensive care, abdominal and plastic surgery. Case
   report
SO BIOTECHNOLOGY & BIOTECHNOLOGICAL EQUIPMENT
LA English
DT Article
DE interdisciplinary approach; VCCD; CDEIS; CDAI; PEG; anti-TNF-alpha
   antibodies; long-term parenteral nutrition catheter
ID INFLAMMATORY-BOWEL-DISEASE; EPIDEMIOLOGY; METAANALYSIS; PREVALENCE; RISK
AB Crohn disease is known for its various complications and affection of systems other than the GI-tract, which altogether can seriously impair organ function or even lead to life-threatening conditions, especially in children. There are a variety of indices, created for evaluation of disease activity and severity, such as VCCD, CDEIS and CDAI. The case report is showing the practical use of such evaluation and the consequences drawn as well as the practical approach of interdisciplinary cooperation, stating diagnostics, drug therapy (following therapy protocols as well as the use of anti-TNF-alpha antibodies), monitoring nutritional status and providing both enteral and parenteral nutrition therapy, intensive care monitoring, surgery, as well as pre- and postoperative care. As shown in the case of a 13-year-old severely affected boy with a long history of the disease, manifesting a great lot of all possible complications, this approach results in reversal of the course of the disease, or even decides its outcome.
C1 [Mladenov, N.; Doitchinova-Simeonova, M.; Kazarov, K.; Petrov, N.; Gelev, X.; Vladov, N.] Mil Med Acad, Dept Anesthesiol & Intens Care, Sofia, Bulgaria.
   [Voinov, L.] Mil Med Acad, Dept Ophthalmol, Sofia, Bulgaria.
C3 Military Medical Academy Sofia; Military Medical Academy Sofia
RP Mladenov, N (通讯作者)，Mil Med Acad, Dept Anesthesiol & Intens Care, Sofia, Bulgaria.
EM nikidoc@abv.bg
RI Vladov, Nikola/AAM-2613-2021
OI Vladov, Nikola/0000-0002-3654-5200
CR AFHAL NH, 1991, DIS SCI, V36, P449
   Bernell O, 2000, ANN SURG, V231, P38, DOI 10.1097/00000658-200001000-00006
   BERNSTEIN LH, 1980, GASTROENTEROLOGY, V79, P357
   Borgaonkar MR, 2000, AM J GASTROENTEROL, V95, P725, DOI 10.1111/j.1572-0241.2000.01842.x
   Camma C, 1997, GASTROENTEROLOGY, V113, P1465, DOI 10.1053/gast.1997.v113.pm9352848
   CANDY S, 1995, GUT, V37, P674, DOI 10.1136/gut.37.5.674
   Card T, 2003, GASTROENTEROLOGY, V125, P1583, DOI 10.1053/j.gastro.2003.09.029
   Egan LJ, 2004, GASTROENTEROLOGY, V126, P1574, DOI 10.1053/j.gastro.2004.01.062
   Farmer M, 2000, AM J GASTROENTEROL, V95, P3184
   FEAGAN BG, 1995, NEW ENGL J MED, V332, P292, DOI 10.1056/NEJM199502023320503
   HARPAVAD M, 2003, ALIMENT PHARM THERAP, V18, P1
   Loftus EV, 2002, GASTROENTEROL CLIN N, V31, P1, DOI 10.1016/S0889-8553(01)00002-4
   Loftus EV, 2002, ALIMENT PHARM THERAP, V16, P51, DOI 10.1046/j.1365-2036.2002.01140.x
   LOFTUS EV, 1998, ALIMENT PHARM THERAP, V114, P1161
   MCNALLY PR, 1999, GI LIVER SECRETS, V5, P402
   MUNKHOLM P, 1992, SCAND J GASTROENTERO, V27, P609, DOI 10.3109/00365529209000127
   Podolsky DK, 2002, NEW ENGL J MED, V347, P417, DOI 10.1056/NEJMra0804647
   RUGEERTS P, 2004, GASTROENTEROLOGY, V126, P1593
   RUTGEERTS P, 2003, GUT, V52, pS239
   Sands BE, 2003, AM J GASTROENTEROL, V98, P2712, DOI 10.1016/S0002-9270(03)01707-6
   Sartor RB, 2004, GASTROENTEROLOGY, V126, P1620, DOI 10.1053/j.gastro.2004.03.024
   WEINSHILBOUM RM, 1980, AM J HUM GENET, V32, P651
   WILFRED M, 2005, CLIN GASTROENTEROLOG, V54, P359
   Wilson A, 2004, AM J MED, V116, P44, DOI 10.1016/j.amjmed.2003.12.011
NR 24
TC 0
Z9 0
U1 0
U2 2
PU TAYLOR & FRANCIS LTD
PI ABINGDON
PA 2-4 PARK SQUARE, MILTON PARK, ABINGDON OR14 4RN, OXON, ENGLAND
SN 1310-2818
EI 1314-3530
J9 BIOTECHNOL BIOTEC EQ
JI Biotechnol. Biotechnol. Equip.
PD MAY
PY 2007
VL 21
IS 2
BP 190
EP 193
DI 10.1080/13102818.2007.10817443
PG 4
WC Biotechnology & Applied Microbiology
WE Science Citation Index Expanded (SCI-EXPANDED)
SC Biotechnology & Applied Microbiology
GA 284KC
UT WOS:000254704300013
OA Bronze
DA 2024-01-22
ER

PT J
AU Bitner, D
   D'Andrea, A
   Grant, R
   Khetan, P
   Greenstein, AJ
AF Bitner, Daniel
   D'Andrea, Anthony
   Grant, Robert
   Khetan, Prerna
   Greenstein, Alexander J.
TI Ileostomy reversal after subtotal colectomy in Crohn's disease: a single
   institutional experience at a high-volume center
SO INTERNATIONAL JOURNAL OF COLORECTAL DISEASE
LA English
DT Article
DE Crohn's Disease; Inflammatory bowel disease; Subtotal colectomy
ID RECURRENCE; COLITIS
AB Purpose Our aim was to evaluate factors leading to ostomy reversal among a group of 44 patients with Crohn's disease (CD) who underwent subtotal colectomy (STC) between June 2011 and September 2018. Methods Our study design was a retrospective chart review. Patients with CD who underwent STC were included. Logistic regression analysis was used to evaluate several risk factors for non-reversal including medications received prior to surgery and indication for STC. Results Of 44 STCs performed, 31 (70.5%) were completed laparoscopically and 13 required an open approach (29.5%). Nine patients (20.4%) underwent ostomy reversal, and the mean time to reversal was 8.4 months. Preoperative therapy with an immunomodulator or biologic was associated with ostomy reversal (OR and CI: 0.43, 0.09-0.93; 0.47, 0.10-0.96), as was a diagnosis of intraabdominal abscess (0.43, 0.09-0.93). Conclusion Ileostomy reversal after STC in Crohn's disease is uncommon. Certain treatment regimens and diagnostic factors may impact the likelihood of ostomy reversal. Based on the available data, patients with CD whose disease is severe enough to require STC should be counseled that their ostomy will most likely be permanent. However, due to the low incidence of this procedure for CD, more data is needed.
C1 [Bitner, Daniel; D'Andrea, Anthony; Grant, Robert; Khetan, Prerna; Greenstein, Alexander J.] Icahn Sch Med Mt Sinai, Dept Surg, 1 Gustave Levy Pl, New York, NY 10029 USA.
C3 Icahn School of Medicine at Mount Sinai
RP Bitner, D (通讯作者)，Icahn Sch Med Mt Sinai, Dept Surg, 1 Gustave Levy Pl, New York, NY 10029 USA.
EM bitner.daniel@gmail.com
OI Grant, Robert/0000-0002-1152-5959; Bitner, Daniel/0000-0003-0776-3118
CR Bernell O, 2001, DIS COLON RECTUM, V44, P647, DOI 10.1007/BF02234559
   Eisenstein S, 2019, INFLAMM BOWEL DIS, V25, P1731, DOI 10.1093/ibd/izz044
   Fumery M, 2017, ALIMENT PHARM THER, V45, P381, DOI 10.1111/apt.13886
   Hallam S, 2018, ANN ROY COLL SURG, V100, P301, DOI 10.1308/rcsann.2018.0006
   Heriot A, 2019, CLIN COLON RECT SURG, V32, P249, DOI 10.1055/s-0039-1683906
   Holubar SD, 2010, INFLAMM BOWEL DIS, V16, P1940, DOI 10.1002/ibd.21265
   Mege D, 2018, COLORECTAL DIS
   Messenger DE, 2014, DIS COLON RECTUM, V57, P1349, DOI 10.1097/DCR.0000000000000238
   Morar PS, 2017, J CROHNS COLITIS, V11, P1362, DOI 10.1093/ecco-jcc/jjx099
   Rieger N, 1999, AUST NZ J SURG, V69, P28, DOI 10.1046/j.1440-1622.1999.01486.x
   Tekkis PP, 2006, COLORECTAL DIS, V8, P82, DOI 10.1111/j.1463-1318.2005.00903.x
NR 11
TC 2
Z9 2
U1 1
U2 2
PU SPRINGER
PI NEW YORK
PA ONE NEW YORK PLAZA, SUITE 4600, NEW YORK, NY, UNITED STATES
SN 0179-1958
EI 1432-1262
J9 INT J COLORECTAL DIS
JI Int. J. Colorectal Dis.
PD DEC
PY 2020
VL 35
IS 12
BP 2361
EP 2363
DI 10.1007/s00384-020-03709-5
EA JUL 2020
PG 3
WC Gastroenterology & Hepatology; Surgery
WE Science Citation Index Expanded (SCI-EXPANDED)
SC Gastroenterology & Hepatology; Surgery
GA OO3TX
UT WOS:000553317600001
PM 32725347
DA 2024-01-22
ER

PT J
AU Furuya, Y
   Ozeki, T
   Takayanagi, R
   Yokoyama, H
   Okuyama, K
   Yamada, Y
AF Furuya, Yoko
   Ozeki, Takeshi
   Takayanagi, Risa
   Yokoyama, Haruko
   Okuyama, Kiyoshi
   Yamada, Yasuhiko
TI Theory based analysis of anti-inflammatory effect of infliximab on
   Crohn's disease
SO DRUG METABOLISM AND PHARMACOKINETICS
LA English
DT Article
DE tumor necrosis factor-alpha; crohn's disease activity index;
   pharmacokinetic; pharmacodynamic; model
ID TUMOR-NECROSIS-FACTOR; MONOCLONAL-ANTIBODY CA2; FACTOR-ALPHA
AB Tumor necrosis factor (TNF)-alpha, a primary mediator of inflammatory responses, is increased in patients with active Crohn's disease (CD) and considered to play an important role in the regulation of inflammation in CD. Infliximab (IFX) is a chimeric murine-human monoclonal IgG1 antibody that targets TNF-alpha and is used as a therapeutic agent for CD. Although that dosage regimen has been established through clinical trial experience, it has not been analyzed theoretically. We analyzed of sequential changes of the Crohn's disease activity index (CDAI) using a pharmacokinetic-pharmacodynamic model integrating the pharmacokinetics of IFX and turnover rate of TNF-alpha. The time course effects of IFX derived from the present model were matched to reported data regarding CDAI ratios, and we found that the clinical effect of IFX reached a maximum value 2 to 4 weeks after administration and was maintained for the next several weeks. Our results suggested that the standard dosage regimen of IFX is theoretically appropriate. Further, based on the results of various dosage regimens, a second administration of IFX 2 weeks after the first dose was shown to achieve remission in the early stage of active CD, when IFX was given as a repeated treatment.
C1 Tokyo Univ Pharm & Life Sci, Dept Clin Evaluat Drug Efficacy, Sch Pharm, Tokyo 1920392, Japan.
   Tokyo Univ Pharm & Life Sci, Dept Clin Drug Evaluat, Sch Pharm, Tokyo, Japan.
C3 Tokyo University of Pharmacy & Life Sciences; Tokyo University of
   Pharmacy & Life Sciences
RP Yamada, Y (通讯作者)，Tokyo Univ Pharm & Life Sci, Dept Clin Evaluat Drug Efficacy, Sch Pharm, 1432-1 Horinouchi, Tokyo 1920392, Japan.
EM yamada@ps.toyaku.ac.jp
CR Asakura H, 2001, J GASTROEN HEPATOL, V16, P763, DOI 10.1046/j.1440-1746.2001.02507.x
   Black RA, 1997, NATURE, V385, P729, DOI 10.1038/385729a0
   BLICK M, 1987, CANCER RES, V47, P2986
   BOCCI V, 1991, CLIN PHARMACOKINET, V21, P274, DOI 10.2165/00003088-199121040-00004
   Cornillie F, 2001, ALIMENT PHARM THERAP, V15, P463, DOI 10.1046/j.1365-2036.2001.00956.x
   FURUSAWA S, 1998, LAB HEMATOLOGY, P23
   Garnett WR, 2001, AM J HEALTH-SYST PH, V58, P307, DOI 10.1093/ajhp/58.4.307
   Hanauer SB, 2002, LANCET, V359, P1541, DOI 10.1016/S0140-6736(02)08512-4
   Keating GM, 2002, BIODRUGS, V16, P111, DOI 10.2165/00063030-200216020-00005
   MAEDA M, 1992, IMMUNOPHARM IMMUNOT, V14, P451, DOI 10.3109/08923979209005404
   Martínez-Borra J, 2002, AM J GASTROENTEROL, V97, P2350
   Sategna-Guidetti Carla, 1993, Recenti Progressi in Medicina, V84, P93
   Scallon B, 2002, J PHARMACOL EXP THER, V301, P418, DOI 10.1124/jpet.301.2.418
   SCALLON BJ, 1995, CYTOKINE, V7, P251, DOI 10.1006/cyto.1995.0029
   SIEGEL SA, 1995, CYTOKINE, V7, P15, DOI 10.1006/cyto.1995.1003
   Targan SR, 1997, NEW ENGL J MED, V337, P1029, DOI 10.1056/NEJM199710093371502
   2003, REMICADE IV INFUSION
NR 17
TC 18
Z9 18
U1 0
U2 4
PU JAPANESE SOC STUDY XENOBIOTICS
PI TOKYO
PA INT MED INF CENTER SHINANOMACHI RENGAKAN, 35 SHINANO-MACHI SHINJUKU-KU,
   TOKYO, 160-0016, JAPAN
SN 1347-4367
EI 1880-0920
J9 DRUG METAB PHARMACOK
JI Drug Metab. Pharmacokinet.
PY 2007
VL 22
IS 1
BP 20
EP 25
DI 10.2133/dmpk.22.20
PG 6
WC Pharmacology & Pharmacy
WE Science Citation Index Expanded (SCI-EXPANDED)
SC Pharmacology & Pharmacy
GA 226FX
UT WOS:000250574400004
PM 17329907
DA 2024-01-22
ER

PT J
AU Huyghebaert, N
   Vermeire, A
   Remon, JP
AF Huyghebaert, N
   Vermeire, A
   Remon, JP
TI In vitro evaluation of coating polymers for enteric coating and human
   ileal targeting
SO INTERNATIONAL JOURNAL OF PHARMACEUTICS
LA English
DT Article
DE thymidine; ileum; Crohn; coating; Eudragit; Aqoat
ID GASTROINTESTINAL PH PROFILES; INFLAMMATORY-BOWEL-DISEASE;
   DRUG-DELIVERY-SYSTEM; CROHNS-DISEASE; LACTOCOCCUS-LACTIS;
   ULCERATIVE-COLITIS; INTRALUMINAL PH; SMALL-INTESTINE; TRANSIT;
   INTERLEUKIN-10
AB Recombinant interleukin-10 producing Lactococcus lactis is an alternative therapy for Crohn's disease. For in vivo interleukin-10 production, thymidine, the essential feed component of these recombinant bacteria should be coadministered. Different coating polymers were evaluated in vitro for enteric properties and targeting suitability to the ileum, the major site of inflammation in Crohn's disease. To guarantee ileal delivery, the polymer must dissolve from pH 6.8 and allow complete release within 40 min. Aqoat (R) AS-HF coated pellets (15%) showed poor enteric properties and thymidine was released below pH 6.8. Eudragit (R) FS30D coated pellets (15%) showed good enteric properties, but no thymidine was released within 40 min at pH 6.8. Eudragit (R) S coated pellets (15%) showed good enteric properties after curing at elevated temperature while no thymidine was released within 40 min at pH 6.8. In another approach to pass the proximal small intestine intact, pellets were coated with 30% Eudragit (R) L30D-55. At pH 6.0, they showed a lag-phase of 20 min. No influence of layer thickness was seen above pH 6.5. Alternatively, pellets were coated with a mixture of Eudragit (R) FS30D/L30D-55 but they showed poor enteric properties and thymidine was released below pH 6.8. In conclusion, none of the tested polymers/mixtures ensured enteric properties and ileal targeting. (c) 2005 Elsevier B.V. All rights reserved.
C1 State Univ Ghent, Fac Pharmaceut Sci, Pharmaceut Technol Lab, B-9000 Ghent, Belgium.
C3 Ghent University
RP Remon, JP (通讯作者)，State Univ Ghent, Fac Pharmaceut Sci, Pharmaceut Technol Lab, Harelbekestr 72, B-9000 Ghent, Belgium.
EM jeanpaul.remon@ugent.be
CR Abrahamsson B, 1996, INT J PHARM, V140, P229, DOI 10.1016/0378-5173(96)04604-2
   BOTH H, 1983, SCAND J GASTROENTERO, V18, P987, DOI 10.3109/00365528309182127
   Chen HM, 2000, J CONTROL RELEASE, V67, P117, DOI 10.1016/S0168-3659(00)00199-1
   DAVIS SS, 1986, GUT, V27, P886, DOI 10.1136/gut.27.8.886
   EVANS DF, 1988, GUT, V29, P1035, DOI 10.1136/gut.29.8.1035
   Ewe K, 1999, DIGEST DIS SCI, V44, P1434, DOI 10.1023/A:1026664105112
   Fallingborg J, 1998, DIGEST DIS SCI, V43, P702, DOI 10.1023/A:1018893409596
   FALLINGBORG J, 1989, ALIMENT PHARM THERAP, V3, P605
   Friend DR, 1998, ALIMENT PHARM THER, V12, P591
   Frohoff-Hülsmann MA, 1999, INT J PHARM, V177, P69, DOI 10.1016/S0378-5173(98)00327-5
   Gupta VK, 2001, INT J PHARM, V213, P83, DOI 10.1016/S0378-5173(00)00649-9
   Harris N R., 2001, Pathophysiology, V8, P1, DOI 10.1016/S0928-4680(01)00064-5
   KATO T, 1994, MUCOSAL IMMUNOLOGY, P115
   Khan MZI, 1999, J CONTROL RELEASE, V58, P215, DOI 10.1016/S0168-3659(98)00151-5
   Klein S., 2002, DISSOLUT TECHNOL, V9, P6, DOI [10.14227/DT090402P6, DOI 10.14227/DT090402P6]
   KLIJN N, 1995, APPL ENVIRON MICROB, V61, P2771, DOI 10.1128/AEM.61.7.2771-2774.1995
   Kramer J., 1994, DRUGS PHARM SCI, V65, P307
   Mielcarek N, 2001, ADV DRUG DELIVER REV, V51, P55, DOI 10.1016/S0169-409X(01)00168-5
   NORTHFIE.TC, 1973, GUT, V14, P513, DOI 10.1136/gut.14.7.513
   Nykänen P, 1999, INT J PHARM, V184, P251, DOI 10.1016/S0378-5173(99)00114-3
   Press AG, 1998, ALIMENT PHARM THER, V12, P673
   Rudolph MW, 2001, EUR J PHARM BIOPHARM, V51, P183, DOI 10.1016/S0939-6411(01)00134-5
   Sasaki Y, 1997, AM J GASTROENTEROL, V92, P114
   Steidler L, 2003, NAT BIOTECHNOL, V21, P785, DOI 10.1038/nbt840
   Steidler L, 2000, SCIENCE, V289, P1352, DOI 10.1126/science.289.5483.1352
   vanDeventer SJH, 1997, GASTROENTEROLOGY, V113, P383, DOI 10.1053/gast.1997.v113.pm9247454
NR 26
TC 34
Z9 60
U1 0
U2 6
PU ELSEVIER SCIENCE BV
PI AMSTERDAM
PA PO BOX 211, 1000 AE AMSTERDAM, NETHERLANDS
SN 0378-5173
EI 1873-3476
J9 INT J PHARMACEUT
JI Int. J. Pharm.
PD JUL 14
PY 2005
VL 298
IS 1
BP 26
EP 37
DI 10.1016/j.ijpharm.2005.03.032
PG 12
WC Pharmacology & Pharmacy
WE Science Citation Index Expanded (SCI-EXPANDED)
SC Pharmacology & Pharmacy
GA 946KE
UT WOS:000230570100003
PM 15894443
DA 2024-01-22
ER

PT J
AU Tissot, C
   Couraud, S
   Meng, L
   Girard, P
   Avrillon, V
   Gérinière, L
   Perrot, E
   Souquet, PJ
AF Tissot, Claire
   Couraud, Sebastien
   Meng, Lun
   Girard, Philippe
   Avrillon, Virginie
   Geriniere, Laurence
   Perrot, Emilie
   Souquet, Pierre-Jean
TI Life-threatening disseminated tuberculosis as a complication of
   treatment by infliximab for Crohn's disease: report of two cases,
   including cerebral tuberculomas and miliary tuberculosis
SO JOURNAL OF CROHNS & COLITIS
LA English
DT Article; Proceedings Paper
CT 16th Conference of the French-Speaking-Society-of-Respiratory-Medicine
CY JAN, 2012
CL Lyon, FRANCE
SP French Speaking Soc Resp Med
DE Infliximab; Anti-tumor necrosis factor alpha; Extra-thoracic
   tuberculosis; Cerebral tuberculomas; Mycobacterium tuberculosis
ID RISK
AB Tumor necrosis factor a antagonist therapies represent an increased risk of reactivation of tuberculosis. We report two cases of life-threatening disseminated tuberculosis in patients undergoing treatment with infliximab for Crohn's disease including one case of a patient with cerebral tuberculomas.
   We discuss the implication of tumor necrosis factor a in the genesis of tuberculosis infection and the features of tuberculosis under infliximab.
   Tuberculosis screening and eventually preventive chemotherapy should become the standard of care for individual undergoing tumor necrosis factor a antagonist therapies. (C) 2012 Published by Elsevier B.V. on behalf of European Crohn's and Colitis Organisation.
C1 [Tissot, Claire; Couraud, Sebastien; Meng, Lun; Girard, Philippe; Avrillon, Virginie; Geriniere, Laurence; Perrot, Emilie; Souquet, Pierre-Jean] Ctr Hosp Lyon Sud, Hosp Civils Lyon, Serv Pneumol & Oncol Thorac, F-69495 Pierre Benite, France.
   [Tissot, Claire; Avrillon, Virginie] Univ Lyon 1, Fac Med Lyon Est, F-69373 Lyon 08, France.
   [Couraud, Sebastien] Univ Lyon 1, Fac Med & Maieut Lyon Sud Charles Merieux, F-69600 Oullins, France.
C3 CHU Lyon; Universite Claude Bernard Lyon 1; Universite Claude Bernard
   Lyon 1
RP Couraud, S (通讯作者)，Ctr Hosp Lyon Sud, Hosp Civils Lyon, Serv Pneumol & Oncol Thorac, 165 Chemin Grand Revoyet, F-69495 Pierre Benite, France.
EM sebastien.couraud@chu-lyon.fr
RI Couraud, Sébastien/HTP-4443-2023
OI Couraud, Sébastien/0000-0002-4362-0950
CR Galati V, 2008, J NEUROL, V255, P1981, DOI 10.1007/s00415-008-0042-4
   Gardam MA, 2003, LANCET INFECT DIS, V3, P148, DOI 10.1016/S1473-3099(03)00545-0
   Keane J, 2001, NEW ENGL J MED, V345, P1098, DOI 10.1056/NEJMoa011110
   Kornbluth A, 1998, Inflamm Bowel Dis, V4, P328, DOI 10.1002/ibd.3780040415
   Qumseya BJ, 2011, INFLAMM BOWEL DIS, V17, P77, DOI 10.1002/ibd.21329
   Rahier JF, 2009, J CROHNS COLITIS, V3, P47, DOI 10.1016/j.crohns.2009.02.010
   Solovic I, 2010, EUR RESPIR J, V36, P1185, DOI 10.1183/09031936.00028510
NR 7
TC 7
Z9 7
U1 0
U2 3
PU OXFORD UNIV PRESS
PI OXFORD
PA GREAT CLARENDON ST, OXFORD OX2 6DP, ENGLAND
SN 1873-9946
EI 1876-4479
J9 J CROHNS COLITIS
JI J. Crohns Colitis
PD OCT
PY 2012
VL 6
IS 9
BP 946
EP 949
DI 10.1016/j.crohns.2012.02.018
PG 4
WC Gastroenterology & Hepatology
WE Science Citation Index Expanded (SCI-EXPANDED); Conference Proceedings Citation Index - Science (CPCI-S)
SC Gastroenterology & Hepatology
GA 022UX
UT WOS:000309990400010
PM 22749231
OA Bronze
DA 2024-01-22
ER

PT J
AU Bourikas, LA
   Koutroubakis, IE
AF Bourikas, Leonidas A.
   Koutroubakis, Ioannis E.
TI Anti-TNF and Fistulising Perianal Crohn's Disease: Use in Clinical
   Practice
SO CURRENT DRUG TARGETS
LA English
DT Review
DE Adalimumab; Crohn's disease; inflammatory bowel disease; infliximab;
   magnetic resonance imaging; perianal fistula; setons; thalidomide
ID TUMOR-NECROSIS-FACTOR; INFLAMMATORY-BOWEL-DISEASE; PLACEBO-CONTROLLED
   TRIAL; INFLIXIMAB MAINTENANCE THERAPY; CERTOLIZUMAB PEGOL CDP870;
   QUALITY-OF-LIFE; FACTOR-ALPHA; MONOCLONAL-ANTIBODY; DOUBLE-BLIND;
   OPEN-LABEL
AB Perianal fistulas are a major problem of patients with Crohn's disease (CD), and occur in up to 40 % of patients. The treatment of fistulising perianal CD has recently largely evolved as a result of improvements of pharmacological and surgical approaches and the introduction of anti-TNF treatment. Especially the use of anti-TNF agents in complex or refractory perianal fistulas has been proven as the most effective medical treatment of this difficult to treat disease. Infliximab and adalimumab are the two currently available anti-TNF agents that both have shown significant efficacy in the treatment and sustained remission of perianal fistulising CD with comparable fistula closure rates. However, despite this treatment a large number of patients have continuous disease activity and high relapsing rates, whereas only a small percentage of them have a complete fistula healing. Therefore, the optimal outcome is still dependent on a multidisciplinary approach with a close interaction between gastroenterologists and surgeons. The individualised treatment based on anti-TNF agents with the rational combination of antibiotic use, surgery and immunosuppressive therapy is, currently, the suggested treatment in order to achieve remission of a persistent perianal fistula. Large randomised studies are required for the long-term evaluation of the efficacy in modifying the disease course of this combined approach.
C1 [Bourikas, Leonidas A.; Koutroubakis, Ioannis E.] Univ Hosp Herakl, Dept Gastroenterol, Iraklion 71110, Crete, Greece.
C3 University Hospital of Heraklion
RP Koutroubakis, IE (通讯作者)，Univ Hosp Herakl, Dept Gastroenterol, POB 1352, Iraklion 71110, Crete, Greece.
EM ikoutroub@med.uoc.gr
RI Koutroubakis, Ioannis/H-4241-2011
OI Koutroubakis, Ioannis/0000-0002-2773-2709
CR ABREUMARTIN MT, 1995, J IMMUNOL, V155, P4147
   Baert FJ, 1999, GASTROENTEROLOGY, V116, P22, DOI 10.1016/S0016-5085(99)70224-6
   Barthel HR, 2005, J GASTROEN HEPATOL, V20, P1464, DOI 10.1111/j.1440-1746.2005.03848.x
   Bauditz J, 2002, GUT, V50, P196, DOI 10.1136/gut.50.2.196
   Bauditz J, 1997, GUT, V40, P470, DOI 10.1136/gut.40.4.470
   Beaugerie L, 2006, GASTROENTEROLOGY, V130, P650, DOI 10.1053/j.gastro.2005.12.019
   Bombardieri S, 2007, RHEUMATOLOGY, V46, P1191, DOI 10.1093/rheumatology/kem091
   BOUGUEN G, 2009, ALIMENT PHARM THER
   Bourikas LA, 2009, BRIT J PHARMACOL, V157, P362, DOI 10.1111/j.1476-5381.2009.00161.x
   Braun J, 2007, ARTHRIT RHEUM-ARTHR, V57, P639, DOI 10.1002/art.22669
   BREESE EJ, 1994, GASTROENTEROLOGY, V106, P1455, DOI 10.1016/0016-5085(94)90398-0
   BUCHMANN P, 1980, CLIN GASTROENTEROL, V9, P323
   Colombel JF, 2009, GUT, V58, P940, DOI 10.1136/gut.2008.159251
   Colombel JF, 2007, GASTROENTEROLOGY, V132, P52, DOI 10.1053/j.gastro.2006.11.041
   Corral LG, 1999, J IMMUNOL, V163, P380
   Dwarkasing S, 2005, SEMIN ULTRASOUND CT, V26, P247, DOI 10.1053/j.sult.2005.04.004
   Ehrenpreis ED, 1999, GASTROENTEROLOGY, V117, P1271, DOI 10.1016/S0016-5085(99)70276-3
   Feagan BG, 2003, AM J GASTROENTEROL, V98, P2232, DOI 10.1016/S0002-9270(03)00659-2
   Feagan BG, 2008, GASTROENTEROLOGY, V135, P1493, DOI 10.1053/j.gastro.2008.07.069
   Garcia-Olmo D, 2009, DIS COLON RECTUM, V52, P79, DOI 10.1007/DCR.0b013e3181973487
   Gomez-Reino JJ, 2006, ARTHRITIS RES THER, V8, DOI 10.1186/ar1881
   Gottlieb A, 2009, LANCET, V373, P633, DOI 10.1016/S0140-6736(09)60140-9
   Greenbloom SL, 1998, CAN J GASTROENTEROL, V12, P53, DOI 10.1155/1998/349460
   Guidi L, 2008, TECH COLOPROCTOL, V12, P111, DOI 10.1007/s10151-008-0411-0
   Guslandi M, 2005, EUR J GASTROEN HEPAT, V17, P145, DOI 10.1097/00042737-200502000-00003
   Guy-Grand D, 1998, EUR J IMMUNOL, V28, P730, DOI 10.1002/(SICI)1521-4141(199802)28:02<730::AID-IMMU730>3.3.CO;2-L
   Hanauer SB, 2006, GASTROENTEROLOGY, V130, P323, DOI 10.1053/j.gastro.2005.11.030
   Hanauer SB, 2002, LANCET, V359, P1541, DOI 10.1016/S0140-6736(02)08512-4
   HELLERS G, 1980, GUT, V21, P525, DOI 10.1136/gut.21.6.525
   Hoentjen F, 2009, WORLD J GASTROENTERO, V15, P2067, DOI 10.3748/wjg.15.2067
   HUGHES LE, 1978, J ROY SOC MED, V71, P644, DOI 10.1177/014107687807100904
   IRVINE EJ, 1995, J CLIN GASTROENTEROL, V20, P27
   Karmiris K, 2009, GASTROENTEROLOGY, V137, P1628, DOI 10.1053/j.gastro.2009.07.062
   Koutroubakis LE, 2007, BEST PRACT RES CL GA, V21, P503, DOI 10.1016/j.bpg.2007.04.002
   Lichtenstein GR, 2009, ALIMENT PHARM THER, V30, P210, DOI 10.1111/j.1365-2036.2009.04027.x
   Lichtenstein GR, 2005, GASTROENTEROLOGY, V128, P862, DOI 10.1053/j.gastro.2005.01.048
   Malesci A, 2009, INFLAMM BOWEL DIS, V15, P814, DOI 10.1002/ibd.20739
   Mansfield JC, 2007, ALIMENT PHARM THER, V26, P421, DOI 10.1111/j.1365-2036.2007.03385.x
   MOREIRA AL, 1993, J EXP MED, V177, P1675, DOI 10.1084/jem.177.6.1675
   Nesbitt A, 2007, INFLAMM BOWEL DIS, V13, P1323, DOI 10.1002/ibd.20225
   Ng SC, 2009, ALIMENT PHARM THER, V30, P757, DOI 10.1111/j.1365-2036.2009.04088.x
   Nikas SN, 2006, ANN RHEUM DIS, V65, P257, DOI 10.1136/ard.2005.039099
   Ochsenkühn T, 2002, AM J GASTROENTEROL, V97, P2022
   Orlando A, 2005, DIGEST LIVER DIS, V37, P577, DOI 10.1016/j.dld.2005.01.019
   Papadakis KA, 2000, GASTROENTEROLOGY, V119, P1148, DOI 10.1053/gast.2000.18160
   Papadakis KA, 2000, ANNU REV MED, V51, P289, DOI 10.1146/annurev.med.51.1.289
   PARKS AG, 1961, BRIT MED J, V1, P463, DOI 10.1136/bmj.1.5224.463
   Parsi MA, 2002, GASTROENTEROLOGY, V123, P707, DOI 10.1053/gast.2002.35390
   Parsi MA, 2004, AM J GASTROENTEROL, V99, P445, DOI 10.1111/j.1572-0241.2004.04083.x
   Peyrin-Biroulet L, 2007, ALIMENT PHARM THER, V25, P675, DOI 10.1111/j.1365-2036.2007.03254.x
   Peyrin-Biroulet L, 2008, LANCET, V372, P67, DOI 10.1016/S0140-6736(08)60995-2
   Picco MF, 2003, AM J GASTROENTEROL, V98, P363, DOI 10.1016/S0002-9270(02)05908-7
   Plamondon S, 2007, ALIMENT PHARM THER, V25, P557, DOI 10.1111/j.1365-2036.2006.03239.x
   Poggioli G, 2005, DIS COLON RECTUM, V48, P768, DOI 10.1007/s10350-004-0832-4
   Present DH, 1999, NEW ENGL J MED, V340, P1398, DOI 10.1056/NEJM199905063401804
   REINECKER HC, 1993, CLIN EXP IMMUNOL, V94, P174
   Rizzello F, 2009, GASTROENTEROLOGY, V136, pA177
   Ruffolo C, 2008, INFLAMM BOWEL DIS, V14, P1406, DOI 10.1002/ibd.20486
   Ruffolo C, 2007, J GASTROINTEST SURG, V11, P16, DOI 10.1007/s11605-006-0021-y
   Sandborn WJ, 2007, ANN INTERN MED, V146, P829, DOI 10.7326/0003-4819-146-12-200706190-00159
   Sandborn WJ, 2007, NEW ENGL J MED, V357, P228, DOI 10.1056/NEJMoa067594
   Sandborn WJ, 2001, GASTROENTEROLOGY, V121, P1088, DOI 10.1053/gast.2001.28674
   Sandborn WJ, 2003, GASTROENTEROLOGY, V125, P1508, DOI 10.1016/j.gastro.2003.08.025
   Sandborn WJ, 2004, AM J GASTROENTEROL, V99, P1984, DOI 10.1111/j.1572-0241.2004.40462.x
   Sands BE, 2004, NEW ENGL J MED, V350, P876, DOI 10.1056/NEJMoa030815
   Sands BE, 2006, ALIMENT PHARM THERAP, V23, P1127, DOI 10.1111/j.1365-2036.2006.02878.x
   Schreiber S, 2005, GASTROENTEROLOGY, V129, P807, DOI 10.1053/j.gastro.2005.06.064
   Schreiber S, 2007, NEW ENGL J MED, V357, P239, DOI 10.1056/NEJMoa062897
   Schwartz DA, 2001, GASTROENTEROLOGY, V121, P1064, DOI 10.1053/gast.2001.28676
   Schwartz DA, 2001, ANN INTERN MED, V135, P906, DOI 10.7326/0003-4819-135-10-200111200-00011
   SEOWCHOEN F, 1992, BRIT J SURG, V79, P27, DOI 10.1002/bjs.1800790107
   Spradlin NM, 2008, AM J GASTROENTEROL, V103, P2527, DOI 10.1111/j.1572-0241.2008.02063.x
   Srinivasan R, 2009, COCHRANE DB SYST REV, DOI 10.1002/14651858.CD007350.pub2
   Targan SR, 1997, NEW ENGL J MED, V337, P1029, DOI 10.1056/NEJM199710093371502
   Tougeron D, 2009, DIGEST DIS SCI, V54, P1746, DOI 10.1007/s10620-008-0545-y
   Toyonaga T, 2007, INT J COLORECTAL DIS, V22, P209, DOI 10.1007/s00384-006-0121-x
   TRACEY KJ, 1994, ANNU REV MED, V45, P491, DOI 10.1146/annurev.med.45.1.491
   Van Assche G, 2003, AM J GASTROENTEROL, V98, P332, DOI 10.1016/S0002-9270(02)05909-9
   van Bodegraven AA, 2002, DIS COLON RECTUM, V45, P39, DOI 10.1007/s10350-004-6111-6
   van Vollenhoven R, 2003, ANN RHEUM DIS, V62, P1195, DOI 10.1136/ard.2003.009589
   VanDeventer SJH, 1997, GUT, V40, P443, DOI 10.1136/gut.40.4.443
   Vasiliauskas EA, 2000, GUT, V47, P487, DOI 10.1136/gut.47.4.487
   Vasiliauskas EA, 1999, GASTROENTEROLOGY, V117, P1278, DOI 10.1016/S0016-5085(99)70277-5
   Vermeire S, 2005, GASTROENTEROLOGY, V129, P1845, DOI 10.1053/j.gastro.2005.10.006
   West RL, 2005, DIGEST DIS SCI, V50, P1260, DOI 10.1007/s10620-005-2769-4
   West RL, 2004, ALIMENT PHARM THERAP, V20, P1329, DOI 10.1111/j.1365-2036.2004.02247.x
   Yang SK, 1997, GASTROENTEROLOGY, V113, P1214, DOI 10.1053/gast.1997.v113.pm9322516
   Youdim A, 2004, INFLAMM BOWEL DIS, V10, P333, DOI 10.1097/00054725-200407000-00002
NR 88
TC 9
Z9 10
U1 0
U2 4
PU BENTHAM SCIENCE PUBL LTD
PI SHARJAH
PA EXECUTIVE STE Y-2, PO BOX 7917, SAIF ZONE, 1200 BR SHARJAH, U ARAB
   EMIRATES
SN 1389-4501
EI 1873-5592
J9 CURR DRUG TARGETS
JI Curr. Drug Targets
PD FEB
PY 2010
VL 11
IS 2
BP 187
EP 197
DI 10.2174/138945010790309966
PG 11
WC Pharmacology & Pharmacy
WE Science Citation Index Expanded (SCI-EXPANDED)
SC Pharmacology & Pharmacy
GA 549DJ
UT WOS:000274022500009
PM 19916954
DA 2024-01-22
ER

PT J
AU Zhang, D
   Xiong, B
   Li, XG
   Xu, TP
   Yu, MX
AF Zhang, Di
   Xiong, Bin
   Li, Xiaogai
   Xu, Tangpeng
   Yu, Mingxia
TI Meta-analysis: Serious Adverse Events in Crohn's Disease Patients
   Treated with TNF-alpha Inhibitors
SO HEPATO-GASTROENTEROLOGY
LA English
DT Article
DE Crohn's disease; TNF-alpha inhibitors; Serious adverse events;
   Malignancy; Serious infection
ID TUMOR-NECROSIS-FACTOR; INFLAMMATORY-BOWEL-DISEASE; MONOCLONAL-ANTIBODY;
   MAINTENANCE THERAPY; CERTOLIZUMAB PEGOL; INCREASED RISK; DOUBLE-BLIND;
   ADALIMUMAB; INFLIXIMAB; EFFICACY
AB Background/Aims: It remains a question whether anti-TNF-alpha treatment is associated with an increase of serious adverse events (SAE) in Crohn's Disease (CD) patients. This study aims to assess the risk of SAE of anti-TNF-alpha treatment in CD patients. Methodology: Literature search of EMBASE, PubMed, ScienceDirect, Cochrane Library and ClinicalTrials.gov until June 2012 was conducted. Eligible studies were randomized controlled trials (RCTs) of TNF-alpha inhibitors treated for at least 24 weeks in CD patients. Results: Thirteen RCTs, involving 4,257 patients with CD were included in analysis. SAE were reported in 364 patients (14.26%) in treatment groups and 263 patients (15.43%) in control groups. The proportion of patients with SAE was lower with TNF-alpha inhibitors than with placebo (OR, 0.80; 95% CI, 0.67-0.96; p=0.01). Compared with controls, the risks of malignancy and serious infection treated with TNF-alpha inhibitors showed no significant difference (p>0.05). Conclusions: In CD patients, anti-TNF-alpha treatment, especially for adalimumab, could decrease the incidence of SAE, without an increased risk of malignancy or serious infection. TNF-alpha inhibitors are safe in treatment of CD patients. To assess the risk of SAE, larger samples of randomized control trials with long term follow-up are needed
C1 [Zhang, Di; Xiong, Bin; Xu, Tangpeng] Wuhan Univ, Zhongnan Hosp, Hubei Key Lab Tumor Biol Behav, Dept Oncol,Hubei Canc Clin Study Ctr, Wuhan 430071, Hubei, Peoples R China.
   [Li, Xiaogai; Yu, Mingxia] Wuhan Univ, Zhongnan Hosp, Dept Clin Lab Sci, Wuhan 430071, Peoples R China.
C3 Wuhan University; Wuhan University
RP Yu, MX (通讯作者)，Wuhan Univ, Zhongnan Hosp, Dept Clin Lab Sci, Wuhan 430071, Peoples R China.
EM dewrosy520@163.com
OI Yu, Mingxia/0000-0002-0529-0030
FU Science Fund for Creative Research Groups of the National Natural
   Science Foundation of China [30901308]; Chenguang Science Foundation for
   Youth of Wuhan [20105023106]; Research Fund for the Doctoral Program of
   Higher Education of China [20090141120025]; Independent Science
   Foundation for Youth Scholars of Wuhan University [3082009]
FX Supported by the Science Fund for Creative Research Groups of the
   National Natural Science Foundation of China (No. 30901308), Chenguang
   Science Foundation for Youth of Wuhan (No. 20105023106), Research Fund
   for the Doctoral Program of Higher Education of China (No.
   20090141120025), Independent Science Foundation for Youth Scholars of
   Wuhan University (No. 3082009).
CR Allez M, 2009, ALIMENT PHARM THER, V31, P92, DOI 10.1111/j.1365-2036.2009.04130.x
   [Anonymous], HUMIRA ADALIMUMAB DN
   Bernstein CN, 2001, CANCER-AM CANCER SOC, V91, P854, DOI 10.1002/1097-0142(20010215)91:4<854::AID-CNCR1073>3.0.CO;2-Z
   Biancone L, 2007, NAT CLIN PRACT GASTR, V4, P78, DOI 10.1038/ncpgasthep0695
   Bongartz T, 2006, JAMA-J AM MED ASSOC, V295, P2275, DOI 10.1001/jama.295.19.2275
   Cohen RB, 2001, CAN J GASTROENTEROL, V15, P376, DOI 10.1155/2001/403102
   Colombel JF, 2009, GUT, V58, P940, DOI 10.1136/gut.2008.159251
   Colombel JF, 2010, NEW ENGL J MED, V362, P1383, DOI 10.1056/NEJMoa0904492
   Colombel JF, 2007, GASTROENTEROLOGY, V132, P52, DOI 10.1053/j.gastro.2006.11.041
   D'Haens G, 2007, GUT, V56, P725, DOI 10.1136/gut.2006.103564
   González S, 2003, AM J GASTROENTEROL, V98, P1101, DOI 10.1016/S0002-9270(03)00134-5
   Hanauer SB, 2002, LANCET, V359, P1541, DOI 10.1016/S0140-6736(02)08512-4
   Huang ML, 2011, J DIGEST DIS, V12, P165, DOI 10.1111/j.1751-2980.2011.00493.x
   Lakatos PL, 2010, CURR DRUG TARGETS, V11, P179, DOI 10.2174/138945010790309867
   Lémann M, 2006, GASTROENTEROLOGY, V130, P1054, DOI 10.1053/j.gastro.2006.02.014
   Lewis JD, 2001, GASTROENTEROLOGY, V121, P1080, DOI 10.1053/gast.2001.28703
   Moher D, 2009, PLOS MED, V6, DOI [10.1371/journal.pmed.1000097, 10.1016/j.ijsu.2010.07.299, 10.1136/bmj.i4086, 10.1016/j.ijsu.2010.02.007, 10.1136/bmj.b2535, 10.1186/2046-4053-4-1, 10.1136/bmj.b2700]
   Peyrin-Biroulet L, 2008, CLIN GASTROENTEROL H, V6, P644, DOI 10.1016/j.cgh.2008.03.014
   Rutgeerts P, 2004, GASTROENTEROLOGY, V126, P1593, DOI 10.1053/j.gastro.2004.02.070
   Rutgeerts P, 2012, GASTROENTEROLOGY, V142, P1102, DOI 10.1053/j.gastro.2012.01.035
   Sandborn WJ, 2007, GUT, V56, P1232, DOI 10.1136/gut.2006.106781
   Sandborn WJ, 2007, NEW ENGL J MED, V357, P228, DOI 10.1056/NEJMoa067594
   Sandborn WJ, 2001, GASTROENTEROLOGY, V120, P1330, DOI 10.1053/gast.2001.24042
   Sandborn WJ, 2004, GUT, V53, P1485, DOI 10.1136/gut.2003.035253
   Sands BE, 2004, NEW ENGL J MED, V350, P876, DOI 10.1056/NEJMoa030815
   Schreiber S, 2007, NEW ENGL J MED, V357, P239, DOI 10.1056/NEJMoa062897
   VanDeventer SJH, 1997, GUT, V40, P443, DOI 10.1136/gut.40.4.443
   Watanabe M, 2012, J CROHNS COLITIS, V6, P160, DOI 10.1016/j.crohns.2011.07.013
NR 28
TC 15
Z9 15
U1 0
U2 15
PU H G E UPDATE MEDICAL PUBLISHING S A
PI ATHENS
PA PO BOX 17257, ATHENS GR-10024, GREECE
SN 0172-6390
J9 HEPATO-GASTROENTEROL
JI Hepato-Gastroenterol.
PD SEP
PY 2013
VL 60
IS 126
BP 1333
EP 1342
DI 10.5754/hge121057
PG 10
WC Gastroenterology & Hepatology; Surgery
WE Science Citation Index Expanded (SCI-EXPANDED)
SC Gastroenterology & Hepatology; Surgery
GA 298MK
UT WOS:000330327800017
PM 23340167
DA 2024-01-22
ER

PT J
AU Casanova, MJ
   Chaparro, M
   Nantes, O
   Benítez, JM
   Rojas-Feria, M
   Castro-Poceiro, J
   Huguet, JM
   Martín-Cardona, A
   Aicart-Ramos, M
   Tosca, J
   Martín-Rodríguez, MD
   González-Muñoza, C
   Mañosa, M
   Leo-Carnerero, E
   Lamuela-Calvo, LJ
   Pérez-Martínez, I
   Bujanda, L
   Hinojosa, J
   Pajares, R
   Argüelles-Arias, F
   Pérez-Calle, JL
   Rodríguez-González, GE
   Guardiola, J
   Barreiro-de Acosta, M
   Gisbert, JP
AF Casanova, Maria Jose
   Chaparro, Maria
   Nantes, Oscar
   Benitez, Jose Manuel
   Rojas-Feria, Maria
   Castro-Poceiro, Jesus
   Huguet, Jose Maria
   Martin-Cardona, Albert
   Aicart-Ramos, Marta
   Tosca, Joan
   Martin-Rodriguez, Maria del Mar
   Gonzalez-Munoza, Carlos
   Manosa, Miriam
   Leo-Carnerero, Eduardo
   Lamuela-Calvo, Luis Javier
   Perez-Martinez, Isabel
   Bujanda, Luis
   Hinojosa, Joaquin
   Pajares, Ramon
   Arguelles-Arias, Federico
   Perez-Calle, Jose Lazaro
   Rodriguez-Gonzalez, Gloria Esther
   Guardiola, Jordi
   Barreiro-de Acosta, Manuel
   Gisbert, Javier P.
CA EVODIS Study Grp
TI Clinical outcome after anti-tumour necrosis factor therapy
   discontinuation in 1000 patients with inflammatory bowel disease: the
   EVODIS long-term study
SO ALIMENTARY PHARMACOLOGY & THERAPEUTICS
LA English
DT Article
ID ANTI-TNF DISCONTINUATION; CROHNS-DISEASE; ANTIMETABOLITE THERAPY;
[truncated: 3,329,034 more chars]
