# Supplementary material for: Worldwide research trends in Crohn’s disease treatment over the past 2 decades: a bibliometric analysis
Source: Front Pharmacol. 2024 Oct 8;15:1441785. doi: 10.3389/fphar.2024.1441785 (PMC11493645; doi:10.3389/fphar.2024.1441785)
Supplement: Supplementary file 1 [file DataSheet1.zip › raw data 1/download_11.txt]

FN Clarivate Analytics Web of Science
VR 1.0
PT J
AU Holtmann, MH
   Neurath, MF
AF Holtmann, MH
   Neurath, MF
TI Anti-TNF strategies in stenosing and fistulizing Crohn's disease
SO INTERNATIONAL JOURNAL OF COLORECTAL DISEASE
LA English
DT Review
DE Crohn's disease; immunosuppression; TNF
ID INFLAMMATORY BOWEL-DISEASE; ENGINEERED HUMAN-ANTIBODY; INFLIXIMAB
   TREATMENT; DOUBLE-BLIND; SURGICAL-MANAGEMENT; ANORECTAL FISTULAS;
   CONTROLLED TRIAL; SETON PLACEMENT; ANAL FISTULAS; HYDRO-MRI
AB Background: Stenoses and fistulas are frequent complications in patients with Crohn's disease ( CD). They represent a major diagnostic and therapeutic challenge and surgical intervention is often required. The availability of novel, anti-TNF strategies for therapy has raised the question as to what extent these new treatment options have impact on the clinical decision-making process regarding the necessity for surgery. Discussion: A short overview of the current pathophysiological understanding of CD, focusing on the immunology of the intestinal mucosa, is given. Then the problems of proper clinical management of stenoses and fistulas are addressed. With regard to symptomatic stenoses, attention will be given to novel diagnostic tools for the distinction between inflammatory and fibrotic stenoses, and our clinical experience with the treatment of symptomatic inflammatory stenoses with infliximab will be discussed. With regard to fistulizing CD, the data that are currently available for medical therapy are summarized with special reference to the studies on the efficacy of anti-TNF treatment. Conclusion: With regard to moderately and severe inflammatory stenoses, medical treatment with infliximab may be an option after careful assessment of the inflammatory nature of the stenosis and exclusion of a septic focus. With regard to fistulas, anti-TNF treatment is a valuable option that is likely to improve the clinical outcome. Based on the available data, however, anti-TNF treatment cannot yet replace surgical intervention when necessary. Prospective trials of medical therapy and a combination of medical and surgical therapy for complex fistulas and internal fistulas are needed to define the potential and the limitations of these novel therapeutic approaches.
C1 Johannes Gutenberg Univ Mainz, Dept Med 1, D-55131 Mainz, Germany.
C3 Johannes Gutenberg University of Mainz
RP Neurath, MF (通讯作者)，Johannes Gutenberg Univ Mainz, Dept Med 1, Langenbeckstr 1, D-55131 Mainz, Germany.
EM neurath@1-med.klinik.uni-mainz.de
CR Bartenstein P, 1997, BRAIN, V120, P1553, DOI 10.1093/brain/120.9.1553
   BEART F, 2003, NEW ENGL J MED, V348, P601
   Bell SJ, 2003, ALIMENT PHARM THER, V17, P387, DOI 10.1046/j.1365-2036.2003.01427.x
   BERNARD D, 1986, CAN J SURG, V29, P318
   BERNSTEIN LH, 1980, GASTROENTEROLOGY, V79, P357
   Bicik I, 1997, LANCET, V350, P262, DOI 10.1016/S0140-6736(05)62225-8
   BRANDT LJ, 1982, GASTROENTEROLOGY, V83, P383
   BROE PJ, 1982, SURGERY, V91, P249
   CANDY S, 1995, GUT, V37, P674, DOI 10.1136/gut.37.5.674
   EWE K, 1993, GASTROENTEROLOGY, V105, P367, DOI 10.1016/0016-5085(93)90709-L
   FARMER RG, 1975, GASTROENTEROLOGY, V77, P914
   FAZIO VW, 1989, ANN SURG, V210, P621, DOI 10.1097/00000658-198911000-00009
   Fazio VW, 1996, ANN SURG, V224, P563, DOI 10.1097/00000658-199610000-00014
   Feagan BG, 2000, GASTROENTEROLOGY, V118, pA655, DOI 10.1016/S0016-5085(00)84761-7
   Gamé X, 2003, SCAND J GASTROENTERO, V38, P1097, DOI 10.1080/00365520310004704
   HANAUER SB, 1993, AM J GASTROENTEROL, V88, P646
   HESTERBERG R, 1993, INT J COLORECTAL DIS, V8, P51, DOI 10.1007/BF00341278
   Holtmann M, 2003, Z GASTROENTEROL, V41, P11, DOI 10.1055/s-2003-36677
   Holtmann M, 2002, INTERNIST, V43, P1343, DOI 10.1007/s00108-002-0681-y
   Holtmann MH, 2002, Z GASTROENTEROL, V40, P587, DOI 10.1055/s-2002-33418
   Hugot JP, 2001, NATURE, V411, P599, DOI 10.1038/35079107
   JONES JH, 1966, GUT, V7, P181, DOI 10.1136/gut.7.2.181
   Joo JS, 1998, AM SURGEON, V64, P147
   Keane J, 2001, NEW ENGL J MED, V345, P1098, DOI 10.1056/NEJMoa011110
   KNIGHT DM, 1993, MOL IMMUNOL, V30, P1443, DOI 10.1016/0161-5890(93)90106-L
   KORELITZ BI, 1985, DIGEST DIS SCI, V30, P58, DOI 10.1007/BF01318372
   Lügering A, 2001, GASTROENTEROLOGY, V121, P1145, DOI 10.1053/gast.2001.28702
   MALCHOW H, 1984, GASTROENTEROLOGY, V86, P249
   MARKS CG, 1981, BRIT J SURG, V68, P525, DOI 10.1002/bjs.1800680802
   Neurath MF, 2002, NAT MED, V8, P567, DOI 10.1038/nm0602-567
   Neurath MF, 2002, AM J GASTROENTEROL, V97, P1978
   NEURATH MF, 2000, DTSCH ARZTEBLATT, V97, pA1977
   NORDGREN S, 1992, INT J COLORECTAL DIS, V7, P214, DOI 10.1007/BF00341224
   OBRIEN JJ, 1991, GASTROENTEROLOGY, V101, P39, DOI 10.1016/0016-5085(91)90457-V
   Ogura Y, 2001, NATURE, V411, P603, DOI 10.1038/35079114
   Ozuner G, 1996, DIS COLON RECTUM, V39, P10, DOI 10.1007/BF02048261
   PEARL RK, 1993, DIS COLON RECTUM, V36, P573, DOI 10.1007/BF02049864
   Pearson DC, 2000, Cochrane Database Syst Rev, V2, DOI [10.1002/14651858.CD000067, DOI 10.1002/14651858.CD000067]
   Poritz LS, 2002, DIS COLON RECTUM, V45, P771, DOI 10.1007/s10350-004-6296-8
   PRESENT DH, 1980, NEW ENGL J MED, V302, P981, DOI 10.1056/NEJM198005013021801
   Present DH, 1999, NEW ENGL J MED, V340, P1398, DOI 10.1056/NEJM199905063401804
   RADCLIFFE AG, 1988, DIS COLON RECTUM, V31, P94, DOI 10.1007/BF02562636
   Rasul I, 2004, AM J GASTROENTEROL, V99, P82, DOI 10.1046/j.1572-0241.2003.04009.x
   Regueiro M, 2003, INFLAMM BOWEL DIS, V9, P98, DOI 10.1097/00054725-200303000-00003
   Sandborn WJ, 2001, GASTROENTEROLOGY, V120, P1330, DOI 10.1053/gast.2001.24042
   SANDBORN WJ, 1999, COCHRANE LIB
   Sands BE, 2004, NEW ENGL J MED, V350, P876, DOI 10.1056/NEJMoa030815
   SCALLON BJ, 1995, CYTOKINE, V7, P251, DOI 10.1006/cyto.1995.0029
   SCHNEIDER MU, 1985, DEUT MED WOCHENSCHR, V110, P1724, DOI 10.1055/s-2008-1069077
   Schunk K, 2000, INVEST RADIOL, V35, P431, DOI 10.1097/00004424-200007000-00006
   Schunk K, 2000, ROFO-FORTSCHR RONTG, V172, P153, DOI 10.1055/s-2000-283
   Scott HJ, 1996, DIS COLON RECTUM, V39, P1039, DOI 10.1007/BF02054696
   SCOTT NA, 1992, BRIT J SURG, V79, P1379, DOI 10.1002/bjs.1800791247
   Shivananda S, 1996, GUT, V39, P690, DOI 10.1136/gut.39.5.690
   SIEGEL SA, 1995, CYTOKINE, V7, P15, DOI 10.1006/cyto.1995.1003
   STEINBERG DM, 1973, GUT, V14, P865, DOI 10.1136/gut.14.11.865
   Targan SR, 1997, NEW ENGL J MED, V337, P1029, DOI 10.1056/NEJM199710093371502
   Tiede I, 2003, J CLIN INVEST, V111, P1133, DOI 10.1172/JCI200316432
   Topstad DR, 2003, DIS COLON RECTUM, V46, P577, DOI 10.1007/s10350-004-6611-4
   Turunen U, 1989, SCAND J GASTR   S158, V24, P144
   van Bodegraven AA, 2002, DIS COLON RECTUM, V45, P39, DOI 10.1007/s10350-004-6111-6
   VANDULLEMEN HM, 1995, GASTROENTEROLOGY, V109, P129, DOI 10.1016/0016-5085(95)90277-5
   WHITE RA, 1990, DIS COLON RECTUM, V33, P587, DOI 10.1007/BF02052212
   WILLIAMS JG, 1991, DIS COLON RECTUM, V34, P378
   WILLIAMSON PR, 1995, DIS COLON RECTUM, V38, P389, DOI 10.1007/BF02054227
NR 65
TC 37
Z9 37
U1 0
U2 1
PU SPRINGER
PI NEW YORK
PA 233 SPRING ST, NEW YORK, NY 10013 USA
SN 0179-1958
EI 1432-1262
J9 INT J COLORECTAL DIS
JI Int. J. Colorectal Dis.
PD JAN
PY 2005
VL 20
IS 1
BP 1
EP 8
DI 10.1007/s00384-004-0634-0
PG 8
WC Gastroenterology & Hepatology; Surgery
WE Science Citation Index Expanded (SCI-EXPANDED)
SC Gastroenterology & Hepatology; Surgery
GA 879ZQ
UT WOS:000225758500001
PM 15459771
DA 2024-01-22
ER

PT J
AU Galien, R
AF Galien, Rene
TI Janus kinases in inflammatory bowel disease: Four kinases for multiple
   purposes
SO PHARMACOLOGICAL REPORTS
LA English
DT Review
DE IBD; Cytokine; JAK; Treatment
ID COLONY-STIMULATING FACTOR; INTESTINAL EPITHELIAL-CELLS; GAMMA
   SIGNAL-TRANSDUCTION; RECEPTOR-ALPHA-SUBUNIT; ACTIVE CROHNS-DISEASE;
   CD4(+) T-CELLS; INTERFERON-GAMMA; IFN-GAMMA; ULCERATIVE-COLITIS; FACTOR
   AUTOANTIBODIES
AB Inflammatory bowel disease (IBD) comprises mainly Crohn's disease and ulcerative colitis. These pathologies are characterized by inflammation of the gut and destruction of its epithelium. Many cytokines play key roles in this pathology. They are generally involved in the inflammatory process but also display anti-inflammatory activities and some regulate the gut epithelium homeostasis, constituting therapeutic targets for IBD. Many of these cytokines signal through the JAK/STAT pathway and thus, JAKs represent also very promising therapeutic targets and selective or nonselective inhibitors of these kinases have already been assayed in clinical trials with various success. The existence of four JAKs and six STAT factors that are used in combination make these pathways complex enough to generate various responses. Here we summarize the role of the JAKs in some cytokines involved in IBD. The multifunctional role they play through the various functions of the cytokines they signal for makes difficult the anticipation of the effective beneficial role that JAK inhibitors may have. (C) 2016 Institute of Pharmacology, Polish Academy of Sciences. Published by Elsevier Sp. z o.o. All rights reserved.
C1 [Galien, Rene] Galapagos SASU, Parc Biocitech, Romainville, France.
C3 Galapagos NV
RP Galien, R (通讯作者)，Galapagos SASU, Parc Biocitech, Romainville, France.
EM rene.galien@glpg.com
CR Abraham C, 2009, NEW ENGL J MED, V361, P2066, DOI 10.1056/NEJMra0804647
   Al-Sadi R, 2014, PLOS ONE, V9, DOI 10.1371/journal.pone.0085345
   Atreya R, 2005, CLIN REV ALLERG IMMU, V28, P187, DOI 10.1385/CRIAI:28:3:187
   Atreya R, 2000, NAT MED, V6, P583, DOI 10.1038/75068
   BACON CM, 1995, J EXP MED, V181, P399, DOI 10.1084/jem.181.1.399
   Bauer JH, 1998, J BIOL CHEM, V273, P9255, DOI 10.1074/jbc.273.15.9255
   Bernasconi E, 2010, INFLAMM BOWEL DIS, V16, P428, DOI 10.1002/ibd.21072
   Brand S, 2006, AM J PHYSIOL-GASTR L, V290, pG827, DOI 10.1152/ajpgi.00513.2005
   Briscoe J, 1996, EMBO J, V15, P799, DOI 10.1002/j.1460-2075.1996.tb00415.x
   Brizzi MF, 1996, J BIOL CHEM, V271, P3562
   Buruiana FE, 2010, COCHRANE DB SYST REV, V10
   Däbritz J, 2015, J IMMUNOL, V194, P2424, DOI 10.4049/jimmunol.1401482
   Däbritz J, 2013, AM J GASTROENTEROL, V108, P1901, DOI 10.1038/ajg.2013.360
   DALTON DK, 1993, SCIENCE, V259, P1739, DOI 10.1126/science.8456300
   Danese S, 2012, GUT, V61, P918, DOI 10.1136/gutjnl-2011-300904
   Danese S, 2011, NEW ENGL J MED, V365, P1713, DOI 10.1056/NEJMra1102942
   Dann SM, 2008, J IMMUNOL, V180, P6816, DOI 10.4049/jimmunol.180.10.6816
   Dardalhon V, 2008, NAT IMMUNOL, V9, P1347, DOI 10.1038/ni.1677
   De Winter H, 2002, GASTROENTEROLOGY, V122, P1829, DOI 10.1053/gast.2002.33655
   Defendenti C, 2015, INT J IMMUNOPATH PH, V28, P569, DOI 10.1177/0394632015600535
   Demoulin JB, 1996, MOL CELL BIOL, V16, P4710
   Diogo D, 2015, PLOS ONE, V10, DOI 10.1371/journal.pone.0122271
   Doyle SE, 1998, BLOOD, V92, P867
   Dumoutier L, 2003, BIOCHEM J, V370, P391, DOI 10.1042/BJ20021935
   Fujimoto M, 2011, J IMMUNOL, V186, P32, DOI 10.4049/jimmunol.0903314
   Fuss IJ, 1996, J IMMUNOL, V157, P1261
   Gathungu G, 2013, INFLAMM BOWEL DIS, V19, P1671, DOI 10.1097/MIB.0b013e318281f506
   Gerlach K, 2014, NAT IMMUNOL, V15, P676, DOI 10.1038/ni.2920
   Gilbert S, 2015, STEM CELL REP, V4, P209, DOI 10.1016/j.stemcr.2014.12.004
   Gilbert S, 2012, EMBO MOL MED, V4, P109, DOI 10.1002/emmm.201100192
   Glover LE, 2011, J IMMUNOL, V186, P1790, DOI 10.4049/jimmunol.1001442
   Goedken ER, 2015, J BIOL CHEM, V290, P4573, DOI 10.1074/jbc.M114.595181
   Grivennikov S, 2009, CANCER CELL, V15, P103, DOI 10.1016/j.ccr.2009.01.001
   GROSS V, 1992, GASTROENTEROLOGY, V102, P514, DOI 10.1016/0016-5085(92)90098-J
   Guo XH, 2014, IMMUNITY, V40, P25, DOI 10.1016/j.immuni.2013.10.021
   Haan C, 2011, CHEM BIOL, V18, P314, DOI 10.1016/j.chembiol.2011.01.012
   Hainzl E, 2015, J IMMUNOL, V195, P5011, DOI 10.4049/jimmunol.1402565
   Hamilton JA, 2002, TRENDS IMMUNOL, V23, P403, DOI 10.1016/S1471-4906(02)02260-3
   Han XN, 2009, GASTROENTEROLOGY, V136, P1261, DOI 10.1053/j.gastro.2008.12.046
   Hans W, 2000, EUR CYTOKINE NETW, V11, P67
   Harbour SN, 2015, P NATL ACAD SCI USA, V112, P7061, DOI 10.1073/pnas.1415675112
   Hercus TR, 2009, BLOOD, V114, P1289, DOI 10.1182/blood-2008-12-164004
   Hofmann SR, 2012, CLIN IMMUNOL, V143, P116, DOI 10.1016/j.clim.2012.02.005
   Hosokawa T, 1999, J GASTROEN HEPATOL, V14, P987, DOI 10.1046/j.1440-1746.1999.01989.x
   Hu XY, 2009, IMMUNITY, V31, P539, DOI 10.1016/j.immuni.2009.09.002
   Hu XY, 2002, NAT IMMUNOL, V3, P859, DOI 10.1038/ni828
   HYAMS JS, 1993, GASTROENTEROLOGY, V104, P1285, DOI 10.1016/0016-5085(93)90336-B
   IGARASHI K, 1994, J BIOL CHEM, V269, P14333
   Ishizaki M, 2011, J IMMUNOL, V187, P181, DOI 10.4049/jimmunol.1003244
   Ito H, 2004, GASTROENTEROLOGY, V126, P989, DOI 10.1053/j.gastro.2004.01.012
   Ito R, 2006, CLIN EXP IMMUNOL, V146, P330, DOI 10.1111/j.1365-2249.2006.03214.x
   Karaghiosoff M, 2000, IMMUNITY, V13, P549, DOI 10.1016/S1074-7613(00)00054-6
   Kaser A, 2010, ANNU REV IMMUNOL, V28, P573, DOI 10.1146/annurev-immunol-030409-101225
   Kastelein RA, 2007, ANNU REV IMMUNOL, V25, P221, DOI 10.1146/annurev.immunol.22.012703.104758
   Keil E, 2014, BLOOD, V123, P520, DOI 10.1182/blood-2013-03-492157
   Kimura A, 2010, EUR J IMMUNOL, V40, P1830, DOI 10.1002/eji.201040391
   Kirchberger S, 2013, J EXP MED, V210, P917, DOI 10.1084/jem.20122308
   KOTENKO SV, 1995, J BIOL CHEM, V270, P20915, DOI 10.1074/jbc.270.36.20915
   Kuhn KA, 2014, PLOS ONE, V9, DOI 10.1371/journal.pone.0114195
   KUHN R, 1993, CELL, V75, P263, DOI 10.1016/0092-8674(93)80068-P
   KUSUGAMI K, 1995, DIGEST DIS SCI, V40, P949, DOI 10.1007/BF02064182
   Lees CW, 2011, GUT, V60, P1739, DOI 10.1136/gut.2009.199679
   Lejeune D, 2002, J BIOL CHEM, V277, P33676, DOI 10.1074/jbc.M204204200
   Leung JM, 2014, MUCOSAL IMMUNOL, V7, P124, DOI 10.1038/mi.2013.31
   Li Z, 2013, J IMMUNOL, V190, P2335, DOI 10.4049/jimmunol.1203118
   Lindemans CA, 2015, NATURE, V528, P560, DOI 10.1038/nature16460
   Logsdon NJ, 2002, J INTERF CYTOK RES, V22, P1099, DOI 10.1089/10799900260442520
   Matsumoto S, 2010, J IMMUNOL, V184, P1543, DOI 10.4049/jimmunol.0801217
   Merciris D, 2014, J CROHNS COLITIS, V8, pS92, DOI 10.1016/S1873-9946(14)60194-X
   Miao W, 2015, ARTHRITIS RHEUMA S10, V67
   Minegishi Y, 2006, IMMUNITY, V25, P745, DOI 10.1016/j.immuni.2006.09.009
   Mishra J, 2013, J BIOL CHEM, V288, P31795, DOI 10.1074/jbc.M113.504126
   MUI ALF, 1995, EMBO J, V14, P1166, DOI 10.1002/j.1460-2075.1995.tb07100.x
   MULLER M, 1993, NATURE, V366, P129, DOI 10.1038/366129a0
   Nakamura R, 2008, J IMMUNOL, V181, P2071, DOI 10.4049/jimmunol.181.3.2071
   Nalleweg N, 2015, GUT, V64, P743, DOI 10.1136/gutjnl-2013-305947
   Nava P, 2010, IMMUNITY, V32, P392, DOI 10.1016/j.immuni.2010.03.001
   Neurath MF, 2014, NAT REV IMMUNOL, V14, P329, DOI 10.1038/nri3661
   O'Shea JJ, 2013, NEW ENGL J MED, V368, P161, DOI 10.1056/NEJMra1202117
   Parham C, 2002, J IMMUNOL, V168, P5699, DOI 10.4049/jimmunol.168.11.5699
   Pestka Sidney, 1997, Cytokine and Growth Factor Reviews, V8, P189, DOI 10.1016/S1359-6101(97)00009-9
   Pickert G, 2009, J EXP MED, V206, P1465, DOI 10.1084/jem.20082683
   POWRIE F, 1994, IMMUNITY, V1, P553, DOI 10.1016/1074-7613(94)90045-0
   POWRIE F, 1994, J EXP MED, V179, P589, DOI 10.1084/jem.179.2.589
   QUELLE FW, 1994, MOL CELL BIOL, V14, P4335, DOI 10.1128/MCB.14.7.4335
   REINECKER HC, 1993, CLIN EXP IMMUNOL, V94, P174
   Reinisch W, 2010, INFLAMM BOWEL DIS, V16, P233, DOI 10.1002/ibd.21038
   Riley JK, 1999, J BIOL CHEM, V274, P16513, DOI 10.1074/jbc.274.23.16513
   Rodig SJ, 1998, CELL, V93, P373, DOI 10.1016/S0092-8674(00)81166-6
   Rubtsov YP, 2008, IMMUNITY, V28, P546, DOI 10.1016/j.immuni.2008.02.017
   Sainathan SK, 2008, INFLAMM BOWEL DIS, V14, P88, DOI 10.1002/ibd.20279
   Sakai I, 1997, J BIOL CHEM, V272, P12350, DOI 10.1074/jbc.272.19.12350
   Sandborn WJ, 2014, CLIN GASTROENTEROL H, V12, P1485, DOI 10.1016/j.cgh.2014.01.029
   Sandborn WJ, 2012, NEW ENGL J MED, V367, P1519, DOI 10.1056/NEJMoa1203572
   Sandborn WJ, 2012, NEW ENGL J MED, V367, P616, DOI 10.1056/NEJMoa1112168
   Sander LE, 2008, J IMMUNOL, V181, P3586, DOI 10.4049/jimmunol.181.5.3586
   Sheikh SZ, 2010, J IMMUNOL, V184, P4069, DOI 10.4049/jimmunol.0903600
   Shouval DS, 2014, IMMUNITY, V40, P706, DOI 10.1016/j.immuni.2014.03.011
   Shouval DS, 2014, ADV IMMUNOL, V122, P177, DOI 10.1016/B978-0-12-800267-4.00005-5
   Sohn SJ, 2013, J IMMUNOL, V191, P2205, DOI 10.4049/jimmunol.1202859
   Steidler L, 2000, SCIENCE, V289, P1352, DOI 10.1126/science.289.5483.1352
   Sugimoto K, 2008, J CLIN INVEST, V118, P534, DOI [10.1172/JC133194, 10.1172/JCI33194]
   Sugimoto N, 2003, EUR J IMMUNOL, V33, P243, DOI 10.1002/immu.200390027
   Tokumasa N, 2007, BLOOD, V110, P553, DOI 10.1182/blood-2006-11-059246
   Trinchieri G, 2003, IMMUNITY, V19, P641, DOI 10.1016/S1074-7613(03)00296-6
   Van Rompaey L, 2013, J IMMUNOL, V191, P3568, DOI 10.4049/jimmunol.1201348
   Watanabe S, 1996, J BIOL CHEM, V271, P12681, DOI 10.1074/jbc.271.21.12681
   WATLING D, 1993, NATURE, V366, P166, DOI 10.1038/366166a0
   WITTHUHN BA, 1993, CELL, V74, P227, DOI 10.1016/0092-8674(93)90414-L
   Wolk K, 2004, IMMUNITY, V21, P241, DOI 10.1016/j.immuni.2004.07.007
   Works MG, 2014, J IMMUNOL, V193, P3278, DOI 10.4049/jimmunol.1400205
   Xavier RJ, 2007, NATURE, V448, P427, DOI 10.1038/nature06005
   Xu YH, 2008, CELL RES, V18, P1220, DOI 10.1038/cr.2008.310
   Yamamoto M, 2000, J IMMUNOL, V164, P4878, DOI 10.4049/jimmunol.164.9.4878
   Yen D, 2006, J CLIN INVEST, V116, P1310, DOI 10.1172/JCI21404
   Yogo T, 2016, J MED CHEM, V59, P733, DOI 10.1021/acs.jmedchem.5b01857
   Yuan A, 2015, BIOCHEM BIOPH RES CO, V468, P921, DOI 10.1016/j.bbrc.2015.11.057
   Zhang SY, 2008, IMMUNOL REV, V226, P29, DOI 10.1111/j.1600-065X.2008.00698.x
   Zhou LA, 2007, NAT IMMUNOL, V8, P967, DOI 10.1038/ni1488
   Zhou L, 2009, IMMUNITY, V30, P646, DOI 10.1016/j.immuni.2009.05.001
NR 120
TC 15
Z9 16
U1 1
U2 7
PU POLISH ACAD SCIENCES INST PHARMACOLOGY
PI KRAKOW
PA SMETNA 12, 31-343 KRAKOW, POLAND
SN 1734-1140
J9 PHARMACOL REP
JI Pharmacol. Rep.
PY 2016
VL 68
IS 4
BP 789
EP 796
DI 10.1016/j.pharep.2016.04.001
PG 8
WC Pharmacology & Pharmacy
WE Science Citation Index Expanded (SCI-EXPANDED)
SC Pharmacology & Pharmacy
GA DX6UB
UT WOS:000384517500019
PM 27162106
DA 2024-01-22
ER

PT J
AU Hotokezaka, M
   Ikeda, T
   Uchiyama, S
   Hayakawa, S
   Nakao, H
   Chijiiwa, K
AF Hotokezaka, Masayuki
   Ikeda, Takuto
   Uchiyama, Shuichiro
   Hayakawa, Shoichiro
   Nakao, Hiroyuki
   Chijiiwa, Kazuo
TI Factors Influencing Quality of Life after Abdominal Surgery for Crohn's
   Disease
SO HEPATO-GASTROENTEROLOGY
LA English
DT Article
DE Crohn's disease; Quality of life; Perianal disease; Stoma
ID OPEN ILEOCOLIC RESECTION; RECURRENCE; DIVERSION; TRIAL
AB Background/Aims: Although fecal diversion is reported to improve the quality of life (QOL) of the patients with active perianal disease, the effect of the concomitant abdominal surgery was not well studied. The aim of this study was to investigate factors that impair postoperative QOL of patients with Crohn's disease. Methodology: A SF-36v2 questionnaire was mailed to patients who underwent abdominal operation between January 2001 and February 2007. Patients were also asked about the medical therapy they were receiving. Results: Data from 50 patients were analyzed. Univariate analyses revealed that patients with active penanal disease had lower scores for role physical, bodily pain and social functioning than did patients without it. Social functioning and role emotional scores were lower in patients older than 40 years than in those younger The physical component summary score was significantly affected in patients with active perianal disease. Fecal diversion had no effect on QOL after abdominal surgery for Crohn's disease. Multivariate analysis showed that the physical component summary score was significantly lower in patients with active perianal disease than in patients without it. Conclusions: Active perianal disease is an important factor that impairs QOL in patients who have undergone surgery for intestinal Crohn's disease.
C1 [Hotokezaka, Masayuki; Ikeda, Takuto; Uchiyama, Shuichiro; Hayakawa, Shoichiro; Chijiiwa, Kazuo] Miyazaki Univ, Sch Med, Dept Surg Oncol & Regulat Organ Funct, Miyazaki 8891692, Japan.
   [Nakao, Hiroyuki] Natl Inst Publ Hlth, Dept Epidemiol, Wako, Saitama 3510197, Japan.
C3 University of Miyazaki; National Institute of Public Health - Japan
RP Chijiiwa, K (通讯作者)，Miyazaki Univ, Sch Med, Dept Surg Oncol & Regulat Organ Funct, 5200 Kihara, Miyazaki 8891692, Japan.
EM kazuochi@med.miyazaki-u.ac.jp
CR Afzal NA, 2004, ALIMENT PHARM THER, V20, P167, DOI 10.1111/j.1365-2036.2004.02002.x
   Bell SJ, 2003, ALIMENT PHARM THER, V17, P1145, DOI 10.1046/j.1365-2036.2003.01561.x
   Bernell O, 2000, BRIT J SURG, V87, P1697, DOI 10.1046/j.1365-2168.2000.01589.x
   Bernklev T, 2005, INFLAMM BOWEL DIS, V11, P909, DOI 10.1097/01.mib.0000179467.01748.99
   Casellas F, 2000, AM J GASTROENTEROL, V95, P177
   Esaki M, 2005, SCAND J GASTROENTERO, V40, P1431, DOI 10.1080/00365520510023729
   Eshuis EJ, 2008, DIS COLON RECTUM, V51, P858, DOI 10.1007/s10350-008-9195-6
   Fichera A, 2005, DIS COLON RECTUM, V48, P963, DOI 10.1007/s10350-004-0906-3
   Fukuhara S, 1998, J CLIN EPIDEMIOL, V51, P1037, DOI 10.1016/S0895-4356(98)00095-X
   Fukuhara S., 2004, Manual of SF-36v2 Japanese Version
   Galandiuk S, 2005, ANN SURG, V241, P796, DOI 10.1097/01.sla.0000161030.25860.c1
   Gasche C, 2000, INFLAMM BOWEL DIS, V6, P8, DOI 10.1097/00054725-200002000-00002
   Hurst RD, 1997, SURGERY, V122, P661, DOI 10.1016/S0039-6060(97)90071-4
   IRVINE EJ, 1994, GASTROENTEROLOGY, V106, P287, DOI 10.1016/0016-5085(94)90585-1
   Kasparek MS, 2007, DIS COLON RECTUM, V50, P2067, DOI 10.1007/s10350-007-9006-5
   Lichtenstein GR, 2002, INFLAMM BOWEL DIS, V8, P237, DOI 10.1097/00054725-200207000-00001
   Maartense S, 2006, ANN SURG, V243, P143, DOI 10.1097/01.sla.0000197318.37459.ec
   Regueiro M, 2009, GASTROENTEROLOGY, V136, P441, DOI 10.1053/j.gastro.2008.10.051
   Singh B, 2004, BRIT J SURG, V91, P801, DOI 10.1002/bjs.4613
   Tillinger W, 1999, DIGEST DIS SCI, V44, P932, DOI 10.1023/A:1026600428484
NR 20
TC 5
Z9 5
U1 0
U2 1
PU H G E UPDATE MEDICAL PUBLISHING S A
PI ATHENS
PA PO BOX 17257, ATHENS GR-10024, GREECE
SN 0172-6390
J9 HEPATO-GASTROENTEROL
JI Hepato-Gastroenterol.
PD SEP
PY 2012
VL 59
IS 118
BP 1814
EP 1818
DI 10.5754/hge10440
PG 5
WC Gastroenterology & Hepatology; Surgery
WE Science Citation Index Expanded (SCI-EXPANDED)
SC Gastroenterology & Hepatology; Surgery
GA 018UN
UT WOS:000309692100030
PM 23115793
DA 2024-01-22
ER

PT J
AU van Assche, G
AF van Assche, Gert
TI Emerging drugs to treat Crohn's disease
SO EXPERT OPINION ON EMERGING DRUGS
LA English
DT Review
DE biologic treatment; controlled trial; Crohn's disease; inflammatory
   bowel disease; medical treatment
ID PROGRESSIVE MULTIFOCAL LEUKOENCEPHALOPATHY; PLACEBO-CONTROLLED TRIAL;
   MONOCLONAL-ANTIBODY ADALIMUMAB; RANDOMIZED CONTROLLED-TRIAL;
   INFLAMMATORY-BOWEL-DISEASE; CASPASE-DEPENDENT PATHWAY; PROPRIA
   T-LYMPHOCYTES; DOUBLE-BLIND; MAINTENANCE THERAPY; MULTIPLE-SCLEROSIS
AB The advent of the anti-TNF agent infliximab has dramatically changed our concept of treating refractory inflammatory bowel disease, particularly Crohn's disease. Although infliximab has proven to induce clinical response and remission with rapid onset of mucosal healing, to spare steroids, to improve perianal disease and to increase quality of life, there is an ongoing debate about optimizing infliximab therapy and a clear unmet medical need for patients losing their response to this agent. Novel anti-TNF agents, mostly more humanized monoclonal antibodies, with subcutaneous administration, have shown efficacy and are in advanced stages of clinical development. Compounds targeted at alternative pathways in the immune cascade are not expected to enter the market soon. Promising novel therapeutic classes include the anti-IL-12/23 and anti-IFN-gamma agents and the selective adhesion molecule inhibitors. Most of the biologic therapies, including anti-TNF agents, are aimed at crucial pathways in the immune system on the crossroads between immune pathology and host defense. Therefore, long-term benefit to risk profiles need to be established for all novel drugs.
C1 Univ Leuven Hosp, Div Gastroenterol, B-3000 Louvain, Belgium.
C3 KU Leuven; University Hospital Leuven
RP van Assche, G (通讯作者)，Univ Leuven Hosp, Div Gastroenterol, 49 Herestr, B-3000 Louvain, Belgium.
EM gert.vanassche@uz.kuleuven.ac.be
CR Baert F, 2003, NEW ENGL J MED, V348, P601, DOI 10.1056/NEJMoa020888
   Briskin M, 1997, AM J PATHOL, V151, P97
   COLOMBEL J, 2006, PROGR ABSTR DIG DIS
   Di Sabatino A, 2004, GUT, V53, P70, DOI 10.1136/gut.53.1.70
   Farrell RJ, 2003, GASTROENTEROLOGY, V124, P917, DOI 10.1053/gast.2003.50145
   Franchimont D, 2004, GUT, V53, P987, DOI 10.1136/gut.2003.030205
   Hanauer SB, 2006, GASTROENTEROLOGY, V130, P323, DOI 10.1053/j.gastro.2005.11.030
   Hanauer SB, 2002, LANCET, V359, P1541, DOI 10.1016/S0140-6736(02)08512-4
   Hlavaty T, 2005, ALIMENT PHARM THER, V22, P613, DOI 10.1111/j.1365-2036.2005.02635.x
   Hommes D, 2002, GASTROENTEROLOGY, V122, P7, DOI 10.1053/gast.2002.30770
   Hommes D, 2006, GASTROENTEROLOGY, V130, pA108
   Hugot JP, 2001, NATURE, V411, P599, DOI 10.1038/35079107
   Hwang WYK, 2005, METHODS, V36, P3, DOI 10.1016/j.ymeth.2005.01.001
   Ito H, 2004, GASTROENTEROLOGY, V126, P989, DOI 10.1053/j.gastro.2004.01.012
   Kleinschmidt-DeMasters BK, 2005, NEW ENGL J MED, V353, P369, DOI 10.1056/NEJMoa051782
   Korzenik JR, 2005, NEW ENGL J MED, V352, P2193, DOI 10.1056/NEJMoa041109
   Kunkel EJ, 1998, J IMMUNOL, V161, P2449
   Langer-Gould A, 2005, NEW ENGL J MED, V353, P375, DOI 10.1056/NEJMoa051847
   Lichtenstein GR, 2006, CLIN GASTROENTEROL H, V4, P621, DOI 10.1016/j.cgh.2006.03.002
   Lügering A, 2001, GASTROENTEROLOGY, V121, P1145, DOI 10.1053/gast.2001.28702
   Mannon PJ, 2004, NEW ENGL J MED, V351, P2069, DOI 10.1056/NEJMoa033402
   Miller DH, 2003, NEW ENGL J MED, V348, P15, DOI 10.1056/NEJMoa020696
   MUNKHOLM P, 1994, GUT, V35, P360, DOI 10.1136/gut.35.3.360
   Ogura Y, 2001, NATURE, V411, P603, DOI 10.1038/35079114
   Pacault V, 2006, GASTROENTEROLOGY, V130, pA655
   Podolsky DK, 2002, NEW ENGL J MED, V347, P417, DOI 10.1056/NEJMra0804647
   Present DH, 1999, NEW ENGL J MED, V340, P1398, DOI 10.1056/NEJM199905063401804
   Reinisch W, 2006, GUT, V55, P1138, DOI 10.1136/gut.2005.079434
   Ringheanu M, 2004, INFLAMM BOWEL DIS, V10, P801, DOI 10.1097/00054725-200411000-00015
   Rutgeerts P, 2006, GASTROINTEST ENDOSC, V63, P433, DOI 10.1016/j.gie.2005.08.011
   Rutgeerts P, 2006, CLIN GASTROENTEROL H, V4, P888, DOI 10.1016/j.cgh.2006.04.022
   Sandborn WJ, 2006, GASTROENTEROLOGY, V130, pA107
   Sandborn WJ, 2005, NEW ENGL J MED, V353, P1912, DOI 10.1056/NEJMoa043335
   Sandborn WJ, 2001, GASTROENTEROLOGY, V121, P1088, DOI 10.1053/gast.2001.28674
   Sandborn WJ, 2004, AM J GASTROENTEROL, V99, P1984, DOI 10.1111/j.1572-0241.2004.40462.x
   Sands BE, 2004, NEW ENGL J MED, V350, P876, DOI 10.1056/NEJMoa030815
   Schreiber S, 2005, GASTROENTEROLOGY, V129, P807, DOI 10.1053/j.gastro.2005.06.064
   Shen C, 2005, ALIMENT PHARM THER, V21, P251, DOI 10.1111/j.1365-2036.2005.02309.x
   Shen C, 2006, INFLAMM BOWEL DIS, V12, P22, DOI 10.1097/01.MIB.0000194185.69800.07
   Siemanowski B, 2006, GASTROENTEROLOGY, V130, pA142
   Targan SR, 1997, NEW ENGL J MED, V337, P1029, DOI 10.1056/NEJM199710093371502
   ten Hove T, 2002, GUT, V50, P206, DOI 10.1136/gut.50.2.206
   Van Assche G, 2005, NEW ENGL J MED, V353, P362, DOI 10.1056/NEJMoa051586
   van Assche GA, 2006, GASTROENTEROLOGY, V130, pA142
   Van Den Brande JMH, 2003, GASTROENTEROLOGY, V124, P1774, DOI 10.1016/S0016-5085(03)00382-2
   van Staa TP, 2003, GUT, V52, pA14
   von Andrian UH, 2000, NEW ENGL J MED, V343, P1020, DOI 10.1056/NEJM200010053431407
   Wehkamp J, 2005, NAT CLIN PRACT GASTR, V2, P406, DOI 10.1038/ncpgasthep0265
   Youdim A, 2004, INFLAMM BOWEL DIS, V10, P333, DOI 10.1097/00054725-200407000-00002
   Yousry TA, 2006, NEW ENGL J MED, V354, P924, DOI 10.1056/NEJMoa054693
NR 50
TC 12
Z9 17
U1 0
U2 1
PU TAYLOR & FRANCIS LTD
PI ABINGDON
PA 2-4 PARK SQUARE, MILTON PARK, ABINGDON OR14 4RN, OXON, ENGLAND
SN 1472-8214
EI 1744-7623
J9 EXPERT OPIN EMERG DR
JI Expert Opin Emerg. Drugs
PD MAR
PY 2007
VL 12
IS 1
BP 49
EP 59
DI 10.1517/14728214.12.1.49
PG 11
WC Pharmacology & Pharmacy
WE Science Citation Index Expanded (SCI-EXPANDED)
SC Pharmacology & Pharmacy
GA 182JK
UT WOS:000247500700003
PM 17355213
DA 2024-01-22
ER

PT J
AU Jung, JH
   Choi, S
   Kang, Y
   Cho, DC
   Lee, SM
   Park, TI
   Choe, BH
   Kim, D
   Kang, B
AF Jung, Jae Hoon
   Choi, Sujin
   Kang, Youra
   Cho, Dae-Chul
   Lee, So Mi
   Park, Tae In
   Choe, Byung-Ho
   Kim, Dongsub
   Kang, Ben
TI Development of Spinal Tuberculosis in an Adolescent With Crohn's Disease
   After Infliximab Therapy: A Case Report With Literature Review
SO FRONTIERS IN PEDIATRICS
LA English
DT Article
DE Pott's disease; Crohn's disease; tuberculosis; tumor necrosis factor;
   infliximab; vedolizumab
ID INFLAMMATORY-BOWEL-DISEASE; TUMOR-NECROSIS-FACTOR; ASIA-PACIFIC
   ASSOCIATION; GASTROENTEROLOGY CONSENSUS; MAINTENANCE THERAPY; INFECTION;
   RISK; RECOMMENDATIONS; ORGANIZATION; REACTIVATION
AB IntroductionTuberculosis (TB) spondylitis, also known as Pott's disease, is a severe form of extrapulmonary TB. Infliximab treatment for Crohn's disease (CD) patients increases the risk of TB, and is likely to increase the risk of TB spondylitis as well. Case PresentationWe report a rare case of TB spondylitis development in a 16-year-old female with CD. She had a close household contact of active pulmonary TB and received contact investigation. She was diagnosed with latent TB 1 month before the diagnosis of CD, and had started a latent TB treatment regimen with isoniazid for 9 months. At 5 months from the start of latent TB treatment, infliximab was started. Approximately 1 year after infliximab treatment, her infusion interval was shortened from every 8 weeks to every 4 weeks owing to secondary loss of response due to nonimmunogenic pharmacokinetic failure. One month later, miliary TB developed and infliximab was stopped. She received a miliary TB treatment regimen for 6 months, curing the disease. Three months later, spinal TB was incidentally detected on abdominal computed tomography. She received a TB treatment regimen for 12 months, curing spinal TB. Currently, she is receiving vedolizumab to treat CD and is in clinical remission. Although this patient has sufficiently been treated at each stage of TB development, particularly for latent TB and miliary TB, TB spondylitis still developed. ConclusionConsidering that TB spondylitis developed despite sufficient treatment at each stage, pediatric gastroenterologists should stay cautious when using anti-tumor necrosis factor agents in patients with inflammatory bowel disease with a history of latent TB.
C1 [Jung, Jae Hoon; Choi, Sujin; Kang, Youra; Choe, Byung-Ho; Kim, Dongsub; Kang, Ben] Kyungpook Natl Univ, Sch Med, Dept Pediat, Daegu, South Korea.
   [Cho, Dae-Chul] Kyungpook Natl Univ, Sch Med, Dept Neurosurg, Daegu, South Korea.
   [Lee, So Mi] Kyungpook Natl Univ, Sch Med, Dept Radiol, Daegu, South Korea.
   [Park, Tae In] Kyungpook Natl Univ Daegu, Sch Med, Dept Pathol, Daegu, South Korea.
C3 Kyungpook National University; Kyungpook National University; Kyungpook
   National University
RP Kim, D; Kang, B (通讯作者)，Kyungpook Natl Univ, Sch Med, Dept Pediat, Daegu, South Korea.
EM kds@knu.ac.kr; benkang@knu.ac.kr
RI Choe, Byung-Ho/L-5557-2019
OI Choe, Byung-Ho/0000-0001-9899-9120
FU National Research Foundation of Korea (NRF) - Korean government (MSIT)
   [2021R1A2C1011004]
FX Funding This work was supported by the National Research Foundation of
   Korea (NRF) grant funded by the Korean government (MSIT) (No.
   2021R1A2C1011004) granted to BK.
CR Abreu C, 2013, J CROHNS COLITIS, V7, P175, DOI [10.1016/j.crohns.2012.04.018, 10.1016/j.crohns.2013.03.004]
   Ben Kang,, 2016, J CROHNS COLITIS, V10, P1279, DOI 10.1093/ecco-jcc/jjw086
   Carmona L, 2005, ARTHRITIS RHEUM-US, V52, P1766, DOI 10.1002/art.21043
   Colombel JF, 2017, GUT, V66, P839, DOI 10.1136/gutjnl-2015-311079
   Ehlers S, 2005, CLIN INFECT DIS, V41, pS199, DOI 10.1086/429998
   Feagan BG, 2013, NEW ENGL J MED, V369, P699, DOI 10.1056/NEJMoa1215734
   Gómez-Reino JJ, 2007, ARTHRIT RHEUM-ARTHR, V57, P756, DOI 10.1002/art.22768
   Kang B, 2018, PEDIATR GASTROENTERO, V21, P1, DOI 10.5223/pghn.2018.21.1.1
   Lee KY, 2014, ASIAN SPINE J, V8, P216, DOI 10.4184/asj.2014.8.2.216
   Löwenberg M, 2019, GASTROENTEROLOGY, V157, P997, DOI 10.1053/j.gastro.2019.05.067
   Machuca I, 2018, ENFERM INFEC MICR CL, V36, P366, DOI 10.1016/j.eimc.2017.10.009
   Viladrich IM, 2016, ARCH BRONCONEUMOL, V52, P36, DOI 10.1016/j.arbres.2015.04.016
   Moon MS, 2012, INDIAN J ORTHOP, V46, P150, DOI 10.4103/0019-5413.93676
   OGA M, 1993, SPINE, V18, P1890, DOI 10.1097/00007632-199310000-00028
   Ormerod LP, 2005, THORAX, V60, P800, DOI 10.1136/thx.2005.046797
   Park DI, 2018, INTEST RES, V16, P4, DOI 10.5217/ir.2018.16.1.4
   Park DI, 2018, INTEST RES, V16, P17, DOI 10.5217/ir.2018.16.1.17
   Rosen MJ, 2015, JAMA PEDIATR, V169, P1053, DOI 10.1001/jamapediatrics.2015.1982
   Sandborn WJ, 2013, NEW ENGL J MED, V369, P711, DOI 10.1056/NEJMoa1215739
   Turgut M, 2001, NEUROSURG REV, V24, P8, DOI 10.1007/PL00011973
NR 20
TC 1
Z9 1
U1 0
U2 0
PU FRONTIERS MEDIA SA
PI LAUSANNE
PA AVENUE DU TRIBUNAL FEDERAL 34, LAUSANNE, CH-1015, SWITZERLAND
SN 2296-2360
J9 FRONT PEDIATR
JI Front. Pediatr.
PD FEB 9
PY 2022
VL 9
AR 802298
DI 10.3389/fped.2021.802298
PG 5
WC Pediatrics
WE Science Citation Index Expanded (SCI-EXPANDED)
SC Pediatrics
GA ZH0YL
UT WOS:000760674100001
PM 35223712
OA Green Published, gold
DA 2024-01-22
ER

PT J
AU Becher, N
   Swaminath, A
   Sultan, K
AF Becher, Noah
   Swaminath, Arun
   Sultan, Keith
TI A Literature Review of Ozanimod Therapy in Inflammatory Bowel Disease:
   From Concept to Practical Application
SO THERAPEUTICS AND CLINICAL RISK MANAGEMENT
LA English
DT Review
DE S1P modulator; ozanimod; inflammatory bowel disease; ulcerative colitis;
   IBD
ID SPHINGOSINE 1-PHOSPHATE; LYMPHOCYTE EGRESS; ULCERATIVE-COLITIS; ORAL
   FINGOLIMOD; CROHNS-DISEASE; SPHINGOSINE-1-PHOSPHATE; PATHOGENESIS;
   INDUCTION; FTY720; MODULATION
AB Inflammatory bowel disease (IBD), namely Ulcerative Colitis (UC) and Crohn's Disease (CD), is believed to be due to a dysregulation of the innate immune response. The complexity of the immune cascade offers both a challenge and an opportunity to researchers seeking out new treatments for IBD, as various points along the inflammatory pathways can be targeted for interruption. Sphinogosine-1-phosphate (S1P) is a phospholipid molecule with wide ranging biological effects caused by binding five known S1P receptor subtypes. Ozanimod is a small molecule drug that selectively targets S1P receptors 1 and 5 which play a crucial role in lymphocyte trafficking. In clinical trials for both UC and CD, it has been shown to induce a reversible lymphopenia which correlates with response to therapy. Reported adverse events include infection, anemia, and elevated liver enzymes. Rare instances of bradycardia, heart block, and macular edema were also reported. As a newly available therapy approved for UC patients, we aim to summarize ozanimod's novel mechanism of action, pre-clinical and clinical trial results, and to give context to this newly available drug that gastroenterologists may utilize in their treatment algorithm.
C1 [Becher, Noah] Staten Isl Univ Hosp, Dept Med, Hofstra Northwell Hlth, Staten Isl, NY USA.
   [Swaminath, Arun] Donald & Barbara Zucker Sch Med Hofstra Northwell, Div Gastroenterol & Hepatol, New York, NY USA.
   [Sultan, Keith] Donald & Barbara Zucker Sch Med Hofstra Northwell, Div Gastroenterol & Hepatol, Hempstead, NY USA.
   [Sultan, Keith] Donald & Barbara Zucker Sch Med Hofstra Northwell, Div Gastroenterol & Hepatol, 600 Northern Blvd Suite 111, New York, NY 11021 USA.
C3 Northwell Health; Northwell Health; Northwell Health; Northwell Health
RP Sultan, K (通讯作者)，Donald & Barbara Zucker Sch Med Hofstra Northwell, Div Gastroenterol & Hepatol, 600 Northern Blvd Suite 111, New York, NY 11021 USA.
EM ksultan@northwell.edu
CR Administration USFaD, CTR DRUG EV RES
   Administration USFaD, FDA REQ WARN INCR RI
   Administration USFaD, FDA EXP APPR GIL TRE
   Al-Salama ZT, 2019, DRUGS, V79, P1009, DOI 10.1007/s40265-019-01140-x
   Allende ML, 2010, J EXP MED, V207, P1113, DOI 10.1084/jem.20092210
   Alvarez SE, 2007, TRENDS ENDOCRIN MET, V18, P300, DOI 10.1016/j.tem.2007.07.005
   Antoniou E, 2016, ANN MED SURG, V11, P9, DOI 10.1016/j.amsu.2016.07.019
   Argollo M, 2020, EXPERT OPIN BIOL TH, V20, P413, DOI 10.1080/14712598.2020.1732919
   Biorender.com, 2022, NITR OX SYNTH 1
   Biorender.com, 2022, STIM T CELLS MIGR OU
   Brinkmann V, 2002, J BIOL CHEM, V277, P21453, DOI 10.1074/jbc.C200176200
   Brinkmann V, 2004, AM J TRANSPLANT, V4, P1019, DOI 10.1111/j.1600-6143.2004.00476.x
   Brinkmann V, 2007, PHARMACOL THERAPEUT, V115, P84, DOI 10.1016/j.pharmthera.2007.04.006
   Chaudhry BZ, 2017, NEUROTHERAPEUTICS, V14, P859, DOI 10.1007/s13311-017-0565-4
   Chun J, 2010, PHARMACOL REV, V62, P579, DOI 10.1124/pr.110.003111
   Cohen JA, 2010, NEW ENGL J MED, V362, P402, DOI 10.1056/NEJMoa0907839
   Colombel JF, 2010, NEW ENGL J MED, V362, P1383, DOI 10.1056/NEJMoa0904492
   D'Haens G, 2022, LANCET, V399, P2015, DOI 10.1016/S0140-6736(22)00467-6
   Feagan BG, 2020, LANCET GASTROENTEROL, V5, P819, DOI 10.1016/S2468-1253(20)30188-6
   Feuerstein JD, 2021, GASTROENTEROLOGY, V160, P2496, DOI 10.1053/j.gastro.2021.04.022
   Feuerstein JD, 2020, GASTROENTEROLOGY, V158, P1450, DOI 10.1053/j.gastro.2020.01.006
   Francis G, 2014, MULT SCLER J, V20, P471, DOI 10.1177/1352458513500551
   Hampton HR, 2019, FRONT IMMUNOL, V10, DOI 10.3389/fimmu.2019.01168
   Hla T, 2008, BBA-MOL CELL BIOL L, V1781, P477, DOI 10.1016/j.bbalip.2008.07.003
   Hugot JP, 2001, NATURE, V411, P599, DOI 10.1038/35079107
   Ito K, 2007, BIOCHEM BIOPH RES CO, V357, P212, DOI 10.1016/j.bbrc.2007.03.123
   Jairath V, 2019, GUT, V68, P1162, DOI 10.1136/gutjnl-2018-316702
   Kappos L, 2010, NEW ENGL J MED, V362, P387, DOI 10.1056/NEJMoa0909494
   Lamb YN, 2020, DRUGS, V80, P841, DOI 10.1007/s40265-020-01319-7
   Mandala S, 2002, SCIENCE, V296, P346, DOI 10.1126/science.1070238
   Markham A, 2021, DRUGS, V81, P957, DOI 10.1007/s40265-021-01523-z
   Matloubian M, 2004, NATURE, V427, P355, DOI 10.1038/nature02284
   Mendoza A, 2012, CELL REP, V2, P1104, DOI 10.1016/j.celrep.2012.09.021
   Mirkov MU, 2017, LANCET GASTROENTEROL, V2, P224, DOI 10.1016/S2468-1253(16)30111-X
   Mosli MH, 2014, INFLAMM BOWEL DIS, V20, P564, DOI 10.1097/01.MIB.0000437986.00190.71
   Nielsen OH, 2017, TRENDS MOL MED, V23, P362, DOI 10.1016/j.molmed.2017.02.002
   Nightingale SL, 1998, JAMA-J AM MED ASSOC, V280, P1128, DOI 10.1001/jama.280.13.1128
   Null KD, 2017, VALUE HEALTH, V20, P752, DOI 10.1016/j.jval.2017.02.005
   Obinata H, 2019, INT IMMUNOL, V31, P617, DOI 10.1093/intimm/dxz037
   Ostanin DV, 2009, AM J PHYSIOL-GASTR L, V296, pG135, DOI 10.1152/ajpgi.90462.2008
   Pappu R, 2007, SCIENCE, V316, P295, DOI 10.1126/science.1139221
   Pereira JP, 2010, PLOS ONE, V5, DOI 10.1371/journal.pone.0009277
   Peyrin-Biroulet L, 2015, AM J GASTROENTEROL, V110, P1324, DOI 10.1038/ajg.2015.233
   Peyrin-Biroulet L, 2017, AUTOIMMUN REV, V16, P495, DOI 10.1016/j.autrev.2017.03.007
   Peyrin-Biroulet L, 2014, CLIN GASTROENTEROL H, V12, P929, DOI 10.1016/j.cgh.2013.07.022
   Pham THM, 2010, J EXP MED, V207, P17, DOI 10.1084/jem.20091619
   Proia RL, 2015, J CLIN INVEST, V125, P1379, DOI 10.1172/JCI76369
   Rosen H, 2005, NAT REV IMMUNOL, V5, P560, DOI 10.1038/nri1650
   Sandborn WJ, 2021, J CROHNS COLITIS, V15, P1120, DOI 10.1093/ecco-jcc/jjab012
   Sandborn WJ, 2021, NEW ENGL J MED, V385, P1280, DOI 10.1056/NEJMoa2033617
   Sandborn WJ, 2016, NEW ENGL J MED, V374, P1754, DOI 10.1056/NEJMoa1513248
   Sanna MG, 2016, MOL PHARMACOL, V89, P176, DOI 10.1124/mol.115.100222
   Schwab SR, 2005, SCIENCE, V309, P1735, DOI 10.1126/science.1113640
   Scott FL, 2016, BRIT J PHARMACOL, V173, P1778, DOI 10.1111/bph.13476
   Scott LJ, 2020, CNS DRUGS, V34, P1191, DOI 10.1007/s40263-020-00771-z
   Serra M, 2010, ADV ENZYME REGUL, V50, P349, DOI 10.1016/j.advenzreg.2009.10.024
   Shah SC, 2016, CLIN GASTROENTEROL H, V14, P1245, DOI 10.1016/j.cgh.2016.01.015
   Sharma S, 2011, J PHARMACOL PHARMACO, V2, P49, DOI 10.4103/0976-500X.77118
   Singer II, 2005, J IMMUNOL, V175, P7151, DOI 10.4049/jimmunol.175.11.7151
   Squibb, US FOOD DRUG ADM APP
   Squibb BM, ZEPOSIA OZANIMOD FUL
   Surapaneni S, 2021, DRUG METAB DISPOS, V49, P405, DOI 10.1124/dmd.120.000220
   Tran JQ, 2020, ADV THER, V37, P4381, DOI 10.1007/s12325-020-01473-0
   Tran JQ, 2018, CLIN PHARM DRUG DEV, V7, P634, DOI 10.1002/cpdd.409
   Tran JQ, 2018, CLIN PHARM DRUG DEV, V7, P263, DOI 10.1002/cpdd.383
   Tran JQ, 2017, J CLIN PHARMACOL, V57, P988, DOI 10.1002/jcph.887
   Turner D, 2021, GASTROENTEROLOGY, V160, P1570, DOI 10.1053/j.gastro.2020.12.031
   U.S. National Library of Medicine NIoH, STUD EFF SAF COMB TH
   U.S. National Library of Medicine NIoH, PHAS 3 STUD ETR SUBJ
   U.S. National Library of Medicine NIoH, IND STUD 2 OR OZ IND
   U.S. National Library of Medicine NIoH, IND STUD 1 OR OZ IND
   U.S. National Library of Medicine NIoH, EXT STUD OR OZ MOD S
   Venkataraman K, 2008, CIRC RES, V102, P669, DOI 10.1161/CIRCRESAHA.107.165845
   Vu TM, 2017, NATURE, V550, P524, DOI 10.1038/nature24053
   Xavier RJ, 2007, NATURE, V448, P427, DOI 10.1038/nature06005
   Xu XR, 2014, WORLD J GASTROENTERO, V20, P3255, DOI 10.3748/wjg.v20.i12.3255
NR 76
TC 2
Z9 2
U1 3
U2 9
PU DOVE MEDICAL PRESS LTD
PI ALBANY
PA PO BOX 300-008, ALBANY, AUCKLAND 0752, NEW ZEALAND
EI 1178-203X
J9 THER CLIN RISK MANAG
JI Therap. Clin. Risk Manag.
PY 2022
VL 18
DI 10.2147/TCRM.S336139
PG 15
WC Health Care Sciences & Services
WE Science Citation Index Expanded (SCI-EXPANDED)
SC Health Care Sciences & Services
GA 4N6OQ
UT WOS:000854138200001
PM 36106049
OA gold, Green Published
DA 2024-01-22
ER

PT J
AU Andreakos, E
   Foxwell, B
   Feldmann, M
AF Andreakos, E
   Foxwell, B
   Feldmann, M
TI Is targeting Toll-like receptors and their signaling pathway a useful
   therapeutic approach to modulating cytokine-driven inflammation?
SO IMMUNOLOGICAL REVIEWS
LA English
DT Review
ID TUMOR-NECROSIS-FACTOR; ALPHA MONOCLONAL-ANTIBODY; NF-KAPPA-B;
   RECOMBINANT HUMAN INTERLEUKIN-10; RHEUMATOID-ARTHRITIS PATIENTS;
   COLONY-STIMULATING FACTOR; ACTIVE CROHNS-DISEASE; TNF-ALPHA;
   DOUBLE-BLIND; DENDRITIC CELLS
AB Cytokine-driven inflammation and tissue destruction is a common theme of chronic inflammatory diseases such as rheumatoid arthritis, Crohn's disease, ulcerative colitis, psoriasis, chronic obstructive pulmonary disease, and atherosclerosis. Research over the last two decades demonstrated the importance of cytokines that are not only expressed chronically but also are capable of signaling at sites of chronic inflammation. Cytokines thus regulate major pathological processes that include inflammation, angiogenesis, tissue remodeling, and fibrosis. This research led to the identification of key cytokines involved in these processes, two of which, tumor necrosis factor-alpha and interleukin-1, have also been successfully targeted in the clinic. However, what triggers and maintains cytokine gene expression in chronic inflammation remains a mystery. In this article, we review current progress in the understanding of cytokine-driven inflammation and discuss current evidence implicating Toll-like receptors (TLRs), recently identified as the receptors recognizing self versus non-self molecular patterns, in the regulation of cytokine-driven inflammation. Whether targeting TLRs and their downstream signaling pathway will prove to be a successful approach for the treatment of these devastating diseases remains to be determined.
C1 Univ London Imperial Coll Sci Technol & Med, Fac Med, Kennedy Inst Rheumatol Div, London W6 8LH, England.
C3 Imperial College London; University of Oxford
RP Feldmann, M (通讯作者)，Univ London Imperial Coll Sci Technol & Med, Fac Med, Kennedy Inst Rheumatol Div, Charing Cross Hosp Campus,Arthrit Res Campaign Bl, London W6 8LH, England.
EM m.feldmann@imperial.ac.uk
CR Abreu MT, 2003, J ENDOTOXIN RES, V9, P322, DOI 10.1179/096805103225002593
   Agnese DM, 2002, J INFECT DIS, V186, P1522, DOI 10.1086/344893
   Alexopoulou L, 2001, NATURE, V413, P732, DOI 10.1038/35099560
   Ameziane N, 2003, ARTERIOSCL THROM VAS, V23, pE61, DOI 10.1161/01.ATV.0000101191.92392.1D
   Andreakos E, 2004, BLOOD, V103, P2229, DOI 10.1182/blood-2003-04-1356
   Andreakos E, 2003, ARTHRITIS RHEUM, V48, P1901, DOI 10.1002/art.11044
   Andreakos E, 2003, EXPERT OPIN BIOL TH, V3, P435, DOI 10.1517/14712598.3.3.435
   Andreakos E, 2003, BLOOD, V101, P983, DOI 10.1182/blood-2002-06-1835
   Andreakos E, 2002, CURR OPIN BIOTECH, V13, P615, DOI 10.1016/S0958-1669(02)00355-5
   Andreakos ET, 2002, CYTOKINE GROWTH F R, V13, P299, DOI 10.1016/S1359-6101(02)00018-7
   [Anonymous], 1999, Neurology, V53, P457
   Arbour NC, 2000, NAT GENET, V25, P187, DOI 10.1038/76048
   Asadullah K, 1998, J CLIN INVEST, V101, P783, DOI 10.1172/JCI1476
   Asadullah K, 1999, ARCH DERMATOL, V135, P187, DOI 10.1001/archderm.135.2.187
   Baker BS, 2003, BRIT J DERMATOL, V148, P670, DOI 10.1046/j.1365-2133.2003.05287.x
   BAKER D, 1994, EUR J IMMUNOL, V24, P2040, DOI 10.1002/eji.1830240916
   Ballara S, 2001, ARTHRITIS RHEUM, V44, P2055, DOI 10.1002/1529-0131(200109)44:9<2055::AID-ART355>3.0.CO;2-2
   Barnes PJ, 1997, NEW ENGL J MED, V336, P1066, DOI 10.1056/NEJM199704103361506
   Bathon JM, 2000, NEW ENGL J MED, V343, P1586, DOI 10.1056/NEJM200011303432201
   Biragyn A, 2002, SCIENCE, V298, P1025, DOI 10.1126/science.1075565
   Boekholdt SM, 2003, CIRCULATION, V107, P2416, DOI 10.1161/01.CIR.0000068311.40161.28
   BOYCE BF, 1989, ENDOCRINOLOGY, V125, P1142, DOI 10.1210/endo-125-3-1142
   Brandt J, 2000, ARTHRITIS RHEUM-US, V43, P1346, DOI 10.1002/1529-0131(200006)43:6<1346::AID-ANR18>3.0.CO;2-E
   BRENNAN FM, 1989, LANCET, V2, P244
   Bresnihan B, 1998, ARTHRITIS RHEUM, V41, P2196, DOI 10.1002/1529-0131(199812)41:12<2196::AID-ART15>3.3.CO;2-U
   Bsibsi M, 2002, J NEUROPATH EXP NEUR, V61, P1013, DOI 10.1093/jnen/61.11.1013
   Burns K, 1998, J BIOL CHEM, V273, P12203, DOI 10.1074/jbc.273.20.12203
   Burns K, 2000, NAT CELL BIOL, V2, P346, DOI 10.1038/35014038
   Butler DM, 1995, EUR CYTOKINE NETW, V6, P225
   Cario E, 2000, INFECT IMMUN, V68, P7010, DOI 10.1128/IAI.68.12.7010-7017.2000
   Castrillo A, 2003, MOL CELL, V12, P805, DOI 10.1016/S1097-2765(03)00384-8
   Cella M, 1997, NATURE, V388, P782, DOI 10.1038/42030
   Charles P, 1999, J IMMUNOL, V163, P1521
   Chaudhari U, 2001, LANCET, V357, P1842, DOI 10.1016/S0140-6736(00)04954-0
   Chey WY, 2001, INFLAMM BOWEL DIS, V7, pS30, DOI 10.1002/ibd.3780070507
   CHOMARAT P, 1995, J IMMUNOL, V154, P1432
   Choy EHS, 2002, ARTHRITIS RHEUM-US, V46, P3143, DOI 10.1002/art.10623
   Collins T, 2001, J CLIN INVEST, V107, P255, DOI 10.1172/JCI10373
   COPE AP, 1994, J CLIN INVEST, V94, P749, DOI 10.1172/JCI117394
   D'Haens G, 1999, GASTROENTEROLOGY, V116, P1029, DOI 10.1016/S0016-5085(99)70005-3
   D'Haens G, 2001, AM J GASTROENTEROL, V96, P2564
   Datta SK, 2003, J IMMUNOL, V170, P4102, DOI 10.4049/jimmunol.170.8.4102
   Davis D, 1997, BRIT J RHEUMATOL, V36, P950
   Delamarre L, 2003, J EXP MED, V198, P111, DOI 10.1084/jem.20021542
   Edfeldt K, 2002, CIRCULATION, V105, P1158, DOI 10.1161/circ.105.10.1158
   ELLIOTT MJ, 1993, ARTHRITIS RHEUM, V36, P1681, DOI 10.1002/art.23362
   Evans RC, 1997, ALIMENT PHARM THERAP, V11, P1031, DOI 10.1046/j.1365-2036.1997.00251.x
   Fedorak RN, 2000, GASTROENTEROLOGY, V119, P1473, DOI 10.1053/gast.2000.20229
   Feldmann M, 2000, ANN RHEUM DIS, V59, P119
   Feldmann M, 2001, ANNU REV IMMUNOL, V19, P163, DOI 10.1146/annurev.immunol.19.1.163
   Feldmann M, 2003, NAT MED, V9, P1245, DOI 10.1038/nm939
   Feldmann M, 1996, ANNU REV IMMUNOL, V14, P397, DOI 10.1146/annurev.immunol.14.1.397
   FIRESTEIN GS, 1988, J EXP MED, V168, P1573, DOI 10.1084/jem.168.5.1573
   Fitzgerald KA, 2001, NATURE, V413, P78, DOI 10.1038/35092578
   Folwaczny M, 2004, CLIN EXP IMMUNOL, V135, P330, DOI 10.1111/j.1365-2249.2004.02383.x
   Gao BC, 2003, J BIOL CHEM, V278, P174, DOI 10.1074/jbc.M208742200
   Ghoreschi K, 2003, NAT MED, V9, P40, DOI 10.1038/nm804
   Gorman JD, 2000, ARTHRITIS RHEUM, V43, pS403
   GOWEN M, 1983, NATURE, V306, P378, DOI 10.1038/306378a0
   Hausmann M, 2002, GASTROENTEROLOGY, V122, P1987, DOI 10.1053/gast.2002.33662
   HAWORTH C, 1991, EUR J IMMUNOL, V21, P2575, DOI 10.1002/eji.1830211039
   Hayashi F, 2001, NATURE, V410, P1099, DOI 10.1038/35074106
   Hemmi H, 2000, NATURE, V408, P740, DOI 10.1038/35047123
   Hermann JA, 1998, ARTHRITIS RHEUM, V41, P1388, DOI 10.1002/1529-0131(199808)41:8<1388::AID-ART7>3.0.CO;2-F
   Hoebe K, 2003, NATURE, V424, P743, DOI 10.1038/nature01889
   Hornung V, 2002, J IMMUNOL, V168, P4531, DOI 10.4049/jimmunol.168.9.4531
   Iliev AI, 2003, FASEB J, V17, P412, DOI 10.1096/fj.03-0670fje
   Inaba K, 2000, J EXP MED, V191, P927, DOI 10.1084/jem.191.6.927
   Ishii KJ, 2001, J IMMUNOL, V167, P2602, DOI 10.4049/jimmunol.167.5.2602
   Jiang YB, 2000, ARTHRITIS RHEUM, V43, P1001, DOI 10.1002/1529-0131(200005)43:5<1001::AID-ANR7>3.0.CO;2-P
   Johnson GB, 2002, J IMMUNOL, V168, P5233, DOI 10.4049/jimmunol.168.10.5233
   Joosten LAB, 2003, J IMMUNOL, V171, P6145, DOI 10.4049/jimmunol.171.11.6145
   JOYCE DA, 1994, EUR J IMMUNOL, V24, P2699, DOI 10.1002/eji.1830241119
   Kapsenberg ML, 2003, NAT REV IMMUNOL, V3, P984, DOI 10.1038/nri1246
   Karikó K, 2004, J BIOL CHEM, V279, P12542, DOI 10.1074/jbc.M310175200
   KATSIKIS PD, 1994, J EXP MED, V179, P1517, DOI 10.1084/jem.179.5.1517
   Kawai T, 1999, IMMUNITY, V11, P115, DOI 10.1016/S1074-7613(00)80086-2
   Kempeni J, 2000, ANN RHEUM DIS, V59, P44
   Kiechl S, 2002, NEW ENGL J MED, V347, P185, DOI 10.1056/NEJMoa012673
   Kietz DA, 2002, ANN RHEUM DIS, V61, P171, DOI 10.1136/ard.61.2.171
   Kilding R, 2003, CLIN EXP RHEUMATOL, V21, P340
   Kirby B, 2001, CLIN EXP DERMATOL, V26, P27, DOI 10.1046/j.1365-2230.2001.00753.x
   KNIGHT DM, 1993, MOL IMMUNOL, V30, P1443, DOI 10.1016/0161-5890(93)90106-L
   Kobayashi K, 2002, CELL, V110, P191, DOI 10.1016/S0092-8674(02)00827-9
   Kopp E, 1999, GENE DEV, V13, P2059, DOI 10.1101/gad.13.16.2059
   Kurt-Jones EA, 2000, NAT IMMUNOL, V1, P398, DOI 10.1038/80833
   Kyburz D, 2003, ARTHRITIS RHEUM-US, V48, P642, DOI 10.1002/art.10848
   Laman JD, 2002, AM J CARDIOL, V90, P119, DOI 10.1016/S0002-9149(02)02432-3
   Leadbetter EA, 2002, NATURE, V416, P603, DOI 10.1038/416603a
   Li M, 2001, J IMMUNOL, V166, P7128, DOI 10.4049/jimmunol.166.12.7128
   Lipsky PE, 2000, NEW ENGL J MED, V343, P1594, DOI 10.1056/NEJM200011303432202
   LOHNER M, 2001, J AM ACAD DERMATOL, V44, pP516
   Lorenz E, 2002, ARCH INTERN MED, V162, P1028, DOI 10.1001/archinte.162.9.1028
   Lorenz HM, 1996, J IMMUNOL, V156, P1646
   Lovell DJ, 2000, NEW ENGL J MED, V342, P763, DOI 10.1056/NEJM200003163421103
   Lund JM, 2004, P NATL ACAD SCI USA, V101, P5598, DOI 10.1073/pnas.0400937101
   Maini R, 1999, LANCET, V354, P1932, DOI 10.1016/S0140-6736(99)05246-0
   Maini RN, 1998, ARTHRITIS RHEUM, V41, P1552, DOI 10.1002/1529-0131(199809)41:9<1552::AID-ART5>3.0.CO;2-W
   Maini RN, 1997, ARTHRITIS RHEUM, P224
   McInnes IB, 2001, J IMMUNOL, V167, P4075, DOI 10.4049/jimmunol.167.7.4075
   Mease PJ, 2000, LANCET, V356, P385, DOI 10.1016/S0140-6736(00)02530-7
   Mease PJ, 2002, ANN RHEUM DIS, V61, P298, DOI 10.1136/ard.61.4.298
   Monaco C, 2004, P NATL ACAD SCI USA, V101, P5634, DOI 10.1073/pnas.0401060101
   MORELAND LW, 1999, ARTHRITIS RHEUM S, V42, P224
   Muzio M, 1998, J EXP MED, V187, P2097, DOI 10.1084/jem.187.12.2097
   Netea MG, 2004, EUR J CLIN INVEST, V34, P94, DOI 10.1111/j.1365-2362.2004.01303.x
   Ninomiya-Tsuji J, 1999, NATURE, V398, P252, DOI 10.1038/18465
   O'Neill LAJ, 2003, TRENDS IMMUNOL, V24, P287, DOI 10.1016/S1471-4906(03)00115-7
   O'Neill LAJ, 1998, J LEUKOCYTE BIOL, V63, P650, DOI 10.1002/jlb.63.6.650
   Ogilvie ALJ, 2001, BRIT J DERMATOL, V144, P587, DOI 10.1046/j.1365-2133.2001.04089.x
   Oh CJ, 2000, J AM ACAD DERMATOL, V42, P829, DOI 10.1067/mjd.2000.105948
   Ohashi K, 2000, J IMMUNOL, V164, P558, DOI 10.4049/jimmunol.164.2.558
   Okamura Y, 2001, J BIOL CHEM, V276, P10229, DOI 10.1074/jbc.M100099200
   Ozinsky A, 2000, P NATL ACAD SCI USA, V97, P13766, DOI 10.1073/pnas.250476497
   Paleolog EM, 1998, SPRINGER SEMIN IMMUN, V20, P73, DOI 10.1007/BF00832000
   Pierer M, 2004, J IMMUNOL, V172, P1256, DOI 10.4049/jimmunol.172.2.1256
   Poltorak A, 1998, SCIENCE, V282, P2085, DOI 10.1126/science.282.5396.2085
   Present DH, 1999, NEW ENGL J MED, V340, P1398, DOI 10.1056/NEJM199905063401804
   Qureshi ST, 1999, J EXP MED, V189, P615, DOI 10.1084/jem.189.4.615
   Radstake TRDJ, 2004, ARTHRITIS RHEUM, V50, P999, DOI 10.1002/art.20114
   Reindl M, 2003, TISSUE ANTIGENS, V61, P85, DOI 10.1034/j.1399-0039.2003.610108.x
   Rudofsky G, 2004, DIABETES CARE, V27, P179, DOI 10.2337/diacare.27.1.179
   Rutgeerts P, 1999, GASTROENTEROLOGY, V117, P761, DOI 10.1016/S0016-5085(99)70332-X
   Rutgeerts P, 1997, GASTROENTEROLOGY, V112, pA1078
   Sabroe I, 2004, THORAX, V59, P81
   Sánchez E, 2004, TISSUE ANTIGENS, V63, P54, DOI 10.1111/j.1399-0039.2004.00162.x
   Sandborn WJ, 2001, GASTROENTEROLOGY, V120, P1330, DOI 10.1053/gast.2001.24042
   Sandborn WJ, 2001, GASTROENTEROLOGY, V121, P1088, DOI 10.1053/gast.2001.28674
   SANDER O, 1996, ARTHRITIS RHEUM S, V39, P242
   Sands BE, 2001, INFLAMM BOWEL DIS, V7, P83, DOI 10.1097/00054725-200105000-00001
   Schreiber S, 2000, GASTROENTEROLOGY, V119, P1461, DOI 10.1053/gast.2000.20196
   SCHREIBER S, 1998, GASTROENTEROLOGY, V114, P4424
   Seibl R, 2003, AM J PATHOL, V162, P1221, DOI 10.1016/S0002-9440(10)63918-1
   Sharma S, 2003, SCIENCE, V300, P1148, DOI 10.1126/science.1081315
   Smiley ST, 2001, J IMMUNOL, V167, P2887, DOI 10.4049/jimmunol.167.5.2887
   Tak PP, 1996, ARTHRITIS RHEUM, V39, P1077, DOI 10.1002/art.1780390702
   Takagi N, 1998, ARTHRITIS RHEUM, V41, P2117, DOI 10.1002/1529-0131(199812)41:12<2117::AID-ART6>3.0.CO;2-P
   Takeda K, 2003, ANNU REV IMMUNOL, V21, P335, DOI 10.1146/annurev.immunol.21.120601.141126
   Takeuchi O, 1999, IMMUNITY, V11, P443, DOI 10.1016/S1074-7613(00)80119-3
   Termeer C, 2002, J EXP MED, V195, P99, DOI 10.1084/jem.20001858
   Trepicchio WL, 1999, J CLIN INVEST, V104, P1527, DOI 10.1172/JCI6910
   Underhill DM, 1999, P NATL ACAD SCI USA, V96, P14459, DOI 10.1073/pnas.96.25.14459
   Vabulas RM, 2002, J BIOL CHEM, V277, P15107, DOI 10.1074/jbc.M111204200
   Vabulas RM, 2002, J BIOL CHEM, V277, P20847, DOI 10.1074/jbc.M200425200
   Vabulas RM, 2001, J BIOL CHEM, V276, P31332, DOI 10.1074/jbc.M103217200
   VANBENBOSCH F, 2001, ANN RHEUM DIS, V60, P33
   vanDeventer SJH, 1997, GASTROENTEROLOGY, V113, P383, DOI 10.1053/gast.1997.v113.pm9247454
   vanOosten BW, 1996, NEUROLOGY, V47, P1531, DOI 10.1212/WNL.47.6.1531
   Vilcek J, 2004, TRENDS PHARMACOL SCI, V25, P201, DOI 10.1016/j.tips.2004.02.011
   Watt I, 2001, SEMIN ARTHRITIS RHEU, V30, P21, DOI 10.1053/sarh.2001.23691
   Weinblatt ME, 1999, NEW ENGL J MED, V340, P253, DOI 10.1056/NEJM199901283400401
   WENDLING D, 1993, J RHEUMATOL, V20, P259
   Wesche H, 1997, IMMUNITY, V7, P837, DOI 10.1016/S1074-7613(00)80402-1
   Woods JM, 2000, J IMMUNOL, V165, P2755, DOI 10.4049/jimmunol.165.5.2755
   Wyllie DH, 2000, J IMMUNOL, V165, P7125, DOI 10.4049/jimmunol.165.12.7125
   Xu XH, 2001, CIRCULATION, V104, P3103, DOI 10.1161/hc5001.100631
   Yamamoto M, 2003, SCIENCE, V301, P640, DOI 10.1126/science.1087262
   Yamamoto M, 2003, NAT IMMUNOL, V4, P1144, DOI 10.1038/ni986
   Yang IA, 2004, GENES IMMUN, V5, P41, DOI 10.1038/sj.gene.6364037
   Yang IA, 2003, ATHEROSCLEROSIS, V170, P187, DOI 10.1016/S0021-9150(03)00286-7
   Zhang DK, 2004, SCIENCE, V303, P1522, DOI 10.1126/science.1094351
   Zhang GL, 2001, J CLIN INVEST, V107, P13, DOI 10.1172/JCI11837
NR 162
TC 148
Z9 162
U1 0
U2 9
PU WILEY
PI HOBOKEN
PA 111 RIVER ST, HOBOKEN 07030-5774, NJ USA
SN 0105-2896
EI 1600-065X
J9 IMMUNOL REV
JI Immunol. Rev.
PD DEC
PY 2004
VL 202
BP 250
EP 265
DI 10.1111/j.0105-2896.2004.00202.x
PG 16
WC Immunology
WE Science Citation Index Expanded (SCI-EXPANDED)
SC Immunology
GA 870MO
UT WOS:000225061500017
PM 15546398
DA 2024-01-22
ER

PT J
AU Gren, ST
   Janciauskiene, S
   Sandeep, S
   Jonigk, D
   Kvist, PH
   Gerwien, JG
   Håkansson, K
   Grip, O
AF Gren, Susanne Thiesen
   Janciauskiene, Sabina
   Sandeep, Salipalli
   Jonigk, Danny
   Kvist, Peter Helding
   Gerwien, Jens Gammeltoft
   Hakansson, Katarina
   Grip, Olof
TI The protease inhibitor cystatin C downregulates the release of IL-β and
   TNF-α in lipopolysaccharide activated monocytes
SO JOURNAL OF LEUKOCYTE BIOLOGY
LA English
DT Article
DE monocytes; cytokines; immunomodulator; inflammation; Crohn's disease
ID NF-KAPPA-B; CYSTEINE PROTEINASE-INHIBITORS; INTERFERON-GAMMA;
   UP-REGULATION; NITRIC-OXIDE; MATRIX METALLOPROTEINASES; VISCERAL
   LEISHMANIASIS; INTESTINAL MACROPHAGES; TISSUE INHIBITORS; CATHEPSIN-B
AB Human cystatin C, a member of the cysteine proteinase-inhibitory family, is produced by all nucleated cells and has important roles in regulating natural immunity. Nematode homologs to human cystatin C have been shown to have anti-inflammatory effects on monocytes and to reduce colitis in mice. In Crohn's disease, pathogenic activated monocytes help drive inflammatory processes via the release of proinflammatory cytokines and chemokines. In particular, tumor necrosis factor-alpha-producing inflammatory monocytes have a central role in the intestinal inflammation in patients with Crohn's disease. We investigated the potential of human cystatin C to regulate pathogenic activated monocytes and its potential as an Immunomodulator in Crohn's disease. We found that cystatin C significantly decreased the lipopolysaccharide-stimulated release and expression of interleukin-1 beta and tumor necrosis factor-alpha in monocyte and peripheral blood mononuclear cell cultures from healthy donors, whereas interleukin-6 and interleukin-8 levels were unchanged. A similar reduction of interleukin-1 beta and tumor necrosis factor-alpha was also seen in peripheral blood mononuclear cell cultures from patients with Crohn's disease, and in particular, tumor necrosis factor-alpha was reduced in supernatants from lamina propria cell cultures from patients with Crohn's disease. Further investigation revealed that cystatin C was internalized by monocytes via an active endocytic process, decreased phosphorylation of the mitogen-activated protein kinase pathway extracellular signal-regulated kinase-1/2, and altered surface marker expression. The ability of cystatin C to modulate the cytokine expression of monocytes, together with its protease-inhibitory function, indicates that modulation of the local cystatin C expression could be an option in future Crohn's disease therapy.
C1 [Gren, Susanne Thiesen; Gerwien, Jens Gammeltoft; Hakansson, Katarina] Novo Nordisk AS, Cellular Pharmacol, Malov, Denmark.
   [Kvist, Peter Helding] Novo Nordisk AS, Histol & Bioimaging, Malov, Denmark.
   [Gren, Susanne Thiesen; Grip, Olof] Lund Univ, Dept Clin Sci, Malmo, Sweden.
   [Janciauskiene, Sabina; Sandeep, Salipalli] Hannover Med Sch, Dept Resp Med, Hannover, Germany.
   [Jonigk, Danny] Hannover Med Sch, Inst Pathol Biomed Res Endstage & Obstruct Lung D, German Ctr Lung Res, Hannover, Germany.
C3 Novo Nordisk; Novo Nordisk; Lund University; Hannover Medical School;
   Hannover Medical School
RP Grip, O (通讯作者)，Lund Univ, Dept Clin Sci Malmo, Malmo, Sweden.
EM olof.grip@med.lu.se
OI Gren, Susanne Thiesen/0000-0003-4162-8083
FU Novo Nordisk A/S; Danish Ministry of Higher Education and Science
FX S.T.G., P.H.K., J.G.G., and K.H. are, or have been, employed by Novo
   Nordisk A/S and own stock in Novo Nordisk A/S. This did not affect the
   authors' interpretation of the data. This work was supported by Novo
   Nordisk A/S and grants from the Danish Ministry of Higher Education and
   Science
   (http://ufm.dk/en/research-and-innovation/funding-programmes-for-researc
   h-and-innovation/find-danish-funding-programmes/programmes-managed-by-in
   novation-fund-denmark/industrial-phd). The funders had no role in study
   design, data collection, or interpretation of data.
CR Abrahamson M, 2003, BIOCHEM SOC SYMP, V70, P179, DOI 10.1042/bss0700179
   ABRAHAMSON M, 1990, BIOCHEM J, V268, P287, DOI 10.1042/bj2680287
   ABRAHAMSON M, 1986, J BIOL CHEM, V261, P1282
   Andreakos E, 2004, BLOOD, V103, P2229, DOI 10.1182/blood-2003-04-1356
   Andreakos E, 2003, EXPERT OPIN BIOL TH, V3, P435, DOI 10.1517/14712598.3.3.435
   Bain CC, 2013, MUCOSAL IMMUNOL, V6, P498, DOI 10.1038/mi.2012.89
   Ben-Horin S, 2014, NAT REV GASTRO HEPAT, V11, P243, DOI 10.1038/nrgastro.2013.253
   Bokarewa M, 2007, J RHEUMATOL, V34, P1293
   Bosisio D, 2002, BLOOD, V99, P3427, DOI 10.1182/blood.V99.9.3427
   Boyer JF, 2007, ARTHRITIS RES THER, V9, DOI 10.1186/ar2133
   Bradley JR, 2008, J PATHOL, V214, P149, DOI 10.1002/path.2287
   Brage M, 2004, BONE, V34, P412, DOI 10.1016/j.bone.2003.11.018
   Cattaruzza F, 2011, GASTROENTEROLOGY, V141, P1864, DOI 10.1053/j.gastro.2011.07.035
   COLLINS AR, 1991, ANTIMICROB AGENTS CH, V35, P2444, DOI 10.1128/AAC.35.11.2444
   Cornwall GA, 2003, MOL CELL ENDOCRINOL, V200, P1, DOI 10.1016/S0303-7207(02)00408-2
   Das L, 2001, J IMMUNOL, V166, P4020, DOI 10.4049/jimmunol.166.6.4020
   Ekström U, 2008, FEBS J, V275, P4571, DOI 10.1111/j.1742-4658.2008.06600.x
   El-Sukkari D, 2003, J IMMUNOL, V171, P5003, DOI 10.4049/jimmunol.171.10.5003
   Figueiredo AS, 2009, FEBS J, V276, P3454, DOI 10.1111/j.1742-4658.2009.07068.x
   Fonovic M, 2014, BBA-GEN SUBJECTS, V1840, P2560, DOI 10.1016/j.bbagen.2014.03.017
   Frendéus KH, 2009, INT J BIOCHEM CELL B, V41, P2262, DOI 10.1016/j.biocel.2009.05.005
   Ghonime MG, 2014, J IMMUNOL, V192, P3881, DOI 10.4049/jimmunol.1301974
   Guha M, 2001, CELL SIGNAL, V13, P85, DOI 10.1016/S0898-6568(00)00149-2
   Hansen T, 2000, J RHEUMATOL, V27, P859
   Hartmann S, 2002, PARASITE IMMUNOL, V24, P253, DOI 10.1046/j.1365-3024.2002.00459.x
   Hartmann S, 1997, EUR J IMMUNOL, V27, P2253, DOI 10.1002/eji.1830270920
   Kamada N, 2008, J CLIN INVEST, V118, P2269, DOI [10.1172/JC134610, 10.1172/JCI34610]
   Kar S, 2011, EUR J IMMUNOL, V41, P116, DOI 10.1002/eji.201040533
   Kar S, 2009, EUR J IMMUNOL, V39, P741, DOI 10.1002/eji.200838465
   Klotz C, 2011, PLOS PATHOG, V7, DOI 10.1371/journal.ppat.1001248
   Lakatos G, 2012, DIGEST DIS, V30, P289, DOI 10.1159/000336995
   Liu LM, 2014, IMMUNOL INVEST, V43, P693, DOI 10.3109/08820139.2014.917095
   Magister S, 2013, J CANCER, V4, P45, DOI 10.7150/jca.5044
   MARCHANT A, 1992, EUR J IMMUNOL, V22, P1663, DOI 10.1002/eji.1830220650
   Meja KK, 2000, BRIT J PHARMACOL, V131, P1143, DOI 10.1038/sj.bjp.0703684
   Menzel K, 2006, CLIN EXP IMMUNOL, V146, P169, DOI 10.1111/j.1365-2249.2006.03188.x
   Moelants EAV, 2013, IMMUNOL CELL BIOL, V91, P393, DOI 10.1038/icb.2013.15
   Naito Yuji, 2005, Molecular Aspects of Medicine, V26, P379
   Nakagawa T, 1998, ARTERIOSCL THROM VAS, V18, P1350, DOI 10.1161/01.ATV.18.8.1350
   Neurath MF, 2014, NAT REV IMMUNOL, V14, P329, DOI 10.1038/nri3661
   Ogino T, 2013, GASTROENTEROLOGY, V145, P1380, DOI 10.1053/j.gastro.2013.08.049
   Olafsdottir A, 2014, PHYTOMEDICINE, V21, P1451, DOI 10.1016/j.phymed.2014.04.023
   Pierre P, 1998, CELL, V93, P1135, DOI 10.1016/S0092-8674(00)81458-0
   Schönemeyer A, 2001, J IMMUNOL, V167, P3207, DOI 10.4049/jimmunol.167.6.3207
   Smith PD, 2011, MUCOSAL IMMUNOL, V4, P31, DOI 10.1038/mi.2010.66
   Sokol JP, 2004, MOL CANCER RES, V2, P183
   Strålberg F, 2013, FASEB J, V27, P2687, DOI 10.1096/fj.12-211748
   Striz I, 2014, CLIN SCI, V126, P593, DOI 10.1042/CS20130497
   Sun YX, 2013, IMMUNOLOGY, V138, P370, DOI 10.1111/imm.12049
   Thiesen S, 2014, J LEUKOCYTE BIOL, V95, P531, DOI 10.1189/jlb.0113021
   Turner MD, 2014, BBA-MOL CELL RES, V1843, P2563, DOI 10.1016/j.bbamcr.2014.05.014
   Verdot L, 1999, EUR J BIOCHEM, V266, P1111, DOI 10.1046/j.1432-1327.1999.00964.x
   von Lampe B, 2000, GUT, V47, P63, DOI 10.1136/gut.47.1.63
   Wallin H, 2010, BIOCHIMIE, V92, P1625, DOI 10.1016/j.biochi.2010.08.011
   Wassélius J, 2005, GRAEF ARCH CLIN EXP, V243, P583, DOI 10.1007/s00417-004-1055-z
   Weaver LK, 2007, J LEUKOCYTE BIOL, V81, P663, DOI 10.1189/jlb.0706428
   Whelan RA, 2014, MOL THER, V22, P1730, DOI 10.1038/mt.2014.125
   Wolk K, 2000, BLOOD, V96, P218, DOI 10.1182/blood.V96.1.218.013k04_218_223
   Zamora C, 2012, CYTOKINE, V60, P257, DOI 10.1016/j.cyto.2012.06.020
   Ziegler T, 2015, J IMMUNOL, V194, P1555, DOI 10.4049/jimmunol.1401217
NR 60
TC 17
Z9 17
U1 0
U2 7
PU WILEY
PI HOBOKEN
PA 111 RIVER ST, HOBOKEN 07030-5774, NJ USA
SN 0741-5400
EI 1938-3673
J9 J LEUKOCYTE BIOL
JI J. Leukoc. Biol.
PD OCT
PY 2016
VL 100
IS 4
BP 811
EP 822
DI 10.1189/jlb.5A0415-174R
PG 12
WC Cell Biology; Hematology; Immunology
WE Science Citation Index Expanded (SCI-EXPANDED)
SC Cell Biology; Hematology; Immunology
GA DV3UO
UT WOS:000382849500019
PM 27190304
DA 2024-01-22
ER

PT J
AU O'Sullivan, M
AF O'Sullivan, Maria
TI Joint Nutrition Society and Irish Nutrition and Dietetic Institute
   Symposium on 'Nutrition and autoimmune disease' Nutrition in Crohn's
   disease
SO PROCEEDINGS OF THE NUTRITION SOCIETY
LA English
DT Article; Proceedings Paper
CT Symposium on the Challenge of Translating Nutrition Research into Public
   Health Nutrition
CY JUN 18-20, 2008
CL Univ Coll Dublin, OReilly Hall, Dublin, IRELAND
HO Univ Coll Dublin, OReilly Hall
DE Crohn's disease; Diet and disease risk; Nutritional status; Vitamin D;
   Nutritional therapy
ID INFLAMMATORY-BOWEL-DISEASE; VITAMIN-D INSUFFICIENCY; BODY-MASS INDEX;
   ENTERAL NUTRITION; ELEMENTAL DIET; FATTY-ACIDS; CLINICAL-COURSE;
   RISK-FACTORS; D DEFICIENCY; THERAPY
AB The exact aetiology of Crohn's disease remains unknown. The consensus is that the disease results from a complex interaction between genes, immunity and environmental factors. Diet is attractive, in theory, as an environmental risk factor in the aetiology of the disease. The epidemiological data, often impeded by methodological issues, have failed to confirm a direct link between pre-diet illness and the development of Crohn's disease. Once diagnosed, however, nutrition has an important role in disease management. Among the nutritional issues are malnutrition, weight loss and suboptimal nutritional status; these outcomes may be present at any stage of the disease but are likely to be overt during acute illness and hospitalisation. Malnutrition has been identified in approximately 40% of hospital admissions with Crohn's disease and is associated with higher mortality, longer hospital stays and higher healthcare costs. Patients in remission may indeed be overweight and appear to be influenced by the general population trends toward overweight and obesity. Irrespective of BMI, patients are at risk of micronutrient deficiencies. Vitamin D deficiency, for example, is common in Crohn's disease and has important implications for bone health. Moreover, newer evidence suggests that vitamin D has potential anti-inflammatory effects. Dietary approaches, in the form of enteral nutrition, have previously been shown to reduce inflammation and treat the active disease. Current guidelines now recommend that corticosteroids are more effective than enteral nutrition for treating adults. Enteral nutrition has important growth and developmental benefits and continues to be a recommended therapy for children with Crohn's disease.
C1 Adelaide & Meath Hosp, Trinity Ctr Hlth Sci, Dept Clin Med, Dublin 24, Ireland.
C3 Trinity College Dublin
RP O'Sullivan, M (通讯作者)，Adelaide & Meath Hosp, Trinity Ctr Hlth Sci, Dept Clin Med, Dublin 24, Ireland.
EM maria.osullivan@tcd.ie
OI O'Sullivan, Maria/0000-0002-1152-979X
CR Amre DK, 2007, AM J GASTROENTEROL, V102, P2016, DOI 10.1111/j.1572-0241.2007.01411.x
   Bartels LE, 2007, INT IMMUNOPHARMACOL, V7, P1755, DOI 10.1016/j.intimp.2007.09.016
   Bernstein CN, 2004, ALIMENT PHARM THER, V19, P941, DOI 10.1111/j.1365-2036.2004.01876.x
   Bernstein CN, 2003, GASTROENTEROLOGY, V124, P795, DOI 10.1053/gast.2003.50106
   Birrenbach T, 2004, INFLAMM BOWEL DIS, V10, P848, DOI 10.1097/00054725-200411000-00019
   Blain A, 2002, CLIN NUTR, V21, P51, DOI 10.1054/clnu.2001.0503
   Cantorna MT, 2000, J NUTR, V130, P2648, DOI 10.1093/jn/130.11.2648
   Carter MJ, 2004, GUT, V53, DOI 10.1136/gut.2004.043372
   Chapuy MC, 1997, OSTEOPOROSIS INT, V7, P439, DOI 10.1007/s001980050030
   Crohn BB, 1932, J AMER MED ASSOC, V99, P1323, DOI 10.1001/jama.1932.02740680019005
   Day AS, 2008, ALIMENT PHARM THER, V27, P293, DOI 10.1111/j.1365-2036.2007.03578.x
   Dziechciarz P, 2007, ALIMENT PHARM THER, V26, P795, DOI 10.1111/j.1365-2036.2007.03431.x
   Fell JME, 2000, ALIMENT PHARM THERAP, V14, P281
   FERNANDEZBANARES F, 1995, JPEN-PARENTER ENTER, V19, P356, DOI 10.1177/0148607195019005356
   Filippi J, 2006, INFLAMM BOWEL DIS, V12, P185, DOI 10.1097/01.MIB.0000206541.15963.c3
   FISCHER JE, 1973, AM J SURG, V125, P165, DOI 10.1016/0002-9610(73)90022-6
   Gasche C, 2007, INFLAMM BOWEL DIS, V13, P1545, DOI 10.1002/ibd.20285
   Gassull MA, 2004, ALIMENT PHARM THER, V20, P79, DOI 10.1111/j.1365-2036.2004.02050.x
   Gassull MA, 2002, GUT, V51, P164, DOI 10.1136/gut.51.2.164
   Geerling BJ, 1998, AM J CLIN NUTR, V67, P919, DOI 10.1093/ajcn/67.5.919
   GIAFFER MH, 1990, LANCET, V335, P816, DOI 10.1016/0140-6736(90)90936-Y
   Guerreiro CS, 2007, AM J GASTROENTEROL, V102, P2551, DOI 10.1111/j.1572-0241.2007.01439.x
   Hanauer SB, 2006, INFLAMM BOWEL DIS, V12, pS3, DOI 10.1097/01.MIB.0000195385.19268.68
   Hass DJ, 2006, CLIN GASTROENTEROL H, V4, P482, DOI 10.1016/j.cgh.2005.12.015
   Heaney RP, 2004, AM J CLIN NUTR, V80, p1706S, DOI 10.1093/ajcn/80.6.1706S
   Hill TR, 2006, PUBLIC HEALTH NUTR, V9, P225, DOI 10.1079/PHN2005837
   Hugot JP, 2001, NATURE, V411, P599, DOI 10.1038/35079107
   Hyppönen E, 2007, AM J CLIN NUTR, V85, P860, DOI 10.1093/ajcn/85.3.860
   Jahnsen J, 2003, AM J GASTROENTEROL, V98, P1556, DOI [10.1016/S0002-9270(03)00302-2, 10.1111/j.1572-0241.2003.07520.x]
   Johtatsu T, 2007, J CLIN BIOCHEM NUTR, V41, P197, DOI 10.3164/jcbn.2007028
   Knight C, 2005, CLIN NUTR, V24, P775, DOI 10.1016/j.clnu.2005.03.005
   Konno M, 2006, PEDIATR INT, V48, P349, DOI 10.1111/j.1442-200X.2006.02220.x
   Kugathasan S, 2007, J PEDIATR-US, V151, P523, DOI 10.1016/j.jpeds.2007.04.004
   Lanham-New SA, 2008, P NUTR SOC, V67, P163, DOI 10.1017/S0029665108007003
   Lips P, 2004, J STEROID BIOCHEM, V89-90, P611, DOI 10.1016/j.jsbmb.2004.03.040
   Lochs H, 2006, CLIN NUTR, V25, P260, DOI 10.1016/j.clnu.2006.01.007
   Loftus EV, 2004, GASTROENTEROLOGY, V126, P1504, DOI 10.1053/j.gastro.2004.01.063
   MacLean CH, 2005, AM J CLIN NUTR, V82, P611, DOI 10.1093/ajcn/82.3.611
   Mahmud N, 2001, EUR J GASTROEN HEPAT, V13, P93, DOI 10.1097/00042737-200102000-00001
   MARTINI GA, 1976, KLIN WOCHENSCHR, V54, P367, DOI 10.1007/BF01469792
   Matsui T, 2005, J GASTROENTEROL, V40, P25, DOI 10.1007/BF02990575
   MAYBERRY JF, 1981, DIGEST DIS SCI, V26, P444, DOI 10.1007/BF01313588
   McCarthy D, 2006, IRISH J MED SCI, V175, P14, DOI 10.1007/BF03167942
   McCarthy D, 2005, ALIMENT PHARM THER, V21, P1073, DOI 10.1111/j.1365-2036.2005.02446.x
   MCWHIRTER JP, 1994, BRIT MED J, V308, P945, DOI 10.1136/bmj.308.6934.945
   Messori A, 1996, SCAND J GASTROENTERO, V31, P267, DOI 10.3109/00365529609004877
   Newby EA, 2005, COCHRANE DB SYST REV, DOI 10.1002/14651858.CD003873.pub2
   Nguyen GC, 2008, INFLAMM BOWEL DIS, V14, P1105, DOI 10.1002/ibd.20429
   O'Sullivan M, 2008, IRISH J MED SCI, V177, P131, DOI 10.1007/s11845-008-0129-z
   O'Sullivan MA, 1998, INFLAMM BOWEL DIS, V4, P45, DOI 10.1097/00054725-199802000-00008
   O'Sullivan Maria, 2004, Curr Treat Options Gastroenterol, V7, P191, DOI 10.1007/s11938-004-0040-2
   O'Sullivan Maria, 2001, Curr Treat Options Gastroenterol, V4, P207, DOI 10.1007/s11938-001-0033-3
   Ogura Y, 2001, NATURE, V411, P603, DOI 10.1038/35079114
   OMORAIN C, 1984, BRIT MED J, V288, P1859, DOI 10.1136/bmj.288.6434.1859
   Pirlich M, 2003, DIGEST DIS, V21, P245, DOI 10.1159/000073342
   Riordan AM, 1998, EUR J CLIN NUTR, V52, P229, DOI 10.1038/sj.ejcn.1600556
   ROYALL D, 1994, GUT, V35, P783, DOI 10.1136/gut.35.6.783
   RUSSEL M, 1998, EUR J GASTROEN HEPAT, V10, P235
   Rutgeerts P, 2006, ALIMENT PHARM THER, V23, P451, DOI 10.1111/j.1365-2036.2006.02786.x
   Sakamoto N, 2005, INFLAMM BOWEL DIS, V11, P154, DOI 10.1097/00054725-200502000-00009
   SANDERSON IR, 1987, ARCH DIS CHILD, V62, P123, DOI 10.1136/adc.62.2.123
   Schäffler A, 2005, NAT CLIN PRACT GASTR, V2, P103, DOI 10.1038/ncpgasthep0090
   Scott EM, 2000, GUT, V46, P1, DOI 10.1136/gut.46.suppl_1.I1
   Shoda R, 1996, AM J CLIN NUTR, V63, P741, DOI 10.1093/ajcn/63.5.741
   Siffledeen JS, 2003, CAN J GASTROENTEROL, V17, P473, DOI 10.1155/2003/391308
   SOKOL J, 2007, J PEDIAT, V51, pA2
   Suibhne TN, 2006, GASTROENTEROLOGY, V130, pA611
   Tajika M, 2004, J GASTROENTEROL, V39, P527, DOI 10.1007/s00535-003-1338-x
   TEAHON K, 1995, JPEN-PARENTER ENTER, V19, P365, DOI 10.1177/0148607195019005365
   Valentini L, 2008, NUTRITION, V24, P694, DOI 10.1016/j.nut.2008.03.018
   Verma S, 2000, AM J GASTROENTEROL, V95, P735, DOI 10.1111/j.1572-0241.2000.01527.x
   Vieth R, 2001, EUR J CLIN NUTR, V55, P221, DOI 10.1038/sj.ejcn.1601145
   VOITK AJ, 1973, ARCH SURG-CHICAGO, V107, P329
   Wilschanski M, 1996, GUT, V38, P543, DOI 10.1136/gut.38.4.543
   Yamamoto T, 2007, INFLAMM BOWEL DIS, V13, P1493, DOI 10.1002/ibd.20238
   Zachos M, 2001, COCHRANE DB SYST REV
   Zhu Y, 2005, EUR J IMMUNOL, V35, P217, DOI 10.1002/eji.200425491
NR 77
TC 19
Z9 19
U1 0
U2 5
PU CAMBRIDGE UNIV PRESS
PI CAMBRIDGE
PA EDINBURGH BLDG, SHAFTESBURY RD, CB2 8RU CAMBRIDGE, ENGLAND
SN 0029-6651
EI 1475-2719
J9 P NUTR SOC
JI Proc. Nutr. Soc.
PD MAY
PY 2009
VL 68
IS 2
BP 127
EP 134
DI 10.1017/S0029665109001025
PG 8
WC Nutrition & Dietetics
WE Science Citation Index Expanded (SCI-EXPANDED); Conference Proceedings Citation Index - Science (CPCI-S)
SC Nutrition & Dietetics
GA 440AJ
UT WOS:000265669700003
PM 19208269
OA Bronze
DA 2024-01-22
ER

PT J
AU Strisciuglio, C
   Scarpato, E
   Cenni, S
   Serra, MR
   Giugliano, FP
   Mainolfi, CG
   Dolce, P
   Martinelli, M
   Staiano, A
   Miele, E
AF Strisciuglio, C.
   Scarpato, E.
   Cenni, S.
   Serra, M. R.
   Giugliano, F. P.
   Mainolfi, C. G.
   Dolce, P.
   Martinelli, M.
   Staiano, A.
   Miele, E.
TI Improvement of body composition and bone mineral density after enteral
   nutrition in pediatric Crohn disease
SO DIGESTIVE AND LIVER DISEASE
LA English
DT Article
DE Bone mineralization; Crohn's disease; Exclusive enteral nutrition;
   Pediatrics
ID INFLAMMATORY-BOWEL-DISEASE; YOUNG-ADULTS; VITAMIN STATUS; CHILDREN;
   ADOLESCENTS; TURNOVER; REMISSION; PLASMA; IMPACT; GROWTH
AB Background: The relationship between exclusive enteral nutrition (EEN) and bone status is poorly defined in pediatric Crohn disease (CD).
   Aims: The aim of this study was to investigate the impact of EEN on body composition, nutritional status, and bone mineral density (BMD) in an incident CD cohort.
   Methods: 18 newly diagnosed CD children starting EEN for 8 weeks were prospectively enrolled and evaluated at baseline and after 8 (T8), 26 (T26) and 52 weeks (T52) from diagnosis. The Fat Free Mass (FFM) and the Resting Energy Expenditure (REE) were measured through Bioelectrical Impedance (BIA) and the BMD was assessed by dual-energy X-ray (DXA). We compared DXA data of IBD patients to the data obtained in 15 healthy controls.
   Results: CD children had a significant lower BMD compared to healthy control both at baseline (p<0.0001), and after EEN therapy at T52 (p=0.0004); although at this latest time point CD children had a significant increase of BMD compared to baseline (p=0.0015). The BIA analysis showed a significant increase at T26 and T52 of FFM and REE. T52. FFM measured by BIA and BMD measured by DXA were significantly correlated.
   Conclusion: EEN improves nutritional status and bone mineral composition. (C) 2020 Editrice Gastroenterologica Italiana S.r.l. Published by Elsevier Ltd. All rights reserved.
C1 [Strisciuglio, C.] Univ Campania Luigi Vanvitelli, Dept Woman Child & Gen & Specialized Surg, Naples, Italy.
   [Scarpato, E.; Cenni, S.; Serra, M. R.; Giugliano, F. P.; Martinelli, M.; Staiano, A.; Miele, E.] Univ Naples Federico II, Dept Translat Med Sci, Sect Pediat, Naples, Italy.
   [Mainolfi, C. G.] Univ Naples Federico II, Dept Adv Biomed Sci, Naples, Italy.
   [Dolce, P.] Univ Naples Federico II, Dept Publ Hlth, Naples, Italy.
C3 Universita della Campania Vanvitelli; University of Naples Federico II;
   University of Naples Federico II; University of Naples Federico II
RP Staiano, A (通讯作者)，Univ Naples 10 Federico II 10, Dept Translat Med Sci, Sect Pediat, Via Pansini 5, I-80131 Naples, Italy.
EM staiano@unina.it
RI Giugliano, Francesca Paola/AAC-4150-2022; Staiano,
   Annamaria/H-3026-2011; Cenni, Sabrina/AAC-5184-2022; Miele,
   Erasmo/A-1906-2010; Strisciuglio, Caterina/ABD-2466-2020; Scarpato,
   Elena/AAC-3586-2022; Martinelli, Massimo/AAC-1954-2022; Dolce,
   Pasquale/AAF-3488-2020
OI Giugliano, Francesca Paola/0000-0001-7281-8619; Staiano,
   Annamaria/0000-0003-0586-1339; Strisciuglio,
   Caterina/0000-0002-9005-6571; Dolce, Pasquale/0000-0002-7588-6067;
   Scarpato, Elena/0000-0003-3145-6206
CR Bannerjee T, 2004, J PEDIATR GASTR NUTR, V38, P270, DOI 10.1097/00005176-200403000-00007
   BLAND JM, 1986, LANCET, V1, P307, DOI 10.1016/s0140-6736(86)90837-8
   Boot AM, 1998, GUT, V42, P188, DOI 10.1136/gut.42.2.188
   Bousvaros A, 1998, J PEDIATR GASTR NUTR, V26, P129, DOI 10.1097/00005176-199802000-00002
   Burnham JM, 2005, AM J CLIN NUTR, V82, P413, DOI 10.1093/ajcn/82.2.413
   de Castro JAC, 2018, J BODYW MOV THER, V22, P134, DOI 10.1016/j.jbmt.2017.04.010
   Coppola G, 2009, EPILEPSIA, V50, P2140, DOI 10.1111/j.1528-1167.2009.02082.x
   Day AS, 2013, EXPERT REV CLIN IMMU, V9, P375, DOI [10.1586/ECI.13.12, 10.1586/eci.13.12]
   Day AS, 2009, J PAEDIATR CHILD H, V45, P337, DOI 10.1111/j.1440-1754.2009.01498.x
   Dear KLE, 2001, CLIN NUTR, V20, P541, DOI 10.1054/clnu.2001.0496
   Dziechciarz P, 2007, ALIMENT PHARM THER, V26, P795, DOI 10.1111/j.1365-2036.2007.03431.x
   FERNANDEZBANARES F, 1989, AM J GASTROENTEROL, V84, P744
   Frost HM, 2000, J PEDIATR ENDOCR MET, V13, P571, DOI 10.1515/JPEM.2000.13.6.571
   Geerling BJ, 2000, EUR J CLIN NUTR, V54, P514, DOI 10.1038/sj.ejcn.1601049
   Gerasimidis K, 2011, J HUM NUTR DIET, V24, P313, DOI 10.1111/j.1365-277X.2011.01171.x
   Gerasimidis K, 2012, INFLAMM BOWEL DIS, V18, P1672, DOI 10.1002/ibd.21916
   Hannon TS, 2007, PEDIATR RES, V61, P356, DOI 10.1203/pdr.0b013e318030d11c
   Heuschkel R, 2009, DIGEST DIS, V27, P297, DOI 10.1159/000228564
   KUROKI F, 1993, DIGEST DIS SCI, V38, P1614, DOI 10.1007/BF01303168
   KUSHNER RF, 1992, J AM COLL NUTR, V11, P199
   Kyle UG, 2015, EUR J CLIN NUTR, V69, P1298, DOI 10.1038/ejcn.2015.86
   Levine A, 2014, J PEDIATR GASTR NUTR, V58, P795, DOI 10.1097/MPG.0000000000000239
   Levy E, 2000, AM J CLIN NUTR, V71, P807, DOI 10.1093/ajcn/71.3.807
   Myung SJ, 1998, J GASTROENTEROL, V33, P876, DOI 10.1007/s005350050192
   Ruemmele FM, 2014, J CROHNS COLITIS, V8, P1179, DOI 10.1016/j.crohns.2014.04.005
   Ryan BM, 2004, ALIMENT PHARM THER, V20, P851, DOI 10.1111/j.1365-2036.2004.02097.x
   Saibeni S, 2003, AM J GASTROENTEROL, V98, P112, DOI 10.1111/j.1572-0241.2003.07160.x
   Schneider SM, 2008, INFLAMM BOWEL DIS, V14, P1562, DOI 10.1002/ibd.20504
   WEIR JBD, 1990, NUTRITION, V6, P213
   Whitten KE, 2010, J GASTROENTEROL, V45, P399, DOI 10.1007/s00535-009-0165-0
   Zhang YH, 2001, J BIOL CHEM, V276, P563, DOI 10.1074/jbc.M008198200
NR 31
TC 4
Z9 4
U1 0
U2 2
PU ELSEVIER SCIENCE INC
PI NEW YORK
PA STE 800, 230 PARK AVE, NEW YORK, NY 10169 USA
SN 1590-8658
EI 1878-3562
J9 DIGEST LIVER DIS
JI Dig. Liver Dis.
PD JUN
PY 2020
VL 52
IS 6
BP 630
EP 636
DI 10.1016/j.dld.2020.03.004
PG 7
WC Gastroenterology & Hepatology
WE Science Citation Index Expanded (SCI-EXPANDED)
SC Gastroenterology & Hepatology
GA LW5ZD
UT WOS:000539223600008
PM 32273172
DA 2024-01-22
ER

PT J
AU Penner, RM
   Madsen, KL
   Fedorak, RN
AF Penner, RM
   Madsen, KL
   Fedorak, RN
TI Postoperative Crohn's disease
SO INFLAMMATORY BOWEL DISEASES
LA English
DT Review
DE Crohn's disease; cytokines; immunosuppressive agents; postoperative
   period; surgery
ID INFLAMMATORY-BOWEL-DISEASE; GROWTH-FACTOR-BETA; POUCH-ANAL ANASTOMOSIS;
   TO-END ANASTOMOSIS; RANDOMIZED CONTROLLED-TRIAL; NIPPLE VALVE
   ANASTOMOSIS; PLACEBO-CONTROLLED TRIAL; WOUND MARGIN STRENGTH;
   DOUBLE-BLIND TRIAL; TERM FOLLOW-UP
AB More than three quarters of patients with Crohn's disease (CD) will require surgery. After resection, disease recurs postoperatively with a median time to second resection of about 10 years. Despite its importance, the postoperative period remains one of the most poorly understood clinical settings in the field. Postoperatively, CD may exhibit unique pathophysiologic features, but the current state of knowledge does not allow for identification of patients at risk for relapse, and leaves clinicians without guidance on optimal maintenance treatment. Therapies used as maintenance for CD in other settings may have different efficacies when used after surgery, and clinical research in patients requiring surgery is limited by the subset of patients available for study. Despite the many limitations in current knowledge of postoperative CD, it is an exciting field because new developments have improved patient care, and ongoing research has the potential for further gains.
C1 Univ Alberta, Zeidler Ledcor Ctr, Div Gastroenterol, Dept Med, Edmonton, AB, Canada.
C3 University of Alberta
RP Fedorak, RN (通讯作者)，Univ Alberta, Zeidler Ledcor Ctr, Div Gastroenterol, Dept Med, 130 Univ Campus, Edmonton, AB, Canada.
RI Madsen, Karen L/H-5898-2011
OI Fedorak, Richard/0000-0002-7382-0080
FU Canadian Institutes of Health Research [49434-1] Funding Source: Medline
CR Achkar JP, 2000, AM J GASTROENTEROL, V95, P1139
   Aeberhard P, 1996, DIS COLON RECTUM, V39, P80, DOI 10.1007/BF02048274
   AGREZ MV, 1982, MAYO CLIN PROC, V57, P747
   AHRENDT GM, 1994, ARCH SURG-CHICAGO, V129, P1179
   ANDREWS HA, 1989, BRIT J SURG, V76, P1184, DOI 10.1002/bjs.1800761123
   Anseline PF, 1997, BRIT J SURG, V84, P78
   Ardizzone S, 2004, GASTROENTEROLOGY, V127, P730, DOI 10.1053/j.gastro.2004.06.051
   Bakkevold KE, 2000, SCAND J GASTROENTERO, V35, P293, DOI 10.1080/003655200750024173
   BERGMAN L, 1976, SCAND J GASTROENTERO, V11, P651
   Bernard L, 2000, AQUAT MICROB ECOL, V23, P1, DOI 10.3354/ame023001
   Bernstein CN, 1999, AM J EPIDEMIOL, V149, P916, DOI 10.1093/oxfordjournals.aje.a009735
   Boirivant M, 1999, GASTROENTEROLOGY, V116, P557, DOI 10.1016/S0016-5085(99)70177-0
   Borley NR, 2002, DIS COLON RECTUM, V45, P377, DOI 10.1007/s10350-004-6186-0
   BRIGNOLA C, 1995, GASTROENTEROLOGY, V108, P345, DOI 10.1016/0016-5085(95)90059-4
   Buckmire MA, 1998, J SURG RES, V80, P52, DOI 10.1006/jsre.1998.5326
   CAMERON JL, 1992, ANN SURG, V215, P546, DOI 10.1097/00000658-199205000-00018
   Camma C, 1997, GASTROENTEROLOGY, V113, P1465, DOI 10.1053/gast.1997.v113.pm9352848
   Campieri M, 2000, GASTROENTEROLOGY, V118, pA781, DOI 10.1016/S0016-5085(00)85267-1
   Caprilli R, 2003, ALIMENT PHARM THER, V17, P517, DOI 10.1046/j.1365-2036.2003.01462.x
   CHUNG RS, 1987, ANN SURG, V206, P335, DOI 10.1097/00000658-198709000-00011
   Cuillerier E, 2001, EUR J GASTROEN HEPAT, V13, P1291, DOI 10.1097/00042737-200111000-00005
   D'Haens GR, 1998, GASTROENTEROLOGY, V114, P262, DOI 10.1016/S0016-5085(98)70476-7
   D'Incà R, 1999, AM J GASTROENTEROL, V94, P2956, DOI 10.1111/j.1572-0241.1999.01444.x
   deJong E, 1996, J AM COLL SURGEONS, V182, P503
   DHAENS GR, 1995, GUT, V36, P715, DOI 10.1136/gut.36.5.715
   di Abriola GF, 2003, J PEDIATR SURG, V38, P814, DOI 10.1016/jpsu.2003.50173
   Dietz DW, 2002, DIS COLON RECTUM, V45, P764, DOI 10.1007/s10350-004-6294-x
   Dietz DW, 2001, J AM COLL SURGEONS, V192, P330, DOI 10.1016/S1072-7515(01)00775-X
   Dignass AU, 2001, INFLAMM BOWEL DIS, V7, P68, DOI 10.1097/00054725-200102000-00014
   DIGNASS AU, 1993, GASTROENTEROLOGY, V105, P1323, DOI 10.1016/0016-5085(93)90136-Z
   DIGNASS AU, 1994, GASTROENTEROLOGY, V106, P1254, DOI 10.1016/0016-5085(94)90017-5
   Domenech E, 2004, Gastroenterol Hepatol, V27, P563, DOI 10.1157/13069129
   Dubay DA, 2003, SURG CLIN N AM, V83, P463, DOI 10.1016/S0039-6109(02)00196-2
   DUBUCQUOI S, 1995, GUT, V37, P242, DOI 10.1136/gut.37.2.242
   ELLIS L, 1984, ANN SURG, V199, P340, DOI 10.1097/00000658-198403000-00015
   EWE K, 1989, DIGESTION, V42, P224, DOI 10.1159/000199850
   FARMER RG, 1985, GASTROENTEROLOGY, V88, P1818, DOI 10.1016/0016-5085(85)90006-X
   Fazio VW, 1996, ANN SURG, V224, P563, DOI 10.1097/00000658-199610000-00014
   Florent C, 1996, EUR J GASTROEN HEPAT, V8, P229, DOI 10.1097/00042737-199603000-00008
   Franz MG, 2001, J SURG RES, V97, P109, DOI 10.1006/jsre.2001.6083
   Fuss IJ, 1996, J IMMUNOL, V157, P1261
   Gionchetti P, 2000, GASTROENTEROLOGY, V119, P305, DOI 10.1053/gast.2000.9370
   Greenway SE, 1999, J GASTROINTEST SURG, V3, P145, DOI 10.1016/S1091-255X(99)80024-9
   GRIFFITHS AM, 1991, GUT, V32, P491, DOI 10.1136/gut.32.5.491
   Hanauer SB, 2004, GASTROENTEROLOGY, V127, P723, DOI 10.1053/j.gastro.2004.06.002
   Hanauer SB, 2005, GASTROENTEROLOGY, V128, P249, DOI 10.1053/j.gastro.2004.11.037
   HEIMANN TM, 1993, ANN SURG, V218, P294, DOI 10.1097/00000658-199309000-00008
   Hellers G, 1999, GASTROENTEROLOGY, V116, P294, DOI 10.1016/S0016-5085(99)70125-3
   HOGSTROM H, 1988, EUR SURG RES, V20, P260, DOI 10.1159/000128771
   HOLLAAR GL, 1995, J CLIN GASTROENTEROL, V21, P134, DOI 10.1097/00004836-199509000-00014
   HOLLANDER D, 1986, ANN INTERN MED, V105, P883, DOI 10.7326/0003-4819-105-6-883
   HOLZHEIMER RG, 1995, EUR J SURG, V161, P129
   Hurst RD, 1998, WORLD J SURG, V22, P359, DOI 10.1007/s002689900397
   Jiang XH, 2003, WORLD J GASTROENTERO, V9, P1878, DOI 10.3748/wjg.v9.i8.1878
   JONSSON T, 1991, ARCH SURG-CHICAGO, V126, P1423
   Kim NK, 1997, AM SURGEON, V63, P627
   Kitani A, 2003, J EXP MED, V198, P1179, DOI 10.1084/jem.20030917
   Koltun WA, 1998, DIS COLON RECTUM, V41, P687, DOI 10.1007/BF02236253
   KOTANAGI H, 1991, DIS COLON RECTUM, V34, P909, DOI 10.1007/BF02049707
   KUROKOWA M, 1987, BIOCHEM BIOPH RES CO, V142, P775, DOI 10.1016/0006-291X(87)91481-1
   Kusunoki M, 1998, DIGEST SURG, V15, P679, DOI 10.1159/000018677
   Lautenbach E, 1998, GASTROENTEROLOGY, V115, P259, DOI 10.1016/S0016-5085(98)70191-X
   Lochs H, 2000, GASTROENTEROLOGY, V118, P264, DOI 10.1016/S0016-5085(00)70208-3
   Longobardi T, 2003, AM J GASTROENTEROL, V98, P1064, DOI 10.1016/S0002-9270(02)06007-0
   Ludwiczek O, 2004, CLIN EXP IMMUNOL, V138, P323, DOI 10.1111/j.1365-2249.2004.02599.x
   Martel P, 2002, J AM COLL SURGEONS, V194, P448, DOI 10.1016/S1072-7515(02)01122-5
   MCLEOD RS, 1995, GASTROENTEROLOGY, V109, P404, DOI 10.1016/0016-5085(95)90327-5
   McLeod RS, 1997, GASTROENTEROLOGY, V113, P1823, DOI 10.1016/S0016-5085(97)70001-5
   MEKHJIAN HS, 1979, GASTROENTEROLOGY, V77, P907
   Meresse B, 2002, GUT, V50, P25, DOI 10.1136/gut.50.1.25
   MICHELASSI F, 1991, ANN SURG, V214, P230, DOI 10.1097/00000658-199109000-00006
   Moskovitz D, 1999, INT J COLORECTAL DIS, V14, P224, DOI 10.1007/s003840050215
   Moum B, 1997, SCAND J GASTROENTERO, V32, P1005, DOI 10.3109/00365529709011217
   Muñoz-Juárez M, 2001, DIS COLON RECTUM, V44, P20, DOI 10.1007/BF02234814
   MUSTOE TA, 1987, SCIENCE, V237, P1333, DOI 10.1126/science.2442813
   Panis Y, 1996, LANCET, V347, P854, DOI 10.1016/S0140-6736(96)91344-6
   Pearson DC, 2000, Cochrane Database Syst Rev, V2, DOI [10.1002/14651858.CD000067, DOI 10.1002/14651858.CD000067]
   PENNINGTON L, 1980, ANN SURG, V192, P311, DOI 10.1097/00000658-198009000-00006
   Prantera C, 2002, GUT, V51, P405, DOI 10.1136/gut.51.3.405
   PROCKOP DJ, 1979, NEW ENGL J MED, V301, P13, DOI 10.1056/NEJM197907053010104
   Raab Y, 1996, DIS COLON RECTUM, V39, P918, DOI 10.1007/BF02053992
   Regimbeau JM, 2001, DIS COLON RECTUM, V44, P769, DOI 10.1007/BF02234693
   Rutgeerts P, 2005, GASTROENTEROLOGY, V128, P856, DOI 10.1053/j.gastro.2005.01.010
   RUTGEERTS P, 1995, GASTROENTEROLOGY, V108, P1617, DOI 10.1016/0016-5085(95)90121-3
   RUTGEERTS P, 1984, GUT, V25, P665, DOI 10.1136/gut.25.6.665
   RUTGEERTS P, 1990, GASTROENTEROLOGY, V99, P956, DOI 10.1016/0016-5085(90)90613-6
   RUTGEERTS P, 1991, LANCET, V338, P771, DOI 10.1016/0140-6736(91)90663-A
   Ryan WR, 2004, AM J SURG, V187, P219, DOI 10.1016/j.amjsurg.2003.11.007
   SACHAR DB, 1983, GASTROENTEROLOGY, V85, P917
   Sagar PM, 1996, DIS COLON RECTUM, V39, P893, DOI 10.1007/BF02053988
   Sampietro GM, 2000, DIGEST SURG, V17, P261, DOI 10.1159/000018845
   Sandborn WJ, 2004, GASTROENTEROLOGY, V127, P990, DOI 10.1053/j.gastro.2004.07.037
   SCOTT ADN, 1993, BRIT J SURG, V80, P387, DOI 10.1002/bjs.1800800342
   Secondulfo M, 2004, Minerva Gastroenterol Dietol, V50, P155
   SHAH M, 1995, J CELL SCI, V108, P985
   Shen B, 2001, INFLAMM BOWEL DIS, V7, P301, DOI 10.1097/00054725-200111000-00004
   SHIVANANDA S, 1989, GUT, V30, P990, DOI 10.1136/gut.30.7.990
   SILVIS R, 1994, TRANSFUSION, V34, P242, DOI 10.1046/j.1537-2995.1994.34394196623.x
   SMEDH K, 1992, SCAND J GASTROENTERO, V27, P691, DOI 10.3109/00365529209000141
   SMEDH K, 1990, DIS COLON RECTUM, V33, P987, DOI 10.1007/BF02139113
   SONNENBERG A, 1991, GASTROENTEROLOGY, V100, P143, DOI 10.1016/0016-5085(91)90594-B
   SPENCER MP, 1994, MAYO CLIN PROC, V69, P33, DOI 10.1016/S0025-6196(12)61609-7
   SPERANZA V, 1986, J CLIN GASTROENTEROL, V8, P640, DOI 10.1097/00004836-198612000-00010
   STEINHART AH, 2003, COCHRANE DATABASE SY, V4
   Stern LE, 2000, MICROSC RES TECHNIQ, V51, P138, DOI 10.1002/1097-0029(20001015)51:2<138::AID-JEMT5>3.3.CO;2-K
   SUMMERS RW, 1979, GASTROENTEROLOGY, V77, P847
   Sutherland LR, 1997, GASTROENTEROLOGY, V112, P1069, DOI 10.1016/S0016-5085(97)70117-3
   Tersigni R, 2003, HEPATO-GASTROENTEROL, V50, P1422
   THOMPSON JS, 1988, AM J GASTROENTEROL, V83, P756
   Tichansky D, 2000, DIS COLON RECTUM, V43, P911, DOI 10.1007/BF02237350
   Tonelli F, 2000, DIS COLON RECTUM, V43, P920, DOI 10.1007/BF02237351
   VANDERZEE E, 1995, J CELL SCI, V108, P3307
   VANEMBDEN JGHR, 1994, GUT, V35, P658, DOI 10.1136/gut.35.5.658
   Viscido A, 1999, ITAL J GASTROENTEROL, V31, P274
   WAHL SM, 1992, J CLIN IMMUNOL, V12, P61, DOI 10.1007/BF00918135
   Wehkamp J, 2003, INFLAMM BOWEL DIS, V9, P215, DOI 10.1097/00054725-200307000-00001
   WENCKERT A, 1978, SCAND J GASTROENTERO, V13, P161, DOI 10.3109/00365527809181743
   WHELAN G, 1985, GASTROENTEROLOGY, V88, P1826, DOI 10.1016/0016-5085(85)90007-1
   WOLFSON DM, 1982, GASTROENTEROLOGY, V83, P405
   Wolters FL, 2004, ALIMENT PHARM THER, V20, P483, DOI 10.1111/j.1365-2036.2004.02123.x
   Worsey MJ, 1999, DIS COLON RECTUM, V42, P596
   Yamamato T, 1999, SCAND J GASTROENTERO, V34, P708
   Yamamoto T, 2004, ALIMENT PHARM THER, V19, P671, DOI 10.1111/j.1365-2036.2004.01899.x
   Yamamoto T, 1999, BRIT J SURG, V86, P259, DOI 10.1046/j.1365-2168.1999.01022.x
   Yamamoto T, 1999, DIS COLON RECTUM, V42, P797, DOI 10.1007/BF02236939
   Yamamoto T, 1999, DIS COLON RECTUM, V42, P519, DOI 10.1007/BF02234180
   Yamamoto T, 1999, J GASTROINTEST SURG, V3, P555, DOI 10.1016/S1091-255X(99)80112-7
   Zhou L, 2004, J PROTEOME RES, V3, P410, DOI 10.1021/pr034065n
NR 128
TC 36
Z9 37
U1 0
U2 0
PU OXFORD UNIV PRESS INC
PI CARY
PA JOURNALS DEPT, 2001 EVANS RD, CARY, NC 27513 USA
SN 1078-0998
EI 1536-4844
J9 INFLAMM BOWEL DIS
JI Inflamm. Bowel Dis.
PD AUG
PY 2005
VL 11
IS 8
BP 765
EP 777
DI 10.1097/01.MIB.0000171273.09757.f2
PG 13
WC Gastroenterology & Hepatology
WE Science Citation Index Expanded (SCI-EXPANDED)
SC Gastroenterology & Hepatology
GA 952KA
UT WOS:000231001200011
PM 16043993
OA Bronze
DA 2024-01-22
ER

PT J
AU Fukushima, K
   Sugita, A
   Futami, K
   Takahashi, KI
   Motoya, S
   Kimura, H
   Yoshikawa, S
   Kinouchi, Y
   Iijima, H
   Endo, K
   Hibi, T
   Watanabe, M
   Sasaki, I
   Suzuki, Y
AF Fukushima, Kouhei
   Sugita, Akira
   Futami, Kitaro
   Takahashi, Ken-Ichi
   Motoya, Satoshi
   Kimura, Hideaki
   Yoshikawa, Shusaku
   Kinouchi, Yoshitaka
   Iijima, Hideki
   Endo, Katsuya
   Hibi, Toshihumi
   Watanabe, Mamoru
   Sasaki, Iwao
   Suzuki, Yasuo
CA Surg Res Grp
   Res Comm Inflammatory Bowel Dis
   Minist Hlth Welf Labor Japan
TI Postoperative therapy with infliximab for Crohn's disease: a 2-year
   prospective randomized multicenter study in Japan
SO SURGERY TODAY
LA English
DT Article
DE Crohn's disease; Infliximab; Postoperative recurrence; A prospective
   randomized multicenter study
ID INFLAMMATORY-BOWEL-DISEASE; RECURRENCE; RESECTION; SURGERY; MANAGEMENT;
   TRIAL
AB The prevention of postoperative recurrence is a critical issue in surgery for Crohn's disease. Prospective randomized trials in Western countries have shown that the postoperative use of anti-tumor necrosis factor alpha-antibodies was effective in reducing the recurrence rate. We investigated the efficacy of infliximab (IFX) for the prevention of postoperative Crohn's disease recurrence.
   We performed a prospective randomized multicenter study. Patients who underwent intestinal resection were assigned to groups treated with or without IFX. Immediately after surgery, patients in the IFX group received IFX at 5 mg/kg at 0, 2, and 6 weeks, followed by every 8 weeks for 2 years. The primary study outcome was the proportion of patients with endoscopic and/or clinical recurrence at 2 years after surgery.
   Thirty-eight eligible patients participated in this study: 19 in the IFX group and 19 in the non-IFX group. The disease recurrence rate in the IFX group was 52.6% (10/19), which was significantly lower than that in the non-IFX group (94.7% [18/19]).
   The postoperative use of IFX is effective in preventing Crohn's disease recurrence for 2 years.
C1 [Fukushima, Kouhei; Sugita, Akira; Futami, Kitaro; Takahashi, Ken-Ichi; Motoya, Satoshi; Kimura, Hideaki; Yoshikawa, Shusaku; Kinouchi, Yoshitaka; Iijima, Hideki; Endo, Katsuya; Hibi, Toshihumi; Watanabe, Mamoru; Sasaki, Iwao; Suzuki, Yasuo] Minist Hlth Welf & Labor Japan, Surg Res Grp, Res Com Inflammatory Bowel Dis, Tokyo, Japan.
RP Fukushima, K (通讯作者)，Minist Hlth Welf & Labor Japan, Surg Res Grp, Res Com Inflammatory Bowel Dis, Tokyo, Japan.
EM kouhei@surg1.med.tohoku.ac.jp
RI Takebayashi, Toru/K-7526-2013; Watanabe, Mamoru/AHE-0489-2022
OI Takebayashi, Toru/0000-0002-8268-8026; Kimura,
   Hideaki/0000-0002-3407-7693
FU Intractable Diseases, Health and Labor and Labor Sciences Research
   Grants from the Ministry of Health, Labor and Welfare of Japan;
   Grants-in-Aid for Scientific Research [17H04159] Funding Source: KAKEN
FX The study was supported by a grant from the Intractable Diseases, Health
   and Labor and Labor Sciences Research Grants from the Ministry of
   Health, Labor and Welfare of Japan.
CR Araki T, 2014, SURG TODAY, V44, P291, DOI 10.1007/s00595-013-0538-0
   BEST WR, 1976, GASTROENTEROLOGY, V70, P439
   Caprilli R, 2006, GUT, V55, DOI 10.1136/gut.2005.081950c
   De Cruz P, 2015, LANCET, V385, P1406, DOI 10.1016/S0140-6736(14)61908-5
   Gionchetti P, 2017, J CROHNS COLITIS, V11, P135, DOI 10.1093/ecco-jcc/jjw169
   Kotlyar DS, 2011, CLIN GASTROENTEROL H, V9, P36, DOI 10.1016/j.cgh.2010.09.016
   Magro F, 2014, J CROHNS COLITIS, V8, P31, DOI 10.1016/j.crohns.2013.04.006
   Marteau P, 2016, J CROHNS COLITIS, V10, P1001, DOI 10.1093/ecco-jcc/jjw082
   MICHELASSI F, 1991, ANN SURG, V214, P230, DOI 10.1097/00000658-199109000-00006
   Reese G, 2008, INT J COLORECTAL DIS, V23, P1213, DOI 10.1007/s00384-008-0542-9
   Regueiro M, 2016, GASTROENTEROLOGY, V150, P1568, DOI 10.1053/j.gastro.2016.02.072
   Regueiro M, 2009, GASTROENTEROLOGY, V136, P441, DOI 10.1053/j.gastro.2008.10.051
   RUTGEERTS P, 1984, GUT, V25, P665, DOI 10.1136/gut.25.6.665
   RUTGEERTS P, 1990, GASTROENTEROLOGY, V99, P956, DOI 10.1016/0016-5085(90)90613-6
   Sakuraba A, 2015, DIGESTION, V91, P233, DOI 10.1159/000375302
   Sakuraba A, 2012, INT J COLORECTAL DIS, V27, P947, DOI 10.1007/s00384-011-1398-y
   Savarino E, 2013, AM J GASTROENTEROL, V108, P1731, DOI 10.1038/ajg.2013.287
   Vuitton L, 2016, GUT, V65, P1447, DOI 10.1136/gutjnl-2015-309903
   Yoshida K, 2012, INFLAMM BOWEL DIS, V18, P1617, DOI 10.1002/ibd.21928
NR 19
TC 19
Z9 19
U1 0
U2 2
PU SPRINGER
PI NEW YORK
PA 233 SPRING ST, NEW YORK, NY 10013 USA
SN 0941-1291
EI 1436-2813
J9 SURG TODAY
JI Surg. Today
PD JUN
PY 2018
VL 48
IS 6
BP 584
EP 590
DI 10.1007/s00595-018-1627-x
PG 7
WC Surgery
WE Science Citation Index Expanded (SCI-EXPANDED)
SC Surgery
GA GE8QE
UT WOS:000431495500002
PM 29383596
DA 2024-01-22
ER

PT J
AU Wellens, J
   Vermeire, S
   Sabino, J
AF Wellens, Judith
   Vermeire, Severine
   Sabino, Joao
TI Let Food Be Thy Medicine-Its Role in Crohn's Disease
SO NUTRIENTS
LA English
DT Review
DE Crohn&#8217; s disease; inflammatory bowel diseases; nutritional
   therapy; diet; nutrition
ID INFLAMMATORY-BOWEL-DISEASE; EXCLUSIVE ENTERAL NUTRITION;
   CARBOHYDRATE-DIET; ELEMENTAL DIET; GASTROINTESTINAL SYMPTOMS;
   MAINTENANCE THERAPY; DOUBLE-BLIND; CROSS-OVER; PREVALENCE; REMISSION
AB The food we eat is thought to play a role in both the increasing incidence as well as the course of Crohn's disease. What to eat and what to avoid is an increasingly important question for both patients and physicians. Restrictive diets are widely adopted by patients and carry the risk of inducing or worsening malnutrition, without any guarantees on anti-inflammatory potential. Nevertheless, exploration of novel therapies to improve long-term management of the disease is desperately needed and the widespread use of exclusive enteral nutrition in the induction of paediatric Crohn's disease makes us wonder if a similar approach would be beneficial in adult patients. This narrative review discusses the current clinical evidence on whole food diets in achieving symptomatic and inflammatory control in Crohn's disease and identifies knowledge gaps with areas for future research.
C1 [Wellens, Judith; Vermeire, Severine; Sabino, Joao] Univ Hosp Leuven, Dept Gastroenterol & Hepatol, B-3000 Leuven, Belgium.
C3 KU Leuven; University Hospital Leuven
RP Sabino, J (通讯作者)，Univ Hosp Leuven, Dept Gastroenterol & Hepatol, B-3000 Leuven, Belgium.
EM Judith.wellens@kuleuven.be; severine.vermeire@uzleuven.be;
   joao.sabino@uzleuven.be
RI Sabino, João/L-1093-2019
OI Sabino, João/0000-0002-8892-7075; Vermeire,
   Severine/0000-0001-9942-3019; Wellens, Judith/0000-0002-1647-8151
FU Leona M. and Harry B. Helmsley Charitable Trust
FX This work was supported by a research grant from The Leona M. and Harry
   B. Helmsley Charitable Trust.
CR Ajabnoor SM, 2019, CLIN NUTR, V38, P90, DOI 10.1016/j.clnu.2017.12.018
   Albenberg L, 2019, GASTROENTEROLOGY, V157, P128, DOI 10.1053/j.gastro.2019.03.015
   Bartel G, 2008, INFLAMM BOWEL DIS, V14, P374, DOI 10.1002/ibd.20295
   Bentz S, 2010, DIGESTION, V81, P252, DOI 10.1159/000264649
   Biesiekierski JR, 2013, GASTROENTEROLOGY, V145, P320, DOI 10.1053/j.gastro.2013.04.051
   Bodini G, 2019, NUTRITION, V67-68, DOI 10.1016/j.nut.2019.06.023
   Boneh RS, 2017, J CROHNS COLITIS, V11, P1205, DOI 10.1093/ecco-jcc/jjx071
   Brotherton CS, 2014, GASTROENTEROL NURS, V37, P206, DOI 10.1097/SGA.0000000000000047
   Burgis JC, 2016, WORLD J GASTROENTERO, V22, P2111, DOI 10.3748/wjg.v22.i6.2111
   Charlebois A, 2016, CRIT REV FOOD SCI, V56, P1370, DOI 10.1080/10408398.2012.760515
   Chiba Mitsuro, 2017, Perm J, V21, P17, DOI 10.7812/TPP/17-009
   Chiba Mitsuro, 2015, Perm J, V19, P58, DOI 10.7812/TPP/14-124
   Chiba M, 2010, WORLD J GASTROENTERO, V16, P2484, DOI 10.3748/wjg.v16.i20.2484
   Chicco F., 2021, INFLAMM BOWEL DIS, V27, P1, DOI DOI 10.1093/ibd/izaa097
   Cohen AB, 2013, DIGEST DIS SCI, V58, P1322, DOI 10.1007/s10620-012-2373-3
   Cohen SA, 2014, J PEDIATR GASTR NUTR, V59, P516, DOI 10.1097/MPG.0000000000000449
   Cosnes J, 2011, GASTROENTEROLOGY, V140, P1785, DOI 10.1053/j.gastro.2011.01.055
   Cox SR, 2020, GASTROENTEROLOGY, V158, P176, DOI 10.1053/j.gastro.2019.09.024
   Cox SR, 2017, J CROHNS COLITIS, V11, P1420, DOI 10.1093/ecco-jcc/jjx073
   de Souza HSP, 2016, NAT REV GASTRO HEPAT, V13, P13, DOI [10.1038/nrgastro.2016.186, 10.1038/nrgastro.2015.186]
   Dunleavy K, 2020, J CROHNS COLITIS, V14, pS209
   Durchschein F, 2016, WORLD J GASTROENTERO, V22, P2179, DOI 10.3748/wjg.v22.i7.2179
   Dziechciarz P, 2007, ALIMENT PHARM THER, V26, P795, DOI 10.1111/j.1365-2036.2007.03431.x
   Eadala P, 2011, ALIMENT PHARM THER, V34, P735, DOI 10.1111/j.1365-2036.2011.04799.x
   Esaki M, 2006, DIS COLON RECTUM, V49, pS68, DOI 10.1007/s10350-006-0692-1
   Feagan BG, 2008, JAMA-J AM MED ASSOC, V299, P1690, DOI 10.1001/jama.299.14.1690
   Filippi J, 2006, INFLAMM BOWEL DIS, V12, P185, DOI 10.1097/01.MIB.0000206541.15963.c3
   Ford AC, 2020, LANCET, V396, P1675, DOI 10.1016/S0140-6736(20)31548-8
   Gearry RB, 2009, J CROHNS COLITIS, V3, P8, DOI 10.1016/j.crohns.2008.09.004
   Glassner KL, 2020, J ALLERGY CLIN IMMUN, V145, P16, DOI 10.1016/j.jaci.2019.11.003
   Grover Z, 2016, J CROHNS COLITIS, V10, P1159, DOI 10.1093/ecco-jcc/jjw075
   Gunasekeera V, 2016, DIGEST DIS SCI, V61, P1148, DOI 10.1007/s10620-015-3987-z
   Halmos EP, 2014, GASTROENTEROLOGY, V146, P67, DOI 10.1053/j.gastro.2013.09.046
   Halmos EP, 2015, GUT, V64, P93, DOI 10.1136/gutjnl-2014-307264
   Halpin SJ, 2012, AM J GASTROENTEROL, V107, P1474, DOI 10.1038/ajg.2012.260
   Hanai H, 2012, DIGEST LIVER DIS, V44, P649, DOI 10.1016/j.dld.2012.03.007
   Hartman C, 2008, ISR MED ASSOC J, V10, P503
   Herfarth HH, 2014, INFLAMM BOWEL DIS, V20, P1194, DOI 10.1097/MIB.0000000000000077
   Hilsden RJ, 1998, AM J GASTROENTEROL, V93, P697
   Hwang C, 2014, INFLAMM BOWEL DIS, V20, P732, DOI 10.1097/01.MIB.0000438427.48726.b0
   Joossens M, 2011, GUT, V60, P631, DOI 10.1136/gut.2010.223263
   Kakodkar S, 2017, GASTROENTEROL CLIN N, V46, P745, DOI 10.1016/j.gtc.2017.08.016
   Kakodkar S, 2015, J ACAD NUTR DIET, V115, P1226, DOI 10.1016/j.jand.2015.04.016
   Kamata N, 2015, DIGEST DIS SCI, V60, P1382, DOI 10.1007/s10620-014-3493-8
   Kang Y, 2015, GUT LIVER, V9, P87, DOI 10.5009/gnl13345
   Kim HJ, 2016, YONSEI MED J, V57, P1185, DOI 10.3349/ymj.2016.57.5.1185
   Ko Y, 2014, WORLD J GASTROENTERO, V20, P1238, DOI 10.3748/wjg.v20.i5.1238
   Komperod MJ, 2018, SCAND J GASTROENTERO, V53, P573, DOI 10.1080/00365521.2017.1397736
   Konijeti GG, 2017, INFLAMM BOWEL DIS, V23, P2054, DOI 10.1097/MIB.0000000000001221
   Lamb CA, 2019, GUT, V68, pS1, DOI 10.1136/gutjnl-2019-318484
   Levine A, 2019, GASTROENTEROLOGY, V157, P440, DOI 10.1053/j.gastro.2019.04.021
   Logan M, 2019, ALIMENT PHARM THER, V50, P664, DOI 10.1111/apt.15425
   Lomer MCE, 2005, EUR J GASTROEN HEPAT, V17, P377, DOI 10.1097/00042737-200503000-00019
   Luo YY, 2017, GASTROENT RES PRACT, V2017, DOI 10.1155/2017/6595048
   MCDONALD PJ, 1988, EUR J CLIN NUTR, V42, P703
   Molodecky NA, 2012, GASTROENTEROLOGY, V142, P46, DOI 10.1053/j.gastro.2011.10.001
   Morton H, 2020, NUTRIENTS, V12, DOI 10.3390/nu12102975
   Narula N, 2018, COCHRANE DB SYST REV, DOI 10.1002/14651858.CD000542.pub3
   Nolan-Clark D, 2011, J AM DIET ASSOC, V111, P1165, DOI 10.1016/j.jada.2011.05.004
   Obih C, 2016, NUTRITION, V32, P418, DOI 10.1016/j.nut.2015.08.025
   Ohara N, 2017, SURG TODAY, V47, P1519, DOI 10.1007/s00595-017-1543-5
   Olendzki BC, 2014, NUTR J, V13, DOI 10.1186/1475-2891-13-5
   Oxford EC, 2013, AM J GASTROENTEROL, V108, P1123, DOI 10.1038/ajg.2013.20
   Pittet V, 2016, PLOS ONE, V11, DOI 10.1371/journal.pone.0150620
   Png CW, 2010, AM J GASTROENTEROL, V105, P2420, DOI 10.1038/ajg.2010.281
   Quigley EMM, 2016, THER ADV GASTROENTER, V9, P199, DOI 10.1177/1756283X15621230
   Rajendran N, 2011, COLORECTAL DIS, V13, P1009, DOI 10.1111/j.1463-1318.2010.02373.x
   Roberti R, 2020, CURR MED RES OPIN, V36, P1457, DOI 10.1080/03007995.2020.1786681
   Sabino J, 2019, GASTROENTEROLOGY, V157, P295, DOI 10.1053/j.gastro.2019.06.027
   Sabino J, 2017, GASTROENTEROLOGY, V152, pS1, DOI 10.1016/S0016-5085(17)30385-2
   Schulman JM, 2017, CAN J GASTROENTEROL, V2017, DOI [10.1155/2017/5873158, 10.1155/2017/873158]
   Sigall-Boneh R, 2014, INFLAMM BOWEL DIS, V20, P1353, DOI 10.1097/MIB.0000000000000110
   Skodje GI, 2018, GASTROENTEROLOGY, V154, P529, DOI 10.1053/j.gastro.2017.10.040
   Stange EF, 2019, EXPERT REV GASTROENT, V13, P963, DOI 10.1080/17474124.2019.1671822
   Staudacher HM, 2012, J NUTR, V142, P1510, DOI 10.3945/jn.112.159285
   Suskind DL, 2018, J CLIN GASTROENTEROL, V52, P155, DOI 10.1097/MCG.0000000000000772
   Suskind DL, 2016, DIGEST DIS SCI, V61, P3255, DOI 10.1007/s10620-016-4307-y
   Suskind DL, 2014, J PEDIATR GASTR NUTR, V58, P87, DOI 10.1097/MPG.0000000000000103
   Svolos V, 2019, GASTROENTEROLOGY, V156, P1354, DOI 10.1053/j.gastro.2018.12.002
   Takagi S, 2006, ALIMENT PHARM THERAP, V24, P1333, DOI 10.1111/j.1365-2036.2006.03120.x
   Tanaka M, 2007, GASTROENTEROL NURS, V30, P202, DOI 10.1097/01.SGA.0000278169.35930.f8
   Tanaka T, 2006, J GASTROEN HEPATOL, V21, P1143, DOI 10.1111/j.1440-1746.2006.04317.x
   Triggs CM, 2010, MUTAT RES-FUND MOL M, V690, P123, DOI 10.1016/j.mrfmmm.2010.01.020
   Vagianos K, 2007, JPEN-PARENTER ENTER, V31, P311, DOI 10.1177/0148607107031004311
   Verma S, 2001, SCAND J GASTROENTERO, V36, P383, DOI 10.1080/003655201300051199
   Wahbeh GT, 2017, J PEDIATR GASTR NUTR, V65, P289, DOI 10.1097/MPG.0000000000001619
   Wang GF, 2018, CLIN RES HEPATOL GAS, V42, P145, DOI 10.1016/j.clinre.2017.09.002
   Wedlake L, 2014, INFLAMM BOWEL DIS, V20, P576, DOI 10.1097/01.MIB.0000437984.92565.31
   Wu GD, 2011, SCIENCE, V334, P105, DOI 10.1126/science.1208344
   Xu YH, 2019, CLIN NUTR, V38, P1629, DOI 10.1016/j.clnu.2018.08.022
   Yamamoto T, 2007, ALIMENT PHARM THER, V25, P67, DOI 10.1111/j.1365-2036.2006.03158.x
   Yamamoto T, 2005, INFLAMM BOWEL DIS, V11, P580, DOI 10.1097/01.MIB.0000161307.58327.96
   Yamamoto T, 2007, INFLAMM BOWEL DIS, V13, P1493, DOI 10.1002/ibd.20238
   Yamamoto T, 2013, INT J COLORECTAL DIS, V28, P335, DOI 10.1007/s00384-012-1587-3
   Yamamoto T, 2010, J GASTROENTEROL, V45, P24, DOI 10.1007/s00535-009-0136-5
   Yang QF, 2017, SCAND J GASTROENTERO, V52, P995, DOI 10.1080/00365521.2017.1335770
NR 96
TC 5
Z9 6
U1 1
U2 9
PU MDPI
PI BASEL
PA ST ALBAN-ANLAGE 66, CH-4052 BASEL, SWITZERLAND
EI 2072-6643
J9 NUTRIENTS
JI Nutrients
PD MAR
PY 2021
VL 13
IS 3
AR 832
DI 10.3390/nu13030832
PG 16
WC Nutrition & Dietetics
WE Science Citation Index Expanded (SCI-EXPANDED)
SC Nutrition & Dietetics
GA RE2HC
UT WOS:000633981100001
PM 33802429
OA gold, Green Published
DA 2024-01-22
ER

PT J
AU James, SP
AF James, SP
TI Prototypic disorders of gastrointestinal mucosal immune function: Celiac
   disease and Crohn's disease
SO JOURNAL OF ALLERGY AND CLINICAL IMMUNOLOGY
LA English
DT Article
DE Celiac disease; Crohn's disease; mucosal immunity; tolerance
ID INFLAMMATORY-BOWEL-DISEASE; GENETIC-VARIATION; STRUCTURAL BASIS;
   RESPONSES; PEPTIDES; GLUTENIN; CHILDREN; GLIADIN; SPRUE
AB Celiac disease is a disorder of the small intestine characterized by chronic inflammation of the mucosa and protean clinical manifestations caused by loss of tolerance to dietary antigens. Two strongly associated cofactors have been identified: the presence of HLA-DQ2 or HLA-DQ8 in the host and specific antigenic peptides in the diet that are present in wheat, rye, and barley. Most patients have complete remission after dietary elimination of these foods. Crohn's disease is characterized by chronic, relapsing, recurrent, focal, transmural inflammation of the gastrointestinal tract that can lead to multiple serious problems requiring chronic medical and surgical therapy. Crohn's disease is associated with multiple genetic mutations, at least one of which has been clearly implicated in innate immunity. Multiple lines of evidence suggest that the disease involves abnormal immune responses to gut microbial flora.
C1 NIDDK, Div Digest Dis & Nutr, Bethesda, MD 20892 USA.
C3 National Institutes of Health (NIH) - USA; NIH National Institute of
   Diabetes & Digestive & Kidney Diseases (NIDDK)
RP James, SP (通讯作者)，NIDDK, Div Digest Dis & Nutr, 6707 Democracy Blvd,Room 677, Bethesda, MD 20892 USA.
EM Jamess@EXTRA.NIDDK.NIH.gov
CR Brant SR, 2004, INFLAMM BOWEL DIS, V10, P300, DOI 10.1097/00054725-200405000-00019
   Darfeuille-Michaud A, 2004, GASTROENTEROLOGY, V127, P412, DOI 10.1053/j.gastro.2004.04.061
   Dieckgraefe BK, 2002, LANCET, V360, P1478, DOI 10.1016/S0140-6736(02)11437-1
   Farrell RJ, 2002, NEW ENGL J MED, V346, P180, DOI 10.1056/NEJMra010852
   Hoffenberg EJ, 2003, J PEDIATR-US, V143, P308, DOI 10.1067/S0022-3476(03)00282-8
   Kim CY, 2004, P NATL ACAD SCI USA, V101, P4175, DOI 10.1073/pnas.0306885101
   Landers CJ, 2002, GASTROENTEROLOGY, V123, P689, DOI 10.1053/gast.2002.35379
   Louka AS, 2003, TISSUE ANTIGENS, V61, P105, DOI 10.1034/j.1399-0039.2003.00017.x
   Maki M, 2003, NEW ENGL J MED, V348, P2517, DOI 10.1056/NEJMoa021687
   Molberg O, 1998, NAT MED, V4, P713, DOI 10.1038/nm0698-713
   Molberg O, 2003, GASTROENTEROLOGY, V125, P337, DOI 10.1016/S0016-5085(03)00890-4
   Naser SA, 2004, LANCET, V364, P1039, DOI 10.1016/S0140-6736(04)17058-X
   *NIH, 2004, CONS DEV C CEL DIS J
   Panaccione R, 2004, CAN J GASTROENTEROL, V18, P503, DOI 10.1155/2004/670161
   Peltekova VD, 2004, NAT GENET, V36, P471, DOI 10.1038/ng1339
   Podolsky DK, 2002, NEW ENGL J MED, V347, P417, DOI 10.1056/NEJMra0804647
   Rioux JD, 2001, NAT GENET, V29, P223, DOI 10.1038/ng1001-223
   Sandborn W, 2004, GASTROENTEROLOGY, V127, P332, DOI 10.1053/j.gastro.2004.05.009
   Shan L, 2002, SCIENCE, V297, P2275, DOI 10.1126/science.1074129
   Stoll M, 2004, NAT GENET, V36, P476, DOI 10.1038/ng1345
   Strober W, 2002, ANNU REV IMMUNOL, V20, P495, DOI 10.1146/annurev.immunol.20.100301.064816
   Vader W, 2002, GASTROENTEROLOGY, V122, P1729, DOI 10.1053/gast.2002.33606
   van de Wal Y, 1999, EUR J IMMUNOL, V29, P3133, DOI 10.1002/(SICI)1521-4141(199910)29:10&lt;3133::AID-IMMU3133&gt;3.0.CO;2-G
   Watanabe T, 2004, NAT IMMUNOL, V5, P800, DOI 10.1038/ni1092
NR 24
TC 23
Z9 25
U1 0
U2 4
PU MOSBY-ELSEVIER
PI NEW YORK
PA 360 PARK AVENUE SOUTH, NEW YORK, NY 10010-1710 USA
SN 0091-6749
EI 1097-6825
J9 J ALLERGY CLIN IMMUN
JI J. Allergy Clin. Immunol.
PD JAN
PY 2005
VL 115
IS 1
BP 25
EP 30
DI 10.1016/j.jaci.2004.11.011
PG 6
WC Allergy; Immunology
WE Science Citation Index Expanded (SCI-EXPANDED)
SC Allergy; Immunology
GA 886XS
UT WOS:000226267000003
PM 15637543
DA 2024-01-22
ER

PT J
AU Bouguen, G
   Siproudhis, L
   Gizard, E
   Wallenhorst, T
   Billioud, V
   Bretagne, JF
   Bigard, MA
   Peyrin-Biroulet, L
AF Bouguen, Guillaume
   Siproudhis, Laurent
   Gizard, Emmanuel
   Wallenhorst, Timothee
   Billioud, Vincent
   Bretagne, Jean-Francois
   Bigard, Marc-Andre
   Peyrin-Biroulet, Laurent
TI Long-term Outcome of Perianal Fistulizing Crohn's Disease Treated With
   Infliximab
SO CLINICAL GASTROENTEROLOGY AND HEPATOLOGY
LA English
DT Article
DE IBD Therapy; Perianal Disease; Inflammatory Bowel Disease; Tumor
   Necrosis Factor Antagonist
ID MAINTENANCE THERAPY; NATURAL-HISTORY; ANAL FISTULAS; INFUSION; PERINEAL;
   EFFICACY; SURGERY; TRIALS; COUNTY
AB BACKGROUND & AIMS: Little is known about the long-term efficacy of infliximab for patients with fistulizing perianal Crohn's disease. We evaluated outcomes and predictors of outcomes in these patients.
   METHODS: The medical records of 156 patients treated with infliximab for fistulizing perianal Crohn's disease at 2 referral centers from 1999 through 2010 were reviewed through September 2011. Cumulative probabilities of fistula closure and recurrence were estimated by using the Kaplan-Meier method. Predictors of outcomes were identified by using a Cox proportional hazards model.
   RESULTS: When infliximab treatment began, only 17.9% of patients had a simple fistula; seton drainage was performed for 97 patients (62%). Concomitant immunosuppressants were given to 90 patients (56%). After a median follow-up period of 250 weeks, 108 patients (69%) had at least 1 fistula closure. Cumulative probabilities of first fistula closure were 40% and 65% at 1 and 5 years, respectively. Factors that predicted fistula closure were ileocolonic disease (hazard ratio [HR] = 1.88), concomitant immunosuppressants (HR = 2.58), duration of seton drainage <34 weeks (HR = 2.31), and long duration of infliximab treatment (HR = 1.76). Of the 108 patients with fistula closure, cumulative probabilities of first fistula recurrence were 16.6% and 40.1% at 1 and 5 years, respectively. Forty-four patients (28.9%) developed an abscess during follow-up. A number of infliximab infusions greater than 19 was associated with less abscess recurrence (HR = 0.33). At the maximal follow-up time, 55% of patients had fistula closure.
   CONCLUSIONS: About two-thirds of patients with fistulizing perianal Crohn's disease had fistula closure, and one-third had fistula recurrence after infliximab initiation. Combination therapy, duration of seton drainage less than 34 weeks, and long-term treatment with infliximab were associated with better outcomes.
C1 [Bouguen, Guillaume; Siproudhis, Laurent; Wallenhorst, Timothee; Bretagne, Jean-Francois] Univ Rennes 1, INSERM, U991, Dept Hepatogastroenterol,Univ Hosp Rennes, Rennes, France.
   [Gizard, Emmanuel; Billioud, Vincent; Bigard, Marc-Andre; Peyrin-Biroulet, Laurent] Univ Hosp Nancy, INSERM, U954, F-54511 Vandoeuvre Les Nancy, France.
   [Gizard, Emmanuel; Billioud, Vincent; Bigard, Marc-Andre; Peyrin-Biroulet, Laurent] Univ Hosp Nancy, Dept Hepatogastroenterol, F-54511 Vandoeuvre Les Nancy, France.
C3 CHU Rennes; Universite de Rennes; Institut National de la Sante et de la
   Recherche Medicale (Inserm); Institut National de la Sante et de la
   Recherche Medicale (Inserm); CHU de Nancy; Universite de Lorraine; CHU
   de Nancy; Universite de Lorraine
RP Peyrin-Biroulet, L (通讯作者)，Univ Hosp Nancy, INSERM, U954, Allee Morvan, F-54511 Vandoeuvre Les Nancy, France.
EM peyrinbiroulet@gmail.com
RI Bouguen, Guillaume/AAN-7253-2020
OI Bouguen, Guillaume/0000-0002-7444-5905; peyrin-biroulet,
   laurent/0000-0003-2536-6618; GIZARD, Emmanuel/0000-0002-8679-8652;
   Siproudhis, laurent/0000-0002-2575-6790
FU Abbott Laboratories; Ferring; MSD Pharma; Merck; UCB Pharma
FX These authors disclose the following: Guillaume Bouguen has received
   lecture fees from Abbott Laboratories, Ferring, and MSD Pharma. Laurent
   Peyrin-Biroulet has received consulting and/or lecture fees from Merck,
   Abbott Laboratories, and UCB Pharma. Laurent Siproudhis has received
   lecture fees from Abbott Laboratories and MSD Pharma. Jean-Francois
   Bretagne has received lecture fees from Abbott Laboratories. The
   remaining authors disclose no conflicts.
CR Antakia R, 2013, COLORECTAL DIS, V15, P210, DOI 10.1111/j.1463-1318.2012.03124.x
   Colombel JF, 2009, GUT, V58, P940, DOI 10.1136/gut.2008.159251
   Colombel JF, 2010, NEW ENGL J MED, V362, P1383, DOI 10.1056/NEJMoa0904492
   Gaertner WB, 2007, DIS COLON RECTUM, V50, P1754, DOI 10.1007/s10350-007-9077-3
   HELLERS G, 1980, GUT, V21, P525, DOI 10.1136/gut.21.6.525
   Hotokezaka M, 2011, HEPATO-GASTROENTEROL, V58, P1189, DOI 10.5754/hge09586
   Hyder SA, 2006, DIS COLON RECTUM, V49, P1837, DOI 10.1007/s10350-006-0656-5
   Ingle SB, 2007, DIGEST LIVER DIS, V39, P963, DOI 10.1016/j.dld.2007.07.154
   Karmiris K, 2011, CLIN GASTROENTEROL H, V9, P130, DOI 10.1016/j.cgh.2010.10.022
   Lapidus A, 1998, GASTROENTEROLOGY, V114, P1151, DOI 10.1016/S0016-5085(98)70420-2
   Lapidus A, 2006, WORLD J GASTROENTERO, V12, P75, DOI 10.3748/wjg.v12.i1.75
   Lichtenstein GR, 2009, ALIMENT PHARM THER, V30, P210, DOI 10.1111/j.1365-2036.2009.04027.x
   Lichtenstein GR, 2009, AM J GASTROENTEROL, V104, P465, DOI 10.1038/ajg.2008.168
   Mahadev S, 2011, DIS COLON RECTUM, V54, P579, DOI 10.1007/DCR.0b013e3182099d9e
   Ng SC, 2009, AM J GASTROENTEROL, V104, P2973, DOI 10.1038/ajg.2009.509
   Peyrin-Biroulet L, 2008, CLIN GASTROENTEROL H, V6, P644, DOI 10.1016/j.cgh.2008.03.014
   Peyrin-Biroulet L, 2010, AM J GASTROENTEROL, V105, P289, DOI 10.1038/ajg.2009.579
   Present DH, 1999, NEW ENGL J MED, V340, P1398, DOI 10.1056/NEJM199905063401804
   Roumeguère P, 2011, INFLAMM BOWEL DIS, V17, P69, DOI 10.1002/ibd.21405
   Sandborn WJ, 2003, GASTROENTEROLOGY, V125, P1508, DOI 10.1016/j.gastro.2003.08.025
   Sands BE, 2004, NEW ENGL J MED, V350, P876, DOI 10.1056/NEJMoa030815
   Satsangi J, 2006, GUT, V55, P749, DOI 10.1136/gut.2005.082909
   Schnitzler F, 2009, GUT, V58, P492, DOI 10.1136/gut.2008.155812
   Schwartz DA, 2002, GASTROENTEROLOGY, V122, P875, DOI 10.1053/gast.2002.32362
   Schwartz DA, 2009, AM J GASTROENTEROL, V104, P2987, DOI 10.1038/ajg.2009.518
   Tang LY, 2006, CLIN GASTROENTEROL H, V4, P1130, DOI 10.1016/j.cgh.2006.06.021
   Topstad DR, 2003, DIS COLON RECTUM, V46, P577, DOI 10.1007/s10350-004-6611-4
   Tougeron D, 2009, DIGEST DIS SCI, V54, P1746, DOI 10.1007/s10620-008-0545-y
   Tozer P, 2012, INFLAMM BOWEL DIS, V18, P1825, DOI 10.1002/ibd.21940
   Uchino M, 2011, WORLD J GASTROENTERO, V17, P1174, DOI 10.3748/wjg.v17.i9.1174
   Van Assche G, 2010, J CROHNS COLITIS, V4, P63, DOI 10.1016/j.crohns.2009.09.009
   van der Hagen SJ, 2005, DIS COLON RECTUM, V48, P758, DOI 10.1007/s10350-004-0828-0
NR 32
TC 130
Z9 134
U1 0
U2 5
PU ELSEVIER SCIENCE INC
PI NEW YORK
PA 360 PARK AVE SOUTH, NEW YORK, NY 10010-1710 USA
SN 1542-3565
J9 CLIN GASTROENTEROL H
JI Clin. Gastroenterol. Hepatol.
PD AUG
PY 2013
VL 11
IS 8
BP 975
EP +
DI 10.1016/j.cgh.2012.12.042
PG 11
WC Gastroenterology & Hepatology
WE Science Citation Index Expanded (SCI-EXPANDED)
SC Gastroenterology & Hepatology
GA 195MP
UT WOS:000322707100019
PM 23376316
OA Green Submitted
DA 2024-01-22
ER

PT J
AU Hong, SJ
   Galati, J
   Katz, S
AF Hong, Simon J.
   Galati, Jonathan
   Katz, Seymour
TI Crohn?s Disease of the Elderly Unique Biology and Therapeutic Efficacy
   and Safety
SO GASTROENTEROLOGY CLINICS OF NORTH AMERICA
LA English
DT Article
DE Inflammatory bowel disease; Crohn?s disease; Elderly; Phenotype;
   Frailty; COVID-19; Treatment
ID INFLAMMATORY-BOWEL-DISEASE; DRUG-TREATMENT PRACTICES; ANTI-TNF THERAPY;
   MAINTENANCE THERAPY; INCREASED RISK; NATURAL-HISTORY; OLDER-ONSET;
   FRAILTY; INDUCTION; AGE
AB The incidence and prevalence of inflammatory bowel disease (IBD) is increasing in the elderly population. Compared with patients with onset during younger years, patients with elderly-onset IBD have a distinct clinical presentation, disease phenotype, and natural history. Genetics contribute less to pathogenesis of disease, whereas aging-related biological changes, such as immunosenescence and dysbiosis, are associated with elderly-onset IBD. Frailty is an increasingly recognized predictor of adverse outcomes. As an increasingly wider array of biologic and small molecule therapeutic options becomes available, data regarding efficacy and safety of these agents in patients are paramount given the unique characteristics of this population.
C1 [Hong, Simon J.; Galati, Jonathan; Katz, Seymour] New York Univ Langone Hlth, Div Gastroenterol & Hepatol, Inflammatory Bowel Dis Ctr, 305 East 33rd St, New York, NY 10016 USA.
C3 New York University
RP Hong, SJ (通讯作者)，New York Univ Langone Hlth, Div Gastroenterol & Hepatol, Inflammatory Bowel Dis Ctr, 305 East 33rd St, New York, NY 10016 USA.
EM Simon.hong@nyulangone.org
RI Galati, Jonathan/JEO-2966-2023; Galati, Jonathan/HJY-4331-2023
CR Adar T, 2019, ALIMENT PHARM THER, V49, P873, DOI 10.1111/apt.15177
   Akobeng AK, 2005, COCHRANE DB SYST REV, DOI 10.1002/14651858.CD003715.pub2
   Allen T, 2017, NAT COMMUN, V8, DOI 10.1038/s41467-017-00923-8
   Ananthakrishnan AN, 2016, J CROHNS COLITIS, V10, P1224, DOI 10.1093/ecco-jcc/jjw054
   Andersen NN, 2014, JAMA-J AM MED ASSOC, V311, P2406, DOI 10.1001/jama.2014.5613
   Asscher V, 2018, J CROHNS COLITIS, V12, pS482
   Asscher VER, 2021, CLIN GASTROENTEROL H
   Asscher VER, 2019, J CROHNS COLITIS, V13, P1418, DOI 10.1093/ecco-jcc/jjz082
   Axelrad J, 2016, CLIN GASTROENTEROL H, V14, P58, DOI 10.1016/j.cgh.2015.07.037
   Axelrad JE, 2021, INFLAMM BOWEL DIS, V27, P662, DOI 10.1093/ibd/izaa162
   Bai F, 2019, J IMMUNOL RES, V2019, DOI 10.1155/2019/2546161
   Beaugerie L, 2009, LANCET, V374, P1617, DOI 10.1016/S0140-6736(09)61302-7
   Biagi E, 2012, AGE, V34, P247, DOI 10.1007/s11357-011-9217-5
   Birkelbach O, 2019, BMC ANESTHESIOL, V19, DOI 10.1186/s12871-019-0880-x
   Bourré-Tessier J, 2010, J RHEUMATOL, V37, P1416, DOI 10.3899/jrheum.090153
   Brassard P, 2014, AM J GASTROENTEROL, V109, P1795, DOI 10.1038/ajg.2014.313
   Brenner EJ, 2020, GASTROENTEROLOGY, V159, P481, DOI 10.1053/j.gastro.2020.05.032
   Calafat M, 2021, AGING CLIN EXP RES, V33, P2355, DOI 10.1007/s40520-021-01917-9
   Cambier J, 2005, IMMUNOL REV, V205, P5, DOI 10.1111/j.0105-2896.2005.00276.x
   Charpentier C, 2014, GUT, V63, P423, DOI 10.1136/gutjnl-2012-303864
   Cohen NA, 2020, UNITED EUR GASTROENT, V8, P1076, DOI 10.1177/2050640620951400
   Connelly TM, 2015, DIS COLON RECTUM, V58, P321, DOI 10.1097/DCR.0000000000000274
   Cottone M, 2011, CLIN GASTROENTEROL H, V9, P30, DOI 10.1016/j.cgh.2010.09.026
   Cucchiara S, 2009, DIGEST DIS, V27, P252, DOI 10.1159/000228558
   D'Haens G, 1998, ALIMENT PHARM THERAP, V12, P419
   Desai A, 2013, INFLAMM BOWEL DIS, V19, P309, DOI 10.1002/ibd.23026
   Duricova D, 2018, DIGEST LIVER DIS, V50, P903, DOI 10.1016/j.dld.2018.04.011
   Everhov ÅH, 2018, GASTROENTEROLOGY, V154, P518, DOI 10.1053/j.gastro.2017.10.034
   Faye AS, 2021, DIGEST DIS SCI, V66, P4178, DOI 10.1007/s10620-020-06746-w
   Faye AS, 2020, GASTROENTEROLOGY, V158, P2041, DOI 10.1053/j.gastro.2020.03.071
   Feagan BG, 2016, NEW ENGL J MED, V375, P1946, DOI 10.1056/NEJMoa1602773
   Feagan BG, 2020, LANCET GASTROENTEROL, V5, P819, DOI 10.1016/S2468-1253(20)30188-6
   Feagan BG, 2013, NEW ENGL J MED, V369, P699, DOI 10.1056/NEJMoa1215734
   Feuerstein JD, 2021, GASTROENTEROLOGY, V160, P2496, DOI 10.1053/j.gastro.2021.04.022
   FLEISCHER DE, 1994, MED CLIN N AM, V78, P1303, DOI 10.1016/S0025-7125(16)30102-X
   Franceschi C, 2017, TRENDS ENDOCRIN MET, V28, P199, DOI 10.1016/j.tem.2016.09.005
   Garg R, 2022, DIGEST DIS SCI, V67, P3138, DOI 10.1007/s10620-021-07117-9
   Garg R, 2021, GASTROENTEROLOGY, V160, pS560
   Gordon KB, 2018, LANCET, V392, P650, DOI 10.1016/S0140-6736(18)31713-6
   Gower-Rousseau C, 2013, DIGEST LIVER DIS, V45, P89, DOI 10.1016/j.dld.2012.09.005
   Holko P, 2018, EUR J GASTROEN HEPAT, V30, P456, DOI 10.1097/MEG.0000000000001047
   Hong S., 2020, J AM COLL GASTROENTE, V115, pS360
   Hughes MJ, 2019, WORLD J SURG, V43, P1661, DOI 10.1007/s00268-019-04950-y
   Jeuring SFG, 2016, INFLAMM BOWEL DIS, V22, P1425, DOI 10.1097/MIB.0000000000000738
   Tarazona-Santabalbina FJ, 2016, J AM MED DIR ASSOC, V17, P426, DOI 10.1016/j.jamda.2016.01.019
   Juneja M, 2012, DIGEST DIS SCI, V57, P2408, DOI 10.1007/s10620-012-2083-x
   Kaser A, 2010, ANNU REV IMMUNOL, V28, P573, DOI 10.1146/annurev-immunol-030409-101225
   Khan N, 2021, AM J GASTROENTEROL, V116, P741, DOI 10.14309/ajg.0000000000001058
   Khan N, 2020, GASTROENTEROLOGY, V159, P1545, DOI 10.1053/j.gastro.2020.05.065
   Khezrian M, 2017, GERIATRICS-BASEL, V2, DOI 10.3390/geriatrics2040036
   Kirchgesner J, 2018, GASTROENTEROLOGY, V155, P337, DOI 10.1053/j.gastro.2018.04.012
   Kochar B, 2020, ALIMENT PHARM THER, V52, P311, DOI 10.1111/apt.15821
   Kochar B, 2020, GASTROENTEROLOGY, V158, P2104, DOI 10.1053/j.gastro.2020.02.032
   Kochar B, 2017, INFLAMM BOWEL DIS, V23, P1187, DOI 10.1097/MIB.0000000000001115
   Kojima G, 2019, RISK MANAG HEALTHC P, V12, P23, DOI 10.2147/RMHP.S168750
   Kugelberg E., 2013, NAT REV IM MUNOL, V14, P3
   Kurti Z, 2016, DIGEST LIVER DIS, V48, P1302, DOI 10.1016/j.dld.2016.07.012
   Leblanc JF, 2019, WORLD J GASTROENTERO, V25, P4158, DOI 10.3748/wjg.v25.i30.4158
   Lee M, 2020, J GASTROEN HEPATOL, V35, P2021, DOI 10.1111/jgh.15191
   Lemaitre M, 2017, JAMA-J AM MED ASSOC, V318, P1679, DOI 10.1001/jama.2017.16071
   Levine A, 2003, J PEDIATR GASTR NUTR, V36, P248, DOI 10.1097/00005176-200302000-00017
   Lichtenstein GR, 2018, AM J GASTROENTEROL, V113, P481, DOI 10.1038/ajg.2018.27
   Lichtenstein GR, 2014, AM J GASTROENTEROL, V109, P212, DOI 10.1038/ajg.2013.441
   Lichtenstein GR, 2012, AM J GASTROENTEROL, V107, P1409, DOI 10.1038/ajg.2012.218
   Lightner Amy L, 2019, Curr Treat Options Gastroenterol, V17, P449, DOI 10.1007/s11938-019-00254-1
   Lobatón T, 2015, ALIMENT PHARM THER, V42, P441, DOI 10.1111/apt.13294
   Lopez A, 2014, CLIN GASTROENTEROL H, V12, P1324, DOI 10.1016/j.cgh.2014.02.026
   Mak JWY, 2021, J CROHNS COLITIS, V15, P401, DOI 10.1093/ecco-jcc/jjaa181
   Mañosa M, 2018, ALIMENT PHARM THER, V47, P605, DOI 10.1111/apt.14494
   McIsaac DI, 2017, PLOS ONE, V12, DOI 10.1371/journal.pone.0190071
   Morgaceva O, 2010, CLIN EXP RHEUMATOL, V28, pS85
   Neurath MF, 2020, GUT, V69, P1335, DOI 10.1136/gutjnl-2020-321269
   Ng TP, 2015, AM J MED, V128, P1225, DOI 10.1016/j.amjmed.2015.06.017
   Papp KA, 2017, NEW ENGL J MED, V376, P1551, DOI 10.1056/NEJMoa1607017
   Patel V, 2009, COCHRANE DB SYST REV, DOI 10.1002/14651858.CD006884.pub2
   Peyrin-Biroulet L, 2011, GASTROENTEROLOGY, V141, P1621, DOI 10.1053/j.gastro.2011.06.050
   Pignolo RJ, 2020, MAYO CLIN PROC, V95, P1102, DOI 10.1016/j.mayocp.2020.04.018
   Qian AS, 2021, CLIN GASTROENTEROL H, V19, P2054, DOI 10.1016/j.cgh.2020.08.010
   Ricciuto A, 2021, GASTROENTEROLOGY, V160, pS330
   Rozich JJ, 2020, CLIN GASTROENTEROL H, V18, P2437, DOI 10.1016/j.cgh.2020.02.048
   RUTGEERTS P, 1994, NEW ENGL J MED, V331, P842, DOI 10.1056/NEJM199409293311304
   Sandborn WJ, 2020, GASTROENTEROLOGY, V158, P2123, DOI 10.1053/j.gastro.2020.01.047
   Sandborn WJ, 2013, NEW ENGL J MED, V369, P711, DOI 10.1056/NEJMoa1215739
   Shahid Z, 2020, J AM GERIATR SOC, V68, P926, DOI 10.1111/jgs.16472
   Shea B, 2014, J RHEUMATOL, V41, P1049, DOI 10.3899/jrheum.130738
   Siegel CA, 2009, CLIN GASTROENTEROL H, V7, P874, DOI 10.1016/j.cgh.2009.01.004
   Singh S, 2020, GASTROENTEROLOGY, V159, P1575, DOI 10.1053/j.gastro.2020.06.003
   Strandberg TE, 2007, LANCET, V369, P1328, DOI 10.1016/S0140-6736(12)62167-9
   Subramaniam K, 2013, J GASTROEN HEPATOL, V28, P24, DOI 10.1111/jgh.12015
   Taleban S, 2015, J CROHNS COLITIS, V9, P507, DOI 10.1093/ecco-jcc/jjv059
   Tiihonen K, 2010, AGEING RES REV, V9, P107, DOI 10.1016/j.arr.2009.10.004
   Travis SPL, 2014, GUT, V63, P433, DOI 10.1136/gutjnl-2012-304258
   Vaduganathan M, 2020, NEW ENGL J MED, V382, P1653, DOI 10.1056/NEJMsr2005760
   Vajravelu RK, 2020, CLIN GASTROENTEROL H, V18, P2262, DOI 10.1016/j.cgh.2019.10.043
   Van Staa TP, 2004, GASTROENTEROLOGY, V126, P1733, DOI 10.1053/j.gastro.2004.03.016
   van Tongeren SP, 2005, APPL ENVIRON MICROB, V71, P6438, DOI 10.1128/AEM.71.10.6438-6442.2005
   Williams CJM, 2014, ALIMENT PHARM THER, V39, P447, DOI 10.1111/apt.12624
   Wu ZY, 2020, JAMA-J AM MED ASSOC, V323, P1239, DOI 10.1001/jama.2020.2648
   Yajnik V, 2017, ADV THER, V34, P542, DOI 10.1007/s12325-016-0467-6
   Zheng SF, 2020, BMJ-BRIT MED J, V369, DOI 10.1136/bmj.m1443
NR 100
TC 3
Z9 3
U1 1
U2 2
PU W B SAUNDERS CO-ELSEVIER INC
PI PHILADELPHIA
PA 1600 JOHN F KENNEDY BOULEVARD, STE 1800, PHILADELPHIA, PA 19103-2899 USA
SN 0889-8553
EI 1558-1942
J9 GASTROENTEROL CLIN N
JI Gastroenterol. Clin. North Am.
PD JUN
PY 2022
VL 51
IS 2
SI SI
BP 425
EP 440
DI 10.1016/j.gtc.2021.12.014
EA MAY 2022
PG 16
WC Gastroenterology & Hepatology
WE Science Citation Index Expanded (SCI-EXPANDED)
SC Gastroenterology & Hepatology
GA 1V3YJ
UT WOS:000806029200014
PM 35595423
DA 2024-01-22
ER

PT J
AU Teixeira, LB
   Epifânio, VLAA
   Lachat, JJ
   Foss, NT
   Coutinho-Netto, J
AF Teixeira, L. B.
   Epifanio, V. L. A. A.
   Lachat, J. J.
   Foss, N. T.
   Coutinho-Netto, J.
TI Oral treatment with Hev b 13 ameliorates experimental colitis in mice
SO CLINICAL AND EXPERIMENTAL IMMUNOLOGY
LA English
DT Article
DE colitis; Hev b 13; interleukin-10; mice; trinitrobenzene sulphonic acid
ID INFLAMMATORY-BOWEL-DISEASE; CROHNS-DISEASE; INTERLEUKIN-10;
   PATHOGENESIS; MODELS; LATEX
AB Hev b 13 is an allergenic esterase obtained from the rubber tree Hevea brasiliensis, which has been shown recently to induce human mononuclear cells to release interleukin (IL)-10 in vitro. This immunoregulatory cytokine appears to play an important role in preventing inflammation and mucosal damage in animal models of colitis and in Crohn's disease patients. The aim of this study was to evaluate the therapeutic effect of Hev b 13 in mice with 2,4,6-trinitrobenzene sulphonic acid (TNBS)-induced colitis. Two hours following colonic instillation of the haptenizing agent, and daily thereafter for 5 days, Hev b 13 was administered by oral gavage. In mice treated with daily doses of either 0.5 mg/kg or 5.0 mg/kg of Hev b 13, the clinical signs of diarrhoea, rectal prolapse and body weight loss and also histological damage of the distal colon, were reduced significantly, in comparison with water-treated diseased mice. These findings suggest a potent anti-inflammatory activity of Hev b 13; this activity is speculated to be related to its interaction with cells from the immune system.
C1 [Teixeira, L. B.; Epifanio, V. L. A. A.; Coutinho-Netto, J.] Univ Sao Paulo, Dept Biochem & Immunol, Fac Med Ribeirao Preto, BR-14049900 Ribeirao Preto, SP, Brazil.
   [Lachat, J. J.] Univ Sao Paulo, Dept Surg & Anat, Fac Med Ribeirao Preto, BR-14049900 Ribeirao Preto, SP, Brazil.
   [Foss, N. T.] Univ Sao Paulo, Dept Clin Med, Fac Med Ribeirao Preto, BR-14049900 Ribeirao Preto, SP, Brazil.
C3 Universidade de Sao Paulo; Universidade de Sao Paulo; Universidade de
   Sao Paulo
RP Teixeira, LB (通讯作者)，Univ Sao Paulo, Dept Biochem & Immunol, Fac Med Ribeirao Preto, 3900 Bandeirantes Ave, BR-14049900 Ribeirao Preto, SP, Brazil.
EM larissadbt@usp.br
RI FOSS, NORMA/I-6002-2012; Lachat, João-José JJ/L-2763-2016
OI Lachat, João-José JJ/0000-0002-5471-8515
FU FAEPA; CAPES
FX The authors thank Professor Amilton Antunes Barreira (FMRP-USP) for his
   permission to use the facilities and equipment of the Laboratory of
   Neurosciences, CEMEQ for statistical analysis, and FAEPA for providing
   financial support. The authors are grateful to Silvia Helena Epifanio
   Netto, Jose Seminate Filho, Izilda Rodrigues Violante and Antonio Renato
   Meirelles Silva for their excellent technical assistance. L. B. Teixeira
   also thanks CAPES for a PhD fellowship.
CR Arif SAM, 2004, J BIOL CHEM, V279, P23933, DOI 10.1074/jbc.M309800200
   Baumgart DC, 2007, LANCET, V369, P1641, DOI 10.1016/S0140-6736(07)60751-X
   Braat H, 2006, CLIN GASTROENTEROL H, V4, P754, DOI 10.1016/j.cgh.2006.03.028
   Fichtner-Feigl S, 2007, J IMMUNOL, V178, P5859, DOI 10.4049/jimmunol.178.9.5859
   Fiocchi C, 1998, GASTROENTEROLOGY, V115, P182, DOI 10.1016/S0016-5085(98)70381-6
   Fuss IJ, 1999, GASTROENTEROLOGY, V117, P1078, DOI 10.1016/S0016-5085(99)70392-6
   Hanauer Stephen B, 2003, Rev Gastroenterol Disord, V3, P81
   Herfarth HH, 1996, GUT, V39, P836, DOI 10.1136/gut.39.6.836
   KUHN R, 1993, CELL, V75, P263, DOI 10.1016/0092-8674(93)80068-P
   Meresse B, 2002, GUT, V50, P25, DOI 10.1136/gut.50.1.25
   Nell S, 2010, NAT REV MICROBIOL, V8, P564, DOI 10.1038/nrmicro2403
   NEURATH MF, 1995, J EXP MED, V182, P1281, DOI 10.1084/jem.182.5.1281
   Palosuo T, 2007, CLIN EXP ALLERGY, V37, P1502, DOI 10.1111/j.1365-2222.2007.02810.x
   Rennick DM, 1997, J LEUKOCYTE BIOL, V61, P389, DOI 10.1002/jlb.61.4.389
   Rougé P, 2010, MOL IMMUNOL, V47, P871, DOI 10.1016/j.molimm.2009.10.027
   Sasaki M, 2005, J INFLAMM-LOND, V2, P1476
   SCHREIBER S, 1995, GASTROENTEROLOGY, V108, P1434, DOI 10.1016/0016-5085(95)90692-4
   Siccardi D, 2005, ADV DRUG DELIVER REV, V57, P219, DOI 10.1016/j.addr.2004.08.005
   Steidler L, 2000, SCIENCE, V289, P1352, DOI 10.1126/science.289.5483.1352
   Strober W, 2002, ANNU REV IMMUNOL, V20, P495, DOI 10.1146/annurev.immunol.20.100301.064816
   Strober W, 2007, J CLIN INVEST, V117, P514, DOI 10.1172/JCI30587
   Teixeira LB, PHYTOCHEMIS IN PRESS
   Tomoyose M, 1998, SCAND J GASTROENTERO, V33, P435
   vanDeventer SJH, 1997, GASTROENTEROLOGY, V113, P383, DOI 10.1053/gast.1997.v113.pm9247454
NR 24
TC 5
Z9 5
U1 0
U2 4
PU WILEY-BLACKWELL
PI HOBOKEN
PA 111 RIVER ST, HOBOKEN 07030-5774, NJ USA
SN 0009-9104
J9 CLIN EXP IMMUNOL
JI Clin. Exp. Immunol.
PD JUL
PY 2012
VL 169
IS 1
BP 27
EP 32
DI 10.1111/j.1365-2249.2012.04589.x
PG 6
WC Immunology
WE Science Citation Index Expanded (SCI-EXPANDED)
SC Immunology
GA 951ZD
UT WOS:000304758600004
PM 22670775
OA Green Published
DA 2024-01-22
ER

PT J
AU Leite, MR
   Santos, SS
   Lyra, AC
   Mota, J
   Santana, GO
AF Leite, Marcio Rios
   Santos, Sandra Sousa
   Lyra, Andre Castro
   Mota, Jaciane
   Santana, Genoile Oliveira
TI Thalidomide induces mucosal healing in Crohn's disease: Case report
SO WORLD JOURNAL OF GASTROENTEROLOGY
LA English
DT Article
DE Anti-tumor necrosis factor alpha; Crohn's disease; Mucosal healing;
   Mycobacterium tuberculosis; Thalidomide
ID NECROSIS-FACTOR-ALPHA; INFLAMMATORY-BOWEL-DISEASE; TUBERCULOSIS;
   INFLIXIMAB; THERAPY
AB Crohn's disease is a chronic inflammatory disorder of the gastrointestinal tract that is defined by relapsing and remitting episodes. Tumor necrosis factor alpha (TNF-alpha) appears to play a central role in the pathophysiology of the disease. Standard therapies for inflammatory bowel disease fail to induce remission in about 30% of patients. Biological therapies have been associated with an increased incidence of infections, especially infection by Mycobacterium tuberculosis (Mtb). Thalidomide is an oral immunomodulatory agent with anti-TNF-alpha properties. Recent studies have suggested that thalidomide is effective in refractory luminal and fistulizing Crohn's disease. Thalidomide co-stimulates T lymphocytes, with greater effect on CD8+ than on CD4+ T cells, which contributes to the protective immune response to Mtb infection. We present a case of Crohn's disease with gastric, ileal, colon and rectum involvement as well as steroid dependency, which progressed with loss of response to infliximab after three years of therapy. The thorax computed tomography scan demonstrated a pulmonary nodule suspected to be Mtb infection. The patient was started on thalidomide therapy and exhibited an excellent response. (C) 2011 Baishideng. All rights reserved.
C1 [Leite, Marcio Rios; Lyra, Andre Castro; Santana, Genoile Oliveira] Univ Fed Bahia, Dept Gastroenterol, Prof Edgard Santos Univ Hosp, BR-40110060 Salvador, BA, Brazil.
   [Santos, Sandra Sousa; Mota, Jaciane] Sao Rafael Hosp, Dept Gastrohepatol, Monte Tabor Fdn, BR-41256900 Salvador, BA, Brazil.
C3 Universidade Federal da Bahia
RP Leite, MR (通讯作者)，Univ Fed Bahia, Dept Gastroenterol, Prof Edgard Santos Univ Hosp, Augusto Viana St, BR-40110060 Salvador, BA, Brazil.
EM marcioriosleite@hotmail.com
RI Santana, Genoile/AEW-8038-2022
OI Santana, Genoile/0000-0001-5936-9791
CR Bariol C, 2002, J GASTROEN HEPATOL, V17, P135, DOI 10.1046/j.1440-1746.2002.02564.x
   Bauditz J, 2002, GUT, V50, P196, DOI 10.1136/gut.50.2.196
   Bousvaros A, 2001, DRUGS, V61, P777, DOI 10.2165/00003495-200161060-00006
   Buonsenso D, 2010, EUR REV MED PHARMACO, V14, P845
   Corral LG, 1999, ANN RHEUM DIS, V58, P107, DOI 10.1136/ard.58.2008.i107
   Ehrenpreis ED, 1999, GASTROENTEROLOGY, V117, P1271, DOI 10.1016/S0016-5085(99)70276-3
   Franks ME, 2004, LANCET, V363, P1802, DOI 10.1016/S0140-6736(04)16308-3
   Fu LM, 2002, INT J TUBERC LUNG D, V6, P569
   Haslett PAJ, 1998, J EXP MED, V187, P1885, DOI 10.1084/jem.187.11.1885
   Kane S, 2002, J CLIN GASTROENTEROL, V35, P149, DOI 10.1097/00004836-200208000-00006
   Keane J, 2001, NEW ENGL J MED, V345, P1098, DOI 10.1056/NEJMoa011110
   Keifer JA, 2001, J BIOL CHEM, V276, P22382, DOI 10.1074/jbc.M100938200
   Korzenik JR, 2004, GASTROENTEROL CLIN N, V33, P285, DOI 10.1016/j.gtc.2004.02.009
   MACDONALD TT, 1990, CLIN EXP IMMUNOL, V81, P301
   MICHELASSI F, 1991, ANN SURG, V214, P230, DOI 10.1097/00000658-199109000-00006
   Michelassi F, 1991, ANN SURG, V214, P238
   SAMPAIO EP, 1991, J EXP MED, V173, P699, DOI 10.1084/jem.173.3.699
   van Deventer SJH, 2002, GUT, V50, P47
   VANDULLEMEN HM, 1995, GASTROENTEROLOGY, V109, P129, DOI 10.1016/0016-5085(95)90277-5
   Vasiliauskas EA, 1999, GASTROENTEROLOGY, V117, P1278, DOI 10.1016/S0016-5085(99)70277-5
   Wettstein AR, 1997, LANCET, V350, P1445, DOI 10.1016/S0140-6736(05)64206-7
NR 21
TC 7
Z9 9
U1 0
U2 6
PU BAISHIDENG PUBL GRP CO LTD
PI BEIJING
PA RM 903, BLDG D, OCEAN INTERNATIONAL CTR, NO 62 DONGSIHUAN ZHONGLU,
   BEIJING, CHAOYANG DISTRICT 100025, PEOPLES R CHINA
SN 1007-9327
J9 WORLD J GASTROENTERO
JI World J. Gastroenterol.
PD DEC 7
PY 2011
VL 17
IS 45
BP 5028
EP 5031
DI 10.3748/wjg.v17.i45.5028
PG 4
WC Gastroenterology & Hepatology
WE Science Citation Index Expanded (SCI-EXPANDED)
SC Gastroenterology & Hepatology
GA 863NL
UT WOS:000298171000013
PM 22174554
OA Green Published, hybrid
DA 2024-01-22
ER

PT J
AU Zhou, FS
   Gao, N
   Sun, X
   Jiang, XY
   Chen, JJ
   Mao, QQ
   Zhong, L
AF Zhou, Fu-Sheng
   Gao, Nan
   Sun, Xu
   Jiang, Xiao-Yun
   Chen, Jia-Jie
   Mao, Qi-Qi
   Zhong, Liang
TI C-reactive protein/abumin ratio is a useful biomarker for predicting the
   mucosal healing in the Crohn disease A retrospective study
SO MEDICINE
LA English
DT Article
DE C-reactive protein; albumin ratio; Crohn disease; mucosal healing
ID INFLAMMATORY-BOWEL-DISEASE; NEUTROPHIL-LYMPHOCYTE RATIO; ENDOSCOPIC
   ACTIVITY SCORE; FECAL CALPROTECTIN; PROTEIN/ALBUMIN RATIO;
   SERUM-ALBUMIN; REMISSION; THERAPY; INFLIXIMAB; MANAGEMENT
AB Ileocolonoscopy is currently recognized as the gold standard for evaluating mucosal healing in patients with Crohn disease (CD). However, the ideal noninvasive marker to assess mucosal healing instead of invasive ileocolonoscopy is not available. This study aimed to determine the correlations between the mucosal healing and serological optimizing markers in CD. This retrospective study consecutively included 62 CD patients with 137 hospitalizations between March 2014 and March 2020. On the basis of the Simple Endoscopic Score for Crohn's disease (SES-CD), the CD patients were divided into mucosal healing group (SES-CD <= 2) and nonmucosal healing group (SES-CD > 2). We collected the results of ileocolonoscopy examination and inflammatory markers and then serological optimizing markers, including C-reactive protein/albumin ratio (CRP/ALB), platelet/albumin ratio (PLT/ALB), neutrophil-lymphocyte ratio (NLR), and platelet-lymphocyte ratio (PLR) were calculated. The control group consisted of 50 healthy volunteers in the corresponding period. We found that CRP/ALB, PLT/ALB, NLR, and PLR were correlated with the mucosal healing of CD, and the correlation of CRP/ALB with the mucosal healing was the highest (r = -0.64). Receiver operating characteristic (ROC) analysis showed that the area under the curve (AUC) of CRP/ALB (0.87) was higher than NLR (0.69), PLR (0.72), and PLT/ALB (0.81). In the efficacy of assessing the mucosal healing in CD, the sensitivity of CRP/ALB, NLR, PLR, and PLT/ALB were 91.1%, 83.9%, 73.2%, and 73.2%, respectively, and the specificity was 76.5%, 46.9%, 64.2%, and 75.3%, respectively. CRP/ALB was the most appropriate marker to assess CD mucosal healing among the serological optimizing markers.
C1 [Zhou, Fu-Sheng; Sun, Xu; Jiang, Xiao-Yun; Chen, Jia-Jie; Mao, Qi-Qi; Zhong, Liang] Fudan Univ, Huashan Hosp North, Dept Gastroenterol, 12 Wulumuqi Middle Rd, Shanghai 200040, Peoples R China.
   [Gao, Nan] Fudan Univ, Huashan Hosp North, Dept Otolaryngol Head & Neck Surg, Shanghai, Peoples R China.
C3 Fudan University; Fudan University
RP Zhong, L (通讯作者)，Fudan Univ, Huashan Hosp North, Dept Gastroenterol, 12 Wulumuqi Middle Rd, Shanghai 200040, Peoples R China.
EM zl_huashan@163.com
FU Health and Family Planning Commission of Shanghai, China
FX This project was supported by the Health and Family Planning Commission
   of Shanghai, China.
CR Baert F, 2010, GASTROENTEROLOGY, V138, P463, DOI 10.1053/j.gastro.2009.09.056
   Buisson A, 2017, INFLAMM BOWEL DIS, V23, P425, DOI 10.1097/MIB.0000000000001140
   Chen P, 2020, FRONT MED-LAUSANNE, V7, DOI 10.3389/fmed.2020.00123
   Chojkier M, 2005, J CLIN GASTROENTEROL, V39, pS143, DOI 10.1097/01.mcg.0000155514.17715.39
   Colombel JF, 2010, NEW ENGL J MED, V362, P1383, DOI 10.1056/NEJMoa0904492
   Daperno M, 2004, GASTROINTEST ENDOSC, V60, P505, DOI 10.1016/S0016-5107(04)01878-4
   Daperno M, 2011, J CROHNS COLITIS, V5, P484, DOI 10.1016/j.crohns.2011.07.003
   Don BR, 2004, SEMIN DIALYSIS, V17, P432, DOI 10.1111/j.0894-0959.2004.17603.x
   Fairclough E, 2009, CLIN MED, V9, P30, DOI 10.7861/clinmedicine.9-1-30
   Gao SQ, 2015, INT J CLIN EXP PATHO, V8, P14779
   Goutorbe F, 2015, J CROHNS COLITIS, V9, P1113, DOI 10.1093/ecco-jcc/jjv150
   Kawashima K, 2017, INFLAMM BOWEL DIS, V23, P2027, DOI 10.1097/MIB.0000000000001202
   Kostic AD, 2014, GASTROENTEROLOGY, V146, P1489, DOI 10.1053/j.gastro.2014.02.009
   Koutroumpakis E, 2016, SAUDI J GASTROENTERO, V22, P183, DOI 10.4103/1319-3767.182455
   Magro F, 2014, EXPERT REV GASTROENT, V8, P393, DOI 10.1586/17474124.2014.893821
   Maréchal C, 2017, UNITED EUR GASTROENT, V5, P702, DOI 10.1177/2050640616686517
   Meuwis M-A, 2013, J Crohns Colitis, V7, pe678, DOI 10.1016/j.crohns.2013.06.008
   Papp M, 2014, CURR OPIN GASTROEN, V30, P359, DOI 10.1097/MOG.0000000000000076
   Pauwels RWM, 2020, J GASTROEN HEPATOL, V35, P1893, DOI 10.1111/jgh.15063
   Pepys MB, 2003, J CLIN INVEST, V111, P1805, DOI 10.1172/JCI200318921
   Peyrin-Biroulet L, 2015, AM J GASTROENTEROL, V110, P1324, DOI 10.1038/ajg.2015.233
   Qin GM, 2016, MED SCI MONITOR, V22, P4393, DOI 10.12659/MSM.897460
   Rutgeerts P, 2012, GASTROENTEROLOGY, V142, P1102, DOI 10.1053/j.gastro.2012.01.035
   Saito H, 2018, WORLD J SURG, V42, P1819, DOI 10.1007/s00268-017-4400-1
   Schnitzler F, 2009, INFLAMM BOWEL DIS, V15, P1295, DOI 10.1002/ibd.20927
   Schoepfer AM, 2007, DIS COLON RECTUM, V50, P1697, DOI 10.1007/s10350-007-0303-9
   Schoepfer AM, 2010, AM J GASTROENTEROL, V105, P162, DOI 10.1038/ajg.2009.545
   Schreiber S, 2010, AM J GASTROENTEROL, V105, P1574, DOI 10.1038/ajg.2010.78
   Schulze H, 2014, ALIMENT PHARM THER, V40, P991, DOI 10.1111/apt.12949
   Shah SC, 2016, ALIMENT PHARM THER, V43, P317, DOI 10.1111/apt.13475
   Shiga H, 2020, SCI REP-UK, V10, DOI 10.1038/s41598-020-57508-7
   Sipponen T, 2008, INFLAMM BOWEL DIS, V14, P40, DOI 10.1002/ibd.20312
   Stidham RW, 2016, CLIN GASTROENTEROL H, V14, P1112, DOI 10.1016/j.cgh.2016.04.033
   Sutherland AD, 2008, DIS COLON RECTUM, V51, P1283, DOI 10.1007/s10350-008-9310-8
   The Italian Group for the Study of Inflammatory Bowel Disease, SES CD SIMPL END SCO
   Vuitton L, 2016, GUT, V65, P1447, DOI 10.1136/gutjnl-2015-309903
   Weinstein-Nakar I, 2018, CLIN GASTROENTEROL H, V16, P1089, DOI 10.1016/j.cgh.2018.01.024
   Zubin G, 2015, INFLAMM BOWEL DIS, V21, P1386, DOI 10.1097/MIB.0000000000000388
NR 38
TC 8
Z9 8
U1 0
U2 2
PU LIPPINCOTT WILLIAMS & WILKINS
PI PHILADELPHIA
PA TWO COMMERCE SQ, 2001 MARKET ST, PHILADELPHIA, PA 19103 USA
SN 0025-7974
EI 1536-5964
J9 MEDICINE
JI Medicine (Baltimore)
PD MAR 12
PY 2021
VL 100
IS 10
AR e24925
DI 10.1097/MD.0000000000024925
PG 7
WC Medicine, General & Internal
WE Science Citation Index Expanded (SCI-EXPANDED)
SC General & Internal Medicine
GA SO5TN
UT WOS:000659034600047
PM 33725853
OA gold, Green Published
DA 2024-01-22
ER

PT J
AU Choi, SY
   Kwon, Y
   Choi, S
   Lee, SM
   Choe, BH
   Kang, B
AF Choi, So Yoon
   Kwon, Yiyoung
   Choi, Sujin
   Lee, So Mi
   Choe, Byung-Ho
   Kang, Ben
TI Infliximab trough levels are associated with endoscopic healing but not
   with transmural healing at one year treatment with infliximab in
   pediatric patients with Crohn's disease
SO FRONTIERS IN IMMUNOLOGY
LA English
DT Article
DE Crohn's disease; infliximab; magnetic resonance enterography; transmural
   healing; trough levels
ID INFLAMMATORY-BOWEL-DISEASE; MAGNETIC-RESONANCE ENTEROGRAPHY; MAINTENANCE
   INFLIXIMAB; THERAPEUTIC WINDOW; MUCOSAL; REMISSION; CHILDREN;
   CALPROTECTIN; PATHOGENESIS; OPPORTUNITY
AB IntroductionIt is well known that infliximab (IFX) trough levels (TLs) are associated with endoscopic healing (EH) in Crohn's disease (CD). We investigated whether IFX TLs are associated with transmural healing (TH) in pediatric patients with CD following 1-year treatment. MethodsPediatric patients with CD treated with IFX were included in this single-center prospective study. IFX TL tests, magnetic resonance enterography (MRE), and colonoscopies were simultaneously conducted after 1-year IFX treatment. TH was defined as a wall thickness of & LE;3 mm without inflammatory signs evaluated using MRE. EH was defined as a Simple Endoscopic Score for Crohn's disease of ResultsFifty-six patients were included. EH and TH were observed in 60.7% (34/56) and 23.2% (13/56) of patients, respectively. IFX TLs were higher in patients with EH (median, 5.6 vs. 3.4 & mu;g/mL, P = 0.002), whereas IFX TLs showed no significant difference in patients with and without TH (median, 5.4 vs. 4.7 & mu;g/mL, P = 0.574). No significant difference was observed in EH and TH between patients whose intervals were shortened or not. Multivariate logistic regression analysis showed that IFX TLs and disease duration to IFX initiation were associated with EH (odds ratio [OR] = 1.82, P = 0.001, and OR = 0.43, P = 0.02, respectively). DiscussionIn pediatric patients with CD, IFX TLs were associated with EH but not with TH. Further studies investigating long-term TH and proactive dosing based on therapeutic drug monitoring may clarify whether an association between IFX TLs and TH exists.
C1 [Choi, So Yoon] Kosin Univ, Gospel Hosp, Dept Pediat, Coll Med, Busan, South Korea.
   [Kwon, Yiyoung] Inha Univ, Sch Med, Dept Pediat, Incheon, South Korea.
   [Choi, Sujin; Choe, Byung-Ho; Kang, Ben] Kyungpook Natl Univ, Sch Med, Dept Pediat, Daegu, South Korea.
   [Lee, So Mi] Kyungpook Natl Univ, Sch Med, Dept Radiol, Daegu, South Korea.
C3 Inha University; Kyungpook National University; Kyungpook National
   University
RP Kang, B (通讯作者)，Kyungpook Natl Univ, Sch Med, Dept Pediat, Daegu, South Korea.
EM benkang@knu.ac.kr
OI Kwon, Yiyoung/0000-0001-5600-2070; Choe, Byung-Ho/0000-0001-9899-9120
CR Barnes EL, 2016, J CLIN GASTROENTEROL, V50, P733, DOI 10.1097/MCG.0000000000000441
   Baumgart DC, 2007, LANCET, V369, P1641, DOI 10.1016/S0140-6736(07)60751-X
   Ben Kang,, 2016, J CROHNS COLITIS, V10, P1279, DOI 10.1093/ecco-jcc/jjw086
   Berg DR, 2019, INFLAMM BOWEL DIS, V25, P1896, DOI 10.1093/ibd/izz059
   Bortlik M, 2013, J CROHNS COLITIS, V7, P736, DOI 10.1016/j.crohns.2012.10.019
   Buisson A, 2019, J GASTROENTEROL, V54, P312, DOI 10.1007/s00535-018-1505-8
   Buisson A, 2017, INFLAMM BOWEL DIS, V23, pE44, DOI 10.1097/MIB.0000000000001219
   Castiglione F, 2017, DIGEST LIVER DIS, V49, P484, DOI 10.1016/j.dld.2017.02.014
   Chang JT, 2020, NEW ENGL J MED, V383, P2652, DOI 10.1056/NEJMra2002697
   Choi SY, 2022, ALIMENT PHARM THER, V56, P1146, DOI 10.1111/apt.17161
   Civitelli F, 2016, INFLAMM BOWEL DIS, V22, P2418, DOI 10.1097/MIB.0000000000000897
   Colombel JF, 2012, DIGEST DIS, V30, P107, DOI 10.1159/000342732
   Danese S, 2014, CURR DRUG TARGETS, V15, P1056, DOI 10.2174/1389450115666140908125738
   Deepak P, 2016, AM J GASTROENTEROL, V111, P997, DOI 10.1038/ajg.2016.177
   Eder P, 2016, GASTROENTEROL REV, V11, P187, DOI 10.5114/pg.2015.55185
   El-Matary W, 2019, INFLAMM BOWEL DIS, V25, P150, DOI 10.1093/ibd/izy217
   Fernandes SR, 2017, INFLAMM BOWEL DIS, V23, P403, DOI 10.1097/MIB.0000000000001143
   Fernandes SR, 2020, INFLAMM BOWEL DIS, V26, P263, DOI 10.1093/ibd/izz131
   Geyl S, 2021, LANCET GASTROENTEROL, V6, P659, DOI 10.1016/S2468-1253(21)00096-0
   Grover Z, 2014, J CROHNS COLITIS, V8, P739, DOI 10.1016/j.crohns.2013.12.017
   Halle E, 2020, DIGEST DIS SCI, V65, P2664, DOI 10.1007/s10620-019-05979-8
   Hanauer SB, 2002, LANCET, V359, P1541, DOI 10.1016/S0140-6736(02)08512-4
   Hendler SA, 2015, J CROHNS COLITIS, V9, P266, DOI 10.1093/ecco-jcc/jju026
   Hyams J, 2007, GASTROENTEROLOGY, V132, P863, DOI 10.1053/j.gastro.2006.12.003
   Hyams JS, 2012, GASTROENTEROLOGY, V143, P365, DOI 10.1053/j.gastro.2012.04.046
   HYAMS JS, 1991, J PEDIATR GASTR NUTR, V12, P439, DOI 10.1097/00005176-199105000-00005
   Kang B, 2019, J CROHNS COLITIS, V13, P189, DOI 10.1093/ecco-jcc/jjy155
   Kang B, 2018, PEDIATR GASTROENTERO, V21, P1, DOI 10.5223/pghn.2018.21.1.1
   Kang B, 2017, J PEDIATR GASTR NUTR, V64, P279, DOI 10.1097/MPG.0000000000001222
   Kwon Y, 2022, BIOMEDICINES, V10, DOI 10.3390/biomedicines10102372
   Lafeuille P, 2021, ALIMENT PHARM THER, V53, P577, DOI 10.1111/apt.16232
   Laterza L, 2018, DIGEST DIS, V36, P184, DOI 10.1159/000487589
   Lee JS, 2010, WORLD J GASTROENTERO, V16, P1776, DOI 10.3748/wjg.v16.i14.1776
   Lee SH, 2018, INTEST RES, V16, P26, DOI 10.5217/ir.2018.16.1.26
   Lee YM, 2015, J PEDIATR GASTR NUTR, V60, P737, DOI 10.1097/MPG.0000000000000711
   Levine A, 2014, J PEDIATR GASTR NUTR, V58, P795, DOI 10.1097/MPG.0000000000000239
   Li N, 2018, WORLD J GASTROENTERO, V24, P15, DOI 10.3748/wjg.v24.i1.15
   Ma L, 2021, THER ADV GASTROENTER, V14, DOI 10.1177/17562848211016259
   Marits P, 2014, J CROHNS COLITIS, V8, P881, DOI 10.1016/j.crohns.2014.01.009
   Merras-Salmio L, 2017, J PEDIATR GASTR NUTR, V64, P272, DOI 10.1097/MPG.0000000000001258
   Noh SM, 2020, J CROHNS COLITIS, V14, P1231, DOI 10.1093/ecco-jcc/jjaa042
   Ordás I, 2014, GASTROENTEROLOGY, V146, P374, DOI 10.1053/j.gastro.2013.10.055
   Paul S, 2013, INFLAMM BOWEL DIS, V19, P2568, DOI 10.1097/MIB.0b013e3182a77b41
   Rimola J, 2009, GUT, V58, P1113, DOI 10.1136/gut.2008.167957
   Rimola J, 2011, INFLAMM BOWEL DIS, V17, P1759, DOI 10.1002/ibd.21551
   Ripollés T, 2016, INFLAMM BOWEL DIS, V22, P2465, DOI 10.1097/MIB.0000000000000882
   Sandborn WJ, 2007, GUT, V56, P1232, DOI 10.1136/gut.2006.106781
   Sandborn WJ, 2003, GASTROENTEROLOGY, V125, P1508, DOI 10.1016/j.gastro.2003.08.025
   Sauer CG, 2016, J PEDIATR GASTR NUTR, V62, P378, DOI 10.1097/MPG.0000000000000976
   Thia KT, 2010, GASTROENTEROLOGY, V139, P1147, DOI 10.1053/j.gastro.2010.06.070
   Ungar B, 2016, CLIN GASTROENTEROL H, V14, P550, DOI 10.1016/j.cgh.2015.10.025
   Van Assche G, 2013, J CROHNS COLITIS, V7, P950, DOI 10.1016/j.crohns.2013.01.011
   Vaughan R, 2023, INFLAMM BOWEL DIS, V29, P1080, DOI 10.1093/ibd/izac186
   Vaughn BP, 2014, INFLAMM BOWEL DIS, V20, P1996, DOI 10.1097/MIB.0000000000000156
   Weinstein-Nakar I, 2018, CLIN GASTROENTEROL H, V16, P1089, DOI 10.1016/j.cgh.2018.01.024
NR 55
TC 1
Z9 1
U1 1
U2 2
PU FRONTIERS MEDIA SA
PI LAUSANNE
PA AVENUE DU TRIBUNAL FEDERAL 34, LAUSANNE, CH-1015, SWITZERLAND
SN 1664-3224
J9 FRONT IMMUNOL
JI Front. Immunol.
PD JUN 23
PY 2023
VL 14
AR 1192827
DI 10.3389/fimmu.2023.1192827
PG 11
WC Immunology
WE Science Citation Index Expanded (SCI-EXPANDED)
SC Immunology
GA L0TQ7
UT WOS:001020470100001
PM 37426637
OA Green Published, gold
DA 2024-01-22
ER

PT J
AU Teich, N
   Mohl, W
   Bokemeyer, B
   Bündgens, B
   Büning, J
   Miehlke, S
   Hüppe, D
   Maaser, C
   Siegmund, B
   Schmidt, C
   Stallmach, A
AF Teich, Niels
   Mohl, Wolfgang
   Bokemeyer, Bernd
   Buendgens, Burkhard
   Buening, Juergen
   Miehlke, Stephan
   Hueppe, Dietrich
   Maaser, Christian
   Siegmund, Britta
   Schmidt, Carsten
   Stallmach, Andreas
TI Azathioprine allows glucocorticoid withdrawal - post hoc results of a
   prospective study in patients with inflammatory bowel diseases
SO ZEITSCHRIFT FUR GASTROENTEROLOGIE
LA English
DT Article
DE crohn's disease; ulcerative colitis; steroid therapy; inflammatory bowel
   disease
ID CROHNS-DISEASE; ULCERATIVE-COLITIS; REMISSION; THERAPY; THIOPURINES;
   MANAGEMENT; GUIDELINE; DIAGNOSIS; SMOKING; TRIAL
AB Background Azathioprine is recommended as first-line immunosuppressant in patients with steroid-dependent inflammatory bowel diseases (IBDs). However, data on steroid withdrawal after induction therapy in IBD patients are sparse.
   Methods In this post-hoc analysis of a prospective multicenter study, we analyzed the proportion and clinical characteristics of 324 azathioprine-tolerant patients as to whether they could terminate the glucocorticoid therapy after initiation of treatment with azathioprine.
   Results Systemic steroid therapy was required in 190 patients (58.6 %) at baseline and in 40 patients (12.3 %) at the end of the follow-up period (p < 0.001). The median daily dose was 30mg at baseline and 10mg at follow-up. At baseline, only 122 patients (37.2 %) were advised to take at least the lowest recommended dose of 2mg/kg per day. At followup, 221 patients (68.2 %) were prescribed at least the recommended maintenance dosage.
   Conclusion The majority of patients with thiopurine-naive IBDs that needed systemic steroids at baseline were able to discontinue steroids after 3-6 months of azathioprine therapy. These data support the continued high value of azathioprine in the immunosuppressive therapy of IBD.
C1 [Teich, Niels] Internist Gemeinschaftspraxis Verdauungs & Stoffw, Nordstr 21, D-04105 Leipzig, Germany.
   [Mohl, Wolfgang] Gemeinschaftspraxis Endoskopiezentrum, Saarbrucken, Germany.
   [Bokemeyer, Bernd] Gastroenterol Gemeinschaftspraxis Minden, Minden, Germany.
   [Buendgens, Burkhard] Schwerpunktpraxis CED, Eschweiler, Germany.
   [Buening, Juergen] Univ Hosp Schleswig Holstein, Med Dept 1, Gastroenterol, Campus Lubeck, Lubeck, Germany.
   [Miehlke, Stephan] Cooperat Internal Med Eppendorf, Ctr Digest Dis, Hamburg, Germany.
   [Hueppe, Dietrich] Gastroenterol Praxis, Herne, Germany.
   [Maaser, Christian] MVZ Gastroenterol Klinikum Luneburg, Luneburg, Germany.
   [Siegmund, Britta] CBF, Charite, Med Klin Gastroenterol, Berlin, Germany.
   [Schmidt, Carsten; Stallmach, Andreas] Univ Klinikum Jena, Klin Innere Med 4, Jena, Germany.
C3 University of Kiel; Schleswig Holstein University Hospital; University
   of Hamburg; University Medical Center Hamburg-Eppendorf; Free University
   of Berlin; Humboldt University of Berlin; Charite Universitatsmedizin
   Berlin; Friedrich Schiller University of Jena
RP Teich, N (通讯作者)，Internist Gemeinschaftspraxis Verdauungs & Stoffw, Nordstr 21, D-04105 Leipzig, Germany.
EM Teich@igvs.de
RI Schmidt, Carsten/AAB-1809-2020; Stallmach, Andreas/JAX-2438-2023;
   Siegmund, Britta/E-6929-2018; Teich, Niels/AAF-5104-2019
OI Siegmund, Britta/0000-0002-0055-958X; Mohl, Wolfgang/0000-0002-3284-211X
FU Ferring Arzneimittel GmbH (Kiel/Germany); GISG
FX This post-hoc analysis received no funding. Ferring Arzneimittel GmbH
   (Kiel/Germany) supported the primary study (Ref. 12) with a study grant
   of 2000 Euros. The study sponsor had no role in the study design, in the
   collection, analysis, and interpretation of the data, in the writing of
   the report, and in the decision to submit the paper for publication. The
   GISG supported the study with covering costs of 6000 Euros and NT
   covered 4900 Euros for study coordination.
CR BOWEN GE, 1966, J AMER MED ASSOC, V195, P460, DOI 10.1001/jama.195.6.460
   Boyle BM, 2014, WORLD J GASTROENTERO, V20, P9185, DOI 10.3748/wjg.v20.i27.9185
   BROOKE BN, 1969, LANCET, V2, P612
   Chande N, 2015, COCHRANE DATABASE SY, V10
   Chebli LA, 2010, INFLAMM BOWEL DIS, V16, P613, DOI 10.1002/ibd.21083
   Cosnes J, 2013, GASTROENTEROLOGY, V145, P758, DOI 10.1053/j.gastro.2013.04.048
   Dignass A, 2011, Z GASTROENTEROL, V49, P1276, DOI 10.1055/s-0031-1281666
   Dignass A, 2010, J CROHNS COLITIS, V4, P28, DOI 10.1016/j.crohns.2009.12.002
   Domènech E, 2011, INFLAMM BOWEL DIS, V17, P971, DOI 10.1002/ibd.21456
   Lémann M, 2005, GASTROENTEROLOGY, V128, P1812, DOI 10.1053/j.gastro.2005.03.031
   Magro F, 2014, J CROHNS COLITIS, V8, P617, DOI 10.1016/j.crohns.2013.11.020
   Panés J, 2013, GASTROENTEROLOGY, V145, P766, DOI 10.1053/j.gastro.2013.06.009
   Parkes GC, 2014, J CROHNS COLITIS, V8, P717, DOI 10.1016/j.crohns.2014.02.002
   Preiss JC, 2014, Z GASTROENTEROL, V52, P1431, DOI 10.1055/s-0034-1385199
   Schmidt C, 2014, Z GASTROENTEROL, V52, P1423, DOI 10.1055/s-0034-1385650
   Pinto ALT, 2009, MED SCI MONITOR, V15, pPI19
   Teich N, 2016, J CROHNS COLITIS, V10, P61, DOI 10.1093/ecco-jcc/jjv188
   Timmer A, 2012, COCHRANE DATABASE SY, V9
   Travis SPL, 2008, J CROHNS COLITIS, V2, P24, DOI 10.1016/j.crohns.2007.11.002
   Vilien M, 2004, ALIMENT PHARM THER, V19, P1147, DOI 10.1111/j.1365-2036.2004.01944.x
NR 20
TC 1
Z9 1
U1 0
U2 0
PU GEORG THIEME VERLAG KG
PI STUTTGART
PA RUDIGERSTR 14, D-70469 STUTTGART, GERMANY
SN 0044-2771
EI 1439-7803
J9 Z GASTROENTEROL
JI Z. Gastroent.
PD MAY
PY 2017
VL 55
IS 5
BP 461
EP 465
DI 10.1055/s-0043-106310
PG 5
WC Gastroenterology & Hepatology
WE Science Citation Index Expanded (SCI-EXPANDED)
SC Gastroenterology & Hepatology
GA EZ2EC
UT WOS:000404521600017
PM 28499322
DA 2024-01-22
ER

PT J
AU Purcell, L
   Mutsekwa, R
   Angus, R
   Shukla, D
   Palmer, M
AF Purcell, Liz
   Mutsekwa, Rumbidzai
   Angus, Rebecca
   Shukla, Dheeraj
   Palmer, Michelle
TI Is the frequency of dietitian support associated with greater clinical
   improvements in adults with Crohn's disease undertaking exclusive
   enteral nutrition?
SO JOURNAL OF HUMAN NUTRITION AND DIETETICS
LA English
DT Article
DE clinical nutrition; clinical practice; Crohn's disease; dietary
   intervention; dietetics; gastroenterology
ID INFLAMMATORY-BOWEL-DISEASE; GUIDELINES; MANAGEMENT; EFFICACY; CHILDREN;
   SAFETY
AB Background Exclusive enteral nutrition (EEN) is considered to be an effective, low-risk therapy in the treatment of Crohn's disease (CD). Frequent dietetic support may assist adults to succeed. The present observational study aimed to compare whether the frequency of dietetic support during EEN therapy was associated with differences in clinical and nutritional outcomes across two gastroenterology inflammatory bowel disease services. Site A provided >= 3 visits plus more if clinically indicated and Site B provided weekly support. Methods Eligible patients were adults with active CD recommended to be treated with oral EEN for >= 6 weeks between February 2018 and December 2019. Demographic, anthropometric, clinical, medications, pathology and EEN treatment descriptors were sourced from the medical chart. Descriptive statistics, as well as chi-squared and t tests, were used to compare data between sites. Results Eighty-four CD patients were eligible (44 +/- 14 years, 54% female, baseline Crohn's disease activity index [CDAI] 259.5 +/- 113.1, n = 51 Site A) and completed EEN for median (range) 6.1 (1-12) weeks. Most patients (82%, n = 69/84) completed >= 6 weeks of EEN treatment. CDAI score and calprotectin improved across the total sample from pre- to post-EEN by -109.8 +/- 92.1 (p < 0.001) and -65 mu g g(-1) (-65,230 to 4370) (p = 0.002), respectively. Dietitian occasions of service were more frequent at Site B (7 [4-12] occasions vs. 3 [1-8], p < 0.001). However, changes in clinical and biomarker data were similar between sites (p < 0.05). Conclusions EEN with regular dietetic input resulted in clinical and biochemical improvements for patients with active CD. Tailoring dietetic support based on the client's needs and preference may achieve clinical improvements similar to providing weekly dietetic support to adults on EEN.
C1 [Purcell, Liz; Palmer, Michelle] Logan Hosp, Metro South Hlth, Armstrong Rd & Loganlea Rd, Meadowbrook, Qld 4131, Australia.
   [Mutsekwa, Rumbidzai; Angus, Rebecca; Shukla, Dheeraj] Gold Coast Univ Hosp, Southport, Qld, Australia.
   [Shukla, Dheeraj] Griffith Univ, Southport, Qld, Australia.
C3 Gold Coast University Hospital; Griffith University; Griffith University
   - Gold Coast Campus
RP Purcell, L (通讯作者)，Logan Hosp, Metro South Hlth, Armstrong Rd & Loganlea Rd, Meadowbrook, Qld 4131, Australia.
EM liz.purcell@health.qld.gov.au
OI Mutsekwa, Rumbidzai/0000-0001-8200-3026; Palmer,
   Michelle/0000-0002-6528-760X; Angus, Rebecca/0000-0002-1839-9641
CR Bischoff SC, 2020, CLIN NUTR, V39, P632, DOI 10.1016/j.clnu.2019.11.002
   Bjarnason Ingvar, 2017, Gastroenterol Hepatol (N Y), V13, P53
   Chang CW, 2014, INTEST RES, V12, P287, DOI 10.5217/ir.2014.12.4.287
   Crohn's & Colitis Australia, 2020, CROHNS COLITIS CROHN
   Day A, 2020, JGH OPEN, V4, P260, DOI 10.1002/jgh3.12256
   Di Caro S, 2019, NUTRIENTS, V11, DOI 10.3390/nu11092222
   Gastroenterological Society of Australia, 2018, CLIN UPDATE GEN PRAC
   Heuschkel RB, 2000, J PEDIATR GASTR NUTR, V31, P575, DOI 10.1097/00005176-200011000-00024
   Heuschkel RB, 2000, J PEDIATR GASTR NUTR, V31, P8, DOI 10.1097/00005176-200007000-00005
   Kim YH, 2017, J CROHNS COLITIS, V11, pS62
   Lamb CA, 2019, GUT, V68, pS1, DOI 10.1136/gutjnl-2019-318484
   Lee J, 2014, J HUM NUTR DIET, V27, P207, DOI 10.1111/jhn.12176
   Levine A, 2018, GUT, V67, P1726, DOI 10.1136/gutjnl-2017-315866
   Mutsekwa RN, 2021, J HUM NUTR DIET, V34, P440, DOI 10.1111/jhn.12829
   Narula N, 2018, COCHRANE DB SYST REV, DOI 10.1002/14651858.CD000542.pub3
   National Health and Medical Research Council Australian Government Department of Health and Ageing New Zealand Ministry of Health., 2013, AUSTR DIETARY GUIDEL
   Sandhu BK, 2010, J PEDIATR GASTR NUTR, V50, pS1, DOI 10.1097/MPG.0b013e3181c92c53
   Sharma S, 2021, INTEST RES, V19, P291, DOI 10.5217/ir.2019.09172
   Sidoroff M, 2012, SCAND J GASTROENTERO, V47, P745, DOI 10.3109/00365521.2012.679681
   Turner D, 2021, GASTROENTEROLOGY, V160, P1570, DOI 10.1053/j.gastro.2020.12.031
   Wall CL, 2013, WORLD J GASTROENTERO, V19, P7652, DOI 10.3748/wjg.v19.i43.7652
   Yang QF, 2017, SCAND J GASTROENTERO, V52, P995, DOI 10.1080/00365521.2017.1335770
NR 22
TC 1
Z9 1
U1 0
U2 2
PU WILEY
PI HOBOKEN
PA 111 RIVER ST, HOBOKEN 07030-5774, NJ USA
SN 0952-3871
EI 1365-277X
J9 J HUM NUTR DIET
JI J. Hum. Nutr. Diet.
PD JUN
PY 2022
VL 35
IS 3
BP 435
EP 443
DI 10.1111/jhn.12979
EA JAN 2022
PG 9
WC Nutrition & Dietetics
WE Science Citation Index Expanded (SCI-EXPANDED)
SC Nutrition & Dietetics
GA 1H0OG
UT WOS:000739092400001
PM 34908198
DA 2024-01-22
ER

PT J
AU Lund, K
   Larsen, MD
   Knudsen, T
   Kjeldsen, J
   Nielsen, RG
   Norgård, BM
AF Lund, Ken
   Larsen, Michael Due
   Knudsen, Torben
   Kjeldsen, Jens
   Nielsen, Rasmus Gaardskaer
   Norgard, Bente Mertz
TI Infliximab, Immunomodulators and Treatment Failures in Paediatric and
   Adolescent Patients with Crohn's Disease: a Nationwide Cohort Study
SO JOURNAL OF CROHNS & COLITIS
LA English
DT Article
DE Crohn's disease; paediatrics, adolescents; infliximab; immunomodulators
ID INFLAMMATORY-BOWEL-DISEASE; COMBINATION THERAPY; ULCERATIVE-COLITIS;
   NECROSIS-FACTOR; CHILDREN; POPULATION; DURABILITY; ASSOCIATION;
   MAINTENANCE; ANTAGONISTS
AB Background and Aims: In paediatric patients with Crohn's disease, the role of combination therapy, infliximab plus immunomodulators [thiopurine or methotrexate], is debated and data are sparse. We examined whether infliximab plus immunomodulators, compared to infliximab therapy alone, reduces the risk of treatment failure measured by intestinal surgery or switching type of anti-tumour necrosis factor [TNF] alpha agent within 24 months.
   Design: Using Danish registries, we identified patients with Crohn's disease, aged <= 20 years at the time of the first infliximab treatment, and retrieved data on their co-medications. We used Cox regression models to examine surgery or switching type of anti-TNF alpha agent from January 1, 2003 to December 31, 2015.
   Results: We included 581 patients. The 2-year cumulative percentage of surgery was 8.5% among patients receiving combination therapy and 14.5% in those receiving infliximab alone. The adjusted 2-year hazard ratio [HR] of surgeries was 0.53 (95% confidence interval [CI] 0.32-0.88) in patients receiving combination therapy, compared to patients receiving infliximab alone. When examining a switch of anti-TNF-alpha we included 536 patients. Within 2 years, 18.3% experienced a switch among patients receiving combination therapy and 24.8% in patients treated with infliximab alone, corresponding to an adjusted HR of 0.66 [95% CI 0.45-0.97] in patients receiving combination therapy.
   Conclusions: The HR of intestinal surgeries and the risk of a switch to another anti-TNF alpha was reduced in paediatric and adolescent patients receiving combination therapy, compared to patients receiving only infliximab. These results suggest a benefit for infliximab therapy combined with immunomodulators, but these need to be confirmed in data with additional clinical information.
C1 [Lund, Ken; Larsen, Michael Due; Norgard, Bente Mertz] Odense Univ Hosp, Ctr Clin Epidemiol, Kloevervaenget 30,Entrance 216, DK-5000 Odense, Denmark.
   [Lund, Ken; Norgard, Bente Mertz] Univ Southern Denmark, Dept Clin Res, Res Unit Clin Epidemiol, Kloevervaenget 30,Entrance 216, DK-5000 Odense, Denmark.
   [Larsen, Michael Due] Norwegian Univ Sci & Technol, Dept Clin & Mol Med, Trondheim, Norway.
   [Knudsen, Torben] Hosp Southwest Jutland, Dept Med, Esbjerg, Denmark.
   [Lund, Ken; Knudsen, Torben] Univ Southern Denmark, Ctr Southwest Jutland, Dept Reg Hlth Sci, Esbjerg, Denmark.
   [Kjeldsen, Jens] Odense Univ Hosp, Dept Med Gastroenterol S, Odense, Denmark.
   [Kjeldsen, Jens] Univ Southern Denmark, Dept Clin Res, Res Unit Med Gastroenterol, Odense, Denmark.
   [Nielsen, Rasmus Gaardskaer] Odense Univ Hosp, Hans Christian Andersen Childrens Hosp, Odense, Denmark.
   [Nielsen, Rasmus Gaardskaer] Univ Southern Denmark, Dept Clin Res, Res Unit Pediat, Odense, Denmark.
C3 University of Southern Denmark; Odense University Hospital; University
   of Southern Denmark; Norwegian University of Science & Technology
   (NTNU); University of Southern Denmark; University of Southern Denmark;
   Odense University Hospital; University of Southern Denmark; University
   of Southern Denmark; Odense University Hospital; University of Southern
   Denmark
RP Lund, K (通讯作者)，Odense Univ Hosp, Ctr Clin Epidemiol, Kloevervaenget 30,Entrance 216, DK-5000 Odense, Denmark.; Lund, K (通讯作者)，Univ Southern Denmark, Dept Clin Res, Res Unit Clin Epidemiol, Kloevervaenget 30,Entrance 216, DK-5000 Odense, Denmark.
EM ken.lund@rsyd.dk
RI Lund, Ken/R-1201-2016; Knudsen, Torben/V-6176-2018
OI Lund, Ken/0000-0002-3959-2926; Knudsen, Torben/0000-0003-0726-0115;
   Nielsen, Rasmus Gaardskaer/0009-0000-5912-003X; Norgard, Bente
   Mertz/0000-0002-9514-3033; Kjeldsen, Jens/0000-0001-8148-6572; Larsen,
   Michael Due/0000-0002-0623-2481
FU Region of Southern Denmark; University of Southern Denmark; Beckett
   Foundation; Danish Colitis and Crohn's Foundation
FX This work was supported by The Region of Southern Denmark, The
   University of Southern Denmark, The Beckett Foundation and The Danish
   Colitis and Crohn's Foundation.
CR Assa A, 2019, GASTROENTEROLOGY, V157, P985, DOI 10.1053/j.gastro.2019.06.003
   Assa A, 2013, J CROHNS COLITIS, V7, P369, DOI 10.1016/j.crohns.2012.03.006
   Benchimol EI, 2017, AM J GASTROENTEROL, V112, P1120, DOI 10.1038/ajg.2017.97
   Benchimol EI, 2011, INFLAMM BOWEL DIS, V17, P423, DOI 10.1002/ibd.21349
   Casteele NV, 2017, GASTROENTEROLOGY, V153, P835, DOI 10.1053/j.gastro.2017.07.031
   Cheng J, 2017, INFLAMM BOWEL DIS, V23, P1762, DOI 10.1097/MIB.0000000000001212
   Chi LY, 2018, INFLAMM BOWEL DIS, V24, P1344, DOI 10.1093/ibd/izy010
   Church PC, 2014, INFLAMM BOWEL DIS, V20, P1177, DOI 10.1097/MIB.0000000000000083
   Colombel JF, 2010, NEW ENGL J MED, V362, P1383, DOI 10.1056/NEJMoa0904492
   Cozijnsen MA, 2015, INFLAMM BOWEL DIS, V21, P951, DOI 10.1097/MIB.0000000000000245
   Everhov AH., 2017, GUT MICROBES, V8, P1365
   Fonager K, 1996, SCAND J GASTROENTERO, V31, P154, DOI 10.3109/00365529609031980
   Grossi V, 2015, CLIN GASTROENTEROL H, V13, P1748, DOI 10.1016/j.cgh.2015.04.010
   Hyams J, 2007, GASTROENTEROLOGY, V132, P863, DOI 10.1053/j.gastro.2006.12.003
   Hyams JS, 2019, ALIMENT PHARM THER, V49, P155, DOI 10.1111/apt.15054
   Hyams JS, 2017, INFLAMM BOWEL DIS, V23, P1774, DOI 10.1097/MIB.0000000000001206
   Hyams JS, 2017, GASTROENTEROLOGY, V152, P1901, DOI 10.1053/j.gastro.2017.02.004
   Kennedy NA, 2019, LANCET GASTROENTEROL, V4, P341, DOI 10.1016/S2468-1253(19)30012-3
   Kierkus J, 2015, J PEDIATR GASTR NUTR, V60, P580, DOI 10.1097/MPG.0000000000000684
   Kildemoes HW, 2011, SCAND J PUBLIC HEALT, V39, P38, DOI 10.1177/1403494810394717
   Larsen MD, 2016, SCAND J GASTROENTERO, V51, P1100, DOI 10.3109/00365521.2016.1172340
   Larsen MD, 2016, J CROHNS COLITIS, V10, P650, DOI 10.1093/ecco-jcc/jjw017
   Lemaitre M, 2017, JAMA-J AM MED ASSOC, V318, P1679, DOI 10.1001/jama.2017.16071
   Levine A, 2011, INFLAMM BOWEL DIS, V17, P1314, DOI 10.1002/ibd.21493
   Lophaven SN, 2017, ALIMENT PHARM THER, V45, P961, DOI 10.1111/apt.13971
   Lynge E, 2011, SCAND J PUBLIC HEALT, V39, P30, DOI 10.1177/1403494811401482
   Nasiri S, 2017, SEMIN PEDIATR SURG, V26, P398, DOI 10.1053/j.sempedsurg.2017.10.010
   Nuti F, 2014, J PEDIATR GASTR NUTR, V58, P582, DOI 10.1097/MPG.0000000000000276
   Pottegård A, 2017, INT J EPIDEMIOL, V46, P798, DOI 10.1093/ije/dyw213
   Ruemmele FM, 2014, J CROHNS COLITIS, V8, P1179, DOI 10.1016/j.crohns.2014.04.005
   Ruemmele FM, 2009, INFLAMM BOWEL DIS, V15, P388, DOI 10.1002/ibd.20788
   Russell RK, 2011, ALIMENT PHARM THER, V33, P946, DOI 10.1111/j.1365-2036.2011.04603.x
   Schmidt M, 2015, CLIN EPIDEMIOL, V7, P449, DOI 10.2147/CLEP.S91125
   Schmidt M, 2014, EUR J EPIDEMIOL, V29, P541, DOI 10.1007/s10654-014-9930-3
   Thygesen LC, 2014, EUR J EPIDEMIOL, V29, P551, DOI 10.1007/s10654-013-9873-0
   Turner D, 2018, J PEDIATR GASTR NUTR, V67, P257, DOI 10.1097/MPG.0000000000002035
   Vahabnezhad E, 2014, INFLAMM BOWEL DIS, V20, P606, DOI 10.1097/MIB.0000000000000003
   Ward MG, 2017, ALIMENT PHARM THER, V46, P150, DOI 10.1111/apt.14124
NR 38
TC 0
Z9 0
U1 0
U2 1
PU OXFORD UNIV PRESS
PI OXFORD
PA GREAT CLARENDON ST, OXFORD OX2 6DP, ENGLAND
SN 1873-9946
EI 1876-4479
J9 J CROHNS COLITIS
JI J. Crohns Colitis
PD APR
PY 2021
VL 15
IS 4
BP 575
EP 582
DI 10.1093/ecco-jcc/jjaa188
PG 8
WC Gastroenterology & Hepatology
WE Science Citation Index Expanded (SCI-EXPANDED)
SC Gastroenterology & Hepatology
GA RT5OX
UT WOS:000644511300007
PM 32926166
DA 2024-01-22
ER

PT J
AU Banasiewicz, T
   Eder, P
   Rydzewska, G
   Regula, J
   Dobrowolska, A
   Durlik, M
   Wallner, G
   Dziki, A
AF Banasiewicz, Tomasz
   Eder, Piotr
   Rydzewska, Grazyna
   Regula, Jaroslaw
   Dobrowolska, Agnieszka
   Durlik, Marek
   Wallner, Grzegorz
   Dziki, Adam
TI Statement of the Polish expert group on the current practice and
   prospects for the treatment of complex perianal fistulas in Crohn's
   disease. Update 2021
SO POLISH JOURNAL OF SURGERY
LA English
DT Article
DE biological treatment; Crohn's disease; perianal fistula; stem cells;
   surgical treatment of fistulas
ID ENDORECTAL ADVANCEMENT FLAP; RANDOMIZED CLINICAL-TRIAL; ANAL FISTULA;
   MAINTENANCE THERAPY; TRACT PROCEDURE; DOUBLE-BLIND; ANTI-TNF; IN-ANO;
   MANAGEMENT; LIGATION
AB Perianal fistulas in Crohn's disease (CD) are a major problem. In majority of patient, inflammation involves the rectum. Perianal fistulas in CD pose a diagnostic and therapeutic challenge due to severe symptoms and worse prognosis compared to cryptogenic fistulas. The accurate diagnosis is crucial for an effective treatment of CD-related perianal fistulas, and the following should be determined: anatomy of the fistula, possible strictures and inflammation of the alimentary tract, including the rectum and the anal canal. Treatment of fistulas might be challenging and requires cooperation between the colorectal surgeon and the gastroenterologist. The combination of surgical and pharmacological therapy is more effective than surgical or pharmacological therapy alone. In conservative treatment, aminosalicylates or steroids have little significance. In everyday practice, antibacterial chemotherapeutics,antibiotics and thiopurines are applied. The most effective are TNF-neutralizing antibodies, i.e. infliximab (IFX), adalimumab (ADA) and certolizumab (CER). Surgical management can be urgent including drainage. Elective procedures include dissection of the fistula (simplefistula) or morecomplex interventions such as mucosal flap or ligation of the intersphincteric portion of the fistula. Surgical interventions can be enhanced using the video-assisted anal fistula treatment (VAAFT) or negative-pressure therapy. In extreme cases, creation of a stoma may be necessary. Also, tissue glues or so-called plugs may be applied in managing perianal fistulas. The use of stem cells seems promising, i.e. application of multipotent non-hematopoietic stem cells around the fistula in order to induce immunomodulation and wound healing.
C1 [Banasiewicz, Tomasz] Poznan Univ Med Sci, Dept Gen & Endocrine Surg & Gastroenterol, Poznan, Poland.
   [Eder, Piotr] Poznan Univ Med Sci, Dept Gastroenterol Dietet & Internal Med, Poznan, Poland.
   [Rydzewska, Grazyna] Minist Interior & Adm Warsaw, Dept Internal Med & Gastroenterol, Inflammatory Bowel Dis Treatment Unit, Cent Clin Hosp, Warsaw, Poland.
   [Regula, Jaroslaw] Jan Kochanowski Univ Kielce, Collegium Medicum, Kielce, Poland.
   [Dobrowolska, Agnieszka] Maria Sklodowska Curie Inst Oncol Ctr Warsaw, Dept Gastroenterol Hepatol & Clin Oncol, Postgrad Med Educ Ctr, Warsaw, Poland.
   [Durlik, Marek] Minist Interior & Adm Warsaw, Dept Gastroenterol Surg & Transplantol, Cent Clin Hosp, Warsaw, Poland.
   [Wallner, Grzegorz] Med Univ Lublin, Dept Gen & Gastrointestinal Surg & Surg Oncol 2, Lublin, Poland.
   [Dziki, Adam] Med Univ Lodz, Dept Gen & Colorectal Surg, Lodz, Poland.
C3 Poznan University of Medical Sciences; Poznan University of Medical
   Sciences; Jan Kochanowski University; Medical University of Lublin;
   Medical University Lodz
RP Banasiewicz, T (通讯作者)，Poznan Univ Med Sci, Dept Gen & Endocrine Surg & Gastroenterol Oncol, Przybyszewskiego St 49, PL-60355 Poznan, Poland.
EM tbanasiewicz@op.pl
RI Eder, Piotr/JLL-6119-2023
OI Wallner, Grzegorz/0000-0002-0486-0484
CR Aboulian A, 2011, DIS COLON RECTUM, V54, P289, DOI 10.1007/DCR.0b013e318203495d
   Adamina M, 2014, COLORECTAL DIS, V16, P547, DOI 10.1111/codi.12594
   Adegbola SO, 2017, INT J COLORECTAL DIS, V32, P1539, DOI 10.1007/s00384-017-2899-0
   Al-Maawali AKS, 2016, CAN J GASTROENTEROL, V2016, DOI 10.1155/2016/1651570
   Alofisel, CHAR PROD LECZN
   Atkin GK, 2011, TECH COLOPROCTOL, V15, P143, DOI 10.1007/s10151-011-0676-6
   Banasiewicz T, 2015, TECH COLOPROCTOL, V19, P173, DOI 10.1007/s10151-014-1247-4
   Bleier JIS, 2010, DIS COLON RECTUM, V53, P43, DOI 10.1007/DCR.0b013e3181bb869f
   Bouchard D, 2017, TECH COLOPROCTOL, V21, P683, DOI 10.1007/s10151-017-1684-y
   Bubbers EJ, 2016, CLIN COLON RECT SURG, V29, P43, DOI 10.1055/s-0035-1570392
   Buchanan GN, 2003, DIS COLON RECTUM, V46, P1167, DOI 10.1007/s10350-004-6708-9
   Ciccocioppo R, 2015, STEM CELL RES THER, V6, DOI 10.1186/s13287-015-0122-1
   Colombel JF, 2009, GUT, V58, P940, DOI 10.1136/gut.2008.159251
   Colombel JF, 2010, NEW ENGL J MED, V362, P1383, DOI 10.1056/NEJMoa0904492
   Cwalinski J., 2018, LECZENIE RAN, V15, P57
   Dailey Francis E, 2018, World J Transplant, V8, P97, DOI 10.5500/wjt.v8.i4.97
   Dash RP, 2017, INFECT DIS-NOR, V49, P483, DOI 10.1080/23744235.2017.1296968
   Eder P, 2016, POL ARCH MED WEWN, V126, P772, DOI 10.20452/pamw.3550
   Ellis CN, 2010, DIS COLON RECTUM, V53, P798, DOI 10.1007/DCR.0b013e3181d43b7d
   Feuerstein JD, 2017, GASTROENTEROLOGY, V153, P827, DOI 10.1053/j.gastro.2017.07.032
   García-Olmo D, 2005, DIS COLON RECTUM, V48, P1416, DOI 10.1007/s10350-005-0052-6
   Gecse KB, 2016, J CROHNS COLITIS, V10, P758, DOI 10.1093/ecco-jcc/jjw039
   Gingold DS, 2014, ANN SURG, V260, P1057, DOI 10.1097/SLA.0000000000000479
   Gionchetti P, 2017, J CROHNS COLITIS, V11, P135, DOI 10.1093/ecco-jcc/jjw169
   HELLERS G, 1980, GUT, V21, P525, DOI 10.1136/gut.21.6.525
   Hermann J, 2015, PRZ GASTROENTEROL, V10, P83, DOI 10.5114/pg.2015.49684
   Jezierska-Wozniak K, 2010, POSTEP HIG MED DOSW, V64, P326
   Kashkooli SB, 2015, CAN J SURG, V58, P347, DOI 10.1503/cjs.001315
   Kolodziejczak M., 2017, Nowa Medycyna, V24, P86
   Kotze PG, 2018, GUT, V67, P1181, DOI 10.1136/gutjnl-2017-314918
   Krauss E, 2014, INT J CLIN EXP PATHO, V7, P7419
   Ky AJ, 2008, DIS COLON RECTUM, V51, P838, DOI 10.1007/s10350-007-9191-2
   Lewis R, 2012, COLORECTAL DIS, V14, P1445, DOI 10.1111/j.1463-1318.2012.03192.x
   Leyendecker A, 2018, FRONT IMMUNOL, V9, DOI 10.3389/fimmu.2018.02056
   Lichtenstein GR, 2018, AM J GASTROENTEROL, V113, P481, DOI 10.1038/ajg.2018.27
   Lightner AL, 2018, DIS COLON RECTUM, V61, P629, DOI 10.1097/DCR.0000000000001093
   Maaser Ch., 2018, J CROHNS COLITIS, DOI [10.1093/ecco--jcc/jjy113, DOI 10.1093/ECCO--JCC/JJY113]
   Maggini J, 2010, PLOS ONE, V5, DOI 10.1371/journal.pone.0009252
   Meinero P, 2014, DIS COLON RECTUM, V57, P354, DOI 10.1097/DCR.0000000000000082
   Mizrahi N, 2002, DIS COLON RECTUM, V45, P1616, DOI 10.1007/s10350-004-7248-z
   Moore C, 2016, J CROHNS COLITIS, V10, P619, DOI 10.1093/ecco-jcc/jjw007
   Mushaya C, 2012, AM J SURG, V204, P283, DOI 10.1016/j.amjsurg.2011.10.025
   Nasseri Y, 2016, COLORECTAL DIS, V18, P351, DOI 10.1111/codi.13268
   Ooi K, 2012, COLORECTAL DIS, V14, P599, DOI 10.1111/j.1463-1318.2011.02723.x
   Ortiz H, 2009, BRIT J SURG, V96, P608, DOI 10.1002/bjs.6613
   Panés J, 2018, GASTROENTEROLOGY, V154, P1334, DOI 10.1053/j.gastro.2017.12.020
   Panés J, 2016, LANCET, V388, P1281, DOI 10.1016/S0140-6736(16)31203-X
   PEARSON DC, 1995, ANN INTERN MED, V123, P132, DOI 10.7326/0003-4819-123-2-199507150-00009
   Present DH, 1999, NEW ENGL J MED, V340, P1398, DOI 10.1056/NEJM199905063401804
   Sahnan K, 2019, GUT, V68, P226, DOI 10.1136/gutjnl-2017-315503
   Sandborn WJ, 2003, GASTROENTEROLOGY, V125, P1508, DOI 10.1016/j.gastro.2003.08.025
   Sands BE, 2004, NEW ENGL J MED, V350, P876, DOI 10.1056/NEJMoa030815
   Scharl Michael, 2014, World J Gastrointest Pathophysiol, V5, P205, DOI 10.4291/wjgp.v5.i3.205
   Schreiber S, 2011, ALIMENT PHARM THER, V33, P185, DOI 10.1111/j.1365-2036.2010.04509.x
   Schwandner O, 2013, TECH COLOPROCTOL, V17, P221, DOI 10.1007/s10151-012-0921-7
   Shanwani A, 2010, DIS COLON RECTUM, V53, P39, DOI 10.1007/DCR.0b013e3181c160c4
   Shi YF, 2018, NAT REV NEPHROL, V14, P493, DOI 10.1038/s41581-018-0023-5
   Singer M, 2006, SURG CLIN N AM, V86, P937, DOI 10.1016/j.suc.2006.06.009
   Sordo-Mejia Ricardo, 2014, World J Gastrointest Pathophysiol, V5, P239, DOI 10.4291/wjgp.v5.i3.239
   Steele SR, 2011, DIS COLON RECTUM, V54, P1465, DOI 10.1097/DCR.0b013e31823122b3
   Thia KT, 2009, INFLAMM BOWEL DIS, V15, P17, DOI 10.1002/ibd.20608
   Tozer P, 2013, J GASTROINTEST SURG, V17, P1960, DOI 10.1007/s11605-013-2198-1
   Van Assche G, 2010, GUT, V59, P320, DOI 10.1136/gut.2009.180182
   Yarur AJ, 2017, ALIMENT PHARM THER, V45, P933, DOI 10.1111/apt.13970
NR 64
TC 0
Z9 1
U1 0
U2 0
PU INDEX COPERNICUS INT
PI WARSAW
PA Kasprzaka 31A/184 STR, WARSAW, 01-234, POLAND
SN 0032-373X
EI 2299-2847
J9 POL J SURG
JI Pol. J. Surg.
PY 2021
VL 93
IS 4
BP 70
EP 78
DI 10.5604/01.3001.0015.2335
PG 9
WC Surgery
WE Emerging Sources Citation Index (ESCI)
SC Surgery
GA VM2DS
UT WOS:000975647100001
PM 34515655
DA 2024-01-22
ER

PT J
AU Bolin, K
   Hertervig, E
   Louis, E
AF Bolin, Kristian
   Hertervig, Erik
   Louis, Edouard
TI The Cost-effectiveness of Biological Therapy Cycles in the Management of
   Crohn's Disease
SO JOURNAL OF CROHNS & COLITIS
LA English
DT Article
DE Infliximab; immunomodulator; de-escalation; cost-effectiveness
ID INFLAMMATORY-BOWEL-DISEASE; COMBINATION THERAPY; DOSE-ESCALATION;
   INFLIXIMAB; ADALIMUMAB; AZATHIOPRINE; VEDOLIZUMAB; WITHDRAWAL; OUTCOMES
AB Objectives: To examine the cost-effectiveness of continued treatment for patients with moderate-severe Crohn's disease in clinical remission, with a combination of anti-tumour necrosis factor alpha [anti-TNF alpha] [infliximab] and immunomodulator therapy compared with two different withdrawal strategies: [1] withdrawal of the anti-TNF alpha therapy; and [2] withdrawal of the immunomodulator therapy, respectively.
   Methods: A decision-tree model was constructed mimicking three treatment arms: [1] continued combination therapy with infliximab and immunomodulator; [2] withdrawal of infliximab; or [3] withdrawal of the immunomodulator. Relapses in each arm are managed with treatment intensification and re-institution of the de-escalated drug according to a prespecified algorithm. State-dependent relapse risks, remission probabilities, and quality of life weights were collected from previous published studies.
   Results: Combination therapy was less costly and more efficient than the withdrawal of the immunomodulator, and more costly and more efficient than withdrawal of infliximab. Whether or not combination therapy is cost-effective, compared with the alternatives, depends primarily on current pharmaceutical prices and the willingness-to-pay per additional quality-adjusted life-year [QALY].
   Conclusions: Combination therapy using a combination of anti-TNFa [infliximab] and an immunomodulator is cost-effective in the treatment of Crohn's disease compared with treatment cycles in which the immunomodulator is withdrawn. Combination treatment is cost-effective compared with treatment cycles in which infliximab is withdrawn, at prices of infliximab below(sic)192/100 mg, given a willingness-to-pay threshold at_49 020 [Sweden] per additional QALY.
C1 [Bolin, Kristian] Gothenburg Univ, Dept Econ, Gothenburg, Sweden.
   [Bolin, Kristian] Gothenburg Univ, Ctr Hlth Econ, Gothenburg, Sweden.
   [Hertervig, Erik] Skane Univ Hosp, Dept Gastroenterol, Lund, Sweden.
   [Louis, Edouard] CHU Liege, Univ Hosp, Dept Gastroenterol, Liege, Belgium.
C3 University of Gothenburg; University of Gothenburg; Lund University;
   Skane University Hospital; University of Liege
RP Bolin, K (通讯作者)，Univ Gothenburg, Dept Econ, Hlth Econ, Vasagatan 1, S-40530 Gothenburg, Sweden.
EM Kristian.bolin@economics.gu.se
FU European Commission [633168 - BIOCYCLE]
FX This study was funded by the European Commission grant number 633168 -
   BIOCYCLE.
CR Adegbola SO, 2018, INT J MOL SCI, V19, DOI 10.3390/ijms19082244
   Ahmad T, 2016, ALIMENT PHARM THER, V43, P910, DOI 10.1111/apt.13547
   Baert F, 2013, J CROHNS COLITIS, V7, P154, DOI 10.1016/j.crohns.2012.03.018
   Bodger K, 2011, PHARMACOECONOMICS, V29, P387, DOI 10.2165/11584820-000000000-00000
   Boyapati RK, 2018, COCHRANE DB SYST REV, DOI 10.1002/14651858.CD012540.pub2
   Briggs A, 2006, HDB HLTH EC EVALUATI
   Cameron D, 2018, GLOBAL HEALTH ACTION, V11, DOI 10.1080/16549716.2018.1447828
   Chaparro M, 2011, J CLIN GASTROENTEROL, V45, P113, DOI 10.1097/MCG.0b013e3181ebaef9
   Cohen RD, 2002, ALIMENT PHARM THER, V16, P1603, DOI 10.1046/j.1365-2036.2002.01323.x
   Colombel JF, 2010, NEW ENGL J MED, V362, P1383, DOI 10.1056/NEJMoa0904492
   Dretzke J, 2011, HEALTH TECHNOL ASSES, V15, P1, DOI 10.3310/hta15060
   Drummond MF., 2015, METHODS EC EVALUATI, VFourth Edition
   Erim DO, 2015, J CROHNS COLITIS, V9, P669, DOI 10.1093/ecco-jcc/jjv090
   Eustace Gregory J, 2018, Curr Gastroenterol Rep, V20, P19, DOI 10.1007/s11894-018-0625-x
   Frias Gomes Catarina, 2018, Curr Gastroenterol Rep, V20, P35, DOI 10.1007/s11894-018-0643-8
   Jorgensen KK, 2017, LANCET, V389, P2304, DOI 10.1016/S0140-6736(17)30068-5
   Kappelman MD, 2008, GASTROENTEROLOGY, V135, P1907, DOI 10.1053/j.gastro.2008.09.012
   Lin KK, 2012, DIGEST DIS SCI, V57, P1013, DOI 10.1007/s10620-011-1969-3
   Louis E, 2012, GASTROENTEROLOGY, V142, P63, DOI 10.1053/j.gastro.2011.09.034
   Marchetti M, 2013, EUR J HEALTH ECON, V14, P853, DOI 10.1007/s10198-012-0430-7
   National Institute for Health & CareExcellence [NICE], 2010, APPR CONS DOC INFL R
   Pillai N, 2017, PLOS ONE, V12, DOI 10.1371/journal.pone.0185500
   Rafia R, 2016, PHARMACOECONOMICS, V34, P1241, DOI 10.1007/s40273-016-0436-6
   Reenaers C, 2018, CLIN GASTROENTEROL H, V16, P234, DOI 10.1016/j.cgh.2017.09.061
   Saito S, 2013, J CROHNS COLITIS, V7, P167, DOI 10.1016/j.crohns.2012.04.007
   Schmitz EMH, 2018, ALIMENT PHARM THER, V47, P356, DOI 10.1111/apt.14453
   Steenholdt C, 2015, J CROHNS COLITIS, V9, P238, DOI 10.1093/ecco-jcc/jjv004
   Tang DH, 2013, INFLAMM BOWEL DIS, V19, P2673, DOI 10.1097/MIB.0b013e3182916046
   Tang DH, 2012, PHARMACOTHERAPY, V32, P515, DOI 10.1002/j.1875-9114.2011.01053.x
   Torres J, 2015, GASTROENTEROLOGY, V149, P1, DOI 10.1053/j.gastro.2015.08.055
   Toruner M, 2008, GASTROENTEROLOGY, V134, P929, DOI 10.1053/j.gastro.2008.01.012
   Ungar B, 2017, ALIMENT PHARM THER, V45, P276, DOI 10.1111/apt.13862
NR 32
TC 8
Z9 8
U1 0
U2 0
PU OXFORD UNIV PRESS
PI OXFORD
PA GREAT CLARENDON ST, OXFORD OX2 6DP, ENGLAND
SN 1873-9946
EI 1876-4479
J9 J CROHNS COLITIS
JI J. Crohns Colitis
PD OCT
PY 2019
VL 13
IS 10
BP 1323
EP 1333
DI 10.1093/ecco-jcc/jjz063
PG 11
WC Gastroenterology & Hepatology
WE Science Citation Index Expanded (SCI-EXPANDED)
SC Gastroenterology & Hepatology
GA JZ2IC
UT WOS:000504926400013
PM 30893421
OA Green Submitted
DA 2024-01-22
ER

PT J
AU Ingle, SB
   Loftus, EV
AF Ingle, S. B.
   Loftus, E. V., Jr.
TI The natural history of perianal Crohn's disease
SO DIGESTIVE AND LIVER DISEASE
LA English
DT Article
DE anal skin tags; anal stenosis; Crohn's disease; natural history;
   perianal abscess; perianal fistula; rectovaginal fistula
ID INFLAMMATORY-BOWEL-DISEASE; CLINICAL-COURSE; ANAL LESIONS; VIENNA
   CLASSIFICATION; SURGICAL-MANAGEMENT; REGIONAL ILEITIS; FOLLOW-UP;
   FISTULAS; CARCINOMA; CANCER
AB Perianal lesions are exceedingly common in Crohn's disease and many patients have more than one type of lesion. Skin tags, fissures and haemorrhoids may persist over time and are usually managed expectantly or with topical therapy. Perianal and rectovaginal fistulas and associated abscesses often require both local and systemic therapy, and recurrence is common. In general, the clinical course of Crohn's disease is more aggressive in patients with perianal involvement. Established risk factors for perianal disease include colonic disease and young age at disease onset. Classification schema now recognize perianal fistulas as distinct from other forms of penetrating Crohn's disease. Genetic susceptibility factors for perianal disease may exist, but they remain incompletely delineated at present. There is hope that immunosuppressive and biotechnology medications will influence the natural history of perianal disease by preventing invasive surgeries, disease complications and recurrence, but this needs to be confirmed. Cancer, a rare complication of perianal disease, must be suspected when lesions persist despite therapy. (C) 2007 Editrice Gastroenterologica Italiana S.r.l. Published by Elsevier Ltd. All rights reserved.
C1 [Ingle, S. B.; Loftus, E. V., Jr.] Mayo Clin, Coll Med, Miles & Shirley Fiterman Ctr Digest Dis, Rochester, MN 55905 USA.
C3 Mayo Clinic
RP Loftus, EV (通讯作者)，Mayo Clin, Coll Med, Miles & Shirley Fiterman Ctr Digest Dis, 200 1st St SW, Rochester, MN 55905 USA.
EM loftus.edward@mayo.edu
RI Loftus, Edward V/E-8304-2011
OI Loftus, Edward V/0000-0001-7199-6851
CR Al-Ghamdi AS, 2004, WORLD J GASTROENTERO, V10, P1341
   Alexander-Williams J, 1980, World J Surg, V4, P203
   ALEXANDERWILLIAMS J, 1976, DIS COLON RECTUM, V19, P518, DOI 10.1007/BF02590945
   Andersson P, 2003, DIS COLON RECTUM, V46, P1685, DOI 10.1007/BF02660776
   Armuzzi A, 2003, GUT, V52, P1133, DOI 10.1136/gut.52.8.1133
   Beaugerie L, 2006, GASTROENTEROLOGY, V130, P650, DOI 10.1053/j.gastro.2005.12.019
   Bell SJ, 2003, ALIMENT PHARM THER, V17, P1145, DOI 10.1046/j.1365-2036.2003.01561.x
   BERNARD D, 1986, CAN J SURG, V29, P318
   Brant SR, 2003, INFLAMM BOWEL DIS, V9, P281, DOI 10.1097/00054725-200309000-00001
   BUCHMANN P, 1980, AM J SURG, V140, P642, DOI 10.1016/0002-9610(80)90048-3
   CONNELL WR, 1994, GUT, V35, P347, DOI 10.1136/gut.35.3.347
   Cosnes J, 2002, INFLAMM BOWEL DIS, V8, P244, DOI 10.1097/00054725-200207000-00002
   Crohn BB, 1932, J AMER MED ASSOC, V99, P1323, DOI 10.1001/jama.1932.02740680019005
   Cross RK, 2006, INFLAMM BOWEL DIS, V12, P192, DOI 10.1097/01.MIB.0000217767.98389.20
   Dorn SD, 2004, INFLAMM BOWEL DIS, V10, P201, DOI 10.1097/00054725-200405000-00004
   EKBOM A, 1990, LANCET, V336, P357, DOI 10.1016/0140-6736(90)91889-I
   Fielding J F, 1972, J R Coll Surg Edinb, V17, P32
   FLESHNER PR, 1995, DIS COLON RECTUM, V38, P1137, DOI 10.1007/BF02048328
   Gabriel W B, 1921, Proc R Soc Med, V14, P156
   Galandiuk S, 2005, ANN SURG, V241, P796, DOI 10.1097/01.sla.0000161030.25860.c1
   Gasche C, 2000, INFLAMM BOWEL DIS, V6, P8, DOI 10.1097/00054725-200002000-00002
   Gelbmann CM, 2002, AM J GASTROENTEROL, V97, P1438, DOI 10.1016/S0002-9270(02)04041-8
   GILLEN CD, 1994, GUT, V35, P1590, DOI 10.1136/gut.35.11.1590
   GREENSTEIN AJ, 1975, ANN SURG, V181, P207, DOI 10.1097/00000658-197502000-00015
   HELLERS G, 1980, GUT, V21, P525, DOI 10.1136/gut.21.6.525
   Hurst RD, 1997, SURGERY, V122, P661, DOI 10.1016/S0039-6060(97)90071-4
   JEFFERY PJ, 1977, LANCET, V1, P1084
   KEIGHLEY MRB, 1986, INT J COLORECTAL DIS, V1, P104, DOI 10.1007/BF01648416
   Ky A, 1998, DIS COLON RECTUM, V41, P992, DOI 10.1007/BF02237388
   Lapidus A, 1998, GASTROENTEROLOGY, V114, P1151, DOI 10.1016/S0016-5085(98)70420-2
   Lapidus A, 2006, WORLD J GASTROENTERO, V12, P75, DOI 10.3748/wjg.v12.i1.75
   Lichtenstein GR, 2005, GASTROENTEROLOGY, V128, P862, DOI 10.1053/j.gastro.2005.01.048
   LINARES L, 1988, BRIT J SURG, V75, P653, DOI 10.1002/bjs.1800750711
   LOCKHARTMUMMERY HE, 1985, BRIT J SURG, V72, pS95, DOI 10.1002/bjs.1800721349
   LOCKHARTMUMMERY HE, 1975, DIS COLON RECTUM, V18, P200, DOI 10.1007/BF02587272
   Makowiec F, 1997, DIS COLON RECTUM, V40, P443, DOI 10.1007/BF02258390
   MAKOWIEC F, 1995, GUT, V37, P696, DOI 10.1136/gut.37.5.696
   MAKOWIEC F, 1995, BRIT J SURG, V82, P603, DOI 10.1002/bjs.1800820509
   McClane SJ, 2001, SURG CLIN N AM, V81, P169, DOI 10.1016/S0039-6109(05)70279-6
   Nguyen GC, 2006, AM J GASTROENTEROL, V101, P1012, DOI 10.1111/j.1572-0241.2006.00504.x
   NIKIAS G, 1995, AM J GASTROENTEROL, V90, P216
   Penner A, 1938, ANN SURG, V108, P867, DOI 10.1097/00000658-193811000-00007
   Platell C, 1996, AUST NZ J SURG, V66, P5, DOI 10.1111/j.1445-2197.1996.tb00690.x
   Present DH, 1998, INFLAMM BOWEL DIS, V4, P302, DOI 10.1002/ibd.3780040409
   RADCLIFFE AG, 1988, DIS COLON RECTUM, V31, P94, DOI 10.1007/BF02562636
   RANKIN GB, 1979, GASTROENTEROLOGY, V77, P914
   ROBERTS PL, 1990, DIS COLON RECTUM, V33, P458, DOI 10.1007/BF02052138
   Sachar DB, 1996, J CLIN GASTROENTEROL, V22, P114, DOI 10.1097/00004836-199603000-00008
   Sachar DB, 2005, AM J GASTROENTEROL, V100, P1547, DOI 10.1111/j.1572-0241.2005.40980.x
   Sandborn WJ, 2003, GASTROENTEROLOGY, V125, P1508, DOI 10.1016/j.gastro.2003.08.025
   Satsangi J, 2006, GUT, V55, P749, DOI 10.1136/gut.2005.082909
   Schwartz DA, 2002, GASTROENTEROLOGY, V122, P875, DOI 10.1053/gast.2002.32362
   Siproudhis L, 1997, EUR J GASTROEN HEPAT, V9, P239, DOI 10.1097/00042737-199703000-00004
   SLATER G, 1984, ANN SURG, V199, P348, DOI 10.1097/00000658-198403000-00016
   Solomon MJ, 1996, INT J COLORECTAL DIS, V11, P222, DOI 10.1007/s003840050051
   SWEENEY JL, 1988, BRIT J SURG, V75, P56, DOI 10.1002/bjs.1800750120
   Tang LY, 2006, CLIN GASTROENTEROL H, V4, P1130, DOI 10.1016/j.cgh.2006.06.021
   Veloso FT, 2001, INFLAMM BOWEL DIS, V7, P306, DOI 10.1097/00054725-200111000-00005
   Vermeire S, 2005, GASTROENTEROLOGY, V129, P1845, DOI 10.1053/j.gastro.2005.10.006
   WILLIAMS DR, 1981, DIS COLON RECTUM, V24, P22, DOI 10.1007/BF02603444
   WILLIAMSON PR, 1995, DIS COLON RECTUM, V38, P389, DOI 10.1007/BF02054227
   Wise PE, 2006, CLIN GASTROENTEROL H, V4, P426, DOI 10.1016/j.cgh.2006.02.001
   WOLFF BG, 1985, DIS COLON RECTUM, V28, P709, DOI 10.1007/BF02560279
   WOLKOMIR AF, 1993, DIS COLON RECTUM, V36, P545, DOI 10.1007/BF02049859
   Wolters FL, 2006, GUT, V55, P1124, DOI 10.1136/gut.2005.084061
NR 65
TC 77
Z9 83
U1 0
U2 2
PU ELSEVIER SCIENCE INC
PI NEW YORK
PA 360 PARK AVE SOUTH, NEW YORK, NY 10010-1710 USA
SN 1590-8658
EI 1878-3562
J9 DIGEST LIVER DIS
JI Dig. Liver Dis.
PD OCT
PY 2007
VL 39
IS 10
BP 963
EP 969
DI 10.1016/j.dld.2007.07.154
PG 7
WC Gastroenterology & Hepatology
WE Science Citation Index Expanded (SCI-EXPANDED)
SC Gastroenterology & Hepatology
GA 230GH
UT WOS:000250863800015
PM 17720635
OA Bronze
DA 2024-01-22
ER

PT J
AU Wu, PJ
   Sun, CS
   Kuo, HT
   Sheu, MJ
   Lin, CY
   Wang, SH
   Yang, CC
   Chen, CH
   Chuang, SS
   Feng, IC
AF Wu, Pei-Jui
   Sun, Chi-Shu
   Kuo, Hsing-Tao
   Sheu, Ming-Jen
   Lin, Cheng-Yi
   Wang, Su-Hung
   Yang, Chun-Chi
   Chen, Chi-Hsing
   Chuang, Shih-Sung
   Feng, I-Che
TI Iatrogenic Kaposi sarcoma of the small bowel in Crohn's disease
   following short-term use of immunomodulators: a case report and review
   of the literature
SO JOURNAL OF MEDICAL CASE REPORTS
LA English
DT Review
DE Crohn's disease; Chemotherapy; Gastrointestinal Kaposi sarcoma;
   Immunomodulator; Kaposi sarcoma
ID ULCERATIVE-COLITIS; DIAGNOSIS; PATIENT
AB Background Kaposi sarcoma is a vascular tumor highly related to human herpesvirus-8 and Kaposi sarcoma-associated herpesvirus. Kaposi sarcoma usually manifests as skin or mucosal lesions; involvement in visceral organs such as the gastrointestinal tract is rare. Kaposi sarcoma can occur in immunocompromised patients receiving immunosuppressive therapy, in which case it is known as iatrogenic Kaposi sarcoma or drug-induced Kaposi sarcoma. Intestinal Kaposi sarcoma in patients with inflammatory bowel disease is extremely rare. Case presentation A 46-year-old East Asian male with recently diagnosed Crohn's disease was administered azathioprine and prednisolone; however, the patient complained of persistent abdominal pain and diarrhea following treatment. Endoscopy revealed small bowel Kaposi sarcoma. The patient was treated with systemic chemotherapy successfully without relapse. Conclusions This is the fifth case of Kaposi sarcoma developed over the small intestine in a patient with Crohn's disease following administration of immunomodulators. Additionally, this case indicated that even short-term immunomodulator use can induce Kaposi sarcoma in patients with inflammatory bowel disease. Thus, in patients with inflammatory bowel disease, if symptoms are aggravated or do not abate after immunomodulators prescription, and before intending to upgrade immunomodulators, endoscopy should be considered. Finally, chemotherapy can also be considered if both medication withdrawal and surgical intervention are not feasible.
C1 [Wu, Pei-Jui; Sun, Chi-Shu; Kuo, Hsing-Tao; Sheu, Ming-Jen; Lin, Cheng-Yi; Wang, Su-Hung; Yang, Chun-Chi; Chen, Chi-Hsing; Feng, I-Che] Chi Mei Med Ctr, Dept Internal Med, Div Hepatogastroenterol, 901 Zhonghua Rd, Tainan 71004, Taiwan.
   [Chuang, Shih-Sung] Chi Mei Med Ctr, Dept Pathol, Tainan, Taiwan.
   [Feng, I-Che] Chia Nan Univ Pharm & Sci, Coll Recreat & Management, Tainan, Taiwan.
C3 Chi Mei Hospital; Chi Mei Hospital; Chia Nan University of Pharmacy &
   Science
RP Feng, IC (通讯作者)，Chi Mei Med Ctr, Dept Internal Med, Div Hepatogastroenterol, 901 Zhonghua Rd, Tainan 71004, Taiwan.; Feng, IC (通讯作者)，Chia Nan Univ Pharm & Sci, Coll Recreat & Management, Tainan, Taiwan.
EM erik.feng@msa.hinet.net
OI Wu, Pei-Jui/0000-0001-9055-571X
CR Antman K, 2000, NEW ENGL J MED, V342, P1027, DOI 10.1056/NEJM200004063421407
   Axelrad JE, 2012, CLIN GASTROENTEROL H, V10, P1021, DOI 10.1016/j.cgh.2012.06.016
   Brambilla L, 2021, ITAL J DERMATOL VENE, V156, P356, DOI 10.23736/S2784-8671.20.06703-6
   Ceccarelli M, 2019, EUR REV MED PHARMACO, V23, P7488, DOI 10.26355/eurrev_201909_18860
   Cesarman E, 2019, NAT REV DIS PRIMERS, V5, DOI 10.1038/s41572-019-0060-9
   Dupin N, 2021, CANCERS, V13, DOI 10.3390/cancers13235927
   Fiorillo C, 2021, CANCERS, V13, DOI 10.3390/cancers13030574
   Herculano R, 2014, INT J COLORECTAL DIS, V29, P1441, DOI 10.1007/s00384-014-1912-0
   Lovasik BP, 2019, AM SURGEON, V85, P778
   Pioche M, 2013, INFLAMM BOWEL DIS, V19, pE12, DOI 10.1002/ibd.21921
   Schneider JW, 2017, AM J CLIN DERMATOL, V18, P529, DOI 10.1007/s40257-017-0270-4
   Stasi E, 2019, MEDICINE, V98, DOI 10.1097/MD.0000000000015714
   Vangipuram R, 2019, INT J DERMATOL, V58, P538, DOI 10.1111/ijd.14080
   Windon AL, 2018, INT J SURG PATHOL, V26, P276, DOI 10.1177/1066896917736610
NR 14
TC 2
Z9 2
U1 1
U2 1
PU BMC
PI LONDON
PA CAMPUS, 4 CRINAN ST, LONDON N1 9XW, ENGLAND
EI 1752-1947
J9 J MED CASE REP
JI J. Med. Case Rep.
PD NOV 7
PY 2022
VL 16
IS 1
AR 424
DI 10.1186/s13256-022-03637-8
PG 6
WC Medicine, General & Internal
WE Emerging Sources Citation Index (ESCI)
SC General & Internal Medicine
GA 5Y5EB
UT WOS:000879303900002
PM 36336687
OA Green Published, gold
DA 2024-01-22
ER

PT J
AU Rolandsdotter, H
   Eberhardson, M
   Fagerberg, UL
   Finkel, Y
AF Rolandsdotter, Helena
   Eberhardson, Michael
   Fagerberg, Ulrika L.
   Finkel, Yigael
TI Granulocyte and Monocyte Apheresis for Induction of Remission in
   Children With New-Onset Inflammatory Bowel Colitis
SO JOURNAL OF PEDIATRIC GASTROENTEROLOGY AND NUTRITION
LA English
DT Article
DE Crohn disease; leukapheresis; pediatric patients; ulcerative colitis
ID ACTIVE ULCERATIVE-COLITIS; ADSORPTIVE APHERESIS; CROHNS-DISEASE;
   INTENSIVE GRANULOCYTE; CONSENSUS GUIDELINES; MULTICENTER; ESPGHAN;
   MANAGEMENT; ADACOLUMN; EFFICACY
AB Objective:The aim of the study was to analyze the effect of granulocyte and monocyte apheresis (GMA) with mesalazine for induction of remission in pediatric patients with newly onset chronic inflammatory bowel disease (IBD) colitis.Methods:Thirteen pediatric patients with newly onset extensive IBD colitis were investigated per the ECCO/ESPGHAN IBD protocol. Of these 13, 12 received 10 treatments with Adacolumn (ADA) during a median of 6.25 weeks in combination with low-to-moderate doses of mesalazine, which was continued after apheresis. A control colonoscopy was performed 12 to 16 weeks after GMA treatment. Primary outcomes were mucosal healing (Mayo endoscopic score) and histopathologic grading of biopsies. A secondary outcome was disease activity as measured by the Pediatric Ulcerative Colitis Activity Index.Results:Twelve children (6 girls) with a median age of 14.6 years and a median duration of symptoms at diagnosis of 3.2 months received all planned 10 treatment sessions with ADA. Ten of 12 patients had pancolitis and 2 of 12 extensive colitis. A final diagnosis, however, indicated ulcerative colitis in 10 children and Crohn disease in 2 children. At control colonoscopy, 8 of 12 children were in clinical remission and the Mayo endoscopic score showed significant improvement in 9 of 12 patients (P=0.006). Complete microscopic remission, according to the Geboes score, was observed in 2 patients.Conclusions:In this small study GMA for induction of remission of newly onset pediatric IBD colitis was effective in 8 of 12 patients. Further controlled studies are warranted to confirm the efficacy of this treatment model.
C1 [Rolandsdotter, Helena; Eberhardson, Michael; Finkel, Yigael] Soder Sjukhuset, Karolinska Inst, Dept Clin Sci & Educ, Stockholm, Sweden.
   [Rolandsdotter, Helena; Finkel, Yigael] Soder Sjukhuset, Sachs Children & Youth Hosp, Dept Gastroenterol, Stockholm, Sweden.
   [Eberhardson, Michael] Danderyd Hosp, Dept Gastroenterol, Stockholm, Sweden.
   [Fagerberg, Ulrika L.] Karolinska Inst, Dept Womens & Childrens Hlth, Stockholm, Sweden.
   [Fagerberg, Ulrika L.] Uppsala Univ, Vastmanland Hosp, Clin Res Ctr, Vasteras, Sweden.
C3 Karolinska Institutet; Sodersjukhuset Hospital; Sodersjukhuset Hospital;
   Danderyds Hospital; Karolinska Institutet; Vasteras Central Hospital;
   Uppsala University
RP Rolandsdotter, H (通讯作者)，Sachs Children & Youth Hosp, Sjukhusbacken 10, S-11883 Stockholm, Sweden.
EM helena.jonsson.rolandsdotter@ki.se
RI Rolandsdotter, Helena/J-5146-2019
OI Rolandsdotter, Helena/0000-0002-5453-6754
FU Otsuka Pharmaceutical; Kempe-Carlgrenska research foundation
FX This study has been supported with an unrestricted research grant from
   Otsuka Pharmaceutical 2012 to 2015 and with a research grant from the
   Kempe-Carlgrenska research foundation.
CR Belge KU, 2002, J IMMUNOL, V168, P3536, DOI 10.4049/jimmunol.168.7.3536
   Cleynen I, 2016, LANCET, V387, P156, DOI 10.1016/S0140-6736(15)00465-1
   Fukuchi T, 2011, ALIMENT PHARM THER, V34, P583, DOI 10.1111/j.1365-2036.2011.04768.x
   Fukuda Y, 2004, J GASTROENTEROL, V39, P1158, DOI 10.1007/s00535-004-1465-z
   Geboes K, 2000, GUT, V47, P404, DOI 10.1136/gut.47.3.404
   Hanai H, 2002, DIGEST DIS SCI, V47, P2349, DOI 10.1023/A:1020159932758
   Hanai H, 2011, CLIN EXP IMMUNOL, V163, P50, DOI 10.1111/j.1365-2249.2010.04279.x
   Levine A, 2014, J PEDIATR GASTR NUTR, V58, P795, DOI 10.1097/MPG.0000000000000239
   Levine A, 2011, INFLAMM BOWEL DIS, V17, P1314, DOI 10.1002/ibd.21493
   Lindberg A, 2010, BMC GASTROENTEROL, V10, DOI 10.1186/1471-230X-10-73
   Linton L, 2012, CLIN TRANSL GASTROEN, V3, DOI 10.1038/ctg.2012.23
   Martín-Carpi J, 2009, J CROHNS COLITIS, V3, P216, DOI 10.1016/j.crohns.2009.03.003
   Osada T, 2010, INFLAMM BOWEL DIS, V16, P192, DOI 10.1002/ibd.21000
   Romano C, 2010, J PEDIATR GASTR NUTR, V50, P385, DOI 10.1097/MPG.0b013e3181bb3457
   Ruemmele FM, 2014, J CROHNS COLITIS, V8, P1179, DOI 10.1016/j.crohns.2014.04.005
   Rutter M, 2004, GASTROENTEROLOGY, V126, P451, DOI 10.1053/j.gastro.2003.11.010
   Ruuska T, 2009, INFLAMM BOWEL DIS, V15, P1049, DOI 10.1002/ibd.20859
   Ruuska T, 2016, WORLD J GASTROENTERO, V22, P4389, DOI 10.3748/wjg.v22.i17.4389
   Sakuraba A, 2008, J GASTROENTEROL, V43, P51, DOI 10.1007/s00535-007-2129-6
   Sakuraba A, 2009, AM J GASTROENTEROL, V104, P2990, DOI 10.1038/ajg.2009.453
   Sands BE, 2008, GASTROENTEROLOGY, V135, P400, DOI 10.1053/j.gastro.2008.04.023
   Saniabadi AR, 2007, TRANSFUS APHER SCI, V37, P191, DOI 10.1016/j.transci.2007.08.003
   Saniabadi AR, 2003, THER APHER DIAL, V7, P48, DOI 10.1046/j.1526-0968.2003.00012.x
   Tanaka T, 2013, BMC GASTROENTEROL, V13, DOI 10.1186/1471-230X-13-130
   Turner D, 2007, GASTROENTEROLOGY, V133, P423, DOI 10.1053/j.gastro.2007.05.029
   Turner D, 2012, J PEDIATR GASTR NUTR, V55, P340, DOI 10.1097/MPG.0b013e3182662233
   Turner D, 2011, AM J GASTROENTEROL, V106, P574, DOI 10.1038/ajg.2010.481
   Van Limbergent J, 2008, GASTROENTEROLOGY, V135, P1114, DOI 10.1053/j.gastro.2008.06.081
   Yamamoto T, 2012, J CROHNS COLITIS, V6, P750, DOI 10.1016/j.crohns.2011.12.009
NR 29
TC 4
Z9 4
U1 0
U2 1
PU LIPPINCOTT WILLIAMS & WILKINS
PI PHILADELPHIA
PA TWO COMMERCE SQ, 2001 MARKET ST, PHILADELPHIA, PA 19103 USA
SN 0277-2116
EI 1536-4801
J9 J PEDIATR GASTR NUTR
JI J. Pediatr. Gastroenterol. Nutr.
PD JAN
PY 2018
VL 66
IS 1
BP 84
EP 89
DI 10.1097/MPG.0000000000001641
PG 6
WC Gastroenterology & Hepatology; Nutrition & Dietetics; Pediatrics
WE Science Citation Index Expanded (SCI-EXPANDED)
SC Gastroenterology & Hepatology; Nutrition & Dietetics; Pediatrics
GA FW5WG
UT WOS:000425389400028
PM 28604509
DA 2024-01-22
ER

PT J
AU Pagnini, C
   Pizarro, TT
   Cominelli, F
AF Pagnini, Cristiano
   Pizarro, Theresa T.
   Cominelli, Fabio
TI Novel Pharmacological Therapy in Inflammatory Bowel Diseases: Beyond
   Anti-Tumor Necrosis Factor
SO FRONTIERS IN PHARMACOLOGY
LA English
DT Review
DE inflammatory bowel disease; Crohn's disease; ulcerative colitis;
   therapy; biologics; oral small molecules
ID METAANALYSIS COMPARATIVE EFFICACY; VEDOLIZUMAB INDUCTION THERAPY; JANUS
   KINASE INHIBITOR; SEVERE CROHNS-DISEASE; MAINTENANCE THERAPY;
   DOUBLE-BLIND; NETWORK METAANALYSIS; COMBINATION THERAPY;
   ULCERATIVE-COLITIS; MONOCLONAL-ANTIBODY
AB Inflammatory bowel diseases (IBDs) are chronic conditions of the gastrointestinal tract in which dysregulated immune responses cause persistent inflammation of the gut mucosa. Biologic therapy with anti-TNF blockers has revolutionized the therapeutic management of IBD for their remarkable efficacy and potential impact on disease course and for many years has represented the sole treatment option for patients refractory or intolerant to conventional therapy. In recent years, more molecules, both biologically and chemically synthetized, have been developed as potential therapeutic options for IBD that target different molecular pathways aside from TNF blockade, and which have been proposed as targets for novel drugs. This is particularly relevant for the present, as well as future, management of IBD, considering that some patients are refractory to anti-TNF. This review will summarize the pharmacological options, either currently available or in the pipeline, for market approval to treat IBD, besides anti-TNF strategies, based on their mechanism(s) of action. We will also analyze the current evidence for effectiveness and safety, as well as offer perspective, regarding the potential implementation for such therapies in the future.
C1 [Pagnini, Cristiano] S Giovanni Addolorata Hosp, Dept Gastroenterol & Digest Endoscopy, Rome, Italy.
   [Pizarro, Theresa T.; Cominelli, Fabio] Case Western Reserve Univ, Univ Hosp Cleveland, Dept Pathol & Med, Digest Hlth Inst, Cleveland, OH 44106 USA.
C3 Case Western Reserve University; Case Western Reserve University
   Hospital; University Hospitals of Cleveland
RP Cominelli, F (通讯作者)，Case Western Reserve Univ, Univ Hosp Cleveland, Dept Pathol & Med, Digest Hlth Inst, Cleveland, OH 44106 USA.
EM fabio.cominelli@uhhospitals.org
RI pagnini, cristiano/AAW-2671-2020
OI pagnini, cristiano/0000-0001-9985-7490
CR Abraham C, 2009, NEW ENGL J MED, V361, P2066, DOI 10.1056/NEJMra0804647
   Amiot A, 2017, ALIMENT PHARM THER, V46, P310, DOI 10.1111/apt.14167
   Ananthakrishnan AN, 2017, CELL HOST MICROBE, V21, P603, DOI 10.1016/j.chom.2017.04.010
   Arijs I, 2009, GUT, V58, P1612, DOI 10.1136/gut.2009.178665
   Arijs I, 2010, INFLAMM BOWEL DIS, V16, P2090, DOI 10.1002/ibd.21301
   Arnott IDR, 2003, ALIMENT PHARM THERAP, V17, P1451, DOI 10.1046/j.1365-2036.2003.01574.x
   Arseneau KO, 2015, CLIN PHARMACOL THER, V97, P22, DOI 10.1002/cpt.6
   Arseneau KO, 2013, EXPERT OPIN INV DRUG, V22, P907, DOI 10.1517/13543784.2013.795946
   Atreya R, 2014, NAT MED, V20, P313, DOI 10.1038/nm.3462
   Barré A, 2018, ALIMENT PHARM THER, V47, P896, DOI 10.1111/apt.14550
   Baumgart DC, 2016, ALIMENT PHARM THER, V43, P1090, DOI 10.1111/apt.13594
   Baumgart DC, 2012, LANCET, V380, P1590, DOI 10.1016/S0140-6736(12)60026-9
   Becker C, 2003, J CLIN INVEST, V112, P693, DOI 10.1172/JCI200317464
   Bethge J, 2017, BMJ OPEN GASTROENTER, V4, DOI 10.1136/bmjgast-2016-000127
   Bonovas S, 2018, ALIMENT PHARM THER, V47, P454, DOI 10.1111/apt.14449
   Cholapranee A, 2017, ALIMENT PHARM THER, V45, P1291, DOI 10.1111/apt.14030
   Colombel JF, 2017, GUT, V66, P839, DOI 10.1136/gutjnl-2015-311079
   D'Haens G, 2015, GUT, V64, P1227, DOI 10.1136/gutjnl-2014-307118
   Danese S, 2019, GUT, V68, P40, DOI 10.1136/gutjnl-2017-314562
   Danese S, 2015, GUT, V64, P243, DOI 10.1136/gutjnl-2014-308004
   Danese S, 2014, ANN INTERN MED, V160, P704, DOI 10.7326/M13-2403
   Dulai PS, 2016, AM J GASTROENTEROL, V111, P1147, DOI 10.1038/ajg.2016.236
   Feagan BG, 2016, NEW ENGL J MED, V375, P1946, DOI 10.1056/NEJMoa1602773
   Feagan BG, 2018, GASTROENTEROLOGY, V154, P61, DOI 10.1053/j.gastro.2017.08.035
   Feagan BG, 2017, LANCET, V389, P1699, DOI 10.1016/S0140-6736(17)30570-6
   Feagan BG, 2013, NEW ENGL J MED, V369, P699, DOI 10.1056/NEJMoa1215734
   Fischer S, 2017, AM J GASTROENTEROL, V112, P1621, DOI 10.1038/ajg.2017.242
   Fleischmann R, 2012, NEW ENGL J MED, V367, P495, DOI 10.1056/NEJMoa1109071
   Gaujoux R, 2019, GUT, V68, P604, DOI 10.1136/gutjnl-2017-315494
   Hazlewood GS, 2015, GASTROENTEROLOGY, V148, P344, DOI 10.1053/j.gastro.2014.10.011
   Hirten R, 2015, AM J GASTROENTEROL, V110, P1737, DOI 10.1038/ajg.2015.355
   Hueber W, 2012, GUT, V61, P1693, DOI 10.1136/gutjnl-2011-301668
   Ito H, 2004, GASTROENTEROLOGY, V126, P989, DOI 10.1053/j.gastro.2004.01.012
   Iwakura Y, 2006, J CLIN INVEST, V116, P1218, DOI 10.1172/JCI28508
   Jiang WY, 2014, INFLAMM RES, V63, P943, DOI 10.1007/s00011-014-0768-7
   Kopylov U, 2017, INFLAMM BOWEL DIS, V23, P404, DOI 10.1097/MIB.0000000000001039
   Loftus EV, 2017, J CROHNS COLITIS, V11, pS182
   Louis E, 2002, SCAND J GASTROENTERO, V37, P818, DOI 10.1080/713786515
   Mao EJ, 2017, ALIMENT PHARM THER, V45, P3, DOI 10.1111/apt.13847
   Monteleone G, 2015, NEW ENGL J MED, V372, P1104, DOI 10.1056/NEJMoa1407250
   Neurath MF, 2012, GUT, V61, P1619, DOI 10.1136/gutjnl-2012-302830
   Nielsen OH, 2017, TRENDS MOL MED, V23, P362, DOI 10.1016/j.molmed.2017.02.002
   Ordás I, 2012, LANCET, V380, P1606, DOI 10.1016/S0140-6736(12)60150-0
   Pagnini C, 2018, GASTROENT RES PRACT, V2018, DOI 10.1155/2018/6317057
   Pagnini C, 2017, EXPERT OPIN BIOL TH, V17, P1433, DOI 10.1080/14712598.2017.1366444
   Pagnini C, 2015, EXPERT OPIN DRUG SAF, V14, P31, DOI 10.1517/14740338.2015.976610
   Pagnini C, 2010, P NATL ACAD SCI USA, V107, P454, DOI 10.1073/pnas.0910307107
   Panés J, 2017, GUT, V66, P1049, DOI 10.1136/gutjnl-2016-312735
   Papp KA, 2012, BRIT J DERMATOL, V167, P668, DOI 10.1111/j.1365-2133.2012.11168.x
   Park SC, 2018, WORLD J GASTROENTERO, V24, P1868, DOI 10.3748/wjg.v24.i17.1868
   Parsi MA, 2002, GASTROENTEROLOGY, V123, P707, DOI 10.1053/gast.2002.35390
   Pelletier D, 2012, NEW ENGL J MED, V366, P339, DOI 10.1056/NEJMct1101691
   Reinisch W, 2015, GUT, V64, P894, DOI 10.1136/gutjnl-2014-308337
   Sandborn WJ, 2017, NEW ENGL J MED, V376, P1723, DOI 10.1056/NEJMoa1606910
   Sandborn WJ, 2016, NEW ENGL J MED, V374, P1754, DOI 10.1056/NEJMoa1513248
   Sandborn WJ, 2014, CLIN GASTROENTEROL H, V12, P1485, DOI 10.1016/j.cgh.2014.01.029
   Sandborn WJ, 2013, NEW ENGL J MED, V369, P711, DOI 10.1056/NEJMoa1215739
   Sandborn WJ, 2005, NEW ENGL J MED, V353, P1912, DOI 10.1056/NEJMoa043335
   Sands BE, 2007, INFLAMM BOWEL DIS, V13, P2, DOI 10.1002/ibd.20014
   Sands BE, 2017, GASTROENTEROLOGY, V153, P77, DOI 10.1053/j.gastro.2017.03.049
   Sands BE, 2014, GASTROENTEROLOGY, V147, P618, DOI 10.1053/j.gastro.2014.05.008
   Shaw KA, 2016, GENOME MED, V8, DOI 10.1186/s13073-016-0331-y
   Siegel Corey A, 2009, Therap Adv Gastroenterol, V2, P245, DOI 10.1177/1756283X09336364
   Singh S, 2018, ALIMENT PHARM THER, V47, P162, DOI 10.1111/apt.14422
   Singh S, 2014, MAYO CLIN PROC, V89, P1621, DOI 10.1016/j.mayocp.2014.08.019
   Stidham RW, 2014, ALIMENT PHARM THER, V39, P1349, DOI 10.1111/apt.12749
   Targan SR, 2007, GASTROENTEROLOGY, V132, P1672, DOI 10.1053/j.gastro.2007.03.024
   Targan SR, 2016, AM J GASTROENTEROL, V111, P1599, DOI 10.1038/ajg.2016.298
   Tew GW, 2016, GASTROENTEROLOGY, V150, P477, DOI 10.1053/j.gastro.2015.10.041
   Tozawa K, 2003, J GASTROEN HEPATOL, V18, P578, DOI 10.1046/j.1440-1746.2003.03024.x
   Trinchieri G, 2003, IMMUNITY, V19, P641, DOI 10.1016/S1074-7613(03)00296-6
   Van Assche G, 2010, NAT REV GASTRO HEPAT, V7, P79, DOI 10.1038/nrgastro.2009.220
   Van den Brande JMH, 2007, GUT, V56, P509, DOI 10.1136/gut.2006.105379
   Varrin-Doyer M, 2014, EXP NEUROL, V262, P66, DOI 10.1016/j.expneurol.2014.04.002
   Vermeire S, 2017, LANCET, V389, P266, DOI 10.1016/S0140-6736(16)32537-5
   Vetter M, 2017, THER ADV GASTROENTER, V10, P773, DOI 10.1177/1756283X17727388
   Vickers AD, 2016, PLOS ONE, V11, DOI 10.1371/journal.pone.0165435
   West NR, 2017, NAT MED, V23, P579, DOI 10.1038/nm.4307
   Wong U, 2017, EXPERT OPIN DRUG MET, V13, P1039, DOI 10.1080/17425255.2017.1377180
   Yamaoka K, 2004, GENOME BIOL, V5, DOI 10.1186/gb-2004-5-12-253
   Yzet C, 2016, AM J GASTROENTEROL, V111, P748, DOI 10.1038/ajg.2016.66
   Zundler S, 2017, INFLAMM BOWEL DIS, V23, P617, DOI 10.1097/MIB.0000000000001067
NR 82
TC 50
Z9 51
U1 0
U2 7
PU FRONTIERS MEDIA SA
PI LAUSANNE
PA AVENUE DU TRIBUNAL FEDERAL 34, LAUSANNE, CH-1015, SWITZERLAND
SN 1663-9812
J9 FRONT PHARMACOL
JI Front. Pharmacol.
PD JUN 18
PY 2019
VL 10
AR 671
DI 10.3389/fphar.2019.00671
PG 11
WC Pharmacology & Pharmacy
WE Science Citation Index Expanded (SCI-EXPANDED)
SC Pharmacology & Pharmacy
GA ID7TV
UT WOS:000471886500001
PM 31316377
OA gold, Green Published
DA 2024-01-22
ER

PT J
AU Dostie, KE
   Thees, AV
   Lynes, MA
AF Dostie, Kristen E.
   Thees, Amy V.
   Lynes, Michael A.
TI Metallothionein: A Novel Therapeutic Target for Treatment of
   Inflammatory Bowel Disease
SO CURRENT PHARMACEUTICAL DESIGN
LA English
DT Review
DE Inflammatory bowel disease; Crohn's disease; Ulcerative colitis;
   Metallothionein; biologic therapy; inflammation
ID INCREASED OXIDATIVE STRESS; TNBS-INDUCED COLITIS; CROHNS-DISEASE;
   SUSCEPTIBILITY LOCUS; ZINC SUPPLEMENTATION; ADVERSE EVENTS; EXPRESSION;
   IBD; INDUCTION; LOCALIZATION
AB Inflammatory bowel disease (IBD) is a group of disorders characterized by chronic inflammation within the gastrointestinal tract. It is a multifactorial disease associated with immune-cell mediated oxidative damage to the intestinal mucosa. There is no cure for IBD, but anti-cytokine therapy can limit target inflammation and disease progression. Unfortunately, many patients are nonresponsive or develop resistance to anti-cytokine therapy over time creating a need for new therapeutic agents. Metallothionein (MT) is a small, highly conserved stress response protein that has been shown to modulate the immune response as a pro-inflammatory agent, regulates divalent heavy metal homeostasis, and acts as a reactive metabolite scavenger. Our research, as well as other groups studying MT, has described MT induction and release during IBD inflammatory stress response. The release of MT results in activation of inflammatory responses leading to progressive inflammation and subsequent expansion of MT synthesis. A monoclonal antibody specific for MT has been used in murine models of IBD and should only target the extracellular pool of MT, thus representing a novel therapeutic approach to this disease.
C1 [Dostie, Kristen E.; Thees, Amy V.; Lynes, Michael A.] Univ Connecticut, Dept Mol & Cell Biol, Storrs, CT 06269 USA.
C3 University of Connecticut
RP Lynes, MA (通讯作者)，Univ Connecticut, Dept Mol & Cell Biol, Storrs, CT 06269 USA.
EM Michael.lynes@uconn.edu
RI Thees, Amy/IXX-0789-2023
OI Thees, Amy/0000-0003-3015-7239
FU National Institutes of Health; Connecticut Innovations; Program for
   Innovative Therapies for Connecticut's Health
FX Financial support for this work was provided by the National Institutes
   of Health, Connecticut Innovations, and the Program for Innovative
   Therapies for Connecticut's Health.
CR Andreini C, 2006, J PROTEOME RES, V5, P196, DOI 10.1021/pr050361j
   Antoniou E, 2016, ANN MED SURG, V11, P9, DOI 10.1016/j.amsu.2016.07.019
   Argollo M, 2017, J AUTOIMMUN, V85, P103, DOI 10.1016/j.jaut.2017.07.004
   Belkaid Y, 2014, CELL, V157, P121, DOI 10.1016/j.cell.2014.03.011
   Borghesi LA, 1996, TOXICOLOGY, V108, P129, DOI 10.1016/S0300-483X(95)03243-9
   Brant SR, 1998, GASTROENTEROLOGY, V115, P1056, DOI 10.1016/S0016-5085(98)70073-3
   BRAUN W, 1992, P NATL ACAD SCI USA, V89, P10124, DOI 10.1073/pnas.89.21.10124
   Brüwer M, 2001, INFLAMM RES, V50, P289, DOI 10.1007/PL00000246
   Cario E, 2000, EUR J CLIN INVEST, V30, P419
   Caspi RR, 2008, NAT REV IMMUNOL, V8, P970, DOI 10.1038/nri2438
   Catarzi S, 2011, INFLAMM BOWEL DIS, V17, P1674, DOI 10.1002/ibd.21552
   Cavanaugh J, 2001, AM J HUM GENET, V68, P1165, DOI 10.1086/320119
   Cavanaugh JA, 1998, ANN HUM GENET, V62, P291, DOI 10.1046/j.1469-1809.1998.6240291.x
   Chen BW, 1999, J GASTROEN HEPATOL, V14, P1088, DOI 10.1046/j.1440-1746.1999.02013.x
   CHERIAN MG, 1994, ENVIRON HEALTH PERSP, V102, P131, DOI 10.2307/3431776
   Cohen LB, 2014, TRANSL RES, V163, P533, DOI 10.1016/j.trsl.2014.01.002
   Colombel JF, 2004, GASTROENTEROLOGY, V126, P19, DOI 10.1053/j.gastro.2003.10.047
   Coyle P, 2002, CELL MOL LIFE SCI, V59, P627, DOI 10.1007/s00018-002-8454-2
   Cracowski JL, 2002, AM J GASTROENTEROL, V97, P99
   Curran ME, 1998, GASTROENTEROLOGY, V115, P1066, DOI 10.1016/S0016-5085(98)70075-7
   Danese S, 2016, GUT, V65, P1233, DOI 10.1136/gutjnl-2016-311717
   DANIELSON KG, 1982, J HISTOCHEM CYTOCHEM, V30, P1033, DOI 10.1177/30.10.6752263
   de Lange KM, 2015, J AUTOIMMUN, V64, P91, DOI 10.1016/j.jaut.2015.07.013
   DE SK, 1990, J BIOL CHEM, V265, P15267
   De Vries LCS, 2017, J CROHNS COLITIS, V11, P885, DOI 10.1093/ecco-jcc/jjx003
   DeLisle RC, 1996, AM J PHYSIOL-CELL PH, V271, pC1103, DOI 10.1152/ajpcell.1996.271.4.C1103
   Dépis F, 2013, MABS-AUSTIN, V5, P555, DOI 10.4161/mabs.24736
   Devisscher L, 2014, J PATHOL, V233, P89, DOI 10.1002/path.4330
   Devisscher L, 2011, BIOCHEM BIOPH RES CO, V416, P307, DOI 10.1016/j.bbrc.2011.11.031
   Dijkstra G, 2007, INFLAMM BOWEL DIS, V13, P1467, DOI 10.1002/ibd.20262
   Esworthy RS, 2001, AM J PHYSIOL-GASTR L, V281, pG848, DOI 10.1152/ajpgi.2001.281.3.G848
   FERNANDES G, 1979, P NATL ACAD SCI USA, V76, P457, DOI 10.1073/pnas.76.1.457
   Gillberg L, 2013, ACTA PHYSIOL, V207, P326, DOI 10.1111/apha.12017
   Hainaut P, 2001, ANTIOXID REDOX SIGN, V3, P611, DOI 10.1089/15230860152542961
   Hanauer SB, 2015, CLIN GASTROENTEROL H, V13, P548, DOI 10.1016/j.cgh.2014.10.007
   HART BA, 1986, ENVIRON RES, V40, P391, DOI 10.1016/S0013-9351(86)80114-1
   Hernández J, 2000, CYTOKINE, V12, P791, DOI 10.1006/cyto.1999.0629
   Honscheid A, 2009, J PHYS ACT HEALTH, V6, P1
   Hugot JP, 1996, NATURE, V379, P821, DOI 10.1038/379821a0
   Jones J, 2014, GASTROENTEROL CLIN N, V43, P425, DOI 10.1016/j.gtc.2014.05.004
   Kagi J H, 1987, Experientia Suppl, V52, P25
   KARIN M, 1984, ENVIRON HEALTH PERSP, V54, P111, DOI 10.2307/3429797
   Karp SM, 2006, DM-DIS MON, V52, P199, DOI 10.1016/j.disamonth.2006.05.005
   Katsanos KH, 2017, GUT LIVER, V11, P455, DOI 10.5009/gnl16308
   Klaassen CD, 2009, TOXICOL APPL PHARM, V238, P215, DOI 10.1016/j.taap.2009.03.026
   Kruidenier L, 2003, J PATHOL, V201, P17, DOI 10.1002/path.1408
   Kruidenier L, 2002, ALIMENT PHARM THER, V16, P1997, DOI 10.1046/j.1365-2036.2002.01378.x
   Krzystek-Korpacka M, 2010, INFLAMM BOWEL DIS, V16, P1467, DOI 10.1002/ibd.21234
   Lampinen M, 2013, J LEUKOCYTE BIOL, V94, P1061, DOI 10.1189/jlb.1212640
   Laukens D, 2009, CRIT REV EUKAR GENE, V19, P301, DOI 10.1615/CritRevEukarGeneExpr.v19.i4.40
   Lefranc MP, 1999, NUCLEIC ACIDS RES, V27, P209, DOI 10.1093/nar/27.1.209
   LihBrody L, 1996, DIGEST DIS SCI, V41, P2078, DOI 10.1007/BF02093613
   Luk HH, 2002, EUR J PHARMACOL, V443, P197, DOI 10.1016/S0014-2999(02)01592-3
   LYNES MA, 1990, MOL IMMUNOL, V27, P211, DOI 10.1016/0161-5890(90)90132-J
   Lynes MA, 2006, EXP BIOL MED, V231, P1548, DOI 10.1177/153537020623100915
   Lynes MA, 2014, CELL STRESS CHAPERON, V19, P605, DOI 10.1007/s12192-014-0501-z
   MACHLIN LJ, 1987, FASEB J, V1, P441, DOI 10.1096/fasebj.1.6.3315807
   Malik TA, 2015, SURG CLIN N AM, V95, P1105, DOI 10.1016/j.suc.2015.07.006
   Marehbian J, 2009, AM J GASTROENTEROL, V104, P2524, DOI 10.1038/ajg.2009.322
   MARTENSSON J, 1990, P NATL ACAD SCI USA, V87, P1715, DOI 10.1073/pnas.87.5.1715
   McLean LP, 2014, EXPERT REV GASTROENT, V8, P223, DOI 10.1586/17474124.2014.881715
   Melmed GY, 2010, NAT REV GASTRO HEPAT, V7, P110, DOI 10.1038/nrgastro.2009.218
   Milnerowicz H, 2005, ACTA PAEDIATR, V94, P402, DOI [10.1080/08035250410025078, 10.1111/j.1651-2227.2005.tb01908.x]
   Mittal M, 2014, ANTIOXID REDOX SIGN, V20, P1126, DOI 10.1089/ars.2012.5149
   Miura T, 1997, LIFE SCI, V60, pPL301
   Moleirinho A, 2011, PLOS ONE, V6, DOI 10.1371/journal.pone.0018487
   Murphy MP, 2009, BIOCHEM J, V417, P1, DOI 10.1042/BJ20081386
   Nishida A, 2018, CLIN J GASTROENTEROL, V11, P1, DOI 10.1007/s12328-017-0813-5
   O'Toole Aoibhlinn, 2015, Curr Gastroenterol Rep, V17, P32, DOI 10.1007/s11894-015-0453-1
   Ohmen JD, 1996, HUM MOL GENET, V5, P1679, DOI 10.1093/hmg/5.10.1679
   Parkes M, 1996, LANCET, V348, P1588, DOI 10.1016/S0140-6736(05)66204-6
   Penkowa M, 2000, EXP NEUROL, V163, P72, DOI 10.1006/exnr.2000.7383
   Penkowa M, 1999, J NEUROSCI, V19, P2535
   Penkowa M, 2001, J NEUROIMMUNOL, V119, P248, DOI 10.1016/S0165-5728(01)00357-5
   Prasad AS, 2008, EXP GERONTOL, V43, P370, DOI 10.1016/j.exger.2007.10.013
   Rezaie A, 2007, DIGEST DIS SCI, V52, P2015, DOI 10.1007/s10620-006-9622-2
   Rice JM, 2016, BMC IMMUNOL, V17, DOI 10.1186/s12865-016-0151-2
   Roda G, 2016, CLIN TRANSL GASTROEN, V7, DOI 10.1038/ctg.2015.63
   Rose AS, 2018, BIOINFORMATICS, V34, P3755, DOI 10.1093/bioinformatics/bty419
   Rose AS, 2015, NUCLEIC ACIDS RES, V43, pW576, DOI 10.1093/nar/gkv402
   Rowland I, 2018, EUR J NUTR, V57, P1, DOI 10.1007/s00394-017-1445-8
   SATO M, 1993, FREE RADICAL BIO MED, V14, P325, DOI 10.1016/0891-5849(93)90029-T
   Scharl M, 2013, CURR DRUG TARGETS, V14, P1405, DOI 10.2174/13894501113149990159
   SCHROEDER JJ, 1990, P NATL ACAD SCI USA, V87, P3137, DOI 10.1073/pnas.87.8.3137
   Seguí J, 2004, J LEUKOCYTE BIOL, V76, P537, DOI 10.1189/jlb.0304196
   Shankar AH, 1998, AM J CLIN NUTR, V68, p447S, DOI 10.1093/ajcn/68.2.447S
   Shouval DS, 2017, JAMA PEDIATR, V171, P999, DOI 10.1001/jamapediatrics.2017.2571
   Sturniolo GC, 2002, J LAB CLIN MED, V139, P311, DOI 10.1067/mlc.2002.123624
   Su LP, 2009, GASTROENTEROLOGY, V136, P551, DOI 10.1053/j.gastro.2008.10.081
   SUZUKI T, 1992, TOHOKU J EXP MED, V166, P251, DOI 10.1620/tjem.166.251
   Thirumoorthy N, 2011, WORLD J SURG ONCOL, V9, DOI 10.1186/1477-7819-9-54
   THOMAS JP, 1986, BIOCHIM BIOPHYS ACTA, V884, P448, DOI 10.1016/0304-4165(86)90195-9
   THORNALLEY PJ, 1985, BIOCHIM BIOPHYS ACTA, V827, P36, DOI 10.1016/0167-4838(85)90098-6
   Toruner M, 2008, GASTROENTEROLOGY, V134, P929, DOI 10.1053/j.gastro.2008.01.012
   Tran CD, 2007, DIGEST DIS SCI, V52, P2113, DOI 10.1007/s10620-007-9765-9
   Trivedi I, 2015, EXPERT OPIN DRUG SAF, V14, P1915, DOI 10.1517/14740338.2015.1108961
   Tsuji T, 2013, INT J MOL MED, V31, P1037, DOI 10.3892/ijmm.2013.1294
   Venema WTCU, 2017, J PATHOL, V241, P146, DOI 10.1002/path.4817
   Vignesh KS, 2017, INT J MOL SCI, V18, DOI 10.3390/ijms18102197
   Waeytens A, 2009, MEDIAT INFLAMM, V2009, DOI 10.1155/2009/729172
   Yadav V, 2016, TRANSL RES, V176, P38, DOI 10.1016/j.trsl.2016.04.009
   Yin XY, 2005, BMC IMMUNOL, V6, DOI 10.1186/1471-2172-6-21
   Youn J, 2002, CLIN EXP IMMUNOL, V129, P232, DOI 10.1046/j.1365-2249.2002.01922.x
   Zhang W, 2016, INFLAMMATION, V39, P768, DOI 10.1007/s10753-016-0305-7
   Zhu H, 2012, EXP BIOL MED, V237, P474, DOI 10.1258/ebm.2011.011358
   Zisman TL, 2008, WORLD J GASTROENTERO, V14, P2662, DOI 10.3748/wjg.14.2662
NR 106
TC 10
Z9 10
U1 0
U2 15
PU BENTHAM SCIENCE PUBL LTD
PI SHARJAH
PA EXECUTIVE STE Y-2, PO BOX 7917, SAIF ZONE, 1200 BR SHARJAH, U ARAB
   EMIRATES
SN 1381-6128
EI 1873-4286
J9 CURR PHARM DESIGN
JI Curr. Pharm. Design
PY 2018
VL 24
IS 27
BP 3155
EP 3161
DI 10.2174/1381612824666180717110236
PG 7
WC Pharmacology & Pharmacy
WE Science Citation Index Expanded (SCI-EXPANDED)
SC Pharmacology & Pharmacy
GA HC5OT
UT WOS:000451853000002
PM 30014800
DA 2024-01-22
ER

PT J
AU Li, J
   Wu, S
   Wang, MR
   Wang, TT
   Li, BK
   Zhu, JM
AF Li, Jing
   Wu, Song
   Wang, Ming-Rui
   Wang, Ting-Ting
   Li, Bai-kun
   Zhu, Ji-Min
TI Potential roles of nucleotide-binding oligomerization domain 2 in the
   pathogenesis of systemic lupus erythematosus
SO RHEUMATOLOGY INTERNATIONAL
LA English
DT Review
DE NOD2; Systemic lupus erythematosus; Therapeutic target; Immune
ID TOLL-LIKE RECEPTORS; INNATE IMMUNE-RESPONSES; CROHNS-DISEASE; DENDRITIC
   CELLS; EPITHELIAL-CELLS; PEPTIDOGLYCAN RECOGNITION; INFLAMMATORY
   DISEASE; MULTIPLEX FAMILIES; CHROMOSOME 16Q12; LRR PROTEINS
AB Nucleotide-binding oligomerization domain 2 (NOD2) is one of the most prominent member of the NOD-like receptors protein family that functions as intracellular pattern recognition receptors. Numerous studies have suggested the importance of NOD2 in defensing against microbial infections, regulation of the inflammatory process. It is shown that NOD2 contributes to the pathogenesis of various autoimmune and chronic inflammatory diseases, such as Crohn's disease, rheumatoid arthritis. The aim of this study is to summarize our current understandings of NOD2 function and the role of NOD2 in systemic lupus erythematosus (SLE). The following databases were searched: Pubmed, EMBASE and Web of Science for English-language sources, using the terms "lupus," "systemic lupus erythematosus," ''SLE," "immunity," "inflammatory" and "NOD2." Emerging data evidences that NOD2 has important biological effects in autoimmunity and inflammatory and might take part in the pathogenesis of SLE. Studies exploring the relationship between NOD2 and SLE are very limited. Whether NOD2 could be a potentially valuable therapeutic target for treatment for SLE, more understanding of the mechanism of NOD2 is needed in the future in SLE.
C1 [Li, Jing; Wu, Song; Wang, Ming-Rui; Wang, Ting-Ting; Li, Bai-kun; Zhu, Ji-Min] Anhui Univ Chinese Med, Sch Integrated Tradit & Western Med, Dept Publ Hlth & Gen Med, Hefei 230038, Anhui, Peoples R China.
C3 Anhui University of Chinese Medicine
RP Zhu, JM (通讯作者)，Anhui Univ Chinese Med, Sch Integrated Tradit & Western Med, Dept Publ Hlth & Gen Med, Hefei 230038, Anhui, Peoples R China.
EM zhjmcdc@126.com
RI li, bz/GVR-7133-2022; wang, tingting/AAK-2640-2020; Zhu,
   Ji-Min/HDN-1451-2022
OI Zhu, Ji-Min/0000-0002-2150-473X; Zhu, Jimin/0000-0001-5773-0790
FU National Natural Science Foundation of China [30901255]
FX This work was supported by grants from the National Natural Science
   Foundation of China (30901255).
CR Abbott DW, 2004, CURR BIOL, V14, P2217, DOI 10.1016/j.cub.2004.12.032
   Alessandri C, 2012, FASEB J, V26, P4722, DOI 10.1096/fj.12-206060
   Antosz H, 2013, ACTA BIOCHIM POL, V60, P351
   Biswas A, 2012, J MOL MED, V90, P15, DOI 10.1007/s00109-011-0802-y
   Borzutzky A, 2010, CLIN IMMUNOL, V134, P251, DOI 10.1016/j.clim.2009.05.005
   Brodsky IE, 2009, SEMIN IMMUNOL, V21, P199, DOI 10.1016/j.smim.2009.05.007
   Carneiro LAM, 2008, J PATHOL, V214, P136, DOI 10.1002/path.2271
   Chong WP, 2004, RHEUMATOLOGY, V43, P104, DOI 10.1093/rheumatology/keg430
   Cooney R, 2010, NAT MED, V16, P90, DOI 10.1038/nm.2069
   Correa RG, 2012, BIOSCIENCE REP, V32, P597, DOI 10.1042/BSR20120055
   De Jager PL, 2006, GENES IMMUN, V7, P327, DOI 10.1038/sj.gene.6364303
   de Koning HD, 2012, J INNATE IMMUN, V4, P225, DOI 10.1159/000335900
   Eckmann L, 2005, IMMUNITY, V22, P661, DOI 10.1016/j.immuni.2005.06.004
   Ferreiros-Vidal I, 2003, RHEUMATOLOGY, V42, P570, DOI 10.1093/rheumatology/keg192
   Fritz JH, 2005, EUR J IMMUNOL, V35, P2459, DOI 10.1002/eji.200526286
   Gaffney PM, 2006, AM J HUM GENET, V78, P747, DOI 10.1086/503686
   Gillett CD, 2005, GENES IMMUN, V6, P19, DOI 10.1038/sj.gene.6364145
   Girardin SE, 2004, EUR J IMMUNOL, V34, P1777, DOI 10.1002/eji.200425095
   Gros F, 2012, AUTOPHAGY, V8, P1113, DOI 10.4161/auto.20275
   Harley JB, 2008, NAT GENET, V40, P204, DOI 10.1038/ng.81
   Hedegaard CJ, 2011, PLOS ONE, V6, DOI 10.1371/journal.pone.0020253
   Hellquist A, 2009, J RHEUMATOL, V36, P1631, DOI 10.3899/jrheum.081160
   Hisamatsu T, 2003, GASTROENTEROLOGY, V124, P993, DOI 10.1053/gast.2003.50153
   Homer CR, 2010, GASTROENTEROLOGY, V139, P1630, DOI 10.1053/j.gastro.2010.07.006
   Horton CG, 2012, CURR ALLERGY ASTHM R, V12, P1, DOI 10.1007/s11882-011-0234-3
   Horton CG, 2010, MEDIAT INFLAMM, V2010, DOI 10.1155/2010/498980
   Inohara N, 2005, ANNU REV BIOCHEM, V74, P355, DOI 10.1146/annurev.biochem.74.082803.133347
   Kambe N, 2005, J DERMATOL SCI, V39, P71, DOI 10.1016/j.jdermsci.2005.04.001
   Kanneganti TD, 2007, IMMUNITY, V27, P549, DOI 10.1016/j.immuni.2007.10.002
   Kufer TA, 2005, TRENDS MICROBIOL, V13, P381, DOI 10.1016/j.tim.2005.06.004
   Lecat A, 2010, BIOCHEM PHARMACOL, V80, P2021, DOI 10.1016/j.bcp.2010.07.016
   Magalhaes JG, 2008, J IMMUNOL, V181, P7925, DOI 10.4049/jimmunol.181.11.7925
   McDonald C, 2005, J BIOL CHEM, V280, P20177, DOI 10.1074/jbc.R500001200
   Mizushima N, 2008, NATURE, V451, P1069, DOI 10.1038/nature06639
   Monneaux F, 2009, ARTHRITIS RES THER, V11, DOI 10.1186/ar2711
   Murray PJ, 2009, NAT IMMUNOL, V10, P1053, DOI 10.1038/ni1009-1053
   Ogura Y, 2001, J BIOL CHEM, V276, P4812, DOI 10.1074/jbc.M008072200
   Orozco G, 2011, ANN RHEUM DIS, V70, P463, DOI 10.1136/ard.2010.137174
   Page N, 2011, ANN RHEUM DIS, V70, P837, DOI 10.1136/ard.2010.139832
   Park JH, 2007, J IMMUNOL, V179, P514, DOI 10.4049/jimmunol.179.1.514
   Park JH, 2007, J IMMUNOL, V178, P2380, DOI 10.4049/jimmunol.178.4.2380
   Perl A, 2009, CURR OPIN RHEUMATOL, V21, P443, DOI 10.1097/BOR.0b013e32832efe6b
   Richez C, 2011, JOINT BONE SPINE, V78, P124, DOI 10.1016/j.jbspin.2010.09.005
   Sabbah A, 2009, NAT IMMUNOL, V10, P1073, DOI 10.1038/ni.1782
   Shaw MH, 2009, NAT IMMUNOL, V10, P1267, DOI 10.1038/ni.1816
   Strober W, 2011, MUCOSAL IMMUNOL, V4, P484, DOI 10.1038/mi.2011.29
   Tada H, 2005, INFECT IMMUN, V73, P7967, DOI 10.1128/IAI.73.12.7967-7976.2005
   Travassos LH, 2010, NAT IMMUNOL, V11, P55, DOI 10.1038/ni.1823
   Uehara A, 2005, CELL MICROBIOL, V7, P675, DOI 10.1111/j.1462-5822.2004.00500.x
   Uehara A, 2007, MOL IMMUNOL, V44, P3100, DOI 10.1016/j.molimm.2007.02.007
   van Beelen AJ, 2007, IMMUNITY, V27, P660, DOI 10.1016/j.immuni.2007.08.013
   Vieira SM, 2012, J IMMUNOL, V188, P5116, DOI 10.4049/jimmunol.1004190
   Voss E, 2006, J BIOL CHEM, V281, P2005, DOI 10.1074/jbc.M511044200
   Wang C, 2013, RHEUMATOL INT, V33, P1917, DOI 10.1007/s00296-013-2733-0
   Windheim M, 2007, BIOCHEM J, V404, P179, DOI 10.1042/BJ20061704
   Xu WD, 2013, RHEUMATOL INT, V33, P3055, DOI 10.1007/s00296-012-2623-x
   Yao QP, 2013, SEMIN ARTHRITIS RHEU, V43, P125, DOI 10.1016/j.semarthrit.2012.12.005
   Yao QP, 2013, J AM ACAD DERMATOL, V68, P624, DOI 10.1016/j.jaad.2012.09.025
   Yao QP, 2011, ARTHRITIS RES THER, V13, DOI 10.1186/ar3462
   Yu SL, 2012, CLIN DEV IMMUNOL, DOI 10.1155/2012/715190
   Yu SL, 2011, PLOS ONE, V6, DOI 10.1371/journal.pone.0023855
NR 61
TC 6
Z9 6
U1 0
U2 12
PU SPRINGER HEIDELBERG
PI HEIDELBERG
PA TIERGARTENSTRASSE 17, D-69121 HEIDELBERG, GERMANY
SN 0172-8172
EI 1437-160X
J9 RHEUMATOL INT
JI Rheumatol. Int.
PD OCT
PY 2014
VL 34
IS 10
BP 1339
EP 1344
DI 10.1007/s00296-014-2975-5
PG 6
WC Rheumatology
WE Science Citation Index Expanded (SCI-EXPANDED)
SC Rheumatology
GA AQ0EM
UT WOS:000342455600001
PM 24599604
DA 2024-01-22
ER

PT J
AU Alrubaiy, L
   Rikaby, I
   Sageer, M
   Hutchings, HA
   Williams, JG
AF Alrubaiy, Laith
   Rikaby, Ibtihal
   Sageer, Mohamed
   Hutchings, Hayley Anne
   Williams, John Gordon
TI Systematic Review of the Clinical Disease Severity Indices for
   Inflammatory Bowel Disease
SO INFLAMMATORY BOWEL DISEASES
LA English
DT Review
DE clinical trials; outcome measures; Crohn's disease; ulcerative colitis;
   inflammatory bowel disease
ID ACTIVE ULCERATIVE-COLITIS; STATUS MEASUREMENT INSTRUMENTS; EFFICACY
   END-POINTS; CROHNS-DISEASE; METHODOLOGICAL QUALITY; MEDICAL THERAPY;
   SCORING SYSTEM; INFLIXIMAB; TRIALS; ANTIBODY
AB Background:Clinical disease severity indices are increasingly being used in choosing treatment and monitoring the response of patients with inflammatory bowel disease (IBD). The aim of this study was to systematically review the clinical disease severity indices in IBD and to appraise their measurement properties and methodological quality.Methods:We searched the MEDLINE, Embase, and PsycINFO databases for original articles describing the development and/or evaluation of one or more of the measurement properties of clinical disease severity indices used in IBD. We assessed these properties (e.g., internal consistency, reliability, validity, responsiveness) using a standardized checklist.Results:We examined the full text of 142 articles that we deemed potentially eligible and identified 22 clinical disease severity indices in IBD. No clinical disease index has met all the required measurement properties. All of the validation studies were not descriptive enough to allow assessment of their methodology.Conclusions:Although commonly used in multiple clinical trials, none of the clinical disease severity indices in IBD had all the required measurement properties. Further validation studies are required.
C1 [Alrubaiy, Laith; Hutchings, Hayley Anne; Williams, John Gordon] Swansea Univ, Coll Med, Patient & Populat Hlth & Informat Res, Swansea SA2 8PP, W Glam, Wales.
   [Rikaby, Ibtihal] Cardiff & Vale Univ Hlth Board, Cardiff, S Glam, Wales.
   [Sageer, Mohamed] Lahey Hosp & Med Ctr, Burlington, MA USA.
C3 Swansea University; Lahey Hospital & Medical Center
RP Alrubaiy, L (通讯作者)，Swansea Univ, Coll Med, Room 220,Grove Bldg, Swansea SA2 8PP, W Glam, Wales.
EM l.alrubaiy@swansea.ac.uk
RI Al-Rubaiy, Laith/GLR-1583-2022; Alrubaiy, Laith/ABX-6181-2022;
   Hutchings, Hayley A/C-9944-2013
OI Alrubaiy, Laith/0000-0002-6340-8244; Hutchings, Hayley
   Anne/0000-0003-4155-1741
FU Swansea University; Wales Deanery; Welsh Government
FX Supported by the Welsh Clinical Academic Training (WCAT) scheme and its
   collaboration between Swansea University, Wales Deanery, and the Welsh
   Government.
CR Azzolini F, 2005, DIGEST DIS SCI, V50, P246, DOI 10.1007/s10620-005-1590-4
   Beattie M, 2014, SYST REV, V3, DOI 10.1186/2046-4053-3-4
   BEST WR, 1976, GASTROENTEROLOGY, V70, P439
   Bodger K, 2014, GUT, V63, P1092, DOI 10.1136/gutjnl-2013-305600
   Calder AM, 2014, DISABIL HEALTH J, V7, P26, DOI 10.1016/j.dhjo.2013.06.003
   Clara I, 2009, AM J GASTROENTEROL, V104, P1754, DOI 10.1038/ajg.2009.197
   Cohen LL, 2008, J PEDIATR PSYCHOL, V33, P911, DOI 10.1093/jpepsy/jsj115
   Cooney RM, 2007, TRIALS, V8, DOI 10.1186/1745-6215-8-17
   D'Haens G, 2007, GASTROENTEROLOGY, V132, P763, DOI 10.1053/j.gastro.2006.12.038
   Danese S, 2012, GUT, V61, P918, DOI 10.1136/gutjnl-2011-300904
   Denmark VK, 2013, EXPERT REV CLIN IMMU, V9, P77, DOI [10.1586/eci.12.91, 10.1586/ECI.12.91]
   DROSSMAN DA, 1992, J CLIN GASTROENTEROL, V15, P104, DOI 10.1097/00004836-199209000-00005
   Feagan BG, 2011, ALIMENT PHARM THER, V33, P1143, DOI 10.1111/j.1365-2036.2011.04636.x
   Feagan BG, 2005, NEW ENGL J MED, V352, P2499, DOI 10.1056/NEJMoa042982
   HANAUER S, 1993, AM J GASTROENTEROL, V88, P1188
   Hanauer SB, 2002, LANCET, V359, P1541, DOI 10.1016/S0140-6736(02)08512-4
   HARVEY RF, 1980, LANCET, V1, P514
   Haywood KL, 2014, CHILD CARE HLTH DEV, V40, P806, DOI 10.1111/cch.12135
   Higgins J, 2012, COCHRANE DB SYST REV, DOI 10.1002/14651858.ED000049
   Hirai F, 2010, DIGEST ENDOSC, V22, P39, DOI 10.1111/j.1443-1661.2009.00916.x
   IRVINE EJ, 1994, GASTROENTEROLOGY, V106, P287, DOI 10.1016/0016-5085(94)90585-1
   IRVINE EJ, 1995, J CLIN GASTROENTEROL, V20, P27
   Janke K-H, 2004, Int J Colorectal Dis, V19, P343, DOI 10.1007/s00384-003-0522-z
   Kendzerska TB, 2014, SLEEP MED REV, V18, P321, DOI 10.1016/j.smrv.2013.08.002
   Levine DS, 2002, AM J GASTROENTEROL, V97, P1398, DOI 10.1016/S0002-9270(02)04137-0
   LICHTIGER S, 1990, LANCET, V336, P16, DOI 10.1016/0140-6736(90)91521-B
   Moher D, 2009, J CLIN EPIDEMIOL, V62, P1006, DOI 10.1016/j.jclinepi.2009.06.005
   Mokkink LB, 2010, BMC MED RES METHODOL, V10, DOI 10.1186/1471-2288-10-82
   Mokkink LB, 2010, QUAL LIFE RES, V19, P539, DOI 10.1007/s11136-010-9606-8
   Mokkink LB, 2009, QUAL LIFE RES, V18, P313, DOI 10.1007/s11136-009-9451-9
   Monteleone G, 2011, CURR OPIN PHARMACOL, V11, P640, DOI 10.1016/j.coph.2011.09.013
   Mutsaers JHAM, 2012, MANUAL THER, V17, P213, DOI 10.1016/j.math.2011.12.010
   Osada T, 2008, J GASTROEN HEPATOL, V23, pS262, DOI 10.1111/j.1440-1746.2008.05413.x
   Pariente B, 2011, INFLAMM BOWEL DIS, V17, P1415, DOI 10.1002/ibd.21506
   Pikarsky AJ, 2002, ARCH SURG-CHICAGO, V137, P774, DOI 10.1001/archsurg.137.7.774
   POWELLTUCK J, 1982, DIGEST DIS SCI, V27, P533, DOI 10.1007/BF01296733
   Present DH, 1999, NEW ENGL J MED, V340, P1398, DOI 10.1056/NEJM199905063401804
   RACHMILEWITZ D, 1989, BMJ-BRIT MED J, V298, P82, DOI 10.1136/bmj.298.6666.82
   Rimola J, 2012, ABDOM IMAGING, V37, P958, DOI 10.1007/s00261-011-9820-z
   Rutgeerts P, 2005, NEW ENGL J MED, V353, P2462, DOI 10.1056/NEJMoa050516
   Sandborn WJ, 2002, GASTROENTEROLOGY, V122, P512, DOI 10.1053/gast.2002.31072
   SCHROEDER KW, 1987, NEW ENGL J MED, V317, P1625, DOI 10.1056/NEJM198712243172603
   SEO M, 1992, AM J GASTROENTEROL, V87, P971
   SEO M, 1995, AM J GASTROENTEROL, V90, P1759
   Terwee CB, 2012, QUAL LIFE RES, V21, P651, DOI 10.1007/s11136-011-9960-1
   Terwee CB, 2007, J CLIN EPIDEMIOL, V60, P34, DOI 10.1016/j.jclinepi.2006.03.012
   Theede K, 2014, SCAND J GASTROENTERO, V49, P418, DOI 10.3109/00365521.2014.883427
   Travis SPL, 2011, ALIMENT PHARM THER, V34, P113, DOI 10.1111/j.1365-2036.2011.04701.x
   TRUELOVE SC, 1955, BRIT MED J, V2, P1041, DOI 10.1136/bmj.2.4947.1041
   Turner D, 2009, CLIN GASTROENTEROL H, V7, P1081, DOI 10.1016/j.cgh.2009.06.024
   VANHEES PAM, 1980, GUT, V21, P279, DOI 10.1136/gut.21.4.279
   Walmsley RS, 1998, GUT, V43, P29, DOI 10.1136/gut.43.1.29
   WRIGHT JP, 1985, S AFR MED J, V68, P502
NR 53
TC 14
Z9 17
U1 0
U2 5
PU OXFORD UNIV PRESS INC
PI CARY
PA JOURNALS DEPT, 2001 EVANS RD, CARY, NC 27513 USA
SN 1078-0998
EI 1536-4844
J9 INFLAMM BOWEL DIS
JI Inflamm. Bowel Dis.
PD OCT
PY 2015
VL 21
IS 10
BP 2460
EP 2466
DI 10.1097/MIB.0000000000000438
PG 7
WC Gastroenterology & Hepatology
WE Science Citation Index Expanded (SCI-EXPANDED); Social Science Citation Index (SSCI)
SC Gastroenterology & Hepatology
GA CR6WW
UT WOS:000361489900024
PM 25966838
OA Bronze
DA 2024-01-22
ER

PT J
AU Vinci, A
   Ingravalle, F
   Bardhi, D
   Cesaro, N
   Frassino, S
   Licata, F
   Valvano, M
AF Vinci, Antonio
   Ingravalle, Fabio
   Bardhi, Dorian
   Cesaro, Nicola
   Frassino, Sara
   Licata, Francesca
   Valvano, Marco
TI Cannabinoid Therapeutic Effects in Inflammatory Bowel Diseases: A
   Systematic Review and Meta-Analysis of Randomized Controlled Trials
SO BIOMEDICINES
LA English
DT Review
DE inflammatory bowel disease; cannabinoid; supplementation therapy
ID CROHNS-DISEASE; HOSPITALIZED-PATIENTS; CANNABIDIOL; HETEROGENEITY;
   COLITIS
AB (1) Introduction: Inflammatory Bowel Disease (IBD) patients may benefit from cannabinoid administration supplementary therapy; currently no consensus on its effect has been reached. (2) Methods: a systematic review of RCTs on cannabinoid supplementation therapy in IBD has been conducted; data sources were MEDLINE, Scopus, ClinicalTrials. (3) Results: out of 974 papers found with electronic search, six studies have been included into the systematic review, and five of them, for a grand total of 208 patients, were included into the meta-analysis. (4) Conclusions: cannabinoid supplementation as adjuvant therapy may increase the chances of success for standard therapy of Crohn's Disease during the induction period; no statement on its potential usage during maintenance period can be derived from retrieved evidence. Its usage in Ulcerative Colitis is not to be recommended. If ever, low-dose treatment may be more effective than higher dosage. Mean CDAI reduction was found stronger in patients treated with cannabinoids (mean CDAI reduction = 36.63, CI 95% 12.27-61.19) than placebo. In future studies, it is advisable to include disease activity levels, as well as patient-level information such as genetic and behavioral patterns.
C1 [Vinci, Antonio] Local Hlth Author Roma 1, Hosp Hlth Management Area, I-00133 Rome, Italy.
   [Ingravalle, Fabio] Local Hlth Author Roma 6, Hosp Hlth Management Area, I-00041 Albano Laziale, Italy.
   [Bardhi, Dorian] Univ Aquila, Postgrad Sch Hyg & Prevent Med, I-67100 Laquila, Italy.
   [Cesaro, Nicola; Frassino, Sara; Valvano, Marco] Univ Aquila, Dept Life Hlth & Environm Sci, Gastroenterol Hepatol & Nutr Div, I-67100 Laquila, Italy.
   [Licata, Francesca] Univ Catanzaro Magna Graecia, Sch Med, Dept Hlth Sci, I-88100 Catanzaro, Italy.
C3 University of L'Aquila; University of L'Aquila; Magna Graecia University
   of Catanzaro
RP Ingravalle, F (通讯作者)，Local Hlth Author Roma 6, Hosp Hlth Management Area, I-00041 Albano Laziale, Italy.
EM fabio.ingravalle@gmail.com
RI Licata, Francesca/GNP-5099-2022; Ingravalle, Fabio/GZA-9168-2022; Vinci,
   Antonio/E-4510-2019
OI Licata, Francesca/0000-0003-3704-6822; Ingravalle,
   Fabio/0000-0001-6295-9848; Vinci, Antonio/0000-0002-4915-7733; Valvano,
   Marco/0000-0002-2201-6279
CR Alhouayek M, 2012, TRENDS MOL MED, V18, P615, DOI 10.1016/j.molmed.2012.07.009
   Baumgart DC, 2012, LANCET, V380, P1590, DOI 10.1016/S0140-6736(12)60026-9
   Borenstein M, 2010, RES SYNTH METHODS, V1, P97, DOI 10.1002/jrsm.12
   Burke W, 2021, ANNU REV GENOM HUM G, V22, P1, DOI 10.1146/annurev-genom-120220-082640
   Capasso R, 2008, BRIT J PHARMACOL, V154, P1001, DOI 10.1038/bjp.2008.177
   Choi C, 2022, J CLIN GASTROENTEROL, V56, P257, DOI 10.1097/MCG.0000000000001498
   Dalal RS, 2021, INFLAMM BOWEL DIS, V27, P500, DOI 10.1093/ibd/izaa104
   Doeve BH, 2021, J CLIN GASTROENTEROL, V55, P798, DOI 10.1097/MCG.0000000000001393
   Gartlehner G, 2012, INT J TECHNOL ASSESS, V28, P36, DOI 10.1017/S0266462311000687
   Goyal H, 2017, EUR J GASTROEN HEPAT, V29, P135, DOI 10.1097/MEG.0000000000000779
   Grotenhermen F, 2003, CLIN PHARMACOKINET, V42, P327, DOI 10.2165/00003088-200342040-00003
   Guyatt GH, 2011, J CLIN EPIDEMIOL, V64, P1294, DOI 10.1016/j.jclinepi.2011.03.017
   Harbord RM, 2006, STAT MED, V25, P3443, DOI 10.1002/sim.2380
   Higgins JPT, 2002, STAT MED, V21, P1539, DOI 10.1002/sim.1186
   Higgins JPT, 2011, COCHRANE HDB SYSTEMA
   Hryhorowicz S, 2021, FRONT IMMUNOL, V12, DOI 10.3389/fimmu.2021.790803
   Huestis MA, 2007, CHEM BIODIVERS, V4, P1770, DOI 10.1002/cbdv.200790152
   Irving PM, 2018, INFLAMM BOWEL DIS, V24, P714, DOI 10.1093/ibd/izy002
   Kafil TS, 2018, COCHRANE DB SYST REV, DOI 10.1002/14651858.CD012954.pub2
   Kafil TS, 2018, COCHRANE DB SYST REV, DOI 10.1002/14651858.CD012853.pub2
   Kanters Steve, 2022, Methods Mol Biol, V2345, P41, DOI 10.1007/978-1-0716-1566-9_3
   Katsidoni V, 2013, INT J NEUROPSYCHOPH, V16, P2273, DOI 10.1017/S1461145713000709
   Khera AV, 2018, NAT GENET, V50, P1219, DOI 10.1038/s41588-018-0183-z
   Kim KR, 1996, J CHROMATOGR B, V682, P55, DOI 10.1016/0378-4347(96)00045-X
   Kirmayr M, 2021, MEDWAVE, V21, DOI 10.5867/medwave.2021.02.8109
   Klein M, 2018, PHYTOTHER RES, V32, P2275, DOI 10.1002/ptr.6165
   Lakatos PL, 2007, WORLD J GASTROENTERO, V13, P6134, DOI 10.3748/wjg.13.6134
   Lauro R, 2021, BIOMEDICINES, V9, DOI 10.3390/biomedicines9121748
   Li L, 2022, OXID MED CELL LONGEV, V2022, DOI 10.1155/2022/4619760
   Lowe H, 2021, INT J MOL SCI, V22, DOI 10.3390/ijms22179472
   Lucaroni F, 2019, BMJ OPEN, V9, DOI 10.1136/bmjopen-2019-030234
   Lucas CJ, 2018, BRIT J CLIN PHARMACO, V84, P2477, DOI 10.1111/bcp.13710
   Maaser C, 2019, J CROHNS COLITIS, V13, P144, DOI 10.1093/ecco-jcc/jjy113
   Matalon ST, 2021, FRONT ENDOCRINOL, V12, DOI 10.3389/fendo.2021.685289
   Mathur MB, 2022, ANNU REV PUBL HEALTH, V43, P19, DOI 10.1146/annurev-publhealth-051920-114020
   Mbachi C, 2019, DIGEST DIS SCI, V64, P2939, DOI 10.1007/s10620-019-05556-z
   Moher D, 2010, INT J SURG, V8, P336
   Naftali T, 2021, PLOS ONE, V16, DOI 10.1371/journal.pone.0246871
   Naftali T, 2017, DIGEST DIS SCI, V62, P1615, DOI 10.1007/s10620-017-4540-z
   Naftali T, 2013, CLIN GASTROENTEROL H, V11, P1276, DOI 10.1016/j.cgh.2013.04.034
   Naftali T, 2011, ISR MED ASSOC J, V13, P455
   Ng SC, 2017, LANCET, V390, P2769, DOI 10.1016/S0140-6736(17)32448-0
   Ordás I, 2012, LANCET, V380, P1606, DOI 10.1016/S0140-6736(12)60150-0
   Park S, 2016, AM J GASTROENTEROL, V111, P1692, DOI 10.1038/ajg.2016.418
   Raad Mohamad A, 2016, Inflamm Intest Dis, V1, P85, DOI 10.1159/000445986
   Schicho R, 2012, PHARMACOLOGY, V89, P149, DOI 10.1159/000336871
   Sterne JAC, 2004, STATA J, V4, P127, DOI 10.1177/1536867X0400400204
   Sterne JAC, 2019, BMJ-BRIT MED J, V366, DOI 10.1136/bmj.l4898
   Storr M, 2014, INFLAMM BOWEL DIS, V20, P472, DOI 10.1097/01.MIB.0000440982.79036.d6
   Sturm A, 2019, J CROHNS COLITIS, V13, P273, DOI 10.1093/ecco-jcc/jjy114
   Turner D, 2021, GASTROENTEROLOGY, V160, P1570, DOI 10.1053/j.gastro.2020.12.031
   Valvano M, 2021, NUTRIENTS, V13, DOI 10.3390/nu13020323
   Vernia F, 2022, NUTRIENTS, V14, DOI 10.3390/nu14020269
   Viscido A, 2022, BMC GASTROENTEROL, V22, DOI 10.1186/s12876-022-02157-5
   Week U.E.G., 2018, UNITED EUR GASTROENT, V6, pA1
   Willis BH, 2017, STAT MED, V36, P3283, DOI 10.1002/sim.7372
   Wynne J, 2022, SCAND J GASTROENTERO, V57, P197, DOI 10.1080/00365521.2021.1998604
   Zaami S, 2018, EUR REV MED PHARMACO, V22, P1161, DOI 10.26355/eurrev_201802_14405
   Zhang YZ, 2014, WORLD J GASTROENTERO, V20, P91, DOI 10.3748/wjg.v20.i1.91
   Zhao ZJ, 2022, FOOD FUNCT, V13, P5914, DOI [10.1039/D2FO00226D, 10.1039/d2fo00226d]
NR 60
TC 2
Z9 2
U1 0
U2 1
PU MDPI
PI BASEL
PA ST ALBAN-ANLAGE 66, CH-4052 BASEL, SWITZERLAND
EI 2227-9059
J9 BIOMEDICINES
JI Biomedicines
PD OCT
PY 2022
VL 10
IS 10
AR 2439
DI 10.3390/biomedicines10102439
PG 17
WC Biochemistry & Molecular Biology; Medicine, Research & Experimental;
   Pharmacology & Pharmacy
WE Science Citation Index Expanded (SCI-EXPANDED)
SC Biochemistry & Molecular Biology; Research & Experimental Medicine;
   Pharmacology & Pharmacy
GA 5O2GH
UT WOS:000872297800001
PM 36289701
OA Green Published, gold
DA 2024-01-22
ER

PT J
AU Li, MF
   Yang, LJ
   Mu, CL
   Sun, Y
   Gu, Y
   Chen, DF
   Liu, TY
   Cao, HL
AF Li, Mengfan
   Yang, Lijiao
   Mu, Chenlu
   Sun, Yue
   Gu, Yu
   Chen, Danfeng
   Liu, Tianyu
   Cao, Hailong
TI Gut microbial metabolome in inflammatory bowel disease: From association
   to therapeutic perspectives
SO COMPUTATIONAL AND STRUCTURAL BIOTECHNOLOGY JOURNAL
LA English
DT Review
DE Inflammatory bowel diseases; Metagenomics; Gut microbiota; Metabolomics;
   Metabolite; Microbial therapeutics
ID CHAIN FATTY-ACIDS; ACTIVE ULCERATIVE-COLITIS; CROHNS-DISEASE; DIVERSION
   COLITIS; TRANSPLANTATION; ANTIBIOTICS; PROBIOTICS; REMISSION; INTESTINE;
   BACTERIUM
AB Inflammatory bowel disease (IBD), comprising Crohn's disease (CD) and ulcerative colitis (UC), is a set of clinically chronic, relapsing gastrointestinal inflammatory disease and lacks of an absolute cure. Although the precise etiology is unknown, developments in high-throughput microbial genomic sequencing significantly illuminate the changes in the intestinal microbial structure and functions in patients with IBD. The application of microbial metabolomics suggests that the microbiota can influence IBD pathogenesis by producing metabolites, which are implicated as crucial mediators of host-microbial crosstalk. This review aims to elaborate the current knowledge of perturbations of the microbiome-metabolome interface in IBD with description of altered composition and metabolite profiles of gut microbiota. We emphasized and elaborated recent findings of several potentially protective metabolite classes in IBD, including fatty acids, amino acids and derivatives and bile acids. This article will facilitate a deeper understanding of the new therapeutic approach for IBD by applying metabolome-based adjunctive treatment. (c) 2022 Published by Elsevier B.V. on behalf of Research Network of Computational and Structural Biotechnology. This is an open access article under the CC BY-NC-ND license
C1 [Li, Mengfan; Yang, Lijiao; Mu, Chenlu; Sun, Yue; Gu, Yu; Chen, Danfeng; Liu, Tianyu; Cao, Hailong] Tianjin Med Univ, Gen Hosp, Tianjin Inst Digest Dis, Dept Gastroenterol & Hepatol,Tianjin Key Lab Diges, Tianjin, Peoples R China.
   [Cao, Hailong] Tianjin Med Univ, Gen Hosp, Tianjin Inst Digest Dis, Dept Gastroenterol & Hepatol,Tianjin Key Lab Diges, 154 Anshan Rd, Tianjin 300052, Peoples R China.
C3 Tianjin Medical University; Tianjin Medical University
RP Cao, HL (通讯作者)，Tianjin Med Univ, Gen Hosp, Tianjin Inst Digest Dis, Dept Gastroenterol & Hepatol,Tianjin Key Lab Diges, 154 Anshan Rd, Tianjin 300052, Peoples R China.
EM caohailong@tmu.eu.cn
FU National Natural Science Foundation of China [82070545, 82100574]; 
   [20YFZCSY00020]
FX Acknowledgements This work was supported by grants (82070545 and
   82100574) from the National Natural Science Foundation of China and the
   Key Project of Science and Technology Pillar Program of Tianjin
   (20YFZCSY00020) .
CR Ahmadi S, 2020, JCI INSIGHT, V5, DOI 10.1172/jci.insight.132055
   Alghamdi A, 2018, METABOLITES, V8, DOI 10.3390/metabo8040082
   Allegretti JR, 2019, LANCET, V394, P420, DOI 10.1016/S0140-6736(19)31266-8
   Amberg A, 2017, METHODS MOL BIOL, V1641, P229, DOI 10.1007/978-1-4939-7172-5_13
   Angelberger S, 2013, AM J GASTROENTEROL, V108, P1620, DOI 10.1038/ajg.2013.257
   Arboleya S, 2016, INT J MOL SCI, V17, DOI 10.3390/ijms17050649
   Arnold JW, 2016, TRENDS MICROBIOL, V24, P887, DOI 10.1016/j.tim.2016.06.008
   Atarashi K, 2017, SCIENCE, V358, P359, DOI 10.1126/science.aan4526
   Baek SJ, 2014, GUT LIVER, V8, P170, DOI 10.5009/gnl.2014.8.2.170
   Baier J, 2020, J CLIN INVEST, V130, P5703, DOI 10.1172/JCI126923
   Baldelli V, 2021, MICROORGANISMS, V9, DOI 10.3390/microorganisms9040697
   Banfi D, 2021, INT J MOL SCI, V22, DOI 10.3390/ijms22041623
   Bassaganya-Riera J, 2012, PLOS ONE, V7, DOI 10.1371/journal.pone.0031238
   Bauermeister A, 2022, NAT REV MICROBIOL, V20, P143, DOI 10.1038/s41579-021-00621-9
   Beniddir MA, 2021, NAT PROD REP, V38, P1967, DOI 10.1039/d1np00023c
   Bjerrum JT, 2015, METABOLOMICS, V11, P122, DOI 10.1007/s11306-014-0677-3
   Böger RH, 2001, ANNU REV PHARMACOL, V41, P79, DOI 10.1146/annurev.pharmtox.41.1.79
   BORREN NZ, 2020, INFLAMM BOWEL DIS, V26
   Britton GJ, 2019, IMMUNITY, V50, P212, DOI 10.1016/j.immuni.2018.12.015
   Bryan PF, 2016, MEDIAT INFLAMM, V2016, DOI 10.1155/2016/9890141
   BURKE DA, 1990, ALIMENT PHARM THERAP, V4, P123
   Busbee PB, 2020, JCI INSIGHT, V5, DOI 10.1172/jci.insight.127551
   Bushman FD, 2020, CELL HOST MICROBE, V28, P422, DOI 10.1016/j.chom.2020.07.020
   Cai XK, 2019, FOOD FUNCT, V10, P6331, DOI 10.1039/c9fo01537j
   Calder PC, 2015, JPEN-PARENTER ENTER, V39, p18S, DOI 10.1177/0148607115595980
   Caldwell RB, 2015, TRENDS PHARMACOL SCI, V36, P395, DOI 10.1016/j.tips.2015.03.006
   Caporaso JG, 2011, GENOME BIOL, V12, DOI 10.1186/gb-2011-12-5-r50
   Carriche GM, 2021, J ALLERGY CLIN IMMUN, V147, P335, DOI 10.1016/j.jaci.2020.04.037
   Cervantes-Barragan L, 2017, SCIENCE, V357, P806, DOI 10.1126/science.aah5825
   Chande N, 2020, INFLAMM BOWEL DIS, V26, P843, DOI 10.1093/ibd/izz223
   Chang JT, 2020, NEW ENGL J MED, V383, P2652, DOI 10.1056/NEJMra2002697
   Chen P, 2020, MICROB BIOTECHNOL, V13, P2032, DOI 10.1111/1751-7915.13661
   Chen T, 2018, J CROHNS COLITIS, V12, P710, DOI 10.1093/ecco-jcc/jjy031
   Clooney AG, 2021, GUT, V70, P499, DOI 10.1136/gutjnl-2020-321106
   Coburn LA, 2016, INFLAMM BOWEL DIS, V22, P1847, DOI 10.1097/MIB.0000000000000790
   Costello SP, 2019, JAMA-J AM MED ASSOC, V321, P156, DOI 10.1001/jama.2018.20046
   Cox SR, 2020, GASTROENTEROLOGY, V158, P176, DOI 10.1053/j.gastro.2019.09.024
   Cox SR, 2017, J CROHNS COLITIS, V11, P1420, DOI 10.1093/ecco-jcc/jjx073
   Cui BT, 2015, J GASTROEN HEPATOL, V30, P51, DOI 10.1111/jgh.12727
   Das P, 2019, BMC GENOMICS, V20, DOI 10.1186/s12864-019-5899-3
   de Jong RJ, 2019, IMMUNITY, V50, P8, DOI 10.1016/j.immuni.2018.12.028
   De Preter V, 2015, GUT, V64, P447, DOI 10.1136/gutjnl-2013-306423
   De Preter V, 2013, CLIN TRANSL GASTROEN, V4, DOI 10.1038/ctg.2012.24
   Deleu S, 2021, EBIOMEDICINE, V66, DOI 10.1016/j.ebiom.2021.103293
   Depommier C, 2019, NAT MED, V25, P1096, DOI 10.1038/s41591-019-0495-2
   Diederen K, 2020, SCI REP-UK, V10, DOI 10.1038/s41598-020-75306-z
   Dong SJ, 2021, PHARMACOL RES, V171, DOI 10.1016/j.phrs.2021.105767
   Duboc H, 2013, GUT, V62, P531, DOI 10.1136/gutjnl-2012-302578
   Eisenstein M, 2018, NATURE, V563, pS33, DOI 10.1038/d41586-018-07276-2
   El Hage R, 2017, FRONT MICROBIOL, V8, DOI 10.3389/fmicb.2017.01889
   Evenepoel P, 1999, AM J PHYSIOL-GASTR L, V277, pG935, DOI 10.1152/ajpgi.1999.277.5.G935
   Faith JJ, 2013, SCIENCE, V341, P44, DOI 10.1126/science.1237439
   Fang X, 2021, INFLAMM BOWEL DIS, V27, P603, DOI 10.1093/ibd/izaa262
   Franzosa EA, 2019, NAT MICROBIOL, V4, P293, DOI 10.1038/s41564-018-0306-4
   Fritsch J, 2021, CLIN GASTROENTEROL H, V19, P1189, DOI 10.1016/j.cgh.2020.05.026
   Gadaleta RM, 2011, GUT, V60, P463, DOI 10.1136/gut.2010.212159
   Garner CE, 2007, FASEB J, V21, P1675, DOI 10.1096/fj.06-6927com
   Geva-Zatorsky N, 2017, CELL, V168, P928, DOI 10.1016/j.cell.2017.01.022
   Gevers D, 2014, CELL HOST MICROBE, V15, P382, DOI 10.1016/j.chom.2014.02.005
   Ghebretatios M, 2021, INT J MOL SCI, V22, DOI 10.3390/ijms22041942
   Gibson GR, 2017, NAT REV GASTRO HEPAT, V14, P491, DOI 10.1038/nrgastro.2017.75
   Gibson PR, 2020, ALIMENT PHARM THER, V52, P233, DOI 10.1111/apt.15818
   Graham DB, 2020, NATURE, V578, P527, DOI 10.1038/s41586-020-2025-2
   Green JE, 2020, GUT MICROBES, V12, P1, DOI 10.1080/19490976.2020.1854640
   Grosheva I, 2020, GASTROENTEROLOGY, V159, P1807, DOI 10.1053/j.gastro.2020.07.003
   Hallert C, 2003, INFLAMM BOWEL DIS, V9, P116, DOI 10.1097/00054725-200303000-00005
   Han S, 2021, NATURE, V595, P415, DOI 10.1038/s41586-021-03707-9
   Heinken A, 2019, MICROBIOME, V7, DOI 10.1186/s40168-019-0689-3
   Hernández-de-Diego R, 2018, NUCLEIC ACIDS RES, V46, pW503, DOI 10.1093/nar/gky466
   Hosseinkhani F, 2021, GUT MICROBES, V13, P1, DOI 10.1080/19490976.2021.1882927
   Hsiao EY, 2013, CELL, V155, P1451, DOI 10.1016/j.cell.2013.11.024
   Hu B, 2020, ACS NANO, V14, P2760, DOI 10.1021/acsnano.9b09125
   Huang WC, 2014, J DERMATOL SCI, V73, P232, DOI 10.1016/j.jdermsci.2013.10.010
   Hvas CL, 2019, GASTROENTEROLOGY, V156, P1324, DOI 10.1053/j.gastro.2018.12.019
   Ianiro G, 2016, GUT, V65, P1906, DOI 10.1136/gutjnl-2016-312297
   Imhann F, 2018, GUT, V67, P108, DOI 10.1136/gutjnl-2016-312135
   Ishisono K, 2019, FRONT IMMUNOL, V10, DOI 10.3389/fimmu.2019.02979
   Jacobs JP, 2016, CELL MOL GASTROENTER, V2, P750, DOI 10.1016/j.jcmgh.2016.06.004
   Jiang ZD, 2017, ALIMENT PHARM THER, V45, P899, DOI 10.1111/apt.13969
   Joossens M, 2012, GUT, V61, P958, DOI 10.1136/gutjnl-2011-300413
   Kao D, 2017, JAMA-J AM MED ASSOC, V318, P1985, DOI 10.1001/jama.2017.17077
   Ke J, 2020, INFLAMM BOWEL DIS, V26, P863, DOI 10.1093/ibd/izaa007
   Khan HU, 2021, LIFE SCI, V265, DOI 10.1016/j.lfs.2020.118750
   Kobayashi T, 2020, NAT REV DIS PRIMERS, V6, DOI 10.1038/s41572-020-0205-x
   Koh A, 2016, CELL, V165, P1332, DOI 10.1016/j.cell.2016.05.041
   Kolho KL, 2017, J CROHNS COLITIS, V11, P321, DOI 10.1093/ecco-jcc/jjw158
   Krzystek-Korpacka M, 2020, INT J MOL SCI, V21, DOI 10.3390/ijms21051641
   Lajczak-McGinley NK, 2020, PHYSIOL REP, V8, DOI 10.14814/phy2.14456
   Lamas B, 2016, NAT MED, V22, P598, DOI 10.1038/nm.4102
   Lavelle A, 2020, NAT REV GASTRO HEPAT, V17, P223, DOI 10.1038/s41575-019-0258-z
   Lee T, 2017, GUT, V66, P863, DOI 10.1136/gutjnl-2015-309940
   Lee Y, 2020, NAT MATER, V19, P118, DOI 10.1038/s41563-019-0462-9
   Lenoir M, 2020, GUT MICROBES, V12, P1, DOI 10.1080/19490976.2020.1826748
   Lepage P, 2011, GASTROENTEROLOGY, V141, P227, DOI 10.1053/j.gastro.2011.04.011
   Levy M, 2015, CELL, V163, P1428, DOI 10.1016/j.cell.2015.10.048
   Lewis JD, 2021, GASTROENTEROLOGY, V161, P837, DOI 10.1053/j.gastro.2021.05.047
   Li L, 2001, AM J PHYSIOL-GASTR L, V280, pG992, DOI 10.1152/ajpgi.2001.280.5.G992
   Li M., 2021, Int J. Mol. Sci, V22
   Liguori G, 2016, J CROHNS COLITIS, V10, P296, DOI 10.1093/ecco-jcc/jjv209
   Liu L, 2021, GASTROENT RES PRACT, V2021, DOI 10.1155/2021/6645970
   Llewellyn SR, 2018, GASTROENTEROLOGY, V154, P1037, DOI 10.1053/j.gastro.2017.11.030
   Lloyd-Price J, 2019, NATURE, V569, P655, DOI 10.1038/s41586-019-1237-9
   Lo Sasso G, 2021, INFLAMM BOWEL DIS, V27, P418, DOI 10.1093/ibd/izaa188
   Lohoff T, 2022, NAT BIOTECHNOL, V40, P74, DOI 10.1038/s41587-021-01006-2
   Long DP, 2021, NANOMEDICINE-UK, V16, P1741, DOI 10.2217/nnm-2021-0167
   Luceri C, 2016, DIGEST LIVER DIS, V48, P27, DOI 10.1016/j.dld.2015.09.005
   Luo WW, 2019, MOL MED REP, V20, P1007, DOI 10.3892/mmr.2019.10327
   Lupp C, 2007, CELL HOST MICROBE, V2, P119, DOI 10.1016/j.chom.2007.06.010
   Ma CX, 2019, MEDIAT INFLAMM, V2019, DOI 10.1155/2019/8495913
   Ma LY, 2021, J AGR FOOD CHEM, V69, P1864, DOI 10.1021/acs.jafc.0c07095
   Ma LY, 2020, GUT MICROBES, V12, DOI 10.1080/19490976.2020.1832857
   Machiels K, 2014, GUT, V63, P1275, DOI 10.1136/gutjnl-2013-304833
   Madeo F, 2020, ANNU REV NUTR, V40, P135, DOI 10.1146/annurev-nutr-120419-015419
   Maldonado-Arriaga B, 2021, MICROBIOLOGYOPEN, V10, DOI 10.1002/mbo3.1181
   Mao XQ, 2021, MOL NUTR FOOD RES, V65, DOI 10.1002/mnfr.202100433
   Marchesi JR, 2007, J PROTEOME RES, V6, P546, DOI 10.1021/pr060470d
   Martín R, 2014, INFLAMM BOWEL DIS, V20, P417, DOI 10.1097/01.MIB.0000440815.76627.64
   Matsumoto M, 2007, MICROBIOL IMMUNOL, V51, P25, DOI 10.1111/j.1348-0421.2007.tb03887.x
   Medina MA, 2003, CRIT REV BIOCHEM MOL, V38, P23, DOI 10.1080/713609209
   Mejía-Pitta A, 2021, ADV DRUG DELIVER REV, V176, DOI 10.1016/j.addr.2021.113863
   Merenstein D, 2021, NUTRIENTS, V13, DOI 10.3390/nu13082814
   Mitsuyama K, 1998, ALIMENT PHARM THERAP, V12, P1225, DOI 10.1046/j.1365-2036.1998.00432.x
   Moayyedi P, 2015, GASTROENTEROLOGY, V149, P102, DOI 10.1053/j.gastro.2015.04.001
   Mocanu V, 2021, J CLIN MED, V10, DOI 10.3390/jcm10050959
   Morton JT, 2019, NAT METHODS, V16, P1306, DOI 10.1038/s41592-019-0616-3
   Mroz MS, 2018, AM J PHYSIOL-GASTR L, V314, pG378, DOI 10.1152/ajpgi.00435.2016
   Mu CL, 2019, APPL MICROBIOL BIOT, V103, P9277, DOI 10.1007/s00253-019-10165-x
   Mukhopadhya I, 2012, NAT REV GASTRO HEPAT, V9, P219, DOI 10.1038/nrgastro.2012.14
   Muller E, 2021, MICROBIOME, V9, DOI 10.1186/s40168-021-01149-z
   Nakamura A, 2021, NAT COMMUN, V12, DOI 10.1038/s41467-021-22212-1
   Nguyen NP, 2016, NPJ BIOFILMS MICROBI, V2, DOI 10.1038/npjbiofilms.2016.4
   Neut C, 1995, GASTROEN CLIN BIOL, V19, P871
   New FN, 2020, ANNU REV MICROBIOL, V74, P117, DOI 10.1146/annurev-micro-012520-072314
   Nicholson JK, 2008, NATURE, V455, P1054, DOI 10.1038/4551054a
   Nikolaus S, 2017, GASTROENTEROLOGY, V153, P1504, DOI 10.1053/j.gastro.2017.08.028
   Nitzan O, 2016, WORLD J GASTROENTERO, V22, P1078, DOI 10.3748/wjg.v22.i3.1078
   Oka A, 2020, DIGEST DIS SCI, V65, P757, DOI 10.1007/s10620-020-06090-z
   Oliveira SB, 2017, BMJ-BRIT MED J, V357, DOI 10.1136/bmj.j2083
   Pal K, 2015, INDIAN J GASTROENTER, V34, P292, DOI 10.1007/s12664-015-0577-0
   Venegas DP, 2019, FRONT IMMUNOL, V10, DOI 10.3389/fimmu.2019.00277
   Paramsothy S, 2019, GASTROENTEROLOGY, V156, P1440, DOI 10.1053/j.gastro.2018.12.001
   Paramsothy S, 2017, LANCET, V389, P1218, DOI 10.1016/S0140-6736(17)30182-4
   Park SY, 2020, CURR OPIN BIOTECH, V66, P301, DOI 10.1016/j.copbio.2020.10.005
   Piotrowska M, 2021, MOL CELL ENDOCRINOL, V538, DOI 10.1016/j.mce.2021.111448
   Pittayanon R, 2020, GASTROENTEROLOGY, V158, P930, DOI 10.1053/j.gastro.2019.11.294
   Pluznick JL, 2013, P NATL ACAD SCI USA, V110, P4410, DOI 10.1073/pnas.1215927110
   Praveschotinunt P, 2019, NAT COMMUN, V10, DOI 10.1038/s41467-019-13336-6
   Pujo J, 2021, GUT, V70, P1088, DOI 10.1136/gutjnl-2020-321173
   Qin JJ, 2010, NATURE, V464, P59, DOI 10.1038/nature08821
   Qu SW, 2021, MICROBIOL SPECTR, V9, DOI 10.1128/Spectrum.00730-21
   Quan YS, 2018, BIOCHEM BIOPH RES CO, V501, P791, DOI 10.1016/j.bbrc.2018.05.075
   Quera R, 2014, J CROHNS COLITIS, V8, P252, DOI 10.1016/j.crohns.2013.10.002
   Quince C, 2017, NAT BIOTECHNOL, V35, P833, DOI 10.1038/nbt.3935
   Andrade MER, 2016, JPEN-PARENTER ENTER, V40, P1131, DOI 10.1177/0148607115581374
   Ratnayake WMN, 2009, ANN NUTR METAB, V55, P8, DOI 10.1159/000228994
   Roager HM, 2018, NAT COMMUN, V9, DOI 10.1038/s41467-018-05470-4
   Rodriguez-Padilla A., 2021, BIOMOLECULES, V11, P684, DOI [10.3390/biom11050684, DOI 10.3390/BIOM11050684]
   ROLANDELLI RH, 1986, SURGERY, V100, P198
   Rossen NG, 2015, GASTROENTEROLOGY, V149, P110, DOI 10.1053/j.gastro.2015.03.045
   Sanders ME, 2019, NAT REV GASTRO HEPAT, V16, P605, DOI 10.1038/s41575-019-0173-3
   Santoru ML, 2017, SCI REP-UK, V7, DOI 10.1038/s41598-017-10034-5
   Sarbagili Shabat C., 2021, J CROHNS COLITIS, DOI 10.1093/ecco-jcc/jjab165
   Sartor RB, 2004, GASTROENTEROLOGY, V126, P1620, DOI 10.1053/j.gastro.2004.03.024
   Schirmer M, 2018, CELL HOST MICROBE, V24, P600, DOI 10.1016/j.chom.2018.09.009
   Schoeler M, 2019, REV ENDOCR METAB DIS, V20, P461, DOI 10.1007/s11154-019-09512-0
   Scott Karen P, 2015, Microb Ecol Health Dis, V26, P25877, DOI 10.3402/mehd.v26.25877
   Scott SA, 2020, P NATL ACAD SCI USA, V117, P19376, DOI 10.1073/pnas.2000047117
   Scoville EA, 2018, METABOLOMICS, V14, DOI 10.1007/s11306-017-1311-y
   Sheng JP, 2022, GUT, V71, P1176, DOI 10.1136/gutjnl-2021-324339
   Sheth RU, 2019, NAT BIOTECHNOL, V37, P877, DOI 10.1038/s41587-019-0183-2
   Shi H, 2020, NATURE, V588, P676, DOI 10.1038/s41586-020-2983-4
   Shi YS, 2022, MICROBIOME, V10, DOI 10.1186/s40168-021-01199-3
   Sinha SR, 2020, CELL HOST MICROBE, V27, P659, DOI 10.1016/j.chom.2020.01.021
   Sinniger V, 2020, NEUROGASTROENT MOTIL, V32, DOI 10.1111/nmo.13911
   Snipen L, 2021, MICROBIOME, V9, DOI 10.1186/s40168-021-01019-8
   Sokol H, 2008, P NATL ACAD SCI USA, V105, P16731, DOI 10.1073/pnas.0804812105
   Son M, 1998, ADV EXP MED BIOL, V442, P291
   Son MW, 1998, ARCH PHARM RES, V21, P531, DOI 10.1007/BF02975370
   Stacy A, 2021, CELL, V184, P615, DOI 10.1016/j.cell.2020.12.011
   Stenman LK, 2012, WORLD J GASTROENTERO, V18, P923, DOI 10.3748/wjg.v18.i9.923
   Stockinger B, 2021, NAT REV GASTRO HEPAT, V18, P559, DOI 10.1038/s41575-021-00430-8
   Strauss J, 2011, INFLAMM BOWEL DIS, V17, P1971, DOI 10.1002/ibd.21606
   Su JW, 2015, J DIGEST DIS, V16, P58, DOI 10.1111/1751-2980.12216
   Sun MM, 2017, J GASTROENTEROL, V52, P1, DOI 10.1007/s00535-016-1242-9
   Sun Q, 2023, CRIT REV FOOD SCI, V63, P5206, DOI 10.1080/10408398.2021.2015680
   Swanson KS, 2020, NAT REV GASTRO HEPAT, V17, P687, DOI 10.1038/s41575-020-0344-2
   Takeuchi T, 2021, NATURE, V595, P560, DOI 10.1038/s41586-021-03727-5
   Tefas C, 2020, BOSNIAN J BASIC MED, V20, P262, DOI 10.17305/bjbms.2019.4235
   Teng Y, 2018, CELL HOST MICROBE, V24, P637, DOI 10.1016/j.chom.2018.10.001
   Tofalo R, 2019, FRONT NUTR, V6, DOI 10.3389/fnut.2019.00016
   Tominaga K, 2021, BIOCHEM BIOPHYS REP, V25, DOI 10.1016/j.bbrep.2020.100892
   Tominaga K, 2018, WORLD J GASTROENTERO, V24, P1734, DOI 10.3748/wjg.v24.i16.1734
   Tsutsumi R, 2021, TRANSL RES, V237, P16, DOI [10.1016/j.trsl.2021.03, 10.1016/j.trsl.2021.03.016]
   Ursell LK, 2014, GASTROENTEROLOGY, V146, P1470, DOI 10.1053/j.gastro.2014.03.001
   Valcheva R, 2019, GUT MICROBES, V10, P334, DOI 10.1080/19490976.2018.1526583
   Vancamelbeke M, 2019, J CROHNS COLITIS, V13, P1351, DOI 10.1093/ecco-jcc/jjz064
   Wang JW, 2017, BIOCHEM BIOPH RES CO, V490, P253, DOI 10.1016/j.bbrc.2017.06.032
   Wang LF, 2021, BIOENG TRANSL MED, V6, DOI 10.1002/btm2.10219
   Wang S, 2019, MICROBIOME, V7, DOI 10.1186/s40168-019-0740-4
   Wang YJ, 2021, GUT PATHOG, V13, DOI 10.1186/s13099-020-00396-z
   Ward JBJ, 2017, AM J PHYSIOL-GASTR L, V312, pG550, DOI 10.1152/ajpgi.00256.2016
   Wei Y, 2016, BMC MICROBIOL, V16, DOI 10.1186/s12866-016-0869-2
   Weng YJ, 2019, J DIGEST DIS, V20, P447, DOI 10.1111/1751-2980.12795
   Winston JA, 2020, INFECT IMMUN, V88, DOI 10.1128/IAI.00045-20
   Wishart DS, 2013, NUCLEIC ACIDS RES, V41, pD801, DOI 10.1093/nar/gks1065
   Wu ZH, 2021, MICROBIOME, V9, DOI 10.1186/s40168-021-01115-9
   Xu MQ, 2021, DIGEST DIS SCI, V66, P568, DOI 10.1007/s10620-020-06208-3
   Yan X, 2021, CELL MOL IMMUNOL, V18, P2344, DOI 10.1038/s41423-021-00760-2
   Yang C, 2021, COMPUT STRUCT BIOTEC, V19, P6301, DOI 10.1016/j.csbj.2021.11.028
   Yang WJ, 2020, NAT COMMUN, V11, DOI 10.1038/s41467-020-18262-6
   Yang ZH, 2021, WORLD J GASTROENTERO, V27, P3609, DOI 10.3748/wjg.v27.i24.3609
   Ye MB, 2010, J AGR FOOD CHEM, V58, P11281, DOI 10.1021/jf103262s
   Zeevi D, 2019, NATURE, V568, P43, DOI 10.1038/s41586-019-1065-y
   Zelante T, 2013, IMMUNITY, V39, P372, DOI 10.1016/j.immuni.2013.08.003
   Zhai R, 2019, FRONT CELL INFECT MI, V9, DOI 10.3389/fcimb.2019.00239
   Zhang AH, 2012, ANALYST, V137, P293, DOI 10.1039/c1an15605e
   Zhang JW, 2021, GASTROENTEROLOGY, V160, P317, DOI 10.1053/j.gastro.2020.09.036
   Zhang T, 2021, APPL MICROBIOL BIOT, V105, P5785, DOI 10.1007/s00253-021-11453-1
   Zhang XF, 2021, EUR J NUTR, V60, P2855, DOI 10.1007/s00394-021-02503-5
   Zhao Z, 2008, AMINO ACIDS, V35, P217, DOI 10.1007/s00726-007-0562-8
   Zhou ZC, 2022, MICROBIOME, V10, DOI 10.1186/s40168-021-01213-8
   Zhu CX, 2018, MOL MED REP, V17, P7567, DOI 10.3892/mmr.2018.8833
NR 222
TC 20
Z9 20
U1 9
U2 38
PU ELSEVIER
PI AMSTERDAM
PA RADARWEG 29, 1043 NX AMSTERDAM, NETHERLANDS
SN 2001-0370
J9 COMPUT STRUCT BIOTEC
JI Comp. Struct. Biotechnol. J..
PY 2022
VL 20
BP 2402
EP 2414
DI 10.1016/j.csbj.2022.03.038
EA MAY 2022
PG 13
WC Biochemistry & Molecular Biology; Biotechnology & Applied Microbiology
WE Science Citation Index Expanded (SCI-EXPANDED)
SC Biochemistry & Molecular Biology; Biotechnology & Applied Microbiology
GA 1U8FR
UT WOS:000805642000006
PM 35664229
OA Green Published, gold
DA 2024-01-22
ER

PT J
AU Conrad, U
   Plagmann, I
   Malchow, S
   Sack, M
   Floss, DM
   Kruglov, AA
   Nedospasov, SA
   Rose-John, S
   Scheller, J
AF Conrad, Udo
   Plagmann, Ingo
   Malchow, Sven
   Sack, Markus
   Floss, Doreen M.
   Kruglov, Andrei A.
   Nedospasov, Sergei A.
   Rose-John, Stefan
   Scheller, Juergen
TI ELPylated anti-human TNF therapeutic single-domain antibodies for
   prevention of lethal septic shock
SO PLANT BIOTECHNOLOGY JOURNAL
LA English
DT Article
DE tumour necrosis factor; VHH; transgenic plants; elastin-like
   polypeptides; sepsis; nanobody
ID TRANSGENIC PLANTS; RHEUMATOID-ARTHRITIS; GENERAL STRATEGY; FUSION
   PROTEINS; CROHNS-DISEASE; IN-VIVO; ELASTIN; PURIFICATION; EXPRESSION;
   TOBACCO
AB Tumour necrosis factor (TNF) is a major pro-inflammatory cytokine involved in multiple inflammatory diseases. The detrimental activity of TNF can be blocked by various antagonists, and commercial therapeutics based upon this principle have been approved for treatment of diseases including rheumatoid arthritis, Crohn's disease and psoriasis. In a search for new, improved anti-inflammatory therapeutics we have designed a single-domain monoclonal antibody (VHH), which recognizes TNF. The antibody component (TNF-VHH) is based upon an anti-human TNF Camelidae heavy-chain monoclonal antibody, which was linked to an elastin-like polypeptide (ELP). We demonstrate that ELP fusion to the TNF-VHH enhances accumulation of the fusion protein during biomanufacturing in transgenic tobacco plants. With this study, we show for the first time that this plant-derived anti-human TNF-VHH antibody was biologically active in vivo. Therefore, therapeutic application of TNF-VHH-ELP fusion protein was tested in humanized TNF mice and was shown to be effective in preventing death caused by septic shock. The in vivo persistence of the ELPylated antibody was similar to 24 fold longer than that of non-ELPylated TNF-VHH.
C1 [Plagmann, Ingo; Malchow, Sven; Floss, Doreen M.; Rose-John, Stefan; Scheller, Juergen] Univ Kiel, Inst Biochem, D-2300 Kiel, Germany.
   [Conrad, Udo] Inst Plant Genet & Crop Plant Res IPK, Gatersleben, Germany.
   [Sack, Markus] Rhein Westfal TH Aachen, Inst Mol Biotechnol, Aachen, Germany.
   [Kruglov, Andrei A.; Nedospasov, Sergei A.] German Rheumatism Res Ctr DRFZ, Leibniz Inst, Berlin, Germany.
   [Nedospasov, Sergei A.] Russian Acad Sci, Engelhardt Inst Mol Biol, Moscow, Russia.
C3 University of Kiel; Leibniz Institut fur Pflanzengenetik und
   Kulturpflanzenforschung; RWTH Aachen University; Deutsches
   Rheuma-Forschungszentrum (DRFZ); Russian Academy of Sciences; Engelhardt
   Institute of Molecular Biology, RAS
RP Scheller, J (通讯作者)，Univ Kiel, Inst Biochem, Olshausenstr 40, D-2300 Kiel, Germany.
EM jscheller@biochem.uni-kiel.de
RI Scheller, Jürgen/K-5290-2015; Nedospasov, Sergei A/Q-7319-2016; Sack,
   Markus/AAP-9252-2021; Nedospasov, Sergei/C-3043-2018; Kruglov, Andrey
   A/F-7543-2017; Sack, Markus/K-6681-2013; Rose-John, Stefan/A-7998-2010;
   Kruglov, Andrey/AAP-2023-2021; Nedospasov, Sergei/J-5936-2013;
   Nedospasov, Sergei/L-1990-2015
OI Kruglov, Andrey A/0000-0002-4597-2087; Sack, Markus/0000-0002-7380-9228;
   Rose-John, Stefan/0000-0002-7519-3279; Kruglov,
   Andrey/0000-0002-4597-2087; 
FU Deutsche Forschungsgemeinschaft [SFB415, B5]; German cluster of
   excellence project 'Inflammation at Interfaces'
FX We thank Stefanie Schnell, Isolde Tillack and Christine Helmold for
   their excellent technical assistance and Daniela Mannel (Dept.
   Immunology, University of Regensburg, Germany) for her gift of hTNF
   protein. We thank Charles J. Arntzen (Arizona State University, Tempe,
   Arizona, USA) for critical reading of the manuscript. We also thank
   colleagues involved in COST action "Molecular Farming: Plants as a
   production platform /or high value proteins'' FA0804 /or helpful
   discussions. This research was supported by the Deutsche
   Forschungsgemeinschaft (SFB415, Project B5) and the German cluster of
   excellence project 'Inflammation at Interfaces'.
CR ARTSAENKO O, 1995, PLANT J, V8, P745, DOI 10.1046/j.1365-313X.1995.08050745.x
   Behr TM, 1998, EUR J NUCL MED, V25, P201, DOI 10.1007/s002590050216
   BEUTLER B, 1985, SCIENCE, V229, P869, DOI 10.1126/science.3895437
   Boehm R, 2007, ANN NY ACAD SCI, V1102, P121, DOI 10.1196/annals.1408.009
   Chilkoti A, 2006, CURR OPIN CHEM BIOL, V10, P652, DOI 10.1016/j.cbpa.2006.10.010
   Chow D, 2008, MAT SCI ENG R, V62, P125, DOI 10.1016/j.mser.2008.04.004
   CONRAD U, 1997, METHODS BIOTECHNOLOG, P103, DOI DOI 10.1111/J.1467-7652.2010.00523.X
   Coppieters K, 2006, ARTHRITIS RHEUM-US, V54, P1856, DOI 10.1002/art.21827
   Dennis MS, 2002, J BIOL CHEM, V277, P35035, DOI 10.1074/jbc.M205854200
   Dreher MR, 2007, CANCER RES, V67, P4418, DOI 10.1158/0008-5472.CAN-06-4444
   Ducharme E, 2008, EXPERT OPIN BIOL TH, V8, P491, DOI [10.1517/14712598.8.4.491, 10.1517/14712598.8.4.491 ]
   Efimov GA, 2009, MOL IMMUNOL, V47, P19, DOI 10.1016/j.molimm.2009.01.007
   Floss DM, 2008, PLANT BIOTECHNOL J, V6, P379, DOI 10.1111/j.1467-7652.2008.00326.x
   Floss DM, 2010, TRENDS BIOTECHNOL, V28, P37, DOI 10.1016/j.tibtech.2009.10.004
   Floss DM, 2009, PLANT BIOTECHNOL J, V7, P899, DOI 10.1111/j.1467-7652.2009.00452.x
   Floss DM, 2009, PLANT BIOTECHNOL J, V7, P593, DOI 10.1111/j.1467-7652.2009.00426.x
   Floss DM, 2007, TRANSGENIC RES, V16, P315, DOI 10.1007/s11248-007-9095-x
   Floss DM, 2010, J BIOMED BIOTECHNOL, DOI 10.1155/2010/274346
   GAHRTZ M, 2009, METHODS MOL BIOL REC, P289
   Ge X, 2006, BIOTECHNOL BIOENG, V95, P424, DOI 10.1002/bit.21046
   Ghahroudi MA, 1997, FEBS LETT, V414, P521, DOI 10.1016/S0014-5793(97)01062-4
   Gleba Y, 2007, CURR OPIN BIOTECH, V18, P134, DOI 10.1016/j.copbio.2007.03.002
   Graff CP, 2003, CANCER RES, V63, P1288
   HAMERSCASTERMAN C, 1993, NATURE, V363, P446, DOI 10.1038/363446a0
   Harris JM, 2003, NAT REV DRUG DISCOV, V2, P214, DOI 10.1038/nrd1033
   Heyninck Karen, 2001, Molecular Cell Biology Research Communications, V4, P259, DOI 10.1006/mcbr.2001.0295
   HORSCH RB, 1985, SCIENCE, V227, P1229, DOI 10.1126/science.227.4691.1229
   Ismaili A, 2007, BIOTECHNOL APPL BIOC, V47, P11, DOI 10.1042/BA20060071
   Jazayeri JA, 2007, J IMMUNOL METHODS, V323, P1, DOI 10.1016/j.jim.2007.02.011
   Jobling SA, 2003, NAT BIOTECHNOL, V21, P77, DOI 10.1038/nbt772
   Kovaleva M, 2006, J VIROL, V80, P8510, DOI 10.1128/JVI.00420-06
   Kubetzko S, 2006, J BIOL CHEM, V281, P35186, DOI 10.1074/jbc.M604127200
   Kuprash DV, 2002, MOL CELL BIOL, V22, P8626, DOI 10.1128/MCB.22.24.8626-8634.2002
   Lauwereys M, 1998, EMBO J, V17, P3512, DOI 10.1093/emboj/17.13.3512
   Liepinsh DJ, 2009, EUR J IMMUNOL, V39, P2906, DOI 10.1002/eji.200839191
   Lin M, 2006, BIOCHEM J, V398, P577, DOI 10.1042/BJ20060544
   MAINI RN, 1995, CLIN EXP IMMUNOL, V101, P207
   Osborn BL, 2002, EUR J PHARMACOL, V456, P149, DOI 10.1016/S0014-2999(02)02644-4
   Peterson RKD, 2004, TRENDS BIOTECHNOL, V22, P64, DOI 10.1016/j.tibtech.2003.11.007
   Plagmann I, 2009, J BIOTECHNOL, V142, P170, DOI 10.1016/j.jbiotec.2009.04.002
   Ramessar K, 2008, P NATL ACAD SCI USA, V105, P3727, DOI 10.1073/pnas.0708841104
   Rincón AC, 2006, J BIOMED MATER RES A, V78A, P343, DOI 10.1002/jbm.a.30702
   Sambrook J., 2001, MOL CLONING LAB MANU, DOI DOI 10.1101/PDB.PROT4022
   Sandborn WJ, 2007, NEW ENGL J MED, V357, P228, DOI 10.1056/NEJMoa067594
   Scheller J, 2006, PLANT BIOTECHNOL J, V4, P243, DOI 10.1111/j.1467-7652.2005.00176.x
   Scheller J, 2004, TRANSGENIC RES, V13, P51, DOI 10.1023/B:TRAG.0000017175.78809.7a
   Scheller J, 2001, NAT BIOTECHNOL, V19, P573, DOI 10.1038/89335
   SCHMID DS, 1986, P NATL ACAD SCI USA, V83, P1881, DOI 10.1073/pnas.83.6.1881
   Shimazu M, 2003, BIOTECHNOL BIOENG, V81, P74, DOI 10.1002/bit.10446
   SMITH CA, 1994, CELL, V76, P959, DOI 10.1016/0092-8674(94)90372-7
   Sparrow PAC, 2007, TRANSGENIC RES, V16, P147, DOI 10.1007/s11248-007-9074-2
   Stoger E, 2005, CURR PHARM DESIGN, V11, P2439, DOI 10.2174/1381612054367535
   Teh YHA, 2010, TRANSGENIC RES, V19, P575, DOI 10.1007/s11248-009-9338-0
   Twyman Richard M, 2005, Expert Opin Emerg Drugs, V10, P185, DOI 10.1517/14728214.10.1.185
   URRY DW, 1991, J BIOACT COMPAT POL, V6, P263, DOI 10.1177/088391159100600306
   Urry DW, 2002, PHILOS T R SOC B, V357, P169, DOI 10.1098/rstb.2001.1023
   VANDULLEMEN HM, 1995, GASTROENTEROLOGY, V109, P129, DOI 10.1016/0016-5085(95)90277-5
   Vincke C, 2009, J BIOL CHEM, V284, P3273, DOI 10.1074/jbc.M806889200
   WAXMAN E, 1993, ANAL BIOCHEM, V210, P425, DOI 10.1006/abio.1993.1220
   WEIERGRABER O, 1995, EUR J BIOCHEM, V234, P661, DOI 10.1111/j.1432-1033.1995.661_b.x
   Winichayakul S, 2009, BIOTECHNOL APPL BIOC, V53, P111, DOI 10.1042/BA20080076
   Wunder A, 2003, J IMMUNOL, V170, P4793, DOI 10.4049/jimmunol.170.9.4793
   Wycoff KL, 2005, CURR PHARM DESIGN, V11, P2429, DOI 10.2174/1381612054367508
   Xiang CB, 1999, PLANT MOL BIOL, V40, P711, DOI 10.1023/A:1006201910593
NR 64
TC 76
Z9 103
U1 0
U2 30
PU WILEY-BLACKWELL
PI HOBOKEN
PA 111 RIVER ST, HOBOKEN 07030-5774, NJ USA
SN 1467-7644
EI 1467-7652
J9 PLANT BIOTECHNOL J
JI Plant Biotechnol. J.
PD JAN
PY 2011
VL 9
IS 1
BP 22
EP 31
DI 10.1111/j.1467-7652.2010.00523.x
PG 10
WC Biotechnology & Applied Microbiology; Plant Sciences
WE Science Citation Index Expanded (SCI-EXPANDED)
SC Biotechnology & Applied Microbiology; Plant Sciences
GA 690NX
UT WOS:000285012600003
PM 20444206
OA hybrid
DA 2024-01-22
ER

PT J
AU Lacher, M
   Helmbrecht, J
   Schroepf, S
   Koletzko, S
   Ballauff, A
   Classen, M
   Uhlig, H
   Hubertus, J
   Hartl, D
   Lohse, P
   von Schweinitz, D
   Kappler, R
AF Lacher, Martin
   Helmbrecht, Johanna
   Schroepf, Sebastian
   Koletzko, Sibylle
   Ballauff, Antje
   Classen, Martin
   Uhlig, Holm
   Hubertus, Jochen
   Hartl, Dominik
   Lohse, Peter
   von Schweinitz, Dietrich
   Kappler, Roland
TI <i>NOD2</i> mutations predict the risk for surgery in pediatric-onset
   Crohn's disease
SO JOURNAL OF PEDIATRIC SURGERY
LA English
DT Article
DE Crohn disease; Inflammatory bowel disease; NOD2; CARD15; Mutation;
   p.1007fs; Strictures; Surgery
ID INFLAMMATORY-BOWEL-DISEASE; GENE-MUTATIONS; VARIANTS; SUSCEPTIBILITY;
   GENOTYPE; CARD15; ASSOCIATION; PHENOTYPE; CLASSIFICATION; POPULATIONS
AB Backgroud/Purpose: Three common mutations of the NOD2/CARD15 gene have been associated with Crohn disease (CD), ileal disease location, and fibrostenotic behavior. The aim of this study was to investigate the effect of these mutations on disease manifestation and the risk of surgery in a cohort of German childhood-onset CD patients.
   Methods: Genotyping for the NOD2 mutations p.Arg702Trp, p.Gly908Arg, and p.1007fs was performed in 171 CD children (onset of disease <17 years; mean 11.8 years) and in 253 controls. NOD2 mutation status was correlated with the need for surgery during childhood.
   Results: Seventy-eight children (45.6%) were carriers of at least 1 NOD2 mutation versus 36 (14.2%) in the control group (P < .0001). NOD2 mutations were highly associated with CD and stricturing behavior (P < .0001), with the p.1007fs mutation also conferring a risk for isolated ileal disease (P = .003). Thirty-two children (18.7%) needed an intestinal resection with a significant association between the need of surgery and NOD2 carrier status. Surgery occurred at an earlier stage of disease in children with p.1007fs mutations.
   Conclusions: In children with pediatric-onset CD, the need for surgical therapy younger than 17 years is associated with the NOD2 genotype. Genetic testing therefore may identify children with CD who are at risk. (C) 2010 Elsevier Inc. All rights reserved.
C1 [Lacher, Martin; Helmbrecht, Johanna; Schroepf, Sebastian; Hubertus, Jochen; Hartl, Dominik; von Schweinitz, Dietrich; Kappler, Roland] Univ Munich, Dept Pediat Surg, Res Labs, D-80337 Munich, Germany.
   [Koletzko, Sibylle] Univ Munich, Dept Pediat, Div Pediat Gastroenterol, D-80337 Munich, Germany.
   [Ballauff, Antje] Univ Duisburg Essen, Dept Pediat, Div Pediat Gastroenterol, Univ Klinikum Essen, D-45147 Essen, Germany.
   [Classen, Martin] Klinikum Links Weser, Dept Pediat, Div Pediat Gastroenterol, D-28277 Bremen, Germany.
   [Uhlig, Holm] Univ Leipzig, Dept Pediat, Div Pediat Gastroenterol, D-04103 Leipzig, Germany.
   [Lohse, Peter] Univ Munich, Dept Clin Chem Grosshadern, D-81377 Munich, Germany.
C3 University of Munich; University of Munich; University of Duisburg
   Essen; Leipzig University; University of Munich
RP Lacher, M (通讯作者)，Univ Munich, Dept Pediat Surg, Res Labs, D-80337 Munich, Germany.
EM martin.lacher@lmu.de
RI Hubertus, Jochen/K-6512-2019; Hubertus, Jochen/AAW-7790-2021
OI Hubertus, Jochen/0000-0003-3206-6170; Uhlig, Holm/0000-0002-6111-7355;
   Kappler, Roland/0000-0002-8581-2803
FU Friedrich-Baur Foundation; scientific editorial board of the Munchner
   Medizinische Wochenschrift; Richard and Annemarie Wolf-Foundation;
   Ludwig-Maximilians University (Foerderung Forschung und Lehre)
FX We are grateful to Heike Rubsamen, Pia Lohse, and Angela Jurik for
   excellent technical assistance. We also thank Tina Arenz, Stephanie
   Osterrieder, and Gertraud Ossiander for recruiting patients. This work
   was supported by grants from the Friedrich-Baur Foundation, from the
   scientific editorial board of the Munchner Medizinische Wochenschrift,
   from the Richard and Annemarie Wolf-Foundation, and from the
   Ludwig-Maximilians University (Foerderung Forschung und Lehre) (to
   Martin Lacher).
CR Abreu MT, 2002, GASTROENTEROLOGY, V123, P679, DOI 10.1053/gast.2002.35393
   Ahmad T, 2002, GASTROENTEROLOGY, V122, P854, DOI 10.1053/gast.2002.32413
   BARRETT JC, 2008, NAT GENET
   Biank V, 2007, INFLAMM BOWEL DIS, V13, P1430, DOI 10.1002/ibd.20213
   Brant SR, 2003, INFLAMM BOWEL DIS, V9, P281, DOI 10.1097/00054725-200309000-00001
   Cosnes J, 2001, GASTROENTEROLOGY, V120, P1093, DOI 10.1053/gast.2001.23231
   Cuthbert AP, 2002, GASTROENTEROLOGY, V122, P867, DOI 10.1053/gast.2002.32415
   Economou M, 2004, AM J GASTROENTEROL, V99, P2393, DOI 10.1111/j.1572-0241.2004.40304.x
   Hampe J, 2002, LANCET, V359, P1661, DOI 10.1016/S0140-6736(02)08590-2
   Hampe J, 2001, LANCET, V357, P1925, DOI 10.1016/S0140-6736(00)05063-7
   Hugot JP, 2001, NATURE, V411, P599, DOI 10.1038/35079107
   Inohara N, 2003, J BIOL CHEM, V278, P5509, DOI 10.1074/jbc.C200673200
   Kugathasan S, 2005, INFLAMM BOWEL DIS, V11, P631, DOI 10.1097/01.MIB.0000171279.05471.21
   Kugathasan S, 2004, CLIN GASTROENTEROL H, V2, P1003, DOI 10.1016/S1542-3565(04)00452-5
   Lala S, 2003, GASTROENTEROLOGY, V125, P47, DOI 10.1016/S0016-5085(03)00661-9
   LANDER ES, 1994, SCIENCE, V265, P2037, DOI 10.1126/science.8091226
   Levine A, 2007, INFLAMM BOWEL DIS, V13, P1509, DOI 10.1002/ibd.20244
   Louis E, 2001, GUT, V49, P777, DOI 10.1136/gut.49.6.777
   Newman B, 2004, AM J GASTROENTEROL, V99, P306, DOI 10.1111/j.1572-0241.2004.04038.x
   Ogura Y, 2001, NATURE, V411, P603, DOI 10.1038/35079114
   Patterson M, 2005, PLOS BIOL, V3, P1511, DOI 10.1371/journal.pbio.0030327
   Russell RK, 2005, INFLAMM BOWEL DIS, V11, P955, DOI 10.1097/01.MIB.0000183423.38037.f3
   Schnitzler F, 2006, IMMUNOGENETICS, V58, P99, DOI 10.1007/s00251-005-0073-2
   Shaoul R, 2009, DIGEST DIS SCI, V54, P142, DOI 10.1007/s10620-008-0326-7
   Silverberg MS, 2005, CAN J GASTROENTEROL, V19, p5A, DOI 10.1155/2005/269076
   SUTHERLAND LR, 1990, GASTROENTEROLOGY, V98, P1123, DOI 10.1016/0016-5085(90)90324-T
   Tomer G, 2003, AM J GASTROENTEROL, V98, P2479, DOI 10.1016/S0002-9270(03)01706-4
   Vermeire S, 2002, AM J HUM GENET, V71, P74, DOI 10.1086/341124
NR 28
TC 23
Z9 30
U1 0
U2 6
PU W B SAUNDERS CO-ELSEVIER INC
PI PHILADELPHIA
PA 1600 JOHN F KENNEDY BOULEVARD, STE 1800, PHILADELPHIA, PA 19103-2899 USA
SN 0022-3468
J9 J PEDIATR SURG
JI J. Pediatr. Surg.
PD AUG
PY 2010
VL 45
IS 8
BP 1591
EP 1597
DI 10.1016/j.jpedsurg.2009.10.046
PG 7
WC Pediatrics; Surgery
WE Science Citation Index Expanded (SCI-EXPANDED)
SC Pediatrics; Surgery
GA 638XQ
UT WOS:000280933100003
PM 20713205
DA 2024-01-22
ER

PT J
AU Macias-Ceja, DC
   Barrachina, MD
   Ortiz-Masià, D
AF Macias-Ceja, Dulce C.
   Barrachina, Maria D.
   Ortiz-Masia, Dolores
TI Autophagy in intestinal fibrosis: relevance in inflammatory bowel
   disease
SO FRONTIERS IN PHARMACOLOGY
LA English
DT Review
DE fibrosis; autophagy; intestinal fibrosis; inflammatory bowel disease;
   colitis; Crohn's disease
ID GENOME-WIDE ASSOCIATION; EPITHELIAL-CELLS; SUSCEPTIBILITY LOCI;
   CROHN-DISEASE; KAPPA-B; NOD2; EXPRESSION; PROTEIN; MICRORNAS; VARIANTS
AB Chronic inflammation is often associated with fibrotic disorders in which an excessive deposition of extracellular matrix is a hallmark. Long-term fibrosis starts with tissue hypofunction and finally ends in organ failure. Intestinal fibrosis is not an exception, and it is a frequent complication of inflammatory bowel disease (IBD). Several studies have confirmed the link between deregulated autophagy and fibrosis and the presence of common prognostic markers; indeed, both up- and downregulation of autophagy are presumed to be implicated in the progression of fibrosis. A better knowledge of the role of autophagy in fibrosis may lead to it becoming a potential target of antifibrotic therapy. In this review we explore novel advances in the field that highlight the relevance of autophagy in fibrosis, and give special focus to fibrosis in IBD patients.
C1 [Macias-Ceja, Dulce C.; Barrachina, Maria D.; Ortiz-Masia, Dolores] Univ Valencia, Fac Med & Odontol, Dept Farmacol, Valencia, Spain.
   [Macias-Ceja, Dulce C.; Barrachina, Maria D.; Ortiz-Masia, Dolores] Univ Valencia, Fac Med & Odontol, CIBER, Valencia, Spain.
   [Ortiz-Masia, Dolores] Univ Valencia, Fac Med & Odontol, Dept Med, Valencia, Spain.
C3 University of Valencia; University of Valencia; University of Valencia
RP Ortiz-Masià, D (通讯作者)，Univ Valencia, Fac Med & Odontol, Dept Farmacol, Valencia, Spain.; Ortiz-Masià, D (通讯作者)，Univ Valencia, Fac Med & Odontol, CIBER, Valencia, Spain.; Ortiz-Masià, D (通讯作者)，Univ Valencia, Fac Med & Odontol, Dept Med, Valencia, Spain.
EM m.dolores.ortiz@uv.es
RI ORTIZ-MASIA, MARIA DOLORES/M-1413-2017
OI ORTIZ-MASIA, MARIA DOLORES/0000-0002-7924-9962; Barrachina, Maria
   Dolores/0000-0002-4332-2929
FU CIBEREHD, Instituto de Salud Carlos III [CB06/04/0071]; Ministerio de
   Ciencia e Innovacion [PID 2019-108996RB-I00]; Conselleria de Innovacion,
   Universidades, Ciencia y Sociedad Digital, Generalitat Valenciana
   [CIPROM 2021/044]
FX This research was funded by grants from CIBEREHD, Instituto de Salud
   Carlos III (CB06/04/0071), Ministerio de Ciencia e Innovacion (PID
   2019-108996RB-I00), and Conselleria de Innovacion, Universidades,
   Ciencia y Sociedad Digital, Generalitat Valenciana (CIPROM 2021/044).
CR Ambrose M, 2012, GASTROENTEROLOGY, V142, pS346
   Arab HH, 2021, CHEM-BIOL INTERACT, V335, DOI 10.1016/j.cbi.2021.109368
   Baisantry A, 2016, J AM SOC NEPHROL, V27, P1609, DOI 10.1681/ASN.2014111059
   Bakke D, 2018, INFLAMM BOWEL DIS, V24, P1149, DOI 10.1093/ibd/izy092
   Barrett JC, 2008, NAT GENET, V40, P955, DOI 10.1038/ng.175
   Bernard M, 2014, AUTOPHAGY, V10, P2193, DOI 10.4161/15548627.2014.981786
   Braga TT, 2015, FRONT IMMUNOL, V6, DOI 10.3389/fimmu.2015.00602
   Brest P, 2011, NAT GENET, V43, P242, DOI 10.1038/ng.762
   Butera A, 2022, J CROHNS COLITIS, V16, P1751, DOI 10.1093/ecco-jcc/jjac084
   Chatterji P, 2019, EMBO REP, V20, DOI 10.15252/embr.201847074
   Chen JC, 2013, J AM SOC NEPHROL, V24, P198, DOI 10.1681/ASN.2012010101
   Chen YW, 2012, INT J MOL MED, V29, P601, DOI 10.3892/ijmm.2012.894
   Chen Y, 2013, BIOCHEM BIOPH RES CO, V438, P133, DOI 10.1016/j.bbrc.2013.07.040
   Chen YZ, 2014, INFLAMM BOWEL DIS, V20, P1910, DOI 10.1097/MIB.0000000000000158
   Chuang AY, 2014, INFLAMM BOWEL DIS, V20, P126, DOI 10.1097/01.MIB.0000436954.70596.9b
   Ciccacci Cinzia, 2016, Microrna, V5, P5
   Cosin-Roger J, 2019, CELLS-BASEL, V8, DOI 10.3390/cells8091078
   D'Alessio S, 2022, NAT REV GASTRO HEPAT, V19, P169, DOI 10.1038/s41575-021-00543-0
   D'Haens G, 2022, GASTROENTEROLOGY, V162, P26, DOI 10.1053/j.gastro.2019.05.072
   Dai R, 2022, FRONT PHARMACOL, V13, DOI 10.3389/fphar.2022.963920
   Del Principe D, 2013, J PATHOL, V229, P208, DOI 10.1002/path.4115
   Ding Y, 2014, J AM SOC NEPHROL, V25, P2835, DOI 10.1681/ASN.2013101068
   Flier SN, 2010, J BIOL CHEM, V285, P20202, DOI 10.1074/jbc.M110.102012
   Foerster EG, 2022, AUTOPHAGY, V18, P86, DOI 10.1080/15548627.2021.1909406
   Fowler EV, 2008, AM J GASTROENTEROL, V103, P2519, DOI 10.1111/j.1572-0241.2008.02023.x
   Gardet A, 2010, J IMMUNOL, V185, P5577, DOI 10.4049/jimmunol.1000548
   Ge MX, 2017, BRIT J PHARMACOL, V174, P1147, DOI 10.1111/bph.13766
   Ghavami S, 2018, AM J PHYSIOL-LUNG C, V314, pL493, DOI 10.1152/ajplung.00372.2017
   Guo JF, 2018, CANCER LETT, V413, P69, DOI 10.1016/j.canlet.2017.10.030
   Hampe J, 2007, NAT GENET, V39, P207, DOI 10.1038/ng1954
   Nguyen HTT, 2014, GASTROENTEROLOGY, V146, P508, DOI 10.1053/j.gastro.2013.10.021
   Henckaerts L, 2011, INFLAMM BOWEL DIS, V17, P1392, DOI 10.1002/ibd.21486
   Hernández-Gea V, 2012, GASTROENTEROLOGY, V142, P938, DOI 10.1053/j.gastro.2011.12.044
   Hill C, 2019, CELL DEATH DIS, V10, DOI 10.1038/s41419-019-1820-x
   Holvoet T, 2017, GASTROENTEROLOGY, V153, P1054, DOI 10.1053/j.gastro.2017.06.013
   Hu XM, 2019, GASTROENTEROLOGY, V156, P1098, DOI 10.1053/j.gastro.2018.11.033
   Huang WQ, 2022, CELL DEATH DIS, V13, DOI 10.1038/s41419-021-04473-2
   Huang X, 2012, AM J PATHOL, V181, P26, DOI 10.1016/j.ajpath.2012.03.013
   Hugot JP, 2001, NATURE, V411, P599, DOI 10.1038/35079107
   Im J, 2015, AM J PHYSIOL-LUNG C, V309, pL552, DOI 10.1152/ajplung.00079.2015
   Jia WX, 2021, MEDIAT INFLAMM, V2021, DOI 10.1155/2021/5927064
   Jung H, 2021, INT J BIOL SCI, V17, P2112, DOI 10.7150/ijbs.59904
   Karimi S, 2019, NUTR J, V18, DOI 10.1186/s12937-019-0441-7
   Kawakami T, 2015, J AM SOC NEPHROL, V26, P1040, DOI 10.1681/ASN.2013111202
   Kim HY, 2016, J GASTROEN HEPATOL, V31, P1727, DOI 10.1111/jgh.13321
   Kimura T, 2011, J AM SOC NEPHROL, V22, P902, DOI 10.1681/ASN.2010070705
   Kishi-Itakura C, 2014, J CELL SCI, V127, P4089, DOI 10.1242/jcs.156034
   Kurita Y, 2017, RESP RES, V18, DOI 10.1186/s12931-017-0600-3
   Law AD, 2019, INDIAN J GASTROENTER, V38, P6, DOI 10.1007/s12664-019-00932-z
   Lawrance IC, 2017, J CROHNS COLITIS, V11, P1491, DOI 10.1016/j.crohns.2014.09.008
   Li HY, 2015, SCI REP-UK, V5, DOI 10.1038/srep16552
   Li JH, 2021, FRONT PHARMACOL, V12, DOI 10.3389/fphar.2021.792414
   Li MY, 2017, CELL DEATH DIS, V8, DOI 10.1038/cddis.2017.76
   Li NN, 2017, CELL DEATH DIS, V8, DOI 10.1038/cddis.2017.119
   Li WJ, 2016, AGING CELL, V15, P370, DOI 10.1111/acel.12441
   Li YJ, 2020, THERANOSTICS, V10, P7993, DOI 10.7150/thno.47826
   Lis-López L, 2021, BIOMEDICINES, V9, DOI 10.3390/biomedicines9121747
   Liu L, 2017, ONCOGENE, V36, P5874, DOI 10.1038/onc.2017.193
   Livingston MJ, 2016, AUTOPHAGY, V12, P976, DOI 10.1080/15548627.2016.1166317
   Lovisa S, 2019, J CROHNS COLITIS, V13, P659, DOI 10.1093/ecco-jcc/jjy201
   Lu CM, 2014, GASTROENTEROLOGY, V146, P188, DOI 10.1053/j.gastro.2013.09.006
   Lu J, 2018, INT J MOL SCI, V19, DOI 10.3390/ijms19061729
   Luna J, 2011, AM J PHYSIOL-GASTR L, V300, pG703, DOI 10.1152/ajpgi.00504.2010
   Luna J, 2011, INFLAMM BOWEL DIS, V17, P732, DOI 10.1002/ibd.21411
   Macias-Ceja DC, 2022, BIOMEDICINES, V10, DOI 10.3390/biomedicines10051093
   Mathur R, 2019, MUCOSAL IMMUNOL, V12, P612, DOI 10.1038/s41385-019-0146-4
   McCarroll SA, 2008, NAT GENET, V40, P1107, DOI 10.1038/ng.215
   Mizushima N, 1998, NATURE, V395, P395, DOI 10.1038/26506
   Mizushima N, 2008, NATURE, V451, P1069, DOI 10.1038/nature06639
   Mizushima N, 2018, NAT CELL BIOL, V20, P521, DOI 10.1038/s41556-018-0092-5
   Nata T, 2013, J GENE MED, V15, P249, DOI 10.1002/jgm.2717
   Ng SC, 2017, LANCET, V390, P2769, DOI 10.1016/S0140-6736(17)32448-0
   Ogura Y, 2001, NATURE, V411, P603, DOI 10.1038/35079114
   Ortiz-Masiá D, 2014, MUCOSAL IMMUNOL, V7, P929, DOI 10.1038/mi.2013.108
   Ortiz-Masià D, 2020, J CROHNS COLITIS, V14, P230, DOI 10.1093/ecco-jcc/jjz134
   Parkes M, 2007, NAT GENET, V39, P830, DOI 10.1038/ng2061
   Patel AS, 2012, PLOS ONE, V7, DOI 10.1371/journal.pone.0041394
   Pierdomenico M, 2016, INFLAMM BOWEL DIS, V22, P315, DOI 10.1097/MIB.0000000000000659
   Reyes JMJR, 2021, FRONT CELL DEV BIOL, V9, DOI 10.3389/fcell.2021.667311
   Rangarajan S, 2016, AM J RESP CELL MOL, V54, P51, DOI 10.1165/rcmb.2014-0445OC
   Recchiuti A, 2020, INT J MOL SCI, V21, DOI 10.3390/ijms21186637
   Ricci A, 2013, J CELL PHYSIOL, V228, P1516, DOI 10.1002/jcp.24307
   Rioux JD, 2007, NAT GENET, V39, P596, DOI 10.1038/ng2032
   Romero Y, 2016, AGING CELL, V15, P1103, DOI 10.1111/acel.12514
   Rouquette-Jazdanian AK, 2015, PLOS ONE, V10, DOI 10.1371/journal.pone.0131823
   Saitoh T, 2008, NATURE, V456, P264, DOI 10.1038/nature07383
   Salvador P, 2018, J CROHNS COLITIS, V12, P589, DOI 10.1093/ecco-jcc/jjx185
   Shao BZ, 2021, FRONT PHYSIOL, V12, DOI 10.3389/fphys.2021.621132
   Shen Tong, 2018, Oncotarget, V9, P12035, DOI 10.18632/oncotarget.23925
   Singh KK, 2015, J BIOL CHEM, V290, P2547, DOI 10.1074/jbc.M114.604603
   Strisciuglio C, 2014, DIGEST LIVER DIS, V46, P512, DOI 10.1016/j.dld.2014.02.016
   Tan SW, 2019, FASEB J, V33, P2000, DOI 10.1096/fj.201800828RR
   Travassos LH, 2010, NAT IMMUNOL, V11, P55, DOI 10.1038/ni.1823
   Wang HL, 2020, BIOMED RES INT, V2020, DOI 10.1155/2020/7647181
   Wang SY, 2018, GASTROENT RES PRACT, V2018, DOI 10.1155/2018/7565076
   Wang SL, 2018, FRONT IMMUNOL, V9, DOI 10.3389/fimmu.2018.00693
   Wang YH, 2019, TOXICOL LETT, V300, P1, DOI 10.1016/j.toxlet.2018.10.003
   Wang YQ, 2017, CELL DEATH DIFFER, V24, P2089, DOI 10.1038/cdd.2017.129
   Wei YJ, 2008, AUTOPHAGY, V4, P949, DOI 10.4161/auto.6788
   Wen JH, 2022, FRONT IMMUNOL, V13, DOI 10.3389/fimmu.2022.946832
   Wu MY, 2021, AUTOPHAGY, V17, P1096, DOI 10.1080/15548627.2020.1741332
   Yu ML, 2022, INFLAMM BOWEL DIS, V28, P923, DOI 10.1093/ibd/izab342
   Yue YL, 2022, THER ADV RESPIR DIS, V16, DOI 10.1177/17534666221140972
   Zachari M, 2017, ESSAYS BIOCHEM, V61, P585, DOI 10.1042/EBC20170021
   Zeng C, 2022, DIGEST DIS SCI, V67, P4749, DOI 10.1007/s10620-021-07356-w
   Zhai ZL, 2014, AUTOPHAGY, V10, P468, DOI 10.4161/auto.27553
   Zhang HH, 2022, J PHYSIOL BIOCHEM, V78, P213, DOI 10.1007/s13105-021-00854-5
   Zhang MX, 2020, CELL CYCLE, V19, P2734, DOI 10.1080/15384101.2020.1827183
   Zhang SL, 2020, ACTA PHARMACOL SIN, V41, P763, DOI 10.1038/s41401-019-0343-4
   Zhang WJ, 2021, FRONT IMMUNOL, V12, DOI 10.3389/fimmu.2021.643149
   Zhang XH, 2021, LIFE SCI, V264, DOI 10.1016/j.lfs.2020.118664
   Zhang ZL, 2017, CELL DEATH DIS, V8, DOI 10.1038/cddis.2017.255
   Zhou MX, 2018, EBIOMEDICINE, V35, P345, DOI 10.1016/j.ebiom.2018.08.035
   Zhou YZ, 2020, DIGEST DIS SCI, V65, P509, DOI 10.1007/s10620-019-05798-x
NR 114
TC 2
Z9 2
U1 5
U2 5
PU FRONTIERS MEDIA SA
PI LAUSANNE
PA AVENUE DU TRIBUNAL FEDERAL 34, LAUSANNE, CH-1015, SWITZERLAND
EI 1663-9812
J9 FRONT PHARMACOL
JI Front. Pharmacol.
PD JUN 15
PY 2023
VL 14
AR 1170436
DI 10.3389/fphar.2023.1170436
PG 13
WC Pharmacology & Pharmacy
WE Science Citation Index Expanded (SCI-EXPANDED)
SC Pharmacology & Pharmacy
GA L1YE6
UT WOS:001021272900001
PM 37397491
OA Green Published, gold
DA 2024-01-22
ER

PT J
AU Rintamäki, H
   Sipponen, T
   Salo, HM
   Vaarala, O
   Kolho, KL
AF Rintamaki, Hanne
   Sipponen, Taina
   Salo, Harri M.
   Vaarala, Outi
   Kolho, Kaija-Leena
TI Serum immune-activation potency and response to anti-TNF-α therapy in
   Crohn's disease
SO WORLD JOURNAL OF GASTROENTEROLOGY
LA English
DT Article
DE Crohn's disease endoscopic index of severity; Forkhead transcription
   factor 3; Glucocorticoid-induced tumour necrosis factor receptor;
   Infliximab; Inflammatory bowel disease
ID TUMOR-NECROSIS-FACTOR; INFLAMMATORY-BOWEL-DISEASE; INTERFERON-GAMMA
   PRODUCTION; REGULATORY T-CELLS; FECAL CALPROTECTIN;
   RHEUMATOID-ARTHRITIS; GLUCOCORTICOID THERAPY; ACTIVITY INDEX;
   INFLIXIMAB; EXPRESSION
AB AIM: To study whether immune-activation stage in serum of adult Crohn's disease (CD) patients correlates with disease activity and with treatment response to antitumor necrosis factor-alpha (TNF-alpha) therapy.
   METHODS: Serum samples were obtained from 15 adult CD patients introduced to anti-TNF-alpha therapy. The individual stage of immune activation was studied applying our new in vitro assay, in which target cells (donor derived peripheral blood mononuclear cells) were cultured with patient serum and the T-cell activation induced by the patient serum was studied using a panel of markers for effector [interferon gamma (IFN gamma), interleukin (IL)-5] and regulatory T-cells [forkhead transcription factor 3 (FOXP3) and glucocorticoid-induced tumour necrosis factor receptor (GITR)]. The endoscopic disease activity was assessed with the Crohn's disease endoscopic index of severity (CDEIS) before and 3 mo after therapy with an anti-TNF-alpha agent.
   RESULTS: Low induction of FOXP3 and GITR in target cells cultured in the presence of patient serum was associated with high disease activity i.e. CDEIS assessed before therapy (r = -0.621, P = 0.013 and r = -0.625, P = 0.013, respectively). FOXP3 expression correlated inversely with pre-treatment erythrocyte sedimentation rate (r = -0.548, P = 0.034). Low serum induced FOXP3 (r = -0.600, P = 0.018) and GITR (r = -0.589, P = 0.021) expression and low IFN gamma secretion from target cells (r = -0.538, P = 0.039) associated with treatment response detected as a decrease in CDEIS.
   CONCLUSION: The immune-activation potency in the patient serum prior to anti-TNF-alpha therapy reflected intestinal inflammation and the therapeutic response. (C) 2010 Baishideng. All rights reserved.
C1 [Rintamaki, Hanne; Kolho, Kaija-Leena] Univ Helsinki, Hosp Children & Adolescents, Div Gastroenterol, FIN-00029 Helsinki, Finland.
   [Sipponen, Taina] Univ Helsinki, Helsinki Univ Cent Hosp, Dept Med, Div Gastroenterol, FIN-00029 Helsinki, Finland.
   [Salo, Harri M.; Vaarala, Outi] Natl Inst Hlth & Welf, Dept Vaccinat & Immune Protect, Immune Response Unit, FIN-00330 Helsinki, Finland.
C3 University of Helsinki; University of Helsinki; Helsinki University
   Central Hospital; Finland National Institute for Health & Welfare
RP Rintamäki, H (通讯作者)，Univ Helsinki, Hosp Children & Adolescents, Div Gastroenterol, FIN-00029 Helsinki, Finland.
EM hanne.rintamaki@helsinki.fi
FU Finnish Cultural Foundation; Finnish Pediatric Research Foundation;
   Paivikki and Sakari Sohlberg Foundation; Helsinki University Central
   Hospital; Orion-Farmos Research Foundation; Mary and George C Ehrnrooth
   Foundation
FX Supported by The Finnish Cultural Foundation, the Finnish Pediatric
   Research Foundation, the Paivikki and Sakari Sohlberg Foundation, the
   Helsinki University Central Hospital Grant, the Orion-Farmos Research
   Foundation, and the Mary and George C Ehrnrooth Foundation
CR BEST WR, 1976, GASTROENTEROLOGY, V70, P439
   BRAEGGER CP, 1992, LANCET, V339, P89, DOI 10.1016/0140-6736(92)90999-J
   Corthay A, 2009, SCAND J IMMUNOL, V70, P326, DOI 10.1111/j.1365-3083.2009.02308.x
   D'Haens G, 1999, GASTROENTEROLOGY, V116, P1029, DOI 10.1016/S0016-5085(99)70005-3
   Ehrenstein MR, 2004, J EXP MED, V200, P277, DOI 10.1084/jem.20040165
   Florin THJ, 2006, SCAND J GASTROENTERO, V41, P306, DOI 10.1080/00365520500217118
   Gao Q, 2007, INFLAMM BOWEL DIS, V13, P693, DOI 10.1002/ibd.20100
   Halminen M, 1997, SCAND J IMMUNOL, V46, P388, DOI 10.1046/j.1365-3083.1997.d01-144.x
   Hanauer SB, 2006, GASTROENTEROLOGY, V130, P323, DOI 10.1053/j.gastro.2005.11.030
   Hanauer SB, 2002, LANCET, V359, P1541, DOI 10.1016/S0140-6736(02)08512-4
   Honkanen J, 2008, DIABETES-METAB RES, V24, P635, DOI 10.1002/dmrr.904
   Kolho KL, 2006, SCAND J GASTROENTERO, V41, P720, DOI 10.1080/00365520500419623
   Kuuliala A, 2006, ANN RHEUM DIS, V65, P26, DOI 10.1136/ard.2004.034728
   MACDONALD TT, 1990, CLIN EXP IMMUNOL, V81, P301
   Mäkitalo L, 2009, INT J COLORECTAL DIS, V24, P1157, DOI 10.1007/s00384-009-0756-5
   MARY JY, 1989, GUT, V30, P983, DOI 10.1136/gut.30.7.983
   McHugh RS, 2002, IMMUNITY, V16, P311, DOI 10.1016/S1074-7613(02)00280-7
   MURCH SH, 1993, GUT, V34, P1705, DOI 10.1136/gut.34.12.1705
   MURCH SH, 1991, GUT, V32, P913, DOI 10.1136/gut.32.8.913
   Nikolaus S, 2000, LANCET, V356, P1475, DOI 10.1016/S0140-6736(00)02871-3
   Nissinen R, 2003, J RHEUMATOL, V30, P1928
   Nocentini G, 1997, P NATL ACAD SCI USA, V94, P6216, DOI 10.1073/pnas.94.12.6216
   Rintamäki H, 2010, WORLD J GASTROENTERO, V16, P1104, DOI 10.3748/wjg.v16.i9.1104
   Roseth AG, 1999, SCAND J GASTROENTERO, V34, P50
   Schreiber S, 1999, LANCET, V353, P459, DOI 10.1016/S0140-6736(98)03339-X
   Sipponen T, 2008, INFLAMM BOWEL DIS, V14, P1392, DOI 10.1002/ibd.20490
   Sipponen T, 2008, INFLAMM BOWEL DIS, V14, P40, DOI 10.1002/ibd.20312
   VanDeventer SJH, 1997, GUT, V40, P443, DOI 10.1136/gut.40.4.443
   von Roon AC, 2007, AM J GASTROENTEROL, V102, P803, DOI 10.1111/j.1572-0241.2007.01126.x
NR 29
TC 3
Z9 3
U1 0
U2 1
PU BAISHIDENG PUBL GRP CO LTD
PI BEIJING
PA RM 903, BLDG D, OCEAN INTERNATIONAL CTR, NO 62 DONGSIHUAN ZHONGLU,
   BEIJING, CHAOYANG DISTRICT 100025, PEOPLES R CHINA
SN 1007-9327
J9 WORLD J GASTROENTERO
JI World J. Gastroenterol.
PD DEC 14
PY 2010
VL 16
IS 46
BP 5845
EP 5851
DI 10.3748/wjg.v16.i46.5845
PG 7
WC Gastroenterology & Hepatology
WE Science Citation Index Expanded (SCI-EXPANDED)
SC Gastroenterology & Hepatology
GA 696NQ
UT WOS:000285448500009
PM 21155006
OA Green Submitted, Green Published, hybrid
DA 2024-01-22
ER

PT J
AU Iborra, M
   Beltrán, B
   Bastida, G
   Aguas, M
   Nos, P
AF Iborra, Marisa
   Beltran, Belen
   Bastida, Guillermo
   Aguas, Mariam
   Nos, Pilar
TI Infliximab and adalimumab-induced psoriasis in Crohn's disease: A
   paradoxical side effect
SO JOURNAL OF CROHNS & COLITIS
LA English
DT Article
DE Infliximab; Adalimumab; Psoriasis; Crohn's disease; Tumor Necrosis
   Factor-alpha; Inflammatory bowel disease
ID NECROSIS FACTOR THERAPY; FACTOR-ALPHA THERAPY; ANTAGONIST THERAPY;
   NEW-ONSET; TNF; PATIENT; MECHANISMS
AB Treatment with antitumor necrosis factor-alpha (anti-TNF-alpha) offers a significant improvement in several immune-based diseases, including Crohn's disease (CD) and psoriasis. Different cutaneous side effects have been described for anti-TNF-a therapy such as psoriasis. Previous reports showed that inhibition of TNF-alpha can induce over expression of cutaneous IFN-alpha, which in turn caused a predisposition to psoriasis. We report a 31-year-old woman with extensive CD and perianal lesions, without response to conventional treatment. She paradoxically developed a cutaneous eruption with psoriasiform morphology and distribution during treatment with both anti-TNF-alpha approved in Europe for CD, infliximab and adalimumab. These lesions cleared after topical application of corticosteroids and cessation of the anti-TNF-alpha treatment. Due to uneffectiveness of pharmacological treatment on disease, the patient had to undergo surgery. TNF-induced psoriasis in patients with CD is rare and has been previously documented with infliximab or adalimumab. The reason for this apparently paradoxical effect of the therapy is still unclear. This is the first case of psoriasis induced first by infliximab and later by adalimumab in the same CD patient. We would like to review and to draw attention about psoriasis as a cutaneous side effect with anti-TNF-a treatments. (C) 2010 European Crohn's and Colitis Organisation. Published by Elsevier B.V. All rights reserved.
C1 [Iborra, Marisa] Hosp Univ La Fe, Fdn Invest Hosp La Fe, Dept Gastroenterol, Valencia 46009, Spain.
   [Iborra, Marisa] Hosp Univ La Fe, Fdn Hosp La Fe, Valencia 46009, Spain.
   [Beltran, Belen; Bastida, Guillermo; Nos, Pilar] Ctr Invest Biomed Red Enfermedades Hepat & Digest, Barcelona, Spain.
C3 Hospital Universitari i Politecnic La Fe; Hospital Universitari i
   Politecnic La Fe; CIBER - Centro de Investigacion Biomedica en Red;
   CIBEREHD
RP Iborra, M (通讯作者)，Hosp Univ La Fe, Fdn Invest Hosp La Fe, Dept Gastroenterol, Campanar 21, Valencia 46009, Spain.
EM marisaiborra@hotmail.com; beltran_belen@yahoo.es;
   guille.bastida@gmail.com; aguas_mar@gva.es; pilarnos@gmail.com
RI Nos, Pilar/JVZ-0054-2024; Beltrán, Belén/ABH-6802-2020
OI Beltran, Belen/0000-0002-7063-6376; Bastida,
   Guillermo/0000-0001-7544-451X
FU Ministry of Health [CM07/00133]; CIBERehd
FX This work has been supported by public research grants given by the
   Ministry of Health, CM07/00133, and by CIBERehd. The authors have no
   conflicts of interest that are directly relevant to the content of this
   case.
CR Adams David R, 2006, J Drugs Dermatol, V5, P178
   Angelucci E, 2007, INFLAMM BOWEL DIS, V13, P1059, DOI 10.1002/ibd.20137
   Aslanidis S, 2008, CLIN RHEUMATOL, V27, P377, DOI 10.1007/s10067-007-0789-5
   Alvarez AA, 2009, AN PEDIATR, V70, P278, DOI 10.1016/j.anpedi.2008.11.013
   Bruzzese V, 2007, REUMATISMO, V59, P328, DOI 10.4081/reumatismo.2007.328
   Cohen JD, 2007, J RHEUMATOL, V34, P380
   Collamer AN, 2008, ARTHRIT RHEUM-ARTHR, V59, P996, DOI 10.1002/art.23835
   de Gannes GC, 2007, ARCH DERMATOL, V143, P223, DOI 10.1001/archderm.143.2.223
   El Shabrawi-Caelen L, 2010, INFLAMM BOWEL DIS, V16, P182, DOI 10.1002/ibd.20954
   English PL, 2009, J CUTAN MED SURG, V13, P40, DOI 10.2310/7750.2008.07080
   Fiorino G, 2009, ALIMENT PHARM THER, V29, P921, DOI 10.1111/j.1365-2036.2009.03955.x
   González-López MA, 2006, MED CLIN-BARCELONA, V127, P316, DOI 10.1016/S0025-7753(06)72243-6
   Harris MD, 2009, AM J GASTROENTEROL, V104, P792, DOI 10.1038/ajg.2008.101
   Harrison MJ, 2009, ANN RHEUM DIS, V68, P209, DOI 10.1136/ard.2007.087288
   Manni E, 2009, INT J IMMUNOPATH PH, V22, P841, DOI 10.1177/039463200902200331
   Medkour F, 2010, GASTROEN CLIN BIOL, V34, P140, DOI 10.1016/j.gcb.2009.10.021
   Palucka AK, 2005, P NATL ACAD SCI USA, V102, P3372, DOI 10.1073/pnas.0408506102
   Passarini B, 2007, DERMATOLOGY, V215, P295, DOI 10.1159/000107622
   Peramiquel L, 2005, CLIN EXP DERMATOL, V30, P713, DOI 10.1111/j.1365-2230.2005.01882.x
   Pirard D, 2006, DERMATOLOGY, V213, P182, DOI 10.1159/000095033
   Richetta A, 2008, Dermatol Online J, V14, P9
   Severs GA, 2007, CUTIS, V80, P231
   Sfikakis PP, 2005, ARTHRITIS RHEUM-US, V52, P2513, DOI 10.1002/art.21233
   Shale M, 2009, CAN J GASTROENTEROL, V23, P674, DOI 10.1155/2009/514618
   Sladden MJ, 2007, ARCH DERMATOL, V143, P1449, DOI 10.1001/archderm.143.11.1449-a
   Takahashi H, 2007, J DERMATOL, V34, P468, DOI 10.1111/j.1346-8138.2007.00312.x
   Thurber Marzieh, 2004, J Drugs Dermatol, V3, P439
   Tracey D, 2008, PHARMACOL THERAPEUT, V117, P244, DOI 10.1016/j.pharmthera.2007.10.001
   Umeno J, 2007, INFLAMM BOWEL DIS, V13, P1188, DOI 10.1002/ibd.20150
   Verea MM, 2004, ANN PHARMACOTHER, V38, P54, DOI 10.1345/aph.1C477
   Wollina U, 2008, AM J CLIN DERMATOL, V9, P1, DOI 10.2165/00128071-200809010-00001
   YATES VM, 1982, BRIT J DERMATOL, V106, P323
NR 32
TC 62
Z9 67
U1 0
U2 5
PU OXFORD UNIV PRESS
PI OXFORD
PA GREAT CLARENDON ST, OXFORD OX2 6DP, ENGLAND
SN 1873-9946
EI 1876-4479
J9 J CROHNS COLITIS
JI J. Crohns Colitis
PD APR
PY 2011
VL 5
IS 2
BP 157
EP 161
DI 10.1016/j.crohns.2010.11.001
PG 5
WC Gastroenterology & Hepatology
WE Science Citation Index Expanded (SCI-EXPANDED)
SC Gastroenterology & Hepatology
GA 767UX
UT WOS:000290884900012
PM 21453886
OA Bronze
DA 2024-01-22
ER

PT J
AU Fornaro, R
   Caratto, E
   Caratto, M
   Fornaro, F
   Caristo, G
   Frascio, M
   Sticchi, C
AF Fornaro, Rosario
   Caratto, Elisa
   Caratto, Michela
   Fornaro, Francesco
   Caristo, Giuseppe
   Frascio, Marco
   Sticchi, Camilla
TI Post-operative recurrence in Crohn's disease. Critical analysis of
   potential risk factors. An update
SO SURGEON-JOURNAL OF THE ROYAL COLLEGES OF SURGEONS OF EDINBURGH AND
   IRELAND
LA English
DT Review
DE rohn's disease; Postoperative recurrence; Postoperative treatment;
   Surgery; Surveillance
ID INFLAMMATORY-BOWEL-DISEASE; SIDE ISOPERISTALTIC STRICTUREPLASTY;
   INTESTINAL BACTERIAL OVERGROWTH; OROCECAL TRANSIT-TIME; LONG-TERM
   EFFICACY; CLINICAL RECURRENCE; ENDOSCOPIC RECURRENCE; CIGARETTE-SMOKING;
   DOUBLE-BLIND; POSTSURGICAL RECURRENCE
AB Introduction: Crohn's disease is associated with high rates of postoperative recurrence. At 10 years after surgery a high percentage of patients suffer recurrence (as many as 75% and above) and many of these (up to 45%) require re-intervention. The aim of the study was to identify, amongst the various "potential predictive factors", those which today should be considered "real risk factors" for postoperative recurrence.
   Methods: A review of literature of the last 30 years was carried out. A medical literature search was conducted using Medline, Embase, Ovid Journals, Science Direct, the Cochrane Central Register of Controlled Trials and the Cochrane Database of Systematic Reviews. Potential risk factors related to the patient, disease, type of surgery and pharmacological treatment were analyzed.
   Results: According to most Authors predictive factors, in addition to smoke, are also represented by an extent of disease superior to 100 cm and by absence of postoperative pharmacological treatment. Moreover, according to "the second European evidence-based Consensus on the diagnosis and the management of Crohn's disease: Special situations", localization of disease in the colon, penetrative behavior of disease, extensive small bowel resection and prior intestinal surgery should also be considered predictive factors.
   Conclusions: The high incidence of postoperative recurrence in Crohn's disease mandates a strict follow up (clinical, laboratory and instrumental monitoring). Identifying patients with increased risk would enable physicians to plan a surveillance program and to implement a rational therapeutic prophylaxis. (C) 2015 Royal College of Surgeons of Edinburgh (Scottish charity number SC005317) and Royal College of Surgeons in Ireland. Published by Elsevier Ltd. All rights reserved.
C1 [Fornaro, Rosario; Caratto, Elisa; Caratto, Michela; Fornaro, Francesco; Caristo, Giuseppe; Frascio, Marco] Univ Genoa, Dept Surg, IRCCS San Martino Hosp IST, Largo Rosanna Benzi 10, I-16132 Genoa, Italy.
   [Sticchi, Camilla] ARS, Liguria Area Epidemiol & Prevenz, I-16121 Genoa, Italy.
C3 University of Genoa; IRCCS AOU San Martino IST
RP Fornaro, R (通讯作者)，Univ Genoa, Dept Surg, IRCCS San Martino Hosp IST, Largo Rosanna Benzi 10, I-16132 Genoa, Italy.
EM rfornaro@unige.it
RI Fornaro, Rosario R/H-4555-2016
OI Fornaro, Rosario R/0000-0001-8185-1584
CR Aeberhard P, 1996, DIS COLON RECTUM, V39, P80, DOI 10.1007/BF02048274
   Aguas M, 2012, WORLD J GASTROENTERO, V18, P4391, DOI 10.3748/wjg.v18.i32.4391
   Ahmed T, 2011, GUT, V60, P553, DOI 10.1136/gut.2010.221705
   Ambe R, 2012, J GASTROINTEST SURG, V16, P209, DOI 10.1007/s11605-011-1651-2
   Ananthakrishnan AN, 2011, AM J GASTROENTEROL, V106, P2009, DOI 10.1038/ajg.2011.237
   Anseline PF, 1997, BRIT J SURG, V84, P78
   Ardizzone S, 2004, GASTROENTEROLOGY, V127, P730, DOI 10.1053/j.gastro.2004.06.051
   BENCHIMOL EI, 2009, COCHRANE DB SYST REV, V21
   Bernell O, 2000, ANN SURG, V231, P38, DOI 10.1097/00000658-200001000-00006
   Blum E, 2009, INFLAMM BOWEL DIS, V15, P463, DOI 10.1002/ibd.20741
   Bourreille A, 2013, CLIN GASTROENTEROL H, V11, P982, DOI 10.1016/j.cgh.2013.02.021
   Bressenot A, 2013, INFLAMM BOWEL DIS, V19, P1654, DOI 10.1097/MIB.0b013e318281f336
   BreuerKatschinski BD, 1996, EUR J GASTROEN HEPAT, V8, P225, DOI 10.1097/00042737-199603000-00007
   BRIGNOLA C, 1995, GASTROENTEROLOGY, V108, P345, DOI 10.1016/0016-5085(95)90059-4
   Campbell L, 2012, DIS COLON RECTUM, V55, P714, DOI 10.1097/DCR.0b013e31824f875a
   CAPRILLI R, 1994, ALIMENT PHARM THER, V8, P35
   Caprilli R, 2006, GUT, V55, DOI 10.1136/gut.2005.081950c
   Caprilli R, 1996, DIS COLON RECTUM, V39, P335, DOI 10.1007/BF02049478
   Castiglione F, 2000, J CLIN GASTROENTEROL, V31, P63, DOI 10.1097/00004836-200007000-00015
   CHAMBERS TJ, 1979, GUT, V20, P269, DOI 10.1136/gut.20.4.269
   CHARDAVOYNE R, 1986, DIS COLON RECTUM, V29, P495
   Cho SM, 2009, GASTROENTEROL CLIN N, V38, P753, DOI 10.1016/j.gtc.2009.07.008
   COLLIER PE, 1985, CANCER, V55, P516, DOI 10.1002/1097-0142(19850201)55:3<516::AID-CNCR2820550308>3.0.CO;2-K
   Colombel JF, 2010, NEW ENGL J MED, V362, P1383, DOI 10.1056/NEJMoa0904492
   Colombel JF, 2007, GASTROENTEROLOGY, V132, P52, DOI 10.1053/j.gastro.2006.11.041
   Colombel JF, 1999, AM J GASTROENTEROL, V94, P674, DOI 10.1111/j.1572-0241.1999.935_q.x
   Colombel JF, 2003, AM J GASTROENTEROL, V98, P2239, DOI 10.1016/S0002-9270(03)00660-9
   Colombo E, 2009, CLIN EXP GASTROENTER, V2, P61
   Cosnes J, 2004, CLIN GASTROENTEROL H, V2, P41, DOI 10.1016/S1542-3565(03)00290-8
   Cottone M, 2003, ALIMENT PHARM THER, V17, P38, DOI 10.1046/j.1365-2036.17.s2.12.x
   COTTONE M, 1994, GASTROENTEROLOGY, V106, P643, DOI 10.1016/0016-5085(94)90697-1
   CROHN BB, 1984, JAMA-J AM MED ASSOC, V251, P73, DOI 10.1001/jama.251.1.73
   Culligan K, 2012, COLORECTAL DIS, V14, P421, DOI 10.1111/j.1463-1318.2012.02935.x
   Culligan K, 2014, J ANAT, V225, P463, DOI 10.1111/joa.12219
   Culligan K, 2014, ANN SURG, V260, P1048, DOI 10.1097/SLA.0000000000000323
   Cunningham MF, 2010, WORLD J SURG, V34, P1615, DOI 10.1007/s00268-010-0504-6
   Dietz DW, 2002, DIS COLON RECTUM, V45, P764, DOI 10.1007/s10350-004-6294-x
   Dietz DW, 2001, J AM COLL SURGEONS, V192, P330, DOI 10.1016/S1072-7515(01)00775-X
   Dignass A, 2010, J CROHNS COLITIS, V4, P28, DOI 10.1016/j.crohns.2009.12.002
   Doherty G, 2009, COCHRANE DB SYST REV, V7
   Doherty GA, 2012, INFLAMM BOWEL DIS, V18, P1608, DOI 10.1002/ibd.21904
   Drouet M, 2012, NUTRITION, V28, P113, DOI 10.1016/j.nut.2011.09.009
   Dubinsky Marla C., 2003, Curr Treat Options Gastroenterol, V6, P183, DOI 10.1007/s11938-003-0001-1
   Eugene C, 2011, CLIN RES HEPATOL GAS, V35, P257, DOI 10.1016/j.clinre.2011.02.005
   Ewe K, 1980, Verh Dtsch Ges Inn Med, V86, P1327
   Fazio VW, 1999, DIS COLON RECTUM, V42, P979, DOI 10.1007/BF02236686
   Fazio VW, 1996, ANN SURG, V224, P563, DOI 10.1097/00000658-199610000-00014
   FAZIO VW, 1993, DIS COLON RECTUM, V36, P71, DOI 10.1007/BF02050305
   Fazio VW, 1996, ANN SURG, V224, P573
   Ferrante M, 2006, GASTROENTEROLOGY, V130, P1595, DOI 10.1053/j.gastro.2006.02.025
   Fink C, 2012, INFLAMM BOWEL DIS, V18, P1550, DOI 10.1002/ibd.22893
   Ford AC, 2011, AM J GASTROENTEROL, V106, P617, DOI 10.1038/ajg.2011.71
   Fornaro R, 2006, G CHIR, V27, P21
   Froehlich F, 2005, DIGESTION, V71, P49, DOI 10.1159/000083873
   Froehlich F, 2007, DIGESTION, V76, P130, DOI 10.1159/000111027
   Gasche C, 2000, INFLAMM BOWEL DIS, V6, P8, DOI 10.1097/00054725-200002000-00002
   Gionchetti P, 2011, WORLD J GASTROENTERO, V17, P1797, DOI 10.3748/wjg.v17.i14.1797
   GOOSZEN HG, 1994, NETH J MED, V45, P65
   GREENSTEIN AJ, 1988, GUT, V29, P588, DOI 10.1136/gut.29.5.588
   Hanauer SB, 2004, GASTROENTEROLOGY, V127, P723, DOI 10.1053/j.gastro.2004.06.002
   Hanauer SB, 2002, LANCET, V359, P1541, DOI 10.1016/S0140-6736(02)08512-4
   Hashash JG, 2012, EXPERT REV GASTROENT, V6, P637, DOI [10.1586/EGH.12.45, 10.1586/egh.12.45]
   Hofer B, 2001, HEPATO-GASTROENTEROL, V48, P152
   HOLLAAR GL, 1995, J CLIN GASTROENTEROL, V21, P134, DOI 10.1097/00004836-199509000-00014
   HOLZHEIMER RG, 1995, EUR J SURG, V161, P129
   Kamm MA, 2008, CLIN GASTROENTEROL H, V6, P7, DOI 10.1016/j.cgh.2007.10.010
   Khoury W, 2011, J GASTROINTEST SURG, V15, P1354, DOI 10.1007/s11605-011-1552-4
   Klaus J, 2009, BMC GASTROENTEROL, V9, DOI 10.1186/1471-230X-9-61
   Koilakou S, 2010, INFLAMM BOWEL DIS, V16, P198, DOI 10.1002/ibd.21003
   Kredel LL, 2014, FRONT IMMUNOL, V5, DOI 10.3389/fimmu.2014.00462
   LEE ECG, 1982, ANN ROY COLL SURG, V64, P229
   Lémann M, 2006, ALIMENT PHARM THER, V24, P22, DOI 10.1111/j.1365-2036.2006.03055.x
   Li Y, 2015, COLORECTAL DIS, V17, P225, DOI 10.1111/codi.12798
   LINDBERG E, 1992, GUT, V33, P779, DOI 10.1136/gut.33.6.779
   Louis E, 2011, BEST PRACT RES CL GA, V25, pS2, DOI 10.1016/S1521-6918(11)70003-8
   Lowney JK, 2006, DIS COLON RECTUM, V49, P58, DOI 10.1007/s10350-005-0214-6
   McLeod RS, 2003, DIGEST DIS, V21, P168, DOI 10.1159/000073248
   MCLEOD RS, 1995, GASTROENTEROLOGY, V109, P404, DOI 10.1016/0016-5085(95)90327-5
   Michelassi F, 2004, J SURG RES, V117, P71, DOI 10.1016/j.jss.2003.11.008
   MICHELASSI F, 1991, ANN SURG, V214, P230, DOI 10.1097/00000658-199109000-00006
   Mowat C, 2011, GUT, V60, P571, DOI 10.1136/gut.2010.224154
   Myrelid P, 2009, DIS COLON RECTUM, V52, P1387, DOI 10.1007/DCR.0b013e3181a7ba96
   Nos P, 2008, WORLD J GASTROENTERO, V14, P5540, DOI 10.3748/wjg.14.5540
   Papamichael K, 2012, J CROHNS COLITIS, V6, P924, DOI 10.1016/j.crohns.2012.02.012
   Papay P, 2010, AM J GASTROENTEROL, V105, P1158, DOI 10.1038/ajg.2009.673
   Paul G, 2006, INFLAMM BOWEL DIS, V12, P471, DOI 10.1097/00054725-200606000-00005
   PETERS WR, 1989, DIS COLON RECTUM, V32, P749, DOI 10.1007/BF02562122
   Peyrin-Biroulet L, 2007, GUT, V56, P577, DOI 10.1136/gut.2005.082925
   Peyrin-Biroulet L, 2012, GUT, V61, P78, DOI 10.1136/gutjnl-2011-300370
   Poggioli G, 2003, DIS COLON RECTUM, V46, P127, DOI 10.1007/s10350-004-6508-2
   Poggioli G, 2002, ALIMENT PHARM THER, V16, P59, DOI 10.1046/j.1365-2036.16.s4.9.x
   Poggioli G, 1996, INT J COLORECTAL DIS, V11, P294, DOI 10.1007/s003840050065
   Polle SW, 2005, BRIT J SURG, V92, P1143, DOI 10.1002/bjs.5050
   Prantera C, 1996, AM J GASTROENTEROL, V91, P328
   Rana SV, 2013, DIGEST DIS SCI, V58, P2594, DOI 10.1007/s10620-013-2694-x
   Reinisch W, 2010, GUT, V59, P752, DOI 10.1136/gut.2009.194159
   Renna Sara, 2009, Recenti Progressi in Medicina, V100, P469
   Riss S, 2012, SURG ENDOSC, V26, P933, DOI 10.1007/s00464-011-1970-0
   Rolfe VE, 2006, COCHRANE DB SYST REV, V18
   Rosman AS, 2005, SURG ENDOSC, V19, P1549, DOI 10.1007/s00464-005-0114-9
   Roy P, 2004, BRIT J SURG, V91, P1428, DOI 10.1002/bjs.4804
   Rutgeerts P, 2005, GASTROENTEROLOGY, V128, P856, DOI 10.1053/j.gastro.2005.01.010
   RUTGEERTS P, 1995, GASTROENTEROLOGY, V108, P1617, DOI 10.1016/0016-5085(95)90121-3
   Rutgeerts P, 2004, GASTROENTEROLOGY, V126, P402, DOI 10.1053/j.gastro.2003.11.014
   Rutgeerts P, 2003, BEST PRACT RES CL GA, V17, P63, DOI 10.1053/bega.2002.0358
   RUTGEERTS P, 1990, GASTROENTEROLOGY, V99, P956, DOI 10.1016/0016-5085(90)90613-6
   Ryan WR, 2004, AM J SURG, V187, P219, DOI 10.1016/j.amjsurg.2003.11.007
   Ryan WR, 2003, J GASTROINTEST SURG, V7, P706, DOI 10.1016/S1091-255X(03)00066-0
   SACHAR DB, 1990, SCAND J GASTROENTERO, V25, P35, DOI 10.3109/00365529009091907
   Sandborn WJ, 2007, NEW ENGL J MED, V357, P228, DOI 10.1056/NEJMoa067594
   SAYFAN J, 1989, BRIT J SURG, V76, P335, DOI 10.1002/bjs.1800760406
   Scarpa M, 2004, HEPATO-GASTROENTEROL, V51, P1053
   Scarpa Marco, 2003, Acta Biomed, V74 Suppl 2, P80
   Schreiber S, 2007, NEW ENGL J MED, V357, P239, DOI 10.1056/NEJMoa062897
   Schultz M, 2004, BMC GASTROENTEROL, V4, DOI 10.1186/1471-230X-4-5
   Schwartz Marc, 2011, Curr Gastroenterol Rep, V13, P95, DOI 10.1007/s11894-010-0152-x
   Vigo MS, 2011, CIR ESPAN, V89, P290, DOI 10.1016/j.ciresp.2011.01.012
   Shen B, 2001, INFLAMM BOWEL DIS, V7, P301, DOI 10.1097/00054725-200111000-00004
   Simillis C, 2008, AM J GASTROENTEROL, V103, P196, DOI 10.1111/j.1572-0241.2007.01548.x
   Simillis C, 2007, DIS COLON RECTUM, V50, P1674, DOI 10.1007/s10350-007-9011-8
   Sokol H, 2009, GUT, V58, P1218, DOI 10.1136/gut.2009.177782
   Sorrentino D, 2007, ARCH INTERN MED, V167, P1804, DOI 10.1001/archinte.167.16.1804
   Spinelli A, 2011, WORLD J GASTROENTERO, V17, P3213, DOI 10.3748/wjg.v17.i27.3213
   Subramanian V, 2006, BRIT J SURG, V93, P793, DOI 10.1002/bjs.5375
   SUTHERLAND LR, 1990, GASTROENTEROLOGY, V98, P1123, DOI 10.1016/0016-5085(90)90324-T
   Swoger JM, 2010, EXPERT REV CLIN IMMU, V6, P501, DOI [10.1586/eci.10.33, 10.1586/ECI.10.33]
   Swoger JM, 2010, CURR OPIN GASTROEN, V26, P337, DOI 10.1097/MOG.0b013e328338f724
   Terdiman JP, 2008, CLIN GASTROENTEROL H, V6, P616, DOI 10.1016/j.cgh.2007.08.020
   Tersigni R, 2003, HEPATO-GASTROENTEROL, V50, P1422
   Thia KT, 2009, INFLAMM BOWEL DIS, V15, P17, DOI 10.1002/ibd.20608
   Tonelli F, 2004, DIS COLON RECTUM, V47, P494, DOI 10.1007/s10350-003-0084-8
   TYTGAT GNJ, 1988, ENDOSCOPY, V20, P260, DOI 10.1055/s-2007-1018188
   Van Assche G, 2010, J CROHNS COLITIS, V4, P7, DOI 10.1016/j.crohns.2009.12.003
   Vaughn BP, 2014, WORLD J GASTROENTERO, V20, P1147, DOI 10.3748/wjg.v20.i5.1147
   WETTERGREN A, 1991, SCAND J GASTROENTERO, V26, P1319, DOI 10.3109/00365529108998629
   WHELAN G, 1985, GASTROENTEROLOGY, V88, P1826, DOI 10.1016/0016-5085(85)90007-1
   WILLIAMS JG, 1991, BRIT J SURG, V78, P10, DOI 10.1002/bjs.1800780106
   WILLIAMS JG, 1989, LANCET, V2, P131
   Wolff BG, 1998, WORLD J SURG, V22, P364, DOI 10.1007/s002689900398
   WOLFF BG, 1983, DIS COLON RECTUM, V26, P239, DOI 10.1007/BF02562486
   Yamamato T, 1999, SCAND J GASTROENTERO, V34, P708
   Yamamoto T, 1999, BRIT J SURG, V86, P1069, DOI 10.1046/j.1365-2168.1999.01189.x
   Yamamoto T, 1999, SURG TODAY, V29, P579, DOI 10.1007/BF02482360
   Yamamoto T, 2000, BRIT J SURG, V87, P398, DOI 10.1046/j.1365-2168.2000.01443.x
   Yamamoto T, 1999, DIS COLON RECTUM, V42, P519, DOI 10.1007/BF02234180
   Yamamoto T, 2005, WORLD J GASTROENTERO, V11, P3971, DOI 10.3748/wjg.v11.i26.3971
   Yamamoto T, 2010, WORLD J GASTROENTERO, V16, P5405, DOI 10.3748/wjg.v16.i43.5405
   Zulian A, 2012, GUT, V61, P86, DOI 10.1136/gutjnl-2011-300391
NR 148
TC 27
Z9 29
U1 0
U2 4
PU ROYAL COLLEGE SURGEONS EDINBURGH
PI EDINBURGH
PA NICOLSON ST, EDINBURGH EH8 9DW, SCOTLAND
SN 1479-666X
J9 SURG-J R COLL SURG E
JI Surg. J. R. Coll. Surg. Edinb. Irel.
PD DEC
PY 2015
VL 13
IS 6
BP 330
EP 347
DI 10.1016/j.surge.2015.04.002
PG 18
WC Surgery
WE Science Citation Index Expanded (SCI-EXPANDED)
SC Surgery
GA DL9LL
UT WOS:000375964700006
PM 26049657
DA 2024-01-22
ER

PT J
AU Abreu, MT
   von Tirpitz, C
   Hardi, R
   Kaatz, M
   Van Assche, G
   Rutgeerts, P
   Bisaccia, E
   Goerdt, S
   Hanauer, S
   Knobler, R
   Mannon, P
   Mayer, L
   Ochsenkuhn, T
   Sandborn, WJ
   Parenti, D
   Lee, K
   Reinisch, W
AF Abreu, Maria T.
   von Tirpitz, Christian
   Hardi, Robert
   Kaatz, Martin
   Van Assche, Gert
   Rutgeerts, Paul
   Bisaccia, Emil
   Goerdt, Sergi
   Hanauer, Stephen
   Knobler, Robert
   Mannon, Peter
   Mayer, Lloyd
   Ochsenkuhn, Thomas
   Sandborn, William J.
   Parenti, Dennis
   Lee, Kevin
   Reinisch, Walter
CA Crohn's Dis Photopheresis Study
TI Extracorporeal Photopheresis for the Treatment of Refractory Crohn's
   Disease: Results of an Open-label Pilot Study
SO INFLAMMATORY BOWEL DISEASES
LA English
DT Article
DE extracorporeal photopheresis; 8-methoxypsoralen; anti-TNF therapy;
   immunomodulators; Crohn's disease
ID VERSUS-HOST-DISEASE; REGULATORY T-CELLS; CERTOLIZUMAB PEGOL; APOPTOTIC
   CELLS; LONG-TERM; PHOTOCHEMOTHERAPY; INFLIXIMAB; LYMPHOMA; THERAPY;
   6-MERCAPTOPURINE
AB Background: Extracorporeal photopheresis (ECP) is effective in immune-mediated disorders. A prospective, uncontrolled pilot study was conducted to evaluate the safety and efficacy of ECP in patients with active Crohn's disease (CD) who were refractory to or intolerant of immunosuppressants and/or anti-TNF therapies.
   Methods: Patients with moderate-to-severely active CD (Crohn's Disease Activity Index [CDAI] 220-450 points) underwent 12 weeks of ECP treatment (Weeks 1-4: twice weekly, every week; Weeks 5-12: twice weekly, every other week). Clinical response was defined as a decrease in the CDAI of : 100 points or remission (CDAI < 150 points) at Week 12. Patients who responded at Week 12 could receive an additional 12 weeks of ECP treatment (twice weekly, every other week) in an extension Study.
   Results: Twenty-eight patients were enrolled with a mean baseline CDAI score of 314 (range 207-457). At Week 12, 14 patients (50%) responded; 13 patients responded within 6 weeks. Seven patients (25%) attained remission by Week 12. Three of 5 patients with open fistulae at baseline had fistula closure. Response was similar among patients naive to anti-TNF agents and patients who had previously been refractory or intolerant to anti-TNF agents. Of the 12 patients who entered the extension study, 9 (75%) maintained their response at Week 24.
   Conclusions: In patients with moderate-to-severely active CD who were refractory to or intolerant of immunosuppressants and/or anti-TNF agents, ECP was well tolerated and induced clinical response (50%) and remission (25%) in patients. Most patients were able to maintain a response with Continued treatments.
C1 [Abreu, Maria T.] Univ Miami, Miller Sch Med, Miami, FL 33136 USA.
   [von Tirpitz, Christian] Univ Ulm, Dept Digest Dis, Ulm, Germany.
   [Hardi, Robert] Chevy Chase Clin Res, Chevy Chase, MD USA.
   [Kaatz, Martin] Univ Jena, Dept Gastroenterol, Jena, Germany.
   [Van Assche, Gert; Rutgeerts, Paul] Univ Leuven, Dept Internal Med, Dept Gastroenterol, Louvain, Belgium.
   [Bisaccia, Emil] Morristown Mem Hosp, Morristown, NJ USA.
   [Goerdt, Sergi] Univ Mannheim, Dept Gastroenterol, Mannheim, Germany.
   [Hanauer, Stephen] Univ Chicago, Div Gastroenterol Hepatol & Nutr, Chicago, IL 60637 USA.
   [Knobler, Robert] Univ Vienna, Dept Dermatol, Vienna, Austria.
   [Mannon, Peter] NIAID, Bethesda, MD 20892 USA.
   [Mayer, Lloyd] Mt Sinai Sch Med, Inst Immunol, New York, NY USA.
   [Ochsenkuhn, Thomas] Univ Munich, Dept Gastroenterol, Munich, Germany.
   [Sandborn, William J.] Mayo Clin, Div Gastroenterol & Hepatol, Rochester, MN USA.
   [Parenti, Dennis; Lee, Kevin] Therakos Inc, Exton, PA USA.
   [Reinisch, Walter] Univ Vienna, Dept Gastroenterol, Vienna, Austria.
C3 University of Miami; Ulm University; Friedrich Schiller University of
   Jena; KU Leuven; Atlantic Health System; University of Mannheim;
   University of Chicago; University of Vienna; National Institutes of
   Health (NIH) - USA; NIH National Institute of Allergy & Infectious
   Diseases (NIAID); Icahn School of Medicine at Mount Sinai; University of
   Munich; Mayo Clinic; University of Vienna
RP Abreu, MT (通讯作者)，POB 016960, Miami, FL 33101 USA.
EM MAbreu1@med.miami.edu
RI Sandborn, William/ABE-8342-2020
OI Abreu, Maria T./0000-0002-7294-0574
CR Aubin F, 2004, TRANSPLANTATION, V77, pS29, DOI 10.1097/01.TP.0000112969.24120.64
   Bajaj JS, 2005, AM J GASTROENTEROL, V100, P1121, DOI 10.1111/j.1572-0241.2005.41598.x
   Biagi E, 2007, TRANSPLANTATION, V84, P31, DOI 10.1097/01.tp.0000267785.52567.9c
   Biancone L, 2007, NAT CLIN PRACT GASTR, V4, P78, DOI 10.1038/ncpgasthep0695
   Bisaccia E, 2006, J CLIN APHERESIS, V21, P181, DOI 10.1002/jca.20084
   Bladon J, 2006, J DERMATOL SCI, V43, P85, DOI 10.1016/j.jdermsci.2006.05.004
   Brimnes J, 2005, J IMMUNOL, V174, P5814, DOI 10.4049/jimmunol.174.9.5814
   Byrne CM, 2007, DIS COLON RECTUM, V50, P586, DOI 10.1007/s10350-006-0847-0
   Mackey AC, 2007, J PEDIATR GASTR NUTR, V44, P265, DOI 10.1097/MPG.0b013e31802f6424
   Couriel D, 2006, BIOL BLOOD MARROW TR, V12, P37, DOI 10.1016/j.bbmt.2005.11.009
   D'Haens Geert, 2006, Curr Gastroenterol Rep, V8, P506, DOI 10.1007/s11894-006-0041-5
   Dall'Amico R, 2002, TRANSFUS APHER SCI, V26, P197, DOI 10.1016/S1473-0502(02)00013-7
   Domènech E, 2005, SCAND J GASTROENTERO, V40, P52, DOI 10.1080/00365520410009492
   FEAGAN BG, 1995, NEW ENGL J MED, V332, P292, DOI 10.1056/NEJM199502023320503
   Greinix HT, 2006, BONE MARROW TRANSPL, V38, P265, DOI 10.1038/sj.bmt.1705440
   Greinix HT, 2006, HAEMATOLOGICA, V91, P405
   Greinix HT, 2000, BLOOD, V96, P2426
   Hanauer SB, 2006, GASTROENTEROLOGY, V130, P323, DOI 10.1053/j.gastro.2005.11.030
   Hanauer SB, 2001, AM J GASTROENTEROL, V96, P635
   Maeda A, 2005, J IMMUNOL, V174, P5968, DOI 10.4049/jimmunol.174.10.5968
   McKenna KE, 2006, BRIT J DERMATOL, V154, P7, DOI 10.1111/j.1365-2133.2005.06857.x
   Meloni F, 2007, TRANSPL P, V39, P213, DOI 10.1016/j.transproceed.2006.10.227
   Peritt D, 2006, BIOL BLOOD MARROW TR, V12, P7, DOI 10.1016/j.bbmt.2005.11.005
   PRESENT DH, 1980, NEW ENGL J MED, V302, P981, DOI 10.1056/NEJM198005013021801
   Rasul I, 2004, AM J GASTROENTEROL, V99, P82, DOI 10.1046/j.1572-0241.2003.04009.x
   Reinisch W, 2001, ALIMENT PHARM THER, V15, P1313, DOI 10.1046/j.1365-2036.2001.01054.x
   Rook AH, 1999, J INVEST DERM SYMP P, V4, P85, DOI 10.1038/sj.jidsp.5640188
   Sandborn WJ, 2007, ANN INTERN MED, V146, P829, DOI 10.7326/0003-4819-146-12-200706190-00159
   Sandborn WJ, 2007, NEW ENGL J MED, V357, P228, DOI 10.1056/NEJMoa067594
   Sands BE, 2004, NEW ENGL J MED, V350, P876, DOI 10.1056/NEJMoa030815
   Sands BE, 2004, CLIN GASTROENTEROL H, V2, P912, DOI 10.1016/S1542-3565(04)00414-8
   Savill J, 2002, NAT REV IMMUNOL, V2, P965, DOI 10.1038/nri957
   Schreiber S, 2005, GASTROENTEROLOGY, V129, P807, DOI 10.1053/j.gastro.2005.06.064
   Schwarz T, 2005, INT ARCH ALLERGY IMM, V137, P187, DOI 10.1159/000086330
   Stuart L, 2002, NEPHROL DIAL TRANSPL, V17, P697, DOI 10.1093/ndt/17.5.697
   Suchin KR, 1999, J AM ACAD DERMATOL, V41, P980, DOI 10.1016/S0190-9622(99)70257-4
   Targan SR, 1997, NEW ENGL J MED, V337, P1029, DOI 10.1056/NEJM199710093371502
   Thayu M, 2005, J PEDIATR GASTR NUTR, V40, P220, DOI 10.1097/00005176-200502000-00026
   Toruner M, 2008, GASTROENTEROLOGY, V134, P929, DOI 10.1053/j.gastro.2008.01.012
NR 39
TC 38
Z9 40
U1 0
U2 2
PU OXFORD UNIV PRESS INC
PI CARY
PA JOURNALS DEPT, 2001 EVANS RD, CARY, NC 27513 USA
SN 1078-0998
EI 1536-4844
J9 INFLAMM BOWEL DIS
JI Inflamm. Bowel Dis.
PD JUN
PY 2009
VL 15
IS 6
BP 829
EP 836
DI 10.1002/ibd.20833
PG 8
WC Gastroenterology & Hepatology
WE Science Citation Index Expanded (SCI-EXPANDED)
SC Gastroenterology & Hepatology
GA 454HT
UT WOS:000266673700010
PM 19130617
OA Bronze
DA 2024-01-22
ER

PT J
AU Lund, K
   Knudsen, T
   Kjeldsen, J
   Nielsen, RG
   Juhl, CB
   Norgård, BM
AF Lund, Ken
   Knudsen, Torben
   Kjeldsen, Jens
   Nielsen, Rasmus Gaardskaer
   Juhl, Carsten Bogh
   Norgard, Bente Mertz
TI The IBD-FITT study - moderate-intensity exercise for patients with
   inflammatory bowel disease with moderate disease activity: an open-label
   randomized controlled trial
SO TRIALS
LA English
DT Article
DE Inflammatory bowel disease; Crohn's disease; Ulcerative colitis;
   Exercise
ID QUALITY-OF-LIFE; PHYSICAL-ACTIVITY; CROHNS-DISEASE; WAIST CIRCUMFERENCE;
   HEALTH-BENEFITS; IMPACT; EPIDEMIOLOGY; MORTALITY; PROGRAM
AB BackgroundInflammatory bowel disease (IBD), Crohn's disease, and ulcerative colitis are chronic autoimmune lifelong diseases with fluctuating activity over time. The treatment includes medical therapy and surgery, however, there is no definite cure. Therefore, the quest for new and supplementary treatment options is imperative to improve patients' general health and quality of life.Physical activity and exercise have been suggested to be elements in both the prevention and supplementary treatment of IBD; however, this is based on limited underpowered trials. Thus, the role of exercise as a treatment option still has to be settled.We aim to investigate the effect of a 12-week exercise intervention in adult patients with moderately active IBD on three categories of outcomes (1) disease-specific health-related quality of life (IBDQ); (2) general health status of the patients, i.e., waist circumference, disease activity by clinical scorings systems (Harvey Bradshaw Index, Simple Clinical Colitis Activity Index), blood pressure, blood lipids, and non-disease specific quality of life (EQ5D) scores; and (3) explorative outcomes on biomarkers (C-reactive protein and fecal calprotectin) plus different biomarkers of immunology (cytokine panel).BackgroundInflammatory bowel disease (IBD), Crohn's disease, and ulcerative colitis are chronic autoimmune lifelong diseases with fluctuating activity over time. The treatment includes medical therapy and surgery, however, there is no definite cure. Therefore, the quest for new and supplementary treatment options is imperative to improve patients' general health and quality of life.Physical activity and exercise have been suggested to be elements in both the prevention and supplementary treatment of IBD; however, this is based on limited underpowered trials. Thus, the role of exercise as a treatment option still has to be settled.We aim to investigate the effect of a 12-week exercise intervention in adult patients with moderately active IBD on three categories of outcomes (1) disease-specific health-related quality of life (IBDQ); (2) general health status of the patients, i.e., waist circumference, disease activity by clinical scorings systems (Harvey Bradshaw Index, Simple Clinical Colitis Activity Index), blood pressure, blood lipids, and non-disease specific quality of life (EQ5D) scores; and (3) explorative outcomes on biomarkers (C-reactive protein and fecal calprotectin) plus different biomarkers of immunology (cytokine panel).BackgroundInflammatory bowel disease (IBD), Crohn's disease, and ulcerative colitis are chronic autoimmune lifelong diseases with fluctuating activity over time. The treatment includes medical therapy and surgery, however, there is no definite cure. Therefore, the quest for new and supplementary treatment options is imperative to improve patients' general health and quality of life.Physical activity and exercise have been suggested to be elements in both the prevention and supplementary treatment of IBD; however, this is based on limited underpowered trials. Thus, the role of exercise as a treatment option still has to be settled.We aim to investigate the effect of a 12-week exercise intervention in adult patients with moderately active IBD on three categories of outcomes (1) disease-specific health-related quality of life (IBDQ); (2) general health status of the patients, i.e.
   , waist circumference, disease activity by clinical scorings systems (Harvey Bradshaw Index, Simple Clinical Colitis Activity Index), blood pressure, blood lipids, and non-disease specific quality of life (EQ5D) scores; and (3) explorative outcomes on biomarkers (C-reactive protein and fecal calprotectin) plus different biomarkers of immunology (cytokine panel).MethodsWe will apply a superiority design in this open-label randomized clinical trial including 150 patients equally allocated to intervention and usual care. The intervention will be based on a 12-week aerobic exercise program and will include two supervised exercise sessions of 60 min per week, combined with one weekly home training session. We have defined a moderate exercise level as 60-80% of patients' maximum heart rate. The patients in the intervention group will also be offered an online video lesson of 15-25 min on lifestyle guidance, and the same online video lesson will be offered in the comparator group. Questionnaires on quality of life will be forwarded electronically both at inclusion and at the end of the study, and the patients will have blood samples, and fecal samples for calprotectin at baseline, weeks 4 and 8, as well as after 12 weeks (study end).DiscussionThis will be a clinical trial investigating the effect of exercise on patients with Crohn's disease and ulcerative colitis. This trial will add to the evidence on the possible effect of exercise and might clarify whether exercise can benefit as a supplementary treatment addendum. Thus, the trial may provide a new patient-active disease management approach.Trial registrationClinicalTrials.gov NCT04816812. Date of first registration: March 23, 2021.
C1 [Lund, Ken; Norgard, Bente Mertz] Odense Univ Hosp, Ctr Clin Epidemiol, Odense, Denmark.
   [Lund, Ken; Norgard, Bente Mertz] Univ Southern Denmark, Dept Clin Res, Res Unit Clin Epidemiol, Odense, Denmark.
   [Knudsen, Torben] Hosp Southwest Jutland, Dept Med, Esbjerg, Denmark.
   [Knudsen, Torben] Univ Southern Denmark, Ctr Southwest Jutland, Dept Reg Hlth Sci, Esbjerg, Denmark.
   [Kjeldsen, Jens] Odense Univ Hosp, Dept Med Gastroenterol S, Odense, Denmark.
   [Kjeldsen, Jens] Univ Southern Denmark, Dept Clin Res, Res Unit Med Gastroenterol, Odense, Denmark.
   [Nielsen, Rasmus Gaardskaer] Odense Univ Hosp, Hans Christian Andersen Childrens Hosp, Odense, Denmark.
   [Nielsen, Rasmus Gaardskaer] Univ Southern Denmark, Dept Clin Res, Res Unit Pediat, Odense, Denmark.
   [Juhl, Carsten Bogh] Univ Southern Denmark, Dept Sports Sci & Clin Biomech, Odense, Denmark.
   [Juhl, Carsten Bogh] Univ Copenhagen, Herlev & Gentofte Hosp, Dept Physiotherapy & Occupat Therapy, Copenhagen, Denmark.
C3 University of Southern Denmark; Odense University Hospital; University
   of Southern Denmark; University of Southern Denmark; University of
   Southern Denmark; Odense University Hospital; University of Southern
   Denmark; University of Southern Denmark; Odense University Hospital;
   University of Southern Denmark; University of Southern Denmark;
   University of Copenhagen
RP Lund, K (通讯作者)，Odense Univ Hosp, Ctr Clin Epidemiol, Odense, Denmark.; Lund, K (通讯作者)，Univ Southern Denmark, Dept Clin Res, Res Unit Clin Epidemiol, Odense, Denmark.
EM ken.lund@rsyd.dk
RI ; Knudsen, Torben/V-6176-2018
OI Juhl, Carsten/0000-0001-8456-5364; Norgard, Bente
   Mertz/0000-0002-9514-3033; Lund, Ken/0000-0002-3959-2926; Knudsen,
   Torben/0000-0003-0726-0115; Kjeldsen, Jens/0000-0001-8148-6572; Nielsen,
   Rasmus Gaardskaer/0009-0000-5912-003X
FU We would like to acknowledge the patient representatives who are
   involved in this study.
FX We would like to acknowledge the patient representatives who are
   involved in this study.
CR Andersen L. B., 1995, Scandinavian Journal of Medicine and Science in Sports, V5, P318
   [Anonymous], 2015, APPL MIXED MODELS ME
   Bandholm T, 2017, BRIT J SPORT MED, V51, P1494, DOI 10.1136/bjsports-2017-097527
   Benchimol EI, 2017, AM J GASTROENTEROL, V112, P1120, DOI 10.1038/ajg.2017.97
   Bigaard J, 2003, OBES RES, V11, P895, DOI 10.1038/oby.2003.123
   Bilski J, 2013, J PHYSIOL PHARMACOL, V64, P143
   Bilski J, 2016, PHARMACOL REP, V68, P827, DOI 10.1016/j.pharep.2016.04.009
   Bilski J, 2014, BIOMED RES INT, V2014, DOI 10.1155/2014/429031
   BORG G, 1970, Scandinavian Journal of Rehabilitation Medicine, V2, P92
   Cerhan JR, 2014, MAYO CLIN PROC, V89, P335, DOI 10.1016/j.mayocp.2013.11.011
   Chan AW, 2013, BMJ-BRIT MED J, V346, DOI 10.1136/bmj.e7586
   Cronin O, 2019, BMC GASTROENTEROL, V19, DOI 10.1186/s12876-019-0952-x
   D'Incà R, 1999, ITAL J GASTROENTEROL, V31, P205
   Eckert KG, 2019, BMC GASTROENTEROL, V19, DOI 10.1186/s12876-019-1034-9
   Elia J, 2018, INFLAMM BOWEL DIS, V24, P2543, DOI 10.1093/ibd/izy199
   Elsenbruch S, 2005, PSYCHOTHER PSYCHOSOM, V74, P277, DOI 10.1159/000086318
   Engels M, 2018, CLIN EXP GASTROENTER, V11, P1, DOI 10.2147/CEG.S120816
   Farmer RE, 2018, TRIALS, V19, DOI 10.1186/s13063-017-2381-x
   Gomollon F, 2017, J CROHNS COLITIS, V11, P3, DOI 10.1093/ecco-jcc/jjw168
   Gregor JC, 1997, INFLAMM BOWEL DIS, V3, P265, DOI 10.1002/ibd.3780030405
   GUYATT G, 1989, GASTROENTEROLOGY, V96, P804, DOI 10.1016/0016-5085(89)90905-0
   HARVEY RF, 1980, LANCET, V1, P514
   Hernan M., 2020, CAUSAL INFERENCE WHA
   Ioannidis JPA, 2004, ANN INTERN MED, V141, P781, DOI 10.7326/0003-4819-141-10-200411160-00009
   Irving BA, 2008, MED SCI SPORT EXER, V40, P1863, DOI 10.1249/MSS.0b013e3181801d40
   Jones PD, 2015, INFLAMM BOWEL DIS, V21, P1063, DOI 10.1097/MIB.0000000000000333
   Jowett SL, 2003, SCAND J GASTROENTERO, V38, P164, DOI 10.1080/00365520310000654
   Klare P, 2015, DIGESTION, V91, P239, DOI 10.1159/000371795
   Lophaven SN, 2017, ALIMENT PHARM THER, V45, P961, DOI 10.1111/apt.13971
   Loudon CP, 1999, AM J GASTROENTEROL, V94, P697, DOI 10.1111/j.1572-0241.1999.00939.x
   Magro F, 2017, J CROHNS COLITIS, V11, P649, DOI 10.1093/ecco-jcc/jjx008
   Nes BM, 2013, SCAND J MED SCI SPOR, V23, P697, DOI 10.1111/j.1600-0838.2012.01445.x
   Ng V, 2007, CLIN J SPORT MED, V17, P384
   Norgård BM, 2014, J CROHNS COLITIS, V8, P1274, DOI 10.1016/j.crohns.2014.03.006
   Pedersen BK, 2018, Fysisk aktivitet-Handbog om forebyggelse og behandling
   Peyrin-Biroulet L, 2016, CLIN GASTROENTEROL H, V14, P348, DOI 10.1016/j.cgh.2015.06.001
   Reed JL, 2016, CAN J CARDIOL, V32, P514, DOI 10.1016/j.cjca.2015.12.024
   Robinson RJ, 1998, GASTROENTEROLOGY, V115, P36, DOI 10.1016/S0016-5085(98)70362-2
   Schulz KF, 2010, J CLIN EPIDEMIOL, V63, P834, DOI [10.1136/bmj.c869, 10.4103/0976-500X.72352, 10.1136/bmj.c332, 10.1016/j.ijsu.2011.09.004, 10.1016/j.jclinepi.2010.02.005, 10.1186/1741-7015-8-18]
   Sharif K, 2018, AUTOIMMUN REV, V17, P53, DOI 10.1016/j.autrev.2017.11.010
   Shephard RJ, 2016, INT J SPORTS MED, V37, P505, DOI 10.1055/s-0042-103157
   Singh S, 2017, NAT REV GASTRO HEPAT, V14, P110, DOI 10.1038/nrgastro.2016.181
   Sterne JAC, 2009, BMJ-BRIT MED J, V339, DOI 10.1136/bmj.b2393
   Tew GA, 2019, BMC GASTROENTEROL, V19, DOI 10.1186/s12876-019-0936-x
   Thomsen T, 2017, ANN RHEUM DIS, V76, P1603, DOI 10.1136/annrheumdis-2016-210953
   Walmsley RS, 1998, GUT, V43, P29, DOI 10.1136/gut.43.1.29
   Warburton DER, 2017, CURR OPIN CARDIOL, V32, P541, DOI 10.1097/HCO.0000000000000437
   Warburton DER, 2006, CAN MED ASSOC J, V174, P801, DOI 10.1503/cmaj.051351
   WILLIAMS A, 1990, HEALTH POLICY, V16, P199
NR 49
TC 0
Z9 0
U1 2
U2 2
PU BMC
PI LONDON
PA CAMPUS, 4 CRINAN ST, LONDON N1 9XW, ENGLAND
EI 1745-6215
J9 TRIALS
JI Trials
PD NOV 20
PY 2023
VL 24
IS 1
AR 742
DI 10.1186/s13063-023-07781-4
PG 12
WC Medicine, Research & Experimental
WE Science Citation Index Expanded (SCI-EXPANDED)
SC Research & Experimental Medicine
GA Y5RM5
UT WOS:001105827800001
PM 37986021
OA gold, Green Published
DA 2024-01-22
ER

PT J
AU Luo, H
   Cao, GQ
   Luo, C
   Tan, DC
   Vong, CT
   Xu, YY
   Wang, SC
   Lu, HT
   Wang, YT
   Jing, WH
AF Luo, Hua
   Cao, Guiqing
   Luo, Chun
   Tan, Dechao
   Vong, Chi Teng
   Xu, Yinyue
   Wang, Sicen
   Lu, Haitao
   Wang, Yitao
   Jing, Wanghui
TI Emerging pharmacotherapy for inflammatory bowel diseases
SO PHARMACOLOGICAL RESEARCH
LA English
DT Review
DE IBD; Molecular pathogenesis; Therapeutic targets; Emerging
   pharmacotherapy
ID DELTA T-CELLS; SEVERE CROHNS-DISEASE; NECROSIS FACTOR ANTIBODY; JANUS
   KINASE INHIBITOR; CHAIN FATTY-ACIDS; MAINTENANCE THERAPY;
   ULCERATIVE-COLITIS; GUT MICROBIOTA; DOUBLE-BLIND; CLINICAL REMISSION
AB Inflammatory bowel disease (IBD) refers to a gamut of disorders that are characterized by chronic intestinal inflammation, including ulcerative colitis (UC) and Crohn's disease (CD), which often leads to mucosal ulceration and progressive loss of intestinal function. The etiopathogenesis of IBD has not been completely clarified, although multiple factors involving genetic modifications, host immune dysfunction, intestinal dysbiosis and environmental effects have been implicated. Currently, pharmacotherapies including both non-targeted and targeted biological agents are widely used for the clinical treatment of IBD. In addition, novel therapeutic approaches that target the intestinal microorganisms, such as fecal microbiota transplantation, antibiotics, probiotics and microbial metabolite inhibitors, are also under development. However, these treatments are either accompanied by side effects or cannot achieve complete clinical remission when used alone. The efficacy and safety of drugs are currently a clinical challenge. Thus, advanced drug delivery systems are needed for targeted delivery of drugs to the inflammatory sites and avoid absorption by healthy tissues. In this review, we have summarized the latest research on the pathogenesis of IBD and the emerging pharmacotherapies, and discussed potential therapeutic targets for innovative therapies.
C1 [Luo, Hua; Luo, Chun; Tan, Dechao; Vong, Chi Teng; Wang, Yitao; Jing, Wanghui] Univ Macau, Inst Chinese Med Sci, Macau Ctr Res & Dev Chinese Med, State Key Lab Qual Res Chinese Med, Macau, Peoples R China.
   [Xu, Yinyue; Wang, Sicen] Guangxi Med Univ, Affiliated Hosp 1, Nanning, Peoples R China.
   [Xu, Yinyue; Wang, Sicen; Jing, Wanghui] Xi An Jiao Tong Univ, Hlth Sci Ctr, Sch Pharm, Xi'an, Peoples R China.
   [Lu, Haitao] Shaanxi Engn Res Ctr Cardiovasc Drugs Screening &, Xi'an, Peoples R China.
   Shanghai Jiao Tong Univ, Shanghai Ctr Syst Biomed, Key Lab Syst Biomed, Lab Funct Metabol Sci,Minist Educ, Shanghai 200240, Peoples R China.
   [Lu, Haitao] Shanghai Jiao Tong Univ, Shanghai, Peoples R China.
   [Wang, Yitao] Univ Macau, Macau, Peoples R China.
   [Jing, Wanghui] Xi An Jiao Tong Univ, Xi'an, Peoples R China.
C3 University of Macau; Guangxi Medical University; Xi'an Jiaotong
   University; Shanghai Jiao Tong University; Shanghai Jiao Tong
   University; University of Macau; Xi'an Jiaotong University
RP Jing, WH (通讯作者)，Xi An Jiao Tong Univ, Hlth Sci Ctr, Sch Pharm, Xi'an, Peoples R China.; Lu, HT (通讯作者)，Shaanxi Engn Res Ctr Cardiovasc Drugs Screening &, Xi'an, Peoples R China.; Lu, HT (通讯作者)，Shanghai Jiao Tong Univ, Shanghai, Peoples R China.; Wang, YT (通讯作者)，Univ Macau, Macau, Peoples R China.; Jing, WH (通讯作者)，Xi An Jiao Tong Univ, Xi'an, Peoples R China.
EM haitao.lu@sjtu.edu.cn; ytwang@um.edu.mo; jingwanghui1987@163.com
RI Vong, Chi Teng/IUO-5172-2023; Lu, Haitao/K-9940-2016
OI Lu, Haitao/0000-0002-5293-4206
FU Science and Technology Development Fund of Macau [FDCT/007/2020/ALC];
   Research Fund of University of Macau [CPG2022-00005-ICMS]; National
   Natural Science Foundation of China [82174059]; Natural Science
   Foundation of Shaanxi Province [2022SF-123]; Open fund of the State Key
   Laboratory of Quality Research in Chinese Medicine, University of Macau
   (SKL-QRCM) [QRCM-OP21007]; National Key Research and Development Program
   of China [2017YFC1308600, 2017YFC1308605]; Natural Science Foundation of
   Shanghai Grant [21ZR1431600]
FX This work was funded by the Science and Technology Development Fund of
   Macau (FDCT/007/2020/ALC), the Research Fund of University of Macau
   (CPG2022-00005-ICMS), the National Natural Science Foundation of China
   (82174059), the Natural Science Foundation of Shaanxi Province
   (2022SF-123), Open fund of the State Key Laboratory of Quality Research
   in Chinese Medicine, University of Macau (SKL-QRCM (UM)-2020-2022,
   QRCM-OP21007), the National Key Research and Development Program of
   China (2017YFC1308600 and 2017YFC1308605), Natural Science Foundation of
   Shanghai Grant (21ZR1431600).
CR Adams EJ, 2015, CELL IMMUNOL, V296, P31, DOI 10.1016/j.cellimm.2015.04.008
   Agus A, 2014, BIOMED RES INT, V2014, DOI 10.1155/2014/567929
   Ahmad R, 2017, MUCOSAL IMMUNOL, V10, P307, DOI 10.1038/mi.2016.128
   Andoh A, 2016, DIGESTION, V93, P176, DOI 10.1159/000444066
   Antoni L, 2014, WORLD J GASTROENTERO, V20, P1165, DOI 10.3748/wjg.v20.i5.1165
   Arpaia N, 2013, NATURE, V504, P451, DOI 10.1038/nature12726
   Atarashi K, 2013, NATURE, V500, P232, DOI 10.1038/nature12331
   Bao J, 2011, RHEUMATOL INT, V31, P1123, DOI 10.1007/s00296-011-1841-y
   Bhardwaj EK, 2014, WORLD J GASTROENTERO, V20, P1797, DOI 10.3748/wjg.v20.i7.1797
   Breton J, 2019, INFLAMM BOWEL DIS, V25, P1586, DOI 10.1093/ibd/izz006
   Brinar M, 2013, BMC GASTROENTEROL, V13, DOI 10.1186/1471-230X-13-57
   Capaldo CT, 2017, J MOL MED, V95, P927, DOI 10.1007/s00109-017-1557-x
   Carding Simon, 2015, Microbial Ecology in Health and Disease, V26, P26191, DOI 10.3402/mehd.v26.26191
   Castro-Ochoa KF, 2019, DIGEST DIS SCI, V64, P409, DOI 10.1007/s10620-018-5309-8
   Catalan-Serra I, 2017, J CROHNS COLITIS, V11, P1135, DOI 10.1093/ecco-jcc/jjx039
   Chang PV, 2014, P NATL ACAD SCI USA, V111, P2247, DOI 10.1073/pnas.1322269111
   Chassaing B, 2011, J CLIN INVEST, V121, P966, DOI 10.1172/JCI44632
   Chen DL, 2017, ONCOTARGET, V8, P85838, DOI 10.18632/oncotarget.20689
   Chen FQ, 2021, INT J NANOMED, V16, P4225, DOI 10.2147/IJN.S310952
   Chen H., 2019, J N CHIN MED, V51, P148, DOI [10.13457/j.cnki.jncm.2019.06.044, DOI 10.13457/J.CNKI.JNCM.2019.06.044]
   Chiba M, 2010, WORLD J GASTROENTERO, V16, P2484, DOI 10.3748/wjg.v16.i20.2484
   Coskun M, 2017, TRENDS PHARMACOL SCI, V38, P127, DOI 10.1016/j.tips.2016.10.014
   Dang XF, 2020, PLOS ONE, V15, DOI 10.1371/journal.pone.0228846
   Daniels MA, 2015, FRONT IMMUNOL, V6, DOI 10.3389/fimmu.2015.00617
   Devkota S, 2012, NATURE, V487, P104, DOI 10.1038/nature11225
   Elinav E, 2011, CELL, V145, P745, DOI 10.1016/j.cell.2011.04.022
   Fan H, 2014, J ETHNOPHARMACOL, V154, P88, DOI 10.1016/j.jep.2014.03.021
   Fangxiao M, 2019, EVID-BASED COMPL ALT, V2019, P9306283
   Faubion WA, 2017, INFLAMM BOWEL DIS, V23, P453, DOI 10.1097/MIB.0000000000001021
   Feagan BG, 2016, NEW ENGL J MED, V375, P1946, DOI 10.1056/NEJMoa1602773
   Feagan BG, 2018, LANCET GASTROENTEROL, V3, P671, DOI 10.1016/S2468-1253(18)30233-4
   Feagan BG, 2017, LANCET, V389, P1699, DOI 10.1016/S0140-6736(17)30570-6
   Fleischmann R, 2012, NEW ENGL J MED, V367, P495, DOI 10.1056/NEJMoa1109071
   Ford AC, 2014, AM J GASTROENTEROL, V109, P1547, DOI 10.1038/ajg.2014.202
   Ganji-Arjenaki M, 2018, J CELL PHYSIOL, V233, P2091, DOI 10.1002/jcp.25911
   Gao ZF, 2018, INT IMMUNOPHARMACOL, V57, P82, DOI 10.1016/j.intimp.2018.02.012
   Garcia-Hernandez V, 2017, ANN NY ACAD SCI, V1397, P66, DOI 10.1111/nyas.13360
   Geremia A, 2014, AUTOIMMUN REV, V13, P3, DOI 10.1016/j.autrev.2013.06.004
   Gevers D, 2014, CELL HOST MICROBE, V15, P382, DOI 10.1016/j.chom.2014.02.005
   Gionchetti P, 2003, GASTROENTEROLOGY, V124, P1202, DOI 10.1016/S0016-5085(03)00171-9
   Glymenaki M, 2017, INFLAMM BOWEL DIS, V23, P912, DOI 10.1097/MIB.0000000000001118
   Gowrikumar S, 2019, ONCOGENE, V38, P5321, DOI 10.1038/s41388-019-0795-5
   Harris MS, 2016, J CROHNS COLITIS, V10, P631, DOI 10.1093/ecco-jcc/jjw036
   Hartman DS, 2016, J CROHNS COLITIS, V10, P641, DOI 10.1093/ecco-jcc/jjw026
   Holmberg FEO, 2018, J TISSUE ENG REGEN M, V12, P923, DOI 10.1002/term.2506
   Hu CAA, 2015, ANIM NUTR, V1, P123, DOI 10.1016/j.aninu.2015.08.014
   Hu J., J ETHNOPHARMACOL, V266
   Huang Y, 2016, AM J TRANSL RES, V8, P2490
   Human Microbiome Project Consortium, 2012, Nature, V486, P207, DOI 10.1038/nature11234
   Jäger S, 2013, LANGENBECK ARCH SURG, V398, P1, DOI 10.1007/s00423-012-1030-9
   Jing W., PHARMACOL RES, V164
   Jing WH, 2018, J PHARMACOL EXP THER, V366, P332, DOI 10.1124/jpet.118.249615
   Jing WH, 2017, RSC ADV, V7, P2594, DOI 10.1039/c6ra25448a
   Johansson MEV, 2014, GUT, V63, P281, DOI 10.1136/gutjnl-2012-303207
   Casanova MJ, 2020, INFLAMM BOWEL DIS, V26, P606, DOI 10.1093/ibd/izz192
   Kadivar M, 2016, J IMMUNOL, V197, P4584, DOI 10.4049/jimmunol.1601146
   Kaplan GG, 2015, NAT REV GASTRO HEPAT, V12, P720, DOI 10.1038/nrgastro.2015.150
   Kong R, 2018, PPAR RES, V2018, DOI 10.1155/2018/6079101
   Kristensen NB, 2016, GENOME MED, V8, DOI 10.1186/s13073-016-0300-5
   Landy J, 2016, WORLD J GASTROENTERO, V22, P3117, DOI 10.3748/wjg.v22.i11.3117
   Ledder O, 2018, INFLAMM BOWEL DIS, V24, P1676, DOI 10.1093/ibd/izy067
   Lee GR, 2018, INT J MOL SCI, V19, DOI 10.3390/ijms19030730
   Lee JS, 2015, IMMUNITY, V43, P727, DOI 10.1016/j.immuni.2015.09.003
   Lee JG, 2019, PLOS ONE, V14, DOI 10.1371/journal.pone.0216165
   Lee M, 2021, GASTROENTEROLOGY, V160, P524, DOI 10.1053/j.gastro.2020.09.056
   Li DT, 2021, MICROBIOME, V9, DOI 10.1186/s40168-021-01028-7
   Li R, 2011, INT J CLIN EXP MED, V4, P309
   López RL, 2017, APMIS, V125, P3, DOI 10.1111/apm.12609
   MacDonald John K, 2016, Cochrane Database Syst Rev, V11, pCD007572
   Macfarlane S, 2003, P NUTR SOC, V62, P67, DOI 10.1079/PNS2002207
   Machiels K, 2014, GUT, V63, P1275, DOI 10.1136/gutjnl-2013-304833
   Maharshak N, 2015, INFECT IMMUN, V83, P2762, DOI 10.1128/IAI.00425-15
   Manuzak JA, 2016, J IMMUNOL, V196, P2401, DOI 10.4049/jimmunol.1502470
   Marchesi JR, 2016, GUT, V65, P330, DOI 10.1136/gutjnl-2015-309990
   Mariman R, 2014, PLOS ONE, V9, DOI 10.1371/journal.pone.0115676
   Marion-Letellier R, 2013, INFLAMM BOWEL DIS, V19, P205, DOI [10.1002/ibd.23001, 10.1097/MIB.0b013e3182810122]
   Mathewson ND, 2016, NAT IMMUNOL, V17, P505, DOI 10.1038/ni.3400
   McCarthy NE, 2015, J CLIN INVEST, V125, P3215, DOI 10.1172/JCI80840
   McCarthy NE, 2013, J IMMUNOL, V191, P2752, DOI 10.4049/jimmunol.1202959
   Mendoza JL, 2010, WORLD J GASTROENTERO, V16, P4558, DOI 10.3748/wjg.v16.i36.4558
   Mi H, 2017, BMC COMPLEM ALTERN M, V17, DOI 10.1186/s12906-017-1794-0
   Michielan A, 2015, MEDIAT INFLAMM, V2015, DOI 10.1155/2015/628157
   Mills JP, 2018, CURR OPIN GASTROEN, V34, P3, DOI 10.1097/MOG.0000000000000410
   Mirsepasi-Lauridsen HC, 2019, CLIN MICROBIOL REV, V32, DOI [10.1128/CMR.00060-18, 10.1128/cmr.00060-18]
   Miyoshi J, 2017, CELL REP, V20, P491, DOI 10.1016/j.celrep.2017.06.060
   Mizoguchi A, 2010, CURR OPIN PHARMACOL, V10, P578, DOI 10.1016/j.coph.2010.05.007
   Moayyedi P, 2015, GASTROENTEROLOGY, V149, P102, DOI 10.1053/j.gastro.2015.04.001
   Naganuma M, 2018, GASTROENTEROLOGY, V154, P935, DOI 10.1053/j.gastro.2017.11.024
   Ng SC, 2017, LANCET, V390, P2769, DOI 10.1016/S0140-6736(17)32448-0
   Nishida M, 2013, DIGEST DIS SCI, V58, P1546, DOI 10.1007/s10620-012-2535-3
   Nishino K, 2018, J GASTROENTEROL, V53, P95, DOI 10.1007/s00535-017-1384-4
   Page CP, 2011, HANDB EXP PHARMACOL, V204, P391, DOI 10.1007/978-3-642-17969-3_17
   Palmela C, 2018, GUT, V67, P574, DOI 10.1136/gutjnl-2017-314903
   Papp KA, 2017, NEW ENGL J MED, V376, P1551, DOI 10.1056/NEJMoa1607017
   Paramsothy S, 2019, GASTROENTEROLOGY, V156, P1440, DOI 10.1053/j.gastro.2018.12.001
   Paramsothy S, 2017, J CROHNS COLITIS, V11, P1180, DOI 10.1093/ecco-jcc/jjx063
   Pérez-Jeldres T, 2019, FRONT PHARMACOL, V10, DOI 10.3389/fphar.2019.00212
   Pierdominici M, 2015, ONCOTARGET, V6, P40443, DOI 10.18632/oncotarget.6217
   Poritz LS, 2011, DIGEST DIS SCI, V56, P2802, DOI 10.1007/s10620-011-1688-9
   Qin Dan-Ping, 2016, Zhongguo Zhong Yao Za Zhi, V41, P1093, DOI 10.4268/cjcmm20160620
   Qin DanPing, 2018, Chinese Journal of Integrated Traditional and Western Medicine, V38, P779
   Qin JJ, 2010, NATURE, V464, P59, DOI 10.1038/nature08821
   Quera R, 2014, J CROHNS COLITIS, V8, P252, DOI 10.1016/j.crohns.2013.10.002
   Rajendran N, 2011, COLORECTAL DIS, V13, P1009, DOI 10.1111/j.1463-1318.2010.02373.x
   Ramirez K, 2015, CELL IMMUNOL, V296, P57, DOI 10.1016/j.cellimm.2015.04.003
   Rossen NG, 2015, GASTROENTEROLOGY, V149, P110, DOI 10.1053/j.gastro.2015.03.045
   Rustgi SD, 2020, THER ADV GASTROENTER, V13, DOI 10.1177/1756284820915043
   Salari-Sharif P, 2010, CURR PHARM DESIGN, V16, P3661, DOI 10.2174/138161210794079209
   Sandborn WJ, 2017, NEW ENGL J MED, V376, P1723, DOI 10.1056/NEJMoa1606910
   Sandborn WJ, 2016, NEW ENGL J MED, V374, P1754, DOI 10.1056/NEJMoa1513248
   Sandborn WJ, 2013, NEW ENGL J MED, V369, P711, DOI 10.1056/NEJMoa1215739
   Sandborn WJ, 2012, NEW ENGL J MED, V367, P1519, DOI 10.1056/NEJMoa1203572
   Sandborn WJ, 2012, NEW ENGL J MED, V367, P616, DOI 10.1056/NEJMoa1112168
   Sarrabayrouse G, 2014, PLOS BIOL, V12, DOI 10.1371/journal.pbio.1001833
   Sartor RB, 2017, GASTROENTEROLOGY, V152, P327, DOI 10.1053/j.gastro.2016.10.012
   Schmitt H, 2021, FRONT IMMUNOL, V12, DOI 10.3389/fimmu.2021.622934
   Sender R, 2016, PLOS BIOL, V14, DOI 10.1371/journal.pbio.1002533
   Shah S.C., 2018, GASTROENTEROLOGY, V155, P3
   Shah SC, 2019, ALIMENT PHARM THER, V49, P904, DOI 10.1111/apt.15178
   Sheehan D, 2015, J GASTROENTEROL, V50, P495, DOI 10.1007/s00535-015-1064-1
   Sibartie S, 2010, INFLAMM BOWEL DIS, V16, P296, DOI 10.1002/ibd.21052
   Silva FAR, 2016, GASTROENT RES PRACT, V2016, DOI 10.1155/2016/2097274
   Smith PM, 2013, SCIENCE, V341, P569, DOI 10.1126/science.1241165
   Sood A, 2009, CLIN GASTROENTEROL H, V7, P1202, DOI 10.1016/j.cgh.2009.07.016
   Steck N, 2011, GASTROENTEROLOGY, V141, P959, DOI 10.1053/j.gastro.2011.05.035
   Subramanian S, 2008, ANTIMICROB AGENTS CH, V52, P427, DOI 10.1128/AAC.00375-07
   Sun MM, 2018, NAT COMMUN, V9, DOI 10.1038/s41467-018-05901-2
   Sykora J, 2018, WORLD J GASTROENTERO, V24, P2741, DOI 10.3748/wjg.v24.i25.2741
   Teich N, 2016, J CROHNS COLITIS, V10, P1254, DOI 10.1093/ecco-jcc/jjw081
   Thangada S, 2010, J EXP MED, V207, P1475, DOI 10.1084/jem.20091343
   Toklu HZ, 2013, J PHYSIOL PHARMACOL, V64, P439
   Torres J, 2017, LANCET, V389, P1741, DOI 10.1016/S0140-6736(16)31711-1
   Turner D, 2010, GASTROENTEROLOGY, V138, P2282, DOI 10.1053/j.gastro.2010.02.047
   Tursi A, 2010, AM J GASTROENTEROL, V105, P2218, DOI 10.1038/ajg.2010.218
   Ueno A, 2018, J AUTOIMMUN, V87, P38, DOI 10.1016/j.jaut.2017.12.004
   Ungaro R, 2017, LANCET, V389, P1756, DOI 10.1016/S0140-6736(16)32126-2
   Vantourout P, 2013, NAT REV IMMUNOL, V13, P88, DOI 10.1038/nri3384
   Varela E, 2013, ALIMENT PHARM THER, V38, P151, DOI 10.1111/apt.12365
   Vaughn BP, 2016, INFLAMM BOWEL DIS, V22, P2182, DOI 10.1097/MIB.0000000000000893
   Vermeire S, 2017, LANCET, V389, P266, DOI 10.1016/S0140-6736(16)32537-5
   Verstockt B, 2018, J GASTROENTEROL, V53, P585, DOI 10.1007/s00535-018-1449-z
   Visperas A, 2014, EUR J IMMUNOL, V44, P2448, DOI 10.1002/eji.201344331
   Visschedijk MC, 2016, PLOS ONE, V11, DOI 10.1371/journal.pone.0159609
   Walker AW, 2011, BMC MICROBIOL, V11, DOI 10.1186/1471-2180-11-7
   Walters TD, 2017, INFLAMM BOWEL DIS, V23, P967, DOI 10.1097/MIB.0000000000001075
   Wang SL, 2012, EXP THER MED, V4, P1051, DOI 10.3892/etm.2012.718
   Wang XT, 2019, CSH PERSPECT BIOL, V11, DOI 10.1101/cshperspect.a028548
   Weber CR, 2010, J BIOL CHEM, V285, P12037, DOI 10.1074/jbc.M109.064808
   Weisshof R, 2018, ADV THER, V35, P1746, DOI 10.1007/s12325-018-0795-9
   Wils P, 2016, CLIN GASTROENTEROL H, V14, P242, DOI 10.1016/j.cgh.2015.09.018
   Wollenhaupt J, 2014, J RHEUMATOL, V41, P837, DOI 10.3899/jrheum.130683
   Xiao HT, 2019, OXID MED CELL LONGEV, V2019, DOI 10.1155/2019/9480945
   Xiao NP, 2018, INTERNAL MED, V57, P2787, DOI 10.2169/internalmedicine.9377-17
   Yang J, 2011, JPC-J PLANAR CHROMAT, V24, P257, DOI 10.1556/JPC.24.2011.3.16
   Yang L, 2018, MEDICINE, V97, DOI 10.1097/MD.0000000000012337
   Yang M, 2019, INT J MOL SCI, V20, DOI 10.3390/ijms20246346
   Yang Qiang, 2019, Chinese Pharmacological Bulletin, V35, P218, DOI 10.3969/j.issn.1001-1978.2019.02.015
   Yoshimura N., 2015, GASTROENTEROLOGY, V149, P2
   Zhang M, 2020, J ETHNOPHARMACOL, V251, DOI 10.1016/j.jep.2020.112549
   Zhao Wen-Zhen, 2016, Nan Fang Yi Ke Da Xue Xue Bao, V36, P1186
   Zhou Y., 2016, MEDICINE, V95, P5019
NR 161
TC 24
Z9 27
U1 9
U2 96
PU ACADEMIC PRESS LTD- ELSEVIER SCIENCE LTD
PI LONDON
PA 24-28 OVAL RD, LONDON NW1 7DX, ENGLAND
SN 1043-6618
EI 1096-1186
J9 PHARMACOL RES
JI Pharmacol. Res.
PD APR
PY 2022
VL 178
AR 106146
DI 10.1016/j.phrs.2022.106146
EA MAR 2022
PG 11
WC Pharmacology & Pharmacy
WE Science Citation Index Expanded (SCI-EXPANDED)
SC Pharmacology & Pharmacy
GA 1E2SV
UT WOS:000794346100006
PM 35227890
DA 2024-01-22
ER

PT J
AU Cao, RH
   Grimm, MC
AF Cao, Rena H.
   Grimm, Michael C.
TI Pregnancy and medications in inflammatory bowel disease
SO OBSTETRIC MEDICINE
LA English
DT Review
DE Inflammatory bowel disease; pregnancy; Crohn's disease; ulcerative
   colitis; medications; gastroenterology
ID POUCH-ANAL ANASTOMOSIS; 1ST TRIMESTER EXPOSURE; CROHNS-DISEASE;
   5-AMINOSALICYLIC ACID; BIRTH OUTCOMES; ULCERATIVE-COLITIS;
   MALE-INFERTILITY; SEXUAL-DIFFERENTIATION; DEVELOPMENTAL TOXICITY;
   PLACENTAL TRANSPORT
AB IBD affects patients at a significant time in their lives, often coinciding with family planning or pregnancy. While advances in IBD therapies have afforded women greater opportunities for successful conception and pregnancy outcomes, there still remains considerable maternal fear surrounding continuation of treatment throughout pregnancy. With the exception of methotrexate, most IBD drugs are safe and well-tolerated during pregnancy and are not associated with significant risk of adverse fetal or pregnancy outcomes. Furthermore, the current evidence overwhelmingly suggests that good control of disease activity and clinical remission at time of conception are the greatest prognostic factors for an uncomplicated pregnancy and maintenance of quiescent disease during gestation. Management of pregnant IBD patients should involve frank discussions with the mother and family about fears or concerns surrounding the impact of IBD on pregnancy. Mothers should be supported and counselled carefully on the safety and importance of adherence to therapy in maintaining remission. Optimal management of these women requires an inter-disciplinary team effort, involving the general practitioner, in close consultation and discussion with both gastroenterologists and obstetricians.
C1 [Cao, Rena H.; Grimm, Michael C.] Univ New South Wales, St George & Sutherland Clin Sch, Sydney, NSW, Australia.
C3 University of New South Wales Sydney
RP Cao, RH (通讯作者)，St George Hosp, Gray St, Sydney, NSW 2217, Australia.
EM rena.hmc@gmail.com
CR ABRAMSON D, 1951, AM J OBSTET GYNECOL, V61, P121, DOI 10.1016/0002-9378(51)90014-2
   Akbari M, 2013, INFLAMM BOWEL DIS, V19, P15, DOI 10.1002/ibd.22948
   Al Hadithy AFY, 2005, DIGEST LIVER DIS, V37, P282, DOI 10.1016/j.dld.2004.09.029
   Arbour LT, 2010, CAN J PUBLIC HEALTH, V101, P230, DOI 10.1007/BF03404379
   BAIOCCO PJ, 1984, J CLIN GASTROENTEROL, V6, P211
   BAIRD DD, 1990, GASTROENTEROLOGY, V99, P987, DOI 10.1016/0016-5085(90)90617-A
   Bar-Oz B, 2009, EUR J OBSTET GYN R B, V143, P75, DOI 10.1016/j.ejogrb.2008.12.007
   Beaulieu DB, 2009, INFLAMM BOWEL DIS, V15, P25, DOI 10.1002/ibd.20640
   BEITINS IZ, 1972, J PEDIATR-US, V81, P936, DOI 10.1016/S0022-3476(72)80547-X
   Bell CM, 1997, AM J GASTROENTEROL, V92, P2201
   Beyer-Berjot L, 2013, ANN SURG, V258, P275, DOI 10.1097/SLA.0b013e3182813741
   BIRNIE GG, 1981, GUT, V22, P452, DOI 10.1136/gut.22.6.452
   BLANFORD AT, 1977, AM J OBSTET GYNECOL, V127, P264, DOI 10.1016/0002-9378(77)90466-5
   BONDESEN S, 1986, SCAND J GASTROENTERO, V21, P693, DOI 10.3109/00365528609011102
   Bröms G, 2014, INFLAMM BOWEL DIS, V20, P1091, DOI 10.1097/MIB.0000000000000060
   Bulmash J M, 1979, Obstet Gynecol Annu, V8, P223
   Bulmash J M, 1978, Obstet Gynecol Annu, V7, P153
   Bush M C, 2004, J Matern Fetal Neonatal Med, V15, P237, DOI 10.1080/14767050410001668662
   Calderwood Audrey H, 2004, MedGenMed, V6, P14
   Caprilli R, 2006, GUT, V55, DOI 10.1136/gut.2005.081950c
   Carmichael SL, 1999, AM J MED GENET, V86, P242, DOI 10.1002/(SICI)1096-8628(19990917)86:3<242::AID-AJMG9>3.0.CO;2-U
   Carmichael SL, 2007, AM J OBSTET GYNECOL, V197, DOI 10.1016/j.ajog.2007.05.046
   Casanova MJ, 2013, AM J GASTROENTEROL, V108, P433, DOI 10.1038/ajg.2012.430
   Cheent K, 2010, J CROHNS COLITIS, V4, P603, DOI 10.1016/j.crohns.2010.05.001
   CHRISTENSEN LA, 1994, ACTA OBSTET GYN SCAN, V73, P399, DOI 10.3109/00016349409006251
   Cleary BJ, 2009, BIRTH DEFECTS RES A, V85, P647, DOI 10.1002/bdra.20583
   Coelho J, 2011, GUT, V60, P198, DOI 10.1136/gut.2010.222893
   COLOMBEL JF, 1994, LANCET, V344, P620, DOI 10.1016/S0140-6736(94)92009-5
   Cornish J, 2007, GUT, V56, P830, DOI 10.1136/gut.2006.108324
   COWCHOCK FS, 1992, AM J OBSTET GYNECOL, V166, P1318, DOI 10.1016/0002-9378(92)91596-3
   Czeizel AE, 1996, TERATOLOGY, V53, P345, DOI 10.1002/(SICI)1096-9926(199606)53:6&lt;345::AID-TERA5&gt;3.0.CO;2-Z
   Czeizel AE, 1997, TERATOLOGY, V56, P335, DOI 10.1002/(SICI)1096-9926(199711)56:5<335::AID-TERA7>3.0.CO;2-W
   Dejaco C, 2001, GASTROENTEROLOGY, V121, P1048, DOI 10.1053/gast.2001.28692
   DESESSO JM, 1992, TERATOLOGY, V45, P271, DOI 10.1002/tera.1420450306
   Diav-Citrin O, 1998, GASTROENTEROLOGY, V114, P23, DOI 10.1016/S0016-5085(98)70628-6
   Dominitz JA, 2002, AM J GASTROENTEROL, V97, P641
   DONNENFELD AE, 1994, TERATOLOGY, V49, P79, DOI 10.1002/tera.1420490202
   Edwards MJ, 2003, AM J MED GENET A, V120A, P459, DOI 10.1002/ajmg.a.20130
   Elbaz G, 2005, INT J GYNECOL OBSTET, V90, P193, DOI 10.1016/j.ijgo.2005.06.003
   ELBEHEIRY A, 1979, ARCH ANDROLOGY, V3, P177, DOI 10.3109/01485017908985067
   ESBJORNER E, 1987, ACTA PAEDIATR SCAND, V76, P137, DOI 10.1111/j.1651-2227.1987.tb10430.x
   Feagins LA, 2009, AM J GASTROENTEROL, V104, P768, DOI 10.1038/ajg.2008.90
   FEDORKOW DM, 1989, AM J OBSTET GYNECOL, V160, P998, DOI 10.1016/0002-9378(89)90324-4
   Ferguson CB, 2008, BMJ-BRIT MED J, V337, pa427
   FIELDING JF, 1970, BRIT MED J, V2, P76, DOI 10.1136/bmj.2.5701.76
   Fonager K, 1998, AM J GASTROENTEROL, V93, P2426, DOI 10.1016/S0002-9270(98)00579-6
   FRASER FC, 1995, TERATOLOGY, V51, P45, DOI 10.1002/tera.1420510107
   French AE, 2003, CAN FAM PHYSICIAN, V49, P577
   Gisbert JP, 2013, AM J GASTROENTEROL, V108, P1426, DOI 10.1038/ajg.2013.171
   Gluck PA, 2005, CURR MED RES OPIN, V21, P1075, DOI 10.1185/030079905X50570
   Gray LE, 2000, TOXICOL SCI, V58, P350, DOI 10.1093/toxsci/58.2.350
   Gur C, 2004, REPROD TOXICOL, V18, P93, DOI 10.1016/j.reprotox.2003.10.007
   Habal FM, 2008, WORLD J GASTROENTERO, V14, P1326, DOI 10.3748/wjg.14.1326
   Habal FM, 2009, CAN J GASTROENTEROL, V23, P49, DOI 10.1155/2009/531638
   Heetun ZS, 2007, ALIMENT PHARM THER, V26, P513, DOI 10.1111/j.1365-2036.2007.03397.x
   Hernández-Díaz S, 2000, NEW ENGL J MED, V343, P1608, DOI 10.1056/NEJM200011303432204
   Hirsh A, 2003, BMJ-BRIT MED J, V327, P669, DOI 10.1136/bmj.327.7416.669
   Hudson M, 1997, INT J GYNECOL OBSTET, V58, P229, DOI 10.1016/S0020-7292(97)00088-X
   Hviid A, 2011, CAN MED ASSOC J, V183, P796, DOI 10.1503/cmaj.101063
   Hyoun SC, 2012, BIRTH DEFECTS RES A, V94, P187, DOI 10.1002/bdra.23003
   ISRAEL EJ, 1993, IMMUNOLOGY, V79, P77
   JARNEROT G, 1981, SCAND J GASTROENTERO, V16, P1049
   Julsgaard M, 2016, GASTROENTEROLOGY, V151, P110, DOI 10.1053/j.gastro.2016.04.002
   Kalb RE, 2009, J AM ACAD DERMATOL, V60, P824, DOI 10.1016/j.jaad.2008.11.906
   Källén B, 2003, CLEFT PALATE-CRAN J, V40, P624, DOI 10.1597/02-077
   Källén B, 1999, OBSTET GYNECOL, V93, P392, DOI 10.1016/S0029-7844(98)00454-2
   Kane S, 2005, AM J GASTROENTEROL, V100, P102, DOI 10.1111/j.1572-0241.2005.40785.x
   Kane S, 2003, GASTROENTEROL CLIN N, V32, P323, DOI 10.1016/S0889-8553(02)00068-7
   Kane SV, 2009, AM J GASTROENTEROL, V104, P228, DOI 10.1038/ajg.2008.71
   Katz JA, 2004, AM J GASTROENTEROL, V99, P2385, DOI 10.1111/j.1572-0241.2004.30186.x
   KHOSLA R, 1984, GUT, V25, P52, DOI 10.1136/gut.25.1.52
   KIM MM, 1995, BIOPHARM DRUG DISPOS, V16, P279, DOI 10.1002/bdd.2510160404
   KORELITZ BI, 1985, AM J GASTROENTEROL, V80, P365
   Kornfeld D, 1997, AM J OBSTET GYNECOL, V177, P942, DOI 10.1016/S0002-9378(97)70298-9
   LEVI AJ, 1979, LANCET, V2, P276
   Lichtenstein GR, 2012, AM J GASTROENTEROL, V107, P1409, DOI 10.1038/ajg.2012.218
   Lindow SW, 2003, INT J CLIN PRACT, V57, P175
   Lloyd ME, 1999, QJM-MON J ASSOC PHYS, V92, P551, DOI 10.1093/qjmed/92.10.551
   Mahadevan U, 2006, GUT, V55, P1198, DOI 10.1136/gut.2005.078097
   Mahadevan U, 2017, ALIMENT PHARM THER, V45, P941, DOI 10.1111/apt.13960
   Mahadevan U, 2012, GASTROENTEROL S1, V142, pS149
   Mahadevan U, 2007, GASTROENTEROLOGY, V133, P1106, DOI 10.1053/j.gastro.2007.07.019
   Mahadevan U, 2006, GASTROENTEROLOGY, V131, P283, DOI 10.1053/j.gastro.2006.04.049
   Mahadevan U, 2018, INFLAMM BOWEL DIS, V24, P2494, DOI 10.1093/ibd/izy160
   Mañosa M, 2013, SCAND J GASTROENTERO, V48, P427, DOI 10.3109/00365521.2013.772229
   Marchioni RM, 2013, WORLD J GASTROENTERO, V19, P2591, DOI 10.3748/wjg.v19.i17.2591
   Marri SR, 2007, INFLAMM BOWEL DIS, V13, P591, DOI 10.1002/ibd.20082
   Marteau P, 1998, ALIMENT PHARM THER, V12, P1101
   MCEWAN HP, 1973, MED CHIR DIG, V2, P355
   Melmed GY, 2009, INFLAMM BOWEL DIS, V15, P1410, DOI 10.1002/ibd.20943
   Micu MC, 2014, RHEUMATOLOGY, V53, P1250, DOI 10.1093/rheumatology/keu007
   MILLER JP, 1986, J ROY SOC MED, V79, P221, DOI 10.1177/014107688607900410
   Modigliani R, 1997, EUR J GASTROEN HEPAT, V9, P854, DOI 10.1097/00042737-199709000-00006
   Moens A, 2018, J CROHNS COLITIS, V12, pS22
   Moffatt DC, 2007, BEST PRACT RES CL GA, V21, P835, DOI 10.1016/j.bpg.2007.05.002
   MOGADAM M, 1981, GASTROENTEROLOGY, V80, P72
   Morales M, 2000, HEPATO-GASTROENTEROL, V47, P1595
   Moskovitz DN, 2004, AM J GASTROENTEROL, V99, P656, DOI 10.1111/j.1572-0241.2004.04140.x
   Mottet C, 2007, DIGESTION, V76, P149, DOI 10.1159/000111030
   Munkholm P, 1997, DAN MED BULL, V44, P287
   NARENDRANATHAN M, 1989, J CLIN GASTROENTEROL, V11, P403, DOI 10.1097/00004836-198908000-00011
   Ng SW, 2013, EXPERT REV CLIN IMMU, V9, P161, DOI [10.1586/ECI.12.103, 10.1586/eci.12.103]
   NIELSEN OH, 1984, SCAND J GASTROENTERO, V19, P724, DOI 10.1080/00365521.1984.12005800
   NIELSEN OH, 1983, SCAND J GASTROENTERO, V18, P735, DOI 10.3109/00365528309182088
   Nielsen OH, 2007, NAT CLIN PRACT GASTR, V4, P160, DOI 10.1038/ncpgasthep0696
   Nielsen OH, 2014, NAT REV GASTRO HEPAT, V11, P116, DOI 10.1038/nrgastro.2013.135
   Nielsen OH, 2013, BMC MED, V11, DOI 10.1186/1741-7015-11-174
   Norgård B, 2000, AM J GASTROENTEROL, V95, P3165
   Norgård B, 2003, GUT, V52, P243, DOI 10.1136/gut.52.2.243
   Norgård B, 2001, ALIMENT PHARM THER, V15, P483, DOI 10.1046/j.1365-2036.2001.00962.x
   Norgård B, 2007, AM J GASTROENTEROL, V102, P1947, DOI 10.1111/j.1572-0241.2007.01355.x
   Norjavaara E, 2003, J ALLERGY CLIN IMMUN, V111, P736, DOI 10.1067/mai.2003.1340
   Olsen KO, 2002, GASTROENTEROLOGY, V122, P15, DOI 10.1053/gast.2002.30345
   OMORAIN C, 1984, GUT, V25, P1078, DOI 10.1136/gut.25.10.1078
   ORESLAND T, 1994, INT J COLORECTAL DIS, V9, P77, DOI 10.1007/BF00699417
   OST L, 1985, J PEDIATR-US, V106, P1008, DOI 10.1016/S0022-3476(85)80259-6
   Park-Wyllie L, 2000, TERATOLOGY, V62, P385, DOI 10.1002/1096-9926(200012)62:6<385::AID-TERA5>3.0.CO;2-Z
   Parks LG, 2000, TOXICOL SCI, V58, P339, DOI 10.1093/toxsci/58.2.339
   Pedersen N, 2013, ALIMENT PHARM THER, V38, P501, DOI 10.1111/apt.12412
   Pradat P, 2003, BIRTH DEFECTS RES A, V67, P968, DOI 10.1002/bdra.10134
   Rahimi R, 2008, REPROD TOXICOL, V25, P271, DOI 10.1016/j.reprotox.2007.11.010
   Rajaratnam SG, 2011, INT J COLORECTAL DIS, V26, P1365, DOI 10.1007/s00384-011-1274-9
   Saillenfait AM, 1998, TOXICOL SCI, V45, P212, DOI 10.1006/toxs.1998.2518
   Sandborn WJ, 1998, SCAND J GASTROENTERO, V33, P92, DOI 10.1080/003655298750027290
   Selinger Christian P, 2013, J Crohns Colitis, V7, pe206, DOI 10.1016/j.crohns.2012.09.010
   Senates Ebubekir, 2013, J Crohns Colitis, V7, pe29, DOI 10.1016/j.crohns.2012.03.003
   Sheehy O, 2015, CURR DRUG SAF, V10, P170, DOI 10.2174/157488631002150515124548
   Silverman DA, 2005, GUT, V54, P170, DOI 10.1136/gut.2004.048058
   SILVERMAN WA, 1956, PEDIATRICS, V18, P614
   Simister NE, 2003, VACCINE, V21, P3365, DOI 10.1016/S0264-410X(03)00334-7
   SKALKO RG, 1974, TERATOLOGY, V9, P159, DOI 10.1002/tera.1420090206
   Subhani JM, 1998, ALIMENT PHARM THERAP, V12, P1039
   SUSSMAN A, 1980, ARCH DERMATOL, V116, P215, DOI 10.1001/archderm.116.2.215
   Swan SH, 2005, ENVIRON HEALTH PERSP, V113, P1056, DOI 10.1289/ehp.8100
   Timmer A, 2007, CLIN GASTROENTEROL H, V5, P87, DOI 10.1016/j.cgh.2006.10.018
   TOTH A, 1979, FERTIL STERIL, V31, P538
   Van Assche G, 2010, J CROHNS COLITIS, V4, P63, DOI 10.1016/j.crohns.2009.09.009
   van der Woude CJ, 2015, J CROHNS COLITIS, V9, P107, DOI 10.1093/ecco-jcc/jju006
   van der Woude CJ, 2010, J CROHNS COLITIS, V4, P493, DOI 10.1016/j.crohns.2010.07.004
   VanOs EC, 1996, GUT, V39, P63, DOI 10.1136/gut.39.1.63
   Vermeire S, 2012, J CROHNS COLITIS, V6, P811, DOI 10.1016/j.crohns.2012.04.009
   Waljee A, 2006, GUT, V55, P1575, DOI 10.1136/gut.2005.090316
   Werler MM, 2003, AUST NZ J OBSTET GYN, V43, P443, DOI 10.1046/j.0004-8666.2003.00127.x
   WILLOUGHBY CP, 1980, GUT, V21, P469, DOI 10.1136/gut.21.6.469
   WILSON JG, 1979, TERATOLOGY, V19, P71, DOI 10.1002/tera.1420190111
   WOOLFSON K, 1990, DIS COLON RECTUM, V33, P869, DOI 10.1007/BF02051924
   ZIMM S, 1983, NEW ENGL J MED, V308, P1005, DOI 10.1056/NEJM198304283081705
   2004, ARCH GYNECOL OBSTET, V270, P79
NR 148
TC 4
Z9 4
U1 0
U2 3
PU SAGE PUBLICATIONS LTD
PI LONDON
PA 1 OLIVERS YARD, 55 CITY ROAD, LONDON EC1Y 1SP, ENGLAND
SN 1753-495X
EI 1753-4968
J9 OBSTET MED
JI Obstet. Med.
PD MAR
PY 2021
VL 14
IS 1
BP 4
EP 11
AR 1753495X20919214
DI 10.1177/1753495X20919214
EA MAY 2020
PG 8
WC Obstetrics & Gynecology
WE Emerging Sources Citation Index (ESCI)
SC Obstetrics & Gynecology
GA RZ2DD
UT WOS:000532417000001
PM 33995565
OA Bronze, Green Published
DA 2024-01-22
ER

PT J
AU Kante, B
   Vuyyuru, SK
   Kedia, S
   Sahu, P
   Kumar, P
   Ranjan, MK
   Virmani, S
   Sharma, R
   Madhusudhan, KS
   Panwar, R
   Das, P
   Makharia, G
   Ahuja, V
AF Kante, Bhaskar
   Vuyyuru, Sudheer Kumar
   Kedia, Saurabh
   Sahu, Pabitra
   Kumar, Peeyush
   Ranjan, Mukesh Kumar
   Virmani, Shubi
   Sharma, Raju
   Madhusudhan, Kumble Seetharama
   Panwar, Rajesh
   Das, Prasenjit
   Makharia, Govind
   Ahuja, Vineet
TI Monotherapy with thiopurines in stricturing Crohn's disease: A real-life
   experience from low- and middle-income countries
SO INDIAN JOURNAL OF GASTROENTEROLOGY
LA English
DT Article
DE Anti-TNFs; Azathioprine; Biologicals; Complicated Crohn's disease;
   Corticosteroids; Crohn's disease; Inflammatory bowel disease; Stricture;
   Surgery; Thiopurines
ID INFLAMMATORY-BOWEL-DISEASE; METHYLTRANSFERASE GENOTYPE; INDUCED
   LEUKOPENIA; AZATHIOPRINE; MANAGEMENT; EFFICACY; GUIDELINES; PREDICTORS;
   INFLIXIMAB; DIAGNOSIS
AB Background Stricturing Crohn's disease (CD) is difficult to manage medically with limited treatment options, anti-tumor necrosis factor (TNF) therapy being the first-line therapy. Although thiopurines are also recommended first-line treatment option for maintenance of remission in steroid-dependent CD, evidence on their use in stricturing CD is lacking. We evaluated the efficacy of azathioprine (AZA) in patients with stricturing CD. Methods In this retrospective cohort study (January 2005 to July 2020), patients with stricturing CD who were managed with AZA as a primary therapy for at least 6 months, and had a follow-up of at least 6 months after AZA initiation were included. Disease characteristics, complications, long-term response, and adverse events were noted. Results One hundred and fifteen patients were included (mean age 33.8 +/- 14 years, 67.8% males, median disease duration 98 months [IQR: 60-158], median follow-up duration 60 months [IQR: 50-96]). 46.1% (n=53) patients had significant anemia at presentation, and 73% (n=84) had isolated small bowel involvement. Median dose of AZA was 100 mg (equivalent to 1.5 mg/kg). Median therapy and follow-up duration (after AZA initiation) was 17 (IQR: 9-42) and 33 months (IQR 18-60), respectively. The cumulative probability of maintaining response without treatment failure at 1, 2, and 5 years was 73.1%, 40.7%, and 18.5%, respectively. Among patients with AZA failure, 15.6% received methotrexate, 13% received anti-TNFs, and 9.5% underwent surgery. Significant anemia (<10 g/dL) at presentation and steroid dependence predicted AZA failure. 31.3% patients experienced adverse events, commonest being leukopenia (n=29, 25.2%). Conclusion Azathioprine demonstrated good short-term and modest long-term response rates in patients with stricturing CD.
C1 [Kante, Bhaskar; Vuyyuru, Sudheer Kumar; Kedia, Saurabh; Sahu, Pabitra; Kumar, Peeyush; Ranjan, Mukesh Kumar; Virmani, Shubi; Makharia, Govind; Ahuja, Vineet] All India Inst Med Sci, Dept Gastroenterol, Room 3093,3rd Floor,Main Emergency Bldg, New Delhi 110029, India.
   [Sharma, Raju; Madhusudhan, Kumble Seetharama] All India Inst Med Sci, Dept Radiol, New Delhi 110029, India.
   [Panwar, Rajesh] All India Inst Med Sci, Dept Surg Gastroenterol, New Delhi 110029, India.
   [Das, Prasenjit] All India Inst Med Sci, Dept Histopathol, New Delhi 110029, India.
C3 All India Institute of Medical Sciences (AIIMS) New Delhi; All India
   Institute of Medical Sciences (AIIMS) New Delhi; All India Institute of
   Medical Sciences (AIIMS) New Delhi; All India Institute of Medical
   Sciences (AIIMS) New Delhi
RP Ahuja, V (通讯作者)，All India Inst Med Sci, Dept Gastroenterol, Room 3093,3rd Floor,Main Emergency Bldg, New Delhi 110029, India.
EM vineet.aiims@gmail.com
RI Ranjan, Mukesh/IVH-9685-2023; Ahuja, Vineet/N-1705-2019; Kante,
   Bhaskar/JAD-1212-2023
OI Ranjan, Mukesh/0000-0003-2575-5971; Ahuja, Vineet/0000-0002-5474-9709;
   Kante, Bhaskar/0000-0001-5363-7273
CR Amitai MM, 2018, ABDOM RADIOL, V43, P3207, DOI 10.1007/s00261-018-1626-9
   BEST WR, 1976, GASTROENTEROLOGY, V70, P439
   Bettenworth D, 2017, INFLAMM BOWEL DIS, V23, P133, DOI 10.1097/MIB.0000000000000988
   Bouhnik Y, 2018, GUT, V67, P53, DOI 10.1136/gutjnl-2016-312581
   Campos C, 2017, DIGEST DIS SCI, V62, P1628, DOI 10.1007/s10620-017-4572-4
   CANDY S, 1995, GUT, V37, P674, DOI 10.1136/gut.37.5.674
   Chande N, 2015, COCHRANE DB SYST REV, DOI 10.1002/14651858.CD000067.pub3
   Condino G, 2013, DIGEST LIVER DIS, V45, P258, DOI 10.1016/j.dld.2012.10.009
   Cosnes J, 2002, INFLAMM BOWEL DIS, V8, P244, DOI 10.1097/00054725-200207000-00002
   de Souza GS, 2013, MED SCI MONITOR, V19, P716, DOI 10.12659/MSM.889196
   Feuerstein JD, 2021, GASTROENTEROLOGY, V160, P2496, DOI 10.1053/j.gastro.2021.04.022
   Fraser AG, 2002, GUT, V50, P485, DOI 10.1136/gut.50.4.485
   Gasche C, 2007, INFLAMM BOWEL DIS, V13, P1545, DOI 10.1002/ibd.20285
   Gibson DJ, 2015, EUR J GASTROEN HEPAT, V27, P956, DOI 10.1097/MEG.0000000000000399
   Gomollon F, 2017, J CROHNS COLITIS, V11, P3, DOI 10.1093/ecco-jcc/jjw168
   Kim JH, 2010, J CLIN GASTROENTEROL, V44, pE242, DOI 10.1097/MCG.0b013e3181d6baf5
   Kotlyar DS, 2015, CLIN GASTROENTEROL H, V13, P847, DOI 10.1016/j.cgh.2014.05.015
   Lamb CA, 2019, GUT, V68, pS1, DOI 10.1136/gutjnl-2019-318484
   Lu C, 2020, ALIMENT PHARM THER, V51, P1233, DOI 10.1111/apt.15750
   Matsuoka K, 2020, INTEST RES, V18, P275
   Nguyen NH, 2020, CLIN GASTROENTEROL H, V18, P1268, DOI 10.1016/j.cgh.2019.10.035
   Pallotta N, 2008, WORLD J GASTROENTERO, V14, P1885, DOI 10.3748/wjg.14.1885
   Parkar SP, 2017, JGH OPEN, V1, P25, DOI 10.1002/jgh3.12004
   PEARSON DC, 1998, COCHRANE DB SYST REV, DOI DOI 10.1002/14651858.CD000067
   Pelletier AL, 2009, ALIMENT PHARM THER, V29, P279, DOI 10.1111/j.1365-2036.2008.03887.x
   Qian XX, 2018, MEDICINE, V97, DOI 10.1097/MD.0000000000011814
   Qiu Y, 2015, MEDICINE, V94, DOI 10.1097/MD.0000000000001513
   Rieder F, 2018, ALIMENT PHARM THER, V48, P347, DOI 10.1111/apt.14853
   Rodríguez-Lago I, 2020, UNITED EUR GASTROENT, V8, P1056, DOI 10.1177/2050640620947579
   ROSENBERG JL, 1975, AM J DIG DIS, V20, P721, DOI 10.1007/BF01070829
   Takatsu N, 2009, J GASTROEN HEPATOL, V24, P1258, DOI 10.1111/j.1440-1746.2009.05917.x
   Torres J, 2017, LANCET, V389, P1741, DOI 10.1016/S0140-6736(16)31711-1
   Verstockt B, 2021, GUT, V70, P1416, DOI 10.1136/gutjnl-2020-322646
   Wu JH, 2013, J TRANSL MED, V11, DOI 10.1186/1479-5876-11-235
   Yu LF, 2014, J DIGEST DIS, V15, P180, DOI 10.1111/1751-2980.12127
NR 35
TC 1
Z9 1
U1 0
U2 0
PU SPRINGER INDIA
PI NEW DELHI
PA 7TH FLOOR, VIJAYA BUILDING, 17, BARAKHAMBA ROAD, NEW DELHI, 110 001,
   INDIA
SN 0254-8860
EI 0975-0711
J9 INDIAN J GASTROENTER
JI Indian J. Gastroenterol.
PD AUG
PY 2022
VL 41
IS 4
BP 343
EP 351
DI 10.1007/s12664-022-01258-z
EA AUG 2022
PG 9
WC Gastroenterology & Hepatology
WE Emerging Sources Citation Index (ESCI)
SC Gastroenterology & Hepatology
GA 5D9KK
UT WOS:000843448300001
PM 35997952
DA 2024-01-22
ER

PT J
AU Buchanan, F
   Saleem, S
   Alsamman, MA
AF Buchanan, Faith
   Saleem, Saad
   Alsamman, Mohd Amer
TI A Controversial Relationship Between Crohn's Disease and Hidradenitis
   Suppurativa: A Case Series and Literature Review
SO CUREUS JOURNAL OF MEDICAL SCIENCE
LA English
DT Review
DE hidradenitis suppurative (hs); inflammatory bowel disease; anti-tnf
   alpha; biological therapy; crohn's disease (cd)
ID INFLAMMATORY-BOWEL-DISEASE; ASSOCIATION; ADALIMUMAB; INFLIXIMAB;
   DIAGNOSIS; PATIENT; SUPPORT; COHORT
AB Crohn's disease (CD) is an inflammatory bowel disease (IBD) with major extraintestinal manifestations. Hidradenitis suppurativa (HS) is a chronic inflammatory skin condition that has previously been described to have a strong association with CD. Though the pathophysiology remains uncertain, this case series highlights the different aspects of disease presentation, similarities, severity, current treatment modalities, and the relational conflict between HS as a paradoxical side effect of biologic agents (BA) that is not well established.
   We identified a total of three patients with CD and HS and described their clinical presentation and management. A systematic search of the literature with PubMed and Ovid MEDLINE was done in 2021. Two patients were initially diagnosed with CD prior to developing skin manifestations. The third patient was diagnosed with HS first, then was found to have gastrointestinal symptoms. All patients had HS requiring surgical intervention. One patient failed a biological agent but responded to another. The second patient was treated with cytotoxic agents with acceptable results. The third patient was managed without the use of biologics. One of three patients' clinical courses may suggest a paradoxical side effect of BA.
   The relationship between CD and HS is based on several case reports. A prospective study will help establish the relationship as well as shed light on the treatment of both conditions simultaneously. In addition, further evaluation of the causal relationship between BA, specifically adalimumab and infliximab as treatment for CD and HS are warranted to effectively manage Crohn's disease, evaluate paradoxical HS, and improve outcomes of both HS and CD. CD and HS impact a patient's quality of life and physicians should therefore have a high degree of awareness upon diagnosis.
C1 [Buchanan, Faith] MedStar Washington Hosp Ctr, Internal Med, Washington, DC USA.
   [Saleem, Saad] Sunrise Hosp & Med Ctr, Internal Med, Las Vegas, NV USA.
   [Alsamman, Mohd Amer] MedStar Georgetown Univ Hosp, Gastroenterol & Hepatol, Washington, DC 20007 USA.
C3 MedStar Washington Hospital Center; Georgetown University
RP Alsamman, MA (通讯作者)，MedStar Georgetown Univ Hosp, Gastroenterol & Hepatol, Washington, DC 20007 USA.
EM alsamman.amer@gmail.com
CR Alikhan A, 2009, J AM ACAD DERMATOL, V60, P539, DOI 10.1016/j.jaad.2008.11.911
   Anstey A, 2015, BRIT J DERMATOL, V173, pE23, DOI 10.1111/bjd.14075
   ATTANOOS RL, 1993, HISTOPATHOLOGY, V23, P111, DOI 10.1111/j.1365-2559.1993.tb00468.x
   Bazex J, 2007, INT J DERMATOL, V46, P330, DOI 10.1111/j.1365-4632.2007.02872.x
   Beraldo RF, 2020, CLIN EXP GASTROENTER, V13, P293, DOI 10.2147/CEG.S263685
   Blazquez Isabel, 2013, J Crohns Colitis, V7, pe717, DOI 10.1016/j.crohns.2013.08.016
   Burgmann T, 2006, CLIN GASTROENTEROL H, V4, P614, DOI 10.1016/j.cgh.2006.03.003
   BURROWS NP, 1992, BRIT J DERMATOL, V126, P523, DOI 10.1111/j.1365-2133.1992.tb11830.x
   CHURCH JM, 1993, INT J COLORECTAL DIS, V8, P117, DOI 10.1007/BF00341181
   Cosnes J, 2011, GASTROENTEROLOGY, V140, P1785, DOI 10.1053/j.gastro.2011.01.055
   Garg A, 2018, BRIT J DERMATOL, V178, P709, DOI 10.1111/bjd.15939
   Goertz RS, 2009, MED SCI MONITOR, V15, pCS14
   Jemec GBE, 2012, NEW ENGL J MED, V366, P158, DOI 10.1056/NEJMcp1014163
   KAFITY AA, 1993, J CLIN GASTROENTEROL, V17, P300, DOI 10.1097/00004836-199312000-00007
   Katsanos KH, 2002, AM J GASTROENTEROL, V97, P2155
   Kimball AB, 2012, ANN INTERN MED, V157, P846, DOI 10.7326/0003-4819-157-12-201212180-00004
   Koilakou S, 2010, AM J GASTROENTEROL, V105, P231, DOI 10.1038/ajg.2009.489
   dos Santos CHM, 2012, INFLAMM BOWEL DIS, V18, pE801, DOI 10.1002/ibd.21897
   Martínez F, 2001, INFLAMM BOWEL DIS, V7, P323, DOI 10.1097/00054725-200111000-00008
   OSTLERE LS, 1991, BRIT J DERMATOL, V125, P384, DOI 10.1111/j.1365-2133.1991.tb14178.x
   Pimentel M, 2000, AM J GASTROENTEROL, V95, P3458
   Rosenfeld G, 2012, AM J GASTROENTEROL, V107, P1407, DOI 10.1038/ajg.2012.190
   Rosi YL, 2005, J DERMATOL TREAT, V16, P58, DOI 10.1080/09546630410024547
   Roussomoustakaki M, 2003, J GASTROENTEROL, V38, P1000, DOI 10.1007/s00535-003-1185-9
   Roy MK, 1997, BRIT J SURG, V84, P375, DOI 10.1046/j.1365-2168.1997.02585.x
   Salvatori S, 2021, EUR J GASTROEN HEPAT, V33, pE1046, DOI 10.1097/MEG.0000000000002170
   TSIANOS EV, 1995, J CLIN GASTROENTEROL, V20, P151, DOI 10.1097/00004836-199503000-00018
   van der Zee HH, 2009, DERMATOLOGY, V219, P143, DOI 10.1159/000228337
   Yadav S, 2016, CLIN GASTROENTEROL H, V14, P65, DOI 10.1016/j.cgh.2015.04.173
   Yazdanyar S, 2010, ACTA DERMATOVEN ALP, V19, P23
   Zhang M, 2021, WORLD J CLIN CASES, V9, DOI 10.12998/wjcc.v9.i15.3506
NR 31
TC 1
Z9 1
U1 0
U2 0
PU SPRINGERNATURE
PI LONDON
PA CAMPUS, 4 CRINAN ST, LONDON, N1 9XW, ENGLAND
EI 2168-8184
J9 CUREUS J MED SCIENCE
JI Cureus J Med Sci
PD MAR 23
PY 2022
VL 14
IS 3
AR e23422
DI 10.7759/cureus.23422
PG 6
WC Medicine, General & Internal
WE Emerging Sources Citation Index (ESCI)
SC General & Internal Medicine
GA 0F4WI
UT WOS:000777361300019
PM 35481292
OA gold, Green Published
DA 2024-01-22
ER

PT J
AU Ruffolo, C
   Scarpa, M
   Faggian, D
   Pozza, A
   Navaglia, F
   D'Inca, R
   Hoxha, P
   Romanato, G
   Polese, L
   Sturniolo, GC
   Plebani, M
   D'Amico, DF
   Angriman, I
AF Ruffolo, Cesare
   Scarpa, Marco
   Faggian, Diego
   Pozza, Anna
   Navaglia, Filippo
   D'Inca, Renata
   Hoxha, Pranvera
   Romanato, Giovanna
   Polese, Lino
   Sturniolo, Giacomo Carlo
   Plebani, Mario
   D'Amico, Davide Francesco
   Angriman, Imerio
TI Cytokine Network in Rectal Mucosa in Perianal Crohn's Disease: Relations
   with Inflammatory Parameters and Need for Surgery
SO INFLAMMATORY BOWEL DISEASES
LA English
DT Article; Proceedings Paper
CT 49th Annual Meeting of the
   Society-for-Surgery-of-the-Alimentary-Tract/Digestive Disease Week
CY MAY 17-21, 2008
CL San Diego, CA
SP Soc Surg Alimentary Tract
DE perianal Crohn's disease; cytokines; prognosis; surgery
ID NECROSIS-FACTOR-ALPHA; MONOCLONAL-ANTIBODY; INFLIXIMAB TREATMENT;
   ULCERATIVE-COLITIS; CLINICAL-COURSE; BOWEL-DISEASE; THERAPY;
   INTERLEUKIN-6; ADALIMUMAB; MECHANISM
AB Background: Nowadays anti-TNF-alpha antibodies are used tor the treatment of perianal Crohn's disease (CD). Nevertheless, this treatment is effective in only a part of these patients and recent studies suggested a role for other cytokines in chronic bowel inflammation. The aim of this study was to assess the cytokine profile in the rectal mucosa of patients affected by perianal CD and to understand its relations with the systemic cytokine profile and inflammatory parameters and the need for surgery.
   Methods: Seventeen patients affected by perianal CD. 7 affected by CD without perianal involvement. and 17 healthy controls were enrolled and underwent blood sampling and endoscopy. During endoscopy rectal mucosal samples were taken and the expression of TNF-alpha, IL-6, IL-1 beta, 1L-12, and TGF-beta 1 was quantified with enzyme-linked immunosorbent assay (ELISA). Local cytokine levels were Compared and correlated with diagnosis, therapy, phenotype (fistulizing and stenosing), and disease activity parameters.
   Results: In the group with perianal CD, rectal mucosal IL-1 beta, IL-6, and serum IL-6 and TNF-alpha were higher than in patients with small bowel CD and healthy controls. IL-12 and TGF-beta 1 mucosal levels did not show any differences among the 3 groups. Mucosal IL-6 significantly correlated with the Perianal Crohn's Disease Activity Index and mucosal TNF-alpha and IL-1 beta. Mucosal TNF-alpha and IL-1 beta showed a direct correlation with the histological evade of disease activity.
   Conclusions: The cytokines network analysis in perianal CD,,flows the important involvement of IL-1 beta, IL-6, and TNF-alpha. Futhermore, mucosal levels of IL-6 and IL-12 are predictors of recurrence and of need for surgery in perianal CD patients. (Inflamm Bowel Dis 2008; 14:1406-1412)
C1 [Ruffolo, Cesare; Scarpa, Marco; Polese, Lino; D'Amico, Davide Francesco; Angriman, Imerio] Univ Padua, Clin Chirurg 1, Dept Surg & Gastroenterol Sci, I-35100 Padua, Italy.
   [Faggian, Diego; Navaglia, Filippo; Hoxha, Pranvera; Plebani, Mario] Univ Hosp Padua, Dept Lab Med, Padua, Italy.
   [Romanato, Giovanna] CNR, Inst Neurosci, Aging Sect, Padua, Italy.
   [Plebani, Mario] Univ Padua, Dept Med Diagnost Sci & Special Therapies, I-35100 Padua, Italy.
C3 University of Padua; University of Padua; Azienda Ospedaliera -
   Universita di Padova; Consiglio Nazionale delle Ricerche (CNR);
   University of Padua
RP Ruffolo, C (通讯作者)，Univ Padua, Clin Chirurg 1, Dept Surg & Gastroenterol Sci, Via Giustiniani 2, I-35100 Padua, Italy.
EM cruffol@hotmail.com
RI D'Incà, Renata/GZL-5147-2022; Plebani, Mario/AAF-4953-2020; Angriman,
   Imerio/AAC-2471-2022
OI D'Incà, Renata/0000-0003-1169-1890; Angriman,
   Imerio/0000-0001-5873-5833; Scarpa, Marco/0000-0002-0217-6523; Polese,
   Lino/0000-0003-2515-6303
CR Agnholt J, 2003, ALIMENT PHARM THER, V17, P703, DOI 10.1046/j.1365-2036.2003.01487.x
   Bell SJ, 2003, ALIMENT PHARM THER, V17, P1145, DOI 10.1046/j.1365-2036.2003.01561.x
   BEST WR, 1976, GASTROENTEROLOGY, V70, P439
   BRADFORD MM, 1976, ANAL BIOCHEM, V72, P248, DOI 10.1016/0003-2697(76)90527-3
   BRAEGGER CP, 1994, ANN ALLERGY, V72, P135
   CASINIRAGGI V, 1995, J IMMUNOL, V154, P2434
   Cohen S, 2002, ARTHRITIS RHEUM, V46, P614, DOI 10.1002/art.10141
   Coombes JL, 2005, IMMUNOL REV, V204, P184, DOI 10.1111/j.0105-2896.2005.00250.x
   Hanauer SB, 2006, GASTROENTEROLOGY, V130, P323, DOI 10.1053/j.gastro.2005.11.030
   HOMAN WP, 1976, ARCH SURG-CHICAGO, V111, P1333
   IRVINE EJ, 1995, J CLIN GASTROENTEROL, V20, P27
   Ito H, 2004, GASTROENTEROLOGY, V126, P989, DOI 10.1053/j.gastro.2004.01.012
   Judge TA, 2004, KIRSNERS INFLAMMATOR, P700
   Kanazawa S, 2001, AM J GASTROENTEROL, V96, P822
   Lapidus A, 1998, GASTROENTEROLOGY, V114, P1151, DOI 10.1016/S0016-5085(98)70420-2
   Mannon PJ, 2004, NEW ENGL J MED, V351, P2069, DOI 10.1056/NEJMoa033402
   McKee RF, 1996, DIS COLON RECTUM, V39, P136, DOI 10.1007/BF02068066
   Monteleone G, 2005, GASTROENTEROLOGY, V129, P1420, DOI 10.1053/j.gastro.2005.09.005
   Poggioli G, 2005, DIS COLON RECTUM, V48, P768, DOI 10.1007/s10350-004-0832-4
   Reimund JM, 1996, GUT, V39, P684, DOI 10.1136/gut.39.5.684
   REINECKER HC, 1993, CLIN EXP IMMUNOL, V94, P174
   Reinisch W, 1999, AM J GASTROENTEROL, V94, P2156
   Ruffolo C, 2007, J GASTROINTEST SURG, V11, P16, DOI 10.1007/s11605-006-0021-y
   Sandborn WJ, 2007, ANN INTERN MED, V146, P829, DOI 10.7326/0003-4819-146-12-200706190-00159
   SAVERYMUTTU SH, 1986, GASTROENTEROLOGY, V90, P1121, DOI 10.1016/0016-5085(86)90376-8
   Singh B, 2007, DIGEST LIVER DIS, V39, P988, DOI 10.1016/j.dld.2007.07.157
   Targan SR, 1997, NEW ENGL J MED, V337, P1029, DOI 10.1056/NEJM199710093371502
   Van Assche G, 2003, AM J GASTROENTEROL, V98, P332, DOI 10.1016/S0002-9270(02)05909-9
   van Bodegraven AA, 2002, DIS COLON RECTUM, V45, P39, DOI 10.1007/s10350-004-6111-6
   Van Kemseke C, 2000, INT J COLORECTAL DIS, V15, P206, DOI 10.1007/s003840000226
   vanDulmen AM, 1997, DIABETOLOGIA, V40, P44
   Vermeire S, 2007, DIGEST LIVER DIS, V39, P959, DOI 10.1016/j.dld.2007.07.153
   Vermeire S, 2004, INFLAMM BOWEL DIS, V10, P661, DOI 10.1097/00054725-200409000-00026
   WINSHIP DH, 1979, GASTROENTEROLOGY, V77, P829
   Yamamoto T, 2004, ALIMENT PHARM THER, V19, P671, DOI 10.1111/j.1365-2036.2004.01899.x
   Yen D, 2006, J CLIN INVEST, V116, P1310, DOI 10.1172/JCI21404
NR 36
TC 26
Z9 27
U1 0
U2 3
PU OXFORD UNIV PRESS INC
PI CARY
PA JOURNALS DEPT, 2001 EVANS RD, CARY, NC 27513 USA
SN 1078-0998
EI 1536-4844
J9 INFLAMM BOWEL DIS
JI Inflamm. Bowel Dis.
PD OCT
PY 2008
VL 14
IS 10
BP 1406
EP 1412
DI 10.1002/ibd.20486
PG 7
WC Gastroenterology & Hepatology
WE Science Citation Index Expanded (SCI-EXPANDED); Conference Proceedings Citation Index - Science (CPCI-S)
SC Gastroenterology & Hepatology
GA 358GG
UT WOS:000259904500012
PM 18452203
OA Bronze
DA 2024-01-22
ER

PT J
AU Kellermayer, R
   Zilbauer, M
AF Kellermayer, Richard
   Zilbauer, Matthias
TI The Gut Microbiome and the Triple Environmental Hit Concept of
   Inflammatory Bowel Disease Pathogenesis
SO JOURNAL OF PEDIATRIC GASTROENTEROLOGY AND NUTRITION
LA English
DT Review
DE Crohn&apos; s disease; environment; microbiome; microbiota; ulcerative
   colitis
ID CROHNS-DISEASE; EARLY-LIFE; ULCERATIVE-COLITIS; DNA METHYLATION;
   RISK-FACTORS; POPULATION; ANTIBIOTICS; CHILDREN; IBD; ASSOCIATION
AB The incidence of chronic inflammatory bowel diseases (IBDs), such as Crohn's disease (CD) and ulcerative colitis (UC) have significantly increased in recent decades implicating environmental effects. The developmental origin of disease concept provides a theoretical framework by which the complex interplay between environmental factors and host cells, particularly during vulnerable time periods, ultimately cause disease, such as IBD. Epigenetics has been proposed as the underlying mechanism within this concept, turning environmental triggers into stable changes of cellular function. Adding further to the complexity of IBD is the gut microbiome, which is equally responsive to the environment, and can impact host cell function, where recent findings underscore the stochastic and individualized nature of such effects. We review the microbiome literature through a novel triple environmental hit concept (priming, modulation, and trigger) of IBD pathogenesis. We propose that there are at least 3 distinct stages during an individual's lifespan where random/stochastic events driven by environmental influences are necessary for ultimately developing IBD. By this means, we speculate that microbiome-directed therapeutics carry potential for individualized prevention and dynamic treatment of IBD.
C1 [Kellermayer, Richard] Texas Childrens Hosp, Baylor Coll Med, Sect Pediat Gastroenterol, Houston, TX 77030 USA.
   [Kellermayer, Richard] USDA, ARS, Childrens Nutr Res Ctr, Houston, TX USA.
   [Zilbauer, Matthias] Univ Cambridge, Dept Paediat, Cambridge, England.
C3 Baylor College of Medicine; United States Department of Agriculture
   (USDA); University of Cambridge
RP Kellermayer, R (通讯作者)，Baylor Coll Med, Sect Pediat Gastroenterol Hepatol & Nutr, 6621 Fannin St,CC1010-00, Houston, TX 77030 USA.
EM kellerma@bcm.edu
FU Wagner Family led Gutsy Kids Fund; Klaasmeyer family funds for PSC
   research; ProKIIDS Network of the Crohn's and Colitis Foundation
FX R.K. was supported in part by philanthropic funds from the Wagner Family
   led Gutsy Kids Fund, and by the Klaasmeyer family funds for PSC
   research, as well as the ProKIIDS Network of the Crohn's and Colitis
   Foundation.
CR Aagaard K, 2014, SCI TRANSL MED, V6, DOI 10.1126/scitranslmed.3008599
   Abramson O, 2010, J PEDIATR-US, V157, P233, DOI 10.1016/j.jpeds.2010.02.024
   Albenberg L, 2014, GASTROENTEROLOGY, V147, P1055, DOI 10.1053/j.gastro.2014.07.020
   Axelrad JE, 2020, DIGEST DIS SCI, V65, P3064, DOI 10.1007/s10620-020-06210-9
   Axelrad JE, 2019, CLIN GASTROENTEROL H, V17, P1311, DOI 10.1016/j.cgh.2018.09.034
   Axelrad JE, 2018, AM J GASTROENTEROL, V113, P1530, DOI 10.1038/s41395-018-0211-8
   Barreiro-de Acosta M, 2011, J CROHNS COLITIS, V5, P566, DOI 10.1016/j.crohns.2011.05.009
   Batura V, 2018, CURR OPIN ALLERGY CL, V18, P470, DOI 10.1097/ACI.0000000000000486
   Benchimol EI, 2009, GUT, V58, P1490, DOI 10.1136/gut.2009.188383
   Benchimol EI, 2017, AM J GASTROENTEROL, V112, P1412, DOI 10.1038/ajg.2017.208
   Benchimol EI, 2015, AM J GASTROENTEROL, V110, P553, DOI 10.1038/ajg.2015.52
   Benchimol EI, 2014, INFLAMM BOWEL DIS, V20, P1761, DOI 10.1097/MIB.0000000000000103
   Bernstein CN, 2017, INFLAMM BOWEL DIS, V23, P635, DOI 10.1097/MIB.0000000000001042
   Bernstein CN, 2012, DIGEST DIS, V30, P28, DOI 10.1159/000342593
   Breslin NP, 1997, GUT, V41, P557, DOI 10.1136/gut.41.4.557
   Crowley E, 2018, GASTROENTEROL CLIN N, V47, P755, DOI 10.1016/j.gtc.2018.07.004
   de Goffau MC, 2019, NATURE, V572, P329, DOI 10.1038/s41586-019-1451-5
   de Souza HSP, 2017, NAT REV GASTRO HEPAT, V14, P739, DOI 10.1038/nrgastro.2017.110
   Devoss J, 2014, TOXICOL PATHOL, V42, P99, DOI 10.1177/0192623313509729
   El-Matary W, 2014, J PEDIATR GASTR NUTR, V59, P763, DOI 10.1097/MPG.0000000000000525
   Feinberg AP, 2010, P NATL ACAD SCI USA, V107, P1757, DOI 10.1073/pnas.0906183107
   Fofanova TY, 2016, J PEDIATR GASTR NUTR, V62, P208, DOI 10.1097/MPG.0000000000000950
   Garland T, 2017, PHYSIOL BIOCHEM ZOOL, V90, P1, DOI 10.1086/689775
   Gevers D, 2014, CELL HOST MICROBE, V15, P382, DOI 10.1016/j.chom.2014.02.005
   Gupta N, 2010, INFLAMM BOWEL DIS, V16, P638, DOI 10.1002/ibd.21099
   Halfvarson J, 2017, NAT MICROBIOL, V2, DOI 10.1038/nmicrobiol.2017.4
   Harris RA, 2016, J IMMUNOL RES, V2016, DOI 10.1155/2016/9170162
   Harris RA, 2013, EPIGENETICS-US, V8, P157, DOI 10.4161/epi.23438
   Hedin C, 2016, GUT, V65, P944, DOI 10.1136/gutjnl-2014-308896
   Hedin CR, 2017, GUT MICROBES, V8, P359, DOI 10.1080/19490976.2017.1284733
   Hildebrand F, 2013, GENOME BIOL, V14, DOI 10.1186/gb-2013-14-1-r4
   Hoarau G, 2016, MBIO, V7, DOI [10.1128/mBio.01250-16, 10.1128/mbio.01250-16]
   Hollister EB, 2015, MICROBIOME, V3, DOI 10.1186/s40168-015-0101-x
   Kaplan Gilaad G, 2019, J Can Assoc Gastroenterol, V2, pS6, DOI 10.1093/jcag/gwy054
   Kellermayer R, 2006, GENET MED, V8, P263, DOI 10.1097/01.gim.0000214454.70349.6f
   Kellermayer R, 2007, AM J MED GENET A, V143A, P1306, DOI 10.1002/ajmg.a.31825
   Kellermayer R, 2019, TRANSL GASTROENT HEP, V4, DOI 10.21037/tgh.2019.05.10
   Kellermayer R, 2017, EPIGENOMICS-UK, V9, P527, DOI 10.2217/epi-2016-0155
   Kellermayer R, 2012, CAN J GASTROENTEROL, V26, P909, DOI 10.1155/2012/526408
   Kellermayer R, 2012, J PEDIATR GASTR NUTR, V55, P243, DOI 10.1097/MPG.0b013e3182617c16
   Kellermayer R, 2010, AM J MED GENET A, V152A, P3022, DOI 10.1002/ajmg.a.33726
   Kraiczy J, 2016, MUCOSAL IMMUNOL, V9, P647, DOI 10.1038/mi.2015.88
   Kraiczy J, 2019, GUT, V68, P49, DOI 10.1136/gutjnl-2017-314817
   Krishna M, 2019, INFLAMM BOWEL DIS, V26, P1068
   Krishna MZ, 2018, J PEDIATR GASTR NUTR, V67, pE73, DOI 10.1097/MPG.0000000000002032
   Kronman MP, 2012, PEDIATRICS, V130, pE794, DOI 10.1542/peds.2011-3886
   Kugathasan S, 2017, LANCET, V389, P1710, DOI 10.1016/S0140-6736(17)30317-3
   Laurence M, 2018, FRONT MED-LAUSANNE, V5, DOI 10.3389/fmed.2018.00080
   Lennon EM, 2013, INFLAMM BOWEL DIS, V19, P712, DOI 10.1097/MIB.0b013e3182802a4e
   Li XJ, 2011, INFLAMM BOWEL DIS, V17, P1784, DOI 10.1002/ibd.21535
   Limon JJ, 2019, CELL HOST MICROBE, V25, P377, DOI 10.1016/j.chom.2019.01.007
   Lindoso L, 2018, AM J GASTROENTEROL, V113, P1524, DOI 10.1038/s41395-018-0239-9
   Liu BJ, 2020, ALIMENT PHARM THER, V51, P1022, DOI 10.1111/apt.15715
   Lloyd-Price J, 2019, NATURE, V569, P655, DOI 10.1038/s41586-019-1237-9
   López-Serrano P, 2010, SCAND J GASTROENTERO, V45, P1464, DOI 10.3109/00365521.2010.510575
   Malaty HM, 2010, J PEDIATR GASTR NUTR, V50, P27, DOI 10.1097/MPG.0b013e3181b99baa
   Mir SA, 2013, PLOS ONE, V8, DOI 10.1371/journal.pone.0073162
   Miyoshi J, 2017, CELL REP, V20, P491, DOI 10.1016/j.celrep.2017.06.060
   Munyaka PM, 2015, PLOS ONE, V10, DOI 10.1371/journal.pone.0142536
   Nagy-Szakal D, 2015, FASEB J, V29, P3151, DOI 10.1096/fj.14-267690
   Nagy-Szakal D, 2012, GUT MICROBES, V3, P426, DOI 10.4161/gmic.20697
   Ni J, 2017, NAT REV GASTRO HEPAT, V14, P573, DOI 10.1038/nrgastro.2017.88
   Pierce ES, 2011, GUT PATHOG, V3, DOI 10.1186/1757-4749-3-20
   Pinsk V, 2007, AM J GASTROENTEROL, V102, P1077, DOI 10.1111/j.1572-0241.2007.01124.x
   Ray G, 2019, INFLAMM BOWEL DIS, V25, P235, DOI 10.1093/ibd/izy330
   Roberts SE, 2011, WORLD J GASTROENTERO, V17, P743, DOI 10.3748/wjg.v17.i6.743
   Ryan FJ, 2020, NAT COMMUN, V11, DOI 10.1038/s41467-020-15342-5
   Sartor RB, 2006, NAT CLIN PRACT GASTR, V3, P390, DOI 10.1038/ncpgasthep0528
   Schaible TD, 2011, HUM MOL GENET, V20, P1687, DOI 10.1093/hmg/ddr044
   Schirmer M, 2018, NAT MICROBIOL, V3, P337, DOI 10.1038/s41564-017-0089-z
   Serra EG, 2020, NAT COMMUN, V11, DOI 10.1038/s41467-019-14275-y
   Shaw SY, 2011, AM J GASTROENTEROL, V106, P2133, DOI 10.1038/ajg.2011.304
   Shaw SY, 2010, AM J GASTROENTEROL, V105, P2687, DOI 10.1038/ajg.2010.398
   Shores DR, 2011, INFLAMM BOWEL DIS, V17, P2192, DOI 10.1002/ibd.21560
   Standaert-Vitse A, 2009, AM J GASTROENTEROL, V104, P1745, DOI 10.1038/ajg.2009.225
   Troelsen FS, 2020, INFLAMM BOWEL DIS, V26, P440, DOI 10.1093/ibd/izz137
   Tschurtschenthaler M, 2016, SCI REP-UK, V6, DOI 10.1038/srep31640
   Turpin W, 2018, INFLAMM BOWEL DIS, V24, P1133, DOI 10.1093/ibd/izy085
   Ungaro R, 2014, AM J GASTROENTEROL, V109, P1728, DOI 10.1038/ajg.2014.246
   Van Limbergent J, 2008, GASTROENTEROLOGY, V135, P1114, DOI 10.1053/j.gastro.2008.06.081
   Ventham NT, 2016, NAT COMMUN, V7, DOI 10.1038/ncomms13507
   Virta L, 2012, AM J EPIDEMIOL, V175, P775, DOI 10.1093/aje/kwr400
   Waterland RA, 2010, PLOS GENET, V6, DOI 10.1371/journal.pgen.1001252
   Xie RX, 2018, FRONT IMMUNOL, V9, DOI 10.3389/fimmu.2018.02608
   Yatsunenko T, 2012, NATURE, V486, P222, DOI 10.1038/nature11053
   Yu DH, 2015, GENOME BIOL, V16, DOI 10.1186/s13059-015-0763-5
   Zeng Z, 2019, FRONT GENET, V10, DOI 10.3389/fgene.2019.01017
NR 87
TC 20
Z9 20
U1 1
U2 8
PU LIPPINCOTT WILLIAMS & WILKINS
PI PHILADELPHIA
[truncated: 3,231,901 more chars]
