# Supplementary material for: Worldwide research trends in Crohn’s disease treatment over the past 2 decades: a bibliometric analysis
Source: Front Pharmacol. 2024 Oct 8;15:1441785. doi: 10.3389/fphar.2024.1441785 (PMC11493645; doi:10.3389/fphar.2024.1441785)
Supplement: Supplementary file 1 [file DataSheet1.zip › raw data 1/download_12.txt]

FN Clarivate Analytics Web of Science
VR 1.0
PT J
AU Puca, P
   Del Vecchio, LE
   Ainora, ME
   Gasbarrini, A
   Scaldaferri, F
   Zocco, MA
AF Puca, Pierluigi
   Del Vecchio, Livio Enrico
   Ainora, Maria Elena
   Gasbarrini, Antonio
   Scaldaferri, Franco
   Zocco, Maria Assunta
TI Role of Multiparametric Intestinal Ultrasound in the Evaluation of
   Response to Biologic Therapy in Adults with Crohn's Disease
SO DIAGNOSTICS
LA English
DT Review
DE ultrasonography; Crohn's disease; biologic therapy; transmural
   inflammation; color doppler; CEUS; elastography; SICUS; transmural
   healing
ID CONTRAST-ENHANCED ULTRASOUND; MAINTENANCE TREATMENT; BOWEL SONOGRAPHY;
   ULTRASONOGRAPHY; ELASTOGRAPHY; INDEX; DIAGNOSIS; OUTCOMES; DAMAGE
AB Crohn's disease is one of the two most common types of inflammatory bowel disease. Current medical therapies are based on the use of glucocorticoids, exclusive enteral nutrition, immunosuppressors such as azathioprine and methotrexate, and biological agents such as infliximab, adalimumab, vedolizumab, or ustekinumab. International guidelines suggest regular disease assessment and surveillance through objective instruments to adjust and personalize the therapy, reducing the overall rates of hospitalization and surgery. Although endoscopy represents the gold-standard for surveillance, its frequent use is strongly bordered by associated risks and costs. Consequently, alternative non-invasive tools to objectify disease activity and rule active inflammation out are emerging. Alongside laboratory exams and computed tomography or magnetic resonance enterography, intestinal ultrasonography (IUS) shows to be a valid choice to assess transmural inflammation and to detect transmural healing, defined as bowel wall thickness normalization, no hypervascularization, normal stratification, and no creeping fat. Compared to magnetic resonance imaging (MRI) or computed tomography, CT scan, IUS is cheaper and more widespread, with very similar accuracy. Furthermore, share wave elastography, color Doppler, and contrast-enhanced ultrasonography (CEUS) succeed in amplifying the capacity to determine the disease location, disease activity, and complications. This review aimed to discuss the role of standard and novel ultrasound techniques such as CEUS, SICUS, or share wave elastography in adults with Crohn's disease, mainly for therapeutic monitoring and follow-up.
C1 [Puca, Pierluigi; Del Vecchio, Livio Enrico; Ainora, Maria Elena; Gasbarrini, Antonio; Scaldaferri, Franco; Zocco, Maria Assunta] Univ Cattolica Sacro Cuore, Fdn Policlin Univ Gemelli IRCCS, Ctr Digest Dis,CEMAD, IBD Unit UOS Malattie Infiammatorie Croniche Inte, L Go A Gemelli 8, I-00168 Rome, Italy.
   [Puca, Pierluigi; Del Vecchio, Livio Enrico; Gasbarrini, Antonio; Scaldaferri, Franco; Zocco, Maria Assunta] Univ Cattolica Sacro Cuore, Dipartimento Med & Chirurgia Traslaz, L Go F Vito 1, I-00168 Rome, Italy.
C3 Catholic University of the Sacred Heart; IRCCS Policlinico Gemelli;
   Catholic University of the Sacred Heart; IRCCS Policlinico Gemelli
RP Zocco, MA (通讯作者)，Univ Cattolica Sacro Cuore, Fdn Policlin Univ Gemelli IRCCS, Ctr Digest Dis,CEMAD, IBD Unit UOS Malattie Infiammatorie Croniche Inte, L Go A Gemelli 8, I-00168 Rome, Italy.; Zocco, MA (通讯作者)，Univ Cattolica Sacro Cuore, Dipartimento Med & Chirurgia Traslaz, L Go F Vito 1, I-00168 Rome, Italy.
EM mariaazocco@hotmail.com
RI Gasbarrini, Antonio/AAB-8487-2019
OI Del Vecchio, Livio Enrico/0000-0003-1777-7740; Zocco, Maria
   Assunta/0000-0002-0814-9542; scaldaferri, franco/0000-0001-8334-7541;
   Puca, Pierluigi/0000-0003-0935-8853; Gasbarrini,
   Antonio/0000-0002-6230-1779
FU Fondazione Roma
FX Thanks to Fondazione Roma for the continuous support to our scientific
   research.
CR Albshesh A, 2020, INFLAMM BOWEL DIS, V26, P1619, DOI 10.1093/ibd/izaa219
   Allocca M, 2022, ALIMENT PHARM THER, V55, P446, DOI 10.1111/apt.16700
   Beckmann S, 2020, VISC MED, V36, P476, DOI 10.1159/000511352
   Bettenworth D, 2019, GUT, V68, P1115, DOI 10.1136/gutjnl-2018-318081
   Bhatnagar G, 2021, ABDOM RADIOL, V46, P144, DOI 10.1007/s00261-020-02603-6
   Bots S, 2018, J CROHNS COLITIS, V12, P920, DOI 10.1093/ecco-jcc/jjy048
   Calabrese E, 2005, INFLAMM BOWEL DIS, V11, P139, DOI 10.1097/00054725-200502000-00007
   Calabrese E, 2022, CLIN GASTROENTEROL H, V20, pE711, DOI 10.1016/j.cgh.2021.03.030
   Calabrese E, 2012, J CROHNS COLITIS, V6, P852, DOI 10.1016/j.crohns.2012.01.015
   Castiglione F, 2019, ALIMENT PHARM THER, V49, P1026, DOI 10.1111/apt.15190
   Castiglione F, 2017, DIGEST LIVER DIS, V49, P484, DOI 10.1016/j.dld.2017.02.014
   Castiglione F, 2013, INFLAMM BOWEL DIS, V19, P1928, DOI 10.1097/MIB.0b013e31829053ce
   Castiglione F, 2013, INFLAMM BOWEL DIS, V19, P991, DOI 10.1097/MIB.0b013e3182802b87
   Celikyay F, 2021, CURR MED IMAGING, V17, P741, DOI 10.2174/0929867328666201228124621
   Chen YJ, 2022, INFLAMM BOWEL DIS, V28, pS67, DOI 10.1093/ibd/izab353
   Dal Buono A, 2022, J CROHNS COLITIS, V16, P1637, DOI 10.1093/ecco-jcc/jjac082
   de Voogd F, 2022, J CROHNS COLITIS, V16, P1598, DOI 10.1093/ecco-jcc/jjac072
   Dillman JR, 2013, RADIOLOGY, V267, P757, DOI 10.1148/radiol.13121775
   Dong JN, 2014, EUR RADIOL, V24, P26, DOI 10.1007/s00330-013-2973-0
   Furfaro F, 2021, LIFE-BASEL, V11, DOI 10.3390/life11070649
   Gabbiadini R, 2021, CURR DRUG TARGETS, V22, P347, DOI 10.2174/1389450121666201119142919
   Geyl S, 2021, LANCET GASTROENTEROL, V6, P659, DOI 10.1016/S2468-1253(21)00096-0
   Gomollon F, 2017, J CROHNS COLITIS, V11, P3, DOI 10.1093/ecco-jcc/jjw168
   Goodsall TM, 2021, ALIMENT PHARM THER, V53, P873, DOI 10.1111/apt.16288
   Goodsall TM, 2021, J CROHNS COLITIS, V15, P125, DOI 10.1093/ecco-jcc/jjaa129
   Greenup AJ, 2016, INFLAMM BOWEL DIS, V22, P1246, DOI 10.1097/MIB.0000000000000727
   Hakim A, 2020, JGH OPEN, V4, P126, DOI 10.1002/jgh3.12228
   He LL, 2022, EUR RADIOL, V32, P1330, DOI 10.1007/s00330-021-08172-6
   Ilvemark JFKF, 2022, J CROHNS COLITIS, V16, P554, DOI 10.1093/ecco-jcc/jjab173
   Ramaswamy PK, 2020, INDIAN J GASTROENTER, V39, P495, DOI 10.1007/s12664-020-01019-w
   Khorrami S, 2017, ALIMENT PHARM THER, V45, P1374, DOI 10.1111/apt.14053
   Kucharzik T, 2023, CLIN GASTROENTEROL H, V21, P153, DOI 10.1016/j.cgh.2022.05.055
   Kucharzik T, 2022, J CROHNS COLITIS, V16, P523, DOI 10.1093/ecco-jcc/jjab180
   Kucharzik T, 2017, CLIN GASTROENTEROL H, V15, P535, DOI 10.1016/j.cgh.2016.10.040
   Lamb CA, 2019, GUT, V68, pS1, DOI 10.1136/gutjnl-2019-318484
   Laterza L, 2021, DIGEST LIVER DIS, V53, P729, DOI 10.1016/j.dld.2020.08.005
   Ma C, 2020, ANN PALLIAT MED, V9, P4146, DOI 10.21037/apm-20-2162
   Maconi G, 2018, ULTRASCHALL MED, V39, P304, DOI 10.1055/s-0043-125329
   Paredes JM, 2019, DIGEST DIS SCI, V64, P2600, DOI 10.1007/s10620-019-05567-w
   Marin AM, 2021, ULTRASOUND MED BIOL, V47, P932, DOI 10.1016/j.ultrasmedbio.2020.11.026
   Mocci G, 2017, J ULTRASOUND, V20, P1, DOI 10.1007/s40477-016-0230-5
   Novak KL, 2021, J CROHNS COLITIS, V15, P609, DOI 10.1093/ecco-jcc/jjaa216
   Orlando S, 2018, J CROHNS COLITIS, V12, P63, DOI 10.1093/ecco-jcc/jjx116
   Parente F, 2004, GUT, V53, P1652, DOI 10.1136/gut.2004.041038
   Pecere S, 2018, DIGEST LIVER DIS, V50, P761, DOI 10.1016/j.dld.2018.03.023
   Quaia E, 2019, J ULTRAS MED, V38, P947, DOI 10.1002/jum.14778
   Rimola J, 2022, GUT, V71, P2587, DOI 10.1136/gutjnl-2021-326562
   Ripollés T, 2019, J CROHNS COLITIS, V13, P585, DOI 10.1093/ecco-jcc/jjy204
   Ripollés T, 2016, INFLAMM BOWEL DIS, V22, P2465, DOI 10.1097/MIB.0000000000000882
   Saevik F, 2021, J CROHNS COLITIS, V15, P115, DOI 10.1093/ecco-jcc/jjaa112
   Saevik F, 2014, INFLAMM BOWEL DIS, V20, P2029, DOI 10.1097/MIB.0000000000000159
   Serafin Z, 2016, J CROHNS COLITIS, V10, P354, DOI 10.1093/ecco-jcc/jjv196
   Serra C, 2007, EUR J RADIOL, V62, P114, DOI 10.1016/j.ejrad.2006.11.027
   Sigrist RMS, 2017, THERANOSTICS, V7, P1303, DOI 10.7150/thno.18650
   Taylor SA, 2018, LANCET GASTROENTEROL, V3, P548, DOI 10.1016/S2468-1253(18)30161-4
   Torres J, 2017, LANCET, V389, P1741, DOI 10.1016/S0140-6736(16)31711-1
   Turner D, 2021, GASTROENTEROLOGY, V160, P1570, DOI 10.1053/j.gastro.2020.12.031
   Vestito A, 2019, ULTRASCHALL MED, V40, P646, DOI 10.1055/a-0865-1842
   Wu HP, 2019, ULTRASOUND MED BIOL, V45, P2502, DOI 10.1016/j.ultrasmedbio.2019.05.025
   Zezos P, 2019, J CLIN ULTRASOUND, V47, P453, DOI 10.1002/jcu.22763
   Zorzi F, 2020, CLIN GASTROENTEROL H, V18, P2030, DOI 10.1016/j.cgh.2019.10.042
   Zorzi F, 2014, CLIN GASTROENTEROL H, V12, P2071, DOI 10.1016/j.cgh.2014.04.036
NR 62
TC 4
Z9 4
U1 1
U2 7
PU MDPI
PI BASEL
PA ST ALBAN-ANLAGE 66, CH-4052 BASEL, SWITZERLAND
EI 2075-4418
J9 DIAGNOSTICS
JI Diagnostics
PD AUG
PY 2022
VL 12
IS 8
AR 1991
DI 10.3390/diagnostics12081991
PG 12
WC Medicine, General & Internal
WE Science Citation Index Expanded (SCI-EXPANDED)
SC General & Internal Medicine
GA 4D2LK
UT WOS:000846977400001
PM 36010341
OA Green Published, gold
DA 2024-01-22
ER

PT J
AU Barber, GE
   Hendler, S
   Choe, M
   Keyashian, K
   Lechner, S
   Limketkai, BN
   Limsui, D
AF Barber, Grant E.
   Hendler, Steven
   Choe, Monica
   Keyashian, Kian
   Lechner, Sarah
   Limketkai, Berkeley N.
   Limsui, David
TI Thiopurine Monotherapy Is Effective in Maintenance of Mild-Moderate
   Inflammatory Bowel Disease
SO DIGESTIVE DISEASES AND SCIENCES
LA English
DT Article
DE Inflammatory bowel disease; Thiopurines; Crohn&#8217; s disease;
   Ulcerative colitis
ID CROHNS-DISEASE; METHYLTRANSFERASE ACTIVITY; THERAPY; AZATHIOPRINE;
   PREDICTORS; 6-MERCAPTOPURINE; AMINOSALICYLATES; MANAGEMENT; INDUCTION;
   VIVO
AB Background Crohn's disease (CD) and ulcerative colitis (UC) are complex, inflammatory bowel diseases (IBD) with debilitating complications. While severe IBD typically requires biologic agents, the optimal therapy for mild-moderate IBD is less clear. Aims To assess the efficacy of thiopurine monotherapy for maintenance of mild-moderate IBD and clinical variables associated with treatment outcome. Methods This retrospective study included adults with mild-moderate IBD who were started on thiopurines without biologic therapy. The primary outcome was therapy failure, defined by disease progression based on clinical, endoscopic, and radiologic criteria. Clinical variables were extracted at time of thiopurine initiation. Univariable and multivariable Cox proportional hazards models were used to examine the independent contribution of the clinical variables on treatment response. Results From 230 CD patients, 64 (72%) were free of treatment failure with mean follow-up of 3.3 years. In our multivariable model, thiopurine failure was associated with concomitant systemic steroid administration (aHR 2.43, p = 0.001), whereas protective factors included concomitant oral 5-aminosalicylic acid (5-ASA) therapy (aHR 0.54, p = 0.02) and non-fistulizing, non-stricturing disease (aHR 0.57, p = 0.047). From 173 UC patients, 50 (71%) were free from treatment failure with mean follow-up of 3.3 years. On multivariable analysis, concomitant oral steroids were associated with thiopurine failure (aHR 2.71, p = 0.001). Only 13 (4%) discontinued thiopurines from adverse effects. Conclusions In mild-moderate uncomplicated IBD, thiopurine monotherapy was associated with longitudinal maintenance of remission and may represent a lower-cost, convenient, and effective alternative to biologics. Multiple clinical variables were predictive of treatment response.
C1 [Barber, Grant E.; Choe, Monica; Keyashian, Kian; Lechner, Sarah; Limsui, David] Stanford Univ, ATTN Internal Med Dept, Div Gastroenterol & Hepatol, Sch Med, 300 Pasteur Dr, Stanford, CA 94305 USA.
   [Hendler, Steven] Loyola Univ Med Ctr, Div Gastroenterol, Maywood, IL 60153 USA.
   [Limketkai, Berkeley N.] Div Gastroenterol & Digest Dis, Los Angeles, CA USA.
C3 Stanford University; Loyola University Chicago
RP Barber, GE (通讯作者)，Stanford Univ, ATTN Internal Med Dept, Div Gastroenterol & Hepatol, Sch Med, 300 Pasteur Dr, Stanford, CA 94305 USA.
EM gbarber@stanford.edu
RI Barber, Grant/AAP-1840-2021
OI Barber, Grant/0000-0001-8859-8622
CR [Anonymous], 2016, CALIFORNIA TOBACCO F
   Axelrad JE, 2016, WORLD J GASTROENTERO, V22, P10103, DOI 10.3748/wjg.v22.i46.10103
   Binion David G, 2010, Gastroenterol Hepatol (N Y), V6, P4
   Brocteur J, 1965, Acta Rheumatol Scand, V11, P221
   Candia R, 2017, INFLAMM BOWEL DIS, V23, P1930, DOI 10.1097/MIB.0000000000001233
   Chande NT., 2016, COCHRANE LIB, V4, P10
   Colombel JF, 2010, NEW ENGL J MED, V362, P1383, DOI 10.1056/NEJMoa0904492
   Cosnes J, 2009, GASTROEN CLIN BIOL, V33, P692, DOI 10.1016/j.gcb.2009.07.001
   Cosnes J, 2011, GASTROENTEROLOGY, V140, P1785, DOI 10.1053/j.gastro.2011.01.055
   Costantino G, 2012, J CROHNS COLITIS, V6, P588, DOI 10.1016/j.crohns.2011.11.007
   de Boer NKH, 2007, AM J GASTROENTEROL, V102, P2747, DOI 10.1111/j.1572-0241.2007.01511.x
   Dewit O, 2002, ALIMENT PHARM THERAP, V16, P79, DOI 10.1046/j.1365-2036.2002.01156.x
   Feagan BG, 2013, NEW ENGL J MED, V369, P699, DOI 10.1056/NEJMoa1215734
   Gordon FH, 2001, GASTROENTEROLOGY, V121, P268, DOI 10.1053/gast.2001.26260
   Haines ML, 2011, INFLAMM BOWEL DIS, V17, P1301, DOI 10.1002/ibd.21458
   Hande S, 2006, INFLAMM BOWEL DIS, V12, P251, DOI 10.1097/01.MIB.0000206544.05661.9f
   Kennedy NA, 2013, INTERN MED J, V43, P278, DOI 10.1111/j.1445-5994.2012.02936.x
   Korn T, 2009, ANNU REV IMMUNOL, V27, P485, DOI 10.1146/annurev.immunol.021908.132710
   Lewis LD, 1997, CLIN PHARMACOL THER, V62, P464, DOI 10.1016/S0009-9236(97)90125-9
   Lichtenstein GRL., 2018, AM COLL GASTROENTERO, V96, P635
   Lowe Henry J, 2009, AMIA Annu Symp Proc, V2009, P391
   Lowry PW, 2001, GUT, V49, P665, DOI 10.1136/gut.49.5.665
   Lunney PC, 2015, ALIMENT PHARM THER, V42, P61, DOI 10.1111/apt.13239
   Panés J, 2017, GUT, V66, P1049, DOI 10.1136/gutjnl-2016-312735
   Pillai N, 2017, PLOS ONE, V12, DOI 10.1371/journal.pone.0185500
   PRESENT DH, 1980, NEW ENGL J MED, V302, P981, DOI 10.1056/NEJM198005013021801
   Prieux-Klotz C, 2017, DIGEST DIS SCI, V62, P473, DOI 10.1007/s10620-016-4374-0
   Sandborn WJ, 2008, GASTROENTEROLOGY, V135, P1130, DOI 10.1053/j.gastro.2008.07.014
   Sandborn WJ, 2007, NEW ENGL J MED, V357, P228, DOI 10.1056/NEJMoa067594
   Sandborn WJ, 2017, NEW ENGL J MED, V376, P1723, DOI 10.1056/NEJMoa1606910
   Sandborn WJ, 2013, NEW ENGL J MED, V369, P711, DOI 10.1056/NEJMoa1215739
   Sandborn WJ, 1999, INFLAMM BOWEL DIS, V5, P119, DOI 10.1097/00054725-199905000-00008
   Silverberg MS, 2005, CAN J GASTROENTEROL, V19, p5A, DOI 10.1155/2005/269076
   SZUMLANSKI CL, 1995, BRIT J CLIN PHARMACO, V39, P456, DOI 10.1111/j.1365-2125.1995.tb04478.x
   Targownik LE, 2018, AM J GASTROENTEROL, V113, P1206, DOI 10.1038/s41395-018-0108-6
   Thapa SD, 2016, DIGEST DIS SCI, V61, P230, DOI 10.1007/s10620-015-3864-9
   Timmer A, 2016, COCHRANE DB SYST REV, DOI 10.1002/14651858.CD000478.pub4
   Wasan SK, 2011, EXPERT REV GASTROENT, V5, P679, DOI [10.1586/egh.11.81, 10.1586/EGH.11.81]
   Xin H, 2005, ALIMENT PHARM THER, V21, P1105, DOI 10.1111/j.1365-2036.2005.02460.x
   Zhang YZ, 2014, WORLD J GASTROENTERO, V20, P91, DOI 10.3748/wjg.v20.i1.91
NR 40
TC 3
Z9 3
U1 0
U2 4
PU SPRINGER
PI DORDRECHT
PA VAN GODEWIJCKSTRAAT 30, 3311 GZ DORDRECHT, NETHERLANDS
SN 0163-2116
EI 1573-2568
J9 DIGEST DIS SCI
JI Dig. Dis. Sci.
PD APR
PY 2022
VL 67
IS 4
BP 1287
EP 1294
DI 10.1007/s10620-021-06947-x
EA MAR 2021
PG 8
WC Gastroenterology & Hepatology
WE Science Citation Index Expanded (SCI-EXPANDED)
SC Gastroenterology & Hepatology
GA 0F5ZC
UT WOS:000631771500003
PM 33755823
DA 2024-01-22
ER

PT J
AU Vavricka, SR
   Rogler, G
AF Vavricka, Stephan R.
   Rogler, Gerhard
TI New insights into the pathogenesis of Crohn's disease: are they relevant
   for therapeutic options?
SO SWISS MEDICAL WEEKLY
LA English
DT Review
DE inflammatory bowel disease; Crohn's disease; pathogenesis; mucosal
   barrier; innate immunity
ID INTESTINAL EPITHELIAL-CELLS; INFLAMMATORY-BOWEL-DISEASE; GENOME-WIDE
   ASSOCIATION; CARD15/NOD2 MUTATIONAL ANALYSIS; TRANSPORTS MURAMYL
   DIPEPTIDE; VERSUS-HOST-DISEASE; COLI NISSLE 1917; NF-KAPPA-B; JAPANESE
   PATIENTS; NOD2/CARD15 GENE
AB During the last few years significant advances have been achieved in the understanding of the pathogenesis of inflammatory bowel disease (IBD). A genetic susceptibility to Crohn's disease has been proven by identification of variations as risk factor NOD2/CARD15. Functional data on NOD2/CARD15 and NF-kappa B activation indicate that an inflammatory reaction of the intestinal mucosa, as an immediate response of the innate immune system, may be necessary for the maintenance of gut homeostasis. Crohn's disease is now also discussed as an impaired and inadequate immune reaction and no longer only as a hyper-responsiveness of the mucosal immune system. Data on NOD2/CARD15 expression suggest that macrophages and epithelial cells could be the locus of the primary pathophysiological defect and that T-cell activation might just be a secondary effect inducing chronification of the inflammation, perhaps as backup mechanism to insufficient innate immunity. In addition to NOD2/CARD15 there are more "innate" pathways by which commensal and pathogenic bacteria can directly be hindered to invade the human body (such as interaction with Toll like receptors, TLRs and defensins). The "germ-concept" and the "genetic concept" of IBD pathophysiology are converging. However, more time is needed until these important insights in IBD pathogenesis will make their way into routine diagnostic procedures and treatment of patients with IBD.
C1 [Vavricka, Stephan R.; Rogler, Gerhard] Univ Zurich Hosp, Div Gastroenterol & Hepatol, Dept Internal Med, CH-8091 Zurich, Switzerland.
C3 University of Zurich; University Zurich Hospital
RP Rogler, G (通讯作者)，Univ Zurich Hosp, Div Gastroenterol & Hepatol, Dept Internal Med, Ramistr 100, CH-8091 Zurich, Switzerland.
RI Rogler, Gerhard/O-5308-2015
OI Rogler, Gerhard/0000-0002-1733-9188
FU Swiss National Science Foundation [320000-114009/1]; SNF
   [31000-120312/1, 3347CO-108792]; Zurich Center of Integrative Human
   Physiology
FX This work was supported by a research grant from the Swiss National
   Science Foundation grant 320000-114009/1 (to SRV), SNF 31000-120312/1
   (to GR) and 3347CO-108792 (Swiss IBD Cohort) and a grant of the Zurich
   Center of Integrative Human Physiology.
CR Barrett JC, 2008, NAT GENET, V40, P955, DOI 10.1038/ng.175
   Berrebi D, 2003, GUT, V52, P840, DOI 10.1136/gut.52.6.840
   Böhm SK, 2006, ANN NY ACAD SCI, V1072, P339, DOI 10.1196/annals.1326.005
   Boudeau J, 2003, ALIMENT PHARM THER, V18, P45, DOI 10.1046/j.1365-2036.2003.01638.x
   Brant SR, 2003, INFLAMM BOWEL DIS, V9, P281, DOI 10.1097/00054725-200309000-00001
   Cadwell K, 2008, NATURE, V456, P259, DOI 10.1038/nature07416
   Canny G, 2006, METH MOL B, V341, P17
   Chamaillard M, 2003, CELL MICROBIOL, V5, P581, DOI 10.1046/j.1462-5822.2003.00304.x
   Cunliffe RN, 2003, MOL IMMUNOL, V40, P463, DOI 10.1016/S0161-5890(03)00157-3
   Duerr RH, 2003, J CLIN GASTROENTEROL, V37, P358, DOI 10.1097/00004836-200311000-00003
   Eckmann L, 2004, CURR OPIN GASTROEN, V20, P82, DOI 10.1097/00001574-200403000-00006
   Einerhand AWC, 2002, EUR J GASTROEN HEPAT, V14, P757, DOI 10.1097/00042737-200207000-00008
   Fedorak RN, 2008, J CLIN GASTROENTEROL, V42, pS97, DOI 10.1097/MCG.0b013e3181618ac7
   Fellermann K, 2006, AM J HUM GENET, V79, P439, DOI 10.1086/505915
   Finch PW, 2004, ADV CANCER RES, V91, P69, DOI 10.1016/S0065-230X(04)91003-2
   Fitzpatrick LR, 2008, BRIT J NUTR, V100, P530, DOI 10.1017/S0007114508930373
   Gasche C, 2005, GUT, V54, P162, DOI 10.1136/gut.2003.035600
   Gerbitz A, 2004, BLOOD, V103, P4365, DOI 10.1182/blood-2003-11-3769
   Girardin SE, 2003, J BIOL CHEM, V278, P8869, DOI 10.1074/jbc.C200651200
   Guarner F, 2003, BEST PRACT RES CL GA, V17, P793, DOI 10.1016/S1521-6918(03)00068-4
   Guo QS, 2004, WORLD J GASTROENTERO, V10, P1069
   Gutierrez O, 2002, J BIOL CHEM, V277, P41701, DOI 10.1074/jbc.M206473200
   Hampe J, 2001, LANCET, V357, P1925, DOI 10.1016/S0140-6736(00)05063-7
   Hampe J, 2007, NAT GENET, V39, P207, DOI 10.1038/ng1954
   Hausmann M, 2001, CLIN EXP IMMUNOL, V125, P48, DOI 10.1046/j.1365-2249.2001.01567.x
   Hehliö T, 2003, GUT, V52, P558, DOI 10.1136/gut.52.4.558
   HERMISTON ML, 1995, SCIENCE, V270, P1203, DOI 10.1126/science.270.5239.1203
   Hisamatsu T, 2003, GASTROENTEROLOGY, V124, P993, DOI 10.1053/gast.2003.50153
   Ho GT, 2005, GASTROENTEROLOGY, V128, P288, DOI 10.1053/j.gastro.2004.11.019
   Holler E, 2006, BLOOD, V107, P4189, DOI 10.1182/blood-2005-09-3741
   Holler E, 2004, BLOOD, V104, P889, DOI 10.1182/blood-2003-10-3543
   Hugot JP, 2001, NATURE, V411, P599, DOI 10.1038/35079107
   Imaoka A, 2008, WORLD J GASTROENTERO, V14, P2511, DOI 10.3748/wjg.14.2511
   Inohara N, 2003, J BIOL CHEM, V278, P5509, DOI 10.1074/jbc.C200673200
   Inoue N, 2002, GASTROENTEROLOGY, V123, P86, DOI 10.1053/gast.2002.34155
   Ismair MG, 2006, CAN J PHYSIOL PHARM, V84, P1313, DOI 10.1139/Y06-076
   Jess T, 2005, AM J GASTROENTEROL, V100, P2486, DOI 10.1111/j.1572-0241.2005.00224.x
   Kobayashi KS, 2005, SCIENCE, V307, P731, DOI 10.1126/science.1104911
   Kruis W, 2004, GUT, V53, P1617, DOI 10.1136/gut.2003.037747
   Kumar NSN, 2008, J GASTROEN HEPATOL, V23, P1834, DOI 10.1111/j.1440-1746.2008.05723.x
   Lala S, 2003, GASTROENTEROLOGY, V125, P47, DOI 10.1016/S0016-5085(03)00661-9
   Leong RWL, 2003, ALIMENT PHARM THER, V17, P1465, DOI 10.1046/j.1365-2036.2003.01607.x
   Lesage S, 2002, AM J HUM GENET, V70, P845, DOI 10.1086/339432
   Louis E, 2003, GUT, V52, P552, DOI 10.1136/gut.52.4.552
   Martinon F, 2005, TRENDS IMMUNOL, V26, P447, DOI 10.1016/j.it.2005.06.004
   Mathew CG, 2008, NAT REV GENET, V9, P9, DOI 10.1038/nrg2203
   Möndel M, 2009, MUCOSAL IMMUNOL, V2, P166, DOI 10.1038/mi.2008.77
   Obermeier F, 2005, GUT, V54, P1428, DOI 10.1136/gut.2004.046946
   Obermeier F, 2003, CLIN EXP IMMUNOL, V134, P217, DOI 10.1046/j.1365-2249.2003.02288.x
   Ogura Y, 2003, GUT, V52, P1591, DOI 10.1136/gut.52.11.1591
   Ogura Y, 2001, NATURE, V411, P603, DOI 10.1038/35079114
   Peran L, 2006, INT J COLORECTAL DIS, V21, P737, DOI 10.1007/s00384-005-0773-y
   Rath HC, 2001, INFECT IMMUN, V69, P2277, DOI 10.1128/IAI.69.4.2277-2285.2001
   Rioux JD, 2007, NAT GENET, V39, P596, DOI 10.1038/ng2032
   Rogler G, 2004, NAT CLIN PRACT GASTR, V1, P62, DOI 10.1038/ncpgasthep0042
   Schultz M, 2002, INFLAMM BOWEL DIS, V8, P71, DOI 10.1097/00054725-200203000-00001
   Schultz Michael, 2008, Expert Rev Gastroenterol Hepatol, V2, P337, DOI 10.1586/17474124.2.3.337
   Schwab M, 2003, GASTROENTEROLOGY, V124, P26, DOI 10.1053/gast.2003.50010
   Seksik P, 2003, GUT, V52, P237, DOI 10.1136/gut.52.2.237
   Strauch UG, 2005, GUT, V54, P1546, DOI 10.1136/gut.2004.059451
   Sugimura M, 2003, CLIN GENET, V63, P160, DOI 10.1046/j.0009-9163.2002.00174.x
   Sun LP, 2003, J PEDIATR GASTR NUTR, V37, P492, DOI 10.1097/00005176-200310000-00017
   Swerdlow MP, 2006, VET IMMUNOL IMMUNOP, V114, P313, DOI 10.1016/j.vetimm.2006.09.003
   Swidsinski A, 2005, J CLIN MICROBIOL, V43, P3380, DOI 10.1128/JCM.43.7.3380-3389.2005
   Swidsinski A, 2007, INFLAMM BOWEL DIS, V13, P963, DOI 10.1002/ibd.20163
   Swidsinski A, 2007, GUT, V56, P343, DOI 10.1136/gut.2006.098160
   Sydora BC, 2006, INFLAMM BOWEL DIS, V12, P429, DOI 10.1097/00054725-200606000-00001
   Torkamani A, 2008, GENOMICS, V92, P265, DOI 10.1016/j.ygeno.2008.07.011
   Török HP, 2003, DIGEST DIS, V21, P339, DOI 10.1159/000075357
   Uehara A, 2007, MOL IMMUNOL, V44, P3100, DOI 10.1016/j.molimm.2007.02.007
   Ukena SN, 2007, PLOS ONE, V2, DOI 10.1371/journal.pone.0001308
   Vavricka SR, 2004, GASTROENTEROLOGY, V127, P1401, DOI 10.1053/j.gastro.2004.07.024
   Vind I, 2005, DIGESTION, V71, P262, DOI 10.1159/000087053
   Voss E, 2006, J BIOL CHEM, V281, P2005, DOI 10.1074/jbc.M511044200
   Wang G, 2007, EXPERT REV ANTI-INFE, V5, P1049, DOI 10.1586/14787210.5.6.1049
   Wang YF, 2007, J DIGEST DIS, V8, P121, DOI 10.1111/j.1443-9573.2007.00296.x
   Wehkamp J, 2008, MUCOSAL IMMUNOL, V1, pS67, DOI 10.1038/mi.2008.48
   Wehkamp J, 2005, P NATL ACAD SCI USA, V102, P18129, DOI 10.1073/pnas.0505256102
   Wehkamp J, 2004, GUT, V53, P1658, DOI 10.1136/gut.2003.032805
   Wehkamp J, 2004, INFECT IMMUN, V72, P5750, DOI 10.1128/IAI.72.10.5750-5758.2004
   Wehkamp J, 2003, INFLAMM BOWEL DIS, V9, P215, DOI 10.1097/00054725-200307000-00001
   Wehkamp J, 2007, J IMMUNOL, V179, P3109, DOI 10.4049/jimmunol.179.5.3109
   Wehkamp J, 2006, ANN NY ACAD SCI, V1072, P321, DOI 10.1196/annals.1326.030
   Yamazaki K, 2002, J HUM GENET, V47, P469, DOI 10.1007/s100380200067
   Zournpopoulou G, 2008, INT J FOOD MICROBIOL, V121, P18, DOI 10.1016/j.ijfoodmicro.2007.10.013
NR 85
TC 17
Z9 20
U1 0
U2 4
PU E M H SWISS MEDICAL PUBLISHERS LTD
PI MUTTENZ
PA FARNSBURGERSTR 8, CH-4132 MUTTENZ, SWITZERLAND
SN 1424-7860
EI 1424-3997
J9 SWISS MED WKLY
JI Swiss Med. Wkly.
PD SEP 19
PY 2009
VL 139
IS 37-38
BP 527
EP 534
PG 8
WC Medicine, General & Internal
WE Science Citation Index Expanded (SCI-EXPANDED)
SC General & Internal Medicine
GA 498RF
UT WOS:000270159600002
PM 19838869
DA 2024-01-22
ER

PT J
AU Astegiano, M
   Bresso, F
   Demarchi, B
   Sapone, N
   Novero, D
   Palestro, G
   Resegotti, A
   Pellicano, R
   Rizzetto, M
AF Astegiano, M
   Bresso, F
   Demarchi, B
   Sapone, N
   Novero, D
   Palestro, G
   Resegotti, A
   Pellicano, R
   Rizzetto, M
TI Association between Crohn's disease and Conn's syndrome - A report of
   two cases
SO PANMINERVA MEDICA
LA English
DT Article
DE Crohn's disease; Conn's syndrome; hypokalaemia; hypertension
ID INFLAMMATORY-BOWEL-DISEASE
AB The natural history of Crohn's disease (CD) is characterised by periods of remission followed by phases of flares. Persistent or intractable diarrhoea may be associated with ileal disease or arise following ileal resection, resulting in potassium depletion. Medical therapy with steroids presents troublesome side-effects (e.g. hypertension). Conn's syndrome, caused by unilateral aldosterone-producing adenoma, is characterised by clinical features including hypokalaemia and hypertension. Thus, CD and Conn's syndrome may have an overlap of manifestations, and up to now, the simultaneous occurrence of these conditions has not been described. We report here 2 cases of association between CD and Conn's syndrome.
C1 S Giovanni Battista Hosp, Unit Gastroenterol & Hepatol, Turin, Italy.
   S Giovanni Battista Hosp, Unit Pathol, Turin, Italy.
   S Giovanni Battista Hosp, Surg Unit, Turin, Italy.
C3 A.O.U. Citta della Salute e della Scienza di Torino; AOU San Giovanni
   Battista-Molinette; A.O.U. Citta della Salute e della Scienza di Torino;
   AOU San Giovanni Battista-Molinette; A.O.U. Citta della Salute e della
   Scienza di Torino; AOU San Giovanni Battista-Molinette
RP Astegiano, M (通讯作者)，Azienda Osped S Giovanni Battista, UOADU Gastroepatol, Via Chiabrera 34, I-10126 Turin, Italy.
EM astegianom@yahoo.com
RI Pellicano, Rinaldo/K-2575-2016
OI PELLICANO, RINALDO/0000-0003-3438-0649
CR ABERKAR GA, 1997, AM J GASTROENTEROL, V92, P461
   [Anonymous], 1996, PHARM BASIS THERAPEU
   Astegiano M, 2002, Minerva Gastroenterol Dietol, V48, P1
   Fiocchi C, 1998, GASTROENTEROLOGY, V115, P182, DOI 10.1016/S0016-5085(98)70381-6
   Genel F, 2003, PANMINERVA MED, V45, P75
   Letizia C, 2003, PANMINERVA MED, V45, P241
   Podolsky DK, 2002, NEW ENGL J MED, V347, P417, DOI 10.1056/NEJMra0804647
   Ranzi T, 1996, EUR J GASTROEN HEPAT, V8, P657
   Sands BE, 2000, GASTROENTEROLOGY, V118, pS68, DOI 10.1016/S0016-5085(00)70007-2
   Valentini G, 2003, PANMINERVA MED, V45, P15
   Veglio F, 2003, Minerva Med, V94, P259
   Vidt D G, 2003, Minerva Med, V94, P201
   Wheeler MH, 2003, WORLD J SURG, V27, P627, DOI 10.1007/s00268-003-7069-6
NR 13
TC 3
Z9 3
U1 0
U2 1
PU EDIZIONI MINERVA MEDICA
PI TURIN
PA CORSO BRAMANTE 83-85 INT JOURNALS DEPT., 10126 TURIN, ITALY
SN 0031-0808
J9 PANMINERVA MED
JI Panminerva Medica
PD MAR
PY 2005
VL 47
IS 1
BP 61
EP 64
PG 4
WC Medicine, General & Internal
WE Science Citation Index Expanded (SCI-EXPANDED)
SC General & Internal Medicine
GA 946ID
UT WOS:000230564700007
PM 15985978
DA 2024-01-22
ER

PT J
AU Feagan, BG
   Hanauer, SB
   Coteur, G
   Schreiber, S
AF Feagan, B. G.
   Hanauer, S. B.
   Coteur, G.
   Schreiber, S.
TI Evaluation of a daily practice composite score for the assessment of
   Crohn's disease: the treatment impact of certolizumab pegol
SO ALIMENTARY PHARMACOLOGY & THERAPEUTICS
LA English
DT Article
ID QUALITY-OF-LIFE; INFLAMMATORY-BOWEL-DISEASE; TUMOR-NECROSIS-FACTOR;
   ANTI-TNF-ALPHA; MAINTENANCE THERAPY; HEALTH-STATUS; WORK PRODUCTIVITY;
   ACTIVITY INDEX; QUESTIONNAIRE; REMISSION
AB P>Background
   Successful treatment of systemic inflammatory symptoms is essential for improving health-related quality of life in patients with active Crohn's disease. Patient-reported outcomes provide unique perspectives on the impact of chronic disease. It is unknown whether a combination of different instruments might improve sensitivity to clinically relevant changes in health status.
   Aim
   To develop a composite score based upon Crohn's Disease Activity Index (CDAI) and Inflammatory Bowel Disease Questionnaire (IBDQ) items.
   Methods
   Patients from the PRECiSE 2 trial who responded at week 6 to certolizumab pegol (CZP) were randomised to receive treatment with CZP 400 mg or placebo for up to 26 weeks. IBDQ and CDAI scores were assessed at weeks 0, 6, 16 and 26. A 'daily practice' composite score (DP-6) containing two items from the CDAI and four items from IBDQ was constructed.
   Results
   Correlation coefficients between the CDAI score and IBDQ total score at baseline and at week 26 were -0.344 and -0.603, respectively (P < 0.05). All IBDQ items were improved following CZP treatment. The DP-6 had the highest responsiveness at assessing response to treatment, relative to CDAI total score, when compared with other scores.
   Conclusions
   The DP-6 composite score could be used to optimise the use of existing instruments by serving as an index of symptoms due to systemic inflammation. Additional studies are needed to determine if the DP-6 composite score differentiates the impact of different treatments on patient-reported outcomes, and to determine if the use of the DP-6 improves the care of patients in clinical practice.
C1 [Feagan, B. G.] Univ Western Ontario, John P Robarts Res Inst, London, ON N6A 5K8, Canada.
   [Hanauer, S. B.] Univ Chicago, Ctr Hosp, Chicago, IL 60637 USA.
   [Coteur, G.] UCB Pharma, Brussels, Belgium.
   [Schreiber, S.] Univ Kiel, Univ Hosp Schleswig Holstein, Kiel, Germany.
C3 Western University (University of Western Ontario); University of
   Chicago; UCB Pharma SA; University of Kiel; Schleswig Holstein
   University Hospital
RP Feagan, BG (通讯作者)，Univ Western Ontario, John P Robarts Res Inst, POB 5015,100 Perth Dr, London, ON N6A 5K8, Canada.
EM bfeagan@robarts.ca
RI Feagan, Brian/G-3292-2011; Feagan, Brian G/M-4283-2015
FU UCB Pharma [NCT00152425]
FX This study was funded in full by UCB Pharma (Clinicaltrials.gov number,
   NCT00152425). The preparation of this paper was funded by UCB Pharma.
   This study was conceived and designed by scientists at UCB Pharma and
   the co-principal investigators (BGF, SH and SS). In addition, BGF, SH,
   GC and SS were involved in the analysis and interpretation of data, and
   were primarily responsible for the manuscript content, including
   development of the first draft and writing or approving all subsequent
   revisions. The corresponding author (BGF) had full access to all the
   data and takes full responsibility for the veracity of the data and
   analysis. All authors were involved in the decision to submit for
   publication and approved the final version. The statistical analysis of
   the entire data-set has been confirmed by a UCB Pharma-employed
   statistician according to stringent and validated standard operating
   procedures. Editorial assistance was provided by a contract medical
   writer (Ann P. Tighe, PhD, PPSI, a PAREXEL company, Stamford, CT, USA)
   supported by UCB Pharma.
CR [Anonymous], HLTH REL QUAL LIF
   Barrie A, 2007, INFLAMM BOWEL DIS, V13, P1424, DOI 10.1002/ibd.20196
   Bernklev T, 2005, INFLAMM BOWEL DIS, V11, P909, DOI 10.1097/01.mib.0000179467.01748.99
   BEST WR, 1976, GASTROENTEROLOGY, V70, P439
   BRAEGGER CP, 1992, LANCET, V339, P89, DOI 10.1016/0140-6736(92)90999-J
   Casellas F, 2005, INFLAMM BOWEL DIS, V11, P488, DOI 10.1097/01.MIB.0000159661.55028.56
   Casellas F, 1999, DIGEST DIS, V17, P208, DOI 10.1159/000016938
   Cohen RD, 2002, ALIMENT PHARM THER, V16, P1603, DOI 10.1046/j.1365-2036.2002.01323.x
   Colombel JF, 2007, GASTROENTEROLOGY, V132, P52, DOI 10.1053/j.gastro.2006.11.041
   Danese S, 2008, DIGEST LIVER DIS, V40, pS225, DOI 10.1016/S1590-8658(08)60530-7
   DROSSMAN DA, 1989, DIGEST DIS SCI, V34, P1379, DOI 10.1007/BF01538073
   Feagan BG, 2010, ALIMENT PHARM THER, V31, P1276, DOI 10.1111/j.1365-2036.2010.04303.x
   Feagan BG, 2009, AM J GASTROENTEROL, V104, P1976, DOI 10.1038/ajg.2009.199
   GARRETT JW, 1990, GASTROENTEROLOGY, V99, P90, DOI 10.1016/0016-5085(90)91234-W
   GUYATT G, 1989, GASTROENTEROLOGY, V96, P804, DOI 10.1016/0016-5085(89)90905-0
   Husted JA, 2000, J CLIN EPIDEMIOL, V53, P459, DOI 10.1016/S0895-4356(99)00206-1
   IRVINE EJ, 1994, GASTROENTEROLOGY, V106, P287, DOI 10.1016/0016-5085(94)90585-1
   Irvine EJ, 1996, J CLIN EPIDEMIOL, V49, P1177, DOI 10.1016/0895-4356(96)00136-9
   Irvine EJ, 1996, AM J GASTROENTEROL, V91, P1571
   Irvine EJ, 1999, J PEDIATR GASTR NUTR, V28, pS23, DOI 10.1097/00005176-199904001-00003
   Jin JA, 2010, ACTA PHARMACOL SIN, V31, P1133, DOI 10.1038/aps.2010.134
   Jorgensen LGM, 2005, CLIN CHEM LAB MED, V43, P403, DOI 10.1515/CCLM.2005.073
   Juan J, 2003, DIGEST LIVER DIS, V35, P853, DOI 10.1016/j.dld.2003.07.002
   König HH, 2005, GESUNDHEITSWESEN, V67, P173, DOI 10.1055/s-2005-857991
   Kozuch PL, 2008, WORLD J GASTROENTERO, V14, P354, DOI 10.3748/wjg.14.354
   Lichtenstein GR, 2009, AM J GASTROENTEROL, V104, P465, DOI 10.1038/ajg.2008.168
   Loftus EV, 2008, AM J GASTROENTEROL, V103, P3132, DOI 10.1111/j.1572-0241.2008.02175.x
   Mazza J, 2010, DERMATOL CLIN, V28, P559, DOI 10.1016/j.det.2010.03.009
   Ng SC, 2009, ALIMENT PHARM THER, V30, P757, DOI 10.1111/j.1365-2036.2009.04088.x
   Panaccione R, 2008, ALIMENT PHARM THER, V28, P674, DOI 10.1111/j.1365-2036.2008.03753.x
   Pizzi LT, 2006, INFLAMM BOWEL DIS, V12, P47, DOI 10.1097/01.MIB.0000191670.04605.e7
   Reilly MC, 2008, CLIN THER, V30, P393, DOI 10.1016/j.clinthera.2008.02.016
   Rutgeerts P, 2008, INT J COLORECTAL DIS, V23, P289, DOI 10.1007/s00384-007-0395-7
   Sandborn WJ, 2007, NEW ENGL J MED, V357, P228, DOI 10.1056/NEJMoa067594
   Sands BE, 2007, INFLAMM BOWEL DIS, V13, P2, DOI 10.1002/ibd.20014
   Schirbel A, 2010, WORLD J GASTROENTERO, V16, P3168, DOI 10.3748/wjg.v16.i25.3168
   Schreiber S, 1999, LANCET, V353, P459, DOI 10.1016/S0140-6736(98)03339-X
   Schreiber S, 2007, NEW ENGL J MED, V357, P239, DOI 10.1056/NEJMoa062897
   Smolen J, 2009, ANN RHEUM DIS, V68, P797, DOI 10.1136/ard.2008.101659
   U.S. Department of Health and Human Services FDA Center for Drug Evaluation and Research, 2006, Health Qual Life Outcomes, V4, P79
   Ware JE, 2000, SPINE, V25, P3130, DOI 10.1097/00007632-200012150-00008
   Yoshida EM, 1999, CAN J GASTROENTEROL, V13, P65, DOI 10.1155/1999/506915
NR 42
TC 9
Z9 9
U1 0
U2 4
PU WILEY
PI HOBOKEN
PA 111 RIVER ST, HOBOKEN 07030-5774, NJ USA
SN 0269-2813
EI 1365-2036
J9 ALIMENT PHARM THER
JI Aliment. Pharmacol. Ther.
PD MAY 15
PY 2011
VL 33
IS 10
BP 1143
EP 1151
DI 10.1111/j.1365-2036.2011.04636.x
PG 9
WC Gastroenterology & Hepatology; Pharmacology & Pharmacy
WE Science Citation Index Expanded (SCI-EXPANDED)
SC Gastroenterology & Hepatology; Pharmacology & Pharmacy
GA 749QM
UT WOS:000289483700007
PM 21443536
OA Bronze
DA 2024-01-22
ER

PT J
AU Gomez-Gallego, M
   Meca-Lallana, J
   Fernandez-Barreiro, A
AF Gomez-Gallego, Maria
   Meca-Lallana, Jose
   Fernandez-Barreiro, Andres
TI Multiple sclerosis onset during etanercept treatment
SO EUROPEAN NEUROLOGY
LA English
DT Article
ID TUMOR-NECROSIS-FACTOR; EXPERIMENTAL AUTOIMMUNE ENCEPHALOMYELITIS;
   EXPERIMENTAL ALLERGIC ENCEPHALOMYELITIS; MESSENGER-RNA EXPRESSION;
   CENTRAL-NERVOUS-SYSTEM; FACTOR-ALPHA THERAPY; DISEASE-ACTIVITY;
   CROHNS-DISEASE; DEMYELINATION; ASSOCIATION
C1 Virgen Arrixaca Univ Hosp, Dept Neurol, ES-30100 Murcia, Spain.
C3 Hospital Clinico Universitario Virgen de la Arrixaca
RP Gomez-Gallego, M (通讯作者)，Virgen Arrixaca Univ Hosp, Dept Neurol, El Palmar Estrella St 36, ES-30100 Murcia, Spain.
EM mgomezg@um.es
RI Gallego, Mar Gómez/E-8538-2016
CR Aladro Y, 2005, NEUROEPIDEMIOLOGY, V24, P70, DOI 10.1159/000081052
   Arnason BGW, 1999, NEUROLOGY, V53, P457, DOI 10.1212/wnl.53.3.457
   BAKER D, 1994, EUR J IMMUNOL, V24, P2040, DOI 10.1002/eji.1830240916
   Bitsch A, 2000, GLIA, V29, P366, DOI 10.1002/(SICI)1098-1136(20000215)29:4<366::AID-GLIA7>3.0.CO;2-Y
   Cole P, 2004, DRUG TODAY, V40, P281, DOI 10.1358/dot.2004.40.4.820078
   Enayati PJ, 2005, J CLIN GASTROENTEROL, V39, P303, DOI 10.1097/01.mcg.0000155126.82171.32
   *FDA, 2001, FDA BRIEF DOC SAF UP
   *FDA, FDA BRIEF DOC UPD TN
   Freeman HJ, 2005, CAN J GASTROENTEROL, V19, P313, DOI 10.1155/2005/358658
   Heinzlef O, 2000, ACTA NEUROL SCAND, V101, P36, DOI 10.1034/j.1600-0404.2000.101001036.x
   Kassiotis G, 1999, EUR J IMMUNOL, V29, P774, DOI 10.1002/(SICI)1521-4141(199903)29:03<774::AID-IMMU774>3.0.CO;2-T
   Kunzmann S, 2005, SCAND J RHEUMATOL, V34, P76, DOI 10.1080/03009740510017887
   McDonald WI, 2001, ANN NEUROL, V50, P121, DOI 10.1002/ana.1032
   Midgard R, 1996, ACTA NEUROL SCAND, V93, P322
   Mohan N, 2001, ARTHRITIS RHEUM-US, V44, P2862, DOI 10.1002/1529-0131(200112)44:12<2862::AID-ART474>3.0.CO;2-W
   Noguera-Pons R, 2005, ANN PHARMACOTHER, V39, P2131, DOI 10.1345/aph.1G279
   RENNO T, 1995, J IMMUNOL, V154, P944
   RIECKMANN P, 1995, ANN NEUROL, V37, P82, DOI 10.1002/ana.410370115
   SELMAJ KW, 1995, NEUROLOGY, V45, pS44, DOI 10.1212/WNL.45.6_Suppl_6.S44
   Sicotte NL, 2001, NEUROLOGY, V57, P1885, DOI 10.1212/WNL.57.10.1885
   Surtees R, 1998, J CLIN ONCOL, V16, P1505, DOI 10.1200/JCO.1998.16.4.1505
   Thomas CW, 2004, INFLAMM BOWEL DIS, V10, P28, DOI 10.1097/00054725-200401000-00004
   van Oosten BW, 1998, ARCH NEUROL-CHICAGO, V55, P793, DOI 10.1001/archneur.55.6.793
   vanOosten BW, 1996, NEUROLOGY, V47, P1531, DOI 10.1212/WNL.47.6.1531
   ZHENG LX, 1995, NATURE, V377, P348, DOI 10.1038/377348a0
NR 25
TC 36
Z9 41
U1 0
U2 4
PU KARGER
PI BASEL
PA ALLSCHWILERSTRASSE 10, CH-4009 BASEL, SWITZERLAND
SN 0014-3022
EI 1421-9913
J9 EUR NEUROL
JI Eur. Neurol.
PY 2008
VL 59
IS 1-2
BP 91
EP 93
DI 10.1159/000109576
PG 3
WC Clinical Neurology; Neurosciences
WE Science Citation Index Expanded (SCI-EXPANDED)
SC Neurosciences & Neurology
GA 238GV
UT WOS:000251436400018
PM 17934280
OA Bronze
DA 2024-01-22
ER

PT J
AU Sarno, A
   Varello, S
   Debani, P
   Bonenti, G
   Robotti, D
AF Sarno, Antonino
   Varello, Sara
   Debani, Paola
   Bonenti, Giovanni
   Robotti, Daniela
TI Intestinal ultrasonography in adults with Crohn's disease: a 2020 update
SO MINERVA GASTROENTEROLOGICA E DIETOLOGICA
LA English
DT Review
DE Intestines; Ultrasonography; Crohn disease
ID INFLAMMATORY-BOWEL-DISEASE; POWER-DOPPLER; GASTROINTESTINAL ULTRASOUND;
   INTRAABDOMINAL ABSCESSES; SURGICAL RECURRENCE; SONOGRAPHY; MANAGEMENT;
   RISK; WALL; US
AB In the last years intestinal ultrasonography (IUS) has increased its role in the management of inflammatory bowel diseases (IBD), that include Crohn's disease (CD) and ulcerative colitis. This is due to the fact that IUS is a non-invasive, inexpensive, and well-tolerated examination technique. Furthermore, it allows a real-time diagnosis with no radiation exposure. Usually, convex and linear probes with frequency between 3.5 and 12 MHz are used, also with the Color- Power Doppler. Focusing on CD, the IUS images of clinical interest are: bowel wall thickening (greater than 3 mm), pseudostratification and the wall vascularization. Moreover, IUS demonstrates inflammatory mass, loss of colonic haustration and the complications of the disease, such as stenosis, abscesses, and fistulas as well as other extraintestinal manifestations, such as lymph node enlargement and changes in the appearance of the mesenteric adipose tissue (creeping fat). Oral and intravenous contrast are used to obtain a better visualization of the bowel wall and to increase the diagnostic accuracy of IUS. In particular, intravenous contrast, administered during the procedure, allows to differentiate between active disease (bowel wall enhancement) and the fibrostenotic complications. Contrast-enhanced ultrasonography (CEUS) was proven to be useful in the follow-up and the disease recurrence detection. Beyond the support in the initial diagnosis, IUS has an important role in the follow-up of patients with CD, to monitor the response to the medical therapy and to detect possible complications. Furthermore, it can predict the recurrences after surgery, with more accuracy if Color-Doppler is used.
C1 [Sarno, Antonino; Varello, Sara; Debani, Paola; Bonenti, Giovanni; Robotti, Daniela] AOU Citta Salute & Sci Torino, Unit Radiodiagnost 2, Cso Bramante 88, I-10126 Turin, Italy.
C3 A.O.U. Citta della Salute e della Scienza di Torino
RP Sarno, A (通讯作者)，AOU Citta Salute & Sci Torino, Unit Radiodiagnost 2, Cso Bramante 88, I-10126 Turin, Italy.
EM asarno@sirm.org
CR Actis GC, 2016, MINERVA MED, V107, P401
   Actis GC, 2014, CURR DRUG SAF, V9, P133, DOI 10.2174/1574886309666140120095233
   Actis GC, 2019, REV RECENT CLIN TRIA, V14, P4, DOI 10.2174/1574887113666180910120959
   Adriani A, 2018, PANMINERVA MED, V60, P213, DOI 10.23736/S0031-0808.18.03541-3
   Bernell O, 2000, BRIT J SURG, V87, P1697, DOI 10.1046/j.1365-2168.2000.01589.x
   Bettenworth D, 2019, GUT, V68, P1115, DOI 10.1136/gutjnl-2018-318081
   Borro P, 2018, PANMINERVA MED, V60, P44, DOI 10.23736/S0031-0808.18.03416-X
   Bryant RV, 2018, GUT, V67, P973, DOI 10.1136/gutjnl-2017-315655
   Calabrese E, 2016, INFLAMM BOWEL DIS, V22, P1168, DOI 10.1097/MIB.0000000000000706
   Cammarota T, 2009, EUR J RADIOL, V69, P429, DOI 10.1016/j.ejrad.2008.11.008
   Cammarota T, 2013, SCAND J GASTROENTERO, V48, P552, DOI 10.3109/00365521.2013.777774
   Caviglia GP, 2018, PANMINERVA MED, V60, P29, DOI 10.23736/S0031-0808.18.03405-5
   Chascsa DM, 2019, MINERVA GASTROENT D, V65, P214, DOI 10.23736/S1121-421X.19.02586-8
   CYBULSKY IJ, 1990, AM SURGEON, V56, P678
   De Blasis I, 2019, MINERVA MED, V110, P292, DOI 10.23736/S0026-4806.19.06103-2
   Deepak Parakkal, 2019, Gastrointest Endosc Clin N Am, V29, P447, DOI 10.1016/j.giec.2019.02.006
   Dietrich CF, 2019, MED ULTRASON, V21, P299, DOI 10.11152/mu-2162
   DONALD I, 1958, LANCET, V1, P1188
   Drews BH, 2009, EUR RADIOL, V19, P1379, DOI 10.1007/s00330-008-1290-5
   Fagoonee S, 2018, MINERVA BIOTECNOL, V30, P22, DOI 10.23736/S1120-4826.17.02276-5
   Faletti R, 2019, REV ESP ENFERM DIG, V111, P28, DOI 10.17235/reed.2018.5691/2018
   Fraquelli M, 2008, DIGEST LIVER DIS, V40, P860, DOI 10.1016/j.dld.2008.04.006
   Gasche C, 1999, GUT, V44, P112, DOI 10.1136/gut.44.1.112
   Hernández-Tejero M, 2017, REV ESP ENFERM DIG, V109, P627, DOI 10.17235/reed.2017.4845/2017
   Horsthuis K, 2008, ABDOM IMAGING, V33, P407, DOI 10.1007/s00261-007-9276-3
   Kohn A, 1999, INFLAMM BOWEL DIS, V5, P153, DOI 10.1097/00054725-199908000-00001
   Kucharzik T, 2017, ANN GASTROENTEROL, V30, P135, DOI 10.20524/aog.2016.0105
   Maconi G, 1998, GUT, V43, P645, DOI 10.1136/gut.43.5.645
   Maconi G, 2003, AM J GASTROENTEROL, V98, P1545, DOI 10.1016/S0002-9270(03)00303-4
   Paredes JM, 2013, J CROHNS COLITIS, V7, P192, DOI 10.1016/j.crohns.2012.03.017
   Neye H, 2004, DIGEST DIS, V22, P67, DOI 10.1159/000078737
   Parente F, 2002, GUT, V50, P490, DOI 10.1136/gut.50.4.490
   Puylaert JBCM, 2001, EUR RADIOL, V11, P1867, DOI 10.1007/s003300101076
   Ribaldone DG, 2017, MINERVA MED, V108, P481, DOI 10.23736/S0026-4806.17.05118-7
   Ribaldone DG, 2018, SCAND J GASTROENTERO, V53, P141, DOI 10.1080/00365521.2017.1405070
   Ribaldone DG, 2015, SCAND J GASTROENTERO, V50, P1463, DOI 10.3109/00365521.2015.1064995
   Ribaldone DG, 2015, J ULTRASOUND, V18, P51, DOI 10.1007/s40477-014-0101-x
   Robotti D, 2004, ABDOM IMAGING, V29, P648, DOI 10.1007/s00261-003-0157-0
   RUTGEERTS P, 1990, GASTROENTEROLOGY, V99, P956, DOI 10.1016/0016-5085(90)90613-6
   Sarrazin J, 1996, RADIOGRAPHICS, V16, P499, DOI 10.1148/radiographics.16.3.8897619
   Serra C, 2007, EUR J RADIOL, V62, P114, DOI 10.1016/j.ejrad.2006.11.027
   SONNENBERG A, 1982, GASTROENTEROLOGY, V83, P430
   Spalinger J, 2000, RADIOLOGY, V217, P787, DOI 10.1148/radiology.217.3.r00dc19787
   Taylor SA, 2019, HEALTH TECHNOL ASSES, V23, P1, DOI 10.3310/hta23420
   Toma TP, 2019, PANMINERVA MED, V61, P344, DOI 10.23736/S0031-0808.18.03577-2
   Válek V, 2007, EUR J RADIOL, V62, P153, DOI 10.1016/j.ejrad.2007.01.038
   Wright EK, 2018, MED J AUSTRALIA, V209, P318, DOI 10.5694/mja17.01001
   Yuksel I, 2019, EUR J GASTROEN HEPAT, V31, P809, DOI 10.1097/MEG.0000000000001438
NR 48
TC 3
Z9 3
U1 1
U2 11
PU EDIZIONI MINERVA MEDICA
PI TURIN
PA CORSO BRAMANTE 83-85 INT JOURNALS DEPT., 10126 TURIN, ITALY
SN 0026-4776
EI 1827-1642
J9 MINERVA GASTROENTERO
JI Minerva Gastroenterol. Dietol.
PD DEC
PY 2019
VL 65
IS 4
BP 335
EP 345
DI 10.23736/S1121-421X.19.02638-2
PG 11
WC Gastroenterology & Hepatology
WE Science Citation Index Expanded (SCI-EXPANDED)
SC Gastroenterology & Hepatology
GA KD0UC
UT WOS:000507586700011
PM 31760739
DA 2024-01-22
ER

PT J
AU Young, W
   Hyman, N
   Osier, T
AF Young, Whitney
   Hyman, Neil
   Osier, Turner
TI Predictors of Excessive CT Scan Use in a Surgical Cohort of Patients
   With Crohn's Disease
SO POSTGRADUATE MEDICINE
LA English
DT Article
DE computed tomography scan; Crohn's disease; surgery; radiation
ID INFLAMMATORY-BOWEL-DISEASE; QUALITY-OF-LIFE; ACTIVITY INDEX;
   IONIZING-RADIATION; CANCER-RISKS; COLITIS; TOMOGRAPHY; EXPOSURE;
   THERAPY; ADULTS
AB Background: Patients with Crohn's disease typically undergo computed tomography (CT) scans periodically over the course of their chronic disorder, requiring only modest doses of ionizing radiation. However, previous studies have suggested there is a subgroup of patients with Crohn's disease who undergo frequent CT scans with an associated increase in health care expenditures and possible overexposure to radiation, potentially placing such patients at increased risk for cancer. The aim of our study was to characterize and define this potentially vulnerable cohort using a relatively homogeneous surgical population. Methods: Consecutive patients who underwent ileocolic resection for Crohn's disease from January 2000 to September 2010 at an academic medical center were identified from a prospectively maintained database. Only patient CT scans remote from surgery or hospitalization were considered in the analysis. The number of outpatient CT scans, physician visits, and coexisting psychiatric and functional diagnoses were recorded from retrospective chart review. Patients who were considered high CT scan utilizers were compared with patients who were low utilizers. Results: Sixty-three patients underwent 126 CT scans during the study period, however, 4 of the patients accounted for 52(41%) of the studies. Compared with the overall study population, the subset of 4 patients (high utilizers) had a median of 66 clinic visits (P < 0.001) and 40 emergency department visits (P < 0.001). All 4 patients were on chronic narcotic medication, and only 1 did not have a concomitant functional disorder. Missed appointments and the absence of prescribed antidepressants were common among patients with high CT use. Conclusions: Although use of CT appears moderate in surgical patients with Crohn's disease overall, there is a subset of patients with chronic pain and psychiatric diagnoses, who frequently miss appointments, and account for a markedly disproportionate number of scans performed. Interestingly, use of antidepressants in patients with Crohn's disease was strongly associated with fewer scans, suggesting an opportunity for therapeutic intervention.
C1 [Young, Whitney; Hyman, Neil; Osier, Turner] Univ Vermont, Coll Med, Dept Surg, Burlington, VT 05401 USA.
C3 University of Vermont
RP Hyman, N (通讯作者)，Univ Vermont, Coll Med, Dept Surg, Fletcher 465, Burlington, VT 05401 USA.
EM neil.hyman@vtmednet.org
CR BEST WR, 1979, GASTROENTEROLOGY, V77, P843
   BEST WR, 1976, GASTROENTEROLOGY, V70, P439
   Brenner DJ, 2007, NEW ENGL J MED, V357, P2277, DOI 10.1056/NEJMra072149
   Brenner DJ, 2003, P NATL ACAD SCI USA, V100, P13761, DOI 10.1073/pnas.2235592100
   Brenner DJ, 2004, RADIOLOGY, V232, P735, DOI 10.1148/radiol.2323031095
   Carucci LR, 2002, GASTROENTEROL CLIN N, V31, P93, DOI 10.1016/S0889-8553(01)00007-3
   FISHMAN EK, 1987, AM J ROENTGENOL, V148, P537, DOI 10.2214/ajr.148.3.537
   Friedman S, 2001, GASTROENTEROLOGY, V120, P820, DOI 10.1053/gast.2001.22449
   Gibson PR, 2007, J GASTROEN HEPATOL, V22, P1306, DOI 10.1111/j.1440-1746.2007.04930.x
   Jaffe TA, 2007, AM J ROENTGENOL, V189, P1015, DOI 10.2214/AJR.07.2427
   Kornbluth A, 2004, AM J GASTROENTEROL, V99, P1371, DOI 10.1111/j.1572-0241.2004.40036.x
   Loftus EV, 2004, GASTROENTEROLOGY, V126, P1504, DOI 10.1053/j.gastro.2004.01.063
   Longobardi T, 2006, CLIN GASTROENTEROL H, V4, P731, DOI 10.1016/j.cgh.2006.02.013
   Longobardi T, 2011, BMC HEALTH SERV RES, V11, DOI 10.1186/1472-6963-11-137
   Low RN, 2000, JMRI-J MAGN RESON IM, V11, P127, DOI 10.1002/(SICI)1522-2586(200002)11:2<127::AID-JMRI8>3.0.CO;2-G
   Mardini HE, 2004, DIGEST DIS SCI, V49, P492, DOI 10.1023/B:DDAS.0000020509.23162.cc
   Maykel JA, 2006, DIS COLON RECTUM, V49, P950, DOI 10.1007/s10350-006-0555-9
   Nurmi E, 2013, SCAND J GASTROENTERO, V48, P51, DOI 10.3109/00365521.2012.685750
   O'Brien S, 2009, DIS COLON RECTUM, V52, P1844, DOI 10.1007/DCR.0b013e3181b13408
   Peloquin JM, 2008, AM J GASTROENTEROL, V103, P2015, DOI 10.1111/j.1572-0241.2008.01920.x
   Ron E, 2003, HEALTH PHYS, V85, P47, DOI 10.1097/00004032-200307000-00011
   Sandborn WJ, 2002, GASTROENTEROLOGY, V122, P512, DOI 10.1053/gast.2002.31072
   Schreyer AG, 2004, INFLAMM BOWEL DIS, V10, P45, DOI 10.1097/00054725-200401000-00008
   Sempere GAJ, 2005, AM J ROENTGENOL, V184, P1829, DOI 10.2214/ajr.184.6.01841829
   Sostegni R, 2003, ALIMENT PHARM THER, V17, P11, DOI 10.1046/j.1365-2036.17.s2.17.x
   Umanskiy K, 2010, WORLD J GASTROENTERO, V16, P5024, DOI 10.3748/wjg.v16.i40.5024
   Xiao Li Feng, 2002, Curr Gastroenterol Rep, V4, P490, DOI 10.1007/s11894-002-0025-z
   Yoshida EM, 1999, CAN J GASTROENTEROL, V13, P65, DOI 10.1155/1999/506915
   Zhang CK, 2013, INFLAMM BOWEL DIS, V19, P1732, DOI 10.1097/MIB.0b013e318281f395
NR 29
TC 2
Z9 2
U1 0
U2 3
PU JTE MULTIMEDIA
PI WEST CONSHOHOCKEN
PA 18 ELIZABETH ST, STE 110, WEST CONSHOHOCKEN, PA 19428 USA
SN 0032-5481
J9 POSTGRAD MED
JI Postgrad. Med.
PD NOV
PY 2013
VL 125
IS 6
BP 94
EP 99
DI 10.3810/pgm.2013.11.2716
PG 6
WC Medicine, General & Internal
WE Science Citation Index Expanded (SCI-EXPANDED)
SC General & Internal Medicine
GA AP7MH
UT WOS:000342260900010
PM 24200765
DA 2024-01-22
ER

PT J
AU Miehsler, W
   Reinisch, W
   Kazemi-Shirazi, L
   Dejaco, C
   Novacek, G
   Ferenci, P
   Herbst, F
   Karner, J
   Téleky, B
   Schober, E
   Vogelsang, H
AF Miehsler, W
   Reinisch, W
   Kazemi-Shirazi, L
   Dejaco, C
   Novacek, G
   Ferenci, P
   Herbst, F
   Karner, J
   Téleky, B
   Schober, E
   Vogelsang, H
TI Infliximab -: Lack of efficacy on perforating complications in Crohn's
   disease
SO INFLAMMATORY BOWEL DISEASES
LA English
DT Article
DE Crohn's disease; internal fistulas; infliximab
ID TUMOR-NECROSIS-FACTOR; INFLAMMATORY-BOWEL-DISEASE; CHIMERIC
   MONOCLONAL-ANTIBODY; FACTOR-ALPHA; FISTULAS; CA2; METRONIDAZOLE;
   THERAPY; 6-MERCAPTOPURINE; SURGERY
AB Background: Infliximab (Remicade(R)), a chimeric monoclonal antibody against tumor necrosis factor alpha (TNF-alpha), has emerged as promising therapeutic option in perianal fistulizing Crohn's disease (CD). However, little knowledge exists about its use for the treatment of internal fistulas in CD. We present our experience with infliximab in this situation.
   Methods: Four patients with CD who had internal fistulas (Case 1: entero-enteral and entero-abdominal; Case 2: entero-enteral; Case 3: entero-enteral and parastomal; Case 4: entero-vesical) were treated with 3 infusions of infliximab (5 mg/kg body weight) with intervals of 2 and 4 weeks. In addition, 3 patients had strictures and 2 patients had perianal fistulas.
   Results: After the three infusions of infliximab (5 mg/kg body weight), internal fistulas remained unchanged in all patients. The perianal fistulas present in 2 cases were healed. Administration of infliximab was safe and well tolerated in all cases.
   Conclusion: Treatment with 3 infusions of infliximab (5 mg/kg body weight) led to healing of only the perianal fistulas, whereas the internal fistulas were not influenced. We conclude that in these 4 cases, infliximab was well tolerated but not effective for the management of internal fistulas and was no alternative for surgery.
C1 Univ Vienna, Dept Internal Med 4, Div Gastroenterol & Hepatol, A-1090 Vienna, Austria.
   Univ Vienna, Dept Surg, A-1090 Vienna, Austria.
   Univ Vienna, Dept Radiol, A-1090 Vienna, Austria.
C3 University of Vienna; University of Vienna; University of Vienna
RP Miehsler, W (通讯作者)，Univ Vienna, Dept Internal Med 4, Div Gastroenterol & Hepatol, Waehringer Guertel 18-20, A-1090 Vienna, Austria.
CR Bell SJ, 2003, ALIMENT PHARM THER, V17, P387, DOI 10.1046/j.1365-2036.2003.01427.x
   Bender GN, 1999, AM J ROENTGENOL, V172, P373, DOI 10.2214/ajr.172.2.9930786
   BERNSTEIN LH, 1980, GASTROENTEROLOGY, V79, P357
   BEST WR, 1976, GASTROENTEROLOGY, V70, P439
   BRAEGGER CP, 1992, LANCET, V339, P89, DOI 10.1016/0140-6736(92)90999-J
   BREESE EJ, 1994, GASTROENTEROLOGY, V106, P1455, DOI 10.1016/0016-5085(94)90398-0
   BROE PJ, 1982, SURGERY, V91, P249
   DERKX B, 1993, LANCET, V342, P173, DOI 10.1016/0140-6736(93)91375-V
   Gasche C, 2000, HEPATO-GASTROENTEROL, V47, P49
   GILBERTS ECAM, 1994, P NATL ACAD SCI USA, V91, P12721, DOI 10.1073/pnas.91.26.12721
   HANAUER SB, 1993, AM J GASTROENTEROL, V88, P646
   JAKOBOVITS J, 1984, AM J GASTROENTEROL, V79, P533
   KORELITZ BI, 1985, DIGEST DIS SCI, V30, P58, DOI 10.1007/BF01318372
   LENNARDJONES JE, 1989, SCAND J GASTROENTERO, V24, P2, DOI 10.3109/00365528909091339
   Lichtenstein GR, 2000, GASTROENTEROLOGY, V119, P1132, DOI 10.1053/gast.2000.18165
   MCCABE RP, 1996, GASTROENTEROLOGY, V110, P962
   MURCH SH, 1991, GUT, V32, P913, DOI 10.1136/gut.32.8.913
   Oberhuber G, 2000, VIRCHOWS ARCH, V437, P293, DOI 10.1007/s004280000226
   PLEVY SE, 1997, J IMMUNOL, V159, P6267
   Poritz LS, 2002, DIS COLON RECTUM, V45, P771, DOI 10.1007/s10350-004-6296-8
   PRESENT DH, 1980, NEW ENGL J MED, V302, P981, DOI 10.1056/NEJM198005013021801
   Present DH, 1999, NEW ENGL J MED, V340, P1398, DOI 10.1056/NEJM199905063401804
   Reimund JM, 1996, J CLIN IMMUNOL, V16, P144, DOI 10.1007/BF01540912
   Rutgeerts P, 1999, GASTROENTEROLOGY, V117, P761, DOI 10.1016/S0016-5085(99)70332-X
   Sandborn WJ, 1999, INFLAMM BOWEL DIS, V5, P119, DOI 10.1097/00054725-199905000-00008
   SCALLON BJ, 1995, CYTOKINE, V7, P251, DOI 10.1006/cyto.1995.0029
   SOLOMON MJ, 1993, CAN J GASTROENTEROL, V7, P571, DOI 10.1155/1993/610272
   Targan SR, 1997, NEW ENGL J MED, V337, P1029, DOI 10.1056/NEJM199710093371502
   TONELLI F, 1991, J CLIN GASTROENTEROL, V13, P226, DOI 10.1097/00004836-199104000-00023
   Tonelli Pietro, 1995, Annali Italiani di Chirurgia, V66, P335
   Turunen U, 1989, SCAND J GASTR   S158, V24, P144
   Van Assche G, 2003, AM J GASTROENTEROL, V98, P332, DOI 10.1016/S0002-9270(02)05909-9
   van Bodegraven AA, 2002, DIS COLON RECTUM, V45, P39, DOI 10.1007/s10350-004-6111-6
   van Dullemen HM, 1998, DIS COLON RECTUM, V41, P98, DOI 10.1007/BF02236903
   VanDeventer SJH, 1997, GUT, V40, P443, DOI 10.1136/gut.40.4.443
   VANDULLEMEN HM, 1995, GASTROENTEROLOGY, V109, P129, DOI 10.1016/0016-5085(95)90277-5
   VANKRUININGEN H, 1995, J CLIN GASTROENTEROL, V10, P310
NR 37
TC 28
Z9 28
U1 0
U2 1
PU LIPPINCOTT WILLIAMS & WILKINS
PI PHILADELPHIA
PA 530 WALNUT ST, PHILADELPHIA, PA 19106-3621 USA
SN 1078-0998
J9 INFLAMM BOWEL DIS
JI Inflamm. Bowel Dis.
PD JAN
PY 2004
VL 10
IS 1
BP 36
EP 40
DI 10.1097/00054725-200401000-00006
PG 5
WC Gastroenterology & Hepatology
WE Science Citation Index Expanded (SCI-EXPANDED)
SC Gastroenterology & Hepatology
GA 758JL
UT WOS:000187630900006
PM 15058525
OA Bronze
DA 2024-01-22
ER

PT J
AU Pereira-Nunes, J
   Reis, G
   Teixeira, S
   Gaspar, NS
   Espinheira, C
   Trindade, E
AF Pereira-Nunes, Joana
   Reis, Gabriela
   Teixeira, Susana
   Gaspar, Nelia S.
   Espinheira, Ceu
   Trindade, Eunice
TI Isotretinoin-Induced Distal Ileitis Mimicking Crohn's Disease
SO CUREUS JOURNAL OF MEDICAL SCIENCE
LA English
DT Article
DE isotretinoin; inflammatory bowel disease; ileitis; drug-induced bowel
   injury; crohn?s disease
ID INFLAMMATORY-BOWEL-DISEASE; TERMINAL ILEITIS; RISK; ACNE
AB Terminal ileitis is a common condition defined as inflammation of the terminal portion of the ileum, which is typically associated with inflammatory bowel disease (IBD), classically Crohn's disease (CD). However, it can have other etiologies, including drug-induced ones. Isotretinoin is an effective and commonly used treatment for acne vulgaris, presenting multiple adverse effects. There have been discussions over its association with enteric inflammation, particularly over IBD emergence risk. We report a case of a previously healthy 17-year-old female who presented transitory clinical, laboratory, imaging, and endoscopic evidence of distal ileitis, temporally related to extended isotretinoin treatment and mimicking CD. Repeated clinical, laboratory, imaging, and endoscopic reassessment after isotretinoin discontinuation confirmed an almost complete resolution of the condition, avoiding IBD misdiagnosis and specific medication initiation. Our case highlights the differential diagnosis of ileitis as being of critical importance to avoid further unnecessary diagnostic investigations and inadequate treatment. Serial re-evaluation may be of key importance to reach a final diagnosis. Although recent literature suggests that isotretinoin is not associated with an increased IBD risk, our case highlights the possibility of it inducing small bowel injury and inflammation, similar to what has been reported with other drugs.
C1 [Pereira-Nunes, Joana; Espinheira, Ceu; Trindade, Eunice] Ctr Hospitalar Univ Sao Joao, Dept Pediat, Porto, Portugal.
   [Pereira-Nunes, Joana] Fac Med Porto Univ, Dept Gynecol and Pediat, Porto, Portugal.
   [Reis, Gabriela] Unidade Saude Baixo Alentejo, Dept Pediat, Beja, Tunisia.
   [Teixeira, Susana] Ctr Hospitalar Tras os Montes Alto Douro, Dept Pediat, Vila Real, Portugal.
   [Gaspar, Nelia S.] Ctr Hospitalar Medio Tejo, Dept Pediat, Torres Novas, Portugal.
   [Espinheira, Ceu; Trindade, Eunice] Ctr Hospitalar Univ Sao Joao, Pediat Unit, Porto, Portugal.
RP Pereira-Nunes, J (通讯作者)，Ctr Hospitalar Univ Sao Joao, Dept Pediat, Porto, Portugal.; Pereira-Nunes, J (通讯作者)，Fac Med Porto Univ, Dept Gynecol and Pediat, Porto, Portugal.
EM joananunes_13@hotmail.com
OI Pereira Nunes, Joana/0000-0002-5336-8760
CR Alhusayen RO, 2013, J INVEST DERMATOL, V133, P907, DOI 10.1038/jid.2012.387
   Barbieri JS, 2021, J AM ACAD DERMATOL, V84, P228, DOI 10.1016/j.jaad.2020.07.041
   Brelsford M, 2008, SEMIN CUTAN MED SURG, V27, P197, DOI 10.1016/j.sder.2008.07.002
   Costa CS, 2018, COCHRANE DB SYST REV, DOI [10.1002/14651858.00009435.pub2, 10.1002/14651858.CD009435.pub2]
   Dilauro Steven, 2010, Curr Gastroenterol Rep, V12, P249, DOI 10.1007/s11894-010-0112-5
   Dukate LR, 2022, ACG CASE REP J, V9, DOI 10.14309/crj.0000000000000838
   Valenzuela JE, 2015, REV ESP ENFERM DIG, V107, P211
   Freitas M, 2021, EUR J GASTROEN HEPAT, V33, P631, DOI 10.1097/MEG.0000000000001937
   Goulart RD, 2016, GASTROENTEROL RES, V9, P1
   Greaves ML, 2006, J CLIN GASTROENTEROL, V40, P281, DOI 10.1097/01.mcg.0000210104.59370.66
   Hamdeh S, 2021, ALIMENT PHARM THER, V54, P1370, DOI 10.1111/apt.16642
   Maiden L, 2007, CLIN GASTROENTEROL H, V5, P1040, DOI 10.1016/j.cgh.2007.04.031
   Monteiro S, 2018, INFLAMM BOWEL DIS, V24, P2033, DOI 10.1093/ibd/izy098
   Pais TP, 2014, AM J GASTROENTEROL, V109, P1089, DOI 10.1038/ajg.2014.114
   Patil DT, 2017, AM J GASTROENTEROL, V112, P1211, DOI 10.1038/ajg.2017.182
   Reese GE, 2006, AM J GASTROENTEROL, V101, P2410, DOI 10.1111/j.1572-0241.2006.00840.x
   Roseth AG, 2004, SCAND J GASTROENTERO, V39, P1017, DOI 10.1080/00365520410007971
   Sachar David B, 2018, Curr Gastroenterol Rep, V20, P43, DOI 10.1007/s11894-018-0651-8
   Vallerand IA, 2018, BRIT J DERMATOL, V178, P76, DOI 10.1111/bjd.15668
   Wright S, 2021, J AM ACAD DERMATOL, V84, P41, DOI 10.1016/j.jaad.2020.07.042
NR 20
TC 0
Z9 0
U1 0
U2 0
PU CUREUS INC
PI PALO ALTO
PA PO BOX 61002, PALO ALTO, CA 94306 USA
EI 2168-8184
J9 CUREUS J MED SCIENCE
JI Cureus J Med Sci
PD JAN 14
PY 2023
VL 15
IS 1
AR e33766
DI 10.7759/cureus.33766
PG 5
WC Medicine, General & Internal
WE Emerging Sources Citation Index (ESCI)
SC General & Internal Medicine
GA 8O4HM
UT WOS:000925796600019
PM 36819385
OA gold, Green Published
DA 2024-01-22
ER

PT J
AU Mocci, G
   Bodini, G
   Allegretta, L
   Cazzato, AI
   Chiri, S
   Aragona, G
   Perazzo, P
   Ferronato, A
   Graziani, MG
   Pagnini, C
   Zampaletta, C
   Graziosi, C
   Picchio, M
   Elisei, W
   Maconi, G
   Tursi, A
AF Mocci, Giammarco
   Bodini, Giorgia
   Allegretta, Leonardo
   Cazzato, Alessia Immacolata
   Chiri, Stefania
   Aragona, Giovanni
   Perazzo, Patrizia
   Ferronato, Antonio
   Graziani, Maria Giovanna
   Pagnini, Cristiano
   Zampaletta, Costantino
   Graziosi, Camilla
   Picchio, Marcello
   Elisei, Walter
   Maconi, Giovanni
   Tursi, Antonio
TI Adalimumab Biosimilar GP2017 versus Adalimumab Originator in Treating
   Patients with Inflammatory Bowel Diseases: A Real-Life, Multicenter,
   Observational Study
SO BIOMEDICINES
LA English
DT Article
DE adalimumab; biosimilar; GP2017; inflammatory bowel disease
ID CROHNS-DISEASE; INFLIXIMAB; THERAPY; SAFETY; SCORE
AB The approval of adalimumab (ADA) biosimilars for inflammatory bowel disease (IBD) has reduced the cost of treatment. While several ADA biosimilars are currently available, comparative data on the ADA biosimilar GP2017 (Hyrimoz (TM)) and its originator (Humira (TM)) in IBD are lacking. We compared the efficacy and safety of GP2017 versus originator in IBD outpatients in an Italian real-life setting. This retrospective analysis enrolled consecutive IBD patients with complete clinical, laboratory, and endoscopic data. Clinical activity was assessed with the Mayo score in ulcerative colitis (UC) and the Harvey-Bradshaw Index in Crohn's disease (CD). The primary endpoints were the induction of remission and the safety of GP2017 versus ADA originator. One hundred and thirty-four patients (30.6% with UC and 69.4% with CD, median age 38 years) were enrolled: 62 (46.3%) patients were treated with GP2017, and 72 (53.7%) with ADA originator; 118 (88.1%) patients were naive to ADA. Clinical remission was obtained in 105 (78.4%) patients, during a median follow-up of 12 months, 82.3% and 75% in the GP2017 and ADA originator groups, respectively (p = 0.311). Treatment was well tolerated in both groups. This analysis of real-world data suggests that GP2017 and its originator are equivalent in terms of efficacy and safety in patients with IBD.
C1 [Mocci, Giammarco] Brotzu Hosp, Div Gastroenterol, I-09124 Cagliari, Italy.
   [Bodini, Giorgia; Allegretta, Leonardo] Univ Genoa, IRCCS San Martino Hosp, Div Gastroenterol, Dept Internal Med & Med Specialties, I-16132 Genoa, Italy.
   [Allegretta, Leonardo; Cazzato, Alessia Immacolata; Chiri, Stefania] Santa Caterina Novella Hosp, Div Gastroenterol, I-73050 Galatina, Italy.
   [Aragona, Giovanni; Perazzo, Patrizia] Guglielmo da Saliceto Hosp, Div Gastroenterol, I-29100 Piacenza, Italy.
   [Ferronato, Antonio] ULSS7 Pedemontana, Digest Endoscopy Unit, I-36061 Santorso, Italy.
   [Graziani, Maria Giovanna; Pagnini, Cristiano] S Giovanni Addolorata Hosp, Div Gastroenterol, I-00184 Rome, Italy.
   [Zampaletta, Costantino; Graziosi, Camilla] Belcolle Hosp, Div Gastroenterol, I-92911 Viterbo, Italy.
   [Picchio, Marcello] ASL Roma 6, P Colombo Hosp, Div Gen Surg, I-00041 Rome, Italy.
   [Elisei, Walter] San Camillo Hosp, Div Gastroenterol, I-00152 Rome, Italy.
   [Maconi, Giovanni] L Sacco Univ Hosp, Div Gastroenterol, I-20157 Milan, Italy.
   [Tursi, Antonio] ASL BAT, Territorial Gastroenterol Serv, I-76123 Andria, Italy.
   [Tursi, Antonio] Catholic Univ, Post Grad Sch Digest Dis, Dept Med & Surg Sci, I-20123 Rome, Italy.
C3 University of Genoa; IRCCS AOU San Martino IST; Guglielmo da Saliceto
   Hospital; University of Milan; Luigi Sacco Hospital; Catholic University
   of the Sacred Heart; IRCCS Policlinico Gemelli
RP Tursi, A (通讯作者)，ASL BAT, Territorial Gastroenterol Serv, I-76123 Andria, Italy.; Tursi, A (通讯作者)，Catholic Univ, Post Grad Sch Digest Dis, Dept Med & Surg Sci, I-20123 Rome, Italy.
EM giammarco.mocci@gmail.com; giorgia.bodini@unige.it;
   leonardo.allegretta@tin.it; alessiacazzato@gmail.com;
   stefania.chiri@gmail.com; g.aragona@ausl.pc.it; p.perazzo@ausl.pc.it;
   antonio.ferronato@aulss7.veneto.it; mg.grazianio@virgilio.it;
   cpagnini@hsangiovanni.roma.it; zcosta@libero.it;
   camilla.graziosi@gmail.com; marcello.picchio.63@alice.it;
   walter_elisei@hotmail.com; giovanni.maconi@unimi.it;
   antotursi@tiscali.it
RI Bodini, Giorgia/AAC-2888-2019; Picchio, Marcello/A-1350-2016; Maconi,
   Giovanni/V-7836-2017; pagnini, cristiano/J-4945-2015
OI Bodini, Giorgia/0000-0002-8367-0338; Picchio,
   Marcello/0000-0001-5070-8240; Maconi, Giovanni/0000-0003-0810-4026;
   Tursi, Antonio/0000-0001-5767-5541; pagnini,
   cristiano/0000-0001-9985-7490; Mocci, Giammarco/0000-0002-9263-7409
FU Sandoz in accordance with Good Publication Practice guideline
FX The unconditional support was funded by Sandoz in accordance with Good
   Publication Practice guideline.
CR Agenzia Italiana del Farmaco (Italian Medicines Agency), RES 72 2019 19A00797
   Alatab S, 2020, LANCET GASTROENTEROL, V5, P17, DOI 10.1016/S2468-1253(19)30333-4
   [Anonymous], 18031998 DM
   [Anonymous], BIOS APPR EUR
   [Anonymous], 2002, PROVVEDIMENTO 31 LUG
   Best WR, 2006, INFLAMM BOWEL DIS, V12, P304, DOI 10.1097/01.MIB.0000215091.77492.2a
   Blackstone Erwin A, 2012, Biotechnol Healthc, V9, P24
   Blauvelt A, 2018, BRIT J DERMATOL, V179, P623, DOI 10.1111/bjd.16890
   Cingolani L, 2021, SCI REP-UK, V11, DOI 10.1038/s41598-021-89790-4
   Colombel JF, 2010, NEW ENGL J MED, V362, P1383, DOI 10.1056/NEJMoa0904492
   D'Amico F, 2021, EXPERT OPIN BIOL TH, V21, P47, DOI 10.1080/14712598.2020.1817374
   Danese S, 2017, J CROHNS COLITIS, V11, P26, DOI 10.1093/ecco-jcc/jjw198
   Daperno M, 2004, GASTROINTEST ENDOSC, V60, P505, DOI 10.1016/S0016-5107(04)01878-4
   Fiorino G, 2019, EXPERT OPIN BIOL TH, V19, P1023, DOI 10.1080/14712598.2019.1564033
   Lamb CA, 2019, GUT, V68, pS1, DOI 10.1136/gutjnl-2019-318484
   Ministero della Salute, 1998, ATT COM ET IST SENS
   Moskovitz DN, 2007, GASTROENTEROLOGY, V132, pA173
   Ng SC, 2017, LANCET, V390, P2769, DOI 10.1016/S0140-6736(17)32448-0
   Norum J, 2011, CLINICOECONOMIC OUTC, V3, P73, DOI 10.2147/CEOR.S15988
   Ribaldone DG, 2020, REV ESP ENFERM DIG, V112, P195, DOI 10.17235/reed.2020.6693/2019
   Roda G, 2016, CLIN TRANSL GASTROEN, V7, DOI 10.1038/ctg.2015.63
   Satsangi J, 2006, GUT, V55, P749, DOI 10.1136/gut.2005.082909
   SCHROEDER KW, 1987, NEW ENGL J MED, V317, P1625, DOI 10.1056/NEJM198712243172603
   Tapete G, 2022, INFLAMM BOWEL DIS, V28, P62, DOI 10.1093/ibd/izab027
   Tursi A, 2023, INFLAMM BOWEL DIS, V29, P376, DOI 10.1093/ibd/izac092
   Tursi A, 2021, EUR J GASTROEN HEPAT, V33, P670, DOI 10.1097/MEG.0000000000002087
   Wiland P, 2020, BIODRUGS, V34, P809, DOI 10.1007/s40259-020-00447-6
NR 27
TC 2
Z9 2
U1 1
U2 3
PU MDPI
PI BASEL
PA ST ALBAN-ANLAGE 66, CH-4052 BASEL, SWITZERLAND
EI 2227-9059
J9 BIOMEDICINES
JI Biomedicines
PD AUG
PY 2022
VL 10
IS 8
AR 1799
DI 10.3390/biomedicines10081799
PG 9
WC Biochemistry & Molecular Biology; Medicine, Research & Experimental;
   Pharmacology & Pharmacy
WE Science Citation Index Expanded (SCI-EXPANDED)
SC Biochemistry & Molecular Biology; Research & Experimental Medicine;
   Pharmacology & Pharmacy
GA 4B9DJ
UT WOS:000846068000001
PM 35892698
OA gold, Green Published
DA 2024-01-22
ER

PT J
AU Gareb, B
   Otten, AT
   Frijlink, HW
   Dijkstra, G
   Kosterink, JGW
AF Gareb, Bahez
   Otten, Antonius T.
   Frijlink, Henderik W.
   Dijkstra, Gerard
   Kosterink, Jos G. W.
TI Review: Local Tumor Necrosis Factor-α Inhibition in Inflammatory Bowel
   Disease
SO PHARMACEUTICS
LA English
DT Review
DE inflammatory bowel disease; tumor necrosis factor-alpha; local; topical;
   site-specific; drug targeting; antibody; antisense; miRNA; prokaryote;
   eukaryote
ID PERIANAL CROHNS-DISEASE; CALCIUM-PHOSPHATE NANOPARTICLES; TNF FUSION
   PROTEIN; ANTI-TNF; ULCERATIVE-COLITIS; GENE-EXPRESSION; COLONIC-MUCOSA;
   ANTISENSE OLIGONUCLEOTIDE; INTESTINAL INFLAMMATION; INFLIXIMAB THERAPY
AB Crohn's disease (CD) and ulcerative colitis (UC) are inflammatory bowel diseases (IBD) characterized by intestinal inflammation. Increased intestinal levels of the proinflammatory cytokine tumor necrosis factor-alpha (TNF-alpha) are associated with disease activity and severity. Anti-TNF-alpha therapy is administered systemically and efficacious in the treatment of IBD. However, systemic exposure is associated with adverse events that may impede therapeutic treatment. Clinical studies show that the efficacy correlates with immunological effects localized in the gastrointestinal tract (GIT) as opposed to systemic effects. These data suggest that site-specific TNF-alpha inhibition in IBD may be efficacious with fewer expected side effects related to systemic exposure. We therefore reviewed the available literature that investigated the efficacy or feasibility of local TNF-alpha inhibition in IBD. A literature search was performed on PubMed with given search terms and strategy. Of 8739 hits, 48 citations were included in this review. These studies ranged from animal studies to randomized placebo-controlled clinical trials. In these studies, local anti-TNF-alpha therapy was achieved with antibodies, antisense oligonucleotides (ASO), small interfering RNA (siRNA), microRNA (miRNA) and genetically modified organisms. This narrative review summarizes and discusses these approaches in view of the clinical relevance of local TNF-alpha inhibition in IBD.
C1 [Gareb, Bahez; Kosterink, Jos G. W.] Univ Groningen, Univ Med Ctr Groningen, Dept Clin Pharm & Pharmacol, Hanzepl 1, NL-9713 GZ Groningen, Netherlands.
   [Gareb, Bahez; Frijlink, Henderik W.] Univ Groningen, Groningen Res Inst Pharm, Dept Pharmaceut Technol & Biopharm, Antonius Deusinglaan 1, NL-9713 AV Groningen, Netherlands.
   [Gareb, Bahez] Martini Hosp Groningen, Dept Clin Pharm & Toxicol, Van Swietenpl 1, NL-9728 NT Groningen, Netherlands.
   [Otten, Antonius T.; Dijkstra, Gerard] Univ Groningen, Univ Med Ctr Groningen, Dept Gastroenterol & Hepatol, Hanzepl 1, NL-9713 GZ Groningen, Netherlands.
   [Kosterink, Jos G. W.] Univ Groningen, Groningen Res Inst Pharm, Dept PharmacoTherapy Epidemiol & Econ, Antonius Deusinglaan 1, NL-9713 AV Groningen, Netherlands.
C3 University of Groningen; University of Groningen; Martini Hospital;
   University of Groningen; University of Groningen
RP Gareb, B (通讯作者)，Univ Groningen, Univ Med Ctr Groningen, Dept Clin Pharm & Pharmacol, Hanzepl 1, NL-9713 GZ Groningen, Netherlands.; Gareb, B (通讯作者)，Univ Groningen, Groningen Res Inst Pharm, Dept Pharmaceut Technol & Biopharm, Antonius Deusinglaan 1, NL-9713 AV Groningen, Netherlands.; Gareb, B (通讯作者)，Martini Hosp Groningen, Dept Clin Pharm & Toxicol, Van Swietenpl 1, NL-9728 NT Groningen, Netherlands.
EM b.gareb01@umcg.nl; a.t.otten@umcg.nl; h.w.frijlink@rug.nl;
   gerard.dijkstra@umcg.nl; j.g.w.kosterink@umcg.nl
RI Gareb, Bahez/AAI-9257-2021; Frijlink, Henderik Willem/AAD-7382-2020
OI Gareb, Bahez/0000-0001-8672-391X; Frijlink, Henderik
   Willem/0000-0001-7901-8198; Kosterink, Jos/0000-0001-8358-765X; Otten,
   Antonius Timotheus/0000-0001-8168-5694; /0000-0003-4563-7462
CR Adegbola SO, 2018, INT J MOL SCI, V19, DOI 10.3390/ijms19082244
   Adegbola SO, 2017, INT J COLORECTAL DIS, V32, P1539, DOI 10.1007/s00384-017-2899-0
   Aden K, 2019, GASTROENTEROLOGY, V157, P1279, DOI 10.1053/j.gastro.2019.07.025
   Alessandroni L, 2011, TECH COLOPROCTOL, V15, P407, DOI 10.1007/s10151-011-0759-4
   Almon E, 2017, J IMMUNOL METHODS, V446, P21, DOI 10.1016/j.jim.2017.03.023
   Alonso A., 2014, TRANSLATIONAL NEUROS, P106
   Ananthakrishnan AN, 2015, NAT REV GASTRO HEPAT, V12, P205, DOI 10.1038/nrgastro.2015.34
   Aouadi M, 2009, NATURE, V458, P1180, DOI 10.1038/nature07774
   Arijs I, 2011, AM J GASTROENTEROL, V106, P748, DOI 10.1038/ajg.2011.27
   Arijs I, 2009, PLOS ONE, V4, DOI 10.1371/journal.pone.0007984
   Asteria CR, 2006, SCAND J GASTROENTERO, V41, P1064, DOI 10.1080/00365520600609941
   Atzeni F, 2005, ANN NY ACAD SCI, V1051, P559, DOI 10.1196/annals.1361.100
   Atzeni F, 2013, AUTOIMMUN REV, V12, P703, DOI 10.1016/j.autrev.2012.10.021
   Baert FJ, 1999, GASTROENTEROLOGY, V116, P22, DOI 10.1016/S0016-5085(99)70224-6
   Bai XS, 2020, EUR REV MED PHARMACO, V24, P2640, DOI 10.26355/eurrev_202003_20533
   Bak A, 2018, ADV DRUG DELIVER REV, V136, P2, DOI 10.1016/j.addr.2018.10.009
   Baker BF, 2000, GASTROENTEROLOGY, V118, pA571, DOI 10.1016/S0016-5085(00)84418-2
   Baumgart DC, 2012, LANCET, V380, P1590, DOI 10.1016/S0140-6736(12)60026-9
   Bhol KC, 2013, INFLAMM BOWEL DIS, V19, P2273, DOI 10.1097/MIB.0b013e3182a11958
   Biancone L, 2006, GASTROINTEST ENDOSC, V63, P486, DOI 10.1016/j.gie.2005.08.047
   Boehncke WH, 2018, EXPERT REV CLIN IMMU, V14, P513, DOI 10.1080/1744666X.2018.1468753
   Bonovas S, 2016, CLIN GASTROENTEROL H, V14, P1385, DOI 10.1016/j.cgh.2016.04.039
   Brandse JF, 2015, GASTROENTEROLOGY, V149, P350, DOI 10.1053/j.gastro.2015.04.016
   Brijs K, 2020, INT J ORAL MAX SURG, V49, P317, DOI 10.1016/j.ijom.2019.08.007
   Bruno MEC, 2015, DIGEST DIS SCI, V60, P2976, DOI 10.1007/s10620-015-3700-2
   Cassado AD, 2017, RESULTS PROBL CELL D, V62, P161, DOI 10.1007/978-3-319-54090-0_7
   Chapman CG, 2015, THER ADV GASTROENTER, V8, P4, DOI 10.1177/1756283X14547360
   Chen EP, 2008, PHARM RES, V25, P123, DOI 10.1007/s11095-007-9358-5
   Chen WS, 2021, BIOPROC BIOSYST ENG, V44, P929, DOI 10.1007/s00449-020-02380-y
   Cheng WY, 2015, J GENE MED, V17, P244, DOI 10.1002/jgm.2866
   Chevalier R, 2019, CTS-CLIN TRANSL SCI, V12, P573, DOI 10.1111/cts.12668
   Chiabai MJ, 2019, BMC BIOTECHNOL, V19, DOI 10.1186/s12896-019-0518-6
   Cornillie F, 2001, ALIMENT PHARM THERAP, V15, P463, DOI 10.1046/j.1365-2036.2001.00956.x
   Crooke ST, 2017, NUCLEIC ACID THER, V27, P70, DOI 10.1089/nat.2016.0656
   Crowe JS, 2019, DRUG DEV IND PHARM, V45, P387, DOI 10.1080/03639045.2018.1542708
   Crowe JS, 2018, SCI REP-UK, V8, DOI 10.1038/s41598-018-23277-7
   D'Haens G, 1999, GASTROENTEROLOGY, V116, P1029, DOI 10.1016/S0016-5085(99)70005-3
   Dahlén R, 2015, SCAND J GASTROENTERO, V50, P1118, DOI 10.3109/00365521.2015.1031167
   de Souza HSP, 2016, NAT REV GASTRO HEPAT, V13, P13, DOI [10.1038/nrgastro.2016.186, 10.1038/nrgastro.2015.186]
   Delgado ME, 2019, GENES IMMUN, V20, P609, DOI 10.1038/s41435-019-0057-0
   Di Fusco D, 2019, FRONT PHARMACOL, V10, DOI 10.3389/fphar.2019.00305
   Di Sabatino A, 2004, GUT, V53, P70, DOI 10.1136/gut.53.1.70
   Dovrolis N, 2020, MICROORGANISMS, V8, DOI 10.3390/microorganisms8030438
   Duan BC, 2019, ADV HEALTHC MATER, V8, DOI 10.1002/adhm.201801389
   Eder P, 2013, J CROHNS COLITIS, V7, P706, DOI 10.1016/j.crohns.2012.09.006
   Estevinho MM, 2020, CLIN GASTROENTEROL H, V18, P1054, DOI 10.1016/j.cgh.2019.08.063
   Ewe K, 1999, DIGEST DIS SCI, V44, P1434, DOI 10.1023/A:1026664105112
   Ferkolj Ivan, 2006, J Gastrointestin Liver Dis, V15, P231
   Ford AC, 2013, AM J GASTROENTEROL, V108, P1268, DOI 10.1038/ajg.2013.138
   Leal RF, 2015, GUT, V64, P233, DOI 10.1136/gutjnl-2013-306518
   Frede A, 2016, J CONTROL RELEASE, V222, P86, DOI 10.1016/j.jconrel.2015.12.021
   Freire AC, 2011, INT J PHARMACEUT, V415, P15, DOI 10.1016/j.ijpharm.2011.04.069
   Friedrich M, 2019, IMMUNITY, V50, P992, DOI 10.1016/j.immuni.2019.03.017
   García-De LaTorre I, 2015, CURR RHEUMATOL REP, V17, DOI 10.1007/s11926-015-0500-9
   Gebert LFR, 2019, NAT REV MOL CELL BIO, V20, P21, DOI 10.1038/s41580-018-0045-7
   Geremia A, 2014, AUTOIMMUN REV, V13, P3, DOI 10.1016/j.autrev.2013.06.004
   Ha F, 2015, THER ADV GASTROENTER, V8, P352, DOI 10.1177/1756283X15592585
   Harbord M, 2017, J CROHNS COLITIS, V11, P769, DOI 10.1093/ecco-jcc/jjx009
   Harris MS, 2016, J CROHNS COLITIS, V10, P631, DOI 10.1093/ecco-jcc/jjw036
   Hartman DS, 2016, J CROHNS COLITIS, V10, P641, DOI 10.1093/ecco-jcc/jjw026
   Hassan C, 2007, DIGEST LIVER DIS, V39, P811, DOI 10.1016/j.dld.2007.06.003
   He C, 2017, GASTROENTEROLOGY, V152, P1434, DOI 10.1053/j.gastro.2017.01.049
   He C, 2016, GUT, V65, P1938, DOI 10.1136/gutjnl-2015-309389
   Hendel J, 2014, UNITED EUR GASTROENT, V2, P406, DOI 10.1177/2050640614547805
   Hines DJ, 2013, CRIT REV THER DRUG, V30, P257, DOI 10.1615/CritRevTherDrugCarrierSyst.2013006475
   HOTAMISLIGIL GS, 1993, SCIENCE, V259, P87, DOI 10.1126/science.7678183
   Hozumi H, 2013, INT J COLORECTAL DIS, V28, P1049, DOI 10.1007/s00384-013-1654-4
   Huang YZ, 2018, EUR J PHARM SCI, V125, P232, DOI 10.1016/j.ejps.2018.10.009
   Huang Z, 2015, MOL THER, V23, P1611, DOI 10.1038/mt.2015.111
   Huang Z, 2015, BIOMATERIALS, V48, P26, DOI 10.1016/j.biomaterials.2015.01.013
   Ibekwe VC, 2008, PHARM RES-DORDR, V25, P1828, DOI 10.1007/s11095-008-9580-9
   Ilan Y, 2017, IMMUNOBIOLOGY, V222, P544, DOI 10.1016/j.imbio.2016.11.001
   Jasion VS, 2015, NUTR J, V14, DOI 10.1186/s12937-015-0010-7
   Jing Q, 2005, CELL, V120, P623, DOI 10.1016/j.cell.2004.12.038
   Nguyen J, 2012, ACCOUNTS CHEM RES, V45, P1153, DOI 10.1021/ar3000162
   Kalliolias GD, 2016, NAT REV RHEUMATOL, V12, P49, DOI 10.1038/nrrheum.2015.169
   Kedia S, 2020, AM J GASTROENTEROL, V115, P340, DOI 10.14309/ajg.0000000000000527
   Kiesler P, 2015, CELL MOL GASTROENTER, V1, P154, DOI 10.1016/j.jcmgh.2015.01.006
   Kobori A, 2010, J GASTROENTEROL, V45, P999, DOI 10.1007/s00535-010-0245-1
   Kriegel C, 2013, ADV DRUG DELIVER REV, V65, P891, DOI 10.1016/j.addr.2012.11.003
   Kriegel Christina, 2011, Clin Transl Gastroenterol, V2, pe2, DOI 10.1038/ctg.2011.1
   Kriegel C, 2011, J CONTROL RELEASE, V150, P77, DOI 10.1016/j.jconrel.2010.10.002
   Laroui H, 2014, J CONTROL RELEASE, V186, P41, DOI 10.1016/j.jconrel.2014.04.046
   Laroui H, 2011, BIOMATERIALS, V32, P1218, DOI 10.1016/j.biomaterials.2010.09.062
   Laureti S, 2012, J CROHNS COLITIS S, V6, pS166, DOI [10.1016/S1873-9946(12)60412-7, DOI 10.1016/S1873-9946(12)60412-7]
   Leandro MJ, 2009, ARTHRITIS RES THER, V11, DOI 10.1186/ar2809
   León AJ, 2009, MEDIAT INFLAMM, V2009, DOI 10.1155/2009/580450
   Leppkes M, 2014, INT IMMUNOL, V26, P509, DOI 10.1093/intimm/dxu051
   Levin AD, 2016, J CROHNS COLITIS, V10, P989, DOI 10.1093/ecco-jcc/jjw053
   Li Y, 2018, EBIOMEDICINE, V36, P497, DOI 10.1016/j.ebiom.2018.08.040
   Lichtenstein L, 2015, J CROHNS COLITIS, V9, P806, DOI 10.1093/ecco-jcc/jjv096
   Lichtiger SI, 2001, GASTROENTEROLOGY, V120, pA621
   LihBrody L, 1996, DIGEST DIS SCI, V41, P2078, DOI 10.1007/BF02093613
   Linehan SA, 2000, ADV EXP MED BIOL, V479, P1
   Lopetuso LR, 2013, DIGEST LIVER DIS, V45, P1017, DOI 10.1016/j.dld.2013.06.007
   Lorenzo-Zúñiga V, 2013, INFLAMM BOWEL DIS, V19, pE59, DOI 10.1002/ibd.23018
   Ma XD, 2011, J MOL CELL BIOL, V3, P159, DOI 10.1093/jmcb/mjr007
   Maggi L, 2013, INT ARCH ALLERGY IMM, V161, P81, DOI 10.1159/000343467
   Marafini I, 2018, ANN MED, V50, P361, DOI 10.1080/07853890.2018.1490025
   Matsuda R, 2009, INFLAMM BOWEL DIS, V15, P328, DOI 10.1002/ibd.20759
   McCarthy J, 2013, J CONTROL RELEASE, V168, P28, DOI 10.1016/j.jconrel.2013.03.004
   McConnell EL, 2008, INT J PHARMACEUT, V364, P213, DOI 10.1016/j.ijpharm.2008.05.012
   Melo FJ, 2018, INT J DERMATOL, V57, P1521, DOI 10.1111/ijd.14072
   Michielan A, 2015, MEDIAT INFLAMM, V2015, DOI 10.1155/2015/628157
   Mitoma H, 2018, CYTOKINE, V101, P56, DOI 10.1016/j.cyto.2016.08.014
   Mizoguchi A, 2018, J GASTROENTEROL, V53, P465, DOI 10.1007/s00535-017-1401-7
   Molnár T, 2009, AM J GASTROENTEROL, V104, P1857, DOI 10.1038/ajg.2009.147
   Monteleone G, 2015, NEW ENGL J MED, V372, P1104, DOI 10.1056/NEJMoa1407250
   Moschen AR, 2019, NAT REV GASTRO HEPAT, V16, P185, DOI 10.1038/s41575-018-0084-8
   Moss AC, 2008, ALIMENT PHARM THER, V28, P221, DOI 10.1111/j.1365-2036.2008.03734.x
   Myers KJ, 2003, J PHARMACOL EXP THER, V304, P411, DOI 10.1124/jpet.102.040329
   Naviglio S, 2018, EXPERT REV GASTROENT, V12, P797, DOI 10.1080/17474124.2018.1494573
   Nugent SG, 2001, GUT, V48, P571, DOI 10.1136/gut.48.4.571
   Nurbhai S, 2019, SCI REP-UK, V9, DOI 10.1038/s41598-019-50545-x
   O'Mahony AM, 2012, ORG BIOMOL CHEM, V10, P4954, DOI 10.1039/c2ob25490e
   O'Meara S, 2014, INFLAMM BOWEL DIS, V20, P1, DOI 10.1097/01.MIB.0000436951.80898.6d
   Ocampo SM, 2012, MOL THER, V20, P382, DOI 10.1038/mt.2011.236
   Olesen CM, 2016, PHARMACOL THERAPEUT, V159, P110, DOI 10.1016/j.pharmthera.2016.01.001
   Olsen T, 2007, SCAND J GASTROENTERO, V42, P1312, DOI 10.1080/00365520701409035
   Olsen T, 2016, CYTOKINE, V79, P90, DOI 10.1016/j.cyto.2015.12.021
   Peake STC, 2013, INFLAMM BOWEL DIS, V19, P1546, DOI 10.1097/MIB.0b013e318281333b
   Perner A, 1999, ALIMENT PHARM THERAP, V13, P135
   Perse M, 2012, J BIOMED BIOTECHNOL, DOI 10.1155/2012/718617
   Peruzzi G, 2018, COLLOID SURFACE B, V168, P83, DOI 10.1016/j.colsurfb.2018.02.027
   Poggioli G, 2005, DIS COLON RECTUM, V48, P768, DOI 10.1007/s10350-004-0832-4
   Poggioli G, 2010, INFLAMM BOWEL DIS, V16, P1631, DOI 10.1002/ibd.21210
   Reilly RM, 1997, CLIN PHARMACOKINET, V32, P313, DOI 10.2165/00003088-199732040-00004
   Paiotti APR, 2011, J MOL HISTOL, V42, P443, DOI 10.1007/s10735-011-9349-z
   Rinaldi C, 2018, NAT REV NEUROL, V14, P9, DOI 10.1038/nrneurol.2017.148
   Rismo R, 2013, SCAND J GASTROENTERO, V48, P311, DOI 10.3109/00365521.2012.758773
   Rismo R, 2012, SCAND J GASTROENTERO, V47, P1200, DOI 10.3109/00365521.2012.711853
   Roy I, 2003, INT J PHARMACEUT, V250, P25, DOI 10.1016/S0378-5173(02)00452-0
   Sacco R, 2020, BRIT J ORAL MAX SURG, V58, P25, DOI 10.1016/j.bjoms.2019.09.023
   Saini S, 2016, J SURG RES, V204, P145, DOI 10.1016/j.jss.2016.04.034
   Sakisaka H, 2020, INT J MOL SCI, V21, DOI 10.3390/ijms21020683
   Sandborn WJ, 2001, GASTROENTEROLOGY, V121, P1088, DOI 10.1053/gast.2001.28674
   Sands BE, 2020, AM J GASTROENTEROL, V115, P738, DOI 10.14309/ajg.0000000000000493
   Sawa Y, 2003, INT J MOL MED, V11, P175
   Schoellhammer CM, 2017, GASTROENTEROLOGY, V152, P1151, DOI 10.1053/j.gastro.2017.01.002
   Schorey JS, 2008, CURR DRUG TARGETS, V9, P123, DOI 10.2174/138945008783502430
   Schreiber S, 1999, LANCET, V353, P459, DOI 10.1016/S0140-6736(98)03339-X
   Sedger LM, 2014, CYTOKINE GROWTH F R, V25, P453, DOI 10.1016/j.cytogfr.2014.07.016
   SIMMONDS NJ, 1992, GASTROENTEROLOGY, V103, P186, DOI 10.1016/0016-5085(92)91112-H
   Sjögren E, 2014, EUR J PHARM SCI, V57, P99, DOI 10.1016/j.ejps.2014.02.010
   Slevin SM, 2015, INFLAMM BOWEL DIS, V21, P2909, DOI 10.1097/MIB.0000000000000533
   SMITH HW, 1965, J PATHOL BACTERIOL, V89, P95, DOI 10.1002/path.1700890112
   Sokolova V, 2013, ACTA BIOMATER, V9, P7527, DOI 10.1016/j.actbio.2013.02.034
   Song AAL, 2017, MICROB CELL FACT, V16, DOI 10.1186/s12934-017-0669-x
   Song Y, 2016, J CONTROL RELEASE, V239, P231, DOI 10.1016/j.jconrel.2016.08.017
   Suenaert P, 2002, AM J GASTROENTEROL, V97, P2000
   Swaminath A, 2008, INFLAMM BOWEL DIS, V14, P213, DOI 10.1002/ibd.20318
   Tchakarska G, 2020, CELL CYCLE, V19, P163, DOI 10.1080/15384101.2019.1706903
   Teich N, 2017, INT J COLORECTAL DIS, V32, P1289, DOI 10.1007/s00384-017-2860-2
   Thomas SS, 2015, BIODRUGS, V29, P241, DOI 10.1007/s40259-015-0134-5
   Tonelli F, 2012, DIS COLON RECTUM, V55, P870, DOI 10.1097/DCR.0b013e31825af532
   Torres J, 2020, J CROHNS COLITIS, V14, P4, DOI 10.1093/ecco-jcc/jjz180
   Treiber T, 2019, NAT REV MOL CELL BIO, V20, P5, DOI 10.1038/s41580-018-0059-1
   Ungaro R, 2017, LANCET, V389, P1756, DOI 10.1016/S0140-6736(16)32126-2
   Vaisman-Mentesh A, 2019, FRONT IMMUNOL, V10, DOI 10.3389/fimmu.2019.02921
   van Dekken H, 2007, ACTA HISTOCHEM, V109, P266, DOI 10.1016/j.acthis.2007.02.007
   van Vliet SJ, 2008, TRENDS IMMUNOL, V29, P83, DOI 10.1016/j.it.2007.10.010
   Vandenbroucke K, 2010, MUCOSAL IMMUNOL, V3, P49, DOI 10.1038/mi.2009.116
   Weinberg JB, 2000, IMMUNOL RES, V22, P319, DOI 10.1385/IR:22:2-3:319
   Wilson DS, 2010, NAT MATER, V9, P923, DOI [10.1038/NMAT2859, 10.1038/nmat2859]
   Wirtz S, 2017, NAT PROTOC, V12, P1295, DOI 10.1038/nprot.2017.044
   Wittrup A, 2015, NAT REV GENET, V16, P543, DOI 10.1038/nrg3978
   Worledge KL, 2000, DIGEST DIS SCI, V45, P2298, DOI 10.1023/A:1005554900286
   Wu F, 2008, GASTROENTEROLOGY, V135, P1624, DOI 10.1053/j.gastro.2008.07.068
   Wu F, 2010, INFLAMM BOWEL DIS, V16, P1729, DOI 10.1002/ibd.21267
   Xia TA, 2009, ACS NANO, V3, P3273, DOI 10.1021/nn900918w
   Xiao B, 2018, J CONTROL RELEASE, V287, P235, DOI 10.1016/j.jconrel.2018.08.021
   Yamamoto T, 2005, INFLAMM BOWEL DIS, V11, P589, DOI 10.1097/01.MIB.0000161917.97136.e2
   Yan L, 2019, BIOMED PHARMACOTHER, V112, DOI 10.1016/j.biopha.2019.01.044
   Yan YT, 2009, PLOS ONE, V4, DOI 10.1371/journal.pone.0006073
   Yang C, 2018, J CROHNS COLITIS, V12, P1259, DOI 10.1093/ecco-jcc/jjy096
   Yang RY, 2006, CELL CYCLE, V5, P180, DOI 10.4161/cc.5.2.2306
   Yarur AJ, 2016, GUT, V65, P249, DOI 10.1136/gutjnl-2014-308099
   Yoshihara T, 2017, INFLAMM BOWEL DIS, V23, P2172, DOI 10.1097/MIB.0000000000001260
   Zeissig S, 2004, GUT, V53, P1295, DOI 10.1136/gut.2003.036632
   Zhang C, 2018, MEDIAT INFLAMM, V2018, DOI 10.1155/2018/3021863
   Zhang YJ, 2006, MOL THER, V14, P336, DOI 10.1016/j.ymthe.2006.04.001
   Zhou QL, 2014, BIOMED RES INT, V2014, DOI 10.1155/2014/963891
   Zuo LS, 2010, GUT, V59, P470, DOI 10.1136/gut.2009.184556
NR 183
TC 38
Z9 39
U1 0
U2 9
PU MDPI
PI BASEL
PA ST ALBAN-ANLAGE 66, CH-4052 BASEL, SWITZERLAND
EI 1999-4923
J9 PHARMACEUTICS
JI Pharmaceutics
PD JUN
PY 2020
VL 12
IS 6
AR 539
DI 10.3390/pharmaceutics12060539
PG 34
WC Pharmacology & Pharmacy
WE Science Citation Index Expanded (SCI-EXPANDED)
SC Pharmacology & Pharmacy
GA MO0ET
UT WOS:000551211300001
PM 32545207
OA Green Submitted, Green Published, gold
DA 2024-01-22
ER

PT J
AU Azzam, N
   Alharbi, O
   Almadi, M
   Aljebreen, A
   AlAmeel, T
   Alabbas, M
   Bahammam, S
   Bashmail, A
   Alomar, Y
   Mosli, M
AF Azzam, Nahla
   Alharbi, Othman
   Almadi, Majid
   Aljebreen, Abdulrahman
   AlAmeel, Turki
   Alabbas, Mohammed
   Bahammam, Salman
   Bashmail, Ahmed
   Alomar, Yasser
   Mosli, Mahmoud
TI Predictors of long-term outcomes of radiologically defined perianal
   fistulizing Crohn's disease treated with antitumor necrosis factor-alpha
   agents based on Parks' classification
SO EUROPEAN JOURNAL OF GASTROENTEROLOGY & HEPATOLOGY
LA English
DT Article
DE abscess; antitumor necrosis factor; Crohn's disease; MRI; perianal
   fistula
ID INFLAMMATORY-BOWEL-DISEASE; CLINICAL-RESPONSE; MEDICAL-TREATMENT; ANAL
   FISTULAS; INFLIXIMAB; THERAPY; ADALIMUMAB; MAINTENANCE; REMISSION;
   MANAGEMENT
AB Background and aims
   Perianal fistulizing Crohn's disease (PFCD) leads to significant disability. Data assessing healing of complex PFCD based on pelvic MRI using Parks' classification remains sparse. We aimed to assess the frequency of closure of fistula tract on MRI in patients treated with antitumor necrosis factor alpha antagonists and identify predictors of poor response.
   Materials and methods
   We retrospectively identified patients registered in the Saudi Inflammatory Bowel Disease Information System registry, who were diagnosed as PFCD based on MRI and treated with infliximab or adalimumab. Fistulae were classified based on Parks' classification and response to treatment was determined as full, partial, or no response, after at least 12 months of treatment.
   Results
   Out of 960 patients, 61 had complex PFCD that required treatment with an anti-TNF agent. The median age was 27 years (range: 14-69 years) and the median duration of disease was 6.2 +/- 5.8 years. A full response to treatment was achieved in 27 (44.4%), whereas 10 patients (16.3%) had partial response and 24 (39.3%) had no response. On univariable analysis, a statistically significant association was observed between poor fistula response and low BMI, rectal involvement, fistulae classification, and the presence of an abscess. According to multivariable regression, only low BMI predicted poor fistulae outcome (odds ratio = 1.37, 95% confidence interval: 0.69-0.98).
   Conclusion
   Less than half of this cohort of patients with PFCD achieved complete radiological fistula healing with anti-TNF therapy. Low BMI appears to be the only predictor of poor outcome.
C1 [Azzam, Nahla; Alharbi, Othman; Almadi, Majid; Aljebreen, Abdulrahman; Alabbas, Mohammed; Bahammam, Salman; Bashmail, Ahmed; Alomar, Yasser] King Saud Univ, King Saud Univ Med City, Div Gastroenterol, Dept Med, Riyadh, Saudi Arabia.
   [AlAmeel, Turki] King Faisal Specialist Hosp & Res Ctr, Dept Med, Dammam, Saudi Arabia.
   [Mosli, Mahmoud] King Abdulaziz Univ, Dept Med, Jeddah, Saudi Arabia.
C3 King Saud University; King Faisal Specialist Hospital & Research Center;
   King Abdulaziz University
RP Mosli, M (通讯作者)，King Abdulaziz Univ, King Abdulaziz Univ Hosp, Dept Med, Jeddah, Saudi Arabia.
EM mmosli@kau.edu.sa
RI Mosli, Mahmoud/ABH-8266-2022; Azzam, Nahla/AAY-7907-2021; Almadi, Majid
   Abdulrahman/K-7819-2017; Almadi, Majid Abdulrahman/ITV-5403-2023;
   Bahammam, Salman A/N-9208-2015
OI Almadi, Majid Abdulrahman/0000-0001-9917-2758; Almadi, Majid
   Abdulrahman/0000-0001-9917-2758; Bahammam, Salman A/0000-0001-9129-0370
FU Deanship of Scientific Research at King Saud University [RGP-279]
FX The authors extend their sincere appreciation to the Deanship of
   Scientific Research at King Saud University for funding this research
   through the Research Group Project number RGP-279.
CR Beaugerie L, 2006, GASTROENTEROLOGY, V130, P650, DOI 10.1053/j.gastro.2005.12.019
   Bell SJ, 2003, ALIMENT PHARM THER, V17, P1145, DOI 10.1046/j.1365-2036.2003.01561.x
   Bell SJ, 2003, ALIMENT PHARM THER, V17, P387, DOI 10.1046/j.1365-2036.2003.01427.x
   Brown P, 2016, J CROHNS COLITIS, V10, P1144, DOI 10.1093/ecco-jcc/jjw079
   Chambaz M, 2019, DIGEST LIVER DIS, V51, P358, DOI 10.1016/j.dld.2018.12.010
   Colombel JF, 2009, GUT, V58, P940, DOI 10.1136/gut.2008.159251
   Colombel JF, 2007, GASTROENTEROLOGY, V132, P52, DOI 10.1053/j.gastro.2006.11.041
   Davidov Y, 2017, J CROHNS COLITIS, V11, P549, DOI 10.1093/ecco-jcc/jjw182
   de Groof EJ, 2016, COLORECTAL DIS, V18, P667, DOI 10.1111/codi.13311
   de Groof EJ, 2015, TRIALS, V16, DOI 10.1186/s13063-015-0831-x
   Doecke JD, 2017, ALIMENT PHARM THER, V45, P542, DOI 10.1111/apt.13880
   Gionchetti P, 2017, J CROHNS COLITIS, V11, P135, DOI 10.1093/ecco-jcc/jjw169
   Hermann J, 2019, GASTROENTEROL REV, V14, P55, DOI 10.5114/pg.2019.83426
   Holt DQ, 2017, EUR J CLIN NUTR, V71, P773, DOI 10.1038/ejcn.2017.10
   Horsthuis K, 2011, CLIN IMAG, V35, P360, DOI 10.1016/j.clinimag.2010.09.003
   Hyder SA, 2006, DIS COLON RECTUM, V49, P1837, DOI 10.1007/s10350-006-0656-5
   IRVINE EJ, 1995, J CLIN GASTROENTEROL, V20, P27
   Ji CC, 2017, INTEST RES, V15, P182, DOI 10.5217/ir.2017.15.2.182
   Kawalec P, 2013, ARCH MED SCI, V9, P765, DOI 10.5114/aoms.2013.38670
   Lapidus A, 1998, GASTROENTEROLOGY, V114, P1151, DOI 10.1016/S0016-5085(98)70420-2
   Legué C, 2018, INFLAMM BOWEL DIS, V24, P1107, DOI 10.1093/ibd/izy008
   Losco A, 2009, INFLAMM BOWEL DIS, V15, P742, DOI 10.1002/ibd.20826
   Marzo M, 2015, WORLD J GASTROENTERO, V21, P1394, DOI 10.3748/wjg.v21.i5.1394
   Molendijk I, 2014, INFLAMM BOWEL DIS, V20, P2022, DOI 10.1097/MIB.0000000000000148
   Morris Y, 2000, RADIOGRAPHICS, V20, P623, DOI 10.1148/radiographics.20.3.g00mc15623
   Ng SC, 2009, AM J GASTROENTEROL, V104, P2973, DOI 10.1038/ajg.2009.509
   Ng WK, 2016, INTEST RES, V14, P111, DOI 10.5217/ir.2016.14.2.111
   PARKS AG, 1976, BRIT J SURG, V63, P1, DOI 10.1002/bjs.1800630102
   Rayen J, 2017, TECH COLOPROCTOL, V21, P119, DOI 10.1007/s10151-016-1578-4
   Regueiro M, 2003, INFLAMM BOWEL DIS, V9, P98, DOI 10.1097/00054725-200303000-00003
   Renna S, 2012, REV RECENT CLIN TRIA, V7, P297, DOI 10.2174/1574887111207040297
   Sandborn WJ, 2007, ANN INTERN MED, V146, P829, DOI 10.7326/0003-4819-146-12-200706190-00159
   Sandborn WJ, 2003, GASTROENTEROLOGY, V125, P1508, DOI 10.1016/j.gastro.2003.08.025
   Sands BE, 2004, NEW ENGL J MED, V350, P876, DOI 10.1056/NEJMoa030815
   Sands BE, 2006, ALIMENT PHARM THERAP, V23, P1127, DOI 10.1111/j.1365-2036.2006.02878.x
   Schwartz DA, 2015, INFLAMM BOWEL DIS, V21, P737, DOI 10.1097/MIB.0000000000000377
   Sheedy SP, 2017, RADIOLOGY, V282, P628, DOI 10.1148/radiol.2016151491
   Singh B, 2004, BRIT J SURG, V91, P801, DOI 10.1002/bjs.4613
   Spencer JA, 1996, AM J ROENTGENOL, V167, P735, DOI 10.2214/ajr.167.3.8751692
   Steinhart AH, 2019, INFLAMM BOWEL DIS, V25, P1, DOI 10.1093/ibd/izy247
   Thomassin L, 2017, WORLD J GASTROENTERO, V23, P4285, DOI 10.3748/wjg.v23.i23.4285
   Tozer P, 2012, INFLAMM BOWEL DIS, V18, P1825, DOI 10.1002/ibd.21940
   Van Assche G, 2003, AM J GASTROENTEROL, V98, P332, DOI 10.1016/S0002-9270(02)05909-9
   West RL, 2004, ALIMENT PHARM THERAP, V20, P1329, DOI 10.1111/j.1365-2036.2004.02247.x
   Yan XH, 2019, GASTROENTEROL REP, V7, P50, DOI 10.1093/gastro/goy036
   Yarur AJ, 2017, ALIMENT PHARM THER, V45, P933, DOI 10.1111/apt.13970
   Yassin NA, 2014, ALIMENT PHARM THER, V40, P741, DOI 10.1111/apt.12906
NR 47
TC 7
Z9 7
U1 1
U2 7
PU LIPPINCOTT WILLIAMS & WILKINS
PI PHILADELPHIA
PA TWO COMMERCE SQ, 2001 MARKET ST, PHILADELPHIA, PA 19103 USA
SN 0954-691X
EI 1473-5687
J9 EUR J GASTROEN HEPAT
JI Eur. J. Gastroenterol. Hepatol.
PD FEB
PY 2020
VL 32
IS 2
BP 187
EP 192
DI 10.1097/MEG.0000000000001634
PG 6
WC Gastroenterology & Hepatology
WE Science Citation Index Expanded (SCI-EXPANDED)
SC Gastroenterology & Hepatology
GA LH5NA
UT WOS:000528830500009
PM 31851087
DA 2024-01-22
ER

PT J
AU Sochal, M
   Krzywdzinska, M
   Gabryelska, A
   Talar-Wojnarowska, R
   Malecka-Panas, E
AF Sochal, Marcin
   Krzywdzinska, Monika
   Gabryelska, Agata
   Talar-Wojnarowska, Renata
   Malecka-Panas, Ewa
TI Efficiency and safety of one-year anti-TNF-αtreatment in Crohn's
   disease: a Polish single-centre experience
SO GASTROENTEROLOGY REVIEW-PRZEGLAD GASTROENTEROLOGICZNY
LA English
DT Article
DE Crohn's disease; infliximab; adalimumab; effectiveness of biological
   treatment; side effects
ID INFLAMMATORY-BOWEL-DISEASE; ULCERATIVE-COLITIS; WORKING GROUP;
   MAINTENANCE; DISCONTINUATION; GUIDELINES; MANAGEMENT; REMISSION;
   EFFICACY; THERAPY
AB Introduction: Anti-TNF-alpha therapy of Crohn's disease (CD) represents considerable progress in inflammatory bowel disease (IBD) treatment; however, many patients still require surgical intervention. The Polish National Insurance Fund currently only covers up to 2 years of infliximab (IFX) therapy in CD patients and 1 year of adalimumab (ADA).
   Aim: To estimate the effectiveness and side effects of the anti-TNF-alpha Polish therapeutic program in CD patients.
   Material and methods: In this retrospective study, medical documentation of 80 CD patients treated with anti-TNF-alpha (IFX or ADA) was analysed. Fifty-two patients finished 1 year of therapy, and 28 individuals did not complete it due to lack of response to treatment or severe side effects.
   Results: After treatment, 27 (67.50%) patients achieved a semi-annual remission and 14 (35%) achieved yearly remission. Twenty percent of patients experienced severe side effects such as anaphylactic shock, pneumonia, shingles, or upper respiratory tract infections. A strong negative correlation between the number of patients in remission and the period since therapy termination (r = -0.996, p < 0.001) was found. During the 1-year follow-up, 20 patients were re-enrolled in the biological therapy program (the median time to next therapy was 231 days IQR: 126.5-300.5)
   Conclusions: Anti-TNF-alpha treatment in CD is relatively safe. The restricted time period of the therapy affects the clinical course of the disease and entails the need to resume biological therapy.
C1 [Sochal, Marcin; Krzywdzinska, Monika; Gabryelska, Agata; Talar-Wojnarowska, Renata; Malecka-Panas, Ewa] Med Univ Lodz, Dept Digest Tract Dis, Lodz, Poland.
   [Sochal, Marcin; Gabryelska, Agata] Med Univ Lodz, Dept Sleep Med & Metab Disorders, 6-8 Mazowiecka St, PL-92215 Lodz, Poland.
C3 Medical University Lodz; Medical University Lodz
RP Sochal, M (通讯作者)，Med Univ Lodz, Dept Sleep Med & Metab Disorders, 6-8 Mazowiecka St, PL-92215 Lodz, Poland.
EM sochalmar@gmail.com
RI Malecka-Panas, Ewa/AAV-8022-2021; Talar-Wojnarowska, Renata
   Joanna/T-1009-2016; Malecka-Panas, Ewa/AFN-7115-2022
OI Sochal, Marcin/0000-0003-2122-0304; Kapszewicz,
   Monika/0000-0003-0733-0005
FU Medical University of Lodz [564/1-000-00/564-20-024]; National Science
   Centre [2018/31/N/NZ5/03715]
FX Supported by a grant from the Medical University of Lodz
   (#564/1-000-00/564-20-024 to MS) and a grant from the National Science
   Centre (#2018/31/N/NZ5/03715 to MS).
CR Ahmad T, 2016, ALIMENT PHARM THER, V43, P910, DOI 10.1111/apt.13547
   Ben-Horin S, 2018, J CLIN GASTROENTEROL, V52, P6, DOI [10.1097/MCG.0000000000000762, 10.1097/MCG.0000000000000938]
   Bosani M, 2009, BIOL-TARGETS THER, V3, P77
   Caviglia R, 2007, WORLD J GASTROENTERO, V13, P5238, DOI 10.3748/wjg.v13.i39.5238
   Costello J, 2013, INT J PALLIAT NURS, V19, P98, DOI 10.12968/ijpn.2013.19.2.98
   Domzal-Magrowska D, 2011, PRZ GASTROENTEROL, V6, P304, DOI 10.5114/pg.2011.25379
   Golik M, 2014, PRZ GASTROENTEROL, V9, P179, DOI 10.5114/pg.2014.45098
   Gomollon F, 2017, J CROHNS COLITIS, V11, P3, DOI 10.1093/ecco-jcc/jjw168
   Hamzaoglu H, 2010, INFLAMM BOWEL DIS, V16, P2109, DOI 10.1002/ibd.21290
   Kaymak Tanay, 2018, Inflamm Intest Dis, V2, P171, DOI 10.1159/000486676
   Lehtola E, 2016, SCAND J GASTROENTERO, V51, P1476, DOI 10.1080/00365521.2016.1218539
   Lodyga M, 2012, PRZ GASTROENTEROL, V7, P317, DOI 10.5114/pg.2012.33040
   Lopez A, 2015, DIGEST LIVER DIS, V47, P356, DOI 10.1016/j.dld.2015.01.148
   Louis E, 2012, GASTROENTEROLOGY, V142, P63, DOI 10.1053/j.gastro.2011.09.034
   Molodecky NA, 2012, GASTROENTEROLOGY, V142, P46, DOI 10.1053/j.gastro.2011.10.001
   Sandborn WJ, 2007, GUT, V56, P1232, DOI 10.1136/gut.2006.106781
   van den Heuvel TRA, 2017, J CROHNS COLITIS, V11, P1169, DOI 10.1093/ecco-jcc/jjx055
   Waugh AWG, 2010, ALIMENT PHARM THER, V32, P1129, DOI 10.1111/j.1365-2036.2010.04446.x
   Yanai H, 2011, AM J GASTROENTEROL, V106, P685, DOI 10.1038/ajg.2011.103
NR 19
TC 10
Z9 10
U1 0
U2 0
PU TERMEDIA PUBLISHING HOUSE LTD
PI POZNAN
PA KLEEBERGA ST 2, POZNAN, 61-615, POLAND
SN 1895-5770
EI 1897-4317
J9 GASTROENTEROL REV
JI Gastroenterol. Rev.
PY 2020
VL 15
IS 2
BP 156
EP 160
DI 10.5114/pg.2019.90079
PG 5
WC Gastroenterology & Hepatology
WE Emerging Sources Citation Index (ESCI)
SC Gastroenterology & Hepatology
GA LY2FW
UT WOS:000540337000012
PM 32550949
OA gold, Green Published
DA 2024-01-22
ER

PT J
AU Kumar, P
   Vuyyuru, SK
   Das, P
   Kante, B
   Ranjan, MK
   Thomas, DM
   Mundhra, S
   Sahu, P
   Venigalla, PM
   Jain, S
   Goyal, S
   Golla, R
   Virmani, S
   Singh, M
   Sachdeva, K
   Sharma, R
   Dash, NR
   Makharia, G
   Kedia, S
   Ahuja, V
AF Kumar, Peeyush
   Vuyyuru, Sudheer K.
   Das, Prasenjit
   Kante, Bhaskar
   Ranjan, Mukesh Kumar
   Thomas, David Mathew
   Mundhra, Sandeep
   Sahu, Pabitra
   Venigalla, Pratap Mouli
   Jain, Saransh
   Goyal, Sandeep
   Golla, Rithvik
   Virmani, Shubi
   Singh, Mukesh
   Sachdeva, Karan
   Sharma, Raju
   Dash, Nihar Ranjan
   Makharia, Govind
   Kedia, Saurabh
   Ahuja, Vineet
TI Serum albumin is the strongest predictor of anti-tumor necrosis factor
   nonresponse in inflammatory bowel disease in resource-constrained
   regions lacking therapeutic drug monitoring
SO INTESTINAL RESEARCH
LA English
DT Article
DE Colitis; ulcerative; Crohn disease; Albumins; Nonresponse; Anti-tumor
   necrosis factor
ID C-REACTIVE PROTEIN; CROHNS-DISEASE; ULCERATIVE-COLITIS; DEFINITIONS;
   RESISTANCE; EFFICACY
AB Background/Aims: Evidence on predictors of primary nonresponse (PNR), and secondary loss of response (SLR) to anti-tumor necrosis factor (anti-TNF) agents in inflammatory bowel disease is scarce from Asia. We evaluated clinical/biochemical/mole cular markers of PNR/SLR in ulcerative colitis (UC) and Crohn's disease (CD). Methods: Inflammatory bowel disease patients treated with anti-TNF agents (January 2005-October 2020) were ambispectively included. Data concerning clinical and biochemical predictors was retrieved from a prospectively maintained database. Immunohistochemistry for expression of oncostatin M (OSM), OSM receptor (OSM-R), and interleukin-7 receptor (IL-7R) were done on pre anti-TNF initiation mucosal biopsies. Results: One-hundred eighty-six patients (118 CD, 68 UC: mean age, 34.1 +/- 13.7 years; median disease duration at anti-TNF initiation, 60 months; interquartile range, 28-100.5 months) were included. PNR was seen in 17% and 26.5% and SLR in 47% and 28% CD and UC patients, respectively. In CD, predictors of PNR were low albumin (P< 0.001), postoperative recurrence (P= 0.001) and high IL-7R expression (P< 0.027) on univariate; and low albumin alone (hazard ratio [HR], 0.09; 95% confidence interval [CI], 0.03-0.28; P< 0.001) on multivariate analysis respectively. Low albumin (HR, 0.31; 95% CI, 0.15-0.62; P= 0.001) also predicted SLR. In UC, predictors of PNR were low albumin (P< 0.001), and high C-reactive protein (P< 0.001), OSM (P< 0.04) and OSM-R (P= 0.07) stromal expression on univariate; and low albumin alone (HR, 0.11; 95% CI, 0.03-0.39; P= 0.001) on multivariate analysis respectively. Conclusions: Low serum albumin at baseline significantly predicted PNR in UC and PNR/SLR in CD patients. Mucosal markers of PNR were high stromal OSM/OSM-R in UC and high IL-7R in CD patients.
C1 [Kumar, Peeyush; Vuyyuru, Sudheer K.; Kante, Bhaskar; Ranjan, Mukesh Kumar; Thomas, David Mathew; Mundhra, Sandeep; Sahu, Pabitra; Venigalla, Pratap Mouli; Jain, Saransh; Goyal, Sandeep; Golla, Rithvik; Virmani, Shubi; Singh, Mukesh; Sachdeva, Karan; Makharia, Govind; Kedia, Saurabh; Ahuja, Vineet] All India Inst Med Sci, Dept Gastroenterol & Human Nutr, 3rd Floor,Teaching Block, New Delhi 110029, India.
   [Das, Prasenjit] All India Inst Med Sci, Dept Pathol, New Delhi, India.
   [Sharma, Raju] All India Inst Med Sci, Dept Radiodiag, New Delhi, India.
   [Dash, Nihar Ranjan] All India Inst Med Sci, Dept Gastrointestinal Surg, New Delhi, India.
C3 All India Institute of Medical Sciences (AIIMS) New Delhi; All India
   Institute of Medical Sciences (AIIMS) New Delhi; All India Institute of
   Medical Sciences (AIIMS) New Delhi; All India Institute of Medical
   Sciences (AIIMS) New Delhi
RP Kedia, S; Ahuja, V (通讯作者)，All India Inst Med Sci, Dept Gastroenterol & Human Nutr, 3rd Floor,Teaching Block, New Delhi 110029, India.
EM dr.saurabhkedia@yahoo.com; vineet.aiims@gmail.com
RI Ahuja, Vineet/N-1705-2019; Kante, Bhaskar/JAD-1212-2023
OI Ahuja, Vineet/0000-0002-5474-9709; Kante, Bhaskar/0000-0001-5363-7273;
   Sahu, Pabitra/0000-0002-9847-0136; Thomas, David/0000-0003-2325-1614;
   vuyyuru, sudheer kumar/0000-0002-8281-3237; Ranjan,
   Mukesh/0000-0003-2575-5971; DAS, PRASENJIT/0000-0002-2420-8573; kumar,
   Peeyush/0000-0001-5630-8715
FU Indian Council for Medical Research-Centre for Advanced Research and
   Excellence in Intestinal Diseases [55/4/11/CARE-ID/2018-NCD]
FX Funding Source The research was funded by the Indian Council for Medical
   Research-Centre for Advanced Research and Excellence in Intestinal
   Diseases under grant number 55/4/11/CARE-ID/2018-NCD.
CR Adams A, 2023, GUT, V72, P433, DOI 10.1136/gutjnl-2022-327533
   Ahuja V, 2010, J DIGEST DIS, V11, P134, DOI 10.1111/j.1751-2980.2010.00429.x
   Allez M, 2010, J CROHNS COLITIS, V4, P355, DOI 10.1016/j.crohns.2010.04.004
   Arias MT, 2015, CLIN GASTROENTEROL H, V13, P531, DOI 10.1016/j.cgh.2014.07.055
   Arora U, 2018, J GASTROEN HEPATOL, V33, P134, DOI 10.1111/jgh.13815
   Atreya R, 2018, LANCET GASTROENTEROL, V3, P790, DOI 10.1016/S2468-1253(18)30265-6
   Belarif L, 2019, J CLIN INVEST, V129, P1910, DOI 10.1172/JCI121668
   Carrette F, 2012, SEMIN IMMUNOL, V24, P209, DOI 10.1016/j.smim.2012.04.010
   Dignass A, 2012, J CROHNS COLITIS, V6, P965, DOI 10.1016/j.crohns.2012.09.003
   Fasanmade AA, 2010, INT J CLIN PHARM TH, V48, P297
   Gisbert JP, 2020, J CROHNS COLITIS, V14, P694, DOI 10.1093/ecco-jcc/jjz195
   Gisbert JP, 2009, AM J GASTROENTEROL, V104, P760, DOI 10.1038/ajg.2008.88
   Gupta A, 2020, J CROHNS COLITIS, V14, P1611, DOI 10.1093/ecco-jcc/jjaa091
   Hirai F, 2020, J GASTROENTEROL, V55, P133, DOI 10.1007/s00535-019-01634-1
   Kathiresan S, 2006, CIRCULATION, V113, P1415, DOI 10.1161/CIRCULATIONAHA.105.591271
   Kedia Saurabh, 2017, Inflamm Intest Dis, V2, P102, DOI 10.1159/000465522
   Kennedy NA, 2019, LANCET GASTROENTEROL, V4, P341, DOI 10.1016/S2468-1253(19)30012-3
   Kopylov U, 2016, THER ADV GASTROENTER, V9, P513, DOI 10.1177/1756283X16638833
   Kumar P, 2022, ALIMENT PHARM THER, V55, P1431, DOI 10.1111/apt.16839
   Magro F, 2014, J CROHNS COLITIS, V8, P129, DOI 10.1016/j.crohns.2013.07.005
   Morita Y, 2016, SCAND J GASTROENTERO, V51, P934, DOI 10.3109/00365521.2016.1144781
   Papamichael K, 2016, J CROHNS COLITIS, V10, P1015, DOI 10.1093/ecco-jcc/jjw067
   Peters CP, 2014, J CROHNS COLITIS, V8, P866, DOI 10.1016/j.crohns.2014.01.012
   Roda G, 2016, CLIN TRANSL GASTROEN, V7, DOI 10.1038/ctg.2015.63
   Sandborn WJ, 2002, GASTROENTEROLOGY, V122, P512, DOI 10.1053/gast.2002.31072
   Soeters PB, 2019, JPEN-PARENTER ENTER, V43, P181, DOI 10.1002/jpen.1451
   Van Assche G, 2010, J CROHNS COLITIS, V4, P7, DOI 10.1016/j.crohns.2009.12.003
   West NR, 2017, NAT MED, V23, P579, DOI 10.1038/nm.4307
   Yang F, 2007, J STRUCT BIOL, V157, P348, DOI 10.1016/j.jsb.2006.08.015
NR 29
TC 0
Z9 0
U1 0
U2 0
PU KOREAN ASSOC STUDY INTESTINAL DISEASES
PI SEOUL
PA LOTTEGOLDROSE 2-F, RM 305, 890-59, DAECHI-DONG, GANGNAM-GU, SEOUL,
   135-280, SOUTH KOREA
SN 1598-9100
J9 INTEST RES
JI Intest. Res.
PD OCT
PY 2023
VL 21
IS 4
BP 460
EP 470
DI 10.5217/ir.2022.00128
EA MAR 2023
PG 11
WC Gastroenterology & Hepatology
WE Emerging Sources Citation Index (ESCI)
SC Gastroenterology & Hepatology
GA X1MJ0
UT WOS:000991080300001
PM 36926698
OA gold
DA 2024-01-22
ER

PT J
AU Yarur, AJ
   Kanagala, V
   Stein, DJ
   Czul, F
   Quintero, MA
   Agrawal, D
   Patel, A
   Best, K
   Fox, C
   Idstein, K
   Abreu, MT
AF Yarur, A. J.
   Kanagala, V.
   Stein, D. J.
   Czul, F.
   Quintero, M. A.
   Agrawal, D.
   Patel, A.
   Best, K.
   Fox, C.
   Idstein, K.
   Abreu, M. T.
TI Higher infliximab trough levels are associated with perianal fistula
   healing in patients with Crohn's disease
SO ALIMENTARY PHARMACOLOGY & THERAPEUTICS
LA English
DT Article
ID INFLAMMATORY-BOWEL-DISEASE; SERUM; ANTIBODIES; THERAPY
AB BackgroundInfliximab has been found to be efficacious in the treatment of fistulas in the setting of Crohn's disease, even though some patients do not benefit from therapy.
   AimTo assess the correlation between perianal fistula healing and trough levels of infliximab.
   MethodsIn this cross-sectional study, we identified patients with Crohn's disease who had perianal fistulas and were treated with infliximab for at least 24weeks. We excluded patients who underwent a faecal diversion procedure or proctectomy. Predictive variables included demographics, disease phenotype, disease activity, infliximab levels, anti-infliximab antibodies. The primary outcome was fistula healing defined as the absence of drainage. The secondary outcome was complete fistula closure and mucosal healing.
   Results117 patients were included. Patients with fistula healing had significantly higher median serum infliximab levels when compared to those with active fistulas [15.8 vs. 4.4g/mL, respectively (P<0.0001)]. There was an incremental gain in fistula healing with higher infliximab levels. The AUC for the association between fistula healing and infliximab levels was 0.82 (P<0.0001), while the AUC for the association of infliximab levels and fistula closure was 0.69 (P=0.014). Patients with anti-infliximab antibodies had a lower chance of achieving fistula healing (OR: 0.04 [95%CI: 0.005-0.3], P<0.001).
   ConclusionsThere is a significant association between serum infliximab levels and rates of fistula healing. Achieving infliximab levels 10.1mcg/mL in patients with Crohn's disease and perianal fistulas may improve outcomes as part of a treat-to-target strategy.
C1 [Yarur, A. J.; Kanagala, V.; Stein, D. J.; Agrawal, D.; Patel, A.; Best, K.; Fox, C.; Idstein, K.] Med Coll Wisconsin, Dept Med, Div Gastroenterol & Hepatol, Milwaukee, WI 53226 USA.
   [Czul, F.; Quintero, M. A.; Abreu, M. T.] Univ Miami, Miller Sch Med, Dept Med, Div Gastroenterol, Miami, FL 33136 USA.
C3 Medical College of Wisconsin; University of Miami
RP Yarur, AJ (通讯作者)，Med Coll Wisconsin, Div Gastroenterol & Hepatol, 9200 W Wisconsin Ave,Suite 4700, Milwaukee, WI 53226 USA.
EM ajyarur@gmail.com
RI Stein, Daniel/L-5767-2019
OI Abreu, Maria T./0000-0002-7294-0574; Yarur, Andres/0000-0003-2293-5555;
   Quintero Cusguen, Maria Alejandra/0000-0003-2249-6564
CR Baert F, 2003, NEW ENGL J MED, V348, P601, DOI 10.1056/NEJMoa020888
   Billiet T, 2016, ALIMENT PHARM THER, V44, P673, DOI 10.1111/apt.13754
   Casteele NV, 2015, GUT, V64, P1539, DOI 10.1136/gutjnl-2014-307883
   Chaparro M, 2012, ALIMENT PHARM THER, V35, P971, DOI 10.1111/j.1365-2036.2012.05057.x
   Davidov Y, 2016, J CROHNS COLITIS, DOI [10.1093/ecco-jcc/jjw182, DOI 10.1093/ECCO-JCC/JJW182]
   MAKOWIEC F, 1995, GUT, V37, P696, DOI 10.1136/gut.37.5.696
   Martínez-Borra J, 2002, AM J GASTROENTEROL, V97, P2350
   Maser EA, 2006, CLIN GASTROENTEROL H, V4, P1248, DOI 10.1016/j.cgh.2006.06.025
   Present DH, 1999, NEW ENGL J MED, V340, P1398, DOI 10.1056/NEJM199905063401804
   Sandborn WJ, 2003, GASTROENTEROLOGY, V125, P380, DOI 10.1016/S0016-5085(03)00877-1
   Sands BE, 2004, NEW ENGL J MED, V350, P876, DOI 10.1056/NEJMoa030815
   Schwartz DA, 2002, GASTROENTEROLOGY, V122, P875, DOI 10.1053/gast.2002.32362
   Silverberg MS, 2005, CAN J GASTROENTEROL, V19, p5A, DOI 10.1155/2005/269076
   Tozer PJ, 2011, ALIMENT PHARM THER, V33, P5, DOI 10.1111/j.1365-2036.2010.04486.x
   Ungar B, 2016, CLIN GASTROENTEROL H, V14, P550, DOI 10.1016/j.cgh.2015.10.025
   Wang SL, 2012, J IMMUNOL METHODS, V382, P177, DOI 10.1016/j.jim.2012.06.002
   Yarur AJ, 2016, GUT, V65, P249, DOI 10.1136/gutjnl-2014-308099
   Yarur AJ, 2015, CLIN GASTROENTEROL H, V13, P1118, DOI 10.1016/j.cgh.2014.12.026
NR 18
TC 191
Z9 202
U1 0
U2 10
PU WILEY
PI HOBOKEN
PA 111 RIVER ST, HOBOKEN 07030-5774, NJ USA
SN 0269-2813
EI 1365-2036
J9 ALIMENT PHARM THER
JI Aliment. Pharmacol. Ther.
PD APR
PY 2017
VL 45
IS 7
BP 933
EP 940
DI 10.1111/apt.13970
PG 8
WC Gastroenterology & Hepatology; Pharmacology & Pharmacy
WE Science Citation Index Expanded (SCI-EXPANDED)
SC Gastroenterology & Hepatology; Pharmacology & Pharmacy
GA EM5SJ
UT WOS:000395372700006
PM 28211593
OA Bronze
HC Y
HP N
DA 2024-01-22
ER

PT J
AU Wiegering, V
   Morbach, H
   Dick, A
   Girschick, HJ
AF Wiegering, V.
   Morbach, H.
   Dick, A.
   Girschick, H. J.
TI Crohn's disease during etanercept therapy in juvenile idiopathic
   arthritis: a case report and review of the literature
SO RHEUMATOLOGY INTERNATIONAL
LA English
DT Article
DE Juvenile idiopathic arthritis; Etanercept; Crohn's disease; Chronic
   inflammatory bowel disease
ID TUMOR-NECROSIS-FACTOR; RHEUMATOID-ARTHRITIS; FACTOR-ALPHA;
   ANKYLOSING-SPONDYLITIS; CONTROLLED-TRIALS; INFLIXIMAB; METHOTREXATE;
   ADALIMUMAB; SAFETY; DEMYELINATION
AB Tumor necrosis factor alpha (TNF alpha) has broad effects on the immune system including lymphoid organ development as well as growth, survival und function of immune cells. TNF alpha has two main functions: regulatory effects and proinflammatory activities. In several diseases such as juvenile and adult "rheumatoid" arthritis, psoriasis and chronic inflammatory bowel disease, the application of TNF alpha-blocking medications has been beneficial. However, induction of inflammation in several organs including the eye, CNS, skin and gastrointestinal tract has been reported. We report on an 11-year-old girl with juvenile idiopathic arthritis, who developed Crohn's disease (CD) while taking etanercept for her arthritis. Etanercept was discontinued and an antibody-based anti-TNF treatment using adalimumab was started, which induced remission of the gastrointestinal symptoms promptly. This case indicates that immunodysregulatory and even proinflammatory effects of etanercept are of relevance in the clinical practice. Furthermore, TNF alpha as a part of its function seems to downregulate mucosal inflammation in CD.
C1 [Wiegering, V.; Morbach, H.; Dick, A.; Girschick, H. J.] Univ Wurzburg, Childrens Hosp, D-97080 Wurzburg, Germany.
C3 University of Wurzburg
RP Girschick, HJ (通讯作者)，Univ Wurzburg, Childrens Hosp, Josef Schneider Str 2, D-97080 Wurzburg, Germany.
EM Wiegering_V@kinderklinik.uni-wuerzburg.de;
   Morbach_H@kinderklinik.uni-wuerzburg.de;
   dick_a@kinderklinik.uni-wuerzburg.de;
   Hermann.Girschick@mail.uni-wuerzburg.de
RI Morbach, Henner/IAP-0614-2023
OI Morbach, Henner/0000-0002-5819-726X
CR Beutler BA, 1999, J RHEUMATOL, V26, P16
   Bongartz T, 2006, JAMA-J AM MED ASSOC, V295, P2275, DOI 10.1001/jama.295.19.2275
   Cavanaugh J, 2006, WORLD J GASTROENTERO, V12, P3673, DOI 10.3748/wjg.v12.i23.3673
   Charles PJ, 2000, ARTHRITIS RHEUM, V43, P2383, DOI 10.1002/1529-0131(200011)43:11<2383::AID-ANR2>3.3.CO;2-4
   de Ridder L, 2006, J PEDIATR GASTR NUTR, V43, P388, DOI 10.1097/01.mpg.0000226369.31956.bf
   Gerloni V, 2008, ANN RHEUM DIS, V67, P1145, DOI 10.1136/ard.2007.069484
   Horneff G, 2009, ANN RHEUM DIS, V68, P519, DOI 10.1136/ard.2007.087593
   Hyrich KL, 2006, ARTHRITIS RHEUM-US, V54, P1786, DOI 10.1002/art.21830
   Kunzmann S, 2005, SCAND J RHEUMATOL, V34, P76, DOI 10.1080/03009740510017887
   Lovell DJ, 2008, NEW ENGL J MED, V359, P810, DOI 10.1056/NEJMoa0706290
   Lügering A, 2001, GASTROENTEROLOGY, V121, P1145, DOI 10.1053/gast.2001.28702
   Mohan N, 2001, ARTHRITIS RHEUM-US, V44, P2862, DOI 10.1002/1529-0131(200112)44:12<2862::AID-ART474>3.0.CO;2-W
   Neurath MF, 1997, EUR J IMMUNOL, V27, P1743, DOI 10.1002/eji.1830270722
   Oh J, 2005, J RHEUMATOL, V32, P752
   Prince FHM, 2009, ANN RHEUM DIS, V68, P635, DOI 10.1136/ard.2007.087411
   Ruemmele FM, 2004, J PEDIATR GASTR NUTR, V39, P203, DOI 10.1097/00005176-200408000-00016
   Russell RK, 2004, ARCH DIS CHILD, V89, P598, DOI 10.1136/adc.2003.041046
   Sandborn WJ, 2007, ANN INTERN MED, V146, P829, DOI 10.7326/0003-4819-146-12-200706190-00159
   Sfikakis PP, 2005, ARTHRITIS RHEUM-US, V52, P2513, DOI 10.1002/art.21233
   Song IH, 2008, J RHEUMATOL, V35, P532
   Suryaprasad AG, 2003, AUTOIMMUN REV, V2, P346, DOI 10.1016/S1568-9972(03)00048-X
   SWKAKIS PP, 2003, CURR OPIN RHEUMATOL, V15, P380, DOI DOI 10.1097/00002281-200307000-00003
   Van Den Brande JMH, 2003, GASTROENTEROLOGY, V124, P1774, DOI 10.1016/S0016-5085(03)00382-2
   Wyneski MJ, 2008, J PEDIATR GASTR NUTR, V47, P19, DOI 10.1097/MPG.0b013e318174e886
   Zou J, 2003, ANN RHEUM DIS, V62, P561, DOI 10.1136/ard.62.6.561
NR 25
TC 19
Z9 20
U1 0
U2 1
PU SPRINGER HEIDELBERG
PI HEIDELBERG
PA TIERGARTENSTRASSE 17, D-69121 HEIDELBERG, GERMANY
SN 0172-8172
EI 1437-160X
J9 RHEUMATOL INT
JI Rheumatol. Int.
PD APR
PY 2010
VL 30
IS 6
BP 801
EP 804
DI 10.1007/s00296-009-0991-7
PG 4
WC Rheumatology
WE Science Citation Index Expanded (SCI-EXPANDED)
SC Rheumatology
GA 571ML
UT WOS:000275755800017
PM 19506877
OA Green Submitted
DA 2024-01-22
ER

PT J
AU Thia, KT
   Sandborn, WJ
   Lewis, JD
   Loftus, EV
   Feagan, BG
   Steinhart, AH
   Hanauer, SB
   Persson, T
   Sands, BE
AF Thia, Kelvin T.
   Sandborn, William J.
   Lewis, James D.
   Loftus, Edward V., Jr.
   Feagan, Brian G.
   Steinhart, A. Hillary
   Hanauer, Stephen B.
   Persson, Tore
   Sands, Bruce E.
TI Defining the Optimal Response Criteria for the Crohn's Disease Activity
   Index for Induction Studies in Patients With Mildly to Moderately Active
   Crohn's Disease
SO AMERICAN JOURNAL OF GASTROENTEROLOGY
LA English
DT Article
ID CERTOLIZUMAB PEGOL; MAINTENANCE THERAPY; CLINICAL-TRIALS; ORAL
   BUDESONIDE; NATALIZUMAB; PREDNISOLONE; ADALIMUMAB; INFLIXIMAB; EFFICACY
AB OBJECTIVES: The Crohn's Disease Activity Index (CDAI) is used to judge efficacy in clinical trials. We explored the effect of CDAI response definitions for induction on study efficiency.
   METHODS: We analyzed primary CDAI data from induction studies in patients with mildly to moderately active Crohn's disease, not receiving concomitant aminosalicylates, corticosteroids, or immunomodulator therapy, and without fistulizing or stricturing complications. The 12 definitions of clinical response included: CDAI decrease from baseline by 50, 70, 100, or 150 points; decrease by 25% from baseline and by 70 or 100 points; CDAI < 100 or 150 points; CDAI < 150 points plus decrease by 70 or 100 points; CDAI < 150 points at any time sustained for the duration of the trial; or decrease in the CDAI by 70 points for the last two consecutive visits. Response definitions were ranked according to ability to optimize the effect difference between treatment arms. The effect of time, baseline disease activity (CDAI 200-299 or >= 300 points), and previous surgical resections on response definitions were evaluated and ranked. Multivariate analysis on additional factors of age (< 40 or >= 40 yr), gender and duration of disease (< 2 or >= 2 yr) were performed to determine predictors of response when applied to these CDAI definitions.
   RESULTS: Treatment effect differences in placebo-controlled studies were maximized by response definitions that incorporated either a decrease CDAI >= 70 points for the last two consecutive visits or decrease in baseline CDAI >= 100 points, and remained optimal when evaluated for the composite effect of time, baseline activity, and prior resections. A decrease in baseline CDAI >= 100 points had some advantages over a decrease CDAI >= 70 points over two visits in terms of study efficiency, as it produced a lower control response rate and was not influenced by any of the baseline factors.
   CONCLUSION: Clinical trial efficiency for induction studies in patients with mildly to moderately active Crohn's disease can be improved by using either a decrease in CDAI by >= 70 points for the last two consecutive visits or a decrease in baseline CDAI by >= 100 points as the primary end point for the trial. These findings are valid for patients with ileocecal Crohn's disease not refractory to aminosalicylates, corticosteroids, immunomodulators, and biologics, and patients who do not have stricturing or penetrating complications. It is unclear if these CDAI response criteria would similarly increase study efficiency in trials that recruited patients with moderately to severely active disease, patients refractory to aminosalicylates, corticosteroids, immunomodulators, and biologics, and patients with stricturing or penetrating complications.
   (Am J Gastroenterol 2008;103:3123-3131).
C1 [Sands, Bruce E.] Massachusetts Gen Hosp, MGH Crohns & Colitis Ctr, Boston, MA 02114 USA.
   [Sands, Bruce E.] Harvard Univ, Sch Med, Boston, MA 02114 USA.
   [Thia, Kelvin T.; Sandborn, William J.; Loftus, Edward V., Jr.] Mayo Clin, Miles & Shirley Fiterman Ctr Digest Dis, Rochester, MN USA.
   [Lewis, James D.] Univ Penn, Sch Med, Philadelphia, PA 19104 USA.
   [Feagan, Brian G.] Univ Western Ontario, Robarts Res Inst, London, ON, Canada.
   [Steinhart, A. Hillary] Univ Toronto, Mt Sinai Hosp, Toronto, ON M5G 1X5, Canada.
   [Hanauer, Stephen B.] Univ Chicago, Chicago, IL 60637 USA.
   [Persson, Tore] AstraZeneca R& D, Lund, Sweden.
C3 Harvard University; Massachusetts General Hospital; Harvard University;
   Harvard Medical School; Mayo Clinic; University of Pennsylvania; Western
   University (University of Western Ontario); University of Toronto; Sinai
   Health System Toronto; University of Chicago; AstraZeneca
RP Sands, BE (通讯作者)，Massachusetts Gen Hosp, MGH Crohns & Colitis Ctr, 165 Cambridge St,9th Floor, Boston, MA 02114 USA.
RI Feagan, Brian/G-3292-2011; Loftus, Edward V/E-8304-2011; Sandborn,
   William/ABE-8342-2020; Feagan, Brian G/M-4283-2015; Sands,
   Bruce/R-7887-2019
OI Loftus, Edward V/0000-0001-7199-6851; Sands, Bruce/0000-0001-5762-5042
FU AstraZeneca
FX Financial support: Statistical analysis was provided by AstraZeneca,
   otherwise none.
CR BEST WR, 1979, GASTROENTEROLOGY, V77, P843
   BEST WR, 1976, GASTROENTEROLOGY, V70, P439
   Best WR, 2006, INFLAMM BOWEL DIS, V12, P304, DOI 10.1097/01.MIB.0000215091.77492.2a
   Campieri M, 1997, GUT, V41, P209, DOI 10.1136/gut.41.2.209
   Colombel JF, 2007, GASTROENTEROLOGY, V132, P52, DOI 10.1053/j.gastro.2006.11.041
   *EUR MED AG COMM M, GUID DEV NEW MED PRO
   FREDD S, 2005, INFLAMM BOWEL DIS, V1, P284
   Ghosh S, 2003, NEW ENGL J MED, V348, P24, DOI 10.1056/NEJMoa020732
   GREENBERG GR, 1994, NEW ENGL J MED, V331, P836, DOI 10.1056/NEJM199409293311303
   Hanauer SB, 2006, GASTROENTEROLOGY, V130, P323, DOI 10.1053/j.gastro.2005.11.030
   Hanauer SB, 2002, LANCET, V359, P1541, DOI 10.1016/S0140-6736(02)08512-4
   HARVEY RF, 1980, LANCET, V1, P514
   IRVINE EJ, 1994, GASTROENTEROLOGY, V106, P287, DOI 10.1016/0016-5085(94)90585-1
   Kane SV, 2002, ALIMENT PHARM THER, V16, P1509, DOI 10.1046/j.1365-2036.2002.01289.x
   RUTGEERTS P, 1994, NEW ENGL J MED, V331, P842, DOI 10.1056/NEJM199409293311304
   Sandborn WJ, 2007, ANN INTERN MED, V146, P829, DOI 10.7326/0003-4819-146-12-200706190-00159
   Sandborn WJ, 2007, NEW ENGL J MED, V357, P228, DOI 10.1056/NEJMoa067594
   Sandborn WJ, 2005, NEW ENGL J MED, V353, P1912, DOI 10.1056/NEJMoa043335
   Sandborn WJ, 2002, GASTROENTEROLOGY, V122, P512, DOI 10.1053/gast.2002.31072
   Sands BE, 2005, INFLAMM BOWEL DIS, V11, P133, DOI 10.1097/00054725-200502000-00006
   Schreiber S, 2005, GASTROENTEROLOGY, V129, P807, DOI 10.1053/j.gastro.2005.06.064
   Schreiber S, 2007, NEW ENGL J MED, V357, P239, DOI 10.1056/NEJMoa062897
   Su CY, 2004, GASTROENTEROLOGY, V126, P1257, DOI 10.1053/j.gastro.2004.01.024
   SUMMERS RW, 1979, GASTROENTEROLOGY, V77, P847
   Targan SR, 1997, NEW ENGL J MED, V337, P1029, DOI 10.1056/NEJM199710093371502
   Targan SR, 2007, GASTROENTEROLOGY, V132, P1672, DOI 10.1053/j.gastro.2007.03.024
   Thomsen OO, 1998, NEW ENGL J MED, V339, P370, DOI 10.1056/NEJM199808063390603
   Tremaine WJ, 2002, AM J GASTROENTEROL, V97, P1748
NR 28
TC 31
Z9 33
U1 0
U2 2
PU LIPPINCOTT WILLIAMS & WILKINS
PI PHILADELPHIA
PA TWO COMMERCE SQ, 2001 MARKET ST, PHILADELPHIA, PA 19103 USA
SN 0002-9270
EI 1572-0241
J9 AM J GASTROENTEROL
JI Am. J. Gastroenterol.
PD DEC
PY 2008
VL 103
IS 12
BP 3123
EP 3131
DI 10.1111/j.1572-0241.2008.02176.x
PG 9
WC Gastroenterology & Hepatology
WE Science Citation Index Expanded (SCI-EXPANDED)
SC Gastroenterology & Hepatology
GA 378YN
UT WOS:000261361200025
PM 18786111
DA 2024-01-22
ER

PT J
AU Tuyama, AC
   Krakauer, M
   Alzaabi, M
   Fiel, MI
   Legnani, P
   Schiano, TD
AF Tuyama, Ana C.
   Krakauer, Mark
   Alzaabi, Mohamed
   Fiel, Maria Isabel
   Legnani, Peter
   Schiano, Thomas D.
TI Mercaptopurine-induced hepatoportal sclerosis in a patient with Crohn's
   disease
SO JOURNAL OF CROHNS & COLITIS
LA English
DT Article
DE Thiopurine toxicity; Hepatoportal sclerosis; Crohn's disease; Portal
   hypertension; Mercaptopurine
ID INFLAMMATORY-BOWEL-DISEASE; NONCIRRHOTIC PORTAL-HYPERTENSION; NODULAR
   REGENERATIVE HYPERPLASIA; ENDOTHELIAL-CELL INJURY; INDUCED
   LIVER-DISEASE; RENAL-TRANSPLANT; HIV; AZATHIOPRINE; THERAPY;
   6-MERCAPTOPURINE
AB Thiopurines play a pivotal role in the management of inflammatory bowel disease. Azathioprine and mercaptopurine have been associated with a number of liver abnormalities, including hepatitis, veno-occlusive disease, nodular regenerative hyperplasia, and peliosis hepatitis. Patients treated with azathioprine and mercaptopurine have their liver chemistry tests routinely checked due to this potential for hepatotoxicity. Hepatoportal sclerosis is a cause of non-cirrhotic portal hypertension that is increasingly being recognized; its etiopathogenesis is not well defined. We present the first case report of mercaptopurine-induced hepatoportal sclerosis leading to non-cirrhotic portal hypertension in a patient with Crohn's disease. He had been treated with mercaptopurine for five years, and his liver chemistry tests were always within normal limits. This case underscores the potential serious liver adverse events that may arise silently and go undetected during treatment with mercaptopurine, and should alert clinicians as to the potential need to discontinue mercaptopurine in this setting. (C) 2012 European Crohn's and Colitis Organisation. Published by Elsevier B.V. All rights reserved.
C1 [Tuyama, Ana C.] Mt Sinai Sch Med, Dept Med, New York, NY 10029 USA.
   [Krakauer, Mark] Mt Sinai Sch Med, Dept Med Educ, New York, NY 10029 USA.
   [Alzaabi, Mohamed; Schiano, Thomas D.] Mt Sinai Sch Med, Dept Med, Div Liver Dis, New York, NY 10029 USA.
   [Fiel, Maria Isabel] Mt Sinai Sch Med, Dept Pathol, New York, NY 10029 USA.
   [Legnani, Peter] Mt Sinai Sch Med, Dept Med, Div Gastroenterol, New York, NY 10029 USA.
C3 Icahn School of Medicine at Mount Sinai; Icahn School of Medicine at
   Mount Sinai; Icahn School of Medicine at Mount Sinai; Icahn School of
   Medicine at Mount Sinai; Icahn School of Medicine at Mount Sinai
RP Schiano, TD (通讯作者)，Mt Sinai Sch Med, Dept Med, Div Liver Dis, 1 Gustave L Levy Pl,Box 1104, New York, NY 10029 USA.
EM thomas.schiano@mountsinai.org
RI Krakauer, Mark/JMR-1907-2023
OI Krakauer, Mark/0000-0002-2798-7218
CR Al Hadithy AFY, 2005, DIGEST LIVER DIS, V37, P282, DOI 10.1016/j.dld.2004.09.029
   Arnott IDR, 2000, EUR J GASTROEN HEPAT, V12, P569, DOI 10.1097/00042737-200012050-00016
   Bastida G, 2005, ALIMENT PHARM THER, V22, P775, DOI 10.1111/j.1365-2036.2005.02636.x
   de Boer NKH, 2005, NETH J MED, V63, P444
   de Jong DJ, 2003, SCAND J GASTROENTERO, V38, P69, DOI 10.1080/00855920310002726
   Derijks LJJ, 2006, ALIMENT PHARM THER, V24, P715, DOI 10.1111/j.1365-2036.2006.02980.x
   Dubinsky MC, 2000, GASTROENTEROLOGY, V118, P705, DOI 10.1016/S0016-5085(00)70140-5
   Dubinsky MC, 2003, GASTROENTEROLOGY, V125, P298, DOI 10.1016/S0016-5085(03)00938-7
   Fiel MI, 2007, AM J SURG PATHOL, V31, P607
   Gisbert JP, 2007, AM J GASTROENTEROL, V102, P1518, DOI 10.1111/j.1572-0241.2007.01187.x
   HABOUBI NY, 1988, AM J GASTROENTEROL, V83, P256
   Kovari H, 2009, CLIN INFECT DIS, V49, P626, DOI 10.1086/603559
   Krasinskas AM, 2005, LIVER TRANSPLANT, V11, P627, DOI 10.1002/lt.20431
   Mallet VO, 2009, AIDS, V23, P1511, DOI 10.1097/QAD.0b013e32832bfa51
   MIKKELSEN WILLIAM P., 1965, ANN SURG, V162, P602
   MION F, 1991, GUT, V32, P715, DOI 10.1136/gut.32.6.715
   NATAF C, 1979, GUT, V20, P531, DOI 10.1136/gut.20.6.531
   OLSEN TS, 1991, APMIS, V99, P13
   PRESENT DH, 1989, ANN INTERN MED, V111, P641, DOI 10.7326/0003-4819-111-8-641
   Roland S, 1998, Rev Med Liege, V53, P450
   Saifee S, 2008, CLIN GASTROENTEROL H, V6, P1167, DOI 10.1016/j.cgh.2008.04.023
   Schiano TD, 2007, AM J GASTROENTEROL, V102, P2536, DOI 10.1111/j.1572-0241.2007.01428.x
   Schiano TD, 2011, VIRCHOWS ARCH, V458, P231, DOI 10.1007/s00428-010-1004-7
   Scourfield A, 2011, INT J STD AIDS, V22, P324, DOI 10.1258/ijsa.2010.010396
   Siegel CA, 2005, ALIMENT PHARM THER, V22, P1, DOI 10.1111/j.1365-2036.2005.02520.x
   YOSHIMURA N, 1994, SURG TODAY, V24, P1111, DOI 10.1007/BF01367468
NR 26
TC 10
Z9 10
U1 0
U2 1
PU OXFORD UNIV PRESS
PI OXFORD
PA GREAT CLARENDON ST, OXFORD OX2 6DP, ENGLAND
SN 1873-9946
EI 1876-4479
J9 J CROHNS COLITIS
JI J. Crohns Colitis
PD AUG 1
PY 2013
VL 7
IS 7
BP 590
EP 593
DI 10.1016/j.crohns.2012.07.006
PG 4
WC Gastroenterology & Hepatology
WE Science Citation Index Expanded (SCI-EXPANDED)
SC Gastroenterology & Hepatology
GA 173KX
UT WOS:000321079500008
PM 22841133
OA Bronze
DA 2024-01-22
ER

PT J
AU Hamanaka, S
   Nakagawa, T
   Ota, S
   Iida, M
   Ohta, Y
   Isshiki, Y
   Kasamatsu, S
   Ishigami, H
   Taida, T
   Okimoto, K
   Saito, K
   Maruoka, D
   Matsumura, T
   Ohwada, C
   Takeuchi, M
   Sakaida, E
   Arai, M
   Katsuno, T
   Nakaseko, C
   Nakatani, Y
   Kato, N
AF Hamanaka, Shinsaku
   Nakagawa, Tomoo
   Ota, Satoshi
   Iida, Mana
   Ohta, Yuki
   Isshiki, Yusuke
   Kasamatsu, Shingo
   Ishigami, Hideaki
   Taida, Takashi
   Okimoto, Kenichiro
   Saito, Keiko
   Maruoka, Daisuke
   Matsumura, Tomoaki
   Ohwada, Chikako
   Takeuchi, Masahiro
   Sakaida, Emiko
   Arai, Makoto
   Katsuno, Tatsuro
   Nakaseko, Chiaki
   Nakatani, Yukio
   Kato, Naoya
TI Immunomodulator-associated Epstein-Barr virus-positive mucocutaneous
   ulcer in a patient with refractory Crohn's disease
SO CLINICAL JOURNAL OF GASTROENTEROLOGY
LA English
DT Article
DE Crohn's disease; Malignant lymphoma; Immunomodulatory agent;
   Epstein-Barr virus; Epstein-Barr virus-positive mucocutaneous ulcer
ID INFLAMMATORY-BOWEL-DISEASE; B-CELL LYMPHOMA; POPULATION-BASED COHORT;
   KOREAN PATIENTS; RISK; CANCER; AZATHIOPRINE
AB Epstein-Barr virus (EBV)-positive mucocutaneous ulcer is a B-cell lymphoproliferative disorder occurring in elderly or iatrogenic immunocompromised patients. We report a 27-year-old male patient with Crohn's disease (CD) who developed immunomodulator-associated lymphoproliferative disorder. The patient was diagnosed with CD at the age of 17 and was treated with maintenance therapy including high-dose infliximab and azathioprine. When he was admitted to our hospital with a diagnosis of intestinal obstruction, his abdominal computed tomography findings showed not only colonic wall thickening and narrowing of the descending colon but also multiple liver tumor lesions. His ileus symptom improved with conservative therapy, and a pathological evaluation of the tissue biopsy specimens from the descending colon and liver lesions indicated a morphological diagnosis of EBV-positive diffuse large B-cell lymphoma. This was a case of iatrogenic immunodeficiency-associated lymphoproliferative disorder due to an immunomodulator. The treatment was initiated with chemotherapy, but he died of disease progression 10months after the diagnosis of lymphoma. Although cases of lymphoproliferative disorder due to treatment modalities used for CD are rare in Japan, an increase in the risk of lymphoproliferative diseases should be considered in patients with CD treated with immunomodulatory agents.
C1 [Hamanaka, Shinsaku; Nakagawa, Tomoo; Ohta, Yuki; Kasamatsu, Shingo; Ishigami, Hideaki; Taida, Takashi; Okimoto, Kenichiro; Saito, Keiko; Maruoka, Daisuke; Matsumura, Tomoaki; Arai, Makoto; Katsuno, Tatsuro; Kato, Naoya] Chiba Univ, Dept Gastroenterol, Grad Sch Med, Inohana 1-8-1, Chiba, Chiba 2608670, Japan.
   [Ota, Satoshi; Nakatani, Yukio] Chiba Univ Hosp, Dept Pathol, Chiba, Chiba, Japan.
   [Iida, Mana; Nakatani, Yukio] Chiba Univ, Dept Pathol, Grad Sch Med, Chiba, Chiba, Japan.
   [Isshiki, Yusuke; Ohwada, Chikako; Takeuchi, Masahiro; Sakaida, Emiko] Chiba Univ, Dept Hematol, Grad Sch Med, Chiba, Chiba, Japan.
   [Nakaseko, Chiaki] Int Univ Hlth & Welf, Sch Med, Dept Hematol, Narita, Japan.
C3 Chiba University; Chiba University; Chiba University; Chiba University;
   International University of Health & Welfare
RP Nakagawa, T (通讯作者)，Chiba Univ, Dept Gastroenterol, Grad Sch Med, Inohana 1-8-1, Chiba, Chiba 2608670, Japan.
EM tom20852@hospital.chiba-u.jp
RI Okimoto, Kenichiro/HIZ-6314-2022; Maruoka, Daisuke/AEB-2029-2022
OI Maruoka, Daisuke/0000-0002-1142-6942; Isshiki,
   Yusuke/0000-0003-0789-6789
FU AbbVie; Otsuka; EA pharma; JIMRO; Asahikasei-Medical; Nihonkayaku; MSD;
   Daiishi-Sankyo; Takeda; Mochida
FX Tomoo Nakagawa received unrestricted research Grants from AbbVie,
   Otsuka, EA pharma, Mochida, JIMRO, Asahikasei-Medical, and Nihonkayaku.
   Makoto Arai received unrestricted research Grants from MSD,
   Daiishi-Sankyo, and Takeda. Naoya Kato received unrestricted research
   Grants from AbbVie. The remaining authors disclose no conflicts.
CR Aozasa K, 2006, J CLIN EXP HEMATOP, V46, P5, DOI 10.3960/jslrt.46.5
   Askling J, 2005, GUT, V54, P617, DOI 10.1136/gut.2004.051771
   Beaugerie L, 2009, LANCET, V374, P1617, DOI 10.1016/S0140-6736(09)61302-7
   Beltran BE, 2011, CL LYMPH MYELOM LEUK, V11, P512, DOI 10.1016/j.clml.2011.07.003
   Cohen M, 2014, INT J CANCER, V135, P2816, DOI 10.1002/ijc.28942
   Colombel JF, 2010, NEW ENGL J MED, V362, P1383, DOI 10.1056/NEJMoa0904492
   Dojcinov SD, 2010, AM J SURG PATHOL, V34, P405, DOI 10.1097/PAS.0b013e3181cf8622
   Fukata N, 2014, J GASTROENTEROL, V49, P1299, DOI 10.1007/s00535-013-0873-3
   Jung YS, 2017, J CROHNS COLITIS, V11, P954, DOI 10.1093/ecco-jcc/jjx040
   Kamdar KY, 2011, CURR OPIN ORGAN TRAN, V16, P274, DOI 10.1097/MOT.0b013e3283465715
   Kanegane H, 1997, J INFECT DIS, V176, P254, DOI 10.1086/517260
   Kappelman MD, 2014, CLIN GASTROENTEROL H, V12, P265, DOI 10.1016/j.cgh.2013.03.034
   Kotlyar DS, 2015, CLIN GASTROENTEROL H, V13, P847, DOI 10.1016/j.cgh.2014.05.015
   Kutok JL, 2006, ANNU REV PATHOL-MECH, V1, P375, DOI 10.1146/annurev.pathol.1.110304.100209
   Lewis JD, 2001, GASTROENTEROLOGY, V121, P1080, DOI 10.1053/gast.2001.28703
   Ok CY, 2015, ONCOTARGET, V6, P13935, DOI 10.18632/oncotarget.4324
   Ok CY, 2013, BLOOD, V122, P328, DOI 10.1182/blood-2013-03-489708
   Park SK, 2015, J CLIN GASTROENTEROL, V49, pE11, DOI 10.1097/MCG.0000000000000129
   Swerdlow SH, 2008, WHO CLASSIFICATION T
   Winther KV, 2004, CLIN GASTROENTEROL H, V2, P1088, DOI 10.1016/S1542-3565(04)00543-9
NR 20
TC 6
Z9 6
U1 0
U2 10
PU SPRINGER JAPAN KK
PI TOKYO
PA SHIROYAMA TRUST TOWER 5F, 4-3-1 TORANOMON, MINATO-KU, TOKYO, 105-6005,
   JAPAN
SN 1865-7257
EI 1865-7265
J9 CLIN J GASTROENTEROL
JI Clin. J. Gastroenterol.
PD AUG
PY 2019
VL 12
IS 4
BP 330
EP 335
DI 10.1007/s12328-019-00952-4
PG 6
WC Gastroenterology & Hepatology
WE Emerging Sources Citation Index (ESCI)
SC Gastroenterology & Hepatology
GA IL1MC
UT WOS:000477063200010
PM 30903514
DA 2024-01-22
ER

PT J
AU Malgras, B
   Pautrat, K
   Dray, X
   Pasquier, P
   Valleur, P
   Pocard, M
   Soyer, P
AF Malgras, Brice
   Pautrat, Karine
   Dray, Xavier
   Pasquier, Pierre
   Valleur, Patrice
   Pocard, Marc
   Soyer, Philippe
TI Multidisciplinary Management of Gastrointestinal Fibrotic Stenosis in
   Crohn's Disease
SO DIGESTIVE DISEASES AND SCIENCES
LA English
DT Review
DE Crohn's disease; Fibrotic; Stenosis; Management
ID INFLAMMATORY-BOWEL-DISEASE; ENDOSCOPIC BALLOON DILATION; SIDE
   ISOPERISTALTIC STRICTUREPLASTY; LONG-TERM EFFICACY; INTESTINAL
   STRICTURES; ILEOCOLIC RESECTION; FECAL CALPROTECTIN;
   COMPUTED-TOMOGRAPHY; CAPSULE ENDOSCOPY; NATURAL-HISTORY
AB Crohn's disease (CD) is a chronic inflammatory bowel disease that can involve virtually any part of the gastrointestinal tract. CD complications are the main indications for surgery. A large proportion of these interventions are due to stricturing disease. Although immunosuppressive treatments have been used more frequently during the last 25 years, there is no significant decrease in the need for surgery in patients with CD. Unfortunately, surgery is not curative, as the disease ultimately reoccurs in a substantial subset of patients. To best identify the patients who will require a specific treatment and to plane the most appropriate therapeutic approach, it is important to precisely define the type, the size, and the location of CD stenosis. Diagnostic approaches aim to distinguish fibrotic from inflammatory strictures. Medical therapy is required for inflammatory stenosis. Mechanical treatments are required when fibrotic CD strictures are symptomatic. The choice between endoscopic balloon dilation, stricturo-plasty, and laparoscopic or open surgery is based on the presence of perforating complications, the remaining length of small bowel, and the number and length of strictures. The non-hierarchical decision-making process for the treatment of fibrotic CD therefore requires multidisciplinary clinical rounds with radiologists, gastroenterologists, interventional endoscopists, and surgeons.
C1 [Malgras, Brice; Pautrat, Karine; Pasquier, Pierre; Valleur, Patrice; Pocard, Marc] Univ Paris 07, Dept Surg, Laiboisiere Hosp, F-75475 Paris 10, France.
   [Malgras, Brice; Pautrat, Karine; Dray, Xavier; Pasquier, Pierre; Valleur, Patrice; Pocard, Marc; Soyer, Philippe] AP HP, F-75475 Paris 10, France.
   [Dray, Xavier] Univ Paris 07, Lariboisiere Hosp, Dept Gastroenterol & Hepatol, F-75475 Paris 10, France.
   [Dray, Xavier; Valleur, Patrice; Pocard, Marc; Soyer, Philippe] Univ Paris 07, Sorbonne Paris Cite, F-75010 Paris, France.
   [Soyer, Philippe] Univ Paris 07, Dept Abdominal & Intervent Imaging, Laiboisiere Hosp, F-75475 Paris 10, France.
C3 Universite Paris Cite; Assistance Publique Hopitaux Paris (APHP);
   Universite Paris Cite; Hopital Universitaire Hotel-Dieu - APHP; Hopital
   Universitaire Paul-Brousse - APHP; Hopital Universitaire Bicetre - APHP;
   Universite Paris Cite; Assistance Publique Hopitaux Paris (APHP);
   Hopital Universitaire Lariboisiere-Fernand-Widal - APHP; Universite
   Paris Cite; Universite Paris Cite
RP Malgras, B (通讯作者)，Univ Paris 07, Dept Surg, Laiboisiere Hosp, 2 Rue Ambroise Pare, F-75475 Paris 10, France.
EM bricemalgras@hotmail.com; karine.pautrat@lrb.aphp.fr;
   xavier.dray@lrb.aphp.fr; pasquier9606@me.com;
   patrice.valleur@lrb.aphp.fr; marc.pocard@lrb.aphp.fr;
   philippe.soyer@lrb.aphp.fr
RI Pasquier, Pierre/E-1489-2018
OI Pasquier, Pierre/0000-0003-2337-7874
CR Adler J, 2012, INFLAMM BOWEL DIS, V18, P849, DOI 10.1002/ibd.21801
   Ambe R, 2012, J GASTROINTEST SURG, V16, P209, DOI 10.1007/s11605-011-1651-2
   ATREJA A, 2014, J CROHNS COLITIS, V8, P392, DOI DOI 10.1016/J.CROHNS.2013.10.001
   Attar A, 2012, INFLAMM BOWEL DIS, V18, P1849, DOI 10.1002/ibd.22844
   Beaugerie L, 2006, GASTROENTEROLOGY, V130, P650, DOI 10.1053/j.gastro.2005.12.019
   Bickelhaupt S, 2013, CLIN RADIOL, V68, P1247, DOI 10.1016/j.crad.2013.06.024
   Bodger K, 2009, ALIMENT PHARM THER, V30, P265, DOI 10.1111/j.1365-2036.2009.04033.x
   Boudiaf M, 2001, RADIOGRAPHICS, V21, P613, DOI 10.1148/radiographics.21.3.g01ma03613
   Bouguen G, 2010, INFLAMM BOWEL DIS, V16, P1431, DOI 10.1002/ibd.21261
   Bourreille A, 2009, ENDOSCOPY, V41, P618, DOI 10.1055/s-0029-1214790
   Branche J, 2012, ENDOSCOPY, V44, pE325, DOI 10.1055/s-0032-1309854
   Brenner DJ, 2007, NEW ENGL J MED, V357, P2277, DOI 10.1056/NEJMra072149
   Brochard C, 2014, ALIMENT PHARM THER, V40, P796, DOI 10.1111/apt.12894
   Broering DC, 2001, INT J COLORECTAL DIS, V16, P81, DOI 10.1007/s003840000278
   Campbell L, 2012, DIS COLON RECTUM, V55, P714, DOI 10.1097/DCR.0b013e31824f875a
   Cao YF, 2009, INT J COLORECTAL DIS, V24, P509, DOI 10.1007/s00384-009-0640-3
   Caunedo-Alvarez A, 2008, WORLD J GASTROENTERO, V14, P5269, DOI 10.3748/wjg.14.5269
   Chiorean MV, 2007, AM J GASTROENTEROL, V102, P2541, DOI 10.1111/j.1572-0241.2007.01537.x
   Clark M, 2007, GASTROENTEROLOGY, V133, P312, DOI 10.1053/j.gastro.2007.05.006
   Coelho J, 2009, GASTROEN CLIN BIOL, V33, pF75, DOI 10.1016/j.gcb.2009.07.024
   Cosnes J, 2005, GUT, V54, P237, DOI 10.1136/gut.2004.045294
   Cosnes J, 2002, INFLAMM BOWEL DIS, V8, P244, DOI 10.1097/00054725-200207000-00002
   COUCKUYT H, 1995, GUT, V36, P577, DOI 10.1136/gut.36.4.577
   Cullmann JL, 2013, NEUROGASTROENT MOTIL, V25, P749, DOI 10.1111/nmo.12162
   de'Angelis N, 2013, WORLD J GASTROENTERO, V19, P2660, DOI 10.3748/wjg.v19.i17.2660
   DHaens G, 1997, GASTROENTEROLOGY, V112, P1475, DOI 10.1016/S0016-5085(97)70027-1
   Di Nardo G, 2010, GASTROINTEST ENDOSC, V72, P1201, DOI 10.1016/j.gie.2010.08.003
   Dietz DW, 2001, J AM COLL SURGEONS, V192, P330, DOI 10.1016/S1072-7515(01)00775-X
   Dignass A, 2010, J CROHNS COLITIS, V4, P28, DOI 10.1016/j.crohns.2009.12.002
   East JE, 2007, CLIN GASTROENTEROL H, V5, P1065, DOI 10.1016/j.cgh.2007.04.013
   Ebinger M, 2002, INT J TECHNOL ASSESS, V18, P711
   Endo K, 2013, WORLD J GASTROENTERO, V19, P86, DOI 10.3748/wjg.v19.i1.86
   Erkelens GW, 2004, BEST PRACT RES CL GA, V18, P201, DOI 10.1016/j.bpg.2003.08.003
   Fazio VW, 1996, ANN SURG, V224, P563, DOI 10.1097/00000658-199610000-00014
   Fearnhead NS, 2006, BRIT J SURG, V93, P475, DOI 10.1002/bjs.5179
   Ferlitsch A, 2006, ENDOSCOPY, V38, P483, DOI 10.1055/s-2006-924999
   Fidder H, 2009, GUT, V58, P501, DOI 10.1136/gut.2008.163642
   Fiorino G, 2011, INFLAMM BOWEL DIS, V17, P1073, DOI 10.1002/ibd.21533
   Fornasa F, 2011, J CLIN IMAG SCI, V1, DOI 10.4103/2156-7514.82339
   Froehlich F, 2007, DIGESTION, V76, P130, DOI 10.1159/000111027
   Froehlich JM, 2010, EUR RADIOL, V20, P1945, DOI 10.1007/s00330-010-1759-x
   Futami K, 2005, J GASTROENTEROL, V40, P35, DOI 10.1007/BF02990577
   Galandiuk S, 2005, ANN SURG, V241, P796, DOI 10.1097/01.sla.0000161030.25860.c1
   Geiger TM, 2008, INT J COLORECTAL DIS, V23, P1007, DOI 10.1007/s00384-008-0518-9
   Gisbert JP, 2009, DIGEST LIVER DIS, V41, P56, DOI 10.1016/j.dld.2008.05.008
   Graham M F, 1995, Inflamm Bowel Dis, V1, P220, DOI 10.1002/ibd.3780010309
   Griffiths AM, 2005, JPEN-PARENTER ENTER, V29, pS108, DOI 10.1177/01486071050290S4S108
   Gustavsson A, 2013, ALIMENT PHARM THER, V37, P430, DOI 10.1111/apt.12176
   Gustavsson A, 2012, ALIMENT PHARM THER, V36, P151, DOI 10.1111/j.1365-2036.2012.05146.x
   Hagel AF, 2014, SURG ENDOSC, V28, P2966, DOI 10.1007/s00464-014-3559-x
   Hassan C, 2007, ALIMENT PHARM THER, V26, P1457, DOI 10.1111/j.1365-2036.2007.03532.x
   HEUMAN R, 1983, BRIT J SURG, V70, P519, DOI 10.1002/bjs.1800700904
   Hoffmann JC, 2008, INT J COLORECTAL DIS, V23, P689, DOI 10.1007/s00384-008-0461-9
   Holtmann M, 2003, Z GASTROENTEROL, V41, P11, DOI 10.1055/s-2003-36677
   Holtmann MH, 2005, INT J COLORECTAL DIS, V20, P1, DOI 10.1007/s00384-004-0634-0
   Honzawa Y, 2013, DIGEST ENDOSC, V25, P535, DOI 10.1111/den.12029
   Iesalnieks I, 2008, INT J COLORECTAL DIS, V23, P1167, DOI 10.1007/s00384-008-0534-9
   Jobanputra Sanjay, 2007, Clin Colon Rectal Surg, V20, P294, DOI 10.1055/s-2007-991028
   Johnson LA, 2013, INFLAMM BOWEL DIS, V19, P891, DOI 10.1097/MIB.0b013e3182813297
   Keuchel M, 2007, EUR J GASTROEN HEPAT, V19, P523, DOI 10.1097/MEG.0b013e3280be5ae3
   Khalife S, 2011, EUR RADIOL, V21, P79, DOI 10.1007/s00330-010-1896-2
   Knapp AB, 2005, INFLAMM BOWEL DIS, V11, P1123, DOI 10.1097/01.MIB.0000191612.43584.94
   Konikoff MR, 2006, INFLAMM BOWEL DIS, V12, P524, DOI 10.1097/00054725-200606000-00013
   Lenze F, 2012, INFLAMM BOWEL DIS, V18, P2252, DOI 10.1002/ibd.22930
   Lesperance K, 2009, J GASTROINTEST SURG, V13, P1251, DOI 10.1007/s11605-009-0853-3
   Lewis RT, 2010, SURG CLIN N AM, V90, P83, DOI 10.1016/j.suc.2009.09.004
   Lichtenstein GR, 2006, AM J GASTROENTEROL, V101, P1030, DOI 10.1111/j.1572-0241.2006.00463.x
   Lichtenstein GR, 2006, CLIN GASTROENTEROL H, V4, P621, DOI 10.1016/j.cgh.2006.03.002
   Lichtenstein GR, 2006, GASTROENTEROLOGY, V130, P940, DOI 10.1053/j.gastro.2006.01.048
   Limketkai BN, 2013, AM J GASTROENTEROL, V108, P1755, DOI 10.1038/ajg.2013.301
   LINARES L, 1988, BRIT J SURG, V75, P653, DOI 10.1002/bjs.1800750711
   Louis E, 2007, ACTA GASTRO-ENT BELG, V70, P15
   Maartense S, 2006, ANN SURG, V243, P143, DOI 10.1097/01.sla.0000197318.37459.ec
   Maccioni F, 2006, RADIOLOGY, V238, P517, DOI 10.1148/radiol.2381040244
   Maccioni F, 2012, ABDOM IMAGING, V37, P974, DOI 10.1007/s00261-012-9890-6
   MacKalski BA, 2006, GUT, V55, P733, DOI 10.1136/gut.2005.076612
   Maglinte DDT, 2006, EUR RADIOL, V16, P967, DOI 10.1007/s00330-005-0054-8
   Maglinte DDT, 2003, RADIOL CLIN N AM, V41, P249, DOI 10.1016/S0033-8389(02)00115-X
   Maglinte DDT, 2007, AM J ROENTGENOL, V189, P306, DOI 10.2214/AJR.07.2253
   Malgras B, 2012, BRIT J SURG, V99, P1011, DOI 10.1002/bjs.8761
   Masselli G, 2008, EUR RADIOL, V18, P438, DOI 10.1007/s00330-007-0763-2
   McLeod RS, 2009, DIS COLON RECTUM, V52, P919, DOI 10.1007/DCR.0b013e3181a4fa58
   Michelassi F, 2004, J SURG RES, V117, P71, DOI 10.1016/j.jss.2003.11.008
   Miehsler W, 2004, INFLAMM BOWEL DIS, V10, P36, DOI 10.1097/00054725-200401000-00006
   Milsom JW, 2001, DIS COLON RECTUM, V44, P1, DOI 10.1007/BF02234810
   Mueller T, 2010, ALIMENT PHARM THER, V31, P634, DOI 10.1111/j.1365-2036.2009.04225.x
   Negaard A, 2007, EUR RADIOL, V17, P2294, DOI 10.1007/s00330-007-0648-4
   Ng SC, 2007, INFLAMM BOWEL DIS, V13, P971, DOI 10.1002/ibd.20139
   Oberhuber G, 2000, VIRCHOWS ARCH, V437, P293, DOI 10.1007/s004280000226
   Ono Y, 2012, DIGEST ENDOSC, V24, P432, DOI 10.1111/j.1443-1661.2012.01315.x
   Otte JM, 2003, GASTROENTEROLOGY, V124, P1866, DOI 10.1016/S0016-5085(03)00403-7
   Pallotta N, 2008, WORLD J GASTROENTERO, V14, P1885, DOI 10.3748/wjg.14.1885
   Papay P, 2013, J CROHNS COLITIS, V7, P653, DOI 10.1016/j.crohns.2013.02.005
   Pariente B, 2011, AM J ROENTGENOL, V197, P42, DOI 10.2214/AJR.11.6632
   Pelletier AL, 2009, ALIMENT PHARM THER, V29, P279, DOI 10.1111/j.1365-2036.2008.03887.x
   Peyrin-Biroulet L, 2011, GUT, V60, P930, DOI 10.1136/gut.2010.227884
   Pilleul F, 2005, GASTROEN CLIN BIOL, V29, P803, DOI 10.1016/S0399-8320(05)86351-1
   Podolsky DK, 2002, NEW ENGL J MED, V347, P417, DOI 10.1056/NEJMra0804647
   Poggioli G, 2003, DIS COLON RECTUM, V46, P127, DOI 10.1007/s10350-004-6508-2
   Raedler A, 1997, GASTROENTEROLOGY A, VA, P1067
   Reese GE, 2007, COLORECTAL DIS, V9, P686, DOI 10.1111/j.1463-1318.2006.01114.x
   Reese G, 2008, INT J COLORECTAL DIS, V23, P1213, DOI 10.1007/s00384-008-0542-9
   Regan MC, 2000, ANN SURG, V231, P46, DOI 10.1097/00000658-200001000-00007
   Reinisch W, 2012, ALIMENT PHARM THER, V35, P568, DOI 10.1111/j.1365-2036.2011.04987.x
   Rieder F, 2008, CURR OPIN GASTROEN, V24, P462, DOI 10.1097/MOG.0b013e3282ff8b36
   Rieder F, 2013, GUT, V62, P1072, DOI 10.1136/gutjnl-2012-304353
   Riello L, 2011, INFLAMM BOWEL DIS, V17, P2138, DOI 10.1002/ibd.21612
   Rodriguez P, 2014, J COMPUT ASSIST TOMO, V38, P219, DOI 10.1097/RCT.0000000000000020
   Roy P, 2004, BRIT J SURG, V91, P1428, DOI 10.1002/bjs.4804
   Rubin DT, 2012, INFLAMM BOWEL DIS, V18, P2225, DOI 10.1002/ibd.22925
   RUTGEERTS P, 1984, GUT, V25, P665, DOI 10.1136/gut.25.6.665
   RUTGEERTS P, 1990, GASTROENTEROLOGY, V99, P956, DOI 10.1016/0016-5085(90)90613-6
   Sabaté JM, 2003, ALIMENT PHARM THER, V18, P409, DOI 10.1046/j.1365-2036.2003.01715.x
   Sachar DB, 2003, INFLAMM BOWEL DIS, V9, P205, DOI 10.1097/00054725-200305000-00011
   Sailer J, 2008, EUR RADIOL, V18, P2512, DOI 10.1007/s00330-008-1034-6
   Samimi R, 2010, INFLAMM BOWEL DIS, V16, P1187, DOI 10.1002/ibd.21160
   Sampietro G M, 2003, Ann Ital Chir, V74, P659
   Sampietro GM, 2000, DIGEST SURG, V17, P261, DOI 10.1159/000018845
   Scarpa M, 2004, HEPATO-GASTROENTEROL, V51, P1053
   Schoepfer AM, 2010, AM J GASTROENTEROL, V105, P162, DOI 10.1038/ajg.2009.545
   Scimeca D, 2011, DIGEST LIVER DIS, V43, P121, DOI 10.1016/j.dld.2010.05.001
   Shaffer VO, 2013, LANGENBECK ARCH SURG, V398, P13, DOI 10.1007/s00423-012-0919-7
   Shatari T, 2004, Colorectal Dis, V6, P438, DOI 10.1111/j.1463-1318.2004.00664.x
   Shore G, 2003, ARCH SURG-CHICAGO, V138, P76, DOI 10.1001/archsurg.138.1.76
   Simillis C, 2007, DIS COLON RECTUM, V50, P1674, DOI 10.1007/s10350-007-9011-8
   Sipponen T, 2008, ALIMENT PHARM THER, V28, P1221, DOI 10.1111/j.1365-2036.2008.03835.x
   Solberg IC, 2007, CLIN GASTROENTEROL H, V5, P1430, DOI 10.1016/j.cgh.2007.09.002
   Sorrentino D, 2008, DIGESTION, V77, P38, DOI 10.1159/000117306
   Sorrentino D, 2006, INT J COLORECTAL DIS, V21, P276, DOI 10.1007/s00384-005-0739-0
   Sorrentino D, 2007, ARCH INTERN MED, V167, P1804, DOI 10.1001/archinte.167.16.1804
   Sorrentino D, 2007, DIGESTION, V75, P22, DOI 10.1159/000101563
   Soyer P, 2012, EUR RADIOL, V22, P1167, DOI 10.1007/s00330-012-2398-1
   Soyer P, 2011, CRIT REV ONCOL HEMAT, V80, P10, DOI 10.1016/j.critrevonc.2010.09.010
   Soyer P, 2010, RADIOLOGY, V254, P755, DOI 10.1148/radiol.09091165
   Tay GS, 2003, SURGERY, V134, P565, DOI 10.1016/S0039-6060(03)00298-8
   Tharian B, 2013, WORLD J GASTRO ENDOS, V5, P476, DOI 10.4253/wjge.v5.i10.476
   Thomas T, 2011, ENDOSCOPY, V43, P386, DOI 10.1055/s-0030-1256331
   Thomas-Gibson S, 2003, EUR J GASTROEN HEPAT, V15, P485, DOI 10.1097/01.meg.0000059110.41030.bc
   Tichansky D, 2000, DIS COLON RECTUM, V43, P911, DOI 10.1007/BF02237350
   Tilney HS, 2006, SURG ENDOSC, V20, P1036, DOI 10.1007/s00464-005-0500-3
   Tonelli F, 2004, DIS COLON RECTUM, V47, P494, DOI 10.1007/s10350-003-0084-8
   Travis SPL, 2006, GUT, V55, DOI 10.1136/gut.2005.081950b
   Turetschek K, 2002, J COMPUT ASSIST TOMO, V26, P488, DOI 10.1097/00004728-200207000-00002
   Van Assche G, 2010, GUT, V59, P320, DOI 10.1136/gut.2009.180182
   Van Assche G, 2010, J CROHNS COLITIS, V4, P63, DOI 10.1016/j.crohns.2009.09.009
   Voderholzer WA, 2005, GUT, V54, P369, DOI 10.1136/gut.2004.040055
   Vogel J, 2007, DIS COLON RECTUM, V50, P1761, DOI 10.1007/s10350-007-9005-6
   von Roon AC, 2007, DIS COLON RECTUM, V50, P839, DOI 10.1007/s10350-006-0848-z
   Wallaert JB, 2012, DIS COLON RECTUM, V55, P1138, DOI 10.1097/DCR.0b013e3182698f60
   Wells RG, 2008, HEPATOLOGY, V47, P1394, DOI 10.1002/hep.22193
   Wiarda BM, 2012, ABDOM IMAGING, V37, P397, DOI 10.1007/s00261-011-9816-8
   Wibmer AG, 2010, INT J COLORECTAL DIS, V25, P1149, DOI 10.1007/s00384-010-1010-x
   YAFFE BH, 1983, J CLIN GASTROENTEROL, V5, P211, DOI 10.1097/00004836-198306000-00003
   Yamamoto H, 2005, CURR OPIN GASTROEN, V21, P573, DOI 10.1097/01.mog.0000176440.03280.2a
   Yamamoto T, 2000, DIS COLON RECTUM, V43, P1141, DOI 10.1007/BF02236563
   Yamamoto T, 2007, DIS COLON RECTUM, V50, P1968, DOI 10.1007/s10350-007-0279-5
   Zappa M, 2011, INFLAMM BOWEL DIS, V17, P984, DOI 10.1002/ibd.21414
NR 157
TC 12
Z9 13
U1 0
U2 4
PU SPRINGER
PI DORDRECHT
PA VAN GODEWIJCKSTRAAT 30, 3311 GZ DORDRECHT, NETHERLANDS
SN 0163-2116
EI 1573-2568
J9 DIGEST DIS SCI
JI Dig. Dis. Sci.
PD MAY
PY 2015
VL 60
IS 5
BP 1152
EP 1168
DI 10.1007/s10620-014-3421-y
PG 17
WC Gastroenterology & Hepatology
WE Science Citation Index Expanded (SCI-EXPANDED)
SC Gastroenterology & Hepatology
GA CJ5YN
UT WOS:000355570200009
PM 25381203
DA 2024-01-22
ER

PT J
AU Lisková, P
   St'ovícek, J
   Lisy, J
   Hlava, S
   Srámek, M
   Keil, R
AF Liskova, P.
   St'ovicek, J.
   Lisy, J.
   Hlava, S.
   Sramek, M.
   Keil, R.
TI Neurological and MRI Screening Improves Long-term anti-TNF-α Treatment
   Safety in Patients with Crohn's Disease
SO CESKA A SLOVENSKA NEUROLOGIE A NEUROCHIRURGIE
LA English
DT Article
DE inflammatory bowel disease; Crohn's disease; multiple sclerosis;
   anti-tumor necrosis factor-alpha
ID INFLAMMATORY-BOWEL-DISEASE; MULTIPLE-SCLEROSIS; INCREASED RISK; THERAPY;
   ONSET
AB Background: Several reports describe MRI signs of CNS demyelination in inflammatory bowel diseases (IBD) patients treated with monoclonal antibody against tumor necrosis factor alpha (anti-INF-alpha) and even indicate that anti-INF-alpha can trigger multiple sclerosis (MS). The first aim of the study was to evaluate the neurological status of Crohn's disease (CD) patients before anti-INF-alpha therapy initiation in order to avoid possible complications in patients with latent demyelinating diseases. Our second aim was to evaluate, by prospectively following their neurological and MRI status, the risk of developing CNS demyelination in patients with CD treated with anti-INF-alpha. Methods: Fifty patients, followed for more than 2 years, were included in the prospective phase of the study. Thirty of these patients were treated with anti-INF-alpha. Twenty patients without biological therapy were used as controls. Neurostatus and brain MRI were performed in all patients at baseline and after 1.5 years of treatment. CSF examination was performed if MRI raised suspicion of MS. Results: 54% of patients had abnormalities in neurostatus. MRI changes suggestive of demyelination were found in seven cases. In one patient, CSF-specific oligoclonal bands were found and anti-INF-a treatment was contraindicated. No changes in neurological or MRI status were observed after 1.5 years of treatment in either group. Conclusions: Preselection of patients at high risk of developing MS can increase the safety of anti-INF-alpha treatment.
C1 Charles Univ Prague, Prague, Czech Republic.
   Univ Hosp Motol Prague, Fac Med 2, Prague, Czech Republic.
   [Liskova, P.; Sramek, M.] Charles Univ Prague, Neurol Clin, Prague, Czech Republic.
   [St'ovicek, J.; Hlava, S.; Keil, R.] Charles Univ Prague, Dept Gastroenterol, Prague, Czech Republic.
   [Lisy, J.] Charles Univ Prague, Dept Radiol, Prague, Czech Republic.
C3 Charles University Prague; Charles University Prague; Motol University
   Hospital; Charles University Prague; Charles University Prague; Charles
   University Prague
RP Lisková, P (通讯作者)，Charles Univ Prague, Univ Hosp Motol Prague, Neurol Clin, Fac Med 2, V Uvalu 84, Prague 15000, Czech Republic.
EM petra.liskova@fnmotol.cz
RI Keil, Radan/AAQ-6496-2021; Stovicek, Jan/ABC-5518-2020; Sramek,
   Martin/O-2603-2017
OI Sramek, Martin/0000-0002-5519-9876
FU Ministry of Health, Czech Republic [00064203]
FX Supported by the project (Ministry of Health, Czech Republic) for
   conceptual development of research organization 00064203 (University
   Hospital Motol, Prague, Czech Republic).
CR Arnason BGW, 1999, NEUROLOGY, V53, P457, DOI 10.1212/wnl.53.3.457
   Caminero A, 2011, J NEUROIMMUNOL, V234, P1, DOI 10.1016/j.jneuroim.2011.03.004
   Deepak P, 2013, ALIMENT PHARM THER, V38, P388, DOI 10.1111/apt.12385
   Enayati PJ, 2005, J CLIN GASTROENTEROL, V39, P303, DOI 10.1097/01.mcg.0000155126.82171.32
   Fromont A, 2009, CYTOKINE, V45, P55, DOI 10.1016/j.cyto.2008.11.002
   Gregory AP, 2012, NATURE, V488, P508, DOI 10.1038/nature11307
   Gupta G, 2005, GASTROENTEROLOGY, V129, P819, DOI 10.1053/j.gastro.2005.06.022
   Hare NC, 2014, QJM-INT J MED, V107, P51, DOI 10.1093/qjmed/hcr237
   Lin CH, 2014, AUTOIMMUN REV, V13, P114, DOI 10.1016/j.autrev.2013.09.011
   Lin J, 2008, CLIN IMMUNOL, V126, P13, DOI 10.1016/j.clim.2007.08.012
   Lin Y, 2009, MED HYPOTHESES, V73, P958, DOI 10.1016/j.mehy.2009.06.029
   Matsumoto T, 2013, CLIN RHEUMATOL, V32, P271, DOI 10.1007/s10067-012-2113-2
   Mohan N, 2001, ARTHRITIS RHEUM-US, V44, P2862, DOI 10.1002/1529-0131(200112)44:12<2862::AID-ART474>3.0.CO;2-W
   Morís G, 2014, WORLD J GASTROENTERO, V20, P1228, DOI 10.3748/wjg.v20.i5.1228
   Sakuraba A, 2013, INFLAMM BOWEL DIS, V19, P2577, DOI 10.1097/MIB.0b013e3182a8df32
   Seror R, 2013, RHEUMATOLOGY, V52, P868, DOI 10.1093/rheumatology/kes375
   Sicotte NL, 2001, NEUROLOGY, V57, P1885, DOI 10.1212/WNL.57.10.1885
   Singh S, 2013, INFLAMM BOWEL DIS, V19, P864, DOI 10.1002/ibd.23011
   Theibich A, 2014, CLIN RHEUMATOL, V33, P719, DOI 10.1007/s10067-013-2419-8
   vanOosten BW, 1996, NEUROLOGY, V47, P1531, DOI 10.1212/WNL.47.6.1531
   Zitomersky NL, 2013, J PEDIATR GASTR NUTR, V57, P343, DOI 10.1097/MPG.0b013e31829ce5cd
NR 21
TC 1
Z9 1
U1 0
U2 4
PU CZECH MEDICAL SOC
PI PRAGUE 2
PA SOKOLSKA 31, PRAGUE 2 120 26, CZECH REPUBLIC
SN 1210-7859
EI 1802-4041
J9 CESK SLOV NEUROL N
JI Cesk. Slov. Neurol. Neurochir.
PY 2017
VL 80
IS 1
BP 95
EP 100
PG 6
WC Neurosciences; Surgery
WE Science Citation Index Expanded (SCI-EXPANDED)
SC Neurosciences & Neurology; Surgery
GA EK0PA
UT WOS:000393627700018
DA 2024-01-22
ER

PT J
AU Mohammadi, TC
   Jazi, K
   Bolouriyan, A
   Soleymanitabar, A
AF Mohammadi, Taha Chartab
   Jazi, Kimia
   Bolouriyan, Alireza
   Soleymanitabar, Alireza
TI Stem cells in treatment of crohn's disease: Recent advances and future
   directions
SO TRANSPLANT IMMUNOLOGY
LA English
DT Review
DE Stem cell therapy; Crohn's disease; Adipose-derived stem cells;
   Mesenchymal stem cells; Crohn's-related fistula
ID MESENCHYMAL STROMAL CELLS; COMPLEX PERIANAL FISTULA; UMBILICAL-CORD
   BLOOD; REGULATORY T-CELLS; BONE-MARROW; DOSE INTENSIFICATION;
   CLINICAL-TRIAL; THERAPY; TRANSPLANTATION; TERM
AB Background and aim: Crohn's disease (CD) is an inflammatory bowel disease that can affect any part of the in-testine. There is currently no recognized cure for CD because its cause is unknown. One of the modern ap-proaches that have been suggested for the treatment of CD and other inflammatory-based disorders is cell therapy.Methods: Search terms were stem cell therapy, CD, adipose-derived stem cells, mesenchymal stem cells, and fistula. Of 302 related studies, we removed duplicate and irrelevant papers and identified the ones with proper information related to our scope of the research by reviewing all the abstracts and categorizing each study into the proper section.Results and conclusion: Nowadays, stem cell therapy is widely implied in treating CD. Although mesenchymal and adipose-derived tissue stem cells proved to be safe in treating Crohn's-associated fistula, there are still debates on an optimal protocol to use. Additionally, there is still a lack of evidence on the efficacy of stem cell therapy for intestinal involvement of CD. Future investigations should focus on preparing a standard protocol as well as luminal stem cell therapy in patients.
C1 [Mohammadi, Taha Chartab; Bolouriyan, Alireza; Soleymanitabar, Alireza] Baqiyatallah Univ Med Sci, Student Res Comm, Tehran, Iran.
   [Jazi, Kimia] Med Univ Qom, Student Res Comm, Fac Med, Qom, Iran.
   [Soleymanitabar, Alireza] Baqiyatallah Univ Med Sci, Student Res Comm, Tehran, Iran.
C3 Baqiyatallah University of Medical Sciences (BMSU); Baqiyatallah
   University of Medical Sciences (BMSU)
RP Soleymanitabar, A (通讯作者)，Baqiyatallah Univ Med Sci, Student Res Comm, Tehran, Iran.
EM asoleymanitabar@yahoo.com
CR Adegbola SO, 2020, HEALTH QUAL LIFE OUT, V18, DOI 10.1186/s12955-020-01622-7
   Aguilera-Castro L, 2017, ANN GASTROENTEROL, V30, P33, DOI 10.20524/aog.2016.0099
   Bai YH, 2019, MED SCI MONITOR, V25, P3069, DOI 10.12659/MSM.914860
   Barnhoorn MC, 2020, J CROHNS COLITIS, V14, P64, DOI 10.1093/ecco-jcc/jjz116
   Billioud V, 2011, AM J GASTROENTEROL, V106, P674, DOI 10.1038/ajg.2011.60
   Cabalzar-Wondberg D, 2021, COLORECTAL DIS, V23, P1444, DOI 10.1111/codi.15587
   Cao YT, 2021, STEM CELL RES THER, V12, DOI 10.1186/s13287-020-02095-7
   Carvello M, 2019, CELLS-BASEL, V8, DOI 10.3390/cells8070764
   Cashman TJ, 2013, STEM CELL REV REP, V9, P254, DOI 10.1007/s12015-012-9375-6
   Che Z., 2022, FRONT IMMUNOL, V13
   Chen QQ, 2013, WORLD J GASTROENTERO, V19, P4702, DOI 10.3748/wjg.v19.i29.4702
   Cho YB, 2015, STEM CELL TRANSL MED, V4, P532, DOI 10.5966/sctm.2014-0199
   Cho YB, 2013, CELL TRANSPLANT, V22, P279, DOI 10.3727/096368912X656045
   Cho YJ, 2021, ANN SURG TREAT RES, V101, P58, DOI 10.4174/astr.2021.101.1.58
   Chowdhury S., 2021, STEM CELLS BIOL THER, P1
   Ciccocioppo R, 2015, STEM CELL RES THER, V6, DOI 10.1186/s13287-015-0122-1
   Ciccocioppo R, 2011, GUT, V60, P788, DOI 10.1136/gut.2010.214841
   Colombo F, 2022, FRONT SURG, V9, DOI 10.3389/fsurg.2022.834870
   Cupi ML, 2014, J IMMUNOL, V192, P6083, DOI 10.4049/jimmunol.1302238
   Dai WD, 2005, CIRCULATION, V112, P214, DOI 10.1161/CIRCULATIONAHA.104.527937
   Dazzi F, 2007, ARTHRITIS RES THER, V9, DOI 10.1186/ar2128
   de la Portilla F, 2013, INT J COLORECTAL DIS, V28, P313, DOI 10.1007/s00384-012-1581-9
   de Souza HSP, 2016, NAT REV GASTRO HEPAT, V13, P13, DOI [10.1038/nrgastro.2016.186, 10.1038/nrgastro.2015.186]
   Dietz AB, 2017, GASTROENTEROLOGY, V153, P59, DOI 10.1053/j.gastro.2017.04.001
   Dominici M, 2006, CYTOTHERAPY, V8, P315, DOI 10.1080/14653240600855905
   Dozois EJ, 2023, DIS COLON RECTUM, V66, P243, DOI 10.1097/DCR.0000000000002579
   Dubey NK, 2018, INT J MOL SCI, V19, DOI 10.3390/ijms19082200
   English K, 2013, IMMUNOL CELL BIOL, V91, P19, DOI 10.1038/icb.2012.56
   Favaro E, 2016, DIABETOLOGIA, V59, P325, DOI 10.1007/s00125-015-3808-0
   Gallo G, 2020, MEDICINA-LITHUANIA, V56, DOI 10.3390/medicina56110563
   García-Arranz M, 2016, STEM CELL TRANSL MED, V5, P1441, DOI 10.5966/sctm.2015-0356
   García-Gómez I, 2010, EXPERT OPIN BIOL TH, V10, P1453, DOI 10.1517/14712598.2010.519333
   García-Olmo D, 2005, DIS COLON RECTUM, V48, P1416, DOI 10.1007/s10350-005-0052-6
   Garcia-Olmo D, 2008, EXPERT OPIN BIOL TH, V8, P1417, DOI [10.1517/14712598.8.9.1417, 10.1517/14712598.8.9.1417 ]
   Garcia-Olmo D, 2022, DIS COLON RECTUM, V65, P713, DOI 10.1097/DCR.0000000000002325
   Gecse KB, 2014, GUT, V63, P1381, DOI 10.1136/gutjnl-2013-306709
   Gisbert JP, 2009, AM J GASTROENTEROL, V104, P760, DOI 10.1038/ajg.2008.88
   Gold Stephanie L, 2018, Gastroenterol Hepatol (N Y), V14, P521
   Gonzalez-Rey E, 2009, GUT, V58, P929, DOI 10.1136/gut.2008.168534
   Grégoire C, 2017, ALIMENT PHARM THER, V45, P205, DOI 10.1111/apt.13864
   Hayashi Y, 2022, FRONT PHYSIOL, V13, DOI 10.3389/fphys.2022.845078
   Henig I, 2014, RAMBAM MAIMONIDES ME, V5, DOI 10.5041/RMMJ.10162
   Herreros MD, 2012, DIS COLON RECTUM, V55, P762, DOI 10.1097/DCR.0b013e318255364a
   Horwitz EM, 2002, P NATL ACAD SCI USA, V99, P8932, DOI 10.1073/pnas.132252399
   Ismail AM, 2016, CYTOTECHNOLOGY, V68, P771, DOI 10.1007/s10616-014-9828-7
   Jiang W, 2020, CELL PROLIFERAT, V53, DOI 10.1111/cpr.12712
   Kavanagh DPJ, 2011, STEM CELL REV REP, V7, P672, DOI 10.1007/s12015-011-9240-z
   Kern S, 2006, STEM CELLS, V24, P1294, DOI 10.1634/stemcells.2005-0342
   Kim EY, 2015, INT J MOL SCI, V16, P4581, DOI 10.3390/ijms16034581
   Koç ON, 2002, BONE MARROW TRANSPL, V30, P215, DOI 10.1038/sj.bmt.1703650
   Lapidot T, 2005, BLOOD, V106, P1901, DOI 10.1182/blood-2005-04-1417
   LeBlanc K, 2008, LANCET, V371, P1579, DOI 10.1016/S0140-6736(08)60690-X
   Lightner AL, 2022, BRIT J SURG, V109, P653, DOI 10.1093/bjs/znac078
   Liu H, 2021, LIFE SCI, V277, DOI 10.1016/j.lfs.2021.119458
   Lombardi F, 2019, INT J MOL SCI, V20, DOI 10.3390/ijms20153721
   Mahid SS, 2007, INFLAMM BOWEL DIS, V13, P431, DOI 10.1002/ibd.20070
   Majo F, 2008, NATURE, V456, P250, DOI 10.1038/nature07406
   Mayne CG, 2013, INFLAMM BOWEL DIS, V19, P1772, DOI 10.1097/MIB.0b013e318281f5a3
   Meier RPH, 2013, STEM CELL RES, V11, P1348, DOI 10.1016/j.scr.2013.08.011
   Melief SM, 2013, STEM CELL TRANSL MED, V2, P455, DOI 10.5966/sctm.2012-0184
   Mirabet V, 2008, CELL TISSUE BANK, V9, P1, DOI 10.1007/s10561-007-9048-x
   Molendijk I, 2015, GASTROENTEROLOGY, V149, P918, DOI 10.1053/j.gastro.2015.06.014
   Ghasroldasht MM, 2022, INT J MOL SCI, V23, DOI 10.3390/ijms23052850
   Murphy MB, 2013, EXP MOL MED, V45, DOI 10.1038/emm.2013.94
   Nauta AJ, 2007, BLOOD, V110, P3499, DOI 10.1182/blood-2007-02-069716
   Noort WA, 2002, EXP HEMATOL, V30, P870, DOI 10.1016/S0301-472X(02)00820-2
   Ortiz-Virumbrales M., 2020, STEM CELL RES THER, V11, P1
   Panés J, 2018, GASTROENTEROLOGY, V154, P1334, DOI 10.1053/j.gastro.2017.12.020
   Panés J, 2016, LANCET, V388, P1281, DOI 10.1016/S0140-6736(16)31203-X
   Park MY, 2021, ASIAN J SURG, V44, P1383, DOI 10.1016/j.asjsur.2021.03.013
   Paul G, 2013, BIOCHIMIE, V95, P2246, DOI 10.1016/j.biochi.2013.07.013
   Paunescu V, 2007, J CELL MOL MED, V11, P502, DOI 10.1111/j.1582-4934.2007.00041.x
   Petagna L, 2020, BIOL DIRECT, V15, DOI 10.1186/s13062-020-00280-5
   Pockley AG, 2018, FRONT IMMUNOL, V9, DOI 10.3389/fimmu.2018.00646
   Qiu Y, 2017, STEM CELL RES THER, V8, DOI 10.1186/s13287-017-0570-x
   Reider S, 2022, CELLS-BASEL, V11, DOI 10.3390/cells11213463
   Richards M, 2005, STEM CELLS: FROM BENCH TO BEDSIDE, P510, DOI 10.1142/9789812569370_0024
   Roda G, 2020, NAT REV DIS PRIMERS, V6, DOI 10.1038/s41572-020-0156-2
   Rossant J, 2008, CELL, V132, P527, DOI 10.1016/j.cell.2008.01.039
   RUIZ Milton Artur, 2022, Arq. Gastroenterol., V59, P462, DOI [10.1590/S0004-2803.202204000-83, 10.1590/s0004-2803.202204000-83]
   Ryan JM, 2007, CLIN EXP IMMUNOL, V149, P353, DOI 10.1111/j.1365-2249.2007.03422.x
   Saez A, 2023, INT J MOL SCI, V24, DOI 10.3390/ijms24021526
   Sakaguchi S, 2005, NAT IMMUNOL, V6, P345, DOI 10.1038/ni1178
   Sala E, 2015, GASTROENTEROLOGY, V149, P163, DOI 10.1053/j.gastro.2015.03.013
   Sammour I, 2016, PLOS ONE, V11, DOI 10.1371/journal.pone.0164269
   Schwartz DA, 2004, ALIMENT PHARM THER, V19, P953, DOI 10.1111/j.1365-2036.2004.01917.x
   Seita J, 2010, WIRES SYST BIOL MED, V2, P640, DOI 10.1002/wsbm.86
   Serena C, 2017, STEM CELL REP, V9, P1109, DOI 10.1016/j.stemcr.2017.07.014
   Sioud M, 2011, SCAND J IMMUNOL, V73, P79, DOI 10.1111/j.1365-3083.2010.02491.x
   Sobhani Aligholi, 2017, Acta Med Iran, V55, P6
   Srivastava AS, 2006, STEM CELLS, V24, P1689, DOI 10.1634/stemcells.2005-0531
   Takahashi K, 2006, CELL, V126, P663, DOI 10.1016/j.cell.2006.07.024
   Tan SS, 2016, ARCH PLAST SURG-APS, V43, P237, DOI 10.5999/aps.2016.43.3.237
   Uccelli A, 2008, NAT REV IMMUNOL, V8, P726, DOI 10.1038/nri2395
   Van Assche G, 2011, GUT, V60, P285, DOI 10.1136/gut.2009.199687
   Miana VV, 2018, ECANCERMEDICALSCIENC, V12, DOI 10.3332/ecancer.2018.822
   Vieujean S, 2022, J CROHNS COLITIS, V16, P506, DOI 10.1093/ecco-jcc/jjab154
   Wang R, 2021, STEM CELL RES THER, V12, DOI 10.1186/s13287-021-02533-0
   Wang Y, 2014, NAT IMMUNOL, V15, P1009, DOI 10.1038/ni.3002
   Yamaguchi S, 2018, J CEREBR BLOOD F MET, V38, P1199, DOI 10.1177/0271678X17731964
   Yamanaka S, 2010, NATURE, V465, P704, DOI 10.1038/nature09229
   Zakrzewski W, 2019, STEM CELL RES THER, V10, DOI 10.1186/s13287-019-1165-5
   Zeng JC, 2020, J CANCER, V11, P2068, DOI 10.7150/jca.37932
   Zhang QZ, 2009, J IMMUNOL, V183, P7787, DOI 10.4049/jimmunol.0902318
   Zheng GP, 2018, CELL TISSUE RES, V374, P1, DOI 10.1007/s00441-018-2871-5
   Zhou CG, 2020, STEM CELL RES THER, V11, DOI 10.1186/s13287-020-01636-4
NR 106
TC 0
Z9 0
U1 0
U2 0
PU ELSEVIER
PI AMSTERDAM
PA RADARWEG 29, 1043 NX AMSTERDAM, NETHERLANDS
SN 0966-3274
EI 1878-5492
J9 TRANSPL IMMUNOL
JI Transpl. Immunol.
PD OCT
PY 2023
VL 80
AR 101903
DI 10.1016/j.trim.2023.101903
EA AUG 2023
PG 12
WC Immunology; Transplantation
WE Science Citation Index Expanded (SCI-EXPANDED)
SC Immunology; Transplantation
GA P8HI1
UT WOS:001053022300001
PM 37541629
DA 2024-01-22
ER

PT J
AU Ruffolo, C
   Penninckx, F
   Van Assche, G
   Vermeire, S
   Rutgeerts, P
   Coremans, G
   D'Hoore, A
AF Ruffolo, C.
   Penninckx, F.
   Van Assche, G.
   Vermeire, S.
   Rutgeerts, P.
   Coremans, G.
   D'Hoore, A.
TI Outcome of surgery for rectovaginal fistula due to Crohn's disease
SO BRITISH JOURNAL OF SURGERY
LA English
DT Article
ID ENDORECTAL ADVANCEMENT FLAP; POSTOPERATIVE COMPLICATIONS; TRANSVAGINAL
   APPROACH; INFLIXIMAB TREATMENT; NATURAL-HISTORY; REPAIR; TRANSPOSITION;
   PREDICTORS; MANAGEMENT; THERAPY
AB Background: This study examined the outcome of-surgery for symptomatic Crohn's rectovaginal fistula (RVF) and assessed the effect of therapy with antibody against tumour necrosis factor (TNF) on healing.
   Methods: Fifty-six patients with Crohn's disease underwent surgery for a RVF between January 1993 and December 2006. Outcome analysis was performed in February 2008 in relation to the surgical procedures used and the effect of anti-TNF treatment.
   Results: Four patients with a healed fistula still had a stoma at final follow-up for other reasons and were excluded from the analysis. Fistula closure was achieved in 81 per cent of the remaining 52 patients. Primary and secondary surgical success rates were 56 and 57 per cent respectively. The primary healing was similar in patients who received before the first operation (12 off 8 patients) and those who did not (19 of 34). In univariable analysis, duration of Crohn's disease (P = 0.037) and previous extended colonic resection (P < 0.001) were significantly related to failure of primary surgery, but only the latter remained significant in multi variable analysis (P < 0.001). Late recurrence developed in four patients.
   Conclusion: Fistula closure was achieved in must patients, but more than one operation was often required.
C1 [Ruffolo, C.; Penninckx, F.; D'Hoore, A.] Univ Hosp Gasthuisberg, Dept Abdominal Surg, B-3000 Louvain, Belgium.
   [Van Assche, G.; Vermeire, S.; Rutgeerts, P.; Coremans, G.] Univ Hosp Gasthuisberg, Dept Gastroenterol, Inflammatory Bowel Dis Unit, B-3000 Louvain, Belgium.
   [Ruffolo, C.] Univ Padua, Dept Surg & Gastroenterol Sci, Padua, Italy.
C3 KU Leuven; University Hospital Leuven; KU Leuven; University Hospital
   Leuven; University of Padua
RP D'Hoore, A (通讯作者)，Univ Hosp Gasthuisberg, Dept Abdominal Surg, Herestr 49, B-3000 Louvain, Belgium.
RI Ruffolo, Cesare/L-2782-2016
OI Vermeire, Severine/0000-0001-9942-3019
CR Andreani SM, 2007, DIS COLON RECTUM, V50, P2215, DOI 10.1007/s10350-007-9057-7
   Ardizzone S, 2004, INFLAMM BOWEL DIS, V10, P91, DOI 10.1097/00054725-200403000-00005
   Athanasiadis S, 2007, INT J COLORECTAL DIS, V22, P1051, DOI 10.1007/s00384-007-0294-y
   BAUER JJ, 1991, ANN SURG, V213, P151, DOI 10.1097/00000658-199102000-00010
   BERMAN IR, 1991, DIS COLON RECTUM, V34, P1032, DOI 10.1007/BF02049972
   Brzezinski A, 2002, GASTROENTEROLOGY, V122, pA617
   Chautard J, 2008, J CHIR-PARIS, V145, P51, DOI 10.1016/S0021-7697(08)70303-X
   Colombel JF, 2004, AM J GASTROENTEROL, V99, P878, DOI 10.1111/j.1572-0241.2004.04148.x
   Fürst A, 2008, INT J COLORECTAL DIS, V23, P349, DOI 10.1007/s00384-007-0413-9
   Galandiuk S, 2005, ANN SURG, V241, P796, DOI 10.1097/01.sla.0000161030.25860.c1
   Hannaway CD, 2008, COLORECTAL DIS, V10, P747, DOI 10.1111/j.1463-1318.2008.01552.x
   Hyder SA, 2006, DIS COLON RECTUM, V49, P1837, DOI 10.1007/s10350-006-0656-5
   Ingle SB, 2007, DIGEST LIVER DIS, V39, P963, DOI 10.1016/j.dld.2007.07.154
   JONES IT, 1987, DIS COLON RECTUM, V30, P919, DOI 10.1007/BF02554276
   Joo JS, 1998, AM SURGEON, V64, P147
   KODNER IJ, 1993, SURGERY, V114, P689
   Kunitake H, 2008, J GASTROINTEST SURG, V12, P1730, DOI 10.1007/s11605-008-0630-8
   MAKOWIEC F, 1995, BRIT J SURG, V82, P603, DOI 10.1002/bjs.1800820509
   Marchal L, 2004, ALIMENT PHARM THER, V19, P749, DOI 10.1111/j.1365-2036.2004.01904.x
   Michelassi F, 2000, SURGERY, V128, P597, DOI 10.1067/msy.2000.108779
   Mizrahi N, 2002, DIS COLON RECTUM, V45, P1616, DOI 10.1007/s10350-004-7248-z
   Parsi MA, 2004, AM J GASTROENTEROL, V99, P445, DOI 10.1111/j.1572-0241.2004.04083.x
   Penninckx F, 2001, Colorectal Dis, V3, P406, DOI 10.1046/j.1463-1318.2001.00274.x
   Penninckx F, 2001, ACTA GASTRO-ENT BELG, V64, P223
   Platell C, 1996, AUST NZ J SURG, V66, P5, DOI 10.1111/j.1445-2197.1996.tb00690.x
   RADCLIFFE AG, 1988, DIS COLON RECTUM, V31, P94, DOI 10.1007/BF02562636
   Sands BE, 2004, CLIN GASTROENTEROL H, V2, P912, DOI 10.1016/S1542-3565(04)00414-8
   Schwartz DA, 2002, GASTROENTEROLOGY, V122, P875, DOI 10.1053/gast.2002.32362
   SHER ME, 1991, DIS COLON RECTUM, V34, P641, DOI 10.1007/BF02050343
   Sonoda T, 2002, DIS COLON RECTUM, V45, P1622, DOI 10.1007/s10350-004-7249-y
   TANCER ML, 1990, SURG GYNECOL OBSTET, V171, P43
   Topstad DR, 2003, DIS COLON RECTUM, V46, P577, DOI 10.1007/s10350-004-6611-4
   Tsang CBS, 1997, SURG CLIN N AM, V77, P95, DOI 10.1016/S0039-6109(05)70535-1
   van der Hagen SJ, 2005, DIS COLON RECTUM, V48, P758, DOI 10.1007/s10350-004-0828-0
   VONFLUE M, 1994, DIS COLON RECTUM, V37, P1160, DOI 10.1007/BF02049823
   Wexner SD, 2008, ANN SURG, V248, P39, DOI 10.1097/SLA.0b013e31817d077d
NR 36
TC 33
Z9 33
U1 0
U2 0
PU WILEY
PI HOBOKEN
PA 111 RIVER ST, HOBOKEN 07030-5774, NJ USA
SN 0007-1323
EI 1365-2168
J9 BRIT J SURG
JI Br. J. Surg.
PD OCT
PY 2009
VL 96
IS 10
BP 1190
EP 1195
DI 10.1002/bjs.6661
PG 6
WC Surgery
WE Science Citation Index Expanded (SCI-EXPANDED)
SC Surgery
GA 511BZ
UT WOS:000271140200015
PM 19688772
OA Bronze
DA 2024-01-22
ER

PT J
AU Logan, M
   Clark, CM
   Ijaz, UZ
   Gervais, L
   Duncan, H
   Garrick, V
   Curtis, L
   Buchanan, E
   Cardigan, T
   Armstrong, L
   Delahunty, C
   Flynn, DM
   Barclay, AR
   Tayler, R
   McDonald, E
   Milling, S
   Hansen, R
   Gerasimidis, K
   Russell, RK
AF Logan, Michael
   Clark, Clare M.
   Ijaz, Umer Zeeshan
   Gervais, Lisa
   Duncan, Hazel
   Garrick, Vikki
   Curtis, Lee
   Buchanan, Elaine
   Cardigan, Tracey
   Armstrong, Lawrence
   Delahunty, Caroline
   Flynn, Diana M.
   Barclay, Andrew R.
   Tayler, Rachel
   McDonald, Elizabeth
   Milling, Simon
   Hansen, Richard
   Gerasimidis, Konstantinos
   Russell, Richard K.
TI The reduction of faecal calprotectin during exclusive enteral nutrition
   is lost rapidly after food re-introduction
SO ALIMENTARY PHARMACOLOGY & THERAPEUTICS
LA English
DT Article
ID PEDIATRIC CROHNS-DISEASE; MAINTENANCE INFLIXIMAB; POLYMERIC DIET;
   THERAPY; CHILDREN; REMISSION; TERM; CORTICOSTEROIDS; INDUCTION;
   SUPPLEMENTATION
AB Background Faecal calprotectin decreases during exclusive enteral nutrition in children with active Crohn's disease. It is unknown how faecal calprotectin changes during food re-introduction and the influence of maintenance enteral nutrition. Aims To study changes to faecal calprotectin during exclusive enteral nutrition and at food reintroduction, and explore associations with maintenance enteral nutrition. Methods Children with Crohn's disease were followed during exclusive enteral nutrition and during food-reintroduction. Faecal calprotectin was measured before, at 33 and 54 days of exclusive enteral nutrition, and at 17, 52 and 72 days after food-reintroduction. Maintenance enteral nutrition use was recorded with estimated weight food diaries. Data are presented with medians and Q1:Q3. Results Sixty-six patients started exclusive enteral nutrition and 41 (62%) achieved clinical remission (weighted paediatric Crohn's disease activity index <12.5). Baseline faecal calprotectin (mg/kg) decreased after 4 and 8 weeks of exclusive enteral nutrition (Start: 1433 [Q1: 946, Q3: 1820] vs 33 days: 844 [314, 1438] vs 54 days: 453 [165, 1100]; P < .001). Within 17 days of food reintroduction, faecal calprotectin increased to 953 [Q1: 519, Q3: 1611] and by 52 days to 1094 [660, 1625] (both P < .02). Fifteen of 41 (37%) children in remission used maintenance enteral nutrition (333 kcal or 18% of energy intake). At 17 days of food reintroduction, faecal calprotectin was lower in maintenance enteral nutrition users than non-users (651 [Q1: 271, Q3: 1781] vs 1238 [749, 2102], P = .049) and correlated inversely with maintenance enteral nutrition volume (rho: -0.573, P = .041), kcals (rho: -0.584, P = .036) and % energy intake (rho: -0.649, P = .016). Maintenance enteral nutrition use was not associated with longer periods of remission (P = .7). Faecal calprotectin at the end of exclusive enteral nutrition did not predict length of remission. Conclusions The effect of exclusive enteral nutrition on faecal calprotectin is diminished early during food reintroduction. Maintenance enteral nutrition at similar to 18% of energy intake is associated with a lower faecal calprotectin at the early phase of food reintroduction but is ineffective in maintaining longer term remission.
C1 [Logan, Michael; Ijaz, Umer Zeeshan] Univ Glasgow, Sch Engn, Civil Engn, Glasgow, Lanark, Scotland.
   [Logan, Michael; Clark, Clare M.; Gerasimidis, Konstantinos] Univ Glasgow, Glasgow Royal Infirm, Sch Med Dent & Nursing, Human Nutr, Glasgow, Lanark, Scotland.
   [Gervais, Lisa; Duncan, Hazel; Garrick, Vikki; Curtis, Lee; Buchanan, Elaine; Cardigan, Tracey; Flynn, Diana M.; Barclay, Andrew R.; Tayler, Rachel; Hansen, Richard; Russell, Richard K.] Royal Hosp Children, Dept Paediat Gastroenterol, Glasgow, Lanark, Scotland.
   [Armstrong, Lawrence] Crosshouse Hosp, Dept Paediat, Kilmarnock, Scotland.
   [Delahunty, Caroline] Wishaw Gen Hosp, Dept Paediat, Wishaw, Scotland.
   [McDonald, Elizabeth; Milling, Simon] Univ Glasgow, Inst Infect Immun & Inflammat, Glasgow, Lanark, Scotland.
C3 University of Glasgow; University of Glasgow; University of Glasgow
RP Russell, RK (通讯作者)，Royal Hosp Children, Dept Paediat Gastroenterol, Glasgow, Lanark, Scotland.
EM richardrussell@nhs.net
RI Logan, Michael/AAR-9091-2020; Hansen, Richard/G-3871-2011; Ijaz, Umer
   Zeeshan Z/F-3583-2014
OI Logan, Michael/0000-0003-3967-6123; Ijaz, Umer Zeeshan
   Z/0000-0001-5780-8551; Hansen, Richard/0000-0002-3944-6646; Gerasimidis,
   Konstantinos/0000-0001-9432-2200; McDonald,
   Elizabeth/0000-0002-5099-3368
FU Catherine McEwen foundation; NERC Independent Research Fellowship
   [NE/L011956/1]; NHS Research Scotland Senior Career Researcher
   Fellowship; Glasgow Children's Hospital Charity; EPSRC; Nestle Health
   Science; Nutricia/Nestle; DrFalk; NERC [NE/L011956/1] Funding Source:
   UKRI
FX The work of the IBD team in Glasgow is supported by the Catherine McEwen
   foundation. UZI is funded by NERC Independent Research Fellowship
   NE/L011956/1. KG received research grants, speakers fees and had
   conference attendance paid by Nutricia/Nestle and DrFalk. RH has
   received speakers/consultancy fees or conference support from Nutricia,
   Dr Falk, MSD Immunology and 4D Pharma. RKR has received speaker's fees,
   travel support and/or participated in medical board meetings with
   Nestle, MSD Immunology, AbbVie, Dr Falk, Takeda, Napp, Mead Johnson,
   Nutricia & 4D Pharma. SM has participated in medical board meetings with
   Pfizer. RH & RKR are supported by an NHS Research Scotland Senior Career
   Researcher Fellowship. CC was funded by the PhD studentship from Glasgow
   Children's Hospital Charity. ML PhD studentship was funded by the EPSRC.
   The study was partially funded from Nestle Health Science, though they
   had no impact on study design, analysis or conclusions reached.
CR Akobeng AK, 2007, COCHRANE DB SYST REV, DOI 10.1002/14651858.CD005984
   Akobeng AK, 2018, COCHRANE DB SYST REV, DOI 10.1002/14651858.CD005984.pub3
   Beattie RM, 2006, ARCH DIS CHILD, V91, P426, DOI 10.1136/adc.2005.080481
   Biskou O, 2016, J PEDIATR GASTR NUTR, V63, pE112, DOI 10.1097/MPG.0000000000001384
   Buchanan E, 2009, ALIMENT PHARM THER, V30, P501, DOI 10.1111/j.1365-2036.2009.04067.x
   Cameron FL, 2013, ALIMENT PHARM THER, V37, P622, DOI 10.1111/apt.12230
   Canani RB, 2006, DIGEST LIVER DIS, V38, P381, DOI 10.1016/j.dld.2005.10.005
   Cornillie F, 2001, ALIMENT PHARM THERAP, V15, P463, DOI 10.1046/j.1365-2036.2001.00956.x
   Day AS, 2006, J GASTROEN HEPATOL, V21, P1609, DOI 10.1111/j.1440-1746.2006.04294.x
   Duncan H, 2014, BMC GASTROENTEROL, V14, DOI 10.1186/1471-230X-14-50
   El-Matary W, 2017, FRONT PEDIATR, V5, DOI 10.3389/fped.2017.00007
   Esaki M, 2005, SCAND J GASTROENTERO, V40, P1431, DOI 10.1080/00365520510023729
   Fatima S, 2015, APPETITE, V95, P36, DOI 10.1016/j.appet.2015.06.010
   Fell JME, 2000, ALIMENT PHARM THERAP, V14, P281
   Gavin J, 2018, ACTA PAEDIATR, V107, P2199, DOI 10.1111/apa.14571
   Gavin J, 2018, ACTA PAEDIATR, V107, P156, DOI 10.1111/apa.14075
   Gerasimidis K, 2011, J CLIN GASTROENTEROL, V45, P234, DOI 10.1097/MCG.0b013e3181f39af5
   Grogan JL, 2012, INFLAMM BOWEL DIS, V18, P246, DOI 10.1002/ibd.21690
   Grover Z, 2014, J GASTROENTEROL, V49, P638, DOI 10.1007/s00535-013-0815-0
   Hanai H, 2012, DIGEST LIVER DIS, V44, P649, DOI 10.1016/j.dld.2012.03.007
   Hartman C, 2008, ISR MED ASSOC J, V10, P503
   Heuschkel RB, 2000, J PEDIATR GASTR NUTR, V31, P8, DOI 10.1097/00005176-200007000-00005
   Kaakoush NO, 2015, CLIN TRANSL GASTROEN, V6, DOI 10.1038/ctg.2014.21
   Knight C, 2005, CLIN NUTR, V24, P775, DOI 10.1016/j.clnu.2005.03.005
   Kolho KL, 2006, SCAND J GASTROENTERO, V41, P720, DOI 10.1080/00365520500419623
   KUROKI F, 1993, DIGEST DIS SCI, V38, P1614, DOI 10.1007/BF01303168
   Lambert B, 2012, DIGEST DIS SCI, V57, P2171, DOI 10.1007/s10620-012-2232-2
   Levine A, 2014, J PEDIATR GASTR NUTR, V58, P795, DOI 10.1097/MPG.0000000000000239
   Levine A, 2014, INFLAMM BOWEL DIS, V20, P278, DOI 10.1097/01.MIB.0000437735.11953.68
   Levine A, 2011, INFLAMM BOWEL DIS, V17, P1314, DOI 10.1002/ibd.21493
   Lewis JD, 2015, CELL HOST MICROBE, V18, P489, DOI 10.1016/j.chom.2015.09.008
   Lionetti P, 2005, JPEN-PARENTER ENTER, V29, pS173, DOI 10.1177/01486071050290S4S173
   Logan M, 2017, ALIMENT PHARM THER, V46, P1119, DOI 10.1111/apt.14351
   Narula N, 2018, COCHRANE DB SYST REV, DOI 10.1002/14651858.CD000542.pub3
   Quince C, 2015, AM J GASTROENTEROL, V110, P1718, DOI 10.1038/ajg.2015.357
   Ruemmele FM, 2014, J CROHNS COLITIS, V8, P1179, DOI 10.1016/j.crohns.2014.04.005
   SACN/RCPCH Expert Group Scientific Advisory Committee on Nutrition (SACN), 2008, APPL WHO GROWTH STAN
   Schulman JM, 2017, CAN J GASTROENTEROL, V2017, DOI [10.1155/2017/5873158, 10.1155/2017/873158]
   Schwerd T, 2016, J ALLERGY CLIN IMMUN, V138, P592, DOI 10.1016/j.jaci.2015.12.1331
   Soo J, 2013, DIGEST DIS SCI, V58, P3584, DOI 10.1007/s10620-013-2855-y
   Svolos V, 2019, GASTROENTEROLOGY, V156, P1354, DOI 10.1053/j.gastro.2018.12.002
   Takagi S, 2006, ALIMENT PHARM THERAP, V24, P1333, DOI 10.1111/j.1365-2036.2006.03120.x
   Triantafillidis JK, 2010, ANN GASTROENTEROL, V23, P113
   Tso L, 2011, DIETARY REFERENCE VA
   Turner D, 2012, INFLAMM BOWEL DIS, V18, P55, DOI 10.1002/ibd.21649
   Verma S, 2000, DIGEST LIVER DIS, V32, P769, DOI 10.1016/S1590-8658(00)80353-9
   Verma S, 2001, SCAND J GASTROENTERO, V36, P383, DOI 10.1080/003655201300051199
   Wedrychowicz A, 2011, J PEDIATR GASTR NUTR, V53, P150, DOI 10.1097/MPG.0b013e3182144c74
   Wilschanski M, 1996, GUT, V38, P543, DOI 10.1136/gut.38.4.543
   Yamamoto T, 2007, ALIMENT PHARM THER, V25, P67, DOI 10.1111/j.1365-2036.2006.03158.x
   Yamamoto T, 2015, J CROHNS COLITIS, V9, pS364
   Yamamoto T, 2010, J GASTROENTEROL, V45, P24, DOI 10.1007/s00535-009-0136-5
   Zubin G, 2015, INFLAMM BOWEL DIS, V21, P1386, DOI 10.1097/MIB.0000000000000388
NR 53
TC 43
Z9 44
U1 0
U2 8
PU WILEY
PI HOBOKEN
PA 111 RIVER ST, HOBOKEN 07030-5774, NJ USA
SN 0269-2813
EI 1365-2036
J9 ALIMENT PHARM THER
JI Aliment. Pharmacol. Ther.
PD SEP
PY 2019
VL 50
IS 6
BP 664
EP 674
DI 10.1111/apt.15425
EA JUL 2019
PG 11
WC Gastroenterology & Hepatology; Pharmacology & Pharmacy
WE Science Citation Index Expanded (SCI-EXPANDED)
SC Gastroenterology & Hepatology; Pharmacology & Pharmacy
GA IU5AJ
UT WOS:000479555600001
PM 31342536
OA Green Accepted, hybrid, Green Published
DA 2024-01-22
ER

PT J
AU Na, HK
   Ye, BD
   Yang, SK
   Yang, DH
   Jung, KW
   Kim, KJ
   Byeon, JS
   Myung, SJ
   Huh, J
   Kim, JH
AF Na, Hee Kyong
   Ye, Byong Duk
   Yang, Suk-Kyun
   Yang, Dong-Hoon
   Jung, Kee Wook
   Kim, Kyung Jo
   Byeon, Jeong-Sik
   Myung, Seung-Jae
   Huh, Jooryung
   Kim, Jin-Ho
TI EBV-associated lymphoproliferative disorders misdiagnosed as Crohn's
   disease
SO JOURNAL OF CROHNS & COLITIS
LA English
DT Article
DE Lymphoproliferative disorders; Epstein-Barr virus; Crohn's disease
ID EPSTEIN-BARR-VIRUS; INFECTION
AB Epstein-Barr virus (EBV) plays an etiological role in various diseases. EBV-associated lymphoproliferative disorder (LPD) is usually observed in individuals with congenital or acquired immune deficiencies but was also recently reported in non-immunocompromised individuals. Two cases of immunocompetent patients with EBV-associated T-cell LPD of the small bowel and colon who were initially misdiagnosed as Crohn's disease (CD) are reported here. EBV-associated T-cell LPD with primary gastrointestinal tract involvement can manifest as multiple discrete ulcers of the small and/or large bowel that are similar to the lesions found in CD or intestinal tuberculosis. However, when patients have multiple intestinal ulcers that are not typical of CD or intestinal tuberculosis and the clinical course is unusual, clinicians should consider the possibility of EBV-associated LPD that involves the gastrointestinal tract because the treatment strategy and prognosis are completely different. (C) 2012 European Crohn's and Colitis Organisation. Published by Elsevier B.V. All rights reserved.
C1 [Na, Hee Kyong; Ye, Byong Duk; Yang, Suk-Kyun; Yang, Dong-Hoon; Jung, Kee Wook; Kim, Kyung Jo; Byeon, Jeong-Sik; Myung, Seung-Jae; Kim, Jin-Ho] Univ Ulsan, Coll Med, Asan Med Ctr, Dept Gastroenterol, Seoul 138736, South Korea.
   [Huh, Jooryung] Univ Ulsan, Coll Med, Asan Med Ctr, Dept Pathol, Seoul 138736, South Korea.
C3 University of Ulsan; Asan Medical Center; University of Ulsan; Asan
   Medical Center
RP Ye, BD (通讯作者)，Univ Ulsan, Coll Med, Asan Med Ctr, Dept Gastroenterol, 88 Olymp Ro 43 Gil, Seoul 138736, South Korea.
EM hkna77@naver.com; bdye@amc.seoul.kr; sky@amc.seoul.kr;
   gi.dr.yang@gmail.com; Jung.keewook30@gmail.com; capsulendos@yahoo.co.kr;
   jsbyeon@amc.seoul.kr; sjmyung@amc.seoul.kr; jrhuh@amc.seoul.kr;
   jhkm@amc.seoul.kr
RI Yang, Dong-Hoon/B-3437-2015; Ye, Byong Duk/AAF-4955-2020; Myung,
   Sun-Jung/J-5464-2012
OI Yang, Dong-Hoon/0000-0001-7756-2704; Ye, Byong Duk/0000-0001-6647-6325;
   Myung, Seung-Jae/0000-0003-0585-4016
CR [Anonymous], 2008, WHO CLASSIFICATION T
   Awaya N, 2006, LEUKEMIA RES, V30, P1059, DOI 10.1016/j.leukres.2005.10.022
   Beaugerie L, 2009, LANCET, V374, P1617, DOI 10.1016/S0140-6736(09)61302-7
   Clayton RAE, 2005, HISTOPATHOLOGY, V47, P439, DOI 10.1111/j.1365-2559.2005.02130.x
   Cohen JI, 2009, ANN ONCOL, V20, P1472, DOI 10.1093/annonc/mdp064
   Cohen JI, 2000, NEW ENGL J MED, V343, P481, DOI 10.1056/NEJM200008173430707
   Lavín AC, 2009, AM J GASTROENTEROL, V104, P253, DOI 10.1038/ajg.2008.25
   HANTO DW, 1995, ANNU REV MED, V46, P381
   Karlitz JJ, 2011, NAT REV GASTRO HEPAT, V8, P50, DOI 10.1038/nrgastro.2010.192
   Lee YJ, 2006, ENDOSCOPY, V38, P592, DOI 10.1055/s-2006-924996
   Ohshima K, 2008, PATHOL INT, V58, P209, DOI 10.1111/j.1440-1827.2008.02213.x
   Rezk SA, 2007, HUM PATHOL, V38, P1293, DOI 10.1016/j.humpath.2007.05.020
   Rigaud S, 2006, NATURE, V444, P110, DOI 10.1038/nature05257
   Thorley-Lawson DA, 2004, NEW ENGL J MED, V350, P1328, DOI 10.1056/NEJMra032015
NR 14
TC 15
Z9 17
U1 0
U2 3
PU OXFORD UNIV PRESS
PI OXFORD
PA GREAT CLARENDON ST, OXFORD OX2 6DP, ENGLAND
SN 1873-9946
EI 1876-4479
J9 J CROHNS COLITIS
JI J. Crohns Colitis
PD SEP 1
PY 2013
VL 7
IS 8
BP 649
EP 652
DI 10.1016/j.crohns.2012.09.018
PG 4
WC Gastroenterology & Hepatology
WE Science Citation Index Expanded (SCI-EXPANDED)
SC Gastroenterology & Hepatology
GA 187AS
UT WOS:000322088400007
PM 23078910
OA Bronze
DA 2024-01-22
ER

PT J
AU Kolho, KL
   Paakkanen, R
   Lepistö, A
   Wennerstöm, A
   Meri, S
   Lokki, ML
AF Kolho, Kaija-Leena
   Paakkanen, Riitta
   Lepisto, Anna
   Wennerstom, Annika
   Meri, Seppo
   Lokki, Marja-Liisa
TI Novel Associations Between Major Histocompatibility Complex and
   Pediatric-onset Inflammatory Bowel Disease
SO JOURNAL OF PEDIATRIC GASTROENTEROLOGY AND NUTRITION
LA English
DT Article
DE children, complement C4 deficiency, Crohn disease, human leukocyte
   antigen, surgery, ulcerative colitis
ID CROHNS-DISEASE; ULCERATIVE-COLITIS; HLA SYSTEM; 2 PARTS; GENETICS;
   SARCOIDOSIS; POPULATION; C4; VARIANTS; ALLELE
AB Purpose:
   Major histocompatibility complex (MHC) genes have been widely studied in adult inflammatory bowel disease (IBD), but data on MHC genes are scarce in pediatric IBD. This study focused on MHC association of genes with pediatric-onset IBD and its different phenotypes.
   Methods:
   Blood samples of 103 patients with pediatric IBD (Crohn disease or ulcerative colitis) were collected at Children's Hospital, University of Helsinki, Finland. HLA-A, -B, -DRB1 alleles and complement C4A and C4B gene copy numbers were determined and constructed into haplotypes by a Bayesian algorithm (PHASE). A general population cohort (n = 149) served as a control. HLA-alleles and C4 deficiency frequencies were compared between patients and controls with chi(2)-squared and Fisher exact test with Bonferroni correction (P-corr).
   Results:
   One MHC haplotype HLA-A(*)03; HLA-B(*)07; 1 C4A gene; 1 C4B gene; HLA-DRB1(*)15 was more common in Crohn disease and ulcerative colitis than in controls (7/61, 11.5%, 6/42, 14.3% and 1/149, 0.7%, respectively, odds ratio (OR) = 19.19, 95% CI 2.31-159.57, P-corr = 0.004 for Crohn disease vs controls and OR = 24.67, 95% CI 2.88-211.36, P-corr = 0.002 for ulcerative colitis vs controls). Two MHC markers were associated with clinical characteristics. HLA-DRB1(*)01 was more common in patients with milder disease course, that is, no need for anti-tumor necrosis factor (TNF)-alpha medication (18/32, 56.2% vs 19/71, 26.8% without and with anti-TNF-alpha medication, respectively, OR = 0.28, 95% CI 0.12-0.68, P-corr = 0.032). C4B deficiency (C4B genes) was associated with complicated recovery after surgery (12/16, 75.0% vs 4/16, 25.0%, respectively, OR = 9.00, 95% CI 1.82-44.59, P-corr = 0.025).
   Conclusions:
   One MHC haplotype is strongly linked with pediatric-onset IBD, whereas the need for immunomodulatory therapy and surgery outcome associates with other distinct MHC gene markers.
C1 [Kolho, Kaija-Leena] Univ Helsinki, Childrens Hosp, FIN-00014 Helsinki, Finland.
   [Paakkanen, Riitta; Wennerstom, Annika; Lokki, Marja-Liisa] Univ Helsinki, Haartman Inst, Transplantat Lab, FIN-00014 Helsinki, Finland.
   [Lepisto, Anna] Univ Helsinki, Gastrointestinal Surg, FIN-00014 Helsinki, Finland.
   [Meri, Seppo] Univ Helsinki, Dept Bacteriol & Immunol, Immunobiol Res Program, Haartman Inst, FIN-00014 Helsinki, Finland.
   [Meri, Seppo] Helsinki Univ Hosp, Helsinki, Finland.
C3 University of Helsinki; University of Helsinki; University of Helsinki;
   University of Helsinki; University of Helsinki; Helsinki University
   Central Hospital
RP Kolho, KL (通讯作者)，Univ Helsinki, Transplantat Lab, Haartmaninkatu 3,POB 21, FIN-00014 Helsinki, Finland.
EM kaija-leena.kolho@helsinki.fi
OI Lepisto, Anna Henriikka/0000-0002-5866-4059; Meri,
   Seppo/0000-0001-9142-501X
CR Ahmad T, 2006, WORLD J GASTROENTERO, V12, P3628, DOI 10.3748/wjg.v12.i23.3628
   BAMBERY P, 1991, THORAX, V46, P919, DOI 10.1136/thx.46.12.919
   Biank V, 2007, INFLAMM BOWEL DIS, V13, P1430, DOI 10.1002/ibd.20213
   Björkbacka H, 2010, J INTERN MED, V268, P50, DOI 10.1111/j.1365-2796.2009.02209.x
   Blanchong CA, 2001, INT IMMUNOPHARMACOL, V1, P365, DOI 10.1016/S1567-5769(01)00019-4
   Excoffier L, 2005, EVOL BIOINFORM, V1, P47, DOI 10.1177/117693430500100003
   Fernando MMA, 2008, PLOS GENET, V4, DOI 10.1371/journal.pgen.1000024
   Fernando MMA, 2010, HUM MUTAT, V31, P866, DOI 10.1002/humu.21259
   Gourraud PA, 2012, IMMUNOL REV, V248, P87, DOI 10.1111/j.1600-065X.2012.01134.x
   Goyette P, 2015, NAT GENET, V47, P172, DOI 10.1038/ng.3176
   GRONHAGENRISKA C, 1983, LANCET, V1, P1287
   Grunewald J, 2010, SEMIN RESP CRIT CARE, V31, P380, DOI 10.1055/s-0030-1262206
   Henderson P, 2011, INFLAMM BOWEL DIS, V17, P346, DOI 10.1002/ibd.21283
   Imielinski M, 2009, NAT GENET, V41, P1335, DOI 10.1038/ng.489
   Klein J, 2000, NEW ENGL J MED, V343, P702, DOI 10.1056/NEJM200009073431006
   Klein J, 2000, NEW ENGL J MED, V343, P782, DOI 10.1056/NEJM200009143431106
   Kolho KL, 2014, SCAND J GASTROENTERO, V49, P434, DOI 10.3109/00365521.2014.886719
   Kugathasan S, 2008, NAT GENET, V40, P1211, DOI 10.1038/ng.203
   Lappalainen M, 2008, INFLAMM BOWEL DIS, V14, P1118, DOI 10.1002/ibd.20431
   Levine A, 2014, J PEDIATR GASTR NUTR, V58, P795, DOI 10.1097/MPG.0000000000000239
   Mougey R, 2010, Immunohematology, V26, P30
   Okada Y, 2011, GASTROENTEROLOGY, V141, P864, DOI 10.1053/j.gastro.2011.05.048
   Orchard TR, 2002, GASTROENTEROLOGY, V123, P714, DOI 10.1053/gast.2002.35396
   Paakkanen R, 2012, PLOS ONE, V7, DOI 10.1371/journal.pone.0038813
   Sane J, 2012, CLIN INFECT DIS, V55, P358, DOI 10.1093/cid/cis405
   Seppänen M, 2006, CLIN EXP IMMUNOL, V145, P219, DOI 10.1111/j.1365-2249.2006.03134.x
   Stephens M, 2001, AM J HUM GENET, V68, P978, DOI 10.1086/319501
   Turner D, 2012, J PEDIATR GASTR NUTR, V55, P340, DOI 10.1097/MPG.0b013e3182662233
   Van Assche G, 2010, J CROHNS COLITIS, V4, P63, DOI 10.1016/j.crohns.2009.09.009
   Van Limbergen J, 2009, ANNU REV GENOM HUM G, V10, P89, DOI 10.1146/annurev-genom-082908-150013
   Virta Lauri J, 2012, ISRN Gastroenterol, V2012, P462642, DOI 10.5402/2012/462642
   Vlachopoulou E, 2014, TISSUE ANTIGENS, V83, P350, DOI 10.1111/tan.12343
   Wennerström A, 2013, PLOS ONE, V8, DOI 10.1371/journal.pone.0079690
   Zhang ZH, 2005, LANCET, V366, P556, DOI 10.1016/S0140-6736(05)67099-7
NR 34
TC 10
Z9 10
U1 0
U2 3
PU LIPPINCOTT WILLIAMS & WILKINS
PI PHILADELPHIA
PA TWO COMMERCE SQ, 2001 MARKET ST, PHILADELPHIA, PA 19103 USA
SN 0277-2116
EI 1536-4801
J9 J PEDIATR GASTR NUTR
JI J. Pediatr. Gastroenterol. Nutr.
PD APR
PY 2016
VL 62
IS 4
BP 567
EP 572
DI 10.1097/MPG.0000000000000984
PG 6
WC Gastroenterology & Hepatology; Nutrition & Dietetics; Pediatrics
WE Science Citation Index Expanded (SCI-EXPANDED)
SC Gastroenterology & Hepatology; Nutrition & Dietetics; Pediatrics
GA DI0TK
UT WOS:000373209900012
PM 26398154
DA 2024-01-22
ER

PT J
AU Leong, RWL
   Lau, JY
   Sung, JJY
AF Leong, RWL
   Lau, JY
   Sung, JJY
TI The epidemiology and phenotype of Crohn's disease in the Chinese
   population
SO INFLAMMATORY BOWEL DISEASES
LA English
DT Article
DE Asia; Chinese; Crohn disease; epidemiology; inflammatory bowel disease
ID INFLAMMATORY-BOWEL-DISEASE; ANTINEUTROPHIL CYTOPLASMIC ANTIBODIES;
   HONG-KONG; CLASSIFICATION; JAPAN; SUSCEPTIBILITY; ASSOCIATION;
   EXPERIENCE; PREVALENCE; SINGAPORE
AB Background: Inflammatory bowel disease is uncommon in Southeast Asia but is increasing in incidence. The epidemiology and phenotype of Crohn disease (CD) in the Chinese population is not well-known. The purpose of this study was to determine the incidence, temporal trend, clinical features, risk factors, extraintestinal rnanifestations, and the treatment of CD in the Chinese population of Hong Kong.
   Methods: We performed a single-center study of consecutive definite CD cases based on internationally accepted criteria, with strict exclusion of infective enterocolitis.
   Results: Eighty Chinese CD patients were recruited, characterized by male gender predominance (male:female ratio 2.5:1), no association with ever smoking (OR 1.02, 95% CI: 0.54-1.92), absence of familial clustering (0%), high proportion of upper gastrointestinal tract disease proximal to the terminal ileum (19%), and a low proportion of isolated terminal ileal disease (4%). The mean age at diagnosis was 33 years. Forty-five percent of patients had penetrating disease, 18% stricturing disease, and 37% had nonstricturing, nonpenetrating disease. Twenty-five percent of patients had at least 1 extraintestinal manifestation, and there was a high rate of ankylosing spondylitis (9%). The incidence of CD was 1.0 per 100,000 and has increased by 3 fold during the past decade. The age-adjusted incidence was 3.0 per 100,000 (95% CI: 2.3-3.7 per 100:000).
   Conclusions: The incidence of CD in the Chinese is increasing. There are some notable epidemiological and phenotypic differences between Chinese CD with Caucasian CD including the lack of familial clustering, male predominance, and higher proportion of upper GIT involvement and lower frequency of isolated terminal ileal disease.
C1 Univ New S Wales, Bankstown Lidcombe Hosp, Dept Gastroenterol, Sydney, NSW 2200, Australia.
   Chinese Univ Hong Kong, Prince Wales Hosp, Dept Surg, Shatin, Hong Kong, Peoples R China.
   Chinese Univ Hong Kong, Prince Wales Hosp, Dept Med & Therapeut, Shatin, Hong Kong, Peoples R China.
C3 University of New South Wales Sydney; NSW Health; Bankstown Lidcombe
   Hospital; Chinese University of Hong Kong; Prince of Wales Hospital;
   Chinese University of Hong Kong; Prince of Wales Hospital
RP Leong, RWL (通讯作者)，Univ New S Wales, Bankstown Lidcombe Hosp, Dept Gastroenterol, Level 3, Sydney, NSW 2200, Australia.
EM rupertleong@hotmail.com
RI Leong, Rupert WL/J-7839-2012; Sung, Joseph J. Y./R-3203-2018; Lau, James
   Y. W./O-2612-2016
OI Leong, Rupert WL/0000-0001-5944-3488; Sung, Joseph J.
   Y./0000-0003-3125-5199; Lau, James Y. W./0000-0003-0122-4068
CR BERGMAN L, 1975, SCAND J GASTROENTERO, V10, P725
   *CENS STAT DEP HON, 2002, POP VIT EV HON KONG
   FRANCESCHI S, 1987, AM J EPIDEMIOL, V125, P445, DOI 10.1093/oxfordjournals.aje.a114550
   Gasche C, 2000, INFLAMM BOWEL DIS, V6, P8, DOI 10.1097/00054725-200002000-00002
   HAUG K, 1989, SCAND J GASTROENTERO, V24, P1271, DOI 10.3109/00365528909090798
   HIGASHI A, 1988, Gastroenterologia Japonica, V23, P521
   *HOSP AUTH HONG KO, 2002, OV HEALTHC SERV HONG
   Hugot JP, 2001, NATURE, V411, P599, DOI 10.1038/35079107
   Irvine EJ, 2001, SCAND J GASTROENTERO, V36, P2, DOI 10.1080/00365520150218002
   KYLE J, 1992, GASTROENTEROLOGY, V103, P392, DOI 10.1016/0016-5085(92)90826-K
   LAMMERS C, 1997, INFLAMM BOWEL DIS, P583
   LAU PWK, 1991, AUST NZ J SURG, V61, P825, DOI 10.1111/j.1445-2197.1991.tb00165.x
   Law NM, 1998, J CLIN GASTROENTEROL, V26, P27, DOI 10.1097/00004836-199801000-00008
   LEE FI, 1985, GUT, V26, P274, DOI 10.1136/gut.26.3.274
   Lee YT, 1998, SCAND J GASTROENTERO, V33, P623
   LENNARDJONES JE, 1989, SCAND J GASTROENTERO, V24, P2, DOI 10.3109/00365528909091339
   Leong RWL, 2003, ALIMENT PHARM THER, V17, P1465, DOI 10.1046/j.1365-2036.2003.01607.x
   LEONG RWL, 2004, IN PRESS DIGEST DIS, V49
   LINDBERG E, 1988, GUT, V29, P352, DOI 10.1136/gut.29.3.352
   Louis E, 2001, GUT, V49, P777, DOI 10.1136/gut.49.6.777
   LOWES JR, 1997, INFLAMM BOWEL DIS, P601
   MORITA N, 1995, J GASTROENTEROL, V30, P1
   Moum B, 2002, DIGEST LIVER DIS, V34, P364, DOI 10.1016/S1590-8658(02)80131-1
   Ogura Y, 2001, NATURE, V411, P603, DOI 10.1038/35079114
   Park HS, 1999, J KOREAN MED SCI, V14, P39, DOI 10.3346/jkms.1999.14.1.39
   ROSE JDR, 1988, GUT, V29, P346, DOI 10.1136/gut.29.3.346
   Shivananda S, 1996, GUT, V39, P690, DOI 10.1136/gut.39.5.690
   SONNENBERG A, 1990, GUT, V31, P1037, DOI 10.1136/gut.31.9.1037
   SUNG JJY, 1994, DIS COLON RECTUM, V37, P1307, DOI 10.1007/BF02257802
   SUNG JY, 1993, AM J GASTROENTEROL, V88, P864
   TAN CC, 1992, J GASTROEN HEPATOL, V7, P360, DOI 10.1111/j.1440-1746.1992.tb00997.x
   Triantafillidis JK, 2000, DIGESTION, V61, P121, DOI 10.1159/000007744
   Yang SK, 2001, INFLAMM BOWEL DIS, V7, P260, DOI 10.1097/00054725-200108000-00013
   Yao T, 2000, DIS COLON RECTUM, V43, pS85, DOI 10.1007/BF02237231
   YOSHIDA Y, 1990, MED CLIN N AM, V74, P67, DOI 10.1016/S0025-7125(16)30587-9
NR 35
TC 184
Z9 207
U1 0
U2 10
PU OXFORD UNIV PRESS INC
PI CARY
PA JOURNALS DEPT, 2001 EVANS RD, CARY, NC 27513 USA
SN 1078-0998
EI 1536-4844
J9 INFLAMM BOWEL DIS
JI Inflamm. Bowel Dis.
PD SEP
PY 2004
VL 10
IS 5
BP 646
EP 651
DI 10.1097/00054725-200409000-00022
PG 6
WC Gastroenterology & Hepatology
WE Science Citation Index Expanded (SCI-EXPANDED)
SC Gastroenterology & Hepatology
GA 853DY
UT WOS:000223807900022
PM 15472528
OA Bronze
DA 2024-01-22
ER

PT J
AU Bulut, K
   Markova, A
   Canbay, AE
   Schmidt, WE
   Kahraman, A
AF Bulut, Kerem
   Markova, Antoaneta
   Canbay, Ali E.
   Schmidt, Wolfgang E.
   Kahraman, Alisan
TI Whipple's disease - a rare and challenging complication in a patient
   with Crohn's disease
SO ZEITSCHRIFT FUR GASTROENTEROLOGIE
LA English
DT Article
DE Crohn's disease; Whipple's disease
AB Introduction Whipple's disease (WD) is a rare and infectious condition leading to multi-organ impairment caused by Tropheryma whipplei (TW), a ubiquitously occurring bacterium. TW can be detected in tissues by histological detection of PAS ("periodic acid-ship reaction")-positive macrophages and by polymerase-chain-reaction (PCR). Clinically, WD is often characterized by diarrhea, abdominal pain, and weight loss. These symptoms are also typical for a flare in Crohn's disease (CD) and, therefore, can lead to fatal misdiagnosis and wrong treatment by using biologics (e. g., anti-TNF-alpha).
   Case report We here report a young male patient with preexisting CD. The patient's symptoms were misinterpreted as a flare of CD and illustrate the multifaceted nature of WD. After intensifying immunosuppressive therapy, the patient developed therapy-refractory diarrhea with several opportunistic infections with a final, fatal outcome.
   Conclusion Patients with inflammatory bowel disease (IBD) are not only at risk from infectious complications known with clostridium difficile or cytomegalovirus (CMV); infection with WD should also be ruled out by endoscopy and biopsy before the escalation of the immunosuppressive regime.
C1 [Bulut, Kerem] St Clemens Hosp Geldern, Clin Internal Med & Gastroenterol, Geldern, Germany.
   [Markova, Antoaneta; Kahraman, Alisan] Univ Clin Essen, Dept Gastroenterol & Hepatol, Essen, Germany.
   [Canbay, Ali E.] Ruhr Univ Bochum, Knappschaftskrankenhaus, Dept Internal Med, Bochum, Germany.
   [Schmidt, Wolfgang E.] Ruhr Univ Bochum, St Josef Hosp, Dept Internal Med, Bochum, Germany.
   [Kahraman, Alisan] Max Grundig Clin, Gastroenterol & Hepatol, Buhl Baden, Germany.
C3 University of Duisburg Essen; Ruhr University Bochum; Ruhr University
   Bochum
RP Kahraman, A (通讯作者)，Max Grundig Clin, Buhl Baden Gastroenterol & Hepatol, Schwarzwaldhochstr 1, D-77815 Buhl, Germany.
EM alisan.kahraman@max-grundig-klinik.de
OI Kahraman, Alisan/0000-0002-2823-6774
CR Bai JC, 2004, CLIN GASTROENTEROL H, V2, P849, DOI 10.1016/S1542-3565(04)00387-8
   Dolmans RAV, 2017, CLIN MICROBIOL REV, V30, P529, DOI 10.1128/CMR.00033-16
   Feurle GE, 2010, GASTROENTEROLOGY, V138, P478, DOI 10.1053/j.gastro.2009.10.041
   Gill WP, 2009, NAT MED, V15, P211, DOI 10.1038/nm.1915
   Günther U, 2015, MEDICINE, V94, DOI 10.1097/MD.0000000000000714
   Marth T, 2014, WORLD J CARDIOL, V6, P1278, DOI 10.4330/wjc.v6.i12.1278
   Raoult D, 2000, NEW ENGL J MED, V342, P620, DOI 10.1056/NEJM200003023420903
   Schneider T, 2008, LANCET INFECT DIS, V8, P179, DOI 10.1016/S1473-3099(08)70042-2
   vonHerbay A, 1997, SCAND J GASTROENTERO, V32, P52, DOI 10.3109/00365529709025063
   vonHerbay A, 1996, VIRCHOWS ARCH, V429, P335
NR 10
TC 3
Z9 3
U1 0
U2 2
PU GEORG THIEME VERLAG KG
PI STUTTGART
PA RUDIGERSTR 14, D-70469 STUTTGART, GERMANY
SN 0044-2771
EI 1439-7803
J9 Z GASTROENTEROL
JI Z. Gastroent.
PD APR
PY 2022
VL 60
IS 4
BP 598
EP 601
DI 10.1055/a-1747-3666
EA FEB 2022
PG 4
WC Gastroenterology & Hepatology
WE Science Citation Index Expanded (SCI-EXPANDED)
SC Gastroenterology & Hepatology
GA 0H4NV
UT WOS:000756922500001
PM 35176806
DA 2024-01-22
ER

PT J
AU Furfaro, F
   Fiorino, G
   Allocca, M
   Gilardi, D
   Danese, S
AF Furfaro, Federica
   Fiorino, Gionata
   Allocca, Mariangela
   Gilardi, Daniela
   Danese, Silvio
TI Emerging therapeutic targets and strategies in Crohn's disease
SO EXPERT REVIEW OF GASTROENTEROLOGY & HEPATOLOGY
LA English
DT Review
DE Crohn's disease; anti-adhesion molecules; anticytokine; biologics; small
   molecules
ID INFLAMMATORY-BOWEL-DISEASE; STEM-CELL TRANSPLANTATION;
   PLACEBO-CONTROLLED TRIAL; JANUS KINASE INHIBITOR; ANTI-TNF TREATMENT;
   MONOCLONAL-ANTIBODY; MAINTENANCE THERAPY; ULCERATIVE-COLITIS;
   INDIVIDUALIZED THERAPY; DOSE INTENSIFICATION
AB Crohn's disease (CD) is an immune-mediated inflammatory bowel disease, in which inflammation is driven by a complex interaction between the microbiota, immune cells, genes and mediators. New mechanisms of action and several cytokines have been identified as factors involved in the inflammatory process in CD, and many new molecules have been developed to treat this complex disease. New agents have been developed that target leukocyte trafficking, block or adhesion molecules for example, as well as the development of antibodies against classic inflammatory cytokines or therapies directed against IL-12/23 and Janus kinases. The development of selective mechanisms of action and targeting of different cytokines or inflammatory mediators for each patient presents the biggest challenge for the future in CD therapy. Such agents are currently at different phases of development. We aim to review the current literature data on a targeted approach in CD, which could be promising alternative approach for CD patients in the near future.
C1 [Furfaro, Federica; Fiorino, Gionata; Allocca, Mariangela; Gilardi, Daniela; Danese, Silvio] Humanitas Res Hosp, Dept Gastroenterol, IBD Ctr, Via Manzoni 56, I-20089 Milan, Italy.
   [Furfaro, Federica] Univ Milan, Dept Gastroenterol, Milan, Italy.
C3 University of Milan
RP Danese, S (通讯作者)，Humanitas Res Hosp, Dept Gastroenterol, IBD Ctr, Via Manzoni 56, I-20089 Milan, Italy.
EM sdanese@hotmail.com
RI Danese, Silvio/ABH-9571-2020; Furfaro, Federica/AAC-2424-2019; Allocca,
   Mariangela/IAR-5485-2023; Fiorino, Gionata/G-3124-2013
OI Danese, Silvio/0000-0001-7341-1351; Furfaro,
   Federica/0000-0002-4308-7295; Allocca, Mariangela/0000-0002-7204-1739;
   Fiorino, Gionata/0000-0001-5623-2968; Gilardi,
   Daniela/0000-0001-6137-1014
FU Abbott Immunology; MSD; Takeda; Nikkiso Europe GMBH; Janssen
   Pharmaceuticals; AbbVie
FX S Danese has served as a speaker, consultant and advisory board member
   for Schering-Plough, AbbVie, MSD, UCB Pharma, Ferring, Cellerix,
   Millenium Takeda, Nycomed, Pharmacosmos, Actelion, Alphawasserman,
   Genentech, Grunenthal, Pfizer, Astra Zeneca, Novo Nordisk, Cosmo
   Pharmaceuticals, Vifor and Johnson & Johnson, Nikkiso Europe GMBH. G
   Fiorino has received consulting fees from Abbott Immunology, MSD,
   Takeda, Nikkiso Europe GMBH and Janssen Pharmaceuticals. F Furfaro has
   received consulting fees from AbbVie and MSD. D Gilardi has received
   consulting fees from Nikkiso Europe GMBH. The authors have no other
   relevant affiliations or financial involvement with any organization or
   entity with a financial interest in or financial conflict with the
   subject matter or materials discussed in the manuscript apart from those
   disclosed. The authors would like to thank Miss Marie Cheeseman for her
   kind review of English.
CR Abraham C, 2009, NEW ENGL J MED, V361, P2066, DOI 10.1056/NEJMra0804647
   Allocca M, 2013, CURR DRUG TARGETS, V14, P1508, DOI 10.2174/13894501113146660224
   Amiot A, 2015, THER ADV GASTROENTER, V8, P66, DOI 10.1177/1756283X14558193
   [Anonymous], 2015, STUD EV OV AUT CELL
   [Anonymous], 2015, STUD MON LONG TERM T
   [Anonymous], 2015, STUD ASS EFF SAF PF
   [Anonymous], 2015, STUD SAF EFF ETR PAT
   [Anonymous], 2015, EFF SAF PHARM BI 655
   [Anonymous], COCHRANE DATABASE SY
   [Anonymous], 2015, OP LAB EXT SAF STUD
   [Anonymous], 2015, AMG 181 SUBJ MOD SEV
   [Anonymous], 2015, EXT STUD MT 1303 SUB
   [Anonymous], 2015, STUD EV SAF EFF UST
   [Anonymous], 2015, IND MAINT STUD BMS 9
   [Anonymous], 2015, SAF EFF MT 1303 SUBJ
   [Anonymous], 2015, STUD EV SAF TOL PHAR
   [Anonymous], 2015, EV PF 00547659 CER F
   [Anonymous], 2015, EV EFF SAF MEDI2070
   [Anonymous], 2015, PHARMACOL RES PERSPE
   Arseneau KO, 2015, CLIN PHARMACOL THER, V97, P22, DOI 10.1002/cpt.6
   Ballet V, 2012, J CROHNS COLITIS, V6, pS6, DOI DOI 10.1016/S1873-9946(12)60012-9
   Ben-Horin S, 2014, AUTOIMMUN REV, V13, P24, DOI 10.1016/j.autrev.2013.06.002
   Billiet T, 2015, GUT, V64, P1344, DOI 10.1136/gutjnl-2015-309698
   Bloomgren G, 2012, NEW ENGL J MED, V366, P1870, DOI 10.1056/NEJMoa1107829
   Boland BS, 2014, GASTROENTEROL CLIN N, V43, P603, DOI 10.1016/j.gtc.2014.05.011
   Bortlik M, 2013, J CROHNS COLITIS, V7, P736, DOI 10.1016/j.crohns.2012.10.019
   Bourlioux P., 2014, Annales Pharmaceutiques Francaises, V72, P15, DOI 10.1016/j.pharma.2013.09.001
   Bravatà I, 2015, SCAND J GASTROENTERO, V50, P113, DOI 10.3109/00365521.2014.993700
   Burt RK, 2010, BLOOD, V116, P6123, DOI 10.1182/blood-2010-06-292391
   Cesarini M, 2014, DIGEST LIVER DIS, V46, P135, DOI 10.1016/j.dld.2013.10.007
   Cesarini M, 2013, EXPERT REV CLIN IMMU, V9, P301, DOI [10.1586/eci.13.11, 10.1586/ECI.13.11]
   Colombel JF, 2010, NEW ENGL J MED, V362, P1383, DOI 10.1056/NEJMoa0904492
   Comi G, 2012, NEW ENGL J MED, V366, P1000, DOI 10.1056/NEJMoa1104318
   Cui BT, 2015, J GASTROEN HEPATOL, V30, P51, DOI 10.1111/jgh.12727
   D'Haens G, 2015, GUT, V64, P1227, DOI 10.1136/gutjnl-2014-307118
   Danese S, 2011, ALIMENT PHARM THER, V34, P1, DOI 10.1111/j.1365-2036.2011.04679.x
   Danese S, 2014, CURR DRUG TARGETS, V15, P1056, DOI 10.2174/1389450115666140908125738
   Danese S, 2014, GASTROENTEROLOGY, V147, P981, DOI 10.1053/j.gastro.2014.08.044
   de la Portilla F, 2013, INT J COLORECTAL DIS, V28, P313, DOI 10.1007/s00384-012-1581-9
   Di Sabatino A, 2009, GUT, V58, P777, DOI 10.1136/gut.2008.149096
   Dong J, 2014, CLIN EXP IMMUNOL, V177, P94, DOI 10.1111/cei.12304
   Duijvestein M, 2010, GUT, V59, P1662, DOI 10.1136/gut.2010.215152
   Fedorak RN, 2000, GASTROENTEROLOGY, V119, P1473, DOI 10.1053/gast.2000.20229
   Fiorino G, 2015, J CROHNS COLITIS, V9, P697, DOI 10.1093/ecco-jcc/jjv110
   Fiorino G, 2015, J CROHNS COLITIS, V9, P633, DOI 10.1093/ecco-jcc/jjv080
   Fiorino Gionata, 2014, Gastroenterology, V147, P1433
   Flores AI, 2015, WORLD J STEM CELLS, V7, P343, DOI 10.4252/wjsc.v7.i2.343
   Ghosh S, 2003, NEW ENGL J MED, V348, P24, DOI 10.1056/NEJMoa020732
   Gordon FH, 2001, GASTROENTEROLOGY, V121, P268, DOI 10.1053/gast.2001.26260
   Hahn L, 2015, AM J HEALTH-SYST PH, V72, P1271, DOI 10.2146/ajhp140449
   Hawkey CJ, 2015, JAMA-J AM MED ASSOC, V314, P2524, DOI 10.1001/jama.2015.16700
   Irhimeh MR, 2016, CURR STEM CELL RES T, V11, P72, DOI 10.2174/1574888X10666150728121738
   Irving PM, 2014, BEST PRACT RES CL GA, V28, P451, DOI 10.1016/j.bpg.2014.04.012
   James DG, 2011, DIGEST DIS SCI, V56, P1806, DOI 10.1007/s10620-010-1525-6
   Keshav S, 2013, PLOS ONE, V8, DOI 10.1371/journal.pone.0060094
   Khanna R, 2015, COCHRANE DB SYST REV, V5
   Khanna R, 2013, IMMUNOTHERAPY-UK, V5, P803, DOI [10.2217/imt.13.81, 10.2217/IMT.13.81]
   Kopylov U, 2011, ALIMENT PHARM THER, V33, P349, DOI 10.1111/j.1365-2036.2010.04523.x
   Leung Y, 2014, GASTROENTEROL CLIN N, V43, P619, DOI 10.1016/j.gtc.2014.05.013
   Ley K, 2003, TRENDS MOL MED, V9, P263, DOI 10.1016/S1471-4914(03)00071-6
   Lowenberg Mark, 2015, Curr Gastroenterol Rep, V17, P21, DOI 10.1007/s11894-015-0444-2
   Marafini I, 2015, DIGEST DIS, V33, P113, DOI 10.1159/000437106
   Marits P, 2014, J CROHNS COLITIS, V8, P881, DOI 10.1016/j.crohns.2014.01.009
   Mayer L, 2014, GUT, V63, P442, DOI 10.1136/gutjnl-2012-303424
   Melmed GY, 2015, INFLAMM BOWEL DIS, V21, P1809, DOI 10.1097/MIB.0000000000000441
   Monteleone G, 2015, NEW ENGL J MED, V372, P1104, DOI 10.1056/NEJMoa1407250
   Moon W, 2015, ALIMENT PHARM THER, V42, P428, DOI 10.1111/apt.13288
   Mutalib M, 2014, J CROHNS COLITIS, V8, P1730, DOI 10.1016/j.crohns.2014.08.014
   Oyama Y, 2005, GASTROENTEROLOGY, V128, P552, DOI 10.1053/j.gastro.2004.11.051
   Pan WJ, 2013, BRIT J PHARMACOL, V169, P51, DOI 10.1111/bph.12134
   Pan WJ, 2014, BRIT J CLIN PHARMACO, V78, P1315, DOI 10.1111/bcp.12418
   Panés J, 2015, J CROHNS COLITIS, V9, P599, DOI 10.1093/ecco-jcc/jjv082
   Peyrin-Biroulet Laurent, 2014, Rev Prat, V64, P1207
   Poole RM, 2014, DRUGS, V74, P1293, DOI 10.1007/s40265-014-0253-1
   Rutgeerts PJ, 2013, GUT, V62, P1122, DOI 10.1136/gutjnl-2011-301769
   Sandborn WJ, 2015, ALIMENT PHARM THER, V42, P330, DOI 10.1111/apt.13251
   Sandborn WJ, 2008, GASTROENTEROLOGY, V135, P1130, DOI 10.1053/j.gastro.2008.07.014
   Sandborn WJ, 2014, CLIN GASTROENTEROL H, V12, P1485, DOI 10.1016/j.cgh.2014.01.029
   Sandborn WJ, 2013, NEW ENGL J MED, V369, P711, DOI 10.1056/NEJMoa1215739
   Sandborn WJ, 2012, NEW ENGL J MED, V367, P1519, DOI 10.1056/NEJMoa1203572
   Sandborn WJ, 2012, NEW ENGL J MED, V367, P616, DOI 10.1056/NEJMoa1112168
   Sandborn WJ, 2005, NEW ENGL J MED, V353, P1912, DOI 10.1056/NEJMoa043335
   Sands BE, 2014, DIGEST DIS, V32, P74, DOI 10.1159/000367832
   Sands BE, 2014, GASTROENTEROLOGY, V147, P618, DOI 10.1053/j.gastro.2014.05.008
   Schreiber S, 2001, GASTROENTEROLOGY, V120, P1339, DOI 10.1053/gast.2001.24015
   Soler D, 2009, J PHARMACOL EXP THER, V330, P864, DOI 10.1124/jpet.109.153973
   SPRINGER TA, 1994, CELL, V76, P301, DOI 10.1016/0092-8674(94)90337-9
   Stasiolek M, 2015, IMMUN INFLAMM DIS, V3, P45, DOI 10.1002/iid3.42
   Steenholdt C, 2015, DIGEST DIS SCI, V60, P2762, DOI 10.1007/s10620-015-3581-4
   Steenholdt C, 2014, GUT, V63, P919, DOI 10.1136/gutjnl-2013-305279
   Targan SR, 2007, GASTROENTEROLOGY, V132, P1672, DOI 10.1053/j.gastro.2007.03.024
   Tebib J, 2009, ARTHRITIS RES THER, V11, DOI 10.1186/ar2740
   Thomas Saskia, 2012, Inflammopharmacology, V20, P1, DOI 10.1007/s10787-011-0104-6
   Tillack C, 2014, GUT, V63, P567, DOI 10.1136/gutjnl-2012-302853
   Vande Casteele N, 2015, GASTROENTEROLOGY, V148, P1320, DOI 10.1053/j.gastro.2015.02.031
   VANDULLEMEN HM, 1995, GASTROENTEROLOGY, V109, P129, DOI 10.1016/0016-5085(95)90277-5
   Vatansever A, 2014, HEPATO-GASTROENTEROL, V61, P2277, DOI 10.5754/hge14788
   Vermeire S, 2014, LANCET, V384, P309, DOI 10.1016/S0140-6736(14)60661-9
   Vermeire S, 2011, GUT, V60, P1068, DOI 10.1136/gut.2010.226548
   Waldner MJ, 2009, CURR OPIN PHARMACOL, V9, P702, DOI 10.1016/j.coph.2009.07.005
   Yacyshyn BR, 2002, GUT, V51, P30, DOI 10.1136/gut.51.1.30
   Yacyshyn B, 2007, CLIN GASTROENTEROL H, V5, P215, DOI 10.1016/j.cgh.2006.11.001
   Yarur AJ, 2016, GUT, V65, P249, DOI 10.1136/gutjnl-2014-308099
NR 103
TC 6
Z9 7
U1 0
U2 2
PU TAYLOR & FRANCIS LTD
PI ABINGDON
PA 2-4 PARK SQUARE, MILTON PARK, ABINGDON OR14 4RN, OXON, ENGLAND
SN 1747-4124
EI 1747-4132
J9 EXPERT REV GASTROENT
JI Expert Rev. Gastroenterol. Hepatol.
PY 2016
VL 10
IS 6
BP 735
EP 744
DI 10.1586/17474124.2016.1142372
PG 10
WC Gastroenterology & Hepatology
WE Science Citation Index Expanded (SCI-EXPANDED)
SC Gastroenterology & Hepatology
GA DT2NT
UT WOS:000381317700010
PM 26766496
DA 2024-01-22
ER

PT J
AU Linskens, RK
   Mallant-Hent, RC
   Murillo, LS
   von Blomberg, BME
   Alizadeh, BZ
   Peña, AS
AF Linskens, RK
   Mallant-Hent, RC
   Murillo, LS
   von Blomberg, BME
   Alizadeh, BZ
   Peña, AS
TI Genetic and serological markers to identify phenotypic subgroups in a
   Dutch Crohn's disease population
SO DIGESTIVE AND LIVER DISEASE
LA English
DT Article
DE ASCA; CARD15; Crohn's disease; Vienna classification
ID INFLAMMATORY-BOWEL-DISEASE; ANTI-SACCHAROMYCES-CEREVISIAE;
   ANTINEUTROPHIL CYTOPLASMIC AUTOANTIBODIES; ULCERATIVE-COLITIS; MANNAN
   ANTIBODIES; FAMILIAL EXPRESSION; NOD2 GENE; CLASSIFICATION;
   SUSCEPTIBILITY; ASSOCIATION
AB Background and aims. Both genetic and microbial factors seem to play a pivotal role in the aetiopathogenesis of Crohn's disease. The CARD15 frameshift mutation might link host genetic factors and the indigenous microbial flora, since CARD15 expression is stimulated by peptidoglycan, thereby activating NF-kappaB. It is hypothesised that CARD15 mutation carriers have defective anti-microbial reactions, resulting in more penetrating lesions and antibody responses, which are now being used as highly specific markers for Crohn's disease. The serological marker anti-Saccharomyces cerevisiae antibody directed against cell wall oligomannosidic epitopes has high specificity for Crohn's disease. Perinuclear anti-neutrophil cytoplasmic antibodies have been found in a subgroup of Crohn's disease patients, mostly with colonic involvement.
   Methods. We investigated the incidence of two CARD15 mutations (3020insC and 2722G > C), anti-S. cerevisiae antibody, and perinuclear anti-neutrophil cytoplasmic antibody in 108 (73F/35M) patients with Crohn's disease with a mean duration of disease since diagnosis of 16 (1-41) years in relation to their phenotype, according to the Vienna classification.
   Results. The prevalence of CARD15 frameshift mutation was 21%. Of all patients, 62% were anti-S. cerevisiae antibody positive, and 9% had perinuclear anti-neutrophil cytoplasmic antibodies. The prevalence of both anti-S. cerevisiae antibodies and perinuclear anti-neutrophil cytoplasmic antibodies was higher in the mutation carriers compared to non-carriers. Remarkably, all patients with a CARD15 mutation and positive anti-S. cerevisiae antibody had ileal disease. Carriership of the mutation was significantly associated with penetrating behaviour of the disease and weakly associated with stricturing behaviour. Furthermore, anti-S. cerevisiae antibody was associated with ileal disease involvement. Finally, most perinuclear anti-neutrophil cytoplasmic antibody positive patients showed ulcerative-like behaviour of disease (by means of colonic localisation).
   Conclusions. Genetic and serologic markers might be useful in defining patient subgroups. This may result in a more accurate prediction of disease behaviour, prognosis and therapeutic approach. (C) 2003 Editrice Gastroenterologica Italiana S.H. Published by Elsevier Ltd. All rights reserved.
C1 Vrije Univ Amsterdam Med Ctr, Dept Gastroenterol, Amsterdam, Netherlands.
   Vrije Univ Amsterdam Med Ctr, Immunogenet Lab, Amsterdam, Netherlands.
   Vrije Univ Amsterdam Med Ctr, Clin Immunol Lab, Amsterdam, Netherlands.
   Erasmus Univ, Ctr Med, Genet Epidemiol Unit, Dept Epidemiol & Biostat & Clin Genet, Rotterdam, Netherlands.
C3 Vrije Universiteit Amsterdam; VU UNIVERSITY MEDICAL CENTER; Vrije
   Universiteit Amsterdam; VU UNIVERSITY MEDICAL CENTER; Vrije Universiteit
   Amsterdam; VU UNIVERSITY MEDICAL CENTER; Erasmus University Rotterdam -
   Excl Erasmus MC; Erasmus University Rotterdam
RP Linskens, RK (通讯作者)，Vrije Univ Amsterdam Med Ctr, Dept Gastroenterol, Amsterdam, Netherlands.
EM r.linskens@st-anna.nl
RI Alizadeh, Behrooz Z Ziad/J-2921-2017
OI Alizadeh, Behrooz Z Ziad/0000-0002-1415-8007; Murillo,
   Laura/0000-0002-2493-8584
CR Abreu MT, 2002, GASTROENTEROLOGY, V123, P679, DOI 10.1053/gast.2002.35393
   Ahmad T, 2002, GASTROENTEROLOGY, V122, P854, DOI 10.1053/gast.2002.32413
   Annese V, 2001, AM J GASTROENTEROL, V96, P2407, DOI 10.1111/j.1572-0241.2001.04043.x
   Bernstein CN, 2001, CAN J GASTROENTEROL, V15, P499, DOI 10.1155/2001/605470
   Beutler B, 2001, IMMUNITY, V15, P5, DOI 10.1016/S1074-7613(01)00176-5
   Bonen DK, 2003, GASTROENTEROLOGY, V124, P140, DOI 10.1053/gast.2003.50019
   Cario E, 2000, INFECT IMMUN, V68, P7010, DOI 10.1128/IAI.68.12.7010-7017.2000
   Cuthbert AP, 2002, GASTROENTEROLOGY, V122, P867, DOI 10.1053/gast.2002.32415
   Gasche C, 2000, INFLAMM BOWEL DIS, V6, P8, DOI 10.1097/00054725-200002000-00002
   GIAFFER MH, 1992, GUT, V33, P1071, DOI 10.1136/gut.33.8.1071
   Girardin SE, 2003, J BIOL CHEM, V278, P8869, DOI 10.1074/jbc.C200651200
   Hampe J, 2002, LANCET, V359, P1661, DOI 10.1016/S0140-6736(02)08590-2
   Hampe J, 2001, LANCET, V357, P1925, DOI 10.1016/S0140-6736(00)05063-7
   Hugot JP, 2001, NATURE, V411, P599, DOI 10.1038/35079107
   Hugot JP, 1996, NATURE, V379, P821, DOI 10.1038/379821a0
   Inohara N, 2003, J BIOL CHEM, V278, P5509, DOI 10.1074/jbc.C200673200
   Inohara N, 1999, J BIOL CHEM, V274, P14560, DOI 10.1074/jbc.274.21.14560
   Janeway CA, 2002, ANNU REV IMMUNOL, V20, P197, DOI 10.1146/annurev.immunol.20.083001.084359
   LENNARDJONES JE, 1989, SCAND J GASTROENTERO, V24, P2, DOI 10.3109/00365528909091339
   Linskens RK, 2002, EUR J GASTROEN HEPAT, V14, P1013, DOI 10.1097/00042737-200209000-00013
   Louis E, 2002, GASTROENTEROLOGY, V122, pA295
   MAIN J, 1988, BRIT MED J, V297, P1105, DOI 10.1136/bmj.297.6656.1105
   McGovern DPB, 2001, GUT, V49, P752, DOI 10.1136/gut.49.6.752
   MCKENZIE H, 1990, GUT, V31, P536, DOI 10.1136/gut.31.5.536
   Means TK, 1999, J IMMUNOL, V163, P3920
   Murillo L, 2002, IMMUNOGENETICS, V54, P59, DOI 10.1007/s00251-002-0440-1
   Ogura Y, 2001, NATURE, V411, P603, DOI 10.1038/35079114
   Peeters M, 2001, AM J GASTROENTEROL, V96, P730, DOI 10.1111/j.1572-0241.2001.03613.x
   Peñate M, 2001, REV ESP ENFERM DIG, V93, P731
   POOL MO, 1993, GUT, V34, P46, DOI 10.1136/gut.34.1.46
   Quinton JF, 1998, GUT, V42, P788, DOI 10.1136/gut.42.6.788
   Ruemmele FM, 1998, GASTROENTEROLOGY, V115, P822, DOI 10.1016/S0016-5085(98)70252-5
   Russel MGVM, 1998, DIS COLON RECTUM, V41, P33, DOI 10.1007/BF02236893
   Sambuelli AM, 2002, GASTROENTEROLOGY, V122, pA178
   Sandborn WJ, 2001, INFLAMM BOWEL DIS, V7, P192, DOI 10.1097/00054725-200108000-00003
   SARTOR RB, 1995, INFLAMM BOWEL DIS, P96
   Seibold F, 1998, J CLIN IMMUNOL, V18, P153, DOI 10.1023/A:1023203118100
   Sendid B, 1996, CLIN DIAGN LAB IMMUN, V3, P219, DOI 10.1128/CDLI.3.2.219-226.1996
   Sutton CL, 2000, GUT, V46, P58, DOI 10.1136/gut.46.1.58
   Underhill DM, 1999, NATURE, V401, P811, DOI 10.1038/44605
   Vasiliauskas EA, 2000, GUT, V47, P487, DOI 10.1136/gut.47.4.487
   Vasiliauskas EA, 1996, GASTROENTEROLOGY, V110, P1810, DOI 10.1053/gast.1996.v110.pm8964407
   Vermeire S, 2002, GASTROENTEROLOGY, V122, pA297
   Vermeire S, 2002, GASTROENTEROLOGY, V122, pA295
   Vermeire S, 2001, INFLAMM BOWEL DIS, V7, P8, DOI 10.1097/00054725-200102000-00002
   Werts C, 2001, NAT IMMUNOL, V2, P346, DOI 10.1038/86354
   WIIK A, 1989, APMIS, P12
NR 47
TC 18
Z9 18
U1 0
U2 0
PU ELSEVIER SCIENCE INC
PI NEW YORK
PA 360 PARK AVE SOUTH, NEW YORK, NY 10010-1710 USA
SN 1590-8658
EI 1878-3562
J9 DIGEST LIVER DIS
JI Dig. Liver Dis.
PD JAN
PY 2004
VL 36
IS 1
BP 29
EP 34
DI 10.1016/j.dld.2003.10.001
PG 6
WC Gastroenterology & Hepatology
WE Science Citation Index Expanded (SCI-EXPANDED)
SC Gastroenterology & Hepatology
GA 768UQ
UT WOS:000188553800006
PM 14971813
DA 2024-01-22
ER

PT J
AU Stoppino, LP
   Della Valle, N
   Rizzi, S
   Cleopazzo, E
   Centola, A
   Iamele, D
   Bristogiannis, C
   Stoppino, G
   Vinci, R
   Macarini, L
AF Stoppino, Luca Pio
   Della Valle, Nicola
   Rizzi, Stefania
   Cleopazzo, Elsa
   Centola, Annarita
   Iamele, Donatello
   Bristogiannis, Christos
   Stoppino, Giuseppe
   Vinci, Roberta
   Macarini, Luca
TI Magnetic resonance enterography changes after antibody to tumor necrosis
   factor (anti-TNF) alpha therapy in Crohn's disease: correlation with
   SES-CD and clinical-biological markers
SO BMC MEDICAL IMAGING
LA English
DT Article
DE Crohn's disease; Magnetic resonance enterography; Anti-TNF drugs; Simple
   Endoscopic Score for Crohn's Disease
ID INFLAMMATORY-BOWEL-DISEASE; INFLIXIMAB THERAPY; VALIDATION; EVOLUTION;
   SEVERITY; SCORE; LONG
AB Background: In recent years, the use of MRI in patients with Crohn's disease (CD) has increased. However, few data are available on how MRI parameters of active disease change during treatment with anti-TNF and whether these changes correspond to symptoms, serum biomarkers, or endoscopic appearance. The aim of this study was to determine the changes over time in MRI parameters during treatment with anti-TNF in patients with CD, and to verify the correlation between MRI score, endoscopic appearance and clinical-biological markers.
   Methods: We performed a prospective single centre study of 27 patients with active CD (18 males and 9 females; median age of 27,4 ys; age range, 19-49). All patients underwent ileocolonoscopy and MRI at baseline and 26 weeks after anti-TNF therapy. Endoscopic severity was graded according to the Simple Endoscopic Score for Crohn's Disease (SES-CD) and Magnetic Resonance Index of Activity (MaRIA) was calculated. Patients underwent clinical evaluation (CDAI) and the C-reactive protein (CRP) level was measured. The associations between variables were assessed with Pearson's bivariate correlation analysis.
   Results: A total of 135 intestinal segments were studied. The median patient age was 27,4 years, 67 % were male and the mean disease duration was 6,1 years. For induction of remission, 18 patients were treated with infliximab and 9 with adalimumab. The mean SES-CD and MaRIA scores significantly changed at week 26 (SES-CD: 14,7 +/- 8,9 at baseline vs. 4,4 +/- 4,6 at 26 weeks - p < 0.001; MaRIA: 41,1 +/- 14,8 at baseline vs. 32,8 +/- 11,7 at 26 weeks - p < 0.001). Also the CDAI and serum levels of CRP decreased significantly following treatment (p < 0.001). The overall MaRIA correlated with endoscopic score and with clinical activity (CDAI) both at baseline and at week 26 (p < 0.05). The correlation between overall MaRIA and CRP was significant only at week 26 (p < 0.001).
   Conclusions: The MaRIA has a good correlation with SES-CD, a high accuracy for prediction of endoscopic mucosal healing and is a reliable indicator to monitor the use of TNF antagonists in patients with CD.
C1 [Stoppino, Luca Pio; Rizzi, Stefania; Cleopazzo, Elsa; Centola, Annarita; Iamele, Donatello; Bristogiannis, Christos; Vinci, Roberta; Macarini, Luca] Univ Foggia, Div Diagnost Imaging, Dept Surg Sci, Viale Luigi Pinto 1, I-71122 Foggia, Italy.
   [Della Valle, Nicola] Univ Foggia, Div Gastroenterol, Dept Surg Sci, Viale Luigi Pinto 1, I-71122 Foggia, Italy.
   [Stoppino, Giuseppe] Azienda Sanit Locale Prov Foggia, Dept Surg Sci, Div Gastroenterol, Piazza Liberta 1, I-71122 Foggia, Italy.
C3 University of Foggia; University of Foggia
RP Stoppino, LP (通讯作者)，Univ Foggia, Div Diagnost Imaging, Dept Surg Sci, Viale Luigi Pinto 1, I-71122 Foggia, Italy.
EM luca.stoppino@unifg.it
RI Stoppino, Luca/AIE-7841-2022
CR Baumgart DC, 2007, LANCET, V369, P1641, DOI 10.1016/S0140-6736(07)60751-X
   Baumgart DC, 2012, LANCET, V6736, P1
   BREESE E, 1995, ADV EXP MED BIOL, V371, P821
   Buissona A, 2013, DIGEST LIVER DIS, V45, P569, DOI 10.1016/j.dld.2012.11.012
   CELLIER C, 1994, GUT, V35, P231, DOI 10.1136/gut.35.2.231
   Clark M, 2007, GASTROENTEROLOGY, V133, P312, DOI 10.1053/j.gastro.2007.05.006
   Colombel JF, 2010, NEW ENGL J MED, V362, P1383, DOI 10.1056/NEJMoa0904492
   Daperno M, 2004, GASTROINTEST ENDOSC, V60, P505, DOI 10.1016/S0016-5107(04)01878-4
   Domènech E, 2005, ALIMENT PHARM THER, V22, P1107, DOI 10.1111/j.1365-2036.2005.02670.x
   Ferrante M, 2010, GASTROENTEROLOGY, V138, pS358
   Ferrante M, 2013, GASTROENTEROLOGY, V145, P978, DOI 10.1053/j.gastro.2013.08.010
   Freeman HJ, 2010, WORLD J GASTROENTERO, V16, P15, DOI 10.3748/wjg.v16.i1.15
   LANDI B, 1992, GASTROENTEROLOGY, V102, P1647, DOI 10.1016/0016-5085(92)91725-J
   LENNARDJONES JE, 1989, SCAND J GASTROENTERO, V24, P2, DOI 10.3109/00365528909091339
   Lichtenstein GR, 2006, GASTROENTEROLOGY, V130, P940, DOI 10.1053/j.gastro.2006.01.048
   Macarini L, 2013, RADIOL MED, V118, P181, DOI 10.1007/s11547-012-0841-7
   Madsen SM, 1999, ABDOM IMAGING, V24, P232, DOI 10.1007/s002619900487
   MODIGLIANI R, 1990, GASTROENTEROLOGY, V98, P811, DOI 10.1016/0016-5085(90)90002-I
   Moskovitz DN, 2007, GASTROENTEROLOGY, V132, pA173
   Ordás I, 2014, GASTROENTEROLOGY, V146, P374, DOI 10.1053/j.gastro.2013.10.055
   Pariente B, 2011, INFLAMM BOWEL DIS, V17, P1415, DOI 10.1002/ibd.21506
   Rimola J, 2009, GUT, V58, P1113, DOI 10.1136/gut.2008.167957
   Rimola J, 2011, INFLAMM BOWEL DIS, V17, P1759, DOI 10.1002/ibd.21551
   Rutgeerts P, 2004, GASTROENTEROLOGY, V126, P1593, DOI 10.1053/j.gastro.2004.02.070
   Rutgeerts P, 2006, ALIMENT PHARM THER, V23, P451, DOI 10.1111/j.1365-2036.2006.02786.x
   Rutgeerts P, 2004, GASTROENTEROLOGY, V126, P402, DOI 10.1053/j.gastro.2003.11.014
   Schnitzler F, 2009, INFLAMM BOWEL DIS, V15, P1295, DOI 10.1002/ibd.20927
   Terheggen G, 2008, ENDOSCOPY, V40, P656, DOI 10.1055/s-2008-1077445
   Tielbeek JAW, 2013, INFLAMM BOWEL DIS, V19, P1943, DOI 10.1097/MIB.0b013e3182905536
   Travis SPL, 2006, GUT, V55, DOI 10.1136/gut.2005.081950b
   Van Assche G, 2013, J CROHNS COLITIS, V7, P950, DOI 10.1016/j.crohns.2013.01.011
   WINSHIP DH, 1979, GASTROENTEROLOGY, V77, P829
NR 32
TC 35
Z9 36
U1 0
U2 3
PU BMC
PI LONDON
PA CAMPUS, 4 CRINAN ST, LONDON N1 9XW, ENGLAND
SN 1471-2342
J9 BMC MED IMAGING
JI BMC Med. Imag.
PD MAY 5
PY 2016
VL 16
AR 37
DI 10.1186/s12880-016-0139-7
PG 9
WC Radiology, Nuclear Medicine & Medical Imaging
WE Science Citation Index Expanded (SCI-EXPANDED)
SC Radiology, Nuclear Medicine & Medical Imaging
GA DL7PW
UT WOS:000375833600001
PM 27149857
OA Green Published, gold
DA 2024-01-22
ER

PT J
AU AlGhamdi, ZM
   Boumarah, DN
   Alshammary, S
   Elbawab, H
AF AlGhamdi, Zeead M.
   Boumarah, Dhuha N.
   Alshammary, Shadi
   Elbawab, Hatem
TI Pleural Empyema as a Complication of Pyogenic Liver Abscess: Can the
   Minimum Achieve the Optimal? A Comparison of 3 Approaches
SO AMERICAN JOURNAL OF CASE REPORTS
LA English
DT Article
DE Crohn Disease; Empyema, Pleural; Liver Abscess, Pyogenic
ID INFLAMMATORY-BOWEL-DISEASE; RISK-FACTORS; TRANSDIAPHRAGMATIC EXTENSION;
   SECONDARY
AB Objective: Rare coexistence of disease or pathology
   Background: Pyogenic liver abscess is an uncommon entity that is potentially lethal. Pleural empyema and mediastinal collection are 2 rare complications of hepatic abscess that negatively impact the prognosis.
   Case Reports: Herein, we report 3 cases of pyogenic liver abscesses complicated by pleural empyema, each approached differently, along with a succinct review of the literature. Case 1: A 29-year-old man diagnosed with Crohn's disease presented with Crohn's disease-associated hepatic abscess complicated by pleural empyema and concurrent mediastinal collection. The patient demonstrated significant improvement after administration of intrapleural fibrinolytic therapy. Case 2: A 42-year-old man with unremarkable past medical history presented with abdominal pain and dyspnea. Upon investigation, he was found to have massive pleural empyema secondary to liver abscess. In contrast to case 1, case 2 required pleural debridement via video-assisted thoracoscopic surgery followed by formal decortication through a posterolateral thoracotomy. Thereafter, a dramatic clinical improvement was observed. Case 3: A 26-year-old man with history of brucellosis 6 months before was transferred to our facility as a case of pleural empyema secondary to transdiaphragmatic extension of liver abscess. Unlike case 1 and 2, this patient was managed by drainage of hepatic and pleural collections under radiological guidance only, without the need for intrapleural fibrinolytic therapy or surgical intervention.
   Conclusions: The current paper sheds light on one of the uncommon complications of hepatic abscess and contributes to this scant literature by summarizing pertinent publications. Adequate drainage remains the cornerstone of any pus collection management despite the complexity of some encountered cases.
C1 [AlGhamdi, Zeead M.; Elbawab, Hatem] Imam Abdulrahman Bin Faisal Univ, King Fahad Hosp Univ, Coll Med, Dept Surg,Div Thorac Surg, Dammam, Saudi Arabia.
   [Boumarah, Dhuha N.; Alshammary, Shadi] Imam Abdulrahman Bin Faisal Univ, King Fahad Hosp Univ, Coll Med, Dept Surg, Dammam, Saudi Arabia.
C3 Imam Abdulrahman Bin Faisal University; Imam Abdulrahman Bin Faisal
   University
RP AlGhamdi, ZM (通讯作者)，Imam Abdulrahman Bin Faisal Univ, King Fahad Hosp Univ, Coll Med, Dept Surg,Div Thorac Surg, Dammam, Saudi Arabia.
EM zghamdi@iau.edu.sa
RI Alshammary, Shadi/M-6206-2017; ALGhamdi, Zeead/AFT-1593-2022
OI Alshammary, Shadi/0000-0002-1945-6599; ALGhamdi,
   Zeead/0000-0002-0096-4921; Elbawab, Hatem/0000-0003-0515-8221
CR Ahmed Z, 2015, WORLD J GASTROENTERO, V21, P3731, DOI 10.3748/wjg.v21.i12.3731
   Altmann ES, 2019, COCHRANE DB SYST REV, DOI 10.1002/14651858.CD002312.pub4
   Chang HR, 2012, INTERNAL MED, V51, P471, DOI 10.2169/internalmedicine.51.6368
   Cho E, 2018, BMC INFECT DIS, V18, DOI 10.1186/s12879-018-2953-8
   Chuang C, 2016, GUT PATHOG, V8, DOI 10.1186/s13099-016-0128-y
   Fousekis FS, 2018, GASTROENTEROL RES, V11, P83, DOI 10.14740/gr990w
   Gaut D, 2018, CASE REP MED, V2018, DOI 10.1155/2018/9593865
   Gohar A, 2019, BMJ CASE REP, V12, DOI 10.1136/bcr-2019-231994
   Grijalva CG, 2011, THORAX, V66, P663, DOI 10.1136/thx.2010.156406
   Heneghan Helen M, 2011, BMC Res Notes, V4, P80, DOI 10.1186/1756-0500-4-80
   Jain Sachin, 2006, Med J Armed Forces India, V62, P40, DOI 10.1016/S0377-1237(06)80153-X
   Kaplan GG, 2004, CLIN GASTROENTEROL H, V2, P1032, DOI 10.1016/S1542-3565(04)00459-8
   Kim DH, 2019, CLIN CASE REP, V7, P240, DOI 10.1002/ccr3.1950
   Lee EJ, 2020, MEDICINE, V99, DOI 10.1097/MD.0000000000019869
   Lin JN, 2016, LIVER INT, V36, P136, DOI 10.1111/liv.12875
   Loulergue Pierre, 2009, Int J Infect Dis, V13, pe135, DOI 10.1016/j.ijid.2008.07.017
   Luthariana L, 2005, INDONESIAN J GASTROE, V6, P22
   Malik AA, 2010, WORLD J GASTRO SURG, V2, P395, DOI 10.4240/wjgs.v2.i12.395
   Margalit M, 2004, J GASTROEN HEPATOL, V19, P1338, DOI 10.1111/j.1440-1746.2004.03368.x
   McGreal S, 2012, CASE REP GASTROINTES, V2012, DOI 10.1155/2012/762480
   Nasrullah A, 2017, CUREUS J MED SCIENCE, V9, DOI 10.7759/cureus.1377
   Neill L, 2019, BMC INFECT DIS, V19, DOI 10.1186/s12879-019-4127-8
   Pandhi N, 2017, INT J CURR RES MED S, V3, P52
   Pang TCY, 2011, WORLD J GASTROENTERO, V17, P1622, DOI [10.3748/wjg.v17.i12.1622, 10.3748/wjg.v17.i12. 1622]
   Park IH, 2015, KOREAN J INTERN MED, V30, P453, DOI 10.3904/kjim.2015.30.4.453
   Redden MD, 2017, COCHRANE DB SYST REV, DOI 10.1002/14651858.CD010651.pub2
   Rosenstengel A, 2012, J THORAC DIS, V4, P186, DOI 10.3978/j.issn.2072-1439.2012.01.12
   Sano A, 2015, PLEURA, V2
   Serraino C, 2018, MEDICINE, V97, DOI 10.1097/MD.0000000000010628
   Sheih YT, 2019, AM J MED SCI, V357, pE3, DOI 10.1016/j.amjms.2018.10.003
   Shen KR, 2017, J THORAC CARDIOV SUR, V153, pE129, DOI 10.1016/j.jtcvs.2017.01.030
   Togashi Junichi, 2013, J Med Case Rep, V7, P36, DOI 10.1186/1752-1947-7-36
   VALERO V, 1985, AM J MED, V79, P659, DOI 10.1016/0002-9343(85)90067-1
   Yi E, 2019, BMC GASTROENTEROL, V19, DOI 10.1186/s12876-019-1128-4
   Yin DL, 2021, LIVER INT, V41, P810, DOI 10.1111/liv.14760
NR 35
TC 6
Z9 6
U1 0
U2 0
PU INT SCIENTIFIC INFORMATION, INC
PI MELVILLE
PA 150 BROADHOLLOW RD, STE 114, MELVILLE, NY 11747 USA
EI 1941-5923
J9 AM J CASE REP
JI Am. J. Case Rep.
PD DEC 20
PY 2021
VL 22
AR e935169
DI 10.12659/AJCR.935169
PG 9
WC Medicine, General & Internal
WE Emerging Sources Citation Index (ESCI)
SC General & Internal Medicine
GA XU4XQ
UT WOS:000734270100001
PM 34924559
OA Green Published
DA 2024-01-22
ER

PT J
AU Wetwittayakhlang, P
   Al Khoury, A
   Hahn, GD
   Lakatos, PL
AF Wetwittayakhlang, Panu
   Al Khoury, Alex
   Hahn, Gustavo Drugg
   Lakatos, Peter Laszlo
TI The Optimal Management of Fistulizing Crohn's Disease: Evidence beyond
   Randomized Clinical Trials
SO JOURNAL OF CLINICAL MEDICINE
LA English
DT Review
DE fistulizing; Crohn's disease; perianal fistula; internal fistula;
   anti-TNF; biologic; stem cells therapy
ID QUALITY-OF-LIFE; INFLIXIMAB MAINTENANCE THERAPY;
   INFLAMMATORY-BOWEL-DISEASE; COMPLEX PERIANAL FISTULAS; EVIDENCE-BASED
   CONSENSUS; NECROSIS FACTOR THERAPY; REAL-WORLD EXPERIENCE; LONG-TERM
   OUTCOMES; ANTI-TNF; ANAL FISTULAS
AB Fistulizing Crohn's disease (FCD) remains the most challenging aspect of treating patients with CD. FCD can occur in up to 30% of patients with CD and may lead to significant disability and impaired quality of life. The optimal treatment strategies for FCD require a multidisciplinary approach, including a combined medical and surgical approach. The therapeutic options for FCD are limited due to sparse evidence from randomized clinical trials (RCTs). The current recommendations are mainly based on post hoc analysis from RCTs, real-world clinical studies and expert opinion. There is variation in everyday clinical practice amongst gastroenterologists and surgeons. The evidence for anti-tumor necrosis factor therapy is the strongest in the treatment of FCD. However, long-term fistula healing can be achieved in only 30-50% of patients. In recent years, emerging data in the advent of therapeutic modalities, including the use of new biologic agents, therapeutic drug monitoring, novel surgical methods and mesenchymal stem cell therapy, have been shown to improve outcomes in achieving fistula healing. This review summarizes the existing literature on current and emerging therapies to provide guidance beyond RCTs in managing FCD.
C1 [Wetwittayakhlang, Panu; Hahn, Gustavo Drugg; Lakatos, Peter Laszlo] McGill Univ, Div Gastroenterol, Hlth Ctr, Montreal, PQ H3G 1A4, Canada.
   [Wetwittayakhlang, Panu] Prince Songkla Univ, Fac Med, Div Internal Med, Gastroenterol & Hepatol Unit, Hat Yai 90110, Thailand.
   [Al Khoury, Alex] Univ Florida, Div Gastroenterol, Jacksonville, FL 32209 USA.
   [Hahn, Gustavo Drugg] Univ Fed Rio Grande do Sul, Sch Med, Grad Course Sci Gastroenterol & Hepatol, BR-90035002 Porto Alegre, RS, Brazil.
   [Lakatos, Peter Laszlo] Semmelweis Univ, Dept Med 1, H-1085 Budapest, Hungary.
C3 McGill University; Prince of Songkla University; State University System
   of Florida; University of Florida; Universidade Federal do Rio Grande do
   Sul; Semmelweis University
RP Lakatos, PL (通讯作者)，McGill Univ, Div Gastroenterol, Hlth Ctr, Montreal, PQ H3G 1A4, Canada.; Lakatos, PL (通讯作者)，Semmelweis Univ, Dept Med 1, H-1085 Budapest, Hungary.
EM panu.we@psu.ac.th; alexkhoury88@gmail.com; gustavodhahn@gmail.com;
   kislakpet99@gmail.com
RI Lakatos, Peter/Q-4797-2019; Al Khoury, Alex/ADV-5181-2022
OI Lakatos, Peter/0000-0002-3948-6488; Al Khoury, Alex/0000-0001-5305-940X;
   Wetwittayakhlang, Panu/0000-0002-5962-4112; Drugg Hahn,
   Gustavo/0000-0003-1963-7848
CR ABEL ME, 1993, DIS COLON RECTUM, V36, P447, DOI 10.1007/BF02050009
   Abramowitz L, 2022, COLORECTAL DIS, V24, P210, DOI 10.1111/codi.15947
   Adamina M, 2020, J CROHNS COLITIS, V14, P155, DOI 10.1093/ecco-jcc/jjz187
   Adamji M, 2019, INTEST RES, V17, P171, DOI 10.5217/ir.2018.00079
   Adegbola SO, 2021, FRONTLINE GASTROENTE, V12, P515, DOI 10.1136/flgastro-2020-101489
   Adegbola SO, 2020, HEALTH QUAL LIFE OUT, V18, DOI 10.1186/s12955-020-01622-7
   Ahmed W, 2022, CLIN GASTROENTEROL H, V20, pE361, DOI 10.1016/j.cgh.2021.03.034
   Amiot A, 2014, AM J GASTROENTEROL, V109, P1443, DOI 10.1038/ajg.2014.183
   Attauabi M, 2021, SCAND J GASTROENTERO, V56, P53, DOI 10.1080/00365521.2020.1854848
   Ayoub F, 2022, INTEST RES, V20, P240, DOI 10.5217/ir.2021.00091
   Bemelman WA, 2018, J CROHNS COLITIS, V12, P1, DOI 10.1093/ecco-jcc/jjx061
   Biemans VBC, 2020, J CROHNS COLITIS, V14, P33, DOI 10.1093/ecco-jcc/jjz119
   Bouchard D, 2017, TECH COLOPROCTOL, V21, P683, DOI 10.1007/s10151-017-1684-y
   Bouguen G, 2020, CLIN GASTROENTEROL H, V18, P628, DOI 10.1016/j.cgh.2019.05.027
   Bouguen G, 2013, CLIN GASTROENTEROL H, V11, P975, DOI 10.1016/j.cgh.2012.12.042
   Brochard C, 2022, CLIN GASTROENTEROL H, V20, pE102, DOI 10.1016/j.cgh.2020.12.024
   Cao YT, 2021, STEM CELL RES THER, V12, DOI 10.1186/s13287-020-02095-7
   Castaño-Milla C, 2015, J CLIN GASTROENTEROL, V49, P34, DOI 10.1097/MCG.0000000000000169
   Chapuis-Biron C, 2020, AM J GASTROENTEROL, V115, P1812, DOI 10.14309/ajg.0000000000000810
   Chapuis-Biron C, 2020, ALIMENT PHARM THER, V51, P719, DOI 10.1111/apt.15665
   Chung W, 2010, AM J SURG, V199, P609, DOI 10.1016/j.amjsurg.2010.01.007
   Clancy C, 2016, J CROHNS COLITIS, V10, P202, DOI 10.1093/ecco-jcc/jjv198
   COHEN JL, 1989, DIS COLON RECTUM, V32, P825, DOI 10.1007/BF02554548
   Colombel JF, 2009, GUT, V58, P940, DOI 10.1136/gut.2008.159251
   Colombel JF, 2007, GASTROENTEROLOGY, V132, P52, DOI 10.1053/j.gastro.2006.11.041
   Davidov Y, 2017, J CROHNS COLITIS, V11, P549, DOI 10.1093/ecco-jcc/jjw182
   De Gregorio M, 2022, CLIN GASTROENTEROL H, V20, P1306, DOI 10.1016/j.cgh.2021.07.053
   de Groof EJ, 2016, COLORECTAL DIS, V18, P667, DOI 10.1111/codi.13311
   Dejaco C, 2003, ALIMENT PHARM THER, V18, P1113, DOI 10.1046/j.1365-2036.2003.01793.x
   Dewint P, 2014, GUT, V63, P292, DOI 10.1136/gutjnl-2013-304488
   El-Matary W, 2019, INFLAMM BOWEL DIS, V25, P150, DOI 10.1093/ibd/izy217
   Ellis CN, 2010, DIS COLON RECTUM, V53, P798, DOI 10.1007/DCR.0b013e3181d43b7d
   Feagan BG, 2018, J CROHNS COLITIS, V12, P621, DOI 10.1093/ecco-jcc/jjy019
   Fefferman DS, 2004, INFLAMM BOWEL DIS, V10, P346, DOI 10.1097/00054725-200407000-00004
   Feuerstein JD, 2021, GASTROENTEROLOGY, V160, P2496, DOI 10.1053/j.gastro.2021.04.022
   Ford AC, 2014, CLIN GASTROENTEROL H, V12, P1981, DOI 10.1016/j.cgh.2014.08.038
   Ford AC, 2011, AM J GASTROENTEROL, V106, P644, DOI 10.1038/ajg.2011.73
   Gaertner WB, 2011, COLORECTAL DIS, V13, P678, DOI 10.1111/j.1463-1318.2010.02234.x
   Gaertner WB, 2007, DIS COLON RECTUM, V50, P1754, DOI 10.1007/s10350-007-9077-3
   García-Olmo D, 2005, DIS COLON RECTUM, V48, P1416, DOI 10.1007/s10350-005-0052-6
   Garcia-Olmo D, 2022, DIS COLON RECTUM, V65, P713, DOI 10.1097/DCR.0000000000002325
   Garcia-Olmo D, 2009, DIS COLON RECTUM, V52, P79, DOI 10.1007/DCR.0b013e3181973487
   Gecse KB, 2016, J CROHNS COLITIS, V10, P758, DOI 10.1093/ecco-jcc/jjw039
   Gecse KB, 2014, GUT, V63, P1381, DOI 10.1136/gutjnl-2013-306709
   Gervais DA, 2002, RADIOLOGY, V222, P645, DOI 10.1148/radiol.2223010554
   Gionchetti P, 2017, J CROHNS COLITIS, V11, P135, DOI 10.1093/ecco-jcc/jjw169
   Gklavas A, 2021, J GASTROINTEST SURG, V25, P2686, DOI 10.1007/s11605-021-04987-2
   Brewer GMG, 2021, BMJ OPEN GASTROENTER, V8, DOI 10.1136/bmjgast-2021-000702
   Goessens L, 2021, UNITED EUR GASTROENT, V9, P1136, DOI 10.1002/ueg2.12170
   Gomollon F, 2017, J CROHNS COLITIS, V11, P3, DOI 10.1093/ecco-jcc/jjw168
   Gonczi L, 2017, INFLAMM BOWEL DIS, V23, P1908, DOI 10.1097/MIB.0000000000001237
   González-Lama Y, 2005, INFLAMM BOWEL DIS, V11, P8, DOI 10.1097/00054725-200501000-00002
   Grimaud JC, 2010, GASTROENTEROLOGY, V138, P2275, DOI 10.1053/j.gastro.2010.02.013
   Haennig A, 2015, COLORECTAL DIS, V17, P311, DOI 10.1111/codi.12851
   HALME L, 1995, DIS COLON RECTUM, V38, P55, DOI 10.1007/BF02053858
   HANAUER SB, 1993, AM J GASTROENTEROL, V88, P646
   Hanauer SB, 2006, GASTROENTEROLOGY, V130, P323, DOI 10.1053/j.gastro.2005.11.030
   Hirten RP, 2018, INFLAMM BOWEL DIS, V24, P752, DOI 10.1093/ibd/izx108
   Howard G, 2022, EUR J GASTROEN HEPAT, V34, P372, DOI 10.1097/MEG.0000000000002203
   Hu A, 2021, CLIN GASTROENTEROL H, V19, P1366, DOI 10.1016/j.cgh.2020.07.012
   Iesalnieks I, 2010, INFLAMM BOWEL DIS, V16, P2125, DOI 10.1002/ibd.21303
   Jeon M, 2019, ANN COLOPROCTOL, V35, P249, DOI 10.3393/ac.2018.11.23.1
   Ji CC, 2017, INTEST RES, V15, P182, DOI 10.5217/ir.2017.15.2.182
   Jones JL, 2015, CLIN GASTROENTEROL H, V13, P2233, DOI 10.1016/j.cgh.2015.06.034
   Kaimakliotis P, 2016, J CLIN GASTROENTEROL, V50, P714, DOI 10.1097/MCG.0000000000000607
   Kaminski JP, 2017, COLORECTAL DIS, V19, P750, DOI 10.1111/codi.13668
   Kasparek MS, 2007, DIS COLON RECTUM, V50, P2067, DOI 10.1007/s10350-007-9006-5
   Kobayashi T, 2017, INFLAMM BOWEL DIS, V23, P2245, DOI 10.1097/MIB.0000000000001276
   KOTZE Paulo Gustavo, 2014, Arq. Gastroenterol., V51, P284, DOI 10.1590/S0004-28032014000400004
   Le Baut G, 2018, ALIMENT PHARM THER, V48, P831, DOI 10.1111/apt.14946
   Lee MJ, 2017, BJS OPEN, V1, P55, DOI 10.1002/bjs5.13
   Lee MJ, 2018, COLORECTAL DIS, V20, P797, DOI 10.1111/codi.14102
   Lee MJ, 2017, COLORECTAL DIS, V19, P266, DOI 10.1111/codi.13462
   Lee MJ, 2018, CLIN GASTROENTEROL H, V16, P1879, DOI 10.1016/j.cgh.2018.01.030
   Lee MJ, 2018, FRONTLINE GASTROENTE, V9, P16, DOI 10.1136/flgastro-2017-100866
   Legué C, 2018, INFLAMM BOWEL DIS, V24, P1107, DOI 10.1093/ibd/izy008
   Li G, 2014, EUR J CLIN NUTR, V68, P441, DOI 10.1038/ejcn.2014.16
   Lichtenstein GR, 2018, AM J GASTROENTEROL, V113, P481, DOI 10.1038/ajg.2018.27
   Lichtiger S, 2010, ALIMENT PHARM THER, V32, P1228, DOI 10.1111/j.1365-2036.2010.04466.x
   Lightner AL, 2020, CURR PROB SURG, V57, DOI 10.1016/j.cpsurg.2020.100808
   Lindsey I, 2002, DIS COLON RECTUM, V45, P1608, DOI 10.1007/s10350-004-7247-0
   Lopez N, 2019, EXPERT REV GASTROENT, V13, P563, DOI 10.1080/17474124.2019.1608818
   Loungnarath R, 2004, DIS COLON RECTUM, V47, P432, DOI 10.1007/s10350-003-0076-8
   Ma C, 2017, ALIMENT PHARM THER, V45, P1232, DOI 10.1111/apt.14016
   Mahadev S, 2011, DIS COLON RECTUM, V54, P579, DOI 10.1007/DCR.0b013e3182099d9e
   Mak JWY, 2019, ALIMENT PHARM THER, V50, P1195, DOI 10.1111/apt.15547
   Malian A, 2020, INFLAMM BOWEL DIS, V26, P926, DOI 10.1093/ibd/izz200
   O'Connor L, 2006, DIS COLON RECTUM, V49, P1569, DOI 10.1007/s10350-006-0695-y
   O'Riordan JM, 2012, DIS COLON RECTUM, V55, P351, DOI 10.1097/DCR.0b013e318239d1e4
   OBRIEN JJ, 1991, GASTROENTEROLOGY, V101, P39, DOI 10.1016/0016-5085(91)90457-V
   Panés J, 2022, INFLAMM BOWEL DIS, V28, P1737, DOI 10.1093/ibd/izab361
   Panes J, 2018, WORLD J GASTROENTERO, V24, P4821, DOI 10.3748/wjg.v24.i42.4821
   Panés J, 2016, LANCET, V388, P1281, DOI 10.1016/S0140-6736(16)31203-X
   Papamichael K, 2021, AM J GASTROENTEROL, V116, P1007, DOI 10.14309/ajg.0000000000001111
   Papamichael K, 2017, WORLD J GASTROENTERO, V23, P6197, DOI 10.3748/wjg.v23.i34.6197
   Park MY, 2021, STEM CELL RES THER, V12, DOI 10.1186/s13287-021-02484-6
   Parsi MA, 2004, AM J GASTROENTEROL, V99, P445, DOI 10.1111/j.1572-0241.2004.04083.x
   Plevris N, 2020, EUR J GASTROEN HEPAT, V32, P32, DOI 10.1097/MEG.0000000000001561
   PRESENT DH, 1980, NEW ENGL J MED, V302, P981, DOI 10.1056/NEJM198005013021801
   Present DH, 1999, NEW ENGL J MED, V340, P1398, DOI 10.1056/NEJM199905063401804
   Privitera G, 2021, J CROHNS COLITIS, V15, P335, DOI 10.1093/ecco-jcc/jjaa149
   Rasul I, 2004, AM J GASTROENTEROL, V99, P82, DOI 10.1046/j.1572-0241.2003.04009.x
   Regueiro M, 2003, INFLAMM BOWEL DIS, V9, P98, DOI 10.1097/00054725-200303000-00003
   Reinisch W, 2022, J CROHNS COLITIS, V16, pI019
   Ribaldone DG, 2019, SCAND J GASTROENTERO, V54, P407, DOI 10.1080/00365521.2019.1597159
   Ritchie RD, 2009, COLORECTAL DIS, V11, P564, DOI 10.1111/j.1463-1318.2008.01713.x
   Rius J, 2000, EUR J SURG, V166, P218
   Ruemmele FM, 2018, J CROHNS COLITIS, V12, P1249, DOI 10.1093/ecco-jcc/jjy087
   Saclarides TJ, 2002, SURG CLIN N AM, V82, P1261, DOI 10.1016/S0039-6109(02)00055-5
   Sandborn WJ, 2007, ANN INTERN MED, V146, P829, DOI 10.7326/0003-4819-146-12-200706190-00159
   Sandborn WJ, 2007, NEW ENGL J MED, V357, P228, DOI 10.1056/NEJMoa067594
   Sandborn WJ, 2022, GASTROENTEROLOGY, V162, P1650, DOI 10.1053/j.gastro.2022.01.047
   Sandborn WJ, 2003, GASTROENTEROLOGY, V125, P380, DOI 10.1016/S0016-5085(03)00877-1
   Sandborn WJ, 2003, GASTROENTEROLOGY, V125, P1508, DOI 10.1016/j.gastro.2003.08.025
   Sands BE, 2004, NEW ENGL J MED, V350, P876, DOI 10.1056/NEJMoa030815
   Sands BE, 2017, GASTROENTEROLOGY, V152, pS185, DOI 10.1016/S0016-5085(17)30930-7
   Schreiber S, 2007, NEW ENGL J MED, V357, P239, DOI 10.1056/NEJMoa062897
   Schwartz DA, 2002, GASTROENTEROLOGY, V122, P875, DOI 10.1053/gast.2002.32362
   Schwartz DA, 2022, CLIN GASTROENTEROL H, V20, P1059, DOI 10.1016/j.cgh.2021.09.028
   Schwartz DA, 2019, INFLAMM BOWEL DIS, V25, P1773, DOI 10.1093/ibd/izz056
   Schwartz DA, 2015, INFLAMM BOWEL DIS, V21, P723, DOI 10.1097/MIB.0000000000000315
   Scott HJ, 1996, DIS COLON RECTUM, V39, P1039, DOI 10.1007/BF02054696
   Scott LJ, 2018, BIODRUGS, V32, P627, DOI 10.1007/s40259-018-0311-4
   Singer M, 2005, DIS COLON RECTUM, V48, P799, DOI 10.1007/s10350-004-0898-z
   Singh S, 2015, ALIMENT PHARM THER, V42, P783, DOI 10.1111/apt.13356
   Singh S, 2021, LANCET GASTROENTEROL, V6, P1002, DOI 10.1016/S2468-1253(21)00312-5
   Singh S, 2020, CLIN GASTROENTEROL H, V18, P69, DOI 10.1016/j.cgh.2019.02.044
   Soltani A, 2010, DIS COLON RECTUM, V53, P486, DOI 10.1007/DCR.0b013e3181ce8b01
   Steinhart AH, 2019, INFLAMM BOWEL DIS, V25, P1, DOI 10.1093/ibd/izy247
   Strik AS, 2019, SCAND J GASTROENTERO, V54, P453, DOI 10.1080/00365521.2019.1600014
   Sulz MC, 2020, DIGESTION, V101, P43, DOI 10.1159/000506364
   Tanaka S, 2010, HEPATO-GASTROENTEROL, V57, P3
   Tandon P, 2019, DIGEST DIS SCI, V64, P3066, DOI 10.1007/s10620-019-05635-1
   Taxonera C, 2016, J CROHNS COLITIS, V10, P657, DOI 10.1093/ecco-jcc/jjw016
   Thia KT, 2010, GASTROENTEROLOGY, V139, P1147, DOI 10.1053/j.gastro.2010.06.070
   Thornton M, 2005, DIS COLON RECTUM, V48, P459, DOI 10.1007/s10350-004-0830-6
   Tjandra D, 2021, ALIMENT PHARM THER, V53, P1064, DOI 10.1111/apt.16326
   Torres J, 2020, J CROHNS COLITIS, V14, P4, DOI 10.1093/ecco-jcc/jjz180
   Tracanelli L, 2021, TECH COLOPROCTOL, V25, P1143, DOI 10.1007/s10151-021-02506-8
   Tsai L, 2022, INFLAMM BOWEL DIS, V28, P1477, DOI 10.1093/ibd/izab287
   van Koperen PJ, 2009, BRIT J SURG, V96, P675, DOI 10.1002/bjs.6608
   van Onkelen RS, 2013, COLORECTAL DIS, V15, P587, DOI 10.1111/codi.12030
   VANTETS WF, 1995, BRIT J SURG, V82, P895, DOI 10.1002/bjs.1800820711
   Vuyyuru SK, 2020, INDIAN J GASTROENTER, V39, P435, DOI 10.1007/s12664-020-01054-7
   Wasmann KA, 2020, J CROHNS COLITIS, V14, P1049, DOI 10.1093/ecco-jcc/jjaa004
   West RL, 2004, ALIMENT PHARM THERAP, V20, P1329, DOI 10.1111/j.1365-2036.2004.02247.x
   Wu GZ, 2021, FRONT PHARMACOL, V12, DOI 10.3389/fphar.2021.655865
   Yamaguchi A, 2004, J GASTROENTEROL, V39, P441
   Yamamoto T, 1999, DIS COLON RECTUM, V42, P96, DOI 10.1007/BF02235190
   Yang E, 2020, ALIMENT PHARM THER, V51, P1031, DOI 10.1111/apt.15719
   Yang QF, 2017, SCAND J GASTROENTERO, V52, P995, DOI 10.1080/00365521.2017.1335770
   Yarur AJ, 2017, ALIMENT PHARM THER, V45, P933, DOI 10.1111/apt.13970
   Yassin NA, 2014, ALIMENT PHARM THER, V40, P741, DOI 10.1111/apt.12906
   Yzet C, 2021, CLIN GASTROENTEROL H, V19, P668, DOI 10.1016/j.cgh.2020.06.071
   Zabot GP, 2020, WORLD J GASTROENTERO, V26, DOI 10.3748/wjg.v26.i42.6572
   Zhu MM, 2021, DIGEST DIS SCI, V66, P1658, DOI 10.1007/s10620-020-06398-w
   Zhu P, 2022, BMC GASTROENTEROL, V22, DOI 10.1186/s12876-021-02078-9
NR 157
TC 4
Z9 5
U1 0
U2 2
PU MDPI
PI BASEL
PA ST ALBAN-ANLAGE 66, CH-4052 BASEL, SWITZERLAND
EI 2077-0383
J9 J CLIN MED
JI J. Clin. Med.
PD JUN
PY 2022
VL 11
IS 11
AR 3045
DI 10.3390/jcm11113045
PG 27
WC Medicine, General & Internal
WE Science Citation Index Expanded (SCI-EXPANDED)
SC General & Internal Medicine
GA 2A4JF
UT WOS:000809469700001
PM 35683433
OA Green Published, gold
DA 2024-01-22
ER

PT J
AU Vespa, E
   Furfaro, F
   Allocca, M
   Fiorino, G
   Correale, C
   Gilardi, D
   Argollo, M
   Zilli, A
   Zacharopoulou, E
   Loy, L
   Danese, S
AF Vespa, Edoardo
   Furfaro, Federica
   Allocca, Mariangela
   Fiorino, Gionata
   Correale, Carmen
   Gilardi, Daniela
   Argollo, Marjorie
   Zilli, Alessandra
   Zacharopoulou, Eirini
   Loy, Laura
   Danese, Silvio
TI Endoscopy after surgery in inflammatory bowel disease: Crohn's disease
   recurrence and pouch surveillance
SO EXPERT REVIEW OF GASTROENTEROLOGY & HEPATOLOGY
LA English
DT Review
DE Endoscopy; surgery; inflammatory bowel disease; postoperative; Crohn's
   disease; recurrence; ulcerative colitis; pouch surveillance; IBD;
   pouchitis
ID ULCERATIVE-COLITIS; CAPSULE ENDOSCOPY; POSTOPERATIVE RECURRENCE; TOTAL
   COLECTOMY; RESTORATIVE PROCTOCOLECTOMY; INTESTINAL RESECTION; ANAL
   ANASTOMOSIS; METAANALYSIS; MANAGEMENT; ILEAL
AB Introduction Crohn's disease (CD) and ulcerative colitis (UC) are immune-mediated disorders characterized by a chronic inflammation, with intermittent exacerbations of symptoms and inflammation. In both diseases, medical treatment has made revolutionary steps forward. Nevertheless, surgery is still required in many cases due to inefficacy of multiple medical therapies. It is not clear whether surgery rates in inflammatory bowel diseases (IBD) are currently decreasing despite all improvements. Areas covered Multidisciplinary management is critical in surgical patients to improve long-term outcomes. Endoscopy plays a crucial role, both before and after surgery, in planning therapeutic strategies and stratifying risk of recurrence. Aim of this review is to provide a deeper insight into the central role of endoscopy in the postoperative management of IBD patients, focusing on recent research advances, future challenges and unresolved questions. Expert opinion Both UC and CD surgical patients need endoscopy to define the correct therapeutic choice, predict subsequent disease course and adopt the correct surveillance strategy. In the next future, newer endoscopic techniques could be systematically applied in IBD patients after surgery, to assess early postoperative inflammation, response to treatment, or, regarding UC, to provide enhanced pouch surveillance, allowing for early detection of inflammation and dysplasia.
C1 [Vespa, Edoardo; Furfaro, Federica; Allocca, Mariangela; Fiorino, Gionata; Correale, Carmen; Gilardi, Daniela; Zilli, Alessandra; Zacharopoulou, Eirini; Loy, Laura; Danese, Silvio] IRCCS, Humanitas Clin & Res Ctr, IBD Ctr, Dept Gastroenterol, Rozzano, Mi, Italy.
   [Vespa, Edoardo; Allocca, Mariangela; Fiorino, Gionata; Danese, Silvio] Humanitas Univ, Dept Biomed Sci, Milan, Italy.
   [Argollo, Marjorie] Univ Fed Sao Paulo, Dept Gastroenterol, IBD Unit, Sao Paulo, Brazil.
C3 IRCCS Humanitas Research Hospital; Humanitas University; Universidade
   Federal de Sao Paulo (UNIFESP)
RP Furfaro, F (通讯作者)，IRCCS, Humanitas Clin & Res Ctr, I-20089 Milan, Italy.
EM federica.furfaro28@gmail.com
RI Fiorino, Gionata/G-3124-2013; Loy, Laura/HTN-5619-2023; Furfaro,
   Federica/AAC-2424-2019; Allocca, Mariangela/IAR-5485-2023; Danese,
   Silvio/ABH-9571-2020
OI Fiorino, Gionata/0000-0001-5623-2968; Furfaro,
   Federica/0000-0002-4308-7295; Allocca, Mariangela/0000-0002-7204-1739;
   Danese, Silvio/0000-0001-7341-1351; Gilardi,
   Daniela/0000-0001-6137-1014; Laura, Loy/0000-0002-5536-6152; correale,
   carmen/0000-0002-6950-2987
CR Adamina M, 2020, J CROHNS COLITIS, V14, P155, DOI 10.1093/ecco-jcc/jjz187
   Ali UA, 2009, COCHRANE DB SYST REV, DOI 10.1002/14651858.CD006267.pub2
   Allocca M, 2018, J CROHNS COLITIS, V12, P1280, DOI 10.1093/ecco-jcc/jjy093
   Annese V, 2015, J CROHNS COLITIS, V9, P945, DOI 10.1093/ecco-jcc/jjv141
   [Anonymous], 2011, Gastroenterology
   Argollo M, 2019, CURR DRUG TARGETS, V20, P1327, DOI 10.2174/1389450120666190320110809
   Bayart P, 2016, DIGEST DIS SCI, V61, P2986, DOI 10.1007/s10620-016-4215-1
   Beelen EMJ, 2019, EUR J GASTROEN HEPAT, V31, P1370, DOI 10.1097/MEG.0000000000001551
   Bhattacharya Abhik, 2019, Gastrointest Endosc Clin N Am, V29, P487, DOI 10.1016/j.giec.2019.02.013
   Bourreille A, 2006, GUT, V55, P978, DOI 10.1136/gut.2005.081851
   Chongthammakun V, 2017, GASTROENTEROL REP, V5, P271, DOI 10.1093/gastro/gow043
   D'Haens G, 1998, GASTROENTEROLOGY, V114
   Das P, 2007, COLORECTAL DIS, V9, P15, DOI 10.1111/j.1463-1318.2006.01148.x
   De Cruz P, 2015, LANCET, V385, P1406, DOI 10.1016/S0140-6736(14)61908-5
   De Cruz P, 2012, INFLAMM BOWEL DIS, V18, P758, DOI 10.1002/ibd.21825
   Dittrich Alexandra E, 2020, Inflamm Bowel Dis, V26, P1909, DOI 10.1093/ibd/izz315
   Doménech E, 2008, INFLAMM BOWEL DIS, V14, P508, DOI 10.1002/ibd.20359
   Enns RA, 2017, GASTROENTEROLOGY, V152, P497, DOI 10.1053/j.gastro.2016.12.032
   Frolkis AD, 2014, AM J GASTROENTEROL, V109, P1739, DOI 10.1038/ajg.2014.297
   Frolkis AD, 2013, GASTROENTEROLOGY, V145, P996, DOI 10.1053/j.gastro.2013.07.041
   Fumery M, 2017, ALIMENT PHARM THER, V45, P381, DOI 10.1111/apt.13886
   Gionchetti P, 2003, GASTROENTEROLOGY, V124, P1202, DOI 10.1016/S0016-5085(03)00171-9
   Guo Z, 2013, WORLD J SURG, V37, P893, DOI 10.1007/s00268-013-1928-6
   Han ZM, 2018, GASTROINTEST ENDOSC, V87, P1489, DOI 10.1016/j.gie.2018.01.017
   Hausmann J, 2017, SCAND J GASTROENTERO, V52, P840, DOI 10.1080/00365521.2017.1310289
   Hirten RP, 2020, INFLAMM BOWEL DIS, V26, P1050, DOI 10.1093/ibd/izz224
   Hoie O, 2007, GASTROENTEROLOGY, V132, P507, DOI 10.1053/j.gastro.2006.11.015
   Hueting WE, 2005, DIGEST SURG, V22, P69, DOI 10.1159/000085356
   Iacucci M, 2019, GUT, V68, P562, DOI 10.1136/gutjnl-2017-315235
   Imam MH, 2014, J CROHNS COLITIS, V8, P1294, DOI 10.1016/j.crohns.2014.03.011
   Kariv R, 2010, GASTROENTEROLOGY, V139, P806, DOI 10.1053/j.gastro.2010.05.085
   Kayal M, 2019, ALIMENT PHARM THER, V50, P1189, DOI 10.1111/apt.15505
   Kochhar G, 2018, GASTROINTEST ENDOSC, V88, P87, DOI 10.1016/j.gie.2018.02.034
   Kono T, 2014, WORLD J GASTRO ENDOS, V6, P88, DOI 10.4253/wjge.v6.i3.88
   Kono T, 2011, DIS COLON RECTUM, V54, P586, DOI 10.1007/DCR.0b013e318208b90f
   Lamb CA, 2019, GUT, V68, pS1, DOI 10.1136/gutjnl-2019-318484
   Lopez J, 2014, INFLAMM BOWEL DIS, V20, P1236, DOI 10.1097/MIB.0000000000000072
   Love R, 2007, COMPUT SCI ENG, V9, P4
   Maaser C, 2019, J CROHNS COLITIS, V13, P144, DOI 10.1093/ecco-jcc/jjy113
   Mark-Christensen A, 2020, J CROHNS COLITIS, V14, P630, DOI 10.1093/ecco-jcc/jjz199
   McLaughlin SD, 2008, ALIMENT PHARM THER, V27, P895, DOI 10.1111/j.1365-2036.2008.03643.x
   Nguyen GC, 2017, GASTROENTEROLOGY, V152, P271, DOI 10.1053/j.gastro.2016.10.038
   Olivera P, 2017, CURR OPIN GASTROEN, V33, P246, DOI 10.1097/MOG.0000000000000361
   Ollech JE, 2019, GASTROINTEST ENDOSC, V90, P269, DOI 10.1016/j.gie.2019.01.029
   Peltrini R, 2020, UPDATES SURG, V72, P335, DOI 10.1007/s13304-019-00700-w
   Renna S, 2008, GASTROENTEROLOGY, V135, P1500, DOI 10.1053/j.gastro.2008.07.066
   Rivière P, 2019, CLIN GASTROENTEROL H, V17, P1643, DOI 10.1016/j.cgh.2018.09.047
   Robert ME, 2004, AM J CLIN PATHOL, V122, P94, DOI 10.1309/XLXKJ84C3JCW3RCH
   Rungoe C, 2014, GUT, V63, P1607, DOI 10.1136/gutjnl-2013-305607
   RUTGEERTS P, 1990, GASTROENTEROLOGY, V99, P956, DOI 10.1016/0016-5085(90)90613-6
   Sabin J, 2019, THER ADV GASTROENTER, V12, DOI 10.1177/1756284819853208
   Samaan MA, 2019, J CROHNS COLITIS, V13, P735, DOI 10.1093/ecco-jcc/jjy225
   SANDBORN WJ, 1994, MAYO CLIN PROC, V69, P409, DOI 10.1016/S0025-6196(12)61634-6
   Segal JP, 2018, J CROHNS COLITIS, V12, P369, DOI 10.1093/ecco-jcc/jjx151
   Shergill AK, 2015, GASTROINTEST ENDOSC, V81, pe1
   Simillis C, 2007, DIS COLON RECTUM, V50, P1674, DOI 10.1007/s10350-007-9011-8
   Targownik LE, 2012, AM J GASTROENTEROL, V107, P1228, DOI 10.1038/ajg.2012.127
   Thia KT, 2010, GASTROENTEROLOGY, V139, P1147, DOI 10.1053/j.gastro.2010.06.070
   Yung DE, 2018, INFLAMM BOWEL DIS, V24, P93, DOI 10.1093/ibd/izx027
NR 59
TC 4
Z9 4
U1 0
U2 2
PU TAYLOR & FRANCIS LTD
PI ABINGDON
PA 2-4 PARK SQUARE, MILTON PARK, ABINGDON OR14 4RN, OXON, ENGLAND
SN 1747-4124
EI 1747-4132
J9 EXPERT REV GASTROENT
JI Expert Rev. Gastroenterol. Hepatol.
PD SEP 1
PY 2020
VL 14
IS 9
SI SI
BP 829
EP 841
DI 10.1080/17474124.2020.1807325
EA AUG 2020
PG 13
WC Gastroenterology & Hepatology
WE Science Citation Index Expanded (SCI-EXPANDED)
SC Gastroenterology & Hepatology
GA NT6PY
UT WOS:000560472900001
PM 32758015
DA 2024-01-22
ER

PT J
AU Kulungowski, AM
   Acker, SN
   Hoffenberg, EJ
   Neigut, D
   Partrick, DA
AF Kulungowski, Ann M.
   Acker, Shannon N.
   Hoffenberg, Edward J.
   Neigut, Deborah
   Partrick, David A.
TI Initial operative treatment of isolated ileal Crohn's disease in
   adolescents
SO AMERICAN JOURNAL OF SURGERY
LA English
DT Article
DE Crohn's disease; Intestine; Inflammatory bowel disease; Surgery;
   Pediatrics
ID INFLAMMATORY-BOWEL-DISEASE; SURGICAL-TREATMENT; CHILDREN; RECURRENCE;
   RESECTION; THERAPY; GROWTH
AB BACKGROUND: We hypothesize that in children with Crohn's disease (CD) isolated to a single site, resection leads to clinical improvement, decreased medication requirements, and improved growth.
   METHODS: A retrospective review was conducted of children with CD isolated to the terminal ileum undergoing operative intervention at Children's Hospital Colorado between 2002 and 2013.
   RESULTS: Twenty-six patients underwent ileocecetomy (mean age at diagnosis 14.1 +/- 2.6 years; mean age at resection 15.7 +/- 2.5 years; median follow-up 2 +/- 1.5 years). Twenty-two (84.6%) patients reported clinical improvement and 17 (65.4%) were able to decrease the number or dosage of medications. Average weight increased from the 29th to the 45th percentile (P = .09) at 1 year and to the 56th percentile (P = .02) at 3 years post resection. Average body mass index increased from the 30th to the 48th and 49th percentile at 1 and 3 years (P < .05 for both), respectively. Height increased from the 39th percentile at the time of resection to the 51st percentile at 3 years (P = nonsignificant).
   CONCLUSION: Surgical resection of an isolated ileal segment in adolescents with CD allows for catch-up growth and reduction in medication requirements. (C) 2015 Elsevier Inc. All rights reserved.
C1 [Kulungowski, Ann M.; Acker, Shannon N.; Partrick, David A.] Childrens Hosp Colorado, Dept Pediat Surg, Aurora, CO 80045 USA.
   [Kulungowski, Ann M.; Acker, Shannon N.; Partrick, David A.] Univ Colorado, Sch Med, Div Surg, Aurora, CO 80045 USA.
   [Hoffenberg, Edward J.; Neigut, Deborah] Childrens Hosp Colorado, Dept Gastroenterol Hepatol & Nutr, Aurora, CO 80045 USA.
   [Hoffenberg, Edward J.; Neigut, Deborah] Univ Colorado, Sch Med, Dept Pediat, Aurora, CO 80045 USA.
C3 Children's Hospital Colorado; University of Colorado System; University
   of Colorado Anschutz Medical Campus; Children's Hospital Colorado;
   University of Colorado System; University of Colorado Anschutz Medical
   Campus
RP Kulungowski, AM (通讯作者)，Childrens Hosp Colorado, Dept Pediat Surg, 13123 E 16th Ave, Aurora, CO 80045 USA.
EM Ann.kulungowski@childrenscolorado.org
OI Hoffenberg, Edward/0000-0001-5179-489X
CR Baldassano RN, 2001, AM J GASTROENTEROL, V96, P2169, DOI 10.1016/S0002-9270(01)02439-X
   Beattie RM, 2006, ARCH DIS CHILD, V91, P426, DOI 10.1136/adc.2005.080481
   Benchimol EI, 2011, INFLAMM BOWEL DIS, V17, P2153, DOI 10.1002/ibd.21591
   Benchimol EI, 2011, INFLAMM BOWEL DIS, V17, P423, DOI 10.1002/ibd.21349
   Besnard M, 1998, GUT, V43, P634, DOI 10.1136/gut.43.5.634
   Diefenbach KA, 2006, WORLD J GASTROENTERO, V12, P3204, DOI 10.3748/wjg.v12.i20.3204
   Garcia JC, 2001, J CLIN GASTROENTEROL, V32, P409, DOI 10.1097/00004836-200105000-00010
   Greenberg GR, 1996, GASTROENTEROLOGY, V110, P45, DOI 10.1053/gast.1996.v110.pm8536887
   GRIFFITHS A, 1993, J PEDIATR GASTR NUTR, V17, P186, DOI 10.1097/00005176-199308000-00010
   HEIMANN TM, 1993, ANN SURG, V218, P294, DOI 10.1097/00000658-199309000-00008
   HULTEN L, 1988, WORLD J SURG, V12, P180, DOI 10.1007/BF01658051
   Hyams J, 2007, GASTROENTEROLOGY, V132, P863, DOI 10.1053/j.gastro.2006.12.003
   Hyams JS, 2011, AM J GASTROENTEROL, V106, P981, DOI 10.1038/ajg.2010.493
   Hyams JS, 2005, J PED GASTROENTEROL, V41, P16
   Kelsen J, 2008, INFLAMM BOWEL DIS, V14, pS9, DOI 10.1002/ibd.20560
   Lambert B, 2012, DIGEST DIS SCI, V57, P2171, DOI 10.1007/s10620-012-2232-2
   Langholz E, 1997, SCAND J GASTROENTERO, V32, P139, DOI 10.3109/00365529709000184
   MCLAIN BI, 1990, ARCH DIS CHILD, V65, P760, DOI 10.1136/adc.65.7.760
   MODIGLIANI R, 1990, GASTROENTEROLOGY, V98, P811, DOI 10.1016/0016-5085(90)90002-I
   Sandborn WJ, 2003, GASTROENTEROLOGY, V125, P380, DOI 10.1016/S0016-5085(03)00877-1
   Savage MO, 1999, ACTA PAEDIATR, V88, P89, DOI 10.1111/j.1651-2227.1999.tb14360.x
   Sherlock Mary E, 2012, Curr Gastroenterol Rep, V14, P166, DOI 10.1007/s11894-012-0249-5
NR 22
TC 6
Z9 6
U1 0
U2 2
PU EXCERPTA MEDICA INC-ELSEVIER SCIENCE INC
PI BRIDGEWATER
PA 685 ROUTE 202-206 STE 3, BRIDGEWATER, NJ 08807 USA
SN 0002-9610
EI 1879-1883
J9 AM J SURG
JI Am. J. Surg.
PD JUL
PY 2015
VL 210
IS 1
BP 141
EP 145
DI 10.1016/j.amjsurg.2014.07.009
PG 5
WC Surgery
WE Science Citation Index Expanded (SCI-EXPANDED)
SC Surgery
GA CK4YR
UT WOS:000356229800023
PM 25457242
DA 2024-01-22
ER

PT J
AU Solmi, M
   Santonastaso, P
   Caccaro, R
   Favaro, A
AF Solmi, Marco
   Santonastaso, Paolo
   Caccaro, Roberta
   Favaro, Angela
TI A case of anorexia nervosa with comorbid Crohn's disease: Beneficial
   effects of anti-TNF-α therapy?
SO INTERNATIONAL JOURNAL OF EATING DISORDERS
LA English
DT Article
DE anorexia nervosa; immune system
ID NECROSIS-FACTOR-ALPHA; EATING-DISORDERS; BODY-WEIGHT; FOLLOW-UP;
   INVOLVEMENT
AB This case report describes a 26-year-old woman affected by long-lasting anorexia nervosa (AN) and Crohn's disease. Worsening of the bowel illness led to the prescription of immunosuppressive therapy (biologic infliximab for 4 months, followed by adalimumab for 6 months) and referral to our Eating Disorders Unit. Although she initially demonstrated denial of her eating disorder, in a few months she gradually improved her weight and psychopathology. Crohn's disease can worsen AN by modifying hunger and energy expenditure through the effects of TNF- and IL-6, pro-inflammatory cytokines which moderate leptin and melanocortin signaling. Previous studies have observed the antidepressant effects of TNF antagonist in patients with treatment-resistant depression with high baseline inflammatory biomarkers. Our case report suggests that future studies are needed to clarify the existence, patterns, and extent of increased inflammatory markers in patients with AN, and whether they determine clinical features or identify subgroups of patients. Potential therapeutic significance of above issues remains to be determined. (c) 2013 Wiley Periodicals, Inc.(Int J Eat Disord 2013; 46:639-641)
C1 [Solmi, Marco; Santonastaso, Paolo; Favaro, Angela] Univ Padua, Dept Neurosci, I-35128 Padua, Italy.
   [Caccaro, Roberta] Univ Padua, Dept Surg Oncol & Gastroenterol, I-35128 Padua, Italy.
C3 University of Padua; University of Padua
RP Favaro, A (通讯作者)，Univ Padua, Dept Neurosci, Via Giustiniani 3, I-35128 Padua, Italy.
EM angela.favaro@unipd.it
RI solmi, marco/K-3906-2018; Favaro, Angela/J-2966-2012
OI solmi, marco/0000-0003-4877-7233; Favaro, Angela/0000-0002-6540-5194;
   Santonastaso, Paolo/0000-0002-7408-0563
CR Chida D, 2005, ENDOCRINOLOGY, V146, P5496, DOI 10.1210/en.2005-0409
   Corcos M, 2003, PSYCHONEUROENDOCRINO, V28, P229, DOI 10.1016/S0306-4530(02)00021-5
   Hebebrand J, 1997, AM J PSYCHIAT, V154, P566
   Herzog W, 1997, PSYCHOL MED, V27, P269, DOI 10.1017/S0033291796004394
   Holden RJ, 1996, MED HYPOTHESES, V47, P423, DOI 10.1016/S0306-9877(96)90153-X
   Inui A, 2001, MOL PSYCHIATR, V6, P620, DOI 10.1038/sj.mp.4000944
   Maes M, 2009, METAB BRAIN DIS, V24, P27, DOI 10.1007/s11011-008-9118-1
   MALLETT P, 1990, ARCH DIS CHILD, V65, P298, DOI 10.1136/adc.65.3.298
   Monteleone P, 1999, NEUROPSYCHOBIOLOGY, V40, P115, DOI 10.1159/000026606
   Nakai Y, 1999, J CLIN ENDOCR METAB, V84, P1226, DOI 10.1210/jc.84.4.1226
   Raison CL, 2013, JAMA PSYCHIAT, V70, P31, DOI 10.1001/2013.jamapsychiatry.4
   Sadagurski M, 2010, DIABETOLOGIA, V53, P525, DOI 10.1007/s00125-009-1580-8
   Señarís RM, 2011, J NEUROENDOCRINOL, V23, P675, DOI 10.1111/j.1365-2826.2011.02158.x
   Wallenius K, 2002, BIOCHEM BIOPH RES CO, V293, P560, DOI 10.1016/S0006-291X(02)00230-9
   Wisse BE, 2003, ANN NY ACAD SCI, V994, P275, DOI 10.1111/j.1749-6632.2003.tb03190.x
NR 15
TC 28
Z9 28
U1 0
U2 19
PU WILEY
PI HOBOKEN
PA 111 RIVER ST, HOBOKEN 07030-5774, NJ USA
SN 0276-3478
EI 1098-108X
J9 INT J EAT DISORDER
JI Int. J. Eating Disord.
PD SEP
PY 2013
VL 46
IS 6
BP 639
EP 641
DI 10.1002/eat.22153
PG 3
WC Psychology, Clinical; Nutrition & Dietetics; Psychiatry; Psychology
WE Science Citation Index Expanded (SCI-EXPANDED); Social Science Citation Index (SSCI)
SC Psychology; Nutrition & Dietetics; Psychiatry
GA 205IG
UT WOS:000323436800015
PM 23813727
DA 2024-01-22
ER

PT J
AU Ebringer, A
   Rashid, T
   Tiwana, H
   Wilson, C
AF Ebringer, Alan
   Rashid, Taha
   Tiwana, Harmale
   Wilson, Clyde
TI A possible link between Crohn's disease and ankylosing spondylitis via
   <i>Klebsiella</i> infections
SO CLINICAL RHEUMATOLOGY
LA English
DT Review
DE ankylosing spondylitis; Crohn's disease; Klebsiella
ID INFLAMMATORY-BOWEL-DISEASE; SCAVENGER RECEPTOR CD163;
   RHEUMATOID-ARTHRITIS; CLINICAL CHARACTERISTICS; ANTIBIOTIC-THERAPY;
   MOLECULAR MIMICRY; IMMUNE-RESPONSES; CONTROLLED TRIAL; TRANSGENIC RATS;
   CHRONIC COLITIS
AB Crohn's disease (CD) is an immune-mediated gastrointestinal inflammatory disease, which could arise from an interplay between genetic and environmental factors. Klebsiella microbes were suggested to have a vital role in the initiation and perpetuation of the disease through the mechanism of molecular mimicry. This proposition is based on the results of various studies where significantly elevated levels of antibodies against the whole bacteria or preparations from Klebsiella microbes and antibodies to collagen types I, III, IV, and V were detected in patients with CD and patients with ankylosing spondylitis (AS). Molecular similarities were found between Klebsiella nitrogenase and HLA-B27 genetic markers and between Klebsiella pullulanase and collagen fibers types I, III, and IV. Furthermore, significantly positive correlations and cross-reactivity binding activities were observed between anti-Klebsiella and anticollagen antibodies among patients with CD and AS. Early treatment of CD patients with anti-Klebsiella measures is proposed, which may involve the use of antibiotics and low starch diet together with other traditionally used immunomodulatory, immunosuppressive, or biologic agents.
C1 Kings Coll London, Sch Biomed & Hlth Sci, London SE1 9NN, England.
   UCL, Middlesex Hosp, Dept Rheumatol, London WC1E 6BT, England.
   King Edward VII Mem Hosp, Dept Pathol, Hamilton, Bermuda.
   King Edward VII Mem Hosp, Dept Microbiol, Hamilton, Bermuda.
C3 University of London; King's College London; University of London;
   University College London
RP Ebringer, A (通讯作者)，Kings Coll London, Sch Biomed & Hlth Sci, 150 Stamford St, London SE1 9NN, England.
EM alan.ebringer@kcl.ac.uk
CR Aberra FN, 2005, CLIN GASTROENTEROL H, V3, P459, DOI 10.1016/S1542-3565(05)00020-0
   ANDERSON IH, 1981, NEW ENGL J MED, V304, P891, DOI 10.1056/NEJM198104093041507
   Andersson RE, 2003, GASTROENTEROLOGY, V124, P40, DOI 10.1053/gast.2003.50021
   [Anonymous], ADV INFLAMMATION RES
   Arnold GL, 2002, INFLAMM BOWEL DIS, V8, P10, DOI 10.1097/00054725-200201000-00002
   Arseneau KO, 2000, CURR OPIN GASTROEN, V16, P310, DOI 10.1097/00001574-200007000-00004
   Baeten D, 2002, J PATHOL, V196, P343, DOI 10.1002/path.1044
   Bamias G, 2002, J IMMUNOL, V169, P5308, DOI 10.4049/jimmunol.169.9.5308
   Bjarnason I, 2003, GASTROENTEROLOGY, V125, P1598, DOI 10.1053/j.gastro.2003.08.035
   Blankenberg-Sprenkels SHD, 1998, J RHEUMATOL, V25, P743
   Braun J, 1998, ARTHRITIS RHEUM-US, V41, P58, DOI 10.1002/1529-0131(199801)41:1<58::AID-ART8>3.0.CO;2-G
   Brown MA, 1997, ARTHRITIS RHEUM, V40, P1823, DOI 10.1002/art.1780401015
   CHARALAMBOUS BM, 1988, EMBO J, V7, P2903, DOI 10.1002/j.1460-2075.1988.tb03148.x
   COOPER R, 1988, BRIT MED J, V296, P1432, DOI 10.1136/bmj.296.6634.1432
   De Keyser F, 1998, RHEUM DIS CLIN N AM, V24, P785, DOI 10.1016/S0889-857X(05)70042-9
   DEKKERSAEYS BJ, 1978, ANN RHEUM DIS, V37, P36, DOI 10.1136/ard.37.1.36
   Demetter P, 2005, ANN RHEUM DIS, V64, P321, DOI 10.1136/ard.2003.018382
   DeVos M, 1996, GASTROENTEROLOGY, V110, P1696, DOI 10.1053/gast.1996.v110.pm8964393
   EASTMOND CJ, 1977, ANN RHEUM DIS, V36, P360, DOI 10.1136/ard.36.4.360
   Ebinger M, 2004, J GASTROEN HEPATOL, V19, P192, DOI 10.1111/j.1440-1746.2004.03251.x
   Ebringer A, 1996, CLIN RHEUMATOL, V15, P62, DOI 10.1007/BF03342649
   Ebringer A, 2006, CURR RHEUMATOL REV, V2, P55, DOI 10.2174/157339706775697044
   EBRINGER R, 1977, RHEUMATOL REHABIL, V16, P190, DOI 10.1093/rheumatology/16.3.190
   FIELDER M, 1995, FEBS LETT, V369, P243, DOI 10.1016/0014-5793(95)00760-7
   FINEGOLD SM, 1977, AM J CLIN NUTR, V30, P1781, DOI 10.1093/ajcn/30.11.1781
   Franchimont D, 1997, ACTA GASTRO-ENT BELG, V60, P134
   Gionchetti P, 2005, CHEMOTHERAPY, V51, P96, DOI 10.1159/000081995
   GRAHAM MF, 1988, GASTROENTEROLOGY, V94, P257, DOI 10.1016/0016-5085(88)90411-8
   Greenbloom SL, 1998, CAN J GASTROENTEROL, V12, P53, DOI 10.1155/1998/349460
   Halfvarson J, 2003, GASTROENTEROLOGY, V124, P1767, DOI 10.1016/S0016-5085(03)00385-8
   Hanauer SB, 2006, GASTROENTEROLOGY, V130, P323, DOI 10.1053/j.gastro.2005.11.030
   Hemphill A, 2006, EXPERT OPIN PHARMACO, V7, P953, DOI 10.1517/14656566.7.7.953
   Herllinger KR, 2006, AM J GASTROENTEROL, V101, P793, DOI 10.1111/j.1572-0241.2005.00356.x
   HORING E, 1991, ENDOSCOPY, V23, P325, DOI 10.1055/s-2007-1010707
   HUAUX JP, 1977, J RHEUMATOL, V4, P60
   Hugot JP, 2001, NATURE, V411, P599, DOI 10.1038/35079107
   HUSBY G, 1989, ARTHRITIS RHEUM, V32, P437, DOI 10.1002/anr.1780320413
   IBBOTSON JP, 1987, EUR J CLIN MICROBIOL, V6, P286, DOI 10.1007/BF02017614
   JEWELL DP, 2003, OXFORD TXB MED, P604
   Kleessen B, 1997, J ANIM SCI, V75, P2453
   Kujath K, 2001, ARTHRITIS RHEUM S9, V44, pS1103
   Laukens D, 2005, ANN RHEUM DIS, V64, P930, DOI 10.1136/ard.2004.028837
   Leiper K, 2000, ALIMENT PHARM THER, V14, P801
   MakiIkola O, 1997, ANN RHEUM DIS, V56, P421, DOI 10.1136/ard.56.7.421
   MIELANTS H, 1987, J RHEUMATOL, V14, P456
   Newman B, 2005, CURR OPIN GASTROEN, V21, P401
   OMAHONY S, 1992, ANN RHEUM DIS, V51, P1296, DOI 10.1136/ard.51.12.1296
   Palm O, 2002, J RHEUMATOL, V29, P511
   Plessier A, 2002, GASTROEN CLIN BIOL, V26, P799
   Podswiadek M, 2004, Reumatismo, V56, P110
   PURRMANN J, 1988, J RHEUMATOL, V15, P1658
   Rath HC, 1996, J CLIN INVEST, V98, P945, DOI 10.1172/JCI118878
   Reveille JD, 2005, AM J MED, V118, P592, DOI 10.1016/j.amjmed.2005.01.001
   Rioux KP, 2006, J CLIN GASTROENTEROL, V40, P260, DOI 10.1097/00004836-200603000-00019
   Sandoval WA, 2003, J LEARN SCI, V12, P5, DOI 10.1207/S15327809JLS1201_2
   SCHWIMMBECK PL, 1987, J EXP MED, V166, P173, DOI 10.1084/jem.166.1.173
   Siegel CA, 2005, ALIMENT PHARM THER, V22, P1, DOI 10.1111/j.1365-2036.2005.02520.x
   SIEGERT S, 1998, ARTHRITIS RHEUM, V41, P1530
   Soncini M, 2004, ALIMENT PHARM THER, V19, P63, DOI 10.1111/j.1365-2036.2004.01825.x
   STALLMACH A, 1992, GASTROENTEROLOGY, V102, P1920, DOI 10.1016/0016-5085(92)90314-O
   Stebbings S, 2002, RHEUMATOLOGY, V41, P1395, DOI 10.1093/rheumatology/41.12.1395
   Steer S, 2003, J RHEUMATOL, V30, P518
   Steinhart AH, 2002, GASTROENTEROLOGY, V123, P33, DOI 10.1053/gast.2002.34225
   STENSON WF, 2004, CECIL TXB MED, P861
   Stone MA, 2004, RHEUMATOLOGY, V43, P148, DOI 10.1093/rheumatology/keg482
   SUTHERLAND L, 1991, GUT, V32, P1071, DOI 10.1136/gut.32.9.1071
   TAUROG JD, 1994, J EXP MED, V180, P2359, DOI 10.1084/jem.180.6.2359
   Thukral Chandrashekhar, 2005, Curr Treat Options Gastroenterol, V8, P223, DOI 10.1007/s11938-005-0014-z
   Tiwana H, 1998, BRIT J RHEUMATOL, V37, P525
   Tiwana H, 1997, RHEUMATOL INT, V17, P11, DOI 10.1007/PL00006845
   Tiwana H, 2001, RHEUMATOLOGY, V40, P15, DOI 10.1093/rheumatology/40.1.15
   Tobon GJ, 2007, CLIN RHEUMATOL, V26, P578, DOI 10.1007/s10067-005-0169-y
   Travassos Win J, 2005, Curr Treat Options Gastroenterol, V8, P187, DOI 10.1007/s11938-005-0011-2
   URSING B, 1982, GASTROENTEROLOGY, V83, P550
   Van Damme N, 2001, ANN RHEUM DIS, V60, P495, DOI 10.1136/ard.60.5.495
   van der Paardt M, 2002, J RHEUMATOL, V29, P2583
   Walmsley RS, 1998, J CLIN PATHOL, V51, P657, DOI 10.1136/jcp.51.9.657
   Wild GE, 2004, INFLAMM BOWEL DIS, V10, P321, DOI 10.1097/00054725-200405000-00022
   Wilson C, 2003, J RHEUMATOL, V30, P972
   WRIGHT V, 1978, ARTHRITIS RHEUM-US, V21, P619, DOI 10.1002/art.1780210603
NR 80
TC 34
Z9 35
U1 0
U2 12
PU SPRINGER LONDON LTD
PI LONDON
PA 236 GRAYS INN RD, 6TH FLOOR, LONDON WC1X 8HL, ENGLAND
SN 0770-3198
EI 1434-9949
J9 CLIN RHEUMATOL
JI Clin. Rheumatol.
PD MAR
PY 2007
VL 26
IS 3
BP 289
EP 297
DI 10.1007/s10067-006-0391-2
PG 9
WC Rheumatology
WE Science Citation Index Expanded (SCI-EXPANDED)
SC Rheumatology
GA 132VD
UT WOS:000243969700002
PM 16941202
DA 2024-01-22
ER

PT J
AU Pimentel, AM
   de Freitas, LAR
   Cruz, RDR
   Silva, IND
   Andrade, LD
   Marques, PN
   Braga, JC
   Fortes, FML
   Brito, KRM
   Fontes, JAM
   Almeida, NP
   Surlo, VC
   Rocha, R
   Lyra, AC
   Santana, GO
AF Pimentel, Andrea Maia
   de Freitas, Luiz Antonio Rodrigues
   Reis Cruz, Rita de Cassia
   Silva, Isaac Neri de Novais
   Andrade, Laila Damasceno
   Marques, Paola Nascimento
   Braga, Julia Cordeiro
   Fortes, Flora Maria Lorenzo
   Brito, Katia Rejane Marques
   Fontes, Jaciane Araujo Mota
   Almeida, Neogelia Pereira
   Surlo, Valdiana Cristina
   Rocha, Raquel
   Lyra, Andre Castro
   Santana, Genoile Oliveira
TI Endoscopic and Histopathological Findings of the Esophagus, Stomach, and
   Duodenum in Patients with Crohn's Disease from a Reference Center in
   Bahia, Brazil
SO CLINICS AND PRACTICE
LA English
DT Article
DE Crohn's disease; gastritis; enhanced focally gastritis; granuloma;
   Helicobacter pylori
ID INFLAMMATORY-BOWEL-DISEASE; HELICOBACTER-PYLORI INFECTION; UPPER
   GASTROINTESTINAL INVOLVEMENT; DIAGNOSIS; GASTRITIS; CLASSIFICATION;
   CONSENSUS; PREVALENCE; MANAGEMENT; TRACT
AB (1) The aim of the present study was to describe the endoscopic and histopathological findings in the esophagus, stomach, and duodenum in patients with Crohn's disease. (2) Methods: This was a cross-sectional study that included patients receiving treatment from the inflammatory bowel disease outpatient clinic. Esophagogastroduodenoscopies with biopsies of the stomach and proximal duodenum were performed. Presence of Helicobacter pylori bacteria was assessed by Giemsa staining. (3) Results: We included 58 patients. Erosive esophagitis was identified in 25 patients (43.1%), gastritis was diagnosed in 32 patients (55.2%) and erosive duodenitis was found in eight (13.8%). The most frequent histopathological finding in the H. pylori-positive group was increased inflammatory activity in the gastric body and antrum, with a predominance of mononuclear and polymorphonuclear cells. In turn, the most frequent finding in the H. pylori-negative group was chronic inflammation with predominance of mononuclear cells. Focally enhanced gastritis was identified in four patients (6.9%), all of whom were negative for H. pylori. Granulomas were not observed. H. pylori infection was present in 19 patients (32.8%). (4) Conclusions: Nonspecific endoscopic and histological findings were frequent in patients with Crohn's disease. Focally enhanced gastritis was uncommon and observed only in H. pylori-negative patients. The time from the diagnosis, patient age, and therapy in use may have influenced the nondetection of epithelioid granuloma.
C1 [Pimentel, Andrea Maia; Lyra, Andre Castro; Santana, Genoile Oliveira] Univ Fed Bahia, Med & Hlth Sci Postgrad Program, BR-40026010 Salvador, BA, Brazil.
   [de Freitas, Luiz Antonio Rodrigues] Goncalo Moniz Inst Fiocruz Bahia, Pathol Lab, BR-40296710 Salvador, BA, Brazil.
   [Reis Cruz, Rita de Cassia; Fortes, Flora Maria Lorenzo; Brito, Katia Rejane Marques; Fontes, Jaciane Araujo Mota; Almeida, Neogelia Pereira; Surlo, Valdiana Cristina] Hosp Geral Roberto Santos, Gastroenterol Unit, BR-45675000 Salvador, BA, Brazil.
   [Silva, Isaac Neri de Novais; Braga, Julia Cordeiro; Santana, Genoile Oliveira] Univ Estado Bahia, Dept Life Sci, BR-41195001 Salvador, BA, Brazil.
   [Andrade, Laila Damasceno] Ctr Univ UniFTC, Sch Med, BR-41741590 Salvador, BA, Brazil.
   [Rocha, Raquel] Univ Fed Bahia, Sch Nutr, Dept Nutr Sci, BR-4119500 Salvador, BA, Brazil.
C3 Universidade Federal da Bahia; Universidade do Estado Bahia;
   Universidade Federal da Bahia
RP Santana, GO (通讯作者)，Univ Fed Bahia, Med & Hlth Sci Postgrad Program, BR-40026010 Salvador, BA, Brazil.; Santana, GO (通讯作者)，Univ Estado Bahia, Dept Life Sci, BR-41195001 Salvador, BA, Brazil.
EM deamaiap@hotmail.com; lfreitas@bahia.fiocruz.br;
   ritapedro2004@yahoo.com.br; isaacneri21@gmail.com;
   laiandrade@outlook.com; pnascimentomarques@gmail.com;
   jcbrbraga@gmail.com; florafortes@yahoo.com.br;
   katiabritomed@hotmail.com; jacimota100@hotmail.com;
   neoalmeida@yahoo.com.br; surlomed@hotmail.com;
   raquelrocha2@yahoo.com.br; alyra@live.com; genoile@uol.com.br
RI Santana, Genoile/AEW-8038-2022; de Freitas Silva, Isaac
   Alfredo/HCH-8608-2022; Rocha, Raquel/G-3924-2012
OI Santana, Genoile/0000-0001-5936-9791; Fortes, Flora Maria
   Lorenzo/0000-0002-9897-5337; Andrade, Laila/0000-0002-2727-8550; Rocha,
   Raquel/0000-0002-2687-2080
FU Coordenacao de Aperfeicoamento de Pessoal de Nivel Superior-Brasil
   (CAPES) [001]
FX This study was financed in part by the Coordenacao de Aperfeicoamento de
   Pessoal de Nivel Superior-Brasil (CAPES)-Finance Code 001.
CR Annunziata ML, 2012, DIGEST DIS SCI, V57, P1618, DOI 10.1007/s10620-012-2072-0
   Davis KG, 2015, SURG CLIN N AM, V95, P1183, DOI 10.1016/j.suc.2015.07.004
   De Felice KM, 2015, INFLAMM BOWEL DIS, V21, P2106, DOI 10.1097/MIB.0000000000000469
   MAGALHÃES-COSTA Marcia Henriques de, 2014, Arq. Gastroenterol., V51, P276, DOI 10.1590/S0004-28032014000400003
   Decker GAG, 2001, INFLAMM BOWEL DIS, V7, P113, DOI 10.1097/00054725-200105000-00006
   DHAENS G, 1994, GASTROINTEST ENDOSC, V40, P296, DOI 10.1016/S0016-5107(94)70059-1
   Diaz L, 2015, SOUTH MED J, V108, P695, DOI 10.14423/SMJ.0000000000000373
   Escher JC, 2005, J PEDIATR GASTR NUTR, V41, P1
   FIELDING JF, 1970, GUT, V11, P1001, DOI 10.1136/gut.11.12.1001
   Gasche C, 2000, INFLAMM BOWEL DIS, V6, P8, DOI 10.1097/00054725-200002000-00002
   Gomollon F, 2017, J CROHNS COLITIS, V11, P3, DOI 10.1093/ecco-jcc/jjw168
   Gyawali CP, 2018, GUT, V67, P1351, DOI 10.1136/gutjnl-2017-314722
   HARVEY RF, 1980, LANCET, V1, P514
   Hooi JKY, 2017, GASTROENTEROLOGY, V153, P420, DOI 10.1053/j.gastro.2017.04.022
   Horje CSHT, 2016, INFLAMM BOWEL DIS, V22, P1896, DOI 10.1097/MIB.0000000000000786
   Johnson CM, 2018, CLIN GASTROENTEROL H, V16, P900, DOI 10.1016/j.cgh.2017.12.034
   Lundell LR, 1999, GUT, V45, P172, DOI 10.1136/gut.45.2.172
   Luther J, 2010, INFLAMM BOWEL DIS, V16, P1077, DOI 10.1002/ibd.21116
   Maaser C, 2019, J CROHNS COLITIS, V13, P144, DOI 10.1093/ecco-jcc/jjy113
   Magro F, 2013, J CROHNS COLITIS, V7, P827, DOI 10.1016/j.crohns.2013.06.001
   Nasser SC, 2015, WORLD J GASTROENTERO, V21, P4599, DOI 10.3748/wjg.v21.i15.4599
   Nomura Y, 2017, CLIN J GASTROENTEROL, V10, P289, DOI 10.1007/s12328-017-0759-7
   NUGENT FW, 1977, GUT, V18, P115, DOI 10.1136/gut.18.2.115
   Oberhuber G, 1996, PATHOL RES PRACT, V192, P1016, DOI 10.1016/S0344-0338(96)80043-4
   Papamichael K, 2014, WORLD J GASTROENTERO, V20, P6374, DOI 10.3748/wjg.v20.i21.6374
   Parente F, 2000, AM J GASTROENTEROL, V95, P705
   Reynolds HL, 2001, SURG CLIN N AM, V81, P117, DOI 10.1016/S0039-6109(05)70276-0
   Sakuraba A, 2014, BIOMED RES INT, V2014, DOI 10.1155/2014/610767
   Satsangi J, 2006, GUT, V55, P749, DOI 10.1136/gut.2005.082909
   SCHMITZMOORMANN P, 1985, PATHOL RES PRACT, V179, P377, DOI 10.1016/S0344-0338(85)80147-3
   Sipponen P, 2011, J GASTROEN HEPATOL, V26, P31, DOI 10.1111/j.1440-1746.2010.06536.x
   So H, 2016, INTEST RES, V14, P60, DOI 10.5217/ir.2016.14.1.60
   Sonnenberg A, 2011, INFLAMM BOWEL DIS, V17, P39, DOI 10.1002/ibd.21356
   Weinstein T, 1997, INFLAMM BOWEL DIS, V3, P79, DOI 10.1002/ibd.3780030203
   Wright CL, 1998, AM J SURG PATHOL, V22, P383, DOI 10.1097/00000478-199804000-00001
   Wu XW, 2015, WORLD J GASTROENTERO, V21, P4750, DOI 10.3748/wjg.v21.i15.4750
NR 36
TC 0
Z9 1
U1 0
U2 3
PU MDPI
PI BASEL
PA ST ALBAN-ANLAGE 66, CH-4052 BASEL, SWITZERLAND
SN 2039-7275
EI 2039-7283
J9 CLINICS PRACT
JI Clin. Pract.
PD JUN
PY 2021
VL 11
IS 2
BP 374
EP 385
DI 10.3390/clinpract11020052
PG 12
WC Medicine, General & Internal
WE Emerging Sources Citation Index (ESCI)
SC General & Internal Medicine
GA TA2CM
UT WOS:000667060500001
PM 34203639
OA gold, Green Published
DA 2024-01-22
ER

PT J
AU Qazi, T
AF Qazi, Taha
TI Fatigue in inflammatory bowel disease: a problematic ailment
SO CURRENT OPINION IN GASTROENTEROLOGY
LA English
DT Review
DE Crohn's disease; fatigue; inflammatory bowel disease; quality of life;
   ulcerative colitis
ID QUALITY-OF-LIFE; CROHNS-DISEASE; VITAMIN-D; ULCERATIVE-COLITIS;
   IRON-DEFICIENCY; PREVALENCE; SYMPTOMS; THERAPY; DEPRESSION; MANAGEMENT
AB Purpose of review Fatigue, a protean complaint encompassing both physical, mental exhaustion but also demotivation, has shown to effect quality of life in patients with inflammatory bowel disease (IBD). Here we present a review of the literature as it relates to IBD-associated fatigue. Moreover, we present the common causes attributed to fatigue and present an algorithmic approach to the assessment of fatigue. Finally, we report data regarding potential management strategies for IBD-associated fatigue. Recent findings Unfortunately, owing to its multidimensional nature and multifactorial causes, patients with IBD may continue to report fatigue despite optimization of disease management, replenishment of nutritional deficiencies, or management of coexistent disorders. Management likely requires a multidisciplinary approach. The majority of patients with IBD report fatigue symptoms both in setting of active disease but also during the course of remission. Fatigue is a multidimensional complaints, and management likely requires a multidisciplinary approach. Herein, we present a framework for the management and assessment of fatigue in IBD.
C1 [Qazi, Taha] Cleveland Clin, Dept Gastroenterol Hepatol & Nutr, Inst Digest Dis, Cleveland, OH 44106 USA.
C3 Cleveland Clinic Foundation
RP Qazi, T (通讯作者)，9500 Euclid Ave A31, Cleveland, OH 44195 USA.
EM qazit@ccf.org
CR Bager P, 2012, ALIMENT PHARM THER, V35, P133, DOI 10.1111/j.1365-2036.2011.04914.x
   Bernklev T, 2005, INFLAMM BOWEL DIS, V11, P909, DOI 10.1097/01.mib.0000179467.01748.99
   Bleicken B, 2010, AM J MED SCI, V339, P525, DOI 10.1097/MAJ.0b013e3181db6b7a
   Borren NZ, 2020, J CROHNS COLITIS, V14, P309, DOI 10.1093/ecco-jcc/jjz148
   Bower JE, 2009, CLIN CANCER RES, V15, P5534, DOI 10.1158/1078-0432.CCR-08-2584
   Chan D, 2014, FRONTLINE GASTROENTE, V5, P44, DOI 10.1136/flgastro-2013-100339
   Charpentier C, 2014, GUT, V63, P423, DOI 10.1136/gutjnl-2012-303864
   Chavarría C, 2019, J CROHNS COLITIS, V13, P996, DOI 10.1093/ecco-jcc/jjz024
   Clevenger L, 2012, BRAIN BEHAV IMMUN, V26, P1037, DOI 10.1016/j.bbi.2012.04.003
   Cohen BL, 2014, ALIMENT PHARM THER, V39, P811, DOI 10.1111/apt.12659
   Czuber-Dochan W, 2013, ALIMENT PHARM THER, V37, P505, DOI 10.1111/apt.12205
   Czuber-Dochan W, 2014, J CROHNS COLITIS, V8, P835, DOI 10.1016/j.crohns.2014.01.004
   Dittner AJ, 2004, J PSYCHOSOM RES, V56, P157, DOI 10.1016/S0022-3999(03)00371-4
   DOMMISSE J, 1991, MED HYPOTHESES, V34, P131, DOI 10.1016/0306-9877(91)90181-W
   Donovan KA, 2004, J PAIN SYMPTOM MANAG, V28, P373, DOI 10.1016/j.jpainsymman.2004.01.012
   Farraye FA, 2017, AM J GASTROENTEROL, V112, P241, DOI 10.1038/ajg.2016.537
   Frigstad SO, 2018, WORLD J GASTROENTERO, V24, P3293, DOI 10.3748/wjg.v24.i29.3293
   Ganz T, 2019, NEW ENGL J MED, V381, P1148, DOI 10.1056/NEJMra1804281
   Goldenberg BA, 2013, AM J GASTROENTEROL, V108, P1392, DOI 10.1038/ajg.2013.14
   Alayón CG, 2018, GASTROENT HEPAT-BARC, V41, P22, DOI 10.1016/j.gastrohep.2017.07.011
   Graff LA, 2013, CLIN GASTROENTEROL H, V11, P1140, DOI 10.1016/j.cgh.2013.03.031
   Graff LA, 2011, INFLAMM BOWEL DIS, V17, P1882, DOI 10.1002/ibd.21580
   Grimstad T, 2015, J CROHNS COLITIS, V9, P725, DOI 10.1093/ecco-jcc/jjv091
   Guthrie E, 2002, AM J GASTROENTEROL, V97, P1994, DOI 10.1111/j.1572-0241.2002.05842.x
   Hashash JG, 2018, J CLIN GASTROENTEROL, V52, P423, DOI 10.1097/MCG.0000000000000729
   Havdahl A, 2019, SCI REP-UK, V9, DOI 10.1038/s41598-019-39359-z
   Houston BL, 2018, BMJ OPEN, V8, DOI 10.1136/bmjopen-2017-019240
   Huijts M, 2012, PLOS ONE, V7, DOI 10.1371/journal.pone.0030519
   Huppertz-Hauss G, 2017, SCAND J GASTROENTERO, V52, P351, DOI 10.1080/00365521.2016.1256425
   Husted JA, 2009, ANN RHEUM DIS, V68, P1553, DOI 10.1136/ard.2008.098202
   Jelsness-Jorgensen LP, 2011, ALIMENT PHARM THER, V33, P106, DOI 10.1111/j.1365-2036.2010.04498.x
   Jelsness-Jorgensen LP, 2011, INFLAMM BOWEL DIS, V17, P1564, DOI 10.1002/ibd.21530
   Jorgensen SP, 2010, ALIMENT PHARM THER, V32, P377, DOI 10.1111/j.1365-2036.2010.04355.x
   Kabbani TCA, 2016, AM J GASTROENTEROL, V111, P712, DOI 10.1038/ajg.2016.53
   Keightley P, 2018, AUSTRALAS PSYCHIATRY, V26, P508, DOI 10.1177/1039856218772245
   Kristensen MS, 2019, INFLAMM BOWEL DIS, V25, P886, DOI 10.1093/ibd/izy367
   Kruis W, 2016, DIGEST DIS, V34, P105, DOI 10.1159/000443012
   Lai JS, 2003, QUAL LIFE RES, V12, P485, DOI 10.1023/A:1025014509626
   Lima GL, 2016, ARTHRIT CARE RES, V68, P91, DOI 10.1002/acr.22621
   Loftus EV, 2008, AM J GASTROENTEROL, V103, P3132, DOI 10.1111/j.1572-0241.2008.02175.x
   Macer BJD, 2017, INFLAMM BOWEL DIS, V23, P534, DOI 10.1097/MIB.0000000000001059
   Marrie RA, 2019, EPIDEMIOL PSYCH SCI, V28, P333, DOI 10.1017/S2045796017000579
   McCombie AM, 2013, J CROHNS COLITIS, V7, P935, DOI 10.1016/j.crohns.2013.02.004
   Meyers CA, 2005, CANCER-AM CANCER SOC, V104, P788, DOI 10.1002/cncr.21234
   Mikocka-Walus A, 2017, J CROHNS COLITIS, V11, P509, DOI 10.1093/ecco-jcc/jjw165
   Mikocka-Walus A, 2016, CLIN GASTROENTEROL H, V14, P829, DOI 10.1016/j.cgh.2015.12.045
   Minderhoud IM, 2003, AM J GASTROENTEROL, V98, P1088, DOI 10.1016/S0002-9270(03)00132-1
   Morales A, 2004, J SEX MED, V1, P69, DOI 10.1111/j.1743-6109.2004.10111.x
   Norgård BM, 2014, J CROHNS COLITIS, V8, P1274, DOI 10.1016/j.crohns.2014.03.006
   Norton C, 2015, ALIMENT PHARM THER, V42, P203, DOI 10.1111/apt.13255
   Qazi T, 2019, INFLAMM BOWEL DIS, V25, P843, DOI 10.1093/ibd/izy334
   Romberg-Camps MJL, 2010, INFLAMM BOWEL DIS, V16, P2137, DOI 10.1002/ibd.21285
   Roy S, 2014, N AM J MED SCI, V6, P396, DOI 10.4103/1947-2714.139291
   Salvatori R, 2005, JAMA-J AM MED ASSOC, V294, P2481, DOI 10.1001/jama.294.19.2481
   Scholten AM, 2018, CLIN NUTR ESPEN, V23, P48, DOI 10.1016/j.clnesp.2017.10.004
   Segal B, 2008, ARTHRIT RHEUM-ARTHR, V59, P1780, DOI 10.1002/art.24311
   Servaes P, 2002, EUR J CANCER, V38, P27, DOI 10.1016/S0959-8049(01)00332-X
   Shizuma T, 2016, BIOMED RES INT, V2016, DOI 10.1155/2016/5187061
   Singh S, 2011, CLIN GASTROENTEROL H, V9, P769, DOI 10.1016/j.cgh.2011.05.016
   Snyder PJ, 2016, NEW ENGL J MED, V374, P611, DOI 10.1056/NEJMoa1506119
   Spangelo BL, 1995, NEUROIMMUNOMODULAT, V2, P299, DOI 10.1159/000097209
   Stebbings SM, 2014, CLIN RHEUMATOL, V33, P1467, DOI 10.1007/s10067-013-2445-6
   Stevens BW, 2017, DIGEST DIS SCI, V62, P197, DOI 10.1007/s10620-016-4356-2
   Szathmári M, 2002, INT J COLORECTAL DIS, V17, P63, DOI 10.1007/s003840100334
   Tench CM, 2000, RHEUMATOLOGY, V39, P1249, DOI 10.1093/rheumatology/39.11.1249
   Tew GA, 2019, BMC GASTROENTEROL, V19, DOI 10.1186/s12876-019-0936-x
   Tinsley A, 2011, ALIMENT PHARM THER, V34, P1328, DOI 10.1111/j.1365-2036.2011.04871.x
   van Langenberg DR, 2010, ALIMENT PHARM THER, V32, P131, DOI 10.1111/j.1365-2036.2010.04347.x
   VANGOOR LP, 1995, AGE AGEING, V24, P536, DOI 10.1093/ageing/24.6.536
   Villoria A, 2017, PLOS ONE, V12, DOI 10.1371/journal.pone.0181435
   Vogelaar L, 2017, CLIN EXP GASTROENTER, V10, DOI 10.2147/CEG.S123942
   Vogelaar L, 2015, SCAND J GASTROENTERO, V50, P1357, DOI 10.3109/00365521.2015.1046135
   Vogelaar L, 2014, GUT, V63, P911, DOI 10.1136/gutjnl-2013-305191
   Vogelaar L, 2011, J CROHNS COLITIS, V5, P585, DOI 10.1016/j.crohns.2011.06.001
   Webster K, 1998, ONCOLOGY-NY, V12, P697
   Wells CW, 2006, INFLAMM BOWEL DIS, V12, P123, DOI 10.1097/01.MIB.0000196646.64615.db
   Wilson RG, 2015, DIGEST DIS SCI, V60, P2136, DOI 10.1007/s10620-015-3580-5
   Yang LL, 2013, CLIN TRANSL GASTROEN, V4, DOI 10.1038/ctg.2013.1
   Zimmerman J, 2003, DIGEST DIS SCI, V48, P743, DOI 10.1023/A:1022840910283
NR 79
TC 7
Z9 7
U1 1
U2 5
PU LIPPINCOTT WILLIAMS & WILKINS
PI PHILADELPHIA
PA TWO COMMERCE SQ, 2001 MARKET ST, PHILADELPHIA, PA 19103 USA
SN 0267-1379
EI 1531-7056
J9 CURR OPIN GASTROEN
JI Curr. Opin. Gastroenterol.
PD JUL
PY 2020
VL 36
IS 4
BP 284
EP 294
DI 10.1097/MOG.0000000000000644
PG 11
WC Gastroenterology & Hepatology
WE Science Citation Index Expanded (SCI-EXPANDED)
SC Gastroenterology & Hepatology
GA MH5OF
UT WOS:000546777600006
PM 32398564
DA 2024-01-22
ER

PT J
AU Kaur, N
   Mahl, TC
AF Kaur, Nirmal
   Mahl, Thomas C.
TI <i>Pneumocystis jiroveci (carinii)</i> pneumonia after infliximab
   therapy:: A review of 84 cases
SO DIGESTIVE DISEASES AND SCIENCES
LA English
DT Article
DE infliximab; Remicade; pneumocystis; infection; pneumonia
ID NECROSIS-FACTOR-ALPHA; CROHNS-DISEASE; TNF-ALPHA; RHEUMATOID-ARTHRITIS;
   INFLAMMATION; ETANERCEPT; MANAGEMENT; INFECTION; ANTIBODY; PATIENT
AB Anti-tumor necrosis factor-alpha therapy, infliximab, has become an established effective therapy for Crohn's disease and rheumatoid arthritis. However, infliximab has been associated with various opportunistic pathogens such as tuberculosis, histoplasmosis, listeriosis, aspergillosis, and Pneumocystis jiroveci (carinii) pneumonia. We reviewed the FDA Adverse Event Reporting System for cases of Pneumocystis associated with infliximab use from January 1998 through December 2003. The database revealed 84 cases of PCP following infliximab therapy. Concomitant immunosuppressive medications included methotrexate, prednisone, azathioprine, 6-mercaptopurine, and cyclosporine. Mean time between infliximab infusion and onset of symptoms of pneumonia, when reported, was 21 days (+/- 18 days; n=40). Twenty-three of the 84 (27%) patients died. The use of infliximab is associated with PCP infection. Further, the mortality rate for Pneumocystis following the use of infliximab is significant. The potential for severe disease, mortality, and often subtle presentation of these infections warrant close follow-up and careful monitoring after therapy.
C1 SUNY Buffalo, Dept Med, VA Upstate New York, Div Gastroenterol,Sch Med, Buffalo, NY 14215 USA.
   Univ Michigan, Dept Internal Med, Ann Arbor, MI 48109 USA.
C3 State University of New York (SUNY) System; State University of New York
   (SUNY) Buffalo; University of Michigan System; University of Michigan
RP Mahl, TC (通讯作者)，SUNY Buffalo, Dept Med, VA Upstate New York, Div Gastroenterol,Sch Med, Buffalo, NY 14215 USA.
EM Thomas.Mahl@med.va.gov
CR Baert FJ, 1999, GASTROENTEROLOGY, V116, P22, DOI 10.1016/S0016-5085(99)70224-6
   BRAEGGER CP, 1992, LANCET, V339, P89, DOI 10.1016/0140-6736(92)90999-J
   BRENNAN FM, 1989, LANCET, V2, P244
   Brewer T, 1999, JAMA-J AM MED ASSOC, V281, P824, DOI 10.1001/jama.281.9.824
   Burrage PS, 2006, FRONT BIOSCI-LANDMRK, V11, P529, DOI 10.2741/1817
   Colombel JF, 2004, GASTROENTEROLOGY, V126, P19, DOI 10.1053/j.gastro.2003.10.047
   Favalli EG, 2005, CLIN EXP RHEUMATOL, V23, P247
   Helbling D, 2002, EUR J GASTROEN HEPAT, V14, P1393, DOI 10.1097/00042737-200212000-00018
   Katsarolis I, 2005, SCAND J INFECT DIS, V37, P304, DOI 10.1080/00365540410021171-1
   Kaur N, 2004, DIGEST DIS SCI, V49, P1458, DOI 10.1023/B:DDAS.0000042246.58984.98
   Keane J, 2001, NEW ENGL J MED, V345, P1098, DOI 10.1056/NEJMoa011110
   Lamprecht P, 2003, RHEUMATOLOGY, V42, P1125, DOI 10.1093/rheumatology/keg294
   Lee JH, 2002, ARTHRITIS RHEUM-US, V46, P2565, DOI 10.1002/art.10583
   MACDONALD TT, 1990, CLIN EXP IMMUNOL, V81, P301
   Mansharamani NG, 2000, CHEST, V118, P704, DOI 10.1378/chest.118.3.704
   Mariñosa M, 2004, CLIN RHEUMATOL, V23, P555, DOI 10.1007/s10067-004-0900-0
   MAUVIEL A, 1993, J CELL BIOCHEM, V53, P288, DOI 10.1002/jcb.240530404
   Mohan N, 2001, ARTHRITIS RHEUM-US, V44, P2862, DOI 10.1002/1529-0131(200112)44:12<2862::AID-ART474>3.0.CO;2-W
   Morelli J, 2000, AM J GASTROENTEROL, V95, P841, DOI 10.1111/j.1572-0241.2000.01872.x
   MURCH SH, 1991, GUT, V32, P913, DOI 10.1136/gut.32.8.913
   Oehling AG, 1997, ALLERGY, V52, P144, DOI 10.1111/j.1398-9995.1997.tb00968.x
   Paleolog EM, 1996, ARTHRITIS RHEUM-US, V39, P1082, DOI 10.1002/art.1780390703
   Plevy SE, 1997, J IMMUNOL, V159, P6276
   Present DH, 1999, NEW ENGL J MED, V340, P1398, DOI 10.1056/NEJM199905063401804
   Sands BE, 2004, NEW ENGL J MED, V350, P876, DOI 10.1056/NEJMoa030815
   Seddik M, 2005, INFLAMM BOWEL DIS, V11, P620, DOI 10.1097/01.MIB.0000164002.32735.c2
   Serio RN, 2003, ANN PHARMACOTHER, V37, P577, DOI 10.1345/aph.1C249
   Shrestha Rabin K, 2004, Respir Care, V49, P606
   Singh SM, 2004, CAN MED ASSOC J, V171, P1063, DOI 10.1503/cmaj.1040563
   Tai TL, 2002, RHEUMATOLOGY, V41, P951, DOI 10.1093/rheumatology/41.8.951
   TARTAGLIA LA, 1993, J IMMUNOL, V151, P4637
   Tobin AM, 2005, BIODRUGS, V19, P47, DOI 10.2165/00063030-200519010-00006
   Van Den Brande JMH, 2003, GASTROENTEROLOGY, V124, P1774, DOI 10.1016/S0016-5085(03)00382-2
   Velayos FS, 2004, INFLAMM BOWEL DIS, V10, P657, DOI 10.1097/00054725-200409000-00025
   Vonkeman H, 2004, J RHEUMATOL, V31, P2517
   Warris A, 2001, NEW ENGL J MED, V344, P1099, DOI 10.1056/NEJM200104053441415
   Wendling D, 2004, EXPERT OPIN PHARMACO, V5, P1497, DOI 10.1517/14656566.5.7.1497
NR 37
TC 156
Z9 162
U1 0
U2 4
PU SPRINGER
PI DORDRECHT
PA VAN GODEWIJCKSTRAAT 30, 3311 GZ DORDRECHT, NETHERLANDS
SN 0163-2116
J9 DIGEST DIS SCI
JI Dig. Dis. Sci.
PD JUN
PY 2007
VL 52
IS 6
BP 1481
EP 1484
DI 10.1007/s10620-006-9250-x
PG 4
WC Gastroenterology & Hepatology
WE Science Citation Index Expanded (SCI-EXPANDED)
SC Gastroenterology & Hepatology
GA 169SL
UT WOS:000246611900019
PM 17429728
DA 2024-01-22
ER

PT J
AU Bolignano, D
   Della Torre, A
   Lacquaniti, A
   Costantino, G
   Fries, W
   Buemi, M
AF Bolignano, Davide
   Della Torre, Anna
   Lacquaniti, Antonio
   Costantino, Giuseppe
   Fries, Walter
   Buemi, Michele
TI Neutrophil Gelatinase-Associated Lipocalin Levels in Patients With Crohn
   Disease Undergoing Treatment With Infliximab
SO JOURNAL OF INVESTIGATIVE MEDICINE
LA English
DT Article
DE neutrophil gelatinase-associated lipocalin; Crohn disease; infliximab;
   biomarker
ID ULCERATIVE-COLITIS; EPITHELIAL-CELLS; NGAL; ALPHA; TUMOR
AB Increased levels of neutrophil gelatinase-associated lipocalin (NGAL), a small 25-kd stress protein released by several injured cells, have been reported in different pathological conditions such as kidney and chronic inflammatory bowel diseases. As NGAL is also emerging as a biomarker for monitoring the response to different types of treatment, the aims of this pilot study were to analyze urinary NGAL levels in a small cohort of patients affected by Crohn disease and to evaluate the eventual impact of the intravenous administration of infliximab on these levels.
   Crohn disease patients presented increased NGAL values compared with controls (210.5 ng/mL [88.3-1100.0 ng/mL] vs 7.6 [4.4] ng/mL; P = 0.001); the infusion of a single high dose of infliximab induced an impressive reduction in these levels to 80.1 ng/mL (38.6-400.2 ng/mL; P = 0.006) with a mean reduction ratio of 62.1%. These findings suggest a pivotal role of NGAL in the systemic adaptations to Crohn disease, also confirming the potential usefulness of NGAL measurement in the evaluation of early responses to therapy or in predicting different clinical outcomes.
C1 [Bolignano, Davide; Della Torre, Anna; Lacquaniti, Antonio; Costantino, Giuseppe; Fries, Walter; Buemi, Michele] Univ Messina, Dept Internal Med, I-98100 Messina, Italy.
C3 University of Messina
RP Buemi, M (通讯作者)，Univ Messina, Dept Internal Med, I-98100 Messina, Italy.
EM buemim@unime.it
RI Lacquaniti, Antonio/AAC-8469-2022; Bolignano, Davide/AAB-3232-2019;
   Lacquaniti, Antonio/K-9065-2016; Fries, Walter/AAB-8703-2022
OI Bolignano, Davide/0000-0003-3032-245X; Lacquaniti,
   Antonio/0000-0003-1705-8770; Fries, Walter/0000-0001-6159-7478;
   COSTANTINO, GIUSEPPE/0000-0003-4369-4252
CR Bennett M, 2008, CLIN J AM SOC NEPHRO, V3, P665, DOI 10.2215/CJN.04010907
   BOLIGNANO D, 2009, MED SCI MON IN PRESS
   BOLIGNANO D, 2009, CANC LETT       0617
   Bolignano D, 2008, AM J KIDNEY DIS, V52, P595, DOI 10.1053/j.ajkd.2008.01.020
   Bolignano D, 2009, REJUV RES, V12, P7, DOI 10.1089/rej.2008.0803
   Bolignano D, 2009, CLIN J AM SOC NEPHRO, V4, P337, DOI 10.2215/CJN.03530708
   Bolignano D, 2009, KIDNEY BLOOD PRESS R, V32, P91, DOI 10.1159/000209379
   Bolignano D, 2008, J INVEST MED, V56, P997, DOI 10.2310/JIM.0b013e31818e7e95
   Cowland JB, 2003, J IMMUNOL, V171, P6630, DOI 10.4049/jimmunol.171.12.6630
   Kasahara M, 2009, NEPHROL DIAL TRANSPL, V24, P2608, DOI 10.1093/ndt/gfp238
   Kupcova V, 2003, PHYSIOL RES, V52, P89, DOI 10.33549/physiolres.930290
   MacDermott RP, 1998, INFLAMM BOWEL DIS, V4, P54, DOI 10.1097/00054725-199802000-00009
   Nielsen BS, 1996, GUT, V38, P414, DOI 10.1136/gut.38.3.414
   Nielsen OH, 1999, AM J GASTROENTEROL, V94, P2923, DOI 10.1016/S0002-9270(99)00495-5
   Shaer AJ, 2003, AM J KIDNEY DIS, V41, P1097, DOI 10.1016/S0272-6386(03)00208-7
   Sun XF, 2007, HISTOL HISTOPATHOL, V22, P1387, DOI 10.14670/HH-22.1387
   Xu SY, 2000, BBA-PROTEIN STRUCT M, V1482, P298, DOI 10.1016/S0167-4838(00)00163-1
NR 17
TC 39
Z9 41
U1 0
U2 2
PU BMJ PUBLISHING GROUP
PI LONDON
PA BRITISH MED ASSOC HOUSE, TAVISTOCK SQUARE, LONDON WC1H 9JR, ENGLAND
SN 1081-5589
EI 1708-8267
J9 J INVEST MED
JI J. Invest. Med.
PD MAR
PY 2010
VL 58
IS 3
BP 569
EP 571
PG 3
WC Medicine, General & Internal; Medicine, Research & Experimental
WE Science Citation Index Expanded (SCI-EXPANDED)
SC General & Internal Medicine; Research & Experimental Medicine
GA 572RQ
UT WOS:000275850900011
PM 20061984
DA 2024-01-22
ER

PT J
AU Luo, J
   Xie, YM
   Wu, M
   Zhao, JG
   Hu, LL
AF Luo, Juan
   Xie, Yong-Mei
   Wu, Mei
   Zhao, Jin-Gui
   Hu, Liang-Liang
TI Global attitudes on and the status of enteral nutrition therapy for
   pediatric inflammatory bowel disease
SO FRONTIERS IN MEDICINE
LA English
DT Review
DE inflammatory bowel disease; enteral nutrition; children; implementation
   status; questionnaire
ID ACTIVE CROHNS-DISEASE; POLYMERIC DIET; CONTROLLED-TRIAL; FEEDING
   THERAPY; SHORT-TERM; CHILDREN; REMISSION; EFFICACY; MAINTENANCE;
   INDUCTION
AB Enteral nutrition (EN) is a diet-remission therapy for inflammatory bowel disease (IBD) that plays a more important role in children than adults. EN includes exclusive enteral nutrition (EEN), partial enteral nutrition (PEN), and maintenance enteral nutrition (MEN). However, EEN remains an unstandardized treatment for pediatric IBD. The types and methods of EN differ around the world. The current study reviewed the EN literature on children with IBD. A total of 12 survey studies were identified that analyzed the current state of EN use, including clinical opinions, implementation methods, treatment course, EEN formula, IBD classification, progress, dietary reintroduction, and patient feedback. The findings revealed that EEN has a strong effect on mild to moderate Crohn's disease (CD). The usage rates of this treatment in different sites were ileum/colon (Paris classification L3) > ileum (L1) > upper digestive tract (L4) > colon (L2) > perianal disease (P) > ulcerative colitis (UC) > extraintestinal lesions. The polymeric formula was the most used EN formulation. New EN diets include a CD exclusion diet (CDED), a specific carbohydrate diet (SCD), and a CD treatment-with-eating (CD-TREAT) diet. Children with IBD responded similarly to EEN administered orally or using a feeding tube. Most guidelines recommended 6-8 weeks of EEN treatment to induce remission. Many clinicians preferred to combine drug medications during EEN and recommended that MEN accounts for at least 25-35% of daily caloric intake. EN remains an unstandardized therapy that requires teamwork across disciplines.
C1 [Luo, Juan; Xie, Yong-Mei; Wu, Mei; Zhao, Jin-Gui] Sichuan Univ, West China Univ Hosp 2, Dept Pediat, Chengdu, Sichuan, Peoples R China.
   [Luo, Juan; Xie, Yong-Mei; Wu, Mei; Zhao, Jin-Gui] Sichuan Univ, Key Lab Birth Defects & Related Dis Women & Childr, Minist Educ, Chengdu, Sichuan, Peoples R China.
   [Hu, Liang-Liang] Luzhou Peoples Hosp, Dept Pediat, Luzhou, Sichuan, Peoples R China.
C3 Sichuan University; Sichuan University
RP Xie, YM (通讯作者)，Sichuan Univ, West China Univ Hosp 2, Dept Pediat, Chengdu, Sichuan, Peoples R China.; Xie, YM (通讯作者)，Sichuan Univ, Key Lab Birth Defects & Related Dis Women & Childr, Minist Educ, Chengdu, Sichuan, Peoples R China.
EM may.xym@163.com
FU key research and development project of the Sichuan Provincial Science
   and Technology Program; Fundamental Research Funds for the Central
   Universities;  [2019YFG0165];  [SCU2022F4080]
FX Funding This research was funded by the key research and development
   project of the Sichuan Provincial Science and Technology Program (No.
   2019YFG0165) and the Fundamental Research Funds for the Central
   Universities (SCU2022F4080).
CR Akobeng AK, 2007, COCHRANE DB SYST REV, DOI 10.1002/14651858.CD005984
   Akobeng AK, 2010, J PEDIATR GASTR NUTR, V51, P364, DOI 10.1097/MPG.0b013e3181e712d6
   Borrelli O, 2006, CLIN GASTROENTEROL H, V4, P744, DOI 10.1016/j.cgh.2006.03.010
   Britto S, 2019, J CROHNS COLITIS, V13, P942, DOI 10.1093/ecco-jcc/jjz011
   Burgess D, 2021, J PAEDIATR CHILD H, V57, P359, DOI 10.1111/jpc.15220
   Cameron FL, 2013, ALIMENT PHARM THER, V37, P622, DOI 10.1111/apt.12230
   Canani RB, 2006, DIGEST LIVER DIS, V38, P381, DOI 10.1016/j.dld.2005.10.005
   Critch J, 2012, J PEDIATR GASTR NUTR, V54, P298, DOI 10.1097/MPG.0b013e318235b397
   Day AS, 2006, J GASTROEN HEPATOL, V21, P1609, DOI 10.1111/j.1440-1746.2006.04294.x
   Day AS, 2009, J PAEDIATR CHILD H, V45, P337, DOI 10.1111/j.1440-1754.2009.01498.x
   Duncan H, 2014, BMC GASTROENTEROL, V14, DOI 10.1186/1471-230X-14-50
   Faiman A, 2014, EUR J GASTROEN HEPAT, V26, P276, DOI 10.1097/MEG.0000000000000027
   Faith JJ, 2013, SCIENCE, V341, P44, DOI 10.1126/science.1237439
   Fell JME, 2000, ALIMENT PHARM THERAP, V14, P281
   Frivolt K, 2014, ALIMENT PHARM THER, V39, P1398, DOI 10.1111/apt.12770
   Gassull MA, 2002, GUT, V51, P164, DOI 10.1136/gut.51.2.164
   Gearry RB, 2009, J CROHNS COLITIS, V3, P8, DOI 10.1016/j.crohns.2008.09.004
   Gerasimidis K, 2014, INFLAMM BOWEL DIS, V20, P861, DOI 10.1097/MIB.0000000000000023
   Gråfors JM, 2011, ACTA PAEDIATR, V100, P1018, DOI 10.1111/j.1651-2227.2011.02178.x
   Grogan JL, 2012, INFLAMM BOWEL DIS, V18, P246, DOI 10.1002/ibd.21690
   Hartman C, 2008, ISR MED ASSOC J, V10, P503
   Ho SSC, 2019, JGH OPEN, V3, P148, DOI 10.1002/jgh3.12121
   Hojsak I, 2014, EUR J PEDIATR, V173, P617, DOI 10.1007/s00431-013-2230-1
   Ishige T, 2017, INTEST RES, V15, P345, DOI 10.5217/ir.2017.15.3.345
   Johnson T, 2006, GUT, V55, P356, DOI 10.1136/gut.2004.062554
   Laakso S, 2012, CALCIFIED TISSUE INT, V91, P121, DOI 10.1007/s00223-012-9617-2
   Lafferty L, 2017, EUR J CLIN NUTR, V71, P185, DOI 10.1038/ejcn.2016.210
   Lawley M, 2018, J PEDIATR GASTR NUTR, V67, pE22, DOI [10.1097/MPG.0000000000001946, 10.1097/mpg.0000000000001946]
   Lee D, 2015, INFLAMM BOWEL DIS, V21, P1786, DOI 10.1097/MIB.0000000000000426
   Levine A, 2003, J PEDIATR GASTR NUTR, V36, P464, DOI 10.1097/00005176-200304000-00008
   Levine A, 2014, INFLAMM BOWEL DIS, V20, P278, DOI 10.1097/01.MIB.0000437735.11953.68
   Ludvigsson JF, 2004, ACTA PAEDIATR, V93, P327, DOI 10.1080/08035250310008050
   Navas-López VM, 2014, NUTR HOSP, V29, P537, DOI [10.3305/NH.2014.29.3.7184, 10.3305/nh.2014.29.3.7184]
   Matuszczyk M, 2021, J CLIN MED, V10, DOI 10.3390/jcm10143027
   Mehta P, 2020, J PEDIATR GASTR NUTR, V71, P744, DOI 10.1097/MPG.0000000000002847
   Miele E, 2018, J PEDIATR GASTR NUTR, V66, P687, DOI 10.1097/MPG.0000000000001896
   Narula N, 2018, COCHRANE DB SYST REV, DOI 10.1002/14651858.CD000542.pub3
   Otley AR, 2010, EXPERT REV CLIN IMMU, V6, P667, DOI [10.1586/eci.10.37, 10.1586/ECI.10.37]
   Pigneur B, 2019, J CROHNS COLITIS, V13, P846, DOI 10.1093/ecco-jcc/jjy207
   Prince AC, 2016, INFLAMM BOWEL DIS, V22, P1129, DOI 10.1097/MIB.0000000000000708
   Rubio A, 2011, ALIMENT PHARM THER, V33, P1332, DOI 10.1111/j.1365-2036.2011.04662.x
   Sakurai T, 2002, JPEN-PARENTER ENTER, V26, P98, DOI 10.1177/014860710202600298
   Sigall-Boneh R, 2017, J CROHNS COLITIS, V11, P1407, DOI 10.1093/ecco-jcc/jjx109
   Sigall-Boneh R, 2014, INFLAMM BOWEL DIS, V20, P1353, DOI 10.1097/MIB.0000000000000110
   Stewart M, 2011, J PEDIATR GASTR NUTR, V52, P38, DOI 10.1097/MPG.0b013e3181e2c724
   Svolos V, 2019, GASTROENTEROLOGY, V156, P1354, DOI 10.1053/j.gastro.2018.12.002
   Svolos V, 2017, BMC GASTROENTEROL, V17, DOI 10.1186/s12876-016-0564-7
   Takagi S, 2006, ALIMENT PHARM THERAP, V24, P1333, DOI 10.1111/j.1365-2036.2006.03120.x
   Terry A, 2011, ALIMENT PHARM THER, V34, P260, DOI 10.1111/j.1365-2036.2011.04720.x
   Turner D, 2007, COCHRANE DB SYST REV, DOI 10.1002/14651858.CD006443
   van Rheenen PF, 2021, J CROHNS COLITIS, V15, P171, DOI 10.1093/ecco-jcc/jjaa161
   Verma S, 2000, DIGEST LIVER DIS, V32, P769, DOI 10.1016/S1590-8658(00)80353-9
   Vernia P, 2014, J CROHNS COLITIS, V8, P312, DOI 10.1016/j.crohns.2013.09.008
   Wang GF, 2018, CLIN RES HEPATOL GAS, V42, P145, DOI 10.1016/j.clinre.2017.09.002
   Whitten KE, 2012, J DIGEST DIS, V13, P107, DOI 10.1111/j.1751-2980.2011.00558.x
   Wilschanski M, 1996, GUT, V38, P543, DOI 10.1136/gut.38.4.543
   Wong SZ, 2010, J DIGEST DIS, V11, P185, DOI 10.1111/j.1751-2980.2010.00434.x
NR 57
TC 2
Z9 2
U1 2
U2 3
PU FRONTIERS MEDIA SA
PI LAUSANNE
PA AVENUE DU TRIBUNAL FEDERAL 34, LAUSANNE, CH-1015, SWITZERLAND
EI 2296-858X
J9 FRONT MED-LAUSANNE
JI Front. Med.
PD DEC 8
PY 2022
VL 9
AR 1036793
DI 10.3389/fmed.2022.1036793
PG 13
WC Medicine, General & Internal
WE Science Citation Index Expanded (SCI-EXPANDED)
SC General & Internal Medicine
GA 7C5JX
UT WOS:000899850100001
PM 36569124
OA gold, Green Published
DA 2024-01-22
ER

PT J
AU Syed, N
   Tolaymat, M
   Brown, SA
   Sivasailam, B
   Cross, RK
AF Syed, Nauroz
   Tolaymat, Mazen
   Brown, Sara A.
   Sivasailam, Barathi
   Cross, Raymond K.
TI Proactive Drug Monitoring Is Associated With Higher Persistence to
   Infliximab and Adalimumab Treatment and Lower Healthcare Utilization
   Compared With Reactive and Clinical Monitoring
SO CROHNS & COLITIS 360
LA English
DT Article
DE infliximab; adalimumab; therapeutic drug monitoring
ID INFLAMMATORY-BOWEL-DISEASE; TROUGH CONCENTRATIONS; CROHNS-DISEASE;
   MAINTENANCE; OUTCOMES
AB Lay Summary Proactive drug monitoring of infliximab and adalimumab in Crohn disease and ulcerative colitis was associated with a higher likelihood of staying on the original therapeutic at 1 and 2 years, as well as lower healthcare utilization.
   Background Serum drug-level assays for infliximab (IFX) and adalimumab (ADA) are widely available and are most often obtained reactively, to determine the next steps in patients with loss of response. Studies done thus far on the use of these assays proactively, or during symptom remission, have had mixed results. Here we investigate persistence on therapy and healthcare utilization in patients on 3 drug-level monitoring strategies. Methods We conducted a retrospective chart review of 235 patients treated for both Crohn disease and ulcerative colitis on either IFX or ADA. Monitoring strategy was defined as proactive if patients underwent testing at predefined time points regardless of symptoms or signs of disease, reactive if done during relapse, or control if no drug levels were obtained. Groups were compared on persistence on original therapeutic at 1 and 2 years as well as on various measures of healthcare utilization during the 2-year follow-up period. Results Proactive drug monitoring was associated with a higher likelihood of persistence on therapy at 1 year when compared with the control (odds ratio [OR] = 4.76, 95% confidence interval [CI] = 1.65, 13.67) and reactive groups (OR = 6.10, CI = 2.19, 17.02). Similarly, at 2 years, proactive monitoring was superior to the control (OR = 5.41, CI = 2.26, 12.94) and reactive groups (OR = 4.51, CI = 1.88, 10.80). Proactive monitoring was also associated with lower healthcare utilization across almost all measures related to inflammatory bowel disease. Conclusions Proactive drug monitoring increases persistence on IFX and ADA in patients with ulcerative colitis or Crohn disease and decreases overall healthcare utilization in these patients.
C1 [Syed, Nauroz] Penn State Hershey Coll Med, Dept Med, Div Gastroenterol & Hepatol, Hershey, PA USA.
   [Tolaymat, Mazen; Cross, Raymond K.] Univ Maryland, Sch Med, Dept Med, Div Gastroenterol & Hepatol, Baltimore, MD USA.
   [Brown, Sara A.] Vanderbilt Univ, Med Ctr, Dept Med, Div Gastroenterol & Hepatol, Nashville, TN USA.
   [Sivasailam, Barathi] Univ Maryland, Sch Med, Dept Med, Div Internal Med, Baltimore, MD USA.
   [Cross, Raymond K.] Univ Maryland, Sch Med, Div Gastroenterol & Hepatol, 685 W Baltimore St Suite 8 00, Baltimore, MD 21201 USA.
C3 Pennsylvania Commonwealth System of Higher Education (PCSHE);
   Pennsylvania State University; Penn State Health; University System of
   Maryland; University of Maryland Baltimore; Vanderbilt University;
   University System of Maryland; University of Maryland Baltimore;
   University System of Maryland; University of Maryland Baltimore
RP Cross, RK (通讯作者)，Univ Maryland, Sch Med, Div Gastroenterol & Hepatol, 685 W Baltimore St Suite 8 00, Baltimore, MD 21201 USA.
EM rcross@som.umaryland.edu
FU National Institutes of Health, National Institute of Diabetes and
   Digestive and Kidney Diseases [DK067872-11, T32]
FX M.T. was supported by a T32 Research Grant (DK067872-11) from the
   National Institutes of Health, National Institute of Diabetes and
   Digestive and Kidney Diseases.
CR Adedokun OJ, 2014, GASTROENTEROLOGY, V147, P1296, DOI 10.1053/j.gastro.2014.08.035
   Ben-Horin S, 2011, ALIMENT PHARM THER, V33, P987, DOI 10.1111/j.1365-2036.2011.04612.x
   Colombel JF, 2007, GASTROENTEROLOGY, V132, P52, DOI 10.1053/j.gastro.2006.11.041
   Cornillie F, 2014, GUT, V63, P1721, DOI 10.1136/gutjnl-2012-304094
   D'Haens G, 2018, GASTROENTEROLOGY, V154, P1343, DOI 10.1053/j.gastro.2018.01.004
   Hanauer SB, 2002, LANCET, V359, P1541, DOI 10.1016/S0140-6736(02)08512-4
   Papamichael K, 2018, ALIMENT PHARM THER, V47, P478, DOI 10.1111/apt.14458
   Papamichael K, 2017, CLIN GASTROENTEROL H, V15, P1580, DOI 10.1016/j.cgh.2017.03.031
   Paul S, 2013, INFLAMM BOWEL DIS, V19, P2568, DOI 10.1097/MIB.0b013e3182a77b41
   Vande Casteele N, 2015, GASTROENTEROLOGY, V148, P1320, DOI 10.1053/j.gastro.2015.02.031
   Vaughn BP, 2014, INFLAMM BOWEL DIS, V20, P1996, DOI 10.1097/MIB.0000000000000156
   Yanai H, 2015, CLIN GASTROENTEROL H, V13, P522, DOI 10.1016/j.cgh.2014.07.029
   Yanai H, 2011, AM J GASTROENTEROL, V106, P685, DOI 10.1038/ajg.2011.103
NR 13
TC 8
Z9 8
U1 0
U2 0
PU OXFORD UNIV PRESS
PI OXFORD
PA GREAT CLARENDON ST, OXFORD OX2 6DP, ENGLAND
EI 2631-827X
J9 CROHNS COLITIS 360
JI Crohns Colitis 360
PD JUL 1
PY 2020
VL 2
IS 3
AR otaa050
DI 10.1093/crocol/otaa050
PG 7
WC Gastroenterology & Hepatology
WE Emerging Sources Citation Index (ESCI)
SC Gastroenterology & Hepatology
GA 6J3FA
UT WOS:000886710000006
PM 32743546
OA Green Published, gold
DA 2024-01-22
ER

PT J
AU Nijakowski, K
   Eder, P
   Simon, M
   Korybalska, K
   Witowski, J
   Surdacka, A
AF Nijakowski, Kacper
   Eder, Piotr
   Simon, Marek
   Korybalska, Katarzyna
   Witowski, Janusz
   Surdacka, Anna
TI Potential Salivary Markers for Differential Diagnosis of Crohn's Disease
   and Ulcerative Colitis
SO LIFE-BASEL
LA English
DT Article
DE inflammatory bowel disease; ulcerative colitis; Crohn's disease; saliva;
   biomarkers; differential diagnosis; calprotectin; myeloperoxidase;
   TNF-alpha; oral immunity
ID INFLAMMATORY-BOWEL-DISEASE; EVIDENCE-BASED CONSENSUS; CIGARETTE-SMOKING;
   NITRIC-OXIDE; SERUM; MANAGEMENT; PLASMA
AB The properties of the saliva of patients with inflammatory bowel disease (IBD) are poorly recognized. Likewise, the diagnostic potential of saliva for differentiating various forms of IBD is largely unexplored. Therefore, we compared the concentrations of several parameters in unstimulated whole mixed saliva collected in a standardized manner from patients with active IBD unresponsive to conventional therapy. The samples were received from 27 patients with Crohn's disease (CD), 24 patients with ulcerative colitis (UC), and 51 healthy individuals. Compared to the controls, the salivary concentrations of S100A8/calprotectin, myeloperoxidase, and IgA were significantly decreased in both CD and UC patients. In addition, patients with UC had decreased levels of TNF-R1 and decreased catalase activity. Interestingly, the concentrations of myeloperoxidase and TNF-R1 showed a high differentiation potential for CD and UC (AUC = 0.690 and 0.672, respectively). All these findings are discussed in the context of host defense in the oral cavity, patients' prior treatment regimens, and smoking habits.
C1 [Nijakowski, Kacper; Surdacka, Anna] Poznan Univ Med Sci, Dept Conservat Dent & Endodont, PL-60812 Poznan, Poland.
   [Eder, Piotr; Korybalska, Katarzyna; Witowski, Janusz] Poznan Univ Med Sci, Dept Pathophysiol, PL-60806 Poznan, Poland.
   [Simon, Marek] Poznan Univ Med Sci, Dept Gastroenterol Dietet & Internal Dis, PL-60355 Poznan, Poland.
C3 Poznan University of Medical Sciences; Poznan University of Medical
   Sciences; Poznan University of Medical Sciences
RP Nijakowski, K (通讯作者)，Poznan Univ Med Sci, Dept Conservat Dent & Endodont, PL-60812 Poznan, Poland.
EM kacpernijakowski@ump.edu.pl; piotreder@ump.edu.pl; msimon@ump.edu.pl;
   koryb@ump.edu.pl; jwitow@ump.edu.pl; annasurd@ump.edu.pl
RI Nijakowski, Kacper/AAC-8339-2021; Korybalska, Katarzyna/ABG-1654-2021
OI Nijakowski, Kacper/0000-0002-5042-5985; Korybalska,
   Katarzyna/0000-0002-6291-0814; Eder, Piotr/0000-0001-9306-5038; ,
   Anna/0000-0001-9952-0230
CR Berkowitz L, 2018, FRONT IMMUNOL, V9, DOI 10.3389/fimmu.2018.00074
   D'Haens G, 2012, INFLAMM BOWEL DIS, V18, P2218, DOI 10.1002/ibd.22917
   Gionchetti P, 2017, J CROHNS COLITIS, V11, P135, DOI 10.1093/ecco-jcc/jjw169
   Gomollon F, 2017, J CROHNS COLITIS, V11, P3, DOI 10.1093/ecco-jcc/jjw168
   Harbord M, 2017, J CROHNS COLITIS, V11, P769, DOI 10.1093/ecco-jcc/jjx009
   Ihalin R, 2006, ARCH BIOCHEM BIOPHYS, V445, P261, DOI 10.1016/j.abb.2005.07.004
   Jahanshahi G, 2004, DIGEST DIS SCI, V49, P1752, DOI 10.1007/s10620-004-9564-5
   Jansáková K, 2021, ORAL DIS, V27, P280, DOI 10.1111/odi.13537
   Johnstone KF, 2021, INFECT IMMUN, V89, DOI 10.1128/IAI.00122-21
   Kmiez Zbigniew, 1998, Archivum Immunologiae et Therapiae Experimentalis, V46, P143
   Kornbluth A, 2010, AM J GASTROENTEROL, V105, P501, DOI 10.1038/ajg.2009.727
   Lehmann AP, 2020, POL ARCH INTERN MED, V130, P297, DOI 10.20452/pamw.15186
   Lehmann-Kalata A, 2018, CYTOKINE, V110, P174, DOI 10.1016/j.cyto.2018.05.006
   Magro F, 2017, J CROHNS COLITIS, V11, P649, DOI 10.1093/ecco-jcc/jjx008
   Majster M, 2019, ARCH ORAL BIOL, V107, DOI 10.1016/j.archoralbio.2019.104528
   Malamud Daniel, 2011, Dent Clin North Am, V55, P159, DOI 10.1016/j.cden.2010.08.004
   Mohammadi E, 2017, BIOL TRACE ELEM RES, V177, P235, DOI 10.1007/s12011-016-0891-0
   Mortazavi H, 2020, DENT MED PROBL, V57, P145, DOI 10.17219/dmp/114440
   NAVAZESH M, 1993, ANN NY ACAD SCI, V694, P72, DOI 10.1111/j.1749-6632.1993.tb18343.x
   Ng SC, 2017, LANCET, V390, P2769, DOI 10.1016/S0140-6736(17)32448-0
   Nielsen AA, 2005, SCAND J GASTROENTERO, V40, P1444, DOI 10.1080/00365520510023774
   Nijakowski K, 2020, INT J MOL SCI, V21, DOI 10.3390/ijms21207477
   Owczarek D, 2012, POL ARCH MED WEWN, V122, P616, DOI 10.20452/pamw.1537
   Pedersen AML, 2018, J ORAL REHABIL, V45, P730, DOI 10.1111/joor.12664
   Rezaie A, 2006, ANN NY ACAD SCI, V1091, P110, DOI 10.1196/annals.1378.060
   Roberti R, 2020, CURR MED RES OPIN, V36, P1457, DOI 10.1080/03007995.2020.1786681
   Said HS, 2014, DNA RES, V21, P15, DOI 10.1093/dnares/dst037
   Savage NW, 2004, CLIN EXP IMMUNOL, V135, P483, DOI 10.1111/j.1365-2249.2004.02394.x
   Schaefer JS, 2015, BMC IMMUNOL, V16, DOI 10.1186/s12865-015-0069-0
   Sinha I, 2021, TOB INDUC DIS, V19, DOI 10.18332/tid/138336
   Spagnuolo R, 2019, DERMATOL THER, V32, DOI 10.1111/dth.12811
   Spoettl T, 2007, INFLAMM BOWEL DIS, V13, P727, DOI 10.1002/ibd.20107
   Szczeklik K, 2016, J PHYSIOL PHARMACOL, V67, P709
   Szczeklik K, 2018, POL ARCH INTERN MED, V128, P362, DOI 10.20452/pamw.4273
   Szczeklik K, 2012, POL ARCH MED WEWN, V122, P200, DOI 10.20452/pamw.1256
   Tarbiah N, 2019, BASIC CLIN PHARMACOL, V125, P474, DOI 10.1111/bcpt.13278
   Tibble JA, 2000, GASTROENTEROLOGY, V119, P15, DOI 10.1053/gast.2000.8523
   Warner RH, 1999, IRISH J MED SCI, V168, P33, DOI 10.1007/BF02939578
   Wendland BE, 2001, AM J CLIN NUTR, V74, P259
   Ye DX, 2020, J PERIODONTOL, V91, P1274, DOI 10.1002/JPER.19-0457
NR 40
TC 13
Z9 13
U1 0
U2 3
PU MDPI
PI BASEL
PA ST ALBAN-ANLAGE 66, CH-4052 BASEL, SWITZERLAND
EI 2075-1729
J9 LIFE-BASEL
JI Life-Basel
PD SEP
PY 2021
VL 11
IS 9
AR 943
DI 10.3390/life11090943
PG 10
WC Biology; Microbiology
WE Science Citation Index Expanded (SCI-EXPANDED)
SC Life Sciences & Biomedicine - Other Topics; Microbiology
GA UX1WK
UT WOS:000700637900001
PM 34575091
OA Green Published, gold
DA 2024-01-22
ER

PT J
AU Wei, HY
   Ouyang, CH
   Peng, DH
   Lu, FG
   Zhang, J
AF Wei, Hongyun
   Ouyang, Chunhui
   Peng, Dehong
   Lu, Fanggen
   Zhang, Jie
TI Osteoporosis as an initial manifestation in a patient with Crohn's
   disease: A case report
SO EXPERIMENTAL AND THERAPEUTIC MEDICINE
LA English
DT Article
DE Crohn's disease; bone density; osteoporosis; initial manifestation
ID INFLAMMATORY-BOWEL-DISEASE; BONE METABOLISM; RISK
AB The present case report details a rare case of osteoporosis as the initial manifestation of Crohn's disease (CD). A 43-year-old male was referred to the Second Xiangya Hospital of Central South University (Changsha, China) for further examination of low back pain (LBP) without digestive symptoms. Bone mineral density (BMD) analysis indicated osteoporosis, particularly in the lumbar spine. Endoscopy revealed an inflamed and strictured ileocecal valve with less inflammation in the ascending, transverse colon, sigmoid colon and rectum, compatible with CD, which was in accordance with the appearance of an abdominal computed tomography scan. Duodenal-balloon enteroscopy indicated segmental ulceration and stricture in the jejunum, in accordance with CD. The patient was diagnosed with CD following examination. It was suspected that osteoporosis may be an extra-intestinal manifestation of CD. Steroids and biological agents were prescribed in sequence. LBP and BMD rapidly improved following treatment, and inflammatory markers returned to normal after 1.5 years of treatment. According to this case, osteoporosis with unknown causes should be considered as a possible sign of small intestinal CD.
C1 [Wei, Hongyun; Ouyang, Chunhui; Lu, Fanggen; Zhang, Jie] Cent S Univ, Dept Gastroenterol, Xiangya Hosp 2, 139 Remin Rd, Changsha 410011, Hunan, Peoples R China.
   [Peng, Dehong] Cent S Univ, Dept Radiol, Xiangya Hosp 2, Changsha 410011, Hunan, Peoples R China.
C3 Central South University; Central South University
RP Zhang, J (通讯作者)，Cent S Univ, Dept Gastroenterol, Xiangya Hosp 2, 139 Remin Rd, Changsha 410011, Hunan, Peoples R China.
EM jiezhang@csu.edu.cn
CR Ali T, 2009, AM J MED, V122, P599, DOI 10.1016/j.amjmed.2009.01.022
   Clowes JA, 2005, IMMUNOL REV, V208, P207, DOI 10.1111/j.0105-2896.2005.00334.x
   Etzel JP, 2011, INFLAMM BOWEL DIS, V17, P2122, DOI 10.1002/ibd.21601
   HARVEY RF, 1980, LANCET, V1, P514
   Iseme Rosebella A, 2017, Bone Rep, V7, P121, DOI 10.1016/j.bonr.2017.10.003
   Kabbani TCA, 2016, AM J GASTROENTEROL, V111, P712, DOI 10.1038/ajg.2016.53
   Lee DY, 2017, OSTEOPOROSIS INT, V28, P1377, DOI 10.1007/s00198-016-3892-0
   Miznerova E, 2013, BRATISL MED J, V114, P439, DOI 10.4149/BLL_2013_092
   Ofotokun I, 2015, NAT COMMUN, V6, DOI 10.1038/ncomms9282
   Ott C, 2013, NAT REV GASTRO HEPAT, V10, P585, DOI 10.1038/nrgastro.2013.117
   Phan CM, 2016, SEMIN MUSCULOSKEL R, V20, P369, DOI 10.1055/s-0036-1592429
   Ran ZH, 2006, J GASTROEN HEPATOL, V21, P1009, DOI 10.1111/j.1440-1746.2006.04140.x
   Salem S, 2014, J CELL MOL MED, V18, P1588, DOI 10.1111/jcmm.12327
   Schulte CMS, 2000, GASTROENTEROLOGY, V119, P909, DOI 10.1053/gast.2000.18158
   Sylvester FA, 2002, J BONE MINER RES, V17, P695, DOI 10.1359/jbmr.2002.17.4.695
   Targownik LE, 2013, MATURITAS, V76, P315, DOI 10.1016/j.maturitas.2013.09.009
   Thearle M, 2000, J CLIN ENDOCR METAB, V85, P2122, DOI 10.1210/jc.85.6.2122
NR 17
TC 2
Z9 2
U1 0
U2 5
PU SPANDIDOS PUBL LTD
PI ATHENS
PA POB 18179, ATHENS, 116 10, GREECE
SN 1792-0981
EI 1792-1015
J9 EXP THER MED
JI Exp. Ther. Med.
PD APR
PY 2018
VL 15
IS 4
BP 3997
EP 4000
DI 10.3892/etm.2018.5910
PG 4
WC Medicine, Research & Experimental
WE Science Citation Index Expanded (SCI-EXPANDED)
SC Research & Experimental Medicine
GA GB3GV
UT WOS:000428945200114
PM 29581748
OA gold, Green Published
DA 2024-01-22
ER

PT J
AU Omori, H
   Asahi, H
   Inoue, Y
   Irinoda, T
   Saito, K
AF Omori, H
   Asahi, H
   Inoue, Y
   Irinoda, T
   Saito, K
TI Pulmonary involvement in Crohn's disease - Report of a case and review
   of the literature
SO INFLAMMATORY BOWEL DISEASES
LA English
DT Review
DE Crohn's disease; granulomatous pulmonary disease; ileal bleeding;
   steroid withdrawal
ID INFLAMMATORY BOWEL-DISEASE; RESPIRATORY-TRACT; LUNG-DISEASE;
   SARCOIDOSIS; ABNORMALITIES; ASSOCIATION; PATIENT
AB Crohn's disease (CD) is a granulomatous systemic disorder of unknown etiology. Obvious pulmonary involvement is exceptional in patients with CD. We report a case of a 38-year-old man who suffered from CD for more than 14 years and was treated with oral steroids for more than 10 years. Surgical excision of parts of the ileum was performed for life-threatening ileal bleeding caused by CD. After acute tapering of oral steroids, pulmonary symptoms and radiologic abnormalities were noted. Lung biopsy through thoracoscopy was performed and revealed signs of chronic inflammation with multiple subepithelial noncaseating and epithelioid granulomas on pathologic examination. Intravenous steroids were required in the initial management of life-threatening pulmonary dysfunction after diagnostic thoracoscopy and led to marked improvement. Tuberculocidal therapy was performed until all microbiological cultures were negative. Oral steroid dosage had slowly been tapered over 1 month. He was discharged with clinical and radiologic improvements. After 36 months, the patient's condition is stable on continued treatment with prednisolone and mesalazine.
C1 Iwate Med Univ, Dept Surg 1, Morioka, Iwate 0208505, Japan.
   Iwate Med Univ, Dept Crit Care Med, Morioka, Iwate 020, Japan.
C3 Iwate Medical University; Iwate Medical University
RP Omori, H (通讯作者)，Iwate Med Univ, Dept Surg 1, 19-1,Uchimaru, Morioka, Iwate 0208505, Japan.
EM homori@iwate-med.ac.jp
CR ADENIS A, 1992, GUT, V33, P678, DOI 10.1136/gut.33.5.678
   Alrashid AI, 2001, DIGEST DIS SCI, V46, P1736, DOI 10.1023/A:1010665807294
   Bentur L, 2000, PEDIATR PULM, V29, P151, DOI 10.1002/(SICI)1099-0496(200002)29:2<151::AID-PPUL10>3.0.CO;2-W
   BONNIERE P, 1986, GUT, V27, P919, DOI 10.1136/gut.27.8.919
   CALDER CJ, 1993, GUT, V34, P1636, DOI 10.1136/gut.34.11.1636
   CAMUS P, 1993, MEDICINE, V72, P151
   DAWSON A, 1993, HISTOPATHOLOGY, V23, P553, DOI 10.1111/j.1365-2559.1993.tb01242.x
   Faller M, 2000, RESPIRATION, V67, P459, DOI 10.1159/000029550
   Fellermann K, 1997, EUR J GASTROEN HEPAT, V9, P1121, DOI 10.1097/00042737-199711000-00018
   Fries W, 1995, SCAND J GASTROENTERO, V30, P1221, DOI 10.3109/00365529509101635
   Graham D, 1988, SARCOIDOSIS OTHER GR, P161
   GREENSTEIN AJ, 1976, MEDICINE, V55, P401, DOI 10.1097/00005792-197609000-00004
   GRONHAGENRISKA C, 1983, LANCET, V1, P1287
   Hotermans G, 1996, EUR RESPIR J, V9, P380, DOI 10.1183/09031936.96.09020380
   ISAACSON PG, 1987, RECENT ADV HISTOPATH, V13, P160
   IWAMA T, 1991, JPN J SURG, V21, P454, DOI 10.1007/BF02470975
   KAYSER K, 1990, PATHOL RES PRACT, V186, P485, DOI 10.1016/S0344-0338(11)80468-1
   KINNEAR W, 1983, INTERN MED SPEC, V4, P104
   Lamblin C, 1996, EUR RESPIR J, V9, P2176, DOI 10.1183/09031936.96.09102176
   LEMANN M, 1987, GUT, V28, P1669, DOI 10.1136/gut.28.12.1669
   Minic P, 1998, J PEDIATR GASTR NUTR, V27, P338, DOI 10.1097/00005176-199809000-00013
   MUNCK A, 1995, EUR RESPIR J, V8, P377, DOI 10.1183/09031936.95.08030377
   NEILLY JB, 1989, RESP MED, V83, P487, DOI 10.1016/S0954-6111(89)80132-5
   PUNTIS JWL, 1990, ARCH DIS CHILD, V65, P1270, DOI 10.1136/adc.65.11.1270
   SHAH SM, 1976, GASTROINTEST ENDOSC, V23, P98
   SMIEJAN JM, 1986, ANN INTERN MED, V104, P17, DOI 10.7326/0003-4819-104-1-17
   Vandenplas O, 1998, AM J RESP CRIT CARE, V158, P1676, DOI 10.1164/ajrccm.158.5.9801070
   Voderholzer WA, 2000, Z GASTROENTEROL, V38, P637, DOI 10.1055/s-2000-7505
   WALLAERT B, 1985, CHEST, V87, P363, DOI 10.1378/chest.87.3.363
NR 29
TC 26
Z9 28
U1 0
U2 1
PU LIPPINCOTT WILLIAMS & WILKINS
PI PHILADELPHIA
PA 530 WALNUT ST, PHILADELPHIA, PA 19106-3621 USA
SN 1078-0998
J9 INFLAMM BOWEL DIS
JI Inflamm. Bowel Dis.
PD MAR
PY 2004
VL 10
IS 2
BP 129
EP 134
DI 10.1097/00054725-200403000-00011
PG 6
WC Gastroenterology & Hepatology
WE Science Citation Index Expanded (SCI-EXPANDED)
SC Gastroenterology & Hepatology
GA 802JW
UT WOS:000220160800011
PM 15168813
DA 2024-01-22
ER

PT J
AU Zhang, QW
   Shen, J
   Zheng, Q
   Ran, ZH
AF Zhang, Qi Wei
   Shen, Jun
   Zheng, Qing
   Ran, Zhi Hua
TI Loss of response to scheduled infliximab therapy for Crohn's disease in
   adults: A systematic review and meta-analysis
SO JOURNAL OF DIGESTIVE DISEASES
LA English
DT Review
DE Crohn disease; infliximab; loss of response; meta-analysis
ID INFLAMMATORY BOWEL DISEASES; ENTERAL NUTRITION THERAPY; C-REACTIVE
   PROTEIN; HYDROCORTISONE PREMEDICATION; MAINTENANCE INFLIXIMAB; SUSTAINED
   RESPONSE; PREDICTORS; ADALIMUMAB; EFFICACY; AZATHIOPRINE
AB Objective To determine the potential predictors of loss of response (LOR) to infliximab (IFX) maintenance therapy for adult patients with Crohn's disease (CD).
   Methods We searched for English-language articles published between 1990 and March 2017 in PubMed, Embase, and the Cochrane Library. After identifying eligible studies, data extraction was performed independently by two reviewers. The potential prognostic variables were identified and dichotomized for meta-analysis. Based on the heterogeneity among study variables, random-effects models was used in our meta-analysis.
   Results Twenty-six studies met our eligibility criteria and consolidated drug response data were obtained from 3212 patients. The pooled rate of LOR to IFX maintenance therapy with a median follow-up of 1.1 years was 34%. The incidence of LOR to IFX therapy was increased in CD patients with perianal lesions (odds ratio [OR] 1.69, 95% confidence interval [CI] 1.04-2.75, P = 0.03), colon involvement (OR 2.56, 95% CI 1.20-5.50, P = 0.02) and younger age at CD onset (standardized mean difference -0.79, 95% CI -1.41 to -0.18, P = 0.01).
   Conclusions The meta-analysis estimates the incidence of LOR among adult CD patients undergoing IFX therapy is 34%. The presence of perianal lesions, younger age at CD onset, and involvement of the colon are relative risk factors of LOR in CD patients received scheduled IFX maintenance therapy.
C1 [Zhang, Qi Wei; Shen, Jun; Zheng, Qing; Ran, Zhi Hua] Shanghai Jiao Tong Univ, Div Gastroenterol & Hepatol, Minist Hlth,Inflammatory Bowel Dis Res Ctr, Shanghai Inst Digest Dis,Renji Hosp,Sch Med,Key L, 145 Middle Shandong Rd, Shanghai 200001, Peoples R China.
C3 Shanghai Jiao Tong University
RP Zheng, Q (通讯作者)，Shanghai Jiao Tong Univ, Div Gastroenterol & Hepatol, Minist Hlth,Inflammatory Bowel Dis Res Ctr, Shanghai Inst Digest Dis,Renji Hosp,Sch Med,Key L, 145 Middle Shandong Rd, Shanghai 200001, Peoples R China.
EM qingzheng101@163.com
FU National Natural Science Foundation of China [81770545, 81470820]
FX National Natural Science Foundation of China, Grant/Award Numbers:
   81770545, 81470820
CR Ainsworth MA, 2008, AM J GASTROENTEROL, V103, P944, DOI 10.1111/j.1572-0241.2007.01638.x
   Allez M, 2010, J CROHNS COLITIS, V4, P355, DOI 10.1016/j.crohns.2010.04.004
   Ben-Horin S, 2011, ALIMENT PHARM THER, V33, P987, DOI 10.1111/j.1365-2036.2011.04612.x
   Bortlik M, 2013, J CROHNS COLITIS, V7, P736, DOI 10.1016/j.crohns.2012.10.019
   Brown P, 2016, J CROHNS COLITIS, V10, P1144, DOI 10.1093/ecco-jcc/jjw079
   Colombel JF, 2010, NEW ENGL J MED, V362, P1383, DOI 10.1056/NEJMoa0904492
   Cornillie F, 2014, GUT, V63, P1721, DOI 10.1136/gutjnl-2012-304094
   Farrell RJ, 2003, GASTROENTEROLOGY, V124, P917, DOI 10.1053/gast.2003.50145
   Gomollon F, 2017, J CROHNS COLITIS, V11, P3, DOI 10.1093/ecco-jcc/jjw168
   Gonzalez-Lama Yago, 2008, Gastroenterol Hepatol, V31, P421
   Hanauer SB, 2002, LANCET, V359, P1541, DOI 10.1016/S0140-6736(02)08512-4
   Hazlewood GS, 2015, GASTROENTEROLOGY, V148, P344, DOI 10.1053/j.gastro.2014.10.011
   Hibi T, 2014, J GASTROENTEROL, V49, P254, DOI 10.1007/s00535-013-0807-0
   Higgins Julian P T, 2011, BMJ, V343, pd5928, DOI 10.1136/bmj.d5928
   Hirai F, 2013, DIGEST DIS SCI, V58, P1329, DOI 10.1007/s10620-012-2374-2
   Hlavaty T, 2005, ALIMENT PHARM THER, V22, P613, DOI 10.1111/j.1365-2036.2005.02635.x
   Hommes DW, 2002, INFLAMM BOWEL DIS, V8, P81, DOI 10.1097/00054725-200203000-00002
   Imaeda H, 2012, J GASTROENTEROL, V47, P136, DOI 10.1007/s00535-011-0474-y
   Juillerat P, 2015, INFLAMM BOWEL DIS, V21, P60, DOI 10.1097/MIB.0000000000000225
   Jürgens M, 2011, CLIN GASTROENTEROL H, V9, P421, DOI 10.1016/j.cgh.2011.02.008
   Kamata N, 2015, DIGEST DIS SCI, V60, P1382, DOI 10.1007/s10620-014-3493-8
   Kiss LS, 2011, ALIMENT PHARM THER, V34, P911, DOI 10.1111/j.1365-2036.2011.04827.x
   Lichtenstein GR, 2005, GASTROENTEROLOGY, V128, P862, DOI 10.1053/j.gastro.2005.01.048
   Ma C, 2014, J CROHNS COLITIS, V8, P1454, DOI 10.1016/j.crohns.2014.05.007
   Mantzaris GJ, 2009, EUR J GASTROEN HEPAT, V21, P1042, DOI 10.1097/MEG.0b013e32832937e3
   Molnár T, 2012, J GASTROINTEST LIVER, V21, P265
   Molodecky NA, 2012, GASTROENTEROLOGY, V142, P46, DOI 10.1053/j.gastro.2011.10.001
   Orlando A, 2005, DIGEST LIVER DIS, V37, P577, DOI 10.1016/j.dld.2005.01.019
   Otake H, 2017, MEDICINE, V96, DOI 10.1097/MD.0000000000006635
   Papamichael K, 2015, CLIN GASTROENTEROL H, V13, P1103, DOI 10.1016/j.cgh.2014.11.026
   Parsi MA, 2002, GASTROENTEROLOGY, V123, P707, DOI 10.1053/gast.2002.35390
   Regueiro M, 2007, INFLAMM BOWEL DIS, V13, P1093, DOI 10.1002/ibd.20177
   Rudolph SJ, 2008, DIGEST DIS SCI, V53, P1033, DOI 10.1007/s10620-007-9969-z
   Rutgeerts P, 2006, ALIMENT PHARM THER, V23, P451, DOI 10.1111/j.1365-2036.2006.02786.x
   Sands BE, 2004, NEW ENGL J MED, V350, P876, DOI 10.1056/NEJMoa030815
   Sazuka S, 2012, EUR J CLIN NUTR, V66, P1219, DOI 10.1038/ejcn.2012.120
   Schnitzler F, 2009, GUT, V58, P492, DOI 10.1136/gut.2008.155812
   Stang A, 2010, EUR J EPIDEMIOL, V25, P603, DOI 10.1007/s10654-010-9491-z
   Steenholdt C, 2011, SCAND J GASTROENTERO, V46, P310, DOI 10.3109/00365521.2010.536254
   Van Assche G, 2012, GUT, V61, P229, DOI 10.1136/gutjnl-2011-300755
   Wu EQ, 2008, VALUE HEALTH, V11, P820, DOI 10.1111/j.1524-4733.2008.00335.x
   Zorzi F, 2012, ALIMENT PHARM THER, V35, P1397, DOI 10.1111/j.1365-2036.2012.05100.x
NR 42
TC 15
Z9 17
U1 0
U2 8
PU WILEY
PI HOBOKEN
PA 111 RIVER ST, HOBOKEN 07030-5774, NJ USA
SN 1751-2972
EI 1751-2980
J9 J DIGEST DIS
JI J. Dig. Dis.
PD FEB
PY 2019
VL 20
IS 2
BP 65
EP 72
DI 10.1111/1751-2980.12698
PG 8
WC Gastroenterology & Hepatology
WE Science Citation Index Expanded (SCI-EXPANDED)
SC Gastroenterology & Hepatology
GA HP7OS
UT WOS:000461878500003
PM 30582302
DA 2024-01-22
ER

PT J
AU Saccon, TD
   Dhahbi, JM
   Schneider, A
   Lopez, YNO
   Qasem, A
   Cavalcante, MB
   Sing, LK
   Naser, SA
   Masternak, MM
AF Saccon, Tatiana D.
   Dhahbi, Joseph M.
   Schneider, Augusto
   Nunez Lopez, Yury O.
   Qasem, Ahmad
   Cavalcante, Marcelo B.
   Sing, Lauren K.
   Naser, Saleh A.
   Masternak, Michal M.
TI Plasma miRNA Profile of Crohn's Disease and Rheumatoid Arthritis
   Patients
SO BIOLOGY-BASEL
LA English
DT Article
DE Crohn's disease; rheumatoid arthritis; microRNAs; autoimmune diseases;
   inflammation
ID INFLAMMATORY-BOWEL-DISEASE; EPITHELIAL-MESENCHYMAL TRANSITION;
   IMMUNE-MEDIATED DISEASES; EXPRESSION PROFILES; CELL-PROLIFERATION;
   CANCER-CELLS; MICRORNA; IDENTIFICATION; AUTOIMMUNE; SERUM
AB Simple Summary MicroRNAs are small, noncoding RNA, around 23 nt long molecules, expressed in different cell types and involved in post-transcriptional regulation. Importantly, these unique molecules can act directly in cells expressing them, but can also be secreted into blood affecting gene expression in distant or adjacent target cells, thus representing valuable circulating biomarkers of different diseases. In addition, miRNA gene target prediction indicates the important role in pathogenesis of a variety of autoimmune diseases, including Crohn's disease (CD) and rheumatoid arthritis (RA). Our study of blood circulating miRNAs indicated that there are 99 differentially expressed miRNAs in CD patients and 57 in RA patients, when comparing with healthy individuals. This high number of differentially expressed miRNAs in both autoimmune diseases allowed us to select over 400 different biological processes that were similarly regulated between both groups of patients, which can pave the way to future mechanistic studies for better diagnosis or treatment for patients with Crohn's disease and rheumatoid arthritis. Crohn's disease (CD) and rheumatoid arthritis (RA) are immune mediated inflammatory diseases. Several studies indicate a role for microRNAs (miRNAs) in the pathogenesis of a variety of autoimmune diseases, including CD and RA. Our study's goal was to investigate circulating miRNAs in CD and RA patients to identify potential new biomarkers for early detection and personalized therapeutic approaches for autoimmune diseases. For this study, subjects with CD (n = 7), RA (n = 8) and healthy controls (n = 7) were recruited, and plasma was collected for miRNA sequencing. Comparison of the expression patterns of miRNAs between CD and healthy patients identified 99 differentially expressed miRNAs. Out of these miRNAs, 4 were down regulated, while 95 were up regulated. Comparison of miRNAs between RA and healthy patients identified 57 differentially expressed miRNAs. Out of those, 12 were down regulated, while 45 were up regulated. For all the miRNAs down regulated in CD and RA patients, 420 GO terms for biological processes were similarly regulated between both groups. Therefore, the identification of new plasma miRNAs allows the emergence of new biomarkers that can assist in the diagnosis and treatment of CD and RA.
C1 [Saccon, Tatiana D.] Univ Fed Pelotas, Ctr Desenvolvimento Tecnol, BR-96010610 Pelotas, RS, Brazil.
   [Saccon, Tatiana D.; Qasem, Ahmad; Cavalcante, Marcelo B.; Naser, Saleh A.; Masternak, Michal M.] Univ Cent Florida, Coll Med, Burnett Sch Biomed Sci, Orlando, FL 32816 USA.
   [Dhahbi, Joseph M.; Sing, Lauren K.] Calif Univ Sci & Med, Sch Med, Dept Med Educ, San Bernardino, CA 92324 USA.
   [Schneider, Augusto] Univ Fed Pelotas, Fac Nutr, BR-96010610 Pelotas, RS, Brazil.
   [Nunez Lopez, Yury O.] Translat Res Inst, AdventHlth, Orlando, FL 32804 USA.
   [Cavalcante, Marcelo B.] Univ Fortaleza, Dept Obstet & Gynecol, BR-60811905 Fortaleza, Ceara, Brazil.
   [Masternak, Michal M.] Poznan Univ Med Sci, Dept Head & Neck Surg, PL-61701 Poznan, Poland.
C3 Universidade Federal de Pelotas; State University System of Florida;
   University of Central Florida; Universidade Federal de Pelotas;
   Adventist Health Services; AdventHealth; Universidade Fortaleza; Poznan
   University of Medical Sciences
RP Masternak, MM (通讯作者)，Univ Cent Florida, Coll Med, Burnett Sch Biomed Sci, Orlando, FL 32816 USA.; Masternak, MM (通讯作者)，Poznan Univ Med Sci, Dept Head & Neck Surg, PL-61701 Poznan, Poland.
EM tatisaccon@gmail.com; dhahbij@cusm.org; augustoschneider@gmail.com;
   yury.nunez-lopez@adventhealth.com; ahmadqasem@knights.ucf.edu;
   marcelocavalcante.med@gmail.com; kimsingl@cusm.org; saleh.naser@ucf.edu;
   michal.masternak@ucf.edu
RI Schneider, Augusto/B-5011-2014; Lopez, Yury O. Nunez/B-9382-2019
OI Schneider, Augusto/0000-0002-3410-2860; Lopez, Yury O.
   Nunez/0000-0003-0382-9124; Qasem, Ahmad/0000-0003-3740-6963; Borges
   Cavalcante, Marcelo/0000-0001-9943-9731; Naser,
   Saleh/0000-0001-9222-4527; Dandolini Saccon, Tatiana/0000-0001-5328-4922
FU Florida legislative grant 2014-2022; NIH/NIA [R15 AG059190, R03
   AG059846, R56 AG061414]; Coordenacao de Aperfeicoamento de Pessoal de
   Nivel Superior
FX This work was supported by the Florida legislative grant 2014-2022
   (SAN), NIH/NIA grants R15 AG059190 (MMM), R03 AG059846 (MMM), R56
   AG061414 (MMM), and the Coordenacao de Aperfeicoamento de Pessoal de
   Nivel Superior (TDS and AS).
CR Avina-Zubieta JA, 2008, ARTHRIT RHEUM-ARTHR, V59, P1690, DOI 10.1002/art.24092
   Baranzini SE, 2009, CURR OPIN IMMUNOL, V21, P596, DOI 10.1016/j.coi.2009.09.014
   Bartel DP, 2018, CELL, V173, P20, DOI 10.1016/j.cell.2018.03.006
   Baumgart DC, 2012, LANCET, V380, P1590, DOI 10.1016/S0140-6736(12)60026-9
   Béres NJ, 2016, INFLAMM BOWEL DIS, V22, P327, DOI 10.1097/MIB.0000000000000687
   Bian Z, 2011, J PATHOL, V225, P544, DOI 10.1002/path.2907
   Bruinsma IB, 2017, J NEUROINFLAMM, V14, DOI 10.1186/s12974-017-1006-3
   Cárdenas-Roldán J, 2013, BMC MED, V11, DOI 10.1186/1741-7015-11-73
   Chen X, 2012, TRENDS CELL BIOL, V22, P125, DOI 10.1016/j.tcb.2011.12.001
   Chen ZY, 2018, J CANCER, V9, P3660, DOI 10.7150/jca.27124
   Cheng TH, 2017, ANN RHEUM DIS, V76, P796, DOI 10.1136/annrheumdis-2017-eular.2840
   Cortez MA, 2011, NAT REV CLIN ONCOL, V8, P467, DOI 10.1038/nrclinonc.2011.76
   Duan WJ, 2019, CELL MOL IMMUNOL, V16, P932, DOI 10.1038/s41423-019-0319-9
   Feng X, 2012, PLOS ONE, V7, DOI 10.1371/journal.pone.0052782
   Firestein GS, 2003, NATURE, V423, P356, DOI 10.1038/nature01661
   Friedländer MR, 2012, NUCLEIC ACIDS RES, V40, P37, DOI 10.1093/nar/gkr688
   Fujioka S, 2014, J GASTROEN HEPATOL, V29, P1207, DOI 10.1111/jgh.12523
   Furukawa H, 2012, PLOS ONE, V7, DOI 10.1371/journal.pone.0033133
   Goldblatt F, 2013, LANCET, V382, P797, DOI 10.1016/S0140-6736(13)61499-3
   Halling ML, 2017, WORLD J GASTROENTERO, V23, P6137, DOI 10.3748/wjg.v23.i33.6137
   Huang LX, 2017, CANCER SCI, V108, P1985, DOI 10.1111/cas.13338
   Huang N, 2012, FEBS LETT, V586, P884, DOI 10.1016/j.febslet.2012.02.017
   Iborra M, 2013, CLIN EXP IMMUNOL, V173, P250, DOI 10.1111/cei.12104
   Ina K, 1999, J IMMUNOL, V163, P1081
   Jiang X, 2019, HUM CELL, V32, P477, DOI 10.1007/s13577-019-00274-0
   Johnson SM, 2005, CELL, V120, P635, DOI 10.1016/j.cell.2005.01.014
   Kanehisa M, 2000, NUCLEIC ACIDS RES, V28, P27, DOI 10.1093/nar/28.1.27
   Kanehisa M, 2016, NUCLEIC ACIDS RES, V44, pD457, DOI 10.1093/nar/gkv1070
   Kappelman MD, 2011, ARCH DIS CHILD, V96, P1042, DOI 10.1136/archdischild-2011-300633
   Kozomara A, 2019, NUCLEIC ACIDS RES, V47, pD155, DOI 10.1093/nar/gky1141
   Kronzer VL, 2019, MAYO CLIN PROC, V94, P2488, DOI 10.1016/j.mayocp.2019.08.010
   Lee JW, 2015, INTEST RES, V13, P213, DOI 10.5217/ir.2015.13.3.213
   Lees CW, 2011, GUT, V60, P1739, DOI 10.1136/gut.2009.199679
   Lettre G, 2008, HUM MOL GENET, V17, pR116, DOI 10.1093/hmg/ddn246
   Lewis A, 2015, INFLAMM BOWEL DIS, V21, P1926, DOI 10.1097/MIB.0000000000000443
   Li YH, 2016, OSTEOARTHR CARTILAGE, V24, P1577, DOI 10.1016/j.joca.2016.04.019
   Li YR, 2015, NAT MED, V21, P1018, DOI 10.1038/nm.3933
   Lu C, 2020, BIOSCIENCE REP, V40, DOI 10.1042/BSR20191764
   Ma G, 2019, CANCER BIOMARK, V26, P491, DOI 10.3233/CBM-190256
   Moossavi S, 2013, INT IMMUNOPHARMACOL, V16, P199, DOI 10.1016/j.intimp.2013.03.017
   Oka S, 2017, BMC MUSCULOSKEL DIS, V18, DOI 10.1186/s12891-017-1389-4
   Park SW, 2019, ALIMENT PHARM THER, V49, P165, DOI 10.1111/apt.15076
   Recchiuti A, 2011, FASEB J, V25, P544, DOI 10.1096/fj.10-169599
   Rezaeepoor M, 2020, INT IMMUNOPHARMACOL, V83, DOI 10.1016/j.intimp.2020.106404
   Rius B, 2014, FASEB J, V28, P836, DOI 10.1096/fj.13-235614
   Robinson MD, 2010, BIOINFORMATICS, V26, P139, DOI 10.1093/bioinformatics/btp616
   Shi Y, 2020, MUCOSAL IMMUNOL, V13, P303, DOI 10.1038/s41385-019-0216-7
   Shurin MR, 2007, ADV EXP MED BIOL, V601, P3
   Stagakis E, 2011, ANN RHEUM DIS, V70, P1496, DOI 10.1136/ard.2010.139857
   Tseng CC, 2019, DIAGNOSTICS, V9, DOI 10.3390/diagnostics9030098
   Vlachos IS, 2015, NUCLEIC ACIDS RES, V43, pW460, DOI 10.1093/nar/gkv403
   Wang C, 2016, INT J BIOL SCI, V12, P246, DOI 10.7150/ijbs.13805
   Wang S, 2011, GENES IMMUN, V12, P149, DOI 10.1038/gene.2010.53
   Wang WH, 2015, ONCOTARGET, V6, P42557, DOI 10.18632/oncotarget.6449
   Wei CY, 2017, GENE, V637, P25, DOI 10.1016/j.gene.2017.09.012
   Wen JT, 2020, BIOSCIENCE REP, V40, DOI 10.1042/BSR20193160
   Wen XD, 2018, INT J BIOL SCI, V14, P1732, DOI 10.7150/ijbs.24232
   Weng X, 2007, AM J GASTROENTEROL, V102, P1429, DOI 10.1111/j.1572-0241.2007.01215.x
   Wohnhaas CT, 2020, CROHNS COLITIS 360, V2, DOI 10.1093/crocol/otaa003
   Wu F, 2010, INFLAMM BOWEL DIS, V16, P1729, DOI 10.1002/ibd.21267
   Xie YQ, 2016, CLIN REV ALLERG IMMU, V50, P390, DOI 10.1007/s12016-015-8502-y
   Yang BR, 2018, PLOS ONE, V13, DOI 10.1371/journal.pone.0200363
   Yu YYR, 2017, SEMIN PEDIATR SURG, V26, P349, DOI 10.1053/j.sempedsurg.2017.10.003
   Zahm AM, 2011, J PEDIATR GASTR NUTR, V53, P26, DOI 10.1097/MPG.0b013e31822200cc
   Zhai FB, 2017, ONCOTARGET, V8, P59246, DOI 10.18632/oncotarget.19495
   Zhang L, 2020, J AUTOIMMUN, V109, DOI 10.1016/j.jaut.2020.102438
   Zhao HY, 2018, CELL PHYSIOL BIOCHEM, V48, P1595, DOI 10.1159/000492281
   Zheng HQ, 2018, INT J MOL SCI, V19, DOI 10.3390/ijms19113381
   Zhou QH, 2015, ANN RHEUM DIS, V74, P1265, DOI 10.1136/annrheumdis-2013-204377
NR 69
TC 3
Z9 3
U1 1
U2 9
PU MDPI
PI BASEL
PA ST ALBAN-ANLAGE 66, CH-4052 BASEL, SWITZERLAND
EI 2079-7737
J9 BIOLOGY-BASEL
JI Biology-Basel
PD APR
PY 2022
VL 11
IS 4
AR 508
DI 10.3390/biology11040508
PG 14
WC Biology
WE Science Citation Index Expanded (SCI-EXPANDED)
SC Life Sciences & Biomedicine - Other Topics
GA 0R2WG
UT WOS:000785461400001
PM 35453708
OA gold, Green Published
DA 2024-01-22
ER

PT J
AU Marticorena-Alvarez, P
   Chaparro, M
   Pérez-Casas, A
   Muriel-Herrero, A
   Gisbert, JP
AF Marticorena-Alvarez, Paula
   Chaparro, Maria
   Perez-Casas, Andres
   Muriel-Herrero, Aurora
   Gisbert, Javier P.
TI Probable diffuse retinopathy caused by adalimumab in a patient with
   Crohn's disease
SO JOURNAL OF CROHNS & COLITIS
LA English
DT Article
DE Retinopathy; Visual loss; Adalimumab; Crohn's disease
ID TUMOR-NECROSIS-FACTOR
AB Adalimumab is a tumor necrosis factor-alpha (TNF-alpha) antagonist used to treat several immunologic diseases. It is believed that unexpected adverse events related to anti-TNF drugs will occur as administration of this drug becomes more widespread. We report the case of a 37-year-old woman who complained of nonspecific abnormalities of vision in both eyes one month after beginning treatment with adalimumab for Crohn's disease. The results of the initial ophthalmologic examination were normal. The visual fields showed diffuse and severe depression in both eyes. Other diseases that could have caused the visual field defects were ruled out. The results of electrophysiological tests were compatible with diffuse bilateral retinopathy. Treatment with adalimumab was discontinued. Six months later, visual field toss persists, although it has improved slightly. To our knowledge, this is the first report of diffuse retinopathy probable caused by systemic administration of adalimumab. This form of retinal toxicity should be considered in patients with disorders of vision treated with this drug. (C) 2012 European Crohn's and Colitis Organisation. Published by Elsevier B.V. All rights reserved.
C1 [Marticorena-Alvarez, Paula; Perez-Casas, Andres; Muriel-Herrero, Aurora] Hosp Univ La Princesa, Dept Ophthalmol, Madrid 28006, Spain.
   [Marticorena-Alvarez, Paula; Chaparro, Maria; Perez-Casas, Andres; Muriel-Herrero, Aurora; Gisbert, Javier P.] Inst Invest Sanitaria Princesa IP, Madrid, Spain.
   [Chaparro, Maria; Gisbert, Javier P.] Hosp Univ La Princesa, Dept Gastroenterol, Madrid 28006, Spain.
   [Chaparro, Maria; Gisbert, Javier P.] Hosp Univ La Princesa, Ctr Invest Biomed Red Enfermedades Hepat & Digest, Madrid 28006, Spain.
C3 CIBER - Centro de Investigacion Biomedica en Red; CIBEREHD
RP Marticorena-Alvarez, P (通讯作者)，Hosp Univ La Princesa, Dept Ophthalmol, C Diego Leon 62, Madrid 28006, Spain.
EM paulamarticorenaalvarez@hotmail.com
RI Gisbert, Javier P/ABB-7531-2021; Gisbert, Javier P/GRY-2719-2022;
   Chaparro, María/I-2500-2016
OI Gisbert, Javier P/0000-0003-2090-3445; Chaparro,
   María/0000-0002-9275-4242; Marticorena Alvarez,
   Paula/0000-0003-4817-7350
CR Hanauer SB, 2002, LANCET, V359, P1541, DOI 10.1016/S0140-6736(02)08512-4
   Montero JA, 2006, EUR J OPHTHALMOL, V16, P343, DOI 10.1177/112067210601600225
   Papadakis KA, 2000, GASTROENTEROLOGY, V119, P1148, DOI 10.1053/gast.2000.18160
   Penha FM, 2010, OPHTHALMIC RES, V44, P205, DOI 10.1159/000316695
   Targan SR, 1997, NEW ENGL J MED, V337, P1029, DOI 10.1056/NEJM199710093371502
   von Jagow B, 2008, OPHTHALMOLOGICA, V222, P292, DOI 10.1159/000140257
NR 6
TC 4
Z9 4
U1 0
U2 0
PU ELSEVIER SCIENCE BV
PI AMSTERDAM
PA PO BOX 211, 1000 AE AMSTERDAM, NETHERLANDS
SN 1873-9946
J9 J CROHNS COLITIS
JI J. Crohns Colitis
PD OCT
PY 2012
VL 6
IS 9
BP 950
EP 953
DI 10.1016/j.crohns.2012.03.015
PG 4
WC Gastroenterology & Hepatology
WE Science Citation Index Expanded (SCI-EXPANDED)
SC Gastroenterology & Hepatology
GA 022UX
UT WOS:000309990400011
PM 22537636
OA Bronze
DA 2024-01-22
ER

PT J
AU García, RAB
   Manrique, MAR
   Martínez, AH
   Sáez, ML
   Román, GOP
   Alcaraz, SA
   Sáenz, JLV
AF Bendezu Garcia, Rogger Alvaro
   Rodriguez Manrique, Marco Antonio
   Hernandez Martinez, Alvaro
   Lazaro Saez, Marta
   Patron Roman, Gustavo Oliver
   Amat Alcaraz, Sergio
   Vega Saenz, Jose Luis
TI Biological therapy for Crohn's disease in a liver transplant patient
SO JOURNAL OF DIGESTIVE DISEASES
LA English
DT Article
ID INFLAMMATORY-BOWEL-DISEASE
C1 [Bendezu Garcia, Rogger Alvaro; Rodriguez Manrique, Marco Antonio; Hernandez Martinez, Alvaro; Lazaro Saez, Marta; Patron Roman, Gustavo Oliver; Amat Alcaraz, Sergio; Vega Saenz, Jose Luis] Torrecardenas Hosp, Dept Gastroenterol, Almeria 04009, Spain.
C3 Hospital Torrecardenas
RP García, RAB (通讯作者)，Torrecardenas Hosp, Dept Gastroenterol, Paraje Torrecardenas S-N, Almeria 04009, Spain.
EM alvarobendezu@hotmail.com
CR Dignass A, 2010, J CROHNS COLITIS, V4, P28, DOI 10.1016/j.crohns.2009.12.002
   Franks AL, 2012, ANTICANCER RES, V32, P1119
   Lal S, 2007, EUR J GASTROEN HEPAT, V19, P277, DOI 10.1097/MEG.0b013e3280116ccc
   Lawson MM, 2006, COCHRANE DB SYST REV, DOI 10.1002/14651858.CD005112.pub2
   Sandhu A, 2012, ALIMENT PHARM THER, V36, P159, DOI 10.1111/j.1365-2036.2012.05141.x
   Schirbel A, 2010, J DIGEST DIS, V11, P266, DOI 10.1111/j.1751-2980.2010.00449.x
NR 6
TC 3
Z9 3
U1 0
U2 3
PU WILEY-BLACKWELL
PI HOBOKEN
PA 111 RIVER ST, HOBOKEN 07030-5774, NJ USA
SN 1751-2972
J9 J DIGEST DIS
JI J. Dig. Dis.
PD OCT
PY 2013
VL 14
IS 10
BP 564
EP 566
DI 10.1111/1751-2980.12052
PG 3
WC Gastroenterology & Hepatology
WE Science Citation Index Expanded (SCI-EXPANDED)
SC Gastroenterology & Hepatology
GA 209GQ
UT WOS:000323743600008
PM 23437819
DA 2024-01-22
ER

PT J
AU Kikut, J
   Konecka, N
   Zietek, M
   Kulpa, D
   Szczuko, M
AF Kikut, Justyna
   Konecka, Nina
   Zietek, Maciej
   Kulpa, Danuta
   Szczuko, Malgorzata
TI Diet supporting therapy for inflammatory bowel diseases
SO EUROPEAN JOURNAL OF NUTRITION
LA English
DT Review
DE IBD; CD; UC; Inflammation; Diet ingredients
ID VITAMIN-D DEFICIENCY; SODIUM-INDUCED COLITIS; TNBS-INDUCED COLITIS;
   NF-KAPPA-B; ULCERATIVE-COLITIS; LACTOBACILLUS-PLANTARUM; DOUBLE-BLIND;
   ANTIINFLAMMATORY ACTIVITY; SACCHAROMYCES-BOULARDII; CROHNS-DISEASE
AB Purpose Non-specific inflammatory bowel diseases (IBD) include Crohn's disease and ulcerative colitis. More and more often attention is paid to the possibility of dietary support for inflammatory bowel diseases. Methods The following review article considers the role of dietary components in the treatment of IBD as: pteridines, probiotics, bovine immunoglobulin, vitamin D, omega-3, flavonoids, polyphenols, curcumin and phosphatidylcholine. The article also discusses plant raw materials of arjuna, soy protein and nettles, trying to summarize their effect on quenching the inflammatory process within the intestines. This review focuses on the possibilities of dietary components and supplementation use to improve the pharmacotherapy response as well as the general clinical patients' condition. Results The mechanism of action of supportive therapy is based on reduction in oxidative stress, maintaining the adequate balance between Th1 and Th2 lymphocytes by affecting cytokines, increasing riboflavin supply for macrophages, increasing expression of vitamin D receptor, regulation by decreasing the expression of NF-kappa B in liver cells and ability to inhibit the COX2 entrance and inactivate prostaglandins that are involved in the inflammatory process and 12-lipoxygenase pathway inhibition. Conclusion Considering clinical researches, it seems that the use of the above-mentioned ingredients in the diet of patients suffering IBD may positively influence the treatment process and maintenance of remission.
C1 [Kikut, Justyna; Szczuko, Malgorzata] Pomeranian Med Univ, Dept Human Nutr & Metabol, Szczecin, Poland.
   [Konecka, Nina] Pomeranian Med Univ, Dept Appl Neurocognitivist, Szczecin, Poland.
   [Zietek, Maciej] Pomeranian Med Univ, Dept Perinatol Obstet & Gynecol, Szczecin, Poland.
   [Kulpa, Danuta] West Pomeranian Univ Technol, Dept Genet Plant Breeding & Biotechnol, Szczecin, Poland.
C3 Pomeranian Medical University; Pomeranian Medical University; Pomeranian
   Medical University; West Pomeranian University of Technology
RP Szczuko, M (通讯作者)，Pomeranian Med Univ, Dept Human Nutr & Metabol, Szczecin, Poland.
EM justyna.kikut@pum.edu.pl; nina.konecka@gmail.com;
   maciej.zietek@pum.edu.pl; danuta.kulpa@zut.edu.pl;
   malgorzata.szczuko@pum.edu.pl
RI Szczuko, Malgorzata MS/A-9501-2015; Kulpa, Danuta/E-8955-2016
OI Szczuko, Malgorzata MS/0000-0001-9808-0624; Kulpa,
   Danuta/0000-0003-2352-7588; Zietek, Maciej/0000-0002-7729-0670; Kikut,
   Justyna/0000-0002-7762-7659
FU Department of Human Nutrition and Metabolomics, Pomeranian Medical
   University in Szczecin, Poland
FX Article is supported by statutory activity Department of Human Nutrition
   and Metabolomics, Pomeranian Medical University in Szczecin, Poland
CR Ahmad M.S., 2014, Egypt. J. Medical Hum. Genet, V15, P61, DOI [10.1016/j.ejmhg.2013.10.004, DOI 10.1016/J.EJMHG.2013.10.004, DOI 10.1016/j.ejmhg.2013.10.004]
   Ahmed S., 2014, Am. J. Dig. Dis, V1, P84
   Ahn YS, 2014, KOREAN J FOOD SCI AN, V34, P829, DOI 10.5851/kosfa.2014.34.6.829
   Akbaraly TN, 2015, AM J MED, V128, P152, DOI 10.1016/j.amjmed.2014.10.002
   Amadei F, 2018, LANGMUIR, V34, P14046, DOI 10.1021/acs.langmuir.8b03035
   Amalraj Augustine, 2017, J Tradit Complement Med, V7, P65, DOI 10.1016/j.jtcme.2016.02.003
   Ashton JJ, 2017, LANCET CHILD ADOLESC, V1, P147, DOI 10.1016/S2352-4642(17)30017-2
   Beauerle BD., 2015, CLIN CASE REP REV, V1, P90, DOI [10.15761/ccrr.1000130, DOI 10.15761/CCRR.1000130]
   Ben-Arye E, 2002, SCAND J GASTROENTERO, V37, P444, DOI 10.1080/003655202317316088
   Blanck S, 2013, DIGEST DIS SCI, V58, P1698, DOI 10.1007/s10620-012-2531-7
   Bourreille A, 2013, CLIN GASTROENTEROL H, V11, P982, DOI 10.1016/j.cgh.2013.02.021
   Boussenna A, 2016, J SCI FOOD AGR, V96, P1260, DOI 10.1002/jsfa.7214
   Charpentier C, 2018, MEDIAT INFLAMM, V2018, DOI 10.1155/2018/8430614
   Cirali C, 2018, WORLD J PEDIATR, V14, P448, DOI 10.1007/s12519-018-0144-8
   Cota D, 2019, J ETHNOPHARMACOL, V230, P117, DOI 10.1016/j.jep.2018.10.020
   D'Argenio G, 2012, DIGEST LIVER DIS, V44, P555, DOI 10.1016/j.dld.2012.01.009
   Del Pinto R, 2017, INT J MOL SCI, V18, DOI 10.3390/ijms18112360
   Del Pinto R, 2015, INFLAMM BOWEL DIS, V21, P2708, DOI 10.1097/MIB.0000000000000546
   Derwa Y, 2017, ALIMENT PHARM THER, V46, P389, DOI 10.1111/apt.14203
   Ehehalt R, 2004, SCAND J GASTROENTERO, V39, P737, DOI 10.1080/00365520410006233
   Emsley J., 2011, NATURES BUILDING BLO
   Fedorak RN, 2015, CLIN GASTROENTEROL H, V13, P928, DOI 10.1016/j.cgh.2014.10.031
   Forbes Alastair, 2017, Clin Nutr, V36, P321, DOI 10.1016/j.clnu.2016.12.027
   Franciskovic M, 2017, PHYTOTHER RES, V31, P1183, DOI 10.1002/ptr.5836
   Grzymislawski, 2016, PIEL GNIARSTWO ZDROW, V6, P149, DOI [DOI 10.17219/PZP/61571, 10.17219/pzp/61571]
   Guirado A, 2013, EUR J MED CHEM, V66, P269, DOI 10.1016/j.ejmech.2013.05.020
   Guslandi M, 2000, DIGEST DIS SCI, V45, P1462, DOI 10.1023/A:1005588911207
   Hanai H, 2006, CLIN GASTROENTEROL H, V4, P1502, DOI 10.1016/j.cgh.2006.08.008
   He K, 2009, AM J CARDIOL, V103, P1238, DOI 10.1016/j.amjcard.2009.01.016
   Head Kathleen, 2004, Altern Med Rev, V9, P360
   Hooper KM, 2017, J CROHNS COLITIS, V11, P118, DOI 10.1093/ecco-jcc/jjw127
   Husain N, 2013, J CLIN GASTROENTEROL, V47, P246, DOI 10.1097/MCG.0b013e3182582cdb
   Iqbal U, 2018, AM J MED SCI, V356, P350, DOI 10.1016/j.amjms.2018.06.023
   Jackowski, 2007, GASTROENTEROL POL, V14, P129
   Jenny M, 2011, INFLAMM RES, V60, P127, DOI 10.1007/s00011-010-0244-y
   Jiménez-Flores LM, 2014, MOLECULES, V19, P8289, DOI 10.3390/molecules19068289
   Joo M, 2015, KOREAN J PHYSIOL PHA, V19, P43, DOI 10.4196/kjpp.2015.19.1.43
   Jorgensen SP, 2010, ALIMENT PHARM THER, V32, P377, DOI 10.1111/j.1365-2036.2010.04355.x
   Julia C, 2013, BRIT J NUTR, V110, P747, DOI 10.1017/S0007114512005636
   Kordjazy N, 2018, PHARMACOL RES, V129, P204, DOI 10.1016/j.phrs.2017.11.017
   Kruis W, 2004, GUT, V53, P1617, DOI 10.1136/gut.2003.037747
   Kumar S, 2012, COCHRANE DB SYST REV, DOI 10.1002/14651858.CD008424.pub2
   Laird E, 2014, J CLIN ENDOCR METAB, V99, P1807, DOI 10.1210/jc.2013-3507
   Larussa T, 2017, WORLD J GASTROENTERO, V23, P2483, DOI 10.3748/wjg.v23.i14.2483
   Le B, 2018, TOXICOL REP, V5, P314, DOI 10.1016/j.toxrep.2018.02.007
   Levit R, 2018, NUTRITION, V54, P165, DOI 10.1016/j.nut.2018.03.056
   Lewis JD, 2017, GASTROENTEROLOGY, V152, P398, DOI 10.1053/j.gastro.2016.10.019
   Liaquat H, 2018, AM J MED SCI, V356, P531, DOI 10.1016/j.amjms.2018.08.019
   Lin ZT, 2016, CURR TOP MED CHEM, V16, P1242, DOI 10.2174/1568026615666150915111557
   Lordan R, 2017, MOLECULES, V22, DOI 10.3390/molecules22111964
   Maier E, 2010, FOOD CHEM TOXICOL, V48, P1950, DOI 10.1016/j.fct.2010.04.042
   Mascaraque C, 2015, BRIT J NUTR, V113, P618, DOI 10.1017/S0007114514004292
   Mazur-Bialy AI, 2013, BRIT J NUTR, V110, P509, DOI 10.1017/S0007114512005351
   Mbodji K, 2013, J NUTR BIOCHEM, V24, P700, DOI 10.1016/j.jnutbio.2012.03.022
   Metzger CE, 2019, APPL PHYSIOL NUTR ME, V44, P595, DOI 10.1139/apnm-2018-0514
   Mohammed HA, 2017, SCAND J IMMUNOL, V85, P386, DOI 10.1111/sji.12547
   Muanprasat C, 2013, BIOL PHARM BULL, V36, P522, DOI 10.1248/bpb.b12-00711
   Nematgorgani S, 2017, J HERB MED, V9, P32, DOI 10.1016/j.hermed.2017.05.002
   Oledzka R., 2007, BROMATOL CHEM TOKSYK, V40, P1
   Parkar SG, 2008, INT J FOOD MICROBIOL, V124, P295, DOI 10.1016/j.ijfoodmicro.2008.03.017
   Pathmakanthan S, 2004, J GASTROEN HEPATOL, V19, P166, DOI 10.1111/j.1440-1746.2004.03181.x
   Piotrowska A, 2008, POSTEP HIG MED DOSW, V62, P64
   Radwan P., 2008, CHOROBA LESNIOWSKIEG, P113
   Ramos GP, 2019, MAYO CLIN PROC, V94, P155, DOI 10.1016/j.mayocp.2018.09.013
   Sadraei H, 2017, RES PHARM SCI, V12, P322, DOI 10.4103/1735-5362.212050
   Shafran I, 2016, AM J PHARM BENEFIST, V8
   Shafran I, 2015, THER ADV GASTROENTER, V8, P331, DOI 10.1177/1756283X15593693
   Shaw AL, 2017, PATIENT PREFER ADHER, V11, P1001, DOI 10.2147/PPA.S134792
   Shen C, 2006, J INTERF CYTOK RES, V26, P575, DOI 10.1089/jir.2006.26.575
   Sichetti M, 2018, NUTRITION, V53, P95, DOI 10.1016/j.nut.2018.02.005
   Sobi J., 2015, PSYCHIATRIA, V12, P152
   Soriano Rachelle A, 2017, Case Rep Gastroenterol, V11, P335, DOI 10.1159/000475923
   Stremmel W, 2005, GUT, V54, P966, DOI 10.1136/gut.2004.052316
   SUN X, 2018, MOL NUTR FOOD RES
   Sun XF, 2017, CELL DEATH DIFFER, V24, P819, DOI 10.1038/cdd.2017.14
   Suskind DL, 2013, J PEDIATR GASTR NUTR, V56, P277, DOI 10.1097/MPG.0b013e318276977d
   Treede I, 2009, BMC GASTROENTEROL, V9, DOI 10.1186/1471-230X-9-53
   Turner D, 2011, INFLAMM BOWEL DIS, V17, P336, DOI 10.1002/ibd.21374
   Vetter M, 2017, THER ADV GASTROENTER, V10, P773, DOI 10.1177/1756283X17727388
   World Gastroenterology Organisation, PROBIOTICS PREBIOTIC
   Wu SP, 2015, AM J PHYSIOL-GASTR L, V309, pG341, DOI 10.1152/ajpgi.00105.2015
   Yin MM, 2018, CELL PHYSIOL BIOCHEM, V45, P474, DOI 10.1159/000487027
   Zhang YZ, 2014, WORLD J GASTROENTERO, V20, P91, DOI 10.3748/wjg.v20.i1.91
   Zhou K, 2018, PHYTOMEDICINE, V46, P46, DOI 10.1016/j.phymed.2018.04.033
NR 84
TC 22
Z9 22
U1 5
U2 37
PU SPRINGER HEIDELBERG
PI HEIDELBERG
PA TIERGARTENSTRASSE 17, D-69121 HEIDELBERG, GERMANY
SN 1436-6207
EI 1436-6215
J9 EUR J NUTR
JI Eur. J. Nutr.
PD AUG
PY 2021
VL 60
IS 5
BP 2275
EP 2291
DI 10.1007/s00394-021-02489-0
EA MAR 2021
PG 17
WC Nutrition & Dietetics
WE Science Citation Index Expanded (SCI-EXPANDED)
SC Nutrition & Dietetics
GA TI0VN
UT WOS:000635516600001
PM 33788019
OA hybrid, Green Published
DA 2024-01-22
ER

PT J
AU Kurti, Z
   Gonczi, L
   Lakatos, PL
AF Kurti, Zsuzsanna
   Gonczi, Lorant
   Lakatos, Peter L.
TI Progress with infliximab biosimilars for inflammatory bowel disease
SO EXPERT OPINION ON BIOLOGICAL THERAPY
LA English
DT Review
DE Infliximab; biological therapy; anti-TNF; CT-P13; biosimilar;
   inflammatory bowel disease; ulcerative colitis; Crohn's disease
ID BIOLOGICAL TREATMENT SEQUENCES; DOUBLE-BLIND; CROHNS-DISEASE; INNOVATOR
   INFLIXIMAB; COST-EFFECTIVENESS; CLINICAL-OUTCOMES; PARALLEL-GROUP;
   CT-P13; SAFETY; EFFICACY
AB Introduction: Biological therapies have revolutionized the treatment of inflammatory bowel diseases (IBD) in the last two decades. Though biological drugs are effective, their use is associated with high costs and access to biological agents varies among countries. As the patent for the reference products expired, the advent of biosimilar monoclonal antibodies has been expected. Biosimilars represent less expensive alternatives compared to the reference product.Areas covered: In this review, authors will review the literature on the clinical efficacy, safety and immunogenicity of current and future biosimilar infliximabs. Short- and medium-term data from real-life cohorts and from randomized-clinical trials in IBD demonstrated similar outcomes in terms of efficacy, safety and immunogenicity as the reference product for CT-P13. Switch data from the reference to the biosimilar product are also accumulating (including the NOR-SWITCH and the CT-P13 3.4 study).Expert opinion: The use of biosimilar infliximab in IBD is increasing worldwide. Its use may be associated with budget savings leading to better access to biological therapies and consequently improved health outcomes. Switching from the originator to a biosimilar in patients with IBD is acceptable, although scientific and clinical evidence is lacking regarding reverse switching, multiple switching, and cross-switching among biosimilars in IBD patients.
C1 [Kurti, Zsuzsanna; Gonczi, Lorant; Lakatos, Peter L.] Semmelweis Univ, Dept Med 1, Budapest, Hungary.
   [Lakatos, Peter L.] McGill Univ, Div Gastroenterol, Ctr Hlth, Montreal, PQ, Canada.
C3 Semmelweis University; McGill University
RP Lakatos, PL (通讯作者)，McGill Univ, Ctr Hlth, 1650 Ave Cedar,D16-173-1, Montreal, PQ H3G 1A4, Canada.
EM Peter.Lakatos@muhc.mcgill.ca
RI Lakatos, Peter/Q-4797-2019; Kurti, Zsuzsanna/M-1712-2015; Gönczi,
   Lóránt/R-2241-2016; Lakatos, Peter L/B-2131-2008
OI Lakatos, Peter/0000-0002-3948-6488; Kurti,
   Zsuzsanna/0000-0001-8671-6576; Gönczi, Lóránt/0000-0002-8819-6460;
   Lakatos, Peter L/0000-0002-3948-6488
CR Armuzzi A, 2017, GASTROENTEROLOGY, V152, pS108, DOI 10.1016/S0016-5085(17)30702-3
   Baji P, 2018, UNITED EUR GASTROENT, V6, P310, DOI 10.1177/2050640617708952
   Bar-Yoseph H, 2017, CLIN GASTROENTEROL H, V15, P69, DOI 10.1016/j.cgh.2016.06.028
   Beilman CL, 2017, GASTROENTEROLOGY, V152, pS447, DOI 10.1016/S0016-5085(17)31702-X
   Ben-Horin S, 2013, CLIN GASTROENTEROL H, V11, P444, DOI 10.1016/j.cgh.2012.10.020
   Brodszky V, 2016, EXPERT REV PHARM OUT, V16, P119, DOI 10.1586/14737167.2015.1067142
   Buer LCT, 2017, J CROHNS COLITIS, V11, P297, DOI 10.1093/ecco-jcc/jjw166
   Burisch J, 2018, GUT
   Choe JY, 2017, ANN RHEUM DIS, V76, P58, DOI 10.1136/annrheumdis-2015-207764
   Choe YH, 2017, GASTROENTEROLOGY, V152, pS406, DOI 10.1016/S0016-5085(17)31589-5
   Christl L., Overview of the Regulatory Framework and FDA's Guidance for the Development and Approval of Biosimilar and Interchangeable Products in the US
   Cohen S, ANN RHEUM DIS S2, V76
   Cohen S, 2017, ANN RHEUM DIS, V76, P1679, DOI 10.1136/annrheumdis-2016-210459
   Danese S, 2017, J CROHNS COLITIS, V11, P26, DOI 10.1093/ecco-jcc/jjw198
   Derzi M, 2016, ADV THER, V33, P1964, DOI 10.1007/s12325-016-0403-9
   Ebbers HC, 2014, GABI J, V3, P88, DOI 10.5639/gabij.2014.0302.022
   European Medicines Agency, 2017, INF GUID HEALTHC PRO
   Fiorino G, 2017, INFLAMM BOWEL DIS, V23, P233, DOI 10.1097/MIB.0000000000000995
   Gecse KB, 2016, DRUGS, V76, P1413, DOI 10.1007/s40265-016-0638-4
   Gecse KB, 2016, J CROHNS COLITIS, V10, P133, DOI 10.1093/ecco-jcc/jjv220
   Gonczi L, 2017, INFLAMM BOWEL DIS, V23, P1908, DOI 10.1097/MIB.0000000000001237
   Gulácsi L, 2016, ANN RHEUM DIS, V75, P942, DOI 10.1136/annrheumdis-2015-208741
   Jorgensen KK, 2017, LANCET, V389, P2304, DOI 10.1016/S0140-6736(17)30068-5
   Jung YS, 2015, J GASTROEN HEPATOL, V30, P1705, DOI 10.1111/jgh.12997
   Kang YS, 2015, DIGEST DIS SCI, V60, P951, DOI 10.1007/s10620-014-3392-z
   Kim J, 2015, J CROHNS COLITIS, V9, pS144
   Kim YH, 2017, UNITED EUR GASTRO S1, V5
   Kolar M, 2016, J CROHNS COLITIS, V10, pS45
   Komaki Y, 2017, ALIMENT PHARM THER, V45, P1043, DOI 10.1111/apt.13990
   National Institute for Health and Clinical Excellence Biologic drugs for the treatment of inflammatory disease in rheumatology dermatology and gastroenterology, 2012, BIOL DRUGS TREATM IN
   Papp K, 2017, BRIT J DERMATOL, V177, P1562, DOI 10.1111/bjd.15857
   Park Sang Hyoung, 2015, Expert Rev Gastroenterol Hepatol, V9 Suppl 1, P35, DOI 10.1586/17474124.2015.1091309
   Park W, 2013, ANN RHEUM DIS, V72, P1605, DOI 10.1136/annrheumdis-2012-203091
   Razanskaite V, 2017, J CROHNS COLITIS, V11, P690, DOI 10.1093/ecco-jcc/jjw216
   Rencz F, 2017, EXPERT REV PHARM OUT, V17, P597, DOI 10.1080/14737167.2017.1322509
   Rencz F, 2015, WORLD J GASTROENTERO, V21, P1728, DOI 10.3748/wjg.v21.i6.1728
   Severs M, 2017, J CROHNS COLITIS, V11, P289, DOI 10.1093/ecco-jcc/jjw153
   Sieczkowska J, 2016, J CROHNS COLITIS, V10, P127, DOI 10.1093/ecco-jcc/jjv233
   Smits LJT, 2017, DIGEST DIS SCI, V62, P3117, DOI 10.1007/s10620-017-4661-4
   Smits LJT, 2016, J CROHNS COLITIS, V10, P1287, DOI 10.1093/ecco-jcc/jjw087
   Smolen JS, 2017, RHEUMATOLOGY, V56, P1771, DOI 10.1093/rheumatology/kex254
   van Deen WK, 2014, INFLAMM BOWEL DIS, V20, P1747, DOI 10.1097/MIB.0000000000000139
   van der Valk ME, 2016, PLOS ONE, V11, DOI 10.1371/journal.pone.0142481
   van der Valk ME, 2014, GUT, V63, P72, DOI 10.1136/gutjnl-2012-303376
   Vermeire S, 2018, THER ADV GASTROENTER, V11, DOI 10.1177/1756283X17750355
   Weinblatt ME, 2018, ARTHRITIS RHEUMATOL, V70, P40, DOI 10.1002/art.40336
   Yoo DH, 2013, ANN RHEUM DIS, V72, P1613, DOI 10.1136/annrheumdis-2012-203090
NR 47
TC 10
Z9 10
U1 0
U2 6
PU TAYLOR & FRANCIS LTD
PI ABINGDON
PA 2-4 PARK SQUARE, MILTON PARK, ABINGDON OR14 4RN, OXON, ENGLAND
SN 1471-2598
EI 1744-7682
J9 EXPERT OPIN BIOL TH
JI Expert Opin. Biol. Ther.
PY 2018
VL 18
IS 6
BP 633
EP 640
DI 10.1080/14712598.2018.1469620
PG 8
WC Biotechnology & Applied Microbiology; Medicine, Research & Experimental
WE Science Citation Index Expanded (SCI-EXPANDED)
SC Biotechnology & Applied Microbiology; Research & Experimental Medicine
GA GI5WU
UT WOS:000434442100004
PM 29688797
DA 2024-01-22
ER

PT J
AU Louis, E
   Baumgart, DC
   Ghosh, S
   Gomollón, F
   Hanauer, S
   Hart, A
   Irving, P
AF Louis, Edouard
   Baumgart, Daniel C.
   Ghosh, Subrata
   Gomollon, Fernando
   Hanauer, Stephen
   Hart, Ailsa
   Irving, Peter
TI What changes in inflammatory bowel disease management can be implemented
   today?
SO JOURNAL OF CROHNS & COLITIS
LA English
DT Article
DE Biomarkers; Calprotectin; Crohn's disease; Inflammatory bowel disease;
   Translational research; Ulcerative colitis
ID CROHNS-DISEASE; FECAL CALPROTECTIN; ULCERATIVE-COLITIS; SURROGATE
   MARKERS; THERAPY; RELAPSE; AZATHIOPRINE; EPIDEMIOLOGY; LACTOFERRIN;
   PREDICTORS
AB Innovative ideas are required to improve the management of inflammatory bowel disease and to share best practice that can be implemented into clinical practice today. The use of biomarkers such as calprotectin to monitor disease progression and treatment response could help to improve management of inflammatory bowel disease, but several strategies need to be implemented to make this a reality in clinical practice. The use of calprotectin as a biomarker and the manipulation of the thiopurine pathway to extend the use of current therapies are examples of how basic research can translate into patient benefit. Translational research into the use of microbiota and predictive factors for response and toxicity to drugs, may provide future clinical applications. Global improvement in care in inflammatory bowel disease could also be advanced by improving service provision. For example, the establishment of 'Centres of Excellence', a global interactive inflammatory disease map, and the alignment of processes and standards of care within treatment centres may help to achieve better outcomes for patients with inflammatory bowel disease. Realization of this goal, as well as a better understanding of the aetiology of the disease, may be furthered by collaborative efforts between organizations involved in inflammatory bowel disease as well as wider collaboration across countries and globally. (C) 2012 European Crohn's and Colitis Organisation. Published by Elsevier B.V. All rights reserved.
C1 [Louis, Edouard] Ctr Hosp Univ Liege, Dept Gastroenterol, Liege, Belgium.
   [Baumgart, Daniel C.] Humboldt Univ, Sch Med, Charite Med Ctr Virchow Hosp, Dept Med,Div Gastroenterol & Hepatol, Berlin, Germany.
   [Ghosh, Subrata] Univ Calgary, Div Gastroenterol, Calgary, AB T2N 1N4, Canada.
   [Gomollon, Fernando] CIBEREHD, Hosp Clin Univ, Serv Digest Dis, Zaragoza, Spain.
   [Hanauer, Stephen] Univ Chicago, Med Ctr, Dept Med, Gastroenterol Sect, Chicago, IL 60637 USA.
   [Hart, Ailsa] St Marks Hosp, IBD Unit, London EC1V 2PS, England.
   [Irving, Peter] Guys & St Thomas Hosp, Dept Gastroenterol, London SE1 9RT, England.
C3 University of Liege; Free University of Berlin; Humboldt University of
   Berlin; Charite Universitatsmedizin Berlin; University of Calgary; CIBER
   - Centro de Investigacion Biomedica en Red; CIBEREHD; University of
   Chicago; University of Chicago Medical Center; Imperial College London;
   Guy's & St Thomas' NHS Foundation Trust
RP Louis, E (通讯作者)，Ctr Hosp Univ Liege, Dept Gastroenterol, 68 Quai Kurth 4020, Liege, Belgium.
EM edouard.louis@ulg.ac.be
RI hart, ailsa/AFO-1919-2022; Baumgart, Daniel C./AAU-2930-2021; Ghosh,
   Subrata/AAC-2676-2021; Irving, Peter/AAP-4543-2020
OI Baumgart, Daniel C./0000-0003-2146-507X; Ghosh,
   Subrata/0000-0002-1713-7797; Irving, Peter/0000-0003-0972-8148;
   Gomollon, Fernando/0000-0003-0076-3529
FU Abbott Laboratories; MSD; Ferring; Millenium; Schering Plough; Shire
   Pharmaceuticals; UCB; Astra Zeneca; Falk; AstraZeneca; Abbott; Astellas;
   Biocodex; Facet Biotech; Shire; Dr. Falk Pharma; Otsuka; Eli & Edythe L.
   Broad Foundation, Los Angeles, CA, USA; Fritz Bender Foundation, Munich,
   Germany; German Research Council (DFG), Bonn, Germany; German Federal
   Ministry of Education and Research (BMBF); Volkswagen Foundation
   (VolkswagenStiftung); BMW Foundation; United European Gastroenterology
   Federation (UEGF); continuous intramural Charite Medical School; Shire
   Pharmaceuticats; Warner Chilcott
FX Professor Louis has received consultancy fees from Abbott Laboratories,
   MSD, Ferring, Millenium, Schering Plough, Shire Pharmaceuticals and UCB.
   He has received speaker fees from Abbott Laboratories, Astra Zeneca,
   Falk, Ferring, MSD and Schering Plough; and has received payment for
   development of educational presentations from Abbott Laboratories.
   Professor Louis has received research grants from Abbott Laboratories,
   AstraZeneca, MSD and Schering Plough.; Professor Baumgart does declare
   the following the following conflicts of interest that are relevant to
   inflammatory bowel disease. Research support: Abbott, Astellas (formerly
   Fujisawa), Biocodex, Facet Biotech (formerly Protein Design Labs) and
   Shire. Consultant: Abbott, AstraZeneca, Bayer Schering Pharma (BSP),
   Cellerix, (TiGenix), Genentech (Roche group), medac autoimmun, MSD
   (formerly essex), Otsuka, Facet Biotech, (formerly Protein Design Labs),
   UCB. Lecture Fees: Abbott, AstraZeneca, Dr. Falk Pharma, Ferring, MSD
   (formerly essex pharma), Otsuka, Shire, UCB. All of his activities and
   contracts are in conformity with the "FSA-Kodex Fachkreise" (voluntary
   self-monitoring code for expert consultants to the pharmaceutical
   industry), have been checked by the legal Department of Charite
   Universitatsmedizin, Berlin, and have been approved by the directorate
   of the Faculty of Medicine Charite Universitatsmedizin Berlin. Professor
   Baumgart's research group received grant support from the Eli & Edythe
   L. Broad Foundation, Los Angeles, CA, USA, Fritz Bender Foundation,
   Munich, Germany, German Research Council (DFG), Bonn, Germany, the
   German Federal Ministry of Education and Research (BMBF), the Volkswagen
   Foundation (VolkswagenStiftung), the BMW Foundation, the United European
   Gastroenterology Federation (UEGF), and continuous intramural Charite
   Medical School bonus funding.; Professor Ghosh has received speaker and
   consultancy fees from MSD, Ferring, Centocor, Abbott Laboratories, Shire
   Pharmaceuticats.; Dr Hart has received consultancy fees from Abbott
   Laboratories, MSD, Ferring, Falk and Warner Chilcott.
CR Abbott Laboratories, 2000, EFF SAF 2 TREATM MOD
   Abbott Laboratories GETECCU, ADACAL STUD CALPROTE
   [Anonymous], 2009, QUAL CAR SERV STAND
   Baumgart DC, 2011, INFLAMM BOWEL DIS, V17, P639, DOI 10.1002/ibd.21409
   Beaugerie L, 2006, GASTROENTEROLOGY, V130, P650, DOI 10.1053/j.gastro.2005.12.019
   BEST WR, 1976, GASTROENTEROLOGY, V70, P439
   Blaker PA, 2011, PHARM PERS MED C 201
   Bondjemah V, 2012, J CROHNS COLITIS S1, V6, pS63
   Colletti RB, 2009, J PEDIATR GASTR NUTR, V49, P297, DOI 10.1097/MPG.0b013e3181919695
   Colombel JF, 2010, NEW ENGL J MED, V362, P1383, DOI 10.1056/NEJMoa0904492
   Cosnes J, 2011, GASTROENTEROLOGY, V140, P1785, DOI 10.1053/j.gastro.2011.01.055
   Costa F, 2005, GUT, V54, P364, DOI 10.1136/gut.2004.043406
   D'Incà R, 2008, AM J GASTROENTEROL, V103, P2007, DOI 10.1111/j.1572-0241.2008.01870.x
   de Suray N, 2012, J CROHNS COLITIS, V6, pS118, DOI [DOI 10.1016/S1873-9946(12)60294-3, 10.1016/S1873-9946(12)60294-3]
   De Vos M, 2012, J CROHNS COLITIS S1, V6, pS4
   Elkjaer M, 2010, ALIMENT PHARM THER, V31, P323, DOI 10.1111/j.1365-2036.2009.04164.x
   Feagan BG, 2012, INFLAMM BOWEL DIS, V18, P152, DOI 10.1002/ibd.21870
   Franchimont DP, 1998, EUR J GASTROEN HEPAT, V10, P821, DOI 10.1097/00042737-199810000-00001
   Gisbert JP, 2009, INFLAMM BOWEL DIS, V15, P1190, DOI 10.1002/ibd.20933
   Holman RR, 2008, NEW ENGL J MED, V359, P1565, DOI 10.1056/NEJMoa0806359
   Hommes D, 2012, J CROHNS COLITIS, V6, pS224, DOI 10.1016/S1873-9946(12)60502-9
   Hou JK, 2010, INFLAMM BOWEL DIS, V16, P925, DOI 10.1002/ibd.21284
   Jacobs P, 2011, J RHEUMATOL, V38, P55, DOI 10.3899/jrheum.110901
   Jones J, 2008, CLIN GASTROENTEROL H, V6, P1218, DOI 10.1016/j.cgh.2008.06.010
   Lemann M, 2010, GUT, V59, pA80
   Lewis JD, 2011, GASTROENTEROLOGY, V140, P1817, DOI 10.1053/j.gastro.2010.11.058
   Lichtenstein GR, 2006, AM J GASTROENTEROL, V101, P1030, DOI 10.1111/j.1572-0241.2006.00463.x
   Loly C, 2008, SCAND J GASTROENTERO, V43, P948, DOI 10.1080/00365520801957149
   Louis E, 2012, GASTROENTEROLOGY, V142, P63, DOI 10.1053/j.gastro.2011.09.034
   Melmed GY, 2009, INFLAMM BOWEL DIS, V15, P1410, DOI 10.1002/ibd.20943
   Molodecky NA, 2012, GASTROENTEROLOGY, V142, P46, DOI 10.1053/j.gastro.2011.10.001
   MUNKHOLM P, 1993, GASTROENTEROLOGY, V105, P1716, DOI 10.1016/0016-5085(93)91068-S
   Nowak M., 2011, SUPERCOOPERATORS EVO
   Robarts Research Institute, 2000, TRIAL TREATM ALG MAN
   Rogler G, 2011, GUT             1013
   Sanderson J, 2004, ANN CLIN BIOCHEM, V41, P294, DOI 10.1258/0004563041201455
   Schreiber S, 2007, GASTROENTEROLOGY, V132, pA147
   SINGLETON JW, 1979, GASTROENTEROLOGY, V77, P870
   Sipponen T, 2010, SCAND J GASTROENTERO, V45, P325, DOI 10.3109/00365520903483650
   Smith MA, 2009, ALIMENT PHARM THER, V30, P375, DOI 10.1111/j.1365-2036.2009.04057.x
   Sparrow MP, 2007, CLIN GASTROENTEROL H, V5, P209, DOI 10.1016/j.cgh.2006.11.020
   Tibble JA, 2000, GASTROENTEROLOGY, V119, P15, DOI 10.1053/gast.2000.8523
   Travis SPL, 2008, J CROHNS COLITIS, V2, P24, DOI 10.1016/j.crohns.2007.11.002
   Travis S, 2012, J CROHNS COLITIS, V6, pS250, DOI 10.1016/S1873-9946(12)60505-4
   Travis SPL, 2006, GUT, V55, DOI 10.1136/gut.2005.081950b
   University of Melbourne, 2000, POSTOP CROHNS END RE
   Vestergaard TA, 2008, SCAND J CLIN LAB INV, V68, P343, DOI 10.1080/00365510701576198
   Walkiewicz D, 2008, INFLAMM BOWEL DIS, V14, P669, DOI 10.1002/ibd.20376
   Wallace BD, 2010, SCIENCE, V330, P831, DOI 10.1126/science.1191175
NR 49
TC 4
Z9 4
U1 0
U2 3
PU OXFORD UNIV PRESS
PI OXFORD
PA GREAT CLARENDON ST, OXFORD OX2 6DP, ENGLAND
SN 1873-9946
EI 1876-4479
J9 J CROHNS COLITIS
JI J. Crohns Colitis
PD FEB
PY 2012
VL 6
SU 2
BP S260
EP S267
PG 8
WC Gastroenterology & Hepatology
WE Science Citation Index Expanded (SCI-EXPANDED)
SC Gastroenterology & Hepatology
GA 904ON
UT WOS:000301207900006
PM 22463933
OA Bronze
DA 2024-01-22
ER

PT J
AU Miranda-Bautista, J
   de Gracia-Fernández, C
   López-Ibáñez, M
   Barrientos, M
   Gallo-Moltó, A
   González-Arias, M
   González-Gil, C
   Díaz-Redondo, A
   Marín-Jiménez, I
   Menchén, L
AF Miranda-Bautista, Jose
   de Gracia-Fernandez, Celia
   Lopez-Ibanez, Maria
   Barrientos, Maria
   Gallo-Molto, Alejandra
   Gonzalez-Arias, Marina
   Gonzalez-Gil, Casilda
   Diaz-Redondo, Alicia
   Marin-Jimenez, Ignacio
   Menchen, Luis
TI Lipid Profile in Inflammatory Bowel Disease Patients on Anti-TNFα
   Therapy
SO DIGESTIVE DISEASES AND SCIENCES
LA English
DT Article
DE Crohn's disease; Ulcerative colitis; Infliximab; Adalimumab;
   Cholesterol; Triglycerides
ID ACTIVE RHEUMATOID-ARTHRITIS; CROHNS-DISEASE; PSORIATIC-ARTHRITIS;
   CHOLESTEROL LEVELS; METAANALYSIS; INFLIXIMAB; MORTALITY; RISK;
   TRIGLYCERIDE; METABOLISM
AB Previous studies analyzing lipid profile in small cohorts of patients with rheumatic and inflammatory bowel diseases (IBD) treated with TNF alpha blockers showed conflicting results. We aim to evaluate the effect of anti-TNF alpha monoclonal antibodies, infliximab and adalimumab, on lipid profile in IBD patients followed up to 3 years.
   Clinical charts of 128 consecutive IBD patients, who received at least three doses of infliximab or two doses of adalimumab, and with a clinical follow-up of at least 1 year, were retrospectively reviewed. Lipid profiles (total, HDL and LDL cholesterol, and triglycerides) before beginning the treatment and after 1 and 3 years of follow-up were collected. Multiple linear regression analysis was performed considering total cholesterol difference at basal time, 1 and 3 years as a dependent variable.
   There was not a statistically significant difference between pre- and post-treatment lipid profiles. However, the subgroup with normal-range total cholesterol level before anti-TNF alpha treatment (n = 82) showed a significant increase in total cholesterol after 1 and 3 years, and a significant increase in LDL cholesterol after 3 years. The subgroup with basal normal-range triglycerides showed a significant increase after 1 and 3 years of follow-up. Atherogenic index resulted significantly increased after 3 years of anti-TNF alpha treatment. Multivariate analysis showed no influence of age, gender, type of IBD, body mass index, or the presence of two or more cardiovascular risk factors.
   No significant changes in lipid profile of IBD patients on anti-TNF alpha therapy were observed after 1 and 3 years of treatment.
C1 [Miranda-Bautista, Jose; de Gracia-Fernandez, Celia; Lopez-Ibanez, Maria; Gallo-Molto, Alejandra; Gonzalez-Arias, Marina; Gonzalez-Gil, Casilda; Marin-Jimenez, Ignacio; Menchen, Luis] Hosp Gen Univ Gregorio Maranon, Serv Aparato Digest, Secc Gastroenterol, Inst Invest Sanitaria Gregorio Maranon, Madrid 28007, Spain.
   [Barrientos, Maria] Hosp Gen Univ Gregorio Maranon, Inst Invest Sanitaria Gregorio Maranon, Med Interna, Madrid 28007, Spain.
   [Diaz-Redondo, Alicia] Hosp Gen Univ Gregorio Maranon, Inst Invest Sanitaria Gregorio Maranon, Med Prevent, Madrid 28007, Spain.
   [Menchen, Luis] Inst Salud Carlos III, Ctr Invest Red Enfermedades Hepat & Digest CIBERE, Madrid, Spain.
   [Menchen, Luis] Univ Complutense Madrid, Dept Med, Madrid, Spain.
C3 General University Gregorio Maranon Hospital; General University
   Gregorio Maranon Hospital; General University Gregorio Maranon Hospital;
   Instituto de Salud Carlos III; Complutense University of Madrid
RP Menchén, L (通讯作者)，Hosp Gen Univ Gregorio Maranon, Serv Aparato Digest, Secc Gastroenterol, Inst Invest Sanitaria Gregorio Maranon, C Dr Esquerdo 46, Madrid 28007, Spain.
EM lamenchen.hgugm@salud.madrid.org
OI Menchen, Luis/0000-0001-9490-3726
FU Spanish Ministry of Health (Instituto de Salud Carlos III-ISCIII-FIS)
   [10/01912]; Spanish Ministry of Health (CIBEREHD)
FX Supported by Grants from Spanish Ministry of Health (Instituto de Salud
   Carlos III-ISCIII-FIS 10/01912 and CIBEREHD) to LM.
CR Antoniou C, 2007, BRIT J DERMATOL, V156, P1090, DOI 10.1111/j.1365-2133.2007.07835.x
   Bewtra M, 2013, INFLAMM BOWEL DIS, V19, P599, DOI 10.1097/MIB.0b013e31827f27ae
   Biyyani RSRS, 2010, J CLIN LIPIDOL, V4, P478, DOI 10.1016/j.jacl.2010.08.021
   Castro KR, 2011, CLIN DEV IMMUNOL, P1, DOI 10.1155/2011/352686
   Dorn SD, 2007, AM J GASTROENTEROL, V102, P662, DOI 10.1111/j.1572-0241.2006.01018.x
   ERICSSON S, 1991, J CLIN INVEST, V87, P591, DOI 10.1172/JCI115034
   Ericsson S, 1997, J INTERN MED, V242, P329, DOI 10.1046/j.1365-2796.1997.00238.x
   FONG Y, 1989, AM J PHYSIOL, V256, pR659, DOI 10.1152/ajpregu.1989.256.3.R659
   Fumery M, 2014, J CROHNS COLITIS, V8, P469, DOI 10.1016/j.crohns.2013.09.021
   Koutroubakis IE, 2009, EUR J GASTROEN HEPAT, V21, P283, DOI 10.1097/MEG.0b013e328325d42b
   Kristensen SL, 2013, PLOS ONE, V8, DOI 10.1371/journal.pone.0056944
   Menchén L, 2009, GUT, V58, P920, DOI 10.1136/gut.2008.150318
   Nagahori M, 2010, J GASTROENTEROL, V45, P1008, DOI 10.1007/s00535-010-0247-z
   Nunes T, 2013, INFLAMM BOWEL DIS, V19, P23, DOI 10.1002/ibd.22959
   Parmentier-Decrucq E, 2009, INFLAMM BOWEL DIS, V15, P1476, DOI 10.1002/ibd.20931
   Popa C, 2005, ANN RHEUM DIS, V64, P303, DOI 10.1136/ard.2004.023119
   Popa C, 2007, ANN RHEUM DIS, V66, P1503, DOI 10.1136/ard.2006.066191
   Principi Mariabeatrice, 2013, J Crohns Colitis, V7, pe427, DOI 10.1016/j.crohns.2013.02.001
   Singh S, 2014, CLIN GASTROENTEROL H, V12, P382, DOI 10.1016/j.cgh.2013.08.023
   Spanakis E, 2006, J RHEUMATOL, V33, P2440
   TRACEY KJ, 1988, J EXP MED, V167, P1211, DOI 10.1084/jem.167.3.1211
NR 21
TC 8
Z9 8
U1 0
U2 9
PU SPRINGER
PI DORDRECHT
PA VAN GODEWIJCKSTRAAT 30, 3311 GZ DORDRECHT, NETHERLANDS
SN 0163-2116
EI 1573-2568
J9 DIGEST DIS SCI
JI Dig. Dis. Sci.
PD JUL
PY 2015
VL 60
IS 7
BP 2130
EP 2135
DI 10.1007/s10620-015-3577-0
PG 6
WC Gastroenterology & Hepatology
WE Science Citation Index Expanded (SCI-EXPANDED)
SC Gastroenterology & Hepatology
GA CK2DT
UT WOS:000356021500034
PM 25680875
DA 2024-01-22
ER

PT J
AU Wlazlo, M
   Kierkus, J
AF Wlazlo, Magdalena
   Kierkus, Jaroslaw
TI Dual Biologic Therapy for the Treatment of Pediatric Inflammatory Bowel
   Disease: A Review of the Literature
SO JOURNAL OF CLINICAL MEDICINE
LA English
DT Review
DE pediatric inflammatory bowel disease; combination biologics; colitis
   ulcerosa; Crohn's disease
ID SMALL-MOLECULE THERAPY; SEVERE CROHNS-DISEASE; VEDOLIZUMAB; USTEKINUMAB;
   EFFICACY; SAFETY; INDUCTION; MODERATE
AB Background: pediatric patients with inflammatory bowel diseases (IBD) who qualify for biological therapy represent a group of severely ill patients. They have never been successful with conventional medication. Biologic medications in monotherapy are frequently used in the disease course, however they result in a 1-year remission, which can be maintained in approximately 40% of IBD patients. Method: the present study aims to summarize the review of literature data on the use of therapy with a combination of two biological and small molecule drugs, anti-TNF (infliximab, adalimumab), vedolizumab and ustekinumab, as well as Janus kinase inhibitors (tofacitinib). The risks associated with the use of dual biological therapy and potential adverse effects are particularly important. The literature data was reviewed using the following terms: "use of combination biologic in paediatric IBD", "combination biologics", and "dual biologic for treatment of Inflammatory Bowel Disease". Conclusion: the use of dual biological therapy is a new therapeutic option. In pediatric IBD, combining the different mechanisms of action of the two biological drugs seems to be safe and effective. Anti-TNF drugs with vedolizumab or ustekinumab may be a particularly beneficial combination. Nevertheless, the clarification and justification of potential advantages of combined biological therapies in further studies, such as randomized control trials, are needed.
C1 [Wlazlo, Magdalena; Kierkus, Jaroslaw] Childrens Mem Hlth Inst, Dept Gastroenterol Hepatol Feeding Disorders & Pe, PL-04730 Warsaw, Poland.
C3 Children's Memorial Health Institute
RP Wlazlo, M (通讯作者)，Childrens Mem Hlth Inst, Dept Gastroenterol Hepatol Feeding Disorders & Pe, PL-04730 Warsaw, Poland.
EM m.wlazlo@ipczd.pl; j.kierkus@ipczd.pl
OI Wlazlo, Magdalena/0000-0001-9423-9781; Kierkus,
   Jaroslaw/0000-0003-2272-1581
CR Actis GC, 2019, REV RECENT CLIN TRIA, V14, P4, DOI 10.2174/1574887113666180910120959
   Bass J, 2019, AM J GASTROENTEROL, V114, pS3
   Conrad MA, 2016, INFLAMM BOWEL DIS, V22, P2425, DOI 10.1097/MIB.0000000000000918
   Danese S, 2019, GASTROENTEROLOGY, V157, P1007, DOI 10.1053/j.gastro.2019.06.038
   Dayan JR, 2019, J PEDIATR GASTR NUTR, V69, P61, DOI 10.1097/MPG.0000000000002362
   Dolinger MT, 2021, INFLAMM BOWEL DIS, V27, P1210, DOI 10.1093/ibd/izaa277
   Eriksson C, 2017, SCAND J GASTROENTERO, V52, P722, DOI 10.1080/00365521.2017.1304987
   Fabiszewska S, 2021, J CLIN MED, V10, DOI 10.3390/jcm10132997
   Feagan BG, 2016, NEW ENGL J MED, V375, P1946, DOI 10.1056/NEJMoa1602773
   Geem D., 2021, INFLAMM BOWEL DIS, V27, P1361, DOI [10.1093/ibd/izaa279, DOI 10.1093/IBD/IZAA279]
   Gold Stephanie L, 2021, Gastroenterol Hepatol (N Y), V17, P406
   Goyal A, 2020, GASTROENTEROLOGY, V158, pS122
   Hoivik ML, 2013, GUT, V62, P368, DOI 10.1136/gutjnl-2012-302311
   Howard G, 2022, EUR J GASTROEN HEPAT, V34, P372, DOI 10.1097/MEG.0000000000002203
   Huff-Hardy K, 2017, INFLAMM BOWEL DIS, V23, pE49, DOI 10.1097/MIB.0000000000001232
   Hyams J, 2007, GASTROENTEROLOGY, V132, P863, DOI 10.1053/j.gastro.2006.12.003
   Hyams JS, 2012, GASTROENTEROLOGY, V143, P365, DOI 10.1053/j.gastro.2012.04.046
   Kaplan GG, 2017, GASTROENTEROLOGY, V152, P313, DOI 10.1053/j.gastro.2016.10.020
   Kwapisz L, 2021, CLIN GASTROENTEROL H, V19, P616, DOI 10.1016/j.cgh.2020.02.017
   Liu EY, 2017, CASE REP MED, V2017, DOI 10.1155/2017/5264216
   Olbjorn C, 2020, PEDIATR DRUGS, V22, P409, DOI 10.1007/s40272-020-00396-1
   Privitera Giuseppe, 2021, Therap Adv Gastroenterol, V14, p17562848211006669, DOI 10.1177/17562848211006669
   Rutgeerts PJ, 2001, ALIMENT PHARM THER, V15, P1515, DOI 10.1046/j.1365-2036.2001.01060.x
   Shim JO, 2019, PEDIATR GASTROENTERO, V22, P41, DOI 10.5223/pghn.2019.22.1.41
   Singh S, 2018, J CROHNS COLITIS, V12, P635, DOI 10.1093/ecco-jcc/jjy004
   Sykora J, 2018, WORLD J GASTROENTERO, V24, P2741, DOI 10.3748/wjg.v24.i25.2741
NR 26
TC 5
Z9 6
U1 0
U2 4
PU MDPI
PI BASEL
PA ST ALBAN-ANLAGE 66, CH-4052 BASEL, SWITZERLAND
EI 2077-0383
J9 J CLIN MED
JI J. Clin. Med.
PD APR
PY 2022
VL 11
IS 7
AR 2004
DI 10.3390/jcm11072004
PG 7
WC Medicine, General & Internal
WE Science Citation Index Expanded (SCI-EXPANDED)
SC General & Internal Medicine
GA 0M0ZD
UT WOS:000781891500001
PM 35407612
OA gold, Green Published
DA 2024-01-22
ER

PT J
AU Ge, QX
   Dong, Y
   Lin, GQ
   Cao, Y
AF Ge, Qiongxiang
   Dong, Yuan
   Lin, Guoqiang
   Cao, Yi
TI Long Noncoding RNA Antisense Noncoding RNA in the INK4 Locus Correlates
   With Risk, Severity, Inflammation and Infliximab Efficacy in Crohn's
   Disease
SO AMERICAN JOURNAL OF THE MEDICAL SCIENCES
LA English
DT Article
DE Crohn's disease; Long noncoding RNA ANRIL; Disease risk; Activity;
   Inflammatory cytokines
ID BOWEL-DISEASE; POOR-PROGNOSIS; LNCRNA ANRIL; PROMOTES; CANCER;
   PROLIFERATION; PROGRESSION; COLITIS
AB Background: The aim of this study was to investigate the association of intestinal mucosa long noncoding RNA (IncRNA) antisense noncoding RNA in the INK4 locus (ANRIL) expression with disease risk, activity and inflammatory cytokines levels of Crohn's disease (CD).
   Methods: Forty-two patients with active CD (A-CD), 59 patients with CD in remission (R-CD) and 67 controls were consecutively recruited. Intestinal mucosa samples were collected from all participants at baseline and from A-CD patients at 3-months after infliximab treatment. LncRNA ANRIL level, mRNA expression of tumor necrosis factor-alpha, interleukin (IL)-10, IL-17, IL-23 and interferon gamma were assessed by quantitative polymerase chain reaction. C-reactive protein, erythrocyte sedimentation rate and Crohn's disease activity index were used to evaluate the disease activity of CD.
   Results: LncRNA ANRIL expression was decreased in patients with A-CD compared with patients with R-CD (P < 0.001) and controls (P < 0.001) and was also reduced in patients with R-CD compared with controls (P < 0.001). Receiver operating characteristic curves showed that IncRNA ANRIL expression distinguished CD, A-CD and R-CD from controls, as well as A-CD from R-CD. Additionally, IncRNA ANRIL expression was negatively associated with Crohn's disease activity index (P = 0.002), C-reactive protein (P < 0.001) and erythrocyte sedimentation rate (P = 0.001), and associated with tumor necrosis factor-alpha (P < 0.001), IL-17 (P < 0.001) and interferon gamma messenger RNA levels (P = 0.004) but positively associated with IL-10 messenger RNA level (P = 0.002). Furthermore, IncRNA ANRIL expression was increased after infliximab treatment compared with baseline in patients with A-CD that responded to treatment (P < 0.001) but remained stable in patients with A-CD that did not respond (P = 0.897).
   Conclusions: IncRNA ANRIL downregulation in intestinal mucosa correlates with increased disease risk, higher disease activity and elevated proinflammatory cytokines levels, and its change associates with infliximab treatment response in patients with CD.
C1 [Ge, Qiongxiang; Lin, Guoqiang] Zhejiang Chinese Med Univ, Affiliated Hosp 1, Zhejiang Prov Hosp TCM, Zhejiang Int Exchange Ctr Clin TCM,Dept Anorectal, Hangzhou, Zhejiang, Peoples R China.
   [Dong, Yuan] Zhejiang Chinese Med Univ, Affiliated Hosp 1, Zhejiang Prov Hosp TCM, Zhejiang Int Exchange Ctr Clin TCM,Dept Pathol, Hangzhou, Zhejiang, Peoples R China.
   [Cao, Yi] Zhejiang Chinese Med Univ, Affiliated Hosp 1, Zhejiang Prov Hosp TCM, Zhejiang Int Exchange Ctr Clin TCM,Dept Dermatol, 54 Youdian Rd, Hangzhou 310006, Zhejiang, Peoples R China.
C3 Zhejiang Chinese Medical University; Zhejiang Chinese Medical
   University; Zhejiang Chinese Medical University
RP Cao, Y (通讯作者)，Zhejiang Chinese Med Univ, Affiliated Hosp 1, Zhejiang Prov Hosp TCM, Zhejiang Int Exchange Ctr Clin TCM,Dept Dermatol, 54 Youdian Rd, Hangzhou 310006, Zhejiang, Peoples R China.
EM caoyii_0605@163.com
FU National Natural Science Foundation of China [81173271]
FX National Natural Science Foundation of China (no. 81173271).
CR Ananthakrishnan AN, 2014, GUT, V63, P776, DOI 10.1136/gutjnl-2013-305304
   Bahrami A, 2018, PHARMACOGENOMICS, V19, P463, DOI 10.2217/pgs-2017-0096
   Bai Y, 2014, STROKE, V45, P383, DOI 10.1161/STROKEAHA.113.003393
   Bao MH, 2018, CELL DEATH DIS, V9, DOI 10.1038/s41419-018-0282-x
   Baumgart DC, 2012, LANCET, V380, P1590, DOI 10.1016/S0140-6736(12)60026-9
   Bharadwaj S, 2018, GASTROENTEROL REP, V6, P75, DOI 10.1093/gastro/goy006
   Chi JS, 2017, J HUAZHONG U SCI-MED, V37, P816, DOI 10.1007/s11596-017-1812-y
   Huang DY, 2018, BMC CANCER, V18, DOI 10.1186/s12885-018-4831-6
   Kopp F, 2018, CELL, V172, P393, DOI 10.1016/j.cell.2018.01.011
   Merga Y, 2014, DIGEST DIS, V32, P475, DOI 10.1159/000358156
   Mirza AH, 2015, GENOME MED, V7, DOI 10.1186/s13073-015-0162-2
   Nemeth ZH, 2017, CUREUS J MED SCIENCE, V9, DOI 10.7759/cureus.1177
   Ng SC, 2013, GASTROENTEROLOGY, V145, P158, DOI 10.1053/j.gastro.2013.04.007
   Piñero P, 2017, J MOL MED, V95, P1227, DOI 10.1007/s00109-017-1585-6
   Rivandi M, 2018, J CELL PHYSIOL, V233, P5170, DOI 10.1002/jcp.26332
   Rutgeerts P, 2012, GASTROENTEROLOGY, V142, P1102, DOI 10.1053/j.gastro.2012.01.035
   Sun CM, 2017, WORLD J GASTROENTERO, V23, P7888, DOI 10.3748/wjg.v23.i44.7888
   Torres J, 2017, LANCET, V389, P1741, DOI 10.1016/S0140-6736(16)31711-1
   Vasilyeva E, 2016, MEDIAT INFLAMM, V2016, DOI 10.1155/2016/7420127
   Wang YF, 2010, J DIGEST DIS, V11, P76, DOI 10.1111/j.1751-2980.2010.00421.x
   Yu GY, 2018, J BONE ONCOL, V11, P51, DOI 10.1016/j.jbo.2018.02.002
   Zacharopoulou E, 2017, DIGEST LIVER DIS, V49, P1067, DOI 10.1016/j.dld.2017.08.003
   Zhang DL, 2017, BIOMED PHARMACOTHER, V85, P511, DOI 10.1016/j.biopha.2016.11.058
   Zhang DY, 2017, SCI REP-UK, V7, DOI 10.1038/s41598-017-13431-y
   Zhao B, 2018, CANCER BIOMARK, V21, P613, DOI 10.3233/CBM-170683
   Zhou X, 2016, RNA BIOL, V13, P98, DOI 10.1080/15476286.2015.1122164
   Zou ZW, 2016, ONCOTARGET, V7, P61741, DOI 10.18632/oncotarget.11437
NR 27
TC 12
Z9 13
U1 1
U2 12
PU ELSEVIER SCIENCE INC
PI NEW YORK
PA 360 PARK AVE SOUTH, NEW YORK, NY 10010-1710 USA
SN 0002-9629
EI 1538-2990
J9 AM J MED SCI
JI Am. J. Med. Sci.
PD FEB
PY 2019
VL 357
IS 2
BP 134
EP 142
DI 10.1016/j.amjms.2018.10.016
PG 9
WC Medicine, General & Internal
WE Science Citation Index Expanded (SCI-EXPANDED)
SC General & Internal Medicine
GA HH9QF
UT WOS:000456073100010
PM 30665494
DA 2024-01-22
ER

PT J
AU Ferrante, M
   Penninckx, F
   De Hertogh, G
   Geboes, K
   D'Hoore, A
   Noman, M
   Vermeire, S
   Rutgeerts, P
   Van Assche, G
AF Ferrante, Marc
   Penninckx, Freddy
   De Hertogh, Gert
   Geboes, Karel
   D'Hoore, Andre
   Noman, Maja
   Vermeire, Severine
   Rutgeerts, Paul
   Van Assche, Gert
TI Protein-losing enteropathy in Crohn's disease
SO ACTA GASTRO-ENTEROLOGICA BELGICA
LA English
DT Article
DE Crohn's disease; inflammatory bowel disease; protein-losing enteropathy;
   diagnosis; therapy
ID DIAGNOSIS; MALABSORPTION; AMYLOIDOSIS; BOWEL; SCINTIGRAPHY; CLEARANCE;
   EXCRETION
AB Protein-losing enteropathy (PLE) is a rare but severe complication of Crohn's disease (CD) and hypoalbuminemia can be one of the presenting symptoms of this illness. The diagnosis of PLE can only be made after exclusion of malnutrition and liver or kidney failure. Significant intestinal leakage can be caused by mucosal injury, increased lymphatic pressure or dilated lymphatics and has been reported in a large number of diseases. The protein-losing can be diagnosed by assessing the excretion of different radiolabeled macromolecules in the faeces or by the clearance of alpha-1-antitrypsine in stools. The primary approach should be the optimization of the nutritional status. Medical treatment of the underlying disease is primordial. In other cases surgical resection of the most affected areas is inevitable.
   We report a case of a 21-year-old male with a 4 year history of CD, who developed significant hypoproteinemia with pitting oedema, initially in the absence of any other sign of severe disease activity. A Cr-51-chloride albumin excretion confirmed our hypothesis of protein-losing enteropathy. Because of sub-obstruction signs some months later, a laparotomy was performed which revealed a severely affected loop with dilatation of the proximal jejunum. Interestingly, multiple large lymph nodes and dilated lymphatics were seen. A partial jejunal resection was performed for stricturing Crohn's disease. Histology showed severe mesenteric granulomatosis, dilated lymph vessels and granulomatous vasculitis. After the resection our patient improved without further albumin infusions and the oedema resolved.
C1 Univ Hosp Gasthuisberg, Dept Gastroenterol, B-3000 Louvain, Belgium.
   Univ Hosp Gasthuisberg, Dept Abdominal Surg, B-3000 Louvain, Belgium.
   Univ Hosp Gasthuisberg, Dept Pathol, B-3000 Louvain, Belgium.
C3 KU Leuven; University Hospital Leuven; KU Leuven; University Hospital
   Leuven; KU Leuven; University Hospital Leuven
RP Van Assche, G (通讯作者)，Univ Hosp Gasthuisberg, Dept Gastroenterol, Herestr 49, B-3000 Louvain, Belgium.
EM gert.vanassche@uz.kuleuven.ac.be
RI Ferrante, Marc/B-4368-2013
OI Vermeire, Severine/0000-0001-9942-3019
CR Acciuffi S, 1996, ALIMENT PHARM THER, V10, P321, DOI 10.1111/j.0953-0673.1996.00321.x
   Baert D, 1999, J CLIN GASTROENTEROL, V29, P277, DOI 10.1097/00004836-199910000-00011
   BEEKEN WL, 1972, GASTROENTEROLOGY, V62, P207
   Belaiche J, 2006, ACTA GASTRO-ENT BELG, V69, P31
   BHATNAGAR A, 1995, CLIN NUCL MED, V20, P1070, DOI 10.1097/00003072-199512000-00007
   Biancone L, 2003, EUR J GASTROEN HEPAT, V15, P261, DOI 10.1097/00042737-200303000-00009
   Chiu NT, 2001, RADIOLOGY, V219, P86, DOI 10.1148/radiology.219.1.r01ap2986
   ECTORS N, 1992, ACTA GASTRO-ENT BELG, V55, P228
   FLORENT C, 1981, GASTROENTEROLOGY, V81, P777
   Hayman SR, 2001, AM J MED, V111, P535, DOI 10.1016/S0002-9343(01)00919-6
   HEATLEY RV, 1980, DIGESTION, V20, P307, DOI 10.1159/000198452
   MATSON AP, 1995, MODERN PATHOL, V8, P680
   NORDGREN S, 1990, SCAND J GASTROENTERO, V25, P345, DOI 10.3109/00365529009095497
   QUIGLEY EMM, 1987, J CLIN PATHOL, V40, P61, DOI 10.1136/jcp.40.1.61
   RAJU GS, 1994, AM J GASTROENTEROL, V89, P113
   Sempoux C, 2006, ACTA GASTRO-ENT BELG, V69, P49
   STEINFELD JL, 1960, AM J MED, V29, P405, DOI 10.1016/0002-9343(60)90036-X
[truncated: 3,495,135 more chars]
