# Supplementary material for: Worldwide research trends in Crohn’s disease treatment over the past 2 decades: a bibliometric analysis
Source: Front Pharmacol. 2024 Oct 8;15:1441785. doi: 10.3389/fphar.2024.1441785 (PMC11493645; doi:10.3389/fphar.2024.1441785)
Supplement: Supplementary file 1 [file DataSheet1.zip › raw data 1/download_13.txt]

FN Clarivate Analytics Web of Science
VR 1.0
PT J
AU Gellatly, RM
AF Gellatly, Rochelle M.
TI Intravenous warfarin as an alternative for anticoagulation
SO PHARMACOTHERAPY
LA English
DT Article
DE warfarin; intravenous; Crohn's disease; resistance; deep vein thrombosis
ID RESISTANCE
AB Oral warfarin is the standard of care for patients requiring long-term anticoagulation due to venous thromboembolic disease. Patients with Crohn's disease may have reduced absorption in the small bowel due to loss of effective surface area secondary to chronic inflammation, ulcerative lesions, or resection. A 27-year-old Caucasian woman with end-stage Crohn's disease was hospitalized with an upper extremity thrombosis. In this complicated patient, who was resistant to oral warfarin and unable to receive subcutaneous low-molecular-weight heparin, therapeutic anticoagulation was achieved with intravenous warfarin. Intravenous warfarin provides an alternative administration route for patients who cannot receive the oral formulation and cannot be administered subcutaneous low-molecular-weight heparins due to adverse effects.
C1 Royal Columbian Hosp, Dept Pharm, Fraser Hlth Author, New Westminster, BC V3L 3W7, Canada.
RP Gellatly, RM (通讯作者)，Royal Columbian Hosp, Dept Pharm, Fraser Hlth Author, 330 E Columbia St, New Westminster, BC V3L 3W7, Canada.
EM Rochelle.Gellatly@fraserhealth.ca
CR *BRIST SQUIBB CAN, 2005, COUM WARF SOD PROD M
   Brophy DF, 1998, PHARMACOTHERAPY, V18, P646
   Büller HR, 2004, CHEST, V126, p401S, DOI 10.1378/chest.126.3_suppl.401S
   DIDOMENICO RJ, 2002, HDB CLIN DRUG DATA, P615
   Hulse ML, 1996, PHARMACOTHERAPY, V16, P1009
   OREILLY RA, 1971, THROMB DIATH HAEMOST, V25, P178, DOI 10.1055/s-0038-1654292
   Porter RS, 1992, APPL PHARMACOKINETIC, p[31, 31]
   SHAPIRO SHEPARD, 1953, ANGIOLOGY, V4, P380, DOI 10.1177/000331975300400410
   WOLFF JM, 1953, P STAFF M MAYO CLIN, V28, P489
NR 9
TC 10
Z9 10
U1 0
U2 0
PU WILEY
PI HOBOKEN
PA 111 RIVER ST, HOBOKEN 07030-5774, NJ USA
SN 0277-0008
EI 1875-9114
J9 PHARMACOTHERAPY
JI Pharmacotherapy
PD JUN
PY 2007
VL 27
IS 6
BP 933
EP 935
DI 10.1592/phco.27.6.933
PG 3
WC Pharmacology & Pharmacy
WE Science Citation Index Expanded (SCI-EXPANDED)
SC Pharmacology & Pharmacy
GA 172OF
UT WOS:000246812900016
PM 17542775
DA 2024-01-22
ER

PT J
AU Broekaert, IJ
   Klein, A
   Windschall, D
   Rogalski, B
   Weller-Heinemann, F
   Oommen, P
   Küster, M
   Foeldvari, I
   Minden, K
   Hospach, A
   Hufnagel, M
   Berger, T
   Geikowski, T
   Quietzsch, J
   Horneff, G
AF Broekaert, Ilse J.
   Klein, Ariane
   Windschall, Daniel
   Rogalski, Betina
   Weller-Heinemann, Frank
   Oommen, Prasad
   Kuester, Michael
   Foeldvari, Ivan
   Minden, Kirsten
   Hospach, Anton
   Hufnagel, Markus
   Berger, Thomas
   Geikowski, Til
   Quietzsch, Juergen
   Horneff, Gerd
TI Development of Inflammatory Bowel Disease in Children With Juvenile
   Idiopathic Arthritis Treated With Biologics
SO JOURNAL OF PEDIATRIC GASTROENTEROLOGY AND NUTRITION
LA English
DT Article
DE Crohn disease; inflammatory bowel disease; juvenile idiopathic
   arthritis; pediatric; ulcerative colitis
ID NECROSIS-FACTOR-ALPHA; CROHNS-DISEASE; ETANERCEPT; THERAPY; SAFETY;
   EFFICACY; MANIFESTATIONS; RHEUMATOLOGY; METAANALYSIS; PREVALENCE
AB Objective: The aim of our study was to describe the distinct features of inflammatory bowel disease (IBD) in juvenile idiopathic arthritis (JIA) patients and to identify risk factors for its development. Methods: Data from the German biologics in pediatric rheumatology registry (Biologika in der Kinderrheumatologie) collected between 2001 and 2021 were analyzed retrospectively. Results: In 5009 JIA patients, 28 developed confirmed IBD before the age of 18 years: 23 (82.1%) with Crohn disease (CD), 4 (14.3%) with ulcerative colitis (UC), and 1 (3.6%) with IBD-unclassified (IBD-U). The incident rate of IBD during 20 years of observation was 0.56% (0.46% for CD, 0.08% for UC, and 0.02% for IBD-U), of whom 20.3% were HLA-B27 positive, 25% had enthesitis-related arthritis, and 14.3% psoriatic arthritis. Within 90 days before IBD diagnosis, 82.1% (n = 23) received treatment with etanercept (ETA), 39.3% (n = 11) non-steroidal anti-inflammatory drugs, 17.9% (n = 5) systemic corticosteroids, 8 (28.6%) methotrexate (MTX), 14.3% (n = 4) sulfasalazine, 10.7% (n = 3) leflunomide, and 3.6% (n = 1) adalimumab and infliximab, respectively. The incidence of IBD was lower in patients treated with MTX, but higher in patients treated with ETA except if ETA was combined with MTX. Also in patients on leflunomide or sulfasalazine, the IBD incidence was higher. Conclusions: In our JIA cohort, an increased IBD incidence is observed compared to the general population, and the ratio of CD to UC is markedly higher hinting at a distinct phenotype of IBD. Pretreatment with MTX seems to be protective. Treatment with ETA does not prevent IBD development and JIA patients treated with leflunomide and sulfasalazine may be at an increased risk for IBD development.
C1 [Broekaert, Ilse J.; Klein, Ariane; Horneff, Gerd] Univ Cologne, Fac Med, Dept Paediat, Cologne, Germany.
   [Broekaert, Ilse J.; Klein, Ariane; Horneff, Gerd] Univ Cologne, Univ Hosp Cologne, Cologne, Germany.
   [Klein, Ariane; Horneff, Gerd] Asklepios Klin Sankt Augustin, Dept Paediat, St Augustin, Germany.
   [Windschall, Daniel] St Josef Stift, Dept Paediat Rheumatol, Sendenhorst, Germany.
   [Windschall, Daniel] Univ Halle Wittenberg, Halle, Germany.
   [Weller-Heinemann, Frank] Prof Hess Childrens Hosp, Dept Paediat, Bremen, Germany.
   [Oommen, Prasad] Heinrich Heine Univ, Univ Hosp, Med Fac, Dept Paediat Oncol Haematol & Clin Immunol,Div Pa, Dusseldorf, Germany.
   [Kuester, Michael] Orthopadiezentrum Altona, Hamburg, Germany.
   [Foeldvari, Ivan] Schon Klin Hamburg Eilbek, Hamburg Ctr Paediat & Adolescent Rheumatol, Hamburg, Germany.
   [Minden, Kirsten] German Rheumatism Res Ctr Berlin, Berlin, Germany.
   [Minden, Kirsten] Charite, Berlin, Germany.
   [Hospach, Anton] Olga Hosp, Ctr Paediat Rheumatol, Stuttgart, Germany.
   [Hufnagel, Markus] Univ Freiburg, Univ Med Ctr, Med Fac, Dept Paediat & Adolescent Med, Freiburg, Germany.
   [Berger, Thomas] Vest Kinder & Jugendklin, Dept Immunol & Rheumatol, Datteln, Germany.
C3 University of Cologne; University of Cologne; Martin Luther University
   Halle Wittenberg; Heinrich Heine University Dusseldorf; Deutsches
   Rheuma-Forschungszentrum (DRFZ); Free University of Berlin; Humboldt
   University of Berlin; Charite Universitatsmedizin Berlin; General
   Hospital of N. Ionia Agia Olga; Klinikum Stuttgart; University of
   Freiburg
RP Broekaert, IJ (通讯作者)，Univ Cologne, Fac Med, Dept Paediat, Cologne, Germany.; Broekaert, IJ (通讯作者)，Univ Cologne, Univ Hosp Cologne, Cologne, Germany.
EM ibroekaert@gmail.com
CR Armaroli G, 2020, ARTHRITIS RES THER, V22, DOI 10.1186/s13075-020-02326-5
   Baeten D, 2002, CURR OPIN RHEUMATOL, V14, P342, DOI 10.1097/00002281-200207000-00002
   Barthel D, 2015, J RHEUMATOL, V42, P2160, DOI 10.3899/jrheum.140472
   Berntson L, 2001, J RHEUMATOL, V28, P2737
   Beukelman T, 2011, ARTHRIT CARE RES, V63, P465, DOI 10.1002/acr.20460
   Bieber A, 2017, J RHEUMATOL, V44, P1088, DOI 10.3899/jrheum.160952
   Brakenhoff LKPM, 2010, J CROHNS COLITIS, V4, P257, DOI 10.1016/j.crohns.2009.11.005
   BREESE EJ, 1994, GASTROENTEROLOGY, V106, P1455, DOI 10.1016/0016-5085(94)90398-0
   Cardile S, 2014, WORLD J GASTROENTERO, V20, P45, DOI 10.3748/wjg.v20.i1.45
   Dallocchio A, 2010, RHEUMATOLOGY, V49, P1694, DOI 10.1093/rheumatology/keq136
   Danner S, 2006, J RHEUMATOL, V33, P1377
   Duricova D, 2019, INFLAMM BOWEL DIS, V25, P394, DOI 10.1093/ibd/izy254
   Duricova D, 2017, J CROHNS COLITIS, V11, P1326, DOI 10.1093/ecco-jcc/jjx092
   Esfahani NZ, 2020, MULT SCLER RELAT DIS, V46, DOI 10.1016/j.msard.2020.102480
   Flato B, 2006, ARTHRITIS RHEUM-US, V54, P3573, DOI 10.1002/art.22181
   Gerloni V, 2008, ANN RHEUM DIS, V67, P1145, DOI 10.1136/ard.2007.069484
   Grom AA, 1996, ARTHRITIS RHEUM, V39, P1703, DOI 10.1002/art.1780391013
   Horneff G, 2004, ANN RHEUM DIS, V63, P1638, DOI 10.1136/ard.2003.014886
   Horneff G, 2009, ANN RHEUM DIS, V68, P519, DOI 10.1136/ard.2007.087593
   Klein A, 2012, ARTHRIT CARE RES, V64, P1349, DOI 10.1002/acr.21697
   Klein A, 2020, ACR OPEN RHEUMATOL, V2, P37, DOI 10.1002/acr2.11091
   Klotsche J, 2016, ANN RHEUM DIS, V75, P855, DOI 10.1136/annrheumdis-annrheumdis-2014-206747
   Levine A, 2014, J PEDIATR GASTR NUTR, V58, P795, DOI 10.1097/MPG.0000000000000239
   MALLAS EG, 1976, GUT, V17, P906, DOI 10.1136/gut.17.11.906
   Manners PJ, 2002, J RHEUMATOL, V29, P1520
   MIELANTS H, 1995, J RHEUMATOL, V22, P2279
   Minden K, 2002, J RHEUMATOL, V29, P622
   Minden K, 2012, RHEUMATOLOGY, V51, P1407, DOI 10.1093/rheumatology/kes019
   Peyrin-Biroulet L, 2008, CLIN GASTROENTEROL H, V6, P644, DOI 10.1016/j.cgh.2008.03.014
   Ringold S, 2014, ARTHRIT CARE RES, V66, P1063, DOI 10.1002/acr.22259
   Roberts SE, 2020, J CROHNS COLITIS, V14, P1119, DOI 10.1093/ecco-jcc/jjaa037
   Sandborn WJ, 2001, GASTROENTEROLOGY, V121, P1088, DOI 10.1053/gast.2001.28674
   Simon TA, 2020, PEDIATR RHEUMATOL, V18, DOI 10.1186/s12969-020-00426-9
   Rodríguez-Reyna TS, 2009, WORLD J GASTROENTERO, V15, P5517, DOI 10.3748/wjg.15.5517
   Swart J, 2018, ARTHRITIS RES THER, V20, DOI 10.1186/s13075-018-1780-z
   Tarkiainen M, 2011, SCAND J RHEUMATOL, V40, P150, DOI 10.3109/03009742.2010.499878
   Toussirot É, 2012, JOINT BONE SPINE, V79, P457, DOI 10.1016/j.jbspin.2011.10.001
   Turner D, 2018, J PEDIATR GASTR NUTR, V67, P257, DOI 10.1097/MPG.0000000000002035
   van Dijken TD, 2011, J RHEUMATOL, V38, P1441, DOI 10.3899/jrheum.100809
   van Rheenen PF, 2021, J CROHNS COLITIS, V15, P171, DOI 10.1093/ecco-jcc/jjaa161
   van Straalen JW, 2022, RHEUMATOLOGY, V61, P2104, DOI 10.1093/rheumatology/keab678
   Verazza S, 2016, PEDIATR RHEUMATOL, V14, DOI 10.1186/s12969-016-0126-0
   Wiegering V, 2010, RHEUMATOL INT, V30, P801, DOI 10.1007/s00296-009-0991-7
NR 43
TC 2
Z9 2
U1 0
U2 3
PU LIPPINCOTT WILLIAMS & WILKINS
PI PHILADELPHIA
PA TWO COMMERCE SQ, 2001 MARKET ST, PHILADELPHIA, PA 19103 USA
SN 0277-2116
EI 1536-4801
J9 J PEDIATR GASTR NUTR
JI J. Pediatr. Gastroenterol. Nutr.
PD FEB
PY 2023
VL 76
IS 2
BP 174
EP 182
DI 10.1097/MPG.0000000000003656
PG 9
WC Gastroenterology & Hepatology; Nutrition & Dietetics; Pediatrics
WE Science Citation Index Expanded (SCI-EXPANDED)
SC Gastroenterology & Hepatology; Nutrition & Dietetics; Pediatrics
GA 8X5JE
UT WOS:000932048700016
PM 36399775
DA 2024-01-22
ER

PT J
AU Kim, ES
   Choi, S
   Choi, SY
   Park, JH
   Choe, BH
   Lee, SY
   Kim, MJ
   Choe, YH
   Kang, B
AF Kim, Eun Sil
   Choi, Sujin
   Choi, So Yoon
   Park, Ji Hyung
   Choe, Byung-Ho
   Lee, Soo-Youn
   Kim, Mi Jin
   Choe, Yon Ho
   Kang, Ben
TI NUDT15 intermediate metabolisers are associated with lower loss of
   response in paediatric Crohn's disease patients treated by combination
   treatment with infliximab and azathioprine
SO ALIMENTARY PHARMACOLOGY & THERAPEUTICS
LA English
DT Article
DE Crohn's disease; infliximab; loss of response; NUDT15
ID INFLAMMATORY-BOWEL-DISEASE; THERAPY; CHILDREN; IMMUNOMODULATOR; VARIANT
AB Background NUDT15 polymorphisms are associated with leukopenia during treatment with thiopurines. However, data regarding its effect on treatment outcomes are scarce. Aims To investigate the outcomes between NUDT15 normal and intermediate metabolisers in paediatric patients with Crohn's disease (CD) treated with a combination therapy of infliximab (IFX) and azathioprine (AZA). Methods In this retrospective observational study, 143 patients categorised into the NUDT15 normal and intermediate metaboliser groups were compared based on clinical remission (CR), biochemical remission (BR), mucosal healing (MH) at 1 year treatment, IFX trough levels (TLs), antibodies to IFX (ATIs), 6-thioguanine nucleotide (6-TGN) levels, loss of response (LOR) and IFX durability. Results No significant differences were observed between the groups in CR, BR, MH at 1 year, whereas IFX TLs and ATIs and 6-TGN levels were comparable. However, LOR (6.5% vs 27.7%, P = 0.025) was significantly lower and IFX durability significantly higher (96.8% vs 80.4% P = 0.027) in the intermediate group. Multivariable Cox proportional hazard regression analysis showed that ATI positivity (hazard ratio (HR): 4.76, 95% CI: 2.25-10.07, P < 0.001) and the NUDT15 metaboliser group was associated with LOR (HR: 0.18, 95% CI: 0.04-0.76, P = 0.019). The Kaplan-Meier survival curves showed that the LOR-free survival rate was significantly lower in normal metabolisers (log-rank test P = 0.009). Conclusion NUDT15 intermediate metabolisers were associated with lower LOR in paediatric patients with CD treated with IFX and AZA combination therapy. This finding may partially explain the longer durability of IFX in Korean children than their counterparts in Western countries.
C1 [Kim, Eun Sil; Park, Ji Hyung; Kim, Mi Jin; Choe, Yon Ho] Sungkyunkwan Univ, Samsung Med Ctr, Dept Pediat, Sch Med, 81 Irwon Ro, Seoul 06351, South Korea.
   [Choi, Sujin; Choe, Byung-Ho; Kang, Ben] Kyungpook Natl Univ, Sch Med, Dept Pediat, 680 Gukchaebosang Ro, Daegu 41944, South Korea.
   [Choi, So Yoon] Kosin Univ, Dept Pediat, Gospel Hosp, Coll Med, Busan, South Korea.
   [Lee, Soo-Youn] Sungkyunkwan Univ, Sch Med, Samsung Med Ctr, Dept Lab Med & Genet, Seoul, South Korea.
C3 Sungkyunkwan University (SKKU); Samsung Medical Center; Kyungpook
   National University; Sungkyunkwan University (SKKU); Samsung Medical
   Center
RP Choe, YH (通讯作者)，Sungkyunkwan Univ, Samsung Med Ctr, Dept Pediat, Sch Med, 81 Irwon Ro, Seoul 06351, South Korea.; Kang, B (通讯作者)，Kyungpook Natl Univ, Sch Med, Dept Pediat, 680 Gukchaebosang Ro, Daegu 41944, South Korea.
EM i101016@skku.edu; benkang@knu.ac.kr
RI Kim, Mi Jin/GXH-9639-2022; Choe, Byung-Ho/L-5557-2019
OI Choe, Byung-Ho/0000-0001-9899-9120; LEE, SOO-YOUN/0000-0001-7595-4042;
   Kang, Ben/0000-0002-8516-9803; Kim, Mi Jin/0000-0002-4505-4083
FU National Research Foundation of Korea (NRF) - Korean government (MSIT)
   [2021R1A2C1011004]
FX This work was supported by the National Research Foundation of Korea
   (NRF) grant funded by the Korean government (MSIT) (No.
   2021R1A2C1011004).
CR Ansari CPF, LIQUID CHROMATOGRAPH
   Ben-Horin S, 2013, CLIN GASTROENTEROL H, V11, P444, DOI 10.1016/j.cgh.2012.10.020
   Chang JY, 2019, DIGEST DIS SCI, V64, P2395, DOI 10.1007/s10620-019-05720-5
   Chao, NUDT15 POLYMORPHISMS
   Cheng J, 2017, INFLAMM BOWEL DIS, V23, P1762, DOI 10.1097/MIB.0000000000001212
   Choe, MUCOSAL HEALING PAED
   Choe BH., CHARACTERISTICS INCI
   Choe YH, EARLY BIOL TREATMENT
   Choi R, 2021, ANN LAB MED, V41, P145, DOI 10.3343/alm.2021.41.2.145
   Colombel JF, 2010, NEW ENGL J MED, V362, P1383, DOI 10.1056/NEJMoa0904492
   Derijks LJJ, 2010, CURR PHARM DESIGN, V16, P145, DOI 10.2174/138161210790112773
   Ding NS, 2016, ALIMENT PHARM THER, V43, P30, DOI 10.1111/apt.13445
   Fau-Bos, PHARMACOKINETICS 6 T
   Fau-Cerezo, DURABILITY INFLIXIMA
   Fau-Garc?a, LONG TERM DURABILITY
   Fau-Kim, COMPLETE SEQUENCE BA
   Fau-Matsutani M., LIQUID CHROMATOGRAPH
   Fau-Sreekumar, SELECTIVE INHIBITION
   Hedeland RL, 2010, CANCER CHEMOTH PHARM, V66, P485, DOI 10.1007/s00280-009-1184-5
   Kang B, PREVENTION THIOPURIN
   Kang B, 2020, ALIMENT PHARM THER, V52, P459, DOI 10.1111/apt.15810
   Kim, QUANTIFICATION THIOP
   Kim HT, 2017, PHARMACOGENET GENOM, V27, P197, DOI 10.1097/FPC.0000000000000274
   Levine A, 2014, J PEDIATR GASTR NUTR, V58, P795, DOI 10.1097/MPG.0000000000000239
   Man P, 2019, BBA-PROTEINS PROTEOM, V1867, P376, DOI 10.1016/j.bbapap.2019.01.006
   Mayer O Jr, 2004, Vnitr Lek, V50, P777
   Moriyama T, 2016, NAT GENET, V48, P367, DOI 10.1038/ng.3508
   Ouahed J, 2018, INFLAMM BOWEL DIS, V24, P2565, DOI 10.1093/ibd/izy242
   Relling MV, 2019, CLIN PHARMACOL THER, V105, P1095, DOI 10.1002/cpt.1304
   Roblin X, 2017, ALIMENT PHARM THER, V46, P142, DOI 10.1111/apt.14106
   Rosen MJ, 2015, JAMA PEDIATR, V169, P1053, DOI 10.1001/jamapediatrics.2015.1982
   Ruemmele FM, 2014, J CROHNS COLITIS, V8, P1179, DOI 10.1016/j.crohns.2014.04.005
   Shioya, NUDT15 R139C RELATED
   Tiede I, 2003, J CLIN INVEST, V111, P1133, DOI 10.1172/JCI200316432
   Torres J, 2017, LANCET, V389, P1741, DOI 10.1016/S0140-6736(16)31711-1
   Van Limbergent J, 2008, GASTROENTEROLOGY, V135, P1114, DOI 10.1053/j.gastro.2008.06.081
   Vovk T, DETERMINATION 6 THIO
   Yang JJ, 2015, J CLIN ONCOL, V33, P1235, DOI 10.1200/JCO.2014.59.4671
   Yang SK, 2014, NAT GENET, V46, P1017, DOI 10.1038/ng.3060
   Yarur AJ, 2015, CLIN GASTROENTEROL H, V13, P1118, DOI 10.1016/j.cgh.2014.12.026
NR 40
TC 2
Z9 2
U1 0
U2 2
PU WILEY
PI HOBOKEN
PA 111 RIVER ST, HOBOKEN 07030-5774, NJ USA
SN 0269-2813
EI 1365-2036
J9 ALIMENT PHARM THER
JI Aliment. Pharmacol. Ther.
PD APR
PY 2022
VL 55
IS 8
BP 1008
EP 1015
DI 10.1111/apt.16769
EA JAN 2022
PG 8
WC Gastroenterology & Hepatology; Pharmacology & Pharmacy
WE Science Citation Index Expanded (SCI-EXPANDED)
SC Gastroenterology & Hepatology; Pharmacology & Pharmacy
GA 0E1JX
UT WOS:000742528100001
PM 35032047
DA 2024-01-22
ER

PT J
AU Yu, Q
   Wang, LY
   Zhang, SH
   Feng, T
   Li, L
   Chen, BL
   Chen, MH
AF Yu, Qiao
   Wang, Lingyun
   Zhang, Shenghong
   Feng, Ting
   Li, Li
   Chen, Baili
   Chen, Minhu
TI The role of ABO blood groups in Crohn's disease and in monitoring
   response to infliximab treatment
SO BLOOD TRANSFUSION
LA English
DT Article
DE Crohn's disease; ABO blood groups; infliximab
ID INFLAMMATORY-BOWEL-DISEASE; NASOPHARYNGEAL CARCINOMA; ASSOCIATION;
   POPULATION; RISK; PREDICTORS; ANTIGENS; CANCER; CHINA
AB Background. The variation in ABO blood groups is reported to be associated with multiple diseases. Infliximab (IFX) has been widely used in the treatment of Crohn's disease (CD). We aim to investigate the distribution of ABO blood groups in Chinese patients with CD and to explore its impact on response to IFX.
   Materials and methods. Patients with CD were consecutively recruited to the study between 2007 and 2014. CD patients receiving IFX therapy were followed for at least two years.
   Results. In 293 patients with CD, most patients (40.6%) had blood type O (119/293). The odds ratio (OR) of CD in blood type O patients was 1.06 (95% CI: 0.6-1.86; p=0.84) compared to all other blood types. Among those CD patients, 107 patients received IFX treatment. One year after the first course of IFX, a significant association was found between the overall ABO system and outcomes of IFX treatment (p<0.001). CD patients with blood type AB (OR=4.42, 95% CI: 1.04-18.76; p=0.044) were more likely to achieve mucosal healing, while CD patients with blood type A had a high risk of losing response (OR=0.38, 95% CI: 0.15-0.96; p=0.040).
   Discussion. ABO blood groups are not associated with prevalence of CD. Patients with blood type AB had a better response to IFX while those with blood type A appeared to have a risk of losing response to IFX.
C1 [Yu, Qiao; Wang, Lingyun; Zhang, Shenghong; Feng, Ting; Li, Li; Chen, Baili; Chen, Minhu] Sun Yat Sen Univ, Affiliated Hosp 1, Dept Gastroenterol, 58 Zhongshan 2 Rd, Guangzhou 510080, Guangdong, Peoples R China.
C3 Sun Yat Sen University
RP Chen, MH (通讯作者)，Sun Yat Sen Univ, Affiliated Hosp 1, Dept Gastroenterol, 58 Zhongshan 2 Rd, Guangzhou 510080, Guangdong, Peoples R China.
EM chenminhu@vip.163.com
RI Yu, Qiao/IAP-6999-2023
OI zhang, shenghong/0000-0002-9088-8781
FU major cultivation project of Sun Yat-sen University [10ykjc23]; National
   Natural Science Foundation of China [81270473, 81301769]
FX This study was supported by the major cultivation project of Sun Yat-sen
   University (10ykjc23) and the National Natural Science Foundation of
   China (81270473, 81301769).
CR [Anonymous], CHINESE J BLOOD TRAN
   BOREN T, 1993, SCIENCE, V262, P1892, DOI 10.1126/science.8018146
   DABELSTEEN E, 1988, CANCER RES, V48, P181
   Domènech E, 2005, ALIMENT PHARM THER, V22, P1107, DOI 10.1111/j.1365-2036.2005.02670.x
   Dupont-Lucas C, 2014, ALIMENT PHARM THER, V40, P917, DOI 10.1111/apt.12928
   Fagherazzi G, 2015, DIABETOLOGIA, V58, P519, DOI 10.1007/s00125-014-3472-9
   Forni D, 2014, J CROHNS COLITIS, V8, P489, DOI 10.1016/j.crohns.2013.10.014
   Jesch U, 2007, THESCIENTIFICWORLDJO, V7, P1151, DOI 10.1100/tsw.2007.133
   Kakkar Aarti, 2011, Gastroenterol Hepatol (N Y), V7, P374
   Khoury MN, 2013, JAMA NEUROL, V70, P1331, DOI 10.1001/jamaneurol.2013.3932
   Laryea JA, 2013, J SURG RES, V183, P230, DOI 10.1016/j.jss.2012.11.039
   Luna-Chadid M, 2004, REV ESP ENFERM DIG, V96, P379
   Matsuoka K, 2013, DIGESTION, V88, P17, DOI 10.1159/000351386
   Melzer D, 2008, PLOS GENET, V4, DOI 10.1371/journal.pgen.1000072
   OuYang PY, 2013, BRIT J CANCER, V109, P2462, DOI 10.1038/bjc.2013.559
   Parmar AS, 2012, TISSUE ANTIGENS, V80, P488, DOI 10.1111/tan.12016
   Pelzer U, 2013, FRONT PHYSIOL, V4, DOI 10.3389/fphys.2013.00118
   Rausch P, 2011, P NATL ACAD SCI USA, V108, P19030, DOI 10.1073/pnas.1106408108
   Sheng LM, 2013, INT J CANCER, V133, P893, DOI 10.1002/ijc.28087
   THAYER WR, 1965, GASTROENTEROLOGY, V48, P326
   Vesely K T, 1970, Rev Czech Med, V16, P60
   YAMAMOTO F, 1990, NATURE, V345, P229, DOI 10.1038/345229a0
   Yang X, 2014, INT J CLIN EXP MED, V7, P2214
   Zhao J, 2013, INFLAMM BOWEL DIS, V19, P1839, DOI 10.1097/MIB.0b013e31828a6551
NR 24
TC 5
Z9 5
U1 0
U2 2
PU SIMITI SERVIZI SRL
PI MILAN
PA VIA DESIDERIO 21, MILAN, 20131, ITALY
SN 1723-2007
J9 BLOOD TRANSFUS-ITALY
JI Blood Transf.
PY 2016
VL 14
IS 5
BP 460
EP 464
DI 10.2450/2016.0199-15
PG 5
WC Hematology
WE Science Citation Index Expanded (SCI-EXPANDED)
SC Hematology
GA DY8HW
UT WOS:000385371200012
PM 27136434
DA 2024-01-22
ER

PT J
AU Horvat, N
   Tavares, CC
   Andrade, AR
   Cabral, JCS
   Leao, HM
   Caiado, AHM
   Ueda, SKN
   Leite, AZA
   Sipahi, AM
   Rocha, MS
AF Horvat, Natally
   Tavares, Camila Carlos
   Andrade, Adriana Ribas
   Simoes Cabral, Julia Campos
   Leao-Filho, Hilton Muniz
   Motoyama Caiado, Angela Hissae
   Nakao Ueda, Serli Kiyomi
   Arruda Leite, Andre Zonetti
   Sipahi, Aytan Miranda
   Rocha, Manoel Souza
TI Inter-and intraobserver agreement in computed tomography enterography in
   inflammatory bowel disease
SO WORLD JOURNAL OF GASTROENTEROLOGY
LA English
DT Article
DE Crohn's disease; Ulcerative colitis; Computed tomography; Fecal
   calprotectin; Inflammatory bowel disease activity
ID FECAL CALPROTECTIN MEASUREMENTS; CROHNS-DISEASE; ENDOSCOPIC RECURRENCE;
   ULCERATIVE-COLITIS; MR ENTEROGRAPHY; INTEROBSERVER; METAANALYSIS;
   REMISSION
AB AIM
   To evaluate intra-and interobserver agreement in imaging features in inflammatory bowel disease and comparison with fecal calprotectin (FC) levels.
   METHODS
   Our institutional computed tomography enterography (CTE) database was retrospectively queried to identify patients who underwent CTE from January 2014 to June 2015. Patient inclusion criteria were confirmed inflammatory bowel disease (IBD) and FC collected < 4 mo after CTE without any change in clinical treatment or surgical treatment during this interval. The exclusion criterion was poor image quality. Two blinded abdominal radiologists, with 12 and 3 years of experience analyzed the CTE regarding localization (small bowel, colonic, both, or no disease detected); type of IBD (inflammatory, stenosing, fistulizing, > 1 pattern, or normal); and signs of active disease (present or absent). In 42 of 44 patients evaluated, routine CTE reports were made by one of the readers who reevaluated the CTEs >= 6 mo later, to determine the intraobserver agreement. FC was considered a sign of disease activity when it was higher than 250 mu g/g.
   RESULTS
   Forty-four patients with IBD (38 with Crohn's disease and 6 with ulcerative colitis) were included. There was a moderate interobserver agreement regarding localization of IBD (kappa = 0.540), type of disease (kappa = 0.410) and the presence of active signs in CTE (kappa = 0.419). There was almost perfect intraobserver agreement regarding localization, type and signs of active disease in IBD. The kappa values were 0.902, 0.937 and 0.830, respectively. After a consensus between both radiologists regarding inflammatory activity in CTE, we found that 24 (85.7%) of 28 patients who were classified with active disease had elevated FC, and six (37.5%) of 16 patients without inflammatory activity in CTE had elevated FC (P = 0.003). The correlation between elevated FC and the presence of active disease in CTE was significant (kappa = 0.495, P = 0.001).
   CONCLUSION
   We found almost perfect intraobserver and moderate interobserver agreement in the signs of active disease in CTE with concurrence of high FC levels.
C1 [Horvat, Natally; Tavares, Camila Carlos; Andrade, Adriana Ribas; Simoes Cabral, Julia Campos; Leao-Filho, Hilton Muniz; Motoyama Caiado, Angela Hissae; Nakao Ueda, Serli Kiyomi; Arruda Leite, Andre Zonetti; Sipahi, Aytan Miranda; Rocha, Manoel Souza] Univ Sao Paulo, Hosp Clin, Fac Med, Dept Radiol, Rua Dr Ovidio Pires Campos 75, BR-05403010 Sao Paulo, SP, Brazil.
C3 Universidade de Sao Paulo
RP Horvat, N (通讯作者)，Univ Sao Paulo, Hosp Clin, Fac Med, Dept Radiol, Rua Dr Ovidio Pires Campos 75, BR-05403010 Sao Paulo, SP, Brazil.
EM natally.rocha@hc.fm.usp.br
RI Tavares, Camila/HMV-3501-2023; Sipahi, Aytan Miranda/O-7768-2019;
   andrade, adriana r/O-3507-2014; Rocha, Manoel S/C-6478-2013; de Arruda
   Leite, André Z A Zonetti/G-1341-2014; de Arruda Leite, André
   Zonetti/W-5660-2019
OI Sipahi, Aytan Miranda/0000-0002-9686-1627; Rocha, Manoel
   S/0000-0002-4503-8374; de Arruda Leite, André Z A
   Zonetti/0000-0002-6494-8234; de Arruda Leite, André
   Zonetti/0000-0002-6494-8234; Ribas Andrade, Adriana/0000-0001-6012-2155;
   Maria dos Santos, Fabiana/0000-0003-1785-7388; Horvat,
   Natally/0000-0001-8849-5789
CR Arai T, 2017, CLIN GASTROENTEROL H, V15, P56, DOI 10.1016/j.cgh.2016.08.015
   Booya F, 2006, RADIOLOGY, V241, P787, DOI 10.1148/radiol.2413051444
   Boschetti G, 2015, AM J GASTROENTEROL, V110, P865, DOI 10.1038/ajg.2015.30
   Cerrillo E, 2015, INFLAMM BOWEL DIS, V21, P1572, DOI 10.1097/MIB.0000000000000404
   D'Haens G, 2012, INFLAMM BOWEL DIS, V18, P2218, DOI 10.1002/ibd.22917
   De Franco A, 2012, RADIOLOGY, V262, P680, DOI 10.1148/radiol.11110440
   De Vos M, 2013, INFLAMM BOWEL DIS, V19, P2111, DOI 10.1097/MIB.0b013e31829b2a37
   Jensen MD, 2011, INFLAMM BOWEL DIS, V17, P1081, DOI 10.1002/ibd.21534
   Jensen MD, 2011, SCAND J GASTROENTERO, V46, P1449, DOI 10.3109/00365521.2011.613947
   Lee S, 2011, EURASIP J WIREL COMM, DOI 10.1186/1687-1499-2011-50
   Lin JF, 2014, INFLAMM BOWEL DIS, V20, P1407, DOI 10.1097/MIB.0000000000000057
   Mooiweer E, 2015, J CROHNS COLITIS, V9, P50, DOI 10.1093/ecco-jcc/jju003
   Naismith GD, 2014, J CROHNS COLITIS, V8, P1022, DOI 10.1016/j.crohns.2014.01.029
   Negaard A, 2006, ACTA RADIOL, V47, P1008, DOI 10.1080/02841850600979071
   Qiu Y, 2015, INFLAMM BOWEL DIS, V21, P315, DOI 10.1097/MIB.0000000000000262
   Rimola J, 2011, INFLAMM BOWEL DIS, V17, P1759, DOI 10.1002/ibd.21551
   Schoepfer AM, 2015, GASTROENTEROLOGY, V148, P889, DOI 10.1053/j.gastro.2015.03.022
   Sempere GAJ, 2005, AM J ROENTGENOL, V184, P1829, DOI 10.2214/ajr.184.6.01841829
   Siddiki H, 2011, INFLAMM BOWEL DIS, V17, P778, DOI 10.1002/ibd.21364
   Sinha R, 2011, AM J ROENTGENOL, V197, P80, DOI 10.2214/AJR.11.6740
   Sipponen T, 2008, INFLAMM BOWEL DIS, V14, P40, DOI 10.1002/ibd.20312
   Wright EK, 2015, GASTROENTEROLOGY, V148, P938, DOI 10.1053/j.gastro.2015.01.026
   Zittan E, 2016, INFLAMM BOWEL DIS, V22, P623, DOI 10.1097/MIB.0000000000000652
NR 23
TC 6
Z9 6
U1 0
U2 5
PU BAISHIDENG PUBLISHING GROUP INC
PI PLEASANTON
PA 8226 REGENCY DR, PLEASANTON, CA 94588 USA
SN 1007-9327
EI 2219-2840
J9 WORLD J GASTROENTERO
JI World J. Gastroenterol.
PD DEC 7
PY 2016
VL 22
IS 45
BP 10002
EP 10008
DI 10.3748/wjg.v22.i45.10002
PG 7
WC Gastroenterology & Hepatology
WE Science Citation Index Expanded (SCI-EXPANDED)
SC Gastroenterology & Hepatology
GA EE8BC
UT WOS:000389848200013
PM 28018107
OA hybrid, Green Published, Green Submitted
DA 2024-01-22
ER

PT J
AU Ananthakrishnan, AN
   Korzenik, JR
   Hur, C
AF Ananthakrishnan, Ashwin N.
   Korzenik, Joshua R.
   Hur, Chin
TI Can Mucosal Healing Be a Cost-effective Endpoint for Biologic Therapy in
   Crohn's Disease? A Decision Analysis
SO INFLAMMATORY BOWEL DISEASES
LA English
DT Article
DE Crohn's disease; mucosal healing; infliximab; cost-effectiveness
ID SCHEDULED MAINTENANCE TREATMENT; INFLAMMATORY-BOWEL-DISEASE; LONG-TERM;
   CLINICAL-RESPONSE; DOSE-ESCALATION; INFLIXIMAB; ADALIMUMAB; ADULTS;
   TRIAL; HOSPITALIZATION
AB Background: Observational studies have demonstrated that mucosal healing (MH) may be associated with reductions in hospitalizations and surgeries for moderate to severe Crohn's disease (CD). Whether treatment to achieve MH is a cost-effective endpoint has not been established previously.
   Methods: We constructed a decision analytic model comparing two treatment strategies. In the clinical response (CR) arm, patients not in clinical remission at year 1 are dose-escalated. In the MH arm, patients with persistence of mucosal ulcerations at year 1 are escalated irrespective of clinical symptoms. Patients remain at risk for hospitalization and surgeries while they have active disease. We examined a 2-year time horizon.
   Results: In the base case the MH strategy was more effective at 2 years (quality-adjusted life year [QALY] 0.71) compared to the CR strategy (QALY 0.69) but was also more expensive with an incremental cost-effectiveness ratio (ICER) of $49,278/QALY gained. In a hypothetical cohort of 100,000 patients assigned to each treatment arm, the MH strategy resulted in lower rates of hospitalization and surgery with a number needed to treat of 27 and 106, respectively. The results were sensitive to the ability of infliximab to achieve MH and the incremental benefit of MH over clinical remission.
   Conclusions: We demonstrate that MH as an endpoint is a cost-effective strategy in CD patients initiating IFX therapy. Further prospective studies on durability of MH and its incremental benefit as well as the ability of other available biologic agents to achieve MH are necessary to validate our findings. (Inflamm Bowel Dis 2013;19:37-44)
C1 [Ananthakrishnan, Ashwin N.; Korzenik, Joshua R.; Hur, Chin] Massachusetts Gen Hosp, Gastrointestinal Unit, Boston, MA 02114 USA.
   [Ananthakrishnan, Ashwin N.; Korzenik, Joshua R.; Hur, Chin] Harvard Univ, Sch Med, Boston, MA USA.
   [Hur, Chin] Massachusetts Gen Hosp, Inst Technol Assessment, Boston, MA 02114 USA.
C3 Harvard University; Massachusetts General Hospital; Harvard University;
   Harvard Medical School; Harvard University; Massachusetts General
   Hospital
RP Ananthakrishnan, AN (通讯作者)，Massachusetts Gen Hosp, Crohns & Colitis Ctr, 165 Cambridge St,9th Fl, Boston, MA 02114 USA.
EM aananthakrishnan@partners.org
OI Hur, Chin/0000-0002-2819-7576; Szolovits, Peter/0000-0001-8411-6403
FU NIAMS NIH HHS [R01 AR057108, P60 AR047782, R01 AR056768, R01-AR059648,
   K24 AR052403, R01-AR056768, R01 AR052403, K08 AR060257, R01 AR049880,
   R01 AR059648] Funding Source: Medline; NIDDK NIH HHS [K23 DK097142, P30
   DK043351] Funding Source: Medline; NIGMS NIH HHS [U01-GM092691, U01
   GM092691] Funding Source: Medline; NINDS NIH HHS [K08 NS079493] Funding
   Source: Medline; NLM NIH HHS [U54 LM008748, U54-LM008748] Funding
   Source: Medline
CR af Björkesten CG, 2011, INFLAMM BOWEL DIS, V17, P947, DOI 10.1002/ibd.21439
   [Anonymous], 2010, 2010 DRUG TOP RED BO
   Bodger K, 2009, ALIMENT PHARM THER, V30, P265, DOI 10.1111/j.1365-2036.2009.04033.x
   Bruining DH, 2011, CLIN GASTROENTEROL H, V9, P679, DOI 10.1016/j.cgh.2011.04.025
   Chaparro M, 2011, J CLIN GASTROENTEROL, V45, P113, DOI 10.1097/MCG.0b013e3181ebaef9
   Cohen RD, 2000, AM J GASTROENTEROL, V95, P524
   Colombel JF, 2007, GASTROENTEROLOGY, V132, P52, DOI 10.1053/j.gastro.2006.11.041
   Colombel JF, 2010, GASTROENTEROLOGY, V138, pS518
   Cosnes J, 2005, GUT, V54, P237, DOI 10.1136/gut.2004.045294
   Cosnes J, 2002, INFLAMM BOWEL DIS, V8, P244, DOI 10.1097/00054725-200207000-00002
   D'Haens GR, 2011, AM J GASTROENTEROL, V106, P199, DOI 10.1038/ajg.2010.392
   D'Haens GR, 2009, INFLAMM BOWEL DIS, V15, P1599, DOI 10.1002/ibd.21034
   de Chambrun GP, 2010, NAT REV GASTRO HEPAT, V7, P15, DOI 10.1038/nrgastro.2009.203
   Efthymiou A, 2008, INFLAMM BOWEL DIS, V14, P1542, DOI 10.1002/ibd.20509
   Feagan BG, 2008, GASTROENTEROLOGY, V135, P1493, DOI 10.1053/j.gastro.2008.07.069
   Flynn A, 2011, CURR OPIN GASTROEN, V27, P342, DOI 10.1097/MOG.0b013e3283455c8f
   Froslie KF, 2007, GASTROENTEROLOGY, V133, P412, DOI 10.1053/j.gastro.2007.05.051
   Gisbert JP, 2009, AM J GASTROENTEROL, V104, P760, DOI 10.1038/ajg.2008.88
   Ha Christina, 2010, Curr Gastroenterol Rep, V12, P471, DOI 10.1007/s11894-010-0146-8
   Hanauer SB, 2002, LANCET, V359, P1541, DOI 10.1016/S0140-6736(02)08512-4
   Hirth RA, 2000, MED DECIS MAKING, V20, P332, DOI 10.1177/0272989X0002000310
   JONES JR, 2008, CONSUM REP, V73, P6
   Kaplan GG, 2007, ALIMENT PHARM THER, V26, P1509, DOI 10.1111/j.1365-2036.2007.03548.x
   Kappelman MD, 2008, GASTROENTEROLOGY, V135, P1907, DOI 10.1053/j.gastro.2008.09.012
   Knudsen AB, 2010, JNCI-J NATL CANCER I, V102, P1238, DOI 10.1093/jnci/djq242
   Lichtenstein GR, 2004, AM J GASTROENTEROL, V99, P91, DOI 10.1046/j.1572-0241.2003.04010.x
   Lindsay J, 2008, ALIMENT PHARM THER, V28, P76, DOI 10.1111/j.1365-2036.2008.03709.x
   Malone DC, 2010, ALIMENT PHARM THER, V32, P448, DOI 10.1111/j.1365-2036.2010.04356.x
   Peyrin-Biroulet L, 2010, AM J GASTROENTEROL, V105, P289, DOI 10.1038/ajg.2009.579
   Rutgeerts P, 2006, GASTROINTEST ENDOSC, V63, P433, DOI 10.1016/j.gie.2005.08.011
   RUTGEERTS P, 1990, GASTROENTEROLOGY, V99, P956, DOI 10.1016/0016-5085(90)90613-6
   Rutgeerts P, 2007, GUT, V56, P453, DOI 10.1136/gut.2005.088732
   Sandborn WJ, 2007, GUT, V56, P1232, DOI 10.1136/gut.2006.106781
   Sandborn WJ, 2007, NEW ENGL J MED, V357, P228, DOI 10.1056/NEJMoa067594
   Sandborn WJ, 2002, GASTROENTEROLOGY, V122, P512, DOI 10.1053/gast.2002.31072
   Schnitzler F, 2009, INFLAMM BOWEL DIS, V15, P1295, DOI 10.1002/ibd.20927
   Siegel CA, 2006, CLIN GASTROENTEROL H, V4, P1017, DOI 10.1016/j.cgh.2006.05.020
   Van Assche G, 2008, INFLAMM BOWEL DIS, V14, P577, DOI 10.1002/ibd.20351
   Winkelmayer WC, 2002, MED DECIS MAKING, V22, P417, DOI 10.1177/027298902236927
NR 39
TC 90
Z9 113
U1 0
U2 4
PU LIPPINCOTT WILLIAMS & WILKINS
PI PHILADELPHIA
PA 530 WALNUT ST, PHILADELPHIA, PA 19106-3621 USA
SN 1078-0998
J9 INFLAMM BOWEL DIS
JI Inflamm. Bowel Dis.
PD JAN
PY 2013
VL 19
IS 1
BP 37
EP 44
DI 10.1002/ibd.22951
PG 8
WC Gastroenterology & Hepatology
WE Science Citation Index Expanded (SCI-EXPANDED)
SC Gastroenterology & Hepatology
GA 109VL
UT WOS:000316397200013
PM 23751398
OA Bronze
DA 2024-01-22
ER

PT J
AU Suleiman, AA
   Khatri, A
   Minocha, M
   Othman, AA
AF Suleiman, Ahmed A.
   Khatri, Amit
   Minocha, Mukul
   Othman, Ahmed A.
TI Population Pharmacokinetics of the Interleukin-23 Inhibitor Risankizumab
   in Subjects with Psoriasis and Crohn's Disease: Analyses of Phase I and
   II Trials
SO CLINICAL PHARMACOKINETICS
LA English
DT Article
ID DOUBLE-BLIND; MODERATE; SECUKINUMAB; PLACEBO; USTEKINUMAB; INFLIXIMAB;
   GENETICS; THERAPY; LESSONS; PATHWAY
AB Background and Objectives Risankizumab is a humanized anti-interleukin-23 monoclonal antibody in development for the treatment of several inflammatory diseases. This work characterized the pharmacokinetics of risankizumab and evaluated covariates that may affect its exposures using phase I and II trial data in subjects with psoriasis and Crohn's disease.
   Methods Plasma concentration measurements from a phase I study and a phase II study in subjects with psoriasis (n=157; single doses of 0.01-5 mg/kg intravenously, 0.25-1 mg/kg subcutaneously, and 18 mg subcutaneously, and multiple doses of 90 and 180 mg subcutaneously), and a phase II study in subjects with Crohn's disease (n=115; doses of 200 or 600 mg intravenously every 4 weeks followed by 180 mg subcutaneously every 8 weeks) were analyzed using non-linear mixed-effects modeling. The model was qualified using bootstrap and simulation-based diagnostics.
   Results A two-compartment model with first-order absorption and elimination described the pharmacokinetics of risankizumab. Considering the body weight and baseline albumin central tendency differences between disease populations, risankizumab clearance, steady-state volume of distribution, and terminal-phase elimination half-life were estimated to be approximately 0.35 L/day, 11.7 L, and 27 days, respectively, for a typical 90-kg subject with psoriasis with an albumin level of 42 g/L, and 0.31 L/day, 8.45 L, and 22 days, respectively, for a typical 65-kg subject with Crohn's disease with an albumin level of 37 g/L. Risankizumab absolute subcutaneous bioavailability and absorption rate constant were 72% and 0.18 day(-1), respectively. Inter-individual variability for clearance was 37%.
   Conclusions Risankizumab displayed pharmacokinetic characteristics typical for an IgG1 monoclonal antibody with no apparent target-mediated disposition. Accounting for the effects of body weight and baseline albumin explained the small differences in the pharmacokinetics of risankizumab between psoriasis and Crohn's disease, with no further differences between the patient populations.
C1 [Suleiman, Ahmed A.] AbbVie Deutschland GmbH & Co KG, Clin Pharmacol & Pharmacometr, Ludwigshafen, Germany.
   [Khatri, Amit; Minocha, Mukul; Othman, Ahmed A.] AbbVie Inc, Clin Pharmacol & Pharmacometr, 1 North Waukegan Rd, N Chicago, IL 60064 USA.
C3 AbbVie; AbbVie
RP Othman, AA (通讯作者)，AbbVie Inc, Clin Pharmacol & Pharmacometr, 1 North Waukegan Rd, N Chicago, IL 60064 USA.
EM ahmed.othman@abbvie.com
OI Othman, Ahmed/0000-0002-4937-2775; othman, ahmed mohamed abdel
   ghany/0000-0002-0405-8918
FU Boehringer Ingelheim; AbbVie
FX This work was supported by Boehringer Ingelheim and AbbVie. Boehringer
   Ingelheim contributed to the study designs and data collection and
   AbbVie contributed to the analysis and interpretation of the data and
   the writing, review, and approval of the manuscript. Boehringer
   Ingelheim contributed to the approval of the manuscript.
CR [Anonymous], 2017, TREMF GUS US PRESCR
   [Anonymous], 2016, STEL UST US PRESCR I
   [Anonymous], 2017, R LANG ENV STAT COMP
   Baeten D, 2015, NEW ENGL J MED, V373, P2534, DOI 10.1056/NEJMoa1505066
   Beal S., 2017, NONMEM USERS GUIDES
   Bowes J, 2010, DISCOV MED, V10, P177
   Brandse JF, 2015, GASTROENTEROLOGY, V149, P350, DOI 10.1053/j.gastro.2015.04.016
   Bruin G, 2017, J CLIN PHARMACOL, V57, P876, DOI 10.1002/jcph.876
   Center for Drug Evaluation and Research, CLIN PHARM BIOPH BIO
   Diao L, 2016, CLIN PHARMACOKINET, V55, P943, DOI 10.1007/s40262-016-0366-7
   Fasanmade AA, 2010, INT J CLIN PHARM TH, V48, P297
   Feagan BG, 2017, LANCET GASTROENTEROL
   Feagan BG, 2017, LANCET, V389, P1699, DOI 10.1016/S0140-6736(17)30570-6
   Fragoulis GE, 2016, ANNU REV MED, V67, P337, DOI 10.1146/annurev-med-051914-021944
   Gordon KB, 2016, NEW ENGL J MED, V375, P345, DOI 10.1056/NEJMoa1512711
   Gordon KB, 2018, LANCET
   Iwakura Y, 2008, IMMUNOL REV, V226, P57, DOI 10.1111/j.1600-065X.2008.00699.x
   Keizer RJ, 2010, CLIN PHARMACOKINET, V49, P493, DOI 10.2165/11531280-000000000-00000
   Krueger JG, 2015, J ALLERGY CLIN IMMUN, V136, P116, DOI 10.1016/j.jaci.2015.01.018
   Lindbom L, 2005, COMPUT METH PROG BIO, V79, P241, DOI 10.1016/j.cmpb.2005.04.005
   McGovern D, 2007, GUT, V56, P1333, DOI 10.1136/gut.2006.115402
   Mease PJ, 2015, NEW ENGL J MED, V373, P1329, DOI 10.1056/NEJMoa1412679
   Neurath MF, 2017, NAT REV GASTRO HEPAT, V14, P269, DOI 10.1038/nrgastro.2016.208
   Papp KA, 2017, NEW ENGL J MED, V376, P1551, DOI 10.1056/NEJMoa1607017
   Patel DD, 2015, IMMUNITY, V43, P1040, DOI 10.1016/j.immuni.2015.12.003
   Reich K, 2017, LANCET, V390, P276, DOI 10.1016/S0140-6736(17)31279-5
   Rosario M, 2015, ALIMENT PHARM THER, V42, P188, DOI 10.1111/apt.13243
   Ruixo JJP, 2013, AAPS J, V15, P172, DOI 10.1208/s12248-012-9424-8
   Ryman JT, 2017, CPT-PHARMACOMET SYST, V6, P576, DOI 10.1002/psp4.12224
   Singh S, 2015, MABS-AUSTIN, V7, P778, DOI 10.1080/19420862.2015.1032491
   Smith RL, 2008, J INVEST DERMATOL, V128, P1325, DOI 10.1038/sj.jid.5701140
   Thaçi D, 2015, J AM ACAD DERMATOL, V73, P400, DOI 10.1016/j.jaad.2015.05.013
   Xu ZH, 2010, INT J CLIN PHARM TH, V48, P596
   Yao ZL, 2018, J CLIN PHARMACOL, V58, P613, DOI 10.1002/jcph.1063
   Zhu YW, 2009, J CLIN PHARMACOL, V49, P162, DOI 10.1177/0091270008329556
NR 35
TC 21
Z9 22
U1 0
U2 8
PU ADIS INT LTD
PI NORTHCOTE
PA 5 THE WAREHOUSE WAY, NORTHCOTE 0627, AUCKLAND, NEW ZEALAND
SN 0312-5963
EI 1179-1926
J9 CLIN PHARMACOKINET
JI Clin. Pharmacokinet.
PD MAR
PY 2019
VL 58
IS 3
BP 375
EP 387
DI 10.1007/s40262-018-0704-z
PG 13
WC Pharmacology & Pharmacy
WE Science Citation Index Expanded (SCI-EXPANDED)
SC Pharmacology & Pharmacy
GA HL5CQ
UT WOS:000458744300008
PM 30123942
OA Green Published, hybrid
DA 2024-01-22
ER

PT J
AU Salwen-Deremer, JK
   Godzik, CM
   Jagielski, CH
   Siegel, CA
   Smith, MT
AF Salwen-Deremer, Jessica K. K.
   Godzik, Cassandra M. M.
   Jagielski, Christina H. H.
   Siegel, Corey A. A.
   Smith, Michael T. T.
TI Patients with IBD Want to Talk About Sleep and Treatments for Insomnia
   with Their Gastroenterologist
SO DIGESTIVE DISEASES AND SCIENCES
LA English
DT Article
DE Inflammatory bowel disease; Crohn's disease; Ulcerative colitis; Sleep;
   Pain; Psychogastroenterology
ID DISEASE-ACTIVITY; SEVERITY INDEX; CROHNS-DISEASE; DISTURBANCE; QUALITY;
   VALIDATION; DISORDER; ADULTS; RISK; PAIN
AB Background and AimsPoor sleep may be prospectively associated with worse disease course in inflammatory bowel disease (IBD). Chronic insomnia is the most common cause of poor sleep complaints in IBD and is theorized to be maintained by dysfunctional thoughts and behavioral patterns. However, data characterizing patterns specific to insomnia in IBD are lacking. Understanding the nuances of insomnia and patients' preferences for treatment is critical for addressing this significant comorbidity in IBD.MethodsWe conducted an anonymous, mixed-method online survey of people with IBD and asked questions about sleep patterns, thoughts, and behaviors related to sleep, treatment preferences, and barriers to treatment.Results312 participants (60.9% Crohn's, 66.3% women, mean age of 48.62 years) were included in this study. Participants with insomnia were significantly more concerned about the consequences of sleep loss, felt more helpless about their sleep, and were more likely to engage in behaviors known to perpetuate insomnia (e.g., spending time in bed in pain; ps <= 0.001) than those without insomnia. 70.3% of participants were interested in discussing sleep as part of IBD care, 63.5% were interested in receiving sleep recommendations from their gastroenterologist, and 84.6% of those with insomnia were interested in participating in sleep treatments.ConclusionParticipants with IBD and insomnia are interested in treatment and reported patterns that can be targeted in Cognitive Behavioral Therapy for Insomnia, as opposed to traditional sleep hygiene guidelines. Additionally, people with insomnia engaged in several sleep-interfering behaviors related to pain. Clinical trials that target insomnia in people with IBD should include pain management in the intervention.
C1 [Salwen-Deremer, Jessica K. K.] Dartmouth Hitchcock Med Ctr, Dept Psychiat & Med, Sect Gastroenterol & Hepatol, One Med Ctr Dr, Lebanon, NH 03766 USA.
   [Godzik, Cassandra M. M.] Dartmouth Hitchcock Med Ctr, Dept Psychiat, Lebanon, NH USA.
   [Jagielski, Christina H. H.] Michigan Med, Div Gastroenterol & Hepatol, Ann Arbor, MI USA.
   [Siegel, Corey A. A.] Dartmouth Hitchcock Med Ctr, Dept Med, Sect Gastroenterol & Hepatol, Lebanon, NH USA.
   [Smith, Michael T. T.] Johns Hopkins Sch Med, Dept Psychiat & Behav Sci, Baltimore, MD USA.
C3 Dartmouth College; Dartmouth College; Dartmouth College; Johns Hopkins
   University; Johns Hopkins Medicine
RP Salwen-Deremer, JK (通讯作者)，Dartmouth Hitchcock Med Ctr, Dept Psychiat & Med, Sect Gastroenterol & Hepatol, One Med Ctr Dr, Lebanon, NH 03766 USA.
EM Jessica.K.Salwen-Deremer@Hitchcock.org;
   Cassandra.M.Godzik@Hitchcock.org; cjagiels@med.umich.edu;
   Corey.A.Siegel@Hitchcock.org; msmith62@jhmi.edu
OI Salwen, Jessica/0000-0001-6498-3729; Godzik,
   Cassandra/0000-0002-3356-9303
FU Departments of Psychiatry and Medicine (Section of Gastroenterology &
   Hepatology) at Dartmouth-Hitchcock/Geisel School of Medicine at
   Dartmouth; Health Resources and Services Administration (HRSA) [HRSA T32
   HP32520]
FX This work was supported by JSD's internal funding from the Departments
   of Psychiatry and Medicine (Section of Gastroenterology & Hepatology) at
   Dartmouth-Hitchcock/Geisel School of Medicine at Dartmouth. CMG is a
   postdoctoral research fellow with the Northern New England Post-Doctoral
   Primary Care Research Training Program. Health Resources and Services
   Administration (HRSA): Grant-HRSA T32 HP32520. She completed work on
   this manuscript as part of her T32.
CR Ali T, 2013, INFLAMM BOWEL DIS, V19, P2440, DOI 10.1097/MIB.0b013e3182a0ea54
   Ananthakrishnan AN, 2013, CLIN GASTROENTEROL H, V11, P965, DOI 10.1016/j.cgh.2013.01.021
   Bastien CH, 2001, SLEEP MED, V2, P297, DOI 10.1016/S1389-9457(00)00065-4
   Bewtra M, 2014, INFLAMM BOWEL DIS, V20, P1070, DOI 10.1097/MIB.0000000000000053
   Braun V, 2006, QUAL RES PSYCHOL, V3, P77, DOI [DOI 10.1191/1478088706QP063OA, 10.1191/1478088706qp063oa]
   Buysse D J, 1989, Psychiatry Res, V28, P193
   Cohen ER, 2018, CLIN GASTROENTEROL H, V16, P603, DOI 10.1016/j.cgh.2017.12.027
   Edinger JD, 2021, J CLIN SLEEP MED, V17, P263, DOI 10.5664/jcsm.8988
   Finan PH, 2013, J PAIN, V14, P1539, DOI 10.1016/j.jpain.2013.08.007
   Graff LA, 2011, INFLAMM BOWEL DIS, V17, P1882, DOI 10.1002/ibd.21580
   HOLM S, 1979, SCAND J STAT, V6, P65
   Keefer L, 2006, J CLIN SLEEP MED, V2, P409
   Kuhn E, 2022, BEHAV THER, V53, P440, DOI 10.1016/j.beth.2021.11.003
   Mastin DF, 2006, J BEHAV MED, V29, P223, DOI 10.1007/s10865-006-9047-6
   Morin CM, 2007, SLEEP, V30, P1547, DOI 10.1093/sleep/30.11.1547
   Morin CM, 2011, SLEEP, V34, P601, DOI 10.1093/sleep/34.5.601
   Qaseem A, 2016, ANN INTERN MED, V165, P125, DOI 10.7326/M15-2175
   Ranjbaran Z, 2007, J GASTROEN HEPATOL, V22, P1748, DOI 10.1111/j.1440-1746.2006.04820.x
   Richards J, 2016, J PAIN, V17, pS17, DOI 10.1016/j.jpain.2016.01.069
   Ritterband LM, 2017, JAMA PSYCHIAT, V74, P68, DOI 10.1001/jamapsychiatry.2016.3249
   Salwen-Deremer JK, 2021, BMJ OPEN GASTROENTER, V8, DOI 10.1136/bmjgast-2021-000805
   Salwen-Deremer JK, 2022, DIGEST DIS SCI, V67, P3096, DOI 10.1007/s10620-021-07176-y
   Salwen-Deremer JK., 2020, CROHNS COLITIS 360, V2, P052
   Scotta AV, 2022, PSYCHOL HEALTH MED, V27, P199, DOI 10.1080/13548506.2020.1869796
   Selvanathan J, 2021, SLEEP MED REV, V60, DOI 10.1016/j.smrv.2021.101460
   Sofia MA, 2020, INFLAMM BOWEL DIS, V26, P1251, DOI 10.1093/ibd/izz258
   SPIELMAN AJ, 1987, PSYCHIAT CLIN N AM, V10, P541
   Uemura R, 2016, SPRINGERPLUS, V5, DOI 10.1186/s40064-016-3408-6
   Yu L, 2012, BEHAV SLEEP MED, V10, P6, DOI 10.1080/15402002.2012.636266
NR 29
TC 0
Z9 0
U1 1
U2 2
PU SPRINGER
PI DORDRECHT
PA VAN GODEWIJCKSTRAAT 30, 3311 GZ DORDRECHT, NETHERLANDS
SN 0163-2116
EI 1573-2568
J9 DIGEST DIS SCI
JI Dig. Dis. Sci.
PD JUN
PY 2023
VL 68
IS 6
BP 2291
EP 2302
DI 10.1007/s10620-023-07883-8
EA FEB 2023
PG 12
WC Gastroenterology & Hepatology
WE Science Citation Index Expanded (SCI-EXPANDED)
SC Gastroenterology & Hepatology
GA G3NO2
UT WOS:000939175500001
PM 36840812
OA Bronze, Green Published
DA 2024-01-22
ER

PT J
AU Lie, MRKL
   van der Giessen, J
   Fuhler, GM
   de Lima, A
   Peppelenbosch, MP
   van der Ent, C
   van der Woude, CJ
AF Lie, Mitchell R. K. L.
   van der Giessen, Janine
   Fuhler, Gwenny M.
   de Lima, Alison
   Peppelenbosch, Maikel P.
   van der Ent, Cokkie
   van der Woude, C. Janneke
TI Low dose Naltrexone for induction of remission in inflammatory bowel
   disease patients
SO JOURNAL OF TRANSLATIONAL MEDICINE
LA English
DT Article
DE Crohn's disease; Ulcerative colitis; Naltrexone; Endoplasmic reticulum
   stress; Wound healing
ID CROHNS-DISEASE; INTESTINAL INFLAMMATION; ENDOGENOUS OPIOIDS; ER STRESS;
   RISK; INTENSIFICATION; FIBROMYALGIA; TOLERABILITY; REQUIREMENT;
   ANTAGONISTS
AB Background: Around 30% of patients with inflammatory bowel disease (IBD) are refractory to current IBD drugs or relapse over time. Novel treatments are called for, and low dose Naltrexone (LDN) may provide a safe, easily accessible alternative treatment option for these patients. We investigated the potential of LDN to induce clinical response in therapy refractory IBD patients, and investigated its direct effects on epithelial barrier function.
   Methods: Patients not in remission and not responding to conventional therapy were offered to initiate LDN as a concomitant treatment. In total 47 IBD patients prescribed LDN were followed prospectively for 12 weeks. Where available, endoscopic remission data, serum and biopsies were collected. Further the effect of Naltrexone on wound healing (scratch assay), cytokine production and endoplasmic reticulum (ER) stress (GRP78 and CHOP western blot analysis, immunohistochemistry) were investigated in HCT116 and CACO2 intestinal epithelial cells, human IBD intestinal organoids and patient samples.
   Results: Low dose Naltrexone induced clinical improvement in 74.5%, and remission in 25.5% of patients. Naltrexone improved wound healing and reduced ER stress induced by Tunicamycin, lipopolysaccharide or bacteria in epithelial barriers. Inflamed mucosa from IBD patients showed high ER stress levels, which was reduced in patients treated with LDN. Cytokine levels in neither epithelial cells nor serum from IBD patients were affected.
   Conclusions: Naltrexone directly improves epithelial barrier function by improving wound healing and reducing mucosal ER stress levels. Low dose Naltrexone treatment is effective and safe, and could be considered for the treatment of therapy refractory IBD patients.
C1 [Lie, Mitchell R. K. L.; van der Giessen, Janine; Fuhler, Gwenny M.; de Lima, Alison; Peppelenbosch, Maikel P.; van der Ent, Cokkie; van der Woude, C. Janneke] Erasmus MC Univ Med Ctr Rotterdam, Dept Gastroenterol & Hepatol, S Gravendijkwal 230, NL-3015 CE Rotterdam, Netherlands.
C3 Erasmus University Rotterdam; Erasmus MC
RP van der Woude, CJ (通讯作者)，Erasmus MC Univ Med Ctr Rotterdam, Dept Gastroenterol & Hepatol, S Gravendijkwal 230, NL-3015 CE Rotterdam, Netherlands.
EM c.vanderwoude@erasmusmc.nl
RI Fuhler, Gwenny/AAC-7122-2019; Peppelenbosch, Maikel P./U-5304-2019; van
   der Woude, Christien Janneke/H-6384-2011
OI Fuhler, Gwenny/0000-0001-9221-4855; van der Woude,
   C.Janneke/0000-0003-3875-6957; Peppelenbosch, Maikel/0000-0001-9112-6028
CR Alt C, 2012, EUR J PHARMACOL, V683, P285, DOI 10.1016/j.ejphar.2012.03.014
   Anton RF, 2008, ARCH GEN PSYCHIAT, V65, P135, DOI 10.1001/archpsyc.65.2.135
   Billioud V, 2011, AM J GASTROENTEROL, V106, P674, DOI 10.1038/ajg.2011.60
   Boué J, 2014, GASTROENTEROLOGY, V146, P166, DOI 10.1053/j.gastro.2013.09.020
   Brown N, 2009, MED HYPOTHESES, V72, P333, DOI 10.1016/j.mehy.2008.06.048
   Collins S, 2006, GUT, V55, P756, DOI 10.1136/gut.2005.084418
   Dekkers JF, 2013, NAT MED, V19, P939, DOI 10.1038/nm.3201
   Deuring JJ, 2014, GUT, V63, P1081, DOI 10.1136/gutjnl-2012-303527
   Deuring JJ, 2012, BIOCHEM J, V441, P87, DOI 10.1042/BJ20111281
   Deuring JJ, 2011, BIOCHEM SOC T, V39, P1107, DOI 10.1042/BST0391107
   Folseraas T, 2012, J HEPATOL, V57, P366, DOI 10.1016/j.jhep.2012.03.031
   Fuhler GM, 2009, EUR J HAEMATOL, V83, P235, DOI 10.1111/j.1600-0609.2009.01263.x
   Gisbert JP, 2009, AM J GASTROENTEROL, V104, P760, DOI 10.1038/ajg.2008.88
   Grootjans J, 2016, NAT REV IMMUNOL, V16, P469, DOI 10.1038/nri.2016.62
   Hoekstra E, 2016, ONCOTARGET, V7, P73525, DOI 10.18632/oncotarget.12321
   Immonen JA, 2014, EXP BIOL MED, V239, P1300, DOI 10.1177/1535370214543061
   Immonen JA, 2013, EXP BIOL MED, V238, P1127, DOI 10.1177/1535370213502632
   Kaser A, 2008, CELL, V134, P743, DOI 10.1016/j.cell.2008.07.021
   Khan NH, 2014, ALIMENT PHARM THER, V40, P374, DOI 10.1111/apt.12834
   Mani AR, 2009, GUT, V58, P893, DOI 10.1136/gut.2007.141648
   Matters GL, 2008, J IMMUNOTOXICOL, V5, P179, DOI 10.1080/15476910802131469
   Moslehi A, 2014, ACTA PHYSIOL HUNG, V101, P341, DOI 10.1556/APhysiol.101.2014.3.9
   Moslehi A, 2017, CLIN EXP PHARMACOL P, V44, P207, DOI 10.1111/1440-1681.12695
   Peyrin-Biroulet L, 2010, AM J GASTROENTEROL, V105, P289, DOI 10.1038/ajg.2009.579
   Philippe D, 2006, GUT, V55, P815, DOI 10.1136/gut.2005.080887
   Philippe D, 2003, J CLIN INVEST, V111, P1329, DOI 10.1172/JCI200316750
   PRESTON KL, 1993, J PHARMACOL EXP THER, V264, P813
   Queiroz KCS, 2012, PLOS ONE, V7, DOI 10.1371/journal.pone.0045362
   Ramanathan S, 2012, PSYCHOSOMATICS, V53, P591, DOI 10.1016/j.psym.2011.11.006
   Ruela-de-Sousa RR, 2016, EUR UROL, V69, P710, DOI 10.1016/j.eururo.2015.06.040
   Smith JP, 2007, AM J GASTROENTEROL, V102, P820, DOI 10.1111/j.1572-0241.2007.01045.x
   Smith JP, 2013, J CLIN GASTROENTEROL, V47, P339, DOI 10.1097/MCG.0b013e3182702f2b
   Smith JP, 2011, DIGEST DIS SCI, V56, P2088, DOI 10.1007/s10620-011-1653-7
   Tawfik DI, 2016, NEUROPEPTIDES, V59, P39, DOI 10.1016/j.npep.2016.06.003
   Tschurtschenthaler M, 2017, J EXP MED
   Turel AP, 2015, J CLIN PSYCHOPHARM, V35, P609, DOI 10.1097/JCP.0000000000000373
   Valdez-Morales E, 2013, NEUROGASTROENT MOTIL, V25, P39, DOI 10.1111/nmo.12008
   Wang X, 2016, BRIT J PHARMACOL, V173, P856, DOI 10.1111/bph.13394
   Watkins LR, 2014, TRENDS PHARMACOL SCI, V35, P432, DOI 10.1016/j.tips.2014.07.002
   Yin YB, 2016, ANTIVIR RES, V133, P41, DOI 10.1016/j.antiviral.2016.07.017
   Younger J, 2009, PAIN MED, V10, P663, DOI 10.1111/j.1526-4637.2009.00613.x
NR 41
TC 48
Z9 51
U1 1
U2 8
PU BIOMED CENTRAL LTD
PI LONDON
PA 236 GRAYS INN RD, FLOOR 6, LONDON WC1X 8HL, ENGLAND
SN 1479-5876
J9 J TRANSL MED
JI J. Transl. Med.
PD MAR 9
PY 2018
VL 16
AR 55
DI 10.1186/s12967-018-1427-5
PG 11
WC Medicine, Research & Experimental
WE Science Citation Index Expanded (SCI-EXPANDED)
SC Research & Experimental Medicine
GA FY8YI
UT WOS:000427151300003
PM 29523156
OA Green Published, gold
DA 2024-01-22
ER

PT J
AU Steenholdt, C
   Bendtzen, K
   Brynskov, J
   Ainsworth, MA
AF Steenholdt, Casper
   Bendtzen, Klaus
   Brynskov, Jorn
   Ainsworth, Mark A.
TI Optimizing Treatment with TNF Inhibitors in Inflammatory Bowel Disease
   by Monitoring Drug Levels and Antidrug Antibodies
SO INFLAMMATORY BOWEL DISEASES
LA English
DT Review
DE Crohn's disease; ulcerative colitis; inflammatory bowel disease;
   infliximab; adalimumab; golimumab; certolizumab pegol; TNF inhibitor;
   loss of response; pharmacodynamic; pharmacokinetic; antibodies;
   therapeutic drug monitoring; personalized therapy
ID C-REACTIVE PROTEIN; INFLIXIMAB TREATMENT FAILURE; RHEUMATOID-ARTHRITIS
   PATIENTS; NECROSIS-FACTOR ANTAGONISTS; MANAGING SECONDARY LOSS;
   REGULATORY T-CELLS; LONG-TERM EFFICACY; POST-HOC ANALYSIS;
   QUALITY-OF-LIFE; CROHNS-DISEASE
AB Background:Biological tumor necrosis factor (TNF) inhibitors have revolutionized the treatment of inflammatory bowel disease and redefined treatment goals to include mucosal healing. Clinicians are faced with challenges such as inadequate responses, treatment failures, side effects, and high drug costs. The objective is to review optimization of anti-TNF therapy by use of personalized treatment strategies based on circulating drug levels and antidrug antibodies (Abs), i.e. therapeutic drug monitoring (TDM). Furthermore, to outline TDM-related pitfalls and their prevention.Methods:Literature review.Results:Circulating anti-TNF drug trough level is a marker for the pharmacokinetics (PK) of TNF inhibitors. Because of a number of factors, including antidrug antibodies, PK varies between and within patients across time leading to variable clinical outcomes. Differences in intestinal inflammatory phenotype influencing the pharmacodynamic (PD) responses to TNF inhibitors also affect treatment outcomes. As an alternative to handling anti-TNF-treated patients by empiric strategies, TDM identifies underlying PK and PD-related reasons for treatment failure and aids decision making to secure optimal clinical and economic outcomes. Although promising, evidence does not the support use of TDM to counteract treatment failure in quiescent disease. Use of TDM is challenged by methodological biases, difficulties related to differentiation between PK and PD problems, and temporal biases due to lack of chronology between changes in PK versus symptomatic and objective disease activity manifestations. Biases can be accommodated by knowledgeable interpretation of results obtained by validated assays with clinically established thresholds, and by repeated assessments over time using complimentary techniques.Conclusions:TDM-guided anti-TNF therapy at treatment failure has been brought from bench to bedside.
C1 [Steenholdt, Casper; Brynskov, Jorn; Ainsworth, Mark A.] Herlev Hosp, Dept Gastroenterol, Herlev Ringvej 75, DK-2730 Herlev, Denmark.
   [Bendtzen, Klaus] Univ Copenhagen Hosp, Inst Inflammat Res, Rigshosp, Copenhagen, Denmark.
C3 University of Copenhagen; Herlev & Gentofte Hospital; University of
   Copenhagen; Rigshospitalet
RP Steenholdt, C (通讯作者)，Herlev Hosp, Dept Gastroenterol, Herlev Ringvej 75, DK-2730 Herlev, Denmark.
EM steenholdt@dadlnet.dk
RI Ainsworth, Mark Andrew/CAA-2707-2022; Ainsworth, Mark
   Andrew/AAO-6988-2020; Steenholdt, Casper/JAC-5915-2023
OI Ainsworth, Mark Andrew/0000-0002-4899-1048; Ainsworth, Mark
   Andrew/0000-0002-4899-1048; Steenholdt, Casper/0000-0003-3898-4212
CR Aalberse RC, 2002, IMMUNOLOGY, V105, P9, DOI 10.1046/j.0019-2805.2001.01341.x
   AALBERSE RC, 1983, J IMMUNOL, V130, P722
   Aarden L, 2008, CURR OPIN IMMUNOL, V20, P431, DOI 10.1016/j.coi.2008.06.011
   Adedokun OJ, 2014, GASTROENTEROLOGY, V147, P1296, DOI 10.1053/j.gastro.2014.08.035
   Afif W, 2010, AM J GASTROENTEROL, V105, P1133, DOI 10.1038/ajg.2010.9
   Ainsworth MA, 2008, AM J GASTROENTEROL, V103, P944, DOI 10.1111/j.1572-0241.2007.01638.x
   Akobeng AA, 2014, INFLAMM BOWEL DIS, V20, P2132, DOI 10.1097/MIB.0000000000000218
   Allez M, 2010, J CROHNS COLITIS, V4, P355, DOI 10.1016/j.crohns.2010.04.004
   Arias MT, 2015, CLIN GASTROENTEROL H, V13, P531, DOI 10.1016/j.cgh.2014.07.055
   Arijs I, 2009, GUT, V58, P1612, DOI 10.1136/gut.2009.178665
   Arijs I, 2010, INFLAMM BOWEL DIS, V16, P2090, DOI 10.1002/ibd.21301
   Armuzzi A, 2014, INFLAMM BOWEL DIS, V20, P1368, DOI 10.1097/MIB.0000000000000115
   Armuzzi A, 2012, J CROHNS COLITIS, V6, P492, DOI 10.1016/j.crohns.2011.12.016
   Arnott IDR, 2003, ALIMENT PHARM THERAP, V17, P1451, DOI 10.1046/j.1365-2036.2003.01574.x
   Atreya R, 2014, NAT MED, V20, P313, DOI 10.1038/nm.3462
   Baert F, 2003, NEW ENGL J MED, V348, P601, DOI 10.1056/NEJMoa020888
   Baert F, 2016, GUT, V65, P1126, DOI 10.1136/gutjnl-2014-307882
   Baert F, 2014, CLIN GASTROENTEROL H, V12, P1474, DOI 10.1016/j.cgh.2014.01.033
   Bartelds GM, 2009, ARTHRITIS RHEUM, V60, P2541, DOI 10.1002/art.24709
   Bartelds GM, 2011, JAMA-J AM MED ASSOC, V305, P1460, DOI 10.1001/jama.2011.406
   Bartelds GM, 2010, ARTHRITIS RES THER, V12, DOI 10.1186/ar3208
   Ben-Horin S, 2015, ALIMENT PHARM THER, V42, P356, DOI 10.1111/apt.13268
   Ben-Horin S, 2012, ALIMENT PHARM THER, V35, P714, DOI 10.1111/j.1365-2036.2012.04997.x
   Ben-Horin S, 2014, NAT REV GASTRO HEPAT, V11, P243, DOI 10.1038/nrgastro.2013.253
   Ben-Horin S, 2013, CLIN GASTROENTEROL H, V11, P444, DOI 10.1016/j.cgh.2012.10.020
   Ben-Horin S, 2011, GUT, V60, P41, DOI 10.1136/gut.2009.201533
   Bendtzen K, 2006, ARTHRITIS RHEUM-US, V54, P3782, DOI 10.1002/art.22214
   Bendtzen K, 2016, FRONTLINE GASTROENTE, V7, P152, DOI 10.1136/flgastro-2015-100596
   Bendtzen K, 2015, FRONT IMMUNOL, V6, DOI 10.3389/fimmu.2015.00109
   Bendtzen K, 2013, DISCOV MED, V15, P201
   Bendtzen K, 2012, IMMUNOTHERAPY-UK, V4, P1167, DOI [10.2217/IMT.12.114, 10.2217/imt.12.114]
   Bendtzen K, 2011, ARTHRITIS RHEUM-US, V63, P867, DOI 10.1002/art.30207
   Bendtzen K, 2009, SCAND J GASTROENTERO, V44, P774, DOI 10.1080/00365520802699278
   Bhalme M, 2013, EUR J GASTROEN HEPAT, V25, P543, DOI 10.1097/MEG.0b013e32835d1f15
   Billiet T, 2015, GUT, V64, P1344, DOI 10.1136/gutjnl-2015-309698
   Billioud V, 2011, AM J GASTROENTEROL, V106, P674, DOI 10.1038/ajg.2011.60
   Bortlik M, 2013, J CROHNS COLITIS, V7, P736, DOI 10.1016/j.crohns.2012.10.019
   Brandse JF, 2015, GASTROENTEROLOGY, V149, P350, DOI 10.1053/j.gastro.2015.04.016
   BRETSCHER P, 1970, SCIENCE, V169, P1042, DOI 10.1126/science.169.3950.1042
   Bryant RV, 2015, J CROHNS COLITIS, V9, P356, DOI 10.1093/ecco-jcc/jjv033
   Buhl SS, 2014, BMJ OPEN, V4, DOI 10.1136/bmjopen-2014-005887
   Bultman E, 2012, ALIMENT PHARM THER, V35, P335, DOI 10.1111/j.1365-2036.2011.04946.x
   Buurman DJ, 2015, ALIMENT PHARM THER, V42, P529, DOI 10.1111/apt.13299
   Calabresi PA, 2007, NEUROLOGY, V69, P1391, DOI 10.1212/01.wnl.0000277457.17420.b5
   Cassinotti A, 2009, INFLAMM BOWEL DIS, V15, P1264, DOI 10.1002/ibd.20899
   Casteele NV, 2012, ALIMENT PHARM THER, V36, P765, DOI 10.1111/apt.12030
   Casteele NV, 2015, GUT, V64, P1539, DOI 10.1136/gutjnl-2014-307883
   Chaparro M, 2012, ALIMENT PHARM THER, V35, P971, DOI 10.1111/j.1365-2036.2012.05057.x
   Chaparro M, 2012, J CROHNS COLITIS, V6, P62, DOI 10.1016/j.crohns.2011.07.005
   Chapman AP, 2002, ADV DRUG DELIVER REV, V54, P531, DOI 10.1016/S0169-409X(02)00026-1
   Chiu YL, 2013, INFLAMM BOWEL DIS, V19, P1112, DOI 10.1097/MIB.0b013e3182813242
   Christophorou D, 2015, ALIMENT PHARM THER, V41, P603, DOI 10.1111/apt.13102
   Clarke K, 2012, INFLAMM BOWEL DIS, V18, P174, DOI 10.1002/ibd.21792
   Cohen Russel D, 2003, Gastroenterology, V125, P982, DOI 10.1016/S0016-5085(03)01127-2
   Colombel JF, 2010, NEW ENGL J MED, V362, P1383, DOI 10.1056/NEJMoa0904492
   Colombel JF, 2012, INFLAMM BOWEL DIS, V18, P349, DOI 10.1002/ibd.21831
   Cools N, 2007, CLIN DEV IMMUNOL, DOI 10.1155/2007/89195
   Cornillie F, 2014, GUT, V63, P1721, DOI 10.1136/gutjnl-2012-304094
   Cosnes J, 2011, GASTROENTEROLOGY, V140, P1785, DOI 10.1053/j.gastro.2011.01.055
   D'Haens GR, 2011, AM J GASTROENTEROL, V106, P199, DOI 10.1038/ajg.2010.392
   Da W, 2013, EUR J GASTROEN HEPAT, V25, P885, DOI 10.1097/MEG.0b013e32836220ab
   Dahlén R, 2015, SCAND J GASTROENTERO, V50, P1118, DOI 10.3109/00365521.2015.1031167
   Danese S, 2014, ANN INTERN MED, V160, P704, DOI 10.7326/M13-2403
   De Cruz P, 2013, INFLAMM BOWEL DIS, V19, P429, DOI 10.1002/ibd.22977
   De Groot AS, 2008, BLOOD, V112, P3303, DOI 10.1182/blood-2008-02-138073
   De Groot AS, 2007, TRENDS IMMUNOL, V28, P482, DOI 10.1016/j.it.2007.07.011
   Derer S, 2013, GUT, V62, P376, DOI 10.1136/gutjnl-2011-300384
   DIENER E, 1972, CELL IMMUNOL, V5, P130, DOI 10.1016/0008-8749(72)90090-1
   Dignass A, 2010, J CROHNS COLITIS, V4, P28, DOI 10.1016/j.crohns.2009.12.002
   Dotan I, 2014, INFLAMM BOWEL DIS, V20, P2247, DOI 10.1097/MIB.0000000000000212
   Drobne D, 2015, CLIN GASTROENTEROL H, V13, P514, DOI 10.1016/j.cgh.2014.07.027
   Fasanmade AA, 2009, EUR J CLIN PHARMACOL, V65, P1211, DOI 10.1007/s00228-009-0718-4
   Feagan BG, 2011, ALIMENT PHARM THER, V33, P541, DOI 10.1111/j.1365-2036.2010.04568.x
   Feagan BG, 2003, AM J GASTROENTEROL, V98, P2232, DOI 10.1016/S0002-9270(03)00659-2
   Feagan BG, 2014, GASTROENTEROLOGY, V146, P681, DOI 10.1053/j.gastro.2013.11.024
   Feagan BG, 2013, NEW ENGL J MED, V369, P699, DOI 10.1056/NEJMoa1215734
   Feuerstein JD, 2015, INFLAMM BOWEL DIS, V21, P1176, DOI 10.1097/MIB.0000000000000279
   Ford AC, 2011, AM J GASTROENTEROL, V106, P644, DOI 10.1038/ajg.2011.73
   Francescone R, 2015, INFLAMM BOWEL DIS, V21, P409, DOI 10.1097/MIB.0000000000000236
   Leal RF, 2015, GUT, V64, P233, DOI 10.1136/gutjnl-2013-306518
   Frederiksen MT, 2014, INFLAMM BOWEL DIS, V20, P1714, DOI 10.1097/MIB.0000000000000138
   Frey O, 2010, ANN RHEUM DIS, V69, P1511, DOI 10.1136/ard.2009.123422
   Geng D, 2005, J PHARMACEUT BIOMED, V39, P364, DOI 10.1016/j.jpba.2005.04.045
   Gibson DJ, 2015, CLIN GASTROENTEROL H, V13, P330, DOI 10.1016/j.cgh.2014.07.041
   Gils A, 2014, THER DRUG MONIT, V36, P669, DOI 10.1097/FTD.0000000000000074
   Gisbert JP, 2015, ALIMENT PHARM THER, V42, P391, DOI 10.1111/apt.13276
   Gisbert JP, 2015, ALIMENT PHARM THER, V41, P613, DOI 10.1111/apt.13083
   Gisbert JP, 2009, AM J GASTROENTEROL, V104, P760, DOI 10.1038/ajg.2008.88
   Gupta S, 2007, J IMMUNOL METHODS, V321, P1, DOI 10.1016/j.jim.2006.12.004
   Hanauer SB, 2002, LANCET, V359, P1541, DOI 10.1016/S0140-6736(02)08512-4
   Hanauer SB, 2004, CLIN GASTROENTEROL H, V2, P542, DOI 10.1016/S1542-3565(04)00238-1
   Harper JW, 2013, INFLAMM BOWEL DIS, V19, P2118, DOI 10.1097/MIB.0b013e31829cf401
   Harry RA, 2010, ANN RHEUM DIS, V69, P2042, DOI 10.1136/ard.2009.126383
   Hart MH, 2011, J IMMUNOL METHODS, V372, P196, DOI 10.1016/j.jim.2011.07.019
   Hazlewood GS, 2015, GASTROENTEROLOGY, V148, P344, DOI 10.1053/j.gastro.2014.10.011
   Hennig C, 2000, J IMMUNOL METHODS, V235, P71, DOI 10.1016/S0022-1759(99)00206-9
   Hibi T, 2014, J GASTROENTEROL, V49, P254, DOI 10.1007/s00535-013-0807-0
   Hlavaty T, 2005, ALIMENT PHARM THER, V22, P613, DOI 10.1111/j.1365-2036.2005.02635.x
   Hwang WYK, 2005, METHODS, V36, P3, DOI 10.1016/j.ymeth.2005.01.001
   Imaeda H, 2014, J GASTROENTEROL, V49, P100, DOI 10.1007/s00535-013-0803-4
   ISAACS JD, 1992, LANCET, V340, P748, DOI 10.1016/0140-6736(92)92294-P
   Jones JL, 2015, CLIN GASTROENTEROL H, V13, P2233, DOI 10.1016/j.cgh.2015.06.034
   Jürgens M, 2011, CLIN GASTROENTEROL H, V9, P421, DOI 10.1016/j.cgh.2011.02.008
   Kamm MA, 2011, INFLAMM BOWEL DIS, V17, P2366, DOI 10.1002/ibd.21655
   Karmiris K, 2009, GASTROENTEROLOGY, V137, P1628, DOI 10.1053/j.gastro.2009.07.062
   Khanna R, 2013, ALIMENT PHARM THER, V38, P447, DOI 10.1111/apt.12407
   Kiss LS, 2011, ALIMENT PHARM THER, V34, P911, DOI 10.1111/j.1365-2036.2011.04827.x
   Kolfschoten MV, 2007, SCIENCE, V317, P1554, DOI 10.1126/science.1144603
   Kopylov U, 2012, INFLAMM BOWEL DIS, V18, P1628, DOI 10.1002/ibd.21919
   Lallemand C, 2011, J IMMUNOL METHODS, V373, P229, DOI 10.1016/j.jim.2011.08.022
   Latella G, 2015, SCAND J GASTROENTERO, V50, P53, DOI 10.3109/00365521.2014.968863
   Lau C, 2015, ANN SURG, V261, P487, DOI 10.1097/SLA.0000000000000757
   Lee LYW, 2012, EUR J GASTROEN HEPAT, V24, P1078, DOI 10.1097/MEG.0b013e32835558cf
   Levesque BG, 2014, ALIMENT PHARM THER, V39, P1126, DOI 10.1111/apt.12733
   Lie MRKL, 2014, ALIMENT PHARM THER, V40, P1202, DOI 10.1111/apt.12969
   Lin KK, 2012, DIGEST DIS SCI, V57, P1013, DOI 10.1007/s10620-011-1969-3
   Lobo ED, 2004, J PHARM SCI-US, V93, P2645, DOI 10.1002/jps.20178
   Louis E, 2004, ALIMENT PHARM THER, V19, P511, DOI 10.1111/j.1365-2036.2004.01871.x
   Louis E, 2002, SCAND J GASTROENTERO, V37, P818, DOI 10.1080/713786515
   Louis E, 2012, GASTROENTEROLOGY, V142, P63, DOI 10.1053/j.gastro.2011.09.034
   Louis EI, 2006, PHARMACOGENET GENOM, V16, P911, DOI 10.1097/01.fpc.0000230421.12844.fd
   Ma C, 2014, ALIMENT PHARM THER, V40, P1044, DOI 10.1111/apt.12940
   Ma C, 2009, ALIMENT PHARM THER, V30, P977, DOI 10.1111/j.1365-2036.2009.04101.x
   Magdelaine-Beuzelin C, 2009, PHARMACOGENET GENOM, V19, P383, DOI 10.1097/FPC.0b013e32832a06bf
   Magro F, 2014, AM J GASTROENTEROL, V109, P1026, DOI 10.1038/ajg.2014.97
   Magro F, 2014, J CROHNS COLITIS, V8, P129, DOI 10.1016/j.crohns.2013.07.005
   Mascheretti S., 2002, Pharmacogenomics Journal, V2, P127, DOI 10.1038/sj.tpj.6500091
   Maser EA, 2006, CLIN GASTROENTEROL H, V4, P1248, DOI 10.1016/j.cgh.2006.06.025
   Matsukura H, 2008, ALIMENT PHARM THERAP, V27, P765, DOI 10.1111/j.1365-2036.2008.03630.x
   Mazor Y, 2014, ALIMENT PHARM THER, V40, P620, DOI 10.1111/apt.12869
   Mire-Sluis AR, 2004, J IMMUNOL METHODS, V289, P1, DOI 10.1016/j.jim.2004.06.002
   Molander P, 2014, INFLAMM BOWEL DIS, V20, P1021, DOI 10.1097/MIB.0000000000000052
   MORELL A, 1970, J CLIN INVEST, V49, P673, DOI 10.1172/JCI106279
   Mosli MH, 2014, AM J GASTROENTEROL, V109, P994, DOI 10.1038/ajg.2014.110
   Mould DR, 2015, J CLIN PHARMACOL, V55, pS51, DOI 10.1002/jcph.370
   Mould DR, 2010, BIODRUGS, V24, P23, DOI 10.2165/11530560-000000000-00000
   Mowat C, 2011, GUT, V60, P571, DOI 10.1136/gut.2010.224154
   Nanda KS, 2013, AM J GASTROENTEROL, V108, P40, DOI 10.1038/ajg.2012.363
   Nielsen OH, 2013, NEW ENGL J MED, V369, P754, DOI 10.1056/NEJMct1209614
   Nikolaus S, 2000, LANCET, V356, P1475, DOI 10.1016/S0140-6736(00)02871-3
   O'Meara S, 2014, INFLAMM BOWEL DIS, V20, P1, DOI 10.1097/01.MIB.0000436951.80898.6d
   Ogawa K, 2012, J CROHNS COLITIS, V6, P529, DOI 10.1016/j.crohns.2011.10.010
   Olsen T, 2009, CYTOKINE, V46, P222, DOI 10.1016/j.cyto.2009.02.001
   Ordás I, 2012, CLIN GASTROENTEROL H, V10, P1079, DOI 10.1016/j.cgh.2012.06.032
   Ordás I, 2012, CLIN PHARMACOL THER, V91, P635, DOI 10.1038/clpt.2011.328
   Oussalah A, 2008, ALIMENT PHARM THER, V28, P966, DOI 10.1111/j.1365-2036.2008.03811.x
   Panaccione R, 2014, GASTROENTEROLOGY, V146, P392, DOI 10.1053/j.gastro.2013.10.052
   Papamichael K, 2015, CLIN GASTROENTEROL H, V13, P1103, DOI 10.1016/j.cgh.2014.11.026
   Papamichael K, 2015, WORLD J GASTROENTERO, V21, P4773, DOI 10.3748/wjg.v21.i16.4773
   Papamichael K, 2015, INFLAMM BOWEL DIS, V21, P182, DOI 10.1097/MIB.0000000000000202
   Pariente B, 2012, INFLAMM BOWEL DIS, V18, P1199, DOI 10.1002/ibd.21839
   Park KT, 2014, INFLAMM BOWEL DIS, V20, P946, DOI 10.1097/01.MIB.0000441349.40193.aa
   Parsi MA, 2002, GASTROENTEROLOGY, V123, P707, DOI 10.1053/gast.2002.35390
   Paul S, 2014, INFLAMM BOWEL DIS, V20, P1288, DOI 10.1097/MIB.0000000000000037
   Peyrin-Biroulet L, 2011, ALIMENT PHARM THER, V33, P870, DOI 10.1111/j.1365-2036.2011.04599.x
   Peyrin-Biroulet L, 2008, CLIN GASTROENTEROL H, V6, P644, DOI 10.1016/j.cgh.2008.03.014
   Peyrin-Biroulet L, 2012, GUT, V61, P78, DOI 10.1136/gutjnl-2011-300370
   Pierik M, 2004, ALIMENT PHARM THER, V20, P303, DOI 10.1111/j.1365-2036.2004.01946.x
   Porter CJH, 2000, J PHARM SCI-US, V89, P297, DOI 10.1002/(SICI)1520-6017(200003)89:3<297::AID-JPS2>3.0.CO;2-P
   Raghavan M, 1996, ANNU REV CELL DEV BI, V12, P181, DOI 10.1146/annurev.cellbio.12.1.181
   Regueiro M, 2007, INFLAMM BOWEL DIS, V13, P1093, DOI 10.1002/ibd.20177
   Reinisch W, 2012, ALIMENT PHARM THER, V35, P568, DOI 10.1111/j.1365-2036.2011.04987.x
   Rismo R, 2012, SCAND J GASTROENTERO, V47, P538, DOI 10.3109/00365521.2012.667146
   Rispens T, 2012, J IMMUNOL METHODS, V375, P93, DOI 10.1016/j.jim.2011.09.011
   Roblin X, 2014, AM J GASTROENTEROL, V109, P1250, DOI 10.1038/ajg.2014.146
   Roblin X, 2014, CLIN GASTROENTEROL H, V12, P80, DOI 10.1016/j.cgh.2013.07.010
   Rojas JR, 2005, J PHARMACOL EXP THER, V313, P578, DOI 10.1124/jpet.104.079277
   Roord STA, 2008, BLOOD, V111, P5233, DOI 10.1182/blood-2007-12-128488
   Rosen MJ, 2015, ALIMENT PHARM THER, V41, P1094, DOI 10.1111/apt.13175
   Rostholder E, 2012, ALIMENT PHARM THER, V35, P562, DOI 10.1111/j.1365-2036.2011.04986.x
   Rutgeerts P, 2005, NEW ENGL J MED, V353, P2462, DOI 10.1056/NEJMoa050516
   Saleem B, 2010, ANN RHEUM DIS, V69, P1636, DOI 10.1136/ard.2009.117341
   Sandborn WJ, 2007, ANN INTERN MED, V146, P829, DOI 10.7326/0003-4819-146-12-200706190-00159
   Sandborn WJ, 2014, GASTROENTEROLOGY, V146, P85, DOI 10.1053/j.gastro.2013.05.048
   Sandborn WJ, 2013, NEW ENGL J MED, V369, P711, DOI 10.1056/NEJMoa1215739
   Sandborn WJ, 2011, INFLAMM BOWEL DIS, V17, P141, DOI 10.1002/ibd.21328
   Sands BE, 2014, GASTROENTEROLOGY, V147, P618, DOI 10.1053/j.gastro.2014.05.008
   Schabert Vernon F, 2012, J Med Econ, V15, P264, DOI 10.3111/13696998.2011.644645
   Schellekens H, 2002, CLIN THER, V24, P1720, DOI 10.1016/S0149-2918(02)80075-3
   Seow CH, 2010, GUT, V59, P49, DOI 10.1136/gut.2009.183095
   Shankar G, 2006, TRENDS BIOTECHNOL, V24, P274, DOI 10.1016/j.tibtech.2006.04.001
   Siegel Corey A, 2009, Therap Adv Gastroenterol, V2, P245, DOI 10.1177/1756283X09336364
   Slevin SM, 2015, INFLAMM BOWEL DIS, V21, P2909, DOI 10.1097/MIB.0000000000000533
   Sokol H, 2010, GUT, V59, P1363, DOI 10.1136/gut.2010.212712
   Sorrentino D, 2014, INFLAMM BOWEL DIS, V20, P757, DOI 10.1097/01.MIB.0000442680.47427.bf
   Steenholdt C, 2015, GUT, V64, P1340, DOI 10.1136/gutjnl-2014-309044
   Steenholdt C, 2013, ALIMENT PHARM THER, V37, P1172, DOI 10.1111/apt.12330
   Steenholdt C, 2012, ALIMENT PHARM THER, V36, P650, DOI 10.1111/apt.12010
   Steenholdt C, 2012, ALIMENT PHARM THER, V36, P499, DOI 10.1111/j.1365-2036.2012.05204.x
   Steenholdt C, 2011, ALIMENT PHARM THER, V34, P51, DOI 10.1111/j.1365-2036.2011.04682.x
   Steenholdt C, 2014, AUTOANTIBODIES, P803
   Steenholdt C., 2015, J CLIN GASTROENTEROL
   Steenholdt C, 2015, AM J GASTROENTEROL, V110, P1623, DOI 10.1038/ajg.2015.325
   Steenholdt C, 2015, J CROHNS COLITIS, V9, P1032, DOI 10.1093/ecco-jcc/jjv139
   Steenholdt C, 2015, DIGEST DIS SCI, V60, P2762, DOI 10.1007/s10620-015-3581-4
   Steenholdt C, 2015, J CROHNS COLITIS, V9, P238, DOI 10.1093/ecco-jcc/jjv004
   Steenholdt C, 2014, AM J GASTROENTEROL, V109, P1055, DOI 10.1038/ajg.2014.106
   Steenholdt C, 2014, GUT, V63, P919, DOI 10.1136/gutjnl-2013-305279
   Steenholdt C, 2013, THER DRUG MONIT, V35, P530, DOI 10.1097/FTD.0b013e31828d23c3
   Steenholdt C, 2012, INFLAMM BOWEL DIS, V18, P2209, DOI 10.1002/ibd.22910
   Steenholdt C, 2012, SCAND J GASTROENTERO, V47, P518, DOI 10.3109/00365521.2012.660541
   Steenholdt C, 2011, SCAND J GASTROENTERO, V46, P310, DOI 10.3109/00365521.2010.536254
   Stidham RW, 2014, ALIMENT PHARM THER, V39, P1349, DOI 10.1111/apt.12749
   Stidham RW, 2014, ALIMENT PHARM THER, V39, P660, DOI 10.1111/apt.12644
   Subramaniam K, 2014, INTERN MED J, V44, P464, DOI 10.1111/imj.12397
   Svenson M, 2007, RHEUMATOLOGY, V46, P1828, DOI 10.1093/rheumatology/kem261
   Tabrizi MA, 2006, DRUG DISCOV TODAY, V11, P81, DOI 10.1016/S1359-6446(05)03638-X
   Takeuchi T, 2011, ANN RHEUM DIS, V70, P1208, DOI 10.1136/ard.2011.153023
   Talley NJ, 2011, AM J GASTROENTEROL, V106, pS2, DOI 10.1038/ajg.2011.58
   Taxonera C, 2011, ALIMENT PHARM THER, V33, P340, DOI 10.1111/j.1365-2036.2010.04531.x
   Taxonera C, 2015, DIGEST DIS SCI, V60, P3075, DOI 10.1007/s10620-015-3735-4
   Terdiman JP, 2013, GASTROENTEROLOGY, V145, P1459, DOI 10.1053/j.gastro.2013.10.047
   Ternant D, 2008, THER DRUG MONIT, V30, P523, DOI 10.1097/FTD.0b013e318180e300
   Ternant D, 2015, CLIN PHARMACOKINET, V54, P551, DOI 10.1007/s40262-014-0225-3
   Toedter G, 2011, AM J GASTROENTEROL, V106, P1272, DOI 10.1038/ajg.2011.83
   Torres J, 2015, GASTROENTEROLOGY, V149, P1, DOI 10.1053/j.gastro.2015.08.055
   Travis SPL, 2008, J CROHNS COLITIS, V2, P24, DOI 10.1016/j.crohns.2007.11.002
   Ungar B, 2016, CLIN GASTROENTEROL H, V14, P550, DOI 10.1016/j.cgh.2015.10.025
   Ungar B, 2015, MEDICINE, V94, DOI 10.1097/MD.0000000000000673
   Ungar B, 2014, GUT, V63, P1258, DOI 10.1136/gutjnl-2013-305259
   Van Assche G, 2008, GASTROENTEROLOGY, V134, P1861, DOI 10.1053/j.gastro.2008.03.004
   van der Laken CJ, 2007, ANN RHEUM DIS, V66, P253, DOI 10.1136/ard.2006.057406
   van der Valk ME, 2014, GUT, V63, P72, DOI 10.1136/gutjnl-2012-303376
   van Schouwenburg PA, 2013, NAT REV RHEUMATOL, V9, P164, DOI 10.1038/nrrheum.2013.4
   van Schouwenburg PA, 2013, ANN RHEUM DIS, V72, P104, DOI 10.1136/annrheumdis-2012-201445
   van Schouwenburg PA, 2012, J CLIN IMMUNOL, V32, P1000, DOI 10.1007/s10875-012-9705-0
   van Schouwenburg PA, 2010, J IMMUNOL METHODS, V362, P82, DOI 10.1016/j.jim.2010.09.005
   Vande Casteele N, 2015, GASTROENTEROLOGY, V148, P1320, DOI 10.1053/j.gastro.2015.02.031
   Vande Casteele N, 2015, J CLIN PHARMACOL, V55, pS39, DOI 10.1002/jcph.374
   Vande Casteele Niels, 2014, Curr Gastroenterol Rep, V16, P378, DOI 10.1007/s11894-014-0378-0
   Vande Casteele N, 2013, AM J GASTROENTEROL, V108, P962, DOI 10.1038/ajg.2013.12
   Vaughn BP, 2015, INFLAMM BOWEL DIS, V21, P1435, DOI 10.1097/MIB.0000000000000312
   Vaughn BP, 2014, INFLAMM BOWEL DIS, V20, P1996, DOI 10.1097/MIB.0000000000000156
   Velayos FS, 2013, CLIN GASTROENTEROL H, V11, P654, DOI 10.1016/j.cgh.2012.12.035
   Vermeire S, 2002, AM J GASTROENTEROL, V97, P2357
   Vermeire S, 2007, GUT, V56, P1226, DOI 10.1136/gut.2006.099978
   Vogelaar L, 2009, CLIN EXP GASTROENTER, V2, P101
   Wadhwa M, 2003, J IMMUNOL METHODS, V278, P1, DOI 10.1016/S0022-1759(03)00206-0
   Wang SL, 2012, J IMMUNOL METHODS, V382, P177, DOI 10.1016/j.jim.2012.06.002
   Wang W, 2008, CLIN PHARMACOL THER, V84, P548, DOI 10.1038/clpt.2008.170
   Waugh AWG, 2010, ALIMENT PHARM THER, V32, P1129, DOI 10.1111/j.1365-2036.2010.04446.x
   West RL, 2008, ALIMENT PHARM THER, V28, P1122, DOI 10.1111/j.1365-2036.2008.03828.x
   Wolbink GJ, 2009, CURR OPIN RHEUMATOL, V21, P211, DOI 10.1097/BOR.0b013e328329ed8b
   Wolbink GJ, 2006, ARTHRITIS RHEUM-US, V54, P711, DOI 10.1002/art.21671
   Wolf D, 2014, ALIMENT PHARM THER, V40, P486, DOI 10.1111/apt.12863
   Yamada A, 2010, INFLAMM BOWEL DIS, V16, P1898, DOI 10.1002/ibd.21259
   Yanai H, 2015, CLIN GASTROENTEROL H, V13, P522, DOI 10.1016/j.cgh.2014.07.029
   Yanai H, 2011, AM J GASTROENTEROL, V106, P685, DOI 10.1038/ajg.2011.103
   Yarur AJ, 2015, INFLAMM BOWEL DIS, V21, P1709, DOI 10.1097/MIB.0000000000000380
   Yarur AJ, 2016, GUT, V65, P249, DOI 10.1136/gutjnl-2014-308099
   Yarur AJ, 2015, CLIN GASTROENTEROL H, V13, P1118, DOI 10.1016/j.cgh.2014.12.026
NR 251
TC 73
Z9 79
U1 0
U2 8
PU OXFORD UNIV PRESS INC
PI CARY
PA JOURNALS DEPT, 2001 EVANS RD, CARY, NC 27513 USA
SN 1078-0998
EI 1536-4844
J9 INFLAMM BOWEL DIS
JI Inflamm. Bowel Dis.
PD AUG
PY 2016
VL 22
IS 8
BP 1999
EP 2015
DI 10.1097/MIB.0000000000000772
PG 17
WC Gastroenterology & Hepatology
WE Science Citation Index Expanded (SCI-EXPANDED)
SC Gastroenterology & Hepatology
GA DT4TX
UT WOS:000381475100030
PM 27135483
OA Bronze
DA 2024-01-22
ER

PT J
AU Zheng, Y
   Yu, Y
   Chen, XF
   Yang, SL
   Tang, XL
   Xiang, ZG
AF Zheng, Yang
   Yu, Yang
   Chen, Xu-Feng
   Yang, Sheng-Lan
   Tang, Xiao-Long
   Xiang, Zheng-Guo
TI Intestinal Macrophage Autophagy and its Pharmacological Application in
   Inflammatory Bowel Disease
SO FRONTIERS IN PHARMACOLOGY
LA English
DT Review
DE inflammatory bowel disease; macrophage; autophagy; intestinal;
   inflammation
ID INVASIVE ESCHERICHIA-COLI; CROHNS-DISEASE; GUT MICROBIOTA; SELECTIVE
   AUTOPHAGY; IMPAIRED AUTOPHAGY; ACTIVATION; MECHANISMS; CELLS; ROLES;
   GASTROENTEROLOGY
AB Inflammatory bowel disease (IBD), comprised of Crohn's disease (CD) and ulcerative colitis (UC), is a group of chronic inflammatory disorders. IBD is regarded as a severe healthcare problem worldwide, with high morbidity and lethality. So far, despite of numerous studies on this issue, the specific mechanisms of IBD still remain unclarified and ideal treatments are not available for IBD. The intestinal mucosal barrier is vital for maintaining the function of the intestinal self-defensive system. Among all of the components, macrophage is an important one in the intestinal self-defensive system, normally protecting the gut against exotic invasion. However, the over-activation of macrophages in pathological conditions leads to the overwhelming induction of intestinal inflammatory and immune reaction, thus damaging the intestinal functions. Autophagy is an important catabolic mechanism. It has been proven to participate the regulation of various kinds of inflammation- and immune-related disorders via the regulation of inflammation in related cells. Here in this paper, we will review the role and mechanism of intestinal macrophage autophagy in IBD. In addition, several well-studied kinds of agents taking advantage of intestinal macrophage autophagy for the treatment of IBD will also be discussed. We aim to bring novel insights in the development of therapeutic strategies against IBD.
C1 [Zheng, Yang; Chen, Xu-Feng; Yang, Sheng-Lan; Tang, Xiao-Long; Xiang, Zheng-Guo] 904 Hosp PLA Joint Logist Support Force, Dept Gastroenterol, Wuxi, Jiangsu, Peoples R China.
   [Yu, Yang] Nanjing Med Univ, Affiliated Suzhou Hosp, Dept Gastroenterol, Suzhou, Peoples R China.
C3 Nanjing Medical University
RP Xiang, ZG (通讯作者)，904 Hosp PLA Joint Logist Support Force, Dept Gastroenterol, Wuxi, Jiangsu, Peoples R China.
EM xzg5851@163.com
RI Xiaolong, Tang/HJB-4028-2022
FU General Project of Science and Technology Development Fund of Nanjing
   Medical University [NMUB2019332]
FX Funding This work was supported by General Project of Science and
   Technology Development Fund of Nanjing Medical University (No.
   NMUB2019332).
CR Adak A, 2019, CELL MOL LIFE SCI, V76, P473, DOI 10.1007/s00018-018-2943-4
   Ahsan A, 2021, ACTA PHARM SIN B, V11, P1708, DOI 10.1016/j.apsb.2020.10.018
   Alexandre YO, 2014, FRONT MICROBIOL, V5, DOI 10.3389/fmicb.2014.00378
   Aoki M, 2017, CURR TOP MICROBIOL, V407, P153, DOI 10.1007/82_2017_6
   Baumgart DC, 2007, LANCET, V369, P1627, DOI 10.1016/S0140-6736(07)60750-8
   Buisson A, 2019, CELLS-BASEL, V8, DOI 10.3390/cells8111394
   Bushman FD, 2020, CELL HOST MICROBE, V28, P422, DOI 10.1016/j.chom.2020.07.020
   Caprilli R, 2010, J CROHNS COLITIS, V4, P377, DOI 10.1016/j.crohns.2010.05.007
   Carbone F, 2014, CURR MED CHEM, V21, P4046, DOI 10.2174/0929867321666140915141332
   Castillo A, 2005, P NATL ACAD SCI USA, V102, P1542, DOI 10.1073/pnas.0408633102
   Chen YN, 2020, EUR J PHARMACOL, V877, DOI 10.1016/j.ejphar.2020.173090
   Cheng Q, 2015, BIOCHEM PHARMACOL, V97, P439, DOI 10.1016/j.bcp.2015.07.015
   Chimienti G, 2021, INT J MOL SCI, V22, DOI 10.3390/ijms22073498
   Colletti M, 2021, FRONT CELL DEV BIOL, V8, DOI 10.3389/fcell.2020.614178
   Collins J.T., 2021, ANATOMY ABDOMEN PELV
   Cushing K, 2021, JAMA-J AM MED ASSOC, V325, P69, DOI 10.1001/jama.2020.18936
   das Neves J, 2020, CHEM SOC REV, V49, P5058, DOI 10.1039/c8cs00948a
   Dash S, 2019, CELLS-BASEL, V8, DOI 10.3390/cells8111308
   Derer S, 2020, INFLAMM BOWEL DIS, V26, P1856, DOI 10.1093/ibd/izaa069
   Devis-Jauregui L, 2021, AUTOPHAGY, V17, P1077, DOI 10.1080/15548627.2020.1752548
   Di Rita A, 2021, AUTOPHAGY, V17, P1565, DOI 10.1080/15548627.2021.1924969
   Ding WW, 2020, FRONT PHARMACOL, V11, DOI 10.3389/fphar.2020.573870
   Dong YL, 2021, PEDIATR RES, V89, P785, DOI 10.1038/s41390-020-0964-9
   Engevik MA, 2019, MBIO, V10, DOI 10.1128/mBio.01087-19
   Fan FY, 2017, MOLECULES, V22, DOI 10.3390/molecules22030484
   Fan XY, 2021, DIGESTION, V102, P508, DOI 10.1159/000508328
   Fiorucci S, 2021, DIGEST DIS SCI, V66, P674, DOI 10.1007/s10620-020-06715-3
   Frake RA, 2016, J ROY COLL PHYS EDIN, V46, P228, DOI 10.4997/JRCPE.2016.403
   Gallagher K, 2021, J CROHNS COLITIS, V15, P813, DOI 10.1093/ecco-jcc/jjaa227
   Gao P, 2017, J IMMUNOL, V198, P2457, DOI 10.4049/jimmunol.1502652
   Ge QH, 2021, LIFE SCI, V267, DOI 10.1016/j.lfs.2020.118918
   Gerster R, 2015, CELL MOL GASTROENTER, V1, P171, DOI 10.1016/j.jcmgh.2014.12.006
   Gomaa EZ, 2020, ANTON LEEUW INT J G, V113, P2019, DOI 10.1007/s10482-020-01474-7
   Grondin JA, 2020, FRONT IMMUNOL, V11, DOI 10.3389/fimmu.2020.02054
   Guo WJ, 2014, AUTOPHAGY, V10, P972, DOI 10.4161/auto.28374
   Haber AL, 2017, NATURE, V551, P333, DOI 10.1038/nature24489
   Han B, 2018, AUTOPHAGY, V14, P1164, DOI 10.1080/15548627.2018.1458173
   Hassanpour M, 2020, J INFLAMM-LOND, V17, DOI 10.1186/s12950-020-0237-8
   Homer CR, 2010, GASTROENTEROLOGY, V139, P1630, DOI 10.1053/j.gastro.2010.07.006
   Hu LF, 2019, ADV EXP MED BIOL, V1206, P221, DOI 10.1007/978-981-15-0602-4_11
   Hu WB, 2021, J SCI FOOD AGR, V101, P5563, DOI 10.1002/jsfa.11207
   Invernizzi R, 2021, AM J RESP CRIT CARE, V203, P339, DOI 10.1164/rccm.202002-0460OC
   Jamontt J, 2013, J IMMUNOL, V190, P2948, DOI 10.4049/jimmunol.1201332
   Järbrink-Sehgal E, 2020, CURR OPIN NEUROBIOL, V62, P102, DOI 10.1016/j.conb.2020.01.016
   Jing X, 2014, J IMMUNOL, V193, P3055, DOI 10.4049/jimmunol.1301548
   Joffre C, 2021, BIOLOGY-BASEL, V10, DOI 10.3390/biology10060552
   Kamel AM, 2020, INT J RHEUM DIS, V23, P1226, DOI 10.1111/1756-185X.13910
   Ke P, 2017, FRONT IMMUNOL, V7, DOI 10.3389/fimmu.2016.00695
   Ke P, 2016, PLOS ONE, V11, DOI 10.1371/journal.pone.0155076
   Kong WM, 2014, CELL IMMUNOL, V287, P1, DOI 10.1016/j.cellimm.2013.11.002
   Kuma A, 2017, AUTOPHAGY, V13, P1619, DOI 10.1080/15548627.2017.1343770
   Kumar S, 2021, AUTOPHAGY, V17, P2273, DOI 10.1080/15548627.2020.1822088
   Lapaquette P, 2012, CELL MICROBIOL, V14, P791, DOI 10.1111/j.1462-5822.2012.01768.x
   Larabi A, 2020, AUTOPHAGY, V16, P38, DOI 10.1080/15548627.2019.1635384
   Leccese G, 2020, CELLS-BASEL, V9, DOI 10.3390/cells9081824
   Lei-Leston AC, 2017, FRONT IMMUNOL, V8, DOI 10.3389/fimmu.2017.01168
   Li W, 2021, THERANOSTICS, V11, P222, DOI 10.7150/thno.49860
   Li Y, 2020, FRONT CELL DEV BIOL, V8, DOI 10.3389/fcell.2020.604021
   Lin F, 2021, ADV EXP MED BIOL, V1208, P265, DOI 10.1007/978-981-16-2830-6_12
   Lin XT, 2018, INFLAMM BOWEL DIS, V24, P781, DOI 10.1093/ibd/izx075
   Liu LX, 2020, SCI REP-UK, V10, DOI 10.1038/s41598-020-67104-4
   Liu R, 2020, FREE RADICAL BIO MED, V161, P339, DOI 10.1016/j.freeradbiomed.2020.10.029
   Lloyd-Price J, 2019, NATURE, V569, P655, DOI 10.1038/s41586-019-1237-9
   Lorincz P, 2020, J MOL BIOL, V432, P2462, DOI 10.1016/j.jmb.2019.10.028
   Lu R, 2021, GASTROENTEROLOGY, V160, P1269, DOI 10.1053/j.gastro.2020.11.015
   Luo H, 2021, CLIN EXP IMMUNOL, V203, P66, DOI 10.1111/cei.13510
   Luo X, 2021, INT IMMUNOPHARMACOL, V90, DOI 10.1016/j.intimp.2020.107224
   M'Koma AE, 2013, CLIN MED INSIGHTS-GA, V6, P33, DOI 10.4137/CGast.S12731
   Macias-Ceja DC, 2017, BRIT J PHARMACOL, V174, P2501, DOI 10.1111/bph.13860
   Mai CT, 2019, MOL IMMUNOL, V105, P76, DOI 10.1016/j.molimm.2018.10.015
   Mao LQ, 2021, GUT PATHOG, V13, DOI 10.1186/s13099-021-00460-2
   Mariathasan S, 2004, NATURE, V430, P213, DOI 10.1038/nature02664
   Matalon ST, 2020, UNITED EUR GASTROENT, V8, P271, DOI 10.1177/2050640619889773
   Mazur M, 2021, INT J MOL SCI, V22, DOI 10.3390/ijms22136966
   McCormick JJ, 2021, J THERM BIOL, V95, DOI 10.1016/j.jtherbio.2020.102790
   Mehandru S, 2021, NAT REV GASTRO HEPAT, V18, P83, DOI 10.1038/s41575-020-00399-w
   Mirsepasi-Lauridsen HC, 2019, CLIN MICROBIOL REV, V32, DOI [10.1128/CMR.00060-18, 10.1128/cmr.00060-18]
   Moretti J, 2021, J LEUKOCYTE BIOL, V109, P561, DOI 10.1002/JLB.3MR0520-104RR
   Muller PA, 2020, CURR OPIN IMMUNOL, V62, P54, DOI 10.1016/j.coi.2019.11.011
   Nash P, 2021, ANN RHEUM DIS, V80, P71, DOI 10.1136/annrheumdis-2020-218398
   Nayar S, 2021, NATURE, V593, P275, DOI 10.1038/s41586-021-03484-5
   Netea MG, 2004, EUR J IMMUNOL, V34, P2052, DOI 10.1002/eji.200425229
   Ouimet M, 2017, ARTERIOSCL THROM VAS, V37, P1058, DOI 10.1161/ATVBAHA.116.308916
   Owczarek D, 2016, WORLD J GASTROENTERO, V22, P895, DOI 10.3748/wjg.v22.i3.895
   Palmela C, 2018, GUT, V67, P574, DOI 10.1136/gutjnl-2017-314903
   Pardigol A, 1998, P NATL ACAD SCI USA, V95, P6308, DOI 10.1073/pnas.95.11.6308
   Parkes M, 2012, DIGEST DIS, V30, P330, DOI 10.1159/000338119
   PERDUE MH, 1994, AM J PHYSIOL, V267, pG151, DOI 10.1152/ajpgi.1994.267.2.G151
   Qin Y, 2021, BRAIN BEHAV IMMUN, V91, P324, DOI 10.1016/j.bbi.2020.10.010
   Qin Z, 2017, J MOL MED, V95, P221, DOI 10.1007/s00109-016-1473-5
   Racanelli AC, 2018, AUTOPHAGY, V14, P221, DOI 10.1080/15548627.2017.1389823
   Rolhion N, 2007, INFLAMM BOWEL DIS, V13, P1277, DOI 10.1002/ibd.20176
   Rousset F, 2021, NAT MICROBIOL, V6, P301, DOI 10.1038/s41564-020-00839-y
   Ryan FJ, 2020, NAT COMMUN, V11, DOI 10.1038/s41467-020-15342-5
   Samie M, 2018, NAT IMMUNOL, V19, P246, DOI 10.1038/s41590-017-0042-6
   Samoila I, 2020, CELLS-BASEL, V9, DOI 10.3390/cells9071647
   Saxena A, 2017, AM J PHYSIOL-GASTR L, V313, pG26, DOI 10.1152/ajpgi.00070.2017
   Schwerd T, 2017, GUT, V66, P1060, DOI 10.1136/gutjnl-2015-310382
   Shao BZ, 2021, FRONT PHYSIOL, V12, DOI 10.3389/fphys.2021.621132
   Shao BZ, 2019, INFLAMMATION, V42, P1666, DOI 10.1007/s10753-019-01027-9
   Shao BZ, 2019, INFLAMMATION, V42, P1147, DOI 10.1007/s10753-019-01008-y
   Shao BZ, 2017, FRONT IMMUNOL, V8, DOI 10.3389/fimmu.2017.00553
   Shao BZ, 2016, ACTA PHARMACOL SIN, V37, P150, DOI 10.1038/aps.2015.87
   Shaoul R, 2005, PEDIATR RES, V58, P492, DOI 10.1203/01.PDR.0000179408.74781.C9
   Shin NR, 2015, TRENDS BIOTECHNOL, V33, P496, DOI 10.1016/j.tibtech.2015.06.011
   Su D, 2021, FREE RADICAL BIO MED, V163, P1, DOI 10.1016/j.freeradbiomed.2020.11.006
   Sultan S, 2021, FRONT PHYSIOL, V12, DOI 10.3389/fphys.2021.715506
   Sun MF, 2018, AGEING RES REV, V45, P53, DOI 10.1016/j.arr.2018.04.004
   Tan SY, 2021, INT J MOL SCI, V22, DOI 10.3390/ijms22010453
   Tang Y, 2021, AUTOPHAGY, V17, P2905, DOI 10.1080/15548627.2020.1847799
   Tomasello G, 2016, BIOMED PAP, V160, P461, DOI 10.5507/bp.2016.052
   Trelford CB, 2021, BIOCHEM J, V478, P3395, DOI 10.1042/BCJ20210314
   Tschurtschenthaler M, 2018, FRONT IMMUNOL, V9, DOI 10.3389/fimmu.2018.00766
   Uhlig HH, 2021, J PEDIATR GASTR NUTR, V72, P456, DOI 10.1097/MPG.0000000000003017
   Vannella KM, 2017, ANNU REV PHYSIOL, V79, P593, DOI 10.1146/annurev-physiol-022516-034356
   Vazeille E, 2015, J CROHNS COLITIS, V9, P410, DOI 10.1093/ecco-jcc/jjv053
   Viola MF, 2020, NEUROGASTROENT MOTIL, V32, DOI 10.1111/nmo.13843
   Wallace KL, 2014, WORLD J GASTROENTERO, V20, P6, DOI 10.3748/wjg.v20.i1.6
   Wang P, 2018, PROG NEUROBIOL, V163, P98, DOI 10.1016/j.pneurobio.2018.01.001
   Wang SY, 2017, J PHARMACOL SCI, V134, P197, DOI 10.1016/j.jphs.2017.07.001
   Wang WJ, 2021, NAT COMMUN, V12, DOI [10.1038/s41467-021-26554-8, 10.1038/s41467-020-20780-2]
   Wang X, 2020, BMC COMPLEMENT MED, V20, DOI 10.1186/s12906-020-03101-4
   Wang ZY, 2019, CELL BIOSCI, V9, DOI 10.1186/s13578-019-0271-5
   Weber B, 2011, EUR J IMMUNOL, V41, P773, DOI 10.1002/eji.201040965
   Wollert T, 2019, CURR BIOL, V29, pR671, DOI 10.1016/j.cub.2019.06.014
   Wu HJ, 2021, J NEUROINFLAMM, V18, DOI 10.1186/s12974-020-02041-7
   Wu MY, 2021, AUTOPHAGY, V17, P1096, DOI 10.1080/15548627.2020.1741332
   Xia Y, 2019, AUTOPHAGY, V15, P960, DOI 10.1080/15548627.2019.1569916
   Xu WL, 2021, CELL MOL LIFE SCI, V78, P1369, DOI 10.1007/s00018-020-03667-9
   Xu Y, 2020, AUTOPHAGY, V16, P3, DOI 10.1080/15548627.2019.1603547
   Yang Songwei, 2021, J Inflamm Res, V14, P3171, DOI 10.2147/JIR.S318327
   Yao RQ, 2021, AUTOPHAGY, V17, P385, DOI 10.1080/15548627.2020.1725377
   Yeh H, 2021, WORLD J GASTROENTERO, V27, P442, DOI 10.3748/wjg.v27.i5.442
   Yoshimura C, 2020, J BIOCHEM, V168, P1, DOI 10.1093/jb/mvaa051
   You XY, 2021, FRONT PHARMACOL, V12, DOI 10.3389/fphar.2021.659716
   Yu L, 2018, AUTOPHAGY, V14, P207, DOI 10.1080/15548627.2017.1378838
   Yu XL, 2015, AUTOPHAGY, V11, P1711, DOI 10.1080/15548627.2015.1043076
   Zhang H, 2017, J IMMUNOL, V198, P2133, DOI 10.4049/jimmunol.1601293
   Zhang J, 2021, FRONT CELL DEV BIOL, V9, DOI 10.3389/fcell.2021.705291
   Zhang SL, 2017, FRONT IMMUNOL, V8, DOI 10.3389/fimmu.2017.01674
   Zhao Y, 2018, ONCOIMMUNOLOGY, V7, DOI 10.1080/2162402X.2017.1375640
   Zheng X, 2019, BRAIN BEHAV IMMUN, V79, P244, DOI 10.1016/j.bbi.2019.02.009
NR 142
TC 6
Z9 7
U1 2
U2 30
PU FRONTIERS MEDIA SA
PI LAUSANNE
PA AVENUE DU TRIBUNAL FEDERAL 34, LAUSANNE, CH-1015, SWITZERLAND
EI 1663-9812
J9 FRONT PHARMACOL
JI Front. Pharmacol.
PD NOV 24
PY 2021
VL 12
AR 803686
DI 10.3389/fphar.2021.803686
PG 10
WC Pharmacology & Pharmacy
WE Science Citation Index Expanded (SCI-EXPANDED)
SC Pharmacology & Pharmacy
GA YA5CW
UT WOS:000738351900001
PM 34899362
OA Green Published, gold
DA 2024-01-22
ER

PT J
AU Vachon, A
   Scott, FI
AF Vachon, Ashley
   Scott, Frank I.
TI The treatment approach to inflammatory bowel disease in 2020
SO CURRENT OPINION IN GASTROENTEROLOGY
LA English
DT Review
DE Crohn's disease; medication positioning; treat-to-target; ulcerative
   colitis
ID MAGNETIC-RESONANCE ENTEROGRAPHY; MODERATE ULCERATIVE-COLITIS;
   NECROSIS-FACTOR-ALPHA; C-REACTIVE PROTEIN; CROHNS-DISEASE; MAINTENANCE
   THERAPY; CORTICOSTEROID-THERAPY; BUDESONIDE MULTIMATRIX; POSITIONING
   THERAPIES; FECAL CALPROTECTIN
AB Purpose of review Multiple new medications with novel mechanisms of action are now available to treat inflammatory bowel disease (IBD). Identifying the appropriate patients in whom to use these therapies is critical in maximizing benefit and reducing unnecessary risks. Once the appropriate therapy is selected, using a treat-to-target algorithm including symptomatic, biochemical, and endoscopic monitoring can improve clinical outcomes. If symptoms recur, these same principles, coupled with therapeutic drug monitoring, should be considered to confirm inflammation and determine next therapeutic steps. Recent findings Multiple network meta-analyses can assist clinicians in determining the ideal biologic or small molecule therapy for patients with moderate-to-severe IBD. Once selected, several clinical trials have demonstrated that follow-up in 3 to 4 months, coupled with fecal calprotectin or C-reactive protein monitoring, can improve clinical remission and mucosal healing rates. Structural assessment should be performed via colonoscopy, enterography, or capsule endoscopy, dependent on disease location, at 9--12 months to confirm healing. Appropriate disease stratification, coupled with biologic or small molecule medication selection and treat-to-target follow-up, can greatly assist clinicians who are managing patients with IBD in achieving the greatest potential benefits of medical therapy.
C1 [Vachon, Ashley; Scott, Frank I.] Univ Colorado Anschutz Med Campus, Div Gastroenterol & Hepatol, Aurora, CO USA.
C3 University of Colorado System; University of Colorado Anschutz Medical
   Campus
RP Scott, FI (通讯作者)，Univ Colorado Anschutz Med Campus, Div Gastroenterol & Hepatol, Crohns & Colitis Ctr, Aurora, CO 80045 USA.
EM frank.i.scott@ucdenver.edu
RI Scott, Frank I/Q-3875-2019
OI Scott, Frank I/0000-0002-6021-0419
CR Adar T, 2019, ALIMENT PHARM THER, V49, P873, DOI 10.1111/apt.15177
   Ananthakrishnan AN, 2009, INFLAMM BOWEL DIS, V15, P176, DOI 10.1002/ibd.20639
   Annese V, 2015, J CROHNS COLITIS, V9, P945, DOI 10.1093/ecco-jcc/jjv141
   [Anonymous], [No title captured]
   Axelrad JE, 2018, AM J GASTROENTEROL, V113, P1530, DOI 10.1038/s41395-018-0211-8
   Barber GE, 2018, INFLAMM BOWEL DIS, V24, P1849, DOI 10.1093/ibd/izy086
   Beaugerie L, 2020, CLIN GASTROENTEROL H, V18, P1324, DOI 10.1016/j.cgh.2020.02.009
   Berinstein JA, 2019, CLIN GASTROENTEROL H, V17, P988, DOI 10.1016/j.cgh.2018.11.022
   BEST WR, 1976, GASTROENTEROLOGY, V70, P439
   Bonovas S, 2018, BRIT J CLIN PHARMACO, V84, P239, DOI 10.1111/bcp.13456
   Carvalho PB, 2016, J CROHNS COLITIS, V10, P20, DOI 10.1093/ecco-jcc/jjv180
   Chang S, 2015, WORLD J GASTROENTERO, V21, P11246, DOI 10.3748/wjg.v21.i40.11246
   Christensen B, 2019, CLIN GASTROENTEROL H
   Chudy-Onwugaje KO, 2019, INFLAMM BOWEL DIS, V25, P820, DOI 10.1093/ibd/izy327
   Cohen RD, 2020, J CROHNS COLITIS, V14, P192, DOI 10.1093/ecco-jcc/jjz137
   Colombel JF, 2010, NEW ENGL J MED, V362, P1383, DOI 10.1056/NEJMoa0904492
   Colombel JF, 2007, GASTROENTEROLOGY, V132, P52, DOI 10.1053/j.gastro.2006.11.041
   Colombel JF, 2017, LANCET, V390, P2779, DOI 10.1016/S0140-6736(17)32641-7
   Colombel JF, 2017, GASTROENTEROLOGY, V152, P351, DOI 10.1053/j.gastro.2016.09.046
   Colombel JF, 2017, GUT, V66, P839, DOI 10.1136/gutjnl-2015-311079
   COLOMBEL JF, 2015, GASTROENTEROLOGY S1, V148, pS277
   Curtis JR, 2016, ANN RHEUM DIS, V75, P1843, DOI 10.1136/annrheumdis-2016-209131
   D'Haens G, 2008, LANCET, V371, P660, DOI 10.1016/S0140-6736(08)60304-9
   D'Haens G, 2007, GASTROENTEROLOGY, V132, P763, DOI 10.1053/j.gastro.2006.12.038
   D'Haens G, 2018, GASTROENTEROLOGY, V154, P1343, DOI 10.1053/j.gastro.2018.01.004
   Danese S, 2020, CLIN GASTROENTEROL H, V18, P1280, DOI 10.1016/j.cgh.2020.01.017
   Dassopoulos T, 2015, GASTROENTEROLOGY, V149, P238, DOI 10.1053/j.gastro.2015.05.036
   Desai RJ, 2019, ARTHRITIS RHEUMATOL, V71, P892, DOI 10.1002/art.40798
   Faubion WA, 2001, GASTROENTEROLOGY, V121, P255, DOI 10.1053/gast.2001.26279
   Feagan BG, 2016, NEW ENGL J MED, V375, P1946, DOI 10.1056/NEJMoa1602773
   Feagan B, 2012, INFLAMM BOWEL DIS, V18, pS1, DOI 10.1097/00054725-201212001-00002
   Feagan BG, 2014, GASTROENTEROLOGY, V146, P681, DOI 10.1053/j.gastro.2013.11.024
   Feagan BG, 2013, NEW ENGL J MED, V369, P699, DOI 10.1056/NEJMoa1215734
   Feuerstein JD, 2020, GASTROENTEROLOGY, V158, P1450, DOI 10.1053/j.gastro.2020.01.006
   Feuerstein JD, 2017, GASTROENTEROLOGY, V153, P827, DOI 10.1053/j.gastro.2017.07.032
   Ford AC, 2012, AM J GASTROENTEROL, V107, P167, DOI 10.1038/ajg.2011.410
   Ford AC, 2011, AM J GASTROENTEROL, V106, P601, DOI 10.1038/ajg.2011.67
   Ford AC, 2011, AM J GASTROENTEROL, V106, P590, DOI 10.1038/ajg.2011.70
   González-Lama Y, 2016, J CROHNS COLITIS, V10, P55, DOI 10.1093/ecco-jcc/jjv187
   Greenup AJ, 2016, INFLAMM BOWEL DIS, V22, P1246, DOI 10.1097/MIB.0000000000000727
   Hanauer SB, 2006, GASTROENTEROLOGY, V130, P323, DOI 10.1053/j.gastro.2005.11.030
   Hanauer SB, 2002, LANCET, V359, P1541, DOI 10.1016/S0140-6736(02)08512-4
   Hanauer SB, 2020, J CROHNS COLITIS, V14, P23, DOI 10.1093/ecco-jcc/jjz110
   HARVEY RF, 1980, LANCET, V1, P514
   Jones J, 2008, CLIN GASTROENTEROL H, V6, P1218, DOI 10.1016/j.cgh.2008.06.010
   Kelly OB, 2017, INFLAMM BOWEL DIS, V23, P1202, DOI 10.1097/MIB.0000000000001126
   Kinnucan J, 2019, GASTROENTEROLOGY, V157, P242, DOI 10.1053/j.gastro.2019.03.064
   Kotwani P, 2020, J CROHNS COLITIS
   Kugathasan S, 2017, LANCET, V389, P1710, DOI 10.1016/S0140-6736(17)30317-3
   Lasson A, 2015, J CROHNS COLITIS, V9, P26, DOI 10.1016/j.crohns.2014.06.002
   Lewis JD, 2018, AM J GASTROENTEROL, V113, P405, DOI 10.1038/ajg.2017.479
   Lichtenstein GR, 2018, AM J GASTROENTEROL, V113, P481, DOI 10.1038/ajg.2018.27
   Lichtenstein GR, 2016, DIGEST DIS SCI, V61, P358, DOI 10.1007/s10620-015-3897-0
   Lichtenstein GR, 2015, J CROHNS COLITIS, V9, P738, DOI 10.1093/ecco-jcc/jjv101
   Lichtenstein GR, 2010, CLIN GASTROENTEROL H, V8, P600, DOI 10.1016/j.cgh.2010.01.014
   Lim WC, 2016, COCHRANE DB SYST REV, DOI 10.1002/14651858.CD008870.pub2
   Marshall JK, 2010, COCHRANE DB SYST REV, DOI 10.1002/14651858.CD004115.pub2
   McCurdy JD, 2015, INFLAMM BOWEL DIS, V21, P2833, DOI 10.1097/MIB.0000000000000556
   Monstad I, 2014, ANN GASTROENTEROL, V27, P95
   Mosli MH, 2015, AM J GASTROENTEROL, V110, P802, DOI 10.1038/ajg.2015.120
   Narula N, 2018, AM J GASTROENTEROL, V113, P1345, DOI 10.1038/s41395-018-0162-0
   Nguyen NH, 2020, CLIN GASTROENTEROL H, V18, P1268, DOI 10.1016/j.cgh.2019.10.035
   Ordás I, 2011, GUT, V60, P1754, DOI 10.1136/gutjnl-2011-300934
   Osterman MT, 2014, CLIN GASTROENTEROL H, V12, P1887, DOI 10.1016/j.cgh.2014.03.035
   Panaccione R, 2014, GASTROENTEROLOGY, V146, P392, DOI 10.1053/j.gastro.2013.10.052
   Papamichael K, 2019, J CROHNS COLITIS, V13, P976, DOI 10.1093/ecco-jcc/jjz018
   Papamichael K, 2017, CLIN GASTROENTEROL H, V15, P1580, DOI 10.1016/j.cgh.2017.03.031
   Papamichael K, 2016, CLIN GASTROENTEROL H, V14, P543, DOI 10.1016/j.cgh.2015.11.014
   Papp KA, 2013, BRIT J DERMATOL, V168, P844, DOI 10.1111/bjd.12214
   Paul S, 2013, INFLAMM BOWEL DIS, V19, P2568, DOI 10.1097/MIB.0b013e3182a77b41
   Peyrin-Biroulet L, 2015, AM J GASTROENTEROL, V110, P1324, DOI 10.1038/ajg.2015.233
   Peyrin-Biroulet L, 2014, GUT, V63, P88, DOI 10.1136/gutjnl-2013-304984
   Pouillon L, 2018, J CROHNS COLITIS, V12, P509, DOI 10.1093/ecco-jcc/jjx174
   Present DH, 1999, NEW ENGL J MED, V340, P1398, DOI 10.1056/NEJM199905063401804
   Quezada SM, 2018, EXPERT REV GASTROENT, V12, P1183, DOI 10.1080/17474124.2018.1545574
   Rahman A, 2019, ALIMENT PHARM THER, V50, P1086, DOI 10.1111/apt.15511
   Rezaie A, 2015, COCHRANE DB SYST REV, DOI 10.1002/14651858.CD000296.pub4
   Roblin X, 2014, CLIN GASTROENTEROL H, V12, P80, DOI 10.1016/j.cgh.2013.07.010
   Roda G, 2016, CLIN TRANSL GASTROEN, V7, DOI 10.1038/ctg.2015.63
   Rubin DT, 2019, AM J GASTROENTEROL, V114, P384, DOI 10.14309/ajg.0000000000000152
   Rubin DT, 2017, J CROHNS COLITIS, V11, P785, DOI 10.1093/ecco-jcc/jjx032
   Rutgeerts P, 2005, NEW ENGL J MED, V353, P2462, DOI 10.1056/NEJMoa050516
   Rutgeerts PJ, 2001, ALIMENT PHARM THER, V15, P1515, DOI 10.1046/j.1365-2036.2001.01060.x
   Sandborn WJ, 2007, GUT, V56, P1232, DOI 10.1136/gut.2006.106781
   Sandborn WJ, 2007, ANN INTERN MED, V146, P829, DOI 10.7326/0003-4819-146-12-200706190-00159
   Sandborn WJ, 2007, NEW ENGL J MED, V357, P228, DOI 10.1056/NEJMoa067594
   Sandborn WJ, 2017, NEW ENGL J MED, V376, P1723, DOI 10.1056/NEJMoa1606910
   Sandborn WJ, 2014, GASTROENTEROLOGY, V147, P702, DOI 10.1053/j.gastro.2014.07.022
   Sandborn WJ, 2014, GASTROENTEROLOGY, V146, P85, DOI 10.1053/j.gastro.2013.05.048
   Sandborn WJ, 2014, GASTROENTEROLOGY, V146, P96, DOI 10.1053/j.gastro.2013.06.010
   Sandborn WJ, 2013, NEW ENGL J MED, V369, P711, DOI 10.1056/NEJMoa1215739
   Sandborn WJ, 2012, NEW ENGL J MED, V367, P1519, DOI 10.1056/NEJMoa1203572
   Sandborn WJ, 2012, GASTROENTEROLOGY, V142, pS564
   Sandborn WJ, 2012, NEW ENGL J MED, V367, P616, DOI 10.1056/NEJMoa1112168
   Sandborn WJ, 2012, GASTROENTEROLOGY, V142, P257, DOI 10.1053/j.gastro.2011.10.032
   Sandborn WJ, 2005, NEW ENGL J MED, V353, P1912, DOI 10.1056/NEJMoa043335
   Sands BE, 2019, NEW ENGL J MED, V381, P1201, DOI 10.1056/NEJMoa1900750
   Sands BE, 2019, NEW ENGL J MED, V381, P1215, DOI 10.1056/NEJMoa1905725
   Sazonovs A, 2020, GASTROENTEROLOGY, V158, P189, DOI 10.1053/j.gastro.2019.09.041
   SCHROEDER KW, 1987, NEW ENGL J MED, V317, P1625, DOI 10.1056/NEJM198712243172603
   Scott FI, 2018, INFLAMM BOWEL DIS, V24, P286, DOI 10.1093/ibd/izx045
   Scott FI, 2015, CLIN GASTROENTEROL H, V13, P302, DOI 10.1016/j.cgh.2014.07.058
   Sherlock ME, 2015, COCHRANE DB SYST REV, DOI 10.1002/14651858.CD007698.pub3
   Siddiki H, 2011, INFLAMM BOWEL DIS, V17, P778, DOI 10.1002/ibd.21364
   Siegel CA, 2020, CLIN GASTROENTEROL H, V18, P1261, DOI 10.1016/j.cgh.2019.11.034
   Singh S, 2018, ALIMENT PHARM THER, V48, P394, DOI 10.1111/apt.14852
   Singh S, 2018, ALIMENT PHARM THER, V47, P162, DOI 10.1111/apt.14422
   Singh S, 2020, CLIN GASTROENTEROL H
   Singh S, 2020, GASTROENTEROLOGY, V158, P1465, DOI 10.1053/j.gastro.2020.01.007
   Singh S, 2019, GASTROENTEROLOGY, V156, P769, DOI 10.1053/j.gastro.2018.12.008
   Solberg IC, 2009, SCAND J GASTROENTERO, V44, P431, DOI 10.1080/00365520802600961
   Soler D, 2009, J PHARMACOL EXP THER, V330, P864, DOI 10.1124/jpet.109.153973
   Steenholdt C, 2014, GUT, V63, P919, DOI 10.1136/gutjnl-2013-305279
   Targan SR, 1997, NEW ENGL J MED, V337, P1029, DOI 10.1056/NEJM199710093371502
   Torres J, 2017, LANCET, V389, P1741, DOI 10.1016/S0140-6736(16)31711-1
   Torres J, 2016, J CROHNS COLITIS, V10, P1385, DOI 10.1093/ecco-jcc/jjw116
   Travis S, 2020, J CROHNS COLITIS, V14, P1, DOI 10.1093/ecco-jcc/jjz133
   Tremaine WJ, 2002, AM J GASTROENTEROL, V97, P1748
   Ungaro R, 2019, AM J GASTROENTEROL, V114, P874, DOI 10.14309/ajg.0000000000000183
   Vajravelu RK, 2019, CLIN GASTROENTEROL H
   Van Assche G, 2005, NEW ENGL J MED, V353, P362, DOI 10.1056/NEJMoa051586
   Van Staa TP, 2004, GASTROENTEROLOGY, V126, P1733, DOI 10.1053/j.gastro.2004.03.016
   Vande Casteele N, 2015, GASTROENTEROLOGY, V148, P1320, DOI 10.1053/j.gastro.2015.02.031
   Waljee AK, 2016, PLOS ONE, V11, DOI 10.1371/journal.pone.0158017
   Yung DE, 2018, INFLAMM BOWEL DIS, V24, P93, DOI 10.1093/ibd/izx027
   Zenlea T, 2016, AM J GASTROENTEROL, V111, P685, DOI 10.1038/ajg.2016.50
NR 126
TC 8
Z9 8
U1 0
U2 9
PU LIPPINCOTT WILLIAMS & WILKINS
PI PHILADELPHIA
PA TWO COMMERCE SQ, 2001 MARKET ST, PHILADELPHIA, PA 19103 USA
SN 0267-1379
EI 1531-7056
J9 CURR OPIN GASTROEN
JI Curr. Opin. Gastroenterol.
PD JUL
PY 2020
VL 36
IS 4
BP 247
EP 256
DI 10.1097/MOG.0000000000000653
PG 10
WC Gastroenterology & Hepatology
WE Science Citation Index Expanded (SCI-EXPANDED)
SC Gastroenterology & Hepatology
GA MH5OF
UT WOS:000546777600002
PM 32452863
DA 2024-01-22
ER

PT J
AU Sweet, BV
AF Sweet, Burgunda V.
TI Natalizumab update
SO AMERICAN JOURNAL OF HEALTH-SYSTEM PHARMACY
LA English
DT Review
DE antibodies; dosage; drug administration; drug interactions; mechanism of
   action; multiple sclerosis; natalizumab; pharmacokinetics; risk
   management; toxicity
ID RELAPSING MULTIPLE-SCLEROSIS; INFLAMMATORY-BOWEL-DISEASE; PROGRESSIVE
   MULTIFOCAL LEUKOENCEPHALOPATHY; HUMANIZED MONOCLONAL-ANTIBODY;
   PLACEBO-CONTROLLED TRIAL; ACTIVE CROHNS-DISEASE; ALPHA-4 INTEGRIN;
   HYPOINTENSE LESIONS; THERAPY; EXPRESSION
AB Purpose. The pharmacology, pharmacokinetics, indications, clinical efficacy, adverse effects, drug interactions, and dosage and administration of natalizumab are reviewed.
   Summary. Natalizumab, the first commercially available selective adhesion-molecule inhibitor, is approved as monotherapy for the treatment of patients with relapsing forms of multiple sclerosis (MS). Natalizumab exerts its immunologic effects by targeting the alpha(4) integrin receptor, the site responsible for the migration of leukocytes from the blood into inflamed tissues. Because of the increased risk of progressive multifocal leukoencephalopathy (PML), natalizumab is generally recommended for patients who have had an inadequate response to or are intolerant of alternative MS therapies. Data evaluating the efficacy and safety of natalizumab for the treatment of MS are available from published Phase II and III trials. The most common adverse effects reported include headache, fatigue, urinary-tract infection, depression, arthralgia, and lower respiratory-tract infection. The recommended dosage of natalizumab for the treatment of relapsing forms of MS is 300 mg administered by i.v. infusion over one hour once every four weeks. Natalizumab is available only through a risk-minimization program run by the manufacturer.
   Conclusion. Natalizumab offers an effective treatment option for patients with MS who have had an inadequate response to or are intolerant of alternative MS therapies. Because of its potential to increase the risk of PML, the risks and benefits should be carefully weighed before initiating natalizumab therapy in patients with MS. Natalizumab should not be used to treat Crohn's disease or any other unapproved indication until more postmarketing safety data are available.
C1 Univ Michigan, Coll Pharm, Ann Arbor, MI 48109 USA.
   Univ Michigan Hosp & Hlth Ctr, Drug Informat & Invest Drug Serv, Ann Arbor, MI USA.
C3 University of Michigan System; University of Michigan; University of
   Michigan System; University of Michigan
RP Sweet, BV (通讯作者)，Univ Healthsyst Consortium, 2001 Spring Rd,Suite 700, Oak Brook, IL 60523 USA.
EM bonk@uhc.edu
OI Sweet, Burgunda/0000-0002-2106-771X
CR ANDERSON DW, 1992, ANN NEUROL, V31, P333, DOI 10.1002/ana.410310317
   Barkhof F, 1998, J NEUROL NEUROSUR PS, V64, pS77
   Basak S, 2002, BIOL REPROD, V66, P1784, DOI 10.1095/biolreprod66.6.1784
   *BERL LAB, 2003, BET INT BET 1B PACK
   *BIOG ID, 2004, FDC REP, V66, P24
   *BIOG ID, FDA ACC BIOL LIC APP
   *BIOG ID INC, 2006, TYS NAT PACK INS
   *BIOG INC, 2004, AV INT BET 1A I M IN
   Butcher EC, 1996, SCIENCE, V272, P60, DOI 10.1126/science.272.5258.60
   Compston A, 2002, LANCET, V359, P1221, DOI 10.1016/S0140-6736(02)08220-X
   Dalton CM, 2004, J NEUROL, V251, P407, DOI 10.1007/s00415-004-0332-4
   *FOOD DRUG ADM, FDA APPR RES MARK TY
   Ghosh S, 2003, NEW ENGL J MED, V348, P24, DOI 10.1056/NEJMoa020732
   Ghosh S, 2003, ANN RHEUM DIS, V62, P70
   Gordon FH, 2001, GASTROENTEROLOGY, V121, P268, DOI 10.1053/gast.2001.26260
   Gordon FH, 2002, ALIMENT PHARM THER, V16, P699, DOI 10.1046/j.1365-2036.2002.01205.x
   Gordon FH, 2000, GASTROENTEROLOGY, V118, pA1343, DOI 10.1016/S0016-5085(00)81239-1
   Gordon FH, 2000, GASTROENTEROLOGY, V118, pA344, DOI 10.1016/S0016-5085(00)83477-0
   Kieseier BC, 2003, SEMIN NEUROL, V23, P133
   Kleinschmidt-DeMasters BK, 2005, NEW ENGL J MED, V353, P369, DOI 10.1056/NEJMoa051782
   KURTZKE JF, 1983, NEUROLOGY, V33, P1444, DOI 10.1212/WNL.33.11.1444
   Langer-Gould A, 2005, NEW ENGL J MED, V353, P375, DOI 10.1056/NEJMoa051847
   Miller DH, 2003, NEW ENGL J MED, V348, P15, DOI 10.1056/NEJMoa020696
   Morrow T, 2006, FORMULARY, V41, P184
   National Multiple Sclerosis Society, WHO GETS MS
   O'Connor PW, 2004, NEUROLOGY, V62, P2038, DOI 10.1212/01.WNL.0000128136.79044.D6
   Polman CH, 2006, NEW ENGL J MED, V354, P899, DOI 10.1056/NEJMoa044397
   Polman CH, 2003, LANCET NEUROL, V2, P563, DOI 10.1016/S1474-4422(03)00505-2
   Rudick RA, 2006, NEW ENGL J MED, V354, P911, DOI 10.1056/NEJMoa044396
   Rutgeerts P, 2003, ALIMENT PHARM THER, V17, P1435, DOI 10.1046/j.1365-2036.2003.01603.x
   Sandborn WJ, 2003, AM J GASTROENTEROL, V98, P2372, DOI 10.1016/j.amjgastroenterol.2003.08.009
   Sandborn WJ, 2002, GASTROENTEROLOGY, V122, P1592, DOI 10.1053/gast.2002.33426
   Sandborn WJ, 2005, NEW ENGL J MED, V353, P1912, DOI 10.1056/NEJMoa043335
   SANDS BE, 2004, SAFETY TOLERABILITY
   Schwid SR, 2001, NEUROLOGY, V56, P1620, DOI 10.1212/WNL.56.12.1620
   *SER INC, 2004, REB INT BET 1A S C I
   Sostegni R, 2003, ALIMENT PHARM THER, V17, P11, DOI 10.1046/j.1365-2036.17.s2.17.x
   *TEV NEUR INC, 2002, COP GLAT AC INJ PACK
   THOMSON PDR, 2006, RED BOOK
   Truyen L, 1996, NEUROLOGY, V47, P1469, DOI 10.1212/WNL.47.6.1469
   Tubridy N, 1999, NEUROLOGY, V53, P466, DOI 10.1212/WNL.53.3.466
   Van Assche G, 2005, NEW ENGL J MED, V353, P362, DOI 10.1056/NEJMoa051586
   von Andrian UH, 2003, NEW ENGL J MED, V348, P68, DOI 10.1056/NEJMe020157
   von Andrian UH, 2000, NEW ENGL J MED, V343, P1020, DOI 10.1056/NEJM200010053431407
   Wingerchuk DM, 1997, MAYO CLIN PROC, V72, P1070, DOI 10.4065/72.11.1070
   Wolinsky JS, 2003, LANCET NEUROL, V2, P271, DOI 10.1016/S1474-4422(03)00375-2
   Yousry TA, 2006, NEW ENGL J MED, V354, P924, DOI 10.1056/NEJMoa054693
NR 47
TC 11
Z9 14
U1 0
U2 1
PU AMER SOC HEALTH-SYSTEM PHARMACISTS
PI BETHESDA
PA 7272 WISCONSIN AVE, BETHESDA, MD 20814 USA
SN 1079-2082
EI 1535-2900
J9 AM J HEALTH-SYST PH
JI Am. J. Health-Syst. Pharm.
PD APR 1
PY 2007
VL 64
IS 7
BP 705
EP 716
DI 10.2146/ajhp060588
PG 12
WC Pharmacology & Pharmacy
WE Science Citation Index Expanded (SCI-EXPANDED)
SC Pharmacology & Pharmacy
GA 152BE
UT WOS:000245334400010
PM 17384355
DA 2024-01-22
ER

PT J
AU Hosek, J
   Závalová, V
   Kollár, P
AF Hosek, Jan
   Zavalova, Veronika
   Kollar, Peter
TI THE LONG-LASTING ACTION OF DOCOSAHEXAENOIC ACID AMELIORATES INFLAMMATION
   IN PREADIPOCYTES MORE EFFECTIVELY THAN A SHORT-LASTING ACTION - IMPACT
   ON CROHN'S DISEASE
SO CURRENT TOPICS IN NUTRACEUTICAL RESEARCH
LA English
DT Article
DE Fatty acid; IBD; mRNA; TNF alpha
ID MESENTERIC ADIPOSE-TISSUE; DIETARY FATTY-ACIDS; INNATE IMMUNITY;
   ADIPOCYTES
AB The aim of this study was to compare the long-lasting and short-lasting effects of docosahexaenoic acid (DHA) on TNF alpha transcription at lipopolysaccharide (LPS)-stimulated preadipotytes 3T3-L1 and its usage in Crohn's disease treatment. 3T3-L1 preadipocytes were pre-treated with DNA for either 1 or 24 hours, and then LPS was added. TNFa transcription was measured by quantitative PCR. After a 1-hour pre-treatment, cells decreased TNF alpha transcription by 31% (p < 0.05) and the 24-hour pre-treated cells decreased TNF alpha transcription by 94% (p < 0.001). In preadipotytes stimulated with LPS, the long-lasting action of DNA exerted a stronger effect when compared with the shorter-lasting treatment. However, in both cases DNA significantly reduced TNF alpha transcription.
C1 [Hosek, Jan] Univ Vet & Pharmaceut Sci Brno, Dept Nat Drugs, Fac Pharm, CZ-61242 Brno, Czech Republic.
   [Zavalova, Veronika; Kollar, Peter] Univ Vet & Pharmaceut Sci Brno, Dept Human Pharmacol & Toxicol, Fac Pharm, CZ-61242 Brno, Czech Republic.
C3 University of Veterinary Sciences Brno; University of Veterinary
   Sciences Brno
RP Hosek, J (通讯作者)，Univ Vet & Pharmaceut Sci Brno, Dept Nat Drugs, Fac Pharm, Palackeho 1-3, CZ-61242 Brno, Czech Republic.
EM hosekj@vfu.cz
RI Kollar, Peter/A-1189-2013; Hosek, Jan/B-6274-2009
OI Kollar, Peter/0000-0003-2265-1528; Hosek, Jan/0000-0003-0975-1671
FU Internal grant agency of the University of Veterinary and Pharmaceutical
   Sciences Brno [210/2009/FaF]
FX This project was supported by the Internal grant agency of the
   University of Veterinary and Pharmaceutical Sciences Brno, grant number
   210/2009/FaF (to J.H.). Our acknowledgments also belong to Magdalena
   Karelova for critical reading of the manuscript.
CR Bjorkkjær T, 2006, LIPIDS HEALTH DIS, V5, DOI 10.1186/1476-511X-5-6
   Bradley RL, 2008, OBESITY, V16, P938, DOI 10.1038/oby.2008.39
   Clifton P, 2009, NUTR DIET, V66, P7, DOI 10.1111/j.1747-0080.2008.01311.x
   Desreumaux P, 1999, GASTROENTEROLOGY, V117, P73, DOI 10.1016/S0016-5085(99)70552-4
   Flachs P, 2009, CLIN SCI, V116, P1, DOI 10.1042/CS20070456
   Hosek J, 2010, IMMUNOPHARM IMMUNOT, V32, P462, DOI 10.3109/08923970903513147
   Kopp A, 2009, EUR J CLIN INVEST, V39, P924, DOI 10.1111/j.1365-2362.2009.02185.x
   Nielsen AA, 2005, ALIMENT PHARM THER, V22, P1121, DOI 10.1111/j.1365-2036.2005.02698.x
   Schaeffler A, 2009, IMMUNOLOGY, V126, P233, DOI 10.1111/j.1365-2567.2008.02892.x
   SHEEHAN AL, 1992, BRIT J SURG, V79, P955, DOI 10.1002/bjs.1800790934
   Yamamoto K, 2005, GUT, V54, P789, DOI 10.1136/gut.2004.046516
NR 11
TC 0
Z9 0
U1 0
U2 3
PU NEW CENTURY HEALTH PUBLISHERS, LLC
PI COPPELL
PA PO BOX 175, COPPELL, TX 75019 USA
SN 1540-7535
J9 CURR TOP NUTRACEUT R
JI Curr. Top. Nutraceutical Res.
PD NOV
PY 2010
VL 8
IS 4
BP 157
EP 159
PG 3
WC Nutrition & Dietetics; Pharmacology & Pharmacy
WE Science Citation Index Expanded (SCI-EXPANDED)
SC Nutrition & Dietetics; Pharmacology & Pharmacy
GA 710XF
UT WOS:000286549600004
DA 2024-01-22
ER

PT J
AU Tursi, A
   Elisei, W
   Principi, M
   Inchingolo, CD
   Nenna, R
   Picchio, M
   Giorgio, F
   Ierardi, E
   Brandimarte, G
AF Tursi, Antonio
   Elisei, Walter
   Principi, Mariabeatrice
   Inchingolo, Cosimo Damiano
   Nenna, Rosanna
   Picchio, Marcello
   Giorgio, Floriana
   Ierardi, Enzo
   Brandimarte, Giovanni
TI Mucosal Expression of Basic Fibroblastic Growth Factor, Syndecan 1 and
   Tumour Necrosis Factor-α in Crohn's Disease in Deep Remission under
   Treatment with Anti-TNFα Antibodies
SO JOURNAL OF GASTROINTESTINAL AND LIVER DISEASES
LA English
DT Article
DE adalimumab; basic fibroblastic growth factor; Crohn's disease;
   infliximab; syndecan 1; tumour; necrosis factor alpha
ID INFLAMMATORY-BOWEL-DISEASE; ADALIMUMAB; EFFICACY; THERAPY; HEPARIN;
   SAFETY; ADULTS
AB Background & Aims: Both inflammation and fibrosis maybe detected in Crohn's disease (CD). The molecular pattern of Basic Fibroblastic Growth Factor (bFGF) and Syndecan-1 (SDI.) expression is altered in stenosing CD, but we do not know what the behaviour of this teamwork factor is in CD in deep remission under treatment with anti-TNF alpha antibodies. Our aim was to compare the expression of bFGF, SD1 and TNF-alpha in patients with CD in deep remission under treatment with Infliidmab (IFX) or Adalimumab (ADA) and a control group of patients with active CD.
   Methods: We assessed the expression of bFGF, SD1 and TNF-a in 10 patients with active CD and in 28 patients with CD in sustained deep remission for at least 6 months. All patients underwent surveillance colonoscopy with biopsies, while receiving maintenance therapy with IFX or ADA. Analysis was conducted by real-time reverse transcriptase PCR (RT-PCR) in biopsy samples.
   Results: We found that bFGF, SD1 and TNF-a were significantly reduced under treatment with anti-TNF alpha versus controls (p=0.000). bFGF and SD1 expression were similar between IFX and ADA patients (p=0.335 and p=0.289, respectively), while TNF-alpha was significantly under-expressed in ADA patients (p=0.008).
   Conclusions: bFGF, SD1 and TNF-a are significantly reduced in CD patients in deep remission under treatment with anti-TNF alpha, likely as an expression of optimal control of inflammation. The significance of the TNF-alpha under-expression in patients under treatment with ADA with respect to those under treatment with IFX should be elucidated in further studies.
C1 [Tursi, Antonio] ASL BAT, Gastroenterol Serv, I-76123 Andria, BT, Italy.
   [Elisei, Walter] ASL Roma H, Div Gastroenterol, Rome, Italy.
   [Principi, Mariabeatrice; Giorgio, Floriana; Ierardi, Enzo] Univ Bari, Dept Med Sci & Organ Transplantat, Gastroenterol Sect, Bari, Italy.
   [Inchingolo, Cosimo Damiano; Nenna, Rosanna] ASL BAT, Div Pathol, Lorenzo Bonomo Hosp, I-76123 Andria, BT, Italy.
   [Picchio, Marcello] ASL Roma H, Paolo Colombo Hosp, Div Surg, Rome, Italy.
   [Brandimarte, Giovanni] Cristo Re Hosp, Div Gastroenterol, Rome, Italy.
C3 Universita degli Studi di Bari Aldo Moro
RP Tursi, A (通讯作者)，ASL BAT, Serv Gastroenterol Terr, DSS 4,Via Torino 49, I-76123 Andria, BT, Italy.
EM antotursi@tiscali.it
RI Picchio, Marcello/A-1350-2016; Ierardi, Enzo/AAI-1598-2020
OI Picchio, Marcello/0000-0001-5070-8240; Ierardi,
   Enzo/0000-0001-7275-5080; Principi, Mariabeatrice/0000-0003-0545-5656
CR Beck PL, 1999, INFLAMM BOWEL DIS, V5, P44, DOI 10.1097/00054725-199902000-00007
   Best WR, 2006, INFLAMM BOWEL DIS, V12, P304, DOI 10.1097/01.MIB.0000215091.77492.2a
   Bustin SA, 2000, J MOL ENDOCRINOL, V25, P169, DOI 10.1677/jme.0.0250169
   D'Haens G, 2007, GASTROENTEROLOGY, V132, P763, DOI 10.1053/j.gastro.2006.12.038
   Daperno M, 2004, GASTROINTEST ENDOSC, V60, P505, DOI 10.1016/S0016-5107(04)01878-4
   Day R, 1999, LANCET, V354, P62, DOI 10.1016/S0140-6736(98)09267-8
   Day R, 1999, DIGEST DIS SCI, V44, P2508, DOI 10.1023/A:1026647308089
   de Bruyn M, 2014, INFLAMM BOWEL DIS, V20, P339, DOI 10.1097/01.MIB.0000438430.15553.90
   Della Valle N, 2013, DIGEST LIVER DIS, V45, pS107
   Di Sabatino A, 2007, GASTROENTEROLOGY, V133, P137, DOI 10.1053/j.gastro.2007.04.069
   Di Sabatino A, 2009, EUR J GASTROEN HEPAT, V21, P1049, DOI 10.1097/MEG.0b013e3283293d0f
   Fernig David G., 1994, Progress in Growth Factor Research, V5, P353, DOI 10.1016/0955-2235(94)00007-8
   Hecht GA, 2008, NEW ENGL J MED, V358, P528, DOI 10.1056/NEJMcibr0707718
   Ierardi E, 2011, J CLIN PATHOL, V64, P968, DOI 10.1136/jcp.2010.086892
   Ierardi E, 2010, SCAND J GASTROENTERO, V45, P1007, DOI 10.3109/00365521.2010.483739
   Kobayashi S, 2012, MOD RHEUMATOL, V22, P589, DOI 10.1007/s10165-011-0557-x
   Lawrance IC, 2001, INFLAMM BOWEL DIS, V7, P226, DOI 10.1097/00054725-200108000-00008
   Moskovitz DN, 2007, GASTROENTEROLOGY, V132, pA173
   Peyrin-Biroulet L, 2011, J CROHNS COLITIS, V5, P477, DOI 10.1016/j.crohns.2011.06.009
   Principi Mariabeatrice, 2013, World J Gastrointest Pathophysiol, V4, P100, DOI 10.4291/wjgp.v4.i4.100
   Rutgeerts P, 2012, GASTROENTEROLOGY, V142, P1102, DOI 10.1053/j.gastro.2012.01.035
   Sandborn WJ, 2009, GASTROENTEROLOGY, V137, P1250, DOI 10.1053/j.gastro.2009.06.061
   SAUNDERS S, 1989, J CELL BIOL, V108, P1547, DOI 10.1083/jcb.108.4.1547
   Ternant D, 2008, THER DRUG MONIT, V30, P523, DOI 10.1097/FTD.0b013e318180e300
   Travis S, 2010, J CROHNS COLITIS, V4, P1, DOI 10.1016/j.crohns.2010.01.002
   Weisman MH, 2003, CLIN THER, V25, P1700, DOI 10.1016/S0149-2918(03)80164-9
   Zhang SH, 2013, INFLAMM BOWEL DIS, V19, P1025, DOI 10.1097/MIB.0b013e318280298f
NR 27
TC 8
Z9 8
U1 0
U2 3
PU MEDICAL UNIV PRESS
PI CLUJ-NAPOCA
PA 3RD MEDICAL CLINIC, STR CROITORILOR NO 19-21, CLUJ-NAPOCA, 400162,
   ROMANIA
SN 1841-8724
EI 1842-1121
J9 J GASTROINTEST LIVER
JI J. Gastrointest. Liver Dis.
PD SEP
PY 2014
VL 23
IS 3
BP 261
EP 265
DI 10.1543/jgld.2014.1121.233.we2
PG 5
WC Gastroenterology & Hepatology
WE Science Citation Index Expanded (SCI-EXPANDED)
SC Gastroenterology & Hepatology
GA AP9IT
UT WOS:000342394200009
PM 25267953
DA 2024-01-22
ER

PT J
AU Salcudean, A
   Nan, AG
   Bodo, CR
   Cosma, MC
   Strete, EG
   Lica, MM
AF Salcudean, Andreea
   Nan, Andreea Georgiana
   Bodo, Cristina Raluca
   Cosma, Marius Catalin
   Strete, Elena Gabriela
   Lica, Maria Melania
TI Association between Childhood Onset Inflammatory Bowel Disease and
   Psychiatric Comorbidities in Adulthood
SO DIAGNOSTICS
LA English
DT Review
DE pediatric inflammatory bowel disease; psychiatric comorbidities;
   gut-brain axis
ID QUALITY-OF-LIFE; YOUNG-ADULTS; BIPOLAR DISORDER; EXTRAINTESTINAL
   MANIFESTATIONS; PEDIATRIC GASTROENTEROLOGY; CEREBROVASCULAR ACCIDENTS;
   DEPRESSIVE SYMPTOMS; ULCERATIVE-COLITIS; CINGULATE CORTEX;
   CROHNS-DISEASE
AB Inflammatory bowel disease (IBD), which includes Crohn's disease, ulcerative colitis, and unspecified inflammatory bowel disease, is a chronic, unpredictable and immune-mediated condition of the gastrointestinal tract. In pediatric populations, the diagnosis of a chronic and debilitating pathology significantly reduces quality of life. Children diagnosed with IBD may cope with physical symptoms such as abdominal pain or fatigue, but mental and emotional well-being are also important for preventing and reducing the risk of developing psychiatric conditions. Short stature, growth delay and delayed puberty can contribute to poor body image and low self-esteem. Furthermore, treatment per se can alter psycho-social functioning due to the side effects of medication and surgical procedures such as colostomy. It is essential to acknowledge and treat early signs and symptoms of psychiatric distress in order to prevent the development of serious psychiatric disorders in adult life. The literature underlines the importance of incorporating psychological and mental health services as part of the management of inflammatory bowel disease. Diagnosing mental health problems in pediatric patients with IBD can improve their adherence to treatment and pathology course and, consequently, reduce long-term morbidity and mortality.
C1 [Salcudean, Andreea; Lica, Maria Melania] Univ Med & Pharm Sci & Technol George Emil Palade, Discipline Bioeth Social & Human Sci, Dept M2, Targu Mures 540142, Romania.
   [Nan, Andreea Georgiana] Clin Cty Hosp Targu Mures, Dept Psychiat 1, Targu Mures 540142, Romania.
   [Bodo, Cristina Raluca] Clin Cty Hosp Targu Mures, Dept Psychiat 2, Targu Mures 540142, Romania.
   [Cosma, Marius Catalin] Inst Cardiovasc Dis & Cardiac Transplantat Targu M, Pediat Cardiol Dept, Targu Mures 540136, Romania.
   [Strete, Elena Gabriela] Univ Med & Pharm Sci & Technol George Emil Palade, Dept M4, Discipline Psychiat, Targu Mures 540142, Romania.
C3 George Emil Palade University of Medicine, Pharmacy, Science, &
   Technology of Targu Mures; George Emil Palade University of Medicine,
   Pharmacy, Science, & Technology of Targu Mures
RP Nan, AG (通讯作者)，Clin Cty Hosp Targu Mures, Dept Psychiat 1, Targu Mures 540142, Romania.; Strete, EG (通讯作者)，Univ Med & Pharm Sci & Technol George Emil Palade, Dept M4, Discipline Psychiat, Targu Mures 540142, Romania.
EM nandree96@yahoo.com; gabrielabuicu@yahoo.com
OI Lica, Melania/0000-0001-8372-0123
FU George Emil Palade University of Medicine, Pharmacy, Sciences and
   Technology of Targu Mures [164/25/10.01.2023]
FX This study was funded by George Emil Palade University of Medicine,
   Pharmacy, Sciences and Technology of Targu Mures, Research Grant Number
   164/25/10.01.2023.
CR Abraham Bincy P, 2014, Gastroenterol Hepatol (N Y), V10, P633
   Agostini A, 2013, NEUROGASTROENT MOTIL, V25, P147, DOI 10.1111/nmo.12017
   Aloi M, 2009, EUR REV MED PHARMACO, V13, P23
   Amaro F, 2020, BIOMEDICINES, V8, DOI 10.3390/biomedicines8110458
   Ambruzs JM, 2014, CLIN J AM SOC NEPHRO, V9, P265, DOI 10.2215/CJN.04660513
   Appleton Jeremy, 2018, Integr Med (Encinitas), V17, P28
   Arp L, 2022, J CROHNS COLITIS, V16, P1933, DOI 10.1093/ecco-jcc/jjac095
   Arvanitakis KD, 2021, ANN GASTROENTEROL, V34, P680, DOI 10.20524/aog.2021.0631
   Assa A, 2015, J PEDIATR GASTR NUTR, V61, P553, DOI 10.1097/MPG.0000000000000850
   Bailey RR, 2019, AM J LIFESTYLE MED, V13, P615, DOI 10.1177/1559827617729634
   Bao CH, 2015, J CROHNS COLITIS, V9, P532, DOI 10.1093/ecco-jcc/jjv057
   Bernstein CN, 2019, INFLAMM BOWEL DIS, V25, P360, DOI 10.1093/ibd/izy235
   Bonaz B, 2013, Minerva Gastroenterol Dietol, V59, P241
   Bonaz BL, 2013, GASTROENTEROLOGY, V144, P36, DOI 10.1053/j.gastro.2012.10.003
   Brites D, 2015, FRONT CELL NEUROSCI, V9, DOI 10.3389/fncel.2015.00476
   Butwicka A, 2019, JAMA PEDIATR, V173, P969, DOI 10.1001/jamapediatrics.2019.2662
   Carlsen K, 2017, INFLAMM BOWEL DIS, V23, P341, DOI 10.1097/MIB.0000000000001038
   Chen M, 2012, J NEUROIMAGING, V22, P38, DOI 10.1111/j.1552-6569.2010.00538.x
   Click B, 2016, INFLAMM BOWEL DIS, V22, P1442, DOI 10.1097/MIB.0000000000000763
   Conrad MA, 2017, PEDIATR CLIN N AM, V64, P577, DOI 10.1016/j.pcl.2017.01.005
   Craig CF, 2022, J NEUROINFLAMM, V19, DOI 10.1186/s12974-021-02354-1
   Cui GL, 2021, FRONT MED-LAUSANNE, V8, DOI 10.3389/fmed.2021.757025
   Day AS, 2005, WORLD J GASTROENTERO, V11, P1028, DOI 10.3748/wjg.v11.i7.1028
   De Boer AGEM, 2016, EUR J GASTROEN HEPAT, V28, P1130, DOI 10.1097/MEG.0000000000000685
   De Boer M, 2005, INFLAMM BOWEL DIS, V11, P400, DOI 10.1097/01.MIB.0000164024.10848.0a
   Diederen K, 2018, J PEDIATR GASTR NUTR, V66, P630, DOI 10.1097/MPG.0000000000001756
   Diefenbach KA, 2006, WORLD J GASTROENTERO, V12, P3204, DOI 10.3748/wjg.v12.i20.3204
   Dolapcioglu C, 2013, GUT LIVER, V7, P169, DOI 10.5009/gnl.2013.7.2.169
   Drevets WC, 2008, CNS SPECTRUMS, V13, P663, DOI 10.1017/S1092852900013754
   Drevets WC, 1997, NATURE, V386, P824, DOI 10.1038/386824a0
   Eaton WW, 2010, BIPOLAR DISORD, V12, P638, DOI 10.1111/j.1399-5618.2010.00853.x
   Eisch AJ, 2012, SCIENCE, V338, P72, DOI 10.1126/science.1222941
   Elaziz MMA, 2018, ACTA GASTRO-ENT BELG, V81, P381
   Eloi C, 2019, J PEDIATR GASTR NUTR, V68, P541, DOI 10.1097/MPG.0000000000002207
   ENGSTROM I, 1992, J CHILD PSYCHOL PSYC, V33, P563, DOI 10.1111/j.1469-7610.1992.tb00891.x
   Feingold J, 2019, J CLIN GASTROENTEROL, V53, P477, DOI 10.1097/MCG.0000000000001234
   Feldman ECH, 2021, J PEDIATR NURS, V60, P58, DOI 10.1016/j.pedn.2021.01.026
   Fornaciari G, 2001, CAN J GASTROENTEROL, V15, P399, DOI 10.1155/2001/612531
   Fousekis Fotios S, 2018, J Clin Med Res, V10, P743, DOI 10.14740/jocmr3561w
   Galmiche M, 2019, AM J CLIN NUTR, V109, P1402, DOI 10.1093/ajcn/nqy342
   Ganji-Arjenaki Mahboube, 2017, J Nephropathol, V6, P264, DOI 10.15171/jnp.2017.42
   Ge L, 2022, FRONT IMMUNOL, V13, DOI 10.3389/fimmu.2022.1016578
   Ghanean H, 2018, CNS DRUGS, V32, P65, DOI 10.1007/s40263-018-0490-z
   Ghoneim S, 2020, CLIN EXP GASTROENTER, V13, P123, DOI 10.2147/CEG.S250182
   Gracie DJ, 2016, CLIN GASTROENTEROL H, V14, P1061, DOI 10.1016/j.cgh.2016.02.007
   Gradus JL, 2010, INFLAMM BOWEL DIS, V16, P2158, DOI 10.1002/ibd.21298
   Gray WN, 2015, INFLAMM BOWEL DIS, V21, P1125, DOI 10.1097/MIB.0000000000000352
   Greenley RN, 2010, J PEDIATR PSYCHOL, V35, P857, DOI 10.1093/jpepsy/jsp120
   Gruebner O, 2017, DTSCH ARZTEBL INT, V114, P121, DOI 10.3238/arztebl.2017.0121
   Günther C, 2021, INT J MOL SCI, V22, DOI 10.3390/ijms22168870
   Hopkins CWP, 2021, J ACAD CONSULT-LIAIS, V62, P387, DOI 10.1016/j.psym.2020.10.002
   Horta E, 2022, SCI REP-UK, V12, DOI 10.1038/s41598-022-21253-w
   Jelsness-Jorgensen LP, 2011, INFLAMM BOWEL DIS, V17, P1564, DOI 10.1002/ibd.21530
   Ji XQ, 2014, WORLD J GASTROENTERO, V20, P13501, DOI 10.3748/wjg.v20.i37.13501
   Jin HY, 2021, BMC PEDIATR, V21, DOI 10.1186/s12887-021-02496-4
   Kao LT, 2019, J AFFECT DISORDERS, V247, P120, DOI 10.1016/j.jad.2019.01.014
   Karve S, 2012, J PEDIATR-US, V161, P662, DOI 10.1016/j.jpeds.2012.03.045
   Keefer L, 2018, GASTROENTEROLOGY, V154, P1249, DOI 10.1053/j.gastro.2018.01.045
   Keefer Laurie, 2017, Gastroenterol Hepatol (N Y), V13, P164
   Keethy D, 2014, CURR OPIN PEDIATR, V26, P561, DOI 10.1097/MOP.0000000000000129
   Kim JW, 2020, J KOR ACAD CHILD ADO, V31, P161, DOI 10.5765/jkacap.200022
   Klichowska-Palonka M, 2021, SCI REP-UK, V11, DOI 10.1038/s41598-021-01370-8
   Klostermann NR, 2018, J PEDIATR GASTR NUTR, V66, P281, DOI 10.1097/MPG.0000000000001677
   Komase Y, 2021, J OCCUP HEALTH, V63, DOI 10.1002/1348-9585.12290
   Kuenzig ME, 2022, GASTROENTEROLOGY, V162, P1147, DOI 10.1053/j.gastro.2021.12.282
   Kum Da Jeong, 2021, Child Health Nurs Res, V27, P181, DOI 10.4094/chnr.2021.27.2.181
   Kuznicki P, 2021, J CLIN MED, V10, DOI 10.3390/jcm10194623
   Lica MM, 2021, CHILDREN-BASEL, V8, DOI 10.3390/children8050414
   Locher Michael R, 2015, Prim Care Companion CNS Disord, V17, DOI 10.4088/PCC.15l01781
   Mackner LM, 2013, J PEDIATR GASTR NUTR, V56, P449, DOI 10.1097/MPG.0b013e3182841263
   Malik TF, 2022, StatPearls
   Mamula P, 2003, GASTROENTEROL CLIN N, V32, P967, DOI 10.1016/S0889-8553(03)00046-3
   Marcus SB, 2009, CLIN GASTROENTEROL H, V7, P554, DOI 10.1016/j.cgh.2009.01.022
   Masanetz RK, 2022, INT J MOL SCI, V23, DOI 10.3390/ijms231911111
   Mendiolaza ML, 2022, FRONTIERS GASTROENTE, V1, DOI [10.3389/fgstr.2022.1037421, DOI 10.3389/FGSTR.2022.1037421]
   Mihajlovic V, 2021, J HEALTH PSYCHOL, V26, P2143, DOI 10.1177/1359105320904750
   Mikocka-Walus A, 2016, INFLAMM BOWEL DIS, V22, P752, DOI 10.1097/MIB.0000000000000620
   Moeeni V, 2011, ISRN Pediatr, V2011, P365712, DOI 10.5402/2011/365712
   Mohsenizadeh SM, 2020, J EDUC HEALTH PROMOT, V9, DOI 10.4103/jehp.jehp_233_20
   Moroianu LA, 2022, MEDICINA-LITHUANIA, V58, DOI 10.3390/medicina58050652
   Moulton CD, 2019, CLIN EXP IMMUNOL, V197, P308, DOI 10.1111/cei.13276
   Murch SH, 2004, J PEDIATR GASTR NUTR, V39, pS647, DOI 10.1097/00005176-200406002-00011
   Murray CDR, 2004, GASTROENTEROLOGY, V127, P1695, DOI 10.1053/j.gastro.2004.08.057
   Nahon S, 2012, INFLAMM BOWEL DIS, V18, P2086, DOI 10.1002/ibd.22888
   Olpin JD, 2017, RADIOGRAPHICS, V37, P1135, DOI 10.1148/rg.2017160121
   Piasecki B, 2017, J INVEST MED, V65, P1062, DOI 10.1136/jim-2017-000486
   Plata-Bello J., 2018, NEW CONCEPTS INFLAMM, DOI DOI 10.5772/INTECHOPEN.73017
   Regueiro MD, 2016, INFLAMM BOWEL DIS, V22, P1971, DOI 10.1097/MIB.0000000000000819
   Rolls ET, 2019, HAND CLINIC, V166, P23, DOI 10.1016/B978-0-444-64196-0.00002-9
   Rosen MJ, 2015, JAMA PEDIATR, V169, P1053, DOI 10.1001/jamapediatrics.2015.1982
   Sánta A, 2020, ALIMENT PHARM THER, V51, P1213, DOI 10.1111/apt.15708
   SCHEIER MF, 1985, HEALTH PSYCHOL, V4, P219, DOI 10.1037/0278-6133.4.3.219
   Sempere L, 2022, GASTROENT HEPAT-BARC, V45, P123, DOI 10.1016/j.gastrohep.2021.03.004
   Shizuma T., 2015, AUSTIN J GASTROENTER, V2, P1043
   Singh S, 2011, CLIN GASTROENTEROL H, V9, P769, DOI 10.1016/j.cgh.2011.05.016
   Spekhorst LM, 2016, J PEDIATR GASTR NUTR, V62, P264, DOI 10.1097/MPG.0000000000000924
   Sublette ME, 2012, PSYCHOSOM MED, V74, P668, DOI 10.1097/PSY.0b013e318268de9f
   Sung KY, 2022, ALIMENT PHARM THER, V55, P1192, DOI 10.1111/apt.16856
   Szigethy E, 2004, J PEDIATR GASTR NUTR, V39, P395, DOI 10.1097/00005176-200410000-00017
   Thavamani A, 2019, PEDIATR GASTROENTERO, V22, P527, DOI 10.5223/pghn.2019.22.6.527
   Thoits PA, 2001, J HEALTH SOC BEHAV, V42, P115, DOI 10.2307/3090173
   Tokuyama H, 2010, CLIN EXP NEPHROL, V14, P483, DOI 10.1007/s10157-010-0294-z
   Troncoso LL, 2017, WORLD J GASTROENTERO, V23, P5836, DOI 10.3748/wjg.v23.i32.5836
   Troubat R, 2021, EUR J NEUROSCI, V53, P151, DOI 10.1111/ejn.14720
   Trujillo-Hernández PE, 2021, SPAN J PSYCHOL, V24, DOI 10.1017/SJP.2021.20
   Turkel S, 2007, PSYCHIAT CLIN N AM, V30, P819, DOI 10.1016/j.psc.2007.07.009
   Umar N., 2022, BJM, V71, pA20
   Van de Vijver E, 2019, WORLD J GASTROENTERO, V25, P632, DOI 10.3748/wjg.v25.i5.632
   van den Brink G, 2018, ALIMENT PHARM THER, V48, P358, DOI 10.1111/apt.14832
   van den Brink G, 2018, J CROHNS COLITIS, V12, pS202
   van Gennep S, 2021, DIGEST DIS SCI, V66, P2916, DOI 10.1007/s10620-020-06647-y
   van Langenberg DR, 2010, ALIMENT PHARM THER, V32, P131, DOI 10.1111/j.1365-2036.2010.04347.x
   Vavricka SR, 2015, INFLAMM BOWEL DIS, V21, P1982, DOI 10.1097/MIB.0000000000000392
   Vogt BA, 2016, J CHEM NEUROANAT, V74, P28, DOI 10.1016/j.jchemneu.2016.01.010
   Wang Z, 2022, FRONT GENET, V13, DOI 10.3389/fgene.2022.970933
   West J, 2006, ALIMENT PHARM THERAP, V23, P71, DOI 10.1111/j.1365-2036.2006.02720.x
   World Health Organization, REP URG MENT HLTH DE
   World Health Organization (WHO), SUIC WORLDW 2019 GLO
   Xiong Q, 2022, J PSYCHOSOM RES, V160, DOI 10.1016/j.jpsychores.2022.110983
   Yarur AJ, 2014, INFLAMM BOWEL DIS, V20, P1655, DOI 10.1097/MIB.0000000000000065
   Zezos P, 2014, WORLD J GASTROENTERO, V20, P13863, DOI 10.3748/wjg.v20.i38.13863
   Zhang YZ, 2014, WORLD J GASTROENTERO, V20, P91, DOI 10.3748/wjg.v20.i1.91
NR 122
TC 0
Z9 0
U1 1
U2 2
PU MDPI
PI BASEL
PA ST ALBAN-ANLAGE 66, CH-4052 BASEL, SWITZERLAND
EI 2075-4418
J9 DIAGNOSTICS
JI Diagnostics
PD MAY 26
PY 2023
VL 13
IS 11
AR 1868
DI 10.3390/diagnostics13111868
PG 15
WC Medicine, General & Internal
WE Science Citation Index Expanded (SCI-EXPANDED)
SC General & Internal Medicine
GA I6OQ4
UT WOS:001003961700001
PM 37296719
OA gold, Green Published
DA 2024-01-22
ER

PT J
AU Payne, SC
   Furness, JB
   Stebbing, MJ
AF Payne, Sophie C.
   Furness, John B.
   Stebbing, Martin J.
TI Bioelectric neuromodulation for gastrointestinal disorders:
   effectiveness and mechanisms
SO NATURE REVIEWS GASTROENTEROLOGY & HEPATOLOGY
LA English
DT Review
ID GASTRIC ELECTRICAL-STIMULATION; INFLAMMATORY-BOWEL-DISEASE; SACRAL
   NERVE-STIMULATION; SPINAL-CORD-INJURY; GENE-RELATED PEPTIDE; THERAPY
   IMPROVES SYMPTOMS; ANTERIOR ROOT STIMULATION; VAGUS NERVE; FOOD-INTAKE;
   CROHNS-DISEASE
AB The gastrointestinal tract has extensive, surgically accessible nerve connections with the central nervous system. This provides the opportunity to exploit rapidly advancing methods of nerve stimulation to treat gastrointestinal disorders. Bioelectric neuromodulation technology has considerably advanced in the past decade, but sacral nerve stimulation for faecal incontinence currently remains the only neuromodulation protocol in general use for a gastrointestinal disorder. Treatment of other conditions, such as IBD, obesity, nausea and gastroparesis, has had variable success. That nerves modulate inflammation in the intestine is well established, but the anti-inflammatory effects of vagal nerve stimulation have only recently been discovered, and positive effects of this approach were seen in only some patients with Crohn's disease in a single trial. Pulses of high-frequency current applied to the vagus nerve have been used to block signalling from the stomach to the brain to reduce appetite with variable outcomes. Bioelectric neuromodulation has also been investigated for postoperative ileus, gastroparesis symptoms and constipation in animal models and some clinical trials. The clinical success of this bioelectric neuromodulation therapy might be enhanced through better knowledge of the targeted nerve pathways and their physiological and pathophysiological roles, optimizing stimulation protocols and determining which patients benefit most from this therapy.
C1 [Payne, Sophie C.] Bion Inst, East Melbourne, Vic, Australia.
   [Payne, Sophie C.] Univ Melbourne, Med Bion Dept, Parkville, Vic, Australia.
   [Furness, John B.; Stebbing, Martin J.] Florey Inst Neurosci & Mental Hlth, Parkville, Vic, Australia.
   [Furness, John B.; Stebbing, Martin J.] Univ Melbourne, Dept Anat & Neurosci, Parkville, Vic, Australia.
C3 Bionics Institute; University of Melbourne; Florey Institute of
   Neuroscience & Mental Health; University of Melbourne
RP Payne, SC (通讯作者)，Bion Inst, East Melbourne, Vic, Australia.; Payne, SC (通讯作者)，Univ Melbourne, Med Bion Dept, Parkville, Vic, Australia.
EM spayne@bionicsinstitute.org
RI Furness, John B/B-2763-2016
OI Furness, John B/0000-0002-0219-3438; Payne, Sophie/0000-0002-3428-2275
FU Defense Advanced Research Projects Agency (DARPA) BTO through the Space
   and Naval Warfare Systems Center [N66001-15-2-4060]; NIH (SPARC) grant
   [OT2OD023847]; National Institutes of Health (NIH); National Health and
   Medical Research Council of Australia
FX Work on bioelectric modulation for inflammatory bowel disease is
   supported by the Defense Advanced Research Projects Agency (DARPA) BTO
   through the Space and Naval Warfare Systems Center Contract No.
   N66001-15-2-4060 to J.B.F., and work on gastric disorders by NIH (SPARC)
   grant ID#OT2OD023847 to J.B.F., the National Institutes of Health (NIH)
   and the National Health and Medical Research Council of Australia.
   Billie Hunne is thanked for assistance in the preparation of
   illustrations.
CR Abell TL, 2011, GASTROINTEST ENDOSC, V74, P496, DOI 10.1016/j.gie.2011.05.022
   AHLMAN BH, 1978, J SURG RES, V24, P142, DOI 10.1016/0022-4804(78)90166-X
   Ananthakrishnan AN, 2015, NAT REV GASTRO HEPAT, V12, P205, DOI 10.1038/nrgastro.2015.34
   Apovian CM, 2017, OBES SURG, V27, P169, DOI 10.1007/s11695-016-2325-7
   Asakawa A, 2001, GASTROENTEROLOGY, V120, P337, DOI 10.1053/gast.2001.22158
   Auth MKH, 2012, BMJ-BRIT MED J, V345, pe7390
   Bauer AJ, 2008, NEUROGASTROENT MOTIL, V20, P81, DOI 10.1111/j.1365-2982.2008.01105.x
   Berthoud HR, 2008, REGUL PEPTIDES, V149, P15, DOI 10.1016/j.regpep.2007.08.024
   Biraben A, 2008, B ACAD VET FRANCE, V161, P441
   Bonaz B, 2017, J INTERN MED, V282, P46, DOI 10.1111/joim.12611
   Bonaz B, 2016, NEUROGASTROENT MOTIL, V28, P948, DOI 10.1111/nmo.12792
   Brégeon J, 2015, J CLIN GASTROENTEROL, V49, P853, DOI 10.1097/MCG.0000000000000331
   Brookes SJH, 2013, NAT REV GASTRO HEPAT, V10, P286, DOI 10.1038/nrgastro.2013.29
   Bugajski AJ, 2007, J PHYSIOL PHARMACOL, V58, P5
   Burneo JG, 2002, NEUROLOGY, V59, P463, DOI 10.1212/WNL.59.3.463
   Callaghan B, 2018, SPINAL CORD, V56, P199, DOI 10.1038/s41393-017-0026-2
   Camilleri M, 2008, SURGERY, V143, P723, DOI 10.1016/j.surg.2008.03.015
   Carrington EV, 2014, NEUROGASTROENT MOTIL, V26, P1222, DOI 10.1111/nmo.12388
   Carvajal R, 2013, ANN NY ACAD SCI, V1281, P191, DOI 10.1111/nyas.12004
   Cervi AL, 2014, AUTON NEUROSCI-BASIC, V182, P83, DOI 10.1016/j.autneu.2013.12.003
   Chang SH, 2014, JAMA SURG, V149, P275, DOI 10.1001/jamasurg.2013.3654
   Chaparro M, 2013, INFLAMM BOWEL DIS, V19, P1404, DOI 10.1097/MIB.0b013e318281f28f
   Chen JDZ, 2017, EXPERT REV GASTROENT, V11, P407, DOI 10.1080/17474124.2017.1298441
   Chuang JC, 2011, J CLIN INVEST, V121, P2684, DOI 10.1172/JCI57660
   Cigaina V, 2002, OBES SURG, V12, p12S, DOI 10.1007/BF03342141
   Clarke MCC, 2012, J PEDIATR SURG, V47, P2279, DOI 10.1016/j.jpedsurg.2012.09.021
   Cosnes J, 2011, GASTROENTEROLOGY, V140, P1785, DOI 10.1053/j.gastro.2011.01.055
   D'Argent J, 2002, OBES SURG, V12, p21S, DOI 10.1007/BF03342143
   De Cruz P, 2013, COLORECTAL DIS, V15, P187, DOI 10.1111/j.1463-1318.2012.03168.x
   De Cruz P, 2015, LANCET, V385, P1406, DOI 10.1016/S0140-6736(14)61908-5
   De Cruz P, 2012, INFLAMM BOWEL DIS, V18, P758, DOI 10.1002/ibd.21825
   de Jonge WJ, 2005, NAT IMMUNOL, V6, P844, DOI 10.1038/ni1229
   de Lartigue G, 2016, J PHYSIOL-LONDON, V594, P5791, DOI 10.1113/JP271538
   DeWinter BY, 1997, BRIT J PHARMACOL, V120, P464, DOI 10.1038/sj.bjp.0700913
   Dockray GJ, 2013, CURR OPIN PHARMACOL, V13, P954, DOI 10.1016/j.coph.2013.09.007
   Driscoll S, 2016, OBESITY, V24, P60, DOI 10.1002/oby.21322
   Duelund-Jakobsen J, 2012, BRIT J SURG, V99, P1445, DOI 10.1002/bjs.8867
   Esser N, 2014, DIABETES RES CLIN PR, V105, P141, DOI 10.1016/j.diabres.2014.04.006
   EYSSELEIN VE, 1992, ANN NY ACAD SCI, V657, P319, DOI 10.1111/j.1749-6632.1992.tb22779.x
   Fang JF, 2017, SCI REP-UK, V7, DOI 10.1038/srep39801
   Fasano A, 2015, LANCET NEUROL, V14, P625, DOI 10.1016/S1474-4422(15)00007-1
   Ford A. C., 2012, BMJ-BRIT MED J, V345, P44
   Ford AC, 2011, AM J GASTROENTEROL, V106, P644, DOI 10.1038/ajg.2011.73
   Fukuda H, 2007, J GASTROEN HEPATOL, V22, P1293, DOI 10.1111/j.1440-1746.2007.04915.x
   Furness JB, 2012, J ANIM SCI, V90, P1203, DOI 10.2527/jas.2011-4825
   Furness JB, 2001, AUTON NEUROSCI-BASIC, V92, P28, DOI 10.1016/S1566-0702(01)00311-3
   Furness JB, 2016, ADV EXP MED BIOL, V891, P159, DOI 10.1007/978-3-319-27592-5_16
   Furness JB, 2014, ADV EXP MED BIOL, V817, P39, DOI 10.1007/978-1-4939-0897-4_3
   Furness JB, 2013, NAT REV GASTRO HEPAT, V10, P729, DOI 10.1038/nrgastro.2013.180
   Gabanyi I, 2016, CELL, V164, P378, DOI 10.1016/j.cell.2015.12.023
   Ghia JE, 2006, GASTROENTEROLOGY, V131, P1122, DOI 10.1053/j.gastro.2006.08.016
   Gisbert JP, 2015, ALIMENT PHARM THER, V41, P613, DOI 10.1111/apt.13083
   Glickman S, 1996, LANCET, V347, P1651, DOI 10.1016/S0140-6736(96)91487-7
   Govaert B, 2009, DIS COLON RECTUM, V52, P1423, DOI 10.1007/DCR.0b013e3181a91241
   Guo J, 2016, GASTROENTEROLOGY, V150, pS98, DOI 10.1016/S0016-5085(16)30438-3
   HIRST GDS, 1974, NATURE, V250, P430, DOI 10.1038/250430a0
   Hofmann W, 2010, PSYCHOL SCI, V21, P1863, DOI 10.1177/0956797610389186
   HOLZER P, 1992, ANN NY ACAD SCI, V657, P228, DOI 10.1111/j.1749-6632.1992.tb22771.x
   HOLZER P, 1988, NEUROSCIENCE, V27, P981, DOI 10.1016/0306-4522(88)90201-1
   HOLZER P, 1988, NEUROSCIENCE, V24, P739, DOI 10.1016/0306-4522(88)90064-4
   Holzer P, 2007, CURR OPIN PHARMACOL, V7, P563, DOI 10.1016/j.coph.2007.09.004
   Horbach T, 2016, INT J OBESITY, V40, P1891, DOI 10.1038/ijo.2016.159
   Horbach T, 2015, OBES SURG, V25, P1779, DOI 10.1007/s11695-015-1620-z
   Ikramuddin S, 2014, JAMA-J AM MED ASSOC, V312, P915, DOI 10.1001/jama.2014.10540
   Inoue T, 2016, J CLIN INVEST, V126, P1939, DOI 10.1172/JCI83658
   JACOBSON E D, 1990, Indian Journal of Physiology and Pharmacology, V34, P223
   Ji H, 2014, MUCOSAL IMMUNOL, V7, P335, DOI 10.1038/mi.2013.52
   Johnson MI, 2017, EXPERT REV NEUROTHER, V17, P1013, DOI 10.1080/14737175.2017.1364158
   Jost WH, 2010, J NEUROL SCI, V289, P69, DOI 10.1016/j.jns.2009.08.020
   Kaplan GG, 2015, NAT REV GASTRO HEPAT, V12, P720, DOI 10.1038/nrgastro.2015.150
   Kawagishi K, 2008, J CLIN NEUROSCI, V15, P1023, DOI 10.1016/j.jocn.2007.08.032
   KELLY KA, 1980, AM J PHYSIOL, V239, pG71, DOI 10.1152/ajpgi.1980.239.2.G71
   Kim DD, 2016, VALUE HEALTH, V19, P602, DOI 10.1016/j.jval.2016.02.008
   KRAL JG, 1981, INT J OBESITY, V5, P431
   Krogh K, 2009, SPINAL CORD, V47, P235, DOI 10.1038/sc.2008.103
   Królczyk G, 2005, J PHYSIOL PHARMACOL, V56, P121
   LAMBRECHT N, 1993, GASTROENTEROLOGY, V104, P1371, DOI 10.1016/0016-5085(93)90345-D
   Laskiewicz J, 2004, J PHYSIOL PHARMACOL, V55, P155
   Laskiewicz J, 2003, J PHYSIOL PHARMACOL, V54, P603
   le Roux CW, 2005, J CLIN ENDOCR METAB, V90, P4521, DOI 10.1210/jc.2004-2537
   Lebovitz HE, 2015, HORM METAB RES, V47, P456, DOI 10.1055/s-0035-1548944
   Lebovitz HE, 2013, DIABETIC MED, V30, P687, DOI 10.1111/dme.12132
   Lebovitz HE, 2016, REV ENDOCR METAB DIS, V17, P73, DOI 10.1007/s11154-016-9350-7
   Lebovitz HE, 2015, PHYSIOL REP, V3, DOI 10.14814/phy2.12456
   Lee PC, 2017, NAT REV GASTRO HEPAT, V14, P553, DOI 10.1038/nrgastro.2017.80
   LEIBEL RL, 1995, NEW ENGL J MED, V332, P621, DOI 10.1056/NEJM199503093321001
   Leong LCY, 2011, J PEDIATR SURG, V46, P2309, DOI 10.1016/j.jpedsurg.2011.09.022
   Levinthal DJ, 2017, AUTON NEUROSCI-BASIC, V202, P45, DOI 10.1016/j.autneu.2016.03.004
   Lin CH, 2014, PARKINSONISM RELAT D, V20, P1371, DOI 10.1016/j.parkreldis.2014.09.026
   Liu CW, 2010, SPINAL CORD, V48, P554, DOI 10.1038/sc.2009.181
   Loerwald KW, 2018, NEUROSCIENCE, V388, P239, DOI 10.1016/j.neuroscience.2018.07.038
   Loftus EV, 2004, GASTROENTEROLOGY, V126, P1504, DOI 10.1053/j.gastro.2004.01.063
   Luckey A, 2003, ARCH SURG-CHICAGO, V138, P206, DOI 10.1001/archsurg.138.2.206
   LUNDBERG J, 1976, GASTROENTEROLOGY, V70, P472
   Lynch AC, 2006, PROG BRAIN RES, V152, P335, DOI 10.1016/S0079-6123(05)52022-3
   Lynch AC, 2001, SPINAL CORD, V39, P193, DOI 10.1038/sj.sc.3101119
   Malouf AJ, 2002, WORLD J SURG, V26, P166
   Martelli D, 2014, AUTON NEUROSCI-BASIC, V182, P65, DOI 10.1016/j.autneu.2013.12.007
   Martelli D, 2014, J PHYSIOL-LONDON, V592, P1677, DOI 10.1113/jphysiol.2013.268573
   Matsuda NM, 2009, CLINICS, V64, P1219, DOI 10.1590/S1807-59322009001200013
   Matteoli G, 2014, GUT, V63, P938, DOI 10.1136/gutjnl-2013-304676
   MATZEL KE, 1995, LANCET, V346, P1124, DOI 10.1016/S0140-6736(95)91799-3
   Mazelin L, 1998, J AUTONOM NERV SYST, V73, P38, DOI 10.1016/S0165-1838(98)00113-1
   McCallum RW, 2013, NEUROGASTROENT MOTIL, V25, P815, DOI 10.1111/nmo.12185
   McCallum RW, 2010, CLIN GASTROENTEROL H, V8, P947, DOI 10.1016/j.cgh.2010.05.020
   McCallum RW, 1998, GASTROENTEROLOGY, V114, P456, DOI 10.1016/S0016-5085(98)70528-1
   Meregnani J, 2011, AUTON NEUROSCI-BASIC, V160, P82, DOI 10.1016/j.autneu.2010.10.007
   Meyer J.H., 1983, GASTROINTESTINAL DIS, P757
   Miras AD, 2013, NAT REV GASTRO HEPAT, V10, P575, DOI 10.1038/nrgastro.2013.119
   Miras M, 2015, OBES SURG, V25, P174, DOI 10.1007/s11695-014-1498-1
   Mitchell PJ, 2011, COLORECTAL DIS, V13, P445, DOI 10.1111/j.1463-1318.2010.02211.x
   Mizrahi M, 2012, WORLD J GASTROENTERO, V18, P2309, DOI 10.3748/wjg.v18.i19.2309
   Moore JS, 2018, J NEUROGASTROENTEROL, V24, P19, DOI 10.5056/jnm17071
   Mow WS, 2004, GASTROENTEROLOGY, V126, P414, DOI 10.1053/j.gastro.2003.11.015
   NESS TJ, 1990, PAIN, V41, P167, DOI 10.1016/0304-3959(90)90021-5
   Neurath MF, 2014, NAT REV IMMUNOL, V14, P329, DOI 10.1038/nri3661
   Ng C, 2005, DIS COLON RECTUM, V48, P1562, DOI 10.1007/s10350-005-0061-5
   Palmer ST, 1999, ARCH PHYS MED REHAB, V80, P1065, DOI 10.1016/S0003-9993(99)90062-X
   Pardo JV, 2007, INT J OBESITY, V31, P1756, DOI 10.1038/sj.ijo.0803666
   Parkman HP, 2016, NEUROGASTROENT MOTIL, V28, P1902, DOI 10.1111/nmo.12893
   Pasricha PJ, 2017, CLIN GASTROENTEROL H, V15, P1184, DOI 10.1016/j.cgh.2017.04.011
   Pavlov VA, 2017, NAT NEUROSCI, V20, P156, DOI 10.1038/nn.4477
   Peles S, 2003, AM J PHYSIOL-GASTR L, V285, pG577, DOI 10.1152/ajpgi.00109.2003
   Peyrin-Biroulet L, 2011, INFLAMM BOWEL DIS, V17, P471, DOI 10.1002/ibd.21417
   Powley TL, 2013, AUTON NEUROSCI-BASIC, V179, P90, DOI 10.1016/j.autneu.2013.08.069
   PRECHTL JC, 1990, ANAT EMBRYOL, V181, P101
   Rasmussen MM, 2015, SPINAL CORD, V53, P297, DOI 10.1038/sc.2015.2
   REINSHAGEN M, 1994, GASTROENTEROLOGY, V106, P1208, DOI 10.1016/0016-5085(94)90011-6
   Reinshagen M, 1998, J PHARMACOL EXP THER, V286, P657
   RITTER RC, 1985, AM J PHYSIOL, V248, pR501, DOI 10.1152/ajpregu.1985.248.4.R501
   Roslin M, 2001, EPILEPSY BEHAV, V2, pS11, DOI 10.1006/ebeh.2001.0213
   Sanger GJ, 2017, HANDB EXP PHARMACOL, V239, P379, DOI 10.1007/164_2016_104
   Sarr MG, 2012, OBES SURG, V22, P1771, DOI 10.1007/s11695-012-0751-8
   Shepherd RK, 2018, J NEURAL ENG, V15, DOI 10.1088/1741-2552/aac43c
   Shikora SA, 2015, J OBES, V2015, DOI 10.1155/2015/365604
   Shikora SA, 2009, SURG OBES RELAT DIS, V5, P31, DOI 10.1016/j.soard.2008.09.012
   Shin A, 2014, ALIMENT PHARM THER, V39, P239, DOI 10.1111/apt.12571
   Snoek GJ, 2004, SPINAL CORD, V42, P526, DOI 10.1038/sj.sc.3101638
   Stakenborg N, 2017, NEUROGASTROENT MOTIL, V29, DOI 10.1111/nmo.13075
   Stebbing MJ, 2001, J PHYSIOL-LONDON, V534, P465, DOI 10.1111/j.1469-7793.2001.00465.x
   Stevens J, 2015, OBESITY, V23, P527, DOI 10.1002/oby.20985
   Sumithran P, 2011, NEW ENGL J MED, V365, P1597, DOI 10.1056/NEJMoa1105816
   Sun P, 2013, PLOS ONE, V8, DOI 10.1371/journal.pone.0069424
   Swenson O, 2002, PEDIATRICS, V109, P914, DOI 10.1542/peds.109.5.914
   Talbot S, 2016, ANNU REV IMMUNOL, V34, P421, DOI 10.1146/annurev-immunol-041015-055340
   Tariq SH, 2007, J AM MED DIR ASSOC, V8, P209, DOI 10.1016/j.jamda.2007.02.009
   Thia KT, 2008, AM J GASTROENTEROL, V103, P3167, DOI 10.1111/j.1572-0241.2008.02158.x
   Thin NN, 2013, BRIT J SURG, V100, P1430, DOI 10.1002/bjs.9226
   Tjandra JJ, 2008, DIS COLON RECTUM, V51, P494, DOI 10.1007/s10350-007-9103-5
   Tsianos EV, 2009, WORLD J GASTROENTERO, V15, P521, DOI 10.3748/wjg.15.521
   Val-Laillet D, 2010, APPETITE, V55, P245, DOI 10.1016/j.appet.2010.06.008
   VARMA JS, 1986, BRIT J SURG, V73, P478, DOI 10.1002/bjs.1800730619
   Vasina V, 2008, NEUROGASTROENT MOTIL, V20, P1030, DOI 10.1111/j.1365-2982.2008.01138.x
   Widerström-Noga EG, 1999, ARCH PHYS MED REHAB, V80, P580, DOI 10.1016/S0003-9993(99)90203-4
   Willemze RA, 2018, NEUROGASTROENT MOTIL, V30, DOI 10.1111/nmo.13163
   Willemze RA, 2018, EUR J GASTROEN HEPAT, V30, P161, DOI 10.1097/MEG.0000000000001016
   Willemze RA, 2015, NAT REV GASTRO HEPAT, V12, P353, DOI 10.1038/nrgastro.2015.56
   Wo John M, 2016, Curr Treat Options Gastroenterol, V14, P386
   Yuan PQ, 2017, AM J PHYSIOL-GASTR L, V313, pG320, DOI 10.1152/ajpgi.00121.2017
   Zaer H, 2018, ACTA NEUROCHIR, V160, P1377, DOI 10.1007/s00701-018-3557-1
NR 160
TC 71
Z9 81
U1 1
U2 25
PU NATURE PORTFOLIO
PI BERLIN
PA HEIDELBERGER PLATZ 3, BERLIN, 14197, GERMANY
SN 1759-5045
EI 1759-5053
J9 NAT REV GASTRO HEPAT
JI Nat. Rev. Gastroenterol. Hepatol.
PD FEB
PY 2019
VL 16
IS 2
BP 89
EP 105
DI 10.1038/s41575-018-0078-6
PG 17
WC Gastroenterology & Hepatology
WE Science Citation Index Expanded (SCI-EXPANDED)
SC Gastroenterology & Hepatology
GA HJ4AE
UT WOS:000457114900009
PM 30390018
OA Bronze
DA 2024-01-22
ER

PT J
AU Seow, CH
   Benchimol, EI
   Griffiths, AM
   Otley, AR
   Steinhart, AH
AF Seow, Cynthia H.
   Benchimol, Eric I.
   Griffiths, Anne Marie
   Otley, Anthony R.
   Steinhart, A. Hillary
TI Budesonide for induction of remission in Crohn's disease
SO COCHRANE DATABASE OF SYSTEMATIC REVIEWS
LA English
DT Review
ID MODIFIED-RELEASE BUDESONIDE; CONTROLLED ILEAL RELEASE; QUALITY-OF-LIFE;
   PLACEBO-CONTROLLED TRIAL; ORAL BUDESONIDE; CLINICAL-TRIALS; MAINTENANCE
   TREATMENT; SYSTEMIC STEROIDS; DRUG-TREATMENT; ACTIVITY INDEX
AB Background
   Corticosteroids play a key role in the induction of remission in Crohn's disease. However, corticosteroids can cause significant adverse events. Budesonide is an alternate enteral glucocorticoid with limited systemic bioavailability.
   Objectives
   The primary objective was to evaluate the efficacy and safety of oral budesonide for the induction of remission in Crohn's disease.
   Search strategy
   The following electronic databases were searched: MEDLINE, EMBASE, the Cochrane Central Register of Controlled Trials, the Cochrane IBD/FBD Group Specialised Trial Register, and ClinicalTrials.gov. Reference lists of articles, as well as conference proceedings were manually searched. Pharmaceutical companies were also contacted.
   Selection criteria
   Randomized controlled trials comparing budesonide to a control treatment were included. The study population included patients of any age with active Crohn's disease (CDAI > 150). The primary outcome was induction of remission (CDAI < 150) by week 8 to 16 of treatment. Secondary outcomes included: time to remission, mean change in CDAI, clinical, histological or endoscopic improvement, improvement in quality of life, adverse events and early withdrawal.
   Data collection and analysis
   Two independent investigators reviewed studies for eligibility, extracted the data and assessed study quality. A random effects model was used and studies were weighted using the DerSimonian & Laird method. Meta-analysis was performed using RevMan 4.2.10 software.
   Main results
   Twelve studies were included: 9 compared budesonide with conventional corticosteroids, 2 were placebo-controlled, and 1 compared budesonide with mesalamine. After 8 weeks of treatment, budesonide was significantly more effective than placebo (RR 1.96, 95% CI 1.19 to 3.23) or mesalamine (RR 1.63; 95% CI 1.23 to 2.16) for induction of remission. Budesonide was significantly less effective than > 300) (RR 0.52, 95% CI 0.28 to 0.95). Fewer adverse events occurred in those treated with budesonide compared to conventional steroids (RR 0.64, 95% CI 0.54 to 0.76) and budesonide was better able to preserve adrenal function (RR for abnormal ACTH test 0.65, 95% CI 0.55 to 0.78).
   Authors' conclusions
   Budesonide is more effective than placebo or mesalamine for induction of remission in Crohn's disease. Although short-term efficacy with budesonide is less than with conventional steroids, particularly in those with severe disease or more extensive colonic involvement, the likelihood of adverse events and adrenal suppression is lower.
C1 [Seow, Cynthia H.] Mt Sinai Hosp, Toronto, ON M5G 1X5, Canada.
   [Benchimol, Eric I.; Griffiths, Anne Marie] Hosp Sick Children, Div Gastroenterol Hepatol & Nutr, Toronto, ON M5G 1X8, Canada.
   [Otley, Anthony R.] IWK Hlth Ctr, Div Gastroenterol, Halifax, NS, Canada.
   [Steinhart, A. Hillary] Univ Toronto, Dept Med, Toronto, ON, Canada.
C3 University of Toronto; Sinai Health System Toronto; University of
   Toronto; Hospital for Sick Children (SickKids); Dalhousie University;
   University of Toronto
RP Seow, CH (通讯作者)，Mt Sinai Hosp, C-O Room 445,600 Univ Ave, Toronto, ON M5G 1X5, Canada.
EM cynthia.seow@utoronto.ca
RI Benchimol, Eric Ian/A-7711-2010
OI Benchimol, Eric Ian/0000-0001-8855-3598; Otley,
   Anthony/0000-0002-7371-9302
CR Bar-Meir S, 1998, GASTROENTEROLOGY, V115, P835, DOI 10.1016/S0016-5085(98)70254-9
   Barnes PJ, 2005, IMMUNOL ALLERGY CLIN, V25, P451, DOI 10.1016/j.iac.2005.05.003
   Baumgart DC, 2007, LANCET, V369, P1641, DOI 10.1016/S0140-6736(07)60751-X
   BEST WR, 1976, GASTROENTEROLOGY, V70, P439
   Caesar I, 1997, HEPATO-GASTROENTEROL, V44, P445
   Campieri M, 1997, GUT, V41, P209, DOI 10.1136/gut.41.2.209
   Clark HD, 1999, CONTROL CLIN TRIALS, V20, P448, DOI 10.1016/S0197-2456(99)00026-4
   Cortot A, 2001, GUT, V48, P186, DOI 10.1136/gut.48.2.186
   D'Haens G, 1998, ALIMENT PHARM THERAP, V12, P419
   Ecker KW, 2003, SCAND J GASTROENTERO, V38, P288, DOI 10.1080/00365520310000645
   Escher JC, 2004, EUR J GASTROEN HEPAT, V16, P47, DOI 10.1097/00042737-200401000-00008
   Ewe K, 1999, EUR J GASTROEN HEPAT, V11, P277, DOI 10.1097/00042737-199903000-00011
   Fedorak RN, 2005, ADV DRUG DELIVER REV, V57, P303, DOI 10.1016/j.addr.2004.08.009
   Ferguson A, 1998, ALIMENT PHARM THERAP, V12, P175
   Florin THJ, 2000, CLIN EXP PHARMACOL P, V27, P295, DOI 10.1046/j.1440-1681.2000.03238.x
   FOLLMANN D, 1992, J CLIN EPIDEMIOL, V45, P769, DOI 10.1016/0895-4356(92)90054-Q
   Gelbmann CM, 2001, EUR J GASTROEN HEPAT, V13, P1431, DOI 10.1097/00042737-200112000-00006
   Green JRB, 2001, ALIMENT PHARM THERAP, V15, P1331, DOI 10.1046/j.1365-2036.2001.01055.x
   Greenberg GR, 1996, GASTROENTEROLOGY, V110, P45, DOI 10.1053/gast.1996.v110.pm8536887
   GREENBERG GR, 1994, NEW ENGL J MED, V331, P836, DOI 10.1056/NEJM199409293311303
   Gross V, 1998, GUT, V42, P493, DOI 10.1136/gut.42.4.493
   Gross V, 1996, EUR J GASTROEN HEPAT, V8, P905
   Gross V, 1997, GASTROENTEROLOGY, V112, pA986
   Gross V, 1997, GASTROENTEROLOGY, V112, pA987
   Hanauer S, 2005, ALIMENT PHARM THERAP, V21, P363, DOI 10.1111/j.1365-2036.2005.02338.x
   Hanauer SB, 2006, GASTROENTEROLOGY, V130, P323, DOI 10.1053/j.gastro.2005.11.030
   HARVEY RF, 1980, LANCET, V1, P514
   Hellers G, 1999, GASTROENTEROLOGY, V116, P294, DOI 10.1016/S0016-5085(99)70125-3
   Herfarth H, 2004, INT J COLORECTAL DIS, V19, P147, DOI 10.1007/s00384-003-0529-5
   Higgins J., 2006, ASSESSMENT STUDY QUA
   Higgins JP, 2003, BMJ, V327, P557, DOI DOI 10.1136/BMJ.327.7414.557
   HYAMS JS, 1991, J PEDIATR GASTR NUTR, V12, P439, DOI 10.1097/00005176-199105000-00005
   Irvine EJ, 2000, INFLAMM BOWEL DIS, V6, P181
   Irvine EJ, 1996, RES CLIN FORUMS, V18, P81
   Jadad AR, 1996, CONTROL CLIN TRIALS, V17, P1, DOI 10.1016/0197-2456(95)00134-4
   Jüni P, 2001, BMJ-BRIT MED J, V323, P42, DOI 10.1136/bmj.323.7303.42
   Kane SV, 2002, ALIMENT PHARM THER, V16, P1509, DOI 10.1046/j.1365-2036.2002.01289.x
   Kundhal P, 2001, J PEDIATR GASTR NUTR, V33, P75, DOI 10.1097/00005176-200107000-00013
   Levine A, 2002, J PEDIATR-US, V140, P75, DOI 10.1067/mpd.2002.119992
   Levine A, 2003, J PEDIATR GASTR NUTR, V36, P248, DOI 10.1097/00005176-200302000-00017
   LOFBERG R, 1993, ALIMENT PHARM THERAP, V7, P611
   Lofberg R, 1996, GUT, V39, P82, DOI 10.1136/gut.39.1.82
   Lowry P W, 1999, Gastroenterology, V116, P1263, DOI 10.1016/S0016-5085(99)70034-X
   MALCHOW H, 1984, GASTROENTEROLOGY, V86, P249
   Mantzaris GJ, 2003, CLIN GASTROENTEROL H, V1, P122, DOI 10.1053/cgh.2003.50015
   NOVACEK G, 1995, Z GASTROENTEROL, V33, P251
   Otley A, 2005, COCHRANE DB SYST REV, DOI 10.1002/14651858.CD000296.pub2
   Papi C, 2000, ALIMENT PHARM THERAP, V14, P1419, DOI 10.1046/j.1365-2036.2000.00867.x
   ROTH M, 1993, AM J GASTROENTEROL, V88, P968
   RUTGEERTS P, 1994, NEW ENGL J MED, V331, P842, DOI 10.1056/NEJM199409293311304
   Sandborn WJ, 2007, NEW ENGL J MED, V357, P228, DOI 10.1056/NEJMoa067594
   Sandborn WJ, 2005, AM J GASTROENTEROL, V100, P1780, DOI 10.1111/j.1572-0241.2005.41992.x
   Schoon EJ, 2005, CLIN GASTROENTEROL H, V3, P113, DOI 10.1016/S1542-3565(04)00662-7
   Simms L, 2001, COCHRANE DB SYST REV, DOI DOI 10.1002/14651858.CD002913
   SINGLETON JW, 1979, GASTROENTEROLOGY, V77, P870
   Steinhart AH, 2002, GASTROENTEROLOGY, V123, P33, DOI 10.1053/gast.2002.34225
   SUMMERS RW, 1979, GASTROENTEROLOGY, V77, P847
   Targan SR, 1997, NEW ENGL J MED, V337, P1029, DOI 10.1056/NEJM199710093371502
   Thomsen OO, 1998, NEW ENGL J MED, V339, P370, DOI 10.1056/NEJM199808063390603
   Thomsen OO, 2002, AM J GASTROENTEROL, V97, P649
   Tillinger W, 1998, AM J GASTROENTEROL, V93, P1848
   Tremaine WJ, 2002, AM J GASTROENTEROL, V97, P1748
   Tursi A, 2006, MED SCI MONITOR, V12, pPI29
   VANHEES PAM, 1980, GUT, V21, P279, DOI 10.1136/gut.21.4.279
   VANIERSSEL AJHM, 1995, ALIMENT PHARM THERAP, V9, P173
   WINSHIP DH, 1979, GASTROENTEROLOGY, V77, P829
   1999, GENEESMIDDELENBULLET, V33, P21
   2007, EFFICACY SAFETY STUD
NR 68
TC 26
Z9 32
U1 0
U2 5
PU WILEY
PI HOBOKEN
PA 111 RIVER ST, HOBOKEN 07030-5774, NJ USA
SN 1469-493X
EI 1361-6137
J9 COCHRANE DB SYST REV
JI Cochrane Database Syst Rev.
PY 2008
IS 3
AR CD000296
DI 10.1002/14651858.CD000296.pub3
PG 55
WC Medicine, General & Internal
WE Science Citation Index Expanded (SCI-EXPANDED)
SC General & Internal Medicine
GA 328PS
UT WOS:000257810900089
PM 18646064
DA 2024-01-22
ER

PT J
AU Guadalajara, H
   Herreros, D
   De-La-Quintana, P
   Trebol, J
   Garcia-Arranz, M
   Garcia-Olmo, D
AF Guadalajara, Hector
   Herreros, Dolores
   De-La-Quintana, Paloma
   Trebol, Jacobo
   Garcia-Arranz, Mariano
   Garcia-Olmo, Damian
TI Long-term follow-up of patients undergoing adipose-derived adult stem
   cell administration to treat complex perianal fistulas
SO INTERNATIONAL JOURNAL OF COLORECTAL DISEASE
LA English
DT Article
DE Perianal fistulas; Crohn's disease; Stem cells; Cell therapy
ID CROHNS-DISEASE; CLINICAL-TRIAL; INFLIXIMAB; THERAPY; TRANSPLANTATION
AB In patients with perianal fistulas, administration of adult stem cells (ASCs) derived from liposuction samples has proved a promising technique in a preceding phase II trial. We aimed to extend follow-up of these patients with this retrospective study.
   Patients who had received at least one dose of treatment (ASCs plus fibrin glue or fibrin glue alone) were included. Adverse events notified since the end of the phase II study were recorded. Clinical and magnetic resonance imaging (MRI) criteria were used to determine whether recurrence of the healed fistula had occurred.
   Data were available for 21 out of 24 patients treated with ASCs plus fibrin glue and 13 out of 25 patients treated with fibrin glue in the phase II study. Follow-up lasted a mean of 38.0 and 42.6 months, respectively. Two adverse events unrelated to the original treatment were reported, one in each group. There were no reports of anal incontinence associated with the procedure. Of the 12 patients treated with ASCs plus fibrin glue who were included in the retrospective follow-up in the complete closure group, only 7 remained free of recurrence. MRI was done in 31 patients. No relationship was detected between MRI results and the clinical fistula status, independent of the treatment received.
   Long-term follow-up reaffirmed the very good safety profile of the treatment. Nevertheless, a low proportion of the stem cell-treated patients with closure after the procedure remained free of recurrence after more than 3 years of follow-up.
C1 [Guadalajara, Hector] Univ Autonoma Madrid UAM Spain, Dept Surg & Cell Therapy, La Paz Univ Hosp, IdiPAZ,Serv Cirugia Gen, Madrid 28046, Spain.
C3 Hospital Universitario La Paz
RP Guadalajara, H (通讯作者)，Univ Autonoma Madrid UAM Spain, Dept Surg & Cell Therapy, La Paz Univ Hosp, IdiPAZ,Serv Cirugia Gen, Paseo Castellana 261, Madrid 28046, Spain.
EM h.guadalajara@gmail.com
RI Garcia-Arranz, Mariano/L-7884-2019; Trebol, Jacobo/AAC-4465-2019;
   Guadalajara, Hector/HKW-2349-2023
OI Trebol, Jacobo/0000-0002-6579-533X; Guadalajara,
   Hector/0000-0001-6297-9347; Garcia-Arranz, Mariano/0000-0002-6266-9055;
   Garcia Olmo, Damian/0000-0002-9369-2338
FU Cellerix S.L.
FX This clinical trial has been sponsored by Cellerix S.L. Damian
   Garcia-Olmo is a holder of the UAM-Cellerix Chair of Cell Therapy and
   Regenerative Medicine to which Cellerix contributes 40,000(sic) per
   year. UAM and Cellerix S.A. share patent rights to Cx401. Garcia-Olmo is
   a member of the advisory board of Cellerix S.A.M. Garcia-Arranz and D.
   Garcia-Olmo are inventors in two patents related to Cx401 entitled
   "Identification and isolation of multipotent cells from
   non-osteochondral mesenchymal tissue" (10157355957US) and "Use of
   adipose tissue-derived stromal stem cells in treating fistula"
   (US11/167061).
CR Cintron JR, 2000, DIS COLON RECTUM, V43, P944, DOI 10.1007/BF02237355
   García-Olmo D, 2005, DIS COLON RECTUM, V48, P1416, DOI 10.1007/s10350-005-0052-6
   García-Olmo D, 2003, INT J COLORECTAL DIS, V18, P451, DOI 10.1007/s00384-003-0490-3
   Garcia-Olmo D, 2009, DIS COLON RECTUM, V52, P79, DOI 10.1007/DCR.0b013e3181973487
   Gimble JM, 2003, CYTOTHERAPY, V5, P362, DOI 10.1080/14653240310003026
   González MA, 2009, GASTROENTEROLOGY, V136, P978, DOI 10.1053/j.gastro.2008.11.041
   Gurudu SR, 1999, J CLIN GASTROENTEROL, V29, P151, DOI 10.1097/00004836-199909000-00009
   Levy C, 2002, INFLAMM BOWEL DIS, V8, P106, DOI 10.1097/00054725-200203000-00007
   Lindsey I, 2002, DIS COLON RECTUM, V45, P1608, DOI 10.1007/s10350-004-7247-0
   Parsi MA, 2004, INFLAMM BOWEL DIS, V10, P486, DOI 10.1097/00054725-200407000-00028
   Present DH, 1999, NEW ENGL J MED, V340, P1398, DOI 10.1056/NEJM199905063401804
   Sahni VA, 2008, ABDOM IMAGING, V33, P26, DOI 10.1007/s00261-007-9309-y
   Sands BE, 2004, CLIN GASTROENTEROL H, V2, P912, DOI 10.1016/S1542-3565(04)00414-8
   Silverberg MS, 2005, CAN J GASTROENTEROL, V19, p5A, DOI 10.1155/2005/269076
   Tougeron D, 2009, DIGEST DIS SCI, V54, P1746, DOI 10.1007/s10620-008-0545-y
   van Koperen PJ, 2008, DIS COLON RECTUM, V51, P1475, DOI 10.1007/s10350-008-9354-9
NR 16
TC 133
Z9 137
U1 0
U2 11
PU SPRINGER
PI NEW YORK
PA 233 SPRING ST, NEW YORK, NY 10013 USA
SN 0179-1958
J9 INT J COLORECTAL DIS
JI Int. J. Colorectal Dis.
PD MAY
PY 2012
VL 27
IS 5
BP 595
EP 600
DI 10.1007/s00384-011-1350-1
PG 6
WC Gastroenterology & Hepatology; Surgery
WE Science Citation Index Expanded (SCI-EXPANDED)
SC Gastroenterology & Hepatology; Surgery
GA 926FQ
UT WOS:000302817100005
PM 22065114
DA 2024-01-22
ER

PT J
AU Beigel, F
   Löhr, B
   Laubender, RP
   Tillack, C
   Schnitzler, F
   Breiteneicher, S
   Weidinger, M
   Göke, B
   Seiderer, J
   Ochsenkühn, T
   Brand, S
AF Beigel, Florian
   Loehr, Beate
   Laubender, Ruediger P.
   Tillack, Cornelia
   Schnitzler, Fabian
   Breiteneicher, Simone
   Weidinger, Maria
   Goeke, Burkhard
   Seiderer, Julia
   Ochsenkuehn, Thomas
   Brand, Stephan
TI Iron Status and Analysis of Efficacy and Safety of Ferric Carboxymaltose
   Treatment in Patients with Inflammatory Bowel Disease
SO DIGESTION
LA English
DT Article
DE Iron deficiency; Anemia; Anemia of chronic disease; Ferric
   carboxymaltose; Inflammatory bowel disease; Crohn's disease; Ulcerative
   colitis; Ferritin; Iron supplementation
ID QUALITY-OF-LIFE; DEFICIENCY ANEMIA; ORAL IRON; FERROUS FUMARATE;
   CROHNS-DISEASE; HEART-FAILURE; SUPPLEMENTATION; FERINJECT((R));
   HEPCIDIN; SUCROSE
AB Background and Aims:We analyzed iron deficiency and the therapeutic response following intravenous ferric carboxymaltose in a large single-center inflammatory bowel disease (IBD) cohort. Methods: 250 IBD patients were retrospectively analyzed for iron deficiency and iron deficiency anemia. A subgroup was analyzed regarding efficacy and side effects of iron supplementation with ferric carboxymaltose. Results: In the cohort (n = 250), 54.4% of the patients had serum iron levels <= 60 mu g/dl, 81.2% had ferritin <= 100 ng/ml, and 25.6% had hemoglobin (Hb) of <= 12 g/dl (females) or <= 13 g/dl (males). In the treatment subcohort (n = 80), 83.1% of the patients had iron <= 60% mu g/dl, 90.4% had ferritin <= 100 ng/ml, and 66.7% had Hb <= 12/13 g/dl before ferric carboxymaltose treatment. After a median dose of 500 mg ferric carboxymaltose, 74.7% of the patients reached iron >60 mu g/dl, 61.6% had ferritin >100 ng/ml, and 90.7% reached Hb >12/13 g/dl at follow-up (p < 0.0001 for all parameters vs. pretreatment values). The most frequent adverse event was a transient increase of liver enzymes with male gender as risk factor (p = 0.008, OR 8.62, 95% CI 1.74-41.66). Conclusions: Iron deficiency and anemia are frequent in IBD patients. Treatment with ferric carboxymaltose is efficious, safe and well tolerated in iron-deficient IBD patients. Copyright (C) 2011 S. Karger AG, Basel
C1 [Beigel, Florian; Loehr, Beate; Tillack, Cornelia; Schnitzler, Fabian; Breiteneicher, Simone; Weidinger, Maria; Goeke, Burkhard; Seiderer, Julia; Ochsenkuehn, Thomas; Brand, Stephan] Univ Munich, Univ Hosp Munich Grosshadern, Dept Med 2, DE-81377 Munich, Germany.
   [Laubender, Ruediger P.] Univ Munich, Inst Med Informat, Biometry & Epidemiol IBE, DE-81377 Munich, Germany.
C3 University of Munich; University of Munich
RP Brand, S (通讯作者)，Univ Munich, Univ Hosp Munich Grosshadern, Dept Med 2, Marchioninistr 15, DE-81377 Munich, Germany.
EM stephan.brand@med.uni-muenchen.de
FU Deutsche Forschungsgemeinschaft (DFG) [BR 1912/6-1, BE 4490/2-1]; Else
   Kroner-Fresenius-Stiftung (Else Kroner Exzellenzstipendium)
   [2010_EKES.32]; Ludwig Maximilians University Munich (LMUM) [422];
   Robert Bosch Foundation; Else Kroner-Fresenius-Stiftung (Else
   Kroner-Memorial Stipendium) [81/08//EKMS08/01]
FX S. Brand is supported by grants from the Deutsche Forschungsgemeinschaft
   (DFG; BR 1912/6-1), the Else Kroner-Fresenius-Stiftung (Else Kroner
   Exzellenzstipendium 2010; 2010_EKES.32) and by grants from the Ludwig
   Maximilians University Munich (LMUM; Excellence Initiative - Investment
   Fund 2008 and FoFoLe Program 2007 and 2008). F. Beigel is supported by
   grants from LMUM (FoFoLe Program 2008) and the DFG (BE 4490/2-1). F.
   Schnitzler is supported by grants from LMUM (FoFoLe Program 2009). J.
   Seiderer was supported by grants from LMUM (FoFoLe Program, Nr. 422;
   Habilitationsstipendium, LMUExcellent), the Robert Bosch Foundation and
   the Else Kroner-Fresenius-Stiftung (Else Kroner-Memorial Stipendium
   81/08//EKMS08/01).
CR Anker SD, 2009, NEW ENGL J MED, V361, P2436, DOI 10.1056/NEJMoa0908355
   Anker SD, 2009, EUR J HEART FAIL, V11, P1084, DOI 10.1093/eurjhf/hfp140
   Breymann C, 2008, INT J GYNECOL OBSTET, V101, P67, DOI 10.1016/j.ijgo.2007.10.009
   Carrier J, 2001, ALIMENT PHARM THER, V15, P1989, DOI 10.1046/j.1365-2036.2001.01113.x
   Chandler G, 2001, AM J KIDNEY DIS, V38, P988, DOI 10.1053/ajkd.2001.28587
   De Silva AD, 2005, ALIMENT PHARM THER, V22, P1097, DOI 10.1111/j.1365-2036.2005.02700.x
   Domènech E, 2005, AM J GASTROENTEROL, V100, P496, DOI 10.1111/j.1572-0241.2005.41219.x
   Erichsen K, 2005, SCAND J GASTROENTERO, V40, P1058, DOI 10.1080/00365520510023198
   Erichsen K, 2003, SCAND J GASTROENTERO, V38, P543, DOI 10.1080/00365520310000771
   Evstatiev R, 2011, GASTROENTEROLOGY, V141, P846, DOI 10.1053/j.gastro.2011.06.005
   Fleming Mark D, 2008, Hematology Am Soc Hematol Educ Program, P151, DOI 10.1182/asheducation-2008.1.151
   Fleming RE, 2001, P NATL ACAD SCI USA, V98, P8160, DOI 10.1073/pnas.161296298
   Ganz T, 2003, BLOOD, V102, P783, DOI 10.1182/blood-2003-03-0672
   Gasche C, 2004, GUT, V53, P1190, DOI 10.1136/gut.2003.035758
   Gasche C, 2000, HEPATO-GASTROENTEROL, V47, P49
   Katsanos K, 2007, J CROHNS COLITIS, V1, P97, DOI 10.1016/j.crohns.2007.08.005
   Kociol Robb D, 2010, Ann Intern Med, V152, pJC4, DOI 10.7326/0003-4819-152-8-201004200-02005
   Kulnigg S, 2008, AM J GASTROENTEROL, V103, P1182, DOI 10.1111/j.1572-0241.2007.01744.x
   Lomer MCE, 2004, BRIT J NUTR, V91, P141, DOI 10.1079/BJN20041022
   Nemeth E, 2004, SCIENCE, V306, P2090, DOI 10.1126/science.1104742
   Nemeth E, 2004, J CLIN INVEST, V113, P1271, DOI 10.1172/JCI200420945
   Pizzi LT, 2006, INFLAMM BOWEL DIS, V12, P47, DOI 10.1097/01.MIB.0000191670.04605.e7
   Qunibi M, 2007, 40 ANN M AM SOC NEPH
   Qunibi WY, 2011, NEPHROL DIAL TRANSPL, V26, P1599, DOI 10.1093/ndt/gfq613
   Qunibi WY, 2010, ARZNEIMITTELFORSCH, V60, P399, DOI 10.1055/s-0031-1296304
   Schaefer RM, 2008, 45 C EUR REN ASS EUR
   Schröder O, 2005, AM J GASTROENTEROL, V100, P2503, DOI 10.1111/j.1572-0241.2005.00250.x
   Semrin G, 2006, INFLAMM BOWEL DIS, V12, P1101, DOI 10.1097/01.mib.0000235097.86360.04
   Srigiridhar K, 2001, MOL CELL BIOCHEM, V219, P91, DOI 10.1023/A:1011023111048
   Stein J, 2010, NAT REV GASTRO HEPAT, V7, P599, DOI 10.1038/nrgastro.2010.151
   Szczech LA, 2010, NEPHROL DIAL TRANSPL, V25, P2368, DOI 10.1093/ndt/gfq218
   Tagboto S, 2009, J REN CARE, V35, P18, DOI 10.1111/j.1755-6686.2009.00075.x
   Van Wyck DB, 2007, OBSTET GYNECOL, V110, P267, DOI 10.1097/01.AOG.0000275286.03283.18
   Wells CW, 2006, INFLAMM BOWEL DIS, V12, P123, DOI 10.1097/01.MIB.0000196646.64615.db
   Werner T, 2011, GUT, V60, P325, DOI 10.1136/gut.2010.216929
   Wilson A, 2004, AM J MED, V116, P50, DOI 10.1016/j.amjmed.2003.12.012
   Wilson A, 2004, AM J MED, V116, P44, DOI 10.1016/j.amjmed.2003.12.011
NR 37
TC 16
Z9 20
U1 0
U2 7
PU KARGER
PI BASEL
PA ALLSCHWILERSTRASSE 10, CH-4009 BASEL, SWITZERLAND
SN 0012-2823
EI 1421-9867
J9 DIGESTION
JI Digestion
PY 2012
VL 85
IS 1
BP 47
EP 54
DI 10.1159/000333091
PG 8
WC Gastroenterology & Hepatology
WE Science Citation Index Expanded (SCI-EXPANDED)
SC Gastroenterology & Hepatology
GA 887FQ
UT WOS:000299912700007
PM 22179489
OA Green Submitted, Green Published
DA 2024-01-22
ER

PT J
AU McLeod, RS
   Wolff, BG
   Ross, S
   Parkes, R
   McKenzie, M
AF McLeod, Robin S.
   Wolff, Bruce G.
   Ross, Sue
   Parkes, Robert
   McKenzie, Margaret
CA Investigators CAST Trial
TI Recurrence of Crohn's Disease After Ileocolic Resection Is Not Affected
   by Anastomotic Type: Results of a Multicenter, Randomized, Controlled
   Trial
SO DISEASES OF THE COLON & RECTUM
LA English
DT Article; Proceedings Paper
CT Digestive Disease Week Meeting/108th Annual Meeting of the
   American-Gastroenterological-Association
CY MAY 19-25, 2007
CL Washington, DC
SP Amer Gastroenterol Assoc, Amer Assoc Study Liver Dis, Amer Soc Gastrointestinal Endoscopy, Soc Surg Alimentary Tract
DE Crohn's disease; Surgery; Randomized controlled trial; Postoperative
   recurrence
ID TO-END ANASTOMOSIS; SIDE STAPLED ANASTOMOSIS; HAND-SEWN ANASTOMOSES;
   RISK-FACTORS; SMALL-BOWEL; PATTERNS; MARGINS; LESIONS; VS.
AB PURPOSE: This study attempts to determine whether stapled side-to-side anastomosis, compared with handsewn end-to-end anastomosis, results in decreased recurrence of Crohn's disease following ileocolic resection.
   METHODS: Patients with Crohn's disease who underwent an ileocolic resection were randomized to side-to-side anastomosis or end-to-end anastomosis. Colonoscopy was performed at 12 months. The primary outcome was endoscopic recurrence, while the secondary outcome was symptomatic recurrence (defined as symptoms attributable to Crohn's disease and severe enough to warrant treatment, plus endoscopic disease recurrence).
   RESULTS: One hundred and thirty-nine subjects were included in the efficacy analysis. After a mean follow-up of 11.9 months, the endoscopic recurrence rate was 42.5 percent in the end-to-end anastomosis group, compared with 37.9 percent in the side-to-side anastomosis group (-4.6 percent difference; 95 percent confidence interval -21.0 to 11.9 percent; P = 0.55). The symptomatic recurrence rate was 21.9 percent in the end-to-end anastomosis group, compared with 22.7 percent in the side-to-side anastomosis group (+0.8 percent difference; 95 percent confidence interval -13.2 to 15.3 percent; P = 0.92). In multivariate logistic regression analysis, previous resections were predictive of a higher risk of both endoscopic (odds ratio 1.78; 95 percent confidence interval 1.06 to 2.90; P = 0.028) and symptomatic (odds ratio 2.0; 95 percent confidence interval 1.14 to 3.60; P = 0.0016) recurrence. Compliance with postoperative maintenance therapy was predictive of a lower risk of symptomatic recurrence (odds ratio 0.13, 95 percent confidence interval 0.01 to 0.78; P = 0.021).
   CONCLUSION: Recurrence rates are similar whether end-to-end anastomosis or side-to-side anastomosis is performed.
C1 [McLeod, Robin S.; Parkes, Robert] Mt Sinai Hosp, Samuel Lunenfeld Res Inst, Toronto, ON M5G 1X5, Canada.
   [McLeod, Robin S.; McKenzie, Margaret] Univ Toronto, Dept Surg, Toronto, ON, Canada.
   [McLeod, Robin S.; Parkes, Robert] Univ Toronto, Dept Hlth Policy Management & Adm, Toronto, ON, Canada.
   [Wolff, Bruce G.] Mayo Clin, Dept Surg, Rochester, MN USA.
   [Ross, Sue] Univ Calgary, Dept Surg, Calgary, AB, Canada.
C3 University of Toronto; Sinai Health System Toronto; Lunenfeld Tanenbaum
   Research Institute; University of Toronto; University of Toronto; Mayo
   Clinic; University of Calgary
RP McLeod, RS (通讯作者)，Mt Sinai Hosp, Samuel Lunenfeld Res Inst, Room 449,600 Univ Ave, Toronto, ON M5G 1X5, Canada.
EM rmcleod@mtsinai.on.ca
RI McLeod, Robin/K-1476-2013
CR Bernell O, 2000, BRIT J SURG, V87, P1697, DOI 10.1046/j.1365-2168.2000.01589.x
   Borley NR, 1997, BRIT J SURG, V84, P1493, DOI 10.1002/bjs.1800841104
   CAMERON JL, 1992, ANN SURG, V215, P546, DOI 10.1097/00000658-199205000-00018
   D'Haens GR, 1998, GASTROENTEROLOGY, V114, P262, DOI 10.1016/S0016-5085(98)70476-7
   FARMER RG, 1975, GASTROENTEROLOGY, V68, P627
   Fazio VW, 1996, ANN SURG, V224, P563, DOI 10.1097/00000658-199610000-00014
   Hanauer SB, 2004, GASTROENTEROLOGY, V127, P723, DOI 10.1053/j.gastro.2004.06.002
   Hashemi M, 1998, DIS COLON RECTUM, V41, P1293, DOI 10.1007/BF02258231
   HEUMAN R, 1983, BRIT J SURG, V70, P519, DOI 10.1002/bjs.1800700904
   Ikeuchi H, 2000, DIGEST SURG, V17, P493, DOI 10.1159/000051946
   KOTANAGI H, 1991, DIS COLON RECTUM, V34, P909, DOI 10.1007/BF02049707
   Kusunoki M, 1998, DIGEST SURG, V15, P679, DOI 10.1159/000018677
   McLeod RS, 1997, GASTROENTEROLOGY, V113, P1823, DOI 10.1016/S0016-5085(97)70001-5
   Moskovitz D, 1999, INT J COLORECTAL DIS, V14, P224, DOI 10.1007/s003840050215
   Muñoz-Juárez M, 2001, DIS COLON RECTUM, V44, P20, DOI 10.1007/BF02234814
   PENNINGTON L, 1980, ANN SURG, V192, P311, DOI 10.1097/00000658-198009000-00006
   Resegotti A, 2005, DIS COLON RECTUM, V48, P464, DOI 10.1007/s10350-004-0786-6
   RUTGEERTS P, 1984, GUT, V25, P665, DOI 10.1136/gut.25.6.665
   Sandborn WJ, 2002, GASTROENTEROLOGY, V122, P512, DOI 10.1053/gast.2002.31072
   SCAMMELL B, 1985, DIS COLON RECTUM, V28, P770, DOI 10.1007/BF02555471
   Scarpa M, 2004, HEPATO-GASTROENTEROL, V51, P1053
   SCOTT NA, 1995, INT J COLORECTAL DIS, V10, P67, DOI 10.1007/BF00341197
   Simillis C, 2007, DIS COLON RECTUM, V50, P1674, DOI 10.1007/s10350-007-9011-8
   SUTHERLAND LR, 1990, GASTROENTEROLOGY, V98, P1123, DOI 10.1016/0016-5085(90)90324-T
   Tersigni R, 2003, HEPATO-GASTROENTEROL, V50, P1422
   TYTGAT GNJ, 1988, ENDOSCOPY, V20, P260, DOI 10.1055/s-2007-1018188
   Yamamato T, 1999, SCAND J GASTROENTERO, V34, P708
NR 27
TC 179
Z9 190
U1 0
U2 5
PU LIPPINCOTT WILLIAMS & WILKINS
PI PHILADELPHIA
PA TWO COMMERCE SQ, 2001 MARKET ST, PHILADELPHIA, PA 19103 USA
SN 0012-3706
EI 1530-0358
J9 DIS COLON RECTUM
JI Dis. Colon Rectum
PD MAY
PY 2009
VL 52
IS 5
BP 919
EP 927
DI 10.1007/DCR.0b013e3181a4fa58
PG 9
WC Gastroenterology & Hepatology; Surgery
WE Science Citation Index Expanded (SCI-EXPANDED); Conference Proceedings Citation Index - Science (CPCI-S)
SC Gastroenterology & Hepatology; Surgery
GA 544HB
UT WOS:000273644100009
PM 19502857
DA 2024-01-22
ER

PT J
AU Papada, E
   Forbes, A
   Amerikanou, C
   Torovic, L
   Kalogeropoulos, N
   Tzavara, C
   Triantafillidis, JK
   Kaliora, AC
AF Papada, Efstathia
   Forbes, Alastair
   Amerikanou, Charalampia
   Torovic, Ljilja
   Kalogeropoulos, Nick
   Tzavara, Chara
   Triantafillidis, John K.
   Kaliora, Andriana C.
TI Antioxidative Efficacy of a <i>Pistacia Lentiscus</i> Supplement and Its
   Effect on the Plasma Amino Acid Profile in Inflammatory Bowel Disease: A
   Randomised, Double-Blind, Placebo-Controlled Trial
SO NUTRIENTS
LA English
DT Article
DE oxidative stress; amino acids; inflammatory bowel disease; Crohn's
   disease; ulcerative colitis; pistacia lentiscus (mastiha)
ID LOW-DENSITY-LIPOPROTEIN; CHIOS MASTIC GUM; OXIDATIVE STRESS;
   CROHNS-DISEASE; IN-VITRO; DAMAGE; CELLS; BIOMARKERS; SERUM; RATIO
AB Oxidative stress is present in patients with Inflammatory Bowel Disease (IBD), and natural supplements with antioxidant properties have been investigated as a non-pharmacological approach. The objective of the present study was to assess the effects of a natural Pistacia lentiscus (PL) supplement on oxidative stress biomarkers and to characterise the plasma-free amino acid (AA) profiles of patients with active IBD (Crohn's disease (CD) N = 40, ulcerative colitis (UC) N = 20). The activity was determined according to 5 <= Harvey Bradshaw Index <= 16 or 2 <= Partial Mayo Score <= 6. This is a randomised, double-blind, placebo-controlled clinical trial. IBD patients (N = 60) were randomly allocated to PL (2.8 g/day) or to placebo for 3 months being under no treatment (N = 21) or under stable medical treatment (mesalamine N = 24, azathioprine N = 14, and corticosteroids N = 23) that was either single medication (N = 22) or combined medication (N = 17). Plasma oxidised, low-density lipoprotein (oxLDL), total serum oxidisability, and serum uric acid were evaluated at baseline and follow-up. OxLDL/LDL and oxLDL/High-Density Lipoprotein (HDL) ratios were calculated. The plasma-free AA profile was determined by applying a gas chromatography/mass spectrometry analysis. oxLDL (p = 0.031), oxLDL/HDL (p = 0.020), and oxLDL/LDL (p = 0.005) decreased significantly in the intervention group. The mean change differed significantly in CD between groups for oxLDL/LDL (p = 0.01), and, in the total sample, both oxLDL/LDL (p = 0.015) and oxLDL/HDL (p = 0.044) differed significantly. Several changes were reported in AA levels. PL ameliorated a decrease in plasma-free AAs seen in patients with UC taking placebo. In conclusion, this intervention resulted in favourable changes in oxidative stress biomarkers in active IBD.
C1 [Papada, Efstathia; Amerikanou, Charalampia; Kalogeropoulos, Nick; Tzavara, Chara; Kaliora, Andriana C.] Harokopio Univ, Sch Hlth Sci & Educ, Dept Dietet & Nutr Sci, Athens 17671, Greece.
   [Forbes, Alastair] Univ East Anglia, Norwich Med Sch, Bob Champion Bldg,James Watson Rd, Norwich NR4 7UQ, Norfolk, England.
   [Torovic, Ljilja] Univ Novi Sad, Dept Pharm, Fac Med, Novi Sad 21000, Serbia.
   [Triantafillidis, John K.] IASO Gen Hosp, Inflammatory Bowel Dis Unit, Athens 15562, Greece.
C3 Harokopio University Athens; University of East Anglia; University of
   Novi Sad
RP Kaliora, AC (通讯作者)，Harokopio Univ, Sch Hlth Sci & Educ, Dept Dietet & Nutr Sci, Athens 17671, Greece.
EM efpapada@gmail.com; Alastair.Forbes@uea.ac.uk;
   amerikanou@windowslive.com; ljilja.torovic@izjzv.org.rs; nickal@hua.gr;
   htzavara@med.uoa.gr; jktrian@gmail.com; akaliora@hua.gr
RI Kalogeropoulos, Nick/AAN-1087-2021; Torovic, Ljilja/V-3884-2019;
   Amerikanou, Charalampia/ABE-1634-2022; Kaliora, Andriana/AAM-2912-2021
OI Kalogeropoulos, Nick/0000-0002-9346-4933; Torovic,
   Ljilja/0000-0002-6366-6155; Forbes, Alastair/0000-0001-7416-9843;
   AMERIKANOU, CHARALAMPIA/0000-0002-2014-5392; KALIORA,
   ANDRIANA/0000-0003-3843-7331; Papada, Efstathia/0000-0002-2406-4602
FU ENOSI MASTIHOPARAGWGWN CHIOU
FX This work was supported by ENOSI MASTIHOPARAGWGWN CHIOU, which covered
   all consumables. The funder had no role in the design of the study or in
   the analysis of data.
CR Almenier Hazem A, 2012, Front Biosci (Elite Ed), V4, P1335
   Aniwan S., 2018, CLIN GASTROENTEROL H
   Assimopoulou AN, 2005, BIOMED CHROMATOGR, V19, P285, DOI 10.1002/bmc.454
   Atkuri KR, 2007, CURR OPIN PHARMACOL, V7, P355, DOI 10.1016/j.coph.2007.04.005
   Aurrekoetxea I, 2010, FERTIL STERIL, V94, P1279, DOI 10.1016/j.fertnstert.2009.05.028
   Bao XY, 2017, MEDIAT INFLAMM, V2017, DOI 10.1155/2017/6869259
   Beltrán B, 2010, INFLAMM BOWEL DIS, V16, P76, DOI 10.1002/ibd.21027
   허채, 2006, [The Korean Journal of Medicine, 대한내과학회지], V71, P354
   Dedoussis GVZ, 2004, ATHEROSCLEROSIS, V174, P293, DOI 10.1016/j.atherosclerosis.2004.02.011
   EFSA Panel on Dietetic Products Nutrition and Allergies (NDA), 2011, EFSA J, V9, P474
   EMA, 2015, COMM HERB MED PROD E
   Forrest CM, 2004, FREE RADICAL RES, V38, P1167, DOI 10.1080/10715760400011437
   Gioxari A, 2011, J MED FOOD, V14, P1403, DOI 10.1089/jmf.2010.0240
   Gradinaru D, 2013, J PROTEOMICS, V92, P313, DOI 10.1016/j.jprot.2013.03.034
   Grip O, 2004, INFLAMM BOWEL DIS, V10, P193, DOI 10.1097/00054725-200405000-00003
   Harmon ME, 2016, PLOS ONE, V11, DOI 10.1371/journal.pone.0143102
   HARVEY RF, 1980, LANCET, V1, P514
   He F, 2018, BIOMED RES INT-UK, V2018, DOI 10.1155/2018/9171905
   Hisamatsu T, 2012, PLOS ONE, V7, DOI 10.1371/journal.pone.0031131
   Huang HL, 2008, DIS MARKERS, V24, P341, DOI 10.1155/2008/371314
   Iborra M, 2011, BIOCHEM SOC T, V39, P1102, DOI 10.1042/BST0391102
   Kaliora A. C., 2004, J LIQ CHROMATOGR REL, V27
   Kaliora AC, 2007, WORLD J GASTROENTERO, V13, P6031, DOI 10.3748/wjg.13.6031
   Kaliora AC, 2007, WORLD J GASTROENTERO, V13, P748, DOI 10.3748/wjg.13.6031
   Kartalis A, 2016, EUR J PREV CARDIOL, V23, P722, DOI 10.1177/2047487315603186
   Katayama S, 2007, J AGR FOOD CHEM, V55, P8458, DOI 10.1021/jf070866p
   Kirchgesner J, 2018, GUT, V67, P1261, DOI 10.1136/gutjnl-2017-314015
   Krishnan N, 2008, FREE RADICAL BIO MED, V44, P671, DOI 10.1016/j.freeradbiomed.2007.10.054
   Lewis JD, 2008, INFLAMM BOWEL DIS, V14, P1660, DOI 10.1002/ibd.20520
   Li P, 2007, BRIT J NUTR, V98, P237, DOI 10.1017/S000711450769936X
   Liu YL, 2017, NUTRIENTS, V9, DOI 10.3390/nu9090920
   Matheson PJ, 2000, J SURG RES, V93, P182, DOI 10.1006/jsre.2000.5862
   Moret-Tatay I, 2016, OXID MED CELL LONGEV, V2016, DOI 10.1155/2016/2325162
   Motamed M, 2016, CLIN LAB, V62, P1609, DOI 10.7754/Clin.Lab.2016.150412
   Nakaya M, 2014, IMMUNITY, V40, P692, DOI 10.1016/j.immuni.2014.04.007
   Ng SC, 2013, GASTROENTEROLOGY, V145, P158, DOI 10.1053/j.gastro.2013.04.007
   Noguchi Y, 2006, AM J CLIN NUTR, V83, p513S
   Ooi M, 2011, INFLAMM RES, V60, P831, DOI 10.1007/s00011-011-0340-7
   Papada E., 2018, OPEN LABEL TRIAL NUT, V10, P715, DOI DOI 10.3390/NU10060715
   Papada E., 2018, PHYTOTHER RES
   Papada E, 2018, MOL NUTR FOOD RES, V62, DOI 10.1002/mnfr.201700751
   Paraschos S, 2007, ANTIMICROB AGENTS CH, V51, P551, DOI 10.1128/AAC.00642-06
   Pereira C, 2015, INFLAMM BOWEL DIS, V21, P2403, DOI 10.1097/MIB.0000000000000506
   Rezaie A, 2007, DIGEST DIS SCI, V52, P2015, DOI 10.1007/s10620-006-9622-2
   Shiomi Y, 2011, INFLAMM BOWEL DIS, V17, P2261, DOI 10.1002/ibd.21616
   Singh S, 2015, NAT REV GASTRO HEPAT, V12, P26, DOI 10.1038/nrgastro.2014.202
   Son DO, 2005, FEBS LETT, V579, P4671, DOI 10.1016/j.febslet.2005.07.038
   Wang TJ, 2011, NAT MED, V17, P448, DOI 10.1038/nm.2307
   Wu P, 2017, EXP THER MED, V13, P395, DOI 10.3892/etm.2016.3966
   Zeng ZR, 2013, J GASTROEN HEPATOL, V28, P1148, DOI 10.1111/jgh.12164
   Zhang Y, 2013, BIOCHEM BIOPH RES CO, V433, P547, DOI 10.1016/j.bbrc.2013.03.012
NR 51
TC 24
Z9 24
U1 1
U2 4
PU MDPI
PI BASEL
PA ST ALBAN-ANLAGE 66, CH-4052 BASEL, SWITZERLAND
EI 2072-6643
J9 NUTRIENTS
JI Nutrients
PD NOV
PY 2018
VL 10
IS 11
AR 1779
DI 10.3390/nu10111779
PG 17
WC Nutrition & Dietetics
WE Science Citation Index Expanded (SCI-EXPANDED)
SC Nutrition & Dietetics
GA HC1GH
UT WOS:000451547700217
PM 30453494
OA Green Submitted, gold, Green Accepted, Green Published
DA 2024-01-22
ER

PT J
AU Choi, S
   Jeon, BG
   Chae, G
   Lee, SJ
AF Choi, S.
   Jeon, B. G.
   Chae, G.
   Lee, S. -J.
TI The clinical efficacy of stem cell therapy for complex perianal
   fistulas: a meta-analysis
SO TECHNIQUES IN COLOPROCTOLOGY
LA English
DT Review
DE Adipose-derived stem cells; Anorectal fistula; Complex; Meta-analysis
ID HUMAN ADIPOSE-TISSUE; CROHNS-DISEASE; ANAL FISTULAS; TRIAL
AB BackgroundTreatment of complex anal fistulas remains difficult. However, treatment with stem cells has had an encouraging success rate when applied to complex perianal fistulas. We systematically reviewed the current evidence through meta-analysis.MethodsWe performed an electronic literature search on PubMed, Embase, and the Cochrane Library and identified studies (published between January 1946 and August 2017) that used stem cells to treat patients with complex perianal fistula. Each paper was evaluated for treatment success rate, target patients, types of stem cells used, number of cells used, and criteria for complete healing. Potential publication bias was assessed via visual inspection of a funnel plot and Orwin's fail-safe N. Out of 171 papers, 16 were included in the meta-analysis.ResultsThe overall healing rate of stem cell injection therapy for patients with complex perianal fistulas was 62.8% (95% CI 53.5-71.2, I-2=54.05%), whereas those for patients with Crohn's perianal fistulas alone and complex anal fistulas not associated with Crohn's disease were 64.1% and 61.5% (p=0.840), respectively. Healing rates for autologous and allogenic stem cell treatment were 69.4% and 50.7% (p=0.020), respectively. Four comparative studies out of 16 studies were analyzed separately. Stem cell therapy increased the healing rate compared to the control groups (OR 0.379, 95% CI 0.152-0.947).ConclusionsStem cell therapy is a good treatment option for complex perianal fistulas, which cannot be healed by conventional operative procedures. However, further research for additional supportive evidence, such as a large-scale randomized controlled trial, is required.
C1 [Choi, S.; Chae, G.] Kangwon Natl Univ, Kangwon Natl Univ Hosp, Sch Med, Dept Surg, Chunchon, South Korea.
   [Jeon, B. G.] Bundang Jesaeng Gen Hosp, Daejin Med Ctr, Dept Surg, Sungnam Si, South Korea.
   [Lee, S. -J.] Chungbuk Natl Univ, Chungbuk Natl Univ Hosp, Coll Med, Dept Surg, 1 Chungdae Ro, Cheongju 28644, South Korea.
C3 Kangwon National University; Kangwon National University Hospital;
   Chungbuk National University; Chungbuk National University Hospital
RP Lee, SJ (通讯作者)，Chungbuk Natl Univ, Chungbuk Natl Univ Hosp, Coll Med, Dept Surg, 1 Chungdae Ro, Cheongju 28644, South Korea.
EM colon@chungbuk.ac.kr
CR Aurich H, 2009, GUT, V58, P570, DOI 10.1136/gut.2008.154880
   Balciscueta Z, 2017, INT J COLORECTAL DIS, V32, P599, DOI 10.1007/s00384-017-2779-7
   Borowski DW, 2015, SURG INNOV, V22, P593, DOI 10.1177/1553350615572656
   Cadeddu F, 2015, INT J COLORECTAL DIS, V30, P595, DOI 10.1007/s00384-014-2104-7
   Cho YB, 2015, STEM CELL TRANSL MED, V4, P532, DOI 10.5966/sctm.2014-0199
   Cho YB, 2013, CELL TRANSPLANT, V22, P279, DOI 10.3727/096368912X656045
   Choi S, 2017, TECH COLOPROCTOL, V21, P345, DOI 10.1007/s10151-017-1630-z
   Chuang-Wei C, 2008, SURG-J R COLL SURG E, V6, P185, DOI 10.1016/S1479-666X(08)80117-5
   Ciccocioppo R, 2011, GUT, V60, P788, DOI 10.1136/gut.2010.214841
   Corman, 2013, CORMANS COLON RECTAL
   de la Portilla F, 2013, INT J COLORECTAL DIS, V28, P313, DOI 10.1007/s00384-012-1581-9
   Dietz AB, 2017, GASTROENTEROLOGY, V153, P59, DOI 10.1053/j.gastro.2017.04.001
   Disease sub-category statistics, 2017, HEALTHC BIG DAT OP S
   García-Arranz M, 2016, STEM CELL TRANSL MED, V5, P1441, DOI 10.5966/sctm.2015-0356
   García-Olmo D, 2005, DIS COLON RECTUM, V48, P1416, DOI 10.1007/s10350-005-0052-6
   Garcia-Olmo D, 2015, WORLD J GASTROENTERO, V21, P3330, DOI 10.3748/wjg.v21.i11.3330
   Garcia-Olmo D, 2009, DIS COLON RECTUM, V52, P79, DOI 10.1007/DCR.0b013e3181973487
   González MA, 2009, GASTROENTEROLOGY, V136, P978, DOI 10.1053/j.gastro.2008.11.041
   GREENLAND S, 1994, AM J EPIDEMIOL, V140, P783, DOI 10.1093/oxfordjournals.aje.a117326
   Grimaud JC, 2010, GASTROENTEROLOGY, V138, P2275, DOI 10.1053/j.gastro.2010.02.013
   Guadalajara H, 2012, INT J COLORECTAL DIS, V27, P595, DOI 10.1007/s00384-011-1350-1
   Herreros MD, 2012, DIS COLON RECTUM, V55, P762, DOI 10.1097/DCR.0b013e318255364a
   Kolle SFT, 2013, LANCET, V382, P1113, DOI 10.1016/S0140-6736(13)61410-5
   Lee WY, 2013, STEM CELLS, V31, P2575, DOI 10.1002/stem.1357
   Loungnarath R, 2004, DIS COLON RECTUM, V47, P432, DOI 10.1007/s10350-003-0076-8
   Moher D, 2009, J CLIN EPIDEMIOL, V62, P1006, DOI 10.1016/j.jclinepi.2009.06.005
   Molendijk I, 2015, GASTROENTEROLOGY, V149, P918, DOI 10.1053/j.gastro.2015.06.014
   Panés J, 2016, LANCET, V388, P1281, DOI 10.1016/S0140-6736(16)31203-X
   Park KJ, 2016, COLORECTAL DIS, V18, P468, DOI 10.1111/codi.13223
   PARKS AG, 1976, DIS COLON RECTUM, V19, P487
   Piejko Marcin, 2017, Pol Przegl Chir, V89, P48
   Rodriguez AM, 2005, J EXP MED, V201, P1397, DOI 10.1084/jem.20042224
   Slim K, 2003, ANZ J SURG, V73, P712, DOI 10.1046/j.1445-2197.2003.02748.x
   Steele SR, 2011, DIS COLON RECTUM, V54, P1465, DOI 10.1097/DCR.0b013e31823122b3
   Stockdale AJ, 2017, LANCET GLOB HEALTH, V5, pE992, DOI 10.1016/S2214-109X(17)30298-X
   van Koperen PJ, 2007, DIS COLON RECTUM, V50, P2168, DOI 10.1007/s10350-007-0298-2
   Wainstein C, 2016, INT J COLORECTAL DIS, V31, P725, DOI 10.1007/s00384-015-2221-y
   Zuk PA, 2002, MOL BIOL CELL, V13, P4279, DOI 10.1091/mbc.E02-02-0105
   Zuk PA, 2001, TISSUE ENG, V7, P211, DOI 10.1089/107632701300062859
NR 39
TC 13
Z9 13
U1 1
U2 6
PU SPRINGER-VERLAG ITALIA SRL
PI MILAN
PA VIA DECEMBRIO, 28, MILAN, 20137, ITALY
SN 1123-6337
EI 1128-045X
J9 TECH COLOPROCTOL
JI Tech. Coloproctology
PD MAY
PY 2019
VL 23
IS 5
BP 411
EP 427
DI 10.1007/s10151-019-01994-z
PG 17
WC Gastroenterology & Hepatology; Surgery
WE Science Citation Index Expanded (SCI-EXPANDED)
SC Gastroenterology & Hepatology; Surgery
GA IJ2GV
UT WOS:000475717200002
PM 31049792
DA 2024-01-22
ER

PT J
AU Arbogast, JP
   Urbanik, S
   Schmidt, R
   Mennigen, R
   Pascher, A
   Rijcken, E
AF Arbogast, Jan P.
   Urbanik, Sarah
   Schmidt, Rebecca
   Mennigen, Rudolf
   Pascher, Andreas
   Rijcken, Emile
TI Impact of the Crohn's disease digestive damage score (Lemann Index) on
   the perioperative course in patients with Crohn's disease and ileocolic
   anastomosis
SO SCANDINAVIAN JOURNAL OF GASTROENTEROLOGY
LA English
DT Article
DE Lemann Index; Crohn's Disease; surgery; complications; anastomosis
ID INTRAABDOMINAL SEPTIC COMPLICATIONS; ANTI-TNF THERAPY; BOWEL DAMAGE;
   RISK-FACTORS; RESECTION; OPTIMIZATION; PROGRESSION; SURGERY
AB Background
   Risk factors influencing the high postoperative morbidity in Crohn`s disease are controversially discussed but the role of cumulative structural bowel damage, as assessed by the Crohn's disease digestive damage score (Lemann Index), has been neglected so far. Our aim was evaluating the influence of the Lemann Index on postoperative complications and investigating its suitability for surgical decision making.
   Methods
   A single-center, retrospective cohort study was conducted including Crohn`s disease patients who underwent ileocolic anastomosis. Lemann Indices were calculated and, additionally, categorized into three groups [0-3; 3-10; >10] due to the strong influence of previous bowel resections on high indices. A multivariate regression model was used to analyze the index`s influence on postoperative complications.
   Results
   Patients with higher Lemann Index were more likely to need open surgery (p < .001) or stoma creation (p = .03). Overall, of the 103 patients enrolled, 18 (17.5%) showed postoperative complications Clavien-Dindo > 2. The Lemann Index was higher in patients with complications compared to those without (median 6.15 [IQR 4.16-11.98] vs. 3.88 [1.63-12.63]), but not linearly associated with postoperative complications. After categorization, patients with Lemann Index 3-10 had an 8.42 (95% CI 1.8-54.55) times higher chance to develop a complication compared to patients with Lemann Index 0-3 (p = .01).
   Conclusions
   The Lemann Index might affect surgical decision making but is not linearly associated with postoperative morbidity. However, medium indices (3-10) - mainly accounted for by high amounts of intraabdominal active Crohn`s lesions - showed significantly higher rates of complications, potentially defining a group at risk.
C1 [Arbogast, Jan P.; Mennigen, Rudolf; Pascher, Andreas; Rijcken, Emile] Univ Hosp Muenster, Dept Gen Visceral & Transplantat Surg, Albert Schweitzer Campus 1, D-48149 Munster, Germany.
   [Urbanik, Sarah] TU Dortmund Univ, Fac Stat, Dortmund, Germany.
   [Schmidt, Rebecca] Univ Hosp Muenster, Inst Clin Radiol, Munster, Germany.
   [Schmidt, Rebecca] Bilddiagnost Zentrum Bdz Muenster, Loerstr 19, D-48143 Munster, Germany.
   [Mennigen, Rudolf] MVZ Portal 10,AlbersloherWeg 10, D-48155 Munster, Germany.
C3 University of Munster; Dortmund University of Technology; University of
   Munster
RP Rijcken, E (通讯作者)，Univ Hosp Muenster, Dept Gen Visceral & Transplantat Surg, Albert Schweitzer Campus 1, D-48149 Munster, Germany.
EM emile.rijcken@ukmuenster.de
OI Rijcken, Emile/0000-0001-7649-9985
CR Agresti A., 2002, CATEGORIAL DATA ANAL
   Beddy D, 2011, INFLAMM BOWEL DIS, V17, P1610, DOI 10.1002/ibd.21504
   Bodini G, 2017, DIGEST LIVER DIS, V49, P175, DOI 10.1016/j.dld.2016.10.014
   Dindo D, 2004, ANN SURG, V240, P205, DOI 10.1097/01.sla.0000133083.54934.ae
   Domènech E, 2017, INFLAMM BOWEL DIS, V23, P1840, DOI 10.1097/MIB.0000000000001180
   Egberts JH, 2011, INT J COLORECTAL DIS, V26, P783, DOI 10.1007/s00384-011-1179-7
   El-Hussuna A, 2012, SCAND J GASTROENTERO, V47, P662, DOI 10.3109/00365521.2012.660540
   Fiorino G, 2020, UNITED EUR GASTROENT, V8, P410, DOI 10.1177/2050640620908696
   Fiorino G, 2015, J CROHNS COLITIS, V9, P633, DOI 10.1093/ecco-jcc/jjv080
   Frolkis A, 2014, INFLAMM BOWEL DIS, V20, P1316, DOI 10.1097/MIB.0000000000000099
   Gilletta C, 2015, CLIN GASTROENTEROL H, V13, P1633, DOI 10.1016/j.cgh.2015.02.041
   Hart AL., 2011, MEDICINE, V39, P229, DOI DOI 10.1016/J.MPMED.2011.01.004
   HORAN TC, 1992, AM J INFECT CONTROL, V20, P271, DOI 10.1016/S0196-6553(05)80201-9
   Huang WP, 2015, J CROHNS COLITIS, V9, P293, DOI 10.1093/ecco-jcc/jju028
   Iesalnieks I, 2008, INT J COLORECTAL DIS, V23, P1167, DOI 10.1007/s00384-008-0534-9
   Kanazawa A, 2012, DIS COLON RECTUM, V55, P957, DOI 10.1097/DCR.0b013e3182617716
   Kopylov U, 2017, J CROHNS COLITIS, V11, P261, DOI 10.1093/ecco-jcc/jjw195
   Lewis Robert T, 2010, Gastroenterol Hepatol (N Y), V6, P587
   Liu W, 2018, DIS COLON RECTUM, V61, P207, DOI 10.1097/DCR.0000000000000930
   McKenna NP, 2018, DIS COLON RECTUM, V61, P1393, DOI [10.1097/DCR.0000000000001153, 10.1097/dcr.0000000000001153]
   McMahon KR, 2020, J GASTROINTEST SURG, V24, P88, DOI 10.1007/s11605-019-04348-0
   Morar PS, 2015, J CROHNS COLITIS, V9, P483, DOI 10.1093/ecco-jcc/jjv051
   Pariente B, 2015, GASTROENTEROLOGY, V148, P52, DOI 10.1053/j.gastro.2014.09.015
   Patel KV, 2016, NAT REV GASTRO HEPAT, V13, P707, DOI 10.1038/nrgastro.2016.158
   Peyrin-Biroulet L, 2010, AM J GASTROENTEROL, V105, P289, DOI 10.1038/ajg.2009.579
   Rao BB, 2016, J CLIN GASTROENTEROL, V50, P476, DOI 10.1097/MCG.0000000000000463
   Rentsch M, 2006, DIGEST SURG, V23, P241, DOI 10.1159/000095397
   Ribaldone DG, 2019, SCAND J GASTROENTERO, V54, P1339, DOI 10.1080/00365521.2019.1686057
   Tay GS, 2003, SURGERY, V134, P565, DOI 10.1016/S0039-6060(03)00298-8
   Tzivanakis A, 2012, DIS COLON RECTUM, V55, P558, DOI 10.1097/DCR.0b013e318247c433
   von Elm E., 2007, LANCET, V370
   Yamamoto T, 2016, UNITED EUR GASTROENT, V4, P784, DOI 10.1177/2050640615600116
   Zhou W, 2017, NUTR CLIN PRACT, V32, P92, DOI 10.1177/0884533616661844
   Zhu F, 2020, DIS COLON RECTUM, V63, P629, DOI 10.1097/DCR.0000000000001602
   Zhu YB, 2018, INT J COLORECTAL DIS, V33, P947, DOI 10.1007/s00384-018-3035-5
   Zuo LG, 2015, DIS COLON RECTUM, V58, P775, DOI 10.1097/DCR.0000000000000414
NR 36
TC 0
Z9 0
U1 0
U2 1
PU TAYLOR & FRANCIS LTD
PI ABINGDON
PA 2-4 PARK SQUARE, MILTON PARK, ABINGDON OR14 4RN, OXON, ENGLAND
SN 0036-5521
EI 1502-7708
J9 SCAND J GASTROENTERO
JI Scand. J. Gastroenterol.
PD MAR 4
PY 2021
VL 56
IS 3
BP 239
EP 246
DI 10.1080/00365521.2020.1868565
EA JAN 2021
PG 8
WC Gastroenterology & Hepatology
WE Science Citation Index Expanded (SCI-EXPANDED)
SC Gastroenterology & Hepatology
GA QR0YC
UT WOS:000605659700001
PM 33410352
OA Green Submitted
DA 2024-01-22
ER

PT J
AU Wagner, SJ
   Schmidt, A
   Effenberger, MJP
   Gruber, L
   Danier, J
   Haller, D
AF Wagner, Stefan J.
   Schmidt, Annemarie
   Effenberger, Manuel J. P.
   Gruber, Lisa
   Danier, Juergen
   Haller, Dirk
TI Semisynthetic Diet Ameliorates Crohn's Disease-Like Ileitis in
   TNF<SUP>ΔARE/WT</SUP> Mice Through Antigen-Independent Mechanisms of
   Gluten
SO INFLAMMATORY BOWEL DISEASES
LA English
DT Article
DE Enteral nutrition; elemental diet; Crohn ' s disease; microbiota;
   Crohn's disease-like ileitis
ID GASTROINTESTINAL SYMPTOMS; ENTERAL NUTRITION; CELIAC-DISEASE; ELEMENTAL
   DIET; T-CELLS; BOWEL; PATHOGENESIS; INFLAMMATION
AB Background:Enteral nutrition is used to treat a subset of patients with inflammatory bowel diseases. Because dietary factors may contribute to an aggressive immune response toward the intestinal microbiota in the disease susceptible host, we used TNFARE/WT mice to study the therapeutic effect of a semisynthetic experimental diet in the pathogenesis of Crohn's disease (CD)-like inflammation in the ileum.Methods:TNFARE/WT mice were fed chow and experimental diets partially fortified with gluten in a dose and time-dependent manner. Histopathology, markers of inflammation, intraepithelial lymphocytes phenotypes, and antigen-specific reactivation of CD4(+) T cells were determined.Results:TNFARE/WT mice being transferred to an experimental diet with 7 but not with 10 or 14 weeks of age were protected from development of Crohn's disease-like ileitis. Although disease-related CD8(+) intraepithelial lymphocytes were increased irrespective of dietary intervention, the protective effect of experimental diet was associated with decreased expression of inflammation markers in ileal tissues. In addition, CD4(+) T-cell reactivation in bacterial antigen-primed dendritic cell cocultures was not altered between semisynthetic and chow diet-fed TNFARE/WT mice, suggesting bacteria-independent mechanisms. Most importantly, gluten-fortified experimental diet induced chronic ileitis in TNFARE/WT mice, despite the fact that gluten-derived peptides failed to induce CD4(+) T-cell activation. Reduced occludin expression levels suggest a negative role of gluten-fortified experimental diet on intestinal barrier integrity.Conclusions:Crohn's disease-like ileitis can be prevented at early stages of disease development using a semisynthetic experimental diet. Gluten was identified as antigen-independent dietary factor relevant for the induction of chronic inflammation in the small intestine of TNFARE/WT mice.
C1 [Wagner, Stefan J.; Schmidt, Annemarie; Effenberger, Manuel J. P.; Gruber, Lisa; Haller, Dirk] Tech Univ Munich, ZIEL Res Ctr Nutr & Food Sci, CDD Ctr Diet & Dis, D-85350 Freising Weihenstephan, Germany.
   [Danier, Juergen] Tech Univ Munich, BIOANALYT Weihenstephan, ZIEL Res Ctr Nutr & Food Sci, D-85350 Freising Weihenstephan, Germany.
C3 Technical University of Munich; Technical University of Munich
RP Haller, D (通讯作者)，Tech Univ Munich, Gregor Mendel Str 2, D-85350 Freising Weihenstephan, Germany.
EM dirk.haller@tum.de
RI Richter, Lisa/O-3091-2015; Richter, Lisa/AAJ-8014-2021
OI Richter, Lisa/0000-0002-0769-619X; Richter, Lisa/0000-0002-0769-619X;
   Haller, Dirk/0000-0002-6977-4085
CR Albright CA, 2009, IMMUNOL LETT, V123, P77, DOI 10.1016/j.imlet.2009.02.010
   Apostolaki M, 2008, GASTROENTEROLOGY, V134, P2025, DOI 10.1053/j.gastro.2008.02.085
   Bannerjee T, 2004, J PEDIATR GASTR NUTR, V38, P270, DOI 10.1097/00005176-200403000-00007
   Biesiekierski JR, 2011, AM J GASTROENTEROL, V106, P508, DOI 10.1038/ajg.2010.487
   Cong YZ, 1998, J EXP MED, V187, P855, DOI 10.1084/jem.187.6.855
   Cosnes J, 2011, GASTROENTEROLOGY, V140, P1785, DOI 10.1053/j.gastro.2011.01.055
   Fell JME, 2005, JPEN-PARENTER ENTER, V29, pS126, DOI 10.1177/01486071050290S4S126
   Franke A, 2010, NAT GENET, V42, P1118, DOI 10.1038/ng.717
   FRAZER AC, 1959, LANCET, V2, P252
   Fritz T, 2011, GUT, V60, P1580, DOI 10.1136/gut.2009.206466
   Halfvarson J, 2003, GASTROENTEROLOGY, V124, P1767, DOI 10.1016/S0016-5085(03)00385-8
   Hartman C, 2009, WORLD J GASTROENTERO, V15, P2570, DOI 10.3748/wjg.15.2570
   Heuschkel RB, 2000, J PEDIATR GASTR NUTR, V31, P8, DOI 10.1097/00005176-200007000-00005
   Hill DA, 2010, ANNU REV IMMUNOL, V28, P623, DOI 10.1146/annurev-immunol-030409-101330
   Kajiura T, 2009, DIGEST DIS SCI, V54, P1892, DOI 10.1007/s10620-008-0574-6
   Kaser A, 2010, ANNU REV IMMUNOL, V28, P573, DOI 10.1146/annurev-immunol-030409-101225
   Katakura K, 2005, J CLIN INVEST, V115, P695, DOI 10.1172/JCI200522996
   Khor B, 2011, NATURE, V474, P307, DOI 10.1038/nature10209
   Kontoyiannis D, 1999, IMMUNITY, V10, P387, DOI 10.1016/S1074-7613(00)80038-2
   Lapaquette P, 2012, J MOL MED, V90, P987, DOI 10.1007/s00109-012-0934-8
   Lutz MB, 1999, J IMMUNOL METHODS, V223, P77, DOI 10.1016/S0022-1759(98)00204-X
   MacDonald TT, 2011, GASTROENTEROLOGY, V140, P1768, DOI 10.1053/j.gastro.2011.02.047
   Maiuri L, 2003, LANCET, V362, P30, DOI 10.1016/S0140-6736(03)13803-2
   Menezes JS, 2006, CLIN NUTR, V25, P643, DOI 10.1016/j.clnu.2006.01.005
   Molodecky NA, 2012, GASTROENTEROLOGY, V142, P46, DOI 10.1053/j.gastro.2011.10.001
   Natividad JM, 2009, PLOS ONE, V4, DOI 10.1371/journal.pone.0006472
   Newnham ED, 2011, J GASTROEN HEPATOL, V26, P132, DOI 10.1111/j.1440-1746.2011.06653.x
   Perencevich M, 2006, INFLAMM BOWEL DIS, V12, P651, DOI 10.1097/01.MIB.0000225330.38119.c7
   Reliene R, 2006, DNA REPAIR, V5, P651, DOI 10.1016/j.dnarep.2006.02.001
   ROYALL D, 1995, JPEN-PARENTER ENTER, V19, P95, DOI 10.1177/014860719501900295
   RUTGEERTS P, 1991, LANCET, V338, P771, DOI 10.1016/0140-6736(91)90663-A
   Sartor RB, 2008, GASTROENTEROLOGY, V134, P577, DOI 10.1053/j.gastro.2007.11.059
   Sartor RB, 2006, NAT CLIN PRACT GASTR, V3, P390, DOI 10.1038/ncpgasthep0528
   Scholz D, 2011, CURR PROB PEDIATR AD, V41, P248, DOI 10.1016/j.cppeds.2011.04.005
   SHOU J, 1991, J SURG RES, V51, P192, DOI 10.1016/0022-4804(91)90093-2
   Strober W, 2011, GASTROENTEROLOGY, V140, P1756, DOI 10.1053/j.gastro.2011.02.016
   Travis SPL, 2006, GUT, V55, DOI 10.1136/gut.2005.081950b
   Van Assche G, 2010, J CROHNS COLITIS, V4, P7, DOI 10.1016/j.crohns.2009.12.003
   Verdu EF, 2009, AM J GASTROENTEROL, V104, P1587, DOI 10.1038/ajg.2009.188
   Werner T, 2011, GUT, V60, P325, DOI 10.1136/gut.2010.216929
   Xavier RJ, 2007, NATURE, V448, P427, DOI 10.1038/nature06005
NR 41
TC 28
Z9 33
U1 0
U2 7
PU OXFORD UNIV PRESS INC
PI CARY
PA JOURNALS DEPT, 2001 EVANS RD, CARY, NC 27513 USA
SN 1078-0998
EI 1536-4844
J9 INFLAMM BOWEL DIS
JI Inflamm. Bowel Dis.
PD MAY
PY 2013
VL 19
IS 6
BP 1285
EP 1294
DI 10.1097/MIB.0b013e318281f573
PG 10
WC Gastroenterology & Hepatology
WE Science Citation Index Expanded (SCI-EXPANDED)
SC Gastroenterology & Hepatology
GA 284WT
UT WOS:000329353200027
PM 23567784
DA 2024-01-22
ER

PT J
AU Elhag, DA
   Kumar, M
   Saadaoui, M
   Akobeng, AK
   Al-Mudahka, F
   Elawad, M
   Al Khodor, S
AF Elhag, Duaa Ahmed
   Kumar, Manoj
   Saadaoui, Marwa
   Akobeng, Anthony K.
   Al-Mudahka, Fatma
   Elawad, Mamoun
   Al Khodor, Souhaila
TI Inflammatory Bowel Disease Treatments and Predictive Biomarkers of
   Therapeutic Response
SO INTERNATIONAL JOURNAL OF MOLECULAR SCIENCES
LA English
DT Review
DE IBD; precision medicine; Crohn's disease; ulcerative colitis;
   biomarkers; biological treatment
ID REFRACTORY CROHNS-DISEASE; FECAL MICROBIOTA TRANSPLANTATION; STEM-CELL
   TRANSPLANTATION; SEVERE ULCERATIVE-COLITIS; EVIDENCE-BASED CONSENSUS;
   NECROSIS FACTOR THERAPY; CLINICAL-RESPONSE; INDUCTION THERAPY;
   BIOLOGICAL RESPONSE; MEDITERRANEAN DIET
AB Inflammatory bowel disease (IBD) is a chronic immune-mediated inflammation of the gastrointestinal tract with a highly heterogeneous presentation. It has a relapsing and remitting clinical course that necessitates lifelong monitoring and treatment. Although the availability of a variety of effective therapeutic options including immunomodulators and biologics (such as TNF, CAM inhibitors) has led to a paradigm shift in the treatment outcomes and clinical management of IBD patients, some patients still either fail to respond or lose their responsiveness to therapy over time. Therefore, according to the recent Selecting Therapeutic Targets in Inflammatory Bowel Disease (STRIDE-II) recommendations, continuous disease monitoring from symptomatic relief to endoscopic healing along with short- and long-term therapeutic responses are critical for providing IBD patients with a tailored therapy algorithm. Moreover, considering the high unmet need for novel therapeutic approaches for IBD patients, various new modulators of cytokine signaling events (for example, JAK/TYK inhibitors), inhibitors of cytokines (for example IL-12/IL-23, IL-22, IL-36, and IL-6 inhibitors), anti-adhesion and migration strategies (for example, beta 7 integrin, sphingosine 1-phosphate receptors, and stem cells), as well as microbial-based therapeutics to decolonize the bed buds (for example, fecal microbiota transplantation and bacterial inhibitors) are currently being evaluated in different phases of controlled clinical trials. This review aims to offer a comprehensive overview of available treatment options and emerging therapeutic approaches for IBD patients. Furthermore, predictive biomarkers for monitoring the therapeutic response to different IBD therapies are also discussed.
C1 [Elhag, Duaa Ahmed; Kumar, Manoj; Saadaoui, Marwa; Al Khodor, Souhaila] Sidra Med, Res Dept, Doha 26999, Qatar.
   [Akobeng, Anthony K.; Al-Mudahka, Fatma; Elawad, Mamoun] Sidra Med, Div Gastroenterol Hepatol & Nutr, Doha 26999, Qatar.
C3 Sidra Medical & Research Center; Sidra Medical & Research Center
RP Al Khodor, S (通讯作者)，Sidra Med, Res Dept, Doha 26999, Qatar.
EM delhag@sidra.org; mkumar@sidra.org; msaadaoui@sidra.org;
   aakobeng@sidra.org; falmudahka@sidra.org; melawad@sidra.org;
   salkhodor@sidra.org
OI Al Khodor, Souhaila/0000-0003-4858-7130; Kumar,
   Manoj/0000-0001-6911-6907
FU Qatar National Research Fund (a member of the Qatar Foundation) - Sidra
   Medicine, Qatar [NPRP10-0125-170242]; Sidra Medicine, Qatar [SDR100028];
   Research Department, Sidra Medicine, Qatar
FX This work was made possible by grant#NPRP10-0125-170242 received from
   the Qatar National Research Fund (a member of the Qatar Foundation).
   This research was also co-funded by Sidra Medicine, Qatar, project
   number SDR100028. The funding bodies played no role in the design of the
   study and collection, analysis, and interpretation of data and in
   writing the manuscript. The APC was funded by Research Department, Sidra
   Medicine, Qatar.
CR Aggeletopoulou I, 2018, WORLD J GASTROENTERO, V24, P4093, DOI 10.3748/wjg.v24.i36.4093
   Al-Judaibi B, 2016, J POPUL THER CLIN PH, V23, pE26
   Allegretti J, 2017, INFLAMM BOWEL DIS, V23, P1710, DOI 10.1097/MIB.0000000000001247
   Allgayer H, 2002, SCAND J GASTROENTERO, V37, P125, DOI 10.1080/003655202753416759
   Alsoud D, 2021, LANCET GASTROENTEROL, V6, pS89, DOI 10.1016/S2468-1253(21)00065-0
   An YK, 2021, J GASTROEN HEPATOL, V36, P30, DOI 10.1111/jgh.15458
   Ananthakrishnan AN, 2017, CELL HOST MICROBE, V21, P603, DOI 10.1016/j.chom.2017.04.010
   Ananthakrishnan AN, 2015, NAT REV GASTRO HEPAT, V12, P205, DOI 10.1038/nrgastro.2015.34
   Annese V, 2013, J CROHNS COLITIS, V7, P982, DOI 10.1016/j.crohns.2013.09.016
   Ardizzone S, 2016, THER ADV GASTROENTER, V9, P527, DOI 10.1177/1756283X16636781
   Ardizzone S, 2011, CLIN GASTROENTEROL H, V9, P483, DOI 10.1016/j.cgh.2010.12.028
   Argollo M, 2020, EXPERT OPIN BIOL TH, V20, P413, DOI 10.1080/14712598.2020.1732919
   Augustine T, 2023, CLIN REV ALLERG IMMU, V65, P43, DOI 10.1007/s12016-022-08939-9
   Azimi T, 2018, APMIS, V126, P275, DOI 10.1111/apm.12814
   Baird AC, 2016, WORLD J GASTROENTERO, V22, P9104, DOI 10.3748/wjg.v22.i41.9104
   Bálint A, 2018, BMC GASTROENTEROL, V18, DOI 10.1186/s12876-017-0725-3
   Banerjee R, 2020, GUT LIVER, V14, P685, DOI 10.5009/gnl19209
   Bank S, 2018, PHARMACOGENOMICS J, V18, P87, DOI 10.1038/tpj.2016.84
   Barber GE, 2016, AM J GASTROENTEROL, V111, P1816, DOI 10.1038/ajg.2016.408
   Barnes A, 2022, INTERN MED J, V52, P828, DOI 10.1111/imj.15131
   Batra SK, 2020, INFLAMM BOWEL DIS, V26, P1597, DOI 10.1093/ibd/izaa209
   Bello C, 2011, J CROHNS COLITIS, V5, P196, DOI 10.1016/j.crohns.2010.12.011
   Bertani L, 2020, J CLIN MED, V9, DOI 10.3390/jcm9051323
   Bertani L, 2020, BRIT J CLIN PHARMACO, V86, P1296, DOI 10.1111/bcp.14235
   Billiet T, 2017, SCAND J GASTROENTERO, V52, P1086, DOI 10.1080/00365521.2017.1339825
   Bitton A, 2001, GASTROENTEROLOGY, V120, P13, DOI 10.1053/gast.2001.20912
   Borody Thomas J, 2013, Curr Gastroenterol Rep, V15, P337, DOI 10.1007/s11894-013-0337-1
   Bortlik M, 2013, J CROHNS COLITIS, V7, P736, DOI 10.1016/j.crohns.2012.10.019
   Bots S, 2021, J CROHNS COLITIS, V15, P1264, DOI 10.1093/ecco-jcc/jjab002
   Buisson A, 2017, DIGEST LIVER DIS, V49, P1211, DOI 10.1016/j.dld.2017.08.033
   Burri E, 2020, DIGESTION, V101, P2, DOI 10.1159/000504092
   Cai ZB, 2021, FRONT MED-LAUSANNE, V8, DOI 10.3389/fmed.2021.765474
   Penna FGCE, 2020, BMC GASTROENTEROL, V20, DOI 10.1186/s12876-020-1183-x
   Carman N, 2019, GASTROINTEST ENDOSC, V89, P364, DOI 10.1016/j.gie.2018.09.025
   Chen H, 2021, LAPAROSC ENDOSC ROBO, V4, P33
   Chervy M, 2020, INT J MOL SCI, V21, DOI 10.3390/ijms21103734
   Colombel JF, 2007, GASTROENTEROLOGY, V132, P52, DOI 10.1053/j.gastro.2006.11.041
   Costello SP, 2019, JAMA-J AM MED ASSOC, V321, P156, DOI 10.1001/jama.2018.20046
   Cravo ML, 2014, EUR J GASTROEN HEPAT, V26, P26, DOI 10.1097/MEG.0000000000000004
   Cui GL, 2022, FRONT IMMUNOL, V13, DOI 10.3389/fimmu.2022.881112
   Cui GL, 2021, EBIOMEDICINE, V66, DOI 10.1016/j.ebiom.2021.103329
   D'Amico F, 2020, EXPERT OPIN BIOL TH, V20, P353, DOI 10.1080/14712598.2020.1717465
   D'Amico F, 2020, J CLIN MED, V9, DOI 10.3390/jcm9061691
   D'Haens G, 2020, GASTROENTEROLOGY, V158, P515, DOI 10.1053/j.gastro.2019.10.034
   Meirelles LDS, 2006, J CELL SCI, V119, P2204, DOI 10.1242/jcs.02932
   Dalal J, 2012, PEDIATR RES, V71, P445, DOI 10.1038/pr.2011.56
   Dignass A, 2012, J CROHNS COLITIS, V6, P991, DOI 10.1016/j.crohns.2012.09.002
   Dorrington AM, 2020, J CROHNS COLITIS, V14, P1316, DOI 10.1093/ecco-jcc/jjaa053
   Dubinsky MC, 2010, INFLAMM BOWEL DIS, V16, P1357, DOI 10.1002/ibd.21174
   Dulai PS, 2020, ALIMENT PHARM THER, V51, P435, DOI 10.1111/apt.15577
   Elhag DA, 2021, INT J MOL SCI, V22, DOI 10.3390/ijms22010125
   Feagan BG, 2020, LANCET GASTROENTEROL, V5, P819, DOI 10.1016/S2468-1253(20)30188-6
   Feagan BG, 2018, LANCET GASTROENTEROL, V3, P671, DOI 10.1016/S2468-1253(18)30233-4
   Ferrante M, 2007, INFLAMM BOWEL DIS, V13, P123, DOI 10.1002/ibd.20054
   Feuerstein JD, 2021, GASTROENTEROLOGY, V160, P2496, DOI 10.1053/j.gastro.2021.04.022
   Feuerstein JD, 2020, GASTROENTEROLOGY, V158, P1450, DOI 10.1053/j.gastro.2020.01.006
   Fischer M, 2017, GUT MICROBES, V8, P289, DOI 10.1080/19490976.2016.1273998
   Florholmen JR, 2020, BMC GASTROENTEROL, V20, DOI 10.1186/s12876-020-01447-0
   Franzosa EA, 2019, NAT MICROBIOL, V4, P293, DOI 10.1038/s41564-018-0306-4
   Frin AC, 2017, DIGEST LIVER DIS, V49, P11, DOI 10.1016/j.dld.2016.09.001
   Garand M, 2020, J TRANSL MED, V18, DOI 10.1186/s12967-020-02408-7
   Garcia-Planella E, 2018, SCAND J GASTROENTERO, V53, P152, DOI 10.1080/00365521.2017.1410219
   Geremia A, 2011, J EXP MED, V208, P1127, DOI 10.1084/jem.20101712
   Gerich ME, 2014, NAT REV GASTRO HEPAT, V11, P287, DOI 10.1038/nrgastro.2013.242
   Gisbert JP, 2019, J CROHNS COLITIS, V13, P374, DOI 10.1093/ecco-jcc/jjy158
   Godny L, 2020, EUR J NUTR, V59, P3183, DOI 10.1007/s00394-019-02158-3
   Goodsall TM, 2021, J CROHNS COLITIS, V15, P125, DOI 10.1093/ecco-jcc/jjaa129
   GREENFIELD SM, 1993, ALIMENT PHARM THER, V7, P369
   Günther C, 2011, NATURE, V477, P335, DOI 10.1038/nature10400
   Gui XY, 2022, GUT, V71, P889, DOI 10.1136/gutjnl-2021-326376
   Harris KA, 2016, INFLAMM BOWEL DIS, V22, P397, DOI 10.1097/MIB.0000000000000624
   He C, 2016, GUT, V65, P1938, DOI 10.1136/gutjnl-2015-309389
   Herrador-López M, 2020, NUTRIENTS, V12, DOI 10.3390/nu12123793
   Ho GT, 2009, AM J GASTROENTEROL, V104, P673, DOI 10.1038/ajg.2008.119
   Höie O, 2007, AM J GASTROENTEROL, V102, P1692, DOI 10.1111/j.1572-0241.2007.01265.x
   Hyams J, 2007, GASTROENTEROLOGY, V132, P863, DOI 10.1053/j.gastro.2006.12.003
   Hyams JS, 2019, LANCET, V393, P1708, DOI 10.1016/S0140-6736(18)32592-3
   Jones-Hall YL, 2016, GUT MICROBES, V7, P58, DOI 10.1080/19490976.2015.1121364
   Kalla R, 2021, J CROHNS COLITIS, V15, P699, DOI 10.1093/ecco-jcc/jjaa230
   Kavanagh DPJ, 2011, STEM CELL REV REP, V7, P672, DOI 10.1007/s12015-011-9240-z
   Kerur B, 2017, WORLD J GASTROENTERO, V23, P3322, DOI 10.3748/wjg.v23.i18.3322
   Kevans D, 2015, J GASTROEN HEPATOL, V30, P64, DOI 10.1111/jgh.12661
   Khorrami S, 2016, INFLAMM BOWEL DIS, V22, P1662, DOI 10.1097/MIB.0000000000000842
   Koder S, 2015, PHARMACOGENOMICS, V16, P191, DOI 10.2217/pgs.14.172
   Koliani-Pace JL, 2017, LANCET GASTROENTEROL, V2, P624, DOI 10.1016/S2468-1253(17)30212-1
   Kopylov U, 2016, THER ADV GASTROENTER, V9, P513, DOI 10.1177/1756283X16638833
   Kumar M, 2022, FRONT CELL INFECT MI, V12, DOI 10.3389/fcimb.2022.873253
   Kumar M, 2021, FRONT CELL INFECT MI, V11, DOI 10.3389/fcimb.2021.639665
   Kumar M, 2019, J TRANSL MED, V17, DOI 10.1186/s12967-019-02174-1
   Kumar M, 2020, METHODS MOL BIOL, V2055, P595, DOI 10.1007/978-1-4939-9773-2_27
   Kumar M, 2018, ANAEROBE, V51, P120, DOI 10.1016/j.anaerobe.2018.04.017
   Kurmaeva E, 2014, MUCOSAL IMMUNOL, V7, P1354, DOI 10.1038/mi.2014.22
   Lamb CA, 2019, GUT, V68, pS1, DOI 10.1136/gutjnl-2019-318484
   Ledder O, 2019, TRANSL PEDIATR, V8, P42, DOI 10.21037/tp.2018.11.02
   Lee HJ, 2012, HEPATO-GASTROENTEROL, V59, P1415, DOI 10.5754/hge10680
   Lev-Tzion R, 2015, J PEDIATR GASTR NUTR, V61, P404, DOI 10.1097/MPG.0000000000000820
   Levine A, 2019, GASTROENTEROLOGY, V157, P440, DOI 10.1053/j.gastro.2019.04.021
   Levine A, 2018, GUT, V67, P1726, DOI 10.1136/gutjnl-2017-315866
   Lewis JD, 2021, GASTROENTEROLOGY, V161, P837, DOI 10.1053/j.gastro.2021.05.047
   Li J, 2015, WORLD J GASTROENTERO, V21, P3005, DOI 10.3748/wjg.v21.i10.3005
   Lindsay JO, 2017, LANCET GASTROENTEROL, V2, P399, DOI 10.1016/S2468-1253(17)30056-0
   Liu TY, 2021, BMC GASTROENTEROL, V21, DOI 10.1186/s12876-021-01740-6
   Liverani E, 2016, WORLD J GASTROENTERO, V22, P1017, DOI 10.3748/wjg.v22.i3.1017
   López-García A, 2017, J CROHNS COLITIS, V11, P1161, DOI 10.1093/ecco-jcc/jjx054
   Louis E, 2004, ALIMENT PHARM THER, V19, P511, DOI 10.1111/j.1365-2036.2004.01871.x
   Louis E, 2022, BMJ OPEN GASTROENTER, V9, DOI 10.1136/bmjgast-2021-000853
   Louis EI, 2006, PHARMACOGENET GENOM, V16, P911, DOI 10.1097/01.fpc.0000230421.12844.fd
   Maaser C, 2019, J CROHNS COLITIS, V13, P144, DOI 10.1093/ecco-jcc/jjy113
   Marafini I, 2021, BIODRUGS, V35, P325, DOI 10.1007/s40259-021-00482-x
   Martí-Aguado D, 2021, REV ESP ENFERM DIG, V113, P447, DOI 10.17235/reed.2021.7797/2021
   Medrano LM, 2014, HUM IMMUNOL, V75, P71, DOI 10.1016/j.humimm.2013.09.017
   Melmed GY, 2010, CLIN GASTROENTEROL H, V8, P655, DOI 10.1016/j.cgh.2010.04.023
   Miele E, 2018, J PEDIATR GASTR NUTR, V66, P687, DOI 10.1097/MPG.0000000000001896
   Moran GW, 2014, CLIN GASTROENTEROL H, V12, P434, DOI 10.1016/j.cgh.2013.08.026
   Moroi R, 2013, IMMUNOGENETICS, V65, P265, DOI 10.1007/s00251-013-0679-8
   Mosli MH, 2015, AM J GASTROENTEROL, V110, P802, DOI 10.1038/ajg.2015.120
   Mottawea W, 2016, NAT COMMUN, V7, DOI 10.1038/ncomms13419
   Mowat C, 2011, GUT, V60, P571, DOI 10.1136/gut.2010.224154
   Mydock-McGrane LK, 2017, EXPERT OPIN DRUG DIS, V12, P711, DOI 10.1080/17460441.2017.1331216
   Nagahori M, 2017, BMC GASTROENTEROL, V17, DOI 10.1186/s12876-017-0604-y
   Netz U, 2017, WORLD J GASTROENTERO, V23, P4958, DOI 10.3748/wjg.v23.i27.4958
   Neurath MF, 2019, NAT IMMUNOL, V20, P970, DOI 10.1038/s41590-019-0415-0
   Neurath MF, 2017, NAT REV GASTRO HEPAT, V14, P269, DOI 10.1038/nrgastro.2016.208
   Neurath MF, 2014, NAT REV IMMUNOL, V14, P329, DOI 10.1038/nri3661
   Nikolaus S, 2000, HEPATO-GASTROENTEROL, V47, P71
   Okamoto R, 2016, EXPERT OPIN BIOL TH, V16, P1015, DOI 10.1080/14712598.2016.1177019
   Omori T, 2020, DIGEST DIS SCI, V65, P1180, DOI 10.1007/s10620-019-05837-7
   Pabla BS, 2020, GASTROENTEROL CLIN N, V49, P671, DOI 10.1016/j.gtc.2020.08.003
   Panés J, 2018, GASTROENTEROLOGY, V154, P1334, DOI 10.1053/j.gastro.2017.12.020
   Papamichael K, 2019, THER ADV CHRONIC DIS, V10, DOI 10.1177/2040622319838443
   Paramsothy S, 2018, MUCOSAL IMMUNOL, V11, P1558, DOI 10.1038/s41385-018-0050-3
   Pauwels RWM, 2020, THER ADV GASTROENTER, V13, DOI 10.1177/1756284820979765
   Perez-Sanchez C, 2022, J EXP MED, V219, DOI 10.1084/jem.20211366
   Peters CP, 2014, J CROHNS COLITIS, V8, P866, DOI 10.1016/j.crohns.2014.01.012
   Picarella D, 1997, J IMMUNOL, V158, P2099
   Pigneur B, 2019, THER ADV GASTROENTER, V12, DOI 10.1177/1756284819890534
   Plichta DR, 2019, CELL, V178, P1041, DOI 10.1016/j.cell.2019.07.045
   Polman CH, 2006, NEW ENGL J MED, V354, P899, DOI 10.1056/NEJMoa044397
   Poole NM, 2017, INFECT IMMUN, V85, DOI 10.1128/IAI.00581-17
   Proia RL, 2015, J CLIN INVEST, V125, P1379, DOI 10.1172/JCI76369
   Qasem A, 2016, GUT PATHOG, V8, DOI 10.1186/s13099-016-0127-z
   Qazi T, 2017, GUT MICROBES, V8, P574, DOI 10.1080/19490976.2017.1353848
   Rabbenou W, 2021, THER ADV GASTROENTER, V14, DOI 10.1177/17562848211023376
   Rai T, 2017, DIGEST DIS SCI, V62, P1025, DOI 10.1007/s10620-017-4450-0
   Raine T, 2020, J CROHNS COLITIS, V14, P1343, DOI 10.1093/ecco-jcc/jjaa070
   Ramamoorthy S, 2016, RHEUM DIS CLIN N AM, V42, P15, DOI 10.1016/j.rdc.2015.08.002
   Reinisch W, 2021, INFLAMM BOWEL DIS, V27, P106, DOI 10.1093/ibd/izaa078
   Restellini S, 2019, CLIN GASTROENTEROL H, V17, P1265, DOI 10.1016/j.cgh.2018.12.021
   Roda G, 2016, CLIN TRANSL GASTROEN, V7, DOI 10.1038/ctg.2015.63
   Rodrigues BL, 2020, WORLD J GASTRO ENDOS, V12, P504, DOI 10.4253/wjge.v12.i12.504
   Rudrapatna VA, 2019, PRACT GASTROENTEROL, V43, P84
   Rutella S, 2011, AM J GASTROENTEROL, V106, P762, DOI 10.1038/ajg.2011.48
   Rutgeerts PJ, 2013, GUT, V62, P1122, DOI 10.1136/gutjnl-2011-301769
   Samuel S, 2013, CLIN GASTROENTEROL H, V11, P49, DOI 10.1016/j.cgh.2012.08.003
   Sandborn WJ, 2020, GASTROENTEROLOGY, V158, P550, DOI 10.1053/j.gastro.2019.10.035
   Sandborn WJ, 2014, GASTROENTEROLOGY, V146, P96, DOI 10.1053/j.gastro.2013.06.010
   Sandborn WJ, 2012, NEW ENGL J MED, V367, P616, DOI 10.1056/NEJMoa1112168
   Sandborn WJ, 2005, NEW ENGL J MED, V353, P1912, DOI 10.1056/NEJMoa043335
   Sasson AN, 2021, CLIN GASTROENTEROL H, V19, P425, DOI 10.1016/j.cgh.2019.11.054
   Satoh K, 2020, CUREUS J MED SCIENCE, V12, DOI 10.7759/cureus.9822
   Seyedian Seyed Saeid, 2019, J Med Life, V12, P113, DOI 10.25122/jml-2018-0075
   Siegel CA, 2020, CLIN TRANSL GASTROEN, V11, DOI 10.14309/ctg.0000000000000128
   Singh N, 2016, INFLAMM BOWEL DIS, V22, P2121, DOI 10.1097/MIB.0000000000000865
   Small CLN, 2013, NAT COMMUN, V4, DOI 10.1038/ncomms2957
   Strehl C, 2019, FRONT IMMUNOL, V10, DOI 10.3389/fimmu.2019.01744
   Sudhakar P, 2022, GASTROENTEROLOGY, V162, pS25
   Suskind DL, 2020, NUTRIENTS, V12, DOI 10.3390/nu12123749
   Svolos V, 2019, GASTROENTEROLOGY, V156, P1354, DOI 10.1053/j.gastro.2018.12.002
   Targan SR, 2007, GASTROENTEROLOGY, V132, P1672, DOI 10.1053/j.gastro.2007.03.024
   Taylor KD, 2001, GASTROENTEROLOGY, V120, P1347, DOI 10.1053/gast.2001.23966
   Travis SPL, 2012, GUT, V61, P535, DOI 10.1136/gutjnl-2011-300486
   Turner D, 2021, GASTROENTEROLOGY, V160, P1570, DOI 10.1053/j.gastro.2020.12.031
   Ungaro R, 2017, LANCET, V389, P1756, DOI 10.1016/S0140-6736(16)32126-2
   Van den Brande JMH, 2007, GUT, V56, P509, DOI 10.1136/gut.2006.105379
   Vasant DH, 2020, WORLD J GASTROENTERO, V26, DOI 10.3748/wjg.v26.i26.3712
   Vashist NM, 2018, COCHRANE DB SYST REV, DOI 10.1002/14651858.CD011450.pub2
   Verstockt B, 2022, GASTROENTEROLOGY, V162, P1370, DOI 10.1053/j.gastro.2021.12.246
   Wagner J, 2008, PLOS ONE, V3, DOI 10.1371/journal.pone.0003578
   Waljee AK, 2016, PLOS ONE, V11, DOI 10.1371/journal.pone.0158017
   Walmsley RS, 1998, GUT, V43, P29, DOI 10.1136/gut.43.1.29
   Weber CK, 2000, GASTROENTEROLOGY, V119, P1209, DOI 10.1053/gast.2000.19458
   Wei B, 2002, INFECT IMMUN, V70, P6567, DOI 10.1128/IAI.70.12.6567-6575.2002
   Weisshof R, 2018, IMMUNOTHERAPY-UK, V10, P837, DOI 10.2217/imt-2018-0015
   West RL, 2008, ALIMENT PHARM THER, V28, P1122, DOI 10.1111/j.1365-2036.2008.03828.x
   Williet N, 2020, GASTROENTEROLOGY, V158, P282, DOI 10.1053/j.gastro.2019.08.061
   Wolbink GJ, 2009, CURR OPIN RHEUMATOL, V21, P211, DOI 10.1097/BOR.0b013e328329ed8b
   Wyant T, 2013, MABS-AUSTIN, V5, P842, DOI 10.4161/mabs.26392
   Xie TB, 2017, DIGEST LIVER DIS, V49, P984, DOI 10.1016/j.dld.2017.04.021
   Yamamoto T, 2015, ALIMENT PHARM THER, V42, P549, DOI 10.1111/apt.13308
   Yamamoto-Furusho JK, 2019, REV GASTROENTEROL ME, V84, P317, DOI 10.1016/j.rgmx.2018.07.006
   Yanai H, 2022, LANCET GASTROENTEROL, V7, P49, DOI 10.1016/S2468-1253(21)00299-5
   Yoshimura N, 2015, GASTROENTEROLOGY, V149, P1775, DOI 10.1053/j.gastro.2015.08.044
   Yu YM, 2012, J CELL BIOL, V196, P131, DOI 10.1083/jcb.201110023
   Yu YYR, 2017, SEMIN PEDIATR SURG, V26, P349, DOI 10.1053/j.sempedsurg.2017.10.003
NR 194
TC 23
Z9 24
U1 1
U2 14
PU MDPI
PI BASEL
PA ST ALBAN-ANLAGE 66, CH-4052 BASEL, SWITZERLAND
EI 1422-0067
J9 INT J MOL SCI
JI Int. J. Mol. Sci.
PD JUL
PY 2022
VL 23
IS 13
AR 6966
DI 10.3390/ijms23136966
PG 25
WC Biochemistry & Molecular Biology; Chemistry, Multidisciplinary
WE Science Citation Index Expanded (SCI-EXPANDED)
SC Biochemistry & Molecular Biology; Chemistry
GA 2W4VA
UT WOS:000824522100001
PM 35805965
OA Green Published, gold
DA 2024-01-22
ER

PT J
AU Sewell, GW
   Kaser, A
AF Sewell, Gavin W.
   Kaser, Arthur
TI Interleukin-23 in the Pathogenesis of Inflammatory Bowel Disease and
   Implications for Therapeutic Intervention
SO JOURNAL OF CROHNS & COLITIS
LA English
DT Article
DE Interleukin-23; Crohn's disease; ulcerative colitis
ID INNATE LYMPHOID-CELLS; HUMAN DENDRITIC CELLS; ROR-GAMMA-T; GENOME-WIDE
   ASSOCIATION; SEVERE CROHNS-DISEASE; INTESTINAL INFLAMMATION; TH17 CELLS;
   MAINTENANCE THERAPY; IL-23 RECEPTOR; CUTTING EDGE
AB The interleukin-23 [IL-23] cytokine, derived predominantly from macrophages and dendritic cells in response to microbial stimulation, has emerged as a critical promoter of chronic intestinal inflammation. Genome-wide association studies linking variants in IL23R to disease protection, bolstered by experimental evidence from colitis models, and the successful application of therapies against the IL-12/IL-23 shared p40 subunit in the treatment of inflammatory bowel disease [IBD] all provide compelling evidence of a crucial role for IL-23 in disease pathogenesis. Moreover, targeting the p19 subunit specific for IL-23 has shown considerable promise in recent phase 2 studies in IBD. The relative importance of the diverse immunological pathways downstream of IL-23 in propagating mucosal inflammation in the gut, however, remains contentious. Here we review current understanding of IL-23 biology and explore its pleiotropic effects on T cells, and innate lymphoid, myeloid and intestinal epithelial cells in the context of the pathogenesis of IBD. We furthermore discuss these pathways in the light of recent evidence from clinical trials and indicate emerging targets amenable to therapeutic intervention and translation into clinical practice.
C1 [Sewell, Gavin W.; Kaser, Arthur] Univ Cambridge, Jeffrey Cheah Biomed Ctr, Cambridge Inst Therapeut Immunol & Infect Dis, Cambridge, England.
   [Sewell, Gavin W.; Kaser, Arthur] Univ Cambridge, Addenbrookes Hosp, Dept Med, Div Gastroenterol & Hepatol, Cambridge, England.
C3 University of Cambridge; Cambridge University Hospitals NHS Foundation
   Trust; Addenbrooke's Hospital; University of Cambridge
RP Kaser, A (通讯作者)，Univ Cambridge, Jeffrey Cheah Biomed Ctr, Cambridge Inst Therapeut Immunol & Infect Dis CIT, Cambridge Biomed Campus,Puddicombe Way, Cambridge CB2 0AW, England.
EM ak729@cam.ac.uk
OI Sewell, Gavin/0000-0002-3002-9248
FU Wellcome Trust [106260/Z/14/Z, 222497/Z/21/Z]; Academy of Medical
   Sciences [SGL022\1008]; AbbVie; Wellcome Trust [106260/Z/14/Z,
   222497/Z/21/Z] Funding Source: Wellcome Trust
FX Research in Professor Kaser's laboratory has been supported by Wellcome
   Trust senior investigator awards [106260/Z/14/Z and 222497/Z/21/Z to
   A.K.]. G.W.S is supported by an Academy of Medical Sciences starter
   grant for clinical lecturers [SGL022\1008]. This paper was published as
   part of a supplement financially supported by AbbVie.
CR Aden K, 2018, J EXP MED, V215, P2868, DOI 10.1084/jem.20171029
   Aden K, 2016, CELL REP, V16, P2208, DOI 10.1016/j.celrep.2016.07.054
   Adolph TE, 2013, NATURE, V503, P272, DOI 10.1038/nature12599
   Ahern PP, 2010, IMMUNITY, V33, P279, DOI 10.1016/j.immuni.2010.08.010
   Altare F, 1998, J CLIN INVEST, V102, P2035, DOI 10.1172/JCI4950
   Aschenbrenner D, 2021, GUT, V70, P1023, DOI 10.1136/gutjnl-2020-321731
   BACON CM, 1995, J EXP MED, V181, P399, DOI 10.1084/jem.181.1.399
   Bauché D, 2020, SCI IMMUNOL, V5, DOI 10.1126/sciimmunol.aav1080
   Bauché D, 2018, IMMUNITY, V49, P342, DOI 10.1016/j.immuni.2018.07.007
   Becker C, 2003, J CLIN INVEST, V112, P693, DOI 10.1172/JCI200317464
   Becker C, 2006, J IMMUNOL, V177, P2760, DOI 10.4049/jimmunol.177.5.2760
   Bending D, 2009, J CLIN INVEST, V119, P565, DOI 10.1172/JCI37865
   Bernshtein B, 2019, SCI IMMUNOL, V4, DOI 10.1126/sciimmunol.aau6571
   Biemans VBC, 2020, ALIMENT PHARM THER, V52, P123, DOI 10.1111/apt.15745
   Blauvelt A, 2017, J AM ACAD DERMATOL, V76, P405, DOI 10.1016/j.jaad.2016.11.041
   Bloch Y, 2018, IMMUNITY, V48, P45, DOI 10.1016/j.immuni.2017.12.008
   Brain O, 2013, IMMUNITY, V39, P521, DOI 10.1016/j.immuni.2013.08.035
   Brand S, 2006, AM J PHYSIOL-GASTR L, V290, pG827, DOI 10.1152/ajpgi.00513.2005
   Buonocore S, 2010, NATURE, V464, P1371, DOI 10.1038/nature08949
   Burke JR, 2019, SCI TRANSL MED, V11, DOI 10.1126/scitranslmed.aaw1736
   Cader MZ, 2020, CELL, V180, P278, DOI [10.1016/j.cell.2019.12.017, 10.1016/j.cell.2020.02.005]
   Cader MZ, 2016, NAT IMMUNOL, V17, P1046, DOI 10.1038/ni.3532
   Cader MZ, 2013, GUT, V62, P1653, DOI 10.1136/gutjnl-2012-303955
   Cadwell K, 2008, NATURE, V456, P259, DOI 10.1038/nature07416
   Capon F, 2007, HUM GENET, V122, P201, DOI 10.1007/s00439-007-0397-0
   Cekic C, 2016, NAT REV IMMUNOL, V16, P177, DOI 10.1038/nri.2016.4
   Cella M, 2009, NATURE, V457, P722, DOI 10.1038/nature07537
   Chen LL, 2018, GASTROENTEROLOGY, V155, P1177, DOI 10.1053/j.gastro.2018.06.034
   Clough JN, 2020, GUT, V69, P942, DOI 10.1136/gutjnl-2019-319850
   Collison LW, 2007, NATURE, V450, P566, DOI 10.1038/nature06306
   Cooper AM, 2002, J IMMUNOL, V168, P1322, DOI 10.4049/jimmunol.168.3.1322
   Cua DJ, 2003, NATURE, V421, P744, DOI 10.1038/nature01355
   Danese S., 2021, INFLAMM BOWEL DIS, V27, P2023
   Dendrou CA, 2016, SCI TRANSL MED, V8, DOI 10.1126/scitranslmed.aag1974
   Desreumaux P, 2012, GASTROENTEROLOGY, V143, P1207, DOI 10.1053/j.gastro.2012.07.116
   Di Meglio P, 2013, J INVEST DERMATOL, V133, P2381, DOI 10.1038/jid.2013.170
   Di Meglio P, 2011, PLOS ONE, V6, DOI 10.1371/journal.pone.0017160
   Duerr RH, 2006, SCIENCE, V314, P1461, DOI 10.1126/science.1135245
   Eberl G, 2015, SCIENCE, V348, DOI 10.1126/science.aaa6566
   Eken A, 2014, MUCOSAL IMMUNOL, V7, P143, DOI 10.1038/mi.2013.33
   El-Behi M, 2011, NAT IMMUNOL, V12, P568, DOI 10.1038/ni.2031
   Elson CO, 2007, GASTROENTEROLOGY, V132, P2359, DOI 10.1053/j.gastro.2007.03.104
   Fantini MC, 2009, GASTROENTEROLOGY, V136, P1308, DOI 10.1053/j.gastro.2008.12.053
   Feagan BG, 2016, NEW ENGL J MED, V375, P1946, DOI 10.1056/NEJMoa1602773
   Feagan BG, 2018, LANCET GASTROENTEROL, V3, P671, DOI 10.1016/S2468-1253(18)30233-4
   Feagan BG, 2017, LANCET, V389, P1699, DOI 10.1016/S0140-6736(17)30570-6
   Fensome A, 2018, J MED CHEM, V61, P8597, DOI 10.1021/acs.jmedchem.8b00917
   Fisher SA, 2008, NAT GENET, V40, P710, DOI 10.1038/ng.145
   Forman SB, 2020, J INVEST DERMATOL, V140, P2359, DOI 10.1016/j.jid.2020.03.962
   Fournier BM, 2012, MUCOSAL IMMUNOL, V5, P354, DOI 10.1038/mi.2012.24
   Franke A, 2010, NAT GENET, V42, P1118, DOI 10.1038/ng.717
   Garrett WS, 2007, CELL, V131, P33, DOI 10.1016/j.cell.2007.08.017
   Geremia A, 2011, J EXP MED, V208, P1127, DOI 10.1084/jem.20101712
   Ghoreschi K, 2011, J IMMUNOL, V186, P4234, DOI 10.4049/jimmunol.1003668
   Glassman CR, 2021, CELL, V184, P983, DOI 10.1016/j.cell.2021.01.018
   Globig AM, 2014, INFLAMM BOWEL DIS, V20, P2321, DOI 10.1097/MIB.0000000000000210
   Goettel JA, 2019, CELL MOL GASTROENTER, V8, P193, DOI 10.1016/j.jcmgh.2019.05.001
   Goodman RP, 2020, NATURE, V583, P122, DOI 10.1038/s41586-020-2337-2
   Goriely S, 2008, NAT REV IMMUNOL, V8, P81, DOI 10.1038/nri2225
   Graham DSC, 2011, PLOS GENET, V7, DOI 10.1371/journal.pgen.1002341
   Griseri T, 2015, IMMUNITY, V43, P187, DOI 10.1016/j.immuni.2015.07.008
   Griseri T, 2012, IMMUNITY, V37, P1116, DOI 10.1016/j.immuni.2012.08.025
   Gronke K, 2019, NATURE, V566, P249, DOI 10.1038/s41586-019-0899-7
   Guo XH, 2014, IMMUNITY, V40, P25, DOI 10.1016/j.immuni.2013.10.021
   Hampe J, 2007, NAT GENET, V39, P207, DOI 10.1038/ng1954
   Hanauer SB, 2002, LANCET, V359, P1541, DOI 10.1016/S0140-6736(02)08512-4
   Happel KI, 2005, J EXP MED, V202, P761, DOI 10.1084/jem.20050193
   Harbour SN, 2015, P NATL ACAD SCI USA, V112, P7061, DOI 10.1073/pnas.1415675112
   Harrington LE, 2005, NAT IMMUNOL, V6, P1123, DOI 10.1038/ni1254
   He ZX, 2021, CELL METAB, V33, P1358, DOI 10.1016/j.cmet.2021.04.015
   Hirota K, 2011, NAT IMMUNOL, V12, P255, DOI 10.1038/ni.1993
   Hisamatsu T, 2003, GASTROENTEROLOGY, V124, P993, DOI 10.1053/gast.2003.50153
   Hommes DW, 2006, GUT, V55, P1131, DOI 10.1136/gut.2005.079392
   Hue S, 2006, J EXP MED, V203, P2473, DOI 10.1084/jem.20061099
   Hueber W, 2012, GUT, V61, P1693, DOI 10.1136/gutjnl-2011-301668
   Hugot JP, 2001, NATURE, V411, P599, DOI 10.1038/35079107
   Ito R, 2008, BIOCHEM BIOPH RES CO, V377, P12, DOI 10.1016/j.bbrc.2008.09.019
   Ivanov II, 2006, CELL, V126, P1121, DOI 10.1016/j.cell.2006.07.035
   Ivanov II, 2009, CELL, V139, P485, DOI 10.1016/j.cell.2009.09.033
   Izcue A, 2008, IMMUNITY, V28, P559, DOI 10.1016/j.immuni.2008.02.019
   Izcue A, 2009, ANNU REV IMMUNOL, V27, P313, DOI 10.1146/annurev.immunol.021908.132657
   Jiang WY, 2014, INFLAMM RES, V63, P943, DOI 10.1007/s00011-014-0768-7
   Jostins L, 2012, NATURE, V491, P119, DOI 10.1038/nature11582
   Kamada N, 2008, J CLIN INVEST, V118, P2269, DOI [10.1172/JC134610, 10.1172/JCI34610]
   Kaser A, 2008, CELL, V134, P743, DOI 10.1016/j.cell.2008.07.021
   Kaser A, 2010, ANNU REV IMMUNOL, V28, P573, DOI 10.1146/annurev-immunol-030409-101225
   Keir ME, 2020, J EXP MED, V217, DOI 10.1084/jem.20192195
   Köck K, 2015, BRIT J PHARMACOL, V172, P159, DOI 10.1111/bph.12904
   Kvedaraite E, 2016, GUT, V65, P1632, DOI 10.1136/gutjnl-2014-309014
   Langley RG, 2014, NEW ENGL J MED, V371, P326, DOI 10.1056/NEJMoa1314258
   Lee JS, 2015, IMMUNITY, V43, P727, DOI 10.1016/j.immuni.2015.09.003
   Lee YK, 2009, IMMUNITY, V30, P92, DOI 10.1016/j.immuni.2008.11.005
   Levine B, 2008, CELL, V132, P27, DOI 10.1016/j.cell.2007.12.018
   Liang SC, 2006, J EXP MED, V203, P2271, DOI 10.1084/jem.20061308
   Liu ZJ, 2011, J LEUKOCYTE BIOL, V89, P597, DOI 10.1189/jlb.0810456
   Longman RS, 2014, J EXP MED, V211, P1571, DOI 10.1084/jem.20140678
   Mangan PR, 2006, NATURE, V441, P231, DOI 10.1038/nature04754
   Mannon PJ, 2004, NEW ENGL J MED, V351, P2069, DOI 10.1056/NEJMoa033402
   Maul J, 2005, GASTROENTEROLOGY, V128, P1868, DOI 10.1053/j.gastro.2005.03.043
   Maxwell JR, 2015, IMMUNITY, V43, P739, DOI 10.1016/j.immuni.2015.08.019
   McDermott AJ, 2016, IMMUNOLOGY, V147, P114, DOI 10.1111/imm.12545
   Mero IL, 2010, EUR J HUM GENET, V18, P502, DOI 10.1038/ejhg.2009.195
   Mogilenko DA, 2019, CELL, V177, P1201, DOI 10.1016/j.cell.2019.03.018
   Momozawa Y, 2011, NAT GENET, V43, P43, DOI 10.1038/ng.733
   Moschen AR, 2019, NAT REV GASTRO HEPAT, V16, P185, DOI 10.1038/s41575-018-0084-8
   Mottet C, 2003, J IMMUNOL, V170, P3939, DOI 10.4049/jimmunol.170.8.3939
   Nakae S, 2003, J IMMUNOL, V171, P6173, DOI 10.4049/jimmunol.171.11.6173
   Nathan C, 2006, NAT REV IMMUNOL, V6, P173, DOI 10.1038/nri1785
   Neurath MF, 2019, CYTOKINE GROWTH F R, V45, P1, DOI 10.1016/j.cytogfr.2018.12.002
   Noguchi D, 2007, INT IMMUNOL, V19, P1431, DOI 10.1093/intimm/dxm114
   O'Connor W, 2009, NAT IMMUNOL, V10, P603, DOI 10.1038/ni.1736
   Ogawa A, 2004, CLIN IMMUNOL, V110, P55, DOI 10.1016/j.clim.2003.09.013
   Ogura Y, 2001, NATURE, V411, P603, DOI 10.1038/35079114
   Oppmann B, 2000, IMMUNITY, V13, P715, DOI 10.1016/S1074-7613(00)00070-4
   Parham C, 2002, J IMMUNOL, V168, P5699, DOI 10.4049/jimmunol.168.11.5699
   Pascal V, 2017, GUT, V66, P813, DOI 10.1136/gutjnl-2016-313235
   Peters A, 2011, CURR OPIN IMMUNOL, V23, P702, DOI 10.1016/j.coi.2011.08.007
   Pidasheva S, 2011, PLOS ONE, V6, DOI 10.1371/journal.pone.0025038
   Powell N, 2020, GUT, V69, P578, DOI 10.1136/gutjnl-2019-318483
   Powell N, 2012, IMMUNITY, V37, P674, DOI 10.1016/j.immuni.2012.09.008
   POWRIE F, 1994, IMMUNITY, V1, P553, DOI 10.1016/1074-7613(94)90045-0
   POWRIE F, 1993, INT IMMUNOL, V5, P1461, DOI 10.1093/intimm/5.11.1461
   Rachitskaya AV, 2008, J IMMUNOL, V180, P5167, DOI 10.4049/jimmunol.180.8.5167
   Rahman FZ, 2008, INFLAMM BOWEL DIS, V14, P1443, DOI 10.1002/ibd.20449
   Ramanan D, 2014, IMMUNITY, V41, P311, DOI 10.1016/j.immuni.2014.06.015
   Re F, 2001, J BIOL CHEM, V276, P37692, DOI 10.1074/jbc.M105927200
   Rivas MA, 2011, NAT GENET, V43, P1066, DOI 10.1038/ng.952
   Rosh JR, 2021, J CROHNS COLITIS, V15, P1931, DOI 10.1093/ecco-jcc/jjab089
   Rutgeerts P, 2018, GASTROENTEROLOGY, V155, P1045, DOI 10.1053/j.gastro.2018.06.035
   Saitoh T, 2008, NATURE, V456, P264, DOI 10.1038/nature07383
   Sakuraba A, 2009, GASTROENTEROLOGY, V137, P1736, DOI 10.1053/j.gastro.2009.07.049
   Sandborn WJ, 2020, GASTROENTEROLOGY, V158, P537, DOI 10.1053/j.gastro.2019.08.043
   Sandborn WJ, 2017, NEW ENGL J MED, V376, P1723, DOI 10.1056/NEJMoa1606910
   Sandborn WJ, 2012, GASTROENTEROLOGY, V142, P257, DOI 10.1053/j.gastro.2011.10.032
   Sands BE, 2019, NEW ENGL J MED, V381, P1201, DOI 10.1056/NEJMoa1900750
   Sands BE, 2022, GASTROENTEROLOGY, V162, P495, DOI 10.1053/j.gastro.2021.10.050
   Sands BE, 2017, GASTROENTEROLOGY, V153, P77, DOI 10.1053/j.gastro.2017.03.049
   Sarin R, 2011, P NATL ACAD SCI USA, V108, P9560, DOI 10.1073/pnas.1017854108
   Schmidt C, 2005, INFLAMM BOWEL DIS, V11, P16, DOI 10.1097/00054725-200501000-00003
   Schmitt H, 2021, FRONT IMMUNOL, V12, DOI 10.3389/fimmu.2021.622934
   Schmitt H, 2019, GUT, V68, P814, DOI 10.1136/gutjnl-2017-315671
   Schnurr M, 2005, BLOOD, V105, P1582, DOI 10.1182/blood-2004-05-1718
   Sivanesan D, 2016, J BIOL CHEM, V291, P8673, DOI 10.1074/jbc.M116.715870
   Smith AM, 2009, J EXP MED, V206, P1883, DOI 10.1084/jem.20091233
   Smith E, 2007, J IMMUNOL, V179, P8274, DOI 10.4049/jimmunol.179.12.8274
   Snijders A, 1998, INT IMMUNOL, V10, P1593, DOI 10.1093/intimm/10.11.1593
   Spits H, 2013, NAT REV IMMUNOL, V13, P145, DOI 10.1038/nri3365
   Stark MA, 2005, IMMUNITY, V22, P285, DOI 10.1016/j.immuni.2005.01.011
   Stefanich EG, 2018, BIOCHEM PHARMACOL, V152, P224, DOI 10.1016/j.bcp.2018.03.031
   Sun R, 2020, CELL MOL GASTROENTER, V10, P673, DOI 10.1016/j.jcmgh.2020.05.007
   Sun R, 2020, GUT, V69, P264, DOI 10.1136/gutjnl-2018-316830
   Sutton CE, 2009, IMMUNITY, V31, P331, DOI 10.1016/j.immuni.2009.08.001
   Takatori H, 2009, J EXP MED, V206, P35, DOI 10.1084/jem.20072713
   Takayama T, 2010, GASTROENTEROLOGY, V139, P882, DOI 10.1053/j.gastro.2010.05.040
   Takeuchi I, 2021, J GASTROEN HEPATOL, V36, P125, DOI 10.1111/jgh.15128
   Targan SR, 2016, AM J GASTROENTEROL, V111, P1599, DOI 10.1038/ajg.2016.298
   Tesmer LA, 2008, IMMUNOL REV, V223, P87, DOI 10.1111/j.1600-065X.2008.00628.x
   Thomas MG, 2019, BMJ OPEN, V9, DOI 10.1136/bmjopen-2018-023765
   Tokarski JS, 2015, J BIOL CHEM, V290, P11061, DOI 10.1074/jbc.M114.619502
   Tschurtschenthaler M, 2017, J EXP MED, V214, P401, DOI 10.1084/jem.20160791
   Uhlig HH, 2006, IMMUNITY, V25, P309, DOI 10.1016/j.immuni.2006.05.017
   Uhlig HH, 2018, ANNU REV IMMUNOL, V36, P755, DOI 10.1146/annurev-immunol-042617-053055
   Uhlig HH, 2013, GUT, V62, P1795, DOI 10.1136/gutjnl-2012-303956
   van Beelen AJ, 2007, IMMUNITY, V27, P660, DOI 10.1016/j.immuni.2007.08.013
   VELAZQUEZ L, 1992, CELL, V70, P313, DOI 10.1016/0092-8674(92)90105-L
   Veldhoen M, 2006, IMMUNITY, V24, P179, DOI 10.1016/j.immuni.2006.01.001
   Verreck FAW, 2004, P NATL ACAD SCI USA, V101, P4560, DOI 10.1073/pnas.0400983101
   Wrobleski ST, 2019, J MED CHEM, V62, P8973, DOI 10.1021/acs.jmedchem.9b00444
   Wtccc Tasc, 2007, NAT GENET, V39, P1329, DOI DOI 10.1038/NG.2007.17
   Wu Q, 2007, MICROBES INFECT, V9, P78, DOI 10.1016/j.micinf.2006.10.012
   Yen D, 2006, J CLIN INVEST, V116, P1310, DOI 10.1172/JCI21404
   Zenewicz LA, 2008, IMMUNITY, V29, P947, DOI 10.1016/j.immuni.2008.11.003
   Zhang FR, 2011, NAT GENET, V43, P1247, DOI 10.1038/ng.973
   Zhang Z, 2006, INFLAMM BOWEL DIS, V12, P382, DOI 10.1097/01.MIB.0000218764.06959.91
   Zheng Y, 2008, NAT MED, V14, P282, DOI 10.1038/nm1720
   Zhou L, 2008, NATURE, V453, P236, DOI 10.1038/nature06878
   Zhou LA, 2007, NAT IMMUNOL, V8, P967, DOI 10.1038/ni1488
   Zindl CL, 2013, P NATL ACAD SCI USA, V110, P12768, DOI 10.1073/pnas.1300318110
NR 178
TC 23
Z9 24
U1 5
U2 13
PU OXFORD UNIV PRESS
PI OXFORD
PA GREAT CLARENDON ST, OXFORD OX2 6DP, ENGLAND
SN 1873-9946
EI 1876-4479
J9 J CROHNS COLITIS
JI J. Crohns Colitis
PD MAY 11
PY 2022
VL 16
IS SUPPL 2
SU 2
SI SI
DI 10.1093/ecco-jcc/jjac034
PG 17
WC Gastroenterology & Hepatology
WE Science Citation Index Expanded (SCI-EXPANDED)
SC Gastroenterology & Hepatology
GA 1H0VQ
UT WOS:000796265300002
PM 35553667
OA Green Published, hybrid
DA 2024-01-22
ER

PT J
AU Fedorak, RN
   Feagan, BG
   Hotte, N
   Leddin, D
   Dieleman, LA
   Petrunia, DM
   Enns, R
   Bitton, A
   Chiba, N
   Paré, P
   Rostom, A
   Marshall, J
   Depew, W
   Bernstein, CN
   Panaccione, R
   Aumais, G
   Steinhart, AH
   Cockeram, A
   Bailey, RJ
   Gionchetti, P
   Wong, C
   Madsen, K
AF Fedorak, Richard N.
   Feagan, Brian G.
   Hotte, Naomi
   Leddin, Des
   Dieleman, Levinus A.
   Petrunia, Denis M.
   Enns, Robert
   Bitton, Alain
   Chiba, Naoki
   Pare, Pierre
   Rostom, Alaa
   Marshall, John
   Depew, William
   Bernstein, Charles N.
   Panaccione, Remo
   Aumais, Guy
   Steinhart, A. Hillary
   Cockeram, Alan
   Bailey, Robert J.
   Gionchetti, Paolo
   Wong, Cindy
   Madsen, Karen
TI The Probiotic VSL#3 Has Anti-inflammatory Effects and Could Reduce
   Endoscopic Recurrence After Surgery for Crohn's Disease
SO CLINICAL GASTROENTEROLOGY AND HEPATOLOGY
LA English
DT Article
DE Inflammatory Bowel Disease; IBDQ; Microbiota; Bifidobacteria;
   Streptococcus; Treatment
ID INFLAMMATORY-BOWEL-DISEASE; POSTOPERATIVE RECURRENCE; DOUBLE-BLIND;
   LACTOBACILLUS-JOHNSONII; ULCERATIVE-COLITIS; CONTROLLED-TRIAL; GUT
   MICROBIOTA; PREVENTION; PROPHYLAXIS; THERAPY
AB BACKGROUND & AIMS: Probiotic formulations of single species of bacteria have not been effective in preventing the recurrence of Crohn's disease after surgery. We investigated the ability of VSL#3, a mixture of 8 different bacterial probiotic species, to prevent Crohn's disease recurrence after surgery in a multicenter, randomized, double-blind, placebo-controlled trial.
   METHODS: Within 30 days of ileocolonic resection and re-anastomosis, patients with Crohn's disease were randomly assigned to groups given 1 sachet of VSL#3 (900 billion viable bacteria, comprising 4 strains of Lactobacillus, 3 strains of Bifidobacterium, and 1 strain of Streptococcus salivarius subspecies thermophilus) (n = 59) or matching placebo (n = 60). Colonoscopy was performed at days 90 and 365 to evaluate the neoterminal ileum for disease recurrence and obtain mucosal biopsies for cytokine analysis. Patients from both groups with either no or mild endoscopic recurrence at day 90 received VSL#3 until day 365. The primary outcome was the proportion of patients with severe endoscopic recurrence at day 90.
   RESULTS: At day 90, the proportion of patients with severe endoscopic lesions did not differ significantly between VSL#3 (9.3%) and placebo (15.7%, P = .19). The proportions of patients with nonsevere lesions at day 90 who had severe endoscopic recurrence at day 365 were 10.0% in the early VSL#3 group (given VSL#3 for the entire 365 days) and 26.7%in the late VSL#3 group (given VSL#3 from days 90 through 365) (P = .09). Aggregate rates of severe recurrence (on days 90 and 365) were not statistically different, 20.5% of subjects in the early VSL#3 group and 42.1% in the late VSL#3 group. Patients receiving VSL#3 had reduced mucosal inflammatory cytokine levels compared with placebo at day 90 (P < .05). Crohn's disease activity index and inflammatory bowel disease quality of life scores were similar in the 2 groups.
   CONCLUSIONS: There were no statistical differences in endoscopic recurrence rates at day 90 between patients who received VSL#3 and patients who received placebo. Lower mucosal levels of inflammatory cytokines and a lower rate of recurrence among patients who received early VSL#3 (for the entire 365 days) indicate that this probiotic should be further investigated for prevention of Crohn's disease recurrence.
C1 [Fedorak, Richard N.; Hotte, Naomi; Dieleman, Levinus A.; Bailey, Robert J.; Madsen, Karen] Univ Alberta, Div Gastroenterol, Edmonton, AB T6G 2X8, Canada.
   [Feagan, Brian G.; Wong, Cindy] Robarts Clin Trials Univ Western Ontario, London, ON, Canada.
   [Leddin, Des] Dalhousie Univ, Halifax, NS, Canada.
   [Petrunia, Denis M.] Univ Victoria, Victoria, BC, Canada.
   [Enns, Robert] Univ British Columbia, Vancouver, BC V5Z 1M9, Canada.
   [Bitton, Alain] McGill Univ, Montreal, PQ, Canada.
   [Chiba, Naoki] Guelph GI & Surg Clin, Guelph, ON, Canada.
   [Pare, Pierre] Univ Laval, CHA Hop St Sacrement, Quebec City, PQ, Canada.
   [Rostom, Alaa] Univ Ottawa, Ottawa, ON, Canada.
   [Chiba, Naoki; Marshall, John] McMaster Univ, Hamilton, ON, Canada.
   [Depew, William] Queens Univ, Kingston, ON, Canada.
   [Bernstein, Charles N.] Univ Manitoba, Winnipeg, MB, Canada.
   [Panaccione, Remo] Univ Calgary, Calgary, AB, Canada.
   [Aumais, Guy] Univ Montreal, Montreal, PQ, Canada.
   [Steinhart, A. Hillary] Univ Toronto, Toronto, ON, Canada.
   [Gionchetti, Paolo] Univ Bologna, DIMEC, Bologna, Italy.
C3 University of Alberta; Dalhousie University; University of Victoria;
   University of British Columbia; McGill University; Laval University;
   University of Ottawa; McMaster University; Queens University - Canada;
   University of Manitoba; University of Calgary; Universite de Montreal;
   University of Toronto; University of Bologna
RP Fedorak, RN (通讯作者)，Univ Alberta, Div Gastroenterol, Edmonton, AB T6G 2X8, Canada.
EM Richard.Fedorak@ualberta.ca
RI xu, wei/HHD-2891-2022; Feagan, Brian G/M-4283-2015; Dieleman,
   Levinus/AAT-8198-2021; Madsen, Karen L/H-5898-2011; Feagan,
   Brian/G-3292-2011; Panaccione, Remo/ABC-1140-2021
OI Panaccione, Remo/0000-0002-5247-940X; Fedorak,
   Richard/0000-0002-7382-0080; Dieleman, Levinus/0000-0001-7852-2122;
   GIONCHETTI, PAOLO/0000-0001-9479-5307; Marshall,
   John/0000-0002-0523-9032
FU Canadian Institutes of Health Research (CIHR); Crohn's and Colitis
   Foundation of Canada (CCFC); VSL Pharmaceuticals Inc.
FX Supported by Canadian Institutes of Health Research (CIHR), Crohn's and
   Colitis Foundation of Canada (CCFC), and by VSL Pharmaceuticals Inc.
   VSL#3 and placebo provided by VSL Pharmaceuticals Inc.
CR Adams MR, 1999, J BIOTECHNOL, V68, P171, DOI 10.1016/S0168-1656(98)00198-9
   Barrett JC, 2008, NAT GENET, V40, P955, DOI 10.1038/ng.175
   Bibiloni R, 2005, AM J GASTROENTEROL, V100, P1539, DOI 10.1111/j.1572-0241.2005.41794.x
   Bourreille A, 2013, CLIN GASTROENTEROL H, V11, P982, DOI 10.1016/j.cgh.2013.02.021
   Campieri M, 2000, GASTROENTEROLOGY, V118, pA781, DOI 10.1016/S0016-5085(00)85267-1
   Chermesh I, 2007, DIGEST DIS SCI, V52, P385, DOI 10.1007/s10620-006-9549-7
   Colombel JF, 2001, GUT, V49, P42, DOI 10.1136/gut.49.1.42
   Dey N, 2013, BMC GASTROENTEROL, V13, DOI 10.1186/1471-230X-13-131
   Famularo G, 1999, BIODRUGS, V12, P455, DOI 10.2165/00063030-199912060-00005
   Fisher SA, 2008, NAT GENET, V40, P710, DOI 10.1038/ng.145
   Fujimoto T, 2013, J GASTROEN HEPATOL, V28, P613, DOI 10.1111/jgh.12073
   Gionchetti P, 2003, GASTROENTEROLOGY, V124, P1202, DOI 10.1016/S0016-5085(03)00171-9
   Hedin C, 2007, P NUTR SOC, V66, P307, DOI 10.1017/S0029665107005563
   Hedin CR, 2014, GUT, V63, P1578, DOI 10.1136/gutjnl-2013-306226
   Madsen K, 2001, GASTROENTEROLOGY, V121, P580, DOI 10.1053/gast.2001.27224
   Marks DJB, 2008, J PATHOL, V214, P260, DOI 10.1002/path.2291
   Marteau P, 2006, GUT, V55, P842, DOI 10.1136/gut.2005.076604
   Miele E, 2009, AM J GASTROENTEROL, V104, P437, DOI 10.1038/ajg.2008.118
   Prantera C, 2002, GUT, V51, P405, DOI 10.1136/gut.51.3.405
   Regueiro M, 2014, CLIN GASTROENTEROL H, V12, P1494, DOI 10.1016/j.cgh.2013.12.035
   Renna S, 2008, GASTROENTEROLOGY, V135, P1500, DOI 10.1053/j.gastro.2008.07.066
   RUTGEERTS P, 1995, GASTROENTEROLOGY, V108, P1617, DOI 10.1016/0016-5085(95)90121-3
   RUTGEERTS P, 1990, GASTROENTEROLOGY, V99, P956, DOI 10.1016/0016-5085(90)90613-6
   RUTGEERTS P, 1994, NETH J MED, V45, P60
   Savarino E, 2013, AM J GASTROENTEROL, V108, P1731, DOI 10.1038/ajg.2013.287
   Sokol H, 2008, P NATL ACAD SCI USA, V105, P16731, DOI 10.1073/pnas.0804812105
   Sood A, 2009, CLIN GASTROENTEROL H, V7, P1202, DOI 10.1016/j.cgh.2009.07.016
   Tursi A, 2004, MED SCI MONITOR, V10, pPI126
   Tursi A, 2010, AM J GASTROENTEROL, V105, P2218, DOI 10.1038/ajg.2010.218
   Van Gossum A, 2007, INFLAMM BOWEL DIS, V13, P135, DOI 10.1002/ibd.20063
   van Loo ES, 2012, J CROHNS COLITIS, V6, P637, DOI 10.1016/j.crohns.2011.12.006
NR 31
TC 151
Z9 161
U1 1
U2 25
PU ELSEVIER SCIENCE INC
PI NEW YORK
PA STE 800, 230 PARK AVE, NEW YORK, NY 10169 USA
SN 1542-3565
EI 1542-7714
J9 CLIN GASTROENTEROL H
JI Clin. Gastroenterol. Hepatol.
PD MAY
PY 2015
VL 13
IS 5
BP 928
EP U613
DI 10.1016/j.cgh.2014.10.031
PG 10
WC Gastroenterology & Hepatology
WE Science Citation Index Expanded (SCI-EXPANDED)
SC Gastroenterology & Hepatology
GA CG1XN
UT WOS:000353069000022
PM 25460016
DA 2024-01-22
ER

PT J
AU Pollard, B
   Utterson, EC
   Samson, CM
   Coughlin, CC
AF Pollard, Bruin
   Utterson, Elizabeth C.
   Samson, Charles M.
   Coughlin, Carrie C.
TI Immunosuppressant-associated eruptions in pediatric inflammatory bowel
   disease: A case-control study
SO PEDIATRIC DERMATOLOGY
LA English
DT Article
DE adalimumab; Crohn's disease; eczema; immunosuppression; inflammatory
   bowel disease; infliximab; psoriasis
ID PSORIASIFORM SKIN-LESIONS
AB Paradoxically, immunosuppressive therapy for inflammatory bowel disease (IBD) can induce psoriasiform or eczematous eruptions. This case-control study identified infliximab exposure, Crohn's disease, and history of inflammatory skin conditions as significant risk factors for these eruptions in children with IBD. Our results also showed possible trends in age and race.
C1 [Pollard, Bruin] Washington Univ, Med Educ Program, Sch Med, St Louis, MO 63110 USA.
   [Utterson, Elizabeth C.; Samson, Charles M.] Washington Univ, Dept Pediat, Div Gastroenterol Hepatol & Nutr, Sch Med, St Louis, MO 63110 USA.
   [Coughlin, Carrie C.] Washington Univ, Dept Med, Div Dermatol, Sch Med, 660 S Euclid Ave,Campus Box 8123, St Louis, MO 63110 USA.
   [Coughlin, Carrie C.] Washington Univ, Dept Pediat, Div Dermatol, Sch Med, 660 S Euclid Ave,Campus Box 8123, St Louis, MO 63110 USA.
C3 Washington University (WUSTL); Washington University (WUSTL); Washington
   University (WUSTL); Washington University (WUSTL)
RP Coughlin, CC (通讯作者)，Washington Univ, Dept Med, Div Dermatol, Sch Med, 660 S Euclid Ave,Campus Box 8123, St Louis, MO 63110 USA.; Coughlin, CC (通讯作者)，Washington Univ, Dept Pediat, Div Dermatol, Sch Med, 660 S Euclid Ave,Campus Box 8123, St Louis, MO 63110 USA.
EM coughlinc@wustl.edu
OI Pollard, Bruin/0000-0002-7325-7857
FU National Center for Advancing Translational Sciences of the National
   Institutes of Health (NIH) [TL1TR002344]
FX This study was supported by award TL1TR002344 from the National Center
   for Advancing Translational Sciences of the National Institutes of
   Health (NIH). The content is solely the responsibility of the authors
   and does not necessarily represent the views of the NIH.
CR Conrad C, 2018, NAT COMMUN, V9, DOI 10.1038/s41467-017-02466-4
   Courbette O, 2019, J PEDIATR GASTR NUTR, V69, P189, DOI 10.1097/MPG.0000000000002349
   Eickstaedt JB, 2017, PEDIATR DERMATOL, V34, P253, DOI 10.1111/pde.13081
   Lambert JLW, 2021, J CLIN MED, V10, DOI 10.3390/jcm10051040
   Mälkönen T, 2014, INFLAMM BOWEL DIS, V20, P1309, DOI 10.1097/MIB.0000000000000088
   Rosenwasser N, 2021, PEDIATR DRUGS, V23, P131, DOI 10.1007/s40272-021-00440-8
   Sherlock ME, 2013, J PEDIATR GASTR NUTR, V56, P512, DOI 10.1097/MPG.0b013e31828390ba
   Sridhar S, 2018, INFLAMM BOWEL DIS, V24, P2086, DOI 10.1093/ibd/izy112
   Tillack C, 2014, GUT, V63, P567, DOI 10.1136/gutjnl-2012-302853
   Ye YZ, 2020, INFLAMM BOWEL DIS, V26, P619, DOI 10.1093/ibd/izz182
NR 10
TC 0
Z9 0
U1 1
U2 3
PU WILEY
PI HOBOKEN
PA 111 RIVER ST, HOBOKEN 07030-5774, NJ USA
SN 0736-8046
EI 1525-1470
J9 PEDIATR DERMATOL
JI Pediatr. Dermatol.
PD JUL
PY 2022
VL 39
IS 4
BP 563
EP 566
DI 10.1111/pde.14985
EA MAR 2022
PG 4
WC Dermatology; Pediatrics
WE Science Citation Index Expanded (SCI-EXPANDED)
SC Dermatology; Pediatrics
GA 3Y3XC
UT WOS:000773530400001
PM 35342990
DA 2024-01-22
ER

PT J
AU Sandborn, WJ
   Colombel, JF
   Schreiber, S
   Plevy, SE
   Pollack, PF
   Robinson, AM
   Chao, JD
   Mulani, P
AF Sandborn, William J.
   Colombel, Jean-Frederic
   Schreiber, Stefan
   Plevy, Scott E.
   Pollack, Paul F.
   Robinson, Anne M.
   Chao, Jingdong
   Mulani, Parvez
TI Dosage Adjustment During Long-term Adalimumab Treatment for Crohn's
   Disease: Clinical Efficacy and Pharmacoeconomics
SO INFLAMMATORY BOWEL DISEASES
LA English
DT Article
DE Crohn's disease; dosage adjustment; adalimumab
ID MONOCLONAL-ANTIBODY ADALIMUMAB; INFLAMMATORY-BOWEL-DISEASE; CERTOLIZUMAB
   PEGOL; MAINTENANCE THERAPY; RANDOMIZED-TRIAL; CHARM TRIAL; INFLIXIMAB;
   REMISSION; STRATEGIES; MODERATE
AB Background: Data from CHARM, a 56-week, randomized controlled trial of adalimumab for patients with moderately to severely active Crohn's disease (CD), were used to evaluate outcomes of adalimumab dosage adjustment.
   Methods: Patients randomized to blinded adalimumab 40 mg every other week (EOW) in CHARM were the focus of the analysis. At >12 weeks, patients with flares or lack of response versus baseline (including patients who responded and then lost response) could move sequentially to open-label (OL) adalimumab EOW and then to OL adalimumab weekly.
   Results: Of 260 patients randomized to adalimumab EOW, 140 (54%) continued blinded EOW therapy and 120 (46%) moved to OL therapy. Of patients on OL therapy, 49 (19%) continued EOW therapy and 71 (27%) moved to weekly therapy; 36 (14%) completed the trial on weekly therapy. Of 71 patients on weekly therapy, 37% achieved clinical remission (Crohn's Disease Activity Index [CDAI] <150), 58% achieved CR-100 (CDAI decreased >= 100 points), and 63% achieved CR-70 (CDAI decreased >= 70 points). Of the 49 patients who remained on OL EOW therapy, 39% achieved clinical remission, 59% achieved CR-100, and 63% achieved CR-70. In a logistic regression, greater baseline CDAI predicted changing to weekly therapy. A model of dosage-adjustment cost indicated a modest per-patient drug-acquisition cost increase ($574 over yearly EOW dosing cost [$22,518]).
   Conclusions: Of patients randomized to blinded EOW therapy, 19% moved to OL EOW therapy and 27% moved to OL weekly therapy for flares or lack of response versus baseline. Weekly therapy was associated with clear clinical benefits and a small cost increase.
C1 [Sandborn, William J.] Mayo Clin, Div Gastroenterol & Hepatol, Rochester, MN 55905 USA.
   [Colombel, Jean-Frederic] CHU Lille, Hop Claude Huriez, F-59037 Lille, France.
   [Schreiber, Stefan] Univ Kiel, Dept Med 1, Kiel, Germany.
   [Plevy, Scott E.] Univ N Carolina, Sch Med, Div Gastroenterol & Hepatol, Chapel Hill, NC USA.
   [Pollack, Paul F.; Robinson, Anne M.] Abbott Labs, Global Pharmaceut Res & Dev, Abbott Pk, IL 60064 USA.
   [Chao, Jingdong; Mulani, Parvez] Abbott Labs, Global Hlth Econ & Outcomes Res, Abbott Pk, IL 60064 USA.
C3 Mayo Clinic; Universite de Lille - ISITE; CHU Lille; University of Kiel;
   University of North Carolina School of Medicine; University of North
   Carolina; University of North Carolina Chapel Hill; Abbott Laboratories;
   Abbott Laboratories
RP Sandborn, WJ (通讯作者)，Mayo Clin, Div Gastroenterol & Hepatol, 200 1st St SW, Rochester, MN 55905 USA.
EM sandborn.william@mayo.edu
RI Sandborn, William/ABE-8342-2020
FU Abbott Laboratories; Abbott Park, IL; Abbott; Centocor, Inc.; Elan
   Pharmaceuticals; Schering-Plough; UCB; Johnson Johnson
FX The CHARM study was supported by Abbott Laboratories, Abbott Park, IL.
   Financial disclosures: W.J.S. served as study investigator and
   consultant for Abbott Laboratories and has participated in continuing
   medical education events supported by unrestricted educational grants
   from Abbott; received research support and consultant fees from
   Centocor, Inc., Elan Pharmaceuticals, Schering-Plough, and UCB. J.F.C.
   received consulting fees and research support from Abbott. S.S. served
   as study investigator and consultant for Abbott and has participated in
   continuing medical education events supported by unrestricted
   educational grants from Abbott; and served as consultant for Centocor,
   Inc., Schering-Plough, and UCB. S.E.P. received research support from
   Abbott and Centocor, Inc.; consulting fees from Abbott, Centocor, Inc.,
   Elan Pharmaceuticals, Johnson & Johnson, Schering-Plough, and UCB; and
   honoraria (speaker) from Abbott, Centocor, Inc., Elan Pharmaceuticals,
   Mitsubishi Tanabe, and UCB. P.F.P., A.M.R., J.C., and P.M. are employees
   of Abbott Laboratories.
CR *ABB LAB, HUMIRA
   Baumgart DC, 2007, LANCET, V369, P1627, DOI 10.1016/S0140-6736(07)60750-8
   Baumgart DC, 2007, LANCET, V369, P1641, DOI 10.1016/S0140-6736(07)60751-X
   BEST WR, 1976, GASTROENTEROLOGY, V70, P439
   Colombel JF, 2009, GUT, V58, P940, DOI 10.1136/gut.2008.159251
   Colombel JF, 2007, GASTROENTEROLOGY, V132, P52, DOI 10.1053/j.gastro.2006.11.041
   Colombel JF, 2009, AM J GASTROENTEROL, V104, P1170, DOI 10.1038/ajg.2009.59
   Feagan BG, 2008, GASTROENTEROLOGY, V135, P1493, DOI 10.1053/j.gastro.2008.07.069
   Hanauer SB, 2006, GASTROENTEROLOGY, V130, P323, DOI 10.1053/j.gastro.2005.11.030
   Hanauer SB, 2002, LANCET, V359, P1541, DOI 10.1016/S0140-6736(02)08512-4
   IRVINE EJ, 1994, GASTROENTEROLOGY, V106, P287, DOI 10.1016/0016-5085(94)90585-1
   Kaplan GG, 2007, ALIMENT PHARM THER, V26, P1509, DOI 10.1111/j.1365-2036.2007.03548.x
   LOFTUS EV, 2009, J CROHNS COLITIS, V3, pS7
   Regueiro M, 2007, INFLAMM BOWEL DIS, V13, P1093, DOI 10.1002/ibd.20177
   Rutgeerts P, 2004, GASTROENTEROLOGY, V126, P402, DOI 10.1053/j.gastro.2003.11.014
   Sandborn WJ, 2007, GUT, V56, P1232, DOI 10.1136/gut.2006.106781
   Sandborn W, 2009, AM J GASTROENTEROL, V104, pS438, DOI 10.14309/00000434-200910003-01185
   Sandborn WJ, 2007, GASTROENTEROLOGY, V132, pA51
   Sandborn WJ, 2007, ANN INTERN MED, V146, P829, DOI 10.7326/0003-4819-146-12-200706190-00159
   Sandborn WJ, 2007, NEW ENGL J MED, V357, P228, DOI 10.1056/NEJMoa067594
   Sandborn WJ, 2009, GASTROENTEROLOGY, V136, pA27
   Sandborn WJ, 2004, AM J GASTROENTEROL, V99, P1984, DOI 10.1111/j.1572-0241.2004.40462.x
   Schreiber S, 2007, NEW ENGL J MED, V357, P239, DOI 10.1056/NEJMoa062897
   Targan SR, 1997, NEW ENGL J MED, V337, P1029, DOI 10.1056/NEJM199710093371502
   WU EQ, 2008, MANAG CARE INTERFACE, V21, P20
   Wu EQ, 2008, VALUE HEALTH, V11, P820, DOI 10.1111/j.1524-4733.2008.00335.x
NR 26
TC 68
Z9 70
U1 0
U2 4
PU JOHN WILEY & SONS INC
PI HOBOKEN
PA 111 RIVER ST, HOBOKEN, NJ 07030 USA
SN 1078-0998
J9 INFLAMM BOWEL DIS
JI Inflamm. Bowel Dis.
PD JAN
PY 2011
VL 17
IS 1
BP 141
EP 151
DI 10.1002/ibd.21328
PG 11
WC Gastroenterology & Hepatology
WE Science Citation Index Expanded (SCI-EXPANDED)
SC Gastroenterology & Hepatology
GA 693XK
UT WOS:000285258500021
PM 20848500
OA Bronze
DA 2024-01-22
ER

PT J
AU Zabana, Y
   Mañosa, M
   Cabré, E
   Bernal, I
   Marín, L
   Lorenzo-Zúñiga, V
   Moreno, V
   Boix, J
   Domènech, E
AF Zabana, Yamile
   Manosa, Miriam
   Cabre, Eduard
   Bernal, Isabel
   Marin, Laura
   Lorenzo-Zuniga, Vicente
   Moreno, Vicente
   Boix, Jaume
   Domenech, Eugeni
TI Addition of mesalazine for subclinical post-surgical endoscopic
   recurrence of Crohn's disease despite preventive thiopurine therapy: A
   case-control study
SO JOURNAL OF GASTROENTEROLOGY AND HEPATOLOGY
LA English
DT Article
DE Crohn's disease; mesalazine; postsurgical; recurrence
ID INFLAMMATORY-BOWEL-DISEASE; POSTOPERATIVE RECURRENCE; DOUBLE-BLIND;
   AZATHIOPRINE; METRONIDAZOLE; 6-MERCAPTOPURINE; CLASSIFICATION;
   REMISSION; IMPACT
AB Background and Aim: Thiopurines prevent Crohn's disease (CD) endoscopic recurrence (ER) at least in 50% of patients 1 year after surgery. This study aimed to evaluate the value of adding mesalazine in patients with subclinical ER despite preventive thiopurine therapy.
   Methods: Crohn's disease patients with ileocecal resection treated with thiopurines for postsurgical recurrence prevention in whom mesalazine was added (cases) to treat ER without clinical recurrence (CR) were identified and compared with those in whom no treatment was added to thiopurines (controls). All patients were followed up for at least 1 year from the index endoscopy. Development of CR as well as evolution of mucosal lesions was evaluated.
   Results: Thirty-seven patients were included (19 cases and 18 controls). Initial Rutgeerts' score was i2 in 16 patients (9 cases and 7 controls), and i3 in 21 patients (10 cases and 11 controls). After a median clinical follow-up of 59 months (interquartile range 22-100) from the index endoscopy, six cases (32%) and two controls (11%) developed CR (P = 0.2). After a median time to last endoscopic follow-up of 23 months (interquartile range 17-71), 18 patients (49%) showed improvement in Rutgeerts' score, 11 patients (30%) demonstrated progression of mucosal lesions, and 8 (22%) had no changes, with no differences between study groups.
   Conclusions: The addition of mesalazine seems to be of no benefit in patients with subclinical endoscopic recurrence while on thiopurine prevention. Moderate endoscopic postsurgical recurrence while on thiopurines may even revert with no additional therapy in some patients.
C1 [Zabana, Yamile; Manosa, Miriam; Cabre, Eduard; Bernal, Isabel; Marin, Laura; Lorenzo-Zuniga, Vicente; Moreno, Vicente; Boix, Jaume; Domenech, Eugeni] Hosp Badalona Germans Trias & Pujol, Badalona 08916, Catalonia, Spain.
   [Zabana, Yamile; Manosa, Miriam; Cabre, Eduard; Marin, Laura; Lorenzo-Zuniga, Vicente; Domenech, Eugeni] CIBERehd, Badalona, Catalonia, Spain.
C3 Hospital Germans Trias i Pujol; CIBER - Centro de Investigacion
   Biomedica en Red; CIBEREHD
RP Domènech, E (通讯作者)，Hosp Badalona Germans Trias & Pujol, Dept Gastroenterol, 5a Planta Edifici Gen,Carretera Canyet S-N, Badalona 08916, Catalonia, Spain.
EM edomenech.germanstrias@gencat.cat
RI Zabana, Yamile/ABF-7648-2020; Lorenzo-Zúñiga, Vicente/S-3122-2019;
   Lorenzo-Zúñiga, Vicente/B-9762-2015
OI Zabana, Yamile/0000-0003-4023-8868; Lorenzo-Zúñiga,
   Vicente/0000-0002-4072-3241; Lorenzo-Zúñiga, Vicente/0000-0002-4072-3241
CR Ananthakrishnan AN, 2011, AM J GASTROENTEROL, V106, P2009, DOI 10.1038/ajg.2011.237
   D'Haens GR, 2008, GASTROENTEROLOGY, V135, P1123, DOI 10.1053/j.gastro.2008.07.010
   De Cruz P, 2013, COLORECTAL DIS, V15, P187, DOI 10.1111/j.1463-1318.2012.03168.x
   Dewit O, 2002, ALIMENT PHARM THERAP, V16, P79, DOI 10.1046/j.1365-2036.2002.01156.x
   DHaens G, 1997, GASTROENTEROLOGY, V112, P1475, DOI 10.1016/S0016-5085(97)70027-1
   Doherty G, 2009, COCHRANE DB SYST REV, DOI 10.1002/14651858.CD006873.pub2
   Doménech E, 2008, INFLAMM BOWEL DIS, V14, P508, DOI 10.1002/ibd.20359
   Ford AC, 2011, AM J GASTROENTEROL, V106, P413, DOI 10.1038/ajg.2010.317
   Hande S, 2006, INFLAMM BOWEL DIS, V12, P251, DOI 10.1097/01.MIB.0000206544.05661.9f
   Lémann M, 2006, ALIMENT PHARM THER, V24, P22, DOI 10.1111/j.1365-2036.2006.03055.x
   LENNARDJONES JE, 1989, SCAND J GASTROENTERO, V24, P2, DOI 10.3109/00365528909091339
   Mañosa M, 2013, INFLAMM BOWEL DIS, V19, P1889, DOI 10.1097/MIB.0b013e31828ef13f
   Papamichael K, 2012, J CROHNS COLITIS, V6, P924, DOI 10.1016/j.crohns.2012.02.012
   Regueiro M, 2009, GASTROENTEROLOGY, V136, P441, DOI 10.1053/j.gastro.2008.10.051
   Reinisch W, 2010, GUT, V59, P752, DOI 10.1136/gut.2009.194159
   RUTGEERTS P, 1995, GASTROENTEROLOGY, V108, P1617, DOI 10.1016/0016-5085(95)90121-3
   RUTGEERTS P, 1984, GUT, V25, P665, DOI 10.1136/gut.25.6.665
   RUTGEERTS P, 1990, GASTROENTEROLOGY, V99, P956, DOI 10.1016/0016-5085(90)90613-6
   Silverberg MS, 2005, CAN J GASTROENTEROL, V19, p5A, DOI 10.1155/2005/269076
   Sorrentino D, 2013, NAT REV GASTRO HEPAT, V10, P413, DOI 10.1038/nrgastro.2013.69
   Sorrentino D, 2012, DIGEST DIS SCI, V57, P1341, DOI 10.1007/s10620-011-2025-z
   SZUMLANSKI CL, 1995, BRIT J CLIN PHARMACO, V39, P456, DOI 10.1111/j.1365-2125.1995.tb04478.x
   Travis S, 2001, EUR J GASTROEN HEPAT, V13, P1277, DOI 10.1097/00042737-200111000-00001
   Van Assche G, 2010, J CROHNS COLITIS, V4, P63, DOI 10.1016/j.crohns.2009.09.009
   van Loo ES, 2012, J CROHNS COLITIS, V6, P637, DOI 10.1016/j.crohns.2011.12.006
   Wright R, 2013, UNITED EUR GASTOE S1, V1, pA35
   Yamamoto T, 2009, INFLAMM BOWEL DIS, V15, P1460, DOI 10.1002/ibd.20915
NR 27
TC 6
Z9 6
U1 0
U2 2
PU WILEY
PI HOBOKEN
PA 111 RIVER ST, HOBOKEN 07030-5774, NJ USA
SN 0815-9319
EI 1440-1746
J9 J GASTROEN HEPATOL
JI J. Gastroenterol. Hepatol.
PD JUL
PY 2014
VL 29
IS 7
BP 1413
EP 1417
DI 10.1111/jgh.12579
PG 5
WC Gastroenterology & Hepatology
WE Science Citation Index Expanded (SCI-EXPANDED)
SC Gastroenterology & Hepatology
GA AN2ML
UT WOS:000340419500013
PM 24627958
DA 2024-01-22
ER

PT J
AU Sawczenko, A
   Ballinger, AB
   Savage, MO
   Sanderson, IR
AF Sawczenko, Andrew
   Ballinger, Anne B.
   Savage, Martin O.
   Sanderson, Ian R.
TI Clinical features affecting final adult height in patients with
   pediatric-onset Crohn's disease
SO PEDIATRICS
LA English
DT Article
DE adult outcomes; Crohn's disease; height
ID INFLAMMATORY-BOWEL-DISEASE; GROWTH-RETARDATION; CHILDREN; ADOLESCENTS;
   DIAGNOSIS; PROGNOSIS; FAILURE
AB BACKGROUND. Growth failure is a recognized complication of pediatric-onset Crohn's disease, but there are few data on final adult height.
   OBJECTIVE. Our purpose with this work was to determine adult height and the clinical features that influence long-term growth impairment.
   METHODS. We retrospectively studied 123 patients with Crohn's disease ( 65 male and 58 female) who had reached adult height. All of the case subjects were diagnosed before age 16.0 years. Heights were converted to SD scores and univariate analysis performed of factors postulated to influence final height, that is, interval from onset of symptoms to diagnosis, prepubertal onset of symptoms, gender, jejunal disease present at diagnosis, systemic steroid therapy, intestinal surgery, and midparental height SD scores. Significant univariate factors were additional analyzed in regression models.
   RESULTS. Mean height deficit at diagnosis was - 0.50 SD scores, which improved to - 0.29 SD scores at final height. Mean final height compared with target height, calculated from parental height, was - 2.4 cm ( range: - 20.0 to 9.0 cm). Nineteen percent of the case subjects achieved a final height > 8.0 cm below target height. The length of the interval between symptom onset and diagnosis correlated negatively with height SD scores at diagnosis. Height SD scores at diagnosis were related to final height SD scores, independent of midparental height. The presence of jejunal disease was negatively related to final height.
   CONCLUSIONS. Mean final adult height showed a modest deficit compared with target height, but in one fifth of patients, final height was significantly less than target height. Earlier diagnosis and improved treatment of jejunal disease would be likely to improve final height.
C1 Barts & London Queen Mary Univ London, Res Ctr Gastroenterol, Inst Cell & Mol Sci, London E1 2AD, England.
   Barts & London Queen Mary Univ London, Dept Pediat Endocrinol, London E1 2AD, England.
C3 University of London; Queen Mary University London; University of
   London; Queen Mary University London
RP Sanderson, IR (通讯作者)，Barts & London Queen Mary Univ London, Res Ctr Gastroenterol, Inst Cell & Mol Sci, Turner St, London E1 2AD, England.
EM i.r.sanderson@qmul.ac.uk
OI Sanderson, Ian/0000-0002-9814-0161
CR ALBERMAN E, 1991, ANN HUM BIOL, V18, P127, DOI 10.1080/03014469100001472
   Alemzadeh N, 2002, GUT, V51, P26, DOI 10.1136/gut.51.1.26
   ALVEAR J, 1986, ARCH DIS CHILD, V61, P257, DOI 10.1136/adc.61.3.257
   BEATTIE RM, 1995, ARCH DIS CHILD, V73, P354, DOI 10.1136/adc.73.4.354
   CACCIARI E, 1991, EUR J PEDIATR, V150, P407, DOI 10.1007/BF02093719
   Cameron N., 1978, HUMAN GROWTH, DOI [10.1007/978-1-4684-2622-9_3, DOI 10.1007/978-1-4684-2622-9_3]
   CASTILE RG, 1980, J PEDIATR SURG, V15, P462, DOI 10.1016/S0022-3468(80)80754-8
   CHONG SKF, 1982, BRIT MED J, V284, P101, DOI 10.1136/bmj.284.6309.101
   Cole TJ, 2000, ANN HUM BIOL, V27, P401, DOI 10.1080/03014460050044874
   Crohn BB, 1932, J AMER MED ASSOC, V99, P1323, DOI 10.1001/jama.1932.02740680019005
   DALZEIL TK, 1913, BRIT MED J, V2, P1068
   FERGUSON A, 1994, BMJ-BRIT MED J, V308, P1259, DOI 10.1136/bmj.308.6939.1259
   FREEMAN JV, 1995, ARCH DIS CHILD, V73, P17, DOI 10.1136/adc.73.1.17
   GRIFFITHS AM, 1993, GUT, V34, P939, DOI 10.1136/gut.34.7.939
   GRYBOSKI JD, 1978, GASTROENTEROLOGY, V74, P807
   HILDEBRAND H, 1994, J PEDIATR GASTR NUTR, V18, P165, DOI 10.1097/00005176-199402000-00008
   HILDEBRAND H, 1993, INFLAMMATORY BOWEL D
   KANOF ME, 1988, GASTROENTEROLOGY, V95, P1523, DOI 10.1016/S0016-5085(88)80072-6
   KIRSCHNER BS, 1990, ACTA PAEDIATR SCAND, P98
   KIRSCHNER BS, 1978, GASTROENTEROLOGY, V75, P504
   LIPSON AB, 1990, EUR J PEDIATR, V149, P687, DOI 10.1007/BF01959522
   LOGAN AH, 1938, P MAYO CLIN, V13, P335
   MARKOWITZ J, 1993, J PEDIATR GASTR NUTR, V16, P373, DOI 10.1097/00005176-199305000-00005
   MOTIL KJ, 1993, GASTROENTEROLOGY, V105, P681, DOI 10.1016/0016-5085(93)90883-E
   Reed DR, 1998, INT J OBESITY, V22, P827, DOI 10.1038/sj.ijo.0800666
   Saha MT, 1998, J PEDIATR GASTR NUTR, V26, P310, DOI 10.1097/00005176-199803000-00013
   SANDERSON IR, 1987, ARCH DIS CHILD, V62, P123, DOI 10.1136/adc.62.2.123
   Sawczenko A, 2005, P NATL ACAD SCI USA, V102, P13260, DOI 10.1073/pnas.0503589102
   Sawczenko A, 2003, ARCH DIS CHILD, V88, P995, DOI 10.1136/adc.88.11.995
   Snapper J., 1937, P 2 INT C GASTR, P935
   Spray C, 2001, ACTA PAEDIATR, V90, P400, DOI 10.1080/080352501750126230
NR 31
TC 121
Z9 126
U1 0
U2 2
PU AMER ACAD PEDIATRICS
PI ELK GROVE VILLAGE
PA 141 NORTH-WEST POINT BLVD,, ELK GROVE VILLAGE, IL 60007-1098 USA
SN 0031-4005
EI 1098-4275
J9 PEDIATRICS
JI Pediatrics
PD JUL
PY 2006
VL 118
IS 1
BP 124
EP 129
DI 10.1542/peds.2005-2931
PG 6
WC Pediatrics
WE Science Citation Index Expanded (SCI-EXPANDED)
SC Pediatrics
GA 059II
UT WOS:000238726100015
PM 16818557
DA 2024-01-22
ER

PT J
AU Allegretti, JR
   Kelly, CR
   Grinspan, A
   Mullish, BH
   Hurtado, J
   Carrellas, M
   Marcus, J
   Marchesi, JR
   McDonald, JAK
   Gerardin, Y
   Silverstein, M
   Pechlivanis, A
   Barker, GF
   Blanco, JM
   Alexander, JL
   Gallagher, K
   Pettee, W
   Phelps, E
   Nemes, S
   Sagi, S
   Bohm, M
   Kassam, Z
   Fischer, M
AF Allegretti, Jessica R.
   Kelly, Colleen R.
   Grinspan, Ari
   Mullish, Benjamin H.
   Hurtado, Jonathan
   Carrellas, Madeline
   Marcus, Jenna
   Marchesi, Julian R.
   McDonald, Julie A. K.
   Gerardin, Ylaine
   Silverstein, Michael
   Pechlivanis, Alexandros
   Barker, Grace F.
   Blanco, Jesus Miguens
   Alexander, James L.
   Gallagher, Kate, I
   Pettee, Will
   Phelps, Emmalee
   Nemes, Sara
   Sagi, Sashidhar, V
   Bohm, Matthew
   Kassam, Zain
   Fischer, Monika
TI Inflammatory Bowel Disease Outcomes Following Fecal Microbiota
   Transplantation for Recurrent <i>C. difficile</i> Infection
SO INFLAMMATORY BOWEL DISEASES
LA English
DT Article
DE inflammatory bowel disease; ulcerative colitis; Crohn's disease; fecal
   microbiota transplantation; microbiome; butyrate; Clostridioides
   difficile infection
ID CLINICAL-PRACTICE GUIDELINES; HEALTH-CARE EPIDEMIOLOGY;
   CLOSTRIDIUM-DIFFICILE; PREVALENCE; VANCOMYCIN; DIARRHEA; SOCIETY;
   UPDATE; ADULTS
AB Background: Recurrent Clostridioides difficile infection (CDI) in patients with inflammatory bowel disease (IBD) is a clinical challenge. Fecal microbiota transplantation (FM'I) has emerged as a recurrent CDI therapy. Anecdotal concerns exist regarding worsening of IBD activity; however, prospective data among IBD patients are limited.
   Method: Secondary analysis from an open-label, prospective, multicenter cohort study among IBD patients with 2 or more CDI episodes was performed. Participants underwent a single FMT by colonoscopy (250 mL, healthy universal donor). Secondary IBD-related outcomes included rate of de novo IBD flares, worsening IBD. and IBD improvement-all based on Mayo or Harvey-Bradshaw index (HBI) scores. Stool samples were collected for microbiome and targeted metabolomic profiling.
   Results: Fifty patients enrolled in the study, among which 15 had Crohn's disease (mean HBI, 5.8 +/- 3.4) and 35 had ulcerative colitis (mean partial Mayo score, 4.2 +/- 2.1). Overall, 49 patients received treatment. Among the Crohn's disease cohort, 73.3% (11 of 15) had IBD improvement, and 4 (26.6%) had no disease activity change. Among the ulcerative colitis cohort, 62% (22 of 34) had IBD improvement, 29.4% (11 of 34) had no change, and 4% (1 of 34) experienced a de novo flare. Alpha diversity significantly increased post-FMT, and ulcerative colitis patients became more similar to the donor than Crohn's disease patients (P = 0.04).
   Conclusion: This prospective trial assessing FMT in IBD-CDI patients suggests IBD outcomes are better than reported in retrospective studies.
C1 [Allegretti, Jessica R.; Hurtado, Jonathan; Carrellas, Madeline; Marcus, Jenna] Brigham & Womens Hosp, Div Gastroenterol Hepatol & Endoscopy, Boston, MA 02115 USA.
   [Allegretti, Jessica R.] Harvard Med Sch, Boston, MA 02115 USA.
   [Kelly, Colleen R.] Brown Univ, Alpert Med Sch, Div Gastroenterol, Providence, RI 02912 USA.
   [Grinspan, Ari] Icahn Sch Med Mt Sinai, Henry D Janowitz Div Gastroenterol, New York, NY 10029 USA.
   [Mullish, Benjamin H.; Marchesi, Julian R.; McDonald, Julie A. K.; Pechlivanis, Alexandros; Barker, Grace F.; Blanco, Jesus Miguens; Alexander, James L.; Gallagher, Kate, I] Imperial Coll London, Fac Med, Dept Metab Digest & Reprod, Div Digest Dis, London, England.
   [Gerardin, Ylaine; Silverstein, Michael; Kassam, Zain] Finch Therapeut, Somerville, MA USA.
   [Phelps, Emmalee; Nemes, Sara; Sagi, Sashidhar, V; Bohm, Matthew; Fischer, Monika] Indiana Univ Sch Med, Div Gastroenterol, Indianapolis, IN 46202 USA.
   [Marchesi, Julian R.] Cardiff Univ, Sch Biosci, Cardiff, Wales.
   [McDonald, Julie A. K.] Imperial Coll London, MRC Ctr Mol Bacteriol & Infect, London, England.
   [Pechlivanis, Alexandros] Aristotle Univ Thessaloniki, Sch Chem, Ctr Interdisciplinary Res & Innovat, Thessaloniki, Greece.
   [Pettee, Will] OpenBiome, Cambridge, MA USA.
C3 Harvard University; Brigham & Women's Hospital; Harvard University;
   Harvard Medical School; Brown University; Icahn School of Medicine at
   Mount Sinai; Imperial College London; Indiana University System; Indiana
   University Bloomington; Cardiff University; Imperial College London;
   Aristotle University of Thessaloniki
RP Allegretti, JR (通讯作者)，Brigham & Womens Hosp, Div Gastroenterol, 75 Francis St, Boston, MA 02115 USA.
EM jallegretti@bwh.harvard.edu
RI McDonald, Julie A. K./JPA-3892-2023; Mullish, Benjamin H/O-9524-2017;
   Miguens Blanco, Jesus/ABB-8259-2021
OI McDonald, Julie A. K./0000-0003-0739-6047; Mullish, Benjamin
   H/0000-0001-6300-3100; Miguens Blanco, Jesus/0000-0001-7725-965X;
   Alexander, James L/0000-0001-8542-327X; Silverstein,
   Michael/0000-0003-2205-3624; Gallagher, Kate/0000-0003-2615-3112
FU Crohn's and Colitis Foundation; Harvard Digestive Disease Center,
   National Institute of Health [P30 DK034854]; Medical Research Council
   (MRC); National Institute of Health Research (NIHR) [MC_PC_12025]; MRC
   Clinical Research Training Fellowship [MR/R000875/1]; NIHR Academic
   Clinical Lectureship; Division of Digestive Diseases; MRC-NIHR National
   Phenome Centre at Imperial College London; MRC [MR/P028225/1,
   MR/R000875/1] Funding Source: UKRI
FX Supported by: The trial was funded by the Crohn's and Colitis
   Foundation. Clinical Research Alliance. In addition, this work was
   supported in part by the Harvard Digestive Disease Center, National
   Institute of Health Grant P30 DK034854. Metabonomics studies were
   performed at the MRC-NIHR National Phenome Centre at Imperial College
   London; they received financial support from the Medical Research
   Council (MRC) and National Institute of Health Research (NIHR), grant
   number MC_PC_12025. BHM is the recipient of a MRC Clinical Research
   Training Fellowship (grant reference: MR/R000875/1) and NIHR Academic
   Clinical Lectureship. The Division of Digestive Diseases and MRC-NIHR
   National Phenome Centre at Imperial College London receive financial and
   infrastructure support from the NIHR Imperial Biomedical Research Centre
   (BRC) based at Imperial College Healthcare NHS Trust and Imperial
   College London.
CR Allegretti JR, 2016, ALIMENT PHARM THER, V43, P1142, DOI 10.1111/apt.13616
   Allegretti JR, 2020, GASTROENTEROLOGY, V159, P1982, DOI 10.1053/j.gastro.2020.07.045
   Ananthakrishnan AN, 2011, NAT REV GASTRO HEPAT, V8, P17, DOI 10.1038/nrgastro.2010.190
   Binion David G, 2012, Gastroenterol Hepatol (N Y), V8, P615
   Cammarota G, 2015, ALIMENT PHARM THER, V41, P835, DOI 10.1111/apt.13144
   Cammarota G, 2014, J CLIN GASTROENTEROL, V48, P693, DOI 10.1097/MCG.0000000000000046
   Cohen SH, 2010, INFECT CONT HOSP EP, V31, P431, DOI 10.1086/651706
   Drekonja D, 2015, ANN INTERN MED, V162, P630, DOI 10.7326/M14-2693
   Dubois N, 2016, Open Forum Infect Dis, V2, P962
   Hourigan SK, 2014, DIGEST DIS SCI, V59, P2222, DOI 10.1007/s10620-014-3169-4
   Jodorkovsky D, 2010, DIGEST DIS SCI, V55, P415, DOI 10.1007/s10620-009-0749-9
   Kassam Z, 2019, NEW ENGL J MED, V381, P2070, DOI 10.1056/NEJMc1913670
   Kassam Z, 2013, AM J GASTROENTEROL, V108, P500, DOI 10.1038/ajg.2013.59
   Kelly CR, 2016, ANN INTERN MED, V165, P609, DOI 10.7326/M16-0271
   Kelly CR, 2014, AM J GASTROENTEROL, V109, P1065, DOI 10.1038/ajg.2014.133
   Kelsen JR, 2011, INFLAMM BOWEL DIS, V17, P50, DOI 10.1002/ibd.21421
   Khoruts A, 2016, CLIN GASTROENTEROL H, V14, P1433, DOI 10.1016/j.cgh.2016.02.018
   Kozich JJ, 2013, APPL ENVIRON MICROB, V79, P5112, DOI 10.1128/AEM.01043-13
   Martinez-Gili L, 2020, GUT MICROBES, V12, DOI 10.1080/19490976.2020.1810531
   McDonald JAK, 2018, GASTROENTEROLOGY, V155, P1495, DOI 10.1053/j.gastro.2018.07.014
   McDonald LC, 2018, CLIN INFECT DIS, V66, pE1, DOI [10.1093/cid/cix1085, 10.1093/cid/ciy149]
   Mullish BH, 2019, GUT, V68, P1791, DOI 10.1136/gutjnl-2018-317842
   Mullish BH, 2018, METHODS, V149, P49, DOI 10.1016/j.ymeth.2018.04.028
   Nguyen GC, 2008, AM J GASTROENTEROL, V103, P1443, DOI 10.1111/j.1572-0241.2007.01780.x
   Paramsothy S, 2017, J CROHNS COLITIS, V11, P1180, DOI 10.1093/ecco-jcc/jjx063
   Pépin J, 2004, CAN MED ASSOC J, V171, P466, DOI 10.1503/cmaj.1041104
   Qazi T, 2017, GUT MICROBES, V8, P574, DOI 10.1080/19490976.2017.1353848
   Quast C, 2013, NUCLEIC ACIDS RES, V41, pD590, DOI 10.1093/nar/gks1219
   Quraishi MN, 2020, CLIN EXP IMMUNOL, V199, P24, DOI 10.1111/cei.13397
   Rupnik M, 2009, NAT REV MICROBIOL, V7, P526, DOI 10.1038/nrmicro2164
   Sarafian MH, 2015, ANAL CHEM, V87, P9662, DOI 10.1021/acs.analchem.5b01556
   Sinha SR, 2020, CELL HOST MICROBE, V27, P659, DOI 10.1016/j.chom.2020.01.021
   Smith MB, 2015, GASTROENTEROLOGY, V148, pS211
   Zar FA, 2007, CLIN INFECT DIS, V45, P302, DOI 10.1086/519265
NR 34
TC 0
Z9 0
U1 0
U2 0
PU OXFORD UNIV PRESS INC
PI CARY
PA JOURNALS DEPT, 2001 EVANS RD, CARY, NC 27513 USA
SN 1078-0998
EI 1536-4844
J9 INFLAMM BOWEL DIS
JI Inflamm. Bowel Dis.
PD SEP
PY 2021
VL 27
IS 9
BP 1371
EP 1378
DI 10.1093/ibd/izaa283
PG 8
WC Gastroenterology & Hepatology
WE Science Citation Index Expanded (SCI-EXPANDED)
SC Gastroenterology & Hepatology
GA UL3KH
UT WOS:000692553700010
OA Green Published, Green Submitted, Green Accepted
DA 2024-01-22
ER

PT J
AU Porter, AC
   Aubrecht, J
   Birch, C
   Braun, J
   Cuff, C
   Dasgupta, S
   Gale, JD
   Hinton, R
   Hoffmann, SC
   Honig, G
   Linggi, B
   Schito, M
   Vande Casteele, N
   Sauer, JM
AF Porter, Amy C.
   Aubrecht, Jiri
   Birch, Chandler
   Braun, Jonathan
   Cuff, Carolyn
   Dasgupta, Suryasarathi
   Gale, Jeremy D.
   Hinton, Robert
   Hoffmann, Steven C.
   Honig, Gerard
   Linggi, Bryan
   Schito, Marco
   Vande Casteele, Niels
   Sauer, John-Michael
TI Biomarkers of Crohn's Disease to Support the Development of New
   Therapeutic Interventions
SO INFLAMMATORY BOWEL DISEASES
LA English
DT Review
DE Crohn's disease; inflammatory bowel disease; ulcerative colitis;
   biomarker; biomarker qualification; regulatory science
ID INFLAMMATORY-BOWEL-DISEASE; GELATINASE-ASSOCIATED LIPOCALIN; C-REACTIVE
   PROTEIN; FECAL CALPROTECTIN; PREDICTS PROGNOSIS; MARKERS; SERUM;
   NEUTROPHILS; INFLIXIMAB; INDUCTION
AB Background: Currently, 2 coprimary end points are used by health authorities to determine the effectiveness of therapeutic interventions in patients with Crohn's disease (CD): symptomatic remission (patient-reported outcome assessment) and endoscopic remission (ileocolonoscopy). However, there is lack of accepted biomarkers to facilitate regulatory decision-making in the development of novel therapeutics for the treatment of CD.
   Methods: With support from the Helmsley Charitable Trust, Critical Path Institute formed the Crohn's Disease Biomarkers preconsortium (CDBpC) with members from the pharmaceutical industry, academia, and nonprofit organizations to evaluate the CD biomarker landscape. Biomarkers were evaluated based on biological relevance, availability of biomarker assays, and clinical validation data.
   Results: The CDBpC identified the most critical need as pharmacodynamic/response biomarkers to monitor disease activity in response to therapeutic intervention. Fecal calprotectin (FC) and serum C-reactive protein (CRP) were identified as biomarkers ready for the regulatory qualification process. A number of exploratory biomarkers and potential panels of these biomarkers was also identified for additional development. Given the different factors involved in CD and disease progression, a combination of biomarkers, including inflammatory, tissue injury, genetic, and microbiome-associated biomarkers, will likely have the most utility.
   Conclusions: The primary focus of the Inflammatory Bowel Disease Regulatory Science Consortium will be development of exploratory biomarkers and the qualification of FC and CRP for IBD. The Inflammatory Bowel Disease Regulatory Science Consortium, focused on tools to support IBD drug development, will operate in the precompetitive space to share data, biological samples for biomarker testing, and assay information for novel biomarkers.
C1 [Porter, Amy C.; Birch, Chandler; Schito, Marco; Sauer, John-Michael] Crit Path Inst, 1730 E River Rd Suite 200, Tucson, AZ 85718 USA.
   [Aubrecht, Jiri; Dasgupta, Suryasarathi] Takeda Pharmaceut, Cambridge, MA USA.
   [Braun, Jonathan] Cedars Sinai Med Ctr, Los Angeles, CA 90048 USA.
   [Cuff, Carolyn] AbbVie Biores Ctr, Worcester, MA USA.
   [Gale, Jeremy D.] Pfizer Worldwide Res Dev & Med, Cambridge, MA USA.
   [Hinton, Robert] David R Clare & Margaret C Clare Fdn, Morristown, NJ USA.
   [Hoffmann, Steven C.] FNIH, North Bethesda, MD USA.
   [Honig, Gerard] Crohns & Colitis Fdn, New York, NY USA.
   [Linggi, Bryan] Robarts Clin Trials, San Diego, CA USA.
   [Vande Casteele, Niels] Univ Calif San Diego, Dept Med, La Jolla, CA 92093 USA.
   [Vande Casteele, Niels] Robarts Clin Trials Inc, London, ON, Canada.
C3 Cedars Sinai Medical Center; AbbVie; Pfizer; University of California
   System; University of California San Diego; Robarts Clinical Trials Inc
RP Sauer, JM (通讯作者)，Crit Path Inst, 1730 E River Rd Suite 200, Tucson, AZ 85718 USA.
EM jsauer@c-path.org
OI Honig, Gerard/0000-0001-9147-7450
FU Helmsley Charitable Trust
FX The CDBpC Team would like to the thank the Helmsley Charitable Trust for
   their support of the preconsortium. In addition, they would like to
   thank these members of CDBpC who contributed to review of the CD
   biomarker landscape: John Braun, James Bugni, James Butler, Laurence
   Cheng, Yehuda Chowers, Laurie Churchill, Ted Lee Denson, Joshua
   Friedman, Fayez Ghishan, Caren Heller, Robert Hinton, Andres
   HurtadoLorenzo, Ash Jain, Heng-Hong Li, Sharin Roth, David Rubin, Mirko
   Sikirica, Shannon Telesco, Harland Winter and Garabet Yeretssian.
CR Ahmed Zunirah, 2020, J Clin Med Res, V12, P6, DOI 10.14740/jocmr4016
   Alatab S, 2020, LANCET GASTROENTEROL, V5, P17, DOI 10.1016/S2468-1253(19)30333-4
   Amcoff K, 2016, J CROHNS COLITIS, V10, P695, DOI 10.1093/ecco-jcc/jjw021
   Bazzoni F, 2009, P NATL ACAD SCI USA, V106, P5282, DOI 10.1073/pnas.0810909106
   Bhat S, 2020, J MANAG CARE SPEC PH, V26, P410, DOI 10.18553/jmcp.2020.26.4.410
   Biasci D, 2019, GUT, V68, P1386, DOI 10.1136/gutjnl-2019-318343
   Bjarnason Ingvar, 2017, Gastroenterol Hepatol (N Y), V13, P53
   Bourgonje AR, 2019, FRONT MED-LAUSANNE, V6, DOI 10.3389/fmed.2019.00251
   Bressler B, 2015, CAN J GASTROENTEROL, V29, P369, DOI 10.1155/2015/852723
   Brookes MJ, 2018, FRONTLINE GASTROENTE, V9, P87, DOI 10.1136/flgastro-2016-100762
   Buisson A, 2018, J CLIN GASTROENTEROL, V52, pE53, DOI 10.1097/MCG.0000000000000837
   Caprilli R, 2008, J CROHNS COLITIS, V2, P352, DOI 10.1016/j.crohns.2008.06.001
   Caviglia GP, 2020, J CLIN MED, V9, DOI 10.3390/jcm9030800
   Choung RS, 2016, ALIMENT PHARM THER, V43, P1300, DOI 10.1111/apt.13641
   Clarke K, 2019, CLIN REV ALLERG IMMU, V57, P179, DOI 10.1007/s12016-018-8690-3
   Colombel JF, 2006, GUT, V55, P1561, DOI 10.1136/gut.2005.084301
   Cornish JS, 2020, FRONT MED-LAUSANNE, V7, DOI 10.3389/fmed.2020.00008
   Coufal S, 2019, CELLS-BASEL, V8, DOI 10.3390/cells8070719
   Crohn's and Colitis Foundation, 2018, CROHNS DIS ULC COL
   D'Amico F, 2020, ALIMENT PHARM THER, V51, P689, DOI 10.1111/apt.15662
   D'Haens G, 2020, GASTROENTEROLOGY, V158, P515, DOI 10.1053/j.gastro.2019.10.034
   Dahlhamer JM, 2016, MMWR-MORBID MORTAL W, V65, P1166, DOI 10.15585/mmwr.mm6542a3
   Doherty MK, 2018, MBIO, V9, DOI [10.1128/mBio.02120-17, 10.1128/mbio.02120-17]
   Dovrolis N, 2019, INFLAMM BOWEL DIS, V25, P217, DOI 10.1093/ibd/izy328
   Elkadri AA, 2013, INFLAMM BOWEL DIS, V19, P1499, DOI 10.1097/MIB.0b013e318281f2a1
   European Medicines Agency, 2018, Guideline on the development of new medicinal products for the treatment of Crohn's disease
   FDA, 2019, CDER BIOM QUAL PROGR
   FDA-NIH Biomarker Working Group, 2016, BEST (Biomarkers, EndpointS, and other Tools) Resource
   Foster AJ, 2019, WORLD J GASTROENTERO, V25, P1266, DOI 10.3748/wjg.v25.i10.1266
   Fournier BM, 2012, MUCOSAL IMMUNOL, V5, P354, DOI 10.1038/mi.2012.24
   Veloz MFG, 2019, THER ADV GASTROENTER, V12, DOI 10.1177/1756284819858052
   Honap S, 2020, J CROHNS COLITIS
   Iborra M, 2013, CLIN EXP IMMUNOL, V173, P250, DOI 10.1111/cei.12104
   Iskandar HN, 2012, TRANSL RES, V159, P313, DOI 10.1016/j.trsl.2012.01.001
   Jauregui-Amezaga A, 2015, GUT, V64, P1397, DOI 10.1136/gutjnl-2014-308101
   Kennedy NA, 2019, CLIN GASTROENTEROL H, V17, P2269, DOI 10.1016/j.cgh.2019.02.017
   Lee JC, 2011, J CLIN INVEST, V121, P4170, DOI 10.1172/JCI59255
   Lin JF, 2014, INFLAMM BOWEL DIS, V20, P1407, DOI 10.1097/MIB.0000000000000057
   Lindemans CA, 2015, NATURE, V528, P560, DOI 10.1038/nature16460
   Lindholm M, 2019, DIGEST DIS SCI, V64, P3134, DOI 10.1007/s10620-019-05676-6
   McKinney EF, 2010, NAT MED, V16, P586, DOI 10.1038/nm.2130
   Mizoguchi A, 2018, J GASTROENTEROL, V53, P465, DOI 10.1007/s00535-017-1401-7
   Moran CJ, 2018, INFLAMM BOWEL DIS, V24, P2048, DOI 10.1093/ibd/izy100
   Moret-Tatay I, 2016, OXID MED CELL LONGEV, V2016, DOI 10.1155/2016/2325162
   Mortensen JH, 2017, PLOS ONE, V12, DOI 10.1371/journal.pone.0185855
   Mosli MH, 2015, AM J GASTROENTEROL, V110, P802, DOI 10.1038/ajg.2015.120
   Musci JOD, 2016, J GASTROENTEROL, V51, P531, DOI 10.1007/s00535-016-1191-3
   NIDDK, 2017, CROHNS DIS
   Nielsen OH, 1999, AM J GASTROENTEROL, V94, P2923, DOI 10.1016/S0002-9270(99)00495-5
   Nikolaus S, 2018, INT J COLORECTAL DIS, V33, P927, DOI 10.1007/s00384-018-3069-8
   Nishida A, 2018, CLIN J GASTROENTEROL, V11, P1, DOI 10.1007/s12328-017-0813-5
   Panes J, 2013, J CROHNS COLITIS, V7, P556, DOI 10.1016/j.crohns.2013.02.020
   Powell N, 2020, GUT, V69, P578, DOI 10.1136/gutjnl-2019-318483
   Reenaers C, 2018, UNITED EUR GASTROENT, V6, P1117, DOI 10.1177/2050640618784046
   Reinisch W, 2012, ALIMENT PHARM THER, V35, P568, DOI 10.1111/j.1365-2036.2011.04987.x
   Rimola J, 2009, GUT, V58, P1113, DOI 10.1136/gut.2008.167957
   Rimola J, 2011, INFLAMM BOWEL DIS, V17, P1759, DOI 10.1002/ibd.21551
   Rojas-Feria M, 2018, WORLD J GASTROENTERO, V24, P5223, DOI 10.3748/wjg.v24.i46.5223
   Roseth AG, 1999, SCAND J GASTROENTERO, V34, P50
   Salas A, 2020, NAT REV GASTRO HEPAT, V17, P323, DOI 10.1038/s41575-020-0273-0
   Sandborn WJ, 2013, NEW ENGL J MED, V369, P711, DOI 10.1056/NEJMoa1215739
   Sands BE, 2017, GASTROENTEROLOGY, V153, P77, DOI 10.1053/j.gastro.2017.03.049
   Schaefer JS, 2015, BMC IMMUNOL, V16, DOI 10.1186/s12865-015-0069-0
   Schmechel S, 2008, INFLAMM BOWEL DIS, V14, P204, DOI 10.1002/ibd.20315
   Siegel CA, 2016, ALIMENT PHARM THER, V43, P262, DOI 10.1111/apt.13460
   Siegel CA, 2011, INFLAMM BOWEL DIS, V17, P30, DOI 10.1002/ibd.21386
   Thorsvik S, 2018, CELL TISSUE RES, V374, P339, DOI 10.1007/s00441-018-2860-8
   Thorsvik S, 2017, J GASTROEN HEPATOL, V32, P128, DOI 10.1111/jgh.13598
   Torres J, 2020, GASTROENTEROLOGY
   Ungaro RC, 2020, GASTROENTEROLOGY, V159, P139, DOI 10.1053/j.gastro.2020.03.039
   US Food and Drug Administration, 2016, ULC COL TRIAL ENDP G
   US Food and Drug Administration, 2018, BIOM QUAL CONT US
   van Haaften WT, 2017, ALIMENT PHARM THER, V46, P26, DOI 10.1111/apt.14092
   van Rheenen PF, 2010, BMJ-BRIT MED J, V341, DOI 10.1136/bmj.c3369
   van Schaik FDM, 2013, GUT, V62, P683, DOI 10.1136/gutjnl-2012-302717
   Vermeire S, 2006, GUT, V55, P426, DOI 10.1136/gut.2005.069476
   Vernia F, 2020, J GASTROEN HEPATOL, V35, P390, DOI 10.1111/jgh.14950
   Verstockt B, 2019, EBIOMEDICINE, V40, P733, DOI 10.1016/j.ebiom.2019.01.027
   Verstockt B, 2019, GUT, V68, P1531, DOI 10.1136/gutjnl-2018-316845
   Verstockt B, 2018, J GASTROENTEROL, V53, P585, DOI 10.1007/s00535-018-1449-z
   Weisshof R, 2018, ADV THER, V35, P1746, DOI 10.1007/s12325-018-0795-9
   West NR, 2017, NAT MED, V23, P788, DOI 10.1038/nm0617-788d
   Wu J, 2019, AM J GASTROENTEROL, V114, P777, DOI 10.14309/ajg.0000000000000237
   Ye YZ, 2020, INFLAMM BOWEL DIS, V26, P619, DOI 10.1093/ibd/izz182
NR 84
TC 9
Z9 9
U1 0
U2 3
PU OXFORD UNIV PRESS INC
PI CARY
PA JOURNALS DEPT, 2001 EVANS RD, CARY, NC 27513 USA
SN 1078-0998
EI 1536-4844
J9 INFLAMM BOWEL DIS
JI Inflamm. Bowel Dis.
PD OCT
PY 2020
VL 26
IS 10
SI SI
BP 1498
EP 1508
DI 10.1093/ibd/izaa215
PG 11
WC Gastroenterology & Hepatology
WE Science Citation Index Expanded (SCI-EXPANDED)
SC Gastroenterology & Hepatology
GA OH6CP
UT WOS:000582675800020
PM 32840322
OA Bronze, Green Published
DA 2024-01-22
ER

PT J
AU Dubinsky, MC
   Rosh, J
   Faubion, WA
   Kierkus, J
   Ruemmele, F
   Hyams, JS
   Eichner, S
   Li, Y
   Huang, BD
   Mostafa, NM
   Lazar, A
   Thakkar, RB
AF Dubinsky, Marla C.
   Rosh, Joel
   Faubion, William A.
   Kierkus, Jaroslaw
   Ruemmele, Frank
   Hyams, Jeffrey S.
   Eichner, Samantha
   Li, Yao
   Huang, Bidan
   Mostafa, Nael M.
   Lazar, Andreas
   Thakkar, Roopal B.
TI Efficacy and Safety of Escalation of Adalimumab Therapy to Weekly Dosing
   in Pediatric Patients with Crohn's Disease
SO INFLAMMATORY BOWEL DISEASES
LA English
DT Article
DE adalimumab; pediatric Crohn's disease; dose adjustment; disease flare;
   dose escalation
ID INFLIXIMAB THERAPY; MODERATE; CHILDREN
AB Background: The efficacy of adalimumab in inducing and maintaining remission in children with moderately to severely active Crohn's disease was shown in the IMAgINE 1 trial (NCT00409682). As per protocol, nonresponders or patients experiencing flare(s) on every other week (EOW) maintenance dosing could escalate to weekly dosing; we aimed to determine the therapeutic benefits of weekly dose escalation in this subpopulation. Methods: Week 52 remission and response rates were assessed in patients who escalated to weekly dosing from their previous EOW schedule, which was according to randomized treatment dose (higher dose [HD] adalimumab [>= 40 kg, 40 mg EOW; <40 kg, 20 mg EOW] or lower dose [LD; >= 40 kg, 20 mg EOW; <40 kg, 10 mg EOW]). Adverse events were reported for patients remaining on EOW dosing and patients receiving weekly dosing. Results: Escalation to weekly dosing occurred in 48/95 (50.5%) patients randomized to LD and 35/93 (37.6%) patients randomized to HD adalimumab (P = 0.076). Week 52 remission and response rates were 18.8% and 47.9% for patients receiving LD adalimumab weekly and 31.4% and 57.1% for patients receiving HD adalimumab weekly, respectively (LD versus HD, P = 0.19 for remission; P = 0.41 for response). Adverse event rates were similar for patients receiving EOW and weekly adalimumab. Conclusions: Weekly adalimumab dosing was clinically beneficial for children with Crohn's disease who experienced nonresponse or flare on EOW dosing. No increased safety risks were observed with weekly dosing.
C1 [Dubinsky, Marla C.] Icahn Sch Med Mt Sinai, Pediat Gastroenterol & Hepatol, New York, NY 10029 USA.
   [Rosh, Joel] Goryeb Childrens Hosp, Atlantic Hlth, Div Gastroenterol & Nutr, Morristown, NJ USA.
   [Faubion, William A.] Mayo Clin, Gastroentrol & Hepatol, Rochester, MN USA.
   [Kierkus, Jaroslaw] Childrens Mem Hlth Inst, Dept Gastroenterol Hepatol & Feeding Disorders, Warsaw, Poland.
   [Ruemmele, Frank] Univ Paris 05, Sorbonne Paris Cite, Fac Med, Paris, France.
   [Ruemmele, Frank] Hop Necker Enfants Malad, AP HP, Dept Paediat Gastroenterol, Paris, France.
   [Hyams, Jeffrey S.] Connecticut Childrens Med Ctr, Digest Dis Hepatol & Nutr, Hartford, CT USA.
   [Eichner, Samantha] AbbVie Inc, US Med Affairs, N Chicago, IL USA.
   [Li, Yao; Huang, Bidan] AbbVie Inc, Data & Stat Sci, N Chicago, IL USA.
   [Mostafa, Nael M.] AbbVie Inc, Clin Pharmacol & Pharmacometr, N Chicago, IL USA.
   [Lazar, Andreas] AbbVie Deutschland GmbH & Co KG, Ludwigshafen, Germany.
   [Thakkar, Roopal B.] AbbVie Inc, Global Regulatory Affairs, N Chicago, IL USA.
C3 Icahn School of Medicine at Mount Sinai; Atlantic Health System; Mayo
   Clinic; Children's Memorial Health Institute; Universite Paris Cite;
   Assistance Publique Hopitaux Paris (APHP); Universite Paris Cite;
   Hopital Universitaire Necker-Enfants Malades - APHP; Hopital
   Universitaire Paul-Brousse - APHP; Hopital Universitaire Hotel-Dieu -
   APHP; Connecticut Children's Medical Center; AbbVie; AbbVie; AbbVie;
   AbbVie; AbbVie
RP Dubinsky, MC (通讯作者)，1 Gustave L Levy Pl,Box 1134, New York, NY 10029 USA.
EM marla.dubinsky@mssm.edu
OI Kierkus, Jaroslaw/0000-0003-2272-1581
FU AbbVie Inc.; AbbVie; Janssen; Receptos; Soligenix; Prometheus;
   Schering-Plough; Nestle; MeadJohnson; Ferring; MSD; Johnson Johnson;
   Centocor; Janssen Orthobiotech; TNI Biotech; EnteraHealth; Pfizer;
   Takeda; Avaxia; Celgene
FX AbbVie Inc. funded the study and the analysis, and reviewed and approved
   the publication for submission. Medical writing support was provided by
   Kristina Kligys, PhD, of AbbVie Inc., and Katie Groschwitz, PhD, of
   Complete Publication Solutions, LLC. AbbVie provided funding to Complete
   Publication Solutions for medical writing support.; M. C. Dubinsky
   reports having received consulting fees or honoraria and support for
   travel to meetings for study purposes from AbbVie. J. Rosh reports
   having received consulting fees from AbbVie, Janssen, Receptos, and
   Soligenix; speaker fees from AbbVie and Prometheus; and research support
   from AbbVie and Janssen (paid to his institution). W. A. Faubion reports
   having received consulting fees and fees for participation in review
   committees and advisory boards from AbbVie (paid to his institution) and
   support for travel to meetings for study purposes from AbbVie. J.
   Kierkus reports having received speaker fees from AbbVie and research
   support from AbbVie (paid to his institution). F. Ruemmele reports
   having received speaker fees from Schering-Plough, Nestle, MeadJohnson,
   Ferring, MSD, Johnson & Johnson, and Centocor. J. S. Hyams reports
   having received consulting fees from Janssen Orthobiotech, AbbVie, TNI
   Biotech, EnteraHealth, Pfizer, Soligenix, Takeda, Avaxia, and Celgene;
   and speaker fees and payment for development of educational
   presentations from Janssen Orthobiotech. S. Eichner, Y. Li, B. Huang, N.
   M. Mostafa, A. Lazar, and R. B. Thakkar are AbbVie employees and may own
   AbbVie stock and/or options.
CR [Anonymous], 2014, HUM AD FULL PRESCR I
   Billioud V, 2011, AM J GASTROENTEROL, V106, P674, DOI 10.1038/ajg.2011.60
   Hyams J, 2007, GASTROENTEROLOGY, V132, P863, DOI 10.1053/j.gastro.2006.12.003
   Hyams JS, 2014, GASTROENTEROLOGY, V146, pS214
   Hyams JS, 2012, GASTROENTEROLOGY, V143, P365, DOI 10.1053/j.gastro.2012.04.046
   Hyams JS, 2010, AM J GASTROENTEROL, V105, P1430, DOI 10.1038/ajg.2009.759
   Hyoms JS, 2009, INFLAMM BOWEL DIS, V15, P816, DOI 10.1002/ibd.20845
   Katz L, 2012, INFLAMM BOWEL DIS, V18, P2026, DOI 10.1002/ibd.22902
   Kopylov U, 2011, ALIMENT PHARM THER, V33, P349, DOI 10.1111/j.1365-2036.2010.04523.x
   Pigneur B, 2010, INFLAMM BOWEL DIS, V16, P953, DOI 10.1002/ibd.21152
   Ruemmele FM, 2014, J CROHNS COLITIS, V8, P1179, DOI 10.1016/j.crohns.2014.04.005
   Sandborn WJ, 2011, INFLAMM BOWEL DIS, V17, P141, DOI 10.1002/ibd.21328
   Sharma S, 2015, INFLAMM BOWEL DIS, V21, P783, DOI 10.1097/MIB.0000000000000327
   Wolf D, 2014, ALIMENT PHARM THER, V40, P486, DOI 10.1111/apt.12863
NR 14
TC 27
Z9 28
U1 0
U2 3
PU OXFORD UNIV PRESS INC
PI CARY
PA JOURNALS DEPT, 2001 EVANS RD, CARY, NC 27513 USA
SN 1078-0998
EI 1536-4844
J9 INFLAMM BOWEL DIS
JI Inflamm. Bowel Dis.
PD APR
PY 2016
VL 22
IS 4
BP 886
EP 893
DI 10.1097/MIB.0000000000000715
PG 8
WC Gastroenterology & Hepatology
WE Science Citation Index Expanded (SCI-EXPANDED)
SC Gastroenterology & Hepatology
GA DH7VR
UT WOS:000373002500013
PM 26950307
OA Green Published, hybrid
DA 2024-01-22
ER

PT J
AU Hommes, D
   Colombel, JF
   Emery, P
   Greco, M
   Sandborn, WJ
AF Hommes, Daniel
   Colombel, Jean-Frederic
   Emery, Paul
   Greco, Marco
   Sandborn, William J.
TI Changing Crohn's disease management: Need for new goals and indices to
   prevent disability and improve quality of life
SO JOURNAL OF CROHNS & COLITIS
LA English
DT Article
DE Crohn's disease; Deep remission; Disability index; IMPACT survey; Lemann
   damage score; Management; Quality of life; Treat-to-target approach
ID TREATING RHEUMATOID-ARTHRITIS; ADALIMUMAB PLUS METHOTREXATE; CLINICAL
   REMISSION; DOUBLE-BLIND; RADIOGRAPHIC PROGRESSION; COMBINATION THERAPY;
   MAGNETIC-RESONANCE; INFLIXIMAB; DETERIORATION; MAINTENANCE
AB Crohn's disease is a destructive, inflammatory condition. The recent IMPACT survey showed that it has a major impact on quality of life including fatigue, relationships and employment. Although patients are generally satisfied with healthcare services, improvements are needed in the timeliness of diagnosis and in communication between patients and healthcare professionals. Evidence is lacking about what constitutes quality of care and value to patients. Moving forward, value should become the primary goal of healthcare delivery, which is likely to require new treatment goals. Indeed, goals are already evolving beyond symptom control towards deep remission, which encompasses clinical remission together with mucosal healing. The ultimate goats are to prevent bowel damage, reduce long-term disability and maintain normal quality of life. A new treat-to-target approach, with increased monitoring and tighter control of symptoms and inflammation, will be needed. This approach will be enabled by use of biomarkers and new indices such as the Lemann score, which assesses the extent and severity of bowel damage at a specific time-point and over time, and a new disability index for patients with inflammatory bowel disease. These principles have been adopted for managing rheumatoid arthritis where there is now a focus on treat-to-target to achieve early remission. Lessons from rheumatoid arthritis can be translated to Crohn's disease. (C) 2012 European Crohn's and Colitis Organisation. Published by Elsevier B.V. All rights reserved.
C1 [Hommes, Daniel] UCLA Hlth Syst, Ctr Inflammatory Bowel Dis, Los Angeles, CA USA.
   [Colombel, Jean-Frederic] Univ Lille Nord France, CHU Lille, Lille, France.
   [Emery, Paul] Univ Leeds, Leeds Inst Mol Med, Acad Div Musculoskeletal Dis, Leeds, W Yorkshire, England.
   [Greco, Marco] European Federat Crohns Assoc, Brussels, Belgium.
   [Greco, Marco] European Federat Ulcerat Colitis Assoc, Brussels, Belgium.
   [Sandborn, William J.] Univ Calif San Diego, Div Gastroenterol, La Jolla, CA 92093 USA.
C3 Universite de Lille - ISITE; CHU Lille; Universite de Lille; University
   of Leeds; University of California System; University of California San
   Diego
RP Hommes, D (通讯作者)，Univ Calif Los Angeles, Div Digest Dis, 10945 Le Conte Ave 2338E, Los Angeles, CA 90095 USA.
EM dhommes@mednet.ucla.edu
RI Sandborn, William/ABE-8342-2020; emery, paul/B-3560-2013
FU MSD; Centocor; Janssen; UCB; Abbott; Abbott Laboratories; ActoGeniX;
   Albireo Pharma; Amgen; AstraZeneca; Bayer AG; Biogen Idec; Boehringer
   Ingelheim GmbH; Bristol-Myers Squibb; Cellerix; ChemoCentryx; Cosmo
   Technologies; Danone Research; Elan Pharmaceuticals; Genetech; Giuliani
   SpA; Given Imaging; GlaxoSmithKline; Hutchison MediPharma; Merck Sharp;
   Dohme Corp; Takeda; Neovacs; Ocera Therapeutics Inc.; Otsuka America
   Pharmaceutical; Pfizer; Shire Pharmaceuticals; Prometheus Laboratories;
   Sanofi-Aventis; Schering-Plough; Synta Pharmaceuticals Corp; Teva;
   Therakos; Tillotts Pharma; UCB Pharma; Wyeth; ActoGeniX NV; AGI
   Therapeutics, Inc.; Alba Therapeutics Corporation; Albireo; Alfa
   Wasserman; AM-Pharma BV; Anaphore; Astellas Pharma; Athersys, Inc.;
   Atlantic Healthcare Limited; Aptalis; BioBalance Corporation; Boehringer
   Ingelheim Inc; Celegene; Celek Pharmaceuticals; Cellerix SL; Cerimon
   Pharmaceuticals; CoMentis; Coronado Biosciences; Cytokine
   Pharmasciences; Eagle Pharmaceuticals; Eisai Medical Research Inc;
   EnGene Inc; Eli Lilly; Enteromedics; Exagen Diagnostics Inc; Ferring
   Pharmaceuticals; Flexion Therapeutics Inc; Funxional Therapeutics
   Limited; Genzyme Corporation; Roche; Gilead Sciences; Human Genome
   Sciences; Ironwood Pharmaceuticals; KaloBios Pharmaceuticals Inc;
   Lexicon Pharmaceuticals; Lycera Corporation; Meda Pharmaceuticals; Merck
   Research Laboratories; MerckSerono; Millennium Pharmaceuticals; Nisshin
   Kyorin Pharmaceuticals Co Ltd.; Novo Nordisk A/S; NPS Pharmaceuticals;
   Optimer Pharmaceuticals; Orexigen Therapeutics Inc; PDL Biopharma;
   Procter and Gamble; ProtAb Limited; Purgenesis Technologies Inc;
   Receptos; Relypsa Inc; Salient Pharmaceuticals; Salix Pharmaceuticals
   Inc; Santarus; Schering-Plough Corporation; Sigmoid Pharma Limited;
   Targacept; Teva Pharmaceuticals; Tillotts Pharma AG; TxCell SA; Viamet
   Pharmaceuticals; Vascular Biogenics Limited (VBL); Warner Chilcott UK
   Limited; Procter and Gamble Pharmaceuticals; Zeria Pharmaceutical Co
   Ltd; Cancer Research UK; Versus Arthritis [18475] Funding Source:
   researchfish; National Institute for Health Research [NF-SI-0508-10299]
   Funding Source: researchfish
FX Professor Hommes reports receiving consulting fees and/or lecture fees
   and/or research support from MSD, Centocor, Janssen, UCB and Abbott.;
   Professor Colombel reports having received consulting and/or lecture
   fees from Abbott Laboratories, ActoGeniX, Albireo Pharma, Amgen,
   AstraZeneca, Bayer AG, Biogen Idec, Boehringer Ingelheim GmbH,
   Bristol-Myers Squibb, Cellerix, Centocor, ChemoCentryx, Cosmo
   Technologies, Danone Research, Elan Pharmaceuticals, Genetech, Giuliani
   SpA, Given Imaging, GlaxoSmithKline, Hutchison MediPharma, Merck Sharp
   and Dohme Corp, Millennium Pharmaceuticals Inc. (now Takeda), Neovacs,
   Ocera Therapeutics Inc., Otsuka America Pharmaceutical, Pfizer, Shire
   Pharmaceuticals, Prometheus Laboratories, Sanofi-Aventis,
   Schering-Plough, Synta Pharmaceuticals Corp, Teva, Therakos, Tillotts
   Pharma, UCB Pharma, and Wyeth, and has stock ownership in Intestinal
   Biotech Development, Lille, France.; Mr. Greco has received speaker fees
   from Abbott.; Mr. Greco has received speaker fees from Abbott. Professor
   Sandborn reports having received consulting fees from Abbott
   Laboratories, ActoGeniX NV, AGI Therapeutics, Inc., Alba Therapeutics
   Corporation, Albireo, Alfa Wasserman, Amgen, AM-Pharma BV, Anaphore,
   Astellas Pharma, Athersys, Inc., Atlantic Healthcare Limited, Axcan
   Pharma (now Aptalis), BioBalance Corporation, Boehringer Ingelheim Inc,
   Bristol-Myers Squibb, Celegene, Celek Pharmaceuticals, Cellerix SL,
   Cerimon Pharmaceuticals, ChemoCentryx, CoMentis, Cosmo Technologies,
   Coronado Biosciences, Cytokine Pharmasciences, Eagle Pharmaceuticals,
   Eisai Medical Research Inc, Elan Pharmaceuticals, EnGene Inc, Eli Lilly,
   Enteromedics, Exagen Diagnostics Inc, Ferring Pharmaceuticals, Flexion
   Therapeutics Inc, Funxional Therapeutics Limited, Genzyme Corporation,
   Genentech (now Roche), Gilead Sciences, Given Imaging, GlaxoSmithKline,
   Human Genome Sciences, Ironwood Pharmaceuticals (previously Microbia
   Inc.), Janssen (previously Centocor), KaloBios Pharmaceuticals Inc,
   Lexicon Pharmaceuticals, Lycera Corporation, Meda Pharmaceuticals
   (previously Alaven Pharmaceuticals), Merck Research Laboratories,
   MerckSerono, Millennium Pharmaceuticals (subsequently merged with
   Takeda), Nisshin Kyorin Pharmaceuticals Co Ltd., Novo Nordisk A/S, NPS
   Pharmaceuticals, Optimer Pharmaceuticals, Orexigen Therapeutics Inc, PDL
   Biopharma, Pfizer, Procter and Gamble, Prometheus Laboratories, ProtAb
   Limited, Purgenesis Technologies Inc, Receptos, Relypsa Inc, Salient
   Pharmaceuticals, Salix Pharmaceuticals Inc, Santarus, Schering-Plough
   Corporation (acquired by Merck), Shire Pharmaceuticals, Sigmoid Pharma
   Limited, Sirtris Pharmaceuticals Inc (a GSK company), S.L.A. Pharma (UK)
   Limited, Targacept, Teva Pharmaceuticals, Therakos, Tillotts Pharma AG
   (acquired by Zeria Pharmaceutical Co Ltd), TxCell SA, UCB Pharma, Viamet
   Pharmaceuticals, Vascular Biogenics Limited (VBL), Warner Chilcott UK
   Limited, Wyeth (now Pfizer). He has received lecture fees from Abbott
   Laboratories, Bristol-Myers Squibb, and Janssen (previously Centocor).
   He has received research support from Abbott Laboratories, Bristol-Myers
   Squibb, Genentech, GlaxoSmithKline, Janssen (previously Centocor),
   Millennium Pharmaceuticals (now Takeda), Novartis, Pfizer, Procter and
   Gamble Pharmaceuticals, Shire Pharmaceuticals, and UCB Pharma.
CR [Abbott ClinicalTrials. gov], 2000, EFF SAF 2 TREAT MOD
   Abbott Laboratories GETECCU, ADACAL STUD CALPROTE
   American Hospital Association, 2001, PAT PAP REG BURD FAC
   [Anonymous], 2011, ANN RHEUM DIS S3
   Baert F, 2010, GASTROENTEROLOGY, V138, P463, DOI 10.1053/j.gastro.2009.09.056
   Bejarano V, 2010, RHEUMATOLOGY, V49, P1971, DOI 10.1093/rheumatology/keq194
   Bernklev T, 2005, INFLAMM BOWEL DIS, V11, P909, DOI 10.1097/01.mib.0000179467.01748.99
   Bodenheimer T, 2002, JAMA-J AM MED ASSOC, V288, P2469, DOI 10.1001/jama.288.19.2469
   Bodily KD, 2006, RADIOLOGY, V238, P505, DOI 10.1148/radiol.2382041159
   Bombardier C, 2012, ANN RHEUM DIS, V71, P836, DOI 10.1136/annrheumdis-2011-200343
   Breedveld FC, 2006, ARTHRITIS RHEUM-US, V54, P26, DOI 10.1002/art.21519
   Brown AK, 2008, ARTHRITIS RHEUM-US, V58, P2958, DOI 10.1002/art.23945
   Brown AK, 2006, ARTHRITIS RHEUM, V54, P3761, DOI 10.1002/art.22190
   Chetney Rhonda, 2003, Home Healthc Nurse, V21, P712, DOI 10.1097/00004045-200310000-00017
   Cohen RD, 2000, AM J GASTROENTEROL, V95, P524
   Colombel JF, 2010, NEW ENGL J MED, V362, P1383, DOI 10.1056/NEJMoa0904492
   Colombel JF, 2011, 6 C EUR CROHNS COL O
   COLOMBEL JF, 2010, 18 UN EUR GASTR WEEK
   COLOMBEL JRP, 2010, 5 C EUR CROHNS COL O
   Cosnes J, 2002, INFLAMM BOWEL DIS, V8, P244, DOI 10.1097/00054725-200207000-00002
   D'Haens GR, 2002, GASTROENTEROLOGY, V122, pA100
   Duricova D, 2010, INFLAMM BOWEL DIS, V16, P347, DOI 10.1002/ibd.21007
   Elkjaer M, 2010, GUT, V59, P1652, DOI 10.1136/gut.2010.220160
   EMERY P, 1995, ANN RHEUM DIS, V54, P944, DOI 10.1136/ard.54.12.944
   Emery P, ANN RHEUM D IN PRESS
   Emery P, 2008, LANCET, V372, P375, DOI 10.1016/S0140-6736(08)61000-4
   Emery P, 2009, J RHEUMATOL, V36, P1429, DOI 10.3899/jrheum.081018
   Felson DT, 2011, ANN RHEUM DIS, V70, P404, DOI [10.1136/ard.2011.149765, 10.1002/art.30129]
   Ghosh S, 2007, J CROHNS COLITIS, V1, P10, DOI 10.1016/j.crohns.2007.06.005
   Gibson TB, 2008, J OCCUP ENVIRON MED, V50, P1261, DOI 10.1097/JOM.0b013e318181b8ca
   Grigor C, 2004, LANCET, V364, P263, DOI 10.1016/S0140-6736(04)16676-2
   Hoffman C, 1996, JAMA-J AM MED ASSOC, V276, P1473, DOI 10.1001/jama.276.18.1473
   Kappos L, 2007, LANCET, V370, P389, DOI 10.1016/S0140-6736(07)61194-5
   LEMANN M, 2010, 18 UN EUR GASTR WEEK
   Louis E, 2012, J CROHNS COLITIS, V6, pS260, DOI 10.1016/S1873-9946(12)60506-6
   Louis E, 2012, GASTROENTEROLOGY, V142, P63, DOI 10.1053/j.gastro.2011.09.034
   McGlynn EA, 2003, NEW ENGL J MED, V348, P2635, DOI 10.1056/NEJMsa022615
   Molenaar ETH, 2004, ARTHRITIS RHEUM, V50, P36, DOI 10.1002/art.11481
   Mulherin D, 1996, BRIT J RHEUMATOL, V35, P1263
   MUNKHOLM P, 1995, SCAND J GASTROENTERO, V30, P699, DOI 10.3109/00365529509096316
   O'Connor Annette M, 2004, Health Aff (Millwood), VSuppl Variation, pVAR63
   Pariente B, 2011, INFLAMM BOWEL DIS, V17, P1415, DOI 10.1002/ibd.21506
   Peyrin-Biroulet L, 2012, GUT, V61, P241, DOI 10.1136/gutjnl-2011-300049
   Peyrin-Biroulet L, 2010, INFLAMM BOWEL DIS, V16, P15, DOI 10.1002/ibd.21010
   Porter ME, 2010, NEW ENGL J MED, V363, P2477, DOI 10.1056/NEJMp1011024
   Quinn MA, 2005, ARTHRITIS RHEUM-US, V52, P27, DOI 10.1002/art.20712
   Rimola J, 2009, GUT, V58, P1113, DOI 10.1136/gut.2008.167957
   [Robarts Research Institute ClinicalTrials. gov], 2000, TRIAL TREAT ALG MAN
   Saleem B, ANN RHEUM D IN PRESS
   Schnitzler F, 2009, INFLAMM BOWEL DIS, V15, P1295, DOI 10.1002/ibd.20927
   Schoels M, 2010, ANN RHEUM DIS, V69, P638, DOI 10.1136/ard.2009.123976
   SHARP JT, 1971, ARTHRITIS RHEUM-US, V14, P706, DOI 10.1002/art.1780140605
   Smolen JS, 2010, ANN RHEUM DIS, V69, P631, DOI 10.1136/ard.2009.123919
   Stjernman H, 2011, EUR J GASTROEN HEPAT, V23, P671, DOI 10.1097/MEG.0b013e328346f622
   Thia KT, 2010, GASTROENTEROLOGY, V139, P1147, DOI 10.1053/j.gastro.2010.06.070
   [University of Melbourne ClinicalTrials. gov], 2000, POST CROHNS END REC
   VANDERHEIJDE DMFM, 1995, J RHEUMATOL, V22, P1792
   Verstappen SMM, 2007, ANN RHEUM DIS, V66, P1443, DOI 10.1136/ard.2007.071092
   WILSON B, 2011, 19 UN EUR GASTR WEEK
   World Health Organization, 2001, INT CLASS FUNCT DIS
   Yu AP, 2008, CURR MED RES OPIN, V24, P319, DOI 10.1185/03007990SX260790
NR 61
TC 58
Z9 63
U1 0
U2 13
PU OXFORD UNIV PRESS
PI OXFORD
PA GREAT CLARENDON ST, OXFORD OX2 6DP, ENGLAND
SN 1873-9946
EI 1876-4479
J9 J CROHNS COLITIS
JI J. Crohns Colitis
PD FEB
PY 2012
VL 6
SU 2
BP S224
EP S234
PG 11
WC Gastroenterology & Hepatology
WE Science Citation Index Expanded (SCI-EXPANDED)
SC Gastroenterology & Hepatology
GA 904ON
UT WOS:000301207900002
PM 22463929
OA Bronze
DA 2024-01-22
ER

PT J
AU Zhang, HM
   Yuan, S
   Meng, H
   Hou, XT
   Li, J
   Xue, JC
   Li, Y
   Wang, Q
   Nan, JX
   Jin, XJ
   Zhang, QG
AF Zhang, Hua-Min
   Yuan, Shuo
   Meng, Huan
   Hou, Xiao-Ting
   Li, Jiao
   Xue, Jia-Chen
   Li, You
   Wang, Qi
   Nan, Ji-Xing
   Jin, Xue-Jun
   Zhang, Qing-Gao
TI Stem Cell-Based Therapies for Inflammatory Bowel Disease
SO INTERNATIONAL JOURNAL OF MOLECULAR SCIENCES
LA English
DT Review
DE inflammatory bowel disease; Crohn's disease; ulcerative colitis; stem
   cell therapy; mesenchymal stem cells; hematopoietic stem cells
ID MESENCHYMAL STROMAL CELLS; REFRACTORY CROHN DISEASE; LONG-TERM
   REMISSION; ULCERATIVE-COLITIS; DENDRITIC CELLS; SMALL-INTESTINE; GUT
   MICROBIOTA; SUSCEPTIBILITY LOCI; MULTIPLE-SCLEROSIS; OXIDATIVE STRESS
AB Inflammatory bowel disease (IBD) is a chronic, relapsing disease that severely affects patients' quality of life. The exact cause of IBD is uncertain, but current studies suggest that abnormal activation of the immune system, genetic susceptibility, and altered intestinal flora due to mucosal barrier defects may play an essential role in the pathogenesis of IBD. Unfortunately, IBD is currently difficult to be wholly cured. Thus, more treatment options are needed for different patients. Stem cell therapy, mainly including hematopoietic stem cell therapy and mesenchymal stem cell therapy, has shown the potential to improve the clinical disease activity of patients when conventional treatments are not effective. Stem cell therapy, an emerging therapy for IBD, can alleviate mucosal inflammation through mechanisms such as immunomodulation and colonization repair. Clinical studies have confirmed the effectiveness of stem cell transplantation in refractory IBD and the ability to maintain long-term remission in some patients. However, stem cell therapy is still in the research stage, and its safety and long-term efficacy remain to be further evaluated. This article reviews the upcoming stem cell transplantation methods for clinical application and the results of ongoing clinical trials to provide ideas for the clinical use of stem cell transplantation as a potential treatment for IBD.
C1 [Zhang, Hua-Min; Yuan, Shuo; Nan, Ji-Xing; Jin, Xue-Jun] Yanbian Univ, Coll Pharm, Key Lab Nat Resources Changbai Mt & Funct Mol, Minist Educ,Mol Med Res Ctr, Yanji 133002, Peoples R China.
   [Zhang, Hua-Min; Yuan, Shuo; Meng, Huan; Hou, Xiao-Ting; Li, Jiao; Xue, Jia-Chen; Li, You; Wang, Qi; Zhang, Qing-Gao] Dalian Univ, Med Coll, Chron Dis Res Ctr, Dalian 116622, Peoples R China.
   [Li, Jiao; Xue, Jia-Chen] Yanbian Univ, Coll Basic Med, Dept Immunol & Pathogen Biol, Yanji 133002, Peoples R China.
C3 Yanbian University; Dalian University; Yanbian University
RP Jin, XJ (通讯作者)，Yanbian Univ, Coll Pharm, Key Lab Nat Resources Changbai Mt & Funct Mol, Minist Educ,Mol Med Res Ctr, Yanji 133002, Peoples R China.; Zhang, QG (通讯作者)，Dalian Univ, Med Coll, Chron Dis Res Ctr, Dalian 116622, Peoples R China.
EM zhm4481@163.com; yuanqiqi0710@yeah.net; 15563776072@163.com;
   h52110609@163.com; lijiao232343@163.com; 18640957697@163.com;
   ly18742591081@163.com; wwwangqi163@163.com; jxnan@ybu.edu.cn;
   xjjin@ybu.edu.cn; zhangqinggao@dlu.edu.cn
RI Liu, Zhiyu/JNR-8043-2023; nan, ji-xing/H-5604-2018
OI Liu, Zhiyu/0000-0001-8351-1268; nan, ji-xing/0000-0002-6221-4309; Zhang,
   Qing-Gao/0000-0002-7140-3822
FU National Natural Science Foundation of China [61671098]; Korean Food
   Research Project [2017029]
FX This research was funded by the National Natural Science Foundation of
   China (61671098), the Korean Food Research Project (2017029).
CR Achitei D, 2013, DIGEST DIS SCI, V58, P1244, DOI 10.1007/s10620-012-2510-z
   Agus A, 2018, CELL HOST MICROBE, V23, P716, DOI 10.1016/j.chom.2018.05.003
   Albert-Bayo M, 2019, CELLS-BASEL, V8, DOI 10.3390/cells8020135
   Alexander T, 2009, BLOOD, V113, P214, DOI 10.1182/blood-2008-07-168286
   Altwegg R, 2014, MEDIAT INFLAMM, V2014, DOI 10.1155/2014/172821
   Amagase K, 2014, CURR PHARM DESIGN, V20, P2783, DOI 10.2174/13816128113199990579
   Andoh A, 2007, PHARMACOL THERAPEUT, V114, P94, DOI 10.1016/j.pharmthera.2006.12.004
   Asgharpour A, 2013, CLIN EXP GASTROENTER, V6, P153, DOI 10.2147/CEG.S35163
   Bain CC, 2014, IMMUNOL REV, V260, P102, DOI 10.1111/imr.12192
   Barrett JC, 2008, NAT GENET, V40, P955, DOI 10.1038/ng.175
   Bassi G, 2012, TRANSFUS APHER SCI, V47, P193, DOI 10.1016/j.transci.2012.06.004
   Bhattacharyya A, 2014, PHYSIOL REV, V94, P329, DOI 10.1152/physrev.00040.2012
   BOVERIS A, 1973, BIOCHEM J, V134, P707, DOI 10.1042/bj1340707
   Brittan M, 2002, GUT, V50, P752, DOI 10.1136/gut.50.6.752
   Burdon TJ, 2011, BONE MARROW RES, DOI 10.1155/2011/207326
   Burt RK, 2010, BLOOD, V116, P6123, DOI 10.1182/blood-2010-06-292391
   Cane G, 2007, PLOS ONE, V2, DOI 10.1371/journal.pone.0001359
   Chehimi M, 2017, J CLIN MED, V6, DOI 10.3390/jcm6070068
   Chen F, 2020, FRONT PHYSIOL, V11, DOI 10.3389/fphys.2020.00801
   Chen ZX, 2014, BIOCHEM BIOPH RES CO, V450, P1402, DOI 10.1016/j.bbrc.2014.07.002
   Chieppa M, 2006, J EXP MED, V203, P2841, DOI 10.1084/jem.20061884
   Cho EJ, 2011, J ETHNOPHARMACOL, V136, P428, DOI 10.1016/j.jep.2010.04.047
   Christophi GP, 2012, INFLAMM BOWEL DIS, V18, P2342, DOI 10.1002/ibd.22957
   Clerici M, 2011, DIGEST LIVER DIS, V43, P946, DOI 10.1016/j.dld.2011.07.021
   Cleynen I, 2016, LANCET, V387, P156, DOI 10.1016/S0140-6736(15)00465-1
   Copelan EA, 2006, NEW ENGL J MED, V354, P1813, DOI 10.1056/NEJMra052638
   Martínez-Montiel MD, 2014, WORLD J GASTROENTERO, V20, P1211, DOI 10.3748/wjg.v20.i5.1211
   Djouad F, 2007, STEM CELLS, V25, P2025, DOI 10.1634/stemcells.2006-0548
   Dominici M, 2006, CYTOTHERAPY, V8, P315, DOI 10.1080/14653240600855905
   DRAKOS PE, 1993, AM J HEMATOL, V43, P157, DOI 10.1002/ajh.2830430223
   Duijvestein M, 2011, STEM CELLS, V29, P1549, DOI 10.1002/stem.698
   Epple HJ, 2012, ANN NY ACAD SCI, V1258, P19, DOI 10.1111/j.1749-6632.2012.06512.x
   Fan WL, 2010, AUTOPHAGY, V6, P614, DOI 10.4161/auto.6.5.12189
   Feagan BG, 2000, NEW ENGL J MED, V342, P1627, DOI 10.1056/NEJM200006013422202
   Forbes GM, 2014, CLIN GASTROENTEROL H, V12, P64, DOI 10.1016/j.cgh.2013.06.021
   Ford AC, 2011, AM J GASTROENTEROL, V106, P590, DOI 10.1038/ajg.2011.70
   Alves VBF, 2019, CLIN EXP IMMUNOL, V196, P139, DOI 10.1111/cei.13262
   Fu ZW, 2018, AM J TRANSL RES, V10, P54
   Fujino S, 2003, GUT, V52, P65, DOI 10.1136/gut.52.1.65
   García-Olmo D, 2003, INT J COLORECTAL DIS, V18, P451, DOI 10.1007/s00384-003-0490-3
   Garcia-Olmo D, 2009, DIS COLON RECTUM, V52, P79, DOI 10.1007/DCR.0b013e3181973487
   Ghorpade DS, 2013, J BIOL CHEM, V288, P33037, DOI 10.1074/jbc.M113.492496
   Gong W, 2016, CELL DEATH DIS, V7, DOI 10.1038/cddis.2016.276
   Goodman WA, 2020, NAT REV GASTRO HEPAT, V17, P740, DOI 10.1038/s41575-020-0354-0
   Guadalajara H, 2012, INT J COLORECTAL DIS, V27, P595, DOI 10.1007/s00384-011-1350-1
   Halim NSSA, 2019, REGEN MED, V14, P15, DOI 10.2217/rme-2018-0020
   Han D, 2001, BIOCHEM J, V353, P411, DOI 10.1042/0264-6021:3530411
   Harada S, 2015, J PHARMACOL EXP THER, V355, P353, DOI 10.1124/jpet.115.226431
   Hasselblatt P, 2012, ALIMENT PHARM THER, V36, P725, DOI 10.1111/apt.12032
   Hawkey CJ, 2015, JAMA-J AM MED ASSOC, V314, P2524, DOI 10.1001/jama.2015.16700
   Herreros MD, 2012, DIS COLON RECTUM, V55, P762, DOI 10.1097/DCR.0b013e318255364a
   Hossein-Khannazer N, 2021, HUM CELL, V34, P1289, DOI 10.1007/s13577-021-00560-w
   Hostmann A, 2013, IMMUNOLOGY, V139, P100, DOI 10.1111/imm.12060
   Italiano JE, 2008, BLOOD, V111, P1227, DOI 10.1182/blood-2007-09-113837
   Jostins L, 2012, NATURE, V491, P119, DOI 10.1038/nature11582
   Juyal G, 2015, GUT, V64, P571, DOI 10.1136/gutjnl-2013-306625
   Kageyama S, 2018, MOL CELL BIOL, V38, DOI 10.1128/MCB.00642-17
   Kamada N, 2008, J CLIN INVEST, V118, P2269, DOI [10.1172/JC134610, 10.1172/JCI34610]
   Kashyap A, 1998, BRIT J HAEMATOL, V103, P651, DOI 10.1046/j.1365-2141.1998.01059.x
   Kavanagh DPJ, 2011, STEM CELL REV REP, V7, P672, DOI 10.1007/s12015-011-9240-z
   Khalil PN, 2007, GASTROENTEROLOGY, V132, P944, DOI 10.1053/j.gastro.2006.12.029
   Khor B, 2011, NATURE, V474, P307, DOI 10.1038/nature10209
   Kim SH, 2018, INT J STEM CELLS, V11, P196, DOI 10.15283/ijsc18031
   Kornbluth A, 2010, AM J GASTROENTEROL, V105, P501, DOI 10.1038/ajg.2009.727
   Kotlarz D, 2012, GASTROENTEROLOGY, V143, P347, DOI 10.1053/j.gastro.2012.04.045
   Kumar S, 2018, IRAN J ALLERGY ASTHM, V17, P208
   Lakatos PL, 2005, WORLD J GASTROENTERO, V11, P1489
   Lalu MM, 2012, PLOS ONE, V7, DOI 10.1371/journal.pone.0047559
   Lang BM, 2018, ALIMENT PHARM THER, V47, P55, DOI 10.1111/apt.14378
   Larabi A, 2020, AUTOPHAGY, V16, P38, DOI 10.1080/15548627.2019.1635384
   Le Blanc K, 2012, NAT REV IMMUNOL, V12, P383, DOI 10.1038/nri3209
   Lee D, 2015, GASTROENTEROLOGY, V148, P1087, DOI 10.1053/j.gastro.2015.01.007
   Lee JS, 2018, J PHYSIOL PHARMACOL, V69, P755, DOI 10.26402/jpp.2018.5.10
   Lee SH, 2015, INTEST RES, V13, P11, DOI 10.5217/ir.2015.13.1.11
   Leung Y, 2006, WORLD J GASTROENTERO, V12, P6665, DOI 10.3748/wjg.v12.i41.6665
   Lewis JD, 2017, GASTROENTEROLOGY, V152, P398, DOI 10.1053/j.gastro.2016.10.019
   Li QL, 2019, AM J CHINESE MED, V47, P177, DOI [10.1142/S0192415X19500095, 10.1142/s0192415x19500095]
   Liang J, 2012, GUT, V61, P468, DOI 10.1136/gutjnl-2011-300083
   Lichtenstein GR, 2006, GASTROENTEROLOGY, V130, P940, DOI 10.1053/j.gastro.2006.01.048
   Lin EYH, 2020, BIOMEDICINES, V8, DOI 10.3390/biomedicines8080275
   Lin YL, 2014, CELL MOL IMMUNOL, V11, P355, DOI 10.1038/cmi.2014.15
   Liu JZ, 2015, NAT GENET, V47, P979, DOI 10.1038/ng.3359
   Mao F, 2017, BIOMED RES INT, V2017, DOI 10.1155/2017/5356760
   Meena NK, 2015, PLOS ONE, V10, DOI 10.1371/journal.pone.0120697
   Melief SM, 2013, STEM CELL TRANSL MED, V2, P455, DOI 10.5966/sctm.2012-0184
   Milkiewicz M, 2001, MICROCIRCULATION, V8, P229, DOI 10.1038/sj.mn.7800074
   Mills CD, 2015, FRONT IMMUNOL, V6, DOI 10.3389/fimmu.2015.00212
   Mouli VP, 2014, ALIMENT PHARM THER, V39, P125, DOI 10.1111/apt.12553
   Mounayar M, 2015, STEM CELLS, V33, P1892, DOI 10.1002/stem.1986
   Muller F, 2000, J AM AGING ASSOC, V23, P227, DOI 10.1007/s11357-000-0022-9
   Muraro PA, 2005, J EXP MED, V201, P805, DOI 10.1084/jem.20041679
   Murray A, 2020, COCHRANE DB SYST REV, DOI 10.1002/14651858.CD000543.pub5
   Murry CE, 2008, CELL, V132, P661, DOI 10.1016/j.cell.2008.02.008
   Na SY, 2019, GUT LIVER, V13, P604
   Nasuno M, 2014, STEM CELLS, V32, P913, DOI 10.1002/stem.1594
   Nishida A, 2018, CLIN J GASTROENTEROL, V11, P1, DOI 10.1007/s12328-017-0813-5
   O'Shea JJ, 2013, NEW ENGL J MED, V368, P161, DOI 10.1056/NEJMra1202117
   Ocansey DKW, 2020, BIOL REV, V95, P1287, DOI 10.1111/brv.12608
   Okamoto R, 2002, NAT MED, V8, P1011, DOI 10.1038/nm755
   Oyama Y, 2005, GASTROENTEROLOGY, V128, P552, DOI 10.1053/j.gastro.2004.11.051
   Pan XH, 2019, SCI REP-UK, V9, DOI 10.1038/s41598-019-54194-y
   Paone P, 2020, GUT, V69, P2232, DOI 10.1136/gutjnl-2020-322260
   Park SC, 2018, WORLD J GASTROENTERO, V24, P1868, DOI 10.3748/wjg.v24.i17.1868
   Piechota-Polanczyk A, 2014, N-S ARCH PHARMACOL, V387, P605, DOI 10.1007/s00210-014-0985-1
   Pierik M, 2006, INFLAMM BOWEL DIS, V12, P1, DOI 10.1097/01.MIB.0000195389.11645.ab
   Pockley AG, 2018, FRONT IMMUNOL, V9, DOI 10.3389/fimmu.2018.00646
   Pousa ID, 2008, EUR J CLIN INVEST, V38, P73, DOI 10.1111/j.1365-2362.2007.01914.x
   Punchard N A, 1992, Mediators Inflamm, V1, P151, DOI 10.1155/S0962935192000243
   Ramanan D, 2014, IMMUNITY, V41, P311, DOI 10.1016/j.immuni.2014.06.015
   Rescigno M, 2009, J CLIN INVEST, V119, P2441, DOI 10.1172/JCI39134
   Rodríguez-Piñeiro AM, 2013, AM J PHYSIOL-GASTR L, V305, pG348, DOI 10.1152/ajpgi.00047.2013
   Ruiz MA, 2020, WORLD J STEM CELLS, V12, P1113, DOI 10.4252/wjsc.v12.i10.1113
   Rutella S, 2011, J CELL MOL MED, V15, P625, DOI 10.1111/j.1582-4934.2010.01033.x
   Salem George A, 2017, Stem Cell Investig, V4, P95, DOI 10.21037/sci.2017.11.04
   Sánchez L, 2011, STEM CELLS, V29, P251, DOI 10.1002/stem.569
   Sands BE, 2019, NEW ENGL J MED, V381, P1201, DOI 10.1056/NEJMoa1900750
   Sands BE, 2019, NEW ENGL J MED, V381, P1215, DOI 10.1056/NEJMoa1905725
   Scaldaferri F, 2009, GASTROENTEROLOGY, V136, P585, DOI 10.1053/j.gastro.2008.09.064
   Senger PC, 2021, DIGEST LIVER DIS, V53, P1212, DOI 10.1016/j.dld.2021.04.005
   Severs M, 2016, J CROHNS COLITIS, V10, P455, DOI 10.1093/ecco-jcc/jjv238
   Singh N, 2014, IMMUNITY, V40, P128, DOI 10.1016/j.immuni.2013.12.007
   Snowden JA, 2012, BONE MARROW TRANSPL, V47, P770, DOI 10.1038/bmt.2011.185
   Song WJ, 2018, STEM CELL RES THER, V9, DOI 10.1186/s13287-018-0841-1
   Song WJ, 2017, SCI REP-UK, V7, DOI 10.1038/s41598-017-04766-7
   Soontararak S, 2018, STEM CELL TRANSL MED, V7, P456, DOI 10.1002/sctm.17-0305
   Srivastava AS, 2007, BIOCHEM BIOPH RES CO, V361, P953, DOI 10.1016/j.bbrc.2007.07.139
   Takizawa Y, 2014, EUR J DRUG METAB PH, V39, P211, DOI 10.1007/s13318-013-0151-z
   Tao HY, 2016, STEM CELLS INT, V2016, DOI 10.1155/2016/1314709
   Targownik LE, 2013, AM J GASTROENTEROL, V108, P1835, DOI 10.1038/ajg.2013.294
   Teng MWL, 2015, NAT MED, V21, P719, DOI 10.1038/nm.3895
   Terraza-Aguirre C, 2020, CELLS-BASEL, V9, DOI 10.3390/cells9071660
   Tian J, 2020, FRONT IMMUNOL, V11, DOI 10.3389/fimmu.2020.598322
   Tolstanova G, 2011, LIFE SCI, V88, P74, DOI 10.1016/j.lfs.2010.10.026
   Tonelli C, 2018, ANTIOXID REDOX SIGN, V29, P1727, DOI 10.1089/ars.2017.7342
   TRUELOVE SC, 1954, BRIT MED J, V2, P375, DOI 10.1136/bmj.2.4884.375
   Tsuchiya A, 2017, INFLAMM REGEN, V37, DOI 10.1186/s41232-017-0045-6
   Uccelli A, 2011, LANCET NEUROL, V10, P649, DOI 10.1016/S1474-4422(11)70121-1
   van Dieren JM, 2006, INFLAMM BOWEL DIS, V12, P311, DOI 10.1097/01.MIB.0000209787.19952.53
   Vasandan AB, 2016, SCI REP-UK, V6, DOI 10.1038/srep38308
   Viola A., 2021, MINERVA GASTROENTERO
   Wang CG, 2018, EUR J VASC ENDOVASC, V55, P257, DOI 10.1016/j.ejvs.2017.10.012
   Wang LQ, 2012, GYNECOL ENDOCRINOL, V28, P665, DOI 10.3109/09513590.2012.650768
   Wang W, 2014, J CLIN MICROBIOL, V52, P398, DOI 10.1128/JCM.01500-13
   Watanabe Y, 2021, CLIN MOL HEPATOL, V27, P70, DOI 10.3350/cmh.2020.0194
   Weaver KN, 2019, INFLAMM BOWEL DIS, V25, P767, DOI 10.1093/ibd/izy302
   Wéra O, 2016, J CLIN MED, V5, DOI 10.3390/jcm5120118
   Xiao X, 2019, J CELL PHYSIOL, V234, P11227, DOI 10.1002/jcp.27773
   Yabana T, 2009, J PATHOL, V218, P350, DOI 10.1002/path.2535
   Yan JB, 2020, J IMMUNOL RES, V2020, DOI 10.1155/2020/8813558
   Young RA, 2011, CELL, V144, P940, DOI 10.1016/j.cell.2011.01.032
   Zhang JY, 2020, MOL THER-ONCOLYTICS, V18, P396, DOI 10.1016/j.omto.2020.07.009
   Zhang T, 2020, FRONT MED-LAUSANNE, V7, DOI 10.3389/fmed.2020.00207
   Zhang Y, 2017, BIOMED RES INT, V2017, DOI 10.1155/2017/3248605
   Zhao HM, 2016, FRONT PHARMACOL, V7, DOI 10.3389/fphar.2016.00455
   Zhou Z, 2015, HEPATO-GASTROENTEROL, V62, P309, DOI 10.5754/hge13279
   Zhu L, 2020, EXP THER MED, V20, P581, DOI 10.3892/etm.2020.8718
NR 156
TC 11
Z9 12
U1 7
U2 29
PU MDPI
PI BASEL
PA ST ALBAN-ANLAGE 66, CH-4052 BASEL, SWITZERLAND
EI 1422-0067
J9 INT J MOL SCI
JI Int. J. Mol. Sci.
PD AUG
PY 2022
VL 23
IS 15
AR 8494
DI 10.3390/ijms23158494
PG 28
WC Biochemistry & Molecular Biology; Chemistry, Multidisciplinary
WE Science Citation Index Expanded (SCI-EXPANDED)
SC Biochemistry & Molecular Biology; Chemistry
GA 3T4RO
UT WOS:000840263600001
PM 35955628
OA Green Published, gold
DA 2024-01-22
ER

PT J
AU Bourreille, A
   Cadiot, G
   Le Dreau, G
   Laharie, D
   Beaugerie, L
   Dupas, JL
   Marteau, P
   Rampal, P
   Moyse, D
   Saleh, A
   Le Guern, ME
   Galmiche, JP
AF Bourreille, Arnaud
   Cadiot, Guillaume
   Le Dreau, Gerard
   Laharie, David
   Beaugerie, Laurent
   Dupas, Jean-Louis
   Marteau, Philippe
   Rampal, Patrick
   Moyse, Dominique
   Saleh, Ashraf
   Le Guern, Marie-Emmanuelle
   Galmiche, Jean-Paul
CA FLORABEST Study Grp
TI <i>Saccharomyces boulardii</i> Does Not Prevent Relapse of Crohn's
   Disease
SO CLINICAL GASTROENTEROLOGY AND HEPATOLOGY
LA English
DT Article
DE Inflammatory Bowel Disease; IBD; Microbiota; Maintenance Therapy
ID PROBIOTIC THERAPY; DOUBLE-BLIND; PLACEBO; METAANALYSIS; PROPHYLAXIS;
   VSLNUMBER-3; REMISSION; DIARRHEA; TRIAL; CELLS
AB BACKGROUND & AIMS: Saccharomyces boulardii is a probiotic yeast that has been shown to have beneficial effects on the intestinal epithelial barrier and digestive immune system. There is preliminary evidence that S boulardii could be used to treat patients with Crohn's disease (CD). We performed a randomized, placebo-controlled trial to evaluate the effects of S boulardii in patients with CD who underwent remission during therapy with steroids or aminosalicylates.
   METHODS: We performed a prospective study of 165 patients who achieved remission after treatment with steroids or salicylates; they were randomly assigned to groups given S boulardii (1 g/day) or placebo for 52 weeks. The primary end point was the percentage of patients in remission at week 52. Time to relapse, Crohn's disease activity index scores, and changes in parameters of inflammation were secondary end points.
   RESULTS: CD relapsed in 80 patients, 38 in the S boulardii group (47.5%) and 42 in the placebo group (53.2%, a nonsignificant difference). The median time to relapse did not differ significantly between patients given S boulardii (40.7 weeks) vs placebo (39.0 weeks). There were no significant differences between groups in mean Crohn's disease activity index scores or erythrocyte sedimentation rates or in median levels of C-reactive protein. In a post hoc analysis, nonsmokers given S boulardii were less likely to experience a relapse of CD than nonsmokers given placebo, but this finding requires confirmation.
   CONCLUSIONS: Although the probiotic yeast S boulardii is safe and well tolerated, it does not appear to have any beneficial effects for patients with CD in remission after steroid or salicylate therapies.
C1 [Bourreille, Arnaud; Galmiche, Jean-Paul] Univ Hosp, CHU, Inserm 04, CIC,Gastroenterol Dept,IMAD, Nantes, France.
   [Cadiot, Guillaume] Robert Debre Univ Hosp, Dept Gastroenterol, Reims, France.
   [Le Dreau, Gerard] Hosp Lorient, Dept Gastroenterol, Lorient, France.
   [Laharie, David] Univ Bordeaux, CHU Bordeaux, Hop Haut Leveque, Serv Hepatogastroenterol,Lab Bacteriol, Bordeaux, France.
   [Beaugerie, Laurent] St Antoine Univ Hosp, Dept Gastroenterol, Paris, France.
   [Beaugerie, Laurent] APHP, Paris, France.
   [Dupas, Jean-Louis] Amiens Univ Hosp, Hepatogastroenterol Dept, Amiens, France.
   [Marteau, Philippe] Univ Paris 07, Sorbonne Paris Cite, Paris, France.
   [Marteau, Philippe] Lariboisiere Univ Hosp, APHP, Dept Gastroenterol, Paris, France.
   [Rampal, Patrick] Princesse Grace Hosp, Dept Gastroenterol, Monaco, Monaco.
   [Saleh, Ashraf; Le Guern, Marie-Emmanuelle] Res Ctr Biocodex, Compiegne, France.
C3 Institut National de la Sante et de la Recherche Medicale (Inserm);
   Nantes Universite; CHU de Nantes; CHU de Reims; Universite de Reims
   Champagne-Ardenne; Universite de Bordeaux; CHU Bordeaux; Assistance
   Publique Hopitaux Paris (APHP); Sorbonne Universite; Hopital
   Universitaire Saint-Antoine - APHP; Assistance Publique Hopitaux Paris
   (APHP); Hopital Universitaire Ambroise-Pare - APHP; Universite de
   Picardie Jules Verne (UPJV); CHU Amiens; Universite Paris Cite;
   Assistance Publique Hopitaux Paris (APHP); Universite Paris Cite;
   Hopital Universitaire Lariboisiere-Fernand-Widal - APHP; Hopital
   Universitaire Ambroise-Pare - APHP
RP Bourreille, A (通讯作者)，CHU Hotel Dieu, Inst Malad Appareil Digestif, 1 Pl Alexis Ricordeau, F-44093 Nantes, France.
EM arnaud.bourreille@chu-nantes.fr
RI Bourreille, Arnaud/K-2398-2015
OI FLOURIE, bernard/0000-0002-3300-0299; Beaugerie,
   Laurent/0000-0002-5012-4146; GARGOT, Dany/0000-0002-7369-9532; philippe,
   marteau/0000-0002-7621-6719
FU Ferring Laboratories; Given Imaging; Biocodex; Merck; Norgine;
   Scherring-Plough; Therakos; Vifor; Abbott; Danone; Falk Foundation;
   Ferring; Nestle; Schering-Plough; Shire; UCB; Mauna Kea Technology;
   Janssen Cilag; AstraZeneca; Xenoport; Addex; Pentax; Abbott
   Laboratories; Astellas Pharma; Mayoli-Spindler; Novartis; Keocyt; Ipsen;
   Nycomed; Pfizer; MSD
FX These authors disclose the following: Dr Bourreille reports receiving
   consulting or advisory board fees from Ferring Laboratories and Given
   Imaging, lecture fees from Abbott Laboratories, Biocodex, Merck,
   Norgine, Scherring-Plough, Therakos, and Vifor, and grant support from
   Abbott, Merck, and Vifor. Prof Marteau reports receiving consulting or
   advisory board fees and grant support from Abbott, Biocodex, Danone,
   Falk Foundation, Ferring, Nestle, Schering-Plough, Shire, UCB, and
   Vifor. Prof Beaugerie reports receiving consulting fees from Abbott and
   lecture fees from Abbott and Merck. Prof Galmiche reports receiving
   consulting fees from Given Imaging, Mauna Kea Technology, and Shire,
   advisory board or lecture fees from Biocodex, Janssen Cilag,
   AstraZeneca, Norgine, and Xenoport, and research grants from Addex,
   Pentax, and Biocodex. Prof Dupas reports receiving consulting or
   advisory board fees from Abbott Laboratories, Biocodex, Shire, and
   Astellas Pharma. Prof Cadiot reports receiving consulting or advisory
   fees from Mayoli-Spindler, Novartis, and Keocyt, lecture fees from
   Abbott, Novartis, Ipsen, Mayoli-Spindler, AstraZeneca, Biocodex, and
   Nycomed, and other fees from Ipsen and Pfizer. Dr Laharie reports
   receiving consulting or advisory fees from Ferring, MSD, Norgine, Shire,
   and Vifor and lecture fees from Abbott. Drs Saleh and Le Guern are
   Biocodex employees. The remaining authors disclose no conflicts.
CR Bibiloni R, 2005, AM J GASTROENTEROL, V100, P1539, DOI 10.1111/j.1572-0241.2005.41794.x
   Cosnes J, 1999, ALIMENT PHARM THERAP, V13, P1403
   Dalmasso G, 2006, GASTROENTEROLOGY, V131, P1812, DOI 10.1053/j.gastro.2006.10.001
   Doherty GA, 2010, ALIMENT PHARM THER, V31, P802, DOI 10.1111/j.1365-2036.2010.04231.x
   Ford AC, 2011, AM J GASTROENTEROL, V106, P617, DOI 10.1038/ajg.2011.71
   Gionchetti P, 2003, GASTROENTEROLOGY, V124, P1202, DOI 10.1016/S0016-5085(03)00171-9
   Guslandi M, 2000, DIGEST DIS SCI, V45, P1462, DOI 10.1023/A:1005588911207
   Kirchhelle A, 1996, Fortschr Med, V114, P136
   Lee SK, 2009, DIGEST DIS SCI, V54, P255, DOI 10.1007/s10620-008-0357-0
   Lim WC, 2010, COCHRANE DB SYST REV, V12, pCD008870
   MCFARLAND LV, 1994, JAMA-J AM MED ASSOC, V271, P1913, DOI 10.1001/jama.271.24.1913
   Mimura T, 2004, GUT, V53, P108, DOI 10.1136/gut.53.1.108
   PLEIN K, 1993, Z GASTROENTEROL, V31, P129
   Rolfe VE, 2006, COCHRANE DB SYST REV, DOI 10.1002/14651858.CD004826
   SAINTMARC T, 1995, SEM HOP PARIS, V71, P735
   Shen J, 2009, INTERN MED J, V39, P103, DOI 10.1111/j.1445-5994.2008.01791.x
   Vilela EG, 2008, SCAND J GASTROENTERO, V43, P842, DOI 10.1080/00365520801943354
NR 17
TC 120
Z9 126
U1 0
U2 18
PU ELSEVIER SCIENCE INC
PI NEW YORK
PA STE 800, 230 PARK AVE, NEW YORK, NY 10169 USA
SN 1542-3565
EI 1542-7714
J9 CLIN GASTROENTEROL H
JI Clin. Gastroenterol. Hepatol.
PD AUG
PY 2013
VL 11
IS 8
BP 982
EP 987
DI 10.1016/j.cgh.2013.02.021
PG 6
WC Gastroenterology & Hepatology
WE Science Citation Index Expanded (SCI-EXPANDED)
SC Gastroenterology & Hepatology
GA 195MP
UT WOS:000322707100020
PM 23466709
DA 2024-01-22
ER

PT J
AU Russo, EA
   Iacucci, M
   Lindsay, JO
   Campbell, S
   Hart, A
   Hamlin, J
   Orchard, T
   Arebi, N
   Nightingale, J
   Jacyna, MR
   Gabe, SM
   O'Connor, M
   Harris, AW
   O'Morain, C
   Ghosh, S
AF Russo, Evangelos A.
   Iacucci, Marietta
   Lindsay, James O.
   Campbell, Simon
   Hart, Ailsa
   Hamlin, John
   Orchard, Timothy
   Arebi, Naila
   Nightingale, Jeremy
   Jacyna, Meron R.
   Gabe, Simon M.
   O'Connor, Marian
   Harris, Adrian W.
   O'Morain, Colm
   Ghosh, Subrata
TI Survey on the use of adalimumab as maintenance therapy in Crohn's
   disease in England and Ireland
SO EUROPEAN JOURNAL OF GASTROENTEROLOGY & HEPATOLOGY
LA English
DT Article
DE adalimumab; anti-tumour necrosis factor; Crohn's disease; survey
ID TUMOR-NECROSIS-FACTOR; MONOCLONAL-ANTIBODY ADALIMUMAB;
   INFLAMMATORY-BOWEL-DISEASE; OPEN-LABEL; RANDOMIZED-TRIAL; LOST RESPONSE;
   FACTOR-ALPHA; TNF-ALPHA; INFLIXIMAB; EFFICACY
AB Introduction Adalimumab is effective in inducing and maintaining response/remission in patients with Crohn's disease either naive to biological therapies or after secondary failure of infliximab.
   Aim To present the first 'real-life' survey data from England and Ireland on the use of adalimumab.
   Method A retrospective audit conducted through a web-based questionnaire in England/Ireland.
   Results We analysed data on 61 patients (35 female, 26 male) with a median age of 33 years (range 17-71 years) and an average follow-up of 8 months. The maximal maintenance dose was 40 mg every other week in 84% of patients, 40 mg weekly in 13% and 80 mg weekly in 3%. Maintenance adalimumab achieved remission in 57% of patients. The ongoing response rate was 83.6%. An additional 8% had a secondary loss of response after an average of 8.4 months (range 2-17). Adverse effects were observed in 23% of patients: of which there was local pain in 29%, infection in 36%, headaches in 14%, leucopenia (on azathioprine) in 7%, a painful rash in 7% and serum-sickness-type reaction in 7%. Adverse events led to discontinuation in two patients.
   Conclusion This English/Irish audit shows an acceptable response/remission and safety profile of adalimumab in the treatment of Crohn's disease. In contrast to earlier data from Scotland, dose escalation was only observed in 16% of patients. The majority of responders were steroid-free at follow-up. Eur J Gastroenterol Hepatol 22: 334-339 (C) 2010 Wolters Kluwer Health vertical bar Lippincott Williams & Wilkins.
C1 [Russo, Evangelos A.; Iacucci, Marietta; Ghosh, Subrata] Hammersmith Hosp, London, England.
   [Lindsay, James O.] Barts & Royal London NHS Trust, London, England.
   [Campbell, Simon; Hart, Ailsa; Arebi, Naila; Nightingale, Jeremy; Jacyna, Meron R.; Gabe, Simon M.; O'Connor, Marian] St Marks Hosp, London EC1V 2PS, England.
   [Orchard, Timothy] St Marys Hosp, London, England.
   [Campbell, Simon] Manchester Royal Infirm, Manchester M13 9WL, Lancs, England.
   [Hamlin, John] Leeds Royal Infirm, Leeds, W Yorkshire, England.
   [O'Morain, Colm] Adelaide & Meath Hosp, Dublin, Ireland.
C3 Imperial College London; Barts Health NHS Trust; University of London;
   Queen Mary University London; Imperial College London; Imperial College
   London; University of Manchester; Trinity College Dublin
RP Ghosh, S (通讯作者)，Univ Calgary, Div Gastroenterol, Calgary, AB T2N 1N4, Canada.
EM ghosh@ucalgary.ca
RI hart, ailsa/AFO-1919-2022; Gabe, Simon/V-2186-2017; arebi,
   naila/AAO-5252-2020; Ghosh, Subrata/AAC-2676-2021; arebi,
   naila/AAO-5262-2020
OI Gabe, Simon/0000-0003-0400-751X; arebi, naila/0000-0001-6976-1690;
   Ghosh, Subrata/0000-0002-1713-7797; arebi, naila/0000-0001-6976-1690;
   IACUCCI, MARIETTA/0000-0002-3142-9550
FU Schering-Plough; Abbott UK
FX Conflicts of interest: Professor S. Ghosh has lectured in educational
   events organized by Schering-Plough, Centocor, Abbott, Procter and
   Gamble, UCB and Ferring, and has received an honorarium. He has received
   unrestricted educational grants for research from Schering-Plough.
   Professor Ghosh has been a member of advisory boards of Schering-Plough,
   Centocor, Abbott, UCB, Falk Pharma, Genentech, Novimmune, Pfizer,
   Procter and Gamble, and Shire. Dr J. Lindsay has been on the advisory
   boards of Abbott UK, Schering-Plough and Shire pharmaceuticals, and
   received unrestricted educational grants from Abbott UK and
   Schering-Plough. He participated in investigator-led and commercial
   trials with Schering-Plough Research Institute. Dr Lindsay has received
   honoraria from lectures from Schering-Plough, Ferring, Falk, Abbott UK,
   and Shire. Dr T. Orchard has received hospitality from Procter and
   Gamble, Schering-Plough, Abbott, Ferring, Shire, Astra Zeneca, Falk, and
   has attended advisory Boards for Procter and Gamble, Shire, Ferring,
   Abbott, Schering-Plough, Falk. He has received educational grants
   (Johnson and Johnson focused funding grant, Procter and Gamble). Dr A.
   Harris has received hospitality from Schering-Plough. Dr S. Campbell has
   received consultation fees from Abbott and Schering-Plough. Dr J. Hamlin
   has been on advisory boards of Abbott and Schering-Plough.
CR Ariza-Ariza R, 2007, RHEUMATOLOGY, V46, P529, DOI 10.1093/rheumatology/kel326
   BRAEGGER CP, 1992, LANCET, V339, P89, DOI 10.1016/0140-6736(92)90999-J
   Colombel JF, 2007, GASTROENTEROLOGY, V132, P52, DOI 10.1053/j.gastro.2006.11.041
   Hanauer SB, 2006, GASTROENTEROLOGY, V130, P323, DOI 10.1053/j.gastro.2005.11.030
   Hanauer SB, 2002, LANCET, V359, P1541, DOI 10.1016/S0140-6736(02)08512-4
   Hinojosa J, 2007, ALIMENT PHARM THER, V25, P409, DOI 10.1111/j.1365-2036.2006.03232.x
   Ho GT, 2008, ALIMENT PHARM THER, V27, P308, DOI 10.1111/j.1365-2036.2007.03583.x
   MURCH SH, 1993, GUT, V34, P1705, DOI 10.1136/gut.34.12.1705
   Papadakis KA, 2000, GASTROENTEROLOGY, V119, P1148, DOI 10.1053/gast.2000.18160
   Papadakis KA, 2005, AM J GASTROENTEROL, V100, P75, DOI 10.1111/j.1572-0241.2005.40647.x
   Peyrin-Biroulet L, 2007, ALIMENT PHARM THER, V25, P675, DOI 10.1111/j.1365-2036.2007.03254.x
   Rutgeerts P, 2004, GASTROENTEROLOGY, V126, P402, DOI 10.1053/j.gastro.2003.11.014
   Sandborn WJ, 2007, GUT, V56, P1232, DOI 10.1136/gut.2006.106781
   Sandborn WJ, 2007, ANN INTERN MED, V146, P829, DOI 10.7326/0003-4819-146-12-200706190-00159
   Sandborn WJ, 2004, AM J GASTROENTEROL, V99, P1984, DOI 10.1111/j.1572-0241.2004.40462.x
   Sands BE, 2004, NEW ENGL J MED, V350, P876, DOI 10.1056/NEJMoa030815
   Seiderer J, 2007, ALIMENT PHARM THER, V25, P787, DOI 10.1111/j.1365-2036.2007.03253.x
   Swaminath A, 2009, ALIMENT PHARM THER, V29, P273, DOI 10.1111/j.1365-2036.2008.03878.x
   van Deventer SJH, 1999, ALIMENT PHARM THER, V13, P3, DOI 10.1046/j.1365-2036.1999.00024.x
   West RL, 2008, ALIMENT PHARM THER, V28, P1122, DOI 10.1111/j.1365-2036.2008.03828.x
   Wyneski MJ, 2008, J PEDIATR GASTR NUTR, V47, P19, DOI 10.1097/MPG.0b013e318174e886
NR 21
TC 13
Z9 13
U1 0
U2 1
PU LIPPINCOTT WILLIAMS & WILKINS
PI PHILADELPHIA
PA TWO COMMERCE SQ, 2001 MARKET ST, PHILADELPHIA, PA 19103 USA
SN 0954-691X
EI 1473-5687
J9 EUR J GASTROEN HEPAT
JI Eur. J. Gastroenterol. Hepatol.
PD MAR
PY 2010
VL 22
IS 3
BP 334
EP 339
DI 10.1097/MEG.0b013e32832b20d4
PG 6
WC Gastroenterology & Hepatology
WE Science Citation Index Expanded (SCI-EXPANDED)
SC Gastroenterology & Hepatology
GA 559CJ
UT WOS:000274797600011
PM 19528808
DA 2024-01-22
ER

PT J
AU Tragiannidis, A
   Kyriakidis, I
   Zündorf, I
   Groll, AH
AF Tragiannidis, Athanasios
   Kyriakidis, Ioannis
   Zundorf, Ilse
   Groll, Andreas H.
TI Invasive fungal infections in pediatric patients treated with tumor
   necrosis alpha (TNF-) inhibitors
SO MYCOSES
LA English
DT Review
DE adalimumab; anti-TNF agents; etanercept; infliximab; monoclonal
   antibodies; Pneumocystis
ID JUVENILE IDIOPATHIC ARTHRITIS; REFRACTORY ACUTE GVHD;
   RHEUMATOID-ARTHRITIS; FACTOR ANTAGONISTS; OPPORTUNISTIC INFECTIONS;
   INFLIXIMAB THERAPY; CROHNS-DISEASE; IMPROVED SURVIVAL; ADVERSE EVENTS;
   INCREASED RISK
AB Macromolecular immunosuppressive monoclonal antibodies and fusion proteins directed against molecules or cells involved in inflammation and immunity represent a recent and important addition to our therapeutic armamentarium. Tumor necrosis alpha (TNF) is a cytokine involved in systemic inflammation and clinical utilization of its antagonists has revolutionized treatment of juvenile rheumatoid and psoriatic arthritis, ankylosing spondylitis, Crohn's disease, ulcerative colitis, and plaque psoriasis. Clinical utility has also been demonstrated for use against steroid-refractory graft-vs-host disease and other immune-mediated conditions. Currently, five anti-TNF agents are approved by the European Medicines Agency (EMA), including the monoclonal anti-TNF antibodies infliximab, adalimumab, golimumab and certolizumab pegol along with etanercept, a TNF-receptor/IgG-Fc fusion protein. Theoretical considerations related to their mode of action and clinical observations suggest that opportunistic infectious complications should be seriously considered as possible adverse events of macromolecular immunosuppressants. The purpose of this review is to critically analyze the literature on invasive fungal infections (IFIs) occurring in association with TNF inhibitors alone or in combination with other immunosuppressive agents, with a focus on pediatric patients, and to provide a framework of evaluating the risk for IFIs in this population.
C1 [Tragiannidis, Athanasios; Kyriakidis, Ioannis] Aristotle Univ Thessaloniki, AHEPA Univ Gen Hosp, Dept Pediat 2, Thessaloniki, Greece.
   [Zundorf, Ilse] Goethe Univ Frankfurt, Inst Pharmaceut Biol, Frankfurt, Germany.
   [Groll, Andreas H.] Univ Childrens Hosp, Dept Pediat Hematol & Oncol, Ctr Bone Marrow Transplantat, Infect Dis Res Program, Munster, Germany.
C3 Aristotle University of Thessaloniki; Ahepa University Hospital; Goethe
   University Frankfurt; University of Munster; University of Hamburg;
   University Medical Center Hamburg-Eppendorf
RP Kyriakidis, I (通讯作者)，Aristotle Univ Thessaloniki, AHEPA Univ Gen Hosp, Dept Pediat 2, Thessaloniki, Greece.
EM kyriakidis@auth.gr
RI Athanasios, Tragiannidis/AAD-1239-2020; Kyriakidis, Ioannis/I-4187-2015;
   TRAGIANNIDIS, ATHANASIOS/AAM-1225-2020; Kyriakidis, Ioannis/H-7362-2019
OI Kyriakidis, Ioannis/0000-0002-8153-9643; TRAGIANNIDIS,
   ATHANASIOS/0000-0003-4294-2605; Kyriakidis, Ioannis/0000-0002-8153-9643
CR Aikawa Nadia E, 2015, Rev Bras Reumatol, DOI 10.1016/j.rbr.2015.03.010
   Ali T, 2013, DRUG HEALTHC PATIENT, V5, P79, DOI 10.2147/DHPS.S28801
   [Anonymous], 2011, COCHRANE DATABASE SY, DOI DOI 10.1002/14651858.CD008794.PUB2
   [Anonymous], COCHRANE DATABASE SY
   Ardoin SP, 2007, AM J OPHTHALMOL, V144, P844, DOI 10.1016/j.ajo.2007.08.018
   Ardura MI, 2016, J PEDIATR GASTR NUTR, V63, P130, DOI 10.1097/MPG.0000000000001188
   Arnold TM, 2009, CLIN CHEST MED, V30, P279, DOI 10.1016/j.ccm.2009.02.007
   Baddley JW, 2014, ANN RHEUM DIS, V73, P1942, DOI 10.1136/annrheumdis-2013-203407
   Bergstrom L, 2004, ARTHRITIS RHEUM-US, V50, P1959, DOI 10.1002/art.20454
   Beukelman T, 2013, ARTHRITIS RHEUM-US, V65, P1384, DOI 10.1002/art.37866
   Bracaglia C, 2012, J RHEUMATOL, V39, P1287, DOI 10.3899/jrheum.111555
   Camargo JF, 2015, MYCOPATHOLOGIA, V180, P187, DOI 10.1007/s11046-015-9914-1
   Codreanu C, 2015, BIOL-TARGETS THER, V9, P1, DOI 10.2147/BTT.S68949
   Crum NF, 2005, MEDICINE, V84, P291, DOI 10.1097/01.md.0000180044.19285.9a
   Díaz-Couselo FA, 2011, CASE REP INFECT DIS, V2011, DOI 10.1155/2011/710740
   Dotson JL, 2011, INFLAMM BOWEL DIS, V17, P56, DOI 10.1002/ibd.21378
   Dulai PS, 2014, CLIN GASTROENTEROL H, V12, P1443, DOI 10.1016/j.cgh.2014.01.021
   European Medicines Agency (EMEA), 2016, SUMMARY PRODUCT CHAR
   European Medicines Agency (EMEA), 2016, HUM SUMM PROD CHAR
   European Medicines Agency (EMEA), 2016, CIMZ SUMM PROD CHAR
   European Medicines Agency (EMEA), 2016, ENB SUMM PROD CHAR
   European Medicines Agency (EMEA), 2016, SIMP SUMM PROD CHAR
   Faraci M, 2011, BONE MARROW TRANSPL, V46, P159, DOI 10.1038/bmt.2010.80
   Filler SG, 2005, CLIN INFECT DIS, V41, pS208, DOI 10.1086/430000
   Furst DE, 2006, SEMIN ARTHRITIS RHEU, V36, P159, DOI 10.1016/j.semarthrit.2006.02.001
   Gottlieb GS, 2003, CLIN INFECT DIS, V37, P838, DOI 10.1086/377235
   Greenberg JD, 2010, ANN RHEUM DIS, V69, P380, DOI 10.1136/ard.2008.089276
   Gundacker ND, 2015, CURR CLIN MICROBIOL, V2, P76, DOI 10.1007/s40588-015-0018-y
   Hage CA, 2010, CLIN INFECT DIS, V50, P85, DOI 10.1086/648724
   Hansen RA, 2007, CLIN GASTROENTEROL H, V5, P729, DOI 10.1016/j.cgh.2007.02.016
   Hoang JK, 2007, PEDIATR DERMATOL, V24, P285, DOI 10.1111/j.1525-1470.2007.00404.x
   Horneff G, 2015, CURR RHEUMATOL REP, V17, DOI 10.1007/s11926-015-0542-z
   Huang A, 2013, J PEDIATR GASTR NUTR, V56, pE23, DOI 10.1097/MPG.0b013e31827ecbda
   Hyams J, 2007, GASTROENTEROLOGY, V132, P863, DOI 10.1053/j.gastro.2006.12.003
   Hyams J, 2012, CLIN GASTROENTEROL H, V10, P391, DOI 10.1016/j.cgh.2011.11.026
   Jacobsohn DA, 2003, AM J HEMATOL, V74, P119, DOI 10.1002/ajh.10392
   Jain A, 2013, IMMUNOTHERAPY-UK, V5, P265, DOI [10.2217/IMT.13.10, 10.2217/imt.13.10]
   Pérez-Sola MJ, 2011, MED CLIN-BARCELONA, V137, P533, DOI 10.1016/j.medcli.2010.11.032
   Kaur N, 2007, DIGEST DIS SCI, V52, P1481, DOI 10.1007/s10620-006-9250-x
   Kingsbury DJ, 2014, CLIN RHEUMATOL, V33, P1433, DOI 10.1007/s10067-014-2498-1
   Komano Y, 2009, ARTHRIT RHEUM-ARTHR, V61, P305, DOI 10.1002/art.24283
   Koo S, 2011, HEMATOL ONCOL CLIN N, V25, P117, DOI 10.1016/j.hoc.2010.11.009
   Koo S, 2010, INFECT DIS CLIN N AM, V24, P285, DOI 10.1016/j.idc.2010.01.006
   Lahdenne P, 2003, ANN RHEUM DIS, V62, P245, DOI 10.1136/ard.62.3.245
   Lawrance IC, 2010, J GASTROEN HEPATOL, V25, P1732, DOI 10.1111/j.1440-1746.2010.06407.x
   Le Saux N, 2012, PAED CHILD HEALT-CAN, V17, P147, DOI 10.1093/pch/17.3.147
   Leboime A, 2009, ARTHRITIS RES THER, V11, DOI 10.1186/ar2849
   Lee JH, 2002, ARTHRITIS RHEUM-US, V46, P2565, DOI 10.1002/art.10583
   Lik Thai Lim, 2011, International Ophthalmology, V31, P349, DOI 10.1007/s10792-011-9459-3
   Lin J, 2008, CLIN IMMUNOL, V126, P13, DOI 10.1016/j.clim.2007.08.012
   Lovell DJ, 2006, ARTHRITIS RHEUM, V54, P1987, DOI 10.1002/art.21885
   Luckett K, 2015, OPEN FORUM INFECT DI, V2, DOI 10.1093/ofid/ofu116
   Marty FM, 2003, BLOOD, V102, P2768, DOI 10.1182/blood-2003-01-0267
   McCluggage LK, 2011, ADOLESC HEALTH MED T, V2, P1, DOI 10.2147/AHMT.S8163
   Miehsler W, 2010, J CROHNS COLITIS, V4, P221, DOI 10.1016/j.crohns.2009.12.001
   Nedel WL, 2009, REV IBEROAM MICOL, V26, P175, DOI 10.1016/j.riam.2009.04.001
   Ngai JC, 2009, THORAX, V64, P184, DOI 10.1136/thx.2008.097626
   Nguyen Caroline T, 2011, Indian J Dermatol, V56, P82, DOI 10.4103/0019-5154.77560
   Odessey E, 2008, SURG INFECT, V9, P91, DOI 10.1089/sur.2006.039
   Ordonez ME, 2013, INFLAMM BOWEL DIS, V19, P2490, DOI 10.1097/MIB.0b013e31828f1fba
   Osterman MT, 2015, CLIN GASTROENTEROL H, V13, P1293, DOI 10.1016/j.cgh.2015.02.017
   Park H, 2014, VIRULENCE, V5, P625, DOI 10.4161/viru.29699
   Peyrin-Biroulet L, 2008, CLIN GASTROENTEROL H, V6, P644, DOI 10.1016/j.cgh.2008.03.014
   Rao K, 2009, J PEDIAT HEMATOL ONC, V31, P456, DOI 10.1097/MPH.0b013e31819daf60
   Raychaudhuri SP, 2009, AUTOIMMUN REV, V9, P67, DOI 10.1016/j.autrev.2009.08.006
   Ruperto N, 2010, ANN RHEUM DIS, V69, P718, DOI 10.1136/ard.2009.100354
   Russell RK, 2011, ALIMENT PHARM THER, V33, P946, DOI 10.1111/j.1365-2036.2011.04603.x
   Salmon-Ceron D, 2011, ANN RHEUM DIS, V70, P616, DOI 10.1136/ard.2010.137422
   Salvana EMT, 2009, CLIN MICROBIOL REV, V22, P274, DOI 10.1128/CMR.00040-08
   Schmeling H, 2014, ARTHRITIS RHEUMATOL, V66, P2580, DOI 10.1002/art.38741
   Seminerio JL, 2013, DIGEST DIS SCI, V58, P797, DOI 10.1007/s10620-012-2405-z
   Shoham S, 2005, BRIT J HAEMATOL, V129, P569, DOI 10.1111/j.1365-2141.2005.05397.x
   Singh JA, 2015, LANCET, V386, P258, DOI 10.1016/S0140-6736(14)61704-9
   Sleight BS, 2007, BONE MARROW TRANSPL, V40, P473, DOI 10.1038/sj.bmt.1705761
   Smith JA, 2010, CURR FUNGAL INFECT R, V4, P38, DOI 10.1007/s12281-010-0001-2
   Smith JA, 2009, DRUGS, V69, P1403, DOI 10.2165/00003495-200969110-00001
   Smith RJ, 2015, PEDIATRICS, V136, pE1386, DOI 10.1542/peds.2015-1675
   Songcharoen Somjade, 2011, J Miss State Med Assoc, V52, P339
   Stern S, 2014, JCR-J CLIN RHEUMATOL, V20, P183, DOI 10.1097/RHU.0000000000000106
   Takeuchi T, 2008, ANN RHEUM DIS, V67, P189, DOI 10.1136/ard.2007.072967
   Tarkiainen M, 2015, RHEUMATOLOGY, V54, P1170, DOI 10.1093/rheumatology/keu457
   Toruner M, 2008, GASTROENTEROLOGY, V134, P929, DOI 10.1053/j.gastro.2008.01.012
   Toussi SS, 2013, CLIN INFECT DIS, V57, P1318, DOI 10.1093/cid/cit489
   Tschudy J, 2010, J PEDIATR GASTR NUTR, V51, P221, DOI 10.1097/MPG.0b013e3181c2c10d
   Tsiodras S, 2008, MAYO CLIN PROC, V83, P181
   Ursini F, 2015, CASE REP RHEUMATOL, V2015
   Veereman-Wauters G, 2012, J PEDIATR GASTR NUTR, V54, P830, DOI 10.1097/MPG.0b013e31824d1438
   Vergidis P, 2015, CLIN INFECT DIS, V61, P409, DOI 10.1093/cid/civ299
   Wallis RS, 2005, CLIN INFECT DIS, V41, pS194, DOI 10.1086/429996
   Wallis RS, 2004, CLIN INFECT DIS, V38, P1261, DOI 10.1086/383317
   Walters HM, 2015, CLIN RHEUMATOL, V34, P457, DOI 10.1007/s10067-014-2779-8
   Wood KL, 2003, AM J RESP CRIT CARE, V167, P1279, DOI 10.1164/rccm.200206-563OC
   Xhaard A, 2012, BIOL BLOOD MARROW TR, V18, P406, DOI 10.1016/j.bbmt.2011.06.012
NR 93
TC 28
Z9 32
U1 0
U2 7
PU WILEY
PI HOBOKEN
PA 111 RIVER ST, HOBOKEN 07030-5774, NJ USA
SN 0933-7407
EI 1439-0507
J9 MYCOSES
JI Mycoses
PD APR
PY 2017
VL 60
IS 4
BP 222
EP 229
DI 10.1111/myc.12576
PG 8
WC Dermatology; Mycology
WE Science Citation Index Expanded (SCI-EXPANDED)
SC Dermatology; Mycology
GA EM6PD
UT WOS:000395433700001
PM 27766695
DA 2024-01-22
ER

PT J
AU Bolckmans, R
   Kalman, T
   Singh, S
   Ratnatunga, KC
   Myrelid, P
   Travis, S
   George, BD
AF Bolckmans, Roel
   Kalman, Thordis
   Singh, Sandeep
   Ratnatunga, Keshara C.
   Myrelid, Paer
   Travis, Simon
   George, Bruce D.
TI Does Smoking Cessation Reduce Surgical Recurrence After Primary
   Ileocolic Resection for Crohn's Disease?
SO DISEASES OF THE COLON & RECTUM
LA English
DT Article
DE Crohn's disease; Ileocolic resection; Smoking cessation; Surgical
   recurrence
ID QUALITY-OF-LIFE; ILEOCECAL RESECTION; SURGERY; BOWEL; METAANALYSIS;
   MULTICENTER; RISK
AB BACKGROUND: Tobacco smoking is a known risk factor for recurrence of Crohn's disease after surgical resection. OBJECTIVE: This study assessed the effect of smoking cessation on long-term surgical recurrence after primary ileocolic resection for Crohn's disease. DESIGN: A retrospective review of a prospectively maintained database was conducted. SETTINGS: Patient demographic data and medical and surgical details were combined from 2 specialist centers. After ethical approval, patients were contacted in case of missing data regarding smoking habit. PATIENTS: All patients undergoing ileocolic resection between 2000 and 2012 for histologically confirmed Crohn's disease were included. Those with previous intestinal resection, strictureplasty for Crohn's disease, leak after ileocolic resection, or who were never reversed were excluded. MAIN OUTCOME MEASURES: The primary end point was surgical recurrence measured by Kaplan-Meier survival analysis and secondary medical therapy at time of follow-up. RESULTS: Over a 12-year period, 290 patients underwent ileocolic resection. Full smoking data were available for 242 (83%) of 290 patients. There were 169 nonsmokers (70%; group 1), 42 active smokers at the time of ileocolic resection who continued smoking up to last follow-up (17%; group 2), and 31 (13%) who quit smoking after ileocolic resection (group 3). The median time of smoking exposure after ileocolic resection for group 3 was 3 years (interquartile range, 0-6 y), and median follow-up time for the whole group was 112 months (9 mo; interquartile range, 84-148 mo). Kaplan-Meier survival analysis showed a significantly higher surgical recurrence rate for group 2 compared with group 3 (16/42 (38%) vs 3/31 (10%); p = 0.02; risk ratio = 3.9 (95% CI, 1-12)). In addition, significantly more patients in group 2 without surgical recurrence received immunomodulatory maintenance therapy compared with group 3 (12/26 (46%) vs 4/28 (14%); p = 0.01; risk ratio = 3.2 (95% CI, 1-9)). LIMITATIONS: The study was limited by its retrospective design and small number of patients. CONCLUSIONS: Smoking cessation after primary ileocolic resection for Crohn's disease may significantly reduce long-term risk of surgical recurrence and is associated with less use of maintenance therapy. See Video Abstract at http://links.lww.com/DCR/B86.
C1 [Bolckmans, Roel; Singh, Sandeep; Ratnatunga, Keshara C.; George, Bruce D.] Oxford Univ Hosp Natl Hlth Serv Fdn Trust, Natl Inst Hlth Res Oxford Biomed Res Ctr, Dept Colorectal Surg, Oxford, England.
   [Kalman, Thordis; Myrelid, Paer] Linkoping Univ, Dept Clin & Expt Med, Linkoping, Sweden.
   [Kalman, Thordis; Myrelid, Paer] Linkoping Univ, Dept Surg, Cty Council Ostergotland, Linkoping, Sweden.
   [Travis, Simon] Oxford Univ Hosp Natl Hlth Serv Fdn Trust, Natl Inst Hlth Res Oxford Biomed Res Ctr, Translat Gastroenterol Unit, Oxford, England.
C3 Oxford University Hospitals NHS Foundation Trust; Linkoping University;
   City Council Ostergotland; Linkoping University; Oxford University
   Hospitals NHS Foundation Trust
RP Bolckmans, R (通讯作者)，Grensstr 25, B-2243 Pulle, Belgium.
EM roel_bolckmans@hotmail.com
RI Myrelid, Pär/AFR-1040-2022
OI Travis, Simon/0000-0002-2690-4361
FU National Institute for Health Research Oxford Biomedical Research Centre
FX The research was supported by the National Institute for Health Research
   Oxford Biomedical Research Centre.
CR Bernell O, 2000, ANN SURG, V231, P38, DOI 10.1097/00000658-200001000-00006
   Birrenbach T, 2004, INFLAMM BOWEL DIS, V10, P848, DOI 10.1097/00054725-200411000-00019
   Coffey Calvin J, 2018, J Crohns Colitis, V12, P1139, DOI 10.1093/ecco-jcc/jjx187
   Cosnes J, 2001, GASTROENTEROLOGY, V120, P1093, DOI 10.1053/gast.2001.23231
   Coward S, 2015, AM J GASTROENTEROL, V110, P368, DOI 10.1038/ajg.2014.300
   Cullen G, 2007, INFLAMM BOWEL DIS, V13, P1369, DOI 10.1002/ibd.20220
   Eshuis EJ, 2008, DIS COLON RECTUM, V51, P858, DOI 10.1007/s10350-008-9195-6
   Fazio VW, 1996, ANN SURG, V224, P563, DOI 10.1097/00000658-199610000-00014
   Frolkis AD, 2014, AM J GASTROENTEROL, V109, P1739, DOI 10.1038/ajg.2014.297
   Guo Z, 2013, WORLD J SURG, V37, P893, DOI 10.1007/s00268-013-1928-6
   Kim NK, 1997, AM SURGEON, V63, P627
   Kono T, 2016, J GASTROINTEST SURG, V20, P783, DOI 10.1007/s11605-015-3061-3
   Leung Y, 2012, DIGEST DIS SCI, V57, P1026, DOI 10.1007/s10620-012-2038-2
   LINDBERG E, 1992, GUT, V33, P779, DOI 10.1136/gut.33.6.779
   Lunney PC, 2015, ALIMENT PHARM THER, V42, P61, DOI 10.1111/apt.13239
   Mowat C, 2016, LANCET GASTROENTEROL, V1, P273, DOI 10.1016/S2468-1253(16)30078-4
   Nunes T, 2016, AM J GASTROENTEROL, V111, P411, DOI 10.1038/ajg.2015.401
   Nunes T, 2013, J CROHNS COLITIS, V7, P202, DOI 10.1016/j.crohns.2012.04.011
   Reese G, 2008, INT J COLORECTAL DIS, V23, P1213, DOI 10.1007/s00384-008-0542-9
   Regueiro M, 2016, GASTROENTEROLOGY, V150, P1568, DOI 10.1053/j.gastro.2016.02.072
   Reitsma MB, 2017, LANCET, V389, P1885, DOI 10.1016/S0140-6736(17)30819-X
   Rink AD, 2014, INT J COLORECTAL DIS, V29, P127, DOI 10.1007/s00384-013-1744-3
   Ryan WR, 2004, AM J SURG, V187, P219, DOI 10.1016/j.amjsurg.2003.11.007
   Savin Z, 2018, ARCH MICROBIOL, V200, P677, DOI 10.1007/s00203-018-1506-2
   Schlussel AT, 2017, AM J SURG, V214, P931, DOI 10.1016/j.amjsurg.2017.04.016
   Severs M, 2017, J CROHNS COLITIS, V11, P342, DOI 10.1093/ecco-jcc/jjw160
   Shibuya K, 2003, BMJ-BRIT MED J, V327, P154, DOI 10.1136/bmj.327.7407.154
   SOMERVILLE KW, 1984, BRIT MED J, V289, P954, DOI 10.1136/bmj.289.6450.954
   Song EM, 2018, J GASTROEN HEPATOL, V33, P180, DOI 10.1111/jgh.13833
   Soop M, 2018, DIS COLON RECTUM, V61, P879, DOI 10.1097/DCR.0000000000001147
   van Overstraeten AD, 2017, BRIT J SURG, V104, P1713, DOI 10.1002/bjs.10595
NR 31
TC 6
Z9 6
U1 0
U2 8
PU LIPPINCOTT WILLIAMS & WILKINS
PI PHILADELPHIA
PA TWO COMMERCE SQ, 2001 MARKET ST, PHILADELPHIA, PA 19103 USA
SN 0012-3706
EI 1530-0358
J9 DIS COLON RECTUM
JI Dis. Colon Rectum
PD FEB
PY 2020
VL 63
IS 2
BP 200
EP 206
DI 10.1097/DCR.0000000000001547
PG 7
WC Gastroenterology & Hepatology; Surgery
WE Science Citation Index Expanded (SCI-EXPANDED)
SC Gastroenterology & Hepatology; Surgery
GA KF8TF
UT WOS:000509508700011
PM 31842162
OA Green Submitted
DA 2024-01-22
ER

PT J
AU Papalia, I
   Tjandra, D
   Quah, S
   Tan, C
   Gorelik, A
   Sivanesan, S
   Macrae, F
AF Papalia, Isabella
   Tjandra, Douglas
   Quah, Stephanie
   Tan, Christina
   Gorelik, Alexandra
   Sivanesan, Suresh
   Macrae, Finlay
TI Colon Capsule Endoscopy in the Assessment of Mucosal Healing in Crohn's
   Disease
SO INFLAMMATORY BOWEL DISEASES
LA English
DT Article
DE Crohn's disease; capsule endoscopy; PillCam Colon 2; mucosal healing;
   colonoscopy
ID INFLAMMATORY-BOWEL-DISEASE; ACTIVITY SCORE; VALIDATION; MANAGEMENT;
   THERAPY; INDEX
AB Background: Patients with Crohn's disease (CD) undergo frequent endoscopic procedures, with visualization of the gastrointestinal mucosa central to treatment decision-making. Subsequently, a noninvasive alternative to optical colonoscopy (OC) would be welcomed. One such technology is capsule endoscopy, including the PillCam COLON 2 (PCC2), though research validating its use in ileocolonic CD is limited. This study aims to compare PCC2 with ileocolonoscopy (OC) in assessing mucosal CD through use of a standardized scoring system.
   Methods: At an Australian tertiary hospital, same-day PCC2 and ileocolonoscopy results of 47 CD patients, with known nonstricturing disease, were prospectively collected and analyzed for correlation and agreement. Deidentified recordings were reported by a single expert gastroenterologist. Mucosal disease was quantified using the Simple Endoscopic Score for Crohn's Disease (SES-CD). The SES-CD results of paired endoscopic modalities were compared in total per bowel segment and per SES-CD variable.
   Results: Of 47 PCC2 recordings, 68% were complete, fully assessing terminal ileum to rectum, and OC was complete in 89%. Correlation (r) between total SES-CD scores was strongest in the terminal ileum (r=0.77, P< .001), with the SES-CD variable of "ulcer detection" showing the strongest agreement. The PCC2 (vs OC) identified additional ulcers in the terminal ileum; ascending, transverse, and descending colon; and rectum; scores were 5 (1), 5 (3), 1 (1), 2 (1), and 2 (2), respectively.
   Conclusions: The PCC2 shows promise in assessing ileocolonic mucosa, especially in proximal bowel segments, with greater reach of visualization in the small bowel. Given the resource and safety considerations raised by the Coronavirus disease 2019 pandemic, capsule endoscopy has particular significance.
C1 [Papalia, Isabella; Macrae, Finlay] Univ Melbourne, Parkville, Vic 3010, Australia.
   [Papalia, Isabella; Tjandra, Douglas; Quah, Stephanie; Tan, Christina; Gorelik, Alexandra; Sivanesan, Suresh; Macrae, Finlay] Royal Melbourne Hosp, Dept Colorectal Med & Genet, POB 2010, Parkville, Vic 3050, Australia.
C3 University of Melbourne; Royal Melbourne Hospital
RP Papalia, I (通讯作者)，Royal Melbourne Hosp, Dept Colorectal Med & Genet, POB 2010, Parkville, Vic 3050, Australia.
EM isabella.papalia@wh.org.au
OI Tjandra, Douglas/0000-0002-2236-5225; Papalia,
   Isabella/0000-0002-4444-4549
FU Medtronic [ISR-2015-10565]
FX Authors would like to acknowledge the contribution of research staff,
   Zafirah Khan and Virginia Bird, and the Department of Colorectal
   Medicine and Genetics at The Royal Melbourne Hospital, leading
   Australian research in colon capsule endoscopy in Crohn's disease.
   Authors are most grateful to the participants of this study, in giving
   their trust and time to the efforts of the research. This
   investigator-initiated trial received supportive funding and devices and
   PillCam capsule endoscopy systems from Medtronic (Award number
   ISR-2015-10565). This funding did not contribute to the wages of any
   author and had no part in the study's design, practice, or analysis.
   This article aims to contribute to the limited body of research
   surrounding the validity of capsule endoscopy technology in assessing
   ileocolonic mucosa in Crohn's Disease patients. In doing so, an
   alternative option for patients enduring frequent endoscopies is given
   potential.
CR Adler SN, 2017, ANN TRANSL MED, V5, DOI 10.21037/atm.2017.03.90
   Andrews JM, 2010, INTERN MED J, V40, P173, DOI 10.1111/j.1445-5994.2009.02110.x
   Carvalho PB, 2015, WORLD J GASTROENTERO, V21, P7233, DOI 10.3748/wjg.v21.i23.7233
   Colombel JF, 2010, NEW ENGL J MED, V362, P1383, DOI 10.1056/NEJMoa0904492
   Daperno M, 2004, GASTROINTEST ENDOSC, V60, P505, DOI 10.1016/S0016-5107(04)01878-4
   Efthymiou A, 2008, INFLAMM BOWEL DIS, V14, P1542, DOI 10.1002/ibd.20509
   Ferrante M, 2013, GASTROENTEROLOGY, V145, P978, DOI 10.1053/j.gastro.2013.08.010
   Flamant M, 2013, INFLAMM BOWEL DIS, V19, P1390, DOI 10.1097/MIB.0b013e31828133c1
   Gajendran M, 2018, DM-DIS MON, V64, P20, DOI 10.1016/j.disamonth.2017.07.001
   Grover Z, 2014, J GASTROENTEROL, V49, P638, DOI 10.1007/s00535-013-0815-0
   Hong SN, 2018, CLIN ENDOSC, V51, P334, DOI 10.5946/ce.2018.121
   Koulaouzidis A, 2012, GASTROINTEST ENDOSC, V76, P983, DOI 10.1016/j.gie.2012.07.035
   Koutroumpakis E, 2016, SAUDI J GASTROENTERO, V22, P183, DOI 10.4103/1319-3767.182455
   Li J, 2018, J DIGEST DIS, V19, P386, DOI 10.1111/1751-2980.12614
   Lichtenstein GR, 2018, AM J GASTROENTEROL, V113, P481, DOI 10.1038/ajg.2018.27
   MARY JY, 1989, GUT, V30, P983, DOI 10.1136/gut.30.7.983
   Niv Y, 2018, J CLIN GASTROENTEROL, V52, P45, DOI 10.1097/MCG.0000000000000720
   Oliva S, 2016, GASTROINTEST ENDOSC, V83, P975, DOI 10.1016/j.gie.2015.08.070
   Peyrin-Biroulet L, 2010, AM J GASTROENTEROL, V105, P289, DOI 10.1038/ajg.2009.579
   Russmann S, 2007, AM J GASTROENTEROL, V102, P2655, DOI 10.1111/j.1572-0241.2007.01610.x
   Sandborn WJ, 2008, GASTROENTEROLOGY, V135, P1442, DOI 10.1053/j.gastro.2008.09.053
   VANDULLEMEN HM, 1995, GASTROENTEROLOGY, V109, P129, DOI 10.1016/0016-5085(95)90277-5
   Wilkins T, 2011, AM FAM PHYSICIAN, V84, P1365
   Wilson J, 2010, INFLAMM BOWEL DIS, V16, P1550, DOI 10.1002/ibd.21209
   Zhang YZ, 2014, WORLD J GASTROENTERO, V20, P91, DOI 10.3748/wjg.v20.i1.91
NR 25
TC 4
Z9 4
U1 0
U2 3
PU OXFORD UNIV PRESS INC
PI CARY
PA JOURNALS DEPT, 2001 EVANS RD, CARY, NC 27513 USA
SN 1078-0998
EI 1536-4844
J9 INFLAMM BOWEL DIS
JI Inflamm. Bowel Dis.
PD DEC
PY 2021
VL 27
SU 2
BP S25
EP S32
DI 10.1093/ibd/izab180
PG 8
WC Gastroenterology & Hepatology
WE Science Citation Index Expanded (SCI-EXPANDED)
SC Gastroenterology & Hepatology
GA XL5JC
UT WOS:000728179800003
PM 34791289
OA Bronze, Green Published
DA 2024-01-22
ER

PT J
AU Wong, C
   Harris, PJ
   Ferguson, LR
AF Wong, Celestine
   Harris, Philip J.
   Ferguson, Lynnette R.
TI Potential Benefits of Dietary Fibre Intervention in Inflammatory Bowel
   Disease
SO INTERNATIONAL JOURNAL OF MOLECULAR SCIENCES
LA English
DT Review
DE dietary fibres; human intervention; inflammatory bowel disease; Crohn's
   disease; ulcerative colitis
ID OLIGOFRUCTOSE-ENRICHED INULIN; GERMINATED BARLEY FOODSTUFF;
   ENZYMATIC-GRAVIMETRIC METHOD; BREWERS SPENT GRAIN; CROHNS-DISEASE;
   ULCERATIVE-COLITIS; GASTROINTESTINAL SYMPTOMS; INTESTINAL INFLAMMATION;
   CODEX DEFINITION; DENDRITIC CELLS
AB Intestinal dysbiosis is thought to be an important cause of disease progression and the gastrointestinal symptoms experienced in patients with inflammatory bowel disease (IBD). Inflammation appears to be a major contributor in perpetuating a dysregulated gut microbiota. Although current drug therapies can significantly induce and maintain disease remission, there is no cure for these diseases. Nevertheless, ongoing human studies investigating dietary fibre interventions may potentially prove to exert beneficial outcomes for IBD. Postulated mechanisms include direct interactions with the gut mucosa through immunomodulation, or indirectly through the microbiome. Component species of the microbiome may degrade dietary-fibre polysaccharides and ferment the products to form short-chain fatty acids such as butyrate. Prebiotic dietary fibres may also act more directly by altering the composition of the microbiome. Longer term benefits in reducing the risk of more aggressive disease or colorectal cancer may require other dietary fibre sources such as wheat bran or psyllium. By critically examining clinical trials that have used dietary fibre supplements or dietary patterns containing specific types or amounts of dietary fibres, it may be possible to assess whether varying the intake of specific dietary fibres may offer an efficient treatment for IBD patients.
C1 [Wong, Celestine; Ferguson, Lynnette R.] Univ Auckland, Auckland Canc Soc, Res Ctr, Fac Med & Hlth Sci, Private Bag 92019, Auckland 1142, New Zealand.
   [Harris, Philip J.] Univ Auckland, Sch Biol Sci, Private Bag 92019, Auckland 1142, New Zealand.
   [Ferguson, Lynnette R.] Univ Auckland, Fac Med & Hlth Sci, Discipline Nutr & Dietet, Private Bag 92019, Auckland 1142, New Zealand.
C3 University of Auckland; University of Auckland; University of Auckland
RP Ferguson, LR (通讯作者)，Univ Auckland, Auckland Canc Soc, Res Ctr, Fac Med & Hlth Sci, Private Bag 92019, Auckland 1142, New Zealand.; Ferguson, LR (通讯作者)，Univ Auckland, Fac Med & Hlth Sci, Discipline Nutr & Dietet, Private Bag 92019, Auckland 1142, New Zealand.
EM cwon826@aucklanduni.ac.nz; p.harris@auckland.ac.nz;
   l.ferguson@auckland.ac.nz
RI Harris, Philip J/P-9317-2016
OI Harris, Philip J/0000-0003-1807-8079; Ferguson,
   Lynnette/0000-0003-0107-4741
CR Alles MS, 1997, AM J CLIN NUTR, V66, P1286, DOI 10.1093/ajcn/66.5.1286
   Andersen V, 2012, DIGEST LIVER DIS, V44, P185, DOI 10.1016/j.dld.2011.10.001
   Anderson JL, 2015, J CROHNS COLITIS, V9, P1024, DOI 10.1093/ecco-jcc/jjv136
   [Anonymous], GUID NUTR LAB CAC GL
   [Anonymous], CHEMOPREVENTION CANC
   [Anonymous], 2007, Encycl. Life Sci, DOI DOI 10.1002/9780470015902.A0020104
   [Anonymous], E SPENJ
   [Anonymous], 2015, HIGH CALORIE DIET HU
   [Anonymous], CHEMOPREVENTION CANC
   Basford P, 2015, GASTROINTEST ENDOSC, V82, P1139, DOI 10.1016/j.gie.2015.05.039
   Baumgart DC, 2007, LANCET, V369, P1641, DOI 10.1016/S0140-6736(07)60751-X
   Benjamin JL, 2011, GUT, V60, P923, DOI 10.1136/gut.2010.232025
   BERGHOUSE L, 1984, GUT, V25, P1071, DOI 10.1136/gut.25.10.1071
   Bindels LB, 2015, NAT REV GASTRO HEPAT, V12, P303, DOI 10.1038/nrgastro.2015.47
   Bischoff SC, 2014, BMC GASTROENTEROL, V14, DOI 10.1186/s12876-014-0189-7
   Brotherton CS, 2014, GASTROENTEROL NURS, V37, P206, DOI 10.1097/SGA.0000000000000047
   Brotherton CS, 2013, GASTROENTEROL NURS, V36, P320, DOI 10.1097/SGA.0b013e3182a67a9a
   Brownlee IA, 2011, FOOD HYDROCOLLOID, V25, P238, DOI 10.1016/j.foodhyd.2009.11.013
   Canani RB, 2011, WORLD J GASTROENTERO, V17, P1519, DOI [10.3748/wjg.v17.i12.1519, 10.3748/wjg.v17.i12. 1519]
   Carding Simon, 2015, Microbial Ecology in Health and Disease, V26, P26191, DOI 10.3402/mehd.v26.26191
   Casellas F, 2007, ALIMENT PHARM THER, V25, P1061, DOI 10.1111/j.1365-2036.2007.03288.x
   Chan D, 2015, NUTRITION, V31, P1195, DOI 10.1016/j.nut.2015.04.018
   Charlebois A, 2016, CRIT REV FOOD SCI, V56, P1370, DOI 10.1080/10408398.2012.760515
   Chiba M, 2010, WORLD J GASTROENTERO, V16, P2484, DOI 10.3748/wjg.v16.i20.2484
   Clarke JM, 2011, AM J CLIN NUTR, V94, P1276, DOI 10.3945/ajcn.111.017228
   Cleynen I, 2016, LANCET, V387, P156, DOI 10.1016/S0140-6736(15)00465-1
   Croagh C, 2007, INFLAMM BOWEL DIS, V13, P1522, DOI 10.1002/ibd.20249
   Cultrone A, 2015, CURR OPIN FOOD SCI, V4, P64, DOI 10.1016/j.cofs.2015.05.011
   D'Haens G, 2004, INFLAMM BOWEL DIS, V10, P479, DOI 10.1097/00054725-200407000-00024
   DAVIES PS, 1978, BRIT MED J, V1, P1524, DOI 10.1136/bmj.1.6126.1524
   De Preter V, 2013, CLIN TRANSL GASTROEN, V4, DOI 10.1038/ctg.2012.24
   De Silva P, 2015, CLIN GASTROENTEROL H, V13, P690, DOI 10.1016/j.cgh.2014.11.022
   Egan LJ, 2004, GASTROENTEROLOGY, V126, P1574, DOI 10.1053/j.gastro.2004.01.062
   EJDERHAMN J, 1992, SCAND J CLIN LAB INV, V52, P697, DOI 10.3109/00365519209115515
   Englyst H. N., 1992, European Journal of Clinical Nutrition, V46, pS33
   Faghfoori Z, 2014, HEALTH PROMOT PERSPE, V4, P116, DOI 10.5681/hpp.2014.015
   Fatahzadeh M, 2009, ORAL SURG ORAL MED O, V108, pE1, DOI 10.1016/j.tripleo.2009.07.035
   Ferguson LR, 1999, EUR J CANCER PREV, V8, P17, DOI 10.1097/00008469-199902000-00003
   Ferguson LR, 2003, LANCET, V361, P1487, DOI 10.1016/S0140-6736(03)13219-9
   Ferguson LR, 2015, FRONT IMMUNOL, V6, P1, DOI 10.3389/fimmu.2015.00467
   Fernández-Bañares F, 1999, AM J GASTROENTEROL, V94, P427, DOI 10.1111/j.1572-0241.1999.872_a.x
   Fischer MH, 2004, CARBOHYD RES, V339, P2009, DOI 10.1016/j.carres.2004.05.023
   Galvez J, 2005, MOL NUTR FOOD RES, V49, P601, DOI 10.1002/mnfr.200500013
   Gearry RB, 2009, J CROHNS COLITIS, V3, P8, DOI 10.1016/j.crohns.2008.09.004
   Gentschew L, 2012, MOL NUTR FOOD RES, V56, P524, DOI 10.1002/mnfr.201100630
   Gibson GR, 1996, P NUTR SOC, V55, P899, DOI 10.1079/PNS19960087
   GIBSON GR, 1995, J NUTR, V125, P1401, DOI 10.1093/jn/125.6.1401
   Gibson Peter R, 2005, Aust Fam Physician, V34, P233
   Gibson PR, 2010, J GASTROEN HEPATOL, V25, P252, DOI 10.1111/j.1440-1746.2009.06149.x
   Hallert C, 2003, INFLAMM BOWEL DIS, V9, P116, DOI 10.1097/00054725-200303000-00005
   HALLERT C, 1991, SCAND J GASTROENTERO, V26, P747, DOI 10.3109/00365529108998594
   Hansen Jonathan J, 2015, Curr Treat Options Gastroenterol, V13, P105, DOI 10.1007/s11938-014-0042-7
   Harris PJ, 2014, WHEAT AND RICE IN DISEASE PREVENTION AND HEALTH: BENEFITS, RISKS AND MECHANISMS OF WHOLE GRAINS IN HEALTH PROMOTION, P201, DOI 10.1016/B978-0-12-401716-0.00016-7
   Harris PJ, 2009, CHEMISTRY, BIOCHEMISTRY, AND BIOLOGY OF (1-->3)-BETA-GLUCANS AND RELATED POLYSACCHARIDES, P621
   Harris PJ, 2009, ADVANCES IN POTATO CHEMISTRY AND TECHNOLOGY, P63, DOI 10.1016/B978-0-12-374349-7.00003-9
   Harris PJ, 1999, MUTAT RES-GEN TOX EN, V443, P95, DOI 10.1016/S1383-5742(99)00013-7
   Hart AL, 2004, GUT, V53, P1602, DOI 10.1136/gut.2003.037325
   HEATON KW, 1979, BRIT MED J, V2, P764, DOI 10.1136/bmj.2.6193.764
   Heuschkel R, 2004, J PEDIATR GASTR NUTR, V38, P239, DOI 10.1097/00005176-200403000-00002
   Hou JK, 2014, CLIN GASTROENTEROL H, V12, P1592, DOI 10.1016/j.cgh.2013.09.063
   Iebba V, 2016, NEW MICROBIOL, V39, P1
   Irrazábal T, 2014, MOL CELL, V54, P309, DOI 10.1016/j.molcel.2014.03.039
   James SL, 2015, GUT, V64, P562, DOI 10.1136/gutjnl-2014-307198
   Jones JM, 2014, NUTR J, V13, DOI 10.1186/1475-2891-13-34
   JONES VA, 1985, LANCET, V2, P177
   Joossens M, 2012, GUT, V61, P958, DOI 10.1136/gutjnl-2011-300413
   Joossens M, 2011, FEMS MICROBIOL ECOL, V75, P343, DOI 10.1111/j.1574-6941.2010.01008.x
   Jostins L, 2012, NATURE, V491, P119, DOI 10.1038/nature11582
   Kanauchi O, 2002, J GASTROENTEROL, V37, P67, DOI 10.1007/BF03326417
   Kanauchi O, 1997, BIOSCI BIOTECH BIOCH, V61, P29, DOI 10.1271/bbb.61.29
   Lecerf JM, 2012, BRIT J NUTR, V108, P1847, DOI 10.1017/S0007114511007252
   LEVENSTEIN S, 1985, GUT, V26, P989, DOI 10.1136/gut.26.10.989
   Levesque BG, 2015, GASTROENTEROLOGY, V148, P37, DOI 10.1053/j.gastro.2014.08.003
   Ley RE, 2008, SCIENCE, V320, P1647, DOI 10.1126/science.1155725
   Lindsay JO, 2006, GUT, V55, P348, DOI 10.1136/gut.2005.074971
   Marlow G, 2015, J NUTRIGENET NUTRIGE, V8, P70, DOI 10.1159/000435783
   McCleary BV, 2012, J AOAC INT, V95, P824, DOI 10.5740/jaoacint.CS2011_25
   McCleary BV, 2010, J AOAC INT, V93, P221
   Mehmood MH, 2011, DIGEST DIS SCI, V56, P1460, DOI 10.1007/s10620-010-1466-0
   Millard AL, 2002, CLIN EXP IMMUNOL, V130, P245
   Miquel S, 2013, CURR OPIN MICROBIOL, V16, P255, DOI 10.1016/j.mib.2013.06.003
   Mitsuyama K, 1998, ALIMENT PHARM THERAP, V12, P1225, DOI 10.1046/j.1365-2036.1998.00432.x
   Murdoch TB, 2015, CAN J GASTROENTEROL, V29, P202
   Mussatto SI, 2006, J CEREAL SCI, V43, P1, DOI 10.1016/j.jcs.2005.06.001
   Neuman MG, 2012, TRANSL RES, V160, P29, DOI 10.1016/j.trsl.2011.09.001
   Papadimitriou K, 2015, FRONT MICROBIOL, V6, DOI 10.3389/fmicb.2015.00058
   Petersen C, 2014, CELL MICROBIOL, V16, P1024, DOI 10.1111/cmi.12308
   Rajendran N, 2010, WORLD J GASTROENTERO, V16, P1442, DOI 10.3748/wjg.v16.i12.1442
   Raninen K, 2011, NUTR REV, V69, P9, DOI 10.1111/j.1753-4887.2010.00358.x
   Rescigno M, 2001, NAT IMMUNOL, V2, P361, DOI 10.1038/86373
   Roberfroid MB, 2007, J NUTR, V137, p2493S, DOI 10.1093/jn/137.11.2493S
   Salonen A, 2014, ANNU REV FOOD SCI T, V5, P239, DOI 10.1146/annurev-food-030212-182554
   Schaafsma G, 2015, COMPR REV FOOD SCI F, V14, P37, DOI 10.1111/1541-4337.12119
   Sokol H, 2008, P NATL ACAD SCI USA, V105, P16731, DOI 10.1073/pnas.0804812105
   Stagg AJ, 2003, GUT, V52, P1522, DOI 10.1136/gut.52.10.1522
   Stevenson L, 2012, INT J FOOD SCI NUTR, V63, P1001, DOI 10.3109/09637486.2012.687366
   Suzuki Y, 2016, INTEST RES, V14, P50, DOI 10.5217/ir.2016.14.1.50
   Tibble JA, 2000, GASTROENTEROLOGY, V119, P15, DOI 10.1053/gast.2000.8523
   TOPPING DL, 1991, NUTR REV, V49, P195, DOI 10.1111/j.1753-4887.1991.tb03021.x
   Triggs CM, 2010, MUTAT RES-FUND MOL M, V690, P123, DOI 10.1016/j.mrfmmm.2010.01.020
   Van den Ende W, 2013, FRONT PLANT SCI, V4, DOI 10.3389/fpls.2013.00247
   Vivinus-Nébot M, 2014, GUT, V63, P744, DOI 10.1136/gutjnl-2012-304066
   Winter SE, 2013, EMBO REP, V14, P319, DOI 10.1038/embor.2013.27
   WYATT J, 1993, LANCET, V341, P1437, DOI 10.1016/0140-6736(93)90882-H
   Zeng HW, 2014, WORLD J GASTRO ONCOL, V6, P41, DOI 10.4251/wjgo.v6.i2.41
NR 105
TC 75
Z9 82
U1 2
U2 95
PU MDPI
PI BASEL
PA ST ALBAN-ANLAGE 66, CH-4052 BASEL, SWITZERLAND
SN 1661-6596
EI 1422-0067
J9 INT J MOL SCI
JI Int. J. Mol. Sci.
PD JUN
PY 2016
VL 17
IS 6
AR 919
DI 10.3390/ijms17060919
PG 22
WC Biochemistry & Molecular Biology; Chemistry, Multidisciplinary
WE Science Citation Index Expanded (SCI-EXPANDED)
SC Biochemistry & Molecular Biology; Chemistry
GA DP9EK
UT WOS:000378799300132
PM 27314323
OA Green Submitted, Green Published, gold
DA 2024-01-22
ER

PT J
AU Huang, LJ
   Zhu, Q
   Lei, M
   Cao, Q
AF Huang, Li-Juan
   Zhu, Qin
   Lei, Min
   Cao, Qian
TI Current use of immunosuppressive agents in inflammatory bowel disease
   patients in East China
SO WORLD JOURNAL OF GASTROENTEROLOGY
LA English
DT Article
DE Inflammatory bowel disease; Immunosuppressive agents; Azathioprine
ID ULCERATIVE-COLITIS; CROHNS-DISEASE; CORTICOSTEROID-THERAPY; CONTROLLED
   TRIAL; AZATHIOPRINE; 6-MERCAPTOPURINE; POPULATION; MANAGEMENT; ADULTS;
   GUIDELINES
AB AIM: To investigate immunosuppressive agents used to treat inflammatory bowel disease (IBD) in East China.
   METHODS: A retrospective review was conducted, involving 227 patients with IBD admitted to Sir Run Run Shaw Hospital, College of Medicine, Zhejiang University from June 2000 to December 2007. Data regarding demographic, clinical characteristics and immunosuppressants usage were analyzed.
   RESULTS: A total of 227 eligible patients were evaluated in this study, including 104 patients with Crohn's disease and 123 with ulcerative colitis. Among the patients, 61 had indications for immunosuppressive agents use. However, only 21 (34.4%) received immunosuppressive agents. Among the 21 patients, 6 (37.5%) received a subtherapeutic dose of azathioprine with no attempt to increase the dosage. Of the 20 patients that received immunosuppressive agent treatment longer than 6 mo, 15 patients went into remission, four patients were not affected and one relapsed. Among these 20 patients, four patients suffered from myelotoxicity and one suffered from hepatotoxicity.
   CONCLUSION: Immunosuppressive agents are used less frequently to treat IBD patients from East China compared with Western countries. Monitoring immunosuppressive agent use is recommended to optimize dispensation of drugs for IBD in China. (c) 2009 The WJG Press and Baishideng. All rights reserved.
C1 [Cao, Qian] Zhejiang Univ, Dept Gastroenterol, Sir Run Run Shaw Hosp, Sch Med,Coll Med, Hangzhou 310016, Zhejiang, Peoples R China.
   [Zhu, Qin] Zhejiang Hosp, Dept Gastroenterol, Hangzhou 310013, Zhejiang, Peoples R China.
C3 Zhejiang University
RP Cao, Q (通讯作者)，Zhejiang Univ, Dept Gastroenterol, Sir Run Run Shaw Hosp, Sch Med,Coll Med, Hangzhou 310016, Zhejiang, Peoples R China.
EM caoq@srrsh.com
FU Zhejiang Province Natural Science Foundation of China [R2080029]
FX Supported by Zhejiang Province Natural Science Foundation of China,
   R2080029 Caoqian Research Group
CR Cao Q, 2005, CHINESE MED J-PEKING, V118, P747
   Caprilli R, 2005, DIGEST LIVER DIS, V37, P407, DOI 10.1016/j.dld.2004.12.013
   Carter MJ, 2004, GUT, V53, DOI 10.1136/gut.2004.043372
   Chebli JMF, 2007, J GASTROEN HEPATOL, V22, P268, DOI 10.1111/j.1440-1746.2006.04393.x
   CONNELL WR, 1993, GUT, V34, P1081, DOI 10.1136/gut.34.8.1081
   Cuffari C, 2004, CLIN GASTROENTEROL H, V2, P410, DOI 10.1016/S1542-3565(04)00127-2
   Dubinsky Marla C, 2003, Curr Gastroenterol Rep, V5, P506, DOI 10.1007/s11894-003-0041-7
   Dubinsky MC, 2000, GASTROENTEROLOGY, V118, P705, DOI 10.1016/S0016-5085(00)70140-5
   Dubinsky MC, 2005, AM J GASTROENTEROL, V100, P2239, DOI 10.1111/j.1572-0241.2005.41900.x
   Faubion WA, 2001, GASTROENTEROLOGY, V121, P255, DOI 10.1053/gast.2001.26279
   Fraser AG, 2002, GUT, V50, P485, DOI 10.1136/gut.50.4.485
   Fraser AG, 2002, ALIMENT PHARM THER, V16, P1225, DOI 10.1046/j.1365-2036.2002.01297.x
   Gasche C, 2000, INFLAMM BOWEL DIS, V6, P8, DOI 10.1097/00054725-200002000-00002
   Gearry RB, 2004, PHARMACOEPIDEM DR S, V13, P563, DOI 10.1002/pds.926
   Hanauer SB, 1997, AM J GASTROENTEROL, V92, P559
   HAWTHORNE AB, 1992, BRIT MED J, V305, P20, DOI 10.1136/bmj.305.6844.20
   Ho GT, 2006, ALIMENT PHARM THER, V24, P319, DOI 10.1111/j.1365-2036.2006.02974.x
   Holtmann MH, 2006, DIGEST DIS SCI, V51, P1516, DOI 10.1007/s10620-005-9037-5
   Kaskas BA, 2003, GUT, V52, P140, DOI 10.1136/gut.52.1.140
   KIRK AP, 1982, BRIT MED J, V284, P1291, DOI 10.1136/bmj.284.6325.1291
   Kornbluth A, 1997, AM J GASTROENTEROL, V92, P204
   Lamers CBHW, 1999, SCAND J GASTROENTERO, V34, P111, DOI 10.1080/003655299750025633
   OUYANG Q, 2001, ZHONGHUA NEIKE ZAZHI, V40, P138
   OUYANG Q, 2007, ZHONGHUA XIAOHUA ZAZ, V12, P488
   PEARSON DC, 1995, ANN INTERN MED, V123, P132, DOI 10.7326/0003-4819-123-2-199507150-00009
   Reddy SI, 2005, AM J GASTROENTEROL, V100, P1357, DOI 10.1111/j.1572-0241.2005.40849.x
   Tanis AA, 1998, MEDIAT INFLAMM, V7, P141, DOI 10.1080/09629359891045
   Travis SPL, 1996, GUT, V38, P905, DOI 10.1136/gut.38.6.905
   Tung J, 2006, INFLAMM BOWEL DIS, V12, P1093, DOI 10.1097/01.mib.0000235835.32176.85
   Winter J, 2004, ALIMENT PHARM THERAP, V20, P593, DOI 10.1111/j.1365-2036.2004.02124.x
   Yates CR, 1997, ANN INTERN MED, V126, P608, DOI 10.7326/0003-4819-126-8-199704150-00003
NR 31
TC 11
Z9 15
U1 0
U2 3
PU BAISHIDENG PUBLISHING GROUP INC
PI PLEASANTON
PA 8226 REGENCY DR, PLEASANTON, CA 94588 USA
SN 1007-9327
EI 2219-2840
J9 WORLD J GASTROENTERO
JI World J. Gastroenterol.
PD JUN 28
PY 2009
VL 15
IS 24
BP 3055
EP 3059
DI 10.3748/wjg.15.3055
PG 5
WC Gastroenterology & Hepatology
WE Science Citation Index Expanded (SCI-EXPANDED)
SC Gastroenterology & Hepatology
GA 464HN
UT WOS:000267496100015
PM 19554661
OA Green Published, hybrid
DA 2024-01-22
ER

PT J
AU Chung, AR
   Carroll, M
   Almeida, P
   Petrova, A
   Isaac, D
   Mould, D
   Wine, E
   Huynh, H
AF Chung, Aaron
   Carroll, Matthew
   Almeida, Patricia
   Petrova, Alexandra
   Isaac, Daniela
   Mould, Diane
   Wine, Eytan
   Huynh, Hien
TI Early Infliximab Clearance Predicts Remission in Children with Crohn's
   Disease
SO DIGESTIVE DISEASES AND SCIENCES
LA English
DT Article
DE Pediatrics; Crohn's; Infliximab; Pharmacokinetics; Therapeutic drug
   monitoring; Biomarkers; Biologics; IBD
ID INFLAMMATORY-BOWEL-DISEASE; PEDIATRIC-PATIENTS; THERAPY; OUTCOMES;
   ANTIBODIES; PHARMACOKINETICS; PHARMACODYNAMICS; ASSOCIATION; DURABILITY
AB Background and Aims Children with Crohn's disease have lower response rates to infliximab, lower infliximab levels, and higher infliximab clearance on weight-based dosing than adults. We hypothesize infliximab clearance is a predictive of later outcomes on infliximab in children with Crohn's disease.Methods In this single-center retrospective study, data were collected from charts on diagnosis, anthropometry, routine labs, infliximab therapeutic drug monitoring, infliximab dosing, disease activity, and other treatments. With these data we generated a population pharmacokinetic model using non-linear mixed effects modeling and calculated infliximab clearance for each patient over time. Patients were classified as in remission, responder-only or non-responder at 5, 10 and 16 months. Regression and ROC analyses were used to assess for early predictors of remission and response to infliximab.Results Eighty-five subjects were included, with a median follow-up of 22.3 months (IQR 10.1-36.8). Our pharmacokinetic model showed infliximab clearance was positively associated with CRP and weight, while negatively associated with albumin. In regression analyses, early infliximab clearance was the only significant, consistent predictor of remission. A 0.1 L/day increase in infliximab clearance predicted remission with an OR between 0.179 and 0.426. Differences in dosing did not account for differences in outcome. Infliximab clearance alone had moderate predictive accuracy of remission, with an AUC between 0.682 and 0.738.Conclusions Early infliximab clearance is strongly associated with remission in children with Crohn's disease. It may be useful as a marker of response in proactive therapeutic drug monitoring to guide early dose optimization and/or changes in treatment for betterment of long-term outcomes.
C1 [Chung, Aaron; Carroll, Matthew; Almeida, Patricia; Petrova, Alexandra; Isaac, Daniela; Wine, Eytan; Huynh, Hien] Univ Alberta, Fac Med, Div Pediat Gastroenterol, Edmonton, AB, Canada.
   [Mould, Diane] Project Res Inc, Phoenixville, PA USA.
   [Huynh, Hien] Univ Alberta, Dept Pediat, Div Pediat GI Nutr, Fac Med & Dent, ECHA 4 579 11405 87 Ave NW, Edmonton, AB T6G 1C9, Canada.
C3 University of Alberta; Projections Research Inc.; University of Alberta
RP Huynh, H (通讯作者)，Univ Alberta, Fac Med, Div Pediat Gastroenterol, Edmonton, AB, Canada.; Huynh, H (通讯作者)，Univ Alberta, Dept Pediat, Div Pediat GI Nutr, Fac Med & Dent, ECHA 4 579 11405 87 Ave NW, Edmonton, AB T6G 1C9, Canada.
EM chung1@ualberta.ca; mcarroll@ualberta.ca; pralmeid@ualberta.ca;
   apetrova@ualberta.ca; migliare@ualberta.ca; drmould@pri-home.net;
   wine@ualberta.ca; hien.huynh@ualberta.ca
OI Wine, Eytan/0000-0002-3458-4142
FU Stollery Children's hospital foundation through the Women and Children's
   Health Research Institute (WCHRI); 2021 North American Society For
   Pediatric Gastroenterology, Hepatology & Nutrition (NASPGHAN)
   Foundation's Medical Student Mentored Summer Research Program
FX This research is funded by the generous support of the Stollery
   Children's hospital foundation through the Women and Children's Health
   Research Institute (WCHRI). Aaron Chung's summer studentship was
   supported by the 2021 North American Society For Pediatric
   Gastroenterology, Hepatology & Nutrition (NASPGHAN) Foundation's Medical
   Student Mentored Summer Research Program
CR Afonso J, 2016, ALIMENT PHARM THER, V44, P684, DOI 10.1111/apt.13757
   Baldassano R, 2003, AM J GASTROENTEROL, V98, P833, DOI 10.1016/S0002-9270(03)00007-8
   Bauman LE, 2020, INFLAMM BOWEL DIS, V26, P429, DOI 10.1093/ibd/izz143
   Billiet T, 2016, AM J GASTROENTEROL, V111, P1438, DOI 10.1038/ajg.2016.306
   Cohen RZ, 2019, J PEDIATR GASTR NUTR, V69, P551, DOI 10.1097/MPG.0000000000002440
   Colman RJ, 2021, INFLAMM BOWEL DIS, V27, P507, DOI 10.1093/ibd/izaa108
   Cornillie F, 2014, GUT, V63, P1721, DOI 10.1136/gutjnl-2012-304094
   Courbette O, 2020, J PEDIATR GASTR NUTR, V70, P310, DOI 10.1097/MPG.0000000000002536
   Dave MB, 2021, EUR J CLIN PHARMACOL, V77, P55, DOI 10.1007/s00228-020-02975-0
   Dotan I, 2014, INFLAMM BOWEL DIS, V20, P2247, DOI 10.1097/MIB.0000000000000212
   Dubinsky MC, 2017, AAPS J, V19, P215, DOI 10.1208/s12248-016-9994-y
   Dubinsky MC, 2022, INFLAMM BOWEL DIS, V28, P285
   Fasanmade AA, 2011, CLIN THER, V33, P946, DOI 10.1016/j.clinthera.2011.06.002
   Feuerstein JD, 2017, GASTROENTEROLOGY, V153, P827, DOI 10.1053/j.gastro.2017.07.032
   Frymoyer A, 2017, J PEDIATR GASTR NUTR, V65, P639, DOI 10.1097/MPG.0000000000001620
   Grossi V, 2015, CLIN GASTROENTEROL H, V13, P1748, DOI 10.1016/j.cgh.2015.04.010
   Hemperly A, 2018, CLIN PHARMACOKINET, V57, P929, DOI 10.1007/s40262-017-0627-0
   Hofmekler T, 2017, J PEDIATR GASTR NUTR, V64, P580, DOI 10.1097/MPG.0000000000001302
   Kelsen JR, 2014, J PEDIATR GASTR NUTR, V59, P758, DOI 10.1097/MPG.0000000000000533
   Louis E, 2004, ALIMENT PHARM THER, V19, P511, DOI 10.1111/j.1365-2036.2004.01871.x
   Lyles JL, 2021, INFLAMM BOWEL DIS, V27, P482, DOI 10.1093/ibd/izaa102
   Malik PRV, 2019, CPT-PHARMACOMET SYST, V8, P835, DOI 10.1002/psp4.12456
   Mitrev N, 2017, ALIMENT PHARM THER, V46, P1037, DOI 10.1111/apt.14368
   Papamichael K, 2017, CLIN GASTROENTEROL H, V15, P1580, DOI 10.1016/j.cgh.2017.03.031
   Petitcollin A, 2018, INFLAMM BOWEL DIS, V24, P1745, DOI 10.1093/ibd/izy129
   Singh Namita, 2015, Gastroenterol Hepatol (N Y), V11, P48
   Singh N, 2014, INFLAMM BOWEL DIS, V20, P1708, DOI 10.1097/MIB.0000000000000137
   Stein R, 2016, INFLAMM BOWEL DIS, V22, P1370, DOI 10.1097/MIB.0000000000000769
   Strik AS, 2018, AAPS J, V20, DOI 10.1208/s12248-018-0257-y
   Unal Ilker, 2017, Comput Math Methods Med, V2017, P3762651, DOI 10.1155/2017/3762651
   Ungar B, 2018, J PEDIATR GASTR NUTR, V67, P507, DOI 10.1097/MPG.0000000000002051
   Vande Casteele N, 2015, GASTROENTEROLOGY, V148, P1320, DOI 10.1053/j.gastro.2015.02.031
   Vaughn BP, 2014, INFLAMM BOWEL DIS, V20, P1996, DOI 10.1097/MIB.0000000000000156
   Winter DA, 2020, J PEDIATR GASTR NUTR, V70, P763, DOI 10.1097/MPG.0000000000002631
   Wu Q, 2019, CPT-PHARMACOMET SYST, V8, P220, DOI 10.1002/psp4.12385
   Zitomersky NL, 2015, INFLAMM BOWEL DIS, V21, P307, DOI 10.1097/MIB.0000000000000284
   Zubin G, 2015, INFLAMM BOWEL DIS, V21, P1386, DOI 10.1097/MIB.0000000000000388
NR 37
TC 2
Z9 2
U1 0
U2 1
PU SPRINGER
PI DORDRECHT
PA VAN GODEWIJCKSTRAAT 30, 3311 GZ DORDRECHT, NETHERLANDS
SN 0163-2116
EI 1573-2568
J9 DIGEST DIS SCI
JI Dig. Dis. Sci.
PD MAY
PY 2023
VL 68
IS 5
BP 1995
EP 2005
DI 10.1007/s10620-022-07783-3
EA DEC 2022
PG 11
WC Gastroenterology & Hepatology
WE Science Citation Index Expanded (SCI-EXPANDED)
SC Gastroenterology & Hepatology
GA AL8A1
UT WOS:000903418300001
PM 36562887
DA 2024-01-22
ER

PT J
AU Tarapatzi, G
   Filidou, E
   Kandilogiannakis, L
   Vradelis, S
   Kolios, G
AF Tarapatzi, Gesthimani
   Filidou, Eirini
   Kandilogiannakis, Leonidas
   Vradelis, Stergios
   Kolios, George
TI Biomarkers in Inflammatory Bowel Diseases: Predicting the Indication and
   the Effect of Biologics
SO JOURNAL OF GASTROINTESTINAL AND LIVER DISEASES
LA English
DT Review
DE inflammatory bowel diseases; IBD; biologics; biomarkers; anti-TNF;
   anti-integrin; anti-IL12/23
ID FISTULIZING CROHNS-DISEASE; INFLIXIMAB TROUGH LEVELS; REAL-LIFE
   EFFICACY; C-REACTIVE PROTEIN; ANTI-TNF THERAPY; ULCERATIVE-COLITIS;
   FECAL CALPROTECTIN; MAINTENANCE THERAPY; CLINICAL-OUTCOMES; INDUCTION
   THERAPY
AB Crohn's disease and ulcerative colitis, the two most common inflammatory bowel diseases (IBD), are characterized by chronic relapsing inflammation. Although recent progress regarding the therapeutic approach to these diseases has been made in the development of biologic therapies, not every patient responds well, resulting in a high percentage of ineffectiveness. Even though the immunological cascades range between the current pharmacological agents for IBD treatment and the constant research for more possible pharmacological targets, a lot of progress still needs to be made regarding the correct therapeutical choice for each individual patient. Therefore, it is still important to find proper, inexpensive, and measurable biomarkers, in order to be able to assess the efficacy of these therapies, to make personalized choices, as well as to avoid potential adverse drug reactions and side effects. The biomarkers that are available in the present vary; metabolic, microbial, cytokine-related, genetic, disease-specific and drug-specific. This review presents the existing biological agents for IBD and focuses both on the cascades affected by each biologic agent and on the different markers that have been found to be indicative of their effectiveness.
C1 [Tarapatzi, Gesthimani; Filidou, Eirini; Kandilogiannakis, Leonidas; Kolios, George] Democritus Univ Thrace, Fac Med, Lab Pharmacol, Dragana 68100, Alexandroupolis, Greece.
   [Vradelis, Stergios] Democritus Univ Thrace, Univ Hosp Alexandroupolis, Dept Internal Med 2, Alexandroupolis, Greece.
C3 Democritus University of Thrace; Democritus University of Thrace
RP Kolios, G (通讯作者)，Democritus Univ Thrace, Fac Med, Lab Pharmacol, Dragana 68100, Alexandroupolis, Greece.
EM gkolios@med.duth.gr
OI Kandilogiannakis, Leonidas/0000-0002-5982-4210; Filidou,
   Eirini/0000-0002-7146-4684
CR Aardoom MA, 2019, INT J MOL SCI, V20, DOI 10.3390/ijms20102529
   Aden K, 2019, GASTROENTEROLOGY, V157, P1279, DOI 10.1053/j.gastro.2019.07.025
   af Bjorkesten CG, 2020, EUR J GASTROEN HEPAT, V32, P1507, DOI 10.1097/MEG.0000000000001831
   Aleksandrova K, 2017, NUTRIENTS, V9, DOI 10.3390/nu9090962
   Allegretti JR, 2017, DIGEST DIS SCI, V62, P1590, DOI 10.1007/s10620-017-4549-3
   Allner C, 2020, BMC GASTROENTEROL, V20, DOI 10.1186/s12876-020-01253-8
   Aloi M, 2018, J PEDIATR GASTR NUTR, V66, P920, DOI 10.1097/MPG.0000000000001883
   Ananthakrishnan AN, 2008, GUT, V57, P205, DOI 10.1136/gut.2007.128231
   Ananthakrishnan AN, 2017, CELL HOST MICROBE, V21, P603, DOI 10.1016/j.chom.2017.04.010
   Arijs I, 2009, GUT, V58, P1612, DOI 10.1136/gut.2009.178665
   Armuzzi A, 2018, DIGEST LIVER DIS, V50, P653, DOI 10.1016/j.dld.2018.02.017
   Aronson Jeffrey K, 2017, Curr Protoc Pharmacol, V76, DOI 10.1002/cpph.19
   Arseneau KO, 2015, CLIN PHARMACOL THER, V97, P22, DOI 10.1002/cpt.6
   Baird AC, 2016, WORLD J GASTROENTERO, V22, P9104, DOI 10.3748/wjg.v22.i41.9104
   Bamias G, 2007, CURR OPIN GASTROEN, V23, P365, DOI 10.1097/MOG.0b013e3281c55eb2
   Barber GE, 2016, AM J GASTROENTEROL, V111, P1816, DOI 10.1038/ajg.2016.408
   Barberio B, 2020, INFLAMM BOWEL DIS, V26, P756, DOI 10.1093/ibd/izz195
   Barré A, 2018, ALIMENT PHARM THER, V47, P896, DOI 10.1111/apt.14550
   Battat R, 2019, INFLAMM BOWEL DIS, V25, P410, DOI 10.1093/ibd/izy307
   Battat R, 2017, CLIN GASTROENTEROL H, V15, P1427, DOI 10.1016/j.cgh.2017.03.032
   Belarif L, 2019, J CLIN INVEST, V129, P1910, DOI 10.1172/JCI121668
   Beltrán B, 2019, DIGEST DIS, V37, P108, DOI 10.1159/000492626
   Bertani L, 2020, BRIT J CLIN PHARMACO, V86, P1296, DOI 10.1111/bcp.14235
   Biemans VBC, 2020, ALIMENT PHARM THER, V52, P123, DOI 10.1111/apt.15745
   Biswas S, 2019, BEST PRACT RES CL GA, V38-39, DOI 10.1016/j.bpg.2019.05.004
   Boden EK, 2018, DIGEST DIS SCI, V63, P2419, DOI 10.1007/s10620-018-4924-8
   Borg-Bartolo Simon P, 2020, F1000Res, V9, DOI 10.12688/f1000research.20928.1
   Boschetti G, 2015, INFLAMM BOWEL DIS, V21, P331, DOI 10.1097/MIB.0000000000000273
   Bots SJ, 2019, SCAND J GASTROENTERO, V54, P281, DOI 10.1080/00365521.2019.1582693
   Bourgonje AR, 2019, FRONT MED-LAUSANNE, V6, DOI 10.3389/fmed.2019.00251
   Bourikas LA, 2010, CURR DRUG TARGETS, V11, P187, DOI 10.2174/138945010790309966
   Brandse JF, 2015, GASTROENTEROLOGY, V149, P350, DOI 10.1053/j.gastro.2015.04.016
   Bravatà I, 2015, CURR OPIN PHARMACOL, V25, P67, DOI 10.1016/j.coph.2015.11.007
   Burisch J, 2014, DAN MED J, V61
   Caenepeel C, 2020, ALIMENT PHARM THER, V52, P1453, DOI 10.1111/apt.16096
   Deza DC, 2020, GASTROENT HEPAT-BARC, V43, P126, DOI 10.1016/j.gastrohep.2019.09.011
   Caviglia GP, 2020, J CLIN MED, V9, DOI 10.3390/jcm9030800
   Cesaroni M, 2021, ARTHRITIS RHEUMATOL, V73, P472, DOI 10.1002/art.41547
   Chaparro M, 2019, DIGEST DIS SCI, V64, P846, DOI 10.1007/s10620-018-5362-3
   Chen YY, 2021, FRONT PHARMACOL, V12, DOI 10.3389/fphar.2021.654985
   Chien TH, 2021, BIOL-TARGETS THER, V15, P237, DOI 10.2147/BTT.S310076
   Choteau L, 2016, SCI REP-UK, V6, DOI 10.1038/srep29636
   Coletta M, 2020, J CROHNS COLITIS, V14, P1190, DOI 10.1093/ecco-jcc/jjaa035
   Colman RJ, 2021, FRONT PEDIATR, V9, DOI 10.3389/fped.2021.634739
   Danese S, 2019, GASTROENTEROLOGY, V157, P1007, DOI 10.1053/j.gastro.2019.06.038
   De Vries LCS, 2021, J CROHNS COLITIS, V15, P617, DOI 10.1093/ecco-jcc/jjaa199
   Deepak P, 2017, GASTROENTEROL CLIN N, V46, P603, DOI 10.1016/j.gtc.2017.05.013
   Delgado ME, 2019, GENES IMMUN, V20, P609, DOI 10.1038/s41435-019-0057-0
   Desplat-Jégo S, 2007, WORLD J GASTROENTERO, V13, P2312, DOI 10.3748/wjg.v13.i16.2312
   Dinesen L, 2007, INT J NANOMED, V2, P39, DOI 10.2147/nano.2007.2.1.39
   Ding NS, 2020, J CROHNS COLITIS, V14, P1090, DOI 10.1093/ecco-jcc/jjaa039
   Ding NS, 2016, ALIMENT PHARM THER, V43, P30, DOI 10.1111/apt.13445
   Doherty MK, 2018, MBIO, V9, DOI [10.1128/mBio.02120-17, 10.1128/mbio.02120-17]
   Dong LN, 2019, CHINESE MED J-PEKING, V132, P1610, DOI 10.1097/CM9.0000000000000290
   Dovrolis N, 2019, INFLAMM BOWEL DIS, V25, P217, DOI 10.1093/ibd/izy328
   Dreesen E, 2018, CLIN GASTROENTEROL H, V16, P1937, DOI 10.1016/j.cgh.2018.04.040
   Duerr RH, 2006, SCIENCE, V314, P1461, DOI 10.1126/science.1135245
   Dulai PS, 2019, CLIN GASTROENTEROL H, V17, P2634, DOI 10.1016/j.cgh.2019.04.040
   Engel T, 2018, J CROHNS COLITIS, V12, P245, DOI 10.1093/ecco-jcc/jjx143
   Estevinho MM, 2020, CLIN GASTROENTEROL H, V18, P1054, DOI 10.1016/j.cgh.2019.08.063
   Farr L, 2020, CELL MOL GASTROENTER, V10, P101, DOI 10.1016/j.jcmgh.2020.01.009
   Favale A, 2019, INFLAMM BOWEL DIS, V25, P1805, DOI 10.1093/ibd/izz057
   Feagan BG, 2016, NEW ENGL J MED, V375, P1946, DOI 10.1056/NEJMoa1602773
   Feagan BG, 2017, LANCET, V389, P1699, DOI 10.1016/S0140-6736(17)30570-6
   Feng T, 2017, INFLAMM BOWEL DIS, V23, P1817, DOI 10.1097/MIB.0000000000001172
   Fernandes P, 2016, CLIN EXP IMMUNOL, V183, P358, DOI 10.1111/cei.12732
   Ferrante M, 2008, J CROHNS COLITIS, V2, P219, DOI 10.1016/j.crohns.2008.03.004
   Franzosa EA, 2019, NAT MICROBIOL, V4, P293, DOI 10.1038/s41564-018-0306-4
   Fu W, 2021, INT IMMUNOPHARMACOL, V101, DOI 10.1016/j.intimp.2021.108235
   Fuchs F, 2017, FRONT IMMUNOL, V8, DOI 10.3389/fimmu.2017.00764
   Fukase H, 2020, BRIT J CLIN PHARMACO, V86, P591, DOI 10.1111/bcp.14151
   Gareb B, 2020, PHARMACEUTICS, V12, DOI 10.3390/pharmaceutics12060539
   Gasaly N, 2021, FRONT IMMUNOL, V12, DOI 10.3389/fimmu.2021.658354
   Gaujoux R, 2019, GUT, V68, P604, DOI 10.1136/gutjnl-2017-315494
   Gazouli M, 2022, INFLAMM BOWEL DIS, V28, P87, DOI 10.1093/ibd/izab117
   Girardin SE, 2003, TRENDS IMMUNOL, V24, P652, DOI 10.1016/j.it.2003.10.007
   Gisbert JP, 2020, J CROHNS COLITIS, V14, P694, DOI 10.1093/ecco-jcc/jjz195
   Gole B, 2019, CELLS-BASEL, V8, DOI 10.3390/cells8060515
   Guagnozzi Danila, 2008, Biologics, V2, P275
   Guidi L, 2019, UNITED EUR GASTROENT, V7, P1189, DOI 10.1177/2050640619873784
   Guo X, 2022, FRONT NUTR, V8, DOI 10.3389/fnut.2021.818902
   Gutiérrez A, 2021, FRONT MED-LAUSANNE, V8, DOI 10.3389/fmed.2021.640813
   Halfvarson J, 2017, NAT MICROBIOL, V2, DOI 10.1038/nmicrobiol.2017.4
   Hanzel J, 2019, UNITED EUR GASTROENT, V7, P741, DOI 10.1177/2050640619840211
   Hoffmann P, 2019, WORLD J GASTROENTERO, V25, P4481, DOI 10.3748/wjg.v25.i31.4481
   Holmer AK, 2020, THER ADV GASTROENTER, V13, DOI 10.1177/1756284820971214
   Hupé M, 2020, ALIMENT PHARM THER, V51, P852, DOI 10.1111/apt.15680
   Iborra M, 2019, ALIMENT PHARM THER, V50, P278, DOI 10.1111/apt.15371
   Iborra M, 2020, ALIMENT PHARM THER, V52, P1017, DOI 10.1111/apt.15958
   Iborra M, 2018, GASTROENT HEPAT-BARC, V41, P535, DOI 10.1016/j.gastrohep.2018.06.001
   Ikhtaire S, 2016, J GASTROENTEROL, V51, P434, DOI 10.1007/s00535-016-1182-4
   James JP, 2020, INT J MOL SCI, V21, DOI 10.3390/ijms21217893
   Jongsma MME, 2020, EUR J PEDIATR, V179, P1935, DOI 10.1007/s00431-020-03750-0
   Juncadella A, 2018, DIGEST DIS SCI, V63, P3067, DOI 10.1007/s10620-018-5202-5
[truncated: 3,324,977 more chars]
