# Supplementary material for: Worldwide research trends in Crohn’s disease treatment over the past 2 decades: a bibliometric analysis
Source: Front Pharmacol. 2024 Oct 8;15:1441785. doi: 10.3389/fphar.2024.1441785 (PMC11493645; doi:10.3389/fphar.2024.1441785)
Supplement: Supplementary file 1 [file DataSheet1.zip › raw data 1/download_14.txt]

FN Clarivate Analytics Web of Science
VR 1.0
PT J
AU Chang, HS
   Lee, D
   Kim, JC
   Song, HK
   Lee, HJ
   Chung, EJ
   Kim, TH
   Park, HW
   Byeon, JS
   Yang, SK
   Choe, JW
AF Chang, Hye-Sook
   Lee, Don
   Kim, Jong Cheol
   Song, Hye-Kyung
   Lee, Hyun Ju
   Chung, Eun-Ju
   Kim, Tae Hyup
   Park, Hye-Won
   Byeon, Jeong-Sik
   Yang, Suk-Kyun
   Choe, Jae-Won
TI Isolated terminal ileal ulcerations in asymptomatic individuals: natural
   course and clinical significance
SO GASTROINTESTINAL ENDOSCOPY
LA English
DT Article
ID DRUG-INDUCED ENTEROPATHY; SMALL-BOWEL INJURY; CAPSULE ENDOSCOPY; CROHN
   DISEASE; PROGRESS; LESIONS; ULCERS
AB Background: Although isolated terminal ileal ulcerations (ITIUs) are occasionally observed on colonoscopic examination of asymptomatic individuals, their clinical course and guidelines for treatment are unclear.
   Objective: To evaluate the clinical course and significance of ITIUs in asymptomatic individuals.
   Design: Single-center retrospective analysis.
   Setting: University hospital.
   Patients and Interventions: All patients diagnosed with ITIUs on colonoscopy from July 2001 to December 2007 were identified. Patients with colorectal symptoms, a history of nonsteroidal anti-inflammatory drug consumption, a history of colorectal surgery, oral or genital ulcerations, and coincidental ulceration in the ileocecal valve or colon were excluded.
   Main Outcome Measurements: Colonoscopic findings and clinical courses of patients were analyzed.
   Results: Of the 148 included patients, 93 were followed (mean duration, 29.9 months). Of these, 62 showed resolution of ITIU on follow-up colonoscopy, including 60 who resolved without any treatment and 2 who resolved after antituberculosis medication. Follow-up colonoscopy continued to show ITIUs in the remaining 31 patients, only 1 of whom developed typical Crohn's disease, whereas the other 30 showed no significant changes in the lesions (n = 22), partial improvement (n = 6), or waxing and waning endoscopic appearance (n = 2).
   Limitations: Retrospective design, relatively short-term follow-up.
   Conclusions: Most ITIUs incidentally observed in asymptomatic individuals resolve without any treatment. Even if these lesions persist, it is unusual for them to progress or to cause any symptoms. (Gastrointest Endose 2010;72:1226-32.)
C1 [Chang, Hye-Sook; Lee, Don; Kim, Jong Cheol; Song, Hye-Kyung; Lee, Hyun Ju; Chung, Eun-Ju; Kim, Tae Hyup; Park, Hye-Won; Choe, Jae-Won] Univ Ulsan, Coll Med, Asan Med Ctr, Hlth Promot Ctr, Seoul 138736, South Korea.
   [Byeon, Jeong-Sik; Yang, Suk-Kyun] Univ Ulsan, Coll Med, Asan Med Ctr, Dept Gastroenterol, Seoul 138736, South Korea.
C3 University of Ulsan; Asan Medical Center; University of Ulsan; Asan
   Medical Center
RP Choe, JW (通讯作者)，Univ Ulsan, Coll Med, Asan Med Ctr, Hlth Promot Ctr, Asanbyeongwon Gil 86, Seoul 138736, South Korea.
CR Arasaradnam RP, 2005, GUT, V54, pA98
   Courville EL, 2009, AM J SURG PATHOL, V33, P1341, DOI 10.1097/PAS.0b013e3181ad25b6
   Endo H, 2009, DIGESTION, V79, P44, DOI 10.1159/000204465
   Goldstein JL, 2005, CLIN GASTROENTEROL H, V3, P133, DOI 10.1016/S1542-3565(04)00619-6
   Graham DY, 2005, CLIN GASTROENTEROL H, V3, P55, DOI 10.1016/S1542-3565(04)00603-2
   HIZAWA K, 1994, RADIOLOGY, V190, P451, DOI 10.1148/radiology.190.2.8284398
   Maiden L, 2005, GASTROENTEROLOGY, V128, pA242
   Matsumoto T, 2000, BRIT J RADIOL, V73, P1046, DOI 10.1259/bjr.73.874.11271896
   Matsumoto T, 2008, SCAND J GASTROENTERO, V43, P490, DOI 10.1080/00365520701794121
   Matsumoto T, 2007, GASTROINTEST ENDOSC, V66, pS99, DOI 10.1016/j.gie.2007.01.004
   NI XY, 1986, RADIOLOGY, V158, P589, DOI 10.1148/radiology.158.3.3945729
   Sidhu R, 2006, GASTROINTEST ENDOSC, V64, P1035, DOI 10.1016/j.gie.2006.07.007
   Yang SK, 2008, INFLAMM BOWEL DIS, V14, P542, DOI 10.1002/ibd.20310
NR 13
TC 34
Z9 39
U1 0
U2 1
PU MOSBY-ELSEVIER
PI NEW YORK
PA 360 PARK AVENUE SOUTH, NEW YORK, NY 10010-1710 USA
SN 0016-5107
EI 1097-6779
J9 GASTROINTEST ENDOSC
JI Gastrointest. Endosc.
PD DEC
PY 2010
VL 72
IS 6
BP 1226
EP 1232
DI 10.1016/j.gie.2010.08.029
PG 7
WC Gastroenterology & Hepatology
WE Science Citation Index Expanded (SCI-EXPANDED)
SC Gastroenterology & Hepatology
GA 694SJ
UT WOS:000285319000017
PM 21111872
DA 2024-01-22
ER

PT J
AU Kyriakos, N
   Papaefthymiou, A
   Giakoumis, M
   Galanopoulos, M
   Galanis, P
   Mylonas, I
   Karatzas, P
   Mantzaris, G
   Liatsos, C
AF Kyriakos, Nikolaos
   Papaefthymiou, Apostolis
   Giakoumis, Marios
   Galanopoulos, Michail
   Galanis, Petros
   Mylonas, Iordanis
   Karatzas, Pantelis
   Mantzaris, Gerasimos
   Liatsos, Christos
TI Prevalence of inflammatory bowel disease in young Greek Army male
   recruits from 2006 to 2018: a 13-year retrospective study from a
   tertiary center
SO EUROPEAN JOURNAL OF GASTROENTEROLOGY & HEPATOLOGY
LA English
DT Article
DE army; azathioprine; biologics; inflammatory bowel disease; prevalence
ID ULCERATIVE-COLITIS; CROHNS-DISEASE; VIENNA CLASSIFICATION; EPIDEMIOLOGY;
   NORTH; EVOLUTION; SURGERY; GERMANY; REGION; FRANCE
AB Background The prevalence and incidence of inflammatory bowel diseases (IBDs) vary among countries. Data regarding prevalence of IBD in Greece are limited or outdated. Methods We reviewed the medical records of IBD patients from a population of 551,808 Greek Army recruits in a 13-year period (2006-2018). Study population consisted of males 18-37 of age from Northwest, Central Greece (including Attica), Peloponnese, and Aegean Sea Islands. Age, disease distribution, pharmaceutical treatment and IBD-related surgery at the time of patients' admission were recorded. Results The prevalence of IBD among male recruits during the studied period was 0.15% (839/551 808, 95% confidence interval 0.14-0.16%). Of these, 448 (53.4%) had Crohn's disease (CD) and 391 (46.6%) ulcerative colitis (UC). Although 32.1% of CD patients had been treated with biologics, most often infliximab (60% of them), azathioprine was the most common as monotherapy (27% of patients). Among UC patients, mesalamine was the most often prescribed treatment (64.2%), whereas treatment with biologics as monotherapy or in combination with azathioprine was used in a ratio 1:2 compared to CD patients. A gradual reduction in steroid use was noted from 2006 to 2018, coinciding with the advent and increasing use of biologics. IBD-related surgery had been performed in 8% and 2.8% of CD and UC patients, respectively. Conclusion The prevalence of IBD in Greek male recruits was 0.15% with a slight CD predominance. Remarkable changes in therapeutic trends were noted with an increasing use of biologics and reduced prescription of steroids, especially for CD.
C1 [Kyriakos, Nikolaos; Papaefthymiou, Apostolis; Giakoumis, Marios; Galanopoulos, Michail; Mylonas, Iordanis; Liatsos, Christos] 401 Gen Mil Hosp Athens, Gastroenterol Dept, Athens, Greece.
   [Galanis, Petros] Natl & Kapodistrian Univ Athens, Fac Nursing, Ctr Hlth Serv Management & Evaluat, Athens, Greece.
   [Karatzas, Pantelis] Univ Athens, Laiko Gen Hosp, Acad Dept Gastroenterol, Med Sch, Athens, Greece.
   [Mantzaris, Gerasimos] GHA Evangelismos Ophtalmiatre Athinon Polyklin, Gastroenterol Dept, Athens, Greece.
C3 National & Kapodistrian University of Athens; Laiko General Hospital;
   National & Kapodistrian University of Athens
RP Liatsos, C (通讯作者)，401 Gen Mil Hosp Athens, Mesoge Ave 130 & Katechaki, Athens 11525, Greece.
EM cliatsos@yahoo.com
RI Galanopoulos, Michail/D-5126-2016; Papaefthymiou,
   Apostolis/HPH-4021-2023
OI Galanopoulos, Michail/0000-0002-7544-2810; Papaefthymiou,
   Apostolis/0000-0002-3563-4973
CR Armuzzi A, 2020, PLOS ONE, V15, DOI 10.1371/journal.pone.0227914
   Bernell O, 2000, ANN SURG, V231, P38, DOI 10.1097/00000658-200001000-00006
   Bernstein CN, 2006, AM J GASTROENTEROL, V101, P1559, DOI 10.1111/j.1572-0241.2006.00603.x
   Bernstein CN, 1999, AM J EPIDEMIOL, V149, P916, DOI 10.1093/oxfordjournals.aje.a009735
   Burisch J, 2014, GUT, V63, P588, DOI 10.1136/gutjnl-2013-304636
   Büsch K, 2014, ALIMENT PHARM THER, V39, P57, DOI 10.1111/apt.12528
   Cosnes J, 2011, GASTROENTEROLOGY, V140, P1785, DOI 10.1053/j.gastro.2011.01.055
   Economou M, 2007, WORLD J GASTROENTERO, V13, P5116, DOI 10.3748/wjg.v13.i38.5116
   Feuerstein JD, 2014, MAYO CLIN PROC, V89, P1553, DOI 10.1016/j.mayocp.2014.07.002
   Ghersin I, 2019, ALIMENT PHARM THER, V49, P556, DOI 10.1111/apt.15160
   Hein R, 2014, SCAND J GASTROENTERO, V49, P1325, DOI 10.3109/00365521.2014.962605
   Hoie O, 2007, GASTROENTEROLOGY, V132, P507, DOI 10.1053/j.gastro.2006.11.015
   Joinpoint Regression Program, VERS 4 4 0 0 JAN 201
   Juillerat P, 2008, J CROHNS COLITIS, V2, P131, DOI 10.1016/j.crohns.2007.10.006
   Kappelman MD, 2007, CLIN GASTROENTEROL H, V5, P1424, DOI 10.1016/j.cgh.2007.07.012
   Kim HJ, 2000, STAT MED, V19, P335, DOI 10.1002/(SICI)1097-0258(20000215)19:3<335::AID-SIM336>3.3.CO;2-Q
   King D, 2020, ALIMENT PHARM THER, V51, P922, DOI 10.1111/apt.15701
   Ladas SD, 2005, WORLD J GASTROENTERO, V11, P1785, DOI 10.3748/wjg.v11.i12.1785
   Louis E, 2001, GUT, V49, P777, DOI 10.1136/gut.49.6.777
   Lucendo AJ, 2014, EUR J GASTROEN HEPAT, V26, P1399, DOI 10.1097/MEG.0000000000000226
   Malakos Z., 2018, EC GASTROENTEROLOGY, V5, P486
   Manousos ON, 1996, SCAND J GASTROENTERO, V31, P599, DOI 10.3109/00365529609009134
   Manousos ON, 1996, EUR J GASTROEN HEPAT, V8, P893
   MATEJIMENEZ J, 1994, J CLIN GASTROENTEROL, V18, P27, DOI 10.1097/00004836-199401000-00008
   Molinié F, 2004, GUT, V53, P843, DOI 10.1136/gut.2003.025346
   Molodecky NA, 2012, GASTROENTEROLOGY, V142, P46, DOI 10.1053/j.gastro.2011.10.001
   Nerich V, 2006, INFLAMM BOWEL DIS, V12, P218, DOI 10.1097/01.MIB.0000206540.38834.8c
   Ng SC, 2017, LANCET, V390, P2769, DOI 10.1016/S0140-6736(17)32448-0
   Nguyen GC, 2006, AM J GASTROENTEROL, V101, P1012, DOI 10.1111/j.1572-0241.2006.00504.x
   Ott C, 2008, EUR J GASTROEN HEPAT, V20, P917, DOI 10.1097/MEG.0b013e3282f97b33
   Patel KV, 2016, NAT REV GASTRO HEPAT, V13, P707, DOI 10.1038/nrgastro.2016.158
   Pezerovic Davorin, 2014, Coll Antropol, V38, P115
   Satsangi J, 2006, GUT, V55, P749, DOI 10.1136/gut.2005.082909
   Shivananda S, 1996, GUT, V39, P690, DOI 10.1136/gut.39.5.690
   Smith TW, 2018, AM J GASTROENTEROL, V113, pS353
   Sonnenberg A, 2009, DIGEST DIS SCI, V54, P2449, DOI 10.1007/s10620-009-0973-3
   Tsianos EV, 2003, DIGEST LIVER DIS, V35, P99, DOI 10.1016/S1590-8658(03)00006-9
   Veloso FT, 2001, INFLAMM BOWEL DIS, V7, P306, DOI 10.1097/00054725-200111000-00005
NR 38
TC 0
Z9 0
U1 0
U2 1
PU LIPPINCOTT WILLIAMS & WILKINS
PI PHILADELPHIA
PA TWO COMMERCE SQ, 2001 MARKET ST, PHILADELPHIA, PA 19103 USA
SN 0954-691X
EI 1473-5687
J9 EUR J GASTROEN HEPAT
JI Eur. J. Gastroenterol. Hepatol.
PD FEB
PY 2022
VL 34
IS 2
BP 153
EP 160
DI 10.1097/MEG.0000000000002071
PG 8
WC Gastroenterology & Hepatology
WE Science Citation Index Expanded (SCI-EXPANDED)
SC Gastroenterology & Hepatology
GA 3B9CD
UT WOS:000828231800006
PM 33653987
DA 2024-01-22
ER

PT J
AU Zeissig, S
   Rosati, E
   Dowds, CM
   Aden, K
   Bethge, J
   Schulte, B
   Pan, WH
   Mishra, N
   Zuhayra, M
   Marx, M
   Paulsen, M
   Strigli, A
   Conrad, C
   Schuldt, D
   Sinha, A
   Ebsen, H
   Kornell, SC
   Nikolaus, S
   Arlt, A
   Kabelitz, D
   Ellrichmann, M
   Lützen, U
   Rosenstiel, PC
   Franke, A
   Schreiber, S
AF Zeissig, Sebastian
   Rosati, Elisa
   Dowds, C. Marie
   Aden, Konrad
   Bethge, Johannes
   Schulte, Berenice
   Pan, Wei Hung
   Mishra, Neha
   Zuhayra, Maaz
   Marx, Marlies
   Paulsen, Maren
   Strigli, Anne
   Conrad, Claudio
   Schuldt, Doerthe
   Sinha, Anupam
   Ebsen, Henriette
   Kornell, Sabin-Christin
   Nikolaus, Susanna
   Arlt, Alexander
   Kabelitz, Dieter
   Ellrichmann, Mark
   Luetzen, Ulf
   Rosenstiel, Philip C.
   Franke, Andre
   Schreiber, Stefan
TI Vedolizumab is associated with changes in innate rather than adaptive
   immunity in patients with inflammatory bowel disease
SO GUT
LA English
DT Article
ID T-CELL-RECEPTOR; ACTIVATED PROTEIN-KINASE; MAINTENANCE THERAPY; BETA-7
   INTEGRINS; DENDRITIC CELLS; SMALL-INTESTINE; CROHNS-DISEASE; L-SELECTIN;
   GUT; ADHESION
AB Objective Vedolizumab, a monoclonal antibody directed against the integrin heterodimer alpha 4 beta 7, is approved for the treatment of Crohn's disease and ulcerative colitis. The efficacy of vedolizumab has been suggested to result from inhibition of intestinal T cell trafficking although human data to support this conclusion are scarce. We therefore performed a comprehensive analysis of vedolizumab-induced alterations in mucosal and systemic immunity in patients with inflammatory bowel disease (IBD), using antiinflammatory therapy with the TNF alpha antibody infliximab as control.
   Design I mmunophenotyping, immunohistochemistry, T cell receptor profiling and RNA sequencing were performed using blood and colonic biopsies from patients with IBD before and during treatment with vedolizumab (n=18) or, as control, the anti-TNF alpha antibody infliximab (n=20). Leucocyte trafficking in vivo was assessed using single photon emission computed tomography and endomicroscopy.
   Results Vedolizumab was not associated with alterations in the abundance or phenotype of lamina propria T cells and did not affect the mucosal T cell repertoire or leucocyte trafficking in vivo. Surprisingly, however, alpha 4 beta 7 antibody treatment was associated with substantial effects on innate immunity including changes in macrophage populations and pronounced alterations in the expression of molecules involved in microbial sensing, chemoattraction and regulation of the innate effector response. These effects were specific to vedolizumab, not observed in response to the TNF alpha antibody infliximab, and associated with inhibition of intestinal inflammation.
   Conclusion Our findings suggest that modulation of innate immunity contributes to the therapeutic efficacy of vedolizumab in IBD.
C1 [Zeissig, Sebastian; Strigli, Anne] Tech Univ Dresden, Univ Klinikum Carl Gustav Carus Dresden, Dept Med 1, D-01307 Dresden, Germany.
   [Zeissig, Sebastian; Strigli, Anne] Tech Univ Dresden, Ctr Regenerat Therapies Dresden, Dresden, Germany.
   [Zeissig, Sebastian; Dowds, C. Marie; Aden, Konrad; Bethge, Johannes; Schulte, Berenice; Conrad, Claudio; Schuldt, Doerthe; Kornell, Sabin-Christin; Nikolaus, Susanna; Arlt, Alexander; Ellrichmann, Mark; Schreiber, Stefan] Univ Klinikum Schleswig Holstein, Dept Internal Med 1, Campus Kiel, Kiel, Germany.
   [Rosati, Elisa; Dowds, C. Marie; Aden, Konrad; Pan, Wei Hung; Mishra, Neha; Paulsen, Maren; Sinha, Anupam; Kornell, Sabin-Christin; Rosenstiel, Philip C.; Franke, Andre; Schreiber, Stefan] Univ Klinikum Schleswig Holstein, Inst Clin Mol Biol, Campus Kiel, Kiel, Germany.
   [Zuhayra, Maaz; Marx, Marlies; Luetzen, Ulf] Univ Klinikum Schleswig Holstein, Dept Nucl Med Mol Diagnost Imaging & Therapy, Campus Kiel, Kiel, Germany.
   [Ebsen, Henriette; Kabelitz, Dieter] Christian Albrechts Univ Kiel, Inst Immunol, Kiel, Germany.
C3 Technische Universitat Dresden; Carl Gustav Carus University Hospital;
   Technische Universitat Dresden; University of Kiel; Schleswig Holstein
   University Hospital; University of Kiel; Schleswig Holstein University
   Hospital; University of Kiel; Schleswig Holstein University Hospital;
   University of Kiel
RP Zeissig, S (通讯作者)，Tech Univ Dresden, Univ Klinikum Carl Gustav Carus Dresden, Dept Med 1, D-01307 Dresden, Germany.; Schreiber, S (通讯作者)，Univ Klinikum Schleswig Holstein, Dept Internal Med 1, Campus Kiel, Kiel, Germany.
EM sebastian.zeissig@tu-dresden.de; s.schreiber@mucosa.de
RI Zuhayra, Maaz/A-8475-2010; Rosati, Elisa/J-6784-2019; Franke,
   Andre/B-2151-2010; Zeissig, Sebastian/B-6297-2012; Mishra,
   Neha/HDN-8013-2022; Luetzen, Ulf/A-8659-2010; Rosenstiel,
   Philip/A-5137-2009; Aden, Konrad/H-1477-2014; Ebsen,
   Henriette/B-1886-2015; Kabelitz, Dieter/A-2757-2010; Aden,
   Konrad/AAG-3290-2020; Arlt, Alexander/G-7308-2019; Ellrichmann,
   Mark/H-3566-2015
OI Zuhayra, Maaz/0000-0002-4064-5757; Rosati, Elisa/0000-0002-2635-6422;
   Franke, Andre/0000-0003-1530-5811; Zeissig,
   Sebastian/0000-0001-5124-0897; Rosenstiel, Philip/0000-0002-9692-8828;
   Aden, Konrad/0000-0003-3482-7316; Arlt, Alexander/0000-0002-6160-1059;
   Ellrichmann, Mark/0000-0002-5817-5589; Mishra, Neha/0000-0002-7436-1066
FU Deutsche Forschungsgemeinschaft (DFG) [ZE814/4-1, SCHR 512/14-1];
   European Research Council (ERC) [336528]; BMBF [01ZX1306]; SysMedIBD EU
   FP7 [305564]; DFG Excellence Clusters ExC306 'Inflammation at
   Interfaces'; DFG 'Center for Regenerative Therapies'; H2020 SYSCID
   program [733100]; European Research Council (ERC) [336528] Funding
   Source: European Research Council (ERC)
FX Work was supported by the Deutsche Forschungsgemeinschaft (DFG)
   (ZE814/4-1 and SCHR 512/14-1), the European Research Council (ERC
   Starting Grant agreement no. 336528, to SZ), the H2020 SYSCID program
   under the grant agreement no. 733100, the BMBF as part of the e:Med
   framework ('sysINFLAME', grant 01ZX1306), SysMedIBD EU FP7 under grant
   agreement no. 305564 and the DFG Excellence Clusters ExC306
   'Inflammation at Interfaces' (SS, AF, DK, PR, SS, SZ) and 'Center for
   Regenerative Therapies' (SZ).
CR Anders S, 2010, GENOME BIOL, V11, DOI 10.1186/gb-2010-11-10-r106
   Anders S, 2015, BIOINFORMATICS, V31, P166, DOI 10.1093/bioinformatics/btu638
   Bleharski JR, 2001, J IMMUNOL, V167, P3174, DOI 10.4049/jimmunol.167.6.3174
   Bolotin DA, 2015, NAT METHODS, V12, P380, DOI 10.1038/nmeth.3364
   C alenda G, 2017, J IMMUNOL
   Caporaso JG, 2012, ISME J, V6, P1621, DOI 10.1038/ismej.2012.8
   Chapman CG, 2016, INFLAMM BOWEL DIS, V22, P1275, DOI 10.1097/MIB.0000000000000752
   Clahsen T, 2015, CLIN IMMUNOL, V156, P74, DOI 10.1016/j.clim.2014.11.005
   Danese S, 2014, GASTROENTEROLOGY, V147, P981, DOI 10.1053/j.gastro.2014.08.044
   Dixon P, 2003, J VEG SCI, V14, P927, DOI 10.1111/j.1654-1103.2003.tb02228.x
   Dogan A, 1996, EUR J IMMUNOL, V26, P1240, DOI 10.1002/eji.1830260609
   Feagan BG, 2013, NEW ENGL J MED, V369, P699, DOI 10.1056/NEJMoa1215734
   Ferreira JA., 2007, INT J BIOSTAT, V3, pArticl, DOI DOI 10.2202/1557-4679.1065
   Fischer A, 2016, GUT, V65, P1642, DOI 10.1136/gutjnl-2015-310022
   Freeman JD, 2009, GENOME RES, V19, P1817, DOI 10.1101/gr.092924.109
   Fujimori H, 2002, GASTROENTEROLOGY, V122, P734, DOI 10.1053/gast.2002.31899
   Gini C., 1921, ECON J, V31, P124, DOI [DOI 10.2307/2223319, 10.2307/2223319]
   Habtezion A, 2016, GASTROENTEROLOGY, V150, P340, DOI 10.1053/j.gastro.2015.10.046
   HAMANN A, 1994, J IMMUNOL, V152, P3282
   Heather JM, 2018, BRIEF BIOINFORM, V19, P554, DOI 10.1093/bib/bbw138
   Henriksen EKK, 2017, J HEPATOL, V66, P116, DOI 10.1016/j.jhep.2016.09.002
   Hesterberg PE, 1996, GASTROENTEROLOGY, V111, P1373, DOI 10.1053/gast.1996.v111.pm8898653
   Hong SN, 2017, INFLAMM BOWEL DIS, V23, P1098, DOI 10.1097/MIB.0000000000001066
   Kato S, 2000, J PHARMACOL EXP THER, V295, pA575
   Kelsen J, 2004, CLIN EXP IMMUNOL, V138, P66, DOI 10.1111/j.1365-2249.2004.02578.x
   Kivioja T, 2012, NAT METHODS, V9, P72, DOI [10.1038/NMETH.1778, 10.1038/nmeth.1778]
   Klonowski KD, 2004, IMMUNITY, V20, P551, DOI 10.1016/S1074-7613(04)00103-7
   LAZAROVITS AI, 1984, J IMMUNOL, V133, P1857
   Lefrançois L, 1999, J EXP MED, V189, P1631, DOI 10.1084/jem.189.10.1631
   Mamedov IZ, 2013, FRONT IMMUNOL, V4, DOI 10.3389/fimmu.2013.00456
   Martin M., 2011, EMBNET J, V17, P10, DOI [10.14806/ej.17.1.200, DOI 10.14806/EJ.17.1.200]
   Mizoguchi E, 2006, GASTROENTEROLOGY, V130, P398, DOI 10.1053/j.gastro.2005.12.007
   Murtagh F, 2014, J CLASSIF, V31, P274, DOI 10.1007/s00357-014-9161-z
   Nazarov VI, 2015, BMC BIOINFORMATICS, V16, DOI 10.1186/s12859-015-0613-1
   Newman AM, 2015, NAT METHODS, V12, P453, DOI [10.1038/nmeth.3337, 10.1038/NMETH.3337]
   O'Shea NR, 2016, J CROHNS COLITIS, V10, P1417, DOI 10.1093/ecco-jcc/jjw111
   Picarella D, 1997, J IMMUNOL, V158, P2099
   POUSSIER P, 1992, J EXP MED, V176, P187, DOI 10.1084/jem.176.1.187
   Rivera-Nieves J, 2005, J IMMUNOL, V174, P2343, DOI 10.4049/jimmunol.174.4.2343
   Rosenstiel P, 2005, GUT, V54, P314
   Sandborn WJ, 2013, NEW ENGL J MED, V369, P711, DOI 10.1056/NEJMoa1215739
   Schippers A, 2016, MUCOSAL IMMUNOL, V9, P527, DOI 10.1038/mi.2015.82
   Senhaji N, 2015, FRONT IMMUNOL, V6, DOI 10.3389/fimmu.2015.00529
   Shifrut E, 2013, FRONT IMMUNOL, V4, DOI 10.3389/fimmu.2013.00379
   Shugay M, 2015, PLOS COMPUT BIOL, V11, DOI 10.1371/journal.pcbi.1004503
   Shugay M, 2014, NAT METHODS, V11, P653, DOI [10.1038/NMETH.2960, 10.1038/nmeth.2960]
   Soler D, 2009, J PHARMACOL EXP THER, V330, P864, DOI 10.1124/jpet.109.153973
   Stathaki MI, 2009, WORLD J GASTROENTERO, V15, P2693, DOI 10.3748/wjg.15.2693
   Sugahara S, 1999, IMMUNOLOGY, V96, P57
   Suzuki S, 1998, EUR J IMMUNOL, V28, P3719, DOI 10.1002/(SICI)1521-4141(199811)28:11<3719::AID-IMMU3719>3.3.CO;2-F
   ten Hove T, 2002, GUT, V50, P206, DOI 10.1136/gut.50.2.206
   Thomas R, 1996, GUT, V38, P190, DOI 10.1136/gut.38.2.190
   Trapnell C, 2012, NAT PROTOC, V7, P562, DOI 10.1038/nprot.2012.016
   van der Geest KSM, 2015, PLOS ONE, V10, DOI 10.1371/journal.pone.0125373
   Villablanca EJ, 2014, GUT, V63, P1431, DOI 10.1136/gutjnl-2013-305386
   Waetzig GH, 2002, J IMMUNOL, V168, P5342, DOI 10.4049/jimmunol.168.10.5342
   Wagner N, 1998, EUR J IMMUNOL, V28, P3832, DOI 10.1002/(SICI)1521-4141(199811)28:11<3832::AID-IMMU3832>3.0.CO;2-J
   Wagner N, 1996, NATURE, V382, P366, DOI 10.1038/382366a0
   Wang CH, 2010, INFLAMM BOWEL DIS, V16, P1751, DOI 10.1002/ibd.21266
   Wyant T, 2015, GUT, V64, P77, DOI 10.1136/gutjnl-2014-307127
   Zeng R, 2013, MUCOSAL IMMUNOL, V6, P847, DOI 10.1038/mi.2012.123
   Zundler S, 2016, GUT
NR 62
TC 132
Z9 136
U1 4
U2 50
PU BMJ PUBLISHING GROUP
PI LONDON
PA BRITISH MED ASSOC HOUSE, TAVISTOCK SQUARE, LONDON WC1H 9JR, ENGLAND
SN 0017-5749
EI 1468-3288
J9 GUT
JI Gut
PD JAN
PY 2019
VL 68
IS 1
BP 25
EP +
DI 10.1136/gutjnl-2018-316023
PG 15
WC Gastroenterology & Hepatology
WE Science Citation Index Expanded (SCI-EXPANDED)
SC Gastroenterology & Hepatology
GA HH4WU
UT WOS:000455727900008
PM 29730603
HC Y
HP N
DA 2024-01-22
ER

PT J
AU Hlavaty, T
   Letkovsky, J
AF Hlavaty, Tibor
   Letkovsky, Juraj
TI Biosimilars in the therapy of inflammatory bowel diseases
SO EUROPEAN JOURNAL OF GASTROENTEROLOGY & HEPATOLOGY
LA English
DT Article
DE ulcerative colitis; Crohn's disease; infliximab; biosimilars;
   inflammatory bowel diseases; immunogenicity; safety
ID CROHNS-DISEASE; EPOETIN-ALPHA; DOUBLE-BLIND; COMPARATIVE
   PHARMACOKINETICS; RHEUMATOID-ARTHRITIS; INNOVATOR INFLIXIMAB;
   MAINTENANCE THERAPY; POSITION STATEMENT; PARALLEL-GROUP; RENAL ANEMIA
AB A biosimilar is a copy of an approved biological medicine whose patent protections have expired. Biosimilars of antibodies to tumour necrosis factor alpha (TNF alpha) are becoming important in the treatment of inflammatory bowel diseases (IBD). The first one introduced commercially is an infliximab biosimilar. The aim of this study was to provide an overview of anti-TNF alpha biosimilars. The literature on biosimilars of monoclonal anti-TNF alpha antibodies was reviewed, including their manufacture and approval pathways, concerns about efficacy, safety, immunogenicity, extrapolation, switching and labelling. Previous experience with biosimilars of epoetin and other growth factors was also reviewed. The infliximab biosimilar CT-P13 was the first biosimilar monoclonal antibody registered for the treatment of IBD. The major advantage of biosimilars is the reduced cost of therapy. Concerns have arisen, however, about the efficacy and safety of CT-P13 in IBD, the extrapolation of results from rheumatologic trials to IBD and the free interchangeability of CT-P13 with infliximab. Experience with simple peptide biosimilars, such as epoetins and growth factors, has generally been positive, with these biosimilars having similar efficacy and safety as the original products, although immunogenicity remains a major concern. Upcoming postregistration studies will address concerns on biosimilars in IBD, including their efficacy, safety, immunogenicity, switching and interchangeability. Biosimilars active against the same epitopes, but with improved pharmacokinetic properties that enhance their efficacy and/or safety, may be the next stage in the development of biosimilars. Anti-TNF alpha biosimilars represent promising new treatment options for patients with IBD. However, data on their efficacy and safety in IBD are needed.
C1 [Hlavaty, Tibor; Letkovsky, Juraj] Univ Hosp Bratislava, Dept Internal Med, Div Gastroenterol & Hepatol, SK-82606 Bratislava, Slovakia.
C3 Slovak Medical University Bratislava
RP Hlavaty, T (通讯作者)，Univ Hosp Bratislava, Dept Internal Med, Div Gastroenterol & Hepatol, Ruzinovska 6, SK-82606 Bratislava, Slovakia.
EM tibor.hlavaty2@gmail.com
RI Hlavaty, Tibor/A-3825-2013
OI Hlavaty, Tibor/0000-0003-2555-9081
FU Ferring Pharmaceuticals; MSD; Abbvie
FX In the last 5 years, Tibor Hlavaty has served as speaker, consultant or
   advisory board member for MSD, Abbvie, Hospira, Alfa Wasserman, ProMed
   CS and Pfizer. He has received a scientific grant from Ferring
   Pharmaceuticals and unrestricted educational grants from MSD and Abbvie.
   Juraj Letkovsky has no conflicts of interest.
CR Aapro MS, 2011, EUR J CANCER, V47, P8, DOI 10.1016/j.ejca.2010.10.013
   Argüelles-Arias F, 2013, REV ESP ENFERM DIG, V105, P37, DOI 10.4321/S1130-01082013000100006
   Baldamus C, 2008, ADV THER, V25, P1215, DOI 10.1007/s12325-008-0111-1
   Beck A, 2013, MABS-AUSTIN, V5, P621, DOI 10.4161/mabs.25864
   Beck A, 2012, ANAL CHEM, V84, P4637, DOI 10.1021/ac3002885
   BECKER P, 2013, BONE MARROW TRAN S2S, V48, pO177
   Boven K, 2005, NEPHROL DIAL TRANSPL, V20, pIII33, DOI 10.1093/ndt/gfh1072
   Brinks V, 2011, PHARM RES-DORDR, V28, P386, DOI 10.1007/s11095-010-0288-2
   Colombel JF, 2010, NEW ENGL J MED, V362, P1383, DOI 10.1056/NEJMoa0904492
   Crommelin DJA, 2003, INT J PHARMACEUT, V266, P3, DOI 10.1016/S0378-5173(03)00376-4
   Curtis JR, 2011, CLIN THER, V33, P679, DOI 10.1016/j.clinthera.2011.05.044
   Danese S, 2013, J CROHNS COLITIS, V7, P586, DOI 10.1016/j.crohns.2013.03.011
   Deechongkit S, 2006, J PHARM SCI-US, V95, P1931, DOI 10.1002/jps.20649
   Ebbers HC, 2012, EXPERT OPIN BIOL TH, V12, P1473, DOI 10.1517/14712598.2012.711308
   Ebbers HC, 2012, NAT BIOTECHNOL, V30, P1186, DOI 10.1038/nbt.2438
   *EMA, EMA PROC ADV BIOS AP
   Gascón P, 2013, SUPPORT CARE CANCER, V21, P2925, DOI 10.1007/s00520-013-1911-7
   Gecse KB, 2013, GUT, V62, P803, DOI 10.1136/gutjnl-2012-303824
   Gu N, 2011, CLIN THER, V33, P2029, DOI 10.1016/j.clinthera.2011.10.022
   Hanauer SB, 2006, GASTROENTEROLOGY, V130, P323, DOI 10.1053/j.gastro.2005.11.030
   Hanauer SB, 2002, LANCET, V359, P1541, DOI 10.1016/S0140-6736(02)08512-4
   Hyams JS, 2000, J PEDIATR-US, V137, P192, DOI 10.1067/mpd.2000.107161
   Jelkmann W, 2010, AM J HEMATOL, V85, P771, DOI 10.1002/ajh.21805
   Jiang HT, 2010, ANAL CHEM, V82, P6154, DOI 10.1021/ac100956x
   Krivoshiev S, 2008, CURR MED RES OPIN, V24, P1407, DOI [10.1185/030079908X297402, 10.1185/030079908X297402 ]
   Kuhlmann M, 2006, NEPHROL DIAL TRANSPL, V21, P4, DOI 10.1093/ndt/gfl474
   Laharie D, 2012, LANCET, V380, P1909, DOI 10.1016/S0140-6736(12)61084-8
   Lissy M, 2011, DRUGS R&D, V11, P61, DOI 10.2165/11588270-000000000-00000
   Malik NN, 2009, NAT REV CLIN ONCOL, V6, P550, DOI 10.1038/nrclinonc.2009.113
   McCamish M, 2013, CLIN PHARMACOL THER, V93, P315, DOI 10.1038/clpt.2013.17
   Mckoy JM, 2008, TRANSFUSION, V48, P1754, DOI 10.1111/j.1537-2995.2008.01749.x
   Merck, 2013 MERCK ANN REP
   Mikhail A, 2013, ADV THER, V30, P28, DOI 10.1007/s12325-012-0072-2
   MODY R, 2009, PHARMA FOCUS ASIA, V11, P40
   Park W, 2013, ANN RHEUM DIS, V72, P1605, DOI 10.1136/annrheumdis-2012-203091
   Praditpornsilpa K, 2011, KIDNEY INT, V80, P88, DOI 10.1038/ki.2011.68
   Present DH, 1999, NEW ENGL J MED, V340, P1398, DOI 10.1056/NEJM199905063401804
   Rinaudo-Gaujous M, 2013, ALIMENT PHARM THER, V38, P914, DOI 10.1111/apt.12477
   Rutgeerts P, 2005, NEW ENGL J MED, V353, P2462, DOI 10.1056/NEJMoa050516
   Sandborn WJ, 2012, GASTROENTEROLOGY, V143, P62, DOI 10.1053/j.gastro.2012.04.010
   Sandborn WJ, 2012, GASTROENTEROLOGY, V142, P257, DOI 10.1053/j.gastro.2011.10.032
   Sandborn WJ, 2001, GASTROENTEROLOGY, V121, P1088, DOI 10.1053/gast.2001.28674
   Sands BE, 2004, NEW ENGL J MED, V350, P876, DOI 10.1056/NEJMoa030815
   Schiestl M, 2011, NAT BIOTECHNOL, V29, P310, DOI 10.1038/nbt.1839
   Schneider CK, 2008, NAT BIOTECHNOL, V26, P985, DOI 10.1038/nbt0908-985
   Schneider CK, 2012, NAT BIOTECHNOL, V30, P1179, DOI 10.1038/nbt.2447
   SCHWABER J, 1973, NATURE, V244, P444, DOI 10.1038/244444a0
   Seidl A, 2012, PHARM RES-DORDR, V29, P1454, DOI 10.1007/s11095-011-0621-4
   Singh SK, 2011, J PHARM SCI-US, V100, P354, DOI 10.1002/jps.22276
   Tsiftsoglou AS, 2013, BIODRUGS, V27, P203, DOI 10.1007/s40259-013-0020-y
   US Food and Drug Administration, 2020, SCI CONS DEM BIOS RE
   Visser J, 2013, BIODRUGS, V27, P495, DOI 10.1007/s40259-013-0036-3
   Wadhwa M, 2013, BIOANALYSIS, V5, P521, DOI [10.4155/BIO.13.2, 10.4155/bio.13.2]
   Weise M, 2012, BLOOD, V120, P5111, DOI 10.1182/blood-2012-04-425744
   Wiecek A, 2010, ADV THER, V27, P941, DOI 10.1007/s12325-010-0080-z
   Wizemann V, 2008, CURR MED RES OPIN, V24, P625, DOI 10.1185/030079908X273264
   Yi S, 2012, BIODRUGS, V26, P177, DOI 10.2165/11631860-000000000-00000
   Yoo DH, 2013, ANN RHEUM DIS, V72, P1613, DOI 10.1136/annrheumdis-2012-203090
NR 58
TC 28
Z9 30
U1 0
U2 12
PU LIPPINCOTT WILLIAMS & WILKINS
PI PHILADELPHIA
PA TWO COMMERCE SQ, 2001 MARKET ST, PHILADELPHIA, PA 19103 USA
SN 0954-691X
EI 1473-5687
J9 EUR J GASTROEN HEPAT
JI Eur. J. Gastroenterol. Hepatol.
PD JUN
PY 2014
VL 26
IS 6
BP 581
EP 587
DI 10.1097/MEG.0000000000000098
PG 7
WC Gastroenterology & Hepatology
WE Science Citation Index Expanded (SCI-EXPANDED)
SC Gastroenterology & Hepatology
GA AH1CP
UT WOS:000335857600001
PM 24722561
DA 2024-01-22
ER

PT J
AU Coyne, K
   Joshua-Gotlib, S
   Kimel, M
   Thompson, C
   Lewis, A
   Danilewitz, M
AF Coyne, K
   Joshua-Gotlib, S
   Kimel, M
   Thompson, C
   Lewis, A
   Danilewitz, M
TI Validation of the treatment satisfaction questionnaire for Crohn's
   disease (TSQ-C)
SO DIGESTIVE DISEASES AND SCIENCES
LA English
DT Article
DE treatment satisfaction; Treatment Satisfaction Questionnaire-Crohn's;
   Crohn's disease; validation; pharmacologic therapy
ID ILEOANAL ANASTOMOSIS; ADHERENCE
AB Treatment satisfaction is used to capture the full impact of disease on patients' lives. Currently, no instruments exist to evaluate satisfaction with pharmacologic therapy in patients with Crohn's disease ( CD). The purpose of this study was to evaluate the psychometric properties of a treatment satisfaction questionnaire for CD (TSQ-C). The 36-item questionnaire was completed by CD patients who reported taking 5-aminosalicylic acid derivatives to treat their CD. Measures used in the validation study were the Inflammatory Bowel Disease Questionnaire (IBDQ), Crohn's Work Activity Impairment Index (CWAII), and patient reports of clinical indicators ( e. g., number of active flares and medications taken). Exploratory factor analysis was used to evaluate the items and subscale structure. Internal consistency reliability and concurrent and discriminant validity were assessed using Cronbach's alpha, Pearson correlation coefficients, and analysis of variance. A total of 813 CD patients participated, with the majority being Caucasian (95.9%), female (67.0%), and greater than or equal to 34 years old (86.1%). Patient-rated severity of CD was mild (49.3%), moderate (41.7%), and severe (7.5%). The final TSQ-C consisted of 32 items, with six subscales ( Symptoms, Satisfaction, Expectations, Physician Relationships, Bother, and Cost), with each subscale score ranging from 1 to 6. Cronbach's a values ranged from 0.63 ( Cost) to 0.94 ( Symptoms). Strong correlations were observed among the IBDQ, CWAII, and the Satisfaction and Symptoms subscales of the TSQ-C. TSQ-C subscales, particularly Symptoms and Satisfaction, significantly discriminated among levels of number of flares per year, patient-rated disease severity, and number of medication classes. The TSQ-C demonstrated excellent validity and reliability and appears to be a useful tool for evaluating satisfaction with pharmacologic therapy among patients with CD.
C1 MEDTAP Int Inc, Bethesda, MD 20814 USA.
   AstraZeneca, Wilmington, DE USA.
C3 MEDTAP International, Inc.; AstraZeneca
RP Coyne, K (通讯作者)，MEDTAP Int Inc, 7101 Wisconsin Ave,Suite 600, Bethesda, MD 20814 USA.
EM coyne@medtap.com
CR [Anonymous], 1998, HLTH MEASUREMENT SCA
   BARTLETT EE, 1984, J CHRON DIS, V37, P755, DOI 10.1016/0021-9681(84)90044-4
   BRADLEY C, 1990, DIABETIC MED, V7, P445, DOI 10.1111/j.1464-5491.1990.tb01421.x
   Cronbach LJ, 1951, PSYCHOMETRIKA, V16, P297
   GUYATT G, 1989, GASTROENTEROLOGY, V96, P804, DOI 10.1016/0016-5085(89)90905-0
   HUSKISSON E C, 1992, European Journal of Rheumatology and Inflammation, V12, P27
   Mulaik Stanley A, 1972, FDN FACTOR ANAL
   Nunnally J. C., 1994, PSYCHOMETRIC THEORY
   *REILL ASS, 2001, WORK PROD ACT IMP QU
   Ross C K, 1990, Arthritis Care Res, V3, P92, DOI 10.1002/1529-0131(199006)3:2<92::AID-ANR1790030207>3.0.CO;2-P
   Scott HJ, 1996, DIS COLON RECTUM, V39, P1039, DOI 10.1007/BF02054696
   SHERBOURNE CD, 1992, J BEHAV MED, V15, P447, DOI 10.1007/BF00844941
   TAYLOR BM, 1983, ARCH SURG-CHICAGO, V118, P696
   TELANDER RL, 1990, SURGERY, V108, P717
   Weaver M, 1997, AM J MANAG CARE, V3, P579
   Weinberger M, 1996, NEW ENGL J MED, V334, P1441, DOI 10.1056/NEJM199605303342206
NR 16
TC 18
Z9 18
U1 0
U2 1
PU SPRINGER
PI DORDRECHT
PA VAN GODEWIJCKSTRAAT 30, 3311 GZ DORDRECHT, NETHERLANDS
SN 0163-2116
EI 1573-2568
J9 DIGEST DIS SCI
JI Dig. Dis. Sci.
PD FEB
PY 2005
VL 50
IS 2
BP 252
EP 258
DI 10.1007/s10620-005-1591-3
PG 7
WC Gastroenterology & Hepatology
WE Science Citation Index Expanded (SCI-EXPANDED)
SC Gastroenterology & Hepatology
GA 896YG
UT WOS:000226969900007
PM 15745081
DA 2024-01-22
ER

PT J
AU Dideberg, V
   Louis, E
   Farnir, F
   Bertoli, S
   Vermeire, S
   Rutgeerts, P
   De Vos, M
   Van Gossum, A
   Belaiche, J
   Bours, V
AF Dideberg, Vinciane
   Louis, Edouard
   Farnir, Frederic
   Bertoli, Sabrina
   Vermeire, Severine
   Rutgeerts, Paul
   De Vos, Martine
   Van Gossum, Andre
   Belaiche, Jacques
   Bours, Vincent
TI Lymphotoxin alpha gene in Crohn's disease patients: absence of
   implication in the response to infliximab in a large cohort study
SO PHARMACOGENETICS AND GENOMICS
LA English
DT Article
DE Crohn's disease; infliximab; lymphotoxin alpha; pharmacogenetics
ID MONOCLONAL-ANTIBODY CA2; HAPLOTYPE; ASSOCIATION; POLYMORPHISM; THERAPY
AB A haplotype in the lymphotoxin alpha (LTA) gene has been associated with a lack of response to infliximab in a small cohort of Crohn's disease (CD) patients. The present study aimed to confirm the implication of this haplotype in the response to infliximab in a larger cohort of Caucasian patients. The response to the first infusion with infliximab was evaluated in 214 Caucasian patients with either luminal (n = 150) or fistulising (n = 64) CD. Clinical response was based on the decrease in CID Activity Index (luminal) or on the evolution in the fistula discharge (fistulising). Biological response was assessed in 139 patients who had elevated C-reactive protein (CRP) before treatment and for whom CRP values were also available after treatment. A positive biological response was defined as a decrease in CRP of at least 25%. The patients were genotyped for six polymorphisms in the LTA gene. A positive clinical response was present in 65.4% of the patients and a positive biological response was observed in 80.6% of the patients. No association was found with any of the studied polymorphisms, nor with the previously published LTA haplotype and the response to infliximab. We could not confirm an association between the LTA locus and clinical or biological response to infliximab in a large cohort of CID patients. Pharmacogenetics and Genomics 16:369-373 (c) 2006 Lippincott Williams & Wilkins.
C1 CHU Liege, Dept Human Genet, Liege, Belgium.
   CHU Liege, Dept Gastroenterol, Liege, Belgium.
   Univ Liege, Dept Factorial & Mol Genet, Ctr Biomed Integrated Genoprote, B-4000 Liege, Belgium.
   UZ Gasthuisberg, Dept Gastroenterol, Louvain, Belgium.
   UZ Gent, Dept Gastroenterol, Ghent, Belgium.
   Erasme Univ Hosp, Dept Gastroenterol, B-1070 Brussels, Belgium.
C3 University of Liege; University of Liege; University of Liege; KU
   Leuven; University Hospital Leuven; Ghent University; Ghent University
   Hospital; Universite Libre de Bruxelles
RP Bours, V (通讯作者)，Univ Liege, CHU Sart Tilman, Ctr Genet Humaine, B35, B-4000 Liege, Belgium.
EM vbours@ulg.ac.be
OI Vermeire, Severine/0000-0001-9942-3019
CR D'Haens G, 1999, GASTROENTEROLOGY, V116, P1029, DOI 10.1016/S0016-5085(99)70005-3
   Hampe J, 1999, AM J HUM GENET, V64, P808, DOI 10.1086/302294
   Louis E, 2004, ALIMENT PHARM THER, V19, P511, DOI 10.1111/j.1365-2036.2004.01871.x
   Louis E, 2002, SCAND J GASTROENTERO, V37, P818, DOI 10.1080/713786515
   Martinez A, 2004, ARTHRITIS RHEUM-US, V50, P1077, DOI 10.1002/art.20154
   Mascheretti S, 2004, PHARMACOGENOMICS, V5, P479, DOI 10.1517/14622416.5.5.479
   Mascheretti S., 2002, Pharmacogenomics Journal, V2, P127, DOI 10.1038/sj.tpj.6500091
   Plevy SE, 1996, GASTROENTEROLOGY, V110, P1053, DOI 10.1053/gast.1996.v110.pm8612993
   Present DH, 1999, NEW ENGL J MED, V340, P1398, DOI 10.1056/NEJM199905063401804
   Stephens M, 2005, AM J HUM GENET, V76, P449, DOI 10.1086/428594
   Stephens M, 2001, AM J HUM GENET, V68, P978, DOI 10.1086/319501
   Targan SR, 1997, NEW ENGL J MED, V337, P1029, DOI 10.1056/NEJM199710093371502
   Taylor KD, 2001, GASTROENTEROLOGY, V120, P1347, DOI 10.1053/gast.2001.23966
   Urcelay E, 2005, WORLD J GASTROENTERO, V11, P1187, DOI 10.3748/wjg.v11.i8.1187
   VANDULLEMEN HM, 1995, GASTROENTEROLOGY, V109, P129, DOI 10.1016/0016-5085(95)90277-5
NR 15
TC 20
Z9 23
U1 0
U2 2
PU LIPPINCOTT WILLIAMS & WILKINS
PI PHILADELPHIA
PA TWO COMMERCE SQ, 2001 MARKET ST, PHILADELPHIA, PA 19103 USA
SN 1744-6872
EI 1744-6880
J9 PHARMACOGENET GENOM
JI Pharmacogenet. Genomics
PD MAY
PY 2006
VL 16
IS 5
BP 369
EP 373
DI 10.1097/01.fpc.0000204993.91806.b1
PG 5
WC Biotechnology & Applied Microbiology; Genetics & Heredity; Pharmacology
   & Pharmacy
WE Science Citation Index Expanded (SCI-EXPANDED)
SC Biotechnology & Applied Microbiology; Genetics & Heredity; Pharmacology
   & Pharmacy
GA 046ZL
UT WOS:000237849500009
PM 16609369
DA 2024-01-22
ER

PT J
AU Besombes, J
   Souala, F
   Bouguen, G
   Guyader, D
   Grolhier, C
   Thibault, V
   Pronier, C
AF Besombes, Juliette
   Souala, Faouzi
   Bouguen, Guillaume
   Guyader, Dominique
   Grolhier, Claire
   Thibault, Vincent
   Pronier, Charlotte
TI Acute hepatitis B virus infection despite vaccination in a patient
   treated by infliximab: a case report
SO BMC GASTROENTEROLOGY
LA English
DT Article
DE Hepatitis B; Immunocompromised; Vaccination; Immune escape; Infliximab;
   Acute hepatitis
ID CROHNS-DISEASE; REACTIVATION; MANAGEMENT; THERAPY; NEED
AB Background Despite an effective vaccine, hepatitis B remains a major global health problem due to its significant morbidity and mortality. Vaccination in immunosuppressed patients such as those treated for an inflammatory bowel disease (IBD) can be less effective. This case describes an uncommon original diagnosis of an acute hepatitis B infection occurring in a vaccinated but immunocompromised IBD patient under long-term infliximab treatment. A low anti-HBs titer and the presence of HBsAg escape mutations are possible hypotheses to explain this unexpected infection. Case presentation A 28-year-old Caucasian male, regularly followed-up for a Crohn's disease treated by infliximab, was regularly screened for sexually transmissible infections because of at-risk behaviors. Despite a correct immunization scheme against hepatitis B virus (HBV), an active HBV infection was diagnosed during one of those screenings. Retrospective testing of a sample collected 6 months earlier was in favor of an evolution from an acute hepatitis B toward a chronic hepatitis B. The patient has always had a low anti-HBs antibody levels (near the threshold of 10 IU/L) possibly explaining his infection. In addition, HBV sequencing revealed a genotype A2 HBV strain, carrying the sD144A substitution on the S protein, known as a potential immune escape variant. Dual therapy combining tenofovir disoproxil fumarate and emtricitabine, active against HBV but also efficient as an HIV pre-exposure prophylaxis, was initiated. Ten months after treatment initiation, all surrogate biochemical and virological endpoints for HBV functional cure were achieved. Treatment and periodical monitoring are being maintained. Conclusion Emphasis should be placed on HBV screening, vaccination and regular monitoring of patients under long-term immunosuppressive therapy, particularly those with at-risk behaviors.
C1 [Besombes, Juliette; Grolhier, Claire; Thibault, Vincent; Pronier, Charlotte] Univ Rennes, Pontchaillou Univ Hosp, Dept Virol, INSERM,EHESP,IRSET,UMR S 1085, Rennes, France.
   [Souala, Faouzi] Pontchaillou Univ Hosp, Infect Dis & Intens Care Unit, Rennes, France.
   [Bouguen, Guillaume] Univ Rennes, Pontchaillou Univ Hosp, Dept Hepatogastroenterol, UMR 991, Rennes, France.
   [Guyader, Dominique] Univ Rennes, Pontchaillou Univ Hosp, Dept Liver Dis SMF, UMR 1241, Rennes, France.
C3 Institut National de la Sante et de la Recherche Medicale (Inserm); CHU
   Rennes; Universite de Rennes; Ecole des Hautes Etudes en Sante Publique
   (EHESP); Universite de Rennes; CHU Rennes; CHU Rennes; Universite de
   Rennes; CHU Rennes; Universite de Rennes
RP Pronier, C (通讯作者)，Univ Rennes, Pontchaillou Univ Hosp, Dept Virol, INSERM,EHESP,IRSET,UMR S 1085, Rennes, France.
EM charlotte.pronier@chu-rennes.fr
OI Pronier, Charlotte/0000-0001-7873-2752
CR Axiaris G, 2021, WORLD J GASTROENTERO, V27, P3762, DOI 10.3748/wjg.v27.i25.3762
   Baddley JW, 2018, CLIN MICROBIOL INFEC, V24, pS10, DOI 10.1016/j.cmi.2017.12.025
   Esteve M, 2004, GUT, V53, P1363, DOI 10.1136/gut.2004.040675
   European Assoc Study Liver, 2017, J HEPATOL, V67, P370, DOI 10.1016/j.jhep.2017.03.021
   Hall AJ, 2010, HEPATOLOGY, V51, P1485, DOI 10.1002/hep.23674
   HYAMS KC, 1995, CLIN INFECT DIS, V20, P992, DOI 10.1093/clinids/20.4.992
   Loomba R, 2017, GASTROENTEROLOGY, V152, P1297, DOI 10.1053/j.gastro.2017.02.009
   Ni F, 1995, RES VIROLOGY, V146, P397, DOI 10.1016/0923-2516(96)80899-5
   Pol S, 2013, LIVER INT, V33, P182, DOI 10.1111/liv.12055
   Pratt PK, 2018, INFLAMM BOWEL DIS, V24, P380, DOI 10.1093/ibd/izx001
   Reddy KR, 2015, GASTROENTEROLOGY, V148, P215, DOI 10.1053/j.gastro.2014.10.039
   Revill PA, 2020, NAT REV GASTRO HEPAT, V17, P618, DOI 10.1038/s41575-020-0296-6
   Solay AH, 2019, HUM VACC IMMUNOTHER, V15, P1177, DOI 10.1080/21645515.2019.1574151
   Thibault V, 2017, J CLIN VIROL, V89, P14, DOI 10.1016/j.jcv.2017.02.001
   Ueno Y, 2005, DIGEST DIS SCI, V50, P163, DOI 10.1007/s10620-005-1295-8
NR 15
TC 4
Z9 4
U1 0
U2 2
PU BMC
PI LONDON
PA CAMPUS, 4 CRINAN ST, LONDON N1 9XW, ENGLAND
EI 1471-230X
J9 BMC GASTROENTEROL
JI BMC Gastroenterol.
PD JUN 29
PY 2022
VL 22
IS 1
AR 322
DI 10.1186/s12876-022-02397-5
PG 5
WC Gastroenterology & Hepatology
WE Science Citation Index Expanded (SCI-EXPANDED)
SC Gastroenterology & Hepatology
GA 2O0MX
UT WOS:000818764100002
PM 35768794
OA Green Published, gold
DA 2024-01-22
ER

PT J
AU Danese, S
   Panés, J
AF Danese, Silvio
   Panes, Julian
TI Development of Drugs to Target Interactions Between Leukocytes and
   Endothelial Cells and Treatment Algorithms for Inflammatory Bowel
   Diseases
SO GASTROENTEROLOGY
LA English
DT Review
DE Immune Regulation; Crohn's Disease; Ulcerative Colitis; Drug Development
ID PROGRESSIVE MULTIFOCAL LEUKOENCEPHALOPATHY; RELAPSING
   MULTIPLE-SCLEROSIS; ACTIVE CROHNS-DISEASE; TUMOR-NECROSIS-FACTOR;
   ULCERATIVE-COLITIS; MAINTENANCE THERAPY; DOSE INTENSIFICATION; ADHESION
   MOLECULES; HUMANIZED ANTIBODY; INDUCTION THERAPY
AB Increased understanding of the pathogenesis of inflammatory bowel diseases (IBDs) has led to new therapeutic strategies. One of these is to target the molecules that regulate interactions between leukocytes and endothelial cells at sites of inflammation (mainly leukocyte integrins and endothelial cell adhesion molecules of the immunoglobulin superfamily). These molecules have been validated as therapeutic targets for IBD; several have shown efficacy, and 2 have been approved by the Food and Drug Administration for treatment of IBD. Natalizumab, the first anti-integrin antibody tested for treatment of IBD, blocks the alpha 4 subunit. Although it is effective, its clinical use has been limited by its association with risk of progressive multifocal leukoencephalopathy. Other, allegedly more selective drugs that affect leukocyte recruitment in the gastrointestinal tract have been developed or are under investigation and could increase safety. These include vedolizumab and AMG 181 (antibodies against alpha(4)beta(7)), etrolizumab (anti-beta(7)), and PF-00547659 (anti-mucosal vascular addressin cell adhesion molecule 1). Other agents have been developed to block alpha(4) (the small molecule AJM300), CCR9 (the small molecule CCX282-B), and CXCL10 (the antibody eldelumab). We review the scientific rationale for inhibiting interactions between leukocytes and endothelial cells to reduce intestinal inflammation and analyze the clinical studies that have been performed to test these new molecules, with particular attention to safety. We propose an evidence-based clinical positioning of this class of drugs.
C1 [Danese, Silvio] Humanitas Res Hosp, IBD Ctr, Dept Gastroenterol, I-20089 Milan, Italy.
   [Panes, Julian] Hosp Clin Barcelona, Dept Gastroenterol, IDIBAPS, CIBERehd, Barcelona, Spain.
C3 CIBER - Centro de Investigacion Biomedica en Red; CIBEREHD; University
   of Barcelona; Hospital Clinic de Barcelona; IDIBAPS
RP Danese, S (通讯作者)，Humanitas Res Hosp, IBD Ctr, Dept Gastroenterol, Via Manzoni 56, I-20089 Milan, Italy.
EM sdanese@hotmail.com
RI Danese, Silvio/ABH-9571-2020; Panes, Julian/H-5991-2015
OI Danese, Silvio/0000-0001-7341-1351; Panes, Julian/0000-0002-4971-6902
FU Fondazione Humanitas per la Ricerca and FIRMAD; Ministerio de Economia y
   Competitividad, Spain [SAF 2012-33560]
FX Supported by grants from Fondazione Humanitas per la Ricerca and FIRMAD
   (to S. D.) and grant SAF 2012-33560 from Ministerio de Economia y
   Competitividad, Spain (to J.P.).
CR Baldwin KJ, 2013, CURR OPIN NEUROL, V26, P318, DOI 10.1097/WCO.0b013e328360279f
   Baumgart DC, 2007, LANCET, V369, P1627, DOI 10.1016/S0140-6736(07)60750-8
   Billioud V, 2011, AM J GASTROENTEROL, V106, P674, DOI 10.1038/ajg.2011.60
   Binion DG, 1997, GASTROENTEROLOGY, V112, P1895, DOI 10.1053/gast.1997.v112.pm9178682
   Biogen Idec Inc, 2013, TYSABRI HIGHL PRESCR
   Biogen Idec Inc, 2013, HIGHL PRESCR INF TYS
   Bloomgren G, 2012, NEW ENGL J MED, V366, P1870, DOI 10.1056/NEJMoa1107829
   Clifford D., 2013, 78 ANN SCI M AM COLL
   Colombe J-F, 2013, 78 ANN SCI M AM COLL
   Colombel JF, 2007, GASTROENTEROLOGY, V132, P52, DOI 10.1053/j.gastro.2006.11.041
   D'Haens G, 2014, 9 C EUR CROHNS COL O
   Danese S, 2005, DIGEST LIVER DIS, V37, P811, DOI 10.1016/j.dld.2005.03.013
   Danese S, 2014, ANN INTERN MED, V160, P704, DOI 10.7326/M13-2403
   Danese S, 2012, GUT, V61, P918, DOI 10.1136/gutjnl-2011-300904
   Engel MA, 2010, J GASTROENTEROL, V45, P571, DOI 10.1007/s00535-010-0219-3
   Feagan BG, 2005, NEW ENGL J MED, V352, P2499, DOI 10.1056/NEJMoa042982
   Feagan BG, 2013, NEW ENGL J MED, V369, P699, DOI 10.1056/NEJMoa1215734
   Feagan BG, 2008, CLIN GASTROENTEROL H, V6, P1370, DOI 10.1016/j.cgh.2008.06.007
   Fedyk E, 2011, INFLAMM BOWEL DIS, V17, pS4, DOI 10.1093/ibd/17.supplement1.S4b
   Ford AC, 2011, AM J GASTROENTEROL, V106, P644, DOI 10.1038/ajg.2011.73
   Gisbert JP, 2009, AM J GASTROENTEROL, V104, P760, DOI 10.1038/ajg.2008.88
   Hanauer SB, 2006, GASTROENTEROLOGY, V130, P323, DOI 10.1053/j.gastro.2005.11.030
   Hanauer SB, 2002, LANCET, V359, P1541, DOI 10.1016/S0140-6736(02)08512-4
   Jovani M, 2013, CURR DRUG TARGETS, V14, P1433, DOI 10.2174/13894501113146660206
   Keshav S, 2013, PLOS ONE, V8, DOI 10.1371/journal.pone.0060094
   Lobatón T, 2014, ALIMENT PHARM THER, V39, P579, DOI 10.1111/apt.12639
   Mayer L, 2014, GUT, V63, P442, DOI 10.1136/gutjnl-2012-303424
   Nakamura K, 2006, WORLD J GASTROENTERO, V12, P4628, DOI 10.3748/wjg.v12.i29.4628
   Oussalah A, 2010, AM J GASTROENTEROL, V105, P2617, DOI 10.1038/ajg.2010.345
   PANES J, 1995, GASTROENTEROLOGY, V108, P1761, DOI 10.1016/0016-5085(95)90138-8
   Panés J, 1999, BRIT J PHARMACOL, V126, P537, DOI 10.1038/sj.bjp.0702328
   Papadakis KA, 2001, GASTROENTEROLOGY, V121, P246, DOI 10.1053/gast.2001.27154
   Peyrin-Biroulet L, 2011, ALIMENT PHARM THER, V33, P870, DOI 10.1111/j.1365-2036.2011.04599.x
   Peyrin-Biroulet L, 2008, LANCET, V372, P67, DOI 10.1016/S0140-6736(08)60995-2
   Polman CH, 2006, NEW ENGL J MED, V354, P899, DOI 10.1056/NEJMoa044397
   Rudick RA, 2006, NEW ENGL J MED, V354, P911, DOI 10.1056/NEJMoa044396
   Rutgeerts P, 2005, NEW ENGL J MED, V353, P2462, DOI 10.1056/NEJMoa050516
   Rutgeerts P, 2012, GASTROENTEROLOGY, V142, P1102, DOI 10.1053/j.gastro.2012.01.035
   Rutgeerts PJ, 2013, GUT, V62, P1122, DOI 10.1136/gutjnl-2011-301769
   Sandborn WJ, 2014, GASTROENTEROLOGY, V146, pS150
   Sandborn WJ, 2013, NEW ENGL J MED, V369, P711, DOI 10.1056/NEJMoa1215739
   Sandborn WJ, 2005, NEW ENGL J MED, V353, P1912, DOI 10.1056/NEJMoa043335
   Sands B., 2013, 21 UN EUR GASTR WEEK
   Sands BE, 2004, NEW ENGL J MED, V350, P876, DOI 10.1056/NEJMoa030815
   Sands BE, 2014, GASTROENTEROLOGY, V147, P618, DOI 10.1053/j.gastro.2014.05.008
   Sans M, 1999, GASTROENTEROLOGY, V116, P874, DOI 10.1016/S0016-5085(99)70070-3
   Schreiber S, 2010, AM J GASTROENTEROL, V105, P1574, DOI 10.1038/ajg.2010.78
   Targan SR, 2007, GASTROENTEROLOGY, V132, P1672, DOI 10.1053/j.gastro.2007.03.024
   Vermeire S, 2014, LANCET, V384, P309, DOI 10.1016/S0140-6736(14)60661-9
   Vermeire S, 2011, GUT, V60, P1068, DOI 10.1136/gut.2010.226548
   YEDNOCK TA, 1992, NATURE, V356, P63, DOI 10.1038/356063a0
   Yousry TA, 2006, NEW ENGL J MED, V354, P924, DOI 10.1056/NEJMoa054693
NR 52
TC 68
Z9 70
U1 0
U2 14
PU W B SAUNDERS CO-ELSEVIER INC
PI PHILADELPHIA
PA 1600 JOHN F KENNEDY BOULEVARD, STE 1800, PHILADELPHIA, PA 19103-2899 USA
SN 0016-5085
EI 1528-0012
J9 GASTROENTEROLOGY
JI Gastroenterology
PD NOV
PY 2014
VL 147
IS 5
BP 981
EP 989
DI 10.1053/j.gastro.2014.08.044
PG 9
WC Gastroenterology & Hepatology
WE Science Citation Index Expanded (SCI-EXPANDED)
SC Gastroenterology & Hepatology
GA AS4HJ
UT WOS:000344234200020
PM 25220794
OA Bronze
DA 2024-01-22
ER

PT J
AU Yarur, AJ
   Bruss, A
   Moosreiner, A
   Beniwal-Patel, P
   Nunez, L
   Berens, B
   Colombel, JF
   Targan, SR
   Fox, C
   Melmed, GY
   Abreu, MT
   Deepak, P
AF Yarur, Andres J.
   Bruss, Alexandra
   Moosreiner, Andrea
   Beniwal-Patel, Poonam
   Nunez, Lizbeth
   Berens, Brandon
   Colombel, Jean F.
   Targan, Stephan R.
   Fox, Caroline
   Melmed, Gil Y.
   Abreu, Maria T.
   Deepak, Parakkal
TI Higher Intra-Abdominal Visceral Adipose Tissue Mass Is Associated With
   Lower Rates of Clinical and Endoscopic Remission in Patients With
   Inflammatory Bowel Diseases Initiating Biologic Therapy: Results of the
   Constellation Study
SO GASTROENTEROLOGY
LA English
DT Article
DE Inflammatory Bowel Diseases; Visceral Adipose Tissue; Infliximab;
   Vedolizumab; Ustekinumab
ID NECROSIS-FACTOR-ALPHA; CROHNS-DISEASE; FAT; HEALTH
AB BACKGROUND & AIMS: We sought to assess the association between intra-abdominal visceral adipose tissue (IA-VAT) and response to 3 different biologic drugs in patients with inflammatory bowel disease (IBD) and to investigate its effects on inflammatory cytokine expression, pharmacokinetics, and intestinal microbiota. METHODS: We prospectively enrolled subjects with active IBD initiating infliximab, vedolizumab, or ustekinumab and a healthy control group. Baseline body composition (including IA-VAT as percent of total body mass [IA-VAT%]) was measured using GE iDXA scan. Primary outcome was corticosteroid-free deep remission at weeks 14- 16, defined as Harvey Bradshaw Index <5 for Crohn's disease and partial Mayo score <2 for ulcerative colitis, with a normal C-reactive protein and fecal calprotectin. Secondary outcomes were corticosteroid-free deep remission and endoscopic remission (Endoscopic Mayo Score <= 1 in ulcerative colitis or Simple Endoscopic Score for Crohn's disease <= 2) at weeks 30- 46. RESULTS: A total of 141 patients with IBD and 51 healthy controls were included. No differences in body composition parameters were seen between the IBD and healthy control cohorts. Patients with higher IA-VAT% were less likely to achieve corticosteroid-free deep remission (P < .001) or endoscopic remission (P = .02) vs those with lower IA-VAT%. Furthermore, nonresponders with high IA-VAT% had significantly higher serum interleukin-6 and tumor necrosis factor at baseline compared with responders and patients with low IA -VAT%. Drug pharmacokinetic properties and microbiota diversity were similar when comparing high and low IA-VAT% groups. CONCLUSIONS: Higher IA-VAT% was independently associated with worse outcomes. This association could be driven at least partially by discrete differences in inflammatory cytokine expression.
C1 [Yarur, Andres J.; Targan, Stephan R.; Melmed, Gil Y.] Cedars Sinai Med Ctr, Inflammatory Bowel Dis Inst, Div Gastroenterol & Hepatol, Los Angeles, CA USA.
   [Yarur, Andres J.; Bruss, Alexandra; Moosreiner, Andrea; Beniwal-Patel, Poonam; Nunez, Lizbeth; Berens, Brandon; Fox, Caroline] Med Coll Wisconsin, Div Gastroenterol & Hepatol, Milwaukee, WI USA.
   [Colombel, Jean F.] Mt Sinai Sch Med, New York, NY USA.
   [Abreu, Maria T.] Univ Miami, Ctr Inflammatory Bowel Dis, Miller Sch Med, Div Gastroenterol & Hepatol, Miami, FL USA.
   [Deepak, Parakkal] Washington Univ St Louis, Div Gastroenterol & Hepatol, Sch Med, St. Louis, MO USA.
   [Yarur, Andres J.] Cedars Sinai Med Ctr, Inflammatory Bowel Dis Inst, Div Gastroenterol & Hepatol, 8730 Alden Dr, Thalians 2E, Suite E221, Los Angeles, CA 90048 USA.
C3 Cedars Sinai Medical Center; Medical College of Wisconsin; Icahn School
   of Medicine at Mount Sinai; University of Miami; Washington University
   (WUSTL); Cedars Sinai Medical Center
RP Yarur, AJ (通讯作者)，Cedars Sinai Med Ctr, Inflammatory Bowel Dis Inst, Div Gastroenterol & Hepatol, 8730 Alden Dr, Thalians 2E, Suite E221, Los Angeles, CA 90048 USA.
EM andres.yarur@cshs.org
OI Yarur, Andres/0000-0003-2293-5555; Melmed, Gil/0000-0002-2591-5165
FU National Institutes of Health [UL1TR001436, TL1TR001437, KL2TR001438];
   Digestive Disease Center at the Medical College of Wisconsin
FX The authors acknowledge support from the Digestive Disease Center at the
   Medical College of Wisconsin and National Institutes of Health Clinical
   and Translation Science Awards: UL1TR001436, TL1TR001437, and
   KL2TR001438.
CR Baer PC, 2019, CELLS-BASEL, V8, DOI 10.3390/cells8111346
   Biancheri P, 2014, EUR J IMMUNOL, V44, P370, DOI 10.1002/eji.201343524
   Ding NS, 2017, ALIMENT PHARM THER, V46, P883, DOI 10.1111/apt.14293
   Feagan BG, 2016, NEW ENGL J MED, V375, P1946, DOI 10.1056/NEJMoa1602773
   Feagan BG, 2005, NEW ENGL J MED, V352, P2499, DOI 10.1056/NEJMoa042982
   Grigoras A, 2021, J CLIN MED, V10, DOI 10.3390/jcm10061291
   Gu P, 2022, INFLAMM BOWEL DIS, V28, P657, DOI 10.1093/ibd/izab167
   Ha CWY, 2020, CELL, V183, P666, DOI 10.1016/j.cell.2020.09.009
   Hanauer SB, 2002, LANCET, V359, P1541, DOI 10.1016/S0140-6736(02)08512-4
   Imboden MT, 2017, PLOS ONE, V12, DOI 10.1371/journal.pone.0175110
   Joossens M, 2011, GUT, V60, P631, DOI 10.1136/gut.2010.223263
   Li Y, 2015, COLORECTAL DIS, V17, P225, DOI 10.1111/codi.12798
   Lynes MD, 2018, ANN NY ACAD SCI, V1411, P5, DOI 10.1111/nyas.13398
   Martinez KB, 2017, J BIOL CHEM, V292, P8553, DOI 10.1074/jbc.R116.752899
   MURCH SH, 1993, GUT, V34, P1705, DOI 10.1136/gut.34.12.1705
   MURCH SH, 1991, GUT, V32, P913, DOI 10.1136/gut.32.8.913
   Neurath MF, 2014, NAT REV IMMUNOL, V14, P329, DOI 10.1038/nri3661
   Ouchi N, 2011, NAT REV IMMUNOL, V11, P85, DOI 10.1038/nri2921
   Ozato N, 2019, NPJ BIOFILMS MICROBI, V5, DOI 10.1038/s41522-019-0101-x
   Peyrin-Biroulet L, 2007, GUT, V56, P577, DOI 10.1136/gut.2005.082925
   Shepherd JA, 2012, J BONE MINER RES, V27, P2208, DOI 10.1002/jbmr.1654
   Silverberg MS, 2005, CAN J GASTROENTEROL, V19, p5A, DOI 10.1155/2005/269076
   Singh S, 2018, AM J GASTROENTEROL, V113, P883, DOI 10.1038/s41395-018-0104-x
   Singh S, 2018, INFLAMM BOWEL DIS, V24, P2278, DOI 10.1093/ibd/izy135
   Turnbaugh PJ, 2006, NATURE, V444, P1027, DOI 10.1038/nature05414
   Yan H, 2022, FRONT CELL INFECT MI, V11, DOI 10.3389/fcimb.2021.823262
NR 26
TC 0
Z9 0
U1 6
U2 6
PU W B SAUNDERS CO-ELSEVIER INC
PI PHILADELPHIA
PA 1600 JOHN F KENNEDY BOULEVARD, STE 1800, PHILADELPHIA, PA 19103-2899 USA
SN 0016-5085
EI 1528-0012
J9 GASTROENTEROLOGY
JI Gastroenterology
PD OCT
PY 2023
VL 165
IS 4
BP 963
EP +
DI 10.1053/j.gastro.2023.06.036
EA SEP 2023
PG 18
WC Gastroenterology & Hepatology
WE Science Citation Index Expanded (SCI-EXPANDED)
SC Gastroenterology & Hepatology
GA U4MD5
UT WOS:001084547600001
PM 37499955
OA Bronze
DA 2024-01-22
ER

PT J
AU Rosania, R
   Von Arnim, U
   Link, A
   Rajilic-Stojanovic, M
   Franck, C
   Canbay, A
   Malfertheiner, P
   Venerito, M
AF Rosania, Rosa
   Von Arnim, Ulrike
   Link, Alexander
   Rajilic-Stojanovic, Mirjana
   Franck, Caspar
   Canbay, Ali
   Malfertheiner, Peter
   Venerito, Marino
TI <i>Helicobacter Pylori </i>Eradication Therapy is Not Associated with
   the Onset of Inflammatory Bowel Diseases. A Case-Control Study
SO JOURNAL OF GASTROINTESTINAL AND LIVER DISEASES
LA English
DT Article
DE Crohn's disease; ulcerative colitis; Helicobacter pylori; inflammatory
   bowel disease
ID CROHNS-DISEASE; PYLORI INFECTION; GUT MICROBIOTA; ANTIBIOTICS; GERMANY;
   ASTHMA; RISK
AB Background & Aims: A negative association between H. pylori and inflammatory bowel disease (IBD) has been previously reported. There were also case reports suggesting a new onset of IBD 6-12 months after H. pylori eradication therapy. In a case-control study we investigated whether previous H. pylori eradication therapy was associated with the risk of developing IBD.
   Methods: IBD outpatients with both Crohn's disease (CD) and ulcerative colitis (UC) were enrolled. Age- and sex-matched blood donors served as controls in a 1:2 fashion. Information on demographics, medical history, previous H. pylori infection and eradication therapy was recorded. Serum samples for H. pylori serology testing (anti-H. pylori-IgG and anti-CagA-IgG) were obtained. Controls that received H. pylori eradication therapy during the 12 months previous to enrollment were excluded.
   Results: Overall, 127 IBD patients (CD N= 90; UC N= 37) and 254 controls were enrolled. The prevalence of H. pylori infection (positive H. pylori serology and/or previous eradication) in IBD patients and controls was 11% and 23%, respectively (OR 0.4, 95% CI 0.21-0.74, p<0.003). Four patients (3%) developed IBD (3 MC and 1 CU) after receiving successful H. pylori eradication (latency 6-12 months). The rate of previous H. pylori eradication therapy in patents who successively developed IBD was lower but not statistically different from that observed in the control group (OR 0.43, 95% CI 0.14-1.29, p=0.16).
   Conclusions: In our study previous H. pylori eradication therapy was not associated with the onset of IBD. Whether in a subgroup of patients, H. pylori eradication therapy may trigger a latent IBD, cannot be excluded.
C1 [Rosania, Rosa; Von Arnim, Ulrike; Link, Alexander; Franck, Caspar; Canbay, Ali; Malfertheiner, Peter; Venerito, Marino] Otto von Guericke Univ, Dept Gastroenterol Hepatol & Infect Dis, Magdeburg, Germany.
   [Rajilic-Stojanovic, Mirjana] Univ Belgrade, Dept Biochem Engn & Biotechnol, Belgrade, Serbia.
C3 Otto von Guericke University; University of Belgrade
RP Venerito, M (通讯作者)，Otto von Guericke Univ Hosp, Magdeburg, Germany.
EM m.venerito@med.ovgu.de
RI Venerito, Marino/AAF-4493-2020; Rajilić-Stojanović,
   Mirjana/AAT-7149-2021; Link, Alexander/AFK-7535-2022; Canbay,
   Ali/AAL-9620-2020
OI Venerito, Marino/0000-0001-8581-0974; Link,
   Alexander/0000-0002-9514-4562; Rajilic-Stojanovic,
   Mirjana/0000-0003-1624-1557; Malfertheiner, Peter/0000-0001-8439-9036;
   Canbay, Ali/0000-0001-6069-7899
CR Aniwan S, 2018, J CROHNS COLITIS, V12, P137, DOI 10.1093/ecco-jcc/jjx135
   Arnold IC, 2011, GASTROENTEROLOGY, V140, P199, DOI 10.1053/j.gastro.2010.06.047
   Blaser MJ, 2008, GUT, V57, P561, DOI 10.1136/gut.2007.133462
   Boyapati Ray, 2015, F1000Prime Rep, V7, P44, DOI 10.12703/P7-44
   Chen Y, 2007, ARCH INTERN MED, V167, P821, DOI 10.1001/archinte.167.8.821
   Chiba Mitsuro, 2016, Perm J, V20, pe115, DOI 10.7812/TPP/15-085
   Danese S, 2006, WORLD J GASTROENTERO, V12, P4807
   Dethlefsen L, 2011, P NATL ACAD SCI USA, V108, P4554, DOI 10.1073/pnas.1000087107
   Dethlefsen L, 2008, PLOS BIOL, V6, P2383, DOI 10.1371/journal.pbio.0060280
   Fischbach W, 2017, Z GASTROENTEROL, V55, P167, DOI 10.1055/s-0042-119653
   Franck C, 2017, Z GASTROENTEROL, V55, P653, DOI 10.1055/s-0043-106311
   Heimesaat MM, 2014, PLOS ONE, V9, DOI 10.1371/journal.pone.0100362
   Jovanovic I R, 2001, Med Sci Monit, V7, P137
   Laharie D, 2009, ALIMENT PHARM THER, V30, P283, DOI 10.1111/j.1365-2036.2009.04034.x
   Link A, 2017, WORLD J GASTROENTERO, V23, P4712, DOI 10.3748/wjg.v23.i26.4712
   Lord AR, 2018, GUT, V67, P393, DOI 10.1136/gutjnl-2017-313805
   Malfertheiner P, 2017, GUT, V66, P6, DOI 10.1136/gutjnl-2016-312288
   Malfertheiner P, 2014, NAT REV GASTRO HEPAT, V11, P628, DOI 10.1038/nrgastro.2014.99
   Malfertheiner P, 2012, GUT, V61, P646, DOI 10.1136/gutjnl-2012-302084
   Manichanh C, 2012, NAT REV GASTRO HEPAT, V9, P599, DOI 10.1038/nrgastro.2012.152
   Nagao-Kitamoto H, 2017, IMMUNE NETW, V17, P1, DOI 10.4110/in.2017.17.1.1
   Oertli M, 2013, P NATL ACAD SCI USA, V110, P3047, DOI 10.1073/pnas.1211248110
   Peyrin-Biroulet L, 2016, CLIN GASTROENTEROL H, V14, P348, DOI 10.1016/j.cgh.2015.06.001
   Rashid MU, 2015, INT J ANTIMICROB AG, V46, P60, DOI 10.1016/j.ijantimicag.2015.02.027
   Raymond F, 2016, ISME J, V10, P707, DOI 10.1038/ismej.2015.148
   Rokkas T, 2015, UNITED EUR GASTROENT, V3, P539, DOI 10.1177/2050640615580889
   Schulz C, 2018, GUT, V67, P216, DOI 10.1136/gutjnl-2016-312904
   Selgrad M, 2013, EUR J GASTROEN HEPAT, V25, P1257, DOI 10.1097/MEG.0b013e3283643491
   Shaw SY, 2011, AM J GASTROENTEROL, V106, P2133, DOI 10.1038/ajg.2011.304
   Sonnenberg A, 2013, ALIMENT PHARM THER, V38, P329, DOI 10.1111/apt.12380
   Thomson JM, 2011, PLOS ONE, V6, DOI 10.1371/journal.pone.0017184
   Tursi A, 2006, INFLAMM BOWEL DIS, V12, P1008, DOI 10.1097/01.mib.0000235100.09231.d7
   Ungaro R, 2014, AM J GASTROENTEROL, V109, P1728, DOI 10.1038/ajg.2014.246
   World Med Assoc, 2013, JAMA-J AM MED ASSOC, V310, P2191, DOI 10.1001/jama.2013.281053
NR 34
TC 11
Z9 12
U1 0
U2 3
PU MEDICAL UNIV PRESS
PI CLUJ-NAPOCA
PA 3RD MEDICAL CLINIC, STR CROITORILOR NO 19-21, CLUJ-NAPOCA, 400162,
   ROMANIA
SN 1841-8724
EI 1842-1121
J9 J GASTROINTEST LIVER
JI J. Gastrointest. Liver Dis.
PD JUN
PY 2018
VL 27
IS 2
BP 119
EP 125
DI 10.15403/jgld.2014.1121.272.hpy
PG 7
WC Gastroenterology & Hepatology
WE Science Citation Index Expanded (SCI-EXPANDED)
SC Gastroenterology & Hepatology
GA GI8WF
UT WOS:000434805800002
PM 29922755
OA Bronze
DA 2024-01-22
ER

PT J
AU Suzuki, K
   Yoneyama, H
AF Suzuki, Kenji
   Yoneyama, Hiroyuki
TI New endoscopic approach of anti-fibrotic therapy for inflammatory bowel
   disease
SO ANNALS OF TRANSLATIONAL MEDICINE
LA English
DT Review
DE Crohn's disease (CD); carbohydrate sulfotransferase 15 (CHST15); siRNA;
   fibrosis; mucosal healing (MH)
ID CARBOHYDRATE SULFOTRANSFERASE 15; CROHNS-DISEASE; INTESTINAL FIBROSIS;
   ULCERATIVE-COLITIS; FIBRIL FORMATION; SULFATE; MECHANISMS; COLLAGEN;
   GLYCOSAMINOGLYCANS; STRICTURES
AB Fibrosis continues to be paid a great attention in not only basic research but also clinical practice, especially for the development of novel therapeutics in various fibrotic diseases. However, there remain several obstacles to translation in developing anti-fibrosis therapy. The present review documents our translational practice from target discovery to first-in-patient studies in the development of anti-fibrosis therapy for inflammatory bowel disease (IBD). First topic is a target selection. We have focused on the target that has an ability to regulate multifactorial cascades of fibrosis. Carbohydrate sulfotransferase 15 (CHST15) synthesizes matrix proteoglycan that regulates various pathogenic mediators and contributes to tissue remodeling during injury. Small interfering RNA (siRNA) targeting CHST15 inhibited activation of fibroblasts in vitro and reduced fibrosis in vivo. Second topic is a clinically feasible application. We established a safe and novel pancolonic delivery of siRNA, which is achieved by direct injection to extracellular matrix (ECM) through endoscope. Third topic is an endpoint for both nonclinical and clinical studies. We have focused on tissue-specific findings for co-existence of fibrosis in ulcerative lesions in IBD and investigated whether the balance of mucosal healing (MH) and fibrosis, which is evaluated by endoscopy and histology respectively, can be used for study endpoints. Phase 1 clinical trial of STNM01, a synthesized CHST15 siRNA, by a single dose endoscopic submucosal injection for non-healer patients with Crohn's disease showed high rates of MH. Analyses of biopsy specimens revealed that STNM01 reduced CHST15 expression at local lesions, repressed pre-existing fibrosis and repaired the damaged crypts. Thus, blockade of multifactorial modulator CHST15 in ECM showed a potential to treat tissue remodeling and skew fibrosis toward mucosal repair. Our practice suggests that target-and tissue-specific findings-based strategy would be a key to translation in developing anti-fibrosis therapy.
C1 [Suzuki, Kenji] Niigata Univ, Med & Dent Hosp, Dept Gastroenterol, Niigata, Japan.
   [Suzuki, Kenji] Niigata Univ Hlth & Welf, Niigata, Japan.
   [Yoneyama, Hiroyuki] Stel Inst & Co Inc, Tokyo, Japan.
C3 Niigata University; Niigata University
RP Suzuki, K (通讯作者)，Niigata Univ, Med & Dent Hosp, Dept Gastroenterol, Chuo Ku, 1-757 Asahimachi Dori, Niigata 9518122, Japan.
EM kjsuzuki@med.niigata-u.ac.jp
CR Baumgart DC, 2007, LANCET, V369, P1641, DOI 10.1016/S0140-6736(07)60751-X
   Belmiro CLR, 2005, INT J COLORECTAL DIS, V20, P295, DOI 10.1007/s00384-004-0677-2
   Bonnans C, 2014, NAT REV MOL CELL BIO, V15, P786, DOI 10.1038/nrm3904
   Burke JP, 2007, AM J GASTROENTEROL, V102, P439, DOI 10.1111/j.1572-0241.2006.01010.x
   Castillo GM, 1999, J NEUROCHEM, V72, P1681, DOI 10.1046/j.1471-4159.1999.721681.x
   de Bruyn JR, 2015, J CROHNS COLITIS, V9, P966, DOI 10.1093/ecco-jcc/jjv133
   de Chambrun GP, 2010, NAT REV GASTRO HEPAT, V7, P15, DOI 10.1038/nrgastro.2009.203
   Friedman SL, 2013, SCI TRANSL MED, V5, DOI 10.1126/scitranslmed.3004700
   Gordon IO, 2014, INFLAMM BOWEL DIS, V20, P2198, DOI 10.1097/MIB.0000000000000080
   GRAHAM MF, 1988, GASTROENTEROLOGY, V94, P257, DOI 10.1016/0016-5085(88)90411-8
   GUPTABANSAL R, 1995, J BIOL CHEM, V270, P18666, DOI 10.1074/jbc.270.31.18666
   Iacucci Marietta, 2011, Therap Adv Gastroenterol, V4, P129, DOI 10.1177/1756283X11398930
   Kakushima N, 2006, ENDOSCOPY, V38, P412, DOI 10.1055/s-2006-925166
   Kvist AJ, 2006, J BIOL CHEM, V281, P33127, DOI 10.1074/jbc.M607892200
   Mizumoto S, 2015, CURR OPIN STRUC BIOL, V34, P35, DOI 10.1016/j.sbi.2015.06.004
   Neurath MF, 2012, GUT, V61, P1619, DOI 10.1136/gutjnl-2012-302830
   Rieder F, 2016, UNITED EUR GASTROENT, V4, P493, DOI 10.1177/2050640616660000
   Rieder F, 2014, J CROHNS COLITIS, V8, P1166, DOI 10.1016/j.crohns.2014.03.009
   Rieder F, 2013, GUT, V62, P1072, DOI 10.1136/gutjnl-2012-304353
   Rieder F, 2009, NAT REV GASTRO HEPAT, V6, P228, DOI 10.1038/nrgastro.2009.31
   Suzuki K, 2017, J CROHNS COLITIS, V11, P221, DOI 10.1093/ecco-jcc/jjw143
   Suzuki K, 2016, PLOS ONE, V11, DOI 10.1371/journal.pone.0158967
   Suzuki K, 2011, PATHOL INT, V61, P228, DOI 10.1111/j.1440-1827.2011.02647.x
   Takagaki K, 2002, J BIOL CHEM, V277, P8882, DOI 10.1074/jbc.M106479200
   Watanabe K, 2015, CELL SIGNAL, V27, P1517, DOI 10.1016/j.cellsig.2015.03.004
   Wynn TA, 2007, J CLIN INVEST, V117, P524, DOI 10.1172/JCI31487
   Wynn TA, 2012, NAT MED, V18, P1028, DOI 10.1038/nm.2807
   Yamada Shuhei, 2008, Curr Drug Discov Technol, V5, P289
NR 30
TC 9
Z9 11
U1 0
U2 2
PU AME PUBL CO
PI SHATIN
PA FLAT-RM C 16F, KINGS WING PLAZA 1, NO 3 KWAN ST, SHATIN, HONG KONG
   00000, PEOPLES R CHINA
SN 2305-5839
EI 2305-5847
J9 ANN TRANSL MED
JI ANN. TRANSL. MED.
PD APR
PY 2017
VL 5
IS 8
SI SI
AR 191
DI 10.21037/atm.2017.03.65
PG 9
WC Oncology; Medicine, Research & Experimental
WE Science Citation Index Expanded (SCI-EXPANDED)
SC Oncology; Research & Experimental Medicine
GA FF1CS
UT WOS:000408638000012
PM 28616406
OA Green Published
DA 2024-01-22
ER

PT J
AU Aminian, A
   Andalib, A
   Ver, MR
   Corcelles, R
   Schauer, PR
   Brethauer, SA
AF Aminian, Ali
   Andalib, Amin
   Ver, Maria R.
   Corcelles, Ricard
   Schauer, Philip R.
   Brethauer, Stacy A.
TI Outcomes of Bariatric Surgery in Patients with Inflammatory Bowel
   Disease
SO OBESITY SURGERY
LA English
DT Article
DE Bariatric surgery; Inflammatory bowel disease; IBD; Crohn's disease;
   Ulcerative colitis; Gastric bypass; Sleeve gastrectomy; Weight loss
ID Y GASTRIC BYPASS; MORBIDLY OBESE; CLINICAL-COURSE; CROHNS-DISEASE;
   SUPER-OBESE; GASTRECTOMY; IMPROVEMENT
AB Background Obesity has become prevalent in patients with inflammatory bowel disease (IBD). Bariatric surgery can be considered to be contraindicated in IBD patients. We aimed to evaluate feasibility, safety, and efficacy of bariatric surgery in IBD patients.
   Methods We retrospectively identified all morbidly obese patients with a known diagnosis of IBD, who underwent bariatric surgery between January 2005 and December 2012. Postoperative outcomes and status of IBD in patients on maintenance therapy for their disease were assessed.
   Results We identified 20 IBD patients including 13 ulcerative colitis (UC) and 7 Crohn's disease (CD) patients with a mean age of 54.0 +/- 10.5 years, BMI of 50.1 +/- 9.0 kg/m(2), and duration of IBD of 11.3 +/- 5.2 years. Eleven patients were on medication for IBD at baseline. Bariatric procedures included sleeve gastrectomy (N = 9), gastric bypass (N = 7), gastric banding (N = 3), and one conversion of band to gastric bypass. There were no intraoperative complications, but two conversions to laparotomy due to adhesions. Mean BMI change and excess weight loss at 1 year was 14.3 +/- 5.7 kg/m(2) and 58.9 +/- 21.1 %, respectively. Seven early postoperative complications occurred including dehydration (N = 5), pulmonary embolism (N = 1), and wound infection (N = 1). During a mean follow-up of 34.6 +/- 21.7 months, five patients developed complications including pancreatitis (N = 2), ventral hernia (N = 2), and marginal ulcer (N = 1). Nine out of ten eligible patients experienced improvement in their IBD status.
   Conclusions Bariatric surgery is feasible and safe in morbidly obese patients suffering from IBD. In addition to being an effective weight loss procedure, bariatric surgery may help mitigate symptoms in this patient population.
C1 [Aminian, Ali; Andalib, Amin; Ver, Maria R.; Corcelles, Ricard; Schauer, Philip R.; Brethauer, Stacy A.] Cleveland Clin, Bariatr & Metab Inst, Cleveland, OH 44195 USA.
C3 Cleveland Clinic Foundation
RP Aminian, A (通讯作者)，Cleveland Clin, Bariatr & Metab Inst, Cleveland, OH 44195 USA.
EM aminiaa@ccf.org
OI Schauer, Philip/0000-0002-4029-7537
CR Ahn LB, 2005, INFLAMM BOWEL DIS, V11, P624
   Aminian A, 2015, DIABETES OBES METAB, V17, P198, DOI 10.1111/dom.12405
   Aminian A, 2014, SURG OBES RELAT DIS, V10, P576, DOI 10.1016/j.soard.2014.01.025
   Bertin B, 2010, CURR OPIN CLIN NUTR, V13, P574, DOI 10.1097/MCO.0b013e32833cf0f4
   Blain A, 2002, CLIN NUTR, V21, P51, DOI 10.1054/clnu.2001.0503
   Boutros Marylise, 2011, Clin Colon Rectal Surg, V24, P244, DOI 10.1055/s-0031-1295687
   Brethauer SA, 2013, ANN SURG, V258, P628, DOI 10.1097/SLA.0b013e3182a5034b
   Corcelles R, 2015, SURG OBES RELAT DIS, V11, P684, DOI 10.1016/j.soard.2014.10.006
   Dietz D.W., 2007, The ASCRS Textbook of Colon and Rectal Surgery, P141, DOI [10.1007/978-0-387-36374-5_10, DOI 10.1007/978-0-387-36374-5_10]
   Giordano S, 2015, SCAND J SURG, V104, P5, DOI 10.1177/1457496914553148
   Greco A, 2015, SCAND J GASTROENTERO, V50, P1376, DOI 10.3109/00365521.2015.1050691
   GUSTAVSSON S, 1988, AM J SURG, V155, P490, DOI 10.1016/S0002-9610(88)80120-X
   Hass DJ, 2006, CLIN GASTROENTEROL H, V4, P482, DOI 10.1016/j.cgh.2005.12.015
   Karagiannides I, 2009, CURR OPIN ENDOCRINOL, V16, P47, DOI 10.1097/MED.0b013e328321306c
   Karmiris K, 2006, INFLAMM BOWEL DIS, V12, P100, DOI 10.1097/01.MIB.0000200345.38837.46
   Keidar A, 2015, SURG OBES RELAT DIS, V11, P132, DOI 10.1016/j.soard.2014.06.022
   Lascano CA, 2006, OBES SURG, V16, P783, DOI 10.1381/096089206777346718
   Lemanu DP, 2012, J SURG RES, V177, P49, DOI 10.1016/j.jss.2012.01.011
   Long MD, 2011, INFLAMM BOWEL DIS, V17, P2162, DOI 10.1002/ibd.21585
   Moum Bjorn, 2010, Tidsskr Nor Laegeforen, V130, P638, DOI 10.4045/tidsskr.09.1281
   Romero-Talamás H, 2014, SURG OBES RELAT DIS, V10, P1155, DOI 10.1016/j.soard.2014.03.025
   Romero-Talamás H, 2014, SURG OBES RELAT DIS, V10, P1161, DOI 10.1016/j.soard.2014.02.025
   Steed H, 2009, OBESITY FACTS, V2, P370, DOI 10.1159/000262276
   Suter M, 2009, ARCH SURG-CHICAGO, V144, P312, DOI 10.1001/archsurg.2009.19
   Versini M, 2014, AUTOIMMUN REV, V13, P981, DOI 10.1016/j.autrev.2014.07.001
   Woodard GA, 2009, J GASTROINTEST SURG, V13, P1198, DOI 10.1007/s11605-009-0891-x
NR 26
TC 46
Z9 48
U1 0
U2 1
PU SPRINGER
PI NEW YORK
PA 233 SPRING ST, NEW YORK, NY 10013 USA
SN 0960-8923
EI 1708-0428
J9 OBES SURG
JI Obes. Surg.
PD JUN
PY 2016
VL 26
IS 6
BP 1186
EP 1190
DI 10.1007/s11695-015-1909-y
PG 5
WC Surgery
WE Science Citation Index Expanded (SCI-EXPANDED)
SC Surgery
GA DL7BL
UT WOS:000375794000007
PM 26420765
DA 2024-01-22
ER

PT J
AU Ueno, A
   Jijon, H
   Chan, R
   Ford, K
   Hirota, C
   Kaplan, GG
   Beck, PL
   Iacucci, M
   Gasia, MF
   Barkema, HW
   Panaccione, R
   Ghosh, S
AF Ueno, Aito
   Jijon, Humberto
   Chan, Ronald
   Ford, Kim
   Hirota, Christina
   Kaplan, Gilaad G.
   Beck, Paul L.
   Iacucci, Marietta
   Gasia, Miriam Fort
   Barkema, Herman W.
   Panaccione, Remo
   Ghosh, Subrata
TI Increased Prevalence of Circulating Novel IL-17 Secreting Foxp3
   Expressing CD4+T Cells and Defective Suppressive Function of Circulating
   Foxp3+Regulatory Cells Support Plasticity Between Th17 and Regulatory T
   Cells in Inflammatory Bowel Disease Patients
SO INFLAMMATORY BOWEL DISEASES
LA English
DT Article
DE IL-17 and Foxp3 double-expressing cells; inflammatory bowel disease;
   Th17 cells; regulatory T cells
ID ROR-GAMMA-T; TGF-BETA; CROHNS-DISEASE; T(H)17; DIFFERENTIATION; CD4(+);
   PATHOGENESIS; THERAPY; BLOOD; IL-21
AB Background:IL-17 and Foxp3 double-expressing (DE) CD4(+) T lymphocytes are novel crossover immune cell population, but the presence and role of these cells in human intestinal inflammation is unclear. The aim of this study was to investigate the circulating IL-17 and Foxp3 DE CD4(+) T lymphocytes in patients with inflammatory bowel disease (IBD).Methods:The entire cohort consisted of 79 subjects: 31 patients with Crohn's disease, 28 patients with ulcerative colitis, and 20 healthy control subjects (HC). IBD patients with evidence of active disease at endoscopy were entered into the study. Peripheral blood mononuclear cells were used for ex vivo and in vitro studies to assess the characteristics and generation of these novel cells and the function of circulating Foxp3(+) CD4(+) regulatory T lymphocytes (Treg) in patients with IBD compared with HC.Results:Patients with IBD had significantly higher prevalence of IL-17 and Foxp3 DE CD4(+) T lymphocytes compared with age- and gender-matched HC. These cells expressed RORt. The ability of Treg cells to suppress autologous T-cell proliferation was reduced by approximately 60% in patients with IBD compared with HC. Increased generation of these DE cells was demonstrated by the modulation of cytokine environment of CD4(+) lymphocytes in vitro in patients with Crohn's disease.Conclusions:Prevalence of circulating IL-17 and Foxp3 DE CD4(+) T cells is increased in patients with IBD. Coexpression of RORt and Foxp3 in these cells implies conversion from Treg cells to Th17 cells. This is associated with a decreased suppressive function of Foxp3(+) CD4(+) T lymphocytes in patients with IBD.
C1 [Ueno, Aito; Jijon, Humberto; Chan, Ronald; Ford, Kim; Hirota, Christina; Kaplan, Gilaad G.; Beck, Paul L.; Gasia, Miriam Fort; Barkema, Herman W.; Panaccione, Remo; Ghosh, Subrata] Univ Calgary, Alberta IBD Consortium, Calgary, AB T2N 1N4, Canada.
   [Jijon, Humberto; Kaplan, Gilaad G.; Beck, Paul L.; Iacucci, Marietta; Gasia, Miriam Fort; Panaccione, Remo; Ghosh, Subrata] Univ Calgary, Dept Med, Calgary, AB T2N 1N4, Canada.
C3 University of Calgary; University of Calgary
RP Ueno, A (通讯作者)，Univ Calgary, Alberta IBD Consortium, 3330 Hosp Dr North West, Calgary, AB T2N 1N4, Canada.
EM aueno@ucalgary.ca
RI Ghosh, Subrata/AAC-2676-2021; Kaplan, Gil/AAH-2335-2021; Hirota,
   Christina/AAS-8585-2020; Panaccione, Remo/ABC-1140-2021; Barkema,
   Herman/B-9583-2008
OI Ghosh, Subrata/0000-0002-1713-7797; Kaplan, Gil/0000-0003-2719-0556;
   Hirota, Christina/0000-0003-0799-2041; Panaccione,
   Remo/0000-0002-5247-940X; Barkema, Herman/0000-0002-9678-8378; IACUCCI,
   MARIETTA/0000-0002-3142-9550
FU Alberta Innovates-Health Solutions; Alberta Inflammatory Bowel Disease
   Consortium
FX The Alberta IBD Consortium supported by the Alberta Innovates-Health
   Solutions.; Supported and funded by the Alberta Inflammatory Bowel
   Disease Consortium, which is funded by an Alberta Heritage Foundation
   for Medical Research Interdisciplinary Team Grant (Alberta Heritage
   Foundation for Medical Research is now Alberta Innovates - Health
   Solutions).
CR Ayyoub M, 2009, P NATL ACAD SCI USA, V106, P8635, DOI 10.1073/pnas.0900621106
   Bai AP, 2009, J LEUKOCYTE BIOL, V86, P959, DOI 10.1189/jlb.0109006
   Bettelli E, 2007, CURR OPIN IMMUNOL, V19, P652, DOI 10.1016/j.coi.2007.07.020
   Brand S, 2009, GUT, V58, P1152, DOI 10.1136/gut.2008.163667
   Buckner JH, 2010, NAT REV IMMUNOL, V10, P849, DOI 10.1038/nri2889
   Cannon MJ, 2011, REV MED VIROL, V21, P240, DOI 10.1002/rmv.695
   Daniel C, 2011, SEMIN IMMUNOL, V23, P410, DOI 10.1016/j.smim.2011.06.004
   De Tena JG, 2006, J CLIN IMMUNOL, V26, P233, DOI 10.1007/s10875-006-9016-4
   De Tena JG, 2004, J CLIN IMMUNOL, V24, P185, DOI 10.1023/B:JOCI.0000019784.20191.7f
   Deknuydt F, 2009, CLIN IMMUNOL, V131, P298, DOI 10.1016/j.clim.2008.12.008
   Desreumaux P, 2012, GASTROENTEROLOGY, V143, P1207, DOI 10.1053/j.gastro.2012.07.116
   Dong ZG, 2013, INT J MOL MED, V31, P989, DOI 10.3892/ijmm.2013.1287
   Esposito M, 2010, J IMMUNOL, V185, P7467, DOI 10.4049/jimmunol.1001519
   Funderburg NT, 2013, IMMUNOLOGY, V140, P87, DOI 10.1111/imm.12114
   Hovhannisyan Z, 2011, GASTROENTEROLOGY, V140, P957, DOI 10.1053/j.gastro.2010.12.002
   Hueber W, 2012, GUT, V61, P1693, DOI 10.1136/gutjnl-2011-301668
   Kanai T, 2012, MUCOSAL IMMUNOL, V5, P240, DOI 10.1038/mi.2012.6
   Kleinschek MA, 2009, J EXP MED, V206, P525, DOI 10.1084/jem.20081712
   Korn T, 2009, ANNU REV IMMUNOL, V27, P485, DOI 10.1146/annurev.immunol.021908.132710
   Leslie M, 2012, SCIENCE, V336, P1228, DOI 10.1126/science.336.6086.1228
   Li LQ, 2013, CLIN IMMUNOL, V148, P246, DOI 10.1016/j.clim.2013.05.003
   Li Z, 2010, INFLAMM BOWEL DIS, V16, P1299, DOI 10.1002/ibd.21229
   Malmhäll C, 2012, PLOS ONE, V7, DOI 10.1371/journal.pone.0040012
   Mucida D, 2007, SCIENCE, V317, P256, DOI 10.1126/science.1145697
   Mucida D, 2007, CELL ADHES MIGR, V1, P142, DOI 10.4161/cam.1.3.5062
   Nistala K, 2010, P NATL ACAD SCI USA, V107, P14751, DOI 10.1073/pnas.1003852107
   Nurieva R, 2007, NATURE, V448, P480, DOI 10.1038/nature05969
   Rahman MK, 2010, J IMMUNOL, V184, P7247, DOI 10.4049/jimmunol.0901479
   Ricciardelli I, 2008, IMMUNOLOGY, V125, P178, DOI 10.1111/j.1365-2567.2008.02839.x
   Rosenblum MD, 2012, SCI TRANSL MED, V4, DOI 10.1126/scitranslmed.3003504
   Saruta M, 2007, J IMMUNOL, V178, P3293, DOI 10.4049/jimmunol.178.5.3293
   Singh K, 2013, J IMMUNOL, V190, P2544, DOI 10.4049/jimmunol.1202399
   Spits H, 2013, NAT REV IMMUNOL, V13, P145, DOI 10.1038/nri3365
   Symons A, 2012, MUCOSAL IMMUNOL, V5, P4, DOI 10.1038/mi.2011.51
   Valmori D, 2010, P NATL ACAD SCI USA, V107, P19402, DOI 10.1073/pnas.1008247107
   Voo KS, 2009, P NATL ACAD SCI USA, V106, P4793, DOI 10.1073/pnas.0900408106
   Weaver CT, 2009, NAT REV IMMUNOL, V9, P883, DOI 10.1038/nri2660
   Weaver CT, 2009, CURR OPIN IMMUNOL, V21, P119, DOI 10.1016/j.coi.2009.03.007
   Yang L, 2008, NATURE, V454, P350, DOI 10.1038/nature07021
   Zhang FP, 2008, NAT IMMUNOL, V9, P1297, DOI 10.1038/ni.1663
   Zhou L, 2008, NATURE, V453, P236, DOI 10.1038/nature06878
   Zhou L, 2009, IMMUNITY, V30, P646, DOI 10.1016/j.immuni.2009.05.001
NR 42
TC 150
Z9 163
U1 0
U2 28
PU OXFORD UNIV PRESS INC
PI CARY
PA JOURNALS DEPT, 2001 EVANS RD, CARY, NC 27513 USA
SN 1078-0998
EI 1536-4844
J9 INFLAMM BOWEL DIS
JI Inflamm. Bowel Dis.
PD NOV
PY 2013
VL 19
IS 12
BP 2522
EP 2534
DI 10.1097/MIB.0b013e3182a85709
PG 13
WC Gastroenterology & Hepatology
WE Science Citation Index Expanded (SCI-EXPANDED)
SC Gastroenterology & Hepatology
GA 284YJ
UT WOS:000329358000002
PM 24097227
OA Bronze
DA 2024-01-22
ER

PT J
AU Ventin-Holmberg, R
   Eberl, A
   Saqib, S
   Korpela, K
   Virtanen, S
   Sipponen, T
   Salonen, A
   Saavalainen, P
   Nissilä, E
AF Ventin-Holmberg, Rebecka
   Eberl, Anja
   Saqib, Schahzad
   Korpela, Katri
   Virtanen, Seppo
   Sipponen, Taina
   Salonen, Anne
   Saavalainen, Paivi
   Nissila, Eija
TI Bacterial and Fungal Profiles as Markers of Infliximab Drug Response in
   Inflammatory Bowel Disease
SO JOURNAL OF CROHNS & COLITIS
LA English
DT Article
DE Microbiota; IBD; infliximab
ID FECAL MICROBIOTA TRANSPLANTATION; ACTIVE ULCERATIVE-COLITIS;
   CROHNS-DISEASE; SACCHAROMYCES-BOULARDII; CANDIDA-ALBICANS; GUT
   MICROBIOTA; THERAPY; METAANALYSIS; ANTIBIOTICS; MAINTENANCE
AB Background and Aims: Inflammatory bowel diseases [IBDs], Crohn's disease [CD] and ulcerative colitis [UC], are globally increasing chronic gastro-intestinal inflammatory disorders associated with altered gut microbiota. Infliximab [IFX], a tumour necrosis factor [TNF]-alpha blocker, is used to treat IBD patients successfully, though one-third of the patients do not respond to therapy. No reliable biomarkers are available for prediction of IFX response. Our aims were to investigate the faecal bacterial and fungal communities during IFX therapy and find predictors for IFX treatment response in IBD patients.
   Methods: A total of 72 IBD patients [25 CD and 47 UC] started IFX therapy and were followed for 1 year or until IFX treatment was discontinued. An amplicon sequencing approach, targeting the bacterial 16S rRNA gene and fungal ITS 1 region separately, was used to determine the microbiota profiles in faecal samples collected before IFX therapy and 2, 6, and 12 weeks and 1 year after initiation of therapy. The response to IFX was evaluated by colonoscopy and clinically at 12 weeks after initiation.
   Results: Both faecal bacterial and fungal profiles differed significantly between response groups before start of IFX treatment. Non-responders had lower abundances of short chain fatty acid producers, particularly of the class Clostridia, and higher abundances of pro-inflammatory bacteria and fungi, such as the genus Candida, compared with responders. This was further indicated by bacterial taxa predicting the response in both CD and UC patients [area under the curve >0.8].
   Conclusions: Faecal bacterial and fungal microbiota composition could provide a predictive tool to estimate IFX response in IBD patients.
C1 [Ventin-Holmberg, Rebecka; Saavalainen, Paivi; Nissila, Eija] Univ Helsinki, Translat Immunol Res Program, Helsinki, Finland.
   [Eberl, Anja; Sipponen, Taina] Helsinki Univ Hosp, Dept Gastroenterol, Helsinki, Finland.
   [Eberl, Anja; Sipponen, Taina] Univ Helsinki, Helsinki, Finland.
   [Saqib, Schahzad; Korpela, Katri; Salonen, Anne] Univ Helsinki, Human Microbiome Res Program, Helsinki, Finland.
   [Virtanen, Seppo] Univ Helsinki, Obstet & Gynaecol, Helsinki, Finland.
   [Virtanen, Seppo] Helsinki Univ Hosp, Helsinki, Finland.
C3 University of Helsinki; University of Helsinki; Helsinki University
   Central Hospital; University of Helsinki; University of Helsinki;
   University of Helsinki; University of Helsinki; Helsinki University
   Central Hospital
RP Nissilä, E (通讯作者)，Translat Immunol Res Program, Biomed 1, Helsinki 00014, Finland.
EM eija.nissila@helsinki.fi
RI Saqib, Schahzad/GYU-8148-2022; Saqib, Shahab E./R-4957-2016;
   Saavalainen, Päivi M/E-8621-2011; Nissila, Eija/AEQ-3909-2022; Salonen,
   Anne/AAW-1858-2020
OI Saqib, Schahzad/0000-0002-0844-2124; Saqib, Shahab
   E./0000-0003-0326-5197; Nissila, Eija/0000-0002-8089-1266; Salonen,
   Anne/0000-0002-6960-7447; Ventin-Holmberg, Rebecka/0000-0001-9890-1066;
   Sipponen, Taina/0000-0002-8069-5273; Eberl, Anja/0000-0001-8963-0233
FU Finnish Funding Agency for Innovation [Tekes] through the SalWe GET IT
   DONE Personalized Diagnostics and Care program; Sigrid Juselius
   Foundation; Foundation of Mary and Georg C. Ehrnrooth
FX This work was supported by Finnish Funding Agency for Innovation [Tekes]
   through the SalWe GET IT DONE Personalized Diagnostics and Care program
   [PS], Sigrid Juselius Foundation [PS], and Foundation of Mary and Georg
   C. Ehrnrooth [TS].
CR Aden K, 2019, GASTROENTEROLOGY, V157, P1279, DOI 10.1053/j.gastro.2019.07.025
   af Björkesten CG, 2012, SCAND J GASTROENTERO, V47, P528, DOI 10.3109/00365521.2012.660542
   Alam MT, 2020, GUT PATHOG, V12, DOI 10.1186/s13099-019-0341-6
   ALTSCHUL SF, 1990, J MOL BIOL, V215, P403, DOI 10.1016/S0022-2836(05)80360-2
   Ananthakrishnan AN., 2020, INFLAMM BOWEL DIS
   Ardizzone Sandro, 2010, Therap Adv Gastroenterol, V3, P31, DOI 10.1177/1756283X09354136
   Baumgart DC, 2007, LANCET, V369, P1641, DOI 10.1016/S0140-6736(07)60751-X
   Ben-Horin S, 2014, AUTOIMMUN REV, V13, P24, DOI 10.1016/j.autrev.2013.06.002
   BENJAMINI Y, 1995, J R STAT SOC B, V57, P289, DOI 10.1111/j.2517-6161.1995.tb02031.x
   Best WR, 2006, INFLAMM BOWEL DIS, V12, P304, DOI 10.1097/01.MIB.0000215091.77492.2a
   Borody TJ, 2019, CURR OPIN PHARMACOL, V49, P43, DOI 10.1016/j.coph.2019.04.017
   Burnham KP, 2014, SOCIOL METHOD RES, V33, P261
   Callahan BJ, 2016, NAT METHODS, V13, P581, DOI [10.1038/NMETH.3869, 10.1038/nmeth.3869]
   Chehoud C, 2015, INFLAMM BOWEL DIS, V21, P1948, DOI 10.1097/MIB.0000000000000454
   Cholapranee A, 2017, ALIMENT PHARM THER, V45, P1291, DOI 10.1111/apt.14030
   Colombel JF, 2017, GUT, V66, P2063, DOI 10.1136/gutjnl-2016-312307
   Daperno M, 2004, GASTROINTEST ENDOSC, V60, P505, DOI 10.1016/S0016-5107(04)01878-4
   De Luca A, 2010, MUCOSAL IMMUNOL, V3, P361, DOI 10.1038/mi.2010.22
   Ding NS, 2020, J CROHNS COLITIS, V14, P1090, DOI 10.1093/ecco-jcc/jjaa039
   Doherty MK, 2018, MBIO, V9, DOI [10.1128/mBio.02120-17, 10.1128/mbio.02120-17]
   Dovrolis N, 2020, MICROORGANISMS, V8, DOI 10.3390/microorganisms8030438
   Eckburg PB, 2005, SCIENCE, V308, P1635, DOI 10.1126/science.1110591
   Edgar RC, 2010, BIOINFORMATICS, V26, P2460, DOI 10.1093/bioinformatics/btq461
   Fan D, 2015, NAT MED, V21, P808, DOI 10.1038/nm.3871
   Franzosa EA, 2019, NAT MICROBIOL, V4, P898, DOI 10.1038/s41564-019-0442-5
   Galloway-Peña JR, 2020, PLOS PATHOG, V16, DOI 10.1371/journal.ppat.1008353
   Gaujoux R, 2019, GUT, V68, P604, DOI 10.1136/gutjnl-2017-315494
   Guinan J, 2019, SCI REP-UK, V9, DOI 10.1038/s41598-019-45467-7
   Hallen-Adams HE, 2015, FUNGAL ECOL, V15, P9, DOI 10.1016/j.funeco.2015.01.006
   Hayakawa M, 2011, DIGEST DIS SCI, V56, P2361, DOI 10.1007/s10620-011-1649-3
   Hoarau G, 2016, MBIO, V7, DOI [10.1128/mBio.01250-16, 10.1128/mbio.01250-16]
   Hoffmann C, 2013, PLOS ONE, V8, DOI 10.1371/journal.pone.0066019
   Honkanen J, 2020, FRONT IMMUNOL, V11, DOI 10.3389/fimmu.2020.00468
   Huseyin CE, 2017, FRONT MICROBIOL, V8, DOI 10.3389/fmicb.2017.01432
   Hyams JS, 2019, LANCET, V393, P1708, DOI 10.1016/S0140-6736(18)32592-3
   Jostins L, 2012, NATURE, V491, P119, DOI 10.1038/nature11582
   Jung ES, 2019, J GASTROEN HEPATOL, V34, P1727, DOI 10.1111/jgh.14652
   KNIGHT DM, 1993, MOL IMMUNOL, V30, P1443, DOI 10.1016/0161-5890(93)90106-L
   Knox Natalie C, 2019, Curr Treat Options Gastroenterol, V17, P115, DOI 10.1007/s11938-019-00221-w
   Kolho KL, 2015, AM J GASTROENTEROL, V110, P921, DOI 10.1038/ajg.2015.149
   Korpela, 2016, MARE MICROBIOTA ANAL
   Korpela K, 2018, MICROBIOME, V6, DOI 10.1186/s40168-018-0567-4
   Kostic AD, 2014, GASTROENTEROLOGY, V146, P1489, DOI 10.1053/j.gastro.2014.02.009
   Kugathasan S, 2017, LANCET, V389, P1710, DOI 10.1016/S0140-6736(17)30317-3
   Lam S, 2019, ALIMENT PHARM THER, V50, P1159, DOI 10.1111/apt.15523
   LeBlanc JG, 2017, MICROB CELL FACT, V16, DOI 10.1186/s12934-017-0691-z
   Lewis JD, 2015, CELL HOST MICROBE, V18, P489, DOI 10.1016/j.chom.2015.09.008
   Lewis JD, 2008, INFLAMM BOWEL DIS, V14, P1660, DOI 10.1002/ibd.20520
   Ley RE, 2008, SCIENCE, V320, P1647, DOI 10.1126/science.1155725
   Madoff SE, 2020, ANAEROBE, V61, DOI 10.1016/j.anaerobe.2019.102098
   MAIN J, 1988, BRIT MED J, V297, P1105, DOI 10.1136/bmj.297.6656.1105
   Martin M., 2011, EMBNET J, V17, P10, DOI [10.14806/ej.17.1.200, DOI 10.14806/EJ.17.1.200]
   MCFARLAND LV, 1994, JAMA-J AM MED ASSOC, V271, P1913, DOI 10.1001/jama.271.24.1913
   McFarland LV, 2010, WORLD J GASTROENTERO, V16, P2202, DOI 10.3748/wjg.v16.i18.2202
   McMurdie PJ, 2013, PLOS ONE, V8, DOI 10.1371/journal.pone.0061217
   Michail S, 2012, INFLAMM BOWEL DIS, V18, P1799, DOI 10.1002/ibd.22860
   Minar P, 2019, J CROHNS COLITIS, V360
   Moskovitz DN, 2007, SAUDI J GASTROENTERO, V132, P1097
   MURCH SH, 1991, GUT, V32, P913, DOI 10.1136/gut.32.8.913
   Ni J, 2017, NAT REV GASTRO HEPAT, V14, P573, DOI 10.1038/nrgastro.2017.88
   Nielsen OH, 2013, NEW ENGL J MED, V369, P754, DOI 10.1056/NEJMct1209614
   Nishida A, 2018, CLIN J GASTROENTEROL, V11, P1, DOI 10.1007/s12328-017-0813-5
   Oksanen J., 2013, VEGAN COMMUNITY ECOL, DOI DOI 10.<HTTP://CRAN.R-PROJECT.ORG/PACKAGE=VEGAN
   Ott SJ, 2008, SCAND J GASTROENTERO, V43, P831, DOI 10.1080/00365520801935434
   Papamichael K, 2019, THER ADV CHRONIC DIS, V10, DOI 10.1177/2040622319838443
   Paramsothy S, 2017, LANCET, V389, P1218, DOI 10.1016/S0140-6736(17)30182-4
   Pascal V, 2017, GUT, V66, P813, DOI 10.1136/gutjnl-2016-313235
   Peyrin-Biroulet L, 2014, GUT, V63, P88, DOI 10.1136/gutjnl-2013-304984
   Pinheiro J., NLME LINEAR NONLINEA
   Qin PP, 2019, MICROORGANISMS, V7, DOI 10.3390/microorganisms7030078
   Quast C, 2013, NUCLEIC ACIDS RES, V41, pD590, DOI 10.1093/nar/gks1219
   Rajca S, 2014, INFLAMM BOWEL DIS, V20, P978, DOI 10.1097/MIB.0000000000000036
   Ribaldone DG, 2019, J CLIN MED, V8, DOI 10.3390/jcm8101646
   Robin X, 2011, BMC BIOINFORMATICS, V12, DOI 10.1186/1471-2105-12-77
   Rosenblum H, 2011, AUTOIMMUN REV, V10, P563, DOI 10.1016/j.autrev.2011.04.010
   Rutgeerts P, 2005, NEW ENGL J MED, V353, P2462, DOI 10.1056/NEJMoa050516
   Salonen A, 2010, J MICROBIOL METH, V81, P127, DOI 10.1016/j.mimet.2010.02.007
   Schnitzler F, 2009, GUT, V58, P492, DOI 10.1136/gut.2008.155812
   SCHROEDER KW, 1987, NEW ENGL J MED, V317, P1625, DOI 10.1056/NEJM198712243172603
   Seekatz AM, 2014, MBIO, V5, DOI 10.1128/mBio.00893-14
   Shimizu K, 2006, J TRAUMA, V60, P126, DOI 10.1097/01.ta.0000197374.99755.fe
   Sipponen T, 2015, SCAND J GASTROENTERO, V50, P74, DOI 10.3109/00365521.2014.987809
   Sipponen T, 2010, INFLAMM BOWEL DIS, V16, P2131, DOI 10.1002/ibd.21300
   Sokol H, 2017, GUT, V66, P1039, DOI [10.1136/gutjnl-2015-310746, 10.1136/gutjnl-20]
   Song AAL, 2017, MICROB CELL FACT, V16, DOI 10.1186/s12934-017-0754-1
   Standaert-Vitse A, 2006, GASTROENTEROLOGY, V130, P1764, DOI 10.1053/j.gastro.2006.02.009
   Venables W.N., 2002, MODERN APPL STAT S, V4th, DOI DOI 10.1007/978-0-387-21706-2
   Verstockt B, 2019, EBIOMEDICINE, V40, P733, DOI 10.1016/j.ebiom.2019.01.027
   Vital M, 2017, MSYSTEMS, V2, DOI 10.1128/mSystems.00130-17
   Wang YZ, 2018, J CROHNS COLITIS, V12, P337, DOI 10.1093/ecco-jcc/jjx153
   West NR, 2017, NAT MED, V23, P788, DOI 10.1038/nm0617-788d
   White TJ, 1990, PCR PROTOCOLS GUIDE, V18, P315
   Yu YYR, 2017, SEMIN PEDIATR SURG, V26, P349, DOI 10.1053/j.sempedsurg.2017.10.003
   Zamani A, 2008, J AGR FOOD CHEM, V56, P8314, DOI 10.1021/jf801478j
   Zhou YL, 2018, MSYSTEMS, V3, DOI 10.1128/mSystems.00188-17
NR 95
TC 28
Z9 28
U1 0
U2 8
PU OXFORD UNIV PRESS
PI OXFORD
PA GREAT CLARENDON ST, OXFORD OX2 6DP, ENGLAND
SN 1873-9946
EI 1876-4479
J9 J CROHNS COLITIS
JI J. Crohns Colitis
PD JUN
PY 2021
VL 15
IS 6
BP 1019
EP 1031
DI 10.1093/ecco-jcc/jjaa252
PG 13
WC Gastroenterology & Hepatology
WE Science Citation Index Expanded (SCI-EXPANDED)
SC Gastroenterology & Hepatology
GA TF8QX
UT WOS:000670981200014
PM 33300552
OA Bronze
DA 2024-01-22
ER

PT J
AU Bamias, G
   Pizarro, TT
   Cominelli, F
AF Bamias, Giorgos
   Pizarro, Theresa T.
   Cominelli, Fabio
TI Pathway-based approaches to the treatment of inflammatory bowel disease
SO TRANSLATIONAL RESEARCH
LA English
DT Review
ID FECAL MICROBIOTA TRANSPLANTATION; ACTIVE ULCERATIVE-COLITIS; REFRACTORY
   CROHNS-DISEASE; RANDOMIZED CONTROLLED-TRIAL; STEM-CELL TRANSPLANTATION;
   JANUS KINASE INHIBITOR; INTESTINAL INFLAMMATION; MONOCLONAL-ANTIBODY;
   MAINTENANCE THERAPY; IMMUNE CELLS
AB Crohn's disease and ulcerative colitis, collectively termed inflammatory bowel disease (IBD), are immunologic disorders that represent the prototypes of chronic intestinal inflammation. Their pathogenesis involves the dysregulated interaction between the intestinal microbiota and the gut-associated mucosal immune system that takes place when genetically predisposed individuals are exposed to detrimental environmental triggers. In recent years, the therapeutic dogma in IBD has shifted away from the administration of nonspecific immunosuppressives toward a pathway-based approach. In this review, we present an outlook of IBD treatment based on this new conceptual approach. Firstly, we will provide an overview of the major aspects of IBD pathogenesis with emphasis on specific pathway-based defects. Secondly, we will examine in detail the development of novel therapeutic approaches that can be used to target genetics, dysbiosis, the epithelial barrier, proinflammatory cytokines, and leukocyte trafficking. Most of these strategies are still in the developmental phase, but promising approaches include fecal microbiota transplantation as a means to correct IBD-related dysbiosis; administration of modified phosphatidylcholine to enhance the function of the intestinal mucous and tighten the defective epithelial barrier; the reduction of over-reactive proinflammatory pathways through the blockade of novel, nontumor necrosis factor inflammatory mediators via monoclonal antibodies against the common p40 chain of interleukin (IL-12) and IL-23, Janus kinase inhibitors, or antisense oligonucleotides against inhibitors of the immunosuppressive cytokine transforming growth factor-beta 1; and finally, inhibition of leukocyte trafficking to the gut via neutralization of the gut-specific alpha(4)beta(7) integrin. Availability of such diverse treatment modalities with specific pathway-based targets will increase the therapeutic options for patients with IBD.
C1 Ethnikon & Kapodistriakon Univ Athens, Laikon Hosp, Dept Gastroenterol 1, Athens, Greece.
   Case Western Reserve Univ, Sch Med, Dept Med, Cleveland, OH 44106 USA.
   Case Western Reserve Univ, Sch Med, Dept Pathol, Cleveland, OH 44106 USA.
   Case Western Reserve Univ, Digest Hlth Res Inst, Cleveland, OH 44106 USA.
C3 Laiko General Hospital; Case Western Reserve University; Case Western
   Reserve University; Case Western Reserve University
RP Cominelli, F (通讯作者)，Case Western Reserve Univ, Sch Med, Div Gastroenterol, 11100 Euclid Ave, Cleveland, OH 44106 USA.
EM fabio.cominelli@uhhospitals.org
FU NIDDK NIH HHS [P01 DK091222, P30 DK097948, R01 DK042191, R01 DK055812]
   Funding Source: Medline
CR Abraham C, 2009, NEW ENGL J MED, V361, P2066, DOI 10.1056/NEJMra0804647
   Ananthakrishnan AN, 2015, NAT REV GASTRO HEPAT, V12, P205, DOI 10.1038/nrgastro.2015.34
   Anderson JL, 2012, ALIMENT PHARM THER, V36, P503, DOI 10.1111/j.1365-2036.2012.05220.x
   Angelberger S, 2013, AM J GASTROENTEROL, V108, P1620, DOI 10.1038/ajg.2013.257
   Arseneau KO, 2015, CLIN PHARMACOL THER, V97, P22, DOI 10.1002/cpt.6
   Atreya R, 2014, NAT MED, V20, P313, DOI 10.1038/nm.3462
   Bamias G, 2005, ANN INTERN MED, V143, P895, DOI 10.7326/0003-4819-143-12-200512200-00007
   Bamias G, 2002, J IMMUNOL, V169, P5308, DOI 10.4049/jimmunol.169.9.5308
   Bamias G, 2014, CURR OPIN GASTROEN, V30, P547, DOI 10.1097/MOG.0000000000000118
   Bamias G, 2013, CURR DRUG TARGETS, V14, P1490, DOI 10.2174/13894501113149990158
   Bamias G, 2012, CYTOKINE, V59, P451, DOI 10.1016/j.cyto.2012.06.014
   Baumgart DC, 2012, LANCET, V380, P1590, DOI 10.1016/S0140-6736(12)60026-9
   Baumgart DC, 2010, INFLAMM BOWEL DIS, V16, P620, DOI 10.1002/ibd.21084
   Baumgart DC, 2009, AM J GASTROENTEROL, V104, P868, DOI 10.1038/ajg.2008.138
   Billiet T, 2014, EXPERT OPIN BIOL TH, V14, P75, DOI 10.1517/14712598.2014.858695
   Buchman AL, 2001, J CLIN GASTROENTEROL, V33, P337, DOI 10.1097/00004836-200110000-00018
   Burisch J, 2013, J CROHNS COLITIS, V7, P322, DOI 10.1016/j.crohns.2013.01.010
   Cader MZ, 2013, GUT, V62, P1653, DOI 10.1136/gutjnl-2012-303955
   Cammarota G, 2015, PHARMACOL THERAPEUT, V149, P191, DOI 10.1016/j.pharmthera.2014.12.006
   Cassinotti A, 2008, GUT, V57, P211, DOI 10.1136/gut.2007.128694
   Cho JH, 2011, GASTROENTEROLOGY, V140, P1704, DOI 10.1053/j.gastro.2011.02.046
   Coskun M, 2013, PHARMACOL RES, V76, P1, DOI 10.1016/j.phrs.2013.06.007
   Doherty GA, 2010, ALIMENT PHARM THER, V31, P802, DOI 10.1111/j.1365-2036.2010.04231.x
   Ehehalt R, 2004, SCAND J GASTROENTERO, V39, P737, DOI 10.1080/00365520410006233
   Eltzschig HK, 2011, NEW ENGL J MED, V364, P656, DOI 10.1056/NEJMra0910283
   Feagan BG, 2013, NEW ENGL J MED, V369, P699, DOI 10.1056/NEJMoa1215734
   Gersemann M, 2012, J INTERN MED, V271, P421, DOI 10.1111/j.1365-2796.2012.02515.x
   Ghosh S, 2003, NEW ENGL J MED, V348, P24, DOI 10.1056/NEJMoa020732
   Glocker EO, 2009, NEW ENGL J MED, V361, P2033, DOI 10.1056/NEJMoa0907206
   Gorfu G, 2009, CURR MOL MED, V9, P836, DOI 10.2174/156652409789105525
   Graham DB, 2013, TRENDS IMMUNOL, V34, P371, DOI 10.1016/j.it.2013.04.001
   Hansen Jonathan J, 2015, Curr Treat Options Gastroenterol, V13, P105, DOI 10.1007/s11938-014-0042-7
   Hart AL, 2010, INFLAMM BOWEL DIS, V16, P1969, DOI 10.1002/ibd.21304
   Holubar SD, 2010, COCHRANE DB SYST REV, DOI 10.1002/14651858.CD001176.pub2
   Hueber W, 2012, GUT, V61, P1693, DOI 10.1136/gutjnl-2011-301668
   Huttenhower C, 2014, IMMUNITY, V40, P843, DOI 10.1016/j.immuni.2014.05.013
   HYNES RO, 1992, CELL, V69, P11, DOI 10.1016/0092-8674(92)90115-S
   Jostins L, 2012, NATURE, V491, P119, DOI 10.1038/nature11582
   Kamer M, 2014, AM J GASTROENTEROL, V109, P1041
   Karatzas PS, 2014, ANN GASTROENTEROL, V27, P125
   Kaser A, 2010, ANNU REV IMMUNOL, V28, P573, DOI 10.1146/annurev-immunol-030409-101225
   Kotlarz D, 2012, GASTROENTEROLOGY, V143, P347, DOI 10.1053/j.gastro.2012.04.045
   Kump PK, 2013, INFLAMM BOWEL DIS, V19, P2155, DOI 10.1097/MIB.0b013e31829ea325
   Kunkel EJ, 2002, IMMUNITY, V16, P1, DOI 10.1016/S1074-7613(01)00261-8
   Lobatón T, 2014, ALIMENT PHARM THER, V39, P579, DOI 10.1111/apt.12639
   Maloy KJ, 2011, NATURE, V474, P298, DOI 10.1038/nature10208
   Marks DJB, 2006, LANCET, V367, P668, DOI 10.1016/S0140-6736(06)68265-2
   Moayyedi P, 2015, GASTROENTEROLOGY, V149, P102, DOI 10.1053/j.gastro.2015.04.001
   Mokry M, 2014, GASTROENTEROLOGY, V146, P1040, DOI 10.1053/j.gastro.2013.12.003
   Monteleone G, 2015, NEW ENGL J MED, V372, P1104, DOI 10.1056/NEJMoa1407250
   O'Toole Aoibhlinn, 2014, Curr Gastroenterol Rep, V16, P396, DOI 10.1007/s11894-014-0396-y
   Ordás I, 2012, LANCET, V380, P1606, DOI 10.1016/S0140-6736(12)60150-0
   Oyama Y, 2005, GASTROENTEROLOGY, V128, P552, DOI 10.1053/j.gastro.2004.11.051
   Pagnini C, 2010, P NATL ACAD SCI USA, V107, P454, DOI 10.1073/pnas.0910307107
   Panés J, 2015, BMC GASTROENTEROL, V15, DOI 10.1186/s12876-015-0239-9
   Papadakis KA, 2001, GASTROENTEROLOGY, V121, P246, DOI 10.1053/gast.2001.27154
   Parkes GC, 2014, J CROHNS COLITIS, V8, P717, DOI 10.1016/j.crohns.2014.02.002
   Pastorelli L, 2013, FRONT IMMUNOL, V4, DOI 10.3389/fimmu.2013.00280
   Peterson CT, 2015, CLIN EXP IMMUNOL, V179, P363, DOI 10.1111/cei.12474
   Pizarro TT, 2011, INFLAMM BOWEL DIS, V17, P2566, DOI 10.1002/ibd.21638
   Plevy S, 2007, GASTROENTEROLOGY, V133, P1414, DOI 10.1053/j.gastro.2007.08.035
   Raine T, 2014, UNITED EUR GASTROENT, V2, P333, DOI 10.1177/2050640614550672
   Reinisch W, 2015, GUT, V64, P894, DOI 10.1136/gutjnl-2014-308337
   Reinisch W, 2010, INFLAMM BOWEL DIS, V16, P233, DOI 10.1002/ibd.21038
   Rivera-Nieves J, 2003, GASTROENTEROLOGY, V124, P972, DOI 10.1053/gast.2003.50148
   Rossen NG, 2015, GASTROENTEROLOGY, V149, P110, DOI 10.1053/j.gastro.2015.03.045
   Rousseaux C, 2005, J EXP MED, V201, P1205, DOI 10.1084/jem.20041948
   Sandborn WJ, 2008, GASTROENTEROLOGY, V135, P1130, DOI 10.1053/j.gastro.2008.07.014
   Sandborn WJ, 2014, CLIN GASTROENTEROL H, V12, P1485, DOI 10.1016/j.cgh.2014.01.029
   Sandborn WJ, 2013, NEW ENGL J MED, V369, P711, DOI 10.1056/NEJMoa1215739
   Sandborn WJ, 2012, NEW ENGL J MED, V367, P1519, DOI 10.1056/NEJMoa1203572
   Sandborn WJ, 2012, NEW ENGL J MED, V367, P616, DOI 10.1056/NEJMoa1112168
   Sandborn WJ, 2012, GASTROENTEROLOGY, V143, P62, DOI 10.1053/j.gastro.2012.04.010
   Shah N, 2012, CURR ALLERGY ASTHM R, V12, P373, DOI 10.1007/s11882-012-0286-z
   Siakavellas SI, 2012, DISCOV MED, V14, P253
   Smits LP, 2013, GASTROENTEROLOGY, V145, P946, DOI 10.1053/j.gastro.2013.08.058
   SPRINGER TA, 1995, ANNU REV PHYSIOL, V57, P827, DOI 10.1146/annurev.ph.57.030195.004143
   Stefanich EG, 2011, BRIT J PHARMACOL, V162, P1855, DOI 10.1111/j.1476-5381.2011.01205.x
   Stremmel W, 2005, GUT, V54, P966, DOI 10.1136/gut.2004.052316
   Stremmel W, 2007, ANN INTERN MED, V147, P603, DOI 10.7326/0003-4819-147-9-200711060-00004
   Strober W, 2011, GASTROENTEROLOGY, V140, P1756, DOI 10.1053/j.gastro.2011.02.016
   Toedter GP, 2009, AM J GASTROENTEROL, V104, P2768, DOI 10.1038/ajg.2009.454
   Torres J, 2013, GUT, V62, P1642, DOI 10.1136/gutjnl-2012-303959
   Treede I, 2007, J BIOL CHEM, V282, P27155, DOI 10.1074/jbc.M704408200
   Uhlig HH, 2014, GASTROENTEROLOGY, V147, P990, DOI 10.1053/j.gastro.2014.07.023
   Uhlig HH, 2013, GUT, V62, P1795, DOI 10.1136/gutjnl-2012-303956
   Van Assche G, 2005, NEW ENGL J MED, V353, P362, DOI 10.1056/NEJMoa051586
   Van Limbergen J, 2014, NAT REV GASTRO HEPAT, V11, DOI 10.1038/nrgastro.2014.27
   Vermeire S, 2014, LANCET, V384, P309, DOI 10.1016/S0140-6736(14)60661-9
   von Andrian UH, 2000, NEW ENGL J MED, V343, P1020, DOI 10.1056/NEJM200010053431407
   Vuitton L, 2013, CURR DRUG TARGETS, V14, P1385, DOI 10.2174/13894501113149990160
   Yu QT, 2008, CLIN IMMUNOL, V127, P322, DOI 10.1016/j.clim.2008.02.009
   Yu YM, 2013, J BIOL CHEM, V288, P32314, DOI 10.1074/jbc.M113.501668
   Zallot Camille, 2013, Curr Gastroenterol Rep, V15, P315, DOI 10.1007/s11894-013-0315-7
NR 94
TC 26
Z9 32
U1 0
U2 21
PU ELSEVIER SCIENCE INC
PI NEW YORK
PA 360 PARK AVE SOUTH, NEW YORK, NY 10010-1710 USA
SN 1931-5244
EI 1878-1810
J9 TRANSL RES
JI Transl. Res.
PD JAN
PY 2016
VL 167
IS 1
BP 104
EP 115
DI 10.1016/j.trsl.2015.09.002
PG 12
WC Medical Laboratory Technology; Medicine, General & Internal; Medicine,
   Research & Experimental
WE Science Citation Index Expanded (SCI-EXPANDED)
SC Medical Laboratory Technology; General & Internal Medicine; Research &
   Experimental Medicine
GA DA1NA
UT WOS:000367561300009
PM 26408803
OA Green Accepted
DA 2024-01-22
ER

PT J
AU Orel, R
   Trop, TK
AF Orel, Rok
   Trop, Tina Kamhi
TI Intestinal microbiota, probiotics and prebiotics in inflammatory bowel
   disease
SO WORLD JOURNAL OF GASTROENTEROLOGY
LA English
DT Article
DE Gut; Microbiota; Inflammatory bowel disease; Probiotic; Prebiotic
ID RANDOMIZED CONTROLLED-TRIAL; BIFIDOBACTERIA-FERMENTED MILK;
   MUCOSA-ASSOCIATED MICROBIOTA; GERMINATED BARLEY FOODSTUFF; INVASIVE
   ESCHERICHIA-COLI; ACUTE ULCERATIVE-COLITIS; PLACEBO-CONTROLLED TRIAL;
   POUCH-ANAL-ANASTOMOSIS; CROHNS-DISEASE; DOUBLE-BLIND
AB It has been presumed that aberrant immune response to intestinal microorganisms in genetically predisposed individuals may play a major role in the pathogenesis of the inflammatory bowel disease, and there is a good deal of evidence supporting this hypothesis. Commensal enteric bacteria probably play a central role in pathogenesis, providing continuous antigenic stimulation that causes chronic intestinal injury. A strong biologic rationale supports the use of probiotics and pre-biotics for inflammatory bowel disease therapy. Many probiotic strains exhibit anti-inflammatory properties through their effects on different immune cells, pro-inflammatory cytokine secretion depression, and the induction of anti-inflammatory cytokines. There is very strong evidence supporting the use of multispecies probiotic VSL#3 for the prevention or recurrence of postoperative pouchitis in patients. For treatment of active ulcerative colitis, as well as for maintenance therapy, the clinical evidence of efficacy is strongest for VSL#3 and Escherichia coli Nissle 1917. Moreover, some prebiotics, such as germinated barley foodstuff, Psyllium or oligofructose-enriched inulin, might provide some benefit in patients with active ulcerative colitis or ulcerative colitis in remission. The results of clinical trials in the treatment of active Crohn's disease or the maintenance of its remission with probiotics and prebiotics are disappointing and do not support their use in this disease. The only exception is weak evidence of advantageous use of Saccharomyces boulardii concomitantly with medical therapy in maintenance treatment. (C) 2014 Baishideng Publishing Group Inc. All rights reserved.
C1 [Orel, Rok; Trop, Tina Kamhi] Univ Med Ctr, Childrens Hosp, Dept Gastroenterol Hepatol & Nutr, Ljubljana 1000, Slovenia.
C3 University Medical Centre Ljubljana
RP Orel, R (通讯作者)，Univ Med Ctr, Childrens Hosp, Dept Gastroenterol Hepatol & Nutr, Bohoriceva 20, Ljubljana 1000, Slovenia.
EM rok.orel@kclj.si
CR Barnich N, 2007, CURR OPIN GASTROEN, V23, P16, DOI 10.1097/MOG.0b013e3280105a38
   Baumgart M, 2007, ISME J, V1, P403, DOI 10.1038/ismej.2007.52
   Benjamin JL, 2011, GUT, V60, P923, DOI 10.1136/gut.2010.232025
   BENNET JD, 1989, LANCET, V1, P164
   Bibiloni R, 2005, AM J GASTROENTEROL, V100, P1539, DOI 10.1111/j.1572-0241.2005.41794.x
   Borchers AT, 2009, J GASTROENTEROL, V44, P26, DOI 10.1007/s00535-008-2296-0
   Borody TJ, 2003, J CLIN GASTROENTEROL, V37, P42, DOI 10.1097/00004836-200307000-00012
   Bousvaros A, 2005, INFLAMM BOWEL DIS, V11, P833, DOI 10.1097/01.MIB.0000175905.00212.2c
   Braun A, 2009, INFLAMM BOWEL DIS, V15, P1705, DOI 10.1002/ibd.20993
   Butterworth AD, 2008, COCHRANE DB SYST REV, DOI 10.1002/14651858.CD006634.pub2
   Caballero-Franco C, 2007, AM J PHYSIOL-GASTR L, V292, pG315, DOI 10.1152/ajpgi.00265.2006
   Cario E, 2005, GUT, V54, P1182, DOI 10.1136/gut.2004.062794
   Casellas F, 2007, ALIMENT PHARM THER, V25, P1061, DOI 10.1111/j.1365-2036.2007.03288.x
   Chassaing B, 2011, GASTROENTEROLOGY, V140, P1720, DOI 10.1053/j.gastro.2011.01.054
   Chermesh I, 2007, DIGEST DIS SCI, V52, P385, DOI 10.1007/s10620-006-9549-7
   CHIODINI RJ, 1989, CLIN MICROBIOL REV, V2, P90, DOI 10.1128/CMR.2.1.90-117.1989
   Clovel T, 2007, INFLAMM BOWEL DIS, V13, P1153, DOI 10.1002/ibd.20174
   Collado MC, 2007, LETT APPL MICROBIOL, V45, P454, DOI 10.1111/j.1472-765X.2007.02212.x
   Conte MP, 2006, GUT, V55, P1760, DOI 10.1136/gut.2005.078824
   Cui HH, 2004, WORLD J GASTROENTERO, V10, P1521
   D'Haens GR, 1998, GASTROENTEROLOGY, V114, P262, DOI 10.1016/S0016-5085(98)70476-7
   Damaskos D, 2008, BRIT J CLIN PHARMACO, V65, P453, DOI 10.1111/j.1365-2125.2008.03096.x
   Darfeuille-Michaud A, 1998, GASTROENTEROLOGY, V115, P1405, DOI 10.1016/S0016-5085(98)70019-8
   DESILVA HJ, 1991, GUT, V32, P1166, DOI 10.1136/gut.32.10.1166
   Dicksved J, 2008, ISME J, V2, P716, DOI 10.1038/ismej.2008.37
   Doherty G, 2009, COCHRANE DB SYST REV, DOI 10.1002/14651858.CD006873.pub2
   Eckburg PB, 2005, SCIENCE, V308, P1635, DOI 10.1126/science.1110591
   Fernandez EM, 2011, GUT MICROBES, V2, P280, DOI 10.4161/gmic.2.5.18255
   Fernández-Bañares F, 1999, AM J GASTROENTEROL, V94, P427, DOI 10.1111/j.1572-0241.1999.872_a.x
   Fiorucci S, 2002, DIGESTION, V66, P246, DOI 10.1159/000068362
   Floch MH, 2011, J CLIN GASTROENTEROL, V45, pS168, DOI 10.1097/MCG.0b013e318230928b
   FLORIN T, 1991, GUT, V32, P766, DOI 10.1136/gut.32.7.766
   Food and Agriculture Organisation of the United Nations, GUID EV PROB FOOD JO
   Frank DN, 2007, P NATL ACAD SCI USA, V104, P13780, DOI 10.1073/pnas.0706625104
   Frank DN, 2011, INFLAMM BOWEL DIS, V17, P179, DOI 10.1002/ibd.21339
   Fujimori S, 2007, J GASTROEN HEPATOL, V22, P1199, DOI 10.1111/j.1440-1746.2006.04535.x
   Furrie E, 2005, GUT, V54, P242, DOI 10.1136/gut.2004.044834
   Fyderek K, 2009, WORLD J GASTROENTERO, V15, P5287, DOI 10.3748/wjg.15.5287
   GIBSON GR, 1991, FEMS MICROBIOL ECOL, V86, P103, DOI 10.1111/j.1574-6968.1991.tb04799.x
   Gionchetti P, 2000, GASTROENTEROLOGY, V119, P305, DOI 10.1053/gast.2000.9370
   Gionchetti P, 2003, GASTROENTEROLOGY, V124, P1202, DOI 10.1016/S0016-5085(03)00171-9
   Gionchetti P, 2007, DIS COLON RECTUM, V50, P2075, DOI 10.1007/s10350-007-9068-4
   Girardin SE, 2003, SCIENCE, V300, P1584, DOI 10.1126/science.1084677
   Glasser AL, 2008, ARCH IMMUNOL THER EX, V56, P237, DOI 10.1007/s00005-008-0026-1
   Gophna U, 2006, J CLIN MICROBIOL, V44, P4136, DOI 10.1128/JCM.01004-06
   Gosiewski T, 2012, J PEDIATR GASTR NUTR, V54, P20, DOI 10.1097/MPG.0b013e31822d53e5
   Gosselink MP, 2004, DIS COLON RECTUM, V47, P876, DOI 10.1007/s10350-004-0525-z
   Guarner F, 2003, LANCET, V361, P512, DOI 10.1016/S0140-6736(03)12489-0
   Gueimonde M, 2007, WORLD J GASTROENTERO, V13, P3985, DOI 10.3748/wjg.v13.i29.3985
   Gupta P, 2000, J PEDIATR GASTR NUTR, V31, P453, DOI 10.1097/00005176-200010000-00024
   Guslandi M, 2000, DIGEST DIS SCI, V45, P1462, DOI 10.1023/A:1005588911207
   Guslandi M, 2005, EUR J GASTROEN HEPAT, V17, P145, DOI 10.1097/00042737-200502000-00003
   Guslandi M, 2003, EUR J GASTROEN HEPAT, V15, P697, DOI 10.1097/00042737-200306000-00017
   Hafer A, 2007, BMC GASTROENTEROL, V7, DOI 10.1186/1471-230X-7-36
   HALLERT C, 1991, SCAND J GASTROENTERO, V26, P747, DOI 10.3109/00365529108998594
   Hanai H, 2004, INT J MOL MED, V13, P643
   Hansen R, 2011, GUT, V60, DOI 10.1136/gut.2011.239301.310
   Hansen R, 2013, PLOS ONE, V8, DOI 10.1371/journal.pone.0058825
   Hansen R, 2012, AM J GASTROENTEROL, V107, P1913, DOI 10.1038/ajg.2012.335
   HARPER PH, 1985, GUT, V26, P279, DOI 10.1136/gut.26.3.279
   Holubar SD, 2010, COCHRANE DB SYST REV, DOI 10.1002/14651858.CD001176.pub2
   Huynh HQ, 2009, INFLAMM BOWEL DIS, V15, P760, DOI 10.1002/ibd.20816
   Ishikawa H, 2003, J AM COLL NUTR, V22, P56, DOI 10.1080/07315724.2003.10719276
   Ishikawa H, 2011, DIGESTION, V84, P128, DOI 10.1159/000322977
   Jonkers D, 2012, DRUGS, V72, P803, DOI 10.2165/11632710-000000000-00000
   Kaakoush NO, 2012, J CLIN MICROBIOL, V50, P3258, DOI 10.1128/JCM.01396-12
   Kanauchi O, 2005, CURR PHARM DESIGN, V11, P1047, DOI 10.2174/1381612053381675
   Kanauchi O, 2003, INT J MOL MED, V12, P701
   Karczewski J, 2010, AM J PHYSIOL-GASTR L, V298, pG851, DOI 10.1152/ajpgi.00327.2009
   Kato K, 2004, ALIMENT PHARM THER, V20, P1133, DOI 10.1111/j.1365-2036.2004.02268.x
   Kellermayer R, 2012, J PEDIATR GASTR NUTR, V55, P243, DOI 10.1097/MPG.0b013e3182617c16
   Khan KJ, 2011, AM J GASTROENTEROL, V106, P661, DOI 10.1038/ajg.2011.72
   Kishi D, 2000, J IMMUNOL, V165, P5891, DOI 10.4049/jimmunol.165.10.5891
   Kleessen B, 2002, SCAND J GASTROENTERO, V37, P1034, DOI 10.1080/003655202320378220
   Kotzampassi K, 2012, INT J ANTIMICROB AG, V40, P288, DOI 10.1016/j.ijantimicag.2012.06.006
   Kruis W, 1997, ALIMENT PHARM THER, V11, P853, DOI 10.1046/j.1365-2036.1997.00225.x
   Kruis W, 2004, GUT, V53, P1617, DOI 10.1136/gut.2003.037747
   Kuisma J, 2003, ALIMENT PHARM THER, V17, P509, DOI 10.1046/j.1365-2036.2003.01465.x
   Laake KO, 2005, SCAND J GASTROENTERO, V40, P43, DOI 10.1080/00365520410009339
   Lindsay JO, 2006, GUT, V55, P348, DOI 10.1136/gut.2005.074971
   Lionetti P, 2005, JPEN-PARENTER ENTER, V29, pS173, DOI 10.1177/01486071050290S4S173
   Liong MT, 2008, NUTR REV, V66, P192, DOI 10.1111/j.1753-4887.2008.00024.x
   Mack DR, 2011, NUTRIENTS, V3, P245, DOI 10.3390/nu3020245
   Mack DR, 2003, GUT, V52, P827, DOI 10.1136/gut.52.6.827
   Madsen K, 2008, GASTROENTEROLOGY, V134, pA361
   Mallon P, 2007, COCHRANE DB SYST REV, DOI 10.1002/14651858.CD005573.pub2
   Manichanh C, 2006, GUT, V55, P205, DOI 10.1136/gut.2005.073817
   Marteau P, 2006, GUT, V55, P842, DOI 10.1136/gut.2005.076604
   Marteau P, 2001, APPL ENVIRON MICROB, V67, P4939, DOI 10.1128/AEM.67.10.4939-4942.2001
   Martinez C, 2008, AM J GASTROENTEROL, V103, P643, DOI 10.1111/j.1572-0241.2007.01592.x
   Matsumoto S, 2001, DIGESTION, V64, P92, DOI 10.1159/000048846
   McGovern DPB, 2005, HUM MOL GENET, V14, P1245, DOI 10.1093/hmg/ddi135
   Miele E, 2009, AM J GASTROENTEROL, V104, P437, DOI 10.1038/ajg.2008.118
   Mimura T, 2004, GUT, V53, P108, DOI 10.1136/gut.53.1.108
   Mylonaki M, 2005, INFLAMM BOWEL DIS, V11, P481, DOI 10.1097/01.MIB.0000159663.62651.4f
   Mylonaki M, 2004, EUR J GASTROEN HEPAT, V16, P775, DOI 10.1097/01.meg.0000131040.38607.09
   Naidoo K, 2011, COCHRANE DB SYST REV, DOI 10.1002/14651858.CD007443.pub2
   Neurath MF, 1998, ANN NY ACAD SCI, V859, P149, DOI 10.1111/j.1749-6632.1998.tb11119.x
   Nwosu FC, 2013, GASTROENT RES PRACT, V2013, DOI 10.1155/2013/302398
   O'Mahony C, 2008, PLOS PATHOG, V4, DOI 10.1371/journal.ppat.1000112
   Oliva S, 2012, ALIMENT PHARM THER, V35, P327, DOI 10.1111/j.1365-2036.2011.04939.x
   Orel R, 2014, INTESTINAL MICROBIOT
   Ott SJ, 2006, GUT, V55, P1207
   Ott SJ, 2004, GUT, V53, P685, DOI 10.1136/gut.2003.025403
   Pardi DS, 2009, INFLAMM BOWEL DIS, V15, P1424, DOI 10.1002/ibd.21039
   Paul J, 2007, COMMUNICATING CURREN
   Prantera C, 2002, GUT, V51, P405, DOI 10.1136/gut.51.3.405
   Prisciandaro L, 2009, INFLAMM BOWEL DIS, V15, P1906, DOI 10.1002/ibd.20938
   Pronio A, 2008, INFLAMM BOWEL DIS, V14, P662, DOI 10.1002/ibd.20369
   Qin JJ, 2010, NATURE, V464, P59, DOI 10.1038/nature08821
   Quigley EMM, 2012, NUTR CLIN PRACT, V27, P195, DOI 10.1177/0884533611423926
   Rahimi R, 2008, DIGEST DIS SCI, V53, P2524, DOI 10.1007/s10620-007-0171-0
   Rembacken BJ, 1999, LANCET, V354, P635, DOI 10.1016/S0140-6736(98)06343-0
   Rolfe VE, 2006, COCHRANE DB SYST REV, DOI 10.1002/14651858.CD004826
   Rosenstiel P, 2007, J IMMUNOL, V178, P8203, DOI 10.4049/jimmunol.178.12.8203
   Sartor RB, 2008, GASTROENTEROLOGY, V134, P577, DOI 10.1053/j.gastro.2007.11.059
   SCHMOLDT A, 1975, BIOCHEM PHARMACOL, V24, P1639, DOI 10.1016/0006-2952(75)90094-5
   Schultz M, 2004, BMC GASTROENTEROL, V4, DOI 10.1186/1471-230X-4-5
   Seksik P, 2003, GUT, V52, P237, DOI 10.1136/gut.52.2.237
   Selby W, 2007, GASTROENTEROLOGY, V132, P2313, DOI 10.1053/j.gastro.2007.03.031
   Sellon RK, 1998, INFECT IMMUN, V66, P5224, DOI 10.1128/IAI.66.11.5224-5231.1998
   Sepehri S, 2007, INFLAMM BOWEL DIS, V13, P675, DOI 10.1002/ibd.20101
   Shanahan F, 2006, GASTROENTEROLOGY, V130, pA44
   Shen B, 2005, ALIMENT PHARM THER, V22, P721, DOI 10.1111/j.1365-2036.2005.02642.x
   Shen J, 2009, INTERN MED J, V39, P103, DOI 10.1111/j.1445-5994.2008.01791.x
   Sokol H, 2006, INFLAMM BOWEL DIS, V12, P106, DOI 10.1097/01.MIB.0000200323.38139.c6
   Sokol H, 2009, INFLAMM BOWEL DIS, V15, P1183, DOI 10.1002/ibd.20903
   Sood A, 2009, CLIN GASTROENTEROL H, V7, P1202, DOI 10.1016/j.cgh.2009.07.016
   Steed H, 2010, ALIMENT PHARM THER, V32, P872, DOI 10.1111/j.1365-2036.2010.04417.x
   Stephani J, 2011, ARCH IMMUNOL THER EX, V59, P161, DOI 10.1007/s00005-011-0122-5
   Strober W, 2006, NAT REV IMMUNOL, V6, P9, DOI 10.1038/nri1747
   Strober W, 2007, J CLIN INVEST, V117, P514, DOI 10.1172/JCI30587
   Swidsinski A, 2002, GASTROENTEROLOGY, V122, P44, DOI 10.1053/gast.2002.30294
   Swidsinski A, 2008, INFLAMM BOWEL DIS, V14, P147, DOI 10.1002/ibd.20330
   Takaishi H, 2008, INT J MED MICROBIOL, V298, P463, DOI 10.1016/j.ijmm.2007.07.016
   Tamboli CP, 2004, GUT, V53, P1, DOI 10.1136/gut.53.1.1
   TAUROG JD, 1994, J EXP MED, V180, P2359, DOI 10.1084/jem.180.6.2359
   Thomas DW, 2010, PEDIATRICS, V126, P1217, DOI 10.1542/peds.2010-2548
   Thomazini CM, 2011, INT J MED MICROBIOL, V301, P475, DOI 10.1016/j.ijmm.2011.04.015
   Török HP, 2004, CLIN IMMUNOL, V112, P85, DOI 10.1016/j.clim.2004.03.002
   Tsai Franklin, 2009, Curr Gastroenterol Rep, V11, P307, DOI 10.1007/s11894-009-0045-z
   Tsuda Y, 2007, SCAND J GASTROENTERO, V42, P1306, DOI 10.1080/00365520701396091
   Tursi A, 2004, MED SCI MONITOR, V10, pPI126
   Tursi A, 2010, AM J GASTROENTEROL, V105, P2218, DOI 10.1038/ajg.2010.218
   Ukena SN, 2007, PLOS ONE, V2, DOI 10.1371/journal.pone.0001308
   Van Gossum A, 2007, INFLAMM BOWEL DIS, V13, P135, DOI 10.1002/ibd.20063
   Veerappan Ganesh R, 2012, Curr Gastroenterol Rep, V14, P324, DOI 10.1007/s11894-012-0265-5
   Venturi A, 1999, ALIMENT PHARM THER, V13, P1103
   VERNIA P, 1988, DIGEST DIS SCI, V33, P1353, DOI 10.1007/BF01536987
   Vilela EG, 2008, SCAND J GASTROENTERO, V43, P842, DOI 10.1080/00365520801943354
   Walker AW, 2011, BMC MICROBIOL, V11, DOI 10.1186/1471-2180-11-7
   Wehkamp J, 2013, CURRENT UNDERSTANDIN
   Whelan K, 2010, AM J CLIN NUTR, V91, P687, DOI 10.3945/ajcn.2009.28759
   Wildt S, 2011, J CROHNS COLITIS, V5, P115, DOI 10.1016/j.crohns.2010.11.004
   Xavier RJ, 2007, NATURE, V448, P427, DOI 10.1038/nature06005
   Zigra PI, 2007, NETH J MED, V65, P411
   Zocco MA, 2006, ALIMENT PHARM THER, V23, P1567, DOI 10.1111/j.1365-2036.2006.02927.x
NR 157
TC 116
Z9 133
U1 2
U2 73
PU BAISHIDENG PUBLISHING GROUP INC
PI PLEASANTON
PA 7041 Koll Center Parkway, Suite 160, PLEASANTON, CA, UNITED STATES
SN 1007-9327
EI 2219-2840
J9 WORLD J GASTROENTERO
JI World J. Gastroenterol.
PD SEP 7
PY 2014
VL 20
IS 33
BP 11505
EP 11524
DI 10.3748/wjg.v20.i33.11505
PG 20
WC Gastroenterology & Hepatology
WE Science Citation Index Expanded (SCI-EXPANDED)
SC Gastroenterology & Hepatology
GA AO9ZA
UT WOS:000341718600004
PM 25206258
OA hybrid, Green Published
DA 2024-01-22
ER

PT J
AU Lu, TX
   Dapas, M
   Lin, E
   Peters, T
   Sakuraba, A
AF Lu, Thomas X.
   Dapas, Matthew
   Lin, Erika
   Peters, Trevor
   Sakuraba, Atsushi
TI The influence of proton pump inhibitor therapy on the outcome of
   infliximab therapy in inflammatory bowel disease: a patient-level
   meta-analysis of randomised controlled studies
SO GUT
LA English
DT Article
DE crohn's disease; ulcerative colitis; inflammatory bowel disease;
   TNF-alpha; proton pump inhibition
ID GASTRIC-ACID; CLOSTRIDIUM-DIFFICILE; MAINTENANCE THERAPY;
   CROHNS-DISEASE; RISK; INFECTION; IMPACT
AB Objective In treating patients with inflammatory bowel disease (IBD), how concomitant medications influence the response to infliximab is largely unexplored. We aim to evaluate whether proton pump inhibitors (PPIs) affect the response to infliximab therapy in patients with IBD. Design Patient-level data of adult patients with moderate-to-severe IBD treated with infliximab were obtained from the Yale Open Data Access Framework. Multivariable analysis and propensity score-matched analysis were performed to assess week 30 remission rates, week 54 remission rates and hospitalisation rates in patients on infliximab therapy with and without PPI exposure. Results Among the five randomised controlled studies, there were 147 and 889 patients on infliximab with and without PPI therapy, respectively. Patients on PPI were older, more likely to be Caucasian and were less likely to be on immunomodulator therapy. Patients on PPI were significantly less likely to achieve week 30 remission on multivariable analysis (OR 0.45, p<0.001). Following propensity score matching adjusting for baseline difference in patient characteristics, the week 30 remission rates were 30% and 49% in patients with and without PPI therapy, respectively (p<0.001). Analysing separately for disease, the findings remained statistically significant in Crohn's disease but did not reach significance in UC. Similar results were seen with week 54 remission rates. Patients on PPI were also more likely to be hospitalised (15% vs 8%, p=0.007). Rates of adverse events such as gastroenteritis were not different between the two groups. Conclusion In this patient-level meta-analysis of randomised controlled studies, we found that patients with IBD taking PPI were less likely to achieve remission while on infliximab therapy. The results of our study warrant further investigation into the effect of PPI on IBD outcomes and therapies.
C1 [Lu, Thomas X.; Sakuraba, Atsushi] Univ Chicago Med, Inflammatory Bowel Dis Ctr, Chicago, IL 60637 USA.
   [Lu, Thomas X.] Indiana Univ Hlth Southern Indiana Phys, Bloomington, IN USA.
   [Lu, Thomas X.; Dapas, Matthew; Lin, Erika; Peters, Trevor] Univ Chicago, Graham Sch Continuing Liberal & Profess Studies, Chicago, IL USA.
   [Dapas, Matthew] Univ Chicago, Dept Human Genet, Chicago, IL USA.
C3 Indiana University System; University of Chicago; University of Chicago
RP Sakuraba, A (通讯作者)，Univ Chicago Med, Inflammatory Bowel Dis Ctr, Chicago, IL 60637 USA.
EM asakurab@medicine.bsd.uchicago.edu
OI Lin, Erika/0000-0001-9775-0868; Sakuraba, Atsushi/0000-0003-2519-6129
FU TL1 training grant in translational science and medical informatics [NIH
   TL1TR002388]
FX TXL is supported by TL1 training grant in translational science and
   medical informatics (NIH TL1TR002388).
CR Alkim H, 2008, DIGEST DIS SCI, V53, P347, DOI 10.1007/s10620-007-9869-2
   Axelrad JE, 2018, AM J GASTROENTEROL, V113, P1530, DOI 10.1038/s41395-018-0211-8
   Bates D, 2015, J STAT SOFTW, V67, P1, DOI 10.18637/jss.v067.i01
   Ben-Horin S, 2014, NAT REV GASTRO HEPAT, V11, P243, DOI 10.1038/nrgastro.2013.253
   Bruno G, 2019, WORLD J GASTROENTERO, V25, P2706, DOI 10.3748/wjg.v25.i22.2706
   Colombel JF, 2010, NEW ENGL J MED, V362, P1383, DOI 10.1056/NEJMoa0904492
   Gawron AJ, 2015, GASTROENT RES PRACT, V2015, DOI 10.1155/2015/689531
   Hanauer SB, 2002, LANCET, V359, P1541, DOI 10.1016/S0140-6736(02)08512-4
   Hassing RJ, 2016, EUR J EPIDEMIOL, V31, P1057, DOI 10.1007/s10654-016-0136-8
   Issa M, 2007, CLIN GASTROENTEROL H, V5, P345, DOI 10.1016/j.cgh.2006.12.028
   Joffe MM, 1999, AM J EPIDEMIOL, V150, P327
   Juillerat P, 2012, ALIMENT PHARM THER, V36, P239, DOI 10.1111/j.1365-2036.2012.05173.x
   Lichtenstein GR, 2018, AM J GASTROENTEROL, V113, P481, DOI 10.1038/ajg.2018.27
   Lu Thomas X, 2019, Curr Gastroenterol Rep, V21, P20, DOI 10.1007/s11894-019-0687-4
   Nakabayashi T, 2018, J PSYCHIATR RES, V98, P116, DOI 10.1016/j.jpsychires.2017.12.019
   Nehra AK, 2018, MAYO CLIN PROC, V93, P240, DOI 10.1016/j.mayocp.2017.10.022
   Rubin DT, 2019, AM J GASTROENTEROL, V114, P384, DOI 10.14309/ajg.0000000000000152
   Rutgeerts P, 2005, NEW ENGL J MED, V353, P2462, DOI 10.1056/NEJMoa050516
   Sands BE, 2004, NEW ENGL J MED, V350, P876, DOI 10.1056/NEJMoa030815
   Schwartz Naomi R M, 2019, J Pediatr Pharmacol Ther, V24, P489, DOI 10.5863/1551-6776-24.6.489
   Shah R, 2017, DIGESTION, V95, P188, DOI 10.1159/000455008
   Small CL, 2016, PLOS PATHOG, V12, DOI 10.1371/journal.ppat.1005907
   Strand DS, 2017, GUT LIVER, V11, P27, DOI 10.5009/gnl15502
   Tennant SM, 2008, INFECT IMMUN, V76, P639, DOI 10.1128/IAI.01138-07
   Thiese MS, 2015, BIOCHEM MEDICA, V25, P5, DOI 10.11613/BM.2015.001
   Trifan A, 2017, WORLD J GASTROENTERO, V23, P6500, DOI 10.3748/wjg.v23.i35.6500
   Vilcu AM, 2019, JAMA NETW OPEN, V2, DOI 10.1001/jamanetworkopen.2019.16205
   Yamada A, 2017, AM J GASTROENTEROL, V112, P1423, DOI 10.1038/ajg.2017.201
NR 28
TC 10
Z9 10
U1 0
U2 3
PU BMJ PUBLISHING GROUP
PI LONDON
PA BRITISH MED ASSOC HOUSE, TAVISTOCK SQUARE, LONDON WC1H 9JR, ENGLAND
SN 0017-5749
EI 1468-3288
J9 GUT
JI Gut
PD NOV
PY 2021
VL 70
IS 11
BP 2076
EP 2084
DI 10.1136/gutjnl-2020-321609
PG 9
WC Gastroenterology & Hepatology
WE Science Citation Index Expanded (SCI-EXPANDED)
SC Gastroenterology & Hepatology
GA WI1HS
UT WOS:000708117700009
PM 33334900
DA 2024-01-22
ER

PT J
AU Gao, JG
   Yu, MS
   Zhang, MM
   Gu, XW
   Ren, Y
   Zhou, XX
   Chen, D
   Yan, TL
   Li, YM
   Jin, X
AF Gao, Jian-Guo
   Yu, Mo-Sang
   Zhang, Meng-Meng
   Gu, Xue-Wei
   Ren, Yue
   Zhou, Xin-Xin
   Chen, Dong
   Yan, Tian-Lian
   Li, You-Ming
   Jin, Xi
TI Adipose-derived mesenchymal stem cells alleviate TNBS-induced colitis in
   rats by influencing intestinal epithelial cell regeneration, Wnt
   signaling, and T cell immunity
SO WORLD JOURNAL OF GASTROENTEROLOGY
LA English
DT Article
DE Crohn's disease; Adipose-derived mesenchymal stem cell; Intestinal
   epithelial cell; Wnt pathway; T cell; Inflammation
ID INFLAMMATORY-BOWEL-DISEASE; CROHNS-DISEASE; PROLIFERATION; PATHOGENESIS;
   TH17
AB BACKGROUND Conventional Crohn's disease (CD) treatments are supportive rather than curative and have serious side effects. Adipose-derived mesenchymal stem cells (ADSCs) have been gradually applied to treat various diseases. The therapeutic effect and underlying mechanism of ADSCs on CD are still not clear. AIM To investigate the effect of ADSC administration on CD and explore the potential mechanisms. METHODS Wistar rats were administered with 2,4,6-trinitrobenzene sulfonic acid (TNBS) to establish a rat model of CD, followed by tail injections of green fluorescent protein (GFP)-modified ADSCs. Flow cytometry, qRT-PCR, and Western blot were used to detect changes in the Wnt signaling pathway, T cell subtypes, and their related cytokines. RESULTS The isolated cells showed the characteristics of ADSCs, including spindle-shaped morphology, high expression of CD29, CD44, and CD90, low expression of CD34 and CD45, and osteogenic/adipogenic ability. ADSC therapy markedly reduced disease activity index and ameliorated colitis severity in the TNBS-induced rat model of CD. Furthermore, serum anti-sacchromyces cerevisiae antibody and p-anti-neutrophil cytoplasmic antibody levels were significantly reduced in ADSC-treated rats. Mechanistically, the GFP-ADSCs were colocalized with intestinal epithelial cells (IECs) in the CD rat model. GFP-ADSC delivery significantly antagonized TNBS-induced increased canonical Wnt pathway expression, decreased noncanonical Wnt signaling pathway expression, and increased apoptosis rates and protein level of cleaved caspase-3 in rats. In addition, ADSCs attenuated TNBS-induced abnormal inflammatory cytokine production, disturbed T cell subtypes, and their related markers in rats. CONCLUSION Successfully isolated ADSCs show therapeutic effects in CD by regulating IEC proliferation, the Wnt signaling pathway, and T cell immunity.
C1 [Gao, Jian-Guo; Yu, Mo-Sang; Zhang, Meng-Meng; Gu, Xue-Wei; Ren, Yue; Zhou, Xin-Xin; Yan, Tian-Lian; Li, You-Ming; Jin, Xi] Zhejiang Univ, Affiliated Hosp 1, Sch Med, Dept Gastroenterol, 79 Qingchun Rd, Hangzhou 310003, Zhejiang, Peoples R China.
   [Chen, Dong] Zhejiang Univ, Affiliated Hosp 1, Sch Med, Dept Colorectal Surg, Hangzhou 310003, Zhejiang, Peoples R China.
C3 Zhejiang University; Zhejiang University
RP Jin, X (通讯作者)，Zhejiang Univ, Affiliated Hosp 1, Sch Med, Dept Gastroenterol, 79 Qingchun Rd, Hangzhou 310003, Zhejiang, Peoples R China.
EM jxfl007@zju.edu.cn
FU National Natural Science Foundation of China [81770574, 81600414,
   81600447]
FX Supported by National Natural Science Foundation of China, No. 81770574,
   No. 81600414, and No. 81600447.
CR Abraham C, 2009, NEW ENGL J MED, V361, P2066, DOI 10.1056/NEJMra0804647
   Antoniou E, 2016, ANN MED SURG, V11, P9, DOI 10.1016/j.amsu.2016.07.019
   BECKER AJ, 1963, NATURE, V197, P452, DOI 10.1038/197452a0
   Bjerknes M, 2006, METHOD ENZYMOL, V419, P337, DOI 10.1016/S0076-6879(06)19014-X
   Boland GM, 2004, J CELL BIOCHEM, V93, P1210, DOI 10.1002/jcb.20284
   Brand S, 2009, GUT, V58, P1152, DOI 10.1136/gut.2008.163667
   Carulli AJ, 2015, DEV BIOL, V402, P98, DOI 10.1016/j.ydbio.2015.03.012
   Casteilla Louis, 2011, World J Stem Cells, V3, P25, DOI 10.4252/wjsc.v3.i4.25
   Chao K, 2014, J GASTROEN HEPATOL, V29, P1808, DOI 10.1111/jgh.12592
   Chen K, 2015, CURR STEM CELL RES T, V10, P499, DOI 10.2174/1574888X10666150528143138
   Chen ML, 2016, INFLAMM BOWEL DIS, V22, P1157, DOI 10.1097/MIB.0000000000000714
   Corridoni D, 2014, IMMUNOL LETT, V161, P231, DOI 10.1016/j.imlet.2014.04.004
   Cosín-Roger J, 2016, MUCOSAL IMMUNOL, V9, P986, DOI 10.1038/mi.2015.123
   Dave M, 2015, INFLAMM BOWEL DIS, V21, P2696, DOI 10.1097/MIB.0000000000000543
   de la Portilla F, 2018, INT J STEM CELLS, V11, P39, DOI 10.15283/ijsc17074
   Endo M, 2015, INT REV CEL MOL BIO, V314, P117, DOI 10.1016/bs.ircmb.2014.10.003
   Engel MA, 2012, CLIN CHEM LAB MED, V50, P1229, DOI 10.1515/cclm-2011-0831
   Fu ZW, 2018, AM J TRANSL RES, V10, P54
   Fukuda M, 2014, GENE DEV, V28, P1752, DOI 10.1101/gad.245233.114
   García-Olmo D, 2005, DIS COLON RECTUM, V48, P1416, DOI 10.1007/s10350-005-0052-6
   González MA, 2009, GASTROENTEROLOGY, V136, P978, DOI 10.1053/j.gastro.2008.11.041
   Hoffman JM, 2018, CELL MOL GASTROENTER, V6, P1, DOI 10.1016/j.jcmgh.2018.02.001
   Jin X, 2017, WORLD J GASTROENTERO, V23, P76, DOI 10.3748/wjg.v23.i1.76
   Koch S, 2017, DIFFERENTIATION, V97, P1, DOI 10.1016/j.diff.2017.08.003
   Liu YL, 2018, J CELL MOL MED, V22, P1627, DOI 10.1111/jcmm.13437
   Lopez-Santalla M, 2018, INT J MOL SCI, V19, DOI 10.3390/ijms19071853
   Mirlekar B, 2015, MUCOSAL IMMUNOL, V8, P1184, DOI 10.1038/mi.2015.42
   Neth P, 2006, STEM CELLS, V24, P1892, DOI 10.1634/stemcells.2005-0503
   Nusse R, 2017, CELL, V169, P985, DOI 10.1016/j.cell.2017.05.016
   Qu B, 2014, PLOS ONE, V9, DOI 10.1371/journal.pone.0107891
   Scoville DH, 2008, GASTROENTEROLOGY, V134, P849, DOI 10.1053/j.gastro.2008.01.079
   Shi HY, 2018, J GASTROENTEROL, V53, P989, DOI 10.1007/s00535-018-1479-6
   Shi J, 2016, J IMMUNOL RES, V2016, DOI 10.1155/2016/9392132
   Steinhart Z, 2018, DEVELOPMENT, V145, DOI 10.1242/dev.146589
   Sturm A, 2008, CURR DRUG TARGETS, V9, P381, DOI 10.2174/138945008784221198
   Vanuytsel T, 2013, BBA-GEN SUBJECTS, V1830, P2410, DOI 10.1016/j.bbagen.2012.08.006
   Xiao J, 2012, MOL MED REP, V6, P1035, DOI 10.3892/mmr.2012.1055
   Xing YF, 2015, STEM CELL RES THER, V6, DOI 10.1186/s13287-015-0092-3
   Yui SR, 2012, NAT MED, V18, P618, DOI 10.1038/nm.2695
   Zaher W, 2014, ARCH TOXICOL, V88, P1069, DOI 10.1007/s00204-014-1232-8
   Zhang W, 2019, Z RHEUMATOL, V78, P82, DOI 10.1007/s00393-018-0450-5
   Zuo DM, 2013, INT J MOL MED, V32, P1337, DOI 10.3892/ijmm.2013.1529
NR 42
TC 15
Z9 16
U1 3
U2 26
PU BAISHIDENG PUBLISHING GROUP INC
PI PLEASANTON
PA 7041 Koll Center Parkway, Suite 160, PLEASANTON, CA, UNITED STATES
SN 1007-9327
EI 2219-2840
J9 WORLD J GASTROENTERO
JI World J. Gastroenterol.
PD JUL 14
PY 2020
VL 26
IS 26
DI 10.3748/wjg.v26.i26.3750
PG 18
WC Gastroenterology & Hepatology
WE Science Citation Index Expanded (SCI-EXPANDED)
SC Gastroenterology & Hepatology
GA MV9FD
UT WOS:000556653500004
PM 32774055
OA Green Published, hybrid
DA 2024-01-22
ER

PT J
AU Uchiyama, K
   Odahara, S
   Nakamura, M
   Koido, S
   Katahira, K
   Shiraishi, H
   Ohkusa, T
   Fujise, K
   Tajiri, H
AF Uchiyama, Kan
   Odahara, Shunichi
   Nakamura, Makoto
   Koido, Shigeo
   Katahira, Kiyohiko
   Shiraishi, Hiromi
   Ohkusa, Toshifumi
   Fujise, Kiyotaka
   Tajiri, Hisao
TI The Fatty Acid Profile of the Erythrocyte Membrane in Initial-Onset
   Inflammatory Bowel Disease Patients
SO DIGESTIVE DISEASES AND SCIENCES
LA English
DT Article
DE Crohn's disease; Delta 6-desaturase; Inflammatory bowel disease; n-3
   polyunsaturated fatty acid
ID CROHNS-DISEASE; EICOSAPENTAENOIC ACID; COLONIC-MUCOSA; EPIDEMIOLOGY;
   PLASMA; COLITIS
AB The sudden change in the dietary habits of the Japanese population towards a European/American-style diet since the 1960s is thought to be responsible for the recent increase in the incidence of inflammatory bowel disease (IBD) in Japan. Dietary fatty acid intake influences the fatty acid profiles of vital cell membranes, which might be a source of inflammatory mediators.
   We investigated the fatty acid composition of the erythrocyte membrane in 90 healthy Japanese and 43 initial-onset IBD patients (ulcerative colitis, UC: 25; Crohn's disease, CD: 18) who had not undergone any dietary intervention to examine the role fatty acids play in the onset of IBD.
   The erythrocyte membrane n-3/n-6 ratio of the initial-onset IBD patients was 0.42 +/- A 0.13, which was not significantly different from that of the healthy Japanese subjects (0.41 +/- A 0.13). However, the CD patients displayed a significantly lower mean percentage weight (MPW) of linoleic acid (LA) than the healthy subjects (8.25 +/- A 1.75 vs. 9.90 +/- A 1.29; p < 0.001), while their MPW of arachidonic acid (AA) was significantly higher than those of the healthy subjects and UC patients (11.22 +/- A 2.18 vs. 9.76 +/- A 1.64, p < 0.01; vs. 9.58 +/- A 1.97, p < 0.01, respectively). The mean delta 6-desaturation index of the CD patients was significantly higher than that of the healthy subjects (1.61 +/- A 0.65 vs. 1.11 +/- A 0.26; p < 0.001).
   The CD patients displayed significantly higher and lower MPW of AA and LA, respectively, than the healthy subjects, suggesting that delta 6-desaturase is hyperactivated in CD. The cell membrane fatty acid profile might be a therapeutic target in CD.
C1 [Uchiyama, Kan; Odahara, Shunichi; Nakamura, Makoto; Koido, Shigeo; Ohkusa, Toshifumi; Fujise, Kiyotaka] Jikei Univ, Kashiwa Hosp, Dept Internal Med, Div Gastroenterol & Hepatol, Kashiwa, Chiba 2770004, Japan.
   [Katahira, Kiyohiko] Niigata Univ Hlth & Welf, Dept Social Welf, Fac Social Welf, Kita Ku, Niigata 9503198, Japan.
   [Shiraishi, Hiromi] Univ Human Arts & Sci, Dept Hlth & Nutr, Iwatsuki Ku, Saitama 3398539, Japan.
   [Tajiri, Hisao] Jikei Univ Hosp, Dept Internal Med, Div Gastroenterol & Hepatol, Minato Ku, Tokyo 1058471, Japan.
C3 Jikei University; Niigata University; Jikei University
RP Uchiyama, K (通讯作者)，Jikei Univ, Kashiwa Hosp, Dept Internal Med, Div Gastroenterol & Hepatol, 163-1 Kashiwa Shita, Kashiwa, Chiba 2770004, Japan.
EM uchikan@jikei.ac.jp; shunichiodahara@pcg.nmbbm.jp; fa50206013@aol.com;
   shigeo_koido@jikei.ac.jp; katahirakiyohiko@gmail.com;
   shiraishi@human.ac.jp; ohkusa@jikei.ac.jp; kfujise@jcom.home.ne.jp;
   tajiri@jikei.ac.jp
RI 片平, 洌彦/AAD-4764-2020; 大草, 敏史/HGD-2376-2022
OI 片平, 洌彦/0000-0002-1149-7978; 
FU Grants-in-Aid for Scientific Research [24590204] Funding Source: KAKEN
CR Abdul-Baki H, 2007, INFLAMM BOWEL DIS, V13, P475, DOI 10.1002/ibd.20022
   Adachi H, 2005, J EPIDEMIOL, V15, P85, DOI 10.2188/jea.15.85
   Almallah YZ, 2000, EUR J CLIN INVEST, V30, P58
   Almallah YZ, 2000, J CLIN IMMUNOL, V20, P68, DOI 10.1023/A:1006698728816
   [Anonymous], 2005, DIET INTAKE STANDARD
   Asakura K, 2009, J GASTROENTEROL, V44, P659, DOI 10.1007/s00535-009-0057-3
   BELLUZZI A, 1994, DIGEST DIS SCI, V39, P2589, DOI 10.1007/BF02087694
   DODGE JT, 1963, ARCH BIOCHEM BIOPHYS, V100, P119, DOI 10.1016/0003-9861(63)90042-0
   Economou M, 2008, INFLAMM BOWEL DIS, V14, P709, DOI 10.1002/ibd.20352
   Glaz JFC, 1989, AM J CLIN NUTR, V49, P269
   Ikeda I, 1998, MODERN VIEWPOINT FAT
   LANDS WEM, 1992, BIOCHIM BIOPHYS ACTA, V1180, P147, DOI 10.1016/0925-4439(92)90063-S
   Lans WEM, 1986, FISH HUMAN HLTH
   LEIKIN AI, 1989, BIOCHIM BIOPHYS ACTA, V1005, P187, DOI 10.1016/0005-2760(89)90186-0
   Leong RWL, 2004, INFLAMM BOWEL DIS, V10, P646, DOI 10.1097/00054725-200409000-00022
   MA J, 1995, AM J CLIN NUTR, V62, P564, DOI 10.1093/ajcn/62.3.564
   Nakamura M., 2000, TOKYO JIKEIKAI IKADA, V115, P297
   Niv Y, 1999, AM J GASTROENTEROL, V94, P2961, DOI 10.1016/S0002-9270(99)00427-X
   OHTA A, 1990, LIPIDS, V25, P742, DOI 10.1007/BF02544044
   Okuyama H, 1996, PROG LIPID RES, V35, P409, DOI 10.1016/S0163-7827(96)00012-4
   Okuyama H., 2003, Environmental Mutagen Research, V25, P147
   Saku N, 1999, PROSTAG LEUKOTR ESS, V61, P51, DOI 10.1054/plef.1999.0073
   SHARON P, 1984, GASTROENTEROLOGY, V86, P453
   Shimizu T, 2003, J PEDIATR GASTR NUTR, V37, P581, DOI 10.1097/00005176-200311000-00015
   SUBBAIAH PV, 1993, AM J CLIN NUTR, V58, P360, DOI 10.1093/ajcn/58.3.360
   Tanaka C, 1994, NEW PHARM
   Tjonneland A, 2009, GUT, V58, P1606, DOI 10.1136/gut.2008.169078
   Uchiyama K, 2010, INFLAMM BOWEL DIS, V16, P1696, DOI 10.1002/ibd.21251
   VANHEES PAM, 1980, GUT, V21, P632, DOI 10.1136/gut.21.7.632
   Yang SK, 2000, J GASTROEN HEPATOL, V15, P1037, DOI 10.1046/j.1440-1746.2000.02252.x
   Yang SK, 2001, INFLAMM BOWEL DIS, V7, P260, DOI 10.1097/00054725-200108000-00013
NR 31
TC 15
Z9 20
U1 1
U2 4
PU SPRINGER
PI DORDRECHT
PA VAN GODEWIJCKSTRAAT 30, 3311 GZ DORDRECHT, NETHERLANDS
SN 0163-2116
EI 1573-2568
J9 DIGEST DIS SCI
JI Dig. Dis. Sci.
PD MAY
PY 2013
VL 58
IS 5
BP 1235
EP 1243
DI 10.1007/s10620-012-2508-6
PG 9
WC Gastroenterology & Hepatology
WE Science Citation Index Expanded (SCI-EXPANDED)
SC Gastroenterology & Hepatology
GA 149VU
UT WOS:000319350300014
PM 23306839
DA 2024-01-22
ER

PT J
AU Bertomoro, P
   Renna, S
   Cottone, M
   Riegler, G
   Bossa, F
   Giglio, L
   Pastorelli, L
   Papi, C
   Castiglione, F
   Angelucci, E
   Pica, R
   Di Paolo, MC
   D'Incà, R
AF Bertomoro, Perla
   Renna, Sara
   Cottone, Mario
   Riegler, Gabriele
   Bossa, Fabrizio
   Giglio, Licio
   Pastorelli, Luca
   Papi, Claudio
   Castiglione, Fabiana
   Angelucci, Erika
   Pica, Roberta
   Di Paolo, Maria Carla
   D'Inca, Renata
TI Regional variations in the use of complementary and alternative
   medicines (CAM) for inflammatory bowel disease patients in Italy: An
   IG-IBD study
SO JOURNAL OF CROHNS & COLITIS
LA English
DT Article
DE CAM; Ulcerative colitis; Crohn's disease; IBD; Alternative therapies
ID ULCERATIVE-COLITIS; CROHNS-DISEASE; ESCHERICHIA-COLI; NATIONAL-SURVEY;
   THERAPIES; REMISSION; EXERCISE; STRESS; HEALTH; SUPPLEMENTATION
AB Background and aim: Complementary and alternative medicines (CAM) are being used increasingly by patients with Crohn's disease (CD) and ulcerative colitis (UC). We aimed to assess the prevalence and usage of CAM in different geographical areas of Italy and possible predictors of their use.
   Methods and materials: A structured questionnaire, administered to outpatients, attending 8 general hospitals and 9 tertiary referral centres, was completed by 2011 patients (909 CD, 1087 UC and 15 indeterminate colitis). 583 patients lived in the North, 659 in Central Italy and 769 in the South.
   Results: CAM users were 475 (23.6%) with no regional differences in their distribution. Usage correlated significantly with female gender (p=0.030), higher education (p=0.021), hospitalization rates (p=0.000), extra-intestinal complications (p=0.000), non-adherence to conventional treatments (p=0.054), adverse reactions to conventional treatments (p=0.000), and active disease (p=0.007); 5-ASA usage was associated with a more limited use of CAM (p=0.005). Dietary changes or supplements and prayer were significantly more frequently reported in South, while Northern Italian patients more frequently used homeopathy, herbal medicines and physical exercises. Patients in Central Italy adopted an intermediate behavior. CAM use ameliorated the patient's general well-being according to two thirds of the users. Costs were higher for Northern patients than in Central or Southern Italy.
   Conclusion: One in four IBD patients in Italy use CAM. More money is spent on CAM in Northern Italy. Regional differences emerged as regards the type of CAM but not in terms of disease features, frequency of and reasons for CAM use, or perceived effects. (C) 2009 European Crohn's and Colitis Organisation. Published by Elsevier B.V. All rights reserved.
C1 [Bertomoro, Perla; D'Inca, Renata] Univ Padua, Gastroenterol Sect, Dept Surg & Gastroenterol Sci, I-35100 Padua, Italy.
   [Renna, Sara; Cottone, Mario] Univ Palermo, V Cervello Hosp, Dept Gen Med, Pneumol & Nutr Clin, I-90133 Palermo, Italy.
   [Riegler, Gabriele] Univ Naples 2, Gastroenterol & Digest Endoscopy Unit, Naples, Italy.
   [Bossa, Fabrizio] CSS IRCCS Hosp, Gastroenterol Unit, San Giovanni Rotondo, Italy.
   [Giglio, Licio] San Camillo Forlanini Hosp, Rome, Italy.
   [Pastorelli, Luca] Univ Milan, Dept Med Sci, Mangiagalli & Regina Elena Policlin, I-20122 Milan, Italy.
   [Papi, Claudio] S Filippo Neri Hosp, Gastroenterol Unit, Rome, Italy.
   [Castiglione, Fabiana] Gastroenterol Unit Federico II, Naples, Italy.
   [Pica, Roberta] Univ Roma La Sapienza, Gastroenterol Unit, Dept Clin Sci, Rome, Italy.
   [Di Paolo, Maria Carla] San Giovanni Addolorata Hosp, UOSD Gastroenterol & Digest Endoscopy, Rome, Italy.
   [Angelucci, Erika] Univ Rome, Rome, Italy.
C3 University of Padua; University of Palermo; Universita della Campania
   Vanvitelli; Azienda Ospedaliera San Camillo-Forlanini; University of
   Milan; IRCCS Ca Granda Ospedale Maggiore Policlinico; San Filippo Neri
   Hospital; Sapienza University Rome; Azienda Ospedaliera San Giovanni
   Addolorata; Sapienza University Rome
RP D'Incà, R (通讯作者)，Azienda Osped, Sez Gastroenterol, Dipartimento Sci Chirurg & Gastroenterol, Via Giustiniani 2, I-35127 Padua, Italy.
EM dinca@unipd.it
RI Pica, Roberta/AAP-4526-2020; Pastorelli, Luca/K-5513-2016; Bossa,
   Fabrizio/B-3078-2017; D'Incà, Renata/GZL-5147-2022
OI Pastorelli, Luca/0000-0002-2810-9951; Bossa,
   Fabrizio/0000-0002-4518-9949; D'Incà, Renata/0000-0003-1169-1890; pica,
   roberta/0000-0002-1097-9430; Cottone, Mario/0000-0003-1523-7556
CR [Anonymous], BMC COMPLEMENT ALTER
   Antonovsky A., 1979, HLTH STRESS COPING N
   Ausfeld-Hafter B, 2005, FORSCH KOMP KLAS NAT, V12, P134, DOI 10.1159/000084785
   Ben-Arye E, 2003, DERMATOLOGY, V207, P302, DOI 10.1159/000073094
   Bensoussan M, 2006, GASTROEN CLIN BIOL, V30, P14, DOI 10.1016/S0399-8320(06)73072-X
   Bub S, 2006, J AM MED DIR ASSOC, V7, P556, DOI 10.1016/j.jamda.2006.06.001
   Burgmann T, 2004, AM J GASTROENTEROL, V99, P889, DOI 10.1111/j.1572-0241.2004.30033.x
   Carmona-Sanchez Ramon, 2005, Rev Gastroenterol Mex, V70, P393
   Casellas F, 2007, ALIMENT PHARM THER, V25, P1061, DOI 10.1111/j.1365-2036.2007.03288.x
   D'Inca R, 2007, DIGEST LIVER DIS, V39, P524, DOI 10.1016/j.dld.2007.03.001
   D'Incà R, 1999, ITAL J GASTROENTEROL, V31, P205
   de Lorgeril M, 1999, CIRCULATION, V99, P779, DOI 10.1161/01.CIR.99.6.779
   Galvez J, 2005, MOL NUTR FOOD RES, V49, P601, DOI 10.1002/mnfr.200500013
   García-Planella E, 2007, MED CLIN-BARCELONA, V128, P45, DOI 10.1157/13097468
   GARDNER R, 1983, BRIT MED J, V287, P1927, DOI 10.1136/bmj.287.6409.1927
   GERASIMIDIS K, 2007, ALIMENT PHARM THER, P11
   Gerber M., 1994, Epidemiology of diet and cancer., P263, DOI 10.4324/9780203168929_chapter_13
   Hanai H, 2004, INT J MOL MED, V13, P643
   Helmstadter G. C., 1964, PRINCIPLES PSYCHOL M
   HERTH K, 1990, J ADV NURS, V15, P1250, DOI 10.1111/j.1365-2648.1990.tb01740.x
   Kane SV, 2006, ALIMENT PHARM THER, V23, P577, DOI 10.1111/j.1365-2036.2006.02809.x
   Kaplan M, 2007, COMPLEMENT THER MED, V15, P207, DOI 10.1016/j.ctim.2006.06.005
   Kasimay Ö, 2006, EXP PHYSIOL, V91, P897, DOI 10.1113/expphysiol.2006.034439
   KEYS A, 1981, LANCET, V2, P58
   KOBASA SC, 1979, J PERS SOC PSYCHOL, V37, P1, DOI 10.1037/0022-3514.37.1.1
   Kong SC, 2005, J CLIN GASTROENTEROL, V39, P138
   Kruis W, 2004, GUT, V53, P1617, DOI 10.1136/gut.2003.037747
   Kuroki T, 2007, J GASTROENTEROL, V42, P522, DOI 10.1007/s00535-007-2042-z
   Langhorst J, 2005, INFLAMM BOWEL DIS, V11, P287, DOI 10.1097/01.MIB.0000160771.71328.6c
   Langhorst J, 2007, SCAND J GASTROENTERO, V42, P734, DOI 10.1080/00365520601101682
   Langhorsta J, 2007, COMPLEMENT THER MED, V15, P30, DOI 10.1016/j.ctim.2006.03.008
   Langmead L, 2006, ALIMENT PHARM THER, V23, P341, DOI 10.1111/j.1365-2036.2006.02761.x
   Langmead L, 2002, INFLAMM BOWEL DIS, V8, P174, DOI 10.1097/00054725-200205000-00003
   Li FX, 2005, CAN J GASTROENTEROL, V19, P567, DOI 10.1155/2005/943547
   Loudon CP, 1999, AM J GASTROENTEROL, V94, P697, DOI 10.1111/j.1572-0241.1999.00939.x
   MacDonald A, 2006, GASTROENTEROL NURS, V29, P295, DOI 10.1097/00001610-200607000-00005
   Markham AW, 2004, J ASTHMA, V41, P131, DOI 10.1081/JAS-120028581
   Mawdsley JE, 2006, NEUROIMMUNOMODULAT, V13, P327, DOI 10.1159/000104861
   McCann LJ, 2006, ARCH DIS CHILD, V91, P173, DOI 10.1136/adc.2004.052514
   Meister D, 2005, WORLD J GASTROENTERO, V11, P7466, DOI 10.3748/wjg.v11.i47.7466
   Menniti-Ippolito Francesca, 2004, Ann Ist Super Sanita, V40, P455
   Meraviglia MG, 2004, ONCOL NURS FORUM, V31, P89
   Molassiotis A, 2005, ANN ONCOL, V16, P655, DOI 10.1093/annonc/mdi110
   Moser G, 1996, J PSYCHOSOM RES, V40, P503, DOI 10.1016/0022-3999(95)00581-1
   Neuman M, 2002, PRESSE MED, V31, P1416
   Nunnally J.C, 1978, Psychometric theory
   Rawsthorne P, 1999, AM J GASTROENTEROL, V94, P1298, DOI 10.1016/S0002-9270(99)00136-7
   Reifen R, 2001, INT J VITAM NUTR RES, V71, P347, DOI 10.1024/0300-9831.71.6.347
   Rembacken BJ, 1999, LANCET, V354, P635, DOI 10.1016/S0140-6736(98)06343-0
   Scott CM, 2003, COMPLEMENT THER MED, V11, P22, DOI 10.1016/S0965-2299(02)00107-3
   Shanahan F, 2004, ADV DRUG DELIVER REV, V56, P809, DOI 10.1016/j.addr.2003.11.003
   SIEBENLIST U, 1994, ANNU REV CELL BIOL, V10, P405, DOI 10.1146/annurev.cb.10.110194.002201
   Soeken KL, 2004, CLIN J PAIN, V20, P13, DOI 10.1097/00002508-200401000-00004
   Strader DB, 2002, AM J GASTROENTEROL, V97, P2391, DOI 10.1111/j.1572-0241.2002.05993.x
   Tanaka M, 2007, GASTROENTEROL NURS, V30, P202, DOI 10.1097/01.SGA.0000278169.35930.f8
   WILLETT WC, 1995, AM J CLIN NUTR, V61, p1402S, DOI 10.1093/ajcn/61.6.1402S
   Wong AP, 2008, J PEDIAT GASTROENTER, V48, P55
NR 57
TC 18
Z9 22
U1 0
U2 12
PU OXFORD UNIV PRESS
PI OXFORD
PA GREAT CLARENDON ST, OXFORD OX2 6DP, ENGLAND
SN 1873-9946
EI 1876-4479
J9 J CROHNS COLITIS
JI J. Crohns Colitis
PD SEP
PY 2010
VL 4
IS 3
BP 291
EP 300
DI 10.1016/j.crohns.2009.12.009
PG 10
WC Gastroenterology & Hepatology
WE Science Citation Index Expanded (SCI-EXPANDED)
SC Gastroenterology & Hepatology
GA 641ZC
UT WOS:000281171100006
PM 21122518
OA Bronze
DA 2024-01-22
ER

PT J
AU Hu, HQ
   Wang, XY
   Liu, SD
AF Hu, Huiqin
   Wang, Xinying
   Liu, Side
TI Thalidomide induces mucosal healing in postoperative Crohn disease
   endoscopic recurrence: Case report and literature review
SO MEDICINE
LA English
DT Review
DE case report; Crohn disease; mucosal healing; postoperative endoscopic
   recurrence; thalidomide
ID INFLAMMATORY-BOWEL-DISEASE; LONG-TERM OUTCOMES; THERAPY; PREVENTION;
   MANAGEMENT; INFLIXIMAB; AZATHIOPRINE; GUIDELINES; MESALAMINE; REMISSION
AB Background:Thalidomide has been successful use in patients with refractory Crohn disease (CD) in recent years.Methods:We collected the data of a postoperative CD patient who was prescribed thalidomide to induce remission and reviewed the relevant literatures.Results:A 51-year-old female was diagnosed as CD after an urgent terminal intestinal resection and presented endoscopic recurrence despite the prophylactic treatment with azathioprine (AZA). Fortunately, she achieved mucosal healing (MH) at a low dose of thalidomide for 15 months.Conclusion:Thalidomide is effective to induce MH in the postoperative CD endoscopic recurrence.
C1 [Hu, Huiqin; Wang, Xinying; Liu, Side] Southern Med Univ, Nanfang Hosp, Dept Gastroenterol, Guangdong Prov Key Lab Gastroenterol, Guangzhou 510515, Guangdong, Peoples R China.
C3 Southern Medical University - China
RP Wang, XY; Liu, SD (通讯作者)，Southern Med Univ, Nanfang Hosp, Dept Gastroenterol, Guangdong Prov Key Lab Gastroenterol, Guangzhou 510515, Guangdong, Peoples R China.
EM sunwingwxy@163.com; liuside@163.com
FU Guangdong Provincial Bioengineering Research Center for Gastroenterology
   Diseases
FX This work was supported by Guangdong Provincial Bioengineering Research
   Center for Gastroenterology Diseases.
CR Bariol C, 2002, J GASTROEN HEPATOL, V17, P135, DOI 10.1046/j.1440-1746.2002.02564.x
   Barkin JA, 2013, AM J GASTROENTEROL, V108, P855, DOI 10.1038/ajg.2013.49
   Bousvaros A, 2015, INFLAMM BOWEL DIS, V21, P1750, DOI 10.1097/MIB.0000000000000430
   Carla-Moreau A, 2015, DIGEST LIVER DIS, V47, P191, DOI 10.1016/j.dld.2014.11.005
   De Cruz P, 2013, INFLAMM BOWEL DIS, V19, P429, DOI 10.1002/ibd.22977
   Doherty G, 2009, COCHRANE DB SYST REV, pD6873
   Duong DJ, 1999, ARCH DERMATOL, V135, P1079, DOI 10.1001/archderm.135.9.1079
   Felipez LM, 2012, J PEDIATR GASTR NUTR, V54, P28, DOI 10.1097/MPG.0b013e318228349e
   Ford AC, 2011, AM J GASTROENTEROL, V106, P413, DOI 10.1038/ajg.2010.317
   Gerich ME, 2015, ALIMENT PHARM THER, V41, P429, DOI 10.1111/apt.13057
   Ginsburg PM, 2001, AM J GASTROENTEROL, V96, P1305
   Herfarth H, 2006, GUT, V55, P1525
   Hershfield NB, 2004, CAN J GASTROENTEROL, V18, P101, DOI 10.1155/2004/296736
   JORIZZO JL, 1986, ARCH INTERN MED, V146, P878, DOI 10.1001/archinte.146.5.878
   Kane S, 2002, J CLIN GASTROENTEROL, V35, P149, DOI 10.1097/00004836-200208000-00006
   Kristo I, 2015, WORLD J GASTROENTERO, V21, P6097, DOI 10.3748/wjg.v21.i20.6097
   Lazzerini M, 2007, ALIMENT PHARM THERAP, V25, P419, DOI 10.1111/j.1365-2036.2006.03211.x
   Lazzerini M, 2013, JAMA-J AM MED ASSOC, V310, P2164, DOI 10.1001/jama.2013.280777
   Leite MR, 2011, WORLD J GASTROENTERO, V17, P5028, DOI 10.3748/wjg.v17.i45.5028
   Mowat C, 2011, GUT, V60, P571, DOI 10.1136/gut.2010.224154
   Neurath MF, 2012, GUT, V61, P1619, DOI 10.1136/gutjnl-2012-302830
   Ng SC, 2014, J CLIN GASTROENTEROL, V48, P476, DOI 10.1097/MCG.0000000000000136
   Peyrin-Biroulet L, 2010, AM J GASTROENTEROL, V105, P289, DOI 10.1038/ajg.2009.579
   Plamondon S, 2007, ALIMENT PHARM THER, V25, P557, DOI 10.1111/j.1365-2036.2006.03239.x
   Rogler G, 2015, ALIMENT PHARM THER, V41, P785, DOI 10.1111/apt.13106
   Rousseau L, 1998, ARCH DERMATOL, V134, P1045, DOI 10.1001/archderm.134.8.1045
   Ruemmele FM, 2014, J CROHNS COLITIS, V8, P1179, DOI 10.1016/j.crohns.2014.04.005
   Sabate JM, 2002, ALIMENT PHARM THER, V16, P1117, DOI 10.1046/j.1365-2036.2002.01273.x
   Savarino E, 2013, AM J GASTROENTEROL, V108, P1731, DOI 10.1038/ajg.2013.287
   Scribano ML, 2014, J CLIN GASTROENTEROL, V48, P530, DOI 10.1097/MCG.0000000000000122
   Simon M, 2016, CLIN GASTROENTEROL H, V14, P966, DOI 10.1016/j.cgh.2015.10.034
   Sorrentino D, 2012, DIGEST DIS SCI, V57, P1341, DOI 10.1007/s10620-011-2025-z
   Sorrentino D, 2010, CLIN GASTROENTEROL H, V8, P591, DOI 10.1016/j.cgh.2010.01.016
   van Lent AU, 2013, DIGEST DIS, V31, P222, DOI 10.1159/000353374
   Vaughn BP, 2014, WORLD J GASTROENTERO, V20, P1147, DOI 10.3748/wjg.v20.i5.1147
   Wettstein AR, 1997, LANCET, V350, P1445, DOI 10.1016/S0140-6736(05)64206-7
   Yang C, 2015, ALIMENT PHARM THER, V41, P1079, DOI 10.1111/apt.13181
   Zheng CF, 2011, WORLD J GASTROENTERO, V17, P1286, DOI 10.3748/wjg.v17.i10.1286
NR 38
TC 4
Z9 5
U1 0
U2 5
PU LIPPINCOTT WILLIAMS & WILKINS
PI PHILADELPHIA
PA TWO COMMERCE SQ, 2001 MARKET ST, PHILADELPHIA, PA 19103 USA
SN 0025-7974
EI 1536-5964
J9 MEDICINE
JI Medicine (Baltimore)
PD SEP
PY 2016
VL 95
IS 36
AR e4799
DI 10.1097/MD.0000000000004799
PG 4
WC Medicine, General & Internal
WE Science Citation Index Expanded (SCI-EXPANDED)
SC General & Internal Medicine
GA DX4JE
UT WOS:000384346200061
PM 27603389
OA gold, Green Published
DA 2024-01-22
ER

PT J
AU Ryan, E
   McNicholas, D
   Creavin, B
   Kelly, ME
   Walsh, T
   Beddy, D
AF Ryan, Eanna
   McNicholas, Daniel
   Creavin, Ben
   Kelly, Michael Eamon
   Walsh, Tom
   Beddy, David
TI Sarcopenia and Inflammatory Bowel Disease: A Systematic Review
SO INFLAMMATORY BOWEL DISEASES
LA English
DT Review
DE sarcopenia; inflammatory bowel disease; Crohn's disease; ulcerative
   colitis; surgical outcomes
ID SKELETAL-MUSCLE MASS; BODY-COMPOSITION; SURGICAL COMPLICATIONS;
   CROHNS-DISEASE; PHYSIOLOGICAL ABILITY; FOOD-INTAKE; CANCER; RESECTION;
   SURGERY; MORBIDITY
AB Background Sarcopenia is associated with increased morbidity and mortality in oncologic and transplant surgery. It has a high incidence in chronic inflammatory states including inflammatory bowel disease (IBD). The validity of existing data in IBD and of sarcopenia's correlation with surgical outcomes is limited.
   Methods We performed a systematic review to assess the correlation of sarcopenia with the requirement for surgery and surgical outcomes in patients with IBD. Observational studies of patients with IBD in whom an assessment of sarcopenic status/skeletal muscle index was undertaken, a proportion of whom proceeded to surgical management, were selected.
   Results A total of 5 studies with a combined 658 IBD patients met the inclusion criteria. The majority (70%) had a diagnosis of Crohn's disease. Median (range) body mass index and skeletal muscle index were reported in 4 studies and were 16.58 (13.66-22.50) kg/m(2) and 44.52 (42.90-50.64) cm(2)/m(2), respectively. Forty-two percent of IBD patients had sarcopenia. Notably, none of the studies assessed both the anatomical and functional component required for a correct assessment of sarcopenia. Three studies noted that sarcopenic IBD patients had a higher probability of requiring surgery. The rate of major complications (Clavien-Dindo grade IIIa) was significantly higher in patients with sarcopenia. Improved perioperative nutrition management may mitigate the risk of complications.
   Conclusion Many IBD patients are young, may be malnourished, and commonly require emergent surgery. There is considerable heterogeneity in the assessment of sarcopenia. Sarcopenia is common in the IBD population and can predict the need for surgical intervention. Sarcopenia correlates with an increased rate of major postoperative complications. Improved perioperative intervention may diminish this risk. A formal assessment, screening by a dedicated IBD dietician, and preoperative physical therapy may facilitate early intervention.
C1 [Ryan, Eanna; McNicholas, Daniel; Creavin, Ben; Kelly, Michael Eamon; Walsh, Tom; Beddy, David] James Connolly Hosp, Dept Surg, Dublin, Ireland.
RP Kelly, ME (通讯作者)，James Connolly Mem Hosp, Dept Surg, Blanchardstown, Dublin, Ireland.
EM kellym11@tcd.ie
RI Kelly, Michael Eamon/AAF-1917-2021; Ryan, Eanna J/H-6829-2019
OI Kelly, Michael Eamon/0000-0002-0757-6411; Ryan, Eanna
   J/0000-0003-2609-0836; Creavin, Ben/0000-0001-8209-4810
CR Adams DW, 2017, INFLAMM BOWEL DIS, V23, P1182, DOI 10.1097/MIB.0000000000001128
   Al-Jaouni R, 2000, NUTRITION, V16, P173, DOI 10.1016/S0899-9007(99)00281-6
   Bamba S, 2017, PLOS ONE, V12, DOI 10.1371/journal.pone.0180036
   Beenakker KGM, 2010, AGEING RES REV, V9, P431, DOI 10.1016/j.arr.2010.05.005
   Beyer I, 2012, CURR OPIN CLIN NUTR, V15, P12, DOI 10.1097/MCO.0b013e32834dd297
   Bonekamp S, 2008, INT J OBESITY, V32, P100, DOI 10.1038/sj.ijo.0803696
   Bryant RV, 2015, ALIMENT PHARM THER, V41, P895, DOI 10.1111/apt.13156
   Bryant RV, 2013, ALIMENT PHARM THER, V38, P213, DOI 10.1111/apt.12372
   Buettner S, 2016, J AM COLL SURGEONS, V222, P397, DOI 10.1016/j.jamcollsurg.2015.12.020
   Carlsson E, 2002, EUR J CLIN NUTR, V56, P680, DOI 10.1038/sj.ejcn.1601378
   Clavien PA, 2009, ANN SURG, V250, P187, DOI 10.1097/SLA.0b013e3181b13ca2
   Cooper C, 2013, CALCIFIED TISSUE INT, V93, P201, DOI 10.1007/s00223-013-9757-z
   Cruz-Jentoft AJ, 2010, AGE AGEING, V39, P412, DOI 10.1093/ageing/afq034
   Deyle S, 2011, PANCREAS, V40, P723, DOI 10.1097/MPA.0b013e318212c02c
   Dindo D, 2004, ANN SURG, V240, P205, DOI 10.1097/01.sla.0000133083.54934.ae
   Dodson S, 2011, ANNU REV MED, V62, P265, DOI 10.1146/annurev-med-061509-131248
   Englesbe MJ, 2010, J AM COLL SURGEONS, V211, P271, DOI 10.1016/j.jamcollsurg.2010.03.039
   Fearon K, 2011, LANCET ONCOL, V12, P489, DOI 10.1016/S1470-2045(10)70218-7
   Fielding RA, 2011, J AM MED DIR ASSOC, V12, P249, DOI 10.1016/j.jamda.2011.01.003
   Fouladiun M, 2005, CANCER-AM CANCER SOC, V103, P2189, DOI 10.1002/cncr.21013
   Gassull MA, 2001, CURR OPIN CLIN NUTR, V4, P561, DOI 10.1097/00075197-200111000-00018
   Han PD, 1999, GASTROENTEROL CLIN N, V28, P423, DOI 10.1016/S0889-8553(05)70063-7
   Hashimoto D, 2010, SURG TODAY, V40, P632, DOI 10.1007/s00595-009-4112-8
   Hashimoto D, 2010, J HEPATO-BIL-PAN SCI, V17, P132, DOI 10.1007/s00534-009-0116-4
   Hasselager R, 2014, LANGENBECK ARCH SURG, V399, P287, DOI 10.1007/s00423-014-1174-x
   Janssen I, 2004, AM J EPIDEMIOL, V159, P413, DOI 10.1093/aje/kwh058
   Janssen I, 2002, J AM GERIATR SOC, V50, P889, DOI 10.1046/j.1532-5415.2002.50216.x
   Jo E, 2012, AGING CLIN EXP RES, V24, P412, DOI 10.3275/8464
   Joglekar S, 2015, J SURG ONCOL, V111, P771, DOI 10.1002/jso.23862
   Khuri SF, 2005, ANN SURG, V242, P326, DOI 10.1097/01.sla.0000179621.33268.83
   Kim J, 2002, AM J CLIN NUTR, V76, P378, DOI 10.1093/ajcn/76.2.378
   Krok KL, 2003, CURR OPIN GASTROEN, V19, P148, DOI 10.1097/00001574-200303000-00009
   Kuroki LM, 2015, ANN SURG ONCOL, V22, P972, DOI 10.1245/s10434-014-4040-8
   KUSHNER RF, 1991, AM J CLIN NUTR, V53, P161, DOI 10.1093/ajcn/53.1.161
   Lieffers JR, 2012, BRIT J CANCER, V107, P931, DOI 10.1038/bjc.2012.350
   Malafarina V, 2012, MATURITAS, V71, P109, DOI 10.1016/j.maturitas.2011.11.012
   McLaughlin JC, 2006, J UROLOGY, V176, P2179, DOI 10.1016/j.juro.2006.07.039
   Meng SJ, 2010, INT J MOL SCI, V11, P1509, DOI 10.3390/ijms11041509
   Miller BS, 2012, WORLD J SURG, V36, P1509, DOI 10.1007/s00268-012-1581-5
   Pedersen M, 2017, INFLAMM BOWEL DIS, V23, P1867, DOI 10.1097/MIB.0000000000001166
   Peng P, 2012, J GASTROINTEST SURG, V16, P1478, DOI 10.1007/s11605-012-1923-5
   Peng PD, 2011, HPB, V13, P439, DOI 10.1111/j.1477-2574.2011.00301.x
   Psutka SP, 2014, CANCER-AM CANCER SOC, V120, P2910, DOI 10.1002/cncr.28798
   Reisinger KW, 2015, ANN SURG, V261, P345, DOI 10.1097/SLA.0000000000000628
   RIGAUD D, 1994, AM J CLIN NUTR, V60, P775, DOI 10.1093/ajcn/60.5.775
   Rosenberg IH, 1997, J NUTR, V127, pS990, DOI 10.1093/jn/127.5.990S
   ROYALL D, 1994, AM J CLIN NUTR, V59, P325, DOI 10.1093/ajcn/59.2.325
   Schneider SM, 2008, INFLAMM BOWEL DIS, V14, P1562, DOI 10.1002/ibd.20504
   Schoenfeld AJ, 2011, J BONE JOINT SURG AM, V93A, P1577, DOI 10.2106/JBJS.J.01048
   Studenski SA, 2014, J GERONTOL A-BIOL, V69, P547, DOI 10.1093/gerona/glu010
   Thangarajah D, 2015, ALIMENT PHARM THER, V42, P142, DOI 10.1111/apt.13218
   van Vledder MG, 2012, BRIT J SURG, V99, P550, DOI 10.1002/bjs.7823
   Voron T, 2015, ANN SURG, V261, P1173, DOI 10.1097/SLA.0000000000000743
   Woo J, 2001, J AM GERIATR SOC, V49, P737, DOI 10.1046/j.1532-5415.2001.49150.x
   Zhang TH, 2017, CLIN NUTR, V36, P1586, DOI 10.1016/j.clnu.2016.10.004
   Zhang TH, 2017, JPEN-PARENTER ENTER, V41, P592, DOI 10.1177/0148607115612054
NR 56
TC 142
Z9 147
U1 1
U2 17
PU OXFORD UNIV PRESS INC
PI CARY
PA JOURNALS DEPT, 2001 EVANS RD, CARY, NC 27513 USA
SN 1078-0998
EI 1536-4844
J9 INFLAMM BOWEL DIS
JI Inflamm. Bowel Dis.
PD JAN
PY 2019
VL 25
IS 1
BP 67
EP 73
DI 10.1093/ibd/izy212
PG 7
WC Gastroenterology & Hepatology
WE Science Citation Index Expanded (SCI-EXPANDED)
SC Gastroenterology & Hepatology
GA HQ7DI
UT WOS:000462579400007
PM 29889230
DA 2024-01-22
ER

PT J
AU Long, MD
   Farraye, FA
   Okafor, PN
   Martin, C
   Sandler, RS
   Kappelman, MD
AF Long, Millie D.
   Farraye, Francis A.
   Okafor, Philip N.
   Martin, Christopher
   Sandler, Robert S.
   Kappelman, Michael D.
TI Increased Risk of Pneumocystis Jiroveci Pneumonia Among Patients with
   Inflammatory Bowel Disease
SO INFLAMMATORY BOWEL DISEASES
LA English
DT Article
DE inflammatory bowel disease; complications; pneumocystis; pneumonia;
   corticosteroids; immunosuppressive drugs
ID CARINII-PNEUMONIA; ULCERATIVE-COLITIS; TRANSPLANT RECIPIENTS;
   CROHNS-DISEASE; THERAPY; PROPHYLAXIS; PREVALENCE; INFECTION; ICD-9-CM
AB Objectives: Patients with inflammatory bowel disease (IBD) may be at increased risk for pneumocystis jiroveci pneumonia (PCP). Our aims were (1) to determine the incidence and relative risk of PCP in IBD and (2) to describe medication exposures in patients with IBD with PCP.
   Methods: We performed a retrospective cohort study and a case series using administrative data from IMS Health Inc, LifeLink Health Plan Claims Database. In the cohort, patients with IBD were matched to 4 individuals with no IBD claims. PCP risk was evaluated by incidence rate ratio and adjusted Cox proportional hazards modeling. The demographics and medication histories of the 38 cases of PCP in patients with IBD were extracted.
   Results: The cohort included 50,932 patients with Crohn's disease, 56,403 patients with ulcerative colitis, and 1269 patients with unspecified IBD; matched to 434,416 individuals without IBD. The crude incidence of PCP was higher in the IBD cohort (10.6/100,000) than in the non-IBD cohort (3.0/100,000). In the adjusted analyses, PCP risk was higher in the IBD versus non-IBD cohort (hazard ratio, 2.96; 95% confidence interval, 1.75-4.29), with the greatest risk in Crohn's disease compared with non-IBD (hazard ratio, 4.01; 95% confidence interval, 1.88-8.56). In the IBD case series of PCP cases (n = 38), the median age was 49 (interquartile range, 43-57). A total of 20 individuals (53%) were on corticosteroids alone or in combination with other immunosuppression.
   Conclusions: Although the overall incidence of PCP is low, patients with IBD are at increased risk. Patients with IBD with PCP are predominantly on corticosteroids alone or in combination before PCP diagnosis.
C1 [Long, Millie D.; Martin, Christopher; Sandler, Robert S.] Univ N Carolina, Dept Med, Div Gastroenterol & Hepatol, Chapel Hill, NC 27599 USA.
   [Long, Millie D.; Martin, Christopher; Sandler, Robert S.; Kappelman, Michael D.] Ctr Gastrointestinal Biol & Dis, Chapel Hill, NC USA.
   [Farraye, Francis A.; Okafor, Philip N.] Boston Univ, Sch Med, Boston Med Ctr, Gastroenterol Sect, Boston, MA 02118 USA.
   [Kappelman, Michael D.] Univ N Carolina, Dept Pediat, Div Gastroenterol & Hepatol, Chapel Hill, NC 27599 USA.
C3 University of North Carolina; University of North Carolina Chapel Hill;
   Boston Medical Center; Boston University; University of North Carolina;
   University of North Carolina Chapel Hill
RP Long, MD (通讯作者)，Univ N Carolina, Campus Box 7080, Chapel Hill, NC 27599 USA.
EM millie_long@med.unc.edu
OI Farraye, Francis/0000-0001-6371-2441
FU Crohn's and Colitis Foundation of America; NIH [1K08DK088957-01, P30
   DK34987]
FX Supported by a Career Development Award from the Crohn's and Colitis
   Foundation of America (M. D. L.), NIH 1K08DK088957-01 (M. D. K.), and
   NIH P30 DK34987 (R.S.S.).
CR DEYO RA, 1992, J CLIN EPIDEMIOL, V45, P613, DOI 10.1016/0895-4356(92)90133-8
   Fishman JA, 2001, CLIN INFECT DIS, V33, P1397, DOI 10.1086/323129
   Gilroy SA, 2011, SEMIN RESP CRIT CARE, V32, P775, DOI 10.1055/s-0031-1295725
   Gupta G, 2006, CLIN GASTROENTEROL H, V4, P1483, DOI 10.1016/j.cgh.2006.09.019
   Herrinton LJ, 2007, INFLAMM BOWEL DIS, V13, P451, DOI 10.1002/ibd.20021
   Husni RN, 1998, CLIN INFECT DIS, V26, P753, DOI 10.1086/514599
   Hutfless SM, 2007, GASTROENTEROLOGY, V133, P1779, DOI 10.1053/j.gastro.2007.09.022
   Jones J L, 1999, MMWR CDC Surveill Summ, V48, P1
   Kappelman MD, 2007, CLIN GASTROENTEROL H, V5, P1424, DOI 10.1016/j.cgh.2007.07.012
   Kaur N, 2004, DIGEST DIS SCI, V49, P1458, DOI 10.1023/B:DDAS.0000042246.58984.98
   Khatchatourian M, 1997, AM J GASTROENTEROL, V92, P1558
   Lawrance IC, 2010, J GASTROEN HEPATOL, V25, P1732, DOI 10.1111/j.1440-1746.2010.06407.x
   Long MD, 2010, CLIN GASTROENTEROL H, V8, P268, DOI 10.1016/j.cgh.2009.11.024
   Long MD, 2009, CLIN GASTROENTEROL H, V7, P549, DOI 10.1016/j.cgh.2008.10.007
   Lund JL, 2011, INFLAMM BOWEL DIS, V17, P787, DOI 10.1002/ibd.21348
   Martin SI, 2009, AM J TRANSPLANT, V9, pS227, DOI 10.1111/j.1600-6143.2009.02914.x
   Phipps LM, 2011, TRANSPLANTATION, V92, P1327, DOI 10.1097/TP.0b013e3182384b57
   Poppers DM, 2008, INFLAMM BOWEL DIS, V14, P106, DOI 10.1002/ibd.20261
   Quan HD, 2005, MED CARE, V43, P1130, DOI 10.1097/01.mlr.0000182534.19832.83
   Quan VA, 1997, BRIT MED J, V314, P363, DOI 10.1136/bmj.314.7077.363
   Radisic M, 2003, Transpl Infect Dis, V5, P84, DOI 10.1034/j.1399-3062.2003.00018.x
   Scott AM, 1997, DIS COLON RECTUM, V40, P973, DOI 10.1007/BF02051208
   Slifkin M, 2004, DRUGS, V64, P2763, DOI 10.2165/00003495-200464240-00004
   SMITH MB, 1992, NEW ENGL J MED, V327, P497, DOI 10.1056/NEJM199208133270714
   Stempel DA, 2001, RESP MED, V95, P227, DOI 10.1053/rmed.2000.1027
   Takenaka R, 2004, J GASTROENTEROL, V39, P1114, DOI 10.1007/s00535-004-1454-2
   Yale SH, 1996, MAYO CLIN PROC, V71, P5, DOI 10.4065/71.1.5
NR 27
TC 48
Z9 52
U1 0
U2 8
PU LIPPINCOTT WILLIAMS & WILKINS
PI PHILADELPHIA
PA 530 WALNUT ST, PHILADELPHIA, PA 19106-3621 USA
SN 1078-0998
EI 1536-4844
J9 INFLAMM BOWEL DIS
JI Inflamm. Bowel Dis.
PD APR
PY 2013
VL 19
IS 5
BP 1018
EP 1024
DI 10.1097/MIB.0b013e3182802a9b
PG 7
WC Gastroenterology & Hepatology
WE Science Citation Index Expanded (SCI-EXPANDED)
SC Gastroenterology & Hepatology
GA AH4GA
UT WOS:000336084200028
PM 23478805
OA Green Accepted, Bronze, Green Published
DA 2024-01-22
ER

PT J
AU Fernandes, SR
   Serrazina, J
   Botto, IA
   Leal, T
   Guimaraes, A
   Garcia, JL
   Rosa, I
   Prata, R
   Carvalho, D
   Neves, J
   Campelo, P
   Ventura, S
   Silva, A
   Coelho, M
   Sequeira, C
   Oliveira, AP
   Portela, F
   Ministro, P
   de Sousa, HT
   Ramos, J
   Claro, I
   Goncalves, R
   Correia, LA
   Marinho, RT
   Pinto, HC
   Magro, F
AF Fernandes, Samuel Raimundo
   Serrazina, Juliana
   Botto, Ines Ayala
   Leal, Tiago
   Guimaraes, Andreia
   Garcia, Joana Lemos
   Rosa, Isadora
   Prata, Rita
   Carvalho, Diana
   Neves, Joao
   Campelo, Pedro
   Ventura, Sofia
   Silva, Andrea
   Coelho, Mariana
   Sequeira, Cristiana
   Oliveira, Ana Paula
   Portela, Francisco
   Ministro, Paula
   Tavares de Sousa, Helena
   Ramos, Jaime
   Claro, Isabel
   Goncalves, Raquel
   Correia, Luis Araujo
   Marinho, Rui Tato
   Pinto, Helena Cortez
   Magro, Fernando
TI Transmural remission improves clinical outcomes up to 5 years in Crohn's
   disease
SO UNITED EUROPEAN GASTROENTEROLOGY JOURNAL
LA English
DT Article
DE Crohn's disease; endoscopy; inflammatory bowel disease; MRI
   enterography; transmural remission
ID INFLAMMATORY-BOWEL-DISEASE; FOLLOW-UP; MUCOSAL; SURGERY
AB IntroductionEvidence supporting transmural remission (TR) as a long-term treatment target in Crohn's disease (CD) is still unavailable. Less stringent but more reachable targets such as isolated endoscopic (IER) or radiologic remission (IRR) may also be acceptable options in the long-term. MethodsMulticenter retrospective study including 404 CD patients evaluated by magnetic resonance enterography and colonoscopy. Five-year rates of hospitalization, surgery, use of steroids, and treatment escalation were compared between patients with TR, IER, IRR, and no remission (NR). Results20.8% of CD patients presented TR, 23.3% IER, 13.6% IRR and 42.3% NR. TR was associated with lower risk of hospitalization (odds-ratio [OR] 0.244 [0.111-0.538], p < 0.001), surgery (OR 0.132 [0.030-0.585], p = 0.008), steroid use (OR 0.283 [0.159-0.505], p < 0.001), and treatment escalation (OR 0.088 [0.044-0.176], p < 0.001) compared to no NR. IRR resulted in lower risk of hospitalization (OR 0.333 [0.143-0.777], p = 0.011) and treatment escalation (OR 0.260 [0.125-0.540], p < 0.001), while IER reduced the risk of steroid use (OR 0.442 [0.262-0.745], p = 0.002) and treatment escalation (OR 0.490 [0.259-0.925], p = 0.028) compared to NR. ConclusionsTR improved clinical outcomes over 5 years of follow-up in CD patients. Distinct but significant benefits were seen with IER and IRR. This suggests that both endoscopic and radiologic remission should be part of the treatment targets of CD.
C1 [Fernandes, Samuel Raimundo; Serrazina, Juliana; Botto, Ines Ayala; Correia, Luis Araujo; Marinho, Rui Tato; Pinto, Helena Cortez] Ctr Hosp Univ Lisboa Norte, Hosp St Maria, Fac Med Lisboa, Serv Gastrenterol & Hepatol,Clin Univ Gastrentero, Av Prof Egas Moniz, P-1649035 Lisbon, Portugal.
   [Leal, Tiago; Guimaraes, Andreia; Goncalves, Raquel] Hosp Braga, Serv Gastrenterol, Braga, Portugal.
   [Garcia, Joana Lemos; Rosa, Isadora; Claro, Isabel] Inst Portugues Oncol Francisco Gentil, Serv Gastrenterol, Lisbon, Portugal.
   [Prata, Rita; Carvalho, Diana; Ramos, Jaime] Ctr Hosp Univ Lisboa Cent, Hosp St Antonio Capuchos, Serv Gastrenterol, Lisbon, Portugal.
   [Neves, Joao; Campelo, Pedro; Tavares de Sousa, Helena] Univ Algarve, Ctr Hosp Univ Algarve, Biomed Ctr Algarve, Serv Gastrenterol, Portimao, Portugal.
   [Ventura, Sofia; Ministro, Paula] Ctr Hosp Tondela Viseu, Serv Gastrenterol, Viseu, Portugal.
   [Silva, Andrea; Portela, Francisco] Ctr Hosp Univ Coimbra, Serv Gastrenterol, Coimbra, Portugal.
   [Coelho, Mariana; Sequeira, Cristiana; Oliveira, Ana Paula] Hosp Sao Bernardo, Serv Gastrenterol, Setubal, Portugal.
   [Magro, Fernando] Hosp Sao Joao, Serv Gastrenterol, Porto, Portugal.
   [Magro, Fernando] Univ Porto, Inst Mol & Cell Biol, Dept Pharmacol & Therapeut, Porto, Portugal.
C3 Universidade de Lisboa; Hospital Santa Maria; Hospital de Braga;
   Portuguese Institute of Oncology; Universidade do Algarve; Universidade
   de Coimbra; Centro Hospitalar e Universitario de Coimbra (CHUC); Sao
   Joao Hospital; Universidade do Porto
RP Fernandes, SR (通讯作者)，Ctr Hosp Univ Lisboa Norte, Hosp St Maria, Fac Med Lisboa, Serv Gastrenterol & Hepatol,Clin Univ Gastrentero, Av Prof Egas Moniz, P-1649035 Lisbon, Portugal.
EM samuelrmfernandes@gmail.com
RI Coelho, Mariana/JMQ-5227-2023; Oliveira, Ana Paula de Lima/M-6700-2013;
   Marinho, Rui T/K-8799-2012
OI Oliveira, Ana Paula de Lima/0000-0001-6532-1700; Marinho, Rui
   T/0000-0003-1327-3537; Neves, Joao/0000-0001-8354-1619; Lemos Garcia,
   Joana/0000-0003-1758-1895; Sousa, Helena Tavares/0000-0002-6626-205X;
   Fernandes, Samuel/0000-0002-2947-8791; Leal, Tiago/0000-0002-0604-2290
CR Anbazhagan AN, 2018, TISSUE BARRIERS, V6, DOI 10.1080/21688370.2018.1463897
   Buisson A, 2017, INFLAMM BOWEL DIS, V23, P425, DOI 10.1097/MIB.0000000000001140
   Castiglione F, 2019, ALIMENT PHARM THER, V49, P1026, DOI 10.1111/apt.15190
   Cosnes J, 2002, INFLAMM BOWEL DIS, V8, P244, DOI 10.1097/00054725-200207000-00002
   Crespi M, 2020, DIGEST DIS SCI, V65, P1904, DOI 10.1007/s10620-020-06227-0
   Dhillon S, 2005, AM J GASTROENTEROL, V100, pS305, DOI 10.14309/00000434-200509001-00825
   Fernandes SR, 2017, INFLAMM BOWEL DIS, V23, P403, DOI 10.1097/MIB.0000000000001143
   Fernandes SR, 2021, EUR J GASTROEN HEPAT, V33, P1539, DOI 10.1097/MEG.0000000000002111
   Froslie KF, 2007, GASTROENTEROLOGY, V133, P412, DOI 10.1053/j.gastro.2007.05.051
   Gecse K, 2014, GASTROENTEROLOGY, V146, pS227
   Halle E, 2020, DIGEST DIS SCI, V65, P2664, DOI 10.1007/s10620-019-05979-8
   Kopylov U, 2017, DIGEST LIVER DIS, V49, P854, DOI 10.1016/j.dld.2017.04.013
   Lafeuille P, 2021, ALIMENT PHARM THER, V53, P577, DOI 10.1111/apt.16232
   Laharie D, 2022, CLIN GASTROENTEROL H, V20, P2074, DOI 10.1016/j.cgh.2021.11.030
   Maaser C, 2019, J CROHNS COLITIS, V13, P144, DOI 10.1093/ecco-jcc/jjy113
   Magro F, 2014, AM J GASTROENTEROL, V109, P1026, DOI 10.1038/ajg.2014.97
   Messadeg L, 2020, J CROHNS COLITIS, V14, P1524, DOI 10.1093/ecco-jcc/jjaa098
   Moum B, 2014, DIGEST DIS, V32, P2, DOI 10.1159/000367818
   Reinink AR, 2016, INFLAMM BOWEL DIS, V22, P1859, DOI 10.1097/MIB.0000000000000816
   Rokkas T, 2018, J GASTROINTEST LIVER, V27, P299, DOI 10.15403/jgld.2014.1121.273.pti
   RUTGEERTS P, 1990, GASTROENTEROLOGY, V99, P956, DOI 10.1016/0016-5085(90)90613-6
   Scharl Michael, 2014, World J Gastrointest Pathophysiol, V5, P205, DOI 10.4291/wjgp.v5.i3.205
   Shah SC, 2016, ALIMENT PHARM THER, V43, P317, DOI 10.1111/apt.13475
   Toh JWT, 2018, DIS COLON RECTUM, V61, P67, DOI 10.1097/DCR.0000000000000975
   Turner D, 2021, GASTROENTEROLOGY, V160, P1570, DOI 10.1053/j.gastro.2020.12.031
NR 25
TC 4
Z9 4
U1 0
U2 3
PU JOHN WILEY & SONS LTD
PI CHICHESTER
PA THE ATRIUM, SOUTHERN GATE, CHICHESTER PO19 8SQ, W SUSSEX, ENGLAND
SN 2050-6406
EI 2050-6414
J9 UNITED EUR GASTROENT
JI United European Gastroenterol. J.
PD FEB
PY 2023
VL 11
IS 1
BP 51
EP 59
DI 10.1002/ueg2.12356
EA DEC 2022
PG 9
WC Gastroenterology & Hepatology
WE Science Citation Index Expanded (SCI-EXPANDED)
SC Gastroenterology & Hepatology
GA 8L7UD
UT WOS:000903783800001
PM 36575615
OA Green Published, hybrid
DA 2024-01-22
ER

PT J
AU Denizot, J
   Barnich, N
AF Denizot, Jeremy
   Barnich, Nicolas
TI When Adherent-invasive <i>E. coli</i> plays with host glycosylation:
   Does it open new perspectives for therapeutic strategies in Crohn's
   disease?
SO EBIOMEDICINE
LA English
DT Article
ID RECEPTOR
C1 [Denizot, Jeremy; Barnich, Nicolas] Univ Clermont Auvergne, CBRV, Microbes Intestin Inflammat & Susceptibilite Hote, Inserm,UMR 1071,USC INRAE 2018, 28 Pl Henri Dunant, F-63001 Clermont Ferrand, France.
C3 Institut National de la Sante et de la Recherche Medicale (Inserm);
   Universite Clermont Auvergne (UCA); INRAE
RP Barnich, N (通讯作者)，Univ Clermont Auvergne, CBRV, Microbes Intestin Inflammat & Susceptibilite Hote, Inserm,UMR 1071,USC INRAE 2018, 28 Pl Henri Dunant, F-63001 Clermont Ferrand, France.
EM nicolas.barnich@uca.fr
OI Denizot, Jeremy/0000-0003-0078-8996
FU Ministere de la Recherche et de la Technologie; Inserm (UMR 1071); INRAE
   (USC-2018); French government IDEXISITE initiative, I-SITE project (CAP
   2025) of the University of Clermont Auvergne [16-IDEX-0001 (CAP 20-25)]
FX The authors apologise to the many researchers whose work is not
   specifically referenced due to space limitation. The authors are
   supported by the Ministere de la Recherche et de la Technologie, Inserm
   (UMR 1071), INRAE (USC-2018) and by the French government IDEXISITE
   initiative 16-IDEX-0001 (CAP 20-25), I-SITE project (CAP 2025) of the
   University of Clermont Auvergne. The funders had no roles in the writing
   of the manuscript.
CR Buisson A, 2019, CELLS, V8, P5
   Chiang WF, 2018, ONCOGENE, V37, P116, DOI 10.1038/onc.2017.303
   Dreux N, 2013, PLOS PATHOG, V9, DOI 10.1371/journal.ppat.1003141
   Hou CW, 2016, GLYCOBIOLOGY, V26, P13, DOI 10.1093/glycob/cwv076
   Lauc G, 2014, FRONT GENET, V5, DOI 10.3389/fgene.2014.00145
   Lauc G, 2013, PLOS GENET, V9, DOI 10.1371/journal.pgen.1003225
   Low D, 2013, GASTROENTEROLOGY, V145, P602, DOI 10.1053/j.gastro.2013.05.017
   Ng SC, 2017, LANCET, V390, P2769, DOI 10.1016/S0140-6736(17)32448-0
   Poole J, 2018, NAT REV MICROBIOL, V16, P440, DOI 10.1038/s41579-018-0007-2
   Sun QH, 2020, EBIOMEDICINE, V53, DOI 10.1016/j.ebiom.2020.102693
NR 10
TC 1
Z9 1
U1 0
U2 1
PU ELSEVIER
PI AMSTERDAM
PA RADARWEG 29, 1043 NX AMSTERDAM, NETHERLANDS
SN 2352-3964
J9 EBIOMEDICINE
JI EBioMedicine
PD MAY
PY 2020
VL 55
AR 102752
DI 10.1016/j.ebiom.2020.102752
PG 2
WC Medicine, General & Internal; Medicine, Research & Experimental
WE Science Citation Index Expanded (SCI-EXPANDED)
SC General & Internal Medicine; Research & Experimental Medicine
GA LU0NY
UT WOS:000537461800003
PM 32339937
OA gold, Green Published
DA 2024-01-22
ER

PT J
AU Sznurkowska, K
   Zawrocki, A
   Sznurkowski, J
   Zielinski, M
   Landowski, P
   Plata-Nazar, K
   Izycka-Swieszewska, E
   Trzonkowski, P
   Szlagatys-Sidorkiewicz, A
   Kaminska, B
AF Sznurkowska, Katarzyna
   Zawrocki, Anton
   Sznurkowski, Jacek
   Zielinski, Maciej
   Landowski, Piotr
   Plata-Nazar, Katarzyna
   Izycka-Swieszewska, Ewa
   Trzonkowski, Piotr
   Szlagatys-Sidorkiewicz, Agnieszka
   Kaminska, Barbara
TI Peripheral and Intestinal T-regulatory Cells are Upregulated in Children
   with Inflammatory Bowel Disease at Onset of Disease
SO IMMUNOLOGICAL INVESTIGATIONS
LA English
DT Article
DE IBD; inflammatory bowel disease; intestinal Tregs; peripheral Tregs;
   T-regulatory cells
ID SYSTEMIC-LUPUS-ERYTHEMATOSUS; ACTIVE ULCERATIVE-COLITIS; CROHNS-DISEASE;
   BLOOD; VALIDATION; EXPRESSION; THERAPY; NUMBERS; MUCOSA; INDEX
AB Background/Aims: To determine the proportion of T-regulatory cells (CD4(+)CD25(high)FOXP3(+) cells) in peripheral blood and the number of FOXP3(+) cells in intestinal mucosa of children with inflammatory bowel disease (IBD), and to verify whether these parameters correlate with the activity of the disease.Material and methods: 24 patients newly diagnosed for IBD were included in the study: ulcerative colitis (UC; n = 13) and Crohn's disease (CD; n = 11). Seventeen healthy controls (HC) and 16 patients with irritable bowel syndrome (IBS) served as a control group for peripheral and intestinal Tregs assessment, respectively. The disease activity was assessed by Pediatric Ulcerative Colitis Activity Index (PUCAI) and Pediatric Crohn's Disease Activity Index (PCDAI). Quantification of regulatory T cells of CD4(+)CD25(high)FOXP3(+) phenotype in peripheral blood was based on three-color flow cytometry. Mucosal Tregs represented by FOXP3(+) cells were evaluated using immunohistochemistry.Results: Median proportion of CD4(+)CD25(high)FOXP3(+) cells among CD4(+) T cells in peripheral blood (5.1%, range 1.7-84% vs. 4.3%, range 2-8.1%, p = 0.023) and median number of intestinal FOXP3+ cells (115.33 per high-power field, hpf, range 39.33-375.67 vs. 10.16 per hpf, range 5-30, p = 0.0001) were significantly higher in children with IBD than in the controls. The proportion of circulating Tregs and the number of intestinal FOXP3+ cells did not correlate with clinical activity of the disease, as well as with endoscopic and histopathologic scoring. No significant correlation was found between the percentage of peripheral CD4+CD25(high)FOXP3+ cells and the number of intestinal FOXP3+cells.Conclusions: Children with IBD likely do not present with a quantitative deficiency of circulating and intestinal Tregs at the moment of diagnosis.
C1 [Sznurkowska, Katarzyna; Landowski, Piotr; Plata-Nazar, Katarzyna; Szlagatys-Sidorkiewicz, Agnieszka; Kaminska, Barbara] Med Univ Gdansk, Dept Pediat Pediat Gastroenterol Hepatol & Nutr, 1-6 Nowe Ogrody Str, PL-80803 Gdansk, Poland.
   [Zawrocki, Anton] Med Univ Gdansk, Dept Pathol, Gdansk, Poland.
   [Sznurkowski, Jacek] Med Univ Gdansk, Dept Surg Oncol, Gdansk, Poland.
   [Zielinski, Maciej; Trzonkowski, Piotr] Med Univ Gdansk, Dept Clin Immunol & Transplantol, Gdansk, Poland.
   [Izycka-Swieszewska, Ewa] Med Univ Gdansk, Dept Pathol & Neuropathol, Gdansk, Poland.
C3 Fahrenheit Universities; Medical University Gdansk; Fahrenheit
   Universities; Medical University Gdansk; Fahrenheit Universities;
   Medical University Gdansk; Fahrenheit Universities; Medical University
   Gdansk; Fahrenheit Universities; Medical University Gdansk
RP Sznurkowska, K (通讯作者)，Med Univ Gdansk, Dept Pediat Pediat Gastroenterol Hepatol & Nutr, 1-6 Nowe Ogrody Str, PL-80803 Gdansk, Poland.
EM k.sznurkowska@gumed.edu.pl
RI Sznurkowski, Jacek Jan/HLV-8423-2023; Trzonkowski, Piotr/U-1137-2018;
   Zieliński, Maciej/U-2330-2018; Szlagatys, Agnieszka/AAH-1552-2019;
   Plata-Nazar, Katarzyna/T-5372-2018; Izycka-Swieszewska,
   Ewa/AAX-5191-2020
OI Trzonkowski, Piotr/0000-0001-5287-5210; Zieliński,
   Maciej/0000-0002-8366-5846; Szlagatys, Agnieszka/0000-0002-5992-4414;
   Plata-Nazar, Katarzyna/0000-0002-9504-9848; izycka-swieszewska,
   ewa/0000-0001-7550-1326; Landowski, Piotr/0000-0002-4070-4542
CR Baecher-Allan C, 2001, J IMMUNOL, V167, P1245, DOI 10.4049/jimmunol.167.3.1245
   Bennett CL, 2001, NAT GENET, V27, P20, DOI 10.1038/83713
   Bonelli M, 2009, J IMMUNOL, V182, P1689, DOI 10.4049/jimmunol.182.3.1689
   Boschetti G, 2011, INFLAMM BOWEL DIS, V17, P160, DOI 10.1002/ibd.21308
   Brunkow ME, 2001, NAT GENET, V27, P68, DOI 10.1038/83784
   Costantino CM, 2008, J CLIN IMMUNOL, V28, P697, DOI 10.1007/s10875-008-9236-x
   Daperno M, 2004, GASTROINTEST ENDOSC, V60, P505, DOI 10.1016/S0016-5107(04)01878-4
   de Lafaille MAC, 2009, IMMUNITY, V30, P626, DOI 10.1016/j.immuni.2009.05.002
   Di Sabatino A, 2010, INFLAMM BOWEL DIS, V16, P1891, DOI 10.1002/ibd.21271
   Dieckmann D, 2001, J EXP MED, V193, P1303, DOI 10.1084/jem.193.11.1303
   Geboes K, 2000, GUT, V47, P404, DOI 10.1136/gut.47.3.404
   Geboes K, 2002, GUT, V50, P47
   Gerli R, 2009, AUTOIMMUN REV, V8, P426, DOI 10.1016/j.autrev.2009.01.004
   Guidi L, 2013, BIOMED RES INT, V2013, DOI 10.1155/2013/286368
   Han GM, 2008, CELL IMMUNOL, V253, P92, DOI 10.1016/j.cellimm.2008.05.007
   Holmén N, 2006, INFLAMM BOWEL DIS, V12, P447, DOI 10.1097/00054725-200606000-00003
   Holtta V, 2012, ISRN GASTROENTEROL, V505432, P14
   Hori S, 2003, SCIENCE, V299, P1057, DOI 10.1126/science.1079490
   Kugathasan S, 2007, GUT, V56, P1696, DOI 10.1136/gut.2006.116467
   Li Z, 2010, INFLAMM BOWEL DIS, V16, P1299, DOI 10.1002/ibd.21229
   Lin SC, 2007, EUR J CLIN INVEST, V37, P987, DOI 10.1111/j.1365-2362.2007.01882.x
   Makita S, 2004, J IMMUNOL, V173, P3119, DOI 10.4049/jimmunol.173.5.3119
   Maul J, 2005, GASTROENTEROLOGY, V128, P1868, DOI 10.1053/j.gastro.2005.03.043
   Otley A, 1999, GASTROENTEROLOGY, V116, P527, DOI 10.1016/S0016-5085(99)70173-3
   Podolsky DK, 2002, NEW ENGL J MED, V347, P417, DOI 10.1056/NEJMra0804647
   Dal Ben ERR, 2014, REV BRAS REUMATOL, V54, P241, DOI 10.1016/j.rbre.2013.09.001
   Sakaguchi S, 2008, CELL, V133, P775, DOI 10.1016/j.cell.2008.05.009
   SCHROEDER KW, 1987, NEW ENGL J MED, V317, P1625, DOI 10.1056/NEJM198712243172603
   Scotto L, 2004, HUM IMMUNOL, V65, P1297, DOI 10.1016/j.humimm.2004.09.004
   Sloan S, 2014, PATHOL INT, V64, P624, DOI 10.1111/pin.12219
   Suzuki M, 2012, J IMMUNOL, V189, P2118, DOI 10.4049/jimmunol.1200122
   Turner D, 2007, GASTROENTEROLOGY, V133, P423, DOI 10.1053/j.gastro.2007.05.029
   Wang Y, 2011, J DIGEST DIS, V12, P286, DOI 10.1111/j.1751-2980.2011.00505.x
NR 33
TC 8
Z9 9
U1 0
U2 6
PU TAYLOR & FRANCIS INC
PI PHILADELPHIA
PA 530 WALNUT STREET, STE 850, PHILADELPHIA, PA 19106 USA
SN 0882-0139
EI 1532-4311
J9 IMMUNOL INVEST
JI Immunol. Invest.
PD NOV
PY 2016
VL 45
IS 8
BP 787
EP 796
DI 10.1080/08820139.2016.1214961
PG 10
WC Immunology
WE Science Citation Index Expanded (SCI-EXPANDED)
SC Immunology
GA EB0MY
UT WOS:000387039100010
PM 27759462
DA 2024-01-22
ER

PT J
AU Martín, R
   Chain, F
   Miquel, S
   Lu, J
   Gratadoux, JJ
   Sokol, H
   Verdu, EF
   Bercik, P
   Bermúdez-Humarán, LG
   Langella, P
AF Martin, Rebeca
   Chain, Florian
   Miquel, Sylvie
   Lu, Jun
   Gratadoux, Jean-Jacques
   Sokol, Harry
   Verdu, Elena F.
   Bercik, Premysl
   Bermudez-Humaran, Luis G.
   Langella, Philippe
TI The Commensal Bacterium <i>Faecalibacterium prausnitzii</i> Is
   Protective in DNBS-induced Chronic Moderate and Severe Colitis Models
SO INFLAMMATORY BOWEL DISEASES
LA English
DT Article
DE Lactococcus lactis; IL-10; Crohn's disease; dysbiosis; DNBS
   inflammation; inflammatory bowel disease
ID INFLAMMATORY-BOWEL-DISEASE; ULCERATIVE-COLITIS; LACTOCOCCUS-LACTIS;
   PROBIOTIC BACTERIA; FECAL MICROBIOTA; CROHNS-DISEASE; SUSCEPTIBILITY;
   ASSOCIATION; DIVERSITY; ARTICLE
AB Background:
   The abundance of Faecalibacterium prausnitzii, an abundant and representative bacterium of Firmicutes phylum, has consistently been observed to be lower in patients with Crohn's disease than in healthy individuals. We have shown that both F. prausnitzii and its culture supernatant (SN) have anti-inflammatory and protective effects in a TNBS-induced acute colitis mouse model. Here, we tested the effects of both F. prausnitzii and its SN in moderate and severe DNBS-induced chronic colitis mouse models.
   Methods:
   Colitis was induced by intrarectal administration of DNBS. After either 4 or 10 days of recovery (severe and moderate protocols, respectively), groups of mice were intragastrically administered either with F. prausnitzii A2-165 or with its culture SN for 7 or 10 days. Three days before being sacrificed, colitis was reactivated by administration of a lower dose of DNBS. The severity of colitis at the time of being sacrificed was assessed by weight loss and macroscopic and microscopic scores. Myeloperoxidase (MPO) activity, cytokine levels, lymphocyte populations, and changes in microbiota were studied.
   Results:
   Intragastric administration of either F. prausnitzii or its SN led to a significant decrease in colitis severity in both severe and moderate chronic colitis models. The lower severity of colitis was associated with down-regulation of MPO, pro-inflammatory cytokines, and T-cell levels.
   Conclusions:
   We show, for the first time, protective effects of both F. prausnitzii and its SN during both the period of recovery from chronic colitis and colitis reactivation. These results provide further evidence that F. prausnitzii is an anti-inflammatory bacterium with therapeutic potential for patients with inflammatory bowel disease.
C1 [Martin, Rebeca; Chain, Florian; Miquel, Sylvie; Gratadoux, Jean-Jacques; Sokol, Harry; Bermudez-Humaran, Luis G.; Langella, Philippe] INRA, Commensal & Probiot Host Interact Lab, UMR Micalis 1319, F-78352 Jouy En Josas, France.
   [Martin, Rebeca; Chain, Florian; Miquel, Sylvie; Gratadoux, Jean-Jacques; Sokol, Harry; Bermudez-Humaran, Luis G.; Langella, Philippe] AgroParisTech, UMR Micalis 1319, Jouy En Josas, France.
   [Martin, Rebeca; Lu, Jun; Verdu, Elena F.; Bercik, Premysl; Langella, Philippe] McMaster Univ, Fac Hlth Sci, Farncombe Family Digest Hlth Res Inst, Hamilton, ON, Canada.
   [Sokol, Harry] Hop St Antoine, AP HP, Dept Gastroenterol & Nutr, F-75571 Paris, France.
   [Sokol, Harry] Univ Paris 06, Paris, France.
   [Sokol, Harry] Univ Paris 06, Equipe AVENIR Gut Microbiota & Immun, INSERM UMR CNRS 7203 U1057, Paris, France.
C3 Universite Paris Saclay; INRAE; AgroParisTech; Universite Paris Saclay;
   AgroParisTech; McMaster University; Assistance Publique Hopitaux Paris
   (APHP); Sorbonne Universite; Hopital Universitaire Saint-Antoine - APHP;
   Hopital Universitaire Paul-Brousse - APHP; Universite Paris Cite;
   Hopital Universitaire Hotel-Dieu - APHP; Sorbonne Universite; Sorbonne
   Universite; Institut National de la Sante et de la Recherche Medicale
   (Inserm)
RP Langella, P (通讯作者)，INRA, MICALIS Inst, Commensals & Probiot Host Interact Lab, Domaine Vilvert, F-78352 Jouy En Josas, France.
EM philippe.langella@jouy.inra.fr
RI Verdu, Elena F/JUU-8178-2023; BERMUDEZ, Luis/AAE-8917-2021; Langella,
   Philippe/N-8368-2017; Humaran, Luis G. Bermudez/ABH-4168-2020; Sokol,
   Harry/E-2290-2019; Bercik, Premysl/ABF-3983-2020; Martin,
   Rebeca/F-3785-2015
OI Langella, Philippe/0000-0001-5960-4341; Humaran, Luis G.
   Bermudez/0000-0001-7525-3131; Sokol, Harry/0000-0002-2914-1822; Martin,
   Rebeca/0000-0002-5980-4113; Miquel, Sylvie/0000-0001-8405-5073; Chain,
   Florian/0000-0001-8787-3311
FU Vitagora Competitive Cluster; French FUI (Fond Unique Interministeriel)
   [FUI: F1010012D]; FEDER (Fonds Europeen de Developpement Regional)
   [Bourgogne: 34606]; Burgundy Region; Conseil General 21; Grand Dijon;
   Merck Medication Familiale (Dijon, France); Biovitis (Saint Etienne de
   Chomeil, France); CCFC
FX This study was a part of the FPARIS collaborative project selected and
   supported by the Vitagora Competitive Cluster and funded by the French
   FUI (Fond Unique Interministeriel; FUI: F1010012D), the FEDER (Fonds
   Europeen de Developpement Regional; Bourgogne: 34606), the Burgundy
   Region, the Conseil General 21 and the Grand Dijon. This work was also
   supported by Merck Medication Familiale (Dijon, France) and Biovitis
   (Saint Etienne de Chomeil, France). R. Martin and S. Miquel receive
   salaries from the same grants. E. F. Verdu holds a Canada Research
   Chair. The work was partially funded by CCFC grants to P. Langella, E.
   F. Verdu and P. Bercik. We thank Muriel Thomas and Chantal Bridonneau
   for advice during this work. P. Langella thanks Steve Collins and John
   Wallace for his stay as a visiting professor in Farncombe Institute
   where this work was initiated.
CR Atarashi K, 2013, NATURE, V500, P232, DOI 10.1038/nature12331
   Bamias G, 2005, ANN INTERN MED, V143, P895, DOI 10.7326/0003-4819-143-12-200512200-00007
   Barcenilla A, 2000, APPL ENVIRON MICROB, V66, P1654, DOI 10.1128/AEM.66.4.1654-1661.2000
   Baumgart DC, 2007, LANCET, V369, P1641, DOI 10.1016/S0140-6736(07)60751-X
   Baumgart DC, 2012, LANCET, V380, P1590, DOI 10.1016/S0140-6736(12)60026-9
   Benbouziane B, 2013, J BIOTECHNOL, V168, P120, DOI 10.1016/j.jbiotec.2013.04.019
   Böcker U, 2003, CLIN EXP IMMUNOL, V131, P53, DOI 10.1046/j.1365-2249.2003.02056.x
   BRADLEY PP, 1982, J INVEST DERMATOL, V78, P206, DOI 10.1111/1523-1747.ep12506462
   Caruso R, 2020, NAT REV IMMUNOL, V20, P411, DOI [10.1038/s41577-019-0268-7, 10.4161/gmic.20228]
   CHIODINI RJ, 1984, DIGEST DIS SCI, V29, P1073, DOI 10.1007/BF01317078
   COOPER HS, 1993, LAB INVEST, V69, P238
   Danese S, 2004, AUTOIMMUN REV, V3, P394, DOI 10.1016/j.autrev.2004.03.002
   Darfeuille-Michaud A, 2004, GASTROENTEROLOGY, V127, P412, DOI 10.1053/j.gastro.2004.04.061
   Di Sabatino A, 2012, INFLAMM BOWEL DIS, V18, P368, DOI 10.1002/ibd.21735
   Duncan SH, 2002, INT J SYST EVOL MICR, V52, P2141, DOI [10.1099/ijs.0.02241-0, 10.1099/00207713-52-6-2141]
   Duncan SH, 2003, APPL ENVIRON MICROB, V69, P1136, DOI 10.1128/AEM.69.2.1136-1142.2003
   Foligne B, 2007, GASTROENTEROLOGY, V133, P862, DOI 10.1053/j.gastro.2007.06.018
   GASSON MJ, 1983, J BACTERIOL, V154, P1
   Gionchetti P, 2003, BEST PRACT RES CL GA, V17, P821, DOI 10.1016/S1521-6918(03)00071-4
   Godon JJ, 1997, APPL ENVIRON MICROB, V63, P2802, DOI 10.1128/AEM.63.7.2802-2813.1997
   Hampe J, 2007, NAT GENET, V39, P207, DOI 10.1038/ng1954
   HARIG JM, 1989, NEW ENGL J MED, V320, P23, DOI 10.1056/NEJM198901053200105
   Hörmannsperger G, 2010, INT J MED MICROBIOL, V300, P63, DOI 10.1016/j.ijmm.2009.08.006
   Hugot JP, 2001, NATURE, V411, P599, DOI 10.1038/35079107
   Khan MT, 2012, ANTIOXID REDOX SIGN, V17, P1433, DOI 10.1089/ars.2012.4701
   Khan MT, 2012, ISME J, V6, P1578, DOI 10.1038/ismej.2012.5
   Kruis W, 2004, ALIMENT PHARM THER, V20, P75, DOI 10.1111/j.1365-2036.2004.02051.x
   Kruis W, 2004, GUT, V53, P1617, DOI 10.1136/gut.2003.037747
   Kuhbacher T, 2007, WORLD J GASTROENTERO, V13, P1149, DOI 10.3748/wjg.v13.i8.1149
   Lopez-Siles M, 2012, APPL ENVIRON MICROB, V78, P420, DOI 10.1128/AEM.06858-11
   Lührs H, 2002, SCAND J GASTROENTERO, V37, P458, DOI 10.1080/003655202317316105
   Maggiori L, 2013, NAT REV GASTRO HEPAT, V10, P297, DOI 10.1038/nrgastro.2013.30
   Manichanh C, 2006, GUT, V55, P205, DOI 10.1136/gut.2005.073817
   Mayeur C, 2013, PLOS ONE, V8, DOI 10.1371/journal.pone.0054335
   Miquel S, 2013, CURR OPIN MICROBIOL, V16, P255, DOI 10.1016/j.mib.2013.06.003
   Motta JP, 2012, SCI TRANSL MED, V4, DOI 10.1126/scitranslmed.3004212
   Qiu BS, 1999, NAT MED, V5, P1178, DOI 10.1038/13503
   Qiu XY, 2013, J CROHNS COLITIS, V7, pE558, DOI 10.1016/j.crohns.2013.04.002
   Rochat T, 2007, MICROB CELL FACT, V6, DOI 10.1186/1475-2859-6-22
   Round JL, 2009, NAT REV IMMUNOL, V9, P313, DOI 10.1038/nri2515
   SARTOR RB, 1995, GASTROENTEROL CLIN N, V24, P475
   Seksik P, 2006, ALIMENT PHARM THER, V24, P11, DOI 10.1111/j.1365-2036.2006.03053.x
   Sokol H, 2006, INFLAMM BOWEL DIS, V12, P106, DOI 10.1097/01.MIB.0000200323.38139.c6
   Sokol H, 2008, P NATL ACAD SCI USA, V105, P16731, DOI 10.1073/pnas.0804812105
   Sokol H, 2008, INFLAMM BOWEL DIS, V14, P858, DOI 10.1002/ibd.20392
   Steidler L, 2000, SCIENCE, V289, P1352, DOI 10.1126/science.289.5483.1352
   Swidsinski A, 2008, INFLAMM BOWEL DIS, V14, P147, DOI 10.1002/ibd.20330
   Tannock GW, 2002, ANTON LEEUW INT J G, V81, P529, DOI 10.1023/A:1020517603993
   Tap J, 2009, ENVIRON MICROBIOL, V11, P2574, DOI 10.1111/j.1462-2920.2009.01982.x
   Urdaci MC, 2009, IMMUNOL LETT, V122, P99, DOI 10.1016/j.imlet.2008.11.004
   Verdú EF, 2002, AM J PHYSIOL-GASTR L, V283, pG27, DOI 10.1152/ajpgi.00460.2001
   WALLACE JL, 1995, J PHARMACOL TOXICOL, V33, P237, DOI 10.1016/1056-8719(95)00001-X
   Watterlot L, 2010, INT J FOOD MICROBIOL, V144, P35, DOI 10.1016/j.ijfoodmicro.2010.03.037
   Zakostelska Z, 2011, PLOS ONE, V6, DOI 10.1371/journal.pone.0027961
   Zenewicz LA, 2009, TRENDS MOL MED, V15, P199, DOI 10.1016/j.molmed.2009.03.002
NR 55
TC 170
Z9 198
U1 2
U2 52
PU OXFORD UNIV PRESS INC
PI CARY
PA JOURNALS DEPT, 2001 EVANS RD, CARY, NC 27513 USA
SN 1078-0998
EI 1536-4844
J9 INFLAMM BOWEL DIS
JI Inflamm. Bowel Dis.
PD MAR
PY 2014
VL 20
IS 3
BP 417
EP 430
DI 10.1097/01.MIB.0000440815.76627.64
PG 14
WC Gastroenterology & Hepatology
WE Science Citation Index Expanded (SCI-EXPANDED)
SC Gastroenterology & Hepatology
GA AG8ED
UT WOS:000335650700001
PM 24418903
DA 2024-01-22
ER

PT J
AU Ha, C
   Maser, EA
   Kornbluth, A
AF Ha, Christina
   Maser, Elana A.
   Kornbluth, Asher
TI Clinical Presentation and Outcomes of Inflammatory Bowel Disease
   Patients Admitted to the Intensive Care Unit
SO JOURNAL OF CLINICAL GASTROENTEROLOGY
LA English
DT Article
DE Crohn's disease; ulcerative colitis; intensive care unit; morbidity;
   mortality
ID CROHNS-DISEASE; INTRAVENOUS CYCLOSPORINE; HOSPITAL-VOLUME; MORTALITY;
   INFLIXIMAB; IMPACT; THERAPIES; SURVIVAL; STATES; RISK
AB Background:
   Disease severity, immunosuppression, and malnutrition may impact morbidity and mortality of the critically ill patient with inflammatory bowel disease (IBD). The aim of this study was to identify potential predictive factors for mortality among IBD patients requiring admission to an intensive care unit (ICU).
   Methods:
   All patients with an admitting diagnosis of ulcerative colitis or Crohn's disease presenting to the ICU at the Mount Sinai Medical Center from 2003 to 2008 were retrospectively analyzed. Data regarding IBD-specific features, medications, and surgical outcomes were collected as well as ICU-related morbidity and 30-day mortality.
   Results:
   Ninety-five patients were admitted to the ICU out of a total of 6663 IBD-related hospital admissions with an overall 30-day mortality rate of 18.9%. The annual number of ICU admissions of all hospitalized IBD patients increased from 0.1% in 2003 to 2.6% of admissions in 2008. ICU-related variables associated with increased mortality included mechanical ventilation (P=0.0002), vasopressor requirement (P=0.0002), severe sepsis (P=0.0005), acute kidney injury (P=0.001), Acute Physiology and Chronic Health Evaluation II scores (P0.0001), hypoalbuminemia (P=0.036), and thromboembolism (P=0.046). On multivariate analysis, elevated Acute Physiology and Chronic Health Evaluation II scores were the only independent predictor of mortality.
   Conclusions:
   Although the overall number of ICU admissions among IBD patients was low, the annual incidence rates of admissions are increasing. This patient subgroup had significant in-hospital morbidity and 30-day mortality. Earlier identification of potential risk factors leading to poorer outcome, particularly within the first 24 hours of ICU admission, may impact the triage and subsequent management of these critically ill patients.
C1 [Ha, Christina; Maser, Elana A.; Kornbluth, Asher] Mt Sinai Sch Med, Dr Henry D Janowitz Div Gastroenterol, New York, NY USA.
   [Ha, Christina] Johns Hopkins Sch Med, Div Gastroenterol, Baltimore, MD 21287 USA.
C3 Icahn School of Medicine at Mount Sinai; Johns Hopkins University; Johns
   Hopkins Medicine
RP Ha, C (通讯作者)，Johns Hopkins Sch Med, Div Gastroenterol, 1830 East Monument St,Suite 434, Baltimore, MD 21287 USA.
EM christina.ha@jhmi.edu
RI Ha, C/GZL-9046-2022
FU Janssen; Abbott
FX A.K. has served on the Advisory board and received research funds from
   Janssen and Abbott. The remaining authors declare that they have nothing
   to disclose.
CR Ananthakrishnan AN, 2008, GUT, V57, P205, DOI 10.1136/gut.2007.128231
   Ananthakrishnan AN, 2008, AM J GASTROENTEROL, V103, P2789, DOI 10.1111/j.1572-0241.2008.02054.x
   Ananthakrishnan AN, 2009, INFLAMM BOWEL DIS, V15, P182, DOI 10.1002/ibd.20628
   Arts J, 2004, INFLAMM BOWEL DIS, V10, P73, DOI 10.1097/00054725-200403000-00002
   BONE RC, 1992, CHEST, V101, P1644, DOI 10.1378/chest.101.6.1644
   Caprilli R, 2000, AM J GASTROENTEROL, V95, P1258
   Cohen RD, 1999, AM J GASTROENTEROL, V94, P1587
   Cross RK, 2006, INFLAMM BOWEL DIS, V12, P192, DOI 10.1097/01.MIB.0000217767.98389.20
   Cucino C, 2001, INFLAMM BOWEL DIS, V7, P250, DOI 10.1097/00054725-200108000-00011
   Dasta JF, 2005, CRIT CARE MED, V33, P1266, DOI 10.1097/01.CCM.0000164543.14619.00
   Fidder H, 2009, GUT, V58, P501, DOI 10.1136/gut.2008.163642
   Jess T, 2006, GUT, V55, P1248, DOI 10.1136/gut.2005.079350
   Kaplan GG, 2008, GASTROENTEROLOGY, V134, P680, DOI 10.1053/j.gastro.2008.01.004
   Karanicolas PJ, 2009, ANN SURG, V249, P954, DOI 10.1097/SLA.0b013e3181a77bcd
   KNAUS WA, 1985, CRIT CARE MED, V13, P818, DOI 10.1097/00003246-198510000-00009
   LEGALL JR, 1993, JAMA-J AM MED ASSOC, V270, P2957, DOI 10.1001/jama.270.24.2957
   Lewis JD, 2008, AM J GASTROENTEROL, V103, P1428, DOI 10.1111/j.1572-0241.2008.01836.x
   Lichtenstein GR, 2009, ALIMENT PHARM THER, V30, P210, DOI 10.1111/j.1365-2036.2009.04027.x
   Lichtenstein GR, 2006, CLIN GASTROENTEROL H, V4, P621, DOI 10.1016/j.cgh.2006.03.002
   Mehta RL, 2007, CRIT CARE, V11, DOI 10.1186/cc5713
   Micek ST, 2006, CRIT CARE MED, V34, P2707, DOI 10.1097/01.CCM.0000241151.25426.D7
   Nguyen GC, 2006, AM J GASTROENTEROL, V101, P1012, DOI 10.1111/j.1572-0241.2006.00504.x
   Nguyen GC, 2008, AM J GASTROENTEROL, V103, P2272, DOI 10.1111/j.1572-0241.2008.02052.x
   Nguyen GC, 2007, INFLAMM BOWEL DIS, V13, P1529, DOI 10.1002/ibd.20250
   Nguyen GC, 2010, AM J GASTROENTEROL, V105, P371, DOI 10.1038/ajg.2009.581
   Niskanen M, 1996, CRIT CARE MED, V24, P1962, DOI 10.1097/00003246-199612000-00006
   Rocker G, 2004, CRIT CARE MED, V32, P1149, DOI 10.1097/01.CCM.0000126402.51524.52
   Schneeweiss S, 2009, ALIMENT PHARM THER, V30, P253, DOI 10.1111/j.1365-2036.2009.04037.x
   Sewell JL, 2010, INFLAMM BOWEL DIS, V16, P204, DOI 10.1002/ibd.21008
   Silverberg MS, 2005, CAN J GASTROENTEROL, V19, p5A, DOI 10.1155/2005/269076
   Singh N, 1998, J GASTROENTEROL, V33, P73, DOI 10.1007/s005350050047
   Sonnenberg A, 2009, J CLIN GASTROENTEROL, V43, P297, DOI 10.1097/MCG.0b013e31816244a0
   Sternthal MB, 2008, AM J GASTROENTEROL, V103, P937, DOI 10.1111/j.1572-0241.2007.01718.x
   Straus WL, 2000, AM J GASTROENTEROL, V95, P479
   STUCK AE, 1989, REV INFECT DIS, V11, P954
   Trinkaus MA, 2009, BONE MARROW TRANSPL, V43, P411, DOI 10.1038/bmt.2008.336
NR 36
TC 8
Z9 8
U1 0
U2 0
PU LIPPINCOTT WILLIAMS & WILKINS
PI PHILADELPHIA
PA TWO COMMERCE SQ, 2001 MARKET ST, PHILADELPHIA, PA 19103 USA
SN 0192-0790
EI 1539-2031
J9 J CLIN GASTROENTEROL
JI J. Clin. Gastroenterol.
PD JUL
PY 2013
VL 47
IS 6
BP 485
EP 490
DI 10.1097/MCG.0b013e318275d981
PG 6
WC Gastroenterology & Hepatology
WE Science Citation Index Expanded (SCI-EXPANDED)
SC Gastroenterology & Hepatology
GA 202LM
UT WOS:000323217700006
PM 23388843
DA 2024-01-22
ER

PT J
AU Cai, WM
   Xu, J
   Chen, YH
   Wu, X
   Zeng, Y
   Yu, FJ
AF Cai, Weimin
   Xu, Jun
   Chen, Yihan
   Wu, Xiao
   Zeng, Yuan
   Yu, Fujun
TI Performance of Machine Learning Algorithms for Predicting Disease
   Activity in Inflammatory Bowel Disease
SO INFLAMMATION
LA English
DT Article
DE machine learning; inflammatory bowel disease; ulcerative colitis;
   Crohn's disease; disease activity
ID CROHNS-DISEASE; ULCERATIVE-COLITIS; PATHOGENESIS; PREVALENCE; OUTCOMES;
   THERAPY; FUTURE; ADULTS
AB -This study aimed to explore the effectiveness of predicting disease activity in patients with inflammatory bowel disease (IBD), using machine learning (ML) models. A retrospective research was undertaken on IBD patients who were admitted into the First Affiliated Hospital of Wenzhou Medical University between September 2011 and September 2019. At first, data were randomly split into a 3:1 ratio of training to test set. The least absolute shrinkage and selection operator (LASSO) algorithm was applied to reduce the dimension of variables. These variables were used to generate seven ML algorithms, namely random forests (RFs), adaptive boosting (AdaBoost), K-nearest neighbors (KNNs), support vector machines (SVMs), naive Bayes (NB), ridge regression, and eXtreme gradient boosting (XGBoost) to train to predict disease activity in IBD patients. SHapley Additive exPlanation (SHAP) analysis was performed to rank variable importance. A total of 876 participants with IBD, consisting of 275 ulcerative colitis (UC) and 601 Crohn's disease (CD), were retrospectively enrolled in the study. Thirty-three variables were obtained from the clinical characteristics and laboratory tests of the participants. Finally, after LASSO analysis, 11 and 5 variables were screened out to construct ML models for CD and UC, respectively. All seven ML models performed well in predicting disease activity in the CD and UC test sets. Among these ML models, SVM was more effective in predicting disease activity in the CD group, whose AUC reached 0.975, sensitivity 0.947, specificity 0.920, and accuracy 0.933. AdaBoost performed best for the UC group, with an AUC of 0.911, sensitivity 0.844, specificity 0.875, and accuracy 0.855. ML algorithms were available and capable of predicting disease activity in IBD patients. Based on clinical and laboratory variables, ML algorithms demonstrate great promise in guiding physicians' decision-making.
C1 [Cai, Weimin; Xu, Jun; Wu, Xiao; Zeng, Yuan; Yu, Fujun] Wenzhou Med Univ, Affiliated Hosp 1, Dept Gastroenterol & Hepatol, 2 Fuxue Lane, Wenzhou 325000, Peoples R China.
   [Chen, Yihan] Wenzhou Cent Hosp, Dept Gastroenterol & Hepatol, Wenzhou 325000, Peoples R China.
C3 Wenzhou Medical University
RP Yu, FJ (通讯作者)，Wenzhou Med Univ, Affiliated Hosp 1, Dept Gastroenterol & Hepatol, 2 Fuxue Lane, Wenzhou 325000, Peoples R China.
EM yu20221022@163.com
FU National Natural Science Foundation of China [81970527]; Zhejiang
   Provincial Natural Science Foundation of China [Y23H030023]; Wenzhou
   Municipal Science and technology Bureau [Y20220024]
FX The project was supported by the National Natural Science Foundation of
   China (No. 81970527), Zhejiang Provincial Natural Science Foundation of
   China (No. Y23H030023), and Wenzhou Municipal Science and technology
   Bureau (No. Y20220024).
CR Bambo GM, 2022, PLOS ONE, V17, DOI 10.1371/journal.pone.0273417
   Banerjee A, 2020, INT IMMUNOPHARMACOL, V86, DOI 10.1016/j.intimp.2020.106705
   Bang CS, 2021, J MED INTERNET RES, V23, DOI 10.2196/25053
   BEST WR, 1976, GASTROENTEROLOGY, V70, P439
   Biyyani RSRS, 2010, J CLIN LIPIDOL, V4, P478, DOI 10.1016/j.jacl.2010.08.021
   Brajer N, 2020, JAMA NETW OPEN, V3, DOI 10.1001/jamanetworkopen.2019.20733
   Bromke MA, 2021, J CLIN MED, V10, DOI 10.3390/jcm10102203
   Buisson A, 2017, INFLAMM BOWEL DIS, V23, P425, DOI 10.1097/MIB.0000000000001140
   Byron C, 2020, J CLIN NURS, V29, P305, DOI 10.1111/jocn.15080
   Chen P, 2020, FRONT MED-LAUSANNE, V7, DOI 10.3389/fmed.2020.00123
   Cheng YS, 2022, CHINESE MED J-PEKING, V135, P2886, DOI 10.1097/CM9.0000000000002531
   Choi RY, 2020, TRANSL VIS SCI TECHN, V9, DOI 10.1167/tvst.9.2.14
   Choi YI, 2020, J CLIN MED, V9, DOI 10.3390/jcm9113427
   D'Ascenzo F, 2021, LANCET, V397, P199, DOI 10.1016/S0140-6736(20)32519-8
   D'Haens G, 2007, GASTROENTEROLOGY, V132, P763, DOI 10.1053/j.gastro.2006.12.038
   Dulai PS, 2019, GASTROENTEROLOGY, V157, P1032, DOI 10.1053/j.gastro.2019.06.018
   Eksteen B, 2008, INFLAMM BOWEL DIS, V14, P1298, DOI 10.1002/ibd.20453
   Fu W, 2021, INT IMMUNOPHARMACOL, V101, DOI 10.1016/j.intimp.2021.108235
   Gubatan J, 2021, WORLD J GASTROENTERO, V27, P1920, DOI 10.3748/wjg.v27.i17.1920
   Hashash JG, 2022, ANN GASTROENTEROL, V35, P609, DOI 10.20524/aog.2022.0748
   Jain S, 2018, J GASTROEN HEPATOL, V33, P615, DOI 10.1111/jgh.13921
   Javaid A, 2022, INFLAMM BOWEL DIS, V28, P819, DOI 10.1093/ibd/izab187
   Jones BE, 2021, ANN AM THORAC SOC, V18, P1175, DOI 10.1513/AnnalsATS.202011-1372OC
   Kaazan P, 2022, DIGEST DIS SCI, V67, P5628, DOI 10.1007/s10620-022-07488-7
   Khorasani HM, 2020, SCI REP-UK, V10, DOI 10.1038/s41598-020-70583-0
   Kraszewski S, 2021, J CLIN MED, V10, DOI 10.3390/jcm10204745
   Krawiec P, 2020, NUTRIENTS, V12, DOI 10.3390/nu12051358
   Kugathasan S, 2017, LANCET, V389, P1710, DOI 10.1016/S0140-6736(17)30317-3
   Li R, 2020, JCO CLIN CANCER INFO, V4, P637, DOI 10.1200/CCI.20.00002
   Li XJ, 2022, FRONT MED-LAUSANNE, V9, DOI 10.3389/fmed.2022.1043412
   Lundberg SM, 2020, NAT MACH INTELL, V2, P56, DOI 10.1038/s42256-019-0138-9
   Lundsgaard C, 1996, J HEPATOL, V24, P587, DOI 10.1016/S0168-8278(96)80145-0
   Ma C, 2019, EXPERT REV GASTROENT, V13, P319, DOI 10.1080/17474124.2019.1563481
   Manandhar I, 2021, AM J PHYSIOL-GASTR L, V320, pG328, DOI 10.1152/ajpgi.00360.2020
   McDonnell M, 2020, BMJ OPEN GASTROENTER, V7, DOI 10.1136/bmjgast-2020-000532
   Menees SB, 2015, AM J GASTROENTEROL, V110, P444, DOI 10.1038/ajg.2015.6
   Molodecky NA, 2012, GASTROENTEROLOGY, V142, P46, DOI 10.1053/j.gastro.2011.10.001
   Nahon S, 2014, J CROHNS COLITIS, V8, P964, DOI 10.1016/j.crohns.2014.01.023
   Ng SC, 2017, LANCET, V390, P2769, DOI 10.1016/S0140-6736(17)32448-0
   Obermeyer Z, 2016, NEW ENGL J MED, V375, P1216, DOI 10.1056/NEJMp1606181
   Okagawa Y, 2022, DIGEST DIS SCI, V67, P1553, DOI 10.1007/s10620-021-07086-z
   Plevy S, 2013, INFLAMM BOWEL DIS, V19, P1139, DOI 10.1097/MIB.0b013e318280b19e
   Rath T, 2023, GASTROENTEROLOGY, V164, P241, DOI 10.1053/j.gastro.2022.10.014
   Sarrabayrouse G, 2021, MSYSTEMS, V6, DOI 10.1128/mSystems.01277-20
   Sartor RB, 2006, NAT CLIN PRACT GASTR, V3, P390, DOI 10.1038/ncpgasthep0528
   SCHROEDER KW, 1987, NEW ENGL J MED, V317, P1625, DOI 10.1056/NEJM198712243172603
   Stafford IS, 2022, INFLAMM BOWEL DIS, V28, P1573, DOI 10.1093/ibd/izac115
   Tabib NSS, 2020, GUT, V69, P1520, DOI 10.1136/gutjnl-2019-320065
   Thorsen-Meyer HC, 2022, NPJ DIGIT MED, V5, DOI 10.1038/s41746-022-00679-6
   Tontini GE, 2021, THER ADV GASTROENTER, V14, DOI 10.1177/17562848211017730
   Torres J, 2016, J CROHNS COLITIS, V10, P1385, DOI 10.1093/ecco-jcc/jjw116
   Tseng Y, 2023, INT J ENV RES PUB HE, V20, DOI 10.3390/ijerph20010656
   Van Calster B, 2019, NEW ENGL J MED, V380, P2588, DOI 10.1056/NEJMc1906060
   van der Ploeg T, 2014, BMC MED RES METHODOL, V14, DOI 10.1186/1471-2288-14-137
   Wang ZY, 2023, FRONT ENDOCRINOL, V13, DOI 10.3389/fendo.2022.1083569
   WEICK KE, 1993, ADMIN SCI QUART, V38, P357, DOI 10.2307/2393372
   Weng FT, 2022, SCI REP-UK, V12, DOI 10.1038/s41598-022-05571-7
   Woodman RJ, 2021, J MED INTERNET RES, V23, DOI 10.2196/26139
   Xavier RJ, 2007, NATURE, V448, P427, DOI 10.1038/nature06005
   Yi FM, 2014, DIS MARKERS, V2014, DOI 10.1155/2014/710915
   Zheng WJ, 2023, FRONT PUBLIC HEALTH, V11, DOI 10.3389/fpubh.2023.1106454
   Zhou ZL, 2023, EUR RADIOL, V33, P1862, DOI 10.1007/s00330-022-09171-x
NR 62
TC 0
Z9 0
U1 6
U2 9
PU SPRINGER/PLENUM PUBLISHERS
PI NEW YORK
PA 233 SPRING ST, NEW YORK, NY 10013 USA
SN 0360-3997
EI 1573-2576
J9 INFLAMMATION
JI Inflammation
PD AUG
PY 2023
VL 46
IS 4
BP 1561
EP 1574
DI 10.1007/s10753-023-01827-0
EA MAY 2023
PG 14
WC Cell Biology; Immunology
WE Science Citation Index Expanded (SCI-EXPANDED)
SC Cell Biology; Immunology
GA M2HE2
UT WOS:000986312500001
PM 37171693
DA 2024-01-22
ER

PT J
AU Kosoy, R
   Kim-Schulze, S
   Rahman, A
   Friedman, JR
   Huang, RQ
   Peters, LA
   Amir, EA
   Perrigoue, J
   Stojmirovic, A
   Song, WM
   Ke, H
   Ungaro, R
   Mehandru, S
   Cho, J
   Dubinsky, M
   Curran, M
   Brodmerkel, C
   Schadt, EE
   Sands, BE
   Colombel, JF
   Kasarskis, A
   Argmann, CA
   Suárez-Fariñas, M
AF Kosoy, Roman
   Kim-Schulze, Seunghee
   Rahman, Adeeb
   Friedman, Joshua R.
   Huang, Ruiqi
   Peters, Lauren A.
   Amir, El-ad
   Perrigoue, Jacqueline
   Stojmirovic, Aleksandar
   Song, Won-min
   Ke, Hao
   Ungaro, Ryan
   Mehandru, Saurabh
   Cho, Judy
   Dubinsky, Marla
   Curran, Mark
   Brodmerkel, Carrie
   Schadt, Eric E.
   Sands, Bruce E.
   Colombel, Jean-Frederic
   Kasarskis, Andrew
   Argmann, Carmen A.
   Suarez-Farinas, Mayte
TI Deep Analysis of the Peripheral Immune System in IBD Reveals New Insight
   in Disease Subtyping and Response to Monotherapy or Combination Therapy
SO CELLULAR AND MOLECULAR GASTROENTEROLOGY AND HEPATOLOGY
LA English
DT Article
DE Immunophenotype; FACS; CyTOF; Anti-TNF; Thiopurine
ID INFLAMMATORY-BOWEL-DISEASE; COLITIS ENDOSCOPIC INDEX; CROHNS-DISEASE;
   ULCERATIVE-COLITIS; T-CELLS; EXTRAINTESTINAL MANIFESTATIONS; B-CELLS;
   CD4(+); VISUALIZATION; CYTOMETRY
AB BACKGROUND: Inflammatory bowel disease (IBD) is a complex disease with variable presentation, progression, and response to therapies. Current disease classification is based on subjective clinical phenotypes. The peripheral blood immunophenome can reflect local inflammation, and thus we measured 39 circulating immune cell types in a large cohort of IBD and control subjects and performed immunotype:phenotype associations.
   METHODS: We performed fluorescence-activated cell sorting or CyTOF analysis on blood from 728 Crohn's disease, 464 ulcerative colitis, and 334 non-IBD patients, with available demographics, endoscopic and clinical examinations and medication use.
   RESULTS: We observed few immune cell types commonly affected in IBD (lowered natural killer cells, B cells, and CD45RA(-) CD8 T cells). Generally, the immunophenome was distinct between ulcerative colitis and Crohn's disease. Within disease subtype, there were further distinctions, with specific immune cell types associating with disease duration, behavior, and location. Thiopurine monotherapy altered abundance of many cell types, often in the same direction as disease association, while anti-tumor necrosis factor (anti-TNF) monotherapy demonstrated an opposing pattern.
   Concomitant use of an anti-TNF and thiopurine was not synergistic, but rather was additive. For example, thiopurine monotherapy use alone or in combination with anti-TNF was associated with a dramatic reduction in major subclasses of B cells. CONCLUSIONS: We present a peripheral map of immune cell changes in IBD related to disease entity and therapies as a resource for hypothesis generation. We propose the changes in B cell subsets could affect antibody formation and potentially explain the mechanism behind the superiority of combination therapy through the impact of thiopurines on pharmacokinetics of anti-TNFs.
C1 [Kosoy, Roman; Rahman, Adeeb; Peters, Lauren A.; Song, Won-min; Ke, Hao; Cho, Judy; Schadt, Eric E.; Kasarskis, Andrew; Argmann, Carmen A.; Suarez-Farinas, Mayte] Icahn Sch Med Mt Sinai, Dept Genet & Genom, 1425 Madison Ave, New York, NY 10029 USA.
   [Kosoy, Roman; Peters, Lauren A.; Song, Won-min; Ke, Hao; Schadt, Eric E.; Kasarskis, Andrew; Argmann, Carmen A.] Icahn Inst Data Sci & Genom Technol, New York, NY USA.
   [Kim-Schulze, Seunghee] Icahn Sch Med Mt Sinai, Hematol & Med Oncol, New York, NY 10029 USA.
   [Kim-Schulze, Seunghee; Rahman, Adeeb] Icahn Sch Med Mt Sinai, Human Immune Monitoring Ctr, New York, NY 10029 USA.
   [Friedman, Joshua R.] Alnylam Pharmaceut, Boston, MA USA.
   [Perrigoue, Jacqueline; Stojmirovic, Aleksandar; Curran, Mark; Brodmerkel, Carrie] Janssen R&D, Spring House, PA USA.
   [Huang, Ruiqi; Kasarskis, Andrew; Suarez-Farinas, Mayte] Icahn Sch Med Mt Sinai, Populat Hlth Sci & Policy, New York, NY 10029 USA.
   [Peters, Lauren A.; Schadt, Eric E.] Sema4, Stamford, CT USA.
   [Amir, El-ad] Astrolabe Diagnost, Ft Lee, NJ USA.
   [Ungaro, Ryan; Mehandru, Saurabh; Cho, Judy; Sands, Bruce E.; Colombel, Jean-Frederic] Icahn Sch Med Mt Sinai, Div Gastroenterol, New York, NY 10029 USA.
   [Dubinsky, Marla] Icahn Sch Med Mt Sinai, Pediat GI & Hepatol, New York, NY 10029 USA.
   [Dubinsky, Marla; Colombel, Jean-Frederic] Icahn Sch Med Mt Sinai, Susan & Leonard Feinstein IBD Clin Ctr, New York, NY 10029 USA.
C3 Icahn School of Medicine at Mount Sinai; Icahn School of Medicine at
   Mount Sinai; Icahn School of Medicine at Mount Sinai; Johnson & Johnson;
   Janssen Pharmaceuticals; Icahn School of Medicine at Mount Sinai; Icahn
   School of Medicine at Mount Sinai; Icahn School of Medicine at Mount
   Sinai; Icahn School of Medicine at Mount Sinai
RP Argmann, CA; Suárez-Fariñas, M (通讯作者)，Icahn Sch Med Mt Sinai, Dept Genet & Genom, 1425 Madison Ave, New York, NY 10029 USA.
EM carmen.argmann@mssm.edu
OI , Lauren/0000-0002-3747-0474
CR Amir ED, 2013, NAT BIOTECHNOL, V31, P545, DOI 10.1038/nbt.2594
   Brodin P, 2017, NAT REV IMMUNOL, V17, P21, DOI 10.1038/nri.2016.125
   Brodin P, 2015, CELL, V160, P37, DOI 10.1016/j.cell.2014.12.020
   Castro-Dopico T, 2020, CURR OPIN PHARMACOL, V55, P90, DOI 10.1016/j.coph.2020.10.002
   Cleynen I, 2016, LANCET, V387, P156, DOI 10.1016/S0140-6736(15)00465-1
   Clough JN, 2020, GUT, V69, P942, DOI 10.1136/gutjnl-2019-319850
   Colombel JF, 2010, NEW ENGL J MED, V362, P1383, DOI 10.1056/NEJMoa0904492
   Colombel JF, 2019, CLIN GASTROENTEROL H, V17, P1525, DOI 10.1016/j.cgh.2018.09.033
   Daperno M, 2004, GASTROINTEST ENDOSC, V60, P505, DOI 10.1016/S0016-5107(04)01878-4
   de Lange T, 2004, BMC GASTROENTEROL, V4, DOI 10.1186/1471-230X-4-9
   Eastaff-Leung N, 2010, J CLIN IMMUNOL, V30, P80, DOI 10.1007/s10875-009-9345-1
   Finak G, 2016, SCI REP-UK, V6, DOI 10.1038/srep20686
   Funderburg NT, 2013, IMMUNOLOGY, V140, P87, DOI 10.1111/imm.12114
   Fuss IJ, 1996, J IMMUNOL, V157, P1261
   Geremia A, 2014, AUTOIMMUN REV, V13, P3, DOI 10.1016/j.autrev.2013.06.004
   Hueber W, 2012, GUT, V61, P1693, DOI 10.1136/gutjnl-2011-301668
   Kang YH, 2019, NAT COMMUN, V10, DOI 10.1038/s41467-019-08743-8
   Kobayashi T, 2020, NAT REV DIS PRIMERS, V6, DOI 10.1038/s41572-020-0205-x
   Kopylov U, 2016, THER ADV GASTROENTER, V9, P513, DOI 10.1177/1756283X16638833
   Lamb CA, 2017, J CROHNS COLITIS, V11, P610, DOI 10.1093/ecco-jcc/jjw189
   Lord JD, 2017, WORLD J GASTROENTERO, V23, P3240, DOI 10.3748/wjg.v23.i18.3240
   Maecker HT, 2012, NAT REV IMMUNOL, V12, P191, DOI 10.1038/nri3158
   Magri G, 2017, IMMUNITY, V47, P118, DOI 10.1016/j.immuni.2017.06.013
   Maul J, 2005, GASTROENTEROLOGY, V128, P1868, DOI 10.1053/j.gastro.2005.03.043
   Mitsialis V, 2020, GASTROENTEROLOGY, V159, P591, DOI 10.1053/j.gastro.2020.04.074
   Noronha AM, 2009, J LEUKOCYTE BIOL, V86, P1007, DOI 10.1189/jlb.0309203
   Pararasa C, 2019, FRONT IMMUNOL, V10, DOI 10.3389/fimmu.2019.00361
   Peyrin-Biroulet L, 2011, INFLAMM BOWEL DIS, V17, P471, DOI 10.1002/ibd.21417
   Roda G, 2020, NAT REV DIS PRIMERS, V6, DOI 10.1038/s41572-020-0156-2
   Rubin SJS, 2019, NAT COMMUN, V10, DOI 10.1038/s41467-019-10387-7
   Saigusa K, 2016, DIGEST ENDOSC, V28, P665, DOI 10.1111/den.12655
   Samarani S, 2020, MEDIAT INFLAMM, V2020, DOI 10.1155/2020/6401969
   Satsangi J, 2006, GUT, V55, P749, DOI 10.1136/gut.2005.082909
   Sipponen T, 2010, INFLAMM BOWEL DIS, V16, P2131, DOI 10.1002/ibd.21300
   Torun S, 2012, CLIN RES HEPATOL GAS, V36, P491, DOI 10.1016/j.clinre.2012.06.004
   Travis SPL, 2012, GUT, V61, P535, DOI 10.1136/gutjnl-2011-300486
   Van Gassen S, 2015, CYTOM PART A, V87A, P636, DOI 10.1002/cyto.a.22625
   van Unen V, 2016, IMMUNITY, V44, P1227, DOI 10.1016/j.immuni.2016.04.014
   Vavricka SR, 2015, INFLAMM BOWEL DIS, V21, P1982, DOI 10.1097/MIB.0000000000000392
   Verstockt B, 2017, EXPERT OPIN BIOL TH, V17, P31, DOI 10.1080/14712598.2017.1258399
   Yamaji O, 2012, J IMMUNOL, V188, P2524, DOI 10.4049/jimmunol.1100371
   Yusung S, 2017, CLIN IMMUNOL, V175, P82, DOI 10.1016/j.clim.2016.12.004
NR 42
TC 11
Z9 11
U1 1
U2 1
PU ELSEVIER INC
PI SAN DIEGO
PA 525 B STREET, STE 1900, SAN DIEGO, CA 92101-4495 USA
SN 2352-345X
J9 CELL MOL GASTROENTER
JI Cell. Mol. Gastroenterol. Hepatol.
PY 2021
VL 12
IS 2
BP 599
EP 632
DI 10.1016/j.jcmgh.2021.03.012
EA JUL 2021
PG 34
WC Gastroenterology & Hepatology
WE Science Citation Index Expanded (SCI-EXPANDED)
SC Gastroenterology & Hepatology
GA TU2IS
UT WOS:000680864400011
PM 33813036
OA Green Published, gold
DA 2024-01-22
ER

PT J
AU Grinman, AB
   de Souza, MDC
   Bouskela, E
   Carvalho, ATP
   de Souza, HSP
AF Grinman, Ana B.
   de Souza, Maria das Gracas C.
   Bouskela, Eliete
   Carvalho, Ana Teresa P.
   de Souza, Heitor S. P.
TI Clinical and laboratory markers associated with anti-TNF-alpha trough
   levels and anti-drug antibodies in patients with inflammatory bowel
   diseases
SO MEDICINE
LA English
DT Article
DE adalimumab; Crohn's disease; immunogenicity; inflammatory bowel disease;
   infliximab; therapeutic drug monitoring; ulcerative colitis
ID BODY-MASS INDEX; CROHNS-DISEASE; SERUM-ALBUMIN; INFLIXIMAB; ADALIMUMAB;
   THERAPY; PHARMACOKINETICS; IBD; INTENSIFICATION; EPIDEMIOLOGY
AB Monitoring anti-TNF agents in inflammatory bowel disease (IBD) patients may be helpful in optimizing outcomes. We aimed to evaluate potential correlations among demographic, clinical, laboratory, or imaging parameters, as well as serum levels of infliximab (IFX) and adalimumab (ADA) and their respective antibodies, in the clinical management of IBD patients. A cross-sectional study of 95 patients with Crohn's disease (CD) or ulcerative colitis (UC) in maintenance therapy with infliximab or adalimumab was performed. Drug trough levels and anti-drug levels were determined using ELISA-based assays. Regarding the serum IFX dosage, patients with higher relative C-reactive protein (CRP) levels had significantly lower relative serum IFX levels (<3 mu g/mL) (P = .028). In contrast, higher concentrations of anti-IFX antibodies were found in patients who were not on concomitant immunomodulators (P = .022) and who had more biological-related adverse events (P = .001) and higher levels of CRP (P = .042). Serum CRP levels were also negatively correlated with IFX (CC = -0.315; P = .033) but positively correlated with the presence of IFX antibodies (CC = 0.327; P = .027). Serum albumin dosage showed a positive correlation with levels of both IFX (CC = 0.379; P = .004) and ADA (CC = 0.699; P = .003). Although anti-TNF-alpha trough levels and immunogenicity do not show a significant correlation with disease outcome, our results reinforce the use of combination therapy for patients treated with infliximab. Moreover, we confirmed the presence of significant associations between anti-TNF-alpha trough levels and immunogenicity with body mass index (BMI), the concomitant use of immunomodulators, the rates of side effects, and laboratory markers, including serum albumin and CRP.
C1 [Grinman, Ana B.; Carvalho, Ana Teresa P.] Univ Estado Rio De Janeiro, Dept Gastroenterol, BR-20551900 Rio De Janeiro, RJ, Brazil.
   [de Souza, Maria das Gracas C.; Bouskela, Eliete] Univ Estado Rio De Janeiro, Dept Physiol Sci, BR-20551900 Rio De Janeiro, RJ, Brazil.
   [de Souza, Heitor S. P.] Fed Univ Rio Janeiro, Dept Internal Med, BR-21941913 Rio De Janeiro, RJ, Brazil.
   [de Souza, Heitor S. P.] DOr Inst Res & Educ IDOR, Rua Diniz Cordeiro 30, BR-22281100 Rio De Janeiro, RJ, Brazil.
C3 Universidade do Estado do Rio de Janeiro; Universidade do Estado do Rio
   de Janeiro; IDOR - Instituto D'Or de Ensino e Pesquisa
RP de Souza, HSP (通讯作者)，Univ Fed Rio de Janeiro, Lab Muiticiscipinar Pesquisa Sub Solo, Hosp Univ, Rua Prof Rodolpho Paulo Rocco 255, BR-21941913 Rio De Janeiro, RJ, Brazil.
EM heitor.souza@gmail.com
RI de Souza, Heitor Siffert Pereira/G-3297-2012
OI de Souza, Heitor Siffert Pereira/0000-0002-3647-7324
FU Fundacao de Amparo a Pesquisa do Estado do Rio de Janeiro-FAPERJ;
   Conselho Nacional de Desenvolvimento Cientifico e Tecnologico-CNPq;
   Brazilian Research Council (CNPq) [302401/2016-4]; FAPERJ (Fundacao
   Carlos Chagas Filho de Amparo a Pesquisa do Estado do Rio de Janeiro)
   [E26/202.781/2017]
FX Supported by grants from Fundacao de Amparo a Pesquisa do Estado do Rio
   de Janeiro-FAPERJ and Conselho Nacional de Desenvolvimento Cientifico e
   Tecnologico-CNPq.; This work was supported by grants from the Brazilian
   Research Council (CNPq) (302401/2016-4) and the FAPERJ (Fundacao Carlos
   Chagas Filho de Amparo a Pesquisa do Estado do Rio de Janeiro)
   (E26/202.781/2017).
CR Ananthakrishnan AN, 2015, NAT REV GASTRO HEPAT, V12, P205, DOI 10.1038/nrgastro.2015.34
   Ben Kang,, 2016, J CROHNS COLITIS, V10, P1279, DOI 10.1093/ecco-jcc/jjw086
   Brandse JF, 2017, INFLAMM BOWEL DIS, V23, P650, DOI 10.1097/MIB.0000000000001043
   Casteele NV, 2017, GASTROENTEROLOGY, V153, P835, DOI 10.1053/j.gastro.2017.07.031
   Chachu KA, 2016, INFLAMM BOWEL DIS, V22, P1262, DOI 10.1097/MIB.0000000000000726
   Colombel JF, 2015, ALIMENT PHARM THER, V41, P734, DOI 10.1111/apt.13139
   Cornillie F, 2014, GUT, V63, P1721, DOI 10.1136/gutjnl-2012-304094
   Doherty G, 2018, J CROHNS COLITIS, V12, P17, DOI 10.1093/ecco-jcc/jjx101
   Dotan I, 2014, INFLAMM BOWEL DIS, V20, P2247, DOI 10.1097/MIB.0000000000000212
   Fasanmade AA, 2010, INT J CLIN PHARM TH, V48, P297
   Gisbert JP, 2009, AM J GASTROENTEROL, V104, P760, DOI 10.1038/ajg.2008.88
   Greener T, 2018, INFLAMM BOWEL DIS, V24, P1808, DOI 10.1093/ibd/izy066
   Harper JW, 2013, INFLAMM BOWEL DIS, V19, P2118, DOI 10.1097/MIB.0b013e31829cf401
   Jiang WW, 2015, MOL DIAGN THER, V19, P141, DOI 10.1007/s40291-015-0142-7
   Kaplan GG, 2015, NAT REV GASTRO HEPAT, V12, P720, DOI 10.1038/nrgastro.2015.150
   Koga A, 2018, INTEST RES, V16, P223, DOI 10.5217/ir.2018.16.2.223
   Kurnool S, 2018, ALIMENT PHARM THER, V47, P1472, DOI 10.1111/apt.14665
   Matsumoto T, 2016, J CROHNS COLITIS, V10, P1259, DOI 10.1093/ecco-jcc/jjw152
   Mitrev N, 2017, ALIMENT PHARM THER, V46, P1037, DOI 10.1111/apt.14368
   Ng M, 2014, LANCET, V384, P766, DOI 10.1016/S0140-6736(14)60460-8
   Papamichael K, 2018, ALIMENT PHARM THER, V47, P478, DOI 10.1111/apt.14458
   Pariente B, 2012, INFLAMM BOWEL DIS, V18, P1199, DOI 10.1002/ibd.21839
   Pringle PL, 2015, INFLAMM BOWEL DIS, V21, P2304, DOI 10.1097/MIB.0000000000000498
   Roblin X, 2015, J CROHNS COLITIS, V9, P525, DOI 10.1093/ecco-jcc/jjv061
   Schmitz EMH, 2016, CLIN CHEM LAB MED, V54, P1211, DOI 10.1515/cclm-2015-0987
   Sharma S, 2015, INFLAMM BOWEL DIS, V21, P783, DOI 10.1097/MIB.0000000000000327
   Singh S, 2017, NAT REV GASTRO HEPAT, V14, P110, DOI 10.1038/nrgastro.2016.181
   Steenholdt C, 2013, DAN MED J, V60
   Ungar B, 2016, CLIN GASTROENTEROL H, V14, P550, DOI 10.1016/j.cgh.2015.10.025
   Vande Casteele N, 2013, AM J GASTROENTEROL, V108, P962, DOI 10.1038/ajg.2013.12
   Vermeire S, 2007, GUT, V56, P1226, DOI 10.1136/gut.2006.099978
   Vincent JL, 2003, ANN SURG, V237, P319, DOI 10.1097/00000658-200303000-00005
   Wang SL, 2013, J PHARMACEUT BIOMED, V78-79, P39, DOI 10.1016/j.jpba.2013.01.031
   Yang F, 2007, J STRUCT BIOL, V157, P348, DOI 10.1016/j.jsb.2006.08.015
   Yarur AJ, 2016, GUT, V65, P249, DOI 10.1136/gutjnl-2014-308099
   Zittan E, 2016, J CROHNS COLITIS, V10, P510, DOI 10.1093/ecco-jcc/jjw014
NR 36
TC 7
Z9 7
U1 0
U2 2
PU LIPPINCOTT WILLIAMS & WILKINS
PI PHILADELPHIA
PA TWO COMMERCE SQ, 2001 MARKET ST, PHILADELPHIA, PA 19103 USA
SN 0025-7974
EI 1536-5964
J9 MEDICINE
JI Medicine (Baltimore)
PD MAR
PY 2020
VL 99
IS 10
AR e19359
DI 10.1097/MD.0000000000019359
PG 7
WC Medicine, General & Internal
WE Science Citation Index Expanded (SCI-EXPANDED)
SC General & Internal Medicine
GA LC0WU
UT WOS:000525051700033
PM 32150077
OA gold, Green Published
DA 2024-01-22
ER

PT J
AU Nguyen, GC
   Bernstein, CN
   Benchimol, EI
AF Nguyen, Geoffrey C.
   Bernstein, Charles N.
   Benchimol, Eric I.
TI Risk of Surgery and Mortality in Elderly-onset Inflammatory Bowel
   Disease: A Population-based Cohort Study
SO INFLAMMATORY BOWEL DISEASES
LA English
DT Article
DE Crohn's disease; inflammatory bowel disease; ulcerative colitis; elderly
ID ULCERATIVE-COLITIS; SPECIALIST CARE; CROHNS-DISEASE; METAANALYSIS;
   COMPLICATIONS; EPIDEMIOLOGY; VALIDATION; COLECTOMY; OUTCOMES; THERAPY
AB Background: As the prevalence of inflammatory bowel disease (IBD) increases in the elderly population, we sought to characterize IBD-related outcomes in this population.
   Methods: We identified incident IBD cases in Ontario, Canada between 1999 and 2008 and categorized subjects by age at diagnosis as young adults (18-40 yr); middle-age adults (41-64 yr); and elderly (>= 65 yr) from within population-based health administrative data. We determined the risk of IBD-related surgery and mortality in those with elderly-onset IBD compared with other age groups.
   Results: Of 21,218 persons with IBD, there were 1749 cases of elderly-onset ulcerative colitis (UC) and 725 cases elderly-onset Crohn's disease (CD). Elderly UC had higher rates of IBD-related surgery than those with young-adult UC (adjusted hazard ratio, 1.34; 95% CI, 1.16-1.55), although there was no difference in surgical rates between age groups in CD. IBD-specific mortality was higher in elderly-onset CD (33.1/10,000 person-year) compared with that in middle-age CD (5.6/10,000 person-year, P < 0.0001) and young adult CD (1.0/10,000 person-year) but was not different by age in UC. The leading cause of death in elderly UC and CD was solid malignancies accounting for 22.9% and 26.4% of deaths, respectively, whereas IBD was third most frequent cause of death accounting for 6.3% and 9.1% of deaths, respectively.
   Conclusions: Elderly-onset patients with UC were more likely to undergo surgery while elderly-onset patients with CD exhibited higher IBD-specific mortality than those with younger-onset disease. These findings should prompt more optimized disease management in elderly IBD.
C1 [Nguyen, Geoffrey C.] Univ Toronto, Mt Sinai Hosp, Ctr Inflammatory Bowel Dis, Dept Med, Toronto, ON M5S 1A1, Canada.
   [Nguyen, Geoffrey C.; Benchimol, Eric I.] Inst Clin Evaluat Sci, Toronto, ON, Canada.
   [Nguyen, Geoffrey C.] Inst Hlth Policy Management & Evaluat, Toronto, ON, Canada.
   [Bernstein, Charles N.] Univ Manitoba, Inflammatory Bowel Dis Clin & Res Ctr, Winnipeg, MB, Canada.
   [Bernstein, Charles N.] Dept Internal Med, Winnipeg, MB, Canada.
   [Benchimol, Eric I.] Univ Ottawa, Childrens Hosp, Eastern Ontario IBD Ctr, Sch Epidemiol Publ Hlth & Prevent Med,Dept Pediat, Ottawa, ON, Canada.
C3 University of Toronto; Sinai Health System Toronto; Lunenfeld Tanenbaum
   Research Institute; University of Toronto; University of Manitoba;
   University of Ottawa; Children's Hospital of Eastern Ontario
RP Nguyen, GC (通讯作者)，Mt Sinai Hosp Ctr Inflammatory Bowel Dis, 600 Univ Ave,Suite 437, Toronto, ON M5G 1X5, Canada.
EM geoff.nguyen@utoronto.ca
RI Nguyen, Geoffrey C/C-4614-2015; Benchimol, Eric Ian/A-7711-2010
OI Nguyen, Geoffrey C/0000-0001-7083-7429; Benchimol, Eric
   Ian/0000-0001-8855-3598
FU Canadian Institutes of Health Research (CIHR); CIHR; Crohn's and Colitis
   Foundation of Canada; Bingham Chair in Gastroenterology; Canadian
   Association of Gastroenterology; Crohn's and Colitis Canada; Canadian
   Child Health Clinician Scientist Program; Institute for Clinical
   Evaluative Sciences (ICES); Ontario Ministry of Health and Long-Term
   Care (MOHLTC)
FX Supported by an operating grant from the Canadian Institutes of Health
   Research (CIHR). G. C. Nguyen is supported by a New Investigator Award
   from CIHR and the Crohn's and Colitis Foundation of Canada. C. N.
   Bernstein is supported in part by the Bingham Chair in Gastroenterology.
   E. I. Benchimol is supported by a New Investigator Award from the CIHR,
   Canadian Association of Gastroenterology, and Crohn's and Colitis Canada
   as well as a Career Enhancement Program award from the Canadian Child
   Health Clinician Scientist Program. The sponsors had no role in any
   aspect of the study. This study was supported by the Institute for
   Clinical Evaluative Sciences (ICES), which is funded by an annual grant
   from the Ontario Ministry of Health and Long-Term Care (MOHLTC).
CR Ananthakrishnan AN, 2016, J CROHNS COLITIS, V10, P1224, DOI 10.1093/ecco-jcc/jjw054
   Annese V, 2015, J CROHNS COLITIS, V9, P945, DOI 10.1093/ecco-jcc/jjv141
   [Anonymous], 2006, Canadian Institute for Health Information Discharge Abstract Database: A Validation Study
   Axelrad J, 2016, CLIN GASTROENTEROL H, V14, P58, DOI 10.1016/j.cgh.2015.07.037
   Beaugerie L, 2014, GUT, V63, P1416, DOI 10.1136/gutjnl-2013-305763
   Benchimol EI, 2014, INFLAMM BOWEL DIS, V20, P1761, DOI 10.1097/MIB.0000000000000103
   Benchimol EI, 2014, J CLIN EPIDEMIOL, V67, P887, DOI 10.1016/j.jclinepi.2014.02.019
   Bewtra M, 2015, ANN INTERN MED, V163, P262, DOI 10.7326/M14-0960
   Bewtra M, 2013, INFLAMM BOWEL DIS, V19, P599, DOI 10.1097/MIB.0b013e31827f27ae
   Bollegala N, 2016, CLIN GASTROENTEROL H, V14, P1274, DOI 10.1016/j.cgh.2015.11.012
   Charpentier C, 2014, GUT, V63, P423, DOI 10.1136/gutjnl-2012-303864
   Cottone M, 2011, CLIN GASTROENTEROL H, V9, P30, DOI 10.1016/j.cgh.2010.09.026
   Frolkis A, 2014, INFLAMM BOWEL DIS, V20, P1316, DOI 10.1097/MIB.0000000000000099
   Gisbert JP, 2014, ALIMENT PHARM THER, V39, P459, DOI 10.1111/apt.12616
   Gutierrez-Dalmau A, 2007, DRUGS, V67, P1167, DOI 10.2165/00003495-200767080-00006
   Nguyen GC, 2012, AM J GASTROENTEROL
   Nguyen GC, 2015, INFLAMM BOWEL DIS, V21, P777, DOI 10.1097/MIB.0000000000000306
   Nguyen GC, 2011, GASTROENTEROLOGY, V141, P90, DOI 10.1053/j.gastro.2011.03.050
   Reid RJ, 2002, HEALTH SERV RES, V37, P1345, DOI 10.1111/1475-6773.01029
   Shelton E, 2016, GASTROENTEROLOGY, V151, P97, DOI 10.1053/j.gastro.2016.03.037
   Starfleld B, 2005, ANN FAM MED, V3, P215, DOI 10.1370/afm.307
   Targownik LE, 2012, AM J GASTROENTEROL, V107, P1228, DOI 10.1038/ajg.2012.127
NR 22
TC 58
Z9 60
U1 1
U2 6
PU LIPPINCOTT WILLIAMS & WILKINS
PI PHILADELPHIA
PA TWO COMMERCE SQ, 2001 MARKET ST, PHILADELPHIA, PA 19103 USA
SN 1078-0998
EI 1536-4844
J9 INFLAMM BOWEL DIS
JI Inflamm. Bowel Dis.
PD FEB
PY 2017
VL 23
IS 2
BP 218
EP 223
DI 10.1097/MIB.0000000000000993
PG 6
WC Gastroenterology & Hepatology
WE Science Citation Index Expanded (SCI-EXPANDED)
SC Gastroenterology & Hepatology
GA EK4LF
UT WOS:000393897500010
PM 27997435
DA 2024-01-22
ER

PT J
AU Nguyen, GC
   Seow, CH
   Maxwell, C
   Huang, V
   Leung, Y
   Jones, J
   Leontiadis, GI
   Tse, F
   Mahadevan, U
   van der Woude, CJ
AF Nguyen, Geoffrey C.
   Seow, Cynthia H.
   Maxwell, Cynthia
   Huang, Vivian
   Leung, Yvette
   Jones, Jennifer
   Leontiadis, Grigorios I.
   Tse, Frances
   Mahadevan, Uma
   van der Woude, C. Janneke
CA IBD Pregnancy Consensus Grp
TI The Toronto Consensus Statements for the Management of Inflammatory
   Bowel Disease in Pregnancy
SO GASTROENTEROLOGY
LA English
DT Article
DE Ulcerative Colitis; Crohn's Disease; Inflammatory Bowel Disease;
   Pregnancy; Postpartum; Breast-feeding; Lactation; 5-Aminosalicylate;
   Corticosteroid; Thiopurine; Anti-Tumor Necrosis Factor
ID POUCH-ANAL ANASTOMOSIS; CLINICAL-PRACTICE GUIDELINES; SEVERE
   ULCERATIVE-COLITIS; TNF-ALPHA THERAPY; LOWER GASTROINTESTINAL ENDOSCOPY;
   PERIANAL CROHNS-DISEASE; VENOUS THROMBOEMBOLISM; 5-AMINOSALICYLIC ACID;
   BREAST-MILK; MAINTENANCE THERAPY
AB BACKGROUND & AIMS: The management of inflammatory bowel disease (IBD) poses a particular challenge during pregnancy because the health of both the mother and the fetus must be considered. METHODS: A systematic literature search identified studies on the management of IBD during pregnancy. The quality of evidence and strength of recommendations were rated using the Grading of Recommendation Assessment, Development and Evaluation (GRADE) approach. RESULTS: Consensus was reached on 29 of the 30 recommendations considered. Preconception counseling and access to specialist care are paramount in optimizing disease management. In general, women on 5-ASA, thiopurine, or anti-tumor necrosis factor (TNF) monotherapy for maintenance should continue therapy throughout pregnancy. Discontinuation of anti-TNF therapy or switching from combination therapy to monotherapy may be considered in very select low-risk patients. Women who have a mild to moderate disease flare while on optimized 5-ASA or thiopurine therapy should be managed with systemic corticosteroid or anti-TNF therapy, and those with a corticosteroid-resistant flare should start anti-TNF therapy. Endoscopy or urgent surgery should not be delayed during pregnancy if indicated. Decisions regarding cesarean delivery should be based on obstetric considerations and not the diagnosis of IBD alone, with the exception of women with active perianal Crohn's disease. With the exception of methotrexate, the use of medications for IBD should not influence the decision to breast-feed and vice versa. Live vaccinations are not recommended within the first 6 months of life in the offspring of women who were on anti-TNF therapy during pregnancy. CONCLUSIONS: Optimal management of IBD before and during pregnancy is essential to achieving favorable maternal and neonatal outcomes.
C1 [Nguyen, Geoffrey C.] Univ Toronto, Mt Sinai Hosp, Ctr Inflammatory Bowel Dis, Dept Med, Toronto, ON M5G 1X5, Canada.
   [Maxwell, Cynthia] Univ Toronto, Dept Obstet & Gynecol, Toronto, ON, Canada.
   [Seow, Cynthia H.] Univ Calgary, Dept Med, Calgary, AB, Canada.
   [Seow, Cynthia H.] Univ Calgary, Dept Community Hlth Sci, Calgary, AB, Canada.
   [Leung, Yvette] Univ Calgary, Div Gastroenterol, Calgary, AB, Canada.
   [Huang, Vivian] Univ Alberta, Dept Med, Div Gastroenterol, Edmonton, AB, Canada.
   [Jones, Jennifer] Dalhousie Univ, Dept Med, Halifax, NS, Canada.
   [Leontiadis, Grigorios I.; Tse, Frances] McMaster Univ, Dept Med, Hamilton, ON, Canada.
   [Mahadevan, Uma] Univ Calif San Francisco, Dept Med, San Francisco, CA USA.
   [van der Woude, C. Janneke] Erasmus Univ, Med Ctr, Dept Gastroenterol & Hepatol, Rotterdam, Netherlands.
C3 University of Toronto; Sinai Health System Toronto; Lunenfeld Tanenbaum
   Research Institute; University of Toronto; University of Calgary;
   University of Calgary; University of Calgary; University of Alberta;
   Dalhousie University; McMaster University; University of California
   System; University of California San Francisco; Erasmus University
   Rotterdam; Erasmus MC
RP Nguyen, GC (通讯作者)，Mt Sinai Hosp, 600 Univ Ave,Room 437, Toronto, ON M5G 1X5, Canada.
EM geoff.nguyen@utoronto.ca
RI van der Woude, Christien Janneke/H-6384-2011; Maxwell,
   Cindy/T-8663-2019; Nguyen, Geoffrey C/C-4614-2015
OI Maxwell, Cindy/0000-0003-4734-1251; Nguyen, Geoffrey
   C/0000-0001-7083-7429; van der Woude, C.Janneke/0000-0003-3875-6957;
   Huang, Vivian/0000-0002-4524-9403
FU Shire Canada; Janssen
FX Supported by unrestricted grants to the Canadian Association of
   Gastroenterology by Shire Canada and Janssen, which had no involvement
   in any aspect of guideline development.
CR Abhyankar A, 2013, ALIMENT PHARM THER, V38, P460, DOI 10.1111/apt.12417
   Akbari M, 2013, INFLAMM BOWEL DIS, V19, P15, DOI 10.1002/ibd.22948
   Alsenaid A, 2014, J EUR ACAD DERMATOL
   Ananthakrishnan AN, 2012, J DIGEST DIS, V13, P472, DOI 10.1111/j.1751-2980.2012.00618.x
   Andrews JC, 2013, J CLIN EPIDEMIOL, V66, P726, DOI 10.1016/j.jclinepi.2013.02.003
   Andrulonis R, 2012, J DRUGS DERMATOL, V11, P1240
   Angelberger S, 2011, J CROHNS COLITIS, V5, P95, DOI 10.1016/j.crohns.2010.10.005
   [Anonymous], 2011, Obstet Gynecol, V117, P420, DOI 10.1097/AOG.0b013e31820eede9
   [Anonymous], 2015, METHOTREXATE INJECTI
   [Anonymous], COCHRANE DATABASE SY, DOI DOI 10.1002/14641858
   Aytac E, 2015, J CROHNS COLITIS, V9, P82, DOI 10.1093/ecco-jcc/jju001
   Ban L, 2014, GASTROENTEROLOGY, V146, P76, DOI 10.1053/j.gastro.2013.09.061
   Bar-Oz B, 2001, TRANSPLANTATION, V71, P1051, DOI 10.1097/00007890-200104270-00006
   Bar-Oz B, 2009, EUR J OBSTET GYN R B, V143, P75, DOI 10.1016/j.ejogrb.2008.12.007
   Barclay AR, 2009, J PEDIATR-US, V155, P421, DOI 10.1016/j.jpeds.2009.03.017
   Bates SM, 2012, CHEST, V141, pE691S, DOI 10.1378/chest.11-2300
   Beaulieu DB, 2009, INFLAMM BOWEL DIS, V15, P25, DOI 10.1002/ibd.20640
   Behm BW, 2008, COCHRANE DB SYST REV, DOI 10.1002/14651858.CD006893
   Ben-Horin S, 2011, J CROHNS COLITIS, V5, P555, DOI 10.1016/j.crohns.2011.05.006
   Ben-Horin S, 2010, CLIN GASTROENTEROL H, V8, P475, DOI 10.1016/j.cgh.2009.11.023
   Bengtson MB, 2010, INFLAMM BOWEL DIS, V16, P847, DOI 10.1002/ibd.21120
   Benitez JM, 2013, GUT, V62, P1806, DOI 10.1136/gutjnl-2012-303957
   BERTSCHINGER P, 1995, AM J GASTROENTEROL, V90, P330
   Birchard KR, 2005, AM J ROENTGENOL, V184, P452, DOI 10.2214/ajr.184.2.01840452
   Bitton A, 2012, AM J GASTROENTEROL, V107, P179, DOI 10.1038/ajg.2011.386
   Bixenstine PJ, 2015, MATERN CHILD HLTH J, V19, P1974, DOI 10.1007/s10995-015-1705-2
   Bjorn AMB, 2014, AM J THER, V21, P73, DOI 10.1097/MJT.0b013e3182491e02
   Bleau N, 2014, CLIN APPL THROMB HEM
   Bortlik M, 2014, INFLAMM BOWEL DIS, V20, P495, DOI 10.1097/01.MIB.0000440984.86659.4f
   Bortlik M, 2013, SCAND J GASTROENTERO, V48, P951, DOI 10.3109/00365521.2013.812141
   Bortoli A, 2011, ALIMENT PHARM THER, V34, P724, DOI 10.1111/j.1365-2036.2011.04794.x
   Branche J, 2009, INFLAMM BOWEL DIS, V15, P1044, DOI 10.1002/ibd.20858
   BRANDT LJ, 1995, AM J GASTROENTEROL, V90, P1918
   Bressler B, 2015, GASTROENTEROLOGY, V148, P1035, DOI 10.1053/j.gastro.2015.03.001
   Bröms G, 2014, INFLAMM BOWEL DIS, V20, P1091, DOI 10.1097/MIB.0000000000000060
   Bröms G, 2012, CLIN GASTROENTEROL H, V10, P1246, DOI 10.1016/j.cgh.2012.08.018
   Bruce A, 2014, INFLAMM BOWEL DIS, V20, P1217, DOI 10.1097/MIB.0000000000000075
   BURTIN P, 1995, AM J OBSTET GYNECOL, V172, P525, DOI 10.1016/0002-9378(95)90567-7
   Carmichael SL, 2007, AM J OBSTET GYNECOL, V197, DOI 10.1016/j.ajog.2007.05.046
   CaroPaton T, 1997, BRIT J CLIN PHARMACO, V44, P179, DOI 10.1046/j.1365-2125.1997.00660.x
   Casanova MJ, 2013, AM J GASTROENTEROL, V108, P433, DOI 10.1038/ajg.2012.430
   CELLIER C, 1994, GUT, V35, P231, DOI 10.1136/gut.35.2.231
   Cheent K, 2010, J CROHNS COLITIS, V4, P603, DOI 10.1016/j.crohns.2010.05.001
   Cheng AG, 2014, INFLAMM BOWEL DIS, V20, P1391, DOI 10.1097/MIB.0000000000000093
   Christensen LA, 2008, ALIMENT PHARM THER, V28, P1209, DOI 10.1111/j.1365-2036.2008.03843.x
   CHRISTENSEN LA, 1994, ACTA OBSTET GYN SCAN, V73, P399, DOI 10.3109/00016349409006251
   Colombel JF, 2010, NEW ENGL J MED, V362, P1383, DOI 10.1056/NEJMoa0904492
   Cornish J, 2007, GUT, V56, P830, DOI 10.1136/gut.2006.108324
   Czeizel AE, 1998, BRIT J OBSTET GYNAEC, V105, P322, DOI 10.1111/j.1471-0528.1998.tb10094.x
   Czeizel AE, 2001, EUR J OBSTET GYN R B, V97, P188, DOI 10.1016/S0301-2115(00)00545-5
   D'Haens G, 2001, GASTROENTEROLOGY, V120, P1323, DOI 10.1053/gast.2001.23983
   Dalrymple JM, 2008, ARTHRITIS RHEUM-US, V58, P3299, DOI 10.1002/art.24034
   Dassopoulos T, 2013, GASTROENTEROLOGY, V145, P1464, DOI 10.1053/j.gastro.2013.10.046
   de Lima A, 2015, J CROHNS COLITIS, V9, P519, DOI 10.1093/ecco-jcc/jjv079
   de Lima A, 2015, GUT
   de Lima A, 2014, GASTROENTEROLOGY, V146, pS444
   De Lima A, 2015, BMC GASTROENTEROL, V15, DOI 10.1186/s12876-015-0244-z
   de Meij TGJ, 2013, ALIMENT PHARM THER, V38, P38, DOI 10.1111/apt.12334
   Deepak P, 2014, ALIMENT PHARM THER, V40, P1035, DOI 10.1111/apt.12936
   Diav-Citrin O, 2014, REPROD TOXICOL, V43, P78, DOI 10.1016/j.reprotox.2013.11.004
   Dignass A, 2010, J CROHNS COLITIS, V4, P28, DOI 10.1016/j.crohns.2009.12.002
   Dignass A, 2012, J CROHNS COLITIS, V6, P991, DOI 10.1016/j.crohns.2012.09.002
   Dotan I, 2013, J CROHNS COLITIS, V7, P542, DOI 10.1016/j.crohns.2012.08.012
   Dozois EJ, 2006, DIS COLON RECTUM, V49, P64, DOI 10.1007/s10350-005-0210-x
   Dubinsky M, 2015, J CROHNS COLITIS, V9, pS361
   Enato E, 2011, J OBSTET GYNAECOL CA, V33, P46, DOI 10.1016/S1701-2163(16)34960-X
   ESBJORNER E, 1987, ACTA PAEDIATR SCAND, V76, P137, DOI 10.1111/j.1651-2227.1987.tb10430.x
   Farouk R, 2000, ANN SURG, V231, P919, DOI 10.1097/00000658-200006000-00017
   Food and Drug Administration, LIM US CERT PHTH EXC
   Food and Drug Administration HHS, 2014, Fed Regist, V79, P72063
   Ford AC, 2012, CLIN GASTROENTEROL H, V10, P513, DOI 10.1016/j.cgh.2011.10.043
   Ford AC, 2012, AM J GASTROENTEROL, V107, P167, DOI 10.1038/ajg.2011.410
   Ford AC, 2011, AM J GASTROENTEROL, V106, P590, DOI 10.1038/ajg.2011.70
   Fotiadou C, 2012, J DERMATOL CASE REP, V6, P105, DOI 10.3315/jdcr.2012.1116
   Fritzsche J, 2012, J CLIN GASTROENTEROL, V46, P718, DOI 10.1097/MCG.0b013e31825f2807
   Gallinger ZR, 2013, WORLD J GASTROENTERO, V19, P7042, DOI 10.3748/wjg.v19.i41.7042
   Gardiner SJ, 2006, BRIT J CLIN PHARMACO, V62, P453, DOI 10.1111/j.1365-2125.2006.02639.x
   GARDNER DK, 1992, CLIN PHARMACY, V11, P352
   Gearry RB, 2010, J GASTROEN HEPATOL, V25, P325, DOI 10.1111/j.1440-1746.2009.06140.x
   Gecse KB, 2014, GUT, V63, P1381, DOI 10.1136/gutjnl-2013-306709
   Getahun D, 2014, J PERINATOL, V34, P435, DOI 10.1038/jp.2014.41
   Gisbert JP, 2009, ALIMENT PHARM THER, V30, P126, DOI 10.1111/j.1365-2036.2009.04023.x
   Gisbert JP, 2013, AM J GASTROENTEROL, V108, P1426, DOI 10.1038/ajg.2013.171
   Gisbert JP, 2010, INFLAMM BOWEL DIS, V16, P881, DOI 10.1002/ibd.21154
   Grainge MJ, 2010, LANCET, V375, P657, DOI 10.1016/S0140-6736(09)61963-2
   GREENBERGER PA, 1993, CLIN PHARMACOL THER, V53, P324, DOI 10.1038/clpt.1993.28
   Grouin A, 2015, DIGEST LIVER DIS, V47, P1021, DOI 10.1016/j.dld.2015.08.001
   Guiddir T, 2014, PEDIATRICS, V134, pE1189, DOI 10.1542/peds.2014-0054
   Guyatt GH, 2008, BMJ-BRIT MED J, V336, P1049, DOI 10.1136/bmj.39493.646875.AE
   Guyatt GH, 2008, BRIT MED J, V336, P924, DOI 10.1136/bmj.39489.470347.AD
   Hacker FM, 2015, AM J OBSTET GYNECOL, V213, DOI 10.1016/j.ajog.2015.07.031
   Hahnloser D, 2004, DIS COLON RECTUM, V47, P1127, DOI 10.1007/s10350-004-0569-0
   Hansen TS, 2011, J CROHNS COLITIS, V5, P577, DOI 10.1016/j.crohns.2011.05.010
   Haq AI, 2006, INT J COLORECTAL DIS, V21, P465, DOI 10.1007/s00384-005-0027-z
   Hatch Q, 2014, J SURG RES, V190, P41, DOI 10.1016/j.jss.2014.03.028
   Hatch Q, 2014, DIS COLON RECTUM, V57, P174, DOI 10.1097/DCR.0b013e3182a41381
   HAWTHORNE AB, 1992, BRIT MED J, V305, P20, DOI 10.1136/bmj.305.6844.20
   HEISTERBERG L, 1983, J PERINAT MED, V11, P114, DOI 10.1515/jpme.1983.11.2.114
   Hernández-Díaz S, 2000, NEW ENGL J MED, V343, P1608, DOI 10.1056/NEJM200011303432204
   Hernández-Díaz S, 2009, ENVIRON HEALTH PERSP, V117, P185, DOI 10.1289/ehp.11766
   Hernández-Díaz S, 2013, REPROD TOXICOL, V37, P1, DOI 10.1016/j.reprotox.2013.01.001
   Horsthuis K, 2008, RADIOLOGY, V247, P64, DOI 10.1148/radiol.2471070611
   Hutson JR, 2013, J OBSTET GYNAECOL, V33, P1, DOI 10.3109/01443615.2012.716106
   Ilnyckyj A, 1999, AM J GASTROENTEROL, V94, P3274, DOI 10.1111/j.1572-0241.1999.01537.x
   Jharap B, 2014, GUT, V63, P451, DOI 10.1136/gutjnl-2012-303615
   JOHNS DG, 1972, AM J OBSTET GYNECOL, V112, P978, DOI 10.1016/0002-9378(72)90824-1
   JUHASZ ES, 1995, DIS COLON RECTUM, V38, P159, DOI 10.1007/BF02052444
   Julsgaard M, 2014, SCAND J GASTROENTERO, V49, P958, DOI 10.3109/00365521.2014.920913
   Julsgaard M, 2011, INFLAMM BOWEL DIS, V17, P1573, DOI 10.1002/ibd.21522
   Källén B, 2014, SCAND J GASTROENTERO, V49, P442, DOI 10.3109/00365521.2013.879734
   Kane S, 2005, AM J GASTROENTEROL, V100, P102, DOI 10.1111/j.1572-0241.2005.40785.x
   Kane S, 2009, J CLIN GASTROENTEROL, V43, P613, DOI 10.1097/MCG.0b013e31817f9367
   Katz J, 2013, LANCET, V382, P417, DOI 10.1016/S0140-6736(13)60993-9
   Kelley KE, 2012, ENVIRON HEALTH PERSP, V120, P379, DOI 10.1289/ehp.1103998
   Khan KJ, 2011, AM J GASTROENTEROL, V106, P661, DOI 10.1038/ajg.2011.72
   Khan KJ, 2011, AM J GASTROENTEROL, V106, P630, DOI 10.1038/ajg.2011.64
   Kierkus J, 2015, J PEDIATR GASTR NUTR, V60, P580, DOI 10.1097/MPG.0000000000000684
   Kitayama T, 2005, SURG TODAY, V35, P211, DOI 10.1007/s00595-004-2926-y
   KLOTZ U, 1993, LANCET, V342, P618, DOI 10.1016/0140-6736(93)91443-P
   Kornbluth A, 2010, AM J GASTROENTEROL, V105, P501, DOI 10.1038/ajg.2009.727
   Koss CA, 2012, ANTIMICROB AGENTS CH, V56, P4800, DOI 10.1128/AAC.06477-11
   Kramer MS, 2000, JAMA-J AM MED ASSOC, V284, P843, DOI 10.1001/jama.284.7.843
   Lassi ZS, 2014, REPROD HEALTH, V11, DOI 10.1186/1742-4755-11-S3-S5
   Lémann M, 2005, GASTROENTEROLOGY, V128, P1812, DOI 10.1053/j.gastro.2005.03.031
   Lepistö A, 2007, BRIT J SURG, V94, P478, DOI 10.1002/bjs.5509
   LICHTIGER S, 1994, NEW ENGL J MED, V330, P1841, DOI 10.1056/NEJM199406303302601
   Lin HC, 2010, AM J GASTROENTEROL, V105, P387, DOI 10.1038/ajg.2009.562
   LINSEMAN DA, 1995, FUND APPL TOXICOL, V28, P59, DOI 10.1006/faat.1995.1146
   Mahadevan U, 2007, GASTROENTEROLOGY, V133, P1106, DOI 10.1053/j.gastro.2007.07.019
   Mahadevan U, 2014, GASTROENTEROLOGY, V146, pS170
   Mahadevan U, 2013, CLIN GASTROENTEROL H, V11, P286, DOI 10.1016/j.cgh.2012.11.011
   Mahadevan U, 2012, GASTROENTEROLOGY, V142, pS149
   Mahadevan U, 2011, AM J GASTROENTEROL, V106, P214, DOI 10.1038/ajg.2010.464
   Mañosa M, 2013, SCAND J GASTROENTERO, V48, P427, DOI 10.3109/00365521.2013.772229
   Marchioni RM, 2013, WORLD J GASTROENTERO, V19, P2591, DOI 10.3748/wjg.v19.i17.2591
   Marri SR, 2007, INFLAMM BOWEL DIS, V13, P591, DOI 10.1002/ibd.20082
   Marteau P, 1998, ALIMENT PHARM THER, V12, P1101
   Lopez JAM, 2009, CLIN EXP RHEUMATOL, V27, P678
   McLaughlin KJ, 2003, AUST NZ J OBSTET GYN, V43, P101, DOI 10.1046/j.0004-8666.2003.00052.x
   Moffatt DC, 2009, AM J GASTROENTEROL, V104, P2517, DOI 10.1038/ajg.2009.362
   MOGADAM M, 1981, GASTROENTEROLOGY, V80, P72
   Molnár T, 2010, SCAND J GASTROENTERO, V45, P1302, DOI 10.3109/00365521.2010.503967
   Molodecky NA, 2012, GASTROENTEROLOGY, V142, P46, DOI 10.1053/j.gastro.2011.10.001
   Moretti ME, 2006, ANN PHARMACOTHER, V40, P2269, DOI 10.1345/aph.1H152
   Moskovitz DN, 2004, AM J GASTROENTEROL, V99, P656, DOI 10.1111/j.1572-0241.2004.04140.x
   Mountifield RE, 2010, J CROHNS COLITIS, V4, P176, DOI 10.1016/j.crohns.2009.10.001
   Mountifield R, 2009, INFLAMM BOWEL DIS, V15, P720, DOI 10.1002/ibd.20839
   Naganunma M, 2011, J CROHNS COLITIS, V5, P317, DOI 10.1016/j.crohns.2011.02.003
   Nahum GG, 2006, OBSTET GYNECOL, V107, P1120, DOI 10.1097/01.AOG.0000216197.26783.b5
   Narula N, 2014, INFLAMM BOWEL DIS, V20, P1862, DOI 10.1097/MIB.0000000000000092
   Neurath MF, 2012, GUT, V61, P1619, DOI 10.1136/gutjnl-2012-302830
   Nguyen GC, 2008, AM J GASTROENTEROL, V103, P2272, DOI 10.1111/j.1572-0241.2008.02052.x
   Nguyen GC, 2014, GASTROENTEROLOGY, V146, P835, DOI 10.1053/j.gastro.2014.01.042
   Nguyen GC, 2009, CLIN GASTROENTEROL H, V7, P329, DOI 10.1016/j.cgh.2008.10.022
   Nielsen MJ, 2010, ALIMENT PHARM THER, V32, P49, DOI 10.1111/j.1365-2036.2010.04318.x
   Nielsen OH, 2013, BMC MED, V11, DOI 10.1186/1741-7015-11-174
   Norgård B, 2003, GUT, V52, P243, DOI 10.1136/gut.52.2.243
   Norton Christine, 2013, J Crohns Colitis, V7, pe302, DOI 10.1016/j.crohns.2012.11.004
   Ong JPL, 2007, INFLAMM BOWEL DIS, V13, P1391, DOI 10.1002/ibd.20208
   OST L, 1985, J PEDIATR-US, V106, P1008, DOI 10.1016/S0022-3476(85)80259-6
   Overbey D, 2014, WORLD J GASTRO SURG, V6, P201, DOI 10.4240/wjgs.v6.i10.201
   Pabby V, 2015, AM J GASTROENTEROL, V110, P792, DOI 10.1038/ajg.2014.400
   Panaccione R, 2014, GASTROENTEROLOGY, V146, P392, DOI 10.1053/j.gastro.2013.10.052
   Panés J, 2011, ALIMENT PHARM THER, V34, P125, DOI 10.1111/j.1365-2036.2011.04710.x
   Park-Wyllie L, 2000, TERATOLOGY, V62, P385, DOI 10.1002/1096-9926(200012)62:6<385::AID-TERA5>3.0.CO;2-Z
   PASSMORE CM, 1988, BRIT J CLIN PHARMACO, V26, P45, DOI 10.1111/j.1365-2125.1988.tb03362.x
   Pedersen N, 2013, ALIMENT PHARM THER, V38, P501, DOI 10.1111/apt.12412
   PEDLER SJ, 1985, ANTIMICROB AGENTS CH, V27, P508, DOI 10.1128/AAC.27.4.508
   Peyrin-Biroulet L, 2008, CLIN GASTROENTEROL H, V6, P644, DOI 10.1016/j.cgh.2008.03.014
   Prefontaine E, 2009, COCHRANE DB SYST REV, DOI 10.1002/14651858.CD000067.pub2
   Ra Greta, 2013, J Crohns Colitis, V7, pe479, DOI 10.1016/j.crohns.2013.03.002
   Raatikainen K, 2011, ALIMENT PHARM THER, V33, P333, DOI 10.1111/j.1365-2036.2010.04538.x
   Rahimi R, 2008, REPROD TOXICOL, V25, P271, DOI 10.1016/j.reprotox.2007.11.010
   Rajaratnam SG, 2011, INT J COLORECTAL DIS, V26, P1365, DOI 10.1007/s00384-011-1274-9
   Ravid A, 2002, DIS COLON RECTUM, V45, P1283, DOI 10.1007/s10350-004-6411-x
   Reddy D, 2008, AM J GASTROENTEROL, V103, P1203, DOI 10.1111/j.1572-0241.2007.01756.x
   Reinisch W, 2012, INFLAMM BOWEL DIS, V18, P201, DOI 10.1002/ibd.21697
   Remzi FH, 2005, DIS COLON RECTUM, V48, P1691, DOI 10.1007/s10350-005-0124-7
   Rocchi A, 2012, CAN J GASTROENTEROL, V26, P811, DOI 10.1155/2012/984575
   Rocha K, 2015, DERMATOLOGY, V231, P103, DOI 10.1159/000380880
   ROGERS RG, 1995, AM J PERINAT, V12, P262, DOI 10.1055/s-2007-994469
   Rutgeerts P, 2005, NEW ENGL J MED, V353, P2462, DOI 10.1056/NEJMoa050516
   Sadowski DC, 2009, CAN J GASTROENTEROL, V23, P185, DOI 10.1155/2009/201430
   Saleh T, 2011, CLIN APPL THROMB-HEM, V17, P254, DOI 10.1177/1076029609360528
   Sandborn WJ, 2013, ALIMENT PHARM THER, V37, P204, DOI 10.1111/apt.12145
   Sandborn WJ, 2014, GASTROENTEROLOGY, V146, P96, DOI 10.1053/j.gastro.2013.06.010
   Sau A, 2007, BJOG-INT J OBSTET GY, V114, P498, DOI 10.1111/j.1471-0528.2006.01232.x
   Schreyer AG, 2011, WORLD J GASTROENTERO, V17, P1018, DOI 10.3748/wjg.v17.i8.1018
   Schulze H, 2014, ALIMENT PHARM THER, V40, P991, DOI 10.1111/apt.12949
   Scott HJ, 1996, INT J COLORECTAL DIS, V11, P84
   Seirafi M, 2014, ALIMENT PHARM THER, V40, P363, DOI 10.1111/apt.12833
   Seligman NS, 2011, J MATERN-FETAL NEO M, V24, P525, DOI 10.3109/14767058.2010.494745
   Selinger Christian P, 2013, J Crohns Colitis, V7, pe206, DOI 10.1016/j.crohns.2012.09.010
   Selinger CP, 2012, WORLD J GASTROENTERO, V18, P2600, DOI 10.3748/wjg.v18.i21.2600
   Sheeran C, 2014, AUSTRALAS J DERMATOL, V55, P235, DOI 10.1111/ajd.12214
   Shen J, 2007, ALIMENT PHARM THER, V26, P653, DOI 10.1111/j.1365-2036.2007.03418.x
   Shergill AK, 2012, GASTROINTEST ENDOSC, V76, P18, DOI 10.1016/j.gie.2012.02.029
   Silverman DA, 2005, GUT, V54, P170, DOI 10.1136/gut.2004.048058
   Skuladottir H, 2014, BIRTH DEFECTS RES A, V100, P499, DOI 10.1002/bdra.23248
   Smink M, 2011, BMC GASTROENTEROL, V11, DOI 10.1186/1471-230X-11-6
   Steenholdt C, 2012, J CROHNS COLITIS, V6, P358, DOI 10.1016/j.crohns.2011.10.002
   Stengel JZ, 2008, WORLD J GASTROENTERO, V14, P3085, DOI 10.3748/wjg.14.3085
   Stephansson O, 2011, INFLAMM BOWEL DIS, V17, P795, DOI 10.1002/ibd.21369
   Stephansson O, 2010, CLIN GASTROENTEROL H, V8, P509, DOI 10.1016/j.cgh.2010.02.014
   Stern MD, 2014, BMC GASTROENTEROL, V14, DOI 10.1186/1471-230X-14-146
   Sultan AA, 2013, BLOOD, V121, P3953, DOI 10.1182/blood-2012-11-469551
   Sultan S, 2013, CLIN GASTROENTEROL H, V11, P329, DOI 10.1016/j.cgh.2013.02.001
   Tavernier N, 2013, ALIMENT PHARM THER, V38, P847, DOI 10.1111/apt.12478
   Terdiman JP, 2013, GASTROENTEROLOGY, V145, P1459, DOI 10.1053/j.gastro.2013.10.047
   Timmer A, 2012, COCHRANE DB SYST REV, DOI 10.1002/14651858.CD000478.pub3
   Torres J, 2015, GASTROENTEROLOGY, V149, P1, DOI 10.1053/j.gastro.2015.08.055
   Tremblay E, 2012, RADIOGRAPHICS, V32, P897, DOI 10.1148/rg.323115120
   Ujihara Masaki, 2013, BMC Res Notes, V6, P210, DOI 10.1186/1756-0500-6-210
   Van Assche G, 2008, GASTROENTEROLOGY, V134, P1861, DOI 10.1053/j.gastro.2008.03.004
   Van Assche G, 2010, J CROHNS COLITIS, V4, P63, DOI 10.1016/j.crohns.2009.09.009
   van der Woude CJ, 2015, J CROHNS COLITIS, V9, P107, DOI 10.1093/ecco-jcc/jju006
   Vande Casteele N, 2013, AM J GASTROENTEROL, V108, P962, DOI 10.1038/ajg.2013.12
   Wang JY, 2009, WORLD J GASTROENTERO, V15, P927, DOI 10.3748/wjg.15.927
   Weber-Schoendorfer C, 2014, ARTHRITIS RHEUMATOL, V66, P1101, DOI 10.1002/art.38368
   Whitehead WE, 2009, GASTROENTEROLOGY, V137, P512, DOI 10.1053/j.gastro.2009.04.054
   Williams L, 2012, MATERN CHILD HLTH J, V16, P1854, DOI 10.1007/s10995-011-0932-4
   Yuhara H, 2013, ALIMENT PHARM THER, V37, P953, DOI 10.1111/apt.12294
   Zelinkova Z, 2011, ALIMENT PHARM THER, V33, P1053, DOI 10.1111/j.1365-2036.2011.04617.x
   Zelinkova Z, 2013, CLIN GASTROENTEROL H, V11, P318, DOI 10.1016/j.cgh.2012.10.024
NR 224
TC 293
Z9 306
U1 1
U2 36
PU W B SAUNDERS CO-ELSEVIER INC
PI PHILADELPHIA
PA 1600 JOHN F KENNEDY BOULEVARD, STE 1800, PHILADELPHIA, PA 19103-2899 USA
SN 0016-5085
EI 1528-0012
J9 GASTROENTEROLOGY
JI Gastroenterology
PD MAR
PY 2016
VL 150
IS 3
BP 734
EP +
DI 10.1053/j.gastro.2015.12.003
PG 25
WC Gastroenterology & Hepatology
WE Science Citation Index Expanded (SCI-EXPANDED)
SC Gastroenterology & Hepatology
GA DE5CH
UT WOS:000370648100033
PM 26688268
OA Bronze
HC Y
HP N
DA 2024-01-22
ER

PT J
AU Langner, C
   Magro, F
   Driessen, A
   Ensari, A
   Mantzaris, GJ
   Villanacci, V
   Becheanu, G
   Nunes, PB
   Cathomas, G
   Fries, W
   Jouret-Mourin, A
   Mescoli, C
   de Petris, G
   Rubio, CA
   Shepherd, NA
   Vieth, M
   Eliakim, R
   Geboes, K
AF Langner, Cord
   Magro, Fernando
   Driessen, Ann
   Ensari, Arzu
   Mantzaris, Gerassimos J.
   Villanacci, Vincenzo
   Becheanu, Gabriel
   Nunes, Paula Borralho
   Cathomas, Gieri
   Fries, Walter
   Jouret-Mourin, Anne
   Mescoli, Claudia
   de Petris, Giovanni
   Rubio, Carlos A.
   Shepherd, Neil A.
   Vieth, Michael
   Eliakim, Rami
   Geboes, Karel
TI The histopathological approach to inflammatory bowel disease: a practice
   guide
SO VIRCHOWS ARCHIV
LA English
DT Review
DE Inflammatory bowel disease; Ulcerative colitis; Crohn's disease;
   Consensus; Practice guidelines
ID FOCALLY ENHANCED GASTRITIS; SELF-LIMITED COLITIS; DIFFICILE-ASSOCIATED
   DIARRHEA; ULCERATIVE-COLITIS; CROHNS-DISEASE; CYTOMEGALOVIRUS-INFECTION;
   RECTAL BIOPSY; DIFFERENTIAL-DIAGNOSIS; ILEAL POUCH; RISK-FACTOR
AB Inflammatory bowel diseases (IBDs) are lifelong disorders predominantly present in developed countries. In their pathogenesis, an interaction between genetic and environmental factors is involved. This practice guide, prepared on behalf of the European Society of Pathology and the European Crohn's and Colitis Organisation, intends to provide a thorough basis for the histological evaluation of resection specimens and biopsy samples from patients with ulcerative colitis or Crohn's disease. Histopathologically, these diseases are characterised by the extent and the distribution of mucosal architectural abnormality, the cellularity of the lamina propria and the cell types present, but these features frequently overlap. If a definitive diagnosis is not possible, the term indeterminate colitis is used for resection specimens and the term inflammatory bowel disease unclassified for biopsies. Activity of disease is reflected by neutrophil granulocyte infiltration and epithelial damage. The evolution of the histological features that are useful for diagnosis is time- and disease-activity dependent: early disease and long-standing disease show different microscopic aspects. Likewise, the histopathology of childhood-onset IBD is distinctly different from adult-onset IBD. In the differential diagnosis of severe colitis refractory to immunosuppressive therapy, reactivation of latent cytomegalovirus (CMV) infection should be considered and CMV should be tested for in all patients. Finally, patients with longstanding IBD have an increased risk for the development of adenocarcinoma. Dysplasia is the universally used marker of an increased cancer risk, but inter-observer agreement is poor for the categories low-grade dysplasia and indefinite for dysplasia. A diagnosis of dysplasia should not be made by a single pathologist but needs to be confirmed by a pathologist with expertise in gastrointestinal pathology.
C1 [Langner, Cord] Med Univ Graz, Inst Pathol, A-8036 Graz, Austria.
   [Magro, Fernando] Hosp Sao Joao, Dept Gastroenterol, P-4240044 Porto, Portugal.
   [Driessen, Ann] Univ Antwerp Hosp, Dept Pathol, B-2650 Edegem, Belgium.
   [Ensari, Arzu] Ankara Univ, Dept Pathol, Sch Med, TR-06100 Ankara, Turkey.
   [Mantzaris, Gerassimos J.] Evangelismos Med Ctr, Dept Gastroenterol A, Athens 10676, Greece.
   [Villanacci, Vincenzo] Spedali Civil Brescia, Inst Pathol, I-25100 Brescia, Italy.
   [Becheanu, Gabriel] Carol Davila Univ Med & Pharm, Dept Pathol, Bucharest, Romania.
   [Nunes, Paula Borralho] Escola Super Tecnol Saude Lisboa, Inst Anat Patol, P-1990096 Lisbon, Portugal.
   [Nunes, Paula Borralho] Univ Lisbon, Fac Med, P-1990096 Lisbon, Portugal.
   [Cathomas, Gieri] Kantonsspital Baselland, Inst Pathol, CH-4410 Liestal, Switzerland.
   [Fries, Walter] Univ Messina Azienda Policlin Univ, Dip Med Interna & Terapia Med UO Malattie Fegato, I-98100 Messina, Italy.
   [Jouret-Mourin, Anne] Clin Univ St Luc, Dept Pathol, UCL, B-1200 Brussels, Belgium.
   [Mescoli, Claudia] Univ Padua, Dept Med DIMED, Surg Pathol & Cytopathol Unit, Padua, Italy.
   [de Petris, Giovanni] Mayo Clin Arizona, Dept Pathol & Lab Med, Scottsdale, AZ 85259 USA.
   [Rubio, Carlos A.] Karolinska Inst, Gastrointestinal & Liver Pathol Res Lab, S-17176 Stockholm, Sweden.
   [Rubio, Carlos A.] Univ Hosp, S-17176 Stockholm, Sweden.
   [Shepherd, Neil A.] Cheltenham Gen Hosp, Gloucestershire Cellular Pathol Lab, Cheltenham GL53 7AN, Glos, England.
   [Vieth, Michael] Klinikum Bayreuth, Inst Pathol, D-95445 Bayreuth, Germany.
   [Eliakim, Rami] Chaim Sheba Med Ctr, IL-52621 Tel Hashomer, Israel.
   [Geboes, Karel] UZ Leuven, Dept Pathol, B-3000 Louvain, Belgium.
   [Geboes, Karel] UZ Gent, Dept Pathol, B-9000 Ghent, Belgium.
C3 Medical University of Graz; Sao Joao Hospital; University of Antwerp;
   Ankara University; Evangelismos Hospital; Hospital Spedali Civili
   Brescia; Carol Davila University of Medicine & Pharmacy; Universidade de
   Lisboa; Universidade de Lisboa; Kantonsspital Baselland; Universite
   Catholique Louvain; Cliniques Universitaires Saint-Luc; University of
   Padua; Mayo Clinic; Mayo Clinic Phoenix; Karolinska Institutet;
   Gloucestershire Hospitals NHS Foundation Trust; Cheltenham General
   Hospital; Klinikum Bayreuth; Chaim Sheba Medical Center; KU Leuven;
   University Hospital Leuven; Ghent University; Ghent University Hospital
RP Langner, C (通讯作者)，Med Univ Graz, Inst Pathol, Auenbruggerpl 25, A-8036 Graz, Austria.
EM cord.langner@medunigraz.at
RI Becheanu, Gabriel/AAT-3194-2021; Fries, Walter/AAB-8703-2022; Driessen,
   Ann/D-3768-2017; Driessen, Ann/HPB-7493-2023; Shepherd, Neil
   A/AAV-3565-2021; ensari, arzu/AAQ-2826-2020; de petris,
   giovanni/K-2501-2014
OI Fries, Walter/0000-0001-6159-7478; Driessen, Ann/0000-0003-4148-610X;
   Driessen, Ann/0000-0003-4148-610X; ensari, arzu/0000-0001-7036-4457; de
   petris, giovanni/0000-0002-1633-3913; Magro,
   Fernando/0000-0003-2634-9668; Borralho Nunes, Paula/0000-0002-8556-2090
CR Åkerlund JE, 2004, CURR OPIN GASTROEN, V20, P341, DOI 10.1097/00001574-200407000-00007
   Anthony A, 1997, J CLIN PATHOL, V50, P1013, DOI 10.1136/jcp.50.12.1013
   Askling J, 2001, GASTROENTEROLOGY, V120, P1356, DOI 10.1053/gast.2001.24052
   Ayre K, 2009, J CROHNS COLITIS, V3, P141, DOI 10.1016/j.crohns.2009.03.002
   Azad S, 2011, SAUDI J GASTROENTERO, V17, P194, DOI 10.4103/1319-3767.80383
   Bentley E, 2002, J CLIN PATHOL, V55, P955, DOI 10.1136/jcp.55.12.955
   Bergeron V, 2010, AM J GASTROENTEROL, V105, P2405, DOI 10.1038/ajg.2010.248
   Bitton A, 2001, GASTROENTEROLOGY, V120, P13, DOI 10.1053/gast.2001.20912
   Bossuyt P, 2009, J CROHNS COLITIS, V3, P4, DOI 10.1016/j.crohns.2008.09.003
   BROOME U, 1995, HEPATOLOGY, V22, P1404, DOI 10.1016/0270-9139(95)90144-2
   Burroughs SH, 2000, J CLIN PATHOL, V53, P344, DOI 10.1136/jcp.53.5.344
   Canavan C, 2006, ALIMENT PHARM THER, V23, P1097, DOI 10.1111/j.1365-2036.2006.02854.x
   Colombel JF, 2013, CLIN GASTROENTEROL H
   COOK MG, 1973, GUT, V14, P255, DOI 10.1136/gut.14.4.255
   Cross SS, 2002, J CLIN PATHOL, V55, P51, DOI 10.1136/jcp.55.1.51
   De Matos V, 2008, J PEDIATR GASTR NUTR, V46, P392, DOI 10.1097/MPG.0b013e31812e95e1
   DHaens G, 1997, GASTROENTEROLOGY, V112, P1475, DOI 10.1016/S0016-5085(97)70027-1
   Dignass A, 2012, J CROHNS COLITIS, V6, P965, DOI 10.1016/j.crohns.2012.09.003
   DIXON MF, 1988, HISTOPATHOLOGY, V13, P385, DOI 10.1111/j.1365-2559.1988.tb02055.x
   Dubinsky M, 2008, WORLD J GASTROENTERO, V14, P413, DOI 10.3748/wjg.14.413
   Eaden J, 2001, J PATHOL, V194, P152, DOI 10.1002/path.876
   Farmer M, 2000, AM J GASTROENTEROL, V95, P3184
   Farraye FA, 2010, GASTROENTEROLOGY, V138, P746, DOI [10.1053/j.gastro.2009.12.037, 10.1053/j.gastro.2009.12.035]
   Feldstein RC, 2008, INFLAMM BOWEL DIS, V14, P1154, DOI 10.1002/ibd.20393
   Ferrante M, 2008, INFLAMM BOWEL DIS, V14, P20, DOI 10.1002/ibd.20278
   Fruin AB, 2003, J GASTROINTEST SURG, V7, P246, DOI 10.1016/S1091-255X(02)00191-9
   Geboes K, 2000, HISTOPATHOLOGY, V37, P99, DOI 10.1046/j.1365-2559.2000.00960.x
   Geboes K, 1998, AM J GASTROENTEROL, V93, P201, DOI 10.1111/j.1572-0241.1998.00201.x
   Geboes K, 1999, Gastroenterol Clin Biol, V23, P1062
   Geboes K, 1998, NEUROGASTROENT MOTIL, V10, P189, DOI 10.1046/j.1365-2982.1998.00102.x
   Geboes K, 2008, INFLAMM BOWEL DIS, V14, P850, DOI 10.1002/ibd.20361
   Gerrits MM, 2011, CELL ONCOL, V34, P107, DOI 10.1007/s13402-010-0006-4
   Gionchetti P, 2003, BEST PRACT RES CL GA, V17, P75, DOI 10.1053/bega.2002.0348
   Gledhill A, 1998, GUT, V42, P392, DOI 10.1136/gut.42.3.392
   Glickman JN, 2004, AM J SURG PATHOL, V28, P190, DOI 10.1097/00000478-200402000-00006
   Goldblum JR, 2003, J CLIN GASTROENTEROL, V36, pS63, DOI 10.1097/00004836-200305001-00011
   GOLDBLUM JR, 2003, J CLIN GASTROENTEROL, V36, pS94
   Goldstein N, 2006, AM J CLIN PATHOL, V126, P365, DOI 10.1309/UAXMW3428PGNHJ3
   Goldstein NS, 1997, AM J SURG PATHOL, V21, P1343, DOI 10.1097/00000478-199711000-00009
   Goldstein NS, 2000, AM J SURG PATHOL, V24, P668, DOI 10.1097/00000478-200005000-00005
   Gramlich Terry, 2007, Semin Pediatr Surg, V16, P154, DOI 10.1053/j.sempedsurg.2007.04.005
   Gupta SK, 2004, INFLAMM BOWEL DIS, V10, P240, DOI 10.1097/00054725-200405000-00010
   HANSEN CP, 1990, ANN CHIR GYNAECOL FE, V79, P78
   Haskell H, 2005, AM J SURG PATHOL, V29, P1472, DOI 10.1097/01.pas.0000176435.19197.88
   JENKINS D, 1988, J CLIN PATHOL, V41, P72, DOI 10.1136/jcp.41.1.72
   Jenkins D, 1997, J CLIN PATHOL, V50, P93, DOI 10.1136/jcp.50.2.93
   Jess T, 2005, AM J GASTROENTEROL, V100, P2724, DOI 10.1111/j.1572-0241.2005.00287.x
   Joo M, 2010, AM J SURG PATHOL, V34, P689, DOI 10.1097/PAS.0b013e3181db84cd
   Kambham N, 2004, AM J SURG PATHOL, V28, P365, DOI 10.1097/00000478-200403000-00009
   Kandiel A, 2006, AM J GASTROENTEROL, V101, P2857, DOI 10.1111/j.1572-0241.2006.00869.x
   Kariv R, 2010, ALIMENT PHARM THER, V31, P862, DOI 10.1111/j.1365-2036.2010.04249.x
   KENT TH, 1970, ARCH PATHOL, V89, P20
   Kim B, 1999, AM J GASTROENTEROL, V94, P3258, DOI 10.1111/j.1572-0241.1999.01533.x
   Kim SC, 2004, GASTROENTEROLOGY, V126, P1550, DOI 10.1053/j.gastro.2004.03.022
   Kiran RP, 2013, ANN SURG
   Kleer CG, 1998, AM J SURG PATHOL, V22, P983, DOI 10.1097/00000478-199808000-00008
   Koukoulis GK, 2002, J CLIN GASTROENTEROL, V34, P141, DOI 10.1097/00004836-200202000-00007
   Kugathasan S, 2003, J PEDIATR-US, V143, P525, DOI 10.1067/S0022-3476(03)00444-X
   Kundhal PS, 2003, AM J GASTROENTEROL, V98, P557, DOI 10.1016/S0002-9270(02)00018-2
   Kuwabara A, 2007, J GASTROENTEROL, V42, P823, DOI 10.1007/s00535-007-2103-3
   Ladefoged K, 2005, SCAND J GASTROENTERO, V40, P1192, DOI 10.1080/00365520510023305
   Laghi A, 2003, GUT, V52, P393, DOI 10.1136/gut.52.3.393
   Lampinen M, 2005, GUT, V54, P1714, DOI 10.1136/gut.2005.066423
   Lashner Bret A, 2002, Gastrointest Endosc Clin N Am, V12, P135, DOI 10.1016/S1052-5157(03)00063-1
   Laukoetter MG, 2011, J GASTROINTEST SURG, V15, P576, DOI 10.1007/s11605-010-1402-9
   Leedham SJ, 2009, GASTROENTEROLOGY, V136, P542, DOI 10.1053/j.gastro.2008.10.086
   LENNARDJONES JE, 1980, RECENT ADV GASTROINT, P173
   Levine A, 2009, DIGEST DIS, V27, P212, DOI 10.1159/000228552
   Levine TS, 1996, J CLIN PATHOL, V49, P319, DOI 10.1136/jcp.49.4.319
   Magro F, 2013, J CROHNS COLITIS, V7, P827, DOI 10.1016/j.crohns.2013.06.001
   Mahadeva U, 2002, HISTOPATHOLOGY, V41, P50, DOI 10.1046/j.1365-2559.2002.01416.x
   Maher MM, 2009, DIGEST DIS SCI, V54, P2456, DOI 10.1007/s10620-008-0639-6
   Man SM, 2011, NAT REV GASTRO HEPAT, V8, P152, DOI 10.1038/nrgastro.2011.3
   MARKOWITZ J, 1993, AM J GASTROENTEROL, V88, P2034
   Maykel JA, 2006, DIS COLON RECTUM, V49, P950, DOI 10.1007/s10350-006-0555-9
   MCCORMICK DA, 1990, J CLIN PATHOL, V43, P143, DOI 10.1136/jcp.43.2.143
   McHugh JB, 2013, AM J SURG PATHOL, V37, P295, DOI 10.1097/PAS.0b013e31826b2a94
   MOUM B, 1995, DIGESTION, V56, P377, DOI 10.1159/000201262
   Moum B, 1999, AM J GASTROENTEROL, V94, P1564
   Nomura K, 2009, SCAND J GASTROENTERO, V44, P74, DOI 10.1080/00365520802321238
   NOSTRANT TT, 1987, GASTROENTEROLOGY, V92, P318, DOI 10.1016/0016-5085(87)90124-7
   Oberhuber G, 1997, GASTROENTEROLOGY, V112, P698, DOI 10.1053/gast.1997.v112.pm9041230
   ODZE R, 1993, AM J SURG PATHOL, V17, P869, DOI 10.1097/00000478-199309000-00002
   Odze R, 2003, MODERN PATHOL, V16, P347, DOI 10.1097/01.MP.0000064746.82024.D1
   Odze RD, 1999, AM J GASTROENTEROL, V94, P1746, DOI 10.1111/j.1572-0241.1999.01201.x
   Odze RD, 2002, MODERN PATHOL, V15, P379, DOI 10.1038/modpathol.3880534
   Odze RD, 2010, WHO CLASSIFICATION T, P10
   Omiya M, 2010, INTERNAL MED, V49, P2277, DOI 10.2169/internalmedicine.49.3657
   Palascak-Juif V, 2005, INFLAMM BOWEL DIS, V11, P828, DOI 10.1097/01.mib.0000179211.03650.b6
   Parente F, 2000, AM J GASTROENTEROL, V95, P705
   Pillet S, 2012, DIGEST LIVER DIS, V44, P541, DOI 10.1016/j.dld.2012.03.018
   Pozza A, 2011, ANN ITAL CHIR, V82, P19
   RIDDELL RH, 1983, HUM PATHOL, V14, P931, DOI 10.1016/S0046-8177(83)80175-0
   Robert ME, 2004, AM J SURG PATHOL, V28, P183, DOI 10.1097/00000478-200402000-00005
   Robert ME, 2004, AM J CLIN PATHOL, V122, P94, DOI 10.1309/XLXKJ84C3JCW3RCH
   Roblin X, 2013, CLIN GASTROENTEROL H
   Roblin X, 2011, AM J GASTROENTEROL, V106, P2001, DOI 10.1038/ajg.2011.202
   Roka K, 2013, J CROHNS COLITIS, V7, P797, DOI 10.1016/j.crohns.2012.11.003
   Rubio CA, 2007, J CLIN PATHOL, V60, P1268, DOI 10.1136/jcp.2006.045336
   RUBIO CA, 1984, SCAND J GASTROENTERO, V19, P525, DOI 10.1080/00365521.1984.12005764
   Rubio CA, 2009, ANTICANCER RES, V29, P4291
   Rutter M, 2004, GASTROENTEROLOGY, V126, P451, DOI 10.1053/j.gastro.2003.11.010
   Rutter MD, 2006, GASTROENTEROLOGY, V130, P1030, DOI 10.1053/j.gastro.2005.12.035
   Rutter MD, 2004, GASTROINTEST ENDOSC, V60, P334, DOI 10.1016/S0016-5107(04)01710-9
   Sanders DSA, 1998, BAILLIERE CLIN GASTR, V12, P19, DOI 10.1016/S0950-3528(98)90084-7
   SCHNEIDER A, 1993, Z GASTROENTEROL, V31, P653
   SCHUMACHER G, 1994, SCAND J GASTROENTERO, V29, P318, DOI 10.3109/00365529409094843
   SELDENRIJK CA, 1991, GUT, V32, P1514, DOI 10.1136/gut.32.12.1514
   SERAFINI EP, 1981, GUT, V22, P648, DOI 10.1136/gut.22.8.648
   Sharif F, 2002, AM J GASTROENTEROL, V97, P1415, DOI 10.1016/S0002-9270(02)04141-2
   SHEEHAN AL, 1992, BRIT J SURG, V79, P955, DOI 10.1002/bjs.1800790934
   SHEPHERD NA, 1993, GUT, V34, P101, DOI 10.1136/gut.34.1.101
   Silverberg MS, 2005, CAN J GASTROENTEROL, V19, p5A, DOI 10.1155/2005/269076
   Sinh P, 2011, GASTROENT RES PRACT, V2011, DOI 10.1155/2011/136064
   SURAWICZ CM, 1981, GASTROENTEROLOGY, V80, P66
   SURAWICZ CM, 1984, GASTROENTEROLOGY, V86, P104
   SURAWICZ CM, 1994, GASTROENTEROLOGY, V107, P755, DOI 10.1016/0016-5085(94)90124-4
   SURAWICZ CM, 1982, DIGEST DIS SCI, V27, P434, DOI 10.1007/BF01295652
   Suzuki H, 2010, WORLD J GASTROENTERO, V16, P1245, DOI 10.3748/wjg.v16.i10.1245
   Swan NC, 1998, DIS COLON RECTUM, V41, P1511, DOI 10.1007/BF02237298
   Tanaka M, 1999, SCAND J GASTROENTERO, V34, P55
   TANAKA M, 1990, HEPATO-GASTROENTEROL, V37, P18
   THEODOSSI A, 1994, GUT, V35, P961, DOI 10.1136/gut.35.7.961
   THERKILDSEN MH, 1989, SCAND J GASTROENTERO, V24, P158, DOI 10.3109/00365528909093031
   Tobin JM, 2001, J PEDIATR GASTR NUTR, V32, P443, DOI 10.1097/00005176-200104000-00010
   Torres C, 1998, AM J SURG PATHOL, V22, P275, DOI 10.1097/00000478-199803000-00001
   Turner Dan, 2009, Curr Gastroenterol Rep, V11, P234
   Ullman T, 2009, INFLAMM BOWEL DIS, V15, P630, DOI 10.1002/ibd.20766
   Van Assche G, 2010, J CROHNS COLITIS, V4, P7, DOI 10.1016/j.crohns.2009.12.003
   Vanderheyden AD, 2007, SURG CLIN N AM, V87, P763, DOI 10.1016/j.suc.2007.03.012
   Vieth M, 2006, GUT, V55, P1151, DOI 10.1136/gut.2005.075531
   Vilela EG, 2012, WORLD J GASTROENTERO, V18, P872, DOI 10.3748/wjg.v18.i9.872
   WARREN BF, 1993, GUT, V34, P514, DOI 10.1136/gut.34.4.514
   Warren BF, 2004, J CLIN GASTROENTEROL, V38, pS33, DOI 10.1097/01.mcg.0000123992.13937.a5
   WARREN BF, 2006, CHALLENGES INFLAMMAT, P67
   Washington K, 2002, AM J SURG PATHOL, V26, P1441, DOI 10.1097/00000478-200211000-00006
   Wright CL, 1998, AM J SURG PATHOL, V22, P383, DOI 10.1097/00000478-199804000-00001
   Xie JL, 2008, WORLD J GASTROENTERO, V14, P378, DOI 10.3748/wjg.14.378
   Yamagata M, 2011, DIGESTION, V84, P12, DOI 10.1159/000320773
   Yang SK, 1999, GASTROINTEST ENDOSC, V49, P743, DOI 10.1016/S0016-5107(99)70293-2
   Yantiss RK, 2006, HISTOPATHOLOGY, V48, P116, DOI 10.1111/j.1365-2559.2005.02248.x
   YOKOYAMA I, 1977, GUT, V18, P214, DOI 10.1136/gut.18.3.214
NR 142
TC 82
Z9 87
U1 2
U2 20
PU SPRINGER
PI NEW YORK
PA 233 SPRING ST, NEW YORK, NY 10013 USA
SN 0945-6317
EI 1432-2307
J9 VIRCHOWS ARCH
JI Virchows Arch.
PD MAY
PY 2014
VL 464
IS 5
BP 511
EP 527
DI 10.1007/s00428-014-1543-4
PG 17
WC Pathology
WE Science Citation Index Expanded (SCI-EXPANDED)
SC Pathology
GA AG8MW
UT WOS:000335673700001
PM 24487791
DA 2024-01-22
ER

PT J
AU Dooley, TP
   Curto, EV
   Reddy, SP
   Davis, RL
   Lambert, GW
   Wilborn, TW
   Elson, CO
AF Dooley, TP
   Curto, EV
   Reddy, SP
   Davis, RL
   Lambert, GW
   Wilborn, TW
   Elson, CO
TI Regulation of gene expression in inflammatory bowel disease and
   correlation with IBD drugs - Screening by DNA microarrays
SO INFLAMMATORY BOWEL DISEASES
LA English
DT Article
DE inflammatory bowel disease; ulcerative colitis; Crohn's disease; DNA
   microarray; biomarker; azathioprine; 5-aminosalicylic acid;
   metronidazole; prednisone; CaCo2; metallothionein; ribosomal protein;
   thiopurine S-methyltransferase; aldo-keto reductase-fatty acid binding
   protein-interferon-inducible protein; lipocalin; collagen; hexabrachion
ID THIOPURINE S-METHYLTRANSFERASE; MIXED LYMPHOCYTE-REACTION;
   CROHNS-DISEASE; ULCERATIVE-COLITIS; AZATHIOPRINE; METALLOTHIONEIN;
   ARRAYS; CELLS; IDENTIFICATION; SUSCEPTIBILITY
AB Potential biomarkers for Crohn's disease (CD) and ulcerative colitis (UC) were identified from two sets of full thickness pathologic samples utilizing DermArray(R) and PharmArray(R) DNA microarrays relative to uninvolved (Un) colon or normal colon. Seven of the over-expressed genes were verified using quantitative RT-PCR (i.e., TMPT, FABP1, IF127, LCN2, COL11A2, HXB, and metallothionein). By correlating gene expression profiles between inflammatory bowel disease (IBD) tissue samples and IBD drug-treated cell cultures it might be possible to identify new candidate molecular target genes for IBD therapy and drug discovery. Potential biomarkers for CaCo2 cell cultures, which are routinely used as a GI tract surrogate model for in vitro pharmacokinetic studies, treated with azathioprine, 5-aminosalicylic acid, metronidazole, and prednisone were also identified from another experiment. Metallothionein mRNA expression was found to be down-regulated in azathioprine-treated CaCo2 cells, and was coincidentally up-regulated in the CD sample, thus resulting in an anti-correlation. These results suggest that this new screening methodology is feasible, that metallothioneins might be biomarkers for azathioprine therapy in vivo in CD, and that azathioprine might mechanistically down-regulate metallothionein gene expression. Correlations were also observed between IBD samples and either metronidazole- or 5-aminosalicylic acid-treated CaCo2 cells. Similar comparisons of disease tissue samples in vivo vs drug-treated cell cultures in vitro might reveal new mechanistic insights concerning established or experimental drug therapies. This affordable in vitro methodology is promising for expanded studies of IBD and other diseases.
C1 IntegriDerm Inc, Birmingham, AL 35211 USA.
   Univ Alabama, Sch Med, Birmingham, AL USA.
C3 University of Alabama System; University of Alabama Birmingham
RP Dooley, TP (通讯作者)，IntegriDerm Inc, 2800 Milan Court, Birmingham, AL 35211 USA.
RI Lambert, Gavin W/E-7384-2010
OI Lambert, Gavin W/0000-0003-0315-645X
FU NIDDK NIH HHS [R43-DK60290] Funding Source: Medline; NIGMS NIH HHS
   [R01-GM61399] Funding Source: Medline
CR Brüwer M, 2001, INFLAMM RES, V50, P289, DOI 10.1007/PL00000246
   CALKINS BM, 1994, NIH PUBLICATION, P511
   Carlson M, 2002, GUT, V50, P501, DOI 10.1136/gut.50.4.501
   CHAN L, 1985, J BIOL CHEM, V260, P2629
   Colombel JF, 2000, GASTROENTEROLOGY, V118, P1025, DOI 10.1016/S0016-5085(00)70354-4
   COTO JA, 1992, P NATL ACAD SCI USA, V89, P7752, DOI 10.1073/pnas.89.16.7752
   Coulthard S. A., 2001, Pharmacogenomics Journal, V1, P254
   Curto EV, 2002, BIOCHEM BIOPH RES CO, V291, P1052, DOI 10.1006/bbrc.2002.6542
   de la Moureyre CSV, 1999, PHARMACOGENETICS, V9, P189
   Dieckgraefe BK, 2000, PHYSIOL GENOMICS, V4, P1
   DOOLEY TP, 2003, IN PRESS BIOCH BIOPH
   Elson CO, 1996, AM J MED, V100, P656, DOI 10.1016/S0002-9343(96)00049-6
   Elson CO, 1998, ANN NY ACAD SCI, V859, P85, DOI 10.1111/j.1749-6632.1998.tb11113.x
   ELSON CO, 2000, INFLAMM BOWEL DIS, P208
   Hashimoto S, 2000, BLOOD, V96, P2206, DOI 10.1182/blood.V96.6.2206.h8002206_2206_2214
   Hugot JP, 2001, NATURE, V411, P599, DOI 10.1038/35079107
   Ioachim E, 2003, HISTOL HISTOPATHOL, V18, P75, DOI 10.14670/HH-18.75
   KARIN M, 1985, MOL CELL BIOL, V5, P2866, DOI 10.1128/MCB.5.10.2866
   Lawrance IC, 2001, HUM MOL GENET, V10, P445, DOI 10.1093/hmg/10.5.445
   LENNARD L, 1989, CLIN PHARMACOL THER, V46, P149, DOI 10.1038/clpt.1989.119
   Ogura Y, 2001, NATURE, V411, P603, DOI 10.1038/35079114
   Peterson CGB, 2002, AM J GASTROENTEROL, V97, P1755
   Selaru FM, 2002, GASTROENTEROLOGY, V122, P606, DOI 10.1053/gast.2002.31904
   STEIN S, 1998, INFLAMMATORY BOWEL D
   SZAWLOWSKI PWS, 1985, BRIT J CLIN PHARMACO, V20, P107, DOI 10.1111/j.1365-2125.1985.tb05039.x
   SZAWLOWSKI PWS, 1985, BRIT J CLIN PHARMACO, V20, P489, DOI 10.1111/j.1365-2125.1985.tb05104.x
   Uthoff SMS, 2001, INT J ONCOL, V19, P803
   Warner EE, 2002, INFLAMM BOWEL DIS, V8, P140, DOI 10.1097/00054725-200203000-00012
   WATANABE A, 1978, ACTA MED OKAYAMA, V32, P173
   WEST AK, 1990, GENOMICS, V8, P513, DOI 10.1016/0888-7543(90)90038-V
   ZAULI D, 1985, DIGESTION, V32, P140, DOI 10.1159/000199232
   Zerega B, 2000, EUR J CELL BIOL, V79, P165, DOI 10.1078/S0171-9335(04)70019-9
   Zimmerman AW, 2001, INT J BIOCHEM CELL B, V33, P865, DOI 10.1016/S1357-2725(01)00070-X
NR 33
TC 70
Z9 82
U1 0
U2 11
PU LIPPINCOTT WILLIAMS & WILKINS
PI PHILADELPHIA
PA 530 WALNUT ST, PHILADELPHIA, PA 19106-3621 USA
SN 1078-0998
J9 INFLAMM BOWEL DIS
JI Inflamm. Bowel Dis.
PD JAN
PY 2004
VL 10
IS 1
BP 1
EP 14
DI 10.1097/00054725-200401000-00001
PG 14
WC Gastroenterology & Hepatology
WE Science Citation Index Expanded (SCI-EXPANDED)
SC Gastroenterology & Hepatology
GA 758JL
UT WOS:000187630900001
PM 15058520
OA Bronze
DA 2024-01-22
ER

PT J
AU Sands, BE
   Sandborn, WJ
   Van Assche, G
   Lukas, M
   Xu, J
   James, A
   Abhyankar, B
   Lasch, K
AF Sands, Bruce E.
   Sandborn, William J.
   Van Assche, Gert
   Lukas, Milan
   Xu, Jing
   James, Alexandra
   Abhyankar, Brihad
   Lasch, Karen
TI Vedolizumab as Induction and Maintenance Therapy for Crohn's Disease in
   Patients Naive to or Who Have Failed Tumor Necrosis Factor Antagonist
   Therapy
SO INFLAMMATORY BOWEL DISEASES
LA English
DT Article
DE vedolizumab; treatment failure; treatment naive; Crohn's disease; TNF
   antagonist
ID TNF-ALPHA THERAPY; ULCERATIVE-COLITIS; RANDOMIZED-TRIAL; INTEGRIN;
   INFLIXIMAB; ADALIMUMAB; ANTIBODY; ALPHA(4)BETA(7); IBD
AB Background: Vedolizumab is a gut-selective alpha(4)beta(7) integrin antagonist for the treatment of moderately to severely active Crohn's disease (CD). Aims of this study were to characterize the efficacy and safety of vedolizumab induction and maintenance therapy in patients who were naive to tumor necrosis factor-alpha (TNF-alpha) antagonist therapy (TNF-naive) or who had discontinued TNF-a antagonist therapy because of inadequate response (i.e., primary nonresponse), loss of response, or intolerance (collectively classified as the TNF-failure population).
   Methods: Post hoc analyses of the efficacy data for 516 TNF-naive and 960 TNF-failure patients from the GEMINI 2 and GEMINI 3 trials were evaluated at weeks 6, 10, and 52 and included clinical remission (CD Activity Index [CDAI] score <= 150), enhanced clinical response(>= 100-point decrease from baseline in CDAI score), durable clinical remission (remission at >= 80% of visits), and corticosteroid-free remission. Adverse events were summarized for the TNF-naive and TNF-failure subgroups by treatment received.
   Results: Among patients who responded to vedolizumab induction at week 6, 48.9% of TNF-naive and 27.7% of TNF-failure patients were in remission with vedolizumab at week 52 (versus 26.8% and 12.8% with placebo). Clinical efficacy was similar between the different types of TNF-alpha antagonist failure or the number of prior TNF-alpha antagonists failed. Safety profiles were similar in both subpopulations.
   Conclusions: Vedolizumab had increased efficacy over placebo in CD patients irrespective of TNF-a antagonist treatment history. Overall, rates of response and remission were numerically higher in patients receiving vedolizumab as a first biologic than in patients who had experienced TNF failure.
C1 [Sands, Bruce E.] Icahn Sch Med Mt Sinai, Dr Henry D Janowitz Div Gastroenterol, Annenberg Bldg,Floor 5,1468 Madison Ave, New York, NY 10029 USA.
   [Sandborn, William J.] Univ Calif San Diego, Div Gastroenterol, La Jolla, CA 92093 USA.
   [Van Assche, Gert] Univ Hosp Leuven, Div Gastroenterol, Leuven, Belgium.
   [Lukas, Milan] Charles Univ Prague, ISCARE Lighthouse Clin Ctr, IBD Clin & Res Ctr, Prague, Czech Republic.
   [Xu, Jing] Takeda Pharmaceut Int Co, Cambridge, MA USA.
   [James, Alexandra; Abhyankar, Brihad] Takeda Dev Ctr Europe Ltd, London, England.
   [Lasch, Karen] Takeda Pharmaceut Int Inc, Deerfield, IL USA.
C3 Icahn School of Medicine at Mount Sinai; University of California
   System; University of California San Diego; KU Leuven; University
   Hospital Leuven; Charles University Prague; Takeda Pharmaceutical
   Company Ltd; Takeda Pharmaceuticals International, Inc.; Takeda
   Pharmaceutical Company Ltd; Takeda Development Centre Europe Ltd.;
   Takeda Pharmaceutical Company Ltd; Takeda Pharmaceuticals International,
   Inc.
RP Sands, BE (通讯作者)，Icahn Sch Med Mt Sinai, Dr Henry D Janowitz Div Gastroenterol, Annenberg Bldg,Floor 5,1468 Madison Ave, New York, NY 10029 USA.
EM bruce.sands@mssm.edu
RI Sandborn, William/ABE-8342-2020; Lukas, Milan/J-6382-2017; Ahuja,
   Vineet/N-1705-2019; Sands, Bruce/R-7887-2019
OI Lukas, Milan/0000-0002-1463-3840; Ahuja, Vineet/0000-0002-5474-9709;
   Sands, Bruce/0000-0001-5762-5042
FU Millennium Pharmaceuticals, Inc (d/b/a Takeda Pharmaceuticals
   International Co.); Takeda Pharmaceuticals International, Inc.;
   Prometheus Laboratories Inc.; Pfizer Inc.; Janssen Biotech;
   Bristol-Myers Squibb; AbbVie; MedImmune; Takeda; Janssen; Pfizer; Amgen;
   Genentech; Aptalis; Ferring; Warner Chillcott
FX The clinical studies were funded by Millennium Pharmaceuticals, Inc
   (d/b/a Takeda Pharmaceuticals International Co.). Medical writing
   assistance was provided by inVentiv Medical Communications and funded by
   Takeda Pharmaceuticals International, Inc. Publication management
   support was provided by Caterina Hatzifoti, PhD, of Takeda
   Pharmaceuticals International.; B. E. Sands has served as a consultant
   for AbbVie, Amgen, AstraZeneca, Boehringer-Ingelheim, Bristol-Myers
   Squibb, Celgene, GlaxoSmithKline Inc., Immune Pharmaceuticals, Janssen
   Biotech, Luitpold Pharmaceuticals, Pfizer Inc., Prometheus Laboratories,
   PureTech Ventures, LLC, Receptos, Takeda Pharmaceuticals International
   Company, and Topivert Pharma; and has received financial support for
   research from Prometheus Laboratories Inc., Pfizer Inc., Janssen
   Biotech, Bristol-Myers Squibb, AbbVie, MedImmune, and Takeda. W. J.
   Sandborn has received financial support for research from Janssen,
   AbbVie, Pfizer, Amgen, Genentech; has received lecture fees from AbbVie,
   Takeda; and has served as a consultant to Janssen, AbbVie, Pfizer,
   Amgen, Genentech, Takeda. G. Van Assche has served as a consultant for
   AbbVie, Takeda, Janssen, BMS, Robarts Clinical Trials; and has received
   lecture fees from Janssen, Aptalis, Ferring, Warner Chillcott, AbbVie.
   J. Xu is an employee of Takeda Pharmaceuticals International Co.,
   Cambridge, MA. A. James is an employee of Takeda Development Centre
   Europe Ltd., London, United Kingdom. B. Abhyankar is an employee of
   Takeda Development Centre Europe Ltd., London, United Kingdom. K. Lasch
   is an employee of Takeda Pharmaceuticals U.S.A., Inc., Deerfield, IL.
   The remaining author has no conflict of interest to disclose.
CR [Anonymous], 2014, TAK ENT VED PACK INS
   Baumgart DC, 2012, LANCET, V380, P1590, DOI 10.1016/S0140-6736(12)60026-9
   Brown EG, 1999, DRUG SAFETY, V20, P109, DOI 10.2165/00002018-199920020-00002
   Colombel JF, 2007, GASTROENTEROLOGY, V132, P52, DOI 10.1053/j.gastro.2006.11.041
   Colombel JF, 2012, INFLAMM BOWEL DIS, V18, P349, DOI 10.1002/ibd.21831
   Dignass A, 2010, J CROHNS COLITIS, V4, P28, DOI 10.1016/j.crohns.2009.12.002
   du Prel JB, 2009, DTSCH ARZTEBL INT, V106, P335, DOI 10.3238/arztebl.2009.0335
   Feagan BG, 2014, GASTROENTEROLOGY, V146, P110, DOI 10.1053/j.gastro.2013.09.032
   Fedyk ER, 2012, INFLAMM BOWEL DIS, V18, P2107, DOI 10.1002/ibd.22940
   Leal RF, 2015, GUT, V64, P233, DOI 10.1136/gutjnl-2013-306518
   Haanstra KG, 2013, J IMMUNOL, V190, P1961, DOI 10.4049/jimmunol.1202490
   Hanauer SB, 2002, LANCET, V359, P1541, DOI 10.1016/S0140-6736(02)08512-4
   Hesterberg PE, 1996, GASTROENTEROLOGY, V111, P1373, DOI 10.1053/gast.1996.v111.pm8898653
   Lichtenstein GR, 2009, AM J GASTROENTEROL, V104, P465, DOI 10.1038/ajg.2008.168
   McLean LP, 2014, EXPERT REV GASTROENT, V8, P223, DOI 10.1586/17474124.2014.881715
   Milch C, 2013, J NEUROIMMUNOL, V264, P123, DOI 10.1016/j.jneuroim.2013.08.011
   Panaccione Remo, 2010, Therap Adv Gastroenterol, V3, P179, DOI 10.1177/1756283X09357579
   Rubin DT, 2014, ALIMENT PHARM THER, V39, P1143, DOI 10.1111/apt.12727
   Rutgeerts P, 2005, NEW ENGL J MED, V353, P2462, DOI 10.1056/NEJMoa050516
   Sandborn WJ, 2008, GASTROENTEROLOGY, V135, P1442, DOI 10.1053/j.gastro.2008.09.053
   Sandborn WJ, 2007, REV GASTROENTEROL DI, V7, pS23
   Sandborn WJ, 2007, ANN INTERN MED, V146, P829, DOI 10.7326/0003-4819-146-12-200706190-00159
   Sandborn WJ, 2013, NEW ENGL J MED, V369, P711, DOI 10.1056/NEJMoa1215739
   Sands BE, 2014, GASTROENTEROLOGY, V147, P618, DOI 10.1053/j.gastro.2014.05.008
   Soler D, 2009, J PHARMACOL EXP THER, V330, P864, DOI 10.1124/jpet.109.153973
   Takeda Entyvio, 2014, ENT VED SUMM PROD CH
NR 26
TC 115
Z9 120
U1 0
U2 3
PU LIPPINCOTT WILLIAMS & WILKINS
PI PHILADELPHIA
PA TWO COMMERCE SQ, 2001 MARKET ST, PHILADELPHIA, PA 19103 USA
SN 1078-0998
EI 1536-4844
J9 INFLAMM BOWEL DIS
JI Inflamm. Bowel Dis.
PD JAN
PY 2017
VL 23
IS 1
BP 97
EP 106
DI 10.1097/MIB.0000000000000979
PG 10
WC Gastroenterology & Hepatology
WE Science Citation Index Expanded (SCI-EXPANDED)
SC Gastroenterology & Hepatology
GA EK4LB
UT WOS:000393897100018
PM 27930408
OA Bronze
DA 2024-01-22
ER

PT J
AU Yildizhan, IK
   Sanli, HE
   Çetinkaya, H
   Akay, BN
   Koçyigit, P
   Kundakçi, N
AF Yildizhan, Incilay Kalay
   Sanli, Hatice Erdi
   Cetinkaya, Hulya
   Akay, Bengu Nisa
   Kocyigit, Pelin
   Kundakci, Nihal
TI A rare case of malignant syphilis after adalimumab therapy due to
   Crohn's disease associated with bariatric surgery
SO DIAGNOSTIC MICROBIOLOGY AND INFECTIOUS DISEASE
LA English
DT Article
DE Malignant syphilis; Adalimumab; Crohn's disease; Bariatric surgery
ID HIV-INFECTION; LUES MALIGNA
AB Malignant syphilis (also known lues maligna) is a rare and severe variant of secondary syphilis. It is most commonly seen in patients who are infected with human immunodeficiency virus (HIV), and rarely, it can occur in immunocompetent individuals. The exact mechanism of the development of malignant syphilis is not clear. It could probably be associated with immunosuppression, inappropriate immune response of the host, or virulent strain of Treponema pallidum. Coexistence of immunosuppression and inappropriate immune response may predispose to develop malignant syphilis in HIV-infected patients with immune reconstitution inflammatory syndrome. Herein, we report the first case of malignant syphilis after adalimumab therapy for Crohn's disease due to bariatric surgery and discuss the underlying possible pathogenic mechanisms. (C) 2019 Elsevier Inc. All rights reserved.
C1 [Yildizhan, Incilay Kalay; Sanli, Hatice Erdi; Akay, Bengu Nisa; Kocyigit, Pelin; Kundakci, Nihal] Ankara Univ, Dept Dermatol, Sch Med, Ankara, Turkey.
   [Cetinkaya, Hulya] Ankara Univ, Dept Gastoenterol, Sch Med, Ankara, Turkey.
C3 Ankara University; Ankara University
RP Yildizhan, IK (通讯作者)，Ankara Univ, Dept Dermatol, Sch Med, Ankara, Turkey.
EM incilaykalay@gmail.com
RI Akay, Bengu Nisa/HTS-4574-2023; Akay, Bengu Nisa/AAQ-4685-2020;
   Kundakcı, Nihal/AAZ-6690-2020; Akay, Bengu Nisa N/A-7718-2019; Kocyigit,
   Pelin/A-7603-2019
OI Akay, Bengu Nisa/0000-0002-4896-1666; Akay, Bengu
   Nisa/0000-0002-4896-1666; Akay, Bengu Nisa N/0000-0002-4896-1666;
   Kocyigit, Pelin/0000-0002-4793-7736
CR BAHMER FA, 1983, INT J DERMATOL, V22, P165, DOI 10.1111/j.1365-4362.1983.tb03357.x
   Bosamiya Sanjay S, 2011, Indian J Dermatol, V56, P476, DOI 10.4103/0019-5154.87114
   Braue J, 2015, MEDITERR J HEMATOL I, V7, DOI 10.4084/MJHID.2015.026
   Cañete F, 2018, ALIMENT PHARM THER, V48, P807, DOI 10.1111/apt.14956
   Cottam DR, 2004, OBES SURG, V14, P589, DOI 10.1381/096089204323093345
   FISHER DA, 1969, ARCH DERMATOL, V99, P70, DOI 10.1001/archderm.99.1.70
   Rao AG, 2017, INDIAN J DERMATOL, V62, P524, DOI 10.4103/ijd.IJD_733_16
   Schofer H, 1996, GENITOURIN MED, V72, P176
   Tucker JD, 2009, SEX TRANSM DIS, V36, P512, DOI 10.1097/OLQ.0b013e3181a2a946
   Yanagisawa N, 2011, INTERNAL MED, V50, P2423, DOI 10.2169/internalmedicine.50.5605
NR 10
TC 3
Z9 3
U1 0
U2 6
PU ELSEVIER SCIENCE INC
PI NEW YORK
PA STE 800, 230 PARK AVE, NEW YORK, NY 10169 USA
SN 0732-8893
EI 1879-0070
J9 DIAGN MICR INFEC DIS
JI Diagn. Microbiol. Infect. Dis.
PD SEP
PY 2019
VL 95
IS 1
BP 89
EP 92
DI 10.1016/j.diagmicrobio.2019.04.009
PG 4
WC Infectious Diseases; Microbiology
WE Science Citation Index Expanded (SCI-EXPANDED)
SC Infectious Diseases; Microbiology
GA IU2RH
UT WOS:000483427000019
PM 31279583
DA 2024-01-22
ER

PT J
AU Manlay, L
   Boschetti, G
   Pereira, B
   Flourié, B
   Dapoigny, M
   Reymond, M
   Sollelis, E
   Gay, C
   Boube, M
   Buisson, A
   Nancey, S
AF Manlay, Luc
   Boschetti, Gilles
   Pereira, Bruno
   Flourie, Bernard
   Dapoigny, Michel
   Reymond, Maud
   Sollelis, Elisa
   Gay, Claire
   Boube, Mathilde
   Buisson, Anthony
   Nancey, Stephane
TI Comparison of short- and long-term effectiveness between ustekinumab and
   vedolizumab in patients with Crohn's disease refractory to anti-tumour
   necrosis factor therapy
SO ALIMENTARY PHARMACOLOGY & THERAPEUTICS
LA English
DT Article
AB Background The best option between vedolizumab and ustekinumab after anti-tumour necrosis factor (TNF) failure remains unclear in Crohn's disease.
   Aims To compare the short- and long-term effectiveness of vedolizumab and ustekinumab in Crohn's disease patients with prior anti-TNF exposure.
   Methods All Crohn's disease patients treated with ustekinumab or vedolizumab after exposure to at least one anti-TNF agent were included from two referral centres. Primary endpoint was corticosteroid-free clinical remission defined as Crohn's disease activity index <150 at week 54. Deep remission (corticosteroid-free clinical remission and faecal calprotectin <100 mu g/g) was assessed at week 14. Propensity-matched analyses were applied to make the two groups comparable.
   Results Overall, 312 patients (ustekinumab = 224 and vedolizumab = 88) were included. After propensity score analysis, ustekinumab was more effective to achieve corticosteroid-free clinical remission at week 54 (49.3% vs 41.2%, P = 0.04) and deep remission at Week 14 (25.9% vs 3.8%, P = 0.02) than vedolizumab. The rate of primary nonresponders (6.7% vs 14.8%, P = 0.034) and the long-term risk of drug discontinuation due to therapeutic failure (HR = 1.53 [1.04-2.07], P = 0.029) were lower in patients treated with ustekinumab compared with vedolizumab. Predictors of ustekinumab failure were complicated phenotype (odds ratio [OR] = 2.35 [1.31-4.22]; P = 0.004) and anti-TNF primary non-response (OR = 2.55 [1.27-5.12]; P = 0.008). We did not find any predictor of corticosteroid-free clinical remission in patients treated with vedolizumab. Vedolizumab was less effective than ustekinumab in patients >35 years old (OR = 0.41 [0.19-0.87]), with noncomplicated phenotype (OR=0.42 [0.18-0.96]), no prior bowel resection (OR = 0.49 [0.24-0.96]), and no steroids at baseline (OR=0.47 [0.23-0.97]).
   Conclusion Ustekinumab was more effective to achieve early and long-term effectiveness than vedolizumab in Crohn's disease patients who previously failed response to anti-TNF agents.
C1 [Manlay, Luc; Dapoigny, Michel; Reymond, Maud; Sollelis, Elisa; Boube, Mathilde; Buisson, Anthony] Univ Clermont Auvergne, INSERM, 3iHP, CHU Clermont Ferrand,Serv Hepatogastroenterol, Clermont Ferrand, France.
   [Boschetti, Gilles; Flourie, Bernard; Gay, Claire; Nancey, Stephane] Lyon Sud Hosp, Hosp Civils Lyon, Dept Gastroenterol, Pierre Benite, France.
   [Boschetti, Gilles; Flourie, Bernard; Gay, Claire; Nancey, Stephane] INSERM, U1111, CIRI, Lyon, France.
   [Pereira, Bruno] Univ Clermont Auvergne, CHU Clermont Ferrand, DRCI, Unite Biostat, Clermont Ferrand, France.
   [Buisson, Anthony] Univ Clermont Auvergne, INSERM, U1071, M2ISH,USC INRA 2018, Clermont Ferrand, France.
C3 Institut National de la Sante et de la Recherche Medicale (Inserm);
   Universite Clermont Auvergne (UCA); CHU Clermont Ferrand; CHU Lyon;
   Institut National de la Sante et de la Recherche Medicale (Inserm);
   Universite Claude Bernard Lyon 1; Ecole Normale Superieure de Lyon (ENS
   de LYON); CHU Clermont Ferrand; Universite Clermont Auvergne (UCA);
   INRAE; Universite Clermont Auvergne (UCA); Institut National de la Sante
   et de la Recherche Medicale (Inserm)
RP Buisson, A (通讯作者)，Univ Hosp Estaing, Dept Gastroenterol, 1 Pl Aubrac, F-63100 Clermont Ferrand, France.
EM a_buisson@hotmail.fr
OI BUISSON, Anthony/0000-0002-6347-409X
CR Alric H, 2020, ALIMENT PHARM THER, V51, P948, DOI 10.1111/apt.15706
   Amiot A, 2019, ALIMENT PHARM THER, V50, P40, DOI 10.1111/apt.15294
   Austin PC, 2011, MULTIVAR BEHAV RES, V46, P119, DOI 10.1080/00273171.2011.540480
   Biemans VBC, 2020, ALIMENT PHARM THER, V52, P123, DOI 10.1111/apt.15745
   Billioud V, 2011, AM J GASTROENTEROL, V106, P674, DOI 10.1038/ajg.2011.60
   Chapuis-Biron C, 2020, AM J GASTROENTEROL, V115, P1812, DOI 10.14309/ajg.0000000000000810
   Chapuis-Biron C, 2020, ALIMENT PHARM THER, V51, P719, DOI 10.1111/apt.15665
   Dulai PS, 2020, ALIMENT PHARM THER, V51, P553, DOI 10.1111/apt.15609
   Dulai PS, 2016, AM J GASTROENTEROL, V111, P1147, DOI 10.1038/ajg.2016.236
   Harris KA, 2016, INFLAMM BOWEL DIS, V22, P397, DOI 10.1097/MIB.0000000000000624
   Harris PA, 2009, J BIOMED INFORM, V42, P377, DOI 10.1016/j.jbi.2008.08.010
   Hoffmann P, 2019, WORLD J GASTROENTERO, V25, P4481, DOI 10.3748/wjg.v25.i31.4481
   Hu A, 2021, CLIN GASTROENTEROL H, V19, P1366, DOI 10.1016/j.cgh.2020.07.012
   Iborra M, 2020, ALIMENT PHARM THER, V52, P1017, DOI 10.1111/apt.15958
   Kennedy NA, 2019, LANCET GASTROENTEROL, V4, P341, DOI 10.1016/S2468-1253(19)30012-3
   Khorrami S, 2016, INFLAMM BOWEL DIS, V22, P1662, DOI 10.1097/MIB.0000000000000842
   Kopylov U, 2014, J CROHNS COLITIS, V8, P1516, DOI 10.1016/j.crohns.2014.06.005
   Ma C, 2017, ALIMENT PHARM THER, V45, P1232, DOI 10.1111/apt.14016
   Osterman MT, 2019, ALIMENT PHARM THER, V49, P408, DOI 10.1111/apt.15113
   Pariente B, 2015, GASTROENTEROLOGY, V148, P52, DOI 10.1053/j.gastro.2014.09.015
   Peyrin-Biroulet L, 2012, GUT, V61, P241, DOI 10.1136/gutjnl-2011-300049
   Qiu Y, 2017, J GASTROENTEROL, V52, P535, DOI 10.1007/s00535-017-1324-3
   Sandborn WJ, 2013, NEW ENGL J MED, V369, P711, DOI 10.1056/NEJMoa1215739
   Sands BE, 2014, GASTROENTEROLOGY, V147, P618, DOI 10.1053/j.gastro.2014.05.008
   Singh S, 2018, ALIMENT PHARM THER, V48, P394, DOI 10.1111/apt.14852
   Townsend T, 2020, ALIMENT PHARM THER, V52, P1341, DOI 10.1111/apt.16057
   Verstockt B, 2019, J CROHNS COLITIS, V13, P864, DOI 10.1093/ecco-jcc/jjz008
   Wils P, 2018, ALIMENT PHARM THER, V47, P588, DOI 10.1111/apt.14487
   Wils P, 2016, CLIN GASTROENTEROL H, V14, P242, DOI 10.1016/j.cgh.2015.09.018
NR 29
TC 29
Z9 29
U1 1
U2 7
PU WILEY
PI HOBOKEN
PA 111 RIVER ST, HOBOKEN 07030-5774, NJ USA
SN 0269-2813
EI 1365-2036
J9 ALIMENT PHARM THER
JI Aliment. Pharmacol. Ther.
PD JUN
PY 2021
VL 53
IS 12
BP 1289
EP 1299
DI 10.1111/apt.16377
EA APR 2021
PG 11
WC Gastroenterology & Hepatology; Pharmacology & Pharmacy
WE Science Citation Index Expanded (SCI-EXPANDED)
SC Gastroenterology & Hepatology; Pharmacology & Pharmacy
GA SG2ON
UT WOS:000644978000001
PM 33909920
DA 2024-01-22
ER

PT J
AU Alharbi, O
   Hamed, W
   Salem, O
   Taylor, C
   Besar, A
   Sharaf, M
AF Alharbi, Othman
   Hamed, Waleed
   Salem, Osama
   Taylor, Catherine
   Besar, Ahmed
   Sharaf, Mohamed
TI Exploring treatment of inflammatory bowel disease with infliximab in the
   Middle East and Northern Africa: An analysis of the HARIR observational
   cohort study
SO SAUDI JOURNAL OF GASTROENTEROLOGY
LA English
DT Article
DE Crohn's disease; infliximab; ulcerative colitis; inflammatory bowel
   disease; biologics
AB Background: In 2017, inflammatory bowel disease, including Crohn's disease (CD) and ulcerative colitis (UC) affected more than 6.8 million people worldwide, with increased incidence in newly industrialized countries. Although treatment options were previously limited to symptom reduction, current approaches benefit from disease-modifying biologics. In this study, we aimed to explore disease characteristics, treatment, and outcomes of patients with CD or UC treated with infliximab or golimumab in routine clinical practice in the Middle East and Northern Africa.
   Methods: HARIR was a prospective, observational, multicenter study (NCT03006198), in patients who were treatment naive or who received two or fewer biologic agents. Observed data from routine clinical practice were presented descriptively.
   Results: Data from 86 patients enrolled from five countries (Algeria, Egypt, Kuwait, Qatar, and Saudi Arabia) were analyzed, 62 with CD and 24 with UC. All patients received infliximab. Clinically meaningful efficacy data were observed only for the CD group (up to Month 3) due to limited patient numbers. Crohn's Disease Activity Index (CDAI) scores at Month 3 indicated a positive response to treatment (reduced score of >= 70 and >= 25% compared with baseline) for 14/48 (29.2%) patients; notably, 28/52 (53.8%) patients had CDAI score <150 at baseline. Rates of serious and severe adverse events (AEs) were low in both groups. The most common AEs were gastrointestinal disorders.
   Conclusion: Infliximab treatment was well tolerated in this Middle Eastern and Northern African population, and a clinical response was observed for 29.2% of CD patients. Limited accessibility to biologics and concomitant treatments restricted study conduct.
C1 [Alharbi, Othman] King Saud Univ, King Khalid Univ Hosp, Coll Med, Gastroenterol Sect, Riyadh, Saudi Arabia.
   [Hamed, Waleed] Ain Shams Univ Hosp, Dept Trop Med, Cairo, Egypt.
   [Salem, Osama] Osama Ebada GI Ctr, Dept Internal Med, Alexandria, Egypt.
   [Taylor, Catherine; Besar, Ahmed] Janssen, Med Affairs, Dubai, U Arab Emirates.
   [Sharaf, Mohamed] Janssen, Med Affairs, Jeddah, Saudi Arabia.
   [Alharbi, Othman] 25 A Alqela St, Riyadh, Saudi Arabia.
C3 King Saud University; King Khalid University Hospital; Egyptian
   Knowledge Bank (EKB); Ain Shams University
RP Alharbi, O (通讯作者)，25 A Alqela St, Riyadh, Saudi Arabia.
EM alharbiothman@hotmail.com
FU Janssen
FX This study was funded by Janssen.
CR Danese S, 2015, NAT REV GASTRO HEPAT, V12, P537, DOI 10.1038/nrgastro.2015.135
   Gajendran M, 2018, DM-DIS MON, V64, P20, DOI 10.1016/j.disamonth.2017.07.001
   GBD 2017 Gastrooesophageal, 2020, LANCET GASTROENTEROL, V5, P561, DOI 10.1016/S2468-1253(19)30408-X
   Hodges P, 2020, INT HEALTH, V12, P222, DOI 10.1093/inthealth/ihaa005
   Mosli MH, 2023, SAUDI J GASTROENTERO, V29, pS1, DOI 10.4103/sjg.sjg_277_22
   Ng SC, 2017, LANCET, V390, P2769, DOI 10.1016/S0140-6736(17)32448-0
   Olesen CM, 2016, PHARMACOL THERAPEUT, V159, P110, DOI 10.1016/j.pharmthera.2016.01.001
   Rajbhandari R, 2020, WORLD J GASTROENTERO, V26, DOI 10.3748/wjg.v26.i43.6891
   Rosen MJ, 2015, JAMA PEDIATR, V169, P1053, DOI 10.1001/jamapediatrics.2015.1982
   Seyedian Seyed Saeid, 2019, J Med Life, V12, P113, DOI 10.25122/jml-2018-0075
NR 10
TC 0
Z9 0
U1 1
U2 1
PU WOLTERS KLUWER MEDKNOW PUBLICATIONS
PI MUMBAI
PA WOLTERS KLUWER INDIA PVT LTD , A-202, 2ND FLR, QUBE, C T S  NO 1498A-2
   VILLAGE MAROL, ANDHERI EAST, MUMBAI, Maharashtra, INDIA
SN 1319-3767
EI 1998-4049
J9 SAUDI J GASTROENTERO
JI Saudi J. Gastroenterol.
PD MAY-JUN
PY 2023
VL 29
IS 3
BP 164
EP 170
DI 10.4103/sjg.sjg_434_22
PG 7
WC Gastroenterology & Hepatology
WE Science Citation Index Expanded (SCI-EXPANDED)
SC Gastroenterology & Hepatology
GA K4OD1
UT WOS:001016238800004
OA gold, Green Published
DA 2024-01-22
ER

PT J
AU Bakkevold, KE
AF Bakkevold, Kare E.
TI Construction of an ileocolic neosphincter - Nipple valve anastomosis for
   prevention of postoperative recurrence of Crohn's disease in the
   neoterminal ileum after ileocecal or ileocolic resection. A long-term
   follow-up study
SO JOURNAL OF CROHNS & COLITIS
LA English
DT Article
DE Ileocolic neosphincter; Nipple valve anastomosis; Postoperative
   recurrence; Crohn's disease
ID TO-END ANASTOMOSIS; INTESTINAL PERMEABILITY; STAPLED ANASTOMOSIS;
   SURGICAL-TREATMENT; SMALL BOWEL; SURGERY; VS.; SUBSTITUTES; RELAPSE;
   LESIONS
AB Objective: To test the effect of an ileocolic neosphincter-nipple valve anastomosis after ileocolic resection for Crohn's disease, on the clinical and surgical recurrence-free survival, in a tong-term follow-up pilot study.
   Background and aims: Fifty-nine patients, with Crohn's disease were operated on with an ileocecal or ileocolic resection and a nipple valve between 1993 and 2007.
   Methods: The nipple valve is constructed by everting the neoterminal ileum for a length of 45 cm and stabilized with 3 or 4 longitudinal stapler rows (N=36) or only in a basal zone (N=23). The nipple is telescoped with the tip pointed into the colon and the base of the nipple anastomosed to colon. Follow-up at regular intervals included clinical evaluation, Harvey-Bradshaw index, laboratory tests, colonoscopy and small, bowel radiology when appropriate.
   Results: The perioperative mortality was nit. Early postoperative complications were: wound infection (N=4), anastomotic teak (N=1), reoperated, nipple ischemia (N=1) reoperated, enterocutaneous fistula (N=1). Clinical recurrence in the neoterminal ileum was after 1, 3, 4 and 5 years: 11%, 20%, 23% and 24%. Eleven patients (19%) were reoperated for recurrence in the neoterminal ileum after median 96 months follow-up. The cumulative reoperation rate was after 1, 3, 4 and 5 years: 4%, 13%, 13% and 16%, respectively.
   Conclusion: The low clinical and surgical recurrence rate in the neoterminal ileum may suggest a protective effect of the neosphincter on postoperative recurrence of Crohn's disease. This result should be tested in a randomized controlled trial. (c) 2009 European Crohn's and Colitis Organisation. Published by Elsevier B.V. All rights reserved.
C1 Haugesund Hosp, Dept Surg, N-5504 Haugesund, Norway.
RP Bakkevold, KE (通讯作者)，Haugesund Hosp, Dept Surg, POB 2170, N-5504 Haugesund, Norway.
EM kare.bakkevold@helse-fonna.no
CR Bakkevold KE, 2000, SCAND J GASTROENTERO, V35, P293, DOI 10.1080/003655200750024173
   Bernell O, 2000, ANN SURG, V231, P38, DOI 10.1097/00000658-200001000-00006
   BJARNASON I, 1995, GASTROENTEROLOGY, V108, P1566, DOI 10.1016/0016-5085(95)90708-4
   Borley NR, 1997, BRIT J SURG, V84, P1493, DOI 10.1002/bjs.1800841104
   CHARDAVOYNE R, 1984, AM J SURG, V147, P230, DOI 10.1016/0002-9610(84)90095-3
   D'Haens GR, 1998, GASTROENTEROLOGY, V114, P262, DOI 10.1016/S0016-5085(98)70476-7
   ECKER KW, 1995, ZBL CHIR, V120, P336
   Ecker KW, 1997, EUR SURG RES, V29, P75, DOI 10.1159/000129510
   ECKER KW, 1995, COLOPROCTOLOGY, V17, P10
   Eshuis EJ, 2008, DIS COLON RECTUM, V51, P858, DOI 10.1007/s10350-008-9195-6
   Fallingborg J, 1998, DIGEST DIS SCI, V43, P702, DOI 10.1023/A:1018893409596
   FASTH S, 1981, ACTA CHIR SCAND, V147, P569
   Gasche C, 2000, INFLAMM BOWEL DIS, V6, P8, DOI 10.1097/00054725-200002000-00002
   HARVEY RF, 1980, LANCET, V1, P514
   Hashemi M, 1998, DIS COLON RECTUM, V41, P1293, DOI 10.1007/BF02258231
   HEEN LO, 1984, SCAND J GASTROENTERO, V19, P747, DOI 10.1080/00365521.1984.12005803
   HEIMANN TM, 1985, ANN SURG, V201, P494, DOI 10.1097/00000658-198504000-00015
   HULTEN L, 1988, WORLD J SURG, V12, P180, DOI 10.1007/BF01658051
   KAPLAN EL, 1958, J AM STAT ASSOC, V53, P457, DOI 10.2307/2281868
   KELLOGG JH, 1913, SURG GYNECOL OBSTET, V17, P563
   Kurer MA, 2007, COLORECTAL DIS, V9, P567, DOI 10.1111/j.1463-1318.2006.01202.x
   Lochs H, 2000, GASTROENTEROLOGY, V118, P264, DOI 10.1016/S0016-5085(00)70208-3
   Lowney JK, 2006, DIS COLON RECTUM, V49, P58, DOI 10.1007/s10350-005-0214-6
   Muñoz-Juárez M, 2001, DIS COLON RECTUM, V44, P20, DOI 10.1007/BF02234814
   MYREN J, 1984, SCAND J GASTROENTERO, V19, P1
   MYRVOLD H, 1984, SURGERY, V96, P42
   NORDGREN SR, 1994, SCAND J GASTROENTERO, V29, P1122, DOI 10.3109/00365529409094898
   OLAISON G, 1992, GUT, V33, P331, DOI 10.1136/gut.33.3.331
   PALOTTA N, 2008, JCC, V2, P167
   PHILLIPS SF, 1988, GUT, V29, P390, DOI 10.1136/gut.29.3.390
   POST S, 1991, ANN SURG, V213, P37, DOI 10.1097/00000658-199101000-00007
   RICHARDSON JD, 1972, AM J SURG, V123, P149, DOI 10.1016/0002-9610(72)90325-X
   RICOTTA J, 1981, SURG GYNECOL OBSTET, V152, P310
   Riordan SM, 1997, SCAND J GASTROENTERO, V32, P556, DOI 10.3109/00365529709025099
   RUTGEERTS P, 1984, GUT, V25, P665, DOI 10.1136/gut.25.6.665
   RUTGEERTS P, 1990, GASTROENTEROLOGY, V99, P956, DOI 10.1016/0016-5085(90)90613-6
   RUTGEERTS P, 1991, LANCET, V338, P771, DOI 10.1016/0140-6736(91)90663-A
   Simillis C, 2007, DIS COLON RECTUM, V50, P1674, DOI 10.1007/s10350-007-9011-8
   SMEDH K, 1990, DIS COLON RECTUM, V33, P987, DOI 10.1007/BF02139113
   Stocchi L, 2008, SURGERY, V144, P622, DOI 10.1016/j.surg.2008.06.016
   TYTGAT GNJ, 1988, ENDOSCOPY, V20, P260, DOI 10.1055/s-2007-1018188
   WYATT J, 1993, LANCET, V341, P1437, DOI 10.1016/0140-6736(93)90882-H
   Yamamato T, 1999, SCAND J GASTROENTERO, V34, P708
NR 43
TC 9
Z9 10
U1 0
U2 0
PU OXFORD UNIV PRESS
PI OXFORD
PA GREAT CLARENDON ST, OXFORD OX2 6DP, ENGLAND
SN 1873-9946
EI 1876-4479
J9 J CROHNS COLITIS
JI J. Crohns Colitis
PD SEP
PY 2009
VL 3
IS 3
BP 183
EP 188
DI 10.1016/j.crohns.2009.04.002
PG 6
WC Gastroenterology & Hepatology
WE Science Citation Index Expanded (SCI-EXPANDED)
SC Gastroenterology & Hepatology
GA 487KG
UT WOS:000269271700007
PM 21172268
OA Bronze
DA 2024-01-22
ER

PT J
AU DeBoer, MD
   Thayu, M
   Griffin, LM
   Baldassano, RN
   Denson, LA
   Zemel, BS
   Denburg, MR
   Agard, HE
   Herskovitz, R
   Long, J
   Leonard, MB
AF DeBoer, Mark D.
   Thayu, Meena
   Griffin, Lindsay M.
   Baldassano, Robert N.
   Denson, Lee A.
   Zemel, Babette S.
   Denburg, Michelle R.
   Agard, Hannah E.
   Herskovitz, Rita
   Long, Jin
   Leonard, Mary B.
TI Increases in Sex Hormones during Anti-Tumor Necrosis Factor a Therapy in
   Adolescents with Crohn's Disease
SO JOURNAL OF PEDIATRICS
LA English
DT Article
ID INFLAMMATORY-BOWEL-DISEASE; DELAYED PUBERTY; LINEAR GROWTH; ALPHA
   THERAPY; BONE-DENSITY; FEMALE MICE; ONSET; COLITIS; LEPTIN; TESTOSTERONE
AB Objective To evaluate children with Crohn's disease for inverse relationships between systemic inflammatory cytokines and sex hormone regulation in the context of anti-tumor necrosis factor alpha (TNF-alpha) therapy.
   Study design An observational study design was used to assess sex hormone and gonadotropin levels at the time of initiation of anti-TNF-alpha therapy and 10 weeks and 12 months later in 72 adolescents (Tanner stage 2-5) with Crohn's disease. Mixed-model linear regression was used to evaluate relationships between hormone levels, systemic inflammation, and dual-energy x-ray absorptiometry whole-body fat mass Z scores over the study interval.
   Results Sex hormone Z scores increased significantly during the 10-week induction interval: testosterone Z scores in male patients increased from a median of -0.36 to 0.40 (P < .05) and estradiol Z scores in females increased from -0.35 to -0.02 (P < .01). In mixed model regression, the pediatric Crohn's disease activity index score, cytokine levels, and measures of inflammation were significantly and negatively associated with sex hormone Z scores and with luteinizing hormone and follicle-stimulating hormone levels, adjusted for sex and Tanner stage. Sex hormone and gonadotropin levels were not associated with body mass index or fat mass Z-scores.
   Conclusions Crohn's disease is associated with delayed maturation, and initiation of anti-TNF-alpha therapy was associated with significant and rapid increases in sex hormone and gonadotropin levels, in association with improvements in disease activity and measures of inflammation. These data are consistent with preclinical studies of the effects of inflammation on sex hormone regulation.
C1 [DeBoer, Mark D.; Agard, Hannah E.] Univ Virginia, Dept Pediat, Charlottesville, VA USA.
   [Thayu, Meena] Janssen Pharmaceut, Titusville, NJ USA.
   [Griffin, Lindsay M.] NYU, Sch Med, Dept Radiol, New York, NY USA.
   [Baldassano, Robert N.; Zemel, Babette S.; Denburg, Michelle R.; Herskovitz, Rita; Long, Jin] Childrens Hosp Philadelphia, Dept Pediat, Philadelphia, PA 19104 USA.
   [Denson, Lee A.] Cincinnati Childrens Hosp Med Ctr, Dept Pediat, Cincinnati, OH 45229 USA.
   [Leonard, Mary B.] Stanford Univ, Dept Pediat, Sch Med, Stanford, CA 94305 USA.
C3 University of Virginia; Johnson & Johnson; Janssen Pharmaceuticals;
   Johnson & Johnson USA; New York University; University of Pennsylvania;
   Pennsylvania Medicine; Childrens Hospital of Philadelphia; Cincinnati
   Children's Hospital Medical Center; Stanford University
RP DeBoer, MD (通讯作者)，POB 800386, Charlottesville, VA 22908 USA.
EM deboer@virginia.edu
RI Denburg, Michelle/HKW-3893-2023; Zemel, Babette S./D-1117-2009; Zemel,
   Babette/JDV-5959-2023
OI Zemel, Babette S./0000-0002-6164-7348; Leonard, Mary/0000-0002-8972-6582
FU National Institutes of Health [K23 DK082012, K23 DK093556, K24 DK076808,
   K08 HD060739]; Clinical and Translational Science Award [UL1RR024134,
   UL1TR000003]; Penn Joint Center for Inflammatory Bowel Diseases;
   University of Virginia Children's Hospital
FX Supported by National Institutes of Health (K23 DK082012 [to M.T.], K23
   DK093556 [to M.D.], K24 DK076808 [to M.L.], K08 HD060739 [to M.D.]); the
   Clinical and Translational Science Award (UL1RR024134 and UL1TR000003);
   the Penn Joint Center for Inflammatory Bowel Diseases; and the
   University of Virginia Children's Hospital. The authors declare no
   conflicts of interest.
CR Abraham BP, 2012, J CLIN GASTROENTEROL, V46, P581, DOI 10.1097/MCG.0b013e318247c32f
   Abreu AP, 2013, NEW ENGL J MED, V368, P2467, DOI 10.1056/NEJMoa1302160
   Augustine MV, 2014, J CLIN ENDOCR METAB, V99, pE991, DOI 10.1210/jc.2013-3846
   Azooz OG, 2001, AM J PHYSIOL-REG I, V281, pR1483, DOI 10.1152/ajpregu.2001.281.5.R1483
   Ballinger AB, 2003, PEDIATR RES, V53, P205, DOI [10.1203/00006450-200302000-00002, 10.1203/01.PDR.0000047510.65483.C9]
   Bluher Susann, 2007, Curr Opin Endocrinol Diabetes Obes, V14, P458, DOI 10.1097/MED.0b013e3282f1cfdc
   BRAIN CE, 1994, BAILLIERE CLIN GASTR, V8, P83, DOI 10.1016/S0950-3528(06)80020-5
   Chan JL, 2006, P NATL ACAD SCI USA, V103, P8481, DOI 10.1073/pnas.0505429103
   DeBoer MD, 2013, J PEDIATR-US, V163, P17, DOI 10.1016/j.jpeds.2013.02.010
   DeBoer MD, 2012, J PEDIATR GASTR NUTR, V54, P486, DOI 10.1097/MPG.0b013e3182382ee3
   Deboer MD, 2011, PEDIATR RES, V69, P34, DOI 10.1203/PDR.0b013e3181ffee6c
   DeBoer MD, 2010, J GASTROENTEROL, V45, P277, DOI 10.1007/s00535-009-0192-x
   DeBoer M, 2012, J GASTROENTEROL, V47, P647, DOI 10.1007/s00535-012-0542-y
   Farooqi IS, 2002, SEMIN REPROD MED, V20, P139, DOI 10.1055/s-2002-32505
   FERGUSON A, 1994, BMJ-BRIT MED J, V308, P1259, DOI 10.1136/bmj.308.6939.1259
   FUJIMURA Y, 1992, INTERNAL MED, V31, P39, DOI 10.2169/internalmedicine.31.39
   Griffin LM, 2015, J CLIN ENDOCR METAB, V100, P2630, DOI 10.1210/jc.2014-4152
   Gupta N, 2012, DIGEST DIS SCI, V57, P2975, DOI 10.1007/s10620-012-2235-z
   Hood HC, 2011, J PEDIATR GASTR NUTR, V53, P246, DOI 10.1097/MPG.0b013e31821898ae
   Hyams J, 2007, GASTROENTEROLOGY, V132, P863, DOI 10.1053/j.gastro.2006.12.003
   HYAMS JS, 1991, J PEDIATR GASTR NUTR, V12, P439, DOI 10.1097/00005176-199105000-00005
   Kreyszig E., 1979, APPL MATH
   Kuczmarski R.J., 2002, 2000 CDC GROWTH CHAR, V11, P1
   Lehman MN, 2010, ENDOCRINOLOGY, V151, P3479, DOI 10.1210/en.2010-0022
   Mason A, 2011, HORM RES PAEDIAT, V76, P293, DOI 10.1159/000329991
   McCartney CR, 2009, J CLIN ENDOCR METAB, V94, P56, DOI 10.1210/jc.2008-1252
   MORRIS NM, 1980, J YOUTH ADOLESCENCE, V9, P271, DOI 10.1007/BF02088471
   Mostoufi-Moab S, 2012, J BONE MINER RES, V27, P760, DOI 10.1002/jbmr.1499
   Nappi RE, 1997, ENDOCRINOLOGY, V138, P1374, DOI 10.1210/en.138.4.1374
   Robinson RJ, 1998, ALIMENT PHARM THERAP, V12, P21
   Sawczenko A, 2006, PEDIATRICS, V118, P124, DOI 10.1542/peds.2005-2931
   Thayu M, 2010, GASTROENTEROLOGY, V139, P430, DOI 10.1053/j.gastro.2010.04.044
   Zhang J, 2000, AM J HUM BIOL, V12, P814, DOI 10.1002/1520-6300(200011/12)12:6<814::AID-AJHB9>3.0.CO;2-U
NR 33
TC 14
Z9 14
U1 0
U2 5
PU MOSBY-ELSEVIER
PI NEW YORK
PA 360 PARK AVENUE SOUTH, NEW YORK, NY 10010-1710 USA
SN 0022-3476
EI 1097-6833
J9 J PEDIATR-US
JI J. Pediatr.
PD APR
PY 2016
VL 171
BP 146
EP +
DI 10.1016/j.jpeds.2016.01.003
PG 9
WC Pediatrics
WE Science Citation Index Expanded (SCI-EXPANDED)
SC Pediatrics
GA DH4KC
UT WOS:000372753600032
PM 26873656
OA Green Accepted
DA 2024-01-22
ER

PT J
AU Schill, G
   Iesalnieks, I
   Haimerl, M
   Müller-Wille, R
   Dendl, LM
   Wiggermann, P
   Schleder, S
   Rennert, J
   Ott, C
   Agha, A
   Stroszczynski, C
   Schreyer, AG
AF Schill, Gabriela
   Iesalnieks, Igors
   Haimerl, Michael
   Muller-Wille, Rene
   Dendl, Lena-Marie
   Wiggermann, Philipp
   Schleder, Stephan
   Rennert, Janine
   Ott, Claudia
   Agha, Ayman
   Stroszczynski, Christian
   Schreyer, Andreas G.
TI Assessment of Disease Behavior in Patients with Crohn's Disease by MR
   Enterography
SO INFLAMMATORY BOWEL DISEASES
LA English
DT Article
DE MRI; Crohn's disease; classification
ID INFLAMMATORY-BOWEL-DISEASE; ORAL CONTRAST AGENTS; CONVENTIONAL
   ENTEROCLYSIS; WORKING PARTY; CLASSIFICATION; ULTRASOUND; CT;
   COMPLICATIONS; COLONOGRAPHY; DIAGNOSIS
AB Background: Magnetic resonance imaging (MRI) of the bowel is an increasingly used modality to evaluate patients with Crohn's disease. The Montreal classification of the disease behavior is considered as an excellent prognostic and therapeutic parameter for these patients. In our study, we correlated the behavior assessment performed by a radiologist based on MRI with the surgeons' clinical assessment based on the assessment during abdominal surgery.
   Methods: We evaluated 76 patients with Crohn's disease, who underwent bowel resection and had an MRI within 4 weeks before surgery. Radiological behavior assessment was performed by 2 radiologists based on MRI. Behavior was classified into B1 (nonstricturing and nonpenetrating), B2, and B3 (penetrating) disease. Surgical assessment was done by the same surgeon, who performed all bowel resections, based on intraoperative findings and histologic results.
   Results: The surgical assessment identified 4 patients (5%) as B1, 16 patients (21%) as B2, and 56 patients (74%) as B3. In 97% (n = 74) of all patients, the intraoperative and radiological assessment were identical with interobserver agreement of 0.937. In one case, B2 was radiological considered as B1, and in another case, B3 was diagnosed as B2. The diagnosis of a stricture had the highest sensitivity of 96%, whereas the detection of inflammatory mass showed the lowest sensitivity of 81%. Abscesses had the lowest positive predictive value of 68% with a specificity of 88%. Best correlation was found for fistulae (0.895).
   Conclusions: MRI represents an excellent imaging modality to correctly assess the Montreal classification-based disease behavior in patients scheduled for bowel resection with Crohn's disease.
C1 [Schill, Gabriela; Haimerl, Michael; Muller-Wille, Rene; Dendl, Lena-Marie; Wiggermann, Philipp; Schleder, Stephan; Rennert, Janine; Stroszczynski, Christian; Schreyer, Andreas G.] Univ Med Ctr Regensburg, Dept Radiol, D-93051 Regensburg, Germany.
   [Iesalnieks, Igors] Marienhospital, Dept Surg, Gelsenkirchen, Germany.
   [Ott, Claudia] Univ Med Ctr Regensburg, Dept Internal Med 1, D-93051 Regensburg, Germany.
   [Agha, Ayman] Univ Med Ctr Regensburg, Dept Surg, D-93051 Regensburg, Germany.
C3 University of Regensburg; St. Marien Hospital; University of Regensburg;
   University of Regensburg
RP Schreyer, AG (通讯作者)，Univ Med Ctr Regensburg, Dept Radiol, Franz Josef Strauss Allee 11, D-93051 Regensburg, Germany.
EM andreas.schreyer@ukr.de
RI Wiggermann, Philipp/AAY-6759-2021; Wiggermann, Philipp/AAX-6721-2021;
   Schreye, Andreas/ABC-3197-2020
OI Wiggermann, Philipp/0000-0003-4424-7489; Schleder,
   Stephan/0000-0002-7785-3015; Schreyer, Andreas/0000-0002-2539-059X
CR Ajaj W, 2004, EUR RADIOL, V14, P458, DOI 10.1007/s00330-003-2177-0
   Alves A, 2007, DIS COLON RECTUM, V50, P331, DOI 10.1007/s10350-006-0782-0
   Chiorean MV, 2007, AM J GASTROENTEROL, V102, P2541, DOI 10.1111/j.1572-0241.2007.01537.x
   CRAMABOHBOUTH G, 1989, GUT, V30, P1236, DOI 10.1136/gut.30.9.1236
   Freeman HJ, 2008, WORLD J GASTROENTERO, V14, P4127, DOI 10.3748/wjg.14.4127
   Friedrich C, 2012, INFLAMM BOWEL DIS, V18, P1842, DOI 10.1002/ibd.22843
   Gasche C, 2000, INFLAMM BOWEL DIS, V6, P8, DOI 10.1097/00054725-200002000-00002
   Girlich C, 2011, DIGESTION, V83, P18, DOI 10.1159/000314590
   Hafeez R, 2011, CLIN RADIOL, V66, P1148, DOI 10.1016/j.crad.2010.12.018
   Hoffmann J C, 2008, Z Gastroenterol, V46, P1094, DOI 10.1055/s-2008-1027796
   Horsthuis K, 2008, RADIOLOGY, V247, P64, DOI 10.1148/radiol.2471070611
   Iesalnieks I, 2010, INFLAMM BOWEL DIS, V16, P2125, DOI 10.1002/ibd.21303
   Lenze F, 2012, INFLAMM BOWEL DIS, V18, P2252, DOI 10.1002/ibd.22930
   Masselli G, 2008, EUR RADIOL, V18, P438, DOI 10.1007/s00330-007-0763-2
   Mowat C, 2011, GUT, V60, P571, DOI 10.1136/gut.2010.224154
   Onali S, 2012, ABDOM IMAGING, V37, P927, DOI 10.1007/s00261-012-9877-3
   Oto A, 2011, J MAGN RESON IMAGING, V33, P615, DOI 10.1002/jmri.22435
   Punwani S, 2009, RADIOLOGY, V252, P712, DOI 10.1148/radiol.2523082167
   Rieber A, 2002, ABDOM IMAGING, V27, P394, DOI 10.1007/s00261-001-0120-x
   Satsangi J, 2006, GUT, V55, P749, DOI 10.1136/gut.2005.082909
   Schmidt T, 2003, Z GASTROENTEROL, V41, P641
   Schreyer AG, 2010, ROFO-FORTSCHR RONTG, V182, P116, DOI 10.1055/s-0028-1109837
   Schreyer AG, 2006, ABDOM IMAGING, V31, P302, DOI 10.1007/s00261-005-0377-6
   Schreyer AG, 2005, INFLAMM BOWEL DIS, V11, P388, DOI 10.1097/01.MIB.0000164022.72729.06
   Schreyer AG, 2004, INFLAMM BOWEL DIS, V10, P45, DOI 10.1097/00054725-200401000-00008
   Schreyer AG, 2004, CLIN GASTROENTEROL H, V2, P491, DOI 10.1016/S1542-3565(04)00168-5
   Schreyer AG, 2011, WORLD J GASTROENTERO, V17, P1018, DOI 10.3748/wjg.v17.i8.1018
   Schreyer AG, 2010, ACAD RADIOL, V17, P352, DOI 10.1016/j.acra.2009.10.023
   Silverberg MS, 2005, CAN J GASTROENTEROL, V19, p5A, DOI 10.1155/2005/269076
   Steward MJ, 2012, EUR J RADIOL, V81, P2080, DOI 10.1016/j.ejrad.2011.07.013
   Van Assche G, 2010, J CROHNS COLITIS, V4, P7, DOI 10.1016/j.crohns.2009.12.003
   Vilela EG, 2012, WORLD J GASTROENTERO, V18, P872, DOI 10.3748/wjg.v18.i9.872
NR 32
TC 17
Z9 18
U1 1
U2 5
PU OXFORD UNIV PRESS INC
PI CARY
PA JOURNALS DEPT, 2001 EVANS RD, CARY, NC 27513 USA
SN 1078-0998
EI 1536-4844
J9 INFLAMM BOWEL DIS
JI Inflamm. Bowel Dis.
PD APR
PY 2013
VL 19
IS 5
BP 983
EP 990
DI 10.1097/MIB.0b013e31828029dd
PG 8
WC Gastroenterology & Hepatology
WE Science Citation Index Expanded (SCI-EXPANDED)
SC Gastroenterology & Hepatology
GA AH4GA
UT WOS:000336084200023
PM 23474779
DA 2024-01-22
ER

PT J
AU Grimaud, JC
   Munoz-Bongrand, N
   Siproudhis, L
   Abramowitz, L
   Sénéjoux, A
   Vitton, V
   Gambiez, L
   Flourié, B
   Hébuterne, X
   Louis, E
   Coffin, B
   De Parades, V
   Savoye, G
   Soulé, JC
   Bouhnik, Y
   Colombel, JF
   Contou, JF
   François, Y
   Mary, JY
   Lémann, M
AF Grimaud, Jean-Charles
   Munoz-Bongrand, Nicolas
   Siproudhis, Laurent
   Abramowitz, Laurent
   Senejoux, Agnes
   Vitton, Veronique
   Gambiez, Luc
   Flourie, Bernard
   Hebuterne, Xavier
   Louis, Edouard
   Coffin, Benoit
   De Parades, Vincent
   Savoye, Guillaume
   Soule, Jean-Claude
   Bouhnik, Yoram
   Colombel, Jean-Frederic
   Contou, Jean-Francois
   Francois, Yves
   Mary, Jean-Yves
   Lemann, Marc
CA Grp Etud Therapeutique Affections
TI Fibrin Glue Is Effective Healing Perianal Fistulas in Patients with
   Crohn's Disease
SO GASTROENTEROLOGY
LA English
DT Article
DE Crohn's Disease; Perianal Fistula; Controlled Trial; Fibrin Therapy
ID ANAL FISTULAS; IN-ANO; ANORECTAL FISTULAS; LONG-TERM; ADVANCEMENT FLAP;
   REPAIR; INFLIXIMAB; CLOSURE; 6-MERCAPTOPURINE; MAINTENANCE
AB BACKGROUND & AIMS: Fibrin glue is a therapeutic for fistulas that activates thrombin to form a fibrin clot, which mechanically seals the fistula tract. We assessed the efficacy and safety of a heterologous fibrin glue that was injected into the fistula tracts of patients with Crohn's disease (ClinicalTrials.gov No. NCT00723047). METHODS: This multicenter, open-label, randomized controlled trial included patients with a Crohn's disease activity index <= 250 and fistulas between the anus (or low rectum) and perineum, vulva, or vagina, that drained for more than 2 months. Magnetic resonance imaging or endosonography was performed to assess fistula tracts and the absence of abscesses. Patients were stratified into groups with simple or complex fistulas and randomly assigned to receive fibrin glue injections (n = 36) or only observation (n = 41) after removal of setons. The primary end point was clinical remission at week 8, defined as the absence of draining, perianal pain, or abscesses. At week 8, a fibrin glue injection was offered to patients who were not in remission. RESULTS: Clinical remission was observed in 13 of the 34 patients (38%) of the fibrin glue group compared with 6 of the 37 (16%) in the observation group; these findings demonstrate the benefit of fibrin glue (odds ratio, 3.2; 95% confidence interval: 1.1-9.8; P = .04). The benefit seemed to be greater in patients with simple fistulas. Four patients in the fibrin glue group and 6 in the observation group had adverse events. CONCLUSIONS: Fibrin glue injection is a simple, effective, and well-tolerated therapeutic option for patients with Crohn's disease and perianal fistula tracts.
C1 [Grimaud, Jean-Charles; Vitton, Veronique] Univ Aix Marseille 2, Hop Nord, Ctr Invest Clin Marseille Nord, Serv Gastroenterol, F-13915 Marseille 20, France.
   [Siproudhis, Laurent] Univ Rennes 1, Hop Pontchaillou, Rennes, France.
   [Abramowitz, Laurent; Soule, Jean-Claude] Univ Paris 07, Hop Bichat, Paris, France.
   [Senejoux, Agnes; Bouhnik, Yoram] Univ Paris 07, Hop Beaujon, Clichy, France.
   [Gambiez, Luc; Colombel, Jean-Frederic] Univ Lille 2, Hop Claude Huriez, Lille, France.
   [Flourie, Bernard] Univ Lyon 1, Hop Lyon Sud, Pierre Benite, France.
   [Hebuterne, Xavier] Univ Nice Sophia Antipolis, Hop Archet, Nice, France.
   [Louis, Edouard] Univ Liege, CHU Sart Tilman, Liege, Belgium.
   [Coffin, Benoit] Univ Paris 07, Hop Louis Mourier, Colombes, France.
   [De Parades, Vincent] Univ Paris 05, Hop Europeen Georges Pompidou, Paris, France.
   [Savoye, Guillaume] Univ Rouen, Hop Charles Nicolle, Rouen, France.
   [Contou, Jean-Francois] Univ Paris 06, Hop St Antoine, Paris, France.
   [Mary, Jean-Yves] Univ Paris 07, INSERM, Hop St Louis, U717, Paris, France.
C3 Institut National de la Sante et de la Recherche Medicale (Inserm);
   Aix-Marseille Universite; Assistance Publique-Hopitaux de Marseille; CHU
   Rennes; Universite de Rennes; Assistance Publique Hopitaux Paris (APHP);
   Universite Paris Cite; Hopital Universitaire Bichat-Claude Bernard -
   APHP; Universite Paris Cite; Assistance Publique Hopitaux Paris (APHP);
   Hopital Universitaire Beaujon - APHP; Universite de Lille - ISITE; CHU
   Lille; Universite de Lille; Universite Claude Bernard Lyon 1; CHU Lyon;
   Universite Cote d'Azur; CHU Nice; University of Liege; Universite Paris
   Cite; Assistance Publique Hopitaux Paris (APHP); Hopital Universitaire
   Louis-Mourier - APHP; Assistance Publique Hopitaux Paris (APHP);
   Universite Paris Cite; Hopital Universitaire Europeen Georges-Pompidou -
   APHP; Universite de Rouen Normandie; CHU de Rouen; Assistance Publique
   Hopitaux Paris (APHP); Sorbonne Universite; Hopital Universitaire
   Saint-Antoine - APHP; Universite Paris Cite; Institut National de la
   Sante et de la Recherche Medicale (Inserm); Assistance Publique Hopitaux
   Paris (APHP); Hopital Universitaire Saint-Louis - APHP
RP Grimaud, JC (通讯作者)，Univ Aix Marseille 2, Hop Nord, Ctr Invest Clin Marseille Nord, Serv Gastroenterol, Chemin Bourrely, F-13915 Marseille 20, France.
EM jean-charles.grimaud@ap-hm.fr
RI FLOURIE, BERNARD/Y-5392-2019
OI Savoye, Guillaume/0000-0002-9200-2067; FLOURIE,
   bernard/0000-0002-3300-0299; Siproudhis, laurent/0000-0002-2575-6790
FU Association Francois Aupetit (AFA); Nycomed SAS France; UCB Pharma;
   Abbott; AstraZeneca; Ferring; Schering-Plough Corporation; Bristol-Myers
   Squibb; Shire; Sanofi; Norgine Pharma; Astra Zeneca; Teva
   Pharmaceuticals; Solvay-Pharma; Cellerix SL; Ocera Therapeutics;
   Centocor; Norgine
FX Supported by grants from the Association Francois Aupetit (AFA) and from
   Nycomed SAS France, with the specific help of Patrick Loriquet, and
   Fibrin glue (Beriplast) was provided by Nycomed SAS, France.; The
   authors disclose the following: Laurent Abramowitz received consulting
   fees for Nycomed SAS France; Xavier Hebuterne received funding from UCB
   Pharma for advisory activity, as a member on an advisory board, and from
   Abbott for educational activities; Edouard Louis, declared consulting
   fees or paid advisory board from Abbott, AstraZeneca, Ferring, Schering
   Plough, and UCB; Guillaume Savoye received lecture fees from Abbott
   Laboratories, Schering-Plough Corporation, and Ferring; Yoram Bouhnik
   declared consulting fees or paid advisory boards from Bristol-Myers
   Squibb, Shire, Sanofi, and Norgine Pharma, and received lecture fees
   from Abbott Laboratories, Astra Zeneca, Schering-Plough Corporation,
   Teva Pharmaceuticals, Ferring, Solvay-Pharma and Norgine; Jean-Frederic
   Colombel declared consulting fees or paid advisory boards for Abbott
   Laboratories, Cellerix SL, Ocera Therapeutics, Schering-Plough
   Corporation, and UCB Pharma and received lecture fees for speaking at
   continuing medical education events indirectly sponsored by a commercial
   sponsor from Abbott Laboratories, Centocor, Schering-Plough Corporation,
   and UCB Pharma and grant support from Abbott Laboratories,
   Schering-Plough Corporation, UCB Pharma; Marc Lemann declared consulting
   fees or paid advisory boards for Abbott Laboratories, Cellerix SL,
   Centocor, Schering-Plough Corporation, and UCB Pharma and received
   lecture fees from Abbott Laboratories, Schering-Plough Corporation, and
   UCB Pharma. All others authors disclose no conflicts.
CR ABEL ME, 1993, DIS COLON RECTUM, V36, P447, DOI 10.1007/BF02050009
   BERNSTEIN LH, 1980, GASTROENTEROLOGY, V79, P357
   Cintron JR, 2000, DIS COLON RECTUM, V43, P944, DOI 10.1007/BF02237355
   Colombel JF, 2007, GASTROENTEROLOGY, V132, P52, DOI 10.1053/j.gastro.2006.11.041
   DELAPORTILLA F, 2006, DIS COLON RECTUM, V50, P1
   Ellis CN, 2006, DIS COLON RECTUM, V49, P1736, DOI 10.1007/s10350-006-0718-8
   GarciaAguilar J, 1996, DIS COLON RECTUM, V39, P723, DOI 10.1007/BF02054434
   HANAUER SB, 1993, AM J GASTROENTEROL, V88, P646
   HELLERS G, 1980, GUT, V21, P525, DOI 10.1136/gut.21.6.525
   HORJTRUP A, 1991, DIS COLON RECTUM, V34, P752
   Johnson EK, 2006, DIS COLON RECTUM, V49, P371, DOI 10.1007/s10350-005-0288-1
   Joo JS, 1998, AM SURGEON, V64, P147
   Loungnarath R, 2004, DIS COLON RECTUM, V47, P432, DOI 10.1007/s10350-003-0076-8
   Maralcan G, 2006, SURG TODAY, V36, P166, DOI 10.1007/s00595-005-3121-5
   Orsoni P, 1999, BRIT J SURG, V86, P360, DOI 10.1046/j.1365-2168.1999.01020.x
   Park JJ, 2000, ARCH SURG-CHICAGO, V135, P166, DOI 10.1001/archsurg.135.2.166
   PARTJL M, 2000, DIGEST SURG, V17, P77
   PEARSON DC, 1995, ANN INTERN MED, V123, P132, DOI 10.7326/0003-4819-123-2-199507150-00009
   PESCATORI M, 1995, DIS COLON RECTUM, V38, P121, DOI 10.1007/BF02052437
   PRESENT DH, 1980, NEW ENGL J MED, V302, P981, DOI 10.1056/NEJM198005013021801
   Present DH, 1999, NEW ENGL J MED, V340, P1398, DOI 10.1056/NEJM199905063401804
   Sandborn WJ, 2003, GASTROENTEROLOGY, V125, P380, DOI 10.1016/S0016-5085(03)00877-1
   Sands BE, 2004, NEW ENGL J MED, V350, P876, DOI 10.1056/NEJMoa030815
   Schwartz DA, 2002, GASTROENTEROLOGY, V122, P875, DOI 10.1053/gast.2002.32362
   Schwartz DA, 2001, ANN INTERN MED, V135, P906, DOI 10.7326/0003-4819-135-10-200111200-00011
   Sentovich SM, 2001, J GASTROINTEST SURG, V5, P158, DOI 10.1016/S1091-255X(01)80028-7
   Singer M, 2005, DIS COLON RECTUM, V48, P799, DOI 10.1007/s10350-004-0898-z
   Van Assche G, 2003, AM J GASTROENTEROL, V98, P332, DOI 10.1016/S0002-9270(02)05909-9
   Venkatesh KS, 1999, DIS COLON RECTUM, V42, P1136, DOI 10.1007/BF02238564
   Vitton V, 2005, ALIMENT PHARM THERAP, V21, P1453, DOI 10.1111/j.1365-2036.2005.02456.x
   WILLIAMS JG, 1991, DIS COLON RECTUM, V34, P378
   Zimmerman DDE, 2001, DIS COLON RECTUM, V44, P1474, DOI 10.1007/BF02234601
   Zmora O, 2005, DIS COLON RECTUM, V48, P2167, DOI 10.1007/s10350-005-0199-1
NR 33
TC 121
Z9 127
U1 1
U2 3
PU W B SAUNDERS CO-ELSEVIER INC
PI PHILADELPHIA
PA 1600 JOHN F KENNEDY BOULEVARD, STE 1800, PHILADELPHIA, PA 19103-2899 USA
SN 0016-5085
J9 GASTROENTEROLOGY
JI Gastroenterology
PD JUN
PY 2010
VL 138
IS 7
BP 2275
EP U123
DI 10.1053/j.gastro.2010.02.013
PG 8
WC Gastroenterology & Hepatology
WE Science Citation Index Expanded (SCI-EXPANDED)
SC Gastroenterology & Hepatology
GA 602KB
UT WOS:000278136900018
PM 20178792
OA Bronze
DA 2024-01-22
ER

PT J
AU van Rheenen, PF
   Aloi, M
   Assa, A
   Bronsky, J
   Escher, JC
   Fagerberg, UL
   Gasparetto, M
   Gerasimidis, K
   Griffiths, A
   Henderson, P
   Koletzko, S
   Kolho, KL
   Levine, A
   van Limbergen, J
   de Carpi, FJM
   Navas-López, VM
   Oliva, S
   de Ridder, L
   Russell, RK
   Shouval, D
   Spinelli, A
   Turner, D
   Wilson, D
   Wine, E
   Ruemmele, FM
AF van Rheenen, Patrick F.
   Aloi, Marina
   Assa, Amit
   Bronsky, Jiri
   Escher, Johanna C.
   Fagerberg, Ulrika L.
   Gasparetto, Marco
   Gerasimidis, Konstantinos
   Griffiths, Anne
   Henderson, Paul
   Koletzko, Sibylle
   Kolho, Kaija-Leena
   Levine, Arie
   van Limbergen, Johan
   de Carpi, Francisco Javier Martin
   Navas-Lopez, Victor Manuel
   Oliva, Salvatore
   de Ridder, Lissy
   Russell, Richard K.
   Shouval, Dror
   Spinelli, Antonino
   Turner, Dan
   Wilson, David
   Wine, Eytan
   Ruemmele, Frank M.
TI The Medical Management of Paediatric Crohn's Disease: an ECCO-ESPGHAN
   Guideline Update
SO JOURNAL OF CROHNS & COLITIS
LA English
DT Article
DE Practice guideline; Crohn's disease/therapy; child; algorithms
ID INFLAMMATORY-BOWEL-DISEASE; MAGNETIC-RESONANCE ENTEROGRAPHY; EXCLUSIVE
   ENTERAL NUTRITION; EVIDENCE-BASED CONSENSUS; MAINTENANCE INFLIXIMAB
   THERAPY; VEDOLIZUMAB INDUCTION THERAPY; NECROSIS FACTOR-ALPHA; IBD PORTO
   GROUP; FECAL CALPROTECTIN; CLINICAL-PRACTICE
AB Objective: We aimed to provide an evidence-supported update of the ECCO-ESPGHAN guideline on the medical management of paediatric Crohn's disease [CD].
   Methods: We formed 10 working groups and formulated 17 PICO-structured clinical questions [Patients, Intervention, Comparator, and Outcome]. A systematic literature search from January 1, 1991 to March 19, 2019 was conducted by a medical librarian using MEDLINE, EMBASE, and Cochrane Central databases. A shortlist of 30 provisional statements were further refined during a consensus meeting in Barcelona in October 2019 and subjected to a vote. In total 22 statements reached >= 80% agreement and were retained.
   Results: We established that it was key to identify patients at high risk of a complicated disease course at the earliest opportunity, to reduce bowel damage. Patients with perianal disease, stricturing or penetrating behaviour, or severe growth retardation should be considered for up-front anti-tumour necrosis factor [TNF] agents in combination with an immunomodulator. Therapeutic drug monitoring to guide treatment changes is recommended over empirically escalating anti-TNF dose or switching therapies. Patients with low-risk luminal CD should be induced with exclusive enteral nutrition [EEN], or with corticosteroids when EEN is not an option, and require immunomodulator-based maintenance therapy. Favourable outcomes rely on close monitoring of treatment response, with timely adjustments in therapy when treatment targets are not met. Serial faecal calprotectin measurements or small bowel imaging [ultrasound or magnetic resonance enterography] are more reliable markers of treatment response than clinical scores alone.
   Conclusions: We present state-of-the-art guidance on the medical treatment and long-term management of children and adolescents with CD.
C1 [van Rheenen, Patrick F.] Univ Groningen, Univ Med Ctr Groningen, Beatrix Childrens Hosp, Dept Paediat Gastroenterol, POB 30001, NL-9700 RB Groningen, Netherlands.
   [Aloi, Marina; Oliva, Salvatore] Sapienza Univ Rome, Maternal & Child Hlth Dept, Pediat Gastroenterol & Liver Unit, Rome, Italy.
   [Assa, Amit] Tel Aviv Univ, Sackler Fac Med, Schneider Childrens Med Ctr, Dept Gastroenterol Nutr & Liver Dis, Petah Tiqwa, Israel.
   [Bronsky, Jiri] Univ Hosp Motol, Dept Paediat, Paediat Gastroenterol Unit, Prague, Czech Republic.
   [Escher, Johanna C.; de Ridder, Lissy] Erasmus MC Sophia Childrens Hosp, Dept Paediat Gastroenterol, Rotterdam, Netherlands.
   [Fagerberg, Ulrika L.] Vastmanland Hosp, Dept Pediat, Ctr Clin Res, Vasteras, Sweden.
   [Fagerberg, Ulrika L.] Karolinska Inst, Dept Womens & Childrens Hlth, Stockholm, Sweden.
   [Gasparetto, Marco] Royal London Childrens Hosp, Dept Paediat Gastroenterol, Barts Hlth Trust, London, England.
   [Gerasimidis, Konstantinos] Univ Glasgow, Sch Med Dent & Nursing, Human Nutr, Glasgow, Lanark, Scotland.
   [Griffiths, Anne] Univ Toronto, Hosp Sick Children, Dept Paediat, Div Gastroenterol Hepatol & Nutr, Toronto, ON, Canada.
   [Henderson, Paul; Wilson, David] Univ Edinburgh, Child Life & Hlth, Edinburgh, Midlothian, Scotland.
   [Koletzko, Sibylle] Ludwig Maximilians Univ Munchen, Dr von Hauner Childrens Hosp, Dept Pediat, Div Gastroenterol & Hepatol,Univ Hosp, Munich, Germany.
   [Koletzko, Sibylle] Univ Warmia & Mazury, Dept Pediat Gastroenterol & Nutr, Sch Med, Coll Med, Olsztyn, Poland.
   [Kolho, Kaija-Leena] Univ Helsinki, Childrens Hosp, Dept Paediat, Tampere, Finland.
   [Kolho, Kaija-Leena] Tampere Univ, Tampere, Finland.
   [Levine, Arie] Tel Aviv Univ, Wolfson Med Ctr, Pediat Gastroenterol & Nutr Unit, Tel Aviv, Israel.
   [van Limbergen, Johan] Amsterdam UMC Locat AMC, Div Pediat Gastroenterol & Nutr, Amsterdam, Netherlands.
   [de Carpi, Francisco Javier Martin] Hosp St Joan de Deu, Dept Pediat Gastroenterol Hepatol & Nutr, Barcelona, Spain.
   [Navas-Lopez, Victor Manuel] Hosp Reg Univ Malaga, Pediat Gastroenterol & Nutr Unit, IBIMA, Malaga, Spain.
   [Russell, Richard K.] Royal Hosp Sick Children, Dept Paediat Gastroenterol & Nutr, Edinburgh, Midlothian, Scotland.
   [Shouval, Dror] Sheba Med Ctr, Edmond & Lily Safra Childrens Hosp, Pediat Gastroenterol Unit, Ramat Gan, Israel.
   [Shouval, Dror] Tel Aviv Univ, Sackler Fac Med, Tel Aviv, Israel.
   [Spinelli, Antonino] Humanitas Clin & Res Ctr IRCCS, Dept Colon & Rectal Surg, Rozzano Milano, Italy.
   [Spinelli, Antonino] Humanitas Univ, Dept Biomed Sci, Milan, Italy.
   [Turner, Dan] Hebrew Univ Jerusalem, Shaare Zedek Med Ctr, Paediat Gastroenterol, Jerusalem, Israel.
   [Wine, Eytan] Univ Alberta, Dept Pediat, Div Pediat Gastroenterol, Edmonton Pediat IBD Clin EPIC, Edmonton, AB, Canada.
   [Wine, Eytan] Univ Alberta, Dept Physiol, Div Pediat Gastroenterol, Edmonton Pediat IBD Clin EPIC, Edmonton, AB, Canada.
   [Ruemmele, Frank M.] Hop Necker Enfants Malad, AP HP, Pediat Gastroenterol, Paris, France.
   [Ruemmele, Frank M.] Univ Sorbonne Paris Cite, Fac Med, Paris Descartes, Paris, France.
C3 University of Groningen; Sapienza University Rome; Sackler Faculty of
   Medicine; Motol University Hospital; Erasmus University Rotterdam;
   Erasmus MC; Vasteras Central Hospital; Karolinska Institutet; Barts
   Health NHS Trust; University of Glasgow; University of Toronto; Hospital
   for Sick Children (SickKids); University of Edinburgh; University of
   Munich; University of Warmia & Mazury; University of Helsinki; Tampere
   University; Tel Aviv University; University of Barcelona; Instituto de
   Investigacion Biomedica de Malaga y Plataforma en Nanomedicina (IBIMA);
   Universidad de Malaga; Chaim Sheba Medical Center; Sackler Faculty of
   Medicine; Humanitas University; Hebrew University of Jerusalem; Shaare
   Zedek Medical Center; University of Alberta; University of Alberta;
   Assistance Publique Hopitaux Paris (APHP); Universite Paris Cite;
   Hopital Universitaire Hotel-Dieu - APHP; Hopital Universitaire
   Paul-Brousse - APHP; Hopital Universitaire Necker-Enfants Malades - APHP
RP van Rheenen, PF (通讯作者)，Univ Groningen, Univ Med Ctr Groningen, Beatrix Childrens Hosp, Dept Paediat Gastroenterol, POB 30001, NL-9700 RB Groningen, Netherlands.
EM p.f.rheenen@umcg.nl
RI Henderson, Paul/F-5106-2012; Van Limbergen, Johan/L-1855-2019; Oliva,
   Salvatore/K-1567-2016; Aloi, Marina/K-2496-2016
OI Henderson, Paul/0000-0003-3634-6428; Van Limbergen,
   Johan/0000-0001-5822-4371; Oliva, Salvatore/0000-0003-2348-2308; Aloi,
   Marina/0000-0001-7404-4004; Gerasimidis,
   Konstantinos/0000-0001-9432-2200; /0000-0003-3867-2665; Wine,
   Eytan/0000-0002-3458-4142
FU European Crohn's and Colitis Organisation; European Society for
   Paediatric Gastroenterology Hepatology and Nutrition
FX This project was initiated, funded, and supported by the European
   Crohn's and Colitis Organisation and the European Society for Paediatric
   Gastroenterology Hepatology and Nutrition.
CR Absah I, 2012, AM J ROENTGENOL, V199, pW367, DOI 10.2214/AJR.11.8363
   Agrawal A, 2005, CLIN GASTROENTEROL H, V3, P1215, DOI 10.1016/S1542-3565(05)00759-7
   Al-Bawardy B, 2019, INFLAMM BOWEL DIS, V25, P580, DOI 10.1093/ibd/izy272
   Aloi M, 2015, GASTROINTEST ENDOSC, V81, P420, DOI 10.1016/j.gie.2014.07.009
   Amil-Dias J, 2017, J PEDIATR GASTR NUTR, V64, P818, DOI 10.1097/MPG.0000000000001562
   Amre DK, 2006, AM J GASTROENTEROL, V101, P645, DOI 10.1111/j.1572-0241.2006.00468.x
   Annese V, 2015, J CROHNS COLITIS, V9, P945, DOI 10.1093/ecco-jcc/jjv141
   Ardizzone S, 2003, DIGEST LIVER DIS, V35, P619, DOI 10.1016/S1590-8658(03)00372-4
   Assa A, 2019, GASTROENTEROLOGY, V157, P985, DOI 10.1053/j.gastro.2019.06.003
   Bakouny Z, 2019, J CLIN GASTROENTEROL, V53, P409, DOI 10.1097/MCG.0000000000001006
   Banerjee S, 2006, J PEDIATR GASTR NUTR, V43, P324, DOI 10.1097/01.mpg.0000228135.31793.9f
   Battat R, 2017, CLIN GASTROENTEROL H, V15, P1427, DOI 10.1016/j.cgh.2017.03.032
   Baumgart DC, 2016, ALIMENT PHARM THER, V43, P1090, DOI 10.1111/apt.13594
   Beaugerie L, 2009, LANCET, V374, P1617, DOI 10.1016/S0140-6736(09)61302-7
   Bemelman WA, 2018, J CROHNS COLITIS, V12, P1, DOI 10.1093/ecco-jcc/jjx061
   Ben Kang,, 2016, J CROHNS COLITIS, V10, P1279, DOI 10.1093/ecco-jcc/jjw086
   Biancone L, 2017, DIGEST LIVER DIS, V49, P338, DOI 10.1016/j.dld.2017.01.141
   Biemans V, 2018, J CROHNS COLITIS, V12, pS55
   Bodini G, 2018, DIGEST LIVER DIS, V50, P452, DOI 10.1016/j.dld.2017.11.008
   Bodini G, 2016, SCAND J GASTROENTERO, V51, P1081, DOI 10.3109/00365521.2016.1157894
   Borrelli O, 2006, CLIN GASTROENTEROL H, V4, P744, DOI 10.1016/j.cgh.2006.03.010
   Bouguen G, 2015, CLIN GASTROENTEROL H, V13, P1042, DOI 10.1016/j.cgh.2013.09.006
   Bousvaros A, 2005, INFLAMM BOWEL DIS, V11, P833, DOI 10.1097/01.MIB.0000175905.00212.2c
   Boyle B, 2010, J PEDIATR GASTR NUTR, V51, P714, DOI 10.1097/MPG.0b013e3181dd861a
   Boyle BM, 2014, WORLD J GASTROENTERO, V20, P9185, DOI 10.3748/wjg.v20.i27.9185
   Butterworth AD, 2008, COCHRANE DB SYST REV, DOI 10.1002/14651858.CD006634.pub2
   Calabrese E, 2016, INFLAMM BOWEL DIS, V22, P1168, DOI 10.1097/MIB.0000000000000706
   Chande N, 2015, COCHRANE DB SYST REV, DOI 10.1002/14651858.CD000067.pub3
   Chande N, 2013, COCHRANE DB SYST REV, DOI 10.1002/14651858.CD000545.pub4
   Chaparro M, 2018, ALIMENT PHARM THER, V48, P839, DOI 10.1111/apt.14930
   Chapuis-Biron C, 2020, ALIMENT PHARM THER, V51, P719, DOI 10.1111/apt.15665
   Chavannes M, 2019, J CROHNS COLITIS, V13, P578, DOI 10.1093/ecco-jcc/jjy206
   Cholapranee A, 2017, ALIMENT PHARM THER, V45, P1291, DOI 10.1111/apt.14030
   Christensen B, 2019, CLIN GASTROENTEROL H, V17, P486, DOI 10.1016/j.cgh.2018.04.060
   Christensen B, 2018, INFLAMM BOWEL DIS, V24, P849, DOI 10.1093/ibd/izx067
   Church PC, 2015, ALIMENT PHARM THER, V41, P153, DOI 10.1111/apt.13024
   Church PC, 2014, INFLAMM BOWEL DIS, V20, P1177, DOI 10.1097/MIB.0000000000000083
   Clarkston K, 2019, J PEDIATR GASTR NUTR, V69, P68, DOI 10.1097/MPG.0000000000002304
   Coenen MJH, 2015, GASTROENTEROLOGY, V149, P907, DOI 10.1053/j.gastro.2015.06.002
   Cohen-Dolev N, 2018, J CROHNS COLITIS, V12, P306, DOI 10.1093/ecco-jcc/jjx150
   Colman RJ, 2018, INFLAMM BOWEL DIS, V24, P2135, DOI 10.1093/ibd/izy078
   Colombel JF, 2019, CLIN GASTROENTEROL H, V17, P1525, DOI 10.1016/j.cgh.2018.09.033
   Colombel JF, 2017, LANCET, V390, P2779, DOI 10.1016/S0140-6736(17)32641-7
   Colombel JF, 2017, GUT, V66, P839, DOI 10.1136/gutjnl-2015-311079
   Conrad MA, 2016, INFLAMM BOWEL DIS, V22, P2425, DOI 10.1097/MIB.0000000000000918
   Costello R, 2017, BMJ OPEN, V7, DOI 10.1136/bmjopen-2016-014603
   Cozijnsen MA, 2016, BMJ OPEN GASTROENTER, V3, DOI 10.1136/bmjgast-2016-000123
   Cozijnsen MA, 2020, CLIN GASTROENTEROL H, V18, P133, DOI 10.1016/j.cgh.2019.04.012
   Crandall W, 2009, J PEDIATR GASTR NUTR, V49, P183, DOI 10.1097/MPG.0b013e3181a70f21
   D'Haens G, 2018, GASTROENTEROLOGY, V154, P1343, DOI 10.1053/j.gastro.2018.01.004
   da Silva JSV, 2020, NUTR CLIN PRACT, V35, P178, DOI 10.1002/ncp.10474
   Dayan JR, 2019, J PEDIATR GASTR NUTR, V69, P61, DOI 10.1097/MPG.0000000000002362
   De Cruz P, 2015, ALIMENT PHARM THER, V42, P867, DOI 10.1111/apt.13353
   De Cruz P, 2015, LANCET, V385, P1406, DOI 10.1016/S0140-6736(14)61908-5
   de Francisco R, 2018, ALIMENT PHARM THER, V48, P723, DOI 10.1111/apt.14933
   de Groof EJ, 2016, COLORECTAL DIS, V18, P667, DOI 10.1111/codi.13311
   deBruyn JC, 2018, J PEDIATR GASTR NUTR, V66, P268, DOI 10.1097/MPG.0000000000001672
   Deora V, 2017, ACTA PAEDIATR, V106, P1863, DOI 10.1111/apa.14008
   Dervieux T, 1998, CLIN CHEM, V44, P551
   Dreesen E, 2018, CLIN GASTROENTEROL H, V16, P1937, DOI 10.1016/j.cgh.2018.04.040
   Drobne D, 2018, SCAND J GASTROENTERO, V53, P940, DOI 10.1080/00365521.2018.1486882
   Dubinsky MC, 2008, CLIN GASTROENTEROL H, V6, P1105, DOI 10.1016/j.cgh.2008.04.032
   Duncan H, 2014, BMC GASTROENTEROL, V14, DOI 10.1186/1471-230X-14-50
   El-Matary W, 2019, INFLAMM BOWEL DIS, V25, P150, DOI 10.1093/ibd/izy217
   Engel T, 2018, J CROHNS COLITIS, V12, P245, DOI 10.1093/ecco-jcc/jjx143
   Escher JC, 2004, EUR J GASTROEN HEPAT, V16, P47, DOI 10.1097/00042737-200401000-00008
   Fang HM, 2018, BIOMED RES INT-UK, V2018, DOI 10.1155/2018/8941340
   Feagan BG, 2016, NEW ENGL J MED, V375, P1946, DOI 10.1056/NEJMoa1602773
   Feagan BG, 2019, CLIN GASTROENTEROL H, V17, P130, DOI 10.1016/j.cgh.2018.05.026
   Feagan BG, 2014, GASTROENTEROLOGY, V146, P681, DOI 10.1053/j.gastro.2013.11.024
   Fernandes MA, 2016, J PEDIATR GASTR NUTR, V62, P242, DOI 10.1097/MPG.0000000000000967
   Ferrante M, 2013, GASTROENTEROLOGY, V145, P978, DOI 10.1053/j.gastro.2013.08.010
   Foster AJ, 2019, WORLD J GASTROENTERO, V25, P1266, DOI 10.3748/wjg.v25.i10.1266
   Franca R, 2019, EXPERT OPIN DRUG MET, V15, P527, DOI 10.1080/17425255.2019.1630378
   Friedman AB, 2018, ALIMENT PHARM THER, V47, P1092, DOI 10.1111/apt.14571
   Frymoyer A, 2016, J PEDIATR GASTR NUTR, V62, P723, DOI 10.1097/MPG.0000000000001123
   Ganji-Arjenaki M, 2018, J CELL PHYSIOL, V233, P2091, DOI 10.1002/jcp.25911
   Gavin J, 2018, ACTA PAEDIATR, V107, P156, DOI 10.1111/apa.14075
   Gerich ME, 2010, J CROHNS COLITIS, V4, P546, DOI 10.1016/j.crohns.2010.03.004
   Ghione S, 2018, AM J GASTROENTEROL, V113, P265, DOI 10.1038/ajg.2017.228
   Giles E, 2013, ALIMENT PHARM THER, V37, P1121, DOI 10.1111/apt.12323
   Gomollon F, 2017, J CROHNS COLITIS, V11, P3, DOI 10.1093/ecco-jcc/jjw168
   Grossi V, 2015, CLIN GASTROENTEROL H, V13, P1748, DOI 10.1016/j.cgh.2015.04.010
   Gupta N, 2006, GASTROENTEROLOGY, V130, P1069, DOI 10.1053/j.gastro.2006.02.003
   Haisma SM, 2019, J PEDIATR GASTR NUTR, V69, P466, DOI 10.1097/MPG.0000000000002458
   Haisma SM, 2019, PLOS ONE, V14, DOI 10.1371/journal.pone.0214751
   Haisma SM, 2020, ARCH DIS CHILD, V105, P996, DOI 10.1136/archdischild-2018-316584
   Haisma SM, 2015, J CROHNS COLITIS, V9, P305, DOI 10.1093/ecco-jcc/jjv031
   Hämäläinen A, 2011, WORLD J GASTROENTERO, V17, P5166, DOI 10.3748/wjg.v17.i47.5166
   Hanai H, 2012, DIGEST LIVER DIS, V44, P649, DOI 10.1016/j.dld.2012.03.007
   Heida A, 2017, INFLAMM BOWEL DIS, V23, P894, DOI 10.1097/MIB.0000000000001082
   Hicks CW, 2015, INFLAMM BOWEL DIS, V21, P221, DOI 10.1097/MIB.0000000000000185
   Hoekman DR, 2015, SCAND J GASTROENTERO, V50, P1110, DOI 10.3109/00365521.2015.1027264
   Hoentjen F, 2013, INFLAMM BOWEL DIS, V19, P363, DOI 10.1002/ibd.23021
   Hojsak I, 2015, SCAND J GASTROENTERO, V50, P1208, DOI 10.3109/00365521.2015.1031166
   Hukkinen M, 2016, J PEDIATR SURG, V51, P1467, DOI 10.1016/j.jpedsurg.2016.01.017
   Hyams J, 2007, GASTROENTEROLOGY, V132, P863, DOI 10.1053/j.gastro.2006.12.003
   Hyams J, 2011, CURR MED RES OPIN, V27, P651, DOI 10.1185/03007995.2010.547575
   Hyams JS, 2019, ALIMENT PHARM THER, V49, P155, DOI 10.1111/apt.15054
   Hyams JS, 2017, GASTROENTEROLOGY, V152, P1901, DOI 10.1053/j.gastro.2017.02.004
   Hyams JS, 2012, GASTROENTEROLOGY, V143, P365, DOI 10.1053/j.gastro.2012.04.046
   Imdad A, 2018, COCHRANE DB SYST REV, DOI 10.1002/14651858.CD012774.pub2
   Jaspers GJ, 2006, INFLAMM BOWEL DIS, V12, P831, DOI 10.1097/01.mib.0000232470.00703.67
   Jones JL, 2015, CLIN GASTROENTEROL H, V13, P2233, DOI 10.1016/j.cgh.2015.06.034
   Jongsma M, 2020, J CROHNS COLITIS, V14, pS039
   Joosse ME, 2018, ALIMENT PHARM THER, V48, P523, DOI 10.1111/apt.14893
   Kelly OB, 2017, INFLAMM BOWEL DIS, V23, P1202, DOI 10.1097/MIB.0000000000001126
   Kempinska A, 2011, J PEDIATR GASTR NUTR, V53, P389, DOI 10.1097/MPG.0b013e31822855e7
   Kennedy NA, 2019, LANCET GASTROENTEROL, V4, P341, DOI 10.1016/S2468-1253(19)30012-3
   Khan KJ, 2011, AM J GASTROENTEROL, V106, P661, DOI 10.1038/ajg.2011.72
   Khanna R, 2015, COCHRANE DB SYST REV, DOI 10.1002/14651858.CD007572.pub2
   Kierkus J, 2015, J PEDIATR GASTR NUTR, V60, P580, DOI 10.1097/MPG.0000000000000684
   Kim HJ, 2016, YONSEI MED J, V57, P1185, DOI 10.3349/ymj.2016.57.5.1185
   Kolho KL, 2014, SCAND J GASTROENTERO, V49, P434, DOI 10.3109/00365521.2014.886719
   Kopylov U, 2019, DIGEST LIVER DIS, V51, P68, DOI 10.1016/j.dld.2018.07.040
   Kopylov U, 2018, INFLAMM BOWEL DIS, V24, P2442, DOI 10.1093/ibd/izy155
   Kopylov U, 2016, EUR J GASTROEN HEPAT, V28, P1137, DOI 10.1097/MEG.0000000000000692
   Kotlyar DS, 2015, CLIN GASTROENTEROL H, V13, P847, DOI 10.1016/j.cgh.2014.05.015
   Kotlyar DS, 2011, CLIN GASTROENTEROL H, V9, P36, DOI 10.1016/j.cgh.2010.09.016
   Kotze PG, 2018, ALIMENT PHARM THER, V48, P626, DOI 10.1111/apt.14919
   Krishnakumar C, 2019, INFLAMM BOWEL DIS, V25, P1208, DOI 10.1093/ibd/izy363
   Kuenzig M Ellen, 2018, J Can Assoc Gastroenterol, V1, P159, DOI 10.1093/jcag/gwy018
   Kugathasan S, 2017, LANCET, V389, P1710, DOI 10.1016/S0140-6736(17)30317-3
   Landells I, 2015, J AM ACAD DERMATOL, V73, P594, DOI 10.1016/j.jaad.2015.07.002
   Lazzerini M, 2017, CLIN GASTROENTEROL H, V15, P1382, DOI 10.1016/j.cgh.2017.02.029
   Lazzerini M, 2013, JAMA-J AM MED ASSOC, V310, P2164, DOI 10.1001/jama.2013.280777
   Ledder O, 2017, J CROHNS COLITIS, V11, P1230, DOI 10.1093/ecco-jcc/jjx082
   Lee MJ, 2018, CLIN GASTROENTEROL H, V16, P1879, DOI 10.1016/j.cgh.2018.01.030
   Lee YM, 2015, J PEDIATR GASTR NUTR, V60, P737, DOI 10.1097/MPG.0000000000000711
   Lemaitre M, 2017, JAMA-J AM MED ASSOC, V318, P1679, DOI 10.1001/jama.2017.16071
   LENNARD L, 1987, J CHROMATOGR-BIOMED, V423, P169, DOI 10.1016/0378-4347(87)80340-7
   Lenti MV, 2018, DIGEST LIVER DIS, V50, P1299, DOI 10.1016/j.dld.2018.07.007
   Levine A, 2019, GASTROENTEROLOGY, V157, P440, DOI 10.1053/j.gastro.2019.04.021
   Levine A, 2020, J CROHNS COLITIS, V14, P71, DOI 10.1093/ecco-jcc/jjz111
   Levine A, 2019, GUT, V68, P239, DOI 10.1136/gutjnl-2017-315199
   Levine A, 2014, J PEDIATR GASTR NUTR, V58, P795, DOI 10.1097/MPG.0000000000000239
   Levine A, 2014, INFLAMM BOWEL DIS, V20, P278, DOI 10.1097/01.MIB.0000437735.11953.68
   Levine A, 2009, INFLAMM BOWEL DIS, V15, P1055, DOI 10.1002/ibd.20881
   Liu LJ, 2019, JCR-J CLIN RHEUMATOL, V25, P197, DOI 10.1097/RHU.0000000000000810
   Logan M, 2019, ALIMENT PHARM THER, V50, P664, DOI 10.1111/apt.15425
   Luthra P, 2015, ALIMENT PHARM THER, V41, P1227, DOI 10.1111/apt.13215
   Maaser C, 2019, J CROHNS COLITIS, V13, P144, DOI 10.1093/ecco-jcc/jjy113
   Mack DR, 2019, GASTROENTEROLOGY, V157, P320, DOI [10.1053/j.gastro.2019.03.022, 10.1093/jcag/gwz018]
   Mack DR, 1998, J PEDIATR-US, V132, P830, DOI 10.1016/S0022-3476(98)70313-0
   Markowitz J, 2000, GASTROENTEROLOGY, V119, P895, DOI 10.1053/gast.2000.18144
   Martelli L, 2017, J GASTROENTEROL, V52, P19, DOI 10.1007/s00535-016-1266-1
   Martinelli M, 2020, INFLAMM BOWEL DIS, V26, P1407, DOI 10.1093/ibd/izz264
   Matsumoto T, 2016, J CROHNS COLITIS, V10, P1259, DOI 10.1093/ecco-jcc/jjw152
   Merras-Salmio L, 2017, J PEDIATR GASTR NUTR, V64, P272, DOI 10.1097/MPG.0000000000001258
   Meserve J, 2019, CLIN GASTROENTEROL H, V17, P1533, DOI 10.1016/j.cgh.2018.09.035
   Minderhoud IM, 2015, INFLAMM BOWEL DIS, V21, P2453, DOI 10.1097/MIB.0000000000000507
   Moreno N, 2014, J CROHNS COLITIS, V8, P1079, DOI 10.1016/j.crohns.2014.02.008
   Nakase H, 2017, ALIMENT PHARM THER, V46, P873, DOI 10.1111/apt.14318
   Narula N, 2018, COCHRANE DB SYST REV, DOI 10.1002/14651858.CD000542.pub3
   Newman WG, 2011, PHARMACOGENOMICS, V12, P815, DOI [10.2217/pgs.11.32, 10.2217/PGS.11.32]
   Nguyen DL, 2015, THER ADV GASTROENTER, V8, P168, DOI 10.1177/1756283X15578607
   Noman M, 2017, J CROHNS COLITIS, V11, P1085, DOI 10.1093/ecco-jcc/jjx048
   Oliva S, 2018, J PEDIATR GASTR NUTR, V67, P414, DOI 10.1097/MPG.0000000000002092
   Oord T, 2014, SCAND J CLIN LAB INV, V74, P254, DOI 10.3109/00365513.2013.879732
   Padoan A, 2018, CLIN CHEM LAB MED, V56, P1926, DOI 10.1515/cclm-2018-0134
   Papamichael K, 2019, CLIN GASTROENTEROL H, V17, P1655, DOI 10.1016/j.cgh.2019.03.037
   Papamichael K, 2019, J CROHNS COLITIS, V13, P976, DOI 10.1093/ecco-jcc/jjz018
   Papamichael K, 2018, INFLAMM BOWEL DIS, V24, P2266, DOI 10.1093/ibd/izy132
   Papamichael K, 2018, DIGEST DIS SCI, V63, P761, DOI 10.1007/s10620-018-4917-7
   Papamichael K, 2017, CLIN GASTROENTEROL H, V15, P1580, DOI 10.1016/j.cgh.2017.03.031
   Patel V, 2014, COCHRANE DB SYST REV, DOI 10.1002/14651858.CD006884.pub3
   Patton PH, 2016, COCHRANE DB SYST REV, DOI 10.1002/14651858.CD000299.pub3
   Peyrin-Biroulet L, 2015, AM J GASTROENTEROL, V110, P1324, DOI 10.1038/ajg.2015.233
   Peyrin-Biroulet L, 2014, GUT, V63, P88, DOI 10.1136/gutjnl-2013-304984
   Pigneur B, 2019, J CROHNS COLITIS, V13, P846, DOI 10.1093/ecco-jcc/jjy207
   Plevris N, 2019, J CROHNS COLITIS, V13, P1111, DOI 10.1093/ecco-jcc/jjz042
   Pouillon L, 2019, BMC MED, V17, DOI 10.1186/s12916-019-1323-8
   Punati J, 2008, INFLAMM BOWEL DIS, V14, P949, DOI 10.1002/ibd.20412
   Rahier JF, 2014, J CROHNS COLITIS, V8, P443, DOI 10.1016/j.crohns.2013.12.013
   Ravikumara M, 2007, J PEDIATR GASTR NUTR, V44, P427, DOI 10.1097/MPG.0b013e3180320689
   Regueiro M, 2016, GASTROENTEROLOGY, V150, P1568, DOI 10.1053/j.gastro.2016.02.072
   Regueiro M, 2009, GASTROENTEROLOGY, V136, P441, DOI 10.1053/j.gastro.2008.10.051
   Restellini S, 2018, INFLAMM BOWEL DIS, V24, P1531, DOI 10.1093/ibd/izy044
   Riccabona M, 2018, PEDIATR RADIOL, V48, P1528, DOI 10.1007/s00247-018-4147-3
   Riello L, 2011, INFLAMM BOWEL DIS, V17, P2138, DOI 10.1002/ibd.21612
   Rinawi F, 2016, INFLAMM BOWEL DIS, V22, P2917, DOI 10.1097/MIB.0000000000000937
   Roblin X, 2017, ALIMENT PHARM THER, V46, P142, DOI 10.1111/apt.14106
   Roblin X, 2014, AM J GASTROENTEROL, V109, P1250, DOI 10.1038/ajg.2014.146
   Rolfe VE, 2006, COCHRANE DB SYST REV, DOI 10.1002/14651858.CD004826
   Rosario M, 2017, J CROHNS COLITIS, V11, P921, DOI 10.1093/ecco-jcc/jjx021
   Rosen MJ, 2010, INFLAMM BOWEL DIS, V16, P461, DOI 10.1002/ibd.21067
   Rubio A, 2011, ALIMENT PHARM THER, V33, P1332, DOI 10.1111/j.1365-2036.2011.04662.x
   Ruemmele FM, 2014, J CROHNS COLITIS, V8, P1179, DOI 10.1016/j.crohns.2014.04.005
   Ruemmele FM, 2018, J CROHNS COLITIS, V12, P1249, DOI 10.1093/ecco-jcc/jjy087
   Ruffolo C, 2010, NEW ENGL J MED, V363, P1086, DOI 10.1056/NEJMc1005805
   Rugtveit J, 2002, J PEDIATR GASTR NUTR, V34, P323, DOI 10.1097/00005176-200203000-00022
   RUTGEERTS P, 1990, GASTROENTEROLOGY, V99, P956, DOI 10.1016/0016-5085(90)90613-6
   Sadigh S, 2017, PEDIATR RADIOL, V47, P877, DOI 10.1007/s00247-017-3836-7
   Samaan MA, 2017, FRONTLINE GASTROENTE, V8, P196, DOI 10.1136/flgastro-2016-100720
   Sandborn WJ, 2008, GASTROENTEROLOGY, V135, P1130, DOI 10.1053/j.gastro.2008.07.014
   Sandborn WJ, 2013, NEW ENGL J MED, V369, P711, DOI 10.1056/NEJMoa1215739
   Sandborn WJ, 2012, NEW ENGL J MED, V367, P1519, DOI 10.1056/NEJMoa1203572
   Sands BE, 2017, GASTROENTEROLOGY, V152, pS185, DOI 10.1016/S0016-5085(17)30930-7
   Sands BE, 2017, INFLAMM BOWEL DIS, V23, P97, DOI 10.1097/MIB.0000000000000979
   Sands BE, 2014, GASTROENTEROLOGY, V147, P618, DOI 10.1053/j.gastro.2014.05.008
   Sayani FA, 2005, CAN J GASTROENTEROL, V19, P147, DOI 10.1155/2005/470863
   Sazonovs A, 2020, GASTROENTEROLOGY, V158, P189, DOI 10.1053/j.gastro.2019.09.041
   Scherkenbach LA, 2016, ANN PHARMACOTHER, V50, P60, DOI 10.1177/1060028015613527
   Schreiber S, 2018, J GASTROENTEROL, V53, P1048, DOI 10.1007/s00535-018-1480-0
   Schulman JM, 2017, CAN J GASTROENTEROL, V2017, DOI [10.1155/2017/5873158, 10.1155/2017/873158]
   Schwartz DA, 2017, INFLAMM BOWEL DIS, V23, P1860, DOI 10.1097/MIB.0000000000001243
   Scribano ML, 2018, WORLD J GASTROENTERO, V24, P2457, DOI 10.3748/wjg.v24.i23.2457
   Selinger CP, 2017, INFLAMM BOWEL DIS, V23, P2083, DOI 10.1097/MIB.0000000000001258
   Shah ED, 2017, INFLAMM BOWEL DIS, V23, P570, DOI 10.1097/MIB.0000000000001049
   Shelton E, 2015, J GASTROEN HEPATOL, V30, P138
   Shmidt E, 2018, INFLAMM BOWEL DIS, V24, P2461, DOI 10.1093/ibd/izy171
   Sidoroff M, 2014, BMC GASTROENTEROL, V14, DOI 10.1186/1471-230X-14-51
   Singh N, 2016, INFLAMM BOWEL DIS, V22, P2121, DOI 10.1097/MIB.0000000000000865
   Singh S, 2020, CLIN GASTROENTEROL H, V18, P69, DOI 10.1016/j.cgh.2019.02.044
   Sipponen T, 2008, INFLAMM BOWEL DIS, V14, P1392, DOI 10.1002/ibd.20490
   Sunseri W, 2014, INFLAMM BOWEL DIS, V20, P1341, DOI 10.1097/MIB.0000000000000102
   Svolos V, 2019, GASTROENTEROLOGY, V156, P1354, DOI 10.1053/j.gastro.2018.12.002
   Svolos V, 2017, BMC GASTROENTEROL, V17, DOI 10.1186/s12876-016-0564-7
   Swaminath A, 2017, ALIMENT PHARM THER, V46, P645, DOI 10.1111/apt.14253
   Takagi S, 2006, ALIMENT PHARM THERAP, V24, P1333, DOI 10.1111/j.1365-2036.2006.03120.x
   Teich N, 2016, J CROHNS COLITIS, V10, P61, DOI 10.1093/ecco-jcc/jjv188
   Tham YS, 2018, THER ADV GASTROENTER, V11, DOI 10.1177/1756284818785571
   Townsend CM, 2019, COCHRANE DB SYST REV, DOI 10.1002/14651858.CD012730.pub2
   Turner D, 2007, AM J GASTROENTEROL, V102, P2804, DOI 10.1111/j.1572-0241.2007.01474.x
   Turner D, 2017, J PEDIATR GASTR NUTR, V64, P254, DOI 10.1097/MPG.0000000000001227
   Turner D, 2015, GUT, V64, P1898, DOI 10.1136/gutjnl-2014-307964
   Turner D, 2012, INFLAMM BOWEL DIS, V18, P55, DOI 10.1002/ibd.21649
   Uhlen S, 2006, INFLAMM BOWEL DIS, V12, P1053, DOI 10.1097/01.mib.0000235103.47280.bb
   Valentino PL, 2014, INFLAMM BOWEL DIS, V20, P47, DOI 10.1097/01.MIB.0000436953.88522.3e
   Van Assche G, 2008, GASTROENTEROLOGY, V134, P1861, DOI 10.1053/j.gastro.2008.03.004
   van Rheenen H, 2020, PEDIATR GASTROENTERO, V23, P121, DOI 10.5223/pghn.2020.23.2.121
   van Rheenen PF, 2012, INFLAMM BOWEL DIS, V18, P2018, DOI 10.1002/ibd.22896
   Vermeire S, 2017, J CROHNS COLITIS, V11, P412, DOI 10.1093/ecco-jcc/jjw176
   Vivio EE, 2016, J CROHNS COLITIS, V10, P402, DOI 10.1093/ecco-jcc/jjv226
   Walker GJ, 2019, JAMA-J AM MED ASSOC, V321, P773, DOI 10.1001/jama.2019.0709
   Walters TD, 2014, GASTROENTEROLOGY, V146, P383, DOI 10.1053/j.gastro.2013.10.027
   Weinstein-Nakar I, 2018, CLIN GASTROENTEROL H, V16, P1089, DOI 10.1016/j.cgh.2018.01.024
   Weiss B, 2009, J PEDIATR GASTR NUTR, V48, P526, DOI 10.1097/MPG.0b013e318196df3e
   Willot S, 2011, INFLAMM BOWEL DIS, V17, P2521, DOI 10.1002/ibd.21653
   Wilschanski M, 1996, GUT, V38, P543, DOI 10.1136/gut.38.4.543
   Winter DA, 2020, J PEDIATR GASTR NUTR, V70, P763, DOI 10.1097/MPG.0000000000002631
   Yajnik V, 2017, ADV THER, V34, P542, DOI 10.1007/s12325-016-0467-6
   Yamamoto T, 2007, ALIMENT PHARM THER, V25, P67, DOI 10.1111/j.1365-2036.2006.03158.x
   Yamamoto T, 2007, INFLAMM BOWEL DIS, V13, P1493, DOI 10.1002/ibd.20238
   Yang C, 2015, ALIMENT PHARM THER, V41, P1079, DOI 10.1111/apt.13181
   Yang SK, 2014, NAT GENET, V46, P1017, DOI 10.1038/ng.3060
   Yarur AJ, 2019, DIGEST DIS SCI, V64, P1651, DOI 10.1007/s10620-019-05570-1
   Yarur AJ, 2015, CLIN GASTROENTEROL H, V13, P1118, DOI 10.1016/j.cgh.2014.12.026
   Ylisaukko-oja T, 2018, SCAND J GASTROENTERO, V53, P158, DOI 10.1080/00365521.2017.1416160
   Yoon HM, 2017, JAMA PEDIATR, V171, P1208, DOI 10.1001/jamapediatrics.2017.3400
   Yung DE, 2018, INFLAMM BOWEL DIS, V24, P93, DOI 10.1093/ibd/izx027
   Zittan E, 2016, J CROHNS COLITIS, V10, P510, DOI 10.1093/ecco-jcc/jjw014
   Ziv-Baran T, 2018, ALIMENT PHARM THER, V48, P1242, DOI 10.1111/apt.15016
   Zubin G, 2015, INFLAMM BOWEL DIS, V21, P1386, DOI 10.1097/MIB.0000000000000388
NR 254
TC 243
Z9 249
U1 6
U2 31
PU OXFORD UNIV PRESS
PI OXFORD
PA GREAT CLARENDON ST, OXFORD OX2 6DP, ENGLAND
SN 1873-9946
EI 1876-4479
J9 J CROHNS COLITIS
JI J. Crohns Colitis
PD FEB
PY 2021
VL 15
IS 2
BP 171
EP 194
DI 10.1093/ecco-jcc/jjaa161
PG 24
WC Gastroenterology & Hepatology
WE Science Citation Index Expanded (SCI-EXPANDED)
SC Gastroenterology & Hepatology
GA RI6UX
UT WOS:000637045700001
PM 33026087
OA Green Accepted, Bronze, Green Published
HC Y
HP N
DA 2024-01-22
ER

PT J
AU Atia, O
   Shavit-Brunschwig, Z
   Mould, DR
   Stein, R
   Matar, M
   Aloi, M
   Ledder, O
   Focht, G
   Urlep, D
   Hyams, J
   Broide, E
   Weiss, B
   Levine, J
   Russell, RK
   Turner, D
AF Atia, Ohad
   Shavit-Brunschwig, Zivia
   Mould, Diane R.
   Stein, Ronen
   Matar, Manar
   Aloi, Marina
   Ledder, Oren
   Focht, Gili
   Urlep, Darja
   Hyams, Jeffrey
   Broide, Efrat
   Weiss, Batia
   Levine, Jeremiah
   Russell, Richard K.
   Turner, Dan
TI Outcomes, dosing, and predictors of vedolizumab treatment in children
   with inflammatory bowel disease (VEDOKIDS): a prospective, multicentre
   cohort study
SO LANCET GASTROENTEROLOGY & HEPATOLOGY
LA English
DT Article
ID IBD PORTO GROUP; CROHNS-DISEASE; RETROSPECTIVE MULTICENTER; MAINTENANCE
   THERAPY; PEDIATRIC-PATIENTS; INDUCTION THERAPY; ACTIVITY INDEX;
   EFFICACY; PHARMACOKINETICS; ADALIMUMAB
AB Background Scarce data are available on the use of vedolizumab in children with inflammatory bowel disease (IBD). We aimed to evaluate the safety, effectiveness, and dosing of vedolizumab to induce remission of IBD.
   Methods VEDOKIDS was a paediatric, multicentre, prospective cohort study done in 17 centres in six countries. We report the 14-week outcomes as the first analyses of the planned 3-year follow-up of the VEDOKIDS cohort. Children (aged 0-18 years) with IBD who had commenced vedolizumab were followed up at baseline and at 2, 6, and 14 weeks. Children were managed according to local prescribing practices without standardisation of dosing or criteria for escalation, but the study protocol suggested dosing of 177 mg/m2 body surface area (up to 300 mg maximum). The primary outcome was steroid-free and exclusive enteral nutrition-free remission at 14 weeks, analysed according to the intention-to-treat principle. Serum samples were taken for analysis of drug concentration and faecal calprotectin at baseline, and at 2, 6, and 14 weeks. Adverse events were recorded in real time and classified as severe or non-severe and related or unrelated to vedolizumab. This study is registered with ClinicalTrials.gov, NCT02862132.
   Findings Between May 19, 2016, and April 1, 2022, 142 children (76 [54%] girls and 66 [46%] boys; mean age 13middot6 years [SD 3middot6]) were enrolled. 65 (46%) children had Crohn's disease, 68 (48%) had ulcerative colitis, and nine (6%) had unclassified IBD (those with unclassified IBD were analysed with the ulcerative colitis group). 32 (42% [95% CI 30-54]) of 77 children with ulcerative colitis and 21 (32% [23-45]) of 65 children with Crohn's disease were in steroid -free and exclusive enteral nutrition-free remission at 14 weeks. Median drug concentrations at week 14 were higher in children with ulcerative colitis than in those with Crohn's disease (11middot5 mu g/mL [IQR 5middot5-18middot1] vs 5middot9 mu g/mL [3middot0-12middot7]; p=0middot006). In children who weighed less than 30 kg, the optimal drug concentration associated with steroid-free and exclusive enteral nutrition-free clinical remission was 7 mu g/mL at week 14 (area under the curve 0middot69 [95% CI 0middot41-0middot98]), corresponding to a dose of 200 mg/m2 body surface area or 10 mg/kg. 32 (23%) of 142 children reported at least one adverse event, the most common were headache (five [4%]), myalgia (four [3%]), and fever (three [2%]). None of the adverse events were classified as severe, and only two (1%) patients discontinued treatment due to adverse events.
   Interpretation Vedolizumab showed good safety and effectiveness at inducing remission in children with IBD at 14 weeks, especially those with ulcerative colitis. Vedolizumab should be considered in children when other approved drug interventions for IBD are unsuccessful. In children who weigh less than 30 kg, vedolizumab should be dosed by the child's body surface area (200 mg/m(2)) or weight (10 mg/kg).
C1 [Atia, Ohad; Shavit-Brunschwig, Zivia; Ledder, Oren; Focht, Gili; Turner, Dan] Hebrew Univ Jerusalem, Sch Med, Juliet Keidan Inst Pediat Gastroenterol Hepatol &, Shaare Zedek Med Ctr, Jerusalem, Israel.
   [Mould, Diane R.] Project Res, Phoenixville, PA USA.
   [Stein, Ronen] Childrens Hosp Philadelphia, Philadelphia, PA USA.
   [Matar, Manar] Schneider Childrens Med Ctr Israel, Div Gastroenterol Hepatol & Nutr, Petah Tiqwa, Israel.
   [Aloi, Marina] Sapienza Univ Rome, Pediat Gastroenterol Hepatol & Nutr Inst, Rome, Italy.
   [Urlep, Darja] Univ Med Ctr Ljubljana, Univ Childrens Hosp, Pediat Gastroenterol & Liver Unit, Ljubljana, Slovenia.
   [Hyams, Jeffrey] Connecticut Childrens Med Ctr, Clin Pediat, Hartford, CT USA.
   [Broide, Efrat] Shamir Med Ctr, Div Digest Dis, Beer Yaagov, Israel.
   [Weiss, Batia] Sheba Med Ctr, Edmond & Lily Safra Childrens Hosp, Pediat Gastroenterol & Nutr, Tel HaShomer, Israel.
   [Levine, Jeremiah] NYU Langone Hlth, Pediat Gastroenterol, New York, NY USA.
   [Russell, Richard K.] Royal Hosp Children & Young People, Div Pediat Gastroenterol, Edinburgh, Scotland.
   [Turner, Dan] Hebrew Univ Jerusalem, Sch Med, Shaare Zedek Med Ctr, Juliet Keidan Inst Paediat Gastroenterol & Nutr, IL-9103102 Jerusalem, Israel.
C3 Hebrew University of Jerusalem; Shaare Zedek Medical Center; University
   of Pennsylvania; Pennsylvania Medicine; Childrens Hospital of
   Philadelphia; Sapienza University Rome; University Medical Centre
   Ljubljana; Connecticut Children's Medical Center; Shamir Medical Center
   (Assaf Harofeh); Chaim Sheba Medical Center; NYU Langone Medical Center;
   Hebrew University of Jerusalem; Shaare Zedek Medical Center
RP Turner, D (通讯作者)，Hebrew Univ Jerusalem, Sch Med, Shaare Zedek Med Ctr, Juliet Keidan Inst Paediat Gastroenterol & Nutr, IL-9103102 Jerusalem, Israel.
EM turnerd@szmc.org.il
RI Aloi, Marina/K-2496-2016
OI Aloi, Marina/0000-0001-7404-4004; Urlep, Darja/0000-0002-7297-538X
FU European Crohn's; Colitis Organization; European Society for Paediatric
   Gastroenterology Hepatology and Nutrition; Takeda
FX Funding The European Crohn's and Colitis Organization, the European
   Society for Paediatric Gastroenterology Hepatology and Nutrition, and
   Takeda.
CR Aardoom MA, 2020, J PEDIATR GASTR NUTR, V71, P501, DOI 10.1097/MPG.0000000000002833
   Allez M, 2010, J CROHNS COLITIS, V4, P355, DOI 10.1016/j.crohns.2010.04.004
   Aloi M, 2016, INFLAMM BOWEL DIS, V22, P1378, DOI 10.1097/MIB.0000000000000767
   Atia O, 2021, J CROHNS COLITIS, V16, P778
   Atia O, 2022, J CROHNS COLITIS, V16, P796, DOI 10.1093/ecco-jcc/jjab210
   Atia O, 2022, J CROHNS COLITIS, V16, P786, DOI 10.1093/ecco-jcc/jjab205
   Costa-Moreira P, 2020, J CROHNS COLITIS, V14, P274, DOI 10.1093/ecco-jcc/jjz128
   Cozijnsen MA, 2020, CLIN GASTROENTEROL H, V18, P133, DOI 10.1016/j.cgh.2019.04.012
   Croft NM, 2021, LANCET GASTROENTEROL, V6, P616, DOI 10.1016/S2468-1253(21)00142-4
   Feagan BG, 2013, NEW ENGL J MED, V369, P699, DOI 10.1056/NEJMoa1215734
   Feber J, 2009, PEDIATR NEPHROL, V24, P1027, DOI 10.1007/s00467-008-1089-2
   Goodhand J, 2010, INFLAMM BOWEL DIS, V16, P947, DOI 10.1002/ibd.21145
   Hajjat TM, 2021, CROHNS COLITIS 360, V3, DOI 10.1093/crocol/otab039
   Hyams JS, 2022, J CROHNS COLITIS, V16, P1243, DOI 10.1093/ecco-jcc/jjac036
   Hyams JS, 2017, INFLAMM BOWEL DIS, V23, P2227, DOI 10.1097/MIB.0000000000001262
   Hyams JS, 2012, GASTROENTEROLOGY, V143, P365, DOI 10.1053/j.gastro.2012.04.046
   Jossen J, 2020, J PEDIATR GASTR NUTR, V70, P304, DOI 10.1097/MPG.0000000000002556
   Kelsen JR, 2014, J PEDIATR GASTR NUTR, V59, P758, DOI 10.1097/MPG.0000000000000533
   Ledder O, 2017, J CROHNS COLITIS, V11, P1230, DOI 10.1093/ecco-jcc/jjx082
   Levine A, 2014, J PEDIATR GASTR NUTR, V58, P795, DOI 10.1097/MPG.0000000000000239
   Malmborg P, 2015, INFLAMM BOWEL DIS, V21, P1098, DOI 10.1097/MIB.0000000000000356
   Mulberg AE, 2022, GASTROENTEROLOGY, V163, P77, DOI 10.1053/j.gastro.2022.03.018
   Rosario M, 2017, CLIN PHARMACOKINET, V56, P1287, DOI 10.1007/s40262-017-0546-0
   Sandborn WJ, 2013, NEW ENGL J MED, V369, P711, DOI 10.1056/NEJMoa1215739
   Sands BE, 2014, GASTROENTEROLOGY, V147, P618, DOI 10.1053/j.gastro.2014.05.008
   Shelton E, 2015, INFLAMM BOWEL DIS, V21, P2879, DOI 10.1097/MIB.0000000000000561
   Shivaji UN, 2016, CLIN GASTROENTEROL H, V14, pE1, DOI 10.1016/j.cgh.2015.05.012
   Singh N, 2016, INFLAMM BOWEL DIS, V22, P2121, DOI 10.1097/MIB.0000000000000865
   Turner D, 2007, GASTROENTEROLOGY, V133, P423, DOI 10.1053/j.gastro.2007.05.029
   Turner D, 2021, GASTROENTEROLOGY, V160, P1570, DOI 10.1053/j.gastro.2020.12.031
   Turner D, 2020, GUT, V69, P32, DOI 10.1136/gutjnl-2018-317987
   Turner D, 2019, CURR PHARM DESIGN, V25, P69, DOI 10.2174/1381612825666190307125511
   Turner D, 2018, J PEDIATR GASTR NUTR, V67, P257, DOI 10.1097/MPG.0000000000002035
   Turner D, 2012, INFLAMM BOWEL DIS, V18, P55, DOI 10.1002/ibd.21649
   van Rheenen PF, 2021, J CROHNS COLITIS, V15, P171, DOI 10.1093/ecco-jcc/jjaa161
NR 35
TC 15
Z9 16
U1 2
U2 11
PU ELSEVIER INC
PI SAN DIEGO
PA 525 B STREET, STE 1900, SAN DIEGO, CA 92101-4495 USA
EI 2468-1253
J9 LANCET GASTROENTEROL
JI Lancet Gastroenterol. Hepatol.
PD JAN
PY 2023
VL 8
IS 1
BP 31
EP 42
DI 10.1016/S2468-1253(22)00307-7
EA DEC 2022
PG 12
WC Gastroenterology & Hepatology
WE Science Citation Index Expanded (SCI-EXPANDED)
SC Gastroenterology & Hepatology
GA 6W5UD
UT WOS:000895793300015
PM 36306803
DA 2024-01-22
ER

PT J
AU Caravaca, AS
   Levine, YA
   Drake, A
   Eberhardson, M
   Olofsson, PS
AF Caravaca, April S.
   Levine, Yaakov A.
   Drake, Anna
   Eberhardson, Michael
   Olofsson, Peder S.
TI Vagus Nerve Stimulation Reduces Indomethacin-Induced Small Bowel
   Inflammation
SO FRONTIERS IN NEUROSCIENCE
LA English
DT Article
DE Crohn's disease; inflammatory reflex; vagus nerve stimulation; small
   bowel; indomethacin; cholinergic anti-inflammatory pathway;
   bioelectronic medicine; inflammatory bowel disease
ID NICOTINIC ACETYLCHOLINE-RECEPTOR; EVIDENCE-BASED CONSENSUS;
   CROHNS-DISEASE; T-CELLS; ANTIINFLAMMATORY PATHWAY; INTESTINAL ULCERS;
   VAGAL INNERVATION; HMGB1; GUT; ACTIVATION
AB Crohn's disease is a chronic, idiopathic condition characterized by intestinal inflammation and debilitating gastrointestinal symptomatology. Previous studies of inflammatory bowel disease (IBD), primarily in colitis, have shown reduced inflammation after electrical or pharmacological activation of the vagus nerve, but the scope and kinetics of this effect are incompletely understood. To investigate this, we studied the effect of electrical vagus nerve stimulation (VNS) in a rat model of indomethacin-induced small intestinal inflammation. 1 min of VNS significantly reduced small bowel total inflammatory lesion area [(mean +/- SEM) sham: 124 +/- 14 mm(2), VNS: 62 +/- 14 mm(2), p = 0.002], intestinal peroxidation and chlorination rates, and intestinal and systemic pro-inflammatory cytokine levels as compared with sham-treated animals after 24 h following indomethacin administration. It was not known whether this observed reduction of inflammation after VNS in intestinal inflammation was mediated by direct innervation of the gut or if the signals are relayed through the spleen. To investigate this, we studied the VNS effect on the small bowel lesions of splenectomized rats and splenic nerve stimulation (SNS) in intact rats. We observed that VNS reduced small bowel inflammation also in splenectomized rats but SNS alone failed to significantly reduce small bowel lesion area. Interestingly, VNS significantly reduced small bowel lesion area for 48 h when indomethacin administration was delayed. Thus, 1 min of electrical activation of the vagus nerve reduced indomethacin-induced intestinal lesion area by a spleen-independent mechanism. The surprisingly long-lasting and spleen-independent effect of VNS on the intestinal response to indomethacin challenge has important implications on our understanding of neural control of intestinal inflammation and its potential translation to improved therapies for IBD.
C1 [Caravaca, April S.; Levine, Yaakov A.; Eberhardson, Michael; Olofsson, Peder S.] Karolinska Univ Hosp, Dept Med, Lab Immunobiol, Solna, Sweden.
   [Caravaca, April S.; Levine, Yaakov A.; Eberhardson, Michael; Olofsson, Peder S.] Karolinska Univ Hosp, Stockholm Ctr Bioelect Med, MedTechLabs, BioClinicum, Solna, Sweden.
   [Caravaca, April S.; Levine, Yaakov A.; Drake, Anna] SetPoint Med Inc, Valencia, CA 91355 USA.
   [Levine, Yaakov A.; Olofsson, Peder S.] Feinstein Inst Med Res, Inst Bioelect Med, New York, NY 11030 USA.
   [Eberhardson, Michael] Univ Hosp Linkoping, Dept Gastroenterol & Hepatol, Linkoping, Sweden.
   [Eberhardson, Michael] Linkoping Univ, Dept Hlth Med & Caring Sci, Linkoping, Sweden.
C3 Karolinska Institutet; Karolinska University Hospital; Karolinska
   Institutet; Karolinska University Hospital; Northwell Health; Linkoping
   University; Linkoping University
RP Caravaca, AS; Levine, YA (通讯作者)，Karolinska Univ Hosp, Dept Med, Lab Immunobiol, Solna, Sweden.; Caravaca, AS; Levine, YA (通讯作者)，Karolinska Univ Hosp, Stockholm Ctr Bioelect Med, MedTechLabs, BioClinicum, Solna, Sweden.; Caravaca, AS; Levine, YA (通讯作者)，SetPoint Med Inc, Valencia, CA 91355 USA.; Levine, YA (通讯作者)，Feinstein Inst Med Res, Inst Bioelect Med, New York, NY 11030 USA.
EM april.caravaca@ki.se; ylevine@setpointmedical.com
OI Levine, Yaakov/0000-0002-3313-6858; Caravaca, April
   S/0000-0001-6921-8700
FU SetPoint Medical, Inc.; Bengt Ihre Research Fellowship; Stockholm County
   Council ALF [20180565]; MedTechLabs, Stockholm
FX Funding This work was supported by SetPoint Medical, Inc. ME was
   supported by the Bengt Ihre Research Fellowship and Stockholm County
   Council ALF (project no. 20180565). AC and PO were supported by
   MedTechLabs, Stockholm.
CR Andersson U, 2000, J EXP MED, V192, P565, DOI 10.1084/jem.192.4.565
   Andersson U, 2011, ANNU REV IMMUNOL, V29, P139, DOI 10.1146/annurev-immunol-030409-101323
   [Anonymous], 2018, NEUROMODULATION, DOI DOI 10.1038/srep39810
   Anthony A, 2000, ALIMENT PHARM THER, V14, P241
   Bai A, 2007, SCAND J IMMUNOL, V66, P538, DOI 10.1111/j.1365-3083.2007.02011.x
   BERTHOUD HR, 1991, AM J PHYSIOL, V260, pR200, DOI 10.1152/ajpregu.1991.260.1.R200
   BERTHOUD HR, 1990, J COMP NEUROL, V301, P65, DOI 10.1002/cne.903010107
   Bonaz B, 2016, NEUROGASTROENT MOTIL, V28, P948, DOI 10.1111/nmo.12792
   Borovikova LV, 2000, NATURE, V405, P458, DOI 10.1038/35013070
   Brück E, 2020, INTENS CARE MED, V46, P811, DOI 10.1007/s00134-020-05941-7
   Cailotto C, 2014, PLOS ONE, V9, DOI 10.1371/journal.pone.0087785
   Caravaca AS, 2019, FRONT NEUROSCI-SWITZ, V13, DOI 10.3389/fnins.2019.00877
   Consolim-Colombo FM, 2017, JCI INSIGHT, V2, DOI 10.1172/jci.insight.93340
   Costantini TW, 2012, AM J PATHOL, V181, P478, DOI 10.1016/j.ajpath.2012.04.005
   D'Haens G, 2018, J CROHNS COLITIS, V12, pS397
   de Jonge WJ, 2005, NAT IMMUNOL, V6, P844, DOI 10.1038/ni1229
   De Simone B, 2021, WORLD J EMERG SURG, V16, DOI 10.1186/s13017-021-00362-3
   DELSOLDATO P, 1985, AGENTS ACTIONS, V16, P393
   Dhawan S, 2016, AM J PHYSIOL-GASTR L, V311, pG920, DOI 10.1152/ajpgi.00114.2016
   Dignass A, 2012, J CROHNS COLITIS, V6, P991, DOI 10.1016/j.crohns.2012.09.002
   Eberhardson M, 2020, CSH PERSPECT MED, V10, DOI 10.1101/cshperspect.a034181
   Galitovskiy V, 2011, J IMMUNOL, V187, P2677, DOI 10.4049/jimmunol.1002711
   Genovese MC, 2020, LANCET RHEUMATOL, V2, pE527, DOI 10.1016/S2665-9913(20)30172-7
   Ghia JE, 2006, GASTROENTEROLOGY, V131, P1122, DOI 10.1053/j.gastro.2006.08.016
   Ghia JE, 2011, INFLAMM BOWEL DIS, V17, P1474, DOI 10.1002/ibd.21531
   Gomollon F, 2017, J CROHNS COLITIS, V11, P3, DOI 10.1093/ecco-jcc/jjw168
   Goverse G, 2016, J PHYSIOL-LONDON, V594, P5771, DOI 10.1113/JP271537
   Hanauer SB, 2006, GASTROENTEROLOGY, V130, P323, DOI 10.1053/j.gastro.2005.11.030
   Huston JM, 2007, CRIT CARE MED, V35, P2762, DOI 10.1097/01.CCM.0000288102.15975.BA
   Ji H, 2014, MUCOSAL IMMUNOL, V7, P335, DOI 10.1038/mi.2013.52
   Ju ZL, 2014, PLOS ONE, V9, DOI 10.1371/journal.pone.0103992
   KENT TH, 1969, AM J PATHOL, V54, P237
   Kiesler P, 2015, CELL MOL GASTROENTER, V1, P154, DOI 10.1016/j.jcmgh.2015.01.006
   Koopman FA, 2016, P NATL ACAD SCI USA, V113, P8284, DOI 10.1073/pnas.1605635113
   Kressel AM, 2020, P NATL ACAD SCI USA, V117, P29803, DOI 10.1073/pnas.2008213117
   Levine Y.A., 2018, NEUROMODULATION, V2nd Edn
   Levine YA, 2018, IEEE ENG MED BIO, P3689, DOI 10.1109/EMBC.2018.8513061
   Liu BJ, 2020, ALIMENT PHARM THER, V51, P1022, DOI 10.1111/apt.15715
   Luckey A, 2003, ARCH SURG-CHICAGO, V138, P206, DOI 10.1001/archsurg.138.2.206
   Maeda S, 2007, BIOCHEM BIOPH RES CO, V360, P394, DOI 10.1016/j.bbrc.2007.06.065
   Matteoli G, 2014, GUT, V63, P938, DOI 10.1136/gutjnl-2013-304676
   Meregnani J, 2011, AUTON NEUROSCI-BASIC, V160, P82, DOI 10.1016/j.autneu.2010.10.007
   Meroni E, 2021, FRONT MED-LAUSANNE, V8, DOI 10.3389/fmed.2021.694268
   Mizoguchi A, 2012, PROG MOL BIOL TRANSL, V105, P263, DOI 10.1016/B978-0-12-394596-9.00009-3
   Nadatani Y, 2012, AM J PATHOL, V181, P98, DOI 10.1016/j.ajpath.2012.03.039
   Olofsson PS, 2019, J INTERN MED, V286, P237, DOI 10.1111/joim.12967
   Olofsson PS, 2012, IMMUNOL REV, V248, P188, DOI 10.1111/j.1600-065X.2012.01138.x
   Olofsson PS, 2015, BIOELECTRON MED, V2, P37, DOI [DOI 10.15424/BIOELECTRONMED.2015, DOI 10.15424/BIOELECTRONMED.2015.00006, DOI 10.15424/BI0ELECTR0NMED.2015.00006, 10.15424/bioelectronmed.2015.00006]
   Palone F, 2016, INFLAMM BOWEL DIS, V22, P2886, DOI 10.1097/MIB.0000000000000938
   Payne SC, 2019, NAT REV GASTRO HEPAT, V16, P89, DOI 10.1038/s41575-018-0078-6
   Pozzoli C, 2007, N-S ARCH PHARMACOL, V374, P283, DOI 10.1007/s00210-006-0121-y
   PRECHTL JC, 1990, ANAT EMBRYOL, V181, P101
   Roda G, 2016, CLIN TRANSL GASTROEN, V7, DOI 10.1038/ctg.2015.63
   Rosas-Ballina M, 2008, P NATL ACAD SCI USA, V105, P11008, DOI 10.1073/pnas.0803237105
   Rosas-Ballina M, 2011, SCIENCE, V334, P98, DOI 10.1126/science.1209985
   Sinniger V, 2020, NEUROGASTROENT MOTIL, V32, DOI 10.1111/nmo.13911
   Snoek SA, 2010, BRIT J PHARMACOL, V160, P322, DOI 10.1111/j.1476-5381.2010.00699.x
   Stakenborg N, 2021, INT IMMUNOL, V33, P337, DOI 10.1093/intimm/dxab014
   Steinberg BE, 2016, ANESTHESIOLOGY, V124, P1174, DOI 10.1097/ALN.0000000000001083
   Tarnawski L, 2018, FRONT IMMUNOL, V9, DOI 10.3389/fimmu.2018.02648
   Torres J, 2020, J CROHNS COLITIS, V14, P4, DOI 10.1093/ecco-jcc/jjz180
   Valdes-Ferrer SI, 2015, MOL MED, V21, P951, DOI 10.2119/molmed.2015.00243
   van der Zanden EP, 2009, GASTROENTEROLOGY, V137, P1029, DOI 10.1053/j.gastro.2009.04.057
   Vulchanova L, 2007, J NEUROIMMUNOL, V185, P64, DOI 10.1016/j.jneuroim.2007.01.014
   Wang H, 2003, NATURE, V421, P384, DOI 10.1038/nature01339
   Willemze RA, 2019, AM J PHYSIOL-GASTR L, V317, pG557, DOI 10.1152/ajpgi.00067.2019
   YAMADA T, 1993, INFLAMMATION, V17, P641, DOI 10.1007/BF00920471
   Yang RK, 2009, AM J PHYSIOL-REG I, V297, pR362, DOI 10.1152/ajpregu.00184.2009
   Yap JYY, 2020, FRONT NEUROSCI-SWITZ, V14, DOI 10.3389/fnins.2020.00284
   Zhang LY, 2021, FRONT IMMUNOL, V11, DOI 10.3389/fimmu.2020.595957
NR 70
TC 7
Z9 7
U1 8
U2 17
PU FRONTIERS MEDIA SA
PI LAUSANNE
PA AVENUE DU TRIBUNAL FEDERAL 34, LAUSANNE, CH-1015, SWITZERLAND
EI 1662-453X
J9 FRONT NEUROSCI-SWITZ
JI Front. Neurosci.
PD JAN 12
PY 2022
VL 15
AR 730407
DI 10.3389/fnins.2021.730407
PG 9
WC Neurosciences
WE Science Citation Index Expanded (SCI-EXPANDED)
SC Neurosciences & Neurology
GA YO5XC
UT WOS:000748013100001
PM 35095387
OA Green Published, gold
DA 2024-01-22
ER

PT J
AU Benchimol, EI
   Cook, SF
   Erichsen, R
   Long, MD
   Bernstein, CN
   Wong, J
   Carroll, CF
   Froslev, T
   Sampson, T
   Kappelman, MD
AF Benchimol, Eric I.
   Cook, Suzanne F.
   Erichsen, Rune
   Long, Millie D.
   Bernstein, Charles N.
   Wong, Jenna
   Carroll, Charlotte F.
   Froslev, Trine
   Sampson, Tim
   Kappelman, Michael D.
TI International variation in medication prescription rates among elderly
   patients with inflammatory bowel disease
SO JOURNAL OF CROHNS & COLITIS
LA English
DT Article
DE Inflammatory bowel; disease; Crohn's disease; Ulcerative colitis; Drug
   prescriptions; Health services research; Health administrative data
ID CROHNS-DISEASE; ULCERATIVE-COLITIS; EPIDEMIOLOGY; INFLIXIMAB; CHILDREN;
   INFECTIONS; CANADA; RISK
AB Background and aims: The elderly represent a growing demographic of patients with IBD. No study has previously described variations in care or medication prescriptions in senior patients with IBD. We compared prescription rates among elderly patients with IBD in four countries using health administrative data.
   Methods: Databases from the United States (US), United Kingdom (UK), Denmark and Canada were queried. Variation in prescription rates between countries was assessed in patients 65 y with prevalent IBD who had 1 prescription for an IBD-related medication in a given quarter between 2004 and 2009. Patients were identified using previously-reported, validated algorithms. Country-specific rates were compared in each quarter using Fisher's exact test.
   Results: In patients with Crohn's disease, Canada and US had higher prescription rates for oral 5-ASA (P<0.0001 in all quarters) and infliximab (P<0.05 in 22/24 quarters), while the US had higher rates of thiopurine usage (P<0.05 in 23/24 quarters). Canada had greater rates of methotrexate prescriptions (P<0.05 in 21/24 quarters analyzed). In patients with ulcerative colitis (UC), rates of oral steroid usage was lowest in the US (P<0.05 in 22/24 quarters) and oral 5-ASA use was highest in the US and Canada (P<0.0001 in all quarters). Canada and Denmark used more rectal therapy than the US. Infliximab usage in UC was significantly higher in the US and Canada after 2006.
   Conclusions: Significant variation in medication prescription rates exists among countries. Future research should assess whether these differences were associated with disparities in outcomes and health care costs. (C) 2012 European Crohn's and Colitis Organisation. Published by Elsevier B.V. All rights reserved.
C1 [Benchimol, Eric I.] Childrens Hosp Eastern Ontario, Div Gastroenterol Hepatol & Nutr, CHEO IBD Ctr, Ottawa, ON K1H 8L1, Canada.
   [Benchimol, Eric I.] Univ Ottawa, Dept Pediat, Ottawa, ON K1N 6N5, Canada.
   [Benchimol, Eric I.] Univ Ottawa, Dept Epidemiol & Community Med, Ottawa, ON, Canada.
   [Benchimol, Eric I.; Wong, Jenna] Inst Clin Evaluat Sci, Ottawa, ON, Canada.
   [Cook, Suzanne F.; Carroll, Charlotte F.; Sampson, Tim] GlaxoSmithKline, Dept Worldwide Epidemiol, Res Triangle Pk, NC USA.
   [Erichsen, Rune; Froslev, Trine] Aarhus Univ Hosp, Dept Clin Epidemiol, DK-8000 Aarhus, Denmark.
   [Long, Millie D.] Univ N Carolina, Dept Med, Chapel Hill, NC USA.
   [Bernstein, Charles N.] Univ Manitoba, IBD Clin & Res Ctr, Winnipeg, MB, Canada.
   [Bernstein, Charles N.] Univ Manitoba, Dept Internal Med, Winnipeg, MB, Canada.
   [Kappelman, Michael D.] Univ N Carolina, Dept Pediat, Chapel Hill, NC USA.
   [Kappelman, Michael D.] Univ N Carolina, Ctr Gastrointestinal Biol & Dis, Chapel Hill, NC USA.
C3 University of Ottawa; Children's Hospital of Eastern Ontario; University
   of Ottawa; University of Ottawa; GlaxoSmithKline; Aarhus University;
   University of North Carolina; University of North Carolina Chapel Hill;
   University of Manitoba; University of Manitoba; University of North
   Carolina; University of North Carolina Chapel Hill; University of North
   Carolina; University of North Carolina Chapel Hill
RP Benchimol, EI (通讯作者)，Childrens Hosp Eastern Ontario, Div Gastroenterol Hepatol & Nutr, 401 Smyth Rd, Ottawa, ON K1H 8L1, Canada.
EM ebenchimol@cheo.on.ca
RI Benchimol, Eric Ian/A-7711-2010
OI Benchimol, Eric Ian/0000-0001-8855-3598; Erichsen,
   Rune/0000-0001-9398-9185
FU National Institute of Diabetes and Digestive and Kidney Diseases
   [5K08DK088957-02]; Canadian Child Health Clinician Scientist Program;
   Bingham Chair in Gastroenterology; Ministry of Health and Long-Term Care
   (MOHLTC)
FX The authors wish to thank Dr. Corinne Gower-Rousseau and Ms. Jane Earle
   for their contributions to this project. This research was made possible
   with the support of the Institute for Clinical Evaluative Sciences which
   receives funding from the Ontario Ministry of Health and Long-Term Care
   (MOHLTC). The results and conclusions are those of the authors; no
   official endorsement by the Ontario MOHLTC should be inferred. This
   research was also partially funded by a grant from the National
   Institute of Diabetes and Digestive and Kidney Diseases
   (5K08DK088957-02) to MDK. EIB is supported by a Career Development Award
   from the Canadian Child Health Clinician Scientist Program. CNB is
   supported in part by the Bingham Chair in Gastroenterology.
CR Akobeng AK, 2005, COCHRANE DB SYST REV, DOI 10.1002/14651858.CD003715.pub2
   Ananthakrishnan AN, 2009, INFLAMM BOWEL DIS, V15, P182, DOI 10.1002/ibd.20628
   Benchimol EI, 2009, GUT, V58, P1490, DOI 10.1136/gut.2009.188383
   Benchimol EI, 2012, GASTROENTEROLOGY, V142, pS208
   Bernstein CN, 2006, AM J GASTROENTEROL, V101, P1559, DOI 10.1111/j.1572-0241.2006.00603.x
   Bernstein CN, 1999, AM J EPIDEMIOL, V149, P916, DOI 10.1093/oxfordjournals.aje.a009735
   Bloomfeld RS, 2003, ALIMENT PHARM THER, V17, P69, DOI 10.1046/j.1365-2036.2003.01392.x
   Chassin MR, 1998, JAMA-J AM MED ASSOC, V280, P1000, DOI 10.1001/jama.280.11.1000
   Crandall W, 2011, INFLAMM BOWEL DIS, V17, P450, DOI 10.1002/ibd.21394
   Ehrenstein Vera, 2010, Clin Epidemiol, V2, P273, DOI 10.2147/CLEP.S13458
   Fonager K, 1996, SCAND J GASTROENTERO, V31, P154, DOI 10.3109/00365529609031980
   Ford AC, 2011, AM J GASTROENTEROL, V106, P617, DOI 10.1038/ajg.2011.71
   GPRD, 2012, GPRD DAT
   Institute of Medicine (US) Committee on Quality of Health Care in America, 2001, Crossing the quality chasm: a new health system for the 21st century
   Juneja M, 2012, DIGEST DIS SCI, V57, P2408, DOI 10.1007/s10620-012-2083-x
   Kane S, 2006, ALIMENT PHARM THERAP, V24, P1099, DOI 10.1111/j.1365-2036.2006.03092.x
   Kappelman MD, 2007, CLIN GASTROENTEROL H, V5, P1424, DOI 10.1016/j.cgh.2007.07.012
   Kappelman MD, 2007, INFLAMM BOWEL DIS, V13, P890, DOI 10.1002/ibd.20121
   Kappelman MD, 2011, GUT, V60, P937, DOI 10.1136/gut.2010.228585
   Kappelman MD, 2008, GASTROENTEROLOGY, V135, P1907, DOI 10.1053/j.gastro.2008.09.012
   Katz PO, 2011, AM J GASTROENTEROL, V106, P5, DOI 10.1038/ajg.2010.462
   Lewis JD, 2002, PHARMACOEPIDEM DR S, V11, P211, DOI 10.1002/pds.698
   Lichtenstein GR, 2006, CLIN GASTROENTEROL H, V4, P621, DOI 10.1016/j.cgh.2006.03.002
   Lim WC, 2010, COCHRANE DB SYST REV, DOI 10.1002/14651858.CD008870
   Long MD, 2012, GASTROENTEROLOGY, V143, P390, DOI 10.1053/j.gastro.2012.05.004
   Lowe AM, 2009, INFLAMM BOWEL DIS, V15, P429, DOI 10.1002/ibd.20756
   Maini R, 1999, LANCET, V354, P1932, DOI 10.1016/S0140-6736(99)05246-0
   Manuel DG, 2010, BMJ-BRIT MED J, V341, DOI 10.1136/bmj.c4226
   McDevitt TM, 2000, US POPULATION INT CO
   Nielsson Malene Schou, 2012, Clin Epidemiol, V4, P233, DOI 10.2147/CLEP.S32868
   Nolte E, 2010, TR830DH RAND CORP
   ODBF, 2011, ONT PUBL DRUG PROGR
   Patel V, 2009, COCHRANE DB SYST REV, DOI 10.1002/14651858.CD006884.pub2
   Siegel CA, 2006, CLIN GASTROENTEROL H, V4, P1017, DOI 10.1016/j.cgh.2006.05.020
   Siegel CA, 2009, CLIN GASTROENTEROL H, V7, P874, DOI 10.1016/j.cgh.2009.01.004
   Sinha Samir K, 2011, Healthc Pap, V11, P46
   Toruner M, 2008, GASTROENTEROLOGY, V134, P929, DOI 10.1053/j.gastro.2008.01.012
NR 37
TC 54
Z9 54
U1 0
U2 6
PU OXFORD UNIV PRESS
PI OXFORD
PA GREAT CLARENDON ST, OXFORD OX2 6DP, ENGLAND
SN 1873-9946
EI 1876-4479
J9 J CROHNS COLITIS
JI J. Crohns Colitis
PD DEC 1
PY 2013
VL 7
IS 11
BP 878
EP 889
DI 10.1016/j.crohns.2012.09.001
PG 12
WC Gastroenterology & Hepatology
WE Science Citation Index Expanded (SCI-EXPANDED)
SC Gastroenterology & Hepatology
GA 244BY
UT WOS:000326363300003
PM 23018106
OA Bronze
DA 2024-01-22
ER

PT J
AU Bunker, D
   Gorevic, P
AF Bunker, Daniel
   Gorevic, Peter
TI AA Amyloidosis: Mount Sinai Experience, 1997-2012
SO MOUNT SINAI JOURNAL OF MEDICINE
LA English
DT Article
DE AA Amyloidosis; Crohns disease; Idiopathic AA; Inflammatory Markers;
   Interleukin-6
ID FAMILIAL MEDITERRANEAN FEVER; RENAL-CELL CARCINOMA; SYSTEMIC
   AMYLOIDOSIS; RHEUMATOID-ARTHRITIS; SECONDARY; PATIENT; INTERLEUKIN-6;
   DISEASE; PROTEIN; GENE
AB Background: AA amyloidosis is a systemic disease characterized by the extracellular deposition of amyloid fibrils derived from the acute-phase reactant serum amyloid A protein. It is typically a consequence of chronic inflammatory conditions like rheumatoid arthritis or Crohn's disease, although more patients are being identified who have more unusual causes or no known inflammatory stimulus. Methods: We performed a retrospective chart review of all patients with AA amyloidosis seen at Mount Sinai during the period of 1997-2012. Particular attention was paid to the patients' underlying diseases, extent of organ involvement, levels of inflammatory markers and proinflammatory cytokines, presence of pyrin gene mutations, and outcomes. Results: Forty-three patients were seen at Mount Sinai with AA amyloidosis during this period. The most common underlying diseases were rheumatoid arthritis (21%) and Crohn's disease (16%), though 21% of patients were considered to have idiopathic AA amyloid after an extensive search found no underlying inflammatory disease. Almost all patients (95%) had renal involvement based on biopsy or clinical criteria, with 19 patients (44%) eventually requiring dialysis and 5 (12%) undergoing renal transplantation. Inflammatory markers were elevated in most patients; however, interleukin-6 was the only consistently elevated cytokine. Three patients (of 9 tested) were found to be positive for the E148Q pyrin gene mutation. Conclusions: Our study confirms the increasing number of patients being seen with idiopathic AA amyloidosis. More research is needed to determine if these patients have an underlying genetic susceptibility encoded in pyrin or other genes. Our study also confirms the dominance of renal disease in this population. The elevated levels of interleukin-6, in comparison with other cytokines, could represent a therapeutic target. Mt Sinai J Med 79:749756, 2012. (C) 2012 Mount Sinai School of Medicine
C1 [Bunker, Daniel; Gorevic, Peter] Mt Sinai Med Ctr, New York, NY 10029 USA.
C3 Icahn School of Medicine at Mount Sinai
RP Gorevic, P (通讯作者)，Mt Sinai Med Ctr, New York, NY 10029 USA.
EM peter.gorevic@mountsinai.org
FU Seaver Foundation
FX Financial support was provided by the Seaver Foundation.
CR Aganna E, 2004, GENES IMMUN, V5, P289, DOI 10.1038/sj.gene.6364070
   Booth DR, 2001, QJM-INT J MED, V94, P527, DOI 10.1093/qjmed/94.10.527
   Chan-Tack KM, 2006, AM J MED SCI, V332, P364, DOI 10.1097/00000441-200612000-00012
   COZZI PJ, 1992, CLIN INFECT DIS, V14, P189, DOI 10.1093/clinids/14.1.189
   Dember LM, 2007, NEW ENGL J MED, V356, P2349, DOI 10.1056/NEJMoa065644
   Elkayam O, 2002, ARTHRITIS RHEUM-US, V46, P2571, DOI 10.1002/art.10581
   Firinu D, 2011, AMYLOID S1, P209
   Fishman D, 1998, J CLIN INVEST, V102, P1369, DOI 10.1172/JCI2629
   GERTZ MA, 1991, MEDICINE, V70, P246, DOI 10.1097/00005792-199107000-00002
   Gillmore JD, 2001, LANCET, V358, P24, DOI 10.1016/S0140-6736(00)05252-1
   Girnius S, 2011, AMYLOID, V18, P226, DOI 10.3109/13506129.2011.574354085
   Gottenberg JE, 2003, ARTHRITIS RHEUM, V48, P2019, DOI 10.1002/art.11163
   Hagihara K, 2005, GENES CELLS, V10, P1051, DOI 10.1111/j.1365-2443.2005.00900.x
   Hagihara K, 2004, BIOCHEM BIOPH RES CO, V314, P363, DOI 10.1016/j.bbrc.2003.12.096
   Hattori Y, 2012, AMYLOID, V19, P37, DOI 10.3109/13506129.2011.636460
   HELLER H, 1961, ARCH INTERN MED, V107, P539, DOI 10.1001/archinte.1961.03620040065007
   HUSEBEKK A, 1986, SCAND J INFECT DIS, V18, P389, DOI 10.3109/00365548609032353
   Jensen LE, 1998, BIOCHEM J, V334, P489, DOI 10.1042/bj3340489
   Joss N, 2000, QJM-MON J ASSOC PHYS, V93, P535, DOI 10.1093/qjmed/93.8.535
   Kluve-Beckerman B, 2011, AMYLOID S1, P195
   Kotilainen P, 1996, J INTERN MED, V240, P103, DOI 10.1046/j.1365-2796.1996.497838000.x
   Lachmann HJ, 2007, NEW ENGL J MED, V356, P2361, DOI 10.1056/NEJMoa070265
   Laiho K, 1999, CLIN RHEUMATOL, V18, P122, DOI 10.1007/s100670050068
   Lee YH, 2012, INFLAMM RES, V61, P665, DOI 10.1007/s00011-012-0459-1
   Melikoglu M, 2000, ANN RHEUM DIS, V59, P910
   MEYERS S, 1988, GASTROENTEROLOGY, V94, P1503, DOI 10.1016/0016-5085(88)90692-0
   Migita K, 2011, J RHEUMATOL, V38, P2309, DOI 10.3899/jrheum.101362
   Mihara M, 2004, J RHEUMATOL, V31, P1132
   Murphy CL, 2009, AMYLOID, V16, P84, DOI 10.1080/13506120902879905
   NEILD GH, 1985, NEW ENGL J MED, V312, P446
   Newey C, 2007, INT J STD AIDS, V18, P357, DOI 10.1258/095646207780749691
   Nishida S, 2009, ANN RHEUM DIS, V68, P1235, DOI 10.1136/ard.2008.099267
   Perry ME, 2008, CLIN RHEUMATOL, V27, P923, DOI 10.1007/s10067-008-0875-3
   PRAS M, 1982, AM J MED, V73, P426, DOI 10.1016/0002-9343(82)90747-1
   Saha A, 2011, NEPHROL DIAL TRANSPL, V26, P2407, DOI 10.1093/ndt/gfr224
   Smith GR, 2004, INTERN MED J, V34, P570, DOI 10.1111/j.1445-5994.2004.00605.x
   STADLER WM, 1992, J NATL CANCER I, V84, P1835, DOI 10.1093/jnci/84.23.1835
   Toledo K, 2011, NEFROLOGIA, V31, P117, DOI 10.3265/Nefrologia.pre2010.Sep.10469
   Trindade AJ, 2010, AM J GASTROENTEROL, V105, P2301, DOI 10.1038/ajg.2010.225
   TSUKAMOTO T, 1992, J UROLOGY, V148, P1778, DOI 10.1016/S0022-5347(17)37026-X
   VANATTA PR, 1983, HUM PATHOL, V14, P195, DOI 10.1016/S0046-8177(83)80016-1
   Verine J, 2007, HUM PATHOL, V38, P1798, DOI 10.1016/j.humpath.2007.04.013
   Vogelsberg H, 2008, J AM COLL CARDIOL, V51, P1022, DOI 10.1016/j.jacc.2007.10.049
   Xicoy B, 2002, LEUKEMIA LYMPHOMA, V43, P681, DOI 10.1080/10428190290012290
   Yoshizaki K, 2011, ADV EXP MED BIOL, V691, P141, DOI 10.1007/978-1-4419-6612-4_15
   Zhu LC, 2004, HUM PATHOL, V35, P1041, DOI 10.1016/j.humpath.2004.05.004
NR 46
TC 31
Z9 34
U1 1
U2 6
PU WILEY
PI HOBOKEN
PA 111 RIVER ST, HOBOKEN 07030-5774, NJ USA
SN 0027-2507
EI 1931-7581
J9 MT SINAI J MED
JI Mt. Sinai J. Med.
PD NOV-DEC
PY 2012
VL 79
IS 6
BP 749
EP 756
DI 10.1002/msj.21342
PG 8
WC Medicine, General & Internal
WE Science Citation Index Expanded (SCI-EXPANDED)
SC General & Internal Medicine
GA 057EX
UT WOS:000312546500012
PM 23239212
DA 2024-01-22
ER

PT J
AU Hyams, JS
AF Hyams, Jeffrey S.
TI Risk/Benefit Strategies Must Be Employed in the Management of Pediatric
   Crohn's Disease
SO DIGESTIVE DISEASES
LA English
DT Article
DE Crohn's disease; Infliximab; Hepatosplenic T cell lymphoma
ID T-CELL LYMPHOMA; NEWLY-DIAGNOSED CHILDREN; CLINICOPATHOLOGICAL ENTITY;
   CORTICOSTEROID-THERAPY; INFLIXIMAB; MAINTENANCE; PATIENT;
   IMMUNOSUPPRESSION; IMMUNOMODULATOR; MODERATE
AB Clinicians caring for children with Crohn's disease must consider the long-term implications of therapeutic interventions and cumulative diagnostic studies in their patients whose disease duration will be measured in decades. There is evidence of the increased severity of pediatric Crohn's disease compared to its adult counterpart, its frequent co-morbid growth disturbances, and the frequent need for aggressive medical therapies including immunomodulators and biological agents. The initial management of most children diagnosed with Crohn's disease involves enteral nutritional support, corticosteroids, and immunomodulators. Corticosteroids, while initially helpful in decreasing signs and symptoms of disease, are occasionally ineffective, generally do not heal mucosa, impair growth, and are frequently associated with a state of corticosteroid dependency. Immunomodulators are effective maintenance therapies with corticosteroid sparing effects, but have no value in the acutely ill child. The emergence of biological therapy with its impressive record of rapid efficacy and use as maintenance therapy has prompted discussion of its incorporation into initial management, but has also raised concerns about who are the most suitable candidates, which if any medications can be used concomitantly, and long-term safety. The combined use of thiopurines and anti-TNF agents may predispose to a rare and uniformly fatal lymphoma. Identification of children at high risk for complicated disease may allow us to better evaluate risk/benefit in newly diagnosed children, and biologic agents are likely to assume an increasing role in primary therapy in those deemed at highest risk. Long-term observations will determine whether biologics will change natural history and demonstrate adequate safety. Copyright (C) 2009 S. Karger AG, Basel
C1 Univ Connecticut, Sch Med, Connecticut Childrens Med Ctr, Div Digest Dis Hepatol & Nutr, Hartford, CT 06106 USA.
C3 University of Connecticut; Connecticut Children's Medical Center
RP Hyams, JS (通讯作者)，Univ Connecticut, Sch Med, Connecticut Childrens Med Ctr, Div Digest Dis Hepatol & Nutr, 282 Washington St, Hartford, CT 06106 USA.
EM jhyams@ccmckids.org
CR Belhadj K, 2003, BLOOD, V102, P4261, DOI 10.1182/blood-2003-05-1675
   Brenner DJ, 2007, NEW ENGL J MED, V357, P2277, DOI 10.1056/NEJMra072149
   Brenner DJ, 2006, RADIAT ENVIRON BIOPH, V44, P253, DOI 10.1007/s00411-006-0029-4
   Brody AS, 2007, PEDIATRICS, V120, P677, DOI 10.1542/peds.2007-1910
   Card T, 2003, GASTROENTEROLOGY, V125, P1583, DOI 10.1053/j.gastro.2003.09.029
   Colombel JF, 2007, GASTROENTEROLOGY, V132, P52, DOI 10.1053/j.gastro.2006.11.041
   Cooke CB, 1996, BLOOD, V88, P4265
   Mackey AC, 2007, J PEDIATR GASTR NUTR, V44, P265, DOI 10.1097/MPG.0b013e31802f6424
   Cosnes J, 2005, GUT, V54, P237, DOI 10.1136/gut.2004.045294
   D'Haens G, 2008, LANCET, V371, P660, DOI 10.1016/S0140-6736(08)60304-9
   Drini M, 2008, MED J AUSTRALIA, V189, P464, DOI 10.5694/j.1326-5377.2008.tb02124.x
   Dubinsky MC, 2008, CLIN GASTROENTEROL H, V6, P1105, DOI 10.1016/j.cgh.2008.04.032
   GRIFFITHS AM, 1995, GASTROENTEROLOGY, V108, P1056, DOI 10.1016/0016-5085(95)90203-1
   Hyams J, 2007, GASTROENTEROLOGY, V132, P863, DOI 10.1053/j.gastro.2006.12.003
   HYAMS JS, 1988, J PEDIATR-US, V112, P893, DOI 10.1016/S0022-3476(88)80210-5
   JAFFE E, 2001, WGHO CLASSIFICATION
   Karran P, 2006, BRIT MED BULL, V79-80, P153, DOI 10.1093/bmb/ldl020
   LICHTENSTEIN GR, 2007, GASTROENTEROLOGY, V132, pA504
   Markowitz J, 2000, GASTROENTEROLOGY, V119, P895, DOI 10.1053/gast.2000.18144
   Markowitz J, 2006, CLIN GASTROENTEROL H, V4, P1124, DOI 10.1016/j.cgh.2006.05.011
   Mazrani W, 2007, ARCH DIS CHILD, V92, P1127, DOI 10.1136/adc.2006.101782
   Mittal S, 2006, EUR J HAEMATOL, V76, P531, DOI 10.1111/j.1600-0609.2006.00646.x
   MODIGLIANI R, 1990, GASTROENTEROLOGY, V98, P811, DOI 10.1016/0016-5085(90)90002-I
   *NAT CANC I, 1975, CANC STAT REV
   Navarro JT, 2003, LEUKEMIA LYMPHOMA, V44, P531, DOI 10.1080/1042819021000035662
   Pfefferkorn M, 2009, J PEDIATR GASTR NUTR, V48, P168, DOI 10.1097/MPG.0b013e318175ca7f
   Punati J, 2008, INFLAMM BOWEL DIS, V14, P949, DOI 10.1002/ibd.20412
   Rosh JR, 2007, INFLAMM BOWEL DIS, V13, P1024, DOI 10.1002/ibd.20169
   RUTGEERTS P, 1994, NEW ENGL J MED, V331, P842, DOI 10.1056/NEJM199409293311304
   SANDBORN W, 2008, AM J GASTROENTEROL S, V103, pA1117
   Sands BE, 2008, GASTROENTEROLOGY, V135, P400, DOI 10.1053/j.gastro.2008.04.023
   Schreiber S, 2007, NEW ENGL J MED, V357, P239, DOI 10.1056/NEJMoa062897
   Thayu M, 2005, J PEDIATR GASTR NUTR, V40, P220, DOI 10.1097/00005176-200502000-00026
   Turner D, 2007, AM J GASTROENTEROL, V102, P2804, DOI 10.1111/j.1572-0241.2007.01474.x
   Van Assche G, 2008, GASTROENTEROLOGY, V134, P1861, DOI 10.1053/j.gastro.2008.03.004
   Van Limbergent J, 2008, GASTROENTEROLOGY, V135, P1114, DOI 10.1053/j.gastro.2008.06.081
   Vega F, 2007, AM J CLIN PATHOL, V127, P869, DOI 10.1309/LRKX8CE7GVPCR1FT
   Zeidan A, 2007, LEUKEMIA LYMPHOMA, V48, P1410, DOI 10.1080/10428190701345433
NR 38
TC 5
Z9 5
U1 0
U2 1
PU KARGER
PI BASEL
PA ALLSCHWILERSTRASSE 10, CH-4009 BASEL, SWITZERLAND
SN 0257-2753
EI 1421-9875
J9 DIGEST DIS
JI Dig. Dis.
PY 2009
VL 27
IS 3
BP 291
EP 296
DI 10.1159/000228563
PG 6
WC Gastroenterology & Hepatology
WE Science Citation Index Expanded (SCI-EXPANDED)
SC Gastroenterology & Hepatology
GA 501DU
UT WOS:000270360500014
PM 19786754
DA 2024-01-22
ER

PT J
AU Samaan, MA
   Birdi, S
   Morales, MS
   Honap, S
   Tamilarasan, AG
   Cunningham, G
   Koumoutsos, I
   Ray, S
   Mawdsley, J
   Anderson, SHC
   Sanderson, J
   Irving, PM
AF Samaan, Mark A.
   Birdi, Siddharth
   Morales, Maria Sierra
   Honap, Sailish
   Tamilarasan, Aravind Gokul
   Cunningham, Georgina
   Koumoutsos, Ioannis
   Ray, Shuvra
   Mawdsley, Joel
   Anderson, Simon H. C.
   Sanderson, Jeremy
   Irving, Peter M.
TI Effectiveness of vedolizumab dose intensification to achieve
   inflammatory bowel disease control in cases of suboptimal response
SO FRONTLINE GASTROENTEROLOGY
LA English
DT Article
[truncated: 3,550,198 more chars]
