# Supplementary material for: Worldwide research trends in Crohn’s disease treatment over the past 2 decades: a bibliometric analysis
Source: Front Pharmacol. 2024 Oct 8;15:1441785. doi: 10.3389/fphar.2024.1441785 (PMC11493645; doi:10.3389/fphar.2024.1441785)
Supplement: Supplementary file 1 [file DataSheet1.zip › raw data 1/download_15.txt]

FN Clarivate Analytics Web of Science
VR 1.0
PT J
AU Louis, E
   Mary, JY
   Vernier-Massouille, G
   Grimaud, JC
   Bouhnik, Y
   Laharie, D
   Dupas, JL
   Pillant, H
   Picon, L
   Veyrac, M
   Flamant, M
   Savoye, G
   Jian, R
   Devos, M
   Porcher, R
   Paintaud, G
   Piver, E
   Colombel, JF
   Lemann, M
AF Louis, Edouard
   Mary, Jean-Yves
   Vernier-Massouille, Gwenola
   Grimaud, Jean-Charles
   Bouhnik, Yoram
   Laharie, David
   Dupas, Jean-Louis
   Pillant, Helene
   Picon, Laurence
   Veyrac, Michel
   Flamant, Mathurin
   Savoye, Guillaume
   Jian, Raymond
   Devos, Martine
   Porcher, Raphael
   Paintaud, Gilles
   Piver, Eric
   Colombel, Jean-Frederic
   Lemann, Marc
CA Grp Etud Therapeutiques Affections
TI Maintenance of Remission Among Patients With Crohn's Disease on
   Antimetabolite Therapy After Infliximab Therapy Is Stopped
SO GASTROENTEROLOGY
LA English
DT Article
DE Inflammatory Bowel Disease; IBD; Clinical TrialStopping Therapy Factors
   That Contribute to Relapse
ID PROPORTIONAL-HAZARDS REGRESSION; INFLAMMATORY-BOWEL-DISEASE;
   RANDOMIZED-TRIAL; ANTIBODIES; WITHDRAWAL; INDUCTION; EFFICACY; MODEL;
   INDEX
AB BACKGROUND & AIMS: It is important to determine whether infliximab therapy can be safely interrupted in patients with Crohn's disease who have undergone a period of prolonged remission. We assessed the risk of relapse after infliximab therapy was discontinued in patients on combined maintenance therapy with antimetabolites and identified factors associated with relapse. METHODS: We performed a prospective study of 115 patients with Crohn's disease who were treated for at least 1 year with scheduled infliximab and an antimetabolite and had been in corticosteroid-free remission for at least 6 months. Infliximab was stopped, and patients were followed up for at least 1 year. We associated demographic, clinical, and biologic factors with time to relapse using a Cox model. RESULTS: After a median follow-up period of 28 months, 52 of the 115 patients experienced a relapse; the 1-year relapse rate was 43.9% +/- 5.0%. Based on multivariable analysis, risk factors for relapse included male sex, the absence of surgical resection, leukocyte counts >6.0 x 10(9)/L, and levels of hemoglobin <= 145 g/L, C-reactive protein >= 5.0 mg/L, and fecal calprotectin >= 300 mu g/g. Patients with no more than 2 of these risk factors (approximately 29% of the study population) had a 15% risk of relapse within 1 year. Re-treatment with infliximab was effective and well tolerated in 88% of patients who experienced a relapse. CONCLUSIONS: Approximately 50% of patients with Crohn's disease who were treated for at least 1 year with infliximab and an antimetabolite agent experienced a relapse within 1 year after discontinuation of infliximab. However, patients with a low risk of relapse can be identified using a combination of clinical and biologic markers.
C1 [Louis, Edouard] CHU Liege, Serv Hepatogastroenterol & Oncol Digest, B-4000 Liege, Belgium.
   [Mary, Jean-Yves; Porcher, Raphael] Univ Paris 07, INSERM, U717, Paris, France.
   [Bouhnik, Yoram] Univ Paris 07, Hop Beaujon, Paris, France.
   [Lemann, Marc] Univ Paris 07, Hop St Louis, Paris, France.
   [Vernier-Massouille, Gwenola; Colombel, Jean-Frederic] Univ Lille Nord France, Lille, France.
   [Vernier-Massouille, Gwenola; Colombel, Jean-Frederic] CHRU Lille, Lille, France.
   [Grimaud, Jean-Charles] Univ Mediterranee, Ctr Invest Clin Marseille Nord, Hop Nord, Marseille, France.
   [Laharie, David] Univ Bordeaux 2, INSERM, U853, F-33076 Bordeaux, France.
   [Dupas, Jean-Louis] Hop Nord Amiens, Amiens, France.
   [Pillant, Helene] Hop Henri Mondor, F-94010 Creteil, France.
   [Picon, Laurence; Piver, Eric] Hop Trousseau, Tours, France.
   [Veyrac, Michel] Hop St Eloi, Montpellier, France.
   [Flamant, Mathurin] Hop Hotel Dieu, Nantes, France.
   [Savoye, Guillaume] Univ Rouen, Hop Charles Nicolle, Rouen, France.
   [Jian, Raymond] Hop Europeen Georges Pompidou, Paris, France.
   [Devos, Martine] Univ Ghent, Fac Med & Hlth Sci, B-9000 Ghent, Belgium.
   [Paintaud, Gilles] Univ Tours, Tours, France.
C3 University of Liege; Universite Paris Cite; Institut National de la
   Sante et de la Recherche Medicale (Inserm); Universite Paris Cite;
   Assistance Publique Hopitaux Paris (APHP); Hopital Universitaire Beaujon
   - APHP; Assistance Publique Hopitaux Paris (APHP); Universite Paris
   Cite; Hopital Universitaire Saint-Louis - APHP; Universite de Lille -
   ISITE; Universite de Lille; Universite de Lille - ISITE; CHU Lille;
   Aix-Marseille Universite; Assistance Publique-Hopitaux de Marseille;
   Institut National de la Sante et de la Recherche Medicale (Inserm);
   Institut National de la Sante et de la Recherche Medicale (Inserm);
   Universite de Bordeaux; Universite de Picardie Jules Verne (UPJV); CHU
   Amiens; Assistance Publique Hopitaux Paris (APHP); Universite
   Paris-Est-Creteil-Val-de-Marne (UPEC); Hopital Universitaire
   Henri-Mondor - APHP; CHU Tours; Universite de Montpellier; CHU de
   Montpellier; Nantes Universite; CHU de Nantes; Universite de Rouen
   Normandie; CHU de Rouen; Assistance Publique Hopitaux Paris (APHP);
   Universite Paris Cite; Hopital Universitaire Europeen Georges-Pompidou -
   APHP; Ghent University; Universite de Tours
RP Louis, E (通讯作者)，CHU Liege, Serv Hepatogastroenterol & Oncol Digest, B-4000 Liege, Belgium.
EM edouard.louis@ulg.ac.be
RI Piver, Eric/AAP-8453-2020; Bourreille, Arnaud/K-2398-2015; NANCEY,
   STEPHANE/Y-5093-2019
OI NANCEY, STEPHANE/0000-0003-2088-1442; PAINTAUD,
   Gilles/0000-0003-0158-1356; Porcher, Raphael/0000-0002-5277-4679;
   Savoye, Guillaume/0000-0002-9200-2067
FU Schering-Plough; Abbott Laboratories; MSD; Ferring Pharmaceuticals;
   Shire, Millennium Pharmaceuticals; UCB; AstraZeneca; Falk; Menarini;
   Chiesi, and Nycomed; Norgine; Roche; LFB; Janssen-Cilag; ActogeniX;
   Albireo Pharma; Amgen; Bayer AG; Biogen Idec; Boehringer Ingelheim GmbH;
   Bristol-Myers Squibb; Cellerix; Centocor; ChemoCentryx; Cosmo
   Technologies; Danone Research; Elan Pharmaceuticals; Genentech; Giuliani
   SpA; Given Imaging; GlaxoSmithKline; Hutchison MediPharma; Merck Sharp
   Dohme Corp; Takeda; Neovacs; Ocera Therapeutics; Pfizer; Shire
   Pharmaceuticals; Prometheus Laboratories; Sanofi-Aventis; Synta
   Pharmaceuticals Corp; Teva; Therakos; UCB Pharma; Wyeth; Merck; Sharp
   Dohme Corp; Otsuka America Pharmaceutical; Tillotts Pharma; 
   [NCT00571337]
FX This study is registered at clinicaltrials.gov (NCT00571337).; The
   authors disclose the following: E. L. has received consultancy fees from
   Schering-Plough, Abbott Laboratories, MSD, Ferring Pharmaceuticals,
   Shire, Millennium Pharmaceuticals, and UCB; research or educational
   grants from MSD, Schering-Plough, AstraZeneca, and Abbott Laboratories;
   and lecture fees from Abbott Laboratories, AstraZeneca, Ferring
   Pharmaceuticals, MSD, Schering-Plough, Falk, Menarini, Chiesi, and
   Nycomed. Y.B. has received consultancy fees and lecture fees from
   Norgine, Abbott Laboratories, Schering-Plough, and Ferring
   Pharmaceuticals. D. L. has received consultancy fees from Norgine and
   Ferring Pharmaceuticals and has received lecture fees from Norgine,
   Ferring Pharmaceuticals, Abbott Laboratories, and Schering-Plough. G. S.
   has received lecture fees from Abbott Laboratories and Schering-Plough.
   M. D. has received an educational grant from Schering-Plough. G. P. has
   received consultancy fees from Roche and LFB and has received lecture
   fees from Janssen-Cilag. J.-F.C. has received consulting fees from
   Abbott Laboratories, ActogeniX, Albireo Pharma, Amgen, AstraZeneca,
   Bayer AG, Biogen Idec, Boehringer Ingelheim GmbH, Bristol-Myers Squibb,
   Cellerix, Centocor, ChemoCentryx, Cosmo Technologies, Danone Research,
   Elan Pharmaceuticals, Genentech, Giuliani SpA, Given Imaging,
   GlaxoSmithKline, Hutchison MediPharma, Merck Sharp & Dohme Corp,
   Millennium Pharmaceuticals (now Takeda), Neovacs, Ocera Therapeutics,
   Pfizer, Shire Pharmaceuticals, Prometheus Laboratories, Sanofi-Aventis,
   Schering-Plough, Synta Pharmaceuticals Corp, Teva, Therakos, UCB Pharma,
   and Wyeth; has served on advisory committees for Abbott Laboratories,
   Centocor, Danone Research, Elan Pharmaceuticals, Merck Sharp & Dohme,
   Millennium Pharmaceuticals (now Takeda), Schering-Plough, and UCB
   Pharma; has received speaking fees from Abbott Laboratories, Centocor,
   Elan Pharmaceuticals, Given Imaging, Merck Sharp & Dohme Corp, Otsuka
   America Pharmaceutical, Schering-Plough, Shire Pharmaceuticals, Tillotts
   Pharma, and UCB Pharma; and has received grant support from Abbott
   Laboratories, AstraZeneca, Ferring Pharmaceuticals, Merck Sharp & Dohme
   Corp, Schering-Plough, and UCB Pharma. The remaining authors disclose no
   conflicts.; The GETAID received unrestricted study grants from the
   Association Francois Aupetit and the Societe Nationale Francaise de
   Gastroenterologie.
CR Baraliakos X, 2007, J RHEUMATOL, V34, P510
   BEST WR, 1976, GASTROENTEROLOGY, V70, P439
   Bodger K, 2005, PHARMACOECONOMICS, V23, P875, DOI 10.2165/00019053-200523090-00002
   Bodger K, 2009, ALIMENT PHARM THER, V30, P265, DOI 10.1111/j.1365-2036.2009.04033.x
   Brocq O, 2009, JOINT BONE SPINE, V76, P350, DOI 10.1016/j.jbspin.2008.11.009
   Byar DP., 1988, CANC CLIN TRIALS MET, P423
   Colombel JF, 2007, GASTROENTEROLOGY, V132, P52, DOI 10.1053/j.gastro.2006.11.041
   COX DR, 1972, J R STAT SOC B, V34, P187
   Domènech E, 2010, J CLIN GASTROENTEROL, V44, P34, DOI 10.1097/MCG.0b013e3181962dfa
   Efron B, 1990, INTRO BOOTSTRAP, P17
   Farrell RJ, 2003, GASTROENTEROLOGY, V124, P917, DOI 10.1053/gast.2003.50145
   Gisbert JP, 2009, AM J GASTROENTEROL, V104, P760, DOI 10.1038/ajg.2008.88
   Gönen M, 2005, BIOMETRIKA, V92, P965, DOI 10.1093/biomet/92.4.965
   GRAMBSCH PM, 1994, BIOMETRIKA, V81, P515
   Hanauer SB, 2002, LANCET, V359, P1541, DOI 10.1016/S0140-6736(02)08512-4
   Kane SV, 2009, AM J GASTROENTEROL, V104, P228, DOI 10.1038/ajg.2008.71
   KAPLAN EL, 1958, J AM STAT ASSOC, V53, P457, DOI 10.2307/2281868
   Laharie D, 2009, ALIMENT PHARM THER, V29, P1240, DOI 10.1111/j.1365-2036.2009.03997.x
   MANTEL NATHAN, 1966, CANCERCHEMOTHERAP REP, V50, P163
   MARY JY, 1989, GUT, V30, P983, DOI 10.1136/gut.30.7.983
   Maser EA, 2006, CLIN GASTROENTEROL H, V4, P1248, DOI 10.1016/j.cgh.2006.06.025
   PETO R, 1977, BRIT J CANCER, V35, P1, DOI 10.1038/bjc.1977.1
   SCHOENFELD DA, 1983, BIOMETRICS, V39, P499, DOI 10.2307/2531021
   Schreiber S, 2007, NEW ENGL J MED, V357, P239, DOI 10.1056/NEJMoa062897
   Siegel CA, 2009, CLIN GASTROENTEROL H, V7, P874, DOI 10.1016/j.cgh.2009.01.004
   Siegel S., 1956, Non-parametric statistics for the behavioral sciences, VVols, P75
   Tanaka Y, 2010, ANN RHEUM DIS, V69, P1286, DOI 10.1136/ard.2009.121491
   Ternant D, 2006, THER DRUG MONIT, V28, P169, DOI 10.1097/01.ftd.0000189901.08684.4b
   Toruner M, 2008, GASTROENTEROLOGY, V134, P929, DOI 10.1053/j.gastro.2008.01.012
   Van Assche G, 2008, GASTROENTEROLOGY, V134, P1861, DOI 10.1053/j.gastro.2008.03.004
   White IR, 2009, STAT MED, V28, P1982, DOI 10.1002/sim.3618
NR 31
TC 480
Z9 493
U1 0
U2 21
PU W B SAUNDERS CO-ELSEVIER INC
PI PHILADELPHIA
PA 1600 JOHN F KENNEDY BOULEVARD, STE 1800, PHILADELPHIA, PA 19103-2899 USA
SN 0016-5085
EI 1528-0012
J9 GASTROENTEROLOGY
JI Gastroenterology
PD JAN
PY 2012
VL 142
IS 1
BP 63
EP U201
DI 10.1053/j.gastro.2011.09.034
PG 13
WC Gastroenterology & Hepatology
WE Science Citation Index Expanded (SCI-EXPANDED)
SC Gastroenterology & Hepatology
GA 864OZ
UT WOS:000298250800030
PM 21945953
OA Bronze
DA 2024-01-22
ER

PT J
AU Kawalec, P
   Mikrut, A
   Wisniewska, N
   Pilc, A
AF Kawalec, Pawel
   Mikrut, Alicja
   Wisniewska, Natalia
   Pilc, Andrzej
TI Tumor necrosis factor-α antibodies (infliximab, adalimumab and
   certolizumab) in Crohn's disease: systematic review and meta-analysis
SO ARCHIVES OF MEDICAL SCIENCE
LA English
DT Review
DE Crohn's disease; tumor necrosis factor-alpha antibodies; systematic
   review; meta-analysis
ID MAINTENANCE INFLIXIMAB; PLACEBO; REMISSION; EFFICACY; PEGOL; THERAPY;
   INDUCTION; FISTULAS; SAFETY; CDP870
AB Introduction: This meta-analysis compares the effectiveness and safety of tumor necrosis factor a (TNF-alpha) antibodies (infliximab, adalimumab and certolizumab) with either a placebo or each of them in the treatment of Crohn's disease (CD).
   Material and methods: A systematic review of literature published up to November 2012 was performed and a meta-analysis of identified studies was carried out. We searched the following databases: PubMed, EMBASE, The Cochrane Library and others. Only randomized or clinical controlled trials were included.
   Results: Nineteen clinical trials fulfilled the established criteria (5 studies for infliximab vs. placebo, 6 for each adalimumab or certolizumab vs. placebo and 2 comparing infliximab with adalimumab). The results of meta-analysis showed that anti-TNF therapy in patients with CD is safe and statistically significantly more effective when compared with the placebo for induction of remission at week 4 (RB = 1.90, 95% Cl: 1.55-2.33, p < 0.00001), maintenance of remission at weeks 20-30 (RB = 1.86, 95% Cl: 1.61-2.15, p < 0.00001) and at weeks 48-56 (RB = 2.75, 95% Cl: 2.13-3.54, p < 0.00001) in patients who responded to the induction therapy and patients randomized before the induction. Anti-TNF agents were also superior to the placebo in fistula healing (during short-term induction, as well as long-term maintenance) and inducing CR-70 but not CR-100 at week 4. Moreover, the anti-TNF therapy had a significant effect on achieving both CR-70 and CR-100 during long-term maintenance.
   Conclusions: Infliximab, adalimumab and certolizumab are effective as both induction and maintenance therapy in moderate to severe Crohn's disease in adults, including patients with fistulas. The safety profile was acceptable.
C1 [Kawalec, Pawel] Jagiellonian Univ, Coll Med, Inst Publ Hlth, Krakow, Poland.
   [Mikrut, Alicja; Wisniewska, Natalia] Centrum HTA Sp ZOO, Krakow, Poland.
   [Pilc, Andrzej] Polish Acad Sci, Inst Pharmacol, Krakow, Poland.
C3 Jagiellonian University; Collegium Medicum Jagiellonian University;
   Polish Academy of Sciences
RP Kawalec, P (通讯作者)，Jagiellonian Univ, 20 Grzegorzecka St, PL-31531 Krakow, Poland.
EM pawel.kawalec@uj.edu.pl
RI Pilc, Andrzej/A-3948-2008
OI Pilc, Andrzej/0000-0002-4045-0597
CR [Anonymous], BIODRUGS S1
   [Anonymous], COCHRANE DATABASE SY
   Colombel JF, 2007, GASTROENTEROLOGY, V132, P52, DOI 10.1053/j.gastro.2006.11.041
   Dretzke J, 2011, HEALTH TECHNOL ASSES, V15, P1, DOI 10.3310/hta15060
   Ehteshami-Afshar S, 2011, ARCH MED SCI, V7, P1000, DOI [10.5114/AOMS.2011.26612, 10.5114/aoms.2011.26612]
   Ford AC, 2011, AM J GASTROENTEROL, V106, P644, DOI 10.1038/ajg.2011.73
   Hanauer SB, 2006, GASTROENTEROLOGY, V130, P323, DOI 10.1053/j.gastro.2005.11.030
   Hanauer SB, 2002, LANCET, V359, P1541, DOI 10.1016/S0140-6736(02)08512-4
   Jadad AR, 1996, CONTROL CLIN TRIALS, V17, P1, DOI 10.1016/0197-2456(95)00134-4
   Macdonald G, 2012, COCHRANE DB SYST REV, DOI 10.1002/14651858.CD001930.pub3
   Moher D, 2009, PLOS MED, V6, DOI [10.1371/journal.pmed.1000097, 10.1016/j.ijsu.2010.07.299, 10.1136/bmj.i4086, 10.1016/j.ijsu.2010.02.007, 10.1136/bmj.b2535, 10.1186/2046-4053-4-1, 10.1136/bmj.b2700]
   Nikfar S, 2011, INT J PHARMACOL, V7, P325, DOI 10.3923/ijp.2011.325.332
   Nikfar S, 2010, CURR PHARM DESIGN, V16, P3684, DOI 10.2174/138161210794079236
   Peyrin-Biroulet L, 2008, CLIN GASTROENTEROL H, V6, P644, DOI 10.1016/j.cgh.2008.03.014
   Present DH, 1999, NEW ENGL J MED, V340, P1398, DOI 10.1056/NEJM199905063401804
   Rahimi R, 2007, BIOMED PHARMACOTHER, V61, P75, DOI 10.1016/j.biopha.2006.06.022
   Riis Å, 2012, SCAND J GASTROENTERO, V47, P649, DOI 10.3109/00365521.2012.672591
   Rutgeerts P, 1999, GASTROENTEROLOGY, V117, P761, DOI 10.1016/S0016-5085(99)70332-X
   Rutgeerts P, 2012, GASTROENTEROLOGY, V142, P1102, DOI 10.1053/j.gastro.2012.01.035
   Sandborn WJ, 2007, GUT, V56, P1232, DOI 10.1136/gut.2006.106781
   Sandborn WJ, 2007, ANN INTERN MED, V146, P829, DOI 10.7326/0003-4819-146-12-200706190-00159
   Sandborn WJ, 2007, NEW ENGL J MED, V357, P228, DOI 10.1056/NEJMoa067594
   Sandborn WJ, 2011, CLIN GASTROENTEROL H, V9, P670, DOI 10.1016/j.cgh.2011.04.031
   Sands BE, 2004, NEW ENGL J MED, V350, P876, DOI 10.1056/NEJMoa030815
   Schreiber S, 2005, GASTROENTEROLOGY, V129, P807, DOI 10.1053/j.gastro.2005.06.064
   Schreiber S, 2011, ALIMENT PHARM THER, V33, P185, DOI 10.1111/j.1365-2036.2010.04509.x
   Schreiber S, 2007, NEW ENGL J MED, V357, P239, DOI 10.1056/NEJMoa062897
   Spurio FF, 2012, J GASTROINTEST LIVER, V21, P67
   Su CY, 2004, GASTROENTEROLOGY, V126, P1257, DOI 10.1053/j.gastro.2004.01.024
   Targan SR, 1997, NEW ENGL J MED, V337, P1029, DOI 10.1056/NEJM199710093371502
   Van Assche G, 2012, GUT, V61, P229, DOI 10.1136/gutjnl-2011-300755
   Watanabe M, 2012, J CROHNS COLITIS, V6, P160, DOI 10.1016/j.crohns.2011.07.013
   Wells G.A., NEWCASTLE OTTAWA SCA
   Winter TA, 2004, ALIMENT PHARM THER, V20, P1337, DOI 10.1111/j.1365-2036.2004.02285.x
NR 34
TC 61
Z9 65
U1 0
U2 15
PU TERMEDIA PUBLISHING HOUSE LTD
PI POZNAN
PA KLEEBERGA 2, POZNAN, 61-615, POLAND
SN 1734-1922
EI 1896-9151
J9 ARCH MED SCI
JI Arch. Med. Sci.
PD OCT
PY 2013
VL 9
IS 5
BP 765
EP 779
DI 10.5114/aoms.2013.38670
PG 15
WC Medicine, General & Internal
WE Science Citation Index Expanded (SCI-EXPANDED)
SC General & Internal Medicine
GA 252FJ
UT WOS:000326990200001
PM 24273556
OA Green Published, gold
DA 2024-01-22
ER

PT J
AU Soydan, L
   Demir, AA
   Ozer, S
   Ozkara, S
AF Soydan, Levent
   Demir, Ali Asian
   Ozer, Serhat
   Ozkara, Selvinaz
TI Can MR Enterography and Diffusion-Weighted Imaging Predict Disease
   Activity Assessed by Simple Endoscopic Score for Crohn's Disease?
SO JOURNAL OF THE BELGIAN SOCIETY OF RADIOLOGY
LA English
DT Article
DE Crohn's Disease (CD); MR Enterography; Diffusion; Disease Activity Score
ID EVALUATING BOWEL INFLAMMATION; MAGNETIC-RESONANCE; ILEAL INFLAMMATION;
   VALIDATION; HISTOPATHOLOGY; DERIVATION; ACCURACY; DWI
AB Purpose: Monitoring Crohn's disease (CD) activity has a crucial importance, especially for evaluating treatment efficacy. Magnetic resonance enterography (MRE) and diffusion-weighted imaging (DWI) or their combination may represent potential non-invasive tools for this purpose. This study aimed to examine DWI and MRE for their potential to differentiate between different grades of ileocolonic CD activity.
   Materials and Methods: This retrospective study included 54 adult patients with a diagnosis of CD who underwent ileocolonoscopy and MRE including the DWI sequence. The severity of CD inflammation was categorized by Simple Endoscopic Score for Crohn's Disease (SES-CD) as inactive, mild, moderate and severe. In addition, following conventional MRE and DWI parameters were examined: bowel wall thickness, mural T2 hyperintensity, contrast enhancement, DWI signal intensity, and apparent diffusion coefficient (ADC) values.
   Results: In patients with moderate to severe disease based on SES-CD, T2 hyperintensity score [1.68 +/- 0.77 (1-3) vs. 2.19 +/- 0.69 (1-3); p = 0.013] and mean DWI score [2.42 +/- 0.58 (1-3) vs. 2.04 +/- 0.69 (1-3); p = 0.037] were higher and mean ADC values [1.5 +/- 0.4 (0.9-2.5) vs. 1.2 +/- 0.3 (0.6-1.8)] were lower compared to patients with inactive to mild CD. ADC had a moderate diagnostic accuracy in predicting moderate to severe disease (AUC = 0.729, 95% CI = 0.591-0.841, p = 0.001), with a cut-off value of <= 1.47 x 10(-3) mm(2)/sec yielded 88.5% (23/26) sensitivity, 57.1% (16/28) specificity.
   Conclusion: DWI, ADC and T2 signal appear to differentiate moderate to severe CD from inactive to mildly active CD, based on SES-CD evaluation and may be useful in monitoring disease activity, particularly when evaluating treatment response.
C1 [Soydan, Levent; Ozer, Serhat; Ozkara, Selvinaz] TC Saglik Bakanligi Haydarpasa Numune Egitim & Ar, Istanbul, Turkey.
   [Demir, Ali Asian] Istanbul Univ, Istanbul Fac Med, Istanbul, Turkey.
C3 Ministry of Health - Turkey; Istanbul Haydarpasa Numune Training &
   Research Hospital; Istanbul University
RP Soydan, L (通讯作者)，TC Saglik Bakanligi Haydarpasa Numune Egitim & Ar, Istanbul, Turkey.
EM levent.soydan@gmail.com
CR Buisson A, 2015, ALIMENT PHARM THER, V42, P452, DOI 10.1111/apt.13287
   Buisson A, 2013, ALIMENT PHARM THER, V37, P537, DOI 10.1111/apt.12201
   Buisson A, 2015, INFLAMM BOWEL DIS, V21, pE9, DOI 10.1097/MIB.0000000000000415
   Choi SH, 2016, INFLAMM BOWEL DIS, V22, P669, DOI 10.1097/MIB.0000000000000607
   Daperno M, 2004, GASTROINTEST ENDOSC, V60, P505, DOI 10.1016/S0016-5107(04)01878-4
   Dohan A, 2016, J MAGN RESON IMAGING, V44, P1381, DOI 10.1002/jmri.25325
   Foti PV, 2015, RADIOL MED, V120, P585, DOI 10.1007/s11547-015-0502-8
   Gücer FI, 2015, EUR J RADIOL, V84, P1829, DOI 10.1016/j.ejrad.2015.06.005
   Hordonneau C, 2014, AM J GASTROENTEROL, V109, P89, DOI 10.1038/ajg.2013.385
   Khanna R, 2017, AM J GASTROENTEROL, V112, P1584, DOI 10.1038/ajg.2016.580
   Kim KJ, 2015, INFLAMM BOWEL DIS, V21, P101, DOI 10.1097/MIB.0000000000000222
   Kocaman O, 2014, TURK J GASTROENTEROL, V25, P458, DOI 10.5152/tjg.2014.0023
   Koutroumpakis E, 2016, SAUDI J GASTROENTERO, V22, P183, DOI 10.4103/1319-3767.182455
   Li XH, 2017, INFLAMM BOWEL DIS, V23, P244, DOI 10.1097/MIB.0000000000001001
   Li XH, 2015, MEDICINE, V94, DOI 10.1097/MD.0000000000001819
   Maconi G, 2014, J CROHNS COLITIS, V8, P1684, DOI 10.1016/j.crohns.2014.08.005
   Moy MP, 2016, GASTROENT RES PRACT, V2016, DOI 10.1155/2016/8168695
   Ninivaggi V, 2016, EUR REV MED PHARMACO, V20, P4540
   Oto A, 2011, J MAGN RESON IMAGING, V33, P615, DOI 10.1002/jmri.22435
   Park SH, 2016, AM J ROENTGENOL, V207, P40, DOI 10.2214/AJR.15.15862
   Pendsé DA, 2017, ABDOM RADIOL, V42, P115, DOI 10.1007/s00261-016-0863-z
   Qi F, 2015, BMC GASTROENTEROL, V15, DOI 10.1186/s12876-015-0235-0
   Quaia E, 2016, J MAGN RESON IMAGING, V43, P688, DOI 10.1002/jmri.25024
   Quaia E, 2014, ACAD RADIOL, V21, P1225, DOI 10.1016/j.acra.2014.05.002
   Rimola J, 2009, GUT, V58, P1113, DOI 10.1136/gut.2008.167957
   Rimola J, 2017, ABDOM RADIOL, V42, P2783, DOI 10.1007/s00261-017-1203-7
   Rimola J, 2011, INFLAMM BOWEL DIS, V17, P1759, DOI 10.1002/ibd.21551
   Seo N, 2016, RADIOLOGY, V278, P762, DOI 10.1148/radiol.2015150809
   Sinha R, 2013, CLIN RADIOL, V68, P917, DOI 10.1016/j.crad.2013.02.012
   Sipponen T, 2010, INFLAMM BOWEL DIS, V16, P2131, DOI 10.1002/ibd.21300
   Stanescu-Siegmund N, 2017, ACTA RADIOL, V58, P264, DOI 10.1177/0284185116648503
   Steward MJ, 2012, EUR J RADIOL, V81, P2080, DOI 10.1016/j.ejrad.2011.07.013
   Tielbeek JAW, 2014, EUR RADIOL, V24, P619, DOI 10.1007/s00330-013-3015-7
NR 33
TC 5
Z9 6
U1 0
U2 0
PU UBIQUITY PRESS LTD
PI LONDON
PA 2N, 6 OSBORNE ST, LONDON, E1 6TD, ENGLAND
SN 2514-8281
J9 J BELG SOC RADIOL
JI J. Belg. Soc. Radiol.
PY 2019
VL 103
IS 1
AR 10
DI 10.5334/jbsr.1521
PG 9
WC Radiology, Nuclear Medicine & Medical Imaging
WE Science Citation Index Expanded (SCI-EXPANDED)
SC Radiology, Nuclear Medicine & Medical Imaging
GA HU3XC
UT WOS:000465207400010
PM 30671568
OA Green Published, Green Submitted, gold
DA 2024-01-22
ER

PT J
AU Panaccione, R
   Sandborn, WJ
   D'Haens, G
   Wolf, DC
   Berg, S
   Maa, JF
   Petersson, J
   Robinson, AM
AF Panaccione, Remo
   Sandborn, William J.
   D'Haens, Geert
   Wolf, Douglas C.
   Berg, Sofie
   Maa, Jen-fue
   Petersson, Joel
   Robinson, Anne M.
TI Clinical Benefit of Long-Term Adalimumab Treatment in Patients With
   Crohn's Disease Following Loss of Response or Intolerance to Infliximab:
   96-Week Efficacy Data From GAIN/ADHERE Trials
SO JOURNAL OF CROHNS & COLITIS
LA English
DT Article
DE Adalimumab; Crohn's disease; GAIN/ADHERE
ID MONOCLONAL-ANTIBODY ADALIMUMAB; INFLAMMATORY-BOWEL-DISEASE;
   RHEUMATOID-ARTHRITIS; MAINTENANCE THERAPY; CERTOLIZUMAB PEGOL;
   OPEN-LABEL; REMISSION; SAFETY; TNF; MODERATE
AB Background and Aims: In the 4-week GAIN clinical trial, adalimumab was efficacious in inducing remission in patients with moderate-to-severe Crohn's disease [CD] who had prior loss of response/ intolerance to infliximab. The efficacy and safety of adalimumab in these patients are reported here for up to 96 weeks or for 3 years, respectively, in the ADHERE open-label extension study.
   Methods: Patients who completed GAIN could enrol in ADHERE and receive open-label adalimumab 40 mg every other week. Efficacy variables included clinical response (Crohn's Disease Activity Index [CDAI] decrease from baseline >= 70/>= 100 points [CR-70/CR-100]) and remission [CDAI< 150], steroid discontinuation and fistula remission [absence of drainage]. Data were reported using hybrid non-responder imputation [hNRI], last observation carried forward and as-observed analysis. Subgroup analyses were performed by randomized group in GAIN and by Week 4 efficacy in GAIN. Safety was also assessed.
   Results: A total of 310 patients from GAIN enrolled in ADHERE. CR-70, CR-100 and remission rates at Week 96 were 39.0%, 35.5%, and 26.5% [hNRI], respectively. Of the patients with CR-70 response or remission at Week 4 of GAIN, 45.5% and 44.4% [hNRI], respectively, maintained the effect at Week 96. Steroid discontinuation and steroid-free remission rates increased from Week 12 to 96 in patients using corticosteroids at GAIN baseline.
   Conclusions: Long-term adalimumab maintenance therapy led to sustained clinical remission and response, and steroid discontinuation in a considerable proportion of patients with CD previously treated with infliximab. No new safety signals were observed in this patient population.
C1 [Panaccione, Remo] Univ Calgary, Dept Med, Calgary, AB, Canada.
   [Sandborn, William J.] Univ Calif San Diego, Sch Med, Div Gastroenterol, La Jolla, CA 92093 USA.
   [D'Haens, Geert] Univ Amsterdam, Acad Med Ctr, Amsterdam, Netherlands.
   [Wolf, Douglas C.] Atlanta Gastroenterol Associates, Atlanta, GA USA.
   [Berg, Sofie] AbbVie AB, Solna, Sweden.
   [Maa, Jen-fue; Petersson, Joel; Robinson, Anne M.] AbbVie Inc, N Chicago, IL USA.
C3 University of Calgary; University of California System; University of
   California San Diego; University of Amsterdam; Academic Medical Center
   Amsterdam; AbbVie; AbbVie
RP Panaccione, R (通讯作者)，Univ Calgary, Cumming Sch Med, Inflammatory Bowel Dis Clin, Calgary, AB, Canada.; Panaccione, R (通讯作者)，Univ Calgary, Cumming Sch Med, Gastrointestinal Res, Calgary, AB, Canada.; Panaccione, R (通讯作者)，Univ Calgary, Cumming Sch Med, Med, Calgary, AB, Canada.
EM rpanacci@ucalgary.ca
RI Panaccione, Remo/ABC-1140-2021; Sandborn, William/ABE-8342-2020
OI Panaccione, Remo/0000-0002-5247-940X; 
FU AbbVie Inc.
FX This work was supported by AbbVie Inc., who funded the study and
   analysis, provided financial support for medical writing, and reviewed
   and approved the final draft.
CR Baert F, 2003, NEW ENGL J MED, V348, P601, DOI 10.1056/NEJMoa020888
   Becker HM, 2015, CAN J GASTROENTEROL, V29, P77, DOI 10.1155/2015/815820
   Burmester GR, 2013, ANN RHEUM DIS, V72, P517, DOI 10.1136/annrheumdis-2011-201244
   Colombel JF, 2007, GASTROENTEROLOGY, V132, P52, DOI 10.1053/j.gastro.2006.11.041
   Colombel JF, 2014, CLIN GASTROENTEROL H, V12, P414, DOI 10.1016/j.cgh.2013.06.019
   Colombel JF, 2009, INFLAMM BOWEL DIS, V15, P1308, DOI 10.1002/ibd.20956
   Da W, 2013, EUR J GASTROEN HEPAT, V25, P885, DOI 10.1097/MEG.0b013e32836220ab
   Dignass A, 2010, J CROHNS COLITIS, V4, P28, DOI 10.1016/j.crohns.2009.12.002
   Gisbert JP, 2015, ALIMENT PHARM THER, V41, P613, DOI 10.1111/apt.13083
   Gomollon F, 2017, J CROHNS COLITIS, V11, P3, DOI 10.1093/ecco-jcc/jjw168
   Gordon JP, 2015, EUR J GASTROEN HEPAT, V27, P804, DOI 10.1097/MEG.0000000000000378
   Hanauer SB, 2010, ALIMENT PHARM THER, V32, P384, DOI 10.1111/j.1365-2036.2010.04360.x
   Hanauer SB, 2006, GASTROENTEROLOGY, V130, P323, DOI 10.1053/j.gastro.2005.11.030
   Hinojosa J, 2007, ALIMENT PHARM THER, V25, P409, DOI 10.1111/j.1365-2036.2006.03232.x
   Ma C, 2009, ALIMENT PHARM THER, V30, P977, DOI 10.1111/j.1365-2036.2009.04101.x
   Oussalah A, 2009, ALIMENT PHARM THER, V29, P416, DOI 10.1111/j.1365-2036.2008.03902.x
   Panaccione R, 2013, ALIMENT PHARM THER, V38, P1236, DOI 10.1111/apt.12499
   Panaccione R, 2010, ALIMENT PHARM THER, V31, P1296, DOI 10.1111/j.1365-2036.2010.04304.x
   Panaccione R, 2011, CAN J GASTROENTEROL, V25, P419, DOI 10.1155/2011/724813
   Rutgeerts P, 2012, GASTROENTEROLOGY, V142, P1102, DOI 10.1053/j.gastro.2012.01.035
   Sandborn WJ, 2007, GUT, V56, P1232, DOI 10.1136/gut.2006.106781
   Sandborn WJ, 2013, CURR MED RES OPIN, V29, P483, DOI 10.1185/03007995.2013.779575
   Sandborn WJ, 2007, ANN INTERN MED, V146, P829, DOI 10.7326/0003-4819-146-12-200706190-00159
   Sandborn WJ, 2010, CLIN GASTROENTEROL H, V8, P688, DOI 10.1016/j.cgh.2010.04.021
   Sandborn WJ, 2004, AM J GASTROENTEROL, V99, P1984, DOI 10.1111/j.1572-0241.2004.40462.x
   Scrivo R, 2009, REUMATISMO, V61, P107, DOI 10.4081/reumatismo.2009.107
   Singh S, 2016, CLIN GASTROENTEROL H, V14, P1120, DOI 10.1016/j.cgh.2016.03.038
   Terdiman JP, 2013, GASTROENTEROLOGY, V145, P1459, DOI 10.1053/j.gastro.2013.10.047
   Youdim A, 2004, INFLAMM BOWEL DIS, V10, P333, DOI 10.1097/00054725-200407000-00002
NR 29
TC 18
Z9 20
U1 0
U2 2
PU OXFORD UNIV PRESS
PI OXFORD
PA GREAT CLARENDON ST, OXFORD OX2 6DP, ENGLAND
SN 1873-9946
EI 1876-4479
J9 J CROHNS COLITIS
JI J. Crohns Colitis
PD AUG
PY 2018
VL 12
IS 8
BP 930
EP 938
DI 10.1093/ecco-jcc/jjy050
PG 9
WC Gastroenterology & Hepatology
WE Science Citation Index Expanded (SCI-EXPANDED)
SC Gastroenterology & Hepatology
GA GO8SN
UT WOS:000440365400005
PM 29697818
OA hybrid, Green Published
DA 2024-01-22
ER

PT J
AU Gutiérrez, A
   Scharl, M
   Sempere, L
   Holler, E
   Zapater, P
   Almenta, I
   González-Navajas, JM
   Such, J
   Wiest, R
   Rogler, G
   Francés, R
AF Gutierrez, Ana
   Scharl, Michael
   Sempere, Laura
   Holler, Ernst
   Zapater, Pedro
   Almenta, Isabel
   Gonzalez-Navajas, Jose M.
   Such, Jose
   Wiest, Reiner
   Rogler, Gerhard
   Frances, Ruben
TI Genetic susceptibility to increased bacterial translocation influences
   the response to biological therapy in patients with Crohn's disease
SO GUT
LA English
DT Article
DE Crohn'S Disease; Bacterial Translocation; Ibd - Genetics; Infliximab;
   Immune Response
ID INFLAMMATORY-BOWEL-DISEASE; GENOME-WIDE ASSOCIATION; NONSTEROIDAL
   ANTIINFLAMMATORY DRUGS; INTESTINAL INFLAMMATION; EPISODIC TREATMENT;
   INFLIXIMAB; NOD2; AUTOPHAGY; ATG16L1; PATHOGENESIS
AB Objective The aetiology of Crohn's disease (CD) has been related to nucleotide-binding oligomerisation domain containing 2 (NOD2) and ATG16L1 gene variants. The observation of bacterial DNA translocation in patients with CD led us to hypothesise that this process may be facilitated in patients with NOD2/ATG16L1-variant genotypes, affecting the efficacy of anti-tumour necrosis factor (TNF) therapies.
   Design 179 patients with Crohn's disease were included. CD-related NOD2 and ATG16L1 variants were genotyped. Phagocytic and bactericidal activities were evaluated in blood neutrophils. Bacterial DNA, TNF, IFN, IL-12p40, free serum infliximab/adalimumab levels and antidrug antibodies were measured.
   Results Bacterial DNA was found in 44% of patients with active disease versus 23% of patients with remitting disease (p=0.01). A NOD2-variant or ATG16L1-variant genotype was associated with bacterial DNA presence (OR 4.8; 95% CI 1.1 to 13.2; p=0.001; and OR 2.4; 95% CI 1.4 to 4.7; p=0.01, respectively). This OR was 12.6 (95% CI 4.2 to 37.8; p=0.001) for patients with a double-variant genotype. Bacterial DNA was associated with disease activity (OR 2.6; 95% CI 1.3 to 5.4; p=0.005). Single and double-gene variants were not associated with disease activity (p=0.19). Patients with a NOD2-variant genotype showed decreased phagocytic and bactericidal activities in blood neutrophils, increased TNF levels in response to bacterial DNA and decreased trough levels of free anti-TNF. The proportion of patients on an intensified biological therapy was significantly higher in the NOD2-variant groups.
   Conclusions Our results characterise a subgroup of patients with CD who may require a more aggressive therapy to reduce the extent of inflammation and the risk of relapse.
C1 [Gutierrez, Ana; Sempere, Laura; Zapater, Pedro; Almenta, Isabel; Gonzalez-Navajas, Jose M.; Such, Jose; Frances, Ruben] Hosp Gen Univ Alicante, Serv Med Digest, Alicante 03010, Spain.
   [Scharl, Michael; Rogler, Gerhard] Univ Zurich Hosp, Div Gastroenterol & Hepatol, CH-8091 Zurich, Switzerland.
   [Holler, Ernst] Univ Regensburg, Dept Internal Med 1, D-93053 Regensburg, Germany.
   [Zapater, Pedro; Gonzalez-Navajas, Jose M.; Such, Jose; Frances, Ruben] Inst Salud Carlos III, CIBERehd, Madrid, Spain.
   [Wiest, Reiner] Univ Bern, Inselspital, Univ Clin Visceral Med, Dept Gastroenterol, CH-3010 Bern, Switzerland.
C3 General University Hospital of Alicante; University of Zurich;
   University Zurich Hospital; University of Regensburg; CIBER - Centro de
   Investigacion Biomedica en Red; CIBEREHD; Instituto de Salud Carlos III;
   University of Bern; University Hospital of Bern
RP Francés, R (通讯作者)，Hosp Gen Univ Alicante, CIBERehd, Avda Pintor Baeza 12, Alicante 03010, Spain.
EM frances_rub@gva.es
RI Rogler, Gerhard/O-5308-2015; Zapater, Pedro/H-7277-2017; Gutiérrez,
   Ana/V-5129-2019; González-Navajas, Jose Manuel/AAB-1575-2019; Holler,
   Ernst/JPX-7446-2023; Zapater, Pedro/H-8450-2019; Francés,
   Rubén/V-4120-2019; Schapira, Anthony H V/A-1245-2010
OI Rogler, Gerhard/0000-0002-1733-9188; Zapater, Pedro/0000-0001-7927-858X;
   Gutiérrez, Ana/0000-0002-5460-4139; González-Navajas, Jose
   Manuel/0000-0002-1591-939X; Francés, Rubén/0000-0001-5105-1201;
   Schapira, Anthony H V/0000-0002-3018-3966; Sempere,
   Laura/0000-0001-7759-6250; Scharl, Michael/0000-0002-6729-1469
FU Instituto de Salud Carlos III, Madrid, Spain [CP05/0005, PI10/0340];
   Fundacion FCVI-HGUA, Alicante, Spain; Essex Chemie, Switzerland;
   University of Zurich; Broad Medical Research Program [IBD-0241R1]; Swiss
   National Science Foundation [310030-120312]; Zurich Centre for
   Integrative Human Physiology
FX This work has been supported in part by grants CP05/0005 and PI10/0340,
   Instituto de Salud Carlos III, Madrid, Spain, and with funding obtained
   from Fundacion FCVI-HGUA, Alicante, Spain. MS and GR were supported by
   an educational grant from Essex Chemie, Switzerland, a research credit
   from the University of Zurich to MS, a grant from the Broad Medical
   Research Program to GR (IBD-0241R1), a grant from the Swiss National
   Science Foundation (310030-120312) to GR and the Zurich Centre for
   Integrative Human Physiology.
CR Afif W, 2010, AM J GASTROENTEROL, V105, P1133, DOI 10.1038/ajg.2010.9
   Ahmad T, 2002, GASTROENTEROLOGY, V122, P854, DOI 10.1053/gast.2002.32413
   Bendtzen K, 2009, SCAND J GASTROENTERO, V44, P774, DOI 10.1080/00365520802699278
   BJARNASON I, 1993, GASTROENTEROLOGY, V104, P1832, DOI 10.1016/0016-5085(93)90667-2
   Burger D, 2011, GASTROENTEROLOGY, V140, P1827, DOI 10.1053/j.gastro.2011.02.045
   Burton PR, 2007, NATURE, V447, P661, DOI 10.1038/nature05911
   Colombel JF, 2010, NEW ENGL J MED, V362, P1383, DOI 10.1056/NEJMoa0904492
   Colombel JF, 2012, INFLAMM BOWEL DIS, V18, P349, DOI 10.1002/ibd.21831
   De CP, 2012, INFLAMM BOWEL DIS, DOI [10.1002/ibd.22977, DOI 10.1002/IBD.22977]
   Economou M, 2004, AM J GASTROENTEROL, V99, P2393, DOI 10.1111/j.1572-0241.2004.40304.x
   Elson CO, 2005, IMMUNOL REV, V206, P260, DOI 10.1111/j.0105-2896.2005.00291.x
   Forrest K, 2004, ALIMENT PHARM THER, V20, P1035, DOI 10.1111/j.1365-2036.2004.02270.x
   Franke A, 2010, NAT GENET, V42, P1118, DOI 10.1038/ng.717
   Girardin SE, 2003, J BIOL CHEM, V278, P8869, DOI 10.1074/jbc.C200651200
   Gutiérrez A, 2011, INFLAMM BOWEL DIS, V17, P1641, DOI 10.1002/ibd.21537
   Gutiérrez A, 2009, INFLAMM BOWEL DIS, V15, P508, DOI 10.1002/ibd.20806
   Hampe J, 2002, LANCET, V359, P1661, DOI 10.1016/S0140-6736(02)08590-2
   Hampe J, 2007, NAT GENET, V39, P207, DOI 10.1038/ng1954
   Hanauer SB, 2002, LANCET, V359, P1541, DOI 10.1016/S0140-6736(02)08512-4
   Homer CR, 2010, GASTROENTEROLOGY, V139, P1630, DOI 10.1053/j.gastro.2010.07.006
   Hou JK, 2009, AM J GASTROENTEROL, V104, P2100, DOI 10.1038/ajg.2009.190
   Inohara N, 2003, J BIOL CHEM, V278, P5509, DOI 10.1074/jbc.C200673200
   Kuballa P, 2008, PLOS ONE, V3, DOI 10.1371/journal.pone.0003391
   Lees CW, 2011, GUT, V60, P1739, DOI 10.1136/gut.2009.199679
   Lin MV, 2010, EXPERT REV GASTROENT, V4, P167, DOI 10.1586/EGH.10.4
   Massey DCO, 2007, AUTOPHAGY, V3, P649, DOI 10.4161/auto.5075
   Mould DR, 2010, BIODRUGS, V24, P23, DOI 10.2165/11530560-000000000-00000
   O'Brien J, 2000, AM J GASTROENTEROL, V95, P1859
   Obermeier F, 2005, GASTROENTEROLOGY, V129, P913, DOI 10.1053/j.gastro.2005.06.061
   Ogura Y, 2001, NATURE, V411, P603, DOI 10.1038/35079114
   Ogura Y, 2001, J BIOL CHEM, V276, P4812, DOI 10.1074/jbc.M008072200
   Podolsky DK, 2002, NEW ENGL J MED, V347, P417, DOI 10.1056/NEJMra0804647
   Present DH, 1999, NEW ENGL J MED, V340, P1398, DOI 10.1056/NEJM199905063401804
   Radlmayr M, 2002, GASTROENTEROLOGY, V122, P2091, DOI 10.1053/gast.2002.34020
   Rioux JD, 2007, NAT GENET, V39, P596, DOI 10.1038/ng2032
   Rutgeerts P, 2004, GASTROENTEROLOGY, V126, P402, DOI 10.1053/j.gastro.2003.11.014
   Rutgeerts P, 1999, GASTROENTEROLOGY, V117, P761, DOI 10.1016/S0016-5085(99)70332-X
   Rutgeerts P, 2006, GASTROINTEST ENDOSC, V63, P433, DOI 10.1016/j.gie.2005.08.011
   Sands BE, 2004, NEW ENGL J MED, V350, P876, DOI 10.1056/NEJMoa030815
   Sands BE, 2004, GASTROENTEROLOGY, V126, P1518, DOI 10.1053/j.gastro.2004.02.072
   Sanjuan MA, 2008, AUTOPHAGY, V4, P607, DOI 10.4161/auto.6397
   Sanjuan MA, 2007, NATURE, V450, P1253, DOI 10.1038/nature06421
   Sartor RB, 1997, AM J GASTROENTEROL, V92, pS5
   Schmid D, 2007, IMMUNITY, V27, P11, DOI 10.1016/j.immuni.2007.07.004
   Shanahan F, 2009, CURR OPIN GASTROEN, V25, P301, DOI 10.1097/MOG.0b013e32832b12ef
   Silverberg MS, 2005, CAN J GASTROENTEROL, V19, p5A, DOI 10.1155/2005/269076
   Such J, 2002, HEPATOLOGY, V36, P135, DOI 10.1053/jhep.2002.33715
   Torok H. P., 2009, American Journal of Gastroenterology, V104, P1723, DOI 10.1038/ajg.2009.184
   van Heel DA, 2005, LANCET, V365, P1794, DOI 10.1016/S0140-6736(05)66582-8
NR 49
TC 54
Z9 59
U1 0
U2 23
PU BMJ PUBLISHING GROUP
PI LONDON
PA BRITISH MED ASSOC HOUSE, TAVISTOCK SQUARE, LONDON WC1H 9JR, ENGLAND
SN 0017-5749
EI 1468-3288
J9 GUT
JI Gut
PD FEB
PY 2014
VL 63
IS 2
BP 272
EP 280
DI 10.1136/gutjnl-2012-303557
PG 9
WC Gastroenterology & Hepatology
WE Science Citation Index Expanded (SCI-EXPANDED)
SC Gastroenterology & Hepatology
GA 286SD
UT WOS:000329488100021
PM 23376290
OA Green Submitted, Green Published, Green Accepted
DA 2024-01-22
ER

PT J
AU Klusmann, B
   Fleer, J
   Tovote, KA
   Weersma, RK
   van Dullemen, HM
   Dijkstra, G
   Schroevers, MJ
AF Klusmann, Birte
   Fleer, Joke
   Tovote, K. Annika
   Weersma, Rinse K.
   van Dullemen, Hendrik M.
   Dijkstra, Gerard
   Schroevers, Maya J.
TI Trajectories of Fatigue in Inflammatory Bowel Disease
SO INFLAMMATORY BOWEL DISEASES
LA English
DT Article
DE inflammatory bowel disease; Crohn disease; ulcerative colitis; fatigue;
   psychological well-being; disease activity; trajectories
ID QUALITY-OF-LIFE; LATENT CLASS ANALYSIS; CROHNS-DISEASE; DEPRESSION;
   SYMPTOMS; DISABILITY; ANXIETY
AB Background: Fatigue is one of the most frequently reported symptoms by patients with inflammatory bowel disease (IBD), both during active disease phases as well as during clinical remission. This study addressed whether different trajectories of fatigue over time can be identified among patients with IBD. Subsequently, we compared the demographic and clinical characteristics between trajectories.
   Methods: The current study included 849 patients with IBD diagnosed with either Crohn disease (CD; n = 511) or ulcerative colitis (UC; n = 338) who visited the University Medical Center in Groningen (the Netherlands) at least 3 times during a 9-year follow-up. We conducted latent class growth analyses to identify distinct trajectories.
   Results: In all patients with IBD (and in the subgroup with CD), we found 5 trajectories for fatigue. In the UC subgroup, we found 4 fatigue trajectories. One trajectory present in both patients with CD (11.45%) and patients with UC (4.75%) was characterized by chronic elevated levels of fatigue across time. Women and parents were more prevalent in trajectories with higher fatigue severity. We also found significant associations among the fatigue trajectories with disease activity and psychological well-being.
   Conclusions: The results clearly showed the existence of distinct fatigue paths over time in patients with IBD. Those reporting more chronic elevated levels of fatigue also reported greater disease activity and reduced well-being. Therefore, reducing disease activity may be important for the treatment of fatigue. In addition, given the significant association with well-being, it is possible that reducing fatigue may improve self-reported well-being.
C1 [Klusmann, Birte; Fleer, Joke; Tovote, K. Annika; Schroevers, Maya J.] Univ Groningen, Dept Hlth Sci, Groningen, Netherlands.
   [Klusmann, Birte; Fleer, Joke; Tovote, K. Annika; Weersma, Rinse K.; van Dullemen, Hendrik M.; Dijkstra, Gerard; Schroevers, Maya J.] Univ Med Ctr Groningen, Groningen, Netherlands.
   [Weersma, Rinse K.; van Dullemen, Hendrik M.; Dijkstra, Gerard] Univ Groningen, Dept Gastroenterol & Hepatol, Groningen, Netherlands.
C3 University of Groningen; University of Groningen; University of
   Groningen
RP Klusmann, B (通讯作者)，HPC FA12,Hanzepl 1,POB 30-001, NL-9700 RB Groningen, Netherlands.
EM b.klusmann@umcg.nl
RI Weersma, Rinse/ABE-3807-2021
FU Dutch Biobank Research Facility (BBMRI)-NL; VIDI grant from the
   Netherlands Organization for Scientific Research [016.136.308]; Dutch
   Digestive Foundation [MLDS D16-14]
FX Supported by: Setting up 1000IBD.org was funded by Dutch Biobank
   Research Facility (BBMRI)-NL. R.K.W. was supported by a VIDI grant
   (016.136.308) from the Netherlands Organization for Scientific Research
   and a diagnostics grant from the Dutch Digestive Foundation (MLDS
   D16-14).
CR Aho K, 2014, ECOLOGY, V95, P631, DOI 10.1890/13-1452.1
   Akaike H, 1985, CELEBRATION STAT, DOI DOI 10.1007/978-1-4613-8560-8_1
   Akaike H., 1973, 2 INT S INF THEOR, P267, DOI DOI 10.1007/978-1-4612-1694-0_15
   [Anonymous], 2009, LATENT CLASS LATENT, DOI DOI 10.1161/CIRCULATIONAHA.109.906081
   Artom M, 2017, TRIALS, V18, DOI 10.1186/s13063-017-1926-3
   Bager P, 2017, J CROHNS COLITIS, V11, pS488
   Bager P, 2012, ALIMENT PHARM THER, V35, P133, DOI 10.1111/j.1365-2036.2011.04914.x
   Banovic I, 2010, PSYCHOL HEALTH MED, V15, P394, DOI 10.1080/13548501003759155
   Best WR, 2006, INFLAMM BOWEL DIS, V12, P304, DOI 10.1097/01.MIB.0000215091.77492.2a
   Bombardier CH, 1996, MED CARE, V34, P924, DOI 10.1097/00005650-199609000-00005
   Burkhalter H, 2015, DIGESTION, V91, P128, DOI 10.1159/000371654
   Centraal Bureau voor Statistiek/Central Bureau of Statistics, STAND OND STAND ED C, P1
   Cohen BL, 2014, ALIMENT PHARM THER, V39, P811, DOI 10.1111/apt.12659
   Conley S, 2018, J NURS SCHOLARSHIP, V50, P473, DOI 10.1111/jnu.12409
   Conley S, 2017, RES NURS HEALTH, V40, P424, DOI 10.1002/nur.21813
   de Jong MJ, 2017, LANCET, V390, P959, DOI 10.1016/S0140-6736(17)31327-2
   Druce KL, 2015, J RHEUMATOL, V42, P2059, DOI 10.3899/jrheum.141498
   Graff LA, 2013, CLIN GASTROENTEROL H, V11, P1140, DOI 10.1016/j.cgh.2013.03.031
   Graff LA, 2011, INFLAMM BOWEL DIS, V17, P1882, DOI 10.1002/ibd.21580
   Grimstad T, 2015, J CROHNS COLITIS, V9, P725, DOI 10.1093/ecco-jcc/jjv091
   Higgins PDR, 2005, GUT, V54, P782, DOI 10.1136/gut.2004.056358
   Houwert G., 2010, TIJDSCHRIFT BEDRIJFS, V18, P307
   Imhann F, 2019, BMC GASTROENTEROL, V19, DOI 10.1186/s12876-018-0917-5
   Jackson H, 2017, CLIN PSYCHOL PSYCHOT, V24, P859, DOI 10.1002/cpp.2051
   Jelsness-Jorgensen LP, 2011, ALIMENT PHARM THER, V33, P106, DOI 10.1111/j.1365-2036.2010.04498.x
   Jelsness-Jorgensen LP, 2012, WORLD J GASTROENTERO, V18, P445, DOI 10.3748/wjg.v18.i5.445
   Jones DEJ, 2009, QJM-INT J MED, V102, P617, DOI 10.1093/qjmed/hcp091
   Louati K, 2015, ARTHRITIS RES THER, V17, DOI 10.1186/s13075-015-0784-1
   Miaskowski Christine, 2004, J Natl Cancer Inst Monogr, P139
   Mikocka-Walus A, 2016, CLIN GASTROENTEROL H, V14, P829, DOI 10.1016/j.cgh.2015.12.045
   Nocerino A, 2020, ADV THER, V37, P97, DOI 10.1007/s12325-019-01151-w
   Norton C, 2015, ALIMENT PHARM THER, V42, P203, DOI 10.1111/apt.13255
   Nylund KL, 2007, STRUCT EQU MODELING, V14, P535, DOI 10.1080/10705510701575396
   Piche T, 2010, NEUROGASTROENT MOTIL, V22, P626, DOI 10.1111/j.1365-2982.2010.01502.x
   Porcu M, 2017, J EARLY ADOLESCENCE, V37, P129, DOI 10.1177/0272431616648452
   Romberg-Camps MJL, 2010, INFLAMM BOWEL DIS, V16, P2137, DOI 10.1002/ibd.21285
   Schoultz M, 2015, TRIALS, V16, DOI 10.1186/s13063-015-0909-5
   Singer JD, 2003, APPL LONGITUDINAL DA
   van Langenberg DR, 2010, ALIMENT PHARM THER, V32, P131, DOI 10.1111/j.1365-2036.2010.04347.x
   Villoria A, 2017, PLOS ONE, V12, DOI 10.1371/journal.pone.0181435
   Vogelaar L, 2013, EUR J GASTROEN HEPAT, V25, P246, DOI 10.1097/MEG.0b013e32835aba83
   Walmsley RS, 1998, GUT, V43, P29, DOI 10.1136/gut.43.1.29
   Wilson A, 2011, FRONTLINE GASTROENTE, V2, P10, DOI 10.1136/fg.2010.002758
   Wurpts IC, 2014, FRONT PSYCHOL, V5, DOI 10.3389/fpsyg.2014.00920
NR 44
TC 7
Z9 7
U1 1
U2 5
PU OXFORD UNIV PRESS INC
PI CARY
PA JOURNALS DEPT, 2001 EVANS RD, CARY, NC 27513 USA
SN 1078-0998
EI 1536-4844
J9 INFLAMM BOWEL DIS
JI Inflamm. Bowel Dis.
PD NOV 15
PY 2021
VL 27
IS 12
BP 1919
EP 1930
DI 10.1093/ibd/izab007
EA MAR 2021
PG 12
WC Gastroenterology & Hepatology
WE Science Citation Index Expanded (SCI-EXPANDED)
SC Gastroenterology & Hepatology
GA YW0SJ
UT WOS:000753131600016
OA Green Published
DA 2024-01-22
ER

PT J
AU Van Kruiningen, HJ
   Hayes, AW
   Colombel, JF
AF Van Kruiningen, Herbert J.
   Hayes, Aaron W.
   Colombel, Jean-Frederic
TI Granulomas obstruct lymphatics in all layers of the intestine in Crohn's
   disease
SO APMIS
LA English
DT Article
DE Inflammatory bowel disease; Crohn's disease; regional enteritis;
   lymphangitis; endoscopy
ID REGIONAL ILEITIS; VESSELS; LYMPHANGIOGENESIS; PODOPLANIN; ANNULARE
AB After an earlier study defining immunolabeled lymphoid follicles, obstructed lymphatics, and granulomas of the diseased ilea of 24 Crohn's disease patients, we chose to trace the lymphatics of these cases and 10 additional by serial sectioning. Particular attention was given to establishing physical continuity between granuloma-obstructed lymphatics and lymphatics with lymphocytic thrombi'. Formalin-fixed paraffin-embedded tissue blocks from resected diseased ilea and proximal colons from 34 patients were reviewed. Patients were 13 men and 21 women, aged 14-60years. Duration of disease ranged from 1month to 10years. Immunohistochemistry employed D2-40 antibody to label lymphatics and anti-CD68 to label granulomas. Twenty-nine of the 34 (85%) resection tissues had lymphangectasia, in mucosa, submucosa, and subserosa. In 53% of the specimens, lymphatics of the various layers were obstructed by granulomas that filled the lumina. In 44%, 15/34, there were also distended lymphatics that were totally plugged with lymphocytes. In 10 of the 15, serial sections revealed continuity between the lymphocyte-plugged lymphatics and the endolymphatic granulomatous obstruction downstream. In 5 of the cases, D2-40 immunostaining revealed redundant lymphatic endothelium interwoven with the granuloma cells. Granulomas totally obstruct lymphatics in all layers of the intestine in Crohn's disease. Upstream of these obstructions, lymphatics are distended with lymphocytes. The degree and extent of this potentially irreversible lymphangitis nodosa' have undoubtedly confounded treatment regimens and clinical trials. There currently are no imaging methods to demonstrate the lymphangitis, nor treatments to resolve it.
C1 [Van Kruiningen, Herbert J.; Hayes, Aaron W.] Univ Connecticut, Dept Pathobiol & Vet Sci, Storrs, CT 06269 USA.
   [Colombel, Jean-Frederic] Icahn Sch Med Mt Sinai, Henry D Janowitz Div Gastroenterol, New York, NY 10029 USA.
C3 University of Connecticut; Icahn School of Medicine at Mount Sinai
RP Van Kruiningen, HJ (通讯作者)，Univ Connecticut, Dept Pathobiol & Vet Sci, 61 North Eagleville Rd,Unit 3089, Storrs, CT 06269 USA.
EM herbert.vankruiningen@UConn.edu
FU Association F. Aupetit; Institut de La Veille Sanitaire; INSERM; CH et U
   Lille
FX Supported by the Association F. Aupetit, Institut de La Veille
   Sanitaire, INSERM and CH et U Lille. Our sincere thanks to Laurent
   Dubuquoy of the University of Lille for obtaining, preserving, and
   forwarding blocks of tissue from the resections of patients with Crohn's
   disease and for supplying patient data. We thank Dr. A. Brian West of
   Yale University for similar help in obtaining specimens. Special thanks
   to Denise Long for the immunohistochemistry and serial sectioning.
CR Banerji S, 1999, J CELL BIOL, V144, P789, DOI 10.1083/jcb.144.4.789
   Blackburn G, 1939, ST BART HOSP REP, V72, P181
   Brooks MJ, 2012, NEW ENGL J MED, V367, P658, DOI 10.1056/NEJMicm1103097
   Callejas-Rubio JL, 2006, CLIN RHEUMATOL, V25, P596, DOI 10.1007/s10067-005-0037-9
   Fogt F, 2004, INT J MOL MED, V13, P211
   Friedman S, 2012, HARRISONS PRINCIPLES, P2477
   Geleff S, 2003, VIRCHOWS ARCH, V442, P231, DOI 10.1007/s00428-002-0744-4
   Gröger M, 2004, J IMMUNOL, V173, P7161, DOI 10.4049/jimmunol.173.12.7161
   LENNARDJONES JE, 1989, SCAND J GASTROENTERO, V24, P2, DOI 10.3109/00365528909091339
   LOCKHART.HE, 1964, GUT, V5, P493, DOI 10.1136/gut.5.6.493
   MEADOWS TR, 1963, ARCH SURG-CHICAGO, V87, P976
   MOONEY EE, 1995, J CLIN PATHOL, V48, P335, DOI 10.1136/jcp.48.4.335
   Morson BC, 1972, CLIN GASTROENTEROL, V1, P265
   Mottet N K, 1971, Major Probl Pathol, V2, P1
   Pedica F, 2008, VIRCHOWS ARCH, V452, P57, DOI 10.1007/s00428-007-0540-2
   Proulx ST, 2013, J CONTROL RELEASE, V172, P550, DOI 10.1016/j.jconrel.2013.04.027
   Rahier JF, 2011, ALIMENT PHARM THER, V34, P533, DOI 10.1111/j.1365-2036.2011.04759.x
   Rosmarin D, 2009, J DRUGS DERMATOL, V8, P169
   Samuel S, 2012, CLIN GASTROENTEROL H, V10, P1253, DOI 10.1016/j.cgh.2012.03.026
   Sands BE, 2010, SLEISENGER FORDTRANS, P1941
   Stenson WF., 2003, YAMADAS TXB GASTROEN, V4th, P1699
   Sura R, 2011, ALIMENT PHARM THER, V33, P930, DOI 10.1111/j.1365-2036.2011.04605.x
   Tonelli P, 2001, LINFEDEMA INTESTINO, p[27, 357]
   Van Kruiningen HJ, 2008, GUT, V57, P1
   Van Patter WN, 1952, THESIS U MINNESOTA M
   Wallis RS, 2005, CLIN INFECT DIS, V41, pS194, DOI 10.1086/429996
   WARREN S, 1948, AM J PATHOL, V24, P475
   WARREN S, 1954, JAMA-J AM MED ASSOC, V154, P189, DOI 10.1001/jama.1954.02940370001001
   Werchau S, 2010, INT J DERMATOL, V49, P457, DOI 10.1111/j.1365-4632.2010.04348.x
NR 29
TC 32
Z9 36
U1 0
U2 3
PU WILEY
PI HOBOKEN
PA 111 RIVER ST, HOBOKEN 07030-5774, NJ USA
SN 0903-4641
EI 1600-0463
J9 APMIS
JI APMIS
PY 2014
VL 122
IS 11
BP 1125
EP 1129
DI 10.1111/apm.12268
PG 5
WC Immunology; Microbiology; Pathology
WE Science Citation Index Expanded (SCI-EXPANDED)
SC Immunology; Microbiology; Pathology
GA AS6OS
UT WOS:000344383200009
PM 24730532
DA 2024-01-22
ER

PT J
AU Ruffolo, C
   Scarpa, M
   Faggian, D
   Romanato, G
   De Pellegrin, A
   Filosa, T
   Prando, D
   Polese, L
   Scopelliti, M
   Pilon, F
   Ossi, E
   Frego, M
   D'Amico, DF
   Angriman, I
AF Ruffolo, Cesare
   Scarpa, Marco
   Faggian, Diego
   Romanato, Giovanna
   De Pellegrin, AnnaMaria
   Filosa, Teresa
   Prando, Daniela
   Polese, Lino
   Scopelliti, Michele
   Pilon, Fabio
   Ossi, Elena
   Frego, Mauro
   D'Amico, Davide Francesco
   Angriman, Imerio
TI Cytokine network in chronic perianal Crohn's disease and indeterminate
   colitis after colectomy
SO JOURNAL OF GASTROINTESTINAL SURGERY
LA English
DT Article; Proceedings Paper
CT 47th Annual Meeting of the Society-for-Surgery-of the Alimentary-Tract
CY MAY 20-24, 2006
CL Los Angeles, CA
SP Soc Surg Alimentary Tract
DE perianal Crohn's disease; cytokines; indeterminate colitis
ID INFLAMMATORY-BOWEL-DISEASE; C-REACTIVE PROTEIN; MONOCLONAL-ANTIBODY;
   ACTIVITY INDEX; INFLIXIMAB; FISTULAS; INTERLEUKIN-1-BETA; PATHOGENESIS;
   THERAPY; ALPHA
AB Antitumor necrosis factor alpha (anti-TNF-alpha) therapy in perianal Crohn's disease (CD) is widely established but recent studies suggest that the underlying fistula tract and inflammation may persist. Treatment with a monoclonal antibody against interleukin (IL)-12 was reported to induce clinical responses and remissions in patients with active CD. The aim of our study was to analyze the cytokine network (TNF-alpha, IL-12, IL-1 beta, and IL-6) in 12 patients with chronic perianal CD and a Crohn's disease activity index (CDAI) score < 150 to exclude active intestinal disease, in 7 patients with indeterminate colitis (IC) after restorative proctocolectomy with perianal complications, in 7 patients with active intestinal CD without perianal manifestations, and in 19 healthy controls. Nonparametric Mann-Whitney U test and Spearman's rank correlation test were used. Serum TNF-alpha levels were significantly higher in patients with IC than perianal CD patients and healthy controls. Serum TNF-alpha levels significantly correlated with perianal CDAI score and with the presence of anal fistulas. Serum IL-12 levels correlated with the presence of anal strictures and were similar in all groups. Serum IL-6 levels were significantly higher in the presence of perianal fistulas and lower in the presence of anal strictures. Our study confirmed that TNF-alpha plays a major role in the perianal and intestinal CD. Furthermore, the significantly higher TNF-alpha serum levels in patients with IC suggest the use of anti-TNF-alpha in such patients. On the contrary, according to our results the efficacy of anti-IL-12 antibodies appears doubtful in chronic perianal CD or IC without anal strictures. The role of IL-6 as a systemic mediator for active chronic inflammation was confirmed and a possible role for its monoclonal antibody was suggested.
C1 Univ Padua, Dept Surg & Gastroenterol Sci, Clin Chirurg 1, I-35100 Padua, Italy.
   Univ Padua, Med Lab, Padua, Italy.
   Univ Padua, Dept Med & Surg Sci, Padua, Italy.
C3 University of Padua; University of Padua; University of Padua
RP Ruffolo, C (通讯作者)，Univ Padua, Dept Surg & Gastroenterol Sci, Clin Chirurg 1, Via Giustiniani 2, I-35100 Padua, Italy.
EM cruffolo@hotmail.com
RI , mauro/GSJ-0587-2022; Scarpa, Marco/K-9970-2016; Polese,
   Lino/B-4309-2013; Ruffolo, Cesare/L-2782-2016; Angriman,
   Imerio/AAC-2471-2022
OI Scarpa, Marco/0000-0002-0217-6523; Angriman, Imerio/0000-0001-5873-5833;
   Polese, Lino/0000-0003-2515-6303
CR Armuzzi A, 2003, GUT, V52, P1133, DOI 10.1136/gut.52.8.1133
   Atreya R, 2005, CLIN REV ALLERG IMMU, V28, P187, DOI 10.1385/CRIAI:28:3:187
   BEST WR, 1976, GASTROENTEROLOGY, V70, P439
   Boggess KA, 2005, AM J OBSTET GYNECOL, V193, P1219, DOI 10.1016/j.ajog.2005.05.039
   BROOKS SPJ, 1995, ANAL BIOCHEM, V226, P26, DOI 10.1006/abio.1995.1186
   BULL BS, 1993, J CLIN PATHOL, V46, P198
   Dominici R, 2004, J CLIN LAB ANAL, V18, P280, DOI 10.1002/jcla.20038
   Farrell RJ, 2000, AM J GASTROENTEROL, V95, P3490
   Fuss IJ, 2006, INFLAMM BOWEL DIS, V12, P9, DOI 10.1097/01.MIB.0000194183.92671.b6
   Hart AL, 2005, GASTROENTEROLOGY, V129, P50, DOI 10.1053/j.gastro.2005.05.013
   IRVINE EJ, 1995, J CLIN GASTROENTEROL, V20, P27
   Ito H, 2004, GASTROENTEROLOGY, V126, P989, DOI 10.1053/j.gastro.2004.01.012
   KEIGHLEY MRB, 1986, INT J COLORECTAL DIS, V1, P104, DOI 10.1007/BF01648416
   Mannon PJ, 2004, NEW ENGL J MED, V351, P2069, DOI 10.1056/NEJMoa033402
   MAZLAM MZ, 1994, GUT, V35, P77, DOI 10.1136/gut.35.1.77
   McClane SJ, 2001, SURG CLIN N AM, V81, P169, DOI 10.1016/S0039-6109(05)70279-6
   Nielsen AA, 2005, SCAND J GASTROENTERO, V40, P1444, DOI 10.1080/00365520510023774
   Nielsen OH, 2003, SCAND J GASTROENTERO, V38, P180, DOI 10.1080/00365520310000672
   Orlando A, 2005, DIGEST LIVER DIS, V37, P577, DOI 10.1016/j.dld.2005.01.019
   Plevy SE, 1997, J IMMUNOL, V159, P6276
   Present DH, 1999, NEW ENGL J MED, V340, P1398, DOI 10.1056/NEJM199905063401804
   Sandborn WJ, 2001, GASTROENTEROLOGY, V120, P1330, DOI 10.1053/gast.2001.24042
   Sandborn WJ, 2003, GASTROENTEROLOGY, V125, P1508, DOI 10.1016/j.gastro.2003.08.025
   Sangwan YP, 1996, DIS COLON RECTUM, V39, P529, DOI 10.1007/BF02058706
   Targan SR, 1997, NEW ENGL J MED, V337, P1029, DOI 10.1056/NEJM199710093371502
   Van Assche G, 2003, AM J GASTROENTEROL, V98, P332, DOI 10.1016/S0002-9270(02)05909-9
   van Bodegraven AA, 2002, DIS COLON RECTUM, V45, P39, DOI 10.1007/s10350-004-6111-6
   Vermeire S, 2004, INFLAMM BOWEL DIS, V10, P661, DOI 10.1097/00054725-200409000-00026
   Viscido A, 2003, ALIMENT PHARM THER, V17, P1263, DOI 10.1046/j.1365-2036.2003.01535.x
   WILLIAMS DR, 1981, DIS COLON RECTUM, V24, P22, DOI 10.1007/BF02603444
   WINSHIP DH, 1979, GASTROENTEROLOGY, V77, P829
NR 31
TC 20
Z9 21
U1 0
U2 0
PU SPRINGER
PI NEW YORK
PA 233 SPRING ST, NEW YORK, NY 10013 USA
SN 1091-255X
EI 1873-4626
J9 J GASTROINTEST SURG
JI J. Gastrointest. Surg.
PD JAN
PY 2007
VL 11
IS 1
BP 16
EP 21
DI 10.1007/s11605-006-0021-y
PG 6
WC Gastroenterology & Hepatology; Surgery
WE Science Citation Index Expanded (SCI-EXPANDED); Conference Proceedings Citation Index - Science (CPCI-S)
SC Gastroenterology & Hepatology; Surgery
GA 140QT
UT WOS:000244521500004
PM 17390181
DA 2024-01-22
ER

PT J
AU Klag, T
   Stange, EF
   Wehkamp, J
AF Klag, Thomas
   Stange, Eduard F.
   Wehkamp, Jan
TI Management of Crohn's disease - are guidelines transferred to clinical
   practice?
SO UNITED EUROPEAN GASTROENTEROLOGY JOURNAL
LA English
DT Article
DE Inflammatory bowel disease; Crohn's disease; 5-aminosalicylic acid;
   survey; clinical guidelines; clinical practice
ID INFLAMMATORY-BOWEL-DISEASE; CONTROLLED-TRIAL; DOUBLE-BLIND; RECURRENCE;
   PREVENTION; EFFICACY; 5-AMINOSALICYLATES; METRONIDAZOLE; AZATHIOPRINE;
   METAANALYSIS
AB Background: Management of Crohn's disease (CD) is a clinical challenge. In terms of an evidence-based approach, clinical guidelines help to deal with this challenge. However, little is known about guideline adherence concerning the management of CD in Germany.
   Objective: To survey German gastroenterologists with regards to their guideline adherence in daily clinical care.
   Method: A web-based national survey was conducted among German gastroenterologists.
   Results: A total of 175 inflammatory bowel disease (IBD) practitioners responded to the survey. Overall, in the different clinical situations covered in the questionnaire guideline adherence is good. However, the 5-aminosalicylic acid (5-ASA) prescribing habits represent a striking exception. About 10-36% use 5-ASA as mono-therapy in CD, depending on the clinical scenario. Predominantly it is used in mild CD and in colonic involvement. To maintain a surgically achieved remission, therapeutic decisions broadly rely on individual approaches with azathioprine and 5-ASA being used by about 30% of the respondents. Cessation of smoking as a therapeutic strategy of maintenance therapy is used by only half of the surveyed physicians.
   Conclusion: Amongst German IBD practitioners, the guideline adherence is good overall. Reflecting ongoing uncertainty about the efficacy of mesalazine, its use in Crohn's disease is still heterogeneous.
C1 [Klag, Thomas; Stange, Eduard F.] Robert Bosch Krankenhaus, Dept Internal Med 1, Stuttgart, Germany.
   [Klag, Thomas] Dr Margarete Fischer Bosch Inst Clin Pharmacol, Stuttgart, Germany.
   [Wehkamp, Jan] Univ Hosp, Dept Internal Med 1, D-72076 Tubingen, Germany.
C3 Bosch; Robert Bosch Krankenhaus; Eberhard Karls University of Tubingen;
   Eberhard Karls University Hospital; Eberhard Karls University of
   Tubingen; Eberhard Karls University Hospital
RP Wehkamp, J (通讯作者)，Univ Hosp, Dept Internal Med 1, Otfried Muller Str 10, D-72076 Tubingen, Germany.
EM Jan.Wehkamp@med.uni-tuebingen.de
RI Wehkamp, Jan/B-7319-2011
FU Robert Bosch Foundation (TK), Stuttgart, Germany; European Research
   Council; German Research Foundation (DFG)
FX This work was supported by the Robert Bosch Foundation (TK), Stuttgart,
   Germany, and by the European Research Council.; JW is a European
   Starting grantee. Funded by the German Research Foundation (DFG).
CR AKOBENG AK, 2005, COCHRANE DB SYST REV, V1
   Akobeng AK, 2011, AM J GASTROENTEROL, V106, P1857, DOI 10.1038/ajg.2011.217
   Almashat S, 2008, PATIENT EDUC COUNS, V71, P102, DOI 10.1016/j.pec.2007.11.004
   Blumenstein I, 2013, Z GASTROENTEROL, V51, P613, DOI 10.1055/s-0032-1330572
   Bokemeyer B, 2013, J CROHNS COLITIS, V7, P355, DOI 10.1016/j.crohns.2012.02.014
   Bokemeyer B, 2007, Gastroenterologe, V2, P447, DOI [10.1007/S11377-007-0113-6, DOI 10.1007/S11377-007-0113-6]
   Camma C, 1997, GASTROENTEROLOGY, V113, P1465, DOI 10.1053/gast.1997.v113.pm9352848
   Cottone M, 2003, ALIMENT PHARM THER, V17, P38, DOI 10.1046/j.1365-2036.17.s2.12.x
   D'Haens GR, 2008, GASTROENTEROLOGY, V135, P1123, DOI 10.1053/j.gastro.2008.07.010
   Dignass A, 2010, J CROHNS COLITIS, V4, P28, DOI 10.1016/j.crohns.2009.12.002
   Dr Falk Pharma GmbH, 2005, SAL GRAN MED INF
   Ford AC, 2011, AM J GASTROENTEROL, V106, P617, DOI 10.1038/ajg.2011.71
   Gearry RB, 2007, INFLAMM BOWEL DIS, V13, P1009, DOI 10.1002/ibd.20135
   Ha C, 2012, CLIN GASTROENTEROL H, V10, P1002, DOI 10.1016/j.cgh.2012.02.004
   Hashash JG, 2012, EXPERT REV GASTROENT, V6, P637, DOI [10.1586/EGH.12.45, 10.1586/egh.12.45]
   Hoffmann J C, 2008, Z Gastroenterol, V46, P1094, DOI 10.1055/s-2008-1027796
   Melmed Gil Y, 2013, Gastroenterol Hepatol (N Y), V9, P286
   Reddy SI, 2005, AM J GASTROENTEROL, V100, P1357, DOI 10.1111/j.1572-0241.2005.40849.x
   Reinisch W, 2010, GUT, V59, P752, DOI 10.1136/gut.2009.194159
   Rogler G, 2013, J CROHNS COLITIS, V7, P670, DOI [10.1016/j.crohns.2012.10.012, 10.1016/j.crohns.2013.02.014]
   Rutgeerts P, 2005, GASTROENTEROLOGY, V128, P856, DOI 10.1053/j.gastro.2005.01.010
   RUTGEERTS P, 1995, GASTROENTEROLOGY, V108, P1617, DOI 10.1016/0016-5085(95)90121-3
   RUTGEERTS P, 1990, GASTROENTEROLOGY, V99, P956, DOI 10.1016/0016-5085(90)90613-6
   Sadeghi-Bazargani H, 2014, J EVAL CLIN PRACT, V20, P793, DOI 10.1111/jep.12222
   Shire Pharmaceutical Contracts Ltd, 2010, MEZ MED INF
   Stallmach A., 2012, BARMER GEK Gesundheitswesen aktuell, P286
   Stange EF, 2005, INFLAMM BOWEL DIS, V11, P613, DOI 10.1097/01.MIB.0000160745.09525.74
   Tromm A, 2011, GASTROENTEROLOGY, V140, P425, DOI 10.1053/j.gastro.2010.11.004
   TVERSKY A, 1981, SCIENCE, V211, P453, DOI 10.1126/science.7455683
   TVERSKY A, 1974, SCIENCE, V185, P1124, DOI 10.1126/science.185.4157.1124
NR 30
TC 18
Z9 18
U1 0
U2 3
PU SAGE PUBLICATIONS INC
PI THOUSAND OAKS
PA 2455 TELLER RD, THOUSAND OAKS, CA 91320 USA
SN 2050-6406
EI 2050-6414
J9 UNITED EUR GASTROENT
JI United European Gastroenterol. J.
PD AUG
PY 2015
VL 3
IS 4
BP 371
EP 380
DI 10.1177/2050640615580228
PG 10
WC Gastroenterology & Hepatology
WE Science Citation Index Expanded (SCI-EXPANDED)
SC Gastroenterology & Hepatology
GA CO4QA
UT WOS:000359144400008
PM 26279846
OA Green Published, hybrid
DA 2024-01-22
ER

PT J
AU El-Nakeep, S
AF El-Nakeep, Sarah
TI Stem Cell Therapy for the Treatment of Crohn's Disease; Current
   Obstacles and Future Hopes
SO CURRENT STEM CELL RESEARCH & THERAPY
LA English
DT Review
DE Crohn's disease; stem cell therapy; mesenchymal; hematopoietic; perianal
   fistula; inflammatory bowel disease
ID INFLAMMATORY-BOWEL-DISEASE; UMBILICAL-CORD BLOOD; PERIANAL FISTULAS;
   TRANSPLANTATION; ENDOSCOPY; IBD
AB Background: Crohn's disease (CD) is an autoimmune disease of the gastrointestinal tract, characterized by relapsing and remitting courses. The disease is debilitating in nature with three prominent phenotypic clinical presentations; fistulizing, stenosing, and inflammatory. Stem cells offer new hope for CD patients by modifying the immune response and progression of the healing process. Aim: This mini-review discusses the role of stem cells in treating CD, their effectiveness as a new therapy and their current limitations. Methods: The author conducted a literature review on recent randomized controlled trials and cohort studies concerned with the topic in question using the following keywords (Crohn's Disease, perianal fistula, Stem cell therapy, mesenchymal stem cells, remission). Results: Clinical trials show that the stem cells are more effective in the CD-associated complex perianal fistula than the CD enteritis. At present, there are no standardized guidelines regarding dose of stem cells used, number of doses administered, route of administration, type of stem cells used. Only one group of researchers proposed a standardized procedure for injecting mesenchymal stem cells in complex perianal fistula, according to their own experience in clinical trials. Moreover, mesenchymal stem cells and their related types (placental, adipose tissue, umbilical tissue, etc.) are the safest and effective in clinical trials. Currently, the commercially available mesenchymal stem cells preparation (Darvadstrocel (Cx601)) is the only one approved by The United States Food and Drug Administration (FDA) for clinical use in refractory CD associated complex perianal fistula. Conclusion: Stem cell therapy (SCT) shows promise in inducing remission in refractory Crohn's colitis, and perianal fistula, but further research is required before SCT could be applied to clinical practice guidelines.
C1 [El-Nakeep, Sarah] Shams Univ, Fac Med, Internal Med Dept, Hepatol & Gastroenterol Unit, Cairo, Egypt.
C3 Egyptian Knowledge Bank (EKB); Ain Shams University
RP El-Nakeep, S (通讯作者)，Shams Univ, Fac Med, Internal Med Dept, Hepatol & Gastroenterol Unit, Cairo, Egypt.
EM sarahnakeep@gmail.com
CR Agency, 2018 AL EXP HUM ALL
   Aghayan HR, 2021, METHODS MOL BIOL, V2286, P213, DOI 10.1007/7651_2020_282
   Alexander Tobias, 2016, Clin Exp Rheumatol, V34, P53
   [Anonymous], ATCC PROD SHEET PRIM
   Ballen KK, 2012, BLOOD, V119, P1972, DOI 10.1182/blood-2011-11-354563
   Best WR, 2006, INFLAMM BOWEL DIS, V12, P304, DOI 10.1097/01.MIB.0000215091.77492.2a
   Bislenghi G, 2019, EXPERT OPIN BIOL TH, V19, P607, DOI 10.1080/14712598.2019.1623876
   Cantarelli Bruno Cunha Fialho, 2020, Radiol Bras, V53, P38, DOI 10.1590/0100-3984.2018.0096
   Cao YT, 2021, STEM CELL RES THER, V12, DOI 10.1186/s13287-020-02095-7
   Carvello M, 2019, CELLS-BASEL, V8, DOI 10.3390/cells8070764
   Ciccocioppo R, 2011, GUT, V60, P788, DOI 10.1136/gut.2010.214841
   Cooper J, 2017, BMJ OPEN, V7, DOI 10.1136/bmjopen-2016-015201
   Daniel-Moreno A, 2019, BONE MARROW TRANSPL, V54, P1940, DOI 10.1038/s41409-019-0510-8
   Devlen J, 2014, INFLAMM BOWEL DIS, V20, P545, DOI 10.1097/01.MIB.0000440983.86659.81
   El-Nakeep S., 2022, COCHRANE DB SYST REV, V5, pCd013070, DOI [10.1002/14651858.CD013070, DOI 10.1002/14651858.CD013070]
   García-Olmo D, 2005, DIS COLON RECTUM, V48, P1416, DOI 10.1007/s10350-005-0052-6
   Garcia-Olmo D, 2009, DIS COLON RECTUM, V52, P79, DOI 10.1007/DCR.0b013e3181973487
   Goran L, 2018, WORLD J GASTRO ENDOS, V10, P184, DOI 10.4253/wjge.v10.i9.184
   Grimaud JC, 2010, GASTROENTEROLOGY, V138, P2275, DOI 10.1053/j.gastro.2010.02.013
   Hall NJ, 2005, J HEALTH PSYCHOL, V10, P443, DOI 10.1177/1359105305051433
   Hawkey CJ, 2015, JAMA-J AM MED ASSOC, V314, P2524, DOI 10.1001/jama.2015.16700
   Kaptchuk TJ, 1998, B HIST MED, V72, P389, DOI 10.1353/bhm.1998.0159
   Kosaric N, 2019, EXPERT OPIN BIOL TH, V19, P575, DOI 10.1080/14712598.2019.1596257
   Lee CK, 2017, AM J GASTROENTEROL, V112, P825, DOI 10.1038/ajg.2017.124
   Leshem Rachel Namdar, 2003, Gastroenterol Nurs, V26, P246, DOI 10.1097/00001610-200311000-00006
   Lightner AL, 2019, GASTROENTEROLOGY, V156, P2128, DOI 10.1053/j.gastro.2019.04.031
   Lightner AL, 2017, J CROHNS COLITIS, V11, P1267, DOI 10.1093/ecco-jcc/jjx046
   Litta F, 2021, TECH COLOPROCTOL, V25, P385, DOI 10.1007/s10151-020-02385-5
   Martin PA, 2006, REGEN MED, V1, P801, DOI 10.2217/17460751.1.6.801
   Mayer L, 2013, INFLAMM BOWEL DIS, V19, P754, DOI 10.1097/MIB.0b013e31827f27df
   Molendijk I, 2018, EUR J GASTROEN HEPAT, V30, P1148, DOI 10.1097/MEG.0000000000001208
   Molendijk I, 2015, GASTROENTEROLOGY, V149, P918, DOI 10.1053/j.gastro.2015.06.014
   Moustgaard H, 2020, BMJ-BRIT MED J, V368, DOI 10.1136/bmj.l6802
   Nauta AJ, 2007, BLOOD, V110, P3499, DOI 10.1182/blood-2007-02-069716
   NCPE. National Centre for Pharmacoeconomics, 2019, COST EFF DARV AL TRE
   Norton C, 2015, ALIMENT PHARM THER, V42, P203, DOI 10.1111/apt.13255
   Novak G, 2017, COCHRANE DB SYST REV, DOI 10.1002/14651858.CD012351.pub2
   O'Riordan JM, 2012, DIS COLON RECTUM, V55, P351, DOI 10.1097/DCR.0b013e318239d1e4
   Panés J, 2016, LANCET, V388, P1281, DOI 10.1016/S0140-6736(16)31203-X
   PARKS AG, 1976, BRIT J SURG, V63, P1, DOI 10.1002/bjs.1800630102
   Pellegrini G, 2018, STEM CELL TRANSL MED, V7, P146, DOI 10.1002/sctm.17-0003
   Peyrin-Biroulet L, 2016, CLIN GASTROENTEROL H, V14, P348, DOI 10.1016/j.cgh.2015.06.001
   Qiu X, 2017, MEDICINE, V96, DOI 10.1097/MD.0000000000007381
   Qiu Y, 2017, STEM CELL RES THER, V8, DOI 10.1186/s13287-017-0570-x
   Ruiz MA, 2018, WORLD J STEM CELLS, V10, P134, DOI 10.4252/wjsc.v10.i10.134
   Saleh M, 2020, CELL BIOSCI, V10, DOI 10.1186/s13578-020-00433-z
   Samuel GN, 2008, MED J AUSTRALIA, V188, P533, DOI 10.5694/j.1326-5377.2008.tb01769.x
   Scott LJ, 2018, BIODRUGS, V32, P627, DOI 10.1007/s40259-018-0311-4
   Sipponen T, 2010, INFLAMM BOWEL DIS, V16, P2131, DOI 10.1002/ibd.21300
   Slonim-Nevo V, 2018, INFLAMM BOWEL DIS, V24, P1389, DOI 10.1093/ibd/izy041
   Stidham RW, 2016, TECH GASTROINTEST EN, V18, P123, DOI 10.1016/j.tgie.2016.08.001
   Thavorn K, 2020, INT J TECHNOL ASSESS, V36, P525, DOI 10.1017/S0266462320000781
   Vermeire S, 2006, GUT, V55, P426, DOI 10.1136/gut.2005.069476
   Zhang J, 2018, GUT LIVER, V12, P73, DOI 10.5009/gnl17035
NR 54
TC 0
Z9 0
U1 1
U2 6
PU BENTHAM SCIENCE PUBL LTD
PI SHARJAH
PA EXECUTIVE STE Y-2, PO BOX 7917, SAIF ZONE, 1200 BR SHARJAH, U ARAB
   EMIRATES
SN 1574-888X
EI 2212-3946
J9 CURR STEM CELL RES T
JI Curr. Stem Cell Res. Ther.
PY 2022
VL 17
IS 8
BP 727
EP 733
DI 10.2174/1574888X16666210910112403
PG 7
WC Cell & Tissue Engineering; Cell Biology
WE Science Citation Index Expanded (SCI-EXPANDED)
SC Cell Biology
GA 4R7PW
UT WOS:000856952000004
PM 34514993
DA 2024-01-22
ER

PT J
AU Nakarai, A
   Kato, J
   Hiraoka, S
   Inokuchi, T
   Takei, D
   Morito, Y
   Akita, M
   Takahashi, S
   Hori, K
   Harada, K
   Okada, H
   Yamamoto, K
AF Nakarai, Asuka
   Kato, Jun
   Hiraoka, Sakiko
   Inokuchi, Toshihiro
   Takei, Daisuke
   Morito, Yuki
   Akita, Mitsuhiro
   Takahashi, Sakuma
   Hori, Keisuke
   Harada, Keita
   Okada, Hiroyuki
   Yamamoto, Kazuhide
TI Slight Increases in the Disease Activity Index and Platelet Count Imply
   the Presence of Active Intestinal Lesions in C-reactive Protein-negative
   Crohn's Disease Patients
SO INTERNAL MEDICINE
LA English
DT Article
DE Crohn's disease; C-reactive protein; platelet count
ID INFLAMMATORY-BOWEL-DISEASE; POPULATION-BASED COHORT; MAINTENANCE
   TREATMENT; FECAL CALPROTECTIN; INFLIXIMAB; THERAPY; ADALIMUMAB; BEHAVIOR
AB Objective Although the serum C-reactive protein (CRP) level may, to some extent, predict the disease activity in patients with Crohn's disease (CD), it is not always elevated during periods of disease activity. This study aimed to identify factors predicting the presence of active intestinal lesions in CD patients without an elevated CRP level.
   Methods CD patients in whom the presence or absence of active intestinal lesions was evaluated using endoscopic and/or radiologic modalities were divided into two groups based on a negative (< 3 mg/L) or positive (>= 3 mg/L) CRP level. The correlations between the presence of active intestinal lesions and various clinical variables, including the Crohn's Disease Activity Index (CDAI), leukocyte and platelet counts and hemoglobin, serum albumin and CRP levels, were determined in the CRP-negative patients.
   Results Of the 128 patients examined, 70 had a negative CRP status, approximately half of whom had active intestinal lesions. The multivariate analysis revealed a CDAI of > 100 and platelet count of > 33x10(4)/mu L to be significant predictive factors for the presence of active lesions in the CRP-negative patients [CDAI > 100, odds ratio (OR) = 5.55; 95% confidence interval (CI), 1.80-18.74, platelet count > 33x10(4)/mu L, OR = 5.94; 95% CI, 1.34-28.87]. The sensitivity of fulfillment of either criterion for the presence of active intestinal lesions was 83%, while the specificity of fulfillment of both criteria was 94%.
   Conclusion A relatively low CDAI and platelet count were identified as predictive markers of the presence of active intestinal lesions in CRP-negative CD patients. These results suggest that symptoms and laboratory data should be evaluated very carefully in such patients.
C1 [Nakarai, Asuka; Hiraoka, Sakiko; Inokuchi, Toshihiro; Takei, Daisuke; Morito, Yuki; Akita, Mitsuhiro; Takahashi, Sakuma; Yamamoto, Kazuhide] Okayama Univ, Grad Sch Med Dent & Pharmaceut Sci, Dept Gastroenterol & Hepatol, Okayama 7008530, Japan.
   [Kato, Jun] Wakayama Med Univ, Dept Internal Med 2, Wakayama, Japan.
   [Hori, Keisuke; Harada, Keita; Okada, Hiroyuki] Okayama Univ, Grad Sch Med Dent & Pharmaceut Sci, Dept Endoscopy, Okayama 7008530, Japan.
C3 Okayama University; Wakayama Medical University; Okayama University
RP Hiraoka, S (通讯作者)，Okayama Univ, Grad Sch Med Dent & Pharmaceut Sci, Dept Gastroenterol & Hepatol, Okayama 7008530, Japan.
EM sakikoh@cc.okayama-u.ac.jp
CR Baert F, 2010, GASTROENTEROLOGY, V138, P463, DOI 10.1053/j.gastro.2009.09.056
   BEST WR, 1976, GASTROENTEROLOGY, V70, P439
   BOIRIVANT M, 1988, J CLIN GASTROENTEROL, V10, P401, DOI 10.1097/00004836-198808000-00011
   Castiglione F, 2013, INFLAMM BOWEL DIS, V19, P1928, DOI 10.1097/MIB.0b013e31829053ce
   Choi D, 2003, CLIN RADIOL, V58, P68, DOI 10.1053/crad.2002.1068
   Cosnes J, 2002, INFLAMM BOWEL DIS, V8, P244, DOI 10.1097/00054725-200207000-00002
   D'Haens GR, 2009, INFLAMM BOWEL DIS, V15, P1599, DOI 10.1002/ibd.21034
   Froslie KF, 2007, GASTROENTEROLOGY, V133, P412, DOI 10.1053/j.gastro.2007.05.051
   Furukawa A, 2004, RADIOGRAPHICS, V24, P689, DOI 10.1148/rg.243035120
   Imaeda H, 2014, J GASTROENTEROL, V49, P100, DOI 10.1007/s00535-013-0803-4
   Jürgens M, 2011, CLIN GASTROENTEROL H, V9, P421, DOI 10.1016/j.cgh.2011.02.008
   Kapsoritakis AN, 2001, AM J GASTROENTEROL, V96, P776
   Lee SS, 2009, RADIOLOGY, V251, P751, DOI 10.1148/radiol.2513081184
   Louis E, 2001, GUT, V49, P777, DOI 10.1136/gut.49.6.777
   Nakarai A, 2013, AM J GASTROENTEROL, V108, P83, DOI 10.1038/ajg.2012.315
   Nikolaus S, 2007, GASTROENTEROLOGY, V133, P1670, DOI 10.1053/j.gastro.2007.09.001
   Oussalah A, 2010, AM J GASTROENTEROL, V105, P1142, DOI 10.1038/ajg.2010.158
   Ramadas AV, 2010, GUT, V59, P1200, DOI 10.1136/gut.2009.202101
   Rubin DT, 2012, INFLAMM BOWEL DIS, V18, P818, DOI 10.1002/ibd.21836
   Rutgeerts P, 2006, GASTROINTEST ENDOSC, V63, P433, DOI 10.1016/j.gie.2005.08.011
   Rutgeerts P, 2007, GUT, V56, P453, DOI 10.1136/gut.2005.088732
   Schnitzler F, 2009, INFLAMM BOWEL DIS, V15, P1295, DOI 10.1002/ibd.20927
   Schoepfer AM, 2010, AM J GASTROENTEROL, V105, P162, DOI 10.1038/ajg.2009.545
   Sipponen T, 2008, INFLAMM BOWEL DIS, V14, P40, DOI 10.1002/ibd.20312
   Vermeire S, 2006, GUT, V55, P426, DOI 10.1136/gut.2005.069476
NR 25
TC 13
Z9 13
U1 0
U2 1
PU JAPAN SOC INTERNAL MEDICINE
PI TOKYO
PA 34-3 3-CHOME HONGO BUNKYO-KU, TOKYO, 113, JAPAN
SN 0918-2918
EI 1349-7235
J9 INTERNAL MED
JI Intern. Med.
PY 2014
VL 53
IS 17
BP 1905
EP 1911
DI 10.2169/internalmedicine.53.2627
PG 7
WC Medicine, General & Internal
WE Science Citation Index Expanded (SCI-EXPANDED)
SC General & Internal Medicine
GA AO9XA
UT WOS:000341712500003
PM 25175121
OA Bronze
DA 2024-01-22
ER

PT J
AU Alvarez, JA
   Bermejo, F
   Algaba, A
   Hernandez, MP
   Grau, M
AF Alvarez, J. A.
   Bermejo, F.
   Algaba, A.
   Hernandez, M. P.
   Grau, M.
TI Surgical repair and biological therapy for fecal incontinence in Crohn's
   disease involving both sphincter defects and complex fistulas
SO JOURNAL OF CROHNS & COLITIS
LA English
DT Article
DE Crohn's disease; Infliximab; Sphincter defect; Sphincter repair;
   Fistula; Incontinence; Wexner
ID INFLAMMATORY-BOWEL-DISEASE; PERIANAL FISTULAS; IN-ANO; INFLIXIMAB;
   SURGERY; CLASSIFICATION; COMPLICATIONS; IMPACT
AB Background and aims: Surgeons have traditionally tried to avoid any complex surgical procedures in Crohn's patients with complex perianal diseases because of the fear of complications, worsening the patients condition and risking an eventual proctectomy. The introduction of biological therapy has changed the management of Crohn's disease. This study assesses the long-term success of addressing defects in anal sphincter and complex fistula when patients receive anti-INF-alpha antibodies.
   Methods: Ten consecutive patients were prospectively scheduled for induction therapy with 5 mg/kg Infliximab at week 0, 2 and 6 and maintenance every 8 weeks associated with azathioprine. Elective surgery was performed conducting a simultaneous approach to the sphincter defect and fistula tracts. Outcomes were long-term continence, complications which were assessed by a Wexner's score along with a complementary questionnaire. Statistical analysis was performed using general linear model of repeated measures.
   Results: Three patients had complications related to surgery: two abscesses and low inter-sphincteric fistula and one case of rectal stenosis causing fecal urgency. There was no suture dehiscence. Wexner's score improved at 12 months (10.0 +/- 2.4 vs. 18.0 +/- 2.6; p=0.003) and over time (48 month 9.5 +/- 2.8; p=0.001). These scores were significantly worse when patients had urgency before treatment (12.8 +/- 1.2 vs. 9.5 +/- 2.8; p=0.03) but not when the urgency appeared later. No patient remained incontinent to solid stools. Three patients had occasional incontinence to liquid stools associated to disease reactivation.
   Conclusion: Surgical repair and immunomodulator therapy with infliximab could be an option in incontinent patients with Crohn's disease involving both a sphincter defect and severe or refractory fistulas. (C) 2011 European Crohn's and Colitis Organisation. Published by Elsevier B.V. All rights reserved.
C1 [Alvarez, J. A.; Hernandez, M. P.] Hosp Univ Fuenlabrada, Dept Gen Surg, Madrid, Spain.
   [Bermejo, F.; Algaba, A.] Hosp Univ Fuenlabrada, Dept Gastroenterol, Madrid, Spain.
   [Grau, M.] Hosp 12 Octubre, Res Inst, E-28041 Madrid, Spain.
C3 Hospital Universitario Fuenlabrada; Hospital Universitario Fuenlabrada;
   Hospital Universitario 12 de Octubre
RP Alvarez, JA (通讯作者)，Hosp Tajo, Ave Amazonas Cent Sn, Madrid 28300, Spain.
EM jesus.alvarezs@salud.madrid.org; fbermejo.hflr@salud.madrid.org;
   alicia_algaba@hotmail.com; mhernandezj.hflr@salud.madrid.org;
   montsegrau@h12o.es
CR Eglinton T, 2010, BRIT J SURG, V97, P1103, DOI 10.1002/bjs.7031
   Gaertner WB, 2007, DIS COLON RECTUM, V50, P1754, DOI 10.1007/s10350-007-9077-3
   GarciaAguilar J, 1996, DIS COLON RECTUM, V39, P723, DOI 10.1007/BF02054434
   Ghosh S, 2007, J CROHNS COLITIS, V1, P10, DOI 10.1016/j.crohns.2007.06.005
   Halverson AL, 2002, DIS COLON RECTUM, V45, P345, DOI 10.1007/s10350-004-6180-6
   Indar AA, 2009, WORLD J SURG, V33, P1049, DOI 10.1007/s00268-009-9957-x
   LENNARDJONES JE, 1989, SCAND J GASTROENTERO, V24, P2, DOI 10.3109/00365528909091339
   Malouf A. J., 2002, Colorectal Dis, V4, P13, DOI 10.1046/j.1463-1318.2002.00277.x
   Osterman Mark T, 2007, Curr Treat Options Gastroenterol, V10, P195, DOI 10.1007/s11938-007-0013-3
   Present DH, 1999, NEW ENGL J MED, V340, P1398, DOI 10.1056/NEJM199905063401804
   RANKIN GB, 1979, GASTROENTEROLOGY, V77, P914
   Ruffolo C, 2009, BRIT J SURG, V96, P1190, DOI 10.1002/bjs.6661
   Sandborn WJ, 2003, GASTROENTEROLOGY, V125, P1508, DOI 10.1016/j.gastro.2003.08.025
   Sands BE, 2004, NEW ENGL J MED, V350, P876, DOI 10.1056/NEJMoa030815
   Satsangi J, 2006, GUT, V55, P749, DOI 10.1136/gut.2005.082909
   Schwartz DA, 2002, GASTROENTEROLOGY, V122, P875, DOI 10.1053/gast.2002.32362
   SCOTT A, 1989, BRIT J SURG, V76, P959, DOI 10.1002/bjs.1800760930
   Subramanian V, 2006, BRIT J SURG, V93, P793, DOI 10.1002/bjs.5375
   Vaizey CJ, 1999, GUT, V44, P77, DOI 10.1136/gut.44.1.77
   Van Assche G, 2010, J CROHNS COLITIS, V4, P63, DOI 10.1016/j.crohns.2009.09.009
   van der Hagen SJ, 2006, INT J COLORECTAL DIS, V21, P784, DOI 10.1007/s00384-005-0072-7
   van der Hagen SJ, 2005, DIS COLON RECTUM, V48, P758, DOI 10.1007/s10350-004-0828-0
   van Koperen PJ, 2009, BRIT J SURG, V96, P675, DOI 10.1002/bjs.6608
   Vermeire S, 2006, BRIT J SURG, V93, P385, DOI 10.1002/bjs.5272
   Whitfford MH, 2005, DIS COLON RECTUM, V48, P1337, DOI 10.1007/s10350-005-0055-3
NR 25
TC 8
Z9 8
U1 0
U2 2
PU ELSEVIER SCIENCE BV
PI AMSTERDAM
PA PO BOX 211, 1000 AE AMSTERDAM, NETHERLANDS
SN 1873-9946
J9 J CROHNS COLITIS
JI J. Crohns Colitis
PD DEC
PY 2011
VL 5
IS 6
BP 598
EP 607
DI 10.1016/j.crohns.2011.06.004
PG 10
WC Gastroenterology & Hepatology
WE Science Citation Index Expanded (SCI-EXPANDED)
SC Gastroenterology & Hepatology
GA 873HM
UT WOS:000298871700014
PM 22115381
OA Bronze
DA 2024-01-22
ER

PT J
AU de Zoeten, EF
   Pasternak, BA
   Mattei, P
   Kramer, RE
   Kader, HA
AF de Zoeten, Edwin F.
   Pasternak, Brad A.
   Mattei, Peter
   Kramer, Robert E.
   Kader, Howard A.
TI Diagnosis and Treatment of Perianal Crohn Disease: NASPGHAN Clinical
   Report and Consensus Statement
SO JOURNAL OF PEDIATRIC GASTROENTEROLOGY AND NUTRITION
LA English
DT Article
DE perianal abscess; perianal Crohn disease; perianal fistula
ID INFLAMMATORY-BOWEL-DISEASE; COLONY-STIMULATING FACTOR;
   POLYMERASE-CHAIN-REACTION; PLACEBO-CONTROLLED TRIAL; OPEN-LABEL TRIAL;
   FISTULA-IN-ANO; ANAL SKIN TAGS; DOUBLE-BLIND; ENDOSCOPIC ULTRASOUND;
   ANTIBIOTIC-TREATMENT
AB Inflammatory bowel disease is a chronic inflammatory disorder of the gastrointestinal tract that includes both Crohn disease (CD) and ulcerative colitis. Abdominal pain, rectal bleeding, diarrhea, and weight loss characterize both CD and ulcerative colitis. The incidence of IBD in the United States is 70 to 150 cases per 100,000 individuals and, as with other autoimmune diseases, is on the rise. CD can affect any part of the gastrointestinal tract from the mouth to the anus and frequently will include perianal disease. The first description connecting regional enteritis with perianal disease was by Bissell et al in 1934, and since that time perianal disease has become a recognized entity and an important consideration in the diagnosis and treatment of CD. Perianal Crohn disease (PCD) is defined as inflammation at or near the anus, including tags, fissures, fistulae, abscesses, or stenosis. The symptoms of PCD include pain, itching, bleeding, purulent discharge, and incontinence of stool. In this report, we review and discuss the etiology, diagnosis, evaluation, and treatment of PCD.
C1 [de Zoeten, Edwin F.; Mattei, Peter] Univ Colorado, Sch Med, Childrens Hosp Colorado, Digest Hlth Inst,Pediat Inflammatory Bowel Dis C, Denver, CO USA.
   [Kader, Howard A.] Univ Maryland, Sch Med, Pediat Inflammatory Bowel Dis Ctr, Div Pediat Gastroenterol & Nutr,Dept Pediat, Baltimore, MD 21201 USA.
   [Pasternak, Brad A.] Phoenix Childrens Hosp, Dept Pediat Gastroenterol, Phoenix, AZ USA.
   [Mattei, Peter] Univ Penn, Childrens Hosp Philadelphia, Dept Surg, Philadelphia, PA 19104 USA.
C3 University of Colorado System; University of Colorado Denver; Children's
   Hospital Colorado; University of Colorado Anschutz Medical Campus;
   University System of Maryland; University of Maryland Baltimore; Phoenix
   Children's Hospital; University of Pennsylvania; Pennsylvania Medicine;
   Childrens Hospital of Philadelphia
RP de Zoeten, EF (通讯作者)，Childrens Hosp, Denver Digest Hlth Inst, Pediat IBD Ctr, Anschutz Med Campus,13123 East 16th Ave,B290, Aurora, CO 80045 USA.
RI Kramer, MD, Robert Elliot/GLS-8762-2022
OI Kader, Howard/0000-0002-1970-4097; de Zoeten, Edwin/0000-0002-0946-9759
CR Angelberger S, 2008, AM J GASTROENTEROL, V103, P1197, DOI 10.1111/j.1572-0241.2007.01741.x
   [Anonymous], WORLD J SURG
   Armuzzi A, 2003, GUT, V52, P1133, DOI 10.1136/gut.52.8.1133
   Bach JF, 2002, NEW ENGL J MED, V347, P911, DOI 10.1056/NEJMra020100
   Bartram C, 2003, RADIOL CLIN N AM, V41, P443, DOI 10.1016/S0033-8389(02)00122-7
   Bell SJ, 2003, ALIMENT PHARM THER, V17, P1145, DOI 10.1046/j.1365-2036.2003.01561.x
   BERNSTEIN LH, 1980, GASTROENTEROLOGY, V79, P357
   BERNSTEIN LH, 1980, GASTROENTEROLOGY, V79, P599
   Bissell AD, 1934, ANN SURG, V99, P957, DOI 10.1097/00000658-193499060-00011
   Bonheur JL, 2008, INFLAMM BOWEL DIS, V14, P1236, DOI 10.1002/ibd.20458
   BRANDT LJ, 1982, GASTROENTEROLOGY, V83, P383
   Brant SR, 2003, INFLAMM BOWEL DIS, V9, P281, DOI 10.1097/00054725-200309000-00001
   Bressler B, 2006, ALIMENT PHARM THERAP, V24, P1283, DOI 10.1111/j.1365-2036.2006.03126.x
   CALAM J, 1980, JPEN-PARENTER ENTER, V4, P4, DOI 10.1177/014860718000400102
   Caprilli R, 2006, GUT, V55, DOI 10.1136/gut.2005.081950c
   Casson DH, 2000, GUT, V47, P436, DOI 10.1136/gut.47.3.436
   Cezard JP, 2003, J PEDIATR GASTR NUTR, V36, P632, DOI 10.1097/00005176-200305000-00007
   Chen WX, 2002, J GASTROEN HEPATOL, V17, P987, DOI 10.1046/j.1440-1746.2002.02793.x
   Colombel JF, 2009, GUT, V58, P940, DOI 10.1136/gut.2008.159251
   Colombel JF, 2007, GASTROENTEROLOGY, V132, P52, DOI 10.1053/j.gastro.2006.11.041
   Crandall W, 2009, J PEDIATR GASTR NUTR, V49, P183, DOI 10.1097/MPG.0b013e3181a70f21
   Cuenod CA, 2003, J RADIOL, V84, P516
   Dagia C, 2010, PEDIATR RADIOL, V40, P1615, DOI 10.1007/s00247-010-1781-9
   Darbari A, 2004, INFLAMM BOWEL DIS, V10, P67, DOI 10.1097/00054725-200403000-00001
   Day AS, 2006, J GASTROEN HEPATOL, V21, P1609, DOI 10.1111/j.1440-1746.2006.04294.x
   de Ridder L, 2004, J PEDIATR GASTR NUTR, V39, P46, DOI 10.1097/00005176-200407000-00010
   Dejaco C, 2003, DIGESTION, V68, P63, DOI 10.1159/000074517
   Domènech E, 2005, ALIMENT PHARM THER, V22, P1107, DOI 10.1111/j.1365-2036.2005.02670.x
   Echarri A, 2010, J CROHNS COLITIS, V4, P654, DOI 10.1016/j.crohns.2010.07.012
   Egan LJ, 1998, AM J GASTROENTEROL, V93, P442, DOI 10.1111/j.1572-0241.1998.00442.x
   Eglinton TW, 2012, AM J GASTROENTEROL, V107, P596, DOI 10.1038/ajg.2011.437
   Ehrenpreis ED, 1999, GASTROENTEROLOGY, V117, P1271, DOI 10.1016/S0016-5085(99)70276-3
   Essary B, 2007, PEDIATR RADIOL, V37, P201, DOI 10.1007/s00247-006-0372-2
   FARMER RG, 1975, GASTROENTEROLOGY, V68, P627
   Fields S, 2008, INFLAMM BOWEL DIS, V14, P29, DOI 10.1002/ibd.20264
   FRANCOIS Y, 1993, INT J COLORECTAL DIS, V8, P39, DOI 10.1007/BF00341275
   Freire P, 2011, DIGEST DIS SCI, V56, P853, DOI 10.1007/s10620-010-1331-1
   GOEBELL H, 1990, NETH J MED, V37, pS47
   González-Lama Y, 2005, INFLAMM BOWEL DIS, V11, P8, DOI 10.1097/00054725-200501000-00002
   HAGGETT PJ, 1995, GUT, V36, P407, DOI 10.1136/gut.36.3.407
   Halligan S, 2006, RADIOLOGY, V239, P18, DOI 10.1148/radiol.2391041043
   HALME L, 1995, DIS COLON RECTUM, V38, P55, DOI 10.1007/BF02053858
   Hart AL, 2007, INFLAMM BOWEL DIS, V13, P245, DOI 10.1002/ibd.20073
   Higashi D, 2009, ANTICANCER RES, V29, P927
   HOMAN WP, 1976, ARCH SURG-CHICAGO, V111, P1333
   Horsthuis K, 2004, AM J ROENTGENOL, V183, P1309, DOI 10.2214/ajr.183.5.1831309
   HUGHES LE, 1992, DIS COLON RECTUM, V35, P928, DOI 10.1007/BF02253493
   HUGHES LE, 1978, J ROY SOC MED, V71, P644, DOI 10.1177/014107687807100904
   Hyams JS, 2011, AM J GASTROENTEROL, V106, P981, DOI 10.1038/ajg.2010.493
   IRVINE EJ, 1995, J CLIN GASTROENTEROL, V20, P27
   Jeshion WC, 2000, J CLIN GASTROENTEROL, V30, P294, DOI 10.1097/00004836-200004000-00018
   Judge TA, 2004, GASTROENTEROL CLIN N, V33, P421, DOI 10.1016/j.gtc.2004.03.002
   Keljo DJ, 2009, INFLAMM BOWEL DIS, V15, P383, DOI 10.1002/ibd.20767
   Kim MJ, 2011, ACTA PAEDIATR, V100, P451, DOI 10.1111/j.1651-2227.2010.01938.x
   Kirschner BS, 1998, GASTROENTEROLOGY, V115, P813, DOI 10.1016/S0016-5085(98)70251-3
   KORELITZ BI, 1985, DIGEST DIS SCI, V30, P58, DOI 10.1007/BF01318372
   Korzenik JR, 2005, ALIMENT PHARM THER, V21, P391, DOI 10.1111/j.1365-2036.2005.02287.x
   Kouklakis George, 2011, J Med Case Rep, V5, P109, DOI 10.1186/1752-1947-5-109
   Laghi A, 2003, GUT, V52, P393, DOI 10.1136/gut.52.3.393
   Latiano A, 2009, AM J GASTROENTEROL, V104, P110, DOI 10.1038/ajg.2008.3
   Lewis RT, 2010, SURG CLIN N AM, V90, P83, DOI 10.1016/j.suc.2009.09.004
   Lichtenstein GR, 2005, GASTROENTEROLOGY, V128, P862, DOI 10.1053/j.gastro.2005.01.048
   Liechty R, 1983, FUNDAMENTALS SURG, P244
   LINARES L, 1988, BRIT J SURG, V75, P653, DOI 10.1002/bjs.1800750711
   MacKalski BA, 2006, GUT, V55, P733, DOI 10.1136/gut.2005.076612
   Magnano G, 2003, PEDIATR RADIOL, V33, P385, DOI 10.1007/s00247-003-0903-z
   Mahadevan U, 2003, ALIMENT PHARM THER, V18, P1003, DOI 10.1046/j.1365-2036.2003.01790.x
   MALCHOW H, 1984, GASTROENTEROLOGY, V86, P249
   Mansfield JC, 2007, ALIMENT PHARM THER, V26, P421, DOI 10.1111/j.1365-2036.2007.03385.x
   Masseret E, 2001, GUT, V48, P320, DOI 10.1136/gut.48.3.320
   Morales MS, 2000, INT J DERMATOL, V39, P616, DOI 10.1046/j.1365-4362.2000.00022.x
   Morris Y, 2000, RADIOGRAPHICS, V20, P623, DOI 10.1148/radiographics.20.3.g00mc15623
   Nelson R.L., 2012, COCHRANE DATABASE SY
   Ng SC, 2009, AM J GASTROENTEROL, V104, P2973, DOI 10.1038/ajg.2009.509
   Niyogi A, 2010, EUR J PEDIATR SURG, V20, P35, DOI 10.1055/s-0029-1241878
   OBRIEN JJ, 1991, GASTROENTEROLOGY, V101, P39, DOI 10.1016/0016-5085(91)90457-V
   PALDER SB, 1991, J PEDIATR SURG, V26, P513, DOI 10.1016/0022-3468(91)90694-O
   PARKS AG, 1961, BRIT MED J, V1, P463, DOI 10.1136/bmj.1.5224.463
   PARKS AG, 1976, BRIT J SURG, V63, P1, DOI 10.1002/bjs.1800630102
   PEPPERCORN MA, 1993, J CLIN GASTROENTEROL, V17, P235, DOI 10.1097/00004836-199310000-00013
   Peyrin-Biroulet L, 2007, ALIMENT PHARM THER, V25, P675, DOI 10.1111/j.1365-2036.2007.03254.x
   Pikarsky AJ, 2002, ARCH SURG-CHICAGO, V137, P774, DOI 10.1001/archsurg.137.7.774
   PRESENT DH, 1994, DIGEST DIS SCI, V39, P374, DOI 10.1007/BF02090211
   Present DH, 1999, NEW ENGL J MED, V340, P1398, DOI 10.1056/NEJM199905063401804
   Regueiro M, 2003, INFLAMM BOWEL DIS, V9, P98, DOI 10.1097/00054725-200303000-00003
   Romero C, 2005, INFLAMM BOWEL DIS, V11, P116, DOI 10.1097/00054725-200502000-00004
   Roumeguère P, 2011, INFLAMM BOWEL DIS, V17, P69, DOI 10.1002/ibd.21405
   Ruemmele FM, 2009, INFLAMM BOWEL DIS, V15, P388, DOI 10.1002/ibd.20788
   Sandborn WJ, 2007, ANN INTERN MED, V146, P829, DOI 10.7326/0003-4819-146-12-200706190-00159
   Sandborn WJ, 2003, GASTROENTEROLOGY, V125, P380, DOI 10.1016/S0016-5085(03)00877-1
   Sandborn WJ, 2003, GASTROENTEROLOGY, V125, P1508, DOI 10.1016/j.gastro.2003.08.025
   Sands BE, 2006, ALIMENT PHARM THERAP, V23, P1127, DOI 10.1111/j.1365-2036.2006.02878.x
   Schoepfer AM, 2010, INFLAMM BOWEL DIS, V16, P933, DOI 10.1002/ibd.21127
   Schreiber S, 2011, ALIMENT PHARM THER, V33, P185, DOI 10.1111/j.1365-2036.2010.04509.x
   Schröder O, 2004, ALIMENT PHARM THERAP, V19, P295, DOI 10.1111/j.1365-2036.2004.01850.x
   Schwandner O, 2009, SURG INNOV, V16, P162, DOI 10.1177/1553350609338041
   Schwartz DA, 2002, GASTROENTEROLOGY, V122, P875, DOI 10.1053/gast.2002.32362
   Schwartz DA, 2005, INFLAMM BOWEL DIS, V11, P727, DOI 10.1097/01.MIB.0000172811.57242.18
   Schwartz DA, 2001, GASTROENTEROLOGY, V121, P1064, DOI 10.1053/gast.2001.28676
   SEOWCHOEN F, 1992, BRIT J SURG, V79, P27, DOI 10.1002/bjs.1800790107
   Singh B, 2007, DIGEST LIVER DIS, V39, P988, DOI 10.1016/j.dld.2007.07.157
   SOLOMON MJ, 1993, CAN J GASTROENTEROL, V7, P571, DOI 10.1155/1993/610272
   Steele SR, 2007, SURG CLIN N AM, V87, P611, DOI 10.1016/j.suc.2007.03.006
   Stewart LK, 2001, AM J ROENTGENOL, V177, P627, DOI 10.2214/ajr.177.3.1770627
   Strong Scott A, 2007, Semin Pediatr Surg, V16, P185, DOI 10.1053/j.sempedsurg.2007.04.007
   Szurowska E, 2007, ABDOM IMAGING, V32, P705, DOI 10.1007/s00261-007-9188-2
   Talbot C, 2005, COLORECTAL DIS, V7, P164, DOI 10.1111/j.1463-1318.2004.00749.x
   TAYLOR BA, 1989, INT J COLORECTAL DIS, V4, P197, DOI 10.1007/BF01649703
   TEAHON K, 1990, GUT, V31, P1133, DOI 10.1136/gut.31.10.1133
   Thia KT, 2009, INFLAMM BOWEL DIS, V15, P17, DOI 10.1002/ibd.20608
   Tolia V, 1996, AM J GASTROENTEROL, V91, P922
   Tozer PJ, 2011, ALIMENT PHARM THER, V33, P5, DOI 10.1111/j.1365-2036.2010.04486.x
   Tursi A, 2011, INFLAMM BOWEL DIS, V17, P676, DOI 10.1002/ibd.21292
   Turunen U, 1989, SCAND J GASTR   S158, V24, P144
   van der Hagen SJ, 2005, DIS COLON RECTUM, V48, P758, DOI 10.1007/s10350-004-0828-0
   Vavricka SR, 2010, DIGEST DIS, V28, P556, DOI 10.1159/000320416
   Vermeire S, 2007, DIGEST LIVER DIS, V39, P959, DOI 10.1016/j.dld.2007.07.153
   Vermeire S, 2005, GASTROENTEROLOGY, V129, P1845, DOI 10.1053/j.gastro.2005.10.006
   Vitton V, 2005, ALIMENT PHARM THERAP, V21, P1453, DOI 10.1111/j.1365-2036.2005.02456.x
   West RL, 2005, DIGEST DIS SCI, V50, P1260, DOI 10.1007/s10620-005-2769-4
   West RL, 2004, ALIMENT PHARM THERAP, V20, P1329, DOI 10.1111/j.1365-2036.2004.02247.x
   WILLIAMS DR, 1981, DIS COLON RECTUM, V24, P22, DOI 10.1007/BF02603444
   Wong SZ, 2010, J DIGEST DIS, V11, P185, DOI 10.1111/j.1751-2980.2010.00434.x
   Yamamoto T, 2000, WORLD J SURG, V24, P1258, DOI 10.1007/s002680010250
NR 124
TC 76
Z9 80
U1 0
U2 8
PU LIPPINCOTT WILLIAMS & WILKINS
PI PHILADELPHIA
PA TWO COMMERCE SQ, 2001 MARKET ST, PHILADELPHIA, PA 19103 USA
SN 0277-2116
EI 1536-4801
J9 J PEDIATR GASTR NUTR
JI J. Pediatr. Gastroenterol. Nutr.
PD SEP
PY 2013
VL 57
IS 3
BP 401
EP 412
DI 10.1097/MPG.0b013e3182a025ee
PG 12
WC Gastroenterology & Hepatology; Nutrition & Dietetics; Pediatrics
WE Science Citation Index Expanded (SCI-EXPANDED)
SC Gastroenterology & Hepatology; Nutrition & Dietetics; Pediatrics
GA 248ZJ
UT WOS:000326745200032
PM 23974063
OA Bronze
DA 2024-01-22
ER

PT J
AU Zhou, Z
   Ouboter, LF
   Peeters, KCMJ
   Hawinkels, LJAC
   Holman, F
   Pascutti, MF
   Barnhoorn, MC
   Jong, AE
AF Zhou, Zhou
   Ouboter, Laura F.
   Peeters, Koen C. M. J.
   Hawinkels, Lukas J. A. C.
   Holman, Fabian
   Pascutti, Maria F.
   Barnhoorn, Marieke C.
   van der Meulen-de Jong, Andrea E. E.
TI Crohn's Disease-Associated and Cryptoglandular Fistulas: Differences and
   Similarities
SO JOURNAL OF CLINICAL MEDICINE
LA English
DT Review
DE perianal fistulas; Crohn's disease; cryptoglandular fistulas;
   differences and similarities; clinical practice
ID INFLAMMATORY-BOWEL-DISEASE; EPITHELIAL-MESENCHYMAL TRANSITION; PERIANAL
   FISTULAS; ANAL FISTULA; IN-ANO; ANORECTAL ABSCESS; ADVANCEMENT FLAP;
   NATURAL-HISTORY; MANAGEMENT; CLASSIFICATION
AB Perianal fistulas are defined as pathological connections between the anorectal canal and the perianal skin. Most perianal fistulas are cryptoglandular fistulas, which are thought to originate from infected anal glands. The remainder of the fistulas mainly arises as complications of Crohn's disease (CD), trauma, or as a result of malignancies. Fistulas in CD are considered as a consequence of a chronic and transmural inflammatory process in the distal bowel and can, in some cases, even precede the diagnosis of CD. Although both cryptoglandular and CD-associated fistulas might look similar macroscopically, they differ considerably in their complexity, treatment options, and healing rate. Therefore, it is of crucial importance to differentiate between these two types of fistulas. In this review, the differences between CD-associated and cryptoglandular perianal fistulas in epidemiology, pathogenesis, and clinical management are discussed. Finally, a flow chart is provided for physicians to guide them when dealing with patients displaying their first episode of perianal fistulas.
C1 [Zhou, Zhou; Ouboter, Laura F.; Hawinkels, Lukas J. A. C.; Barnhoorn, Marieke C.; van der Meulen-de Jong, Andrea E. E.] Leiden Univ, Dept Gastroenterol & Hepatol, Med Ctr, NL-2333 ZA Leiden, Netherlands.
   [Ouboter, Laura F.; Pascutti, Maria F.] Leiden Univ, Dept Immunol, Med Ctr, NL-2333 ZA Leiden, Netherlands.
   [Peeters, Koen C. M. J.; Holman, Fabian] Leiden Univ, Dept Surg, Med Ctr, NL-2333 ZA Leiden, Netherlands.
C3 Leiden University; Leiden University Medical Center (LUMC); Leiden
   University - Excl LUMC; Leiden University - Excl LUMC; Leiden
   University; Leiden University Medical Center (LUMC); Leiden University -
   Excl LUMC; Leiden University; Leiden University Medical Center (LUMC)
RP Jong, AE (通讯作者)，Leiden Univ, Dept Gastroenterol & Hepatol, Med Ctr, NL-2333 ZA Leiden, Netherlands.
EM ae.meulen@lumc.nl
RI van der Meulen, Andrea/AAU-9430-2020; Hawinkels, Lukas/Q-5098-2019
OI van der Meulen, Andrea/0000-0001-9353-5431; Hawinkels,
   Lukas/0000-0002-2274-9325; Peeters, Koen/0000-0002-9332-1334; Ouboter,
   Laura/0000-0002-7584-5644
FU China Scholarship Council [201806270259]
FX This study was supported by the China Scholarship Council for providing
   Ph.D. fellowship grant 201806270259 (Z. Zhou).
CR Adegbola SO, 2022, EUR J GASTROEN HEPAT, V34, P18, DOI 10.1097/MEG.0000000000002032
   Attauabi M, 2021, INFLAMM BOWEL DIS, V27, pE37, DOI 10.1093/ibd/izaa297
   Bakan S, 2015, IRAN J RADIOL, V12, DOI 10.5812/iranjradiol.29084
   Barnhoorn M, 2019, J CROHNS COLITIS, V13, pS106, DOI 10.1093/ecco-jcc/jjy222.164
   Barnhoorn MC, 2020, J CROHNS COLITIS, V14, P64, DOI 10.1093/ecco-jcc/jjz116
   Bataille F, 2008, INFLAMM BOWEL DIS, V14, P1514, DOI 10.1002/ibd.20590
   Becker M, 2021, J CROHNS COLITIS, V15, pS062
   Bell SJ, 2003, ALIMENT PHARM THER, V17, P1145, DOI 10.1046/j.1365-2036.2003.01561.x
   Bruckner RS, 2021, INFLAMM BOWEL DIS, V27, P538, DOI 10.1093/ibd/izaa240
   Buchanan GN, 2004, RADIOLOGY, V233, P674, DOI 10.1148/radiol.2333031724
   Chao CY, 2018, J CROHNS COLITIS, V12, P515, DOI 10.1093/ecco-jcc/jjy016
   Chen T, 2017, J CELL PHYSIOL, V232, P3261, DOI 10.1002/jcp.25797
   Siw KCK, 2022, INFLAMM BOWEL DIS, V28, P1363, DOI 10.1093/ibd/izab286
   Chudy-Onwugaje KO, 2019, INFLAMM BOWEL DIS, V25, P820, DOI 10.1093/ibd/izy327
   Chun J, 2018, GUT LIVER, V12, P544, DOI 10.5009/gnl18157
   de Groof EJ, 2016, COLORECTAL DIS, V18, pO119, DOI 10.1111/codi.13286
   Criado JD, 2012, RADIOGRAPHICS, V32, P175, DOI 10.1148/rg.321115040
   Eglinton TW, 2012, DIS COLON RECTUM, V55, P773, DOI 10.1097/DCR.0b013e31825228b0
   EISENHAMMER S, 1985, S AFR J SURG, V23, P1
   Elfeki H, 2020, TECH COLOPROCTOL, V24, P265, DOI 10.1007/s10151-020-02165-1
   Emile S, 2016, TECH COLOPROCTOL, V20, P735, DOI 10.1007/s10151-016-1536-1
   EYKYN SJ, 1986, ANN ROY COLL SURG, V68, P237
   Feagan BG, 2018, J CROHNS COLITIS, V12, P621, DOI 10.1093/ecco-jcc/jjy019
   Forabosco P, 2009, EUR J HUM GENET, V17, P236, DOI 10.1038/ejhg.2008.163
   Frei SM, 2013, INFLAMM BOWEL DIS, V19, P2878, DOI 10.1097/01.MIB.0000435760.82705.23
   García-Olmo D, 2019, ADV THER, V36, P3503, DOI 10.1007/s12325-019-01117-y
   Garg P, 2018, INDIAN J SURG, V80, P606, DOI 10.1007/s12262-018-1788-2
   Garg P, 2017, INT J SURG, V42, P34, DOI 10.1016/j.ijsu.2017.04.019
   Gecse K, 2013, UNITED EUR GASTROENT, V1, P206, DOI 10.1177/2050640613487194
   Glassner KL, 2020, J ALLERGY CLIN IMMUN, V145, P16, DOI 10.1016/j.jaci.2019.11.003
   GOLIGHER JC, 1967, BRIT J SURG, V54, P977, DOI 10.1002/bjs.1800541202
   Göttgens KWA, 2017, EUR J GASTROEN HEPAT, V29, P595, DOI 10.1097/MEG.0000000000000840
   Haac BE, 2019, J SURG RES, V242, P118, DOI 10.1016/j.jss.2019.04.032
   Hamadani A, 2009, DIS COLON RECTUM, V52, P217, DOI 10.1007/DCR.0b013e31819a5c52
   HELLERS G, 1980, GUT, V21, P525, DOI 10.1136/gut.21.6.525
   Hendrickson BA, 2002, CLIN MICROBIOL REV, V15, P79, DOI 10.1128/CMR.15.1.79-94.2002
   Hirsch RD, 2022, SCAND J GASTROENTERO, V57, P432, DOI 10.1080/00365521.2021.2016944
   Kelley KA, 2017, CLIN EXP GASTROENTER, V10, P39, DOI 10.2147/CEG.S108513
   Kirkegaard T, 2004, GUT, V53, P701, DOI 10.1136/gut.2003.017442
   Kotze PG, 2018, GUT, V67, P1181, DOI 10.1136/gutjnl-2017-314918
   Lansdorp CA, 2022, UNITED EUR GASTROENT, V10, P160, DOI 10.1002/ueg2.12189
   Leung E, 2009, WORLD J SURG, V33, P2448, DOI 10.1007/s00268-009-0190-4
   Li Jiaqin, 2016, Zhonghua Wei Chang Wai Ke Za Zhi, V19, P1370
   Limura E, 2015, WORLD J GASTROENTERO, V21, P12, DOI 10.3748/wjg.v21.i1.12
   Maggi L, 2013, INT ARCH ALLERGY IMM, V161, P81, DOI 10.1159/000343467
   Mak WY, 2018, J CROHNS COLITIS, V12, P1392, DOI 10.1093/ecco-jcc/jjy120
   Marzo M, 2015, WORLD J GASTROENTERO, V21, P1394, DOI 10.3748/wjg.v21.i5.1394
   McCOLL IAN, 1967, ANN ROY COLL SURG ENGL, V40, P36
   Mei ZB, 2019, INT J SURG, V69, P153, DOI 10.1016/j.ijsu.2019.08.003
   Meima-van Praag EM, 2022, LANCET GASTROENTEROL, V7, P617, DOI 10.1016/S2468-1253(22)00088-7
   Mitalas LE, 2012, TECH COLOPROCTOL, V16, P113, DOI 10.1007/s10151-011-0803-4
   Mizushima T., 2021, CROHNS COLITIS 360, V3, potab055
   Molendijk I, 2015, GASTROENTEROLOGY, V149, P918, DOI 10.1053/j.gastro.2015.06.014
   Moller FT, 2015, AM J GASTROENTEROL, V110, P564, DOI 10.1038/ajg.2015.50
   Morris Y, 2000, RADIOGRAPHICS, V20, P623, DOI 10.1148/radiographics.20.3.g00mc15623
   Nagaishi K, 2015, J GASTROENTEROL, V50, P280, DOI 10.1007/s00535-015-1040-9
   Nelson R, 2002, SURG CLIN N AM, V82, P1139, DOI 10.1016/S0039-6109(02)00063-4
   Ommer A, 2011, DTSCH ARZTEBL INT, V108, P707, DOI 10.3238/arztebl.2011.0707
   Panés J, 2018, GASTROENTEROLOGY, V154, P1334, DOI 10.1053/j.gastro.2017.12.020
   Panés J, 2016, LANCET, V388, P1281, DOI 10.1016/S0140-6736(16)31203-X
   Park SH, 2019, INFLAMM BOWEL DIS, V25, P1054, DOI 10.1093/ibd/izy329
   PARKS AG, 1961, BRIT MED J, V1, P463, DOI 10.1136/bmj.1.5224.463
   PARKS AG, 1976, BRIT J SURG, V63, P1, DOI 10.1002/bjs.1800630102
   Petagna L, 2020, BIOL DIRECT, V15, DOI 10.1186/s13062-020-00280-5
   Radlmayr M, 2002, GASTROENTEROLOGY, V122, P2091, DOI 10.1053/gast.2002.34020
   Ratto C, 2016, COLORECTAL DIS, V18, pO436, DOI 10.1111/codi.13527
   Rojanasakul A, 2009, TECH COLOPROCTOL, V13, P237, DOI 10.1007/s10151-009-0522-2
   Sahnan K, 2017, BRIT J SURG, V104, P1857, DOI 10.1002/bjs.10614
   Sahni VA, 2008, ABDOM IMAGING, V33, P26, DOI 10.1007/s00261-007-9309-y
   SAINIO P, 1984, ANN CHIR GYNAECOL FE, V73, P219
   Sandborn WJ, 2003, GASTROENTEROLOGY, V125, P1508, DOI 10.1016/j.gastro.2003.08.025
   Scharl Michael, 2014, World J Gastrointest Pathophysiol, V5, P205, DOI 10.4291/wjgp.v5.i3.205
   Scharl M, 2013, GUT, V62, P63, DOI 10.1136/gutjnl-2011-300498
   Scharl M, 2011, INFLAMM BOWEL DIS, V17, P1907, DOI [10.1002/ibd.21555, 10.1002/ibd.21913]
   Schwandner O, 2013, TECH COLOPROCTOL, V17, P221, DOI 10.1007/s10151-012-0921-7
   Schwartz DA, 2002, GASTROENTEROLOGY, V122, P875, DOI 10.1053/gast.2002.32362
   SEOWCHOEN F, 1994, DIS COLON RECTUM, V37, P1215, DOI 10.1007/BF02257784
   Sica GS, 2014, WORLD J GASTROENTERO, V20, P13205, DOI 10.3748/wjg.v20.i37.13205
   Song EM, 2020, DIGEST DIS SCI, V65, P1189, DOI 10.1007/s10620-019-05819-9
   Sordo-Mejia Ricardo, 2014, World J Gastrointest Pathophysiol, V5, P239, DOI 10.4291/wjgp.v5.i3.239
   Spinelli A, 2020, DIGEST LIVER DIS, V52, P506, DOI 10.1016/j.dld.2019.11.016
   Steele SR, 2011, DIS COLON RECTUM, V54, P1465, DOI 10.1097/DCR.0b013e31823122b3
   Stellingwerf ME, 2019, BJS OPEN, V3, P231, DOI 10.1002/bjs5.50129
   Stevens TW, 2019, UNITED EUR GASTROENT, V7, P496, DOI 10.1177/2050640619834464
   Toyonaga T, 2007, INT J COLORECTAL DIS, V22, P209, DOI 10.1007/s00384-006-0121-x
   Tozer PJ, 2015, COLORECTAL DIS, V17, P235, DOI 10.1111/codi.12810
   van der Hagen SJ, 2005, COLORECTAL DIS, V7, P513, DOI 10.1111/j.1463-1318.2005.00850.x
   van Onkelen RS, 2016, TECH COLOPROCTOL, V20, P619, DOI 10.1007/s10151-016-1494-7
   van Onkelen RS, 2013, DIAGN MICR INFEC DIS, V75, P50, DOI 10.1016/j.diagmicrobio.2012.09.012
   van Unen V, 2016, IMMUNITY, V44, P1227, DOI 10.1016/j.immuni.2016.04.014
   Vogel JD, 2016, DIS COLON RECTUM, V59, P1117, DOI 10.1097/DCR.0000000000000733
   Wewer MD, 2021, J CROHNS COLITIS, V15, P5, DOI 10.1093/ecco-jcc/jjaa118
   Whiteford Mark H, 2007, Clin Colon Rectal Surg, V20, P102, DOI 10.1055/s-2007-977488
   Wilhelm A, 2017, TECH COLOPROCTOL, V21, P269, DOI 10.1007/s10151-017-1599-7
   Wilson JC, 2016, J CROHNS COLITIS, V10, P186, DOI 10.1093/ecco-jcc/jjv193
   Xu RW, 2016, ANZ J SURG, V86, P782, DOI 10.1111/ans.13630
   Yarur AJ, 2017, ALIMENT PHARM THER, V45, P933, DOI 10.1111/apt.13970
   Yassin NA, 2013, COLORECTAL DIS, V15, P527, DOI 10.1111/codi.12224
   Zanotti C, 2007, INT J COLORECTAL DIS, V22, P1459, DOI 10.1007/s00384-007-0334-7
   Zeitz Jonas, 2017, Inflamm Intest Dis, V1, P172, DOI 10.1159/000458144
   Zhang M, 2017, FRONT IMMUNOL, V8, P1, DOI 10.3389/fimmu.2017.00942
   Zhu J., 2021, MEDRXIV, DOI [10.1101/2021.04.15.21254769, DOI 10.1101/2021.04.15.21254769]
NR 102
TC 0
Z9 0
U1 1
U2 3
PU MDPI
PI BASEL
PA ST ALBAN-ANLAGE 66, CH-4052 BASEL, SWITZERLAND
EI 2077-0383
J9 J CLIN MED
JI J. Clin. Med.
PD JAN
PY 2023
VL 12
IS 2
AR 466
DI 10.3390/jcm12020466
PG 14
WC Medicine, General & Internal
WE Science Citation Index Expanded (SCI-EXPANDED)
SC General & Internal Medicine
GA 8C1AX
UT WOS:000917349800001
PM 36675403
OA Green Published, gold
DA 2024-01-22
ER

PT J
AU Wu, Y
   Wen, A
   Selvanderan, SP
   Xuan, W
   Andrews, JM
   Koo, JH
   Williams, AJ
   Ng, W
   Connor, S
AF Wu, Yang
   Wen, Amy
   Selvanderan, Shane P.
   Xuan, Wei
   Andrews, Jane M.
   Koo, Jenn H.
   Williams, Astrid-Jane
   Ng, Watson
   Connor, Susan
TI Management Decisions in Crohn's Disease Are Changed by Knowledge of
   Proactive and Reactive Testing of Antitumor Necrosis Factor Drug Levels
SO CROHNS & COLITIS 360
LA English
DT Article
DE infliximab; adalimumab; therapeutic drug monitoring; Crohn's disease
ID POST-HOC ANALYSIS; DOSE INTENSIFICATION; MAINTENANCE INFLIXIMAB;
   THERAPY; COMBINATION; REQUIREMENT; ADALIMUMAB; ANTIBODIES; PROFILES
AB Background: There is controversy about the proactive clinical application of therapeutic drug monitoring (TDM) of biologic drugs in Crohn's disease (CD). One way to practically assess this is to examine how TDM influences management decisions. We examined how knowledge of proactive and reactive antitumor necrosis factor (anti-TNF) drug levels changes management in a variety of clinical scenarios.
   Methods: In this retrospective cohort study, all adults with CD having trough level infliximab or adalimumab measurements at Liverpool Hospital between June 2013 and July 2016 were included. Demographics, indications for testing, anti-TNF drug levels, and treatment details were collected along with subsequent management decisions. The decision made by the treating clinician after receiving the drug level was compared to a consensus decision from a panel of 3 gastroenterologists based on the clinical, laboratory, imaging, and/or endoscopic results without the drug level. When these 2 decisions were discrepant, the anti-TNF drug level was deemed to have changed management.
   Results: One hundred and eighty-seven trough levels of infliximab or adalimumab from 108 patients were analyzed. Overall, assessment of anti-TNF levels affected management in 46.9% of the instances. Knowledge of the drug level was also more likely to result in management change when the test was performed for reactive TDM compared to proactive TDM (63% vs 36%, P = .001).
   Conclusions: The addition of TDM of anti-TNF agents to routine investigations alters management decisions in adult CD patients on anti-TNF therapy in both proactive and reactive settings.
   Lay Summary
   A retrospective observational study that shows the addition of antitumor necrosis factor drug level to routine clinical parameters alters management decisions in adult Crohn's disease patients in both proactive and reactive settings.
C1 [Wu, Yang; Wen, Amy; Koo, Jenn H.; Williams, Astrid-Jane; Ng, Watson; Connor, Susan] Liverpool Hosp, Dept Gastroenterol & Hepatol, Sydney, NSW, Australia.
   [Wu, Yang; Xuan, Wei; Connor, Susan] Ingham Inst Appl Med Res, Sydney, NSW, Australia.
   [Wu, Yang; Wen, Amy; Koo, Jenn H.; Williams, Astrid-Jane; Ng, Watson; Connor, Susan] Univ New South Wales, Fac Med, Sydney, NSW, Australia.
   [Selvanderan, Shane P.; Andrews, Jane M.] Royal Adelaide Hosp, Dept Gastroenterol & Hepatol, IBD Serv, Adelaide, SA, Australia.
   [Selvanderan, Shane P.; Andrews, Jane M.] Univ Adelaide, Fac Hlth & Med Sci, Adelaide, SA, Australia.
C3 Liverpool Hospital; Ingham Institute for Applied Medical Research;
   University of New South Wales Sydney; Royal Adelaide Hospital;
   University of Adelaide
RP Wu, Y (通讯作者)，Ingham Inst Appl Med Res, 1 Campbell St, Liverpool, NSW 2170, Australia.
EM yang.wu1@student.unsw.edu.au
OI wu, yang/0000-0003-2065-0361
CR Ben-Horin S, 2011, ALIMENT PHARM THER, V33, P987, DOI 10.1111/j.1365-2036.2011.04612.x
   Colombel JF, 2007, GASTROENTEROLOGY, V132, P52, DOI 10.1053/j.gastro.2006.11.041
   D'Haens G, 2018, GASTROENTEROLOGY, V154, P1343, DOI 10.1053/j.gastro.2018.01.004
   Drobne D, 2015, CLIN GASTROENTEROL H, V13, P514, DOI 10.1016/j.cgh.2014.07.027
   Feagan BG, 2014, GASTROENTEROLOGY, V146, P681, DOI 10.1053/j.gastro.2013.11.024
   Leal RF, 2015, GUT, V64, P233, DOI 10.1136/gutjnl-2013-306518
   Gibson DJ, 2020, ALIMENT PHARM THER, V51, P612, DOI 10.1111/apt.15643
   Gisbert JP, 2009, AM J GASTROENTEROL, V104, P760, DOI 10.1038/ajg.2008.88
   Hanauer SB, 2002, LANCET, V359, P1541, DOI 10.1016/S0140-6736(02)08512-4
   Huang VW, 2015, INFLAMM BOWEL DIS, V21, P1359, DOI 10.1097/MIB.0000000000000376
   Katsanos KH, 2019, CLIN IMMUNOL, V206, P9, DOI 10.1016/j.clim.2018.03.004
   Kennedy NA, 2019, LANCET GASTROENTEROL, V4, P341, DOI 10.1016/S2468-1253(19)30012-3
   Lucidarme C, 2019, ALIMENT PHARM THER, V49, P147, DOI 10.1111/apt.15046
   Matar M, 2020, INFLAMM BOWEL DIS, V26, P1627, DOI 10.1093/ibd/izz294
   Mitrev N, 2017, ALIMENT PHARM THER, V46, P1037, DOI 10.1111/apt.14368
   Ogawa K, 2012, J CROHNS COLITIS, V6, P529, DOI 10.1016/j.crohns.2011.10.010
   Pouillon L, 2019, INFLAMM BOWEL DIS, V25, P945, DOI 10.1093/ibd/izy322
   Qiu Y, 2017, J GASTROENTEROL, V52, P535, DOI 10.1007/s00535-017-1324-3
   Ricciuto A, 2018, J CROHNS COLITIS, V12, P1302, DOI 10.1093/ecco-jcc/jjy109
   Rismo R, 2012, SCAND J GASTROENTERO, V47, P538, DOI 10.3109/00365521.2012.667146
   Selinger CP, 2017, INFLAMM BOWEL DIS, V23, P2083, DOI 10.1097/MIB.0000000000001258
   Steenholdt C, 2011, ALIMENT PHARM THER, V34, P51, DOI 10.1111/j.1365-2036.2011.04682.x
   Steenholdt C, 2014, AM J GASTROENTEROL, V109, P1055, DOI 10.1038/ajg.2014.106
   Steenholdt C, 2014, GUT, V63, P919, DOI 10.1136/gutjnl-2013-305279
   Strik AS, 2021, SCAND J GASTROENTERO, V56, P145, DOI 10.1080/00365521.2020.1856405
   Ungar B, 2016, CLIN GASTROENTEROL H, V14, P550, DOI 10.1016/j.cgh.2015.10.025
   Vande Casteele N, 2015, GASTROENTEROLOGY, V148, P1320, DOI 10.1053/j.gastro.2015.02.031
   Yanai H, 2015, CLIN GASTROENTEROL H, V13, P522, DOI 10.1016/j.cgh.2014.07.029
NR 28
TC 1
Z9 1
U1 0
U2 0
PU OXFORD UNIV PRESS
PI OXFORD
PA GREAT CLARENDON ST, OXFORD OX2 6DP, ENGLAND
EI 2631-827X
J9 CROHNS COLITIS 360
JI Crohns Colitis 360
PD JUL
PY 2021
VL 3
IS 3
AR otab042
DI 10.1093/crocol/otab042
EA JUL 2021
PG 7
WC Gastroenterology & Hepatology
WE Emerging Sources Citation Index (ESCI)
SC Gastroenterology & Hepatology
GA YK5ZK
UT WOS:000745290300023
PM 36776656
OA Green Published, gold
DA 2024-01-22
ER

PT J
AU Rodin, I
   Chan, J
   Meleady, L
   Hii, C
   Lawrence, S
   Jacobson, K
AF Rodin, Isaac
   Chan, Justin
   Meleady, Laura
   Hii, Clare
   Lawrence, Sally
   Jacobson, Kevan
TI High body mass index is not associated with increased treatment failure
   in infliximab treated pediatric patients with inflammatory bowel disease
SO JGH OPEN
LA English
DT Article
DE body mass index; infliximab; obesity; pediatric inflammatory bowel
   disease
ID NECROSIS FACTOR TREATMENT; CLINICAL-COURSE; CROHNS-DISEASE; WEIGHT-GAIN;
   THERAPY; IMPACT; ADALIMUMAB; CACHEXIA; OBESITY
AB Background and Aim While weight gain during infliximab therapy in inflammatory bowel disease (IBD) is common, there has been limited research evaluating its impact on infliximab efficacy.
   Methods Primary aims of this study were to determine the frequency of excess weight gain (body mass index [BMI] > 25 kg/m(2)) in children with IBD on maintenance infliximab and evaluate the impact on infliximab dosing, serum trough levels, and treatment failure. Secondary aims were to determine differences in weight gain, treatment characteristics, and clinical/biochemical variables between patients with therapeutic and subtherapeutic maintenance therapy trough levels. We performed a retrospective study of 253 pediatric IBD (75.1% Crohn's disease, 23.3% ulcerative colitis, 1.6% IBD-unclassified) patients on infliximab followed at BC Children's Hospital between January 2013 and January 2018.
   Results Median age at infliximab initiation was 13.9 years, median length of follow up was 56.9 months, and 55.7% were males; 10.3% of the cohort demonstrated excess weight gain (7.5% overweight, 2.8% obese). Average mg/kg dosing was not statistically different between groups (normal, overweight, and obese: 6.7, 6.4, and 6.7 mg/kg, respectively, P = 0.52). Median BMI of patients with therapeutic and subtherapeutic trough levels was similar at 19.9 kg/m(2) (interquartile range [IQR], 17.3-23.8) and 19.7 kg/m(2) (IQR, 17.4-21.9), respectively. BMI had no effect on secondary loss of response to infliximab, with no significant difference between normal and high BMI subgroups (13.4 vs. 16.7%, P = 0.9).
   Conclusions In a subgroup of pediatric IBD patients on maintenance infliximab, excess weight gain was not associated with higher weight-based dosing, lower serum trough levels, or increased risk of treatment failure.
C1 [Rodin, Isaac] Univ British Columbia, MD Undergrad Program, Vancouver, BC, Canada.
   [Chan, Justin; Meleady, Laura; Hii, Clare; Lawrence, Sally; Jacobson, Kevan] Univ British Columbia, Fac Med, Dept Pediat, Div Gastroenterol Hepatol & Nutr, Vancouver, BC, Canada.
   [Chan, Justin; Meleady, Laura; Hii, Clare; Lawrence, Sally; Jacobson, Kevan] Univ British Columbia, Dept Cellular & Physiol Sci, Vancouver, BC, Canada.
   [Jacobson, Kevan] Univ British Columbia, British Columbia Children Hosp, Res Inst, Vancouver, BC, Canada.
C3 University of British Columbia; University of British Columbia;
   University of British Columbia; University of British Columbia
RP Jacobson, K (通讯作者)，Univ British Columbia, British Columbias Childrens Hosp, 80 Oak St,Room K4-18, Vancouver, BC V6H 3V4, Canada.; Jacobson, K (通讯作者)，Univ British Columbia, Child & Family Res Inst, 80 Oak St,Room K4-18, Vancouver, BC V6H 3V4, Canada.
EM kjacobson@cw.bc.ca
RI , Kevan/AAD-4896-2021
OI Lawrence, Sally/0000-0002-7645-7053; Jacobson, Kevan/0000-0001-7269-8557
FU Children with Intestinal and Liver Disorders (CHILD) Foundation; BC
   Children's Hospital Research Institute Clinician Scientists Award
   Program, University of British Columbia; Lutsky Foundation
FX Kevan Jacobson is a Senior Clinician Scientist supported by the Children
   with Intestinal and Liver Disorders (CHILD) Foundation and the BC
   Children's Hospital Research Institute Clinician Scientists Award
   Program, University of British Columbia. The authors thank Robert J
   Prosser for his statistical advice and the Lutsky Foundation for its
   support. The authors also thank the UBC Faculty of Medicine Summer
   Student Research Program, the children and their families who bravely
   live with inflammatory bowel disease on a daily basis, and all the
   members of the Division of Gastroenterology, Hepatology and Nutrition at
   BC Children's Hospital.
CR Bhalme M, 2013, EUR J GASTROEN HEPAT, V25, P543, DOI 10.1097/MEG.0b013e32835d1f15
   Blain A, 2002, CLIN NUTR, V21, P51, DOI 10.1054/clnu.2001.0503
   Bond A, 2016, EUR J GASTROEN HEPAT, V28, P271, DOI 10.1097/MEG.0000000000000544
   Brown P, 2016, J CROHNS COLITIS, V10, P1144, DOI 10.1093/ecco-jcc/jjw079
   Chen CY, 2013, CURR PHARM DESIGN, V19, P1956, DOI 10.2174/1381612811319100014
   de Bie CI, 2012, INFLAMM BOWEL DIS, V18, P985, DOI 10.1002/ibd.21871
   Dotan I, 2014, INFLAMM BOWEL DIS, V20, P2247, DOI 10.1097/MIB.0000000000000212
   Eustace Gregory J, 2018, Curr Gastroenterol Rep, V20, P19, DOI 10.1007/s11894-018-0625-x
   Gonzalez-Gay MA, 2008, ANN RHEUM DIS, V67, P1644, DOI 10.1136/ard.2008.088773
   Guerbau L, 2017, INFLAMM BOWEL DIS, V23, P1853, DOI 10.1097/MIB.0000000000001179
   Haas L, 2017, DIGEST DIS SCI, V62, P3110, DOI 10.1007/s10620-017-4745-1
   Harper JW, 2013, INFLAMM BOWEL DIS, V19, P2118, DOI 10.1097/MIB.0b013e31829cf401
   Hu QY, 2017, MED SCI MONITOR, V23, DOI 10.12659/MSM.901969
   Jain A, 2018, J PEDIATR GASTR NUTR, V67, P622, DOI 10.1097/MPG.0000000000002066
   Karagiozoglou-Lampoudi T, 2011, METABOLISM, V60, P1359, DOI 10.1016/j.metabol.2011.03.006
   Kurnool S, 2018, ALIMENT PHARM THER, V47, P1472, DOI 10.1111/apt.14665
   Marcora SM, 2006, AM J CLIN NUTR, V84, P1463, DOI 10.1093/ajcn/84.6.1463
   Metsios GS, 2007, RHEUMATOLOGY, V6, P445
   Mostafa NM, 2017, J EUR ACAD DERMATOL, V31, P490, DOI 10.1111/jdv.13884
   Nakahigashi M, 2011, CYTOKINE, V56, P531, DOI 10.1016/j.cyto.2011.07.013
   Passot C, 2016, MABS-AUSTIN, V8, P1407, DOI 10.1080/19420862.2016.1216741
   Seminerio JL, 2015, INFLAMM BOWEL DIS, V21, P2857, DOI 10.1097/MIB.0000000000000560
   Shan J, 2019, JOINT BONE SPINE, V86, P173, DOI 10.1016/j.jbspin.2018.03.007
   Singh S, 2018, AM J GASTROENTEROL, V19, P2118
   Singh S, 2017, HEPATOLOGY, V66, P1359, DOI 10.1002/hep.29385
   Vande Casteele N, 2015, GASTROENTEROLOGY, V148, P1320, DOI 10.1053/j.gastro.2015.02.031
   Wade JR, 2015, J CLIN PHARMACOL, V55, P866, DOI 10.1002/jcph.491
   Yerushalmy-Feler A, 2018, SCAND J GASTROENTERO, V53, P708, DOI 10.1080/00365521.2018.1464595
NR 28
TC 2
Z9 2
U1 0
U2 0
PU WILEY
PI HOBOKEN
PA 111 RIVER ST, HOBOKEN 07030-5774, NJ USA
SN 2397-9070
J9 JGH OPEN
JI JGH Open
PD JUN
PY 2020
VL 4
IS 3
BP 446
EP 453
DI 10.1002/jgh3.12277
PG 8
WC Gastroenterology & Hepatology
WE Emerging Sources Citation Index (ESCI)
SC Gastroenterology & Hepatology
GA LY5RW
UT WOS:000540587700024
PM 32514452
OA Green Published, gold
DA 2024-01-22
ER

PT J
AU Meijer, B
   Mulder, CJJ
   Peters, GJ
   van Bodegraven, AA
   de Boer, NKH
AF Meijer, Berrie
   Mulder, Chris J. J.
   Peters, Godefridus J.
   van Bodegraven, Adriaan A.
   de Boer, Nanne K. H.
TI Efficacy of thioguanine treatment in inflammatory bowel disease: A
   systematic review
SO WORLD JOURNAL OF GASTROENTEROLOGY
LA English
DT Review
DE Thiopurines; Thioguanine; Inflammatory bowel disease; Crohn's disease;
   Ulcerative colitis
ID LOW-DOSE 6-THIOGUANINE; ULCERATIVE-COLITIS; IBD PATIENTS; THIOPURINE
   THERAPY; LIVER TOXICITY; AZATHIOPRINE; SAFETY; DRUG; 6-MERCAPTOPURINE;
   MAINTENANCE
AB AIM
   To critically assess the available literature regarding the efficacy of thioguanine treatment in inflammatory bowel disease (IBD) patients, irrespective of the (hepato-) toxicity profile.
   METHODS
   A systematic literature search of the MEDLINE database using PubMed was performed using the keywords "thioguanine", "6-TG", "thioguanine", "inflammatory bowel disease", "IBD", "Crohn's disease", "Ulcerative colitis" and "effectiveness" in order to identify relevant articles published in English starting from 2000. Reference lists of the included articles were crosschecked for missing articles. Reviewed manuscripts concerning the effectiveness of thioguanine treatment in IBD were reviewed by the authors and the data were extracted. Data were subsequently analyzed with descriptive statistics. Due to the lack of standardized outcomes, a formal meta-analysis was not performed.
   RESULTS
   A total of 11 applicable studies were found that involved the effectiveness of thioguanine therapy in IBD. Eight studies were conducted in a prospective manner, in the remaining three studies, data was collected retrospectively. In total, 353 IBD-patients (225 patients with Crohn's disease, 119 with ulcerative colitis and nine with unclassified IBD) with prior azathioprine/merca-ptopurine resistance and/or intolerance (n = 321) or de novo thioguanine administration (n = 32) were included for analysis, of which 228 (65%) had clinical improvement on thioguanine therapy, based on standard IBD questionnaires, biochemical parameters or global physician assessments. Short-term results were based on 268 treatment years (median follow-up 9 mo, range 3-22 mo) with a median daily dose of 20 mg (range 10-80 mg). Discontinuation, mostly due to adverse events, was reported in 72 patients (20%).
   CONCLUSION
   The efficacy of thioguanine therapy in IBD patients intolerant to conventional thiopurine therapy is observed in 65%, with short term adverse events in 20% of patients.
C1 [Meijer, Berrie; Mulder, Chris J. J.; van Bodegraven, Adriaan A.; de Boer, Nanne K. H.] Vrije Univ Amsterdam, Med Ctr, Dept Gastroenterol & Hepatol, De Boelelaan 1118, NL-1081 HV Amsterdam, Netherlands.
   [Peters, Godefridus J.] Vrije Univ Amsterdam, Med Ctr, Dept Med Oncol, NL-1081 HV Amsterdam, Netherlands.
   [van Bodegraven, Adriaan A.] Zuyderland Med Ctr, Dept Gastroenterol Geriatr Internal & Intens Care, Dr H van der Hoffpl 1, NL-6162 BG Sittard Geleen, Netherlands.
C3 Vrije Universiteit Amsterdam; Vrije Universiteit Amsterdam
RP Meijer, B (通讯作者)，Vrije Univ Amsterdam, Med Ctr, Dept Gastroenterol & Hepatol, De Boelelaan 1118, NL-1081 HV Amsterdam, Netherlands.
EM b.meijer1@vumc.nl
RI van Bodegraven, Ad A/L-3180-2013; de Boer, Nanne/AAE-8731-2022; Peters,
   Godefridus Johannes/C-7562-2013; van Bodegraven, Ad/ABG-4367-2020;
   Meijer, Berrie/AAD-4747-2019
OI van Bodegraven, Ad A/0000-0003-2636-303X; Peters, Godefridus
   Johannes/0000-0002-5447-2877; van Bodegraven, Ad/0000-0003-2636-303X;
   Meijer, Berrie/0000-0002-4760-3269; de Boer, Nanne/0000-0001-8357-9887
CR Almer SHC, 2009, DIGEST LIVER DIS, V41, P194, DOI 10.1016/j.dld.2008.07.314
   [Anonymous], INFLAMM BOWEL DIS
   Ansari A, 2008, INFLAMM BOWEL DIS, V14, P1399, DOI 10.1002/ibd.20492
   Balshem H, 2011, J CLIN EPIDEMIOL, V64, P401, DOI 10.1016/j.jclinepi.2010.07.015
   Ben-Horin S, 2009, GUT, V58, P396, DOI 10.1136/gut.2008.157339
   BEST WR, 1976, GASTROENTEROLOGY, V70, P439
   Bonaz B, 2003, ALIMENT PHARM THER, V18, P401, DOI 10.1046/j.1365-2036.2003.01683.x
   Chande N, 2015, COCHRANE DB SYST REV, DOI 10.1002/14651858.CD000067.pub3
   Chande N, 2013, COCHRANE DB SYST REV, DOI 10.1002/14651858.CD000545.pub4
   Cheung TK, 2003, INTERN MED J, V33, P44, DOI 10.1046/j.1445-5994.2003.00321.x
   Colombel JF, 2010, NEW ENGL J MED, V362, P1383, DOI 10.1056/NEJMoa0904492
   de Boer NKH, 2008, DIGEST LIVER DIS, V40, P108, DOI 10.1016/j.dld.2007.10.013
   de Boer NKH, 2007, NAT CLIN PRACT GASTR, V4, P686, DOI 10.1038/ncpgasthep1000
   de Boer NKH, 2005, WORLD J GASTROENTERO, V11, P5540, DOI 10.3748/wjg.v11.i35.5540
   de Boer NKH, 2006, DIGESTION, V73, P25, DOI 10.1159/000091662
   Derijks LJJ, 2003, EUR J GASTROEN HEPAT, V15, P63, DOI 10.1097/00042737-200301000-00011
   Dervieux T, 2002, CLIN CHEM, V48, P61
   Dignass A, 2010, J CROHNS COLITIS, V4, P28, DOI 10.1016/j.crohns.2009.12.002
   Dignass A, 2012, J CROHNS COLITIS, V6, P991, DOI 10.1016/j.crohns.2012.09.002
   Dubinsky MC, 2003, GASTROENTEROLOGY, V125, P298, DOI 10.1016/S0016-5085(03)00938-7
   Dubinsky MC, 2003, AM J GASTROENTEROL, V98, P1058, DOI 10.1016/S0002-9270(03)00131-X
   Dubinsky MC, 2001, INFLAMM BOWEL DIS, V7, P181, DOI 10.1097/00054725-200108000-00001
   ELION GB, 1989, SCIENCE, V244, P41, DOI 10.1126/science.2649979
   Gearry RB, 2004, PHARMACOEPIDEM DR S, V13, P563, DOI 10.1002/pds.926
   Gilissen LPL, 2007, DIGEST LIVER DIS, V39, P156, DOI 10.1016/j.dld.2006.10.007
   Guyatt GH, 2011, J CLIN EPIDEMIOL, V64, P1277, DOI 10.1016/j.jclinepi.2011.01.011
   HARVEY RF, 1980, LANCET, V1, P514
   Herrlinger KR, 2003, ALIMENT PHARM THER, V17, P1459, DOI 10.1046/j.1365-2036.2003.01590.x
   Herrlinger KR, 2003, ALIMENT PHARM THER, V17, P503, DOI 10.1046/j.1365-2036.2003.01440.x
   Jharap B, 2010, INFLAMM BOWEL DIS, V16, P1541, DOI 10.1002/ibd.21221
   Jowett SL, 2003, SCAND J GASTROENTERO, V38, P164, DOI 10.1080/00365520310000654
   Kverka M, 2011, BMC GASTROENTEROL, V11, DOI 10.1186/1471-230X-11-47
   LENNARD L, 1992, J CHROMATOGR-BIOMED, V583, P83, DOI 10.1016/0378-4347(92)80347-S
   Moher D, 2009, PLOS MED, V6, DOI [10.1371/journal.pmed.1000097, 10.1016/j.ijsu.2010.07.299, 10.1136/bmj.i4086, 10.1016/j.ijsu.2010.02.007, 10.1136/bmj.b2535, 10.1186/2046-4053-4-1, 10.1136/bmj.b2700]
   Molodecky NA, 2012, GASTROENTEROLOGY, V142, P46, DOI 10.1053/j.gastro.2011.10.001
   Mulder CJJ, 2014, J GASTROINTEST LIVER, V23, P123
   Panés J, 2013, GASTROENTEROLOGY, V145, P766, DOI 10.1053/j.gastro.2013.06.009
   Pavlidis P, 2014, INFLAMM BOWEL DIS, V20, P2239, DOI 10.1097/MIB.0000000000000206
   Qasim A, 2007, SCAND J GASTROENTERO, V42, P194, DOI 10.1080/00365520600825166
   Quéméneur L, 2003, J IMMUNOL, V170, P4986, DOI 10.4049/jimmunol.170.10.4986
   RACHMILEWITZ D, 1989, BMJ-BRIT MED J, V298, P82, DOI 10.1136/bmj.298.6666.82
   Seiderer J, 2005, J HEPATOL, V43, P303, DOI 10.1016/j.jhep.2005.02.051
   Seinen ML, 2010, J GASTROINTEST LIVER, V19, P291
   Shipkova M, 2003, CLIN CHEM, V49, P260, DOI 10.1373/49.2.260
   Teml A, 2005, SCAND J GASTROENTERO, V40, P1205, DOI 10.1080/00365520510023369
   Teml A, 2007, WIEN KLIN WOCHENSCHR, V119, P519, DOI 10.1007/s00508-007-0841-0
   Tiede I, 2003, J CLIN INVEST, V111, P1133, DOI 10.1172/JCI200316432
   Timmer A, 2012, COCHRANE DB SYST REV, DOI 10.1002/14651858.CD000478.pub3
   van Asseldonk DP, 2011, DIGEST LIVER DIS, V43, P270, DOI 10.1016/j.dld.2010.09.001
   van Asseldonk DP, 2011, DIGEST LIVER DIS, V43, P110, DOI 10.1016/j.dld.2010.07.004
   Van Asseldonk DP, 2009, CURR DRUG METAB, V10, P981, DOI 10.2174/138920009790711887
NR 51
TC 47
Z9 49
U1 0
U2 8
PU BAISHIDENG PUBLISHING GROUP INC
PI PLEASANTON
PA 7041 Koll Center Parkway, Suite 160, PLEASANTON, CA, UNITED STATES
SN 1007-9327
EI 2219-2840
J9 WORLD J GASTROENTERO
JI World J. Gastroenterol.
PD OCT 28
PY 2016
VL 22
IS 40
BP 9012
EP 9021
DI 10.3748/wjg.v22.i40.9012
PG 10
WC Gastroenterology & Hepatology
WE Science Citation Index Expanded (SCI-EXPANDED)
SC Gastroenterology & Hepatology
GA EA4QN
UT WOS:000386598800017
PM 27833392
OA Green Published, hybrid, Green Submitted
DA 2024-01-22
ER

PT J
AU Holtmann, MH
   Krummenauer, F
   Claas, C
   Kremeyer, K
   Lorenz, D
   Rainer, O
   Vogel, I
   Böcker, U
   Böhm, S
   Büning, C
   Duchmann, R
   Gerken, G
   Herfarth, H
   Lügering, N
   Kruis, W
   Reinshagen, M
   Schmidt, J
   Stallmach, A
   Stein, J
   Sturm, A
   Galle, PR
   Hommes, DW
   D'Haens, G
   Rutgeerts, P
   Neurath, MF
AF Holtmann, Martin H.
   Krummenauer, Frank
   Claas, Christina
   Kremeyer, Kristina
   Lorenz, Dirk
   Rainer, Olivia
   Vogel, Iris
   Boecker, Ulrich
   Boehm, Stephan
   Buening, Carsten
   Duchmann, Rainer
   Gerken, Guido
   Herfarth, Hans
   Luegering, Norbert
   Kruis, Wolfgang
   Reinshagen, Max
   Schmidt, Jan
   Stallmach, Andreas
   Stein, Juergen
   Sturm, Andreas
   Galle, Peter R.
   Hommes, Daan W.
   D'Haens, Geert
   Rutgeerts, Paul
   Neurath, Markus F.
TI Long-term effectiveness of azathioprine in IBD beyond 4 years:: A
   European multicenter study in 1176 patients
SO DIGESTIVE DISEASES AND SCIENCES
LA English
DT Article
DE azathioprine; Crohn's disease; ulcerative colitis; long-term
   immunosuppression
AB In Crohn's disease the optimal duration of azathioprine treatment is still controversial and for ulcerative colitis only limited data are available to support its efficacy. Charts of 1176 patients with IBD from 16 European centers were analyzed. Flare incidences and steroid dosages were assessed for the time before and during treatment and after discontinuation. Within the first 4 years, azathioprine suppressed flare incidence and steroid consumption in both diseases (P < 0.001). While in CD discontinuation after 3-4 years did not lead to reactivation, this was the case in UC. However, continuation beyond 4 years further improved clinical activity in CD and steroid requirement in both diseases (P < 0.001). Discontinuation of azathioprine may thus be considered after 3-4 years in CD patients in complete remission without steroid requirement. In all other CD patients and for UC patients in general, continuation seems beneficial. These results support a novel differential algorithm for long-term azathioprine therapy in IBD.
C1 Johannes Gutenberg Univ Mainz, Med Clin 1, D-55131 Mainz, Germany.
   Johannes Gutenberg Univ Mainz, Dept Med 1, Mainz, Germany.
   Johannes Gutenberg Univ Mainz, Dept Med Biometr Epidemiol & Infomrat, Mainz, Germany.
   Univ Hosp, Dept Med 2, Mannheim, Germany.
   Univ Marburg Hosp, Dept Gastroenterol, Marburg, Germany.
   Univ Berlin, Virchow Hosp, Dept Gastroenterol, Charite, Berlin, Germany.
   Univ Med Berlin, Charite, Med Clin 1, Berlin, Germany.
   Univ Hosp, Dept Gastroenterol, Essen, Germany.
   Univ Hosp, Dept Internal Med 1, Regensburg, Germany.
   Univ Hosp, Dept Gastroenterol, Munster, Germany.
   Kalk Hosp, Dept Internal Med, Cologne, Germany.
   Univ Hosp, Dept Gastroenterol, Ulm, Germany.
   Univ Hosp, Dept Surg, Heidelberg, Germany.
   Univ Hosp, Dept Gastroenterol, Homburg, Germany.
   Goethe Univ Frankfurt, Dept Gastroenterol, Frankfurt, Germany.
   Univ Berlin, Virchow Hosp, Dept Gastroenterol, Berlin, Germany.
   Acad Med Ctr, Dept Gastroenterol, Amsterdam, Netherlands.
   Univ Hosp, Dept Gastroenterol, Louvain, Belgium.
C3 Johannes Gutenberg University of Mainz; Johannes Gutenberg University of
   Mainz; Johannes Gutenberg University of Mainz; Ruprecht Karls University
   Heidelberg; Free University of Berlin; Humboldt University of Berlin;
   Charite Universitatsmedizin Berlin; Free University of Berlin; Humboldt
   University of Berlin; Charite Universitatsmedizin Berlin; University of
   Duisburg Essen; University of Regensburg; University of Munster; Ulm
   University; Ruprecht Karls University Heidelberg; Universitatsklinikum
   des Saarlandes; Goethe University Frankfurt; University of Amsterdam;
   Academic Medical Center Amsterdam
RP Neurath, MF (通讯作者)，Johannes Gutenberg Univ Mainz, Med Clin 1, Langenbeckstr 1, D-55131 Mainz, Germany.
EM neurath@1-med.klinik.uni-mainz.de
RI Herfarth, Hans/K-7547-2019; Schmidt, Jan/JOZ-2184-2023; Stallmach,
   Andreas/JAX-2438-2023; Galle, Peter R/T-5292-2018; Galle,
   Peter/ABE-2872-2021
OI Galle, Peter R/0000-0001-8294-0992; Galle, Peter/0000-0001-8294-0992;
   Gerken, Guido/0000-0001-6734-5001; Stein, Jurgen/0000-0003-3558-3341
CR [Anonymous], COCHRANE DATABASE SY, DOI 10.1002/14651858.CD000545
   Ardizzone S, 1997, J CLIN GASTROENTEROL, V25, P330, DOI 10.1097/00004836-199707000-00007
   Bouhnik Y, 1996, LANCET, V347, P215, DOI 10.1016/S0140-6736(96)90402-X
   CANDY S, 1995, GUT, V37, P674, DOI 10.1136/gut.37.5.674
   Fraser AG, 2002, GUT, V50, P485, DOI 10.1136/gut.50.4.485
   Fuss IJ, 2004, J CLIN INVEST, V113, P1490, DOI 10.1172/JCI200419836
   HAWTHORNE AB, 1992, BMJ-BRIT MED J, V6844, P20
   JEWELL DP, 1974, BMJ-BRIT MED J, V5945, P627
   Kim PS, 1999, AM J GASTROENTEROL, V94, P3254, DOI 10.1016/S0002-9270(99)00591-2
   KIRK AP, 1982, BMJ-BRIT MED J, P1291
   Neurath MF, 2002, NAT MED, V8, P567, DOI 10.1038/nm0602-567
   PEARSON DC, 2000, CHOCHRANE DATABASE S
   ROSENBERG JL, 1975, GASTROENTEROLOGY, V69, P96
   STEINHART AH, 1990, J CLIN GASTROENTEROL, V12, P271, DOI 10.1097/00004836-199006000-00007
   THEODOR E, 1981, AM J GASTROENTEROL, V76, P262
   Tiede I, 2003, J CLIN INVEST, V111, P1133, DOI 10.1172/JCI200316432
NR 16
TC 62
Z9 65
U1 0
U2 2
PU SPRINGER
PI DORDRECHT
PA VAN GODEWIJCKSTRAAT 30, 3311 GZ DORDRECHT, NETHERLANDS
SN 0163-2116
EI 1573-2568
J9 DIGEST DIS SCI
JI Dig. Dis. Sci.
PD SEP
PY 2006
VL 51
IS 9
BP 1516
EP 1524
DI 10.1007/s10620-005-9037-5
PG 9
WC Gastroenterology & Hepatology
WE Science Citation Index Expanded (SCI-EXPANDED)
SC Gastroenterology & Hepatology
GA 082HO
UT WOS:000240377500002
PM 16927148
DA 2024-01-22
ER

PT J
AU Lundby, L
   Hagen, K
   Christensen, P
   Buntzen, S
   Thorlacius-Ussing, O
   Andersen, J
   Krupa, M
   Qvist, N
AF Lundby, Lilli
   Hagen, Kikke
   Christensen, Peter
   Buntzen, Steen
   Thorlacius-Ussing, Ole
   Andersen, Jens
   Krupa, Marek
   Qvist, Niels
TI Treatment of non-IBD anal fistula
SO DANISH MEDICAL JOURNAL
LA English
DT Article
ID ENDORECTAL ADVANCEMENT FLAP; PRIMARY SPHINCTER RECONSTRUCTION; HIGH
   TRANSSPHINCTERIC FISTULAS; RANDOMIZED CONTROLLED-TRIAL; LOW RECTOVAGINAL
   FISTULA; IN-ANO; PERIANAL ABSCESS; CROHNS-DISEASE; FIBRIN GLUE;
   TRANSPERINEAL REPAIR
C1 [Qvist, Niels] Odense Univ Hosp, Dept Surg A, DK-5000 Odense C, Denmark.
C3 University of Southern Denmark; Odense University Hospital
RP Qvist, N (通讯作者)，Odense Univ Hosp, Dept Surg A, DK-5000 Odense C, Denmark.
EM famqvist@dadlnet.dk
RI ; Andersen, Jens/L-2100-2015
OI Thorlacius-Ussing, Ole/0000-0003-4963-1551; Qvist,
   Niels/0000-0002-1113-195X; Andersen, Jens/0000-0002-6091-140X
CR Aboulian A, 2011, DIS COLON RECTUM, V54, P289, DOI 10.1007/DCR.0b013e318203495d
   Afsarlar CE, 2011, PEDIATR SURG INT, V27, P1063, DOI 10.1007/s00383-011-2956-7
   [Anonymous], COCHRANE DATABASE SY
   [Anonymous], 2011, ISRN SURG, DOI [10.5402/2011/636952, DOI 10.5402/2011/636952]
   Arroyo A, 2012, ANN SURG, V255, P935, DOI 10.1097/SLA.0b013e31824e9112
   ATHANASIADIS S, 1995, CHIRURG, V66, P493
   Atkin GK, 2011, TECH COLOPROCTOL, V15, P143, DOI 10.1007/s10151-011-0676-6
   Bartram C, 2003, RADIOL CLIN N AM, V41, P443, DOI 10.1016/S0033-8389(02)00122-7
   Beets-Tan RGH, 2001, RADIOLOGY, V218, P75, DOI 10.1148/radiology.218.1.r01dc0575
   Bleier JIS, 2010, DIS COLON RECTUM, V53, P43, DOI 10.1007/DCR.0b013e3181bb869f
   Buchanan G, 2002, LANCET, V360, P1661, DOI 10.1016/S0140-6736(02)11605-9
   Buchanan GN, 2005, DIS COLON RECTUM, V48, P141, DOI 10.1007/s10350-004-0752-3
   Buchanan GN, 2003, BRIT J SURG, V90, P1250, DOI 10.1002/bjs.4181
   Buchanan GN, 2004, RADIOLOGY, V233, P674, DOI 10.1148/radiol.2333031724
   Buchberg B, 2010, AM SURGEON, V76, P1150
   Buddicom E, 2012, ANZ J SURG, V82, P60, DOI 10.1111/j.1445-2197.2011.05941.x
   Cavanaugh M, 2002, DIS COLON RECTUM, V45, P349, DOI 10.1007/s10350-004-6181-5
   Chapple KS, 2000, DIS COLON RECTUM, V43, P511, DOI 10.1007/BF02237196
   Charalampopoulos A, 2012, J PEDIATR SURG, V47, P2096, DOI 10.1016/j.jpedsurg.2012.06.032
   Chew SSB, 2004, AUST NZ J OBSTET GYN, V44, P68, DOI 10.1111/j.1479-828X.2004.00175.x
   CHRISTENSEN A, 1986, DIS COLON RECTUM, V29, P454, DOI 10.1007/BF02561583
   CHRISTIANSEN J, 1995, INT J COLORECTAL DIS, V10, P207, DOI 10.1007/BF00346220
   Christoforidis D, 2009, DIS COLON RECTUM, V52, P18, DOI 10.1007/DCR.0b013e31819756ac
   Chuang-Wei C, 2008, SURG-J R COLL SURG E, V6, P185, DOI 10.1016/S1479-666X(08)80117-5
   CIROCCO WC, 1992, DIS COLON RECTUM, V35, P537, DOI 10.1007/BF02050532
   Corman ML, 2008, COLORECTAL DIS, V10, P17, DOI 10.1111/j.1463-1318.2007.01423.x
   Cox SW, 1997, AM SURGEON, V63, P686
   de la Portilla F, 2013, INT J COLORECTAL DIS, V28, P313, DOI 10.1007/s00384-012-1581-9
   Criado JD, 2012, RADIOGRAPHICS, V32, P175, DOI 10.1148/rg.321115040
   de Parades V, 2011, COLORECTAL DIS, V13, P921, DOI 10.1111/j.1463-1318.2010.02338.x
   Eitan A, 2009, J GASTROINTEST SURG, V13, P1116, DOI 10.1007/s11605-009-0826-6
   Ellis CN, 2008, DIS COLON RECTUM, V51, P1084, DOI 10.1007/s10350-008-9339-8
   Ellis CN, 2006, DIS COLON RECTUM, V49, P1736, DOI 10.1007/s10350-006-0718-8
   Ellis CN, 2010, DIS COLON RECTUM, V53, P1361, DOI 10.1007/DCR.0b013e3181ec4470
   Ellis CN, 2010, DIS COLON RECTUM, V53, P798, DOI 10.1007/DCR.0b013e3181d43b7d
   Elting AW, 1912, ANN SURG, V56, P744
   Fürst A, 2008, INT J COLORECTAL DIS, V23, P349, DOI 10.1007/s00384-007-0413-9
   GarciaAguilar J, 1996, DIS COLON RECTUM, V39, P723, DOI 10.1007/BF02054434
   Garg P, 2010, COLORECTAL DIS, V12, P965, DOI 10.1111/j.1463-1318.2009.01933.x
   Pinedo MG, 2010, COLORECTAL DIS, V12, pE310, DOI 10.1111/j.1463-1318.2010.02195.x
   Guadalajara H, 2012, INT J COLORECTAL DIS, V27, P595, DOI 10.1007/s00384-011-1350-1
   Halligan S, 2006, RADIOLOGY, V239, P18, DOI 10.1148/radiol.2391041043
   Hammond T M, 2004, Colorectal Dis, V6, P308, DOI 10.1111/j.1463-1318.2004.00676.x
   Han JG, 2013, COLORECTAL DIS, V15, P582, DOI 10.1111/codi.12062
   HANLEY PH, 1978, ANN SURG, V187, P435, DOI 10.1097/00000658-197804000-00016
   HELLERS G, 1980, GUT, V21, P525, DOI 10.1136/gut.21.6.525
   Herreros MD, 2012, DIS COLON RECTUM, V55, P762, DOI 10.1097/DCR.0b013e318255364a
   Himpson RC, 2009, DIS COLON RECTUM, V52, P602, DOI 10.1007/DCR.0b013e31819ece3e
   HJORTRUP A, 1991, DIS COLON RECTUM, V34, P752, DOI 10.1007/BF02051064
   Ho YH, 1998, BRIT J SURG, V85, P105
   Homsi R, 1994, Obstet Gynecol Surv, V49, P803, DOI 10.1097/00006254-199412000-00002
   Jain Bhupendra Kumar, 2012, J Korean Soc Coloproctol, V28, P78, DOI 10.3393/jksc.2012.28.2.78
   Jivapaisarnpong Paiboon, 2009, Journal of the Medical Association of Thailand, V92, P638
   Johnson EK, 2006, DIS COLON RECTUM, V49, P371, DOI 10.1007/s10350-005-0288-1
   Kamrava A, 2011, AM SURGEON, V77, P1377
   Khanduja KS, 1999, DIS COLON RECTUM, V42, P1432, DOI 10.1007/BF02235043
   Kirschniak A, 2011, SURG ENDOSC, V25, P2901, DOI 10.1007/s00464-011-1640-2
   KRONBORG O, 1985, BRIT J SURG, V72, P970, DOI 10.1002/bjs.1800721211
   Ky AJ, 2008, DIS COLON RECTUM, V51, P838, DOI 10.1007/s10350-007-9191-2
   Lindsey I, 2002, DIS COLON RECTUM, V45, P1608, DOI 10.1007/s10350-004-7247-0
   McNevin MS, 2007, AM J SURG, V193, P597, DOI 10.1016/j.amjsurg.2007.01.009
   Meinero P, 2011, TECH COLOPROCTOL, V15, P417, DOI 10.1007/s10151-011-0769-2
   Mitalas LE, 2012, TECH COLOPROCTOL, V16, P113, DOI 10.1007/s10151-011-0803-4
   Mitalas LE, 2010, INT J COLORECTAL DIS, V25, P1499, DOI 10.1007/s00384-010-0993-7
   Mushaya C, 2012, AM J SURG, V204, P283, DOI 10.1016/j.amjsurg.2011.10.025
   Nicholls J, 2012, COLORECTAL DIS, V14, P535, DOI 10.1111/j.1463-1318.2012.03025.x
   Novotny NM, 2008, PEDIATR SURG INT, V24, P1197, DOI 10.1007/s00383-008-2236-3
   Ommer A, 2012, Ger Med Sci, V10, pDoc13, DOI 10.3205/000164
   Ooi K, 2012, COLORECTAL DIS, V14, P599, DOI 10.1111/j.1463-1318.2011.02723.x
   Ortíz H, 2000, BRIT J SURG, V87, P1680, DOI 10.1046/j.1365-2168.2000.01582.x
   Ortiz H, 2009, BRIT J SURG, V96, P608, DOI 10.1002/bjs.6613
   PARKS AG, 1976, BRIT J SURG, V63, P1, DOI 10.1002/bjs.1800630102
   Perez F, 2005, J AM COLL SURGEONS, V200, P897, DOI 10.1016/j.jamcollsurg.2004.12.015
   Perez F, 2006, AM J SURG, V192, P34, DOI 10.1016/j.amjsurg.2006.01.028
   Pescatori M, 2006, COLORECTAL DIS, V8, P11, DOI 10.1111/j.1463-1318.2005.00835.x
   Pitel S, 2011, COLORECTAL DIS, V13, pE112, DOI 10.1111/j.1463-1318.2011.02544.x
   Prosst RL, 2012, COLORECTAL DIS, V14, P1112, DOI 10.1111/j.1463-1318.2011.02902.x
   Prosst RL, 2012, MINIM INVASIV THER, V21, P307, DOI 10.3109/13645706.2012.692690
   Ratto C, 2012, COLORECTAL DIS, V14, pe264, DOI 10.1111/j.1463-1318.2012.02964.x
   Roig JV, 2010, COLORECTAL DIS, V12, pE145, DOI 10.1111/j.1463-1318.2009.02002.x
   Roig JV, 2009, DIS COLON RECTUM, V52, P1462, DOI 10.1007/DCR.0b013e3181a80e24
   Rojanasakul A, 2009, TECH COLOPROCTOL, V13, P237, DOI 10.1007/s10151-009-0522-2
   Rojanasakul Arun, 2007, Journal of the Medical Association of Thailand, V90, P581
   ROTHENBERGER DA, 1982, DIS COLON RECTUM, V25, P297, DOI 10.1007/BF02553599
   Ruffolo C, 2011, WORLD J GASTROENTERO, V17, P1939, DOI 10.3748/wjg.v17.i15.1939
   Sahni VA, 2008, ABDOM IMAGING, V33, P26, DOI 10.1007/s00261-007-9309-y
   SAINIO P, 1985, ACTA CHIR SCAND, V151, P169
   Schwandner O, 2009, TECH COLOPROCTOL, V13, P135, DOI 10.1007/s10151-009-0470-x
   Schwartz DA, 2002, GASTROENTEROLOGY, V122, P875, DOI 10.1053/gast.2002.32362
   Shanwani A, 2010, DIS COLON RECTUM, V53, P39, DOI 10.1007/DCR.0b013e3181c160c4
   SHEMESH EI, 1988, DIS COLON RECTUM, V31, P22, DOI 10.1007/BF02552564
   Siddiqui MRS, 2012, DIS COLON RECTUM, V55, P576, DOI 10.1097/DCR.0b013e318249d26c
   Sileri P, 2011, TECH COLOPROCTOL, V15, P413, DOI 10.1007/s10151-011-0779-0
   Soltani A, 2010, DIS COLON RECTUM, V53, P486, DOI 10.1007/DCR.0b013e3181ce8b01
   Songne K, 2007, COLORECTAL DIS, V9, P653, DOI 10.1111/j.1463-1318.2007.01232.x
   Subhas G, 2012, DIGEST SURG, V29, P292, DOI 10.1159/000342398
   Subhas G, 2011, INT J COLORECTAL DIS, V26, P793, DOI 10.1007/s00384-011-1189-5
   Swinscoe M T, 2005, Tech Coloproctol, V9, P89, DOI 10.1007/s10151-005-0204-7
   Tan KK, 2011, DIS COLON RECTUM, V54, P1368, DOI 10.1097/DCR.0b013e31822bb55e
   Tokunaga Y, 2013, SURG TODAY, V43, P245, DOI 10.1007/s00595-012-0211-z
   Uribe N, 2007, INT J COLORECTAL DIS, V22, P259, DOI 10.1007/s00384-006-0172-z
   van Koperen PJ, 2011, DIS COLON RECTUM, V54, P387, DOI 10.1007/DCR.0b013e318206043e
   van Onkelen RS, 2013, COLORECTAL DIS, V15, P587, DOI 10.1111/codi.12030
   van Onkelen RS, 2012, DIS COLON RECTUM, V55, P163, DOI 10.1097/DCR.0b013e31823c0f74
   VENKATESH KS, 1989, DIS COLON RECTUM, V32, P1039, DOI 10.1007/BF02553877
   VISO L, 1990, REV ESP ENFERM DIG, V78, P135
   Westerterp M, 2003, Colorectal Dis, V5, P549, DOI 10.1046/j.1463-1318.2003.00459.x
   Whitfford MH, 2005, DIS COLON RECTUM, V48, P1337, DOI 10.1007/s10350-005-0055-3
NR 108
TC 0
Z9 0
U1 0
U2 5
PU DANISH MEDICAL ASSOC
PI COPENHAGEN
PA TRONDHJEMSGADE 9, DK-2100 COPENHAGEN, DENMARK
SN 2245-1919
J9 DAN MED J
JI Dan. Med. J.
PD MAY
PY 2015
VL 62
IS 5
AR C5088
PG 11
WC Medicine, General & Internal
WE Science Citation Index Expanded (SCI-EXPANDED)
SC General & Internal Medicine
GA CN8FE
UT WOS:000358673800005
PM 26050835
DA 2024-01-22
ER

PT J
AU Domènech, E
   Nos, P
   Papo, M
   López-San Roman, A
   Garcia-Planella, E
   Gassull, MA
AF Domènech, E
   Nos, P
   Papo, M
   López-San Roman, A
   Garcia-Planella, E
   Gassull, MA
TI 6-Mercaptopurine in patients with inflammatory bowel disease and
   previous digestive intolerance of azathioprine
SO SCANDINAVIAN JOURNAL OF GASTROENTEROLOGY
LA English
DT Article
DE azathioprine; Crohn's disease; immunomodulators; inflammatory bowel
   disease; mercaptopurine; ulcerative colitis
ID TERM
AB Objective. Azathioprine and 6-mercaptopurine are useful therapies in inflammatory bowel diseases. Despite their efficacy, their use is limited owing to treatment intolerance or toxicity in 10-15% of patients. It has been suggested that both drugs could be interchangeable. Material and methods. All patients treated with 6-mercaptopurine because of previous digestive intolerance of azathioprine in four Spanish hospitals were reviewed. Tolerance of 6-mercaptopurine therapy was assessed. Results. Fifteen patients (11 Crohn's disease, 4 ulcerative colitis) were included. Immunosuppressant therapy was prescribed for steroid-dependent disease in 13 cases, and for perianal disease in 2. Main symptoms of digestive intolerance were epigastric pain, nausea and vomiting, which developed within the first weeks of treatment. Acute pancreatitis was ruled out in all the cases. Five patients commenced 6-mercaptopurine immediately after azathioprine discontinuation and 7 patients within the first month. Eleven patients (73.3%) tolerated 6-mercaptopurine and reached the therapeutic goals; only two patients had to discontinue 6-mercaptopurine because of adverse effects. Conclusions. Treatment with 6-mercaptopurine is a safe alternative in patients with inflammatory bowel diseases and previous digestive intolerance of azathioprine.
C1 Hosp Badalona Germans Trias & Pujol, Dept Gastroenterol, ES-08916 Badalona, Catalonia, Spain.
   Hosp La Fe, E-46009 Valencia, Spain.
   Hosp Joan 23, Tarragona, Spain.
   Hosp Ramon & Cajal, E-28034 Madrid, Spain.
C3 Hospital Germans Trias i Pujol; Hospital Universitari i Politecnic La
   Fe; Universitat Rovira i Virgili; Hospital Universitario Ramon y Cajal
RP Hosp Badalona Germans Trias & Pujol, Dept Gastroenterol, Carretera Canyet S-N, ES-08916 Badalona, Catalonia, Spain.
EM domenech@ns.hugtip.scs.es
RI Nos, Pilar/JVZ-0054-2024
CR ALSTEAD EM, 1990, GASTROENTEROLOGY, V99, P443, DOI 10.1016/0016-5085(90)91027-4
   Boulton-Jones JR, 2000, ALIMENT PHARM THER, V14, P1561, DOI 10.1046/j.1365-2036.2000.00872.x
   Bowen DG, 2000, DIGEST DIS SCI, V45, P1810, DOI 10.1023/A:1005569808947
   Colombel JF, 2000, GASTROENTEROLOGY, V118, P1025, DOI 10.1016/S0016-5085(00)70354-4
   Dejaco C, 2001, GASTROENTEROLOGY, V121, P1048, DOI 10.1053/gast.2001.28692
   George J, 1996, AM J GASTROENTEROL, V91, P1711
   MAHMOUD AEA, 1995, GASTROENTEROLOGY, V108, pA868, DOI 10.1016/0016-5085(95)27781-1
   McGovern DPB, 2002, GASTROENTEROLOGY, V122, P838, DOI 10.1053/gast.2002.32124
   PEARSON DC, 2002, COCHRANE LIB, V1
   PRESENT DH, 1989, ANN INTERN MED, V111, P641, DOI 10.7326/0003-4819-111-8-641
   SANDBORN W, 2002, COCHRANE LIB, V1
NR 11
TC 46
Z9 49
U1 0
U2 1
PU TAYLOR & FRANCIS LTD
PI ABINGDON
PA 2-4 PARK SQUARE, MILTON PARK, ABINGDON OR14 4RN, OXON, ENGLAND
SN 0036-5521
EI 1502-7708
J9 SCAND J GASTROENTERO
JI Scand. J. Gastroenterol.
PD JAN
PY 2005
VL 40
IS 1
BP 52
EP 55
DI 10.1080/00365520410009492
PG 4
WC Gastroenterology & Hepatology
WE Science Citation Index Expanded (SCI-EXPANDED)
SC Gastroenterology & Hepatology
GA 892UO
UT WOS:000226675700007
PM 15841714
DA 2024-01-22
ER

PT J
AU Gupta, A
   Mouli, VP
   Mohta, S
   Kante, B
   Kalaivani, M
   Madhu, D
   Sahu, P
   Kumar, S
   Sharma, R
   Sahni, P
   Das, P
   Gupta, SD
   Makharia, G
   Kedia, S
   Ahuja, V
AF Gupta, Akshita
   Mouli, Venigalia Pratap
   Mohta, Srikant
   Kante, Bhaskar
   Kalaivani, Mani
   Madhu, Deepak
   Sahu, Pabitra
   Kumar, Sudheer
   Sharma, Raju
   Sahni, Peush
   Das, Prasenjit
   Gupta, Siddharth Datta
   Makharia, Govind
   Kedia, Saurabh
   Ahuja, Vineet
TI Antitubercular Therapy Given to Differentiate Crohn's Disease From
   Intestinal Tuberculosis Predisposes to Stricture Formation
SO JOURNAL OF CROHNS & COLITIS
LA English
DT Article
DE Crohn's disease; natural history; Montreal classification;
   antitubercular therapy
ID INFLAMMATORY-BOWEL-DISEASE; ANTIMYCOBACTERIAL THERAPY; PROGRESSION;
   CONSENSUS; BEHAVIOR; TRIAL; RISK
AB Background and Aim: Treatment trial with antitubercular therapy [ATT] is a common strategy in tuberculosis-endemic countries in case of a diagnostic dilemma between intestinal tuberculosis and Crohn's disease [CD]. Our aim was to determine the long-term clinical course of patients who received ATT before an eventual diagnosis of CD was made.
   Methods: We performed retrospective comparison between CD patients who received >= 6 months of ATT vs those who did not receive ATT. Outcomes assessed were change in disease behaviour during follow-up, requirement of surgery and medication use.
   Results: In all, 760 patients with CD were screened for the study and, after propensity matching for location and behaviour of disease, 79 patients in each group were compared. Progression from inflammatory [B1] to stricturing/fistulising [B2/B3] phenotype was increased among CD patients who received ATT [61, 62, B3: 73.4%, 26.6%, 0% at baseline vs: 41.8%, 51.9%, 6.3% at follow-up, respectively] as compared with those who did not receive ATT [B1, B2, B3: 73.4%, 26.6%, 0% at baseline vs: 72.2%, 27.8%, 0% at follow-up, respectively] with an odds ratio of 11.05[3.17-38.56]. The usage of 5-aminosalocylates, steroids, immunosuppressants and anti-tumour necrosis factor was similar between both the groups. On survival analysis, CD patients who received ATT had a lower probability of remaining free of surgery 145%] than those who did not [76%] at 14 years of follow-up (hazard ratio [HR] = 3.22, 95% confidence interval [CI], 1.46-7.12, p= 0.004].
   Conclusions: Crohn's disease patients diagnosed after a trial with antitubercular therapy had an unfavourable long-term disease course with higher rate of stricture formation and less chance of remaining free of surgery.
C1 [Gupta, Akshita; Mouli, Venigalia Pratap; Mohta, Srikant; Kante, Bhaskar; Madhu, Deepak; Sahu, Pabitra; Kumar, Sudheer; Makharia, Govind; Kedia, Saurabh; Ahuja, Vineet] All India Inst Med Sci, Dept Gastroenterol & Human Nutr, 3rd Floor Teaching Block, New Delhi 110029, India.
   [Kalaivani, Mani] All India Inst Med Sci, Dept Biostat, New Delhi, India.
   [Sharma, Raju] All India Inst Med Sci, Dept Radiodiag, New Delhi, India.
   [Sahni, Peush] All India Inst Med Sci, Dept Gastrointestinal Surg, New Delhi, India.
   [Das, Prasenjit; Gupta, Siddharth Datta] All India Inst Med Sci, Dept Pathol, New Delhi, India.
C3 All India Institute of Medical Sciences (AIIMS) New Delhi; All India
   Institute of Medical Sciences (AIIMS) New Delhi; All India Institute of
   Medical Sciences (AIIMS) New Delhi; All India Institute of Medical
   Sciences (AIIMS) New Delhi; All India Institute of Medical Sciences
   (AIIMS) New Delhi
RP Ahuja, V (通讯作者)，All India Inst Med Sci, Dept Gastroenterol & Human Nutr, 3rd Floor Teaching Block, New Delhi 110029, India.
EM vineet.aiims@gmail.com
RI Kante, Bhaskar/JAD-1212-2023; Mani, Kalaivani/IAN-9740-2023; Ahuja,
   Vineet/N-1705-2019
OI Kante, Bhaskar/0000-0001-5363-7273; Ahuja, Vineet/0000-0002-5474-9709;
   Madhu, Deepak/0000-0002-8613-8670; vuyyuru, sudheer
   kumar/0000-0002-8281-3237
FU Indian Council of Medical Research-Center for Advanced Research in
   Intestinal Diseases
FX This work was supported by Indian Council of Medical Research-Center for
   Advanced Research in Intestinal Diseases.
CR AFDHAL NH, 1991, DIGEST DIS SCI, V36, P449, DOI 10.1007/BF01298873
   Agarwal A, 2018, INTEST RES, V16, P588, DOI 10.5217/ir.2018.00023
   Aggarwal P, 2017, DIGEST DIS SCI, V62, P2847, DOI 10.1007/s10620-017-4727-3
   [Anonymous], 2017, ALIMENT PHARM THER
   Banerjee R, 2018, ALIMENT PHARM THER, V47, P1367, DOI 10.1111/apt.14617
   Berk, 1995, BOCKUS GASTROENTEROL, P3304
   Burisch J, 2019, GUT, V68, P423, DOI 10.1136/gutjnl-2017-315568
   Freeman HJ, 2003, J CLIN GASTROENTEROL, V37, P216, DOI 10.1097/00004836-200309000-00005
   Kalaria R, 2016, J CROHNS COLITIS, V10, P255, DOI 10.1093/ecco-jcc/jjv202
   Kedia S, 2020, AM J GASTROENTEROL, V115, P340, DOI 10.14309/ajg.0000000000000527
   Kedia S, 2018, J GASTROEN HEPATOL, V33, P1234, DOI 10.1111/jgh.14065
   Kedia Saurabh, 2017, Inflamm Intest Dis, V2, P102, DOI 10.1159/000465522
   Magro F, 2014, AM J GASTROENTEROL, V109, P1026, DOI 10.1038/ajg.2014.97
   Makharia GK, 2010, AM J GASTROENTEROL, V105, P642, DOI 10.1038/ajg.2009.585
   Ooi CJ, 2016, J GASTROEN HEPATOL, V31, P45, DOI 10.1111/jgh.12956
   Peyrin-Biroulet L, 2010, AM J GASTROENTEROL, V105, P289, DOI 10.1038/ajg.2009.579
   PRANTERA C, 1994, AM J GASTROENTEROL, V89, P513
   Satsangi J, 2006, GUT, V55, P749, DOI 10.1136/gut.2005.082909
   Thia KT, 2010, GASTROENTEROLOGY, V139, P1147, DOI 10.1053/j.gastro.2010.06.070
   Tiwari V, 2018, PLOS ONE, V13, DOI 10.1371/journal.pone.0193433
   Travis SPL, 2006, GUT, V55, DOI 10.1136/gut.2005.081950b
NR 21
TC 19
Z9 19
U1 0
U2 3
PU OXFORD UNIV PRESS
PI OXFORD
PA GREAT CLARENDON ST, OXFORD OX2 6DP, ENGLAND
SN 1873-9946
EI 1876-4479
J9 J CROHNS COLITIS
JI J. Crohns Colitis
PD NOV
PY 2020
VL 14
IS 11
BP 1611
EP 1618
DI 10.1093/ecco-jcc/jjaa091
PG 8
WC Gastroenterology & Hepatology
WE Science Citation Index Expanded (SCI-EXPANDED)
SC Gastroenterology & Hepatology
GA OW7OA
UT WOS:000593070000011
PM 32369567
DA 2024-01-22
ER

PT J
AU Israeli, E
   Goldin, E
   Fishman, S
   Konikoff, F
   Lavy, A
   Chowers, Y
   Melzer, E
   Lahat, A
   Mahamid, M
   Shirin, H
   Nussinson, E
   Segol, O
   Ben Ya'acov, A
   Shabbat, Y
   Ilan, Y
AF Israeli, E.
   Goldin, E.
   Fishman, S.
   Konikoff, F.
   Lavy, A.
   Chowers, Y.
   Melzer, E.
   Lahat, A.
   Mahamid, M.
   Shirin, H.
   Nussinson, E.
   Segol, O.
   Ben Ya'acov, A.
   Shabbat, Y.
   Ilan, Y.
TI Oral administration of non-absorbable delayed release 6-mercaptopurine
   is locally active in the gut, exerts a systemic immune effect and
   alleviates Crohn's disease with low rate of side effects: results of
   double blind Phase II clinical trial
SO CLINICAL AND EXPERIMENTAL IMMUNOLOGY
LA English
DT Article
DE Crohn's disease; gut immune system; 6-mercaptopurine; oral therapy
ID T-CELLS; MAINTENANCE; INDUCTION; AZATHIOPRINE; MANAGEMENT; THERAPY;
   PREDNISONE; REMISSION; ARTHRITIS; SELECTIN
AB Therapy for Crohn's disease (CD) with thiopurines is limited by systemic side effects. A novel formulation of fixed-dose, delayed-release 6-mercaptopurine (DR-6MP) was developed, with local effect on the gut immune system and minimal absorption. The aim of this study was to evaluate the safety and efficacy of DR-6MP in patients with moderately severe CD compared to systemically delivered 6-mercaptopurine (Purinethol). Seventy CD patients were enrolled into a 12-week, double-blind controlled trial. The primary end-point was the percentage of subjects with clinical remission [Crohn's Disease Activity Index (CDAI)<150] or clinical response (100-point CDAI reduction). Twenty-six (565%) and 13 (542%) subjects from the DR-6MP and Purinethol cohorts, respectively, completed the study. DR-6MP had similar efficacy to Purinethol following 12 weeks of treatment. However, the time to maximal clinical response was 8 weeks for DR-6MP versus 12 weeks for Purinethol. A higher proportion of patients on DR-6MP showed clinical remission at week 8. A greater improvement in Inflammatory Bowel Disease Questionnaire (IBDQ) score was noted in the DR-6MP group. DR-6MP led to a decrease of CD62(+) expression on T cells, implying a reduction of lymphocyte adhesion to site of inflammation. DR-6MP was safer than Purinethol, with significantly fewer adverse events (AEs). There was no evidence of drug-induced leucopenia in the DR-6MP group; the proportion of subjects who developed hepatotoxicity was lower for the DR-6MP. Non-absorbable DR-6MP is safe and biologically active in the gut. It is clinically effective, exerting a systemic immune response with low systemic bioavailability and a low incidence of side effects.
C1 [Israeli, E.; Ben Ya'acov, A.; Shabbat, Y.; Ilan, Y.] Hebrew Univ Jerusalem, Dept Med, Hadassah Med Ctr, Gastroenterol Unit, IL-91120 Jerusalem, Israel.
   [Israeli, E.; Ben Ya'acov, A.; Shabbat, Y.; Ilan, Y.] Hebrew Univ Jerusalem, Dept Med, Hadassah Med Ctr, Liver Unit, IL-91120 Jerusalem, Israel.
   [Goldin, E.] Shaarei Zedek Med Ctr, Dept Gastroenterol, Jerusalem, Israel.
   [Fishman, S.] Tel Aviv Univ, Tel Aviv Sourasky Med Ctr, Dept Gastroenterol, IL-69978 Tel Aviv, Israel.
   [Konikoff, F.] Meir Med Ctr, Dept Gastroenterol, Kefar Sava, Israel.
   [Lavy, A.] Bnai Zion Hosp, Dept Gastroenterol, Haifa, Israel.
   [Chowers, Y.] Technion Israel Inst Technol, Rambam Hlth Care Campus, Dept Gastroenterol, Haifa, Israel.
   [Chowers, Y.] Technion Israel Inst Technol, Bruce Rappaport Sch Med, Haifa, Israel.
   [Melzer, E.] Kaplan Med Ctr, Dept Gastroenterol, Rehovot, Israel.
   [Lahat, A.] Chaim Sheba Med Ctr, Dept Gastroenterol, IL-52621 Tel Hashomer, Israel.
   [Mahamid, M.] Holy Family Hosp, Dept Gastroenterol, Nazareth, Israel.
   [Shirin, H.] Assaf Harofeh Med Ctr, Dept Gastroenterol, IL-70300 Zerifin, Israel.
   [Nussinson, E.] Haemek Med Ctr, Dept Gastroenterol, Afula, Israel.
   [Segol, O.] Carmel Hosp, Dept Gastroenterol, Haifa, Israel.
C3 Hebrew University of Jerusalem; Hadassah University Medical Center;
   Hebrew University of Jerusalem; Hadassah University Medical Center;
   Hebrew University of Jerusalem; Shaare Zedek Medical Center; Sackler
   Faculty of Medicine; Tel Aviv Sourasky Medical Center; Sackler Faculty
   of Medicine; Bnai Zion Medical Center; Rambam Health Care Campus;
   Technion Israel Institute of Technology; Technion Israel Institute of
   Technology; Rappaport Faculty of Medicine; Hebrew University of
   Jerusalem; Kaplan Medical Center; Chaim Sheba Medical Center; Shamir
   Medical Center (Assaf Harofeh); Tel Aviv University; Emek Medical
   Center; Clalit Health Services; Carmel Medical Center
RP Ilan, Y (通讯作者)，Hebrew Univ Jerusalem, Dept Med, Hadassah Med Ctr, Gastroenterol Unit, POB 12000, IL-91120 Jerusalem, Israel.
EM ilan@hadassah.org.il
OI Chowers, Yehuda/0000-0001-5130-845X
FU Teva
FX The study was designed and supported by Teva.
CR Bastida G, 2010, BMC GASTROENTEROL, V10, DOI 10.1186/1471-230X-10-26
   Ben-Horin S, 2009, GUT, V58, P396, DOI 10.1136/gut.2008.157339
   BOKKERINK JPM, 1993, BIOCHEM PHARMACOL, V45, P1455, DOI 10.1016/0006-2952(93)90045-X
   Cassani B, 2011, GASTROENTEROLOGY, V141, P2109, DOI 10.1053/j.gastro.2011.09.015
   Castro-Sánchez P, 2013, BRIT J NUTR, V109, pS3, DOI 10.1017/S0007114512005223
   Chande N, 2013, COCHRANE DB SYST REV, DOI 10.1002/14651858.CD000545.pub4
   Cosnes J, 2013, GASTROENTEROLOGY, V145, P758, DOI 10.1053/j.gastro.2013.04.048
   da Cunha AP, 2012, CLIN DEV IMMUNOL, DOI 10.1155/2012/425021
   Ebbesen MS, 2013, J CLIN PHARMACOL, V53, P670, DOI 10.1002/jcph.81
   Gilissen LPL, 2012, J CROHNS COLITIS, V6, P698, DOI 10.1016/j.crohns.2011.12.003
   Hanauer SB, 2004, GASTROENTEROLOGY, V127, P723, DOI 10.1053/j.gastro.2004.06.002
   Ilan Y, 2009, HUM IMMUNOL, V70, P768, DOI 10.1016/j.humimm.2009.06.018
   Ishikawa H, 2007, DIABETES, V56, P2103, DOI 10.2337/db06-1632
   Israeli Eran, 2010, Therap Adv Gastroenterol, V3, P23, DOI 10.1177/1756283X09351733
   Kasirer Y, 2014, DIGEST DIS SCI, V59, P1207, DOI 10.1007/s10620-013-3008-z
   Kennedy NA, 2013, ALIMENT PHARM THER, V38, P1255, DOI 10.1111/apt.12511
   Khazen D, 2009, EUR J GASTROEN HEPAT, V21, P167, DOI 10.1097/MEG.0b013e32830e6fc8
   Margalit M, 2006, AM J GASTROENTEROL, V101, P561, DOI 10.1111/j.1572-0241.2006.00441.x
   Markowitz J, 2000, GASTROENTEROLOGY, V119, P895, DOI 10.1053/gast.2000.18144
   Maté-Jiménez J, 2000, EUR J GASTROEN HEPAT, V12, P1227, DOI 10.1097/00042737-200012110-00010
   Mizrahi M, 2009, CURR PHARM DESIGN, V15, P1191, DOI 10.2174/138161209787846784
   Nadkarni S, 2007, J EXP MED, V204, P33, DOI 10.1084/jem.20061531
   Ochi H, 2008, J NEUROL SCI, V274, P9, DOI 10.1016/j.jns.2008.07.027
   Peron JPS, 2010, J NEUROIMMUNOL, V227, P10, DOI 10.1016/j.jneuroim.2010.06.002
   Sandborn WJ, 2007, ALIMENT PHARM THER, V26, P987, DOI 10.1111/j.1365-2036.2007.03455.x
   SCHURMANN GM, 1995, GUT, V36, P411, DOI 10.1136/gut.36.3.411
   Tiede I, 2003, J CLIN INVEST, V111, P1133, DOI 10.1172/JCI200316432
   Waters OR, 2011, CURR DRUG TARGETS, V12, P1364
   Weiner HL, 2011, IMMUNOL REV, V241, P241, DOI 10.1111/j.1600-065X.2011.01017.x
   Wu HY, 2010, J IMMUNOL, V185, P3401, DOI 10.4049/jimmunol.1000836
NR 30
TC 16
Z9 18
U1 1
U2 7
PU WILEY
PI HOBOKEN
PA 111 RIVER ST, HOBOKEN 07030-5774, NJ USA
SN 0009-9104
EI 1365-2249
J9 CLIN EXP IMMUNOL
JI Clin. Exp. Immunol.
PD AUG
PY 2015
VL 181
IS 2
BP 362
EP 372
DI 10.1111/cei.12640
PG 11
WC Immunology
WE Science Citation Index Expanded (SCI-EXPANDED)
SC Immunology
GA CM9CL
UT WOS:000358003700018
PM 25846055
OA Bronze, Green Published
DA 2024-01-22
ER

PT J
AU Levine, A
   Chanchlani, N
   Hussey, S
   Ziv-Baran, T
   Escher, JC
   Dias, JA
   Veres, G
   Koletzko, S
   Turner, D
   Kolho, KL
   Paerregaard, A
   Staiano, A
   Lionetti, P
   Nuti, F
   Sladek, M
   Shaoul, R
   Lazowska-Prezeorek, I
   de Carpi, JM
   Boneh, RS
   Gik, TP
   Cohen-Dolev, N
   Russell, RK
AF Levine, Arie
   Chanchlani, Neil
   Hussey, Seamus
   Ziv-Baran, Tomer
   Escher, Johanna C.
   Dias, Jorge Amil
   Veres, Gabor
   Koletzko, Sibylle
   Turner, Dan
   Kolho, Kaija-Leena
   Paerregaard, Anders
   Staiano, Annamaria
   Lionetti, Paolo
   Nuti, Federica
   Sladek, Malgorata
   Shaoul, Ron
   Lazowska-Prezeorek, Isabella
   Martin de Carpi, Javier
   Boneh, Rotem Sigall
   Gik, Tamar Pfeffer
   Cohen-Dolev, Noa
   Russell, Richard K.
CA Porto Grp ESPGHAN
TI Complicated Disease and Response to Initial Therapy Predicts Early
   Surgery in Paediatric Crohn's Disease: Results From the Porto Group
   GROWTH Study
SO JOURNAL OF CROHNS & COLITIS
LA English
DT Article
DE Crohn; Crohn's Disease inflammatory bowel disease; child; relapse;
   surgery; complications; serological markers
ID INFLAMMATORY-BOWEL-DISEASE; CHILDREN; OUTCOMES; GUIDELINES; MANAGEMENT;
   DIAGNOSIS; RISK
AB Introduction: The ability to predict risk for poor outcomes in Crohn's disease [CD] would enable early treatment intensification. We aimed to identify children with CD with complications at baseline and throughout the study period who are at risk for surgery 2 years from diagnosis.
   Methods: Newly diagnosed children with CD were enrolled into a prospective, multicentre inception cohort. Disease characteristics and serological markers were obtained at baseline and week 12 thereafter. Outcome data including disease activity, therapies, complications and need for surgery were collected until the end of 104 weeks. A chi-square automatic interaction detection [CHAID] algorithm was used to develop a prediction model for early surgery.
   Results: Of 285 children enrolled, 31 [10.9%] required surgery within 2 years. Multivariate analysis identified stricturing disease at baseline (odds ratio [OR] 5.26, 95% confidence interval [CI] 2.02-13.67 [p = 0.001]), and Paediatric Crohn's Disease Activity Index [PCDAI] >10 at week 12 (OR 1.06, 95% CI 1.02-1.10 [p = 0.005]) as key predictors for early surgery. CHAID demonstrated that absence of strictures at diagnosis [7.6%], corticosteroid-free remission at week 12 [4.1%] and early immunomodulator therapy [0.8%] were associated with the lowest risk of surgery, while stricturing disease at diagnosis [27.1%, p < 0.001] or elevated PCDAI at week 12 [16.7%, p = 0.014] had an increased risk of surgery at follow-up. Anti-OmpC status further stratified high-risk patients.
   Discussion: A risk algorithm using clinical and serological variables at diagnosis and week 12 can categorize patients into high- and low-risk groups from diagnosis.
C1 [Levine, Arie; Boneh, Rotem Sigall; Gik, Tamar Pfeffer; Cohen-Dolev, Noa] Tel Aviv Univ, Edith Wolfson Med Ctr, Paediat Gastroenterol & Nutr Unit, Holon, Israel.
   [Chanchlani, Neil] Royal Devon & Exeter NHS Fdn Trust, Exeter IBD Pharmacogenet, RILD Bldg, Exeter, Devon, England.
   [Hussey, Seamus] Natl Childrens Res Ctr, Crumlin, Ireland.
   [Hussey, Seamus] UCD, Dept Paediat, Dublin, Ireland.
   [Hussey, Seamus] RCSI, Dublin, Ireland.
   [Ziv-Baran, Tomer] Tel Aviv Univ, Sackler Fac Med, Sch Publ Hlth, Tel Aviv, Israel.
   [Escher, Johanna C.] Erasmus MC, Pediat Gastroenterol, Sophia Childrens Hosp, Rotterdam, Netherlands.
   [Dias, Jorge Amil] Ctr Hosp Sao Joao, Pediat Gastroenterol Unit, Porto, Portugal.
   [Veres, Gabor] Univ Debrecen, Pediat Inst, Debrecen, Hungary.
   [Koletzko, Sibylle] Ludwig Maximilians Univ Munchen, Dr Hauner Childrens Hosp, Munich, Germany.
   [Turner, Dan] Hebrew Univ Jerusalem, Shaare Zedek Med Ctr, Jerusalem, Israel.
   [Kolho, Kaija-Leena] Univ Tampere, Tampere, Finland.
   [Kolho, Kaija-Leena] Childrens Hosp, Helsinki, Finland.
   [Paerregaard, Anders] Hvidovre Univ Hosp, Dept Paediat 460, Hvidovre, Denmark.
   [Staiano, Annamaria] Univ Naples Federico II Granda, Dept Translat Med Sci, Sect Pediat, Osped Maggiore Policlin, Milan, Italy.
   [Lionetti, Paolo] Univ Florence, Meyer Hosp, Florence, Italy.
   [Nuti, Federica] Fdn IRCCS Ca Granda, Intermediate Pediat Care Unit, Osped Maggiore Policlin, Milan, Italy.
   [Nuti, Federica] Sapienza Univ Rome, Pediat Gastroenterol & Hepatol Unit, Rome, Italy.
   [Sladek, Malgorata] Jagiellonian Univ, Med Coll, Krakow, Poland.
   [Shaoul, Ron] Rambam Med Ctr, Haifa, Israel.
   [Lazowska-Prezeorek, Isabella] Med Univ Warsaw, Dept Pediat Gastroenterol & Nutr, Warsaw, Poland.
   [Martin de Carpi, Javier] Hosp St Joan Deu, Dept Pediat Gastroenterol Hepatol & Nutritiom, Barcelona, Spain.
   [Russell, Richard K.] Royal Hosp Children, Dept Paediat Gastroenterol, 1345 Govan Rd, Glasgow G51 4TF, Lanark, Scotland.
C3 Tel Aviv University; University of Exeter; National Children's Research
   Centre (NCRC); University College Dublin; Royal College of Surgeons -
   Ireland; Sackler Faculty of Medicine; Erasmus University Rotterdam;
   Erasmus MC; Erasmus MC - Sophia Children's Hospital; Sao Joao Hospital;
   University of Debrecen; University of Munich; Hebrew University of
   Jerusalem; Shaare Zedek Medical Center; University of Copenhagen; IRCCS
   Ca Granda Ospedale Maggiore Policlinico; University of Florence; Azienda
   Ospedaliera Universitaria (AOU) MEYER; IRCCS Ca Granda Ospedale Maggiore
   Policlinico; Sapienza University Rome; Jagiellonian University;
   Collegium Medicum Jagiellonian University; Rambam Health Care Campus;
   Medical University of Warsaw; University of Barcelona
RP Russell, RK (通讯作者)，Royal Hosp Children, Dept Paediat Gastroenterol, 1345 Govan Rd, Glasgow G51 4TF, Lanark, Scotland.
EM richardrussell@nhs.net
RI Dias, Jorge/AAY-2074-2021; Ziv-Baran, Tomer/AAA-8408-2022; Staiano,
   Annamaria/H-3026-2011; Dias, Jorge Amil/AAN-4687-2021; Hussey,
   Seamus/F-8810-2015
OI Dias, Jorge/0000-0003-2704-4508; Staiano, Annamaria/0000-0003-0586-1339;
   Chanchlani, Neil/0000-0003-0207-6706; Hussey, Seamus/0000-0002-9362-0465
FU A.L. Thrasher foundation; Porto group of ESPGHAN; Catherine McEwan
   foundation; NHS
FX This study was funded by grants from the A.L. Thrasher foundation and
   the Porto group of ESPGHAN. Serologies were kindly performed by
   Prometheus San Diego. The work of the IBD team in Glasgow is supported
   by the Catherine McEwan foundation. R.K.R. is supported by an NHS senior
   research fellowship.
CR Amil-Dias J, 2017, J PEDIATR GASTR NUTR, V64, P818, DOI 10.1097/MPG.0000000000001562
   Benchimol EI, 2015, AM J GASTROENTEROL, V110, P553, DOI 10.1038/ajg.2015.52
   Birimberg-Schwartz L, 2016, INFLAMM BOWEL DIS, V22, P1908, DOI 10.1097/MIB.0000000000000784
   Blackburn SC, 2014, ARCH DIS CHILD, V99, P420, DOI 10.1136/archdischild-2013-305214
   Caprilli R, 2006, GUT, V55, DOI 10.1136/gut.2005.081950c
   Chatu S, 2014, AM J GASTROENTEROL, V109, P23, DOI 10.1038/ajg.2013.402
   Cohen-Dolev N, 2018, J CROHNS COLITIS, V12, P306, DOI 10.1093/ecco-jcc/jjx150
   Crocco S, 2012, J CROHNS COLITIS, V6, P51, DOI 10.1016/j.crohns.2011.06.013
   Hansen LF, 2015, J PEDIATR GASTR NUTR, V60, P347, DOI 10.1097/MPG.0000000000000616
   Hyams J, 2005, J PEDIATR GASTR NUTR, V41, P416, DOI 10.1097/01.mpg.0000183350.46795.42
   Kass G. V., 1980, APPL STAT, P119, DOI DOI 10.2307/2986296
   Kerur B, 2018, CLIN GASTROENTEROL H, V16, P1467, DOI 10.1016/j.cgh.2018.02.027
   Kugathasan S, 2017, LANCET, V389, P1710, DOI 10.1016/S0140-6736(17)30317-3
   Legaki Evangelia, 2016, World J Gastrointest Pharmacol Ther, V7, P112, DOI 10.4292/wjgpt.v7.i1.112
   Levine A, 2014, J PEDIATR GASTR NUTR, V58, P795, DOI 10.1097/MPG.0000000000000239
   Levine A, 2014, INFLAMM BOWEL DIS, V20, P278, DOI 10.1097/01.MIB.0000437735.11953.68
   Levine A, 2011, INFLAMM BOWEL DIS, V17, P1314, DOI 10.1002/ibd.21493
   Mitsuyama K, 2016, WORLD J GASTROENTERO, V22, P1304, DOI 10.3748/wjg.v22.i3.1304
   Pigneur B, 2010, INFLAMM BOWEL DIS, V16, P953, DOI 10.1002/ibd.21152
   Ricciuto A, 2018, J CROHNS COLITIS, V12, pS244
   Rinawi F, 2016, INFLAMM BOWEL DIS, V22, P2917, DOI 10.1097/MIB.0000000000000937
   Ruemmele FM, 2014, J CROHNS COLITIS, V8, P1179, DOI 10.1016/j.crohns.2014.04.005
   Schaefer ME, 2010, CLIN GASTROENTEROL H, V8, P789, DOI 10.1016/j.cgh.2010.05.021
   Schechter A, 2015, GUT, V64, P580, DOI 10.1136/gutjnl-2014-306999
   Van Limbergent J, 2008, GASTROENTEROLOGY, V135, P1114, DOI 10.1053/j.gastro.2008.06.081
   Vernier-Massouille G, 2008, GASTROENTEROLOGY, V135, P1106, DOI 10.1053/j.gastro.2008.06.079
   Vittinghoff E, 2007, AM J EPIDEMIOL, V165, P710, DOI 10.1093/aje/kwk052
   Ziv-Baran T, 2018, ALIMENT PHARM THER, V48, P1242, DOI 10.1111/apt.15016
NR 28
TC 12
Z9 13
U1 0
U2 1
PU OXFORD UNIV PRESS
PI OXFORD
PA GREAT CLARENDON ST, OXFORD OX2 6DP, ENGLAND
SN 1873-9946
EI 1876-4479
J9 J CROHNS COLITIS
JI J. Crohns Colitis
PD JAN
PY 2020
VL 14
IS 1
BP 71
EP 78
DI 10.1093/ecco-jcc/jjz111
PG 8
WC Gastroenterology & Hepatology
WE Science Citation Index Expanded (SCI-EXPANDED)
SC Gastroenterology & Hepatology
GA KQ9YQ
UT WOS:000517278200008
PM 31162532
OA Green Published
DA 2024-01-22
ER

PT J
AU Yacyshyn, BR
   Schievella, A
   Sewell, KL
   Tami, JA
AF Yacyshyn, BR
   Schievella, A
   Sewell, KL
   Tami, JA
TI Gene polymorphisms and serological markers of patients with active
   Crohn's disease in a clinical trial of antisense to ICAM-1
SO CLINICAL AND EXPERIMENTAL IMMUNOLOGY
LA English
DT Article
DE Alicaforsen; Crohn's disease; gene polymorphisms; ICAM-1 antisense
ID INTERCELLULAR-ADHESION MOLECULE-1; INFLAMMATORY-BOWEL-DISEASE;
   TUMOR-NECROSIS-FACTOR; ULCERATIVE-COLITIS; TRANSENDOTHELIAL MIGRATION;
   IMMUNOLOGICAL SUBSETS; RHEUMATOID-ARTHRITIS; K469E ALLELE; ASSOCIATION;
   EXPRESSION
AB Serological profiles for anti-Saccharomyces cerevisiae antibodies (ASCA)/ perinuclear antineutrophil cytoplasmic antibodies (pANCA) and gene polymorphisms in tumour necrosis factor (TNF)-alpha and intercellular adhesion molecule-1 (ICAM-1) are associated with occurrence and/or outcome in Crohn's disease. The aim of the study was to characterize the ASCA/pANCA profile, soluble ICAM-1 expression and single nucleotide gene polymorphisms (SNPs) in TNF-alpha and ICAM-1 genes. Crohn's patients with moderate disease activity were enrolled in a clinical trial of Alicaforsen (ISIS 2302). Peripheral blood samples were collected prospectively for serum studies and for potential analysis of gene polymorphisms. A multivariate analysis was performed to compare treatment effect with the biomarkers studied. Serological testing for ASCA/pANCA was obtained for 257 patients at baseline: 37% were ASCA(+)/pANCA(-) (Crohn's pattern), 9% had both markers, 15% were ASCA(-)/pANCA(+) and 39% had neither marker. When the data were analysed by multiple regression analysis, a trend was found within the Alicaforsen-treated groups for greater rates of remission in the ASCA(+)/pANCA(-) subgroup versus all other serological profiles (25 versus 14%, P = 0.068), but not versus the placebo remission rate (18.8%). Gene polymorphisms were assessed in 64 patients, 21 from the placebo group. ICAM-1 assessment revealed no over-representation. However, three unique TNF-alpha SNPs were identified that correlated significantly with remission; sites 290 (P = 0.0253), -2735 (P = 0.0317) and -3090 (P = 0.0067). Although the overall clinical trial was negative, we have identified a trend towards clinical remission with Alicaforsen therapy in a subgroup of patients with Crohn's disease expressing ASCA(+)/pANCA(-). Furthermore, we have identified three TNF-alpha SNPs that may also predict a positive therapeutic outcome.
C1 Case Western Reserve Univ Hosp, Cleveland, OH 44106 USA.
   Louis Stokes VAMC, Cleveland, OH USA.
   MIT, Cambridge, MA 02139 USA.
   Genentech Inc, San Francisco, CA 94080 USA.
   ISIS Pharmaceut, Carlsbad, CA 92008 USA.
C3 Case Western Reserve University; Case Western Reserve University
   Hospital; US Department of Veterans Affairs; Veterans Health
   Administration (VHA); Case Western Reserve University; Louis Stokes
   Cleveland Veterans Affairs Medical Center; Massachusetts Institute of
   Technology (MIT); Roche Holding; Genentech; Isis Pharmaceuticals Inc
RP Yacyshyn, BR (通讯作者)，Case Western Reserve Univ, 11100 Euclid Ave,Wearn 244, Cleveland, OH 44106 USA.
EM Bruce.Yacyshyn@case.edu
OI Yacyshyn, Bruce/0000-0003-3472-6697
CR Amoli MM, 2002, J RHEUMATOL, V29, P502
   [Anonymous], 1999, NATURE, V401, P921
   Beutler BA, 1999, J RHEUMATOL, V26, P16
   Boiardi L, 2001, J RHEUMATOL, V28, P1283
   Braun C, 2001, CLIN IMMUNOL, V101, P357, DOI 10.1006/clim.2001.5118
   BUTCHER EC, 1991, CELL, V67, P1033, DOI 10.1016/0092-8674(91)90279-8
   CUSH JJ, 1993, ARTHRITIS RHEUM, V36, P1098, DOI 10.1002/art.1780360810
   DIAMOND MS, 1990, J CELL BIOL, V111, P3129, DOI 10.1083/jcb.111.6.3129
   FURIE MB, 1991, BLOOD, V78, P2089
   Hirv K, 1999, SCAND J GASTROENTERO, V34, P1025
   Liu ZX, 1997, SCAND J GASTROENTERO, V32, P1241, DOI 10.3109/00365529709028154
   Lubinski SM, 1999, GASTROENTEROLOGY, V116, pA766
   Macchioni P, 2000, CLIN EXP RHEUMATOL, V18, P553
   Mamula P, 2002, AM J GASTROENTEROL, V97, P2005
   MARLIN SD, 1987, CELL, V51, P813, DOI 10.1016/0092-8674(87)90104-8
   Matsuzawa J, 2003, GUT, V52, P75, DOI 10.1136/gut.52.1.75
   McLaren AJ, 1999, KIDNEY INT, V55, P1977, DOI 10.1046/j.1523-1755.1999.00427.x
   Musso A, 1999, GASTROENTEROLOGY, V117, P546, DOI 10.1016/S0016-5085(99)70447-6
   NEDOSPASOV SA, 1991, J IMMUNOL, V147, P1053
   Nejentsev S, 2003, LANCET, V362, P1723, DOI 10.1016/S0140-6736(03)14847-7
   NORRIS SH, 1991, J PHARMACEUT BIOMED, V9, P211, DOI 10.1016/0731-7085(91)80149-4
   O'Callaghan NJ, 2003, SCAND J GASTROENTERO, V38, P533, DOI 10.1080/00365520310002508
   Ogura Y, 2001, NATURE, V411, P603, DOI 10.1038/35079114
   OPPENHEIMERMARKS N, 1991, J IMMUNOL, V147, P2913
   Papa A, 2003, GUT, V52, P1227, DOI 10.1136/gut.52.8.1227-b
   Plevy SE, 1996, GASTROENTEROLOGY, V110, P1053, DOI 10.1053/gast.1996.v110.pm8612993
   POOLEY N, 1995, DIGEST DIS SCI, V40, P219, DOI 10.1007/BF02063969
   Quinton JF, 1998, GUT, V42, P788, DOI 10.1136/gut.42.6.788
   Souza HS, 1999, GUT, V45, P856, DOI 10.1136/gut.45.6.856
   Taylor KD, 2001, GASTROENTEROLOGY, V120, P1347, DOI 10.1053/gast.2001.23966
   ULADOVA IA, 1993, GENOMICS, V16, P180
   Vainer B, 2000, AM J SURG PATHOL, V24, P1115, DOI 10.1097/00000478-200008000-00009
   Vasiliauskas EA, 2000, GUT, V47, P487, DOI 10.1136/gut.47.4.487
   Vasiliauskas EA, 1996, GASTROENTEROLOGY, V110, P1810, DOI 10.1053/gast.1996.v110.pm8964407
   von Andrian UH, 2000, NEW ENGL J MED, V343, P1020, DOI 10.1056/NEJM200010053431407
   YACYSHYN BR, 1994, GASTROENTEROLOGY, V107, P1364, DOI 10.1016/0016-5085(94)90538-X
   Yacyshyn BR, 2002, GUT, V51, P30, DOI 10.1136/gut.51.1.30
   Yang HY, 1997, EXP CLIN IMMUNOGENET, V14, P214
   YANG HY, 1995, GASTROENTEROLOGY, V109, P440, DOI 10.1016/0016-5085(95)90331-3
NR 39
TC 8
Z9 8
U1 0
U2 1
PU WILEY-BLACKWELL
PI MALDEN
PA COMMERCE PLACE, 350 MAIN ST, MALDEN 02148, MA USA
SN 0009-9104
J9 CLIN EXP IMMUNOL
JI Clin. Exp. Immunol.
PD JUL
PY 2005
VL 141
IS 1
BP 141
EP 147
DI 10.1111/j.1365-2249.2005.02830.x
PG 7
WC Immunology
WE Science Citation Index Expanded (SCI-EXPANDED)
SC Immunology
GA 936KW
UT WOS:000229854900018
PM 15958080
OA Green Published, Bronze
DA 2024-01-22
ER

PT J
AU Song, IH
   Appel, H
   Haibel, H
   Loddenkemper, C
   Braun, J
   Sieper, J
   Rudwaleit, M
AF Song, In-Ho
   Appel, Heiner
   Haibel, Hildrun
   Loddenkemper, Christoph
   Braun, Jurgen
   Sieper, Joachin
   Rudwaleit, Martin
TI New onset of Crohn's disease during treatment of active Ankylosing
   spondylitis with etanercept
SO JOURNAL OF RHEUMATOLOGY
LA English
DT Article
DE etanercept; crohn's disease; side effects; ankylosing spondylitis; tumor
   necrosis factor-alpha inhibitors; granuloma formation
ID NECROSIS-FACTOR-ALPHA; PLACEBO-CONTROLLED TRIAL; RHEUMATOID-ARTHRITIS;
   RANDOMIZED-TRIAL; DOUBLE-BLIND; INFLIXIMAB; THERAPY; ANTAGONISTS;
   SARCOIDOSIS
AB We describe 3 AS patients treated with etanercept for active AS who developed new onset of CD while AS related symptoms responded well to etanercept. Typical symptoms of active CD occurred 11, 12, and 26 months after start of etanercept therapy, respectively. On colonoscopy, inflammatory lesions highly compatible with CD were found endoscopically and histologically in all patients. Etanercept was stopped, and CD responded well to standard treatment. One of the 3 patients was reexposed to etanercept later on. While the 2 patients without re-exposure to etanercept did not have further CD flares, the third patient flared 6 months after re-institution of etanercept in combination with azathioprine. New onset of CD may be considered as an immune-mediated injury induced by etanercept. Although this is an intriguing hypothesis, any causative role of etanercept remains unproven at this stage.
C1 [Song, In-Ho; Appel, Heiner; Haibel, Hildrun; Sieper, Joachin; Rudwaleit, Martin] Charite, RCIS, Dept Rheumatol, Berlin, Germany.
   [Loddenkemper, Christoph] Charite, RCIS, Inst Pathol, Berlin, Germany.
   [Braun, Jurgen] Rheumazentrum Ruhrgebiet, Herne, Germany.
C3 Free University of Berlin; Humboldt University of Berlin; Charite
   Universitatsmedizin Berlin; Free University of Berlin; Humboldt
   University of Berlin; Charite Universitatsmedizin Berlin; Ruhr
   University Bochum; Rheumazentrum Ruhrgebiet
RP Rudwaleit, M (通讯作者)，Charite, Med Clin 1, Campus Benjamin Franklin,Hindenburgdamm 30, D-12200 Berlin, Germany.
EM martin.rudwaleit@charite.de
RI Braun, Juergen/E-8127-2013; Haibel, Hildrun/AAF-4786-2019; Rudwaleit,
   Martin/AAK-7838-2020
OI Braun, Juergen/0000-0002-9156-5095; 
CR Berg L, 2001, ANN RHEUM DIS, V60, P133, DOI 10.1136/ard.60.2.133
   Brandt J, 2003, ARTHRITIS RHEUM-US, V48, P1667, DOI 10.1002/art.11017
   Braun J, 2007, ARTHRIT RHEUM-ARTHR, V57, P639, DOI 10.1002/art.22669
   González-López MA, 2006, ARTHRIT RHEUM-ARTHR, V55, P817, DOI 10.1002/art.22238
   Hanauer SB, 2002, LANCET, V359, P1541, DOI 10.1016/S0140-6736(02)08512-4
   Keane J, 2001, NEW ENGL J MED, V345, P1098, DOI 10.1056/NEJMoa011110
   Lee HH, 2007, BRIT J DERMATOL, V156, P486, DOI 10.1111/j.1365-2133.2007.07682.x
   Lee JH, 2002, ARTHRITIS RHEUM-US, V46, P2565, DOI 10.1002/art.10583
   Marzo-Ortega H, 2003, ANN RHEUM DIS, V62, P74, DOI 10.1136/ard.62.1.74
   MIELANTS H, 1995, J RHEUMATOL, V22, P2279
   Mohan N, 2001, ARTHRITIS RHEUM-US, V44, P2862, DOI 10.1002/1529-0131(200112)44:12<2862::AID-ART474>3.0.CO;2-W
   O'Shea FD, 2006, ARTHRIT RHEUM-ARTHR, V55, P978, DOI 10.1002/art.22351
   Oh J, 2005, J RHEUMATOL, V32, P752
   Phillips K, 2005, ARTHRIT RHEUM-ARTHR, V53, P618, DOI 10.1002/art.21336
   Ramos-Casals M, 2007, MEDICINE, V86, P242, DOI 10.1097/MD.0b013e3181441a68
   Roach DR, 2002, J IMMUNOL, V168, P4620, DOI 10.4049/jimmunol.168.9.4620
   Rudwaleit M, 2006, BEST PRACT RES CL RH, V20, P451, DOI 10.1016/j.berh.2006.03.010
   Sandborn WJ, 2007, ANN INTERN MED, V146, P829, DOI 10.7326/0003-4819-146-12-200706190-00159
   Sandborn WJ, 2001, GASTROENTEROLOGY, V121, P1088, DOI 10.1053/gast.2001.28674
   Scallon B, 2002, J PHARMACOL EXP THER, V301, P418, DOI 10.1124/jpet.301.2.418
   Sfikakis PP, 2005, ARTHRITIS RHEUM-US, V52, P2513, DOI 10.1002/art.21233
   Shakoor N, 2002, LANCET, V359, P579, DOI 10.1016/S0140-6736(02)07714-0
   Sieper J, 2005, SEMIN ARTHRITIS RHEU, V34, P23, DOI 10.1016/j.semarthrit.2005.01.006
   Stokes MB, 2005, NEPHROL DIAL TRANSPL, V20, P1400, DOI 10.1093/ndt/gfh832
   Van den Bosch F, 2000, LANCET, V356, P1821, DOI 10.1016/S0140-6736(00)03239-6
   Zou J, 2003, ANN RHEUM DIS, V62, P561, DOI 10.1136/ard.62.6.561
   Zou JX, 2003, ARTHRITIS RHEUM, V48, P780, DOI 10.1002/art.10847
NR 27
TC 47
Z9 50
U1 0
U2 0
PU J RHEUMATOL PUBL CO
PI TORONTO
PA 365 BLOOR ST E, STE 901, TORONTO, ONTARIO M4W 3L4, CANADA
SN 0315-162X
EI 1499-2752
J9 J RHEUMATOL
JI J. Rheumatol.
PD MAR
PY 2008
VL 35
IS 3
BP 532
EP 536
PG 5
WC Rheumatology
WE Science Citation Index Expanded (SCI-EXPANDED)
SC Rheumatology
GA 273EN
UT WOS:000253913300031
PM 18203308
DA 2024-01-22
ER

PT J
AU Bolia, R
   Rosenbaum, J
   Schildkraut, V
   Hardikar, W
   Oliver, M
   Cameron, D
   Alex, G
AF Bolia, Rishi
   Rosenbaum, Jeremy
   Schildkraut, Vered
   Hardikar, Winita
   Oliver, Mark
   Cameron, Donald
   Alex, George
TI Secondary Loss of Response to Infliximab in Pediatric Crohn Disease:
   Does It Matter How and When We Start?
SO JOURNAL OF PEDIATRIC GASTROENTEROLOGY AND NUTRITION
LA English
DT Article
DE infliximab; loss of response; pediatric Crohn disease
ID INFLAMMATORY-BOWEL-DISEASE; NATURAL-HISTORY; THERAPY; ARTICLE;
   GUIDELINES; ANTIBODIES; CHILDREN; DURATION; COHORT; TRIAL
AB Objectives:A significant proportion of children with Crohn disease develop a secondary loss of response (LOR) to infliximab. Our aim was to study the impact of initial treatment strategies on secondary LOR.Methods:We reviewed the medical records of children with Crohn disease who received scheduled maintenance infliximab therapy for at least 12 months. We compared children who developed LOR with those who did not; with regards to their clinical and laboratory parameters, disease phenotype, and treatment strategy before developing LOR.Results:A total of 73 children (median age at diagnosis 11 (2-16) years, 41 boys) who had received a median duration of 33 (13-110) months of infliximab therapy were included in the final analysis. LOR was seen in 25(34.2%). Demographic variables, disease phenotype (age, disease location, and behavior), inflammatory parameters, and pediatric Crohn disease activity index at induction with infliximab were similar between both groups. Children with LOR had a significantly greater number of flares of the disease when compared to those who did not have LOR (4 [1-8] vs 2 [1-5] P=0.03). The choice of the concomitant immunomodulatormethotrexate (11/29 [37.9%]) versus azathioprine (11/36 [30.5%]) (P=0.6) did not affect LOR rates. The median time-lag between diagnosis and induction with infliximab was significantly longer in children with LOR as compared to those who did not have an LOR (28 [4-90] months vs 12.5 [1-121] months, P=0.004).Conclusion:Early use of infliximab in pediatric Crohn disease is associated with a decrease in secondary LOR. The type of concomitant immunomodulator used does not make a difference to LOR rates.
C1 [Bolia, Rishi; Rosenbaum, Jeremy; Schildkraut, Vered; Hardikar, Winita; Oliver, Mark; Cameron, Donald; Alex, George] Royal Childrens Hosp Melbourne, Dept Gastroenterol & Clin Nutr, Parkville, Vic 3052, Australia.
C3 Royal Children's Hospital Melbourne
RP Alex, G (通讯作者)，Royal Childrens Hosp Melbourne, Dept Gastroenterol & Clin Nutr, Parkville, Vic 3052, Australia.
EM george.alex@rch.org.au
RI Bolia, Rishi/AAE-4594-2020
CR Allez M, 2010, J CROHNS COLITIS, V4, P355, DOI 10.1016/j.crohns.2010.04.004
   Ben-Horin S, 2011, ALIMENT PHARM THER, V33, P987, DOI 10.1111/j.1365-2036.2011.04612.x
   Colombel JF, 2010, NEW ENGL J MED, V362, P1383, DOI 10.1056/NEJMoa0904492
   Connell W, 2010, INTERN MED J, V40, P139, DOI 10.1111/j.1445-5994.2009.02122.x
   De Ridder L, 2008, INFLAMM BOWEL DIS, V14, P353, DOI 10.1002/ibd.20329
   Desreumaux P, 1997, GASTROENTEROLOGY, V113, P118, DOI 10.1016/S0016-5085(97)70116-1
   Farrell RJ, 2003, GASTROENTEROLOGY, V124, P917, DOI 10.1053/gast.2003.50145
   Feagan BG, 2014, GASTROENTEROLOGY, V146
   Forrest CB, 2014, PEDIATRICS, V134, P37, DOI 10.1542/peds.2013-4103
   Gisbert JP, 2009, AM J GASTROENTEROL, V104, P760, DOI 10.1038/ajg.2008.88
   González-Lama Y, 2016, J CROHNS COLITIS, V10, P55, DOI 10.1093/ecco-jcc/jjv187
   Hyams J, 2007, GASTROENTEROLOGY, V132, P863, DOI 10.1053/j.gastro.2006.12.003
   Kotlyar DS, 2011, CLIN GASTROENTEROL H, V9, P36, DOI 10.1016/j.cgh.2010.09.016
   Kugathasan S, 2000, AM J GASTROENTEROL, V95, P3189
   Kugathasan S, 1998, J PEDIAT GASTROENTER, V27, P471
   Lionetti P, 2003, ALIMENT PHARM THER, V18, P425, DOI 10.1046/j.1365-2036.2003.01672.x
   Markowitz J, 2000, GASTROENTEROLOGY, V119, P895, DOI 10.1053/gast.2000.18144
   Ordás I, 2012, CLIN GASTROENTEROL H, V10, P1079, DOI 10.1016/j.cgh.2012.06.032
   Panaccione R, 2008, ALIMENT PHARM THER, V28, P674, DOI 10.1111/j.1365-2036.2008.03753.x
   Pigneur B, 2010, INFLAMM BOWEL DIS, V16, P953, DOI 10.1002/ibd.21152
   Ruemmele FM, 2014, J CROHNS COLITIS, V8, P1179, DOI 10.1016/j.crohns.2014.04.005
   Sokol H, 2010, GUT, V59, P1363, DOI 10.1136/gut.2010.212712
   Vermeire S, 2007, ALIMENT PHARM THER, V25, P3, DOI 10.1111/j.1365-2036.2006.03134.x
   Vermeire S, 2007, GUT, V56, P1226, DOI 10.1136/gut.2006.099978
   Yanai H, 2011, AM J GASTROENTEROL, V106, P685, DOI 10.1038/ajg.2011.103
NR 25
TC 4
Z9 5
U1 0
U2 1
PU LIPPINCOTT WILLIAMS & WILKINS
PI PHILADELPHIA
PA TWO COMMERCE SQ, 2001 MARKET ST, PHILADELPHIA, PA 19103 USA
SN 0277-2116
EI 1536-4801
J9 J PEDIATR GASTR NUTR
JI J. Pediatr. Gastroenterol. Nutr.
PD APR
PY 2018
VL 66
IS 4
BP 637
EP 640
DI 10.1097/MPG.0000000000001742
PG 4
WC Gastroenterology & Hepatology; Nutrition & Dietetics; Pediatrics
WE Science Citation Index Expanded (SCI-EXPANDED)
SC Gastroenterology & Hepatology; Nutrition & Dietetics; Pediatrics
GA GB4SH
UT WOS:000429050500025
PM 28906316
DA 2024-01-22
ER

PT J
AU Sierra, CM
   Daiya, KC
AF Sierra, Caroline M.
   Daiya, Krishna C.
TI Prophylaxis for <i>Pneumocystis jirovecii</i> pneumonia in patients with
   inflammatory bowel disease: A systematic review
SO PHARMACOTHERAPY
LA English
DT Review
DE antibiotic prophylaxis; Crohn's disease; inflammatory bowel diseases;
   Pneumocystis jirovecii; Pneumocystis pneumonia; ulcerative colitis
ID ACQUIRED-IMMUNODEFICIENCY-SYNDROME; FACTOR-ALPHA THERAPY;
   CARINII-PNEUMONIA; ULCERATIVE-COLITIS; OPPORTUNISTIC INFECTIONS;
   RISK-FACTORS; CROHN-DISEASE; INFLIXIMAB; PREVENTION; SULFAMETHOXAZOLE
AB Patients with inflammatory bowel disease (IBD) are at increased risk of developing Pneumocystis jirovecii pneumonia (PJP) than the general population. Many medications utilized for the treatment of IBD affect the immune system, potentially further increasing the risk of PJP. Recommendations for prophylaxis against PJP in this patient population are based upon limited evidence, and risk factors for PJP development are not well-agreed upon. The purpose of this systematic review was to consolidate and evaluate the evidence for PJP prophylaxis in patients with IBD. An electronic literature search was performed, and 29 studies were included in the review, of which 24 were case reports or case series. Combined data from five cohort studies showed an absolute risk of developing PJP to be 0.07%. The majority of patients who developed PJP were receiving corticosteroids at the time of diagnosis (76%). The number of concomitant immunosuppressants received at time of PJP diagnosis varied from one to four. All studies reporting treatment of PJP utilized sulfamethoxazole-trimethoprim. Of the 27 studies reporting mortality data, 19% of patients died. Given the lack of conclusive data regarding risk factors for PJP development and the overall low incidence of PJP in patients with IBD, it is recommended to assess the patient's risk on a case-by-case basis to determine whether PJP prophylaxis is warranted.
C1 [Sierra, Caroline M.] Loma Linda Univ, Sch Pharm, Loma Linda, CA 92350 USA.
   [Daiya, Krishna C.] Loma Linda Univ Hlth, Loma Linda, CA USA.
C3 Loma Linda University; Loma Linda University
RP Sierra, CM (通讯作者)，Loma Linda Univ, Dept Pharm Practice, 24745 Stewart St, Loma Linda, CA 92350 USA.
EM csierra@llu.edu
CR Alappan R, 1999, AM J NEPHROL, V19, P389, DOI 10.1159/000013483
   Ardura MI, 2016, J PEDIATR GASTR NUTR, V63, P130, DOI 10.1097/MPG.0000000000001188
   BERNSTEIN CN, 1993, AM J GASTROENTEROL, V88, P574
   Casella G, 2010, J CROHNS COLITIS, V4, P384, DOI 10.1016/j.crohns.2010.02.005
   Chen JH, 2016, ALIMENT PHARM THER, V44, P127, DOI 10.1111/apt.13670
   Cotter TG, 2017, CLIN GASTROENTEROL H, V15, P850, DOI 10.1016/j.cgh.2016.11.037
   DeFilippis EM, 2015, J DIGEST DIS, V16, P416, DOI 10.1111/1751-2980.12257
   Desales AL, 2012, J CROHNS COLITIS, V6, P483, DOI 10.1016/j.crohns.2011.10.012
   Escher M, 2010, J CROHNS COLITIS, V4, P606, DOI 10.1016/j.crohns.2010.05.004
   Estrada S, 2009, INFLAMM BOWEL DIS, V15, P315, DOI 10.1002/ibd.20536
   Ferretti F, 2022, J CLIN MED, V11, DOI 10.3390/jcm11092302
   Fishman JA, 1998, ANTIMICROB AGENTS CH, V42, P995, DOI 10.1128/AAC.42.5.995
   Fishman JA, 2019, CLIN TRANSPLANT, V33, DOI 10.1111/ctr.13587
   Fraser TN, 2012, J ANTIMICROB CHEMOTH, V67, P1271, DOI 10.1093/jac/dks030
   Golan MA, 2019, ACG CASE REP J, V6, DOI 10.14309/crj.0000000000000056
   Grubbs JA, 2014, CURR RHEUMATOL REP, V16, DOI 10.1007/s11926-014-0445-4
   Itaba S, 2007, DIGEST DIS SCI, V52, P1438, DOI 10.1007/s10620-006-9575-5
   Kaplan JE, 1998, J INFECT DIS, V178, P1126, DOI 10.1086/515658
   Kaur N, 2007, DIGEST DIS SCI, V52, P1481, DOI 10.1007/s10620-006-9250-x
   Khatchatourian M, 1997, AM J GASTROENTEROL, V92, P1558
   Kojima K, 2020, J GASTROINTEST LIVER, V29, P167, DOI 10.15403/jgld-854
   KOVACS JA, 1984, ANN INTERN MED, V100, P663, DOI 10.7326/0003-4819-100-5-663
   Kucharzik T, 2021, J CROHNS COLITIS, V15, P879, DOI 10.1093/ecco-jcc/jjab052
   Lawrance IC, 2010, J GASTROEN HEPATOL, V25, P1732, DOI 10.1111/j.1440-1746.2010.06407.x
   Lee JC, 2009, WORLD J GASTROENTERO, V15, P1897, DOI 10.3748/wjg.15.1897
   Long MD, 2013, INFLAMM BOWEL DIS, V19, P1018, DOI 10.1097/MIB.0b013e3182802a9b
   Luo R., 2020, OPEN FORUM INFECT DI, V7, pS425, DOI [10.1093/ofid/ofaa439.946, DOI 10.1093/OFID/OFAA439.946]
   Magro Fernando, 2017, J Crohns Colitis, V11, P649, DOI 10.1093/ecco-jcc/jjx008
   Mansharamani NG, 2000, CHEST, V118, P712, DOI 10.1378/chest.118.3.712
   Mansharamani NG, 2000, CHEST, V118, P704, DOI 10.1378/chest.118.3.704
   Mantadakis E, 2020, J FUNGI, V6, DOI 10.3390/jof6040331
   Mill J, 2014, WORLD J GASTROENTERO, V20, P9691, DOI 10.3748/wjg.v20.i29.9691
   Nam K, 2020, J GASTROEN HEPATOL, V35, P218, DOI 10.1111/jgh.14832
   Grijalva C. G., 2009, Morbidity and Mortality Weekly Report, V58, P1
   Nunnari G, 2010, EUR REV MED PHARMACO, V14, P1015
   Okafor P, 2013, AM J GASTROENTEROL, V108, pS542, DOI 10.14309/00000434-201310001-01800
   Okafor PN, 2013, INFLAMM BOWEL DIS, V19, P1764, DOI 10.1097/MIB.0b013e318281f562
   Omer O, 2016, FRONTLINE GASTROENTE, V7, P222, DOI 10.1136/flgastro-2014-100458
   Oshitani N, 1998, J GASTROENTEROL, V33, P578, DOI 10.1007/s005350050137
   Page MJ, 2022, REV PANAM SALUD PUBL, V46, DOI [10.1016/j.ijsu.2021.105906, 10.26633/RPSP.2022.112, 10.1016/j.rec.2021.07.010, 10.1371/journal.pmed.1003583, 10.1016/j.jclinepi.2021.03.001, 10.1186/s13643-021-01626-4, 10.1136/bmj.n71]
   PETERS JW, 1983, SOUTH MED J, V76, P800, DOI 10.1097/00007611-198306000-00030
   Quan VA, 1997, BRIT MED J, V314, P363, DOI 10.1136/bmj.314.7077.363
   Rubin DT, 2019, AM J GASTROENTEROL, V114, P384, DOI 10.14309/ajg.0000000000000152
   Rychly DJ, 2005, PHARMACOTHERAPY, V25, P1181, DOI 10.1592/phco.2005.25.9.1181
   Scott AM, 1997, DIS COLON RECTUM, V40, P973, DOI 10.1007/BF02051208
   Seddik M, 2005, INFLAMM BOWEL DIS, V11, P620, DOI 10.1097/01.MIB.0000164002.32735.c2
   SEPKOWITZ KA, 1995, ARCH INTERN MED, V155, P1125, DOI 10.1001/archinte.155.11.1125
   SEPKOWITZ KA, 1992, JAMA-J AM MED ASSOC, V267, P832, DOI 10.1001/jama.267.6.832
   Sharma K, 2007, SOUTH MED J, V100, P331, DOI 10.1097/SMJ.0b013e31802fb3b4
   SMITH MB, 1992, NEW ENGL J MED, V327, P497, DOI 10.1056/NEJM199208133270714
   Stratakos G, 2005, EUR RESPIR J, V26, P354, DOI 10.1183/09031936.05.00005205
   Strevel EL, 2006, LANCET INFECT DIS, V6, P178, DOI 10.1016/S1473-3099(06)70414-5
   Takenaka R, 2004, J GASTROENTEROL, V39, P1114, DOI 10.1007/s00535-004-1454-2
   Takeuchi K, 2021, PATHOGENS, V10, DOI 10.3390/pathogens10020237
   Takeuchi T, 2008, ANN RHEUM DIS, V67, P189, DOI 10.1136/ard.2007.072967
   The Joanna Briggs Institute, 2020, CRIT APPR CHECKL COH
   Toruner M, 2008, GASTROENTEROLOGY, V134, P929, DOI 10.1053/j.gastro.2008.01.012
   Tschudy J, 2010, J PEDIATR GASTR NUTR, V51, P221, DOI 10.1097/MPG.0b013e3181c2c10d
   Velayos FS, 2004, INFLAMM BOWEL DIS, V10, P657, DOI 10.1097/00054725-200409000-00025
   Verstockt B, 2020, J GASTROEN HEPATOL, V35, P2294, DOI 10.1111/jgh.15256
   Viget N, 2008, GUT, V57, P549, DOI 10.1136/gut.2006.114660
   Watanabe Y, 2022, INTERNAL MED, V61, P339, DOI 10.2169/internalmedicine.7953-21
   Yoshida Atsushi, 2019, Inflamm Intest Dis, V3, P167, DOI 10.1159/000495035
NR 63
TC 3
Z9 3
U1 0
U2 1
PU WILEY
PI HOBOKEN
PA 111 RIVER ST, HOBOKEN 07030-5774, NJ USA
SN 0277-0008
EI 1875-9114
J9 PHARMACOTHERAPY
JI Pharmacotherapy
PD NOV
PY 2022
VL 42
IS 11
BP 858
EP 867
DI 10.1002/phar.2733
EA OCT 2022
PG 10
WC Pharmacology & Pharmacy
WE Science Citation Index Expanded (SCI-EXPANDED)
SC Pharmacology & Pharmacy
GA 6D9EY
UT WOS:000876082000001
PM 36222368
OA hybrid, Green Published
DA 2024-01-22
ER

PT J
AU Tang, DH
   Harrington, AR
   Lee, JK
   Lin, M
   Armstrong, EP
AF Tang, Derek H.
   Harrington, Amanda R.
   Lee, Jeannie K.
   Lin, Mark
   Armstrong, Edward P.
TI A Systematic Review of Economic Studies on Biological Agents Used to
   Treat Crohn's Disease
SO INFLAMMATORY BOWEL DISEASES
LA English
DT Review
DE cost; cost-effective; Crohn's disease; biologics; systematic review
ID INFLAMMATORY-BOWEL-DISEASE; SCHEDULED MAINTENANCE TREATMENT;
   COST-UTILITY ANALYSIS; RESOURCE USE; INFLIXIMAB TREATMENT;
   ULCERATIVE-COLITIS; ADALIMUMAB THERAPY; DOSE-ESCALATION; UNITED-STATES;
   CARE
AB Background:Identifying clinical scenarios that maximize the cost-effectiveness of biological treatments can lead to optimized health care cost-saving and clinical effectiveness from a society's perspective.Methods:Published articles between January 1995 and June 2012 were searched in PubMed, EMBASE, ABI/INFORM, Tuft's Cost-Effectiveness Analysis Registry Database, Cochrane National Health Service Economic Evaluation Database, International Pharmaceutical Abstracts, Web of Science, and Google Scholar. Studies of interest included the following: (1) cost studies, (2) economic evaluations, or (3) narrative or systematic reviews related to economic evaluations of biological treatments for moderate-to-severe Crohn's disease (CD). The primary outcomes of interest included costs associated with biological treatments and cost-effectiveness measures, including incremental cost-effectiveness ratios. A threshold of $100,000/quality-adjusted life year (60,000/quality-adjusted life year) gained was used for treatment cost-effectiveness.Results:Thirty-eight studies were identified, including 15 economic evaluations and 23 cost studies or reviews of economic evaluations. Economic evaluations found that infliximab and adalimumab were more cost-effective than standard therapy for luminal CD when provided as an induction therapy followed by episodic therapy over 5 or more years. The cost-effectiveness of infliximab and adalimumab versus standard therapy for luminal CD was less certain when used as 1-year maintenance treatment with or without previous induction therapy. Cost studies revealed that infliximab therapy reduced health care resource utilization and cost. Older reviews were inconclusive about the cost-effectiveness of biological treatments used for CD.Conclusions:Current evidence suggests that biological treatments may be cost-effective for CD under certain clinical scenarios. Future studies evaluating all biological treatments are needed to compare their respective benefits and costs.
C1 [Tang, Derek H.; Harrington, Amanda R.] Univ Arizona, Coll Pharm, Dept Pharmaceut Sci, Tucson, AZ 85721 USA.
   [Lee, Jeannie K.; Armstrong, Edward P.] Univ Arizona, Coll Pharm, Dept Pharm Practice & Sci, Tucson, AZ 85721 USA.
   [Lin, Mark] Univ Arizona, Coll Med, Dept Med, Div Gastroenterol, Tucson, AZ 85721 USA.
C3 University of Arizona; University of Arizona; University of Arizona
RP Tang, DH (通讯作者)，Univ Arizona, Coll Pharm, 1295 N Martin Ave, Tucson, AZ 85721 USA.
EM dtang@pharmacy.arizona.edu
FU American Foundation for Pharmaceutical Education
FX D. H. Tang is supported by the predoctoral fellowship from the American
   Foundation for Pharmaceutical Education.
CR Ananthakrishnan AN, 2012, DIGEST DIS SCI, V57, P472, DOI 10.1007/s10620-011-1896-3
   Ananthakrishnan AN, 2011, AM J GASTROENTEROL, V106, P2009, DOI 10.1038/ajg.2011.237
   [Anonymous], 24 CCOHTA
   [Anonymous], COCHRANE DATABASE SY
   [Anonymous], HUM PRESCR INF INT
   [Anonymous], SUMM EUR PUBL ASS RE
   Arseneau KO, 2001, GASTROENTEROLOGY, V120, P1640, DOI 10.1053/gast.2001.24884
   Bakhshai Justin, 2010, J Med Econ, V13, P63, DOI 10.3111/13696990903543424
   Behm BW, 2008, COCHRANE DB SYST REV, DOI 10.1002/14651858.CD006893
   Bernstein CN, 2010, INFLAMM BOWEL DIS, V16, P112, DOI 10.1002/ibd.21048
   Billioud V, 2011, INFLAMM BOWEL DIS, V17, P152, DOI 10.1002/ibd.21491
   Binion DG, 2011, CAN J GASTROENTEROL, V25, P492, DOI 10.1155/2011/938194
   Blackhouse G, 2012, J CROHNS COLITIS, V6, P77, DOI 10.1016/j.crohns.2011.07.007
   Bodger K, 2005, PHARMACOECONOMICS, V23, P875, DOI 10.2165/00019053-200523090-00002
   Bodger K, 2009, ALIMENT PHARM THER, V30, P265, DOI 10.1111/j.1365-2036.2009.04033.x
   Bodger K, 2002, PHARMACOECONOMICS, V20, P639, DOI 10.2165/00019053-200220100-00001
   Bodger K, 2011, PHARMACOECONOMICS, V29, P387, DOI 10.2165/11584820-000000000-00000
   Bridges JFP, 2010, PHARMACOECONOMICS, V28, P175, DOI 10.2165/11530650-000000000-00000
   Briggs A., 2006, DECISION MODELLING H, V4th ed
   Buchanan J, 2011, J CROHNS COLITIS, V5, P301, DOI 10.1016/j.crohns.2011.02.005
   Chaparro M, 2011, J CLIN GASTROENTEROL, V45, P113, DOI 10.1097/MCG.0b013e3181ebaef9
   Clark W, 2004, HEALTH TECHNOL ASSES, V8, P1
   Di Sabatino A, 2011, INTERN EMERG MED, V6, P17, DOI 10.1007/s11739-011-0673-9
   Dretzke J, 2011, HEALTH TECHNOL ASSES, V15, P1, DOI 10.3310/hta15060
   Drummond MF, 1996, BRIT MED J, V313, P275, DOI 10.1136/bmj.313.7052.275
   Feagan B G, 2001, Can J Clin Pharmacol, V8, P188
   Feagan BG, 1999, ALIMENT PHARM THER, V13, P29, DOI 10.1046/j.1365-2036.1999.00028.x
   Feagan BG, 2000, AM J GASTROENTEROL, V95, P1955
   Feagan BG, 2008, GASTROENTEROLOGY, V135, P1493, DOI 10.1053/j.gastro.2008.07.069
   Fleurence R, 2006, J RHEUMATOL, V33, P2124
   Ford AC, 2011, AM J GASTROENTEROL, V106, P644, DOI 10.1038/ajg.2011.73
   Ghosh Subrata, 2003, Expert Rev Pharmacoecon Outcomes Res, V3, P587, DOI 10.1586/14737167.3.5.587
   Grosse Scott D, 2008, Expert Rev Pharmacoecon Outcomes Res, V8, P165, DOI 10.1586/14737167.8.2.165
   Higgins J, 2009, Cochrane Handbook for Systematic Reviews of Interventions. Version 5.0.2
   Hillner BE, 2009, J CLIN ONCOL, V27, P2111, DOI 10.1200/JCO.2008.21.0534
   Jacobsen BA, 2006, EUR J GASTROEN HEPAT, V18, P601, DOI 10.1097/00042737-200606000-00005
   Jaisson-Hot I, 2004, INT J TECHNOL ASSESS, V20, P274, DOI 10.1017/S0266462304001084
   Jewell DR, 2005, EUR J GASTROEN HEPAT, V17, P1047, DOI 10.1097/00042737-200510000-00007
   Kane S, 2006, ALIMENT PHARM THERAP, V24, P1099, DOI 10.1111/j.1365-2036.2006.03092.x
   Kane SV, 2009, ADV THER, V26, P936, DOI 10.1007/s12325-009-0069-7
   Kaplan GG, 2007, ALIMENT PHARM THER, V26, P1509, DOI 10.1111/j.1365-2036.2007.03548.x
   Kappelman MD, 2007, CLIN GASTROENTEROL H, V5, P1424, DOI 10.1016/j.cgh.2007.07.012
   Kappelman MD, 2008, GASTROENTEROLOGY, V135, P1907, DOI 10.1053/j.gastro.2008.09.012
   Lichtenstein GR, 2009, AM J GASTROENTEROL, V104, P465, DOI 10.1038/ajg.2008.168
   Lichtenstein GR, 2004, AM J GASTROENTEROL, V99, P91, DOI 10.1046/j.1572-0241.2003.04010.x
   Lindsay J, 2008, ALIMENT PHARM THER, V28, P76, DOI 10.1111/j.1365-2036.2008.03709.x
   Loftus EV, 2011, J CROHNS COLITIS, V5, P550, DOI 10.1016/j.crohns.2011.05.005
   Loftus EV, 2009, EUR J GASTROEN HEPAT, V21, P1302, DOI 10.1097/MEG.0b013e32832a8d71
   Loftus EV, 2004, GASTROENTEROLOGY, V126, P1504, DOI 10.1053/j.gastro.2004.01.063
   Loomes DE, 2011, CAN J GASTROENTEROL, V25, P497, DOI 10.1155/2011/157604
   Louis E, 2013, J CROHNS COLITIS, V7, P34, DOI 10.1016/j.crohns.2012.02.017
   Meltzer MI, 2001, LANCET, V358, P993, DOI 10.1016/S0140-6736(01)06107-4
   Mesterton J, 2009, INFLAMM BOWEL DIS, V15, P1882, DOI 10.1002/ibd.20939
   Nahar IK, 2003, ANN PHARMACOTHER, V37, P1256, DOI 10.1345/aph.1C039
   Ollendorf Daniel A, 2006, Am J Ther, V13, P502, DOI 10.1097/01.mjt.0000245223.43783.45
   Park KT, 2011, INFLAMM BOWEL DIS, V17, P1603, DOI 10.1002/ibd.21488
   Punekar YS, 2010, VALUE HEALTH, V13, P188, DOI 10.1111/j.1524-4733.2009.00658.x
   Rutgeerts P, 2004, GASTROENTEROLOGY, V126, P402, DOI 10.1053/j.gastro.2003.11.014
   Sandborn WJ, 2011, INFLAMM BOWEL DIS, V17, P141, DOI 10.1002/ibd.21328
   Saro C, 2007, ALIMENT PHARM THER, V26, P1313, DOI 10.1111/j.1365-2036.2007.03507.x
   Sprakes MB, 2010, ALIMENT PHARM THER, V32, P1357, DOI 10.1111/j.1365-2036.2010.04482.x
   Tang DH, 2012, PHARMACOTHERAPY, V32, P515, DOI 10.1002/j.1875-9114.2011.01053.x
   Thomas Tojo, 2007, Expert Rev Gastroenterol Hepatol, V1, P101, DOI 10.1586/17474124.1.1.101
   Wu EQ, 2008, VALUE HEALTH, V11, P820, DOI 10.1111/j.1524-4733.2008.00335.x
   Yanai H, 2011, AM J GASTROENTEROL, V106, P685, DOI 10.1038/ajg.2011.103
   Yousry TA, 2006, NEW ENGL J MED, V354, P924, DOI 10.1056/NEJMoa054693
   Yu AP, 2009, PHARMACOECONOMICS, V27, P609, DOI 10.2165/11312710-000000000-00000
   Yu AP, 2008, CURR MED RES OPIN, V24, P319, DOI 10.1185/03007990SX260790
NR 68
TC 27
Z9 29
U1 0
U2 13
PU OXFORD UNIV PRESS INC
PI CARY
PA JOURNALS DEPT, 2001 EVANS RD, CARY, NC 27513 USA
SN 1078-0998
EI 1536-4844
J9 INFLAMM BOWEL DIS
JI Inflamm. Bowel Dis.
PD NOV
PY 2013
VL 19
IS 12
BP 2673
EP 2694
DI 10.1097/MIB.0b013e3182916046
PG 22
WC Gastroenterology & Hepatology
WE Science Citation Index Expanded (SCI-EXPANDED)
SC Gastroenterology & Hepatology
GA 284YJ
UT WOS:000329358000019
PM 23792552
OA Bronze
DA 2024-01-22
ER

PT J
AU Biswas, S
   Bryant, RV
   Travis, S
AF Biswas, Sujata
   Bryant, Robert V.
   Travis, Simon
TI Interfering with leukocyte trafficking in Crohn's disease
SO BEST PRACTICE & RESEARCH CLINICAL GASTROENTEROLOGY
LA English
DT Article
DE Crohn's; Leukocyte trafficking; Integrins; Chemokines
ID INTERCELLULAR-ADHESION MOLECULE-1; INFLAMMATORY-BOWEL-DISEASE; INDUCTION
   THERAPY; ULCERATIVE-COLITIS; CELL-ADHESION; MAINTENANCE THERAPY;
   DOUBLE-BLIND; VEDOLIZUMAB; PLACEBO; SAFETY
AB The discovery of gut-specific leukocytes and the ability to modulate their function has been a ground-breaking development in the treatment of inflammatory bowel disease. Drugs target the interaction between lymphocytes and endothelial cells via integrins and their ligand cellular adhesion molecules. Safety, efficacy and sustainability of effect are key to this drug class, notwithstanding the association of natalizumab with fatal polyoma virus infection. Vedolizumab (2014) now licensed for the treatment of Crohn's disease around the world provides gut-specific immunosuppression. Targets for modulators of leukocyte trafficking include (examples in brackets) ICAM-1 (alicaforsen, efalizumab); MAdCAM-1 (PF-00547 659); alpha 4 and related receptors (abrilumab, etrolizumab, natalizumab, vedolizumab); chemokine receptor CCR9 (vercirnon); and sphingosine 1-phosphate receptors (etrasimod, fingolimod, ozanimod). Oral and subcutaneous therapies are in development. The safety, efficacy and practice points of licensed drugs are discussed, in addition to initial results from therapeutic trials. Crown Copyright (C) 2019 Published by Elsevier Ltd. All rights reserved.
C1 [Biswas, Sujata; Travis, Simon] Oxford Univ Hosp NHS Fdn Trust, John Radcliffe Hosp, Translat Gastroenterol Unit, NIHR Oxford Biomed Res Ctr, Oxford OX3 9DU, England.
   [Bryant, Robert V.] Queen Elizabeth Hosp, Dept Gastroenterol, IBD Serv, Adelaide, SA 5011, Australia.
C3 University of Oxford; Oxford University Hospitals NHS Foundation Trust
RP Biswas, S (通讯作者)，Oxford Univ Hosp NHS Fdn Trust, John Radcliffe Hosp, Translat Gastroenterol Unit, NIHR Oxford Biomed Res Ctr, Oxford OX3 9DU, England.
EM sujata.biswas@ouh.nhs.uk; robert.bryant@sa.gov.au;
   simon.travis@ndm.ox.ac.uk
RI Biswas, Sujata/N-6521-2016
OI Biswas, Sujata/0000-0002-0700-7286; Bryant, Robert/0000-0003-4229-3289;
   Travis, Simon/0000-0002-2690-4361
FU National Institute for Health Research (NIHR) Oxford Biomedical Research
   Centre (BRC)
FX This work was supported by the National Institute for Health Research
   (NIHR) Oxford Biomedical Research Centre (BRC). The views expressed are
   those of the author(s) and not necessarily those of the NHS, the NIHR or
   the Department of Health.
CR Bendjelloul F, 2000, CLIN EXP IMMUNOL, V119, P57, DOI 10.1046/j.1365-2249.2000.01090.x
   Briskin M, 1997, AM J PATHOL, V151, P97
   Bryant RV, 2015, J CROHNS COLITIS, V9, P356, DOI 10.1093/ecco-jcc/jjv033
   Burns RC, 2001, GASTROENTEROLOGY, V121, P1428, DOI 10.1053/gast.2001.29568
   BUTCHER EC, 1980, EUR J IMMUNOL, V10, P556, DOI 10.1002/eji.1830100713
   Bye WA, 2017, ALIMENT PHARM THER, V46, P3, DOI 10.1111/apt.14075
   Charpentier C, 2014, GUT, V63, P423, DOI 10.1136/gutjnl-2012-303864
   Colombel JF, 2017, GUT, V66, P839, DOI 10.1136/gutjnl-2015-311079
   Cominelli F, 2013, NEW ENGL J MED, V369, P775, DOI 10.1056/NEJMe1307415
   Deguchi Y, 2006, ONCOL REP, V16, P699
   Dubinsky MC, 2018, INFLAMM BOWEL DIS, V24, P1876, DOI 10.1093/ibd/izy065
   Feagan BG, 2015, ALIMENT PHARM THER, V42, P1170, DOI 10.1111/apt.13398
   Feagan BG, 2018, J CROHNS COLITIS, V12, P905, DOI 10.1093/ecco-jcc/jjy047
   Ghosh S, 2003, NEW ENGL J MED, V348, P24, DOI 10.1056/NEJMoa020732
   Hamamoto N, 1999, CLIN EXP IMMUNOL, V117, P462
   Hanzel J, 2018, GASTROENTEROLOGY, V154, pS819
   James DG, 2011, DIGEST DIS SCI, V56, P1806, DOI 10.1007/s10620-010-1525-6
   Kato S, 2000, J PHARMACOL EXP THER, V295, P183
   Keshav S, 2013, PLOS ONE, V8, DOI 10.1371/journal.pone.0060094
   Koh S, 2016, DIS COLON RECTUM
   Kopylov U, 2012, INFLAMM BOWEL DIS, V18, P2404, DOI 10.1002/ibd.22954
   Kotlyar DS, 2015, CLIN GASTROENTEROL H, V13, P847, DOI 10.1016/j.cgh.2014.05.015
   Lightner AL, 2017, J CROHNS COLITIS, V11, P185, DOI 10.1093/ecco-jcc/jjw147
   Liu JA, 2015, J MANAG CARE SPEC PH, V21, P559, DOI 10.18553/jmcp.2015.21.7.559
   Mahadevan U, 2017, ALIMENT PHARM THER, V45, P941, DOI 10.1111/apt.13960
   MALIZIA G, 1991, GASTROENTEROLOGY, V100, P150, DOI 10.1016/0016-5085(91)90595-C
   McKenna MR, 2014, J GASTROINTEST LIVER, V23, P267, DOI [10.15403/jgld.2014.1121.233.mrmk, 10.1543/jgld.2014.1121.233.mrmk]
   Navaneethan U, 2016, GASTROENTEROLOGY, V150, pS812, DOI 10.1016/S0016-5085(16)32746-9
   Pelletier D, 2012, NEW ENGL J MED, V366, P339, DOI 10.1056/NEJMct1101691
   Peyrin-Biroulet L, 2011, GASTROENTEROLOGY, V141, P1621, DOI 10.1053/j.gastro.2011.06.050
   PODOLSKY DK, 1993, J CLIN INVEST, V92, P372, DOI 10.1172/JCI116575
   Pullen N, 2009, BRIT J PHARMACOL, V157, P281, DOI 10.1111/j.1476-5381.2009.00137.x
   Rivera-Nieves J, 2008, INFLAMM BOWEL DIS, V14, P1715, DOI 10.1002/ibd.20501
   Rosario M, 2016, CLIN DRUG INVEST, V36, P913, DOI 10.1007/s40261-016-0437-4
   Sandborn WJ, 2017, J CROHNS COLITIS, V11, pS21
   Sandborn WJ, 2017, J CROHNS COLITIS, V11, pS22
   Sandborn WJ, 2018, GUT, V67, P1824, DOI 10.1136/gutjnl-2016-313457
   Sandborn WJ, 2016, NEW ENGL J MED, V374, P1754, DOI 10.1056/NEJMoa1513248
   Sandborn WJ, 2013, NEW ENGL J MED, V369, P711, DOI 10.1056/NEJMoa1215739
   Sandborn WJ, 2005, NEW ENGL J MED, V353, P1912, DOI 10.1056/NEJMoa043335
   Sands BE, 2018, J CROHNS COLITIS, V12, pS68
   Sands BE, 2014, GASTROENTEROLOGY, V147, P618, DOI 10.1053/j.gastro.2014.05.008
   Sans M, 1999, GASTROENTEROLOGY, V116, P874, DOI 10.1016/S0016-5085(99)70070-3
   SPRINGER TA, 1994, CELL, V76, P301, DOI 10.1016/0092-8674(94)90337-9
   Stringfield S, 2016, DIS COLON RECTUM
   Tadbiri S, 2018, ALIMENT PHARM THER, V47, P485, DOI 10.1111/apt.14419
   Targan SR, 2007, GASTROENTEROLOGY, V132, P1672, DOI 10.1053/j.gastro.2007.03.024
   Vermeire S, 2017, LANCET, V390, P135, DOI 10.1016/S0140-6736(17)30930-3
   Vermeire S, 2017, J CROHNS COLITIS, V11, P412, DOI 10.1093/ecco-jcc/jjw176
   Vermeire S, 2014, LANCET, V384, P309, DOI 10.1016/S0140-6736(14)60661-9
   William S, 2018, AM J GASTROENTEROL, V113, pS3, DOI 10.14309/00000434-201802001-00011
   Yacyshyn B, 2007, CLIN GASTROENTEROL H, V5, P215, DOI 10.1016/j.cgh.2006.11.001
   Yoshida N, 2001, DIGESTION, V63, P81, DOI 10.1159/000051916
   Zhu LQ, 2009, NATURE, V457, P603, DOI 10.1038/nature07589
NR 54
TC 18
Z9 21
U1 0
U2 5
PU ELSEVIER SCI LTD
PI OXFORD
PA THE BOULEVARD, LANGFORD LANE, KIDLINGTON, OXFORD OX5 1GB, OXON, ENGLAND
SN 1521-6918
EI 1532-1916
J9 BEST PRACT RES CL GA
JI Best Pract. Res. Clin. Gastroenterol.
PD FEB-APR
PY 2019
VL 38-39
AR 101617
DI 10.1016/j.bpg.2019.05.004
PG 8
WC Gastroenterology & Hepatology
WE Science Citation Index Expanded (SCI-EXPANDED)
SC Gastroenterology & Hepatology
GA IN9SI
UT WOS:000479018300009
PM 31327399
OA Green Submitted
DA 2024-01-22
ER

PT J
AU Danese, S
   Fiorino, G
   Peyrin-Biroulet, L
AF Danese, Silvio
   Fiorino, Gionata
   Peyrin-Biroulet, Laurent
TI Early intervention in Crohn's disease: towards disease modification
   trials
SO GUT
LA English
DT Article
ID INFLAMMATORY BOWEL DISEASES; EARLY COMBINED IMMUNOSUPPRESSION; EARLY
   IMMUNOMODULATOR THERAPY; EARLY RHEUMATOID-ARTHRITIS; DE-ESCALATION;
   CONVENTIONAL MANAGEMENT; COMPLICATED DISEASE; NATURAL-HISTORY; REMISSION
   RATES; SURGICAL RATES
AB Crohn's disease (CD) is a chronic progressive destructive inflammatory bowel disease. As in rheumatoid arthritis, there is increasing evidence that early treatment initiation with disease-modifying agents, such as biological drugs, may lead to complete disease control, prevention of disease progression thus protecting against irreversible damage and restoration of normal quality of life. Data from randomised clinical trials with immunosuppressants and biologics suggest that treating patients with a disease duration of <2 years and an absence of complications may significantly reduce the risk for complications and increase time in remission in patients with CD. Moreover, rapid disease control may effectively prevent disease progression and allow dose reduction or even withdrawal of treatment, reducing the risk of long-term adverse events and healthcare costs. However, prospective disease modification trials are needed to confirm these initial results. Here we review the literature regarding early intervention in adult patients with CD and propose criteria for future disease modification trials.
C1 [Danese, Silvio; Fiorino, Gionata] Humanitas Res Hosp, Dept Gastroenterol, IBD Ctr, Milan, Italy.
   [Danese, Silvio] Humanitas Univ, Dept Biomed Sci, Via Manzoni 113, I-20089 Milan, Italy.
   [Peyrin-Biroulet, Laurent] Lorraine Univ, Univ Hosp Nancy, Dept Hepatogastroenterol, Vandoeuvre Les Nancy, France.
   [Peyrin-Biroulet, Laurent] Lorraine Univ, Univ Hosp Nancy, INSERM, U954, Vandoeuvre Les Nancy, France.
C3 Humanitas University; Universite de Lorraine; CHU de Nancy; Universite
   de Lorraine; CHU de Nancy; Institut National de la Sante et de la
   Recherche Medicale (Inserm)
RP Danese, S (通讯作者)，Humanitas Univ, Dept Biomed Sci, Via Manzoni 113, I-20089 Milan, Italy.
EM sdanese@hotmail.com
RI Fiorino, Gionata/G-3124-2013; Danese, Silvio/ABH-9571-2020
OI Fiorino, Gionata/0000-0001-5623-2968; Danese,
   Silvio/0000-0001-7341-1351; peyrin-biroulet, laurent/0000-0003-2536-6618
CR Allen PB, 2017, ALIMENT PHARM THER, V45, P1058, DOI 10.1111/apt.13995
   Amiot A, 2016, CLIN RES HEPATOL GAS, V40, P90, DOI 10.1016/j.clinre.2015.05.019
   Black CM, 2016, PLOS ONE, V11, DOI 10.1371/journal.pone.0149692
   Colombel JF, 2015, ALIMENT PHARM THER, V41, P734, DOI 10.1111/apt.13139
   Colombel JF, 2010, NEW ENGL J MED, V362, P1383, DOI 10.1056/NEJMoa0904492
   Colombel JF, 2007, GASTROENTEROLOGY, V132, P52, DOI 10.1053/j.gastro.2006.11.041
   Colombel JF, 2014, CLIN GASTROENTEROL H, V12, P414, DOI 10.1016/j.cgh.2013.06.019
   Cosnes J, 2005, GUT, V54, P237, DOI 10.1136/gut.2004.045294
   Cosnes J, 2013, GASTROENTEROLOGY, V145, P758, DOI 10.1053/j.gastro.2013.04.048
   D'Haens G, 2016, J CROHNS COLITIS, V10, pS24
   D'Haens G, 2008, LANCET, V371, P660, DOI 10.1016/S0140-6736(08)60304-9
   Danese S, 2015, J CROHNS COLITIS, V9, P601, DOI 10.1093/ecco-jcc/jjv067
   De Cruz P, 2015, LANCET, V385, P1406, DOI 10.1016/S0140-6736(14)61908-5
   Drobne D, 2015, CLIN GASTROENTEROL H, V13, P514, DOI 10.1016/j.cgh.2014.07.027
   Emery P, 2008, LANCET, V372, P375, DOI 10.1016/S0140-6736(08)61000-4
   Emery P, 2014, ARTHRITIS RES THER, V16, DOI 10.1186/ar4594
   European Medicine Agency, 2016, GUID DEV NEW MED PRO
   Feagan BG, 2008, GASTROENTEROLOGY, V135, P1493, DOI 10.1053/j.gastro.2008.07.069
   Fiorino G, 2017, J CROHNS COLITIS, V11
   Flamant M, 2015, EXPERT OPIN BIOL TH, V15, P1653, DOI 10.1517/14712598.2015.1069273
   Frolkis AD, 2013, GASTROENTEROLOGY, V145, P996, DOI 10.1053/j.gastro.2013.07.041
   Gilletta C, 2015, CLIN GASTROENTEROL H, V13, P1633, DOI 10.1016/j.cgh.2015.02.041
   Gremese E, 2013, ANN RHEUM DIS, V72, P858, DOI 10.1136/annrheumdis-2012-201456
   Grigor C, 2004, LANCET, V364, P263, DOI 10.1016/S0140-6736(04)16676-2
   Groupe d'Etude Therapeutique des Affections Inflammatoires du Tube Digestif, 2013, IMP UT PREC AD EV MA
   Kariyawasam VC, 2014, INFLAMM BOWEL DIS, V20, P1382, DOI 10.1097/MIB.0000000000000119
   Khanna R, 2015, LANCET, V386, P1825, DOI 10.1016/S0140-6736(15)00068-9
   Kim B, 2016, J GASTROEN HEPATOL, V31, P126, DOI 10.1111/jgh.13169
   Kugathasan S, 2007, GUT, V56, P1696, DOI 10.1136/gut.2006.116467
   Kugathasan S, 2017, LANCET, V389, P1710, DOI 10.1016/S0140-6736(17)30317-3
   Kuijper TM, 2016, ANN RHEUM DIS, V75, P2119, DOI 10.1136/annrheumdis-2016-209272
   Kwak MS, 2014, BMC GASTROENTEROL, V14, DOI 10.1186/1471-230X-14-85
   Lakatos PL, 2012, AM J GASTROENTEROL, V107, P579, DOI 10.1038/ajg.2011.448
   Mao EJ, 2017, ALIMENT PHARM THER, V45, P3, DOI 10.1111/apt.13847
   Martelli L, 2017, J GASTROENTEROL, V52, P19, DOI 10.1007/s00535-016-1266-1
   Niewiadomski O, 2015, J GASTROEN HEPATOL, V30, P1346, DOI 10.1111/jgh.12967
   Nuij V, 2015, J CROHNS COLITIS, V9, P997, DOI 10.1093/ecco-jcc/jjv130
   Olivera P, 2017, CURR OPIN GASTROEN, V33, P246, DOI 10.1097/MOG.0000000000000361
   Panaccione R, 2017, DIGESTIVE DIS WEEK
   Panés J, 2013, GASTROENTEROLOGY, V145, P766, DOI 10.1053/j.gastro.2013.06.009
   Papamichael K, 2016, J CROHNS COLITIS, V10, P371, DOI 10.1093/ecco-jcc/jjv206
   Pariente B, 2015, GASTROENTEROLOGY, V148, P52, DOI 10.1053/j.gastro.2014.09.015
   Pariente B, 2011, INFLAMM BOWEL DIS, V17, P1415, DOI 10.1002/ibd.21506
   Paul S, 2015, ALIMENT PHARM THER, V42, P939, DOI 10.1111/apt.13335
   Peyrin-Biroulet L, 2015, AM J GASTROENTEROL, V110, P1324, DOI 10.1038/ajg.2015.233
   Peyrin-Biroulet L, 2016, J CROHNS COLITIS, V10, P1375, DOI 10.1093/ecco-jcc/jjw156
   Peyrin-Biroulet L, 2012, AM J GASTROENTEROL, V107, P1770, DOI 10.1038/ajg.2012.117
   Peyrin-Biroulet L, 2012, GUT, V61, P241, DOI 10.1136/gutjnl-2011-300049
   Peyrin-Biroulet L, 2010, DIGEST DIS, V28, P463, DOI 10.1159/000320403
   Peyrin-Biroulet L, 2010, INFLAMM BOWEL DIS, V16, P15, DOI 10.1002/ibd.21010
   Peyrin-Biroulet L, 2009, AM J GASTROENTEROL, V104, P2089, DOI 10.1038/ajg.2009.301
   Qiu Y, 2015, MEDICINE, V94, DOI 10.1097/MD.0000000000001148
   Regueiro M, 2016, GASTROENTEROLOGY, V150, P1568, DOI 10.1053/j.gastro.2016.02.072
   Safroneeva E, 2015, ALIMENT PHARM THER, V42, P977, DOI 10.1111/apt.13363
   Schreiber S, 2013, J CROHNS COLITIS, V7, P213, DOI 10.1016/j.crohns.2012.05.015
   Schreiber S, 2010, AM J GASTROENTEROL, V105, P1574, DOI 10.1038/ajg.2010.78
   Singh JA, 2016, ARTHRIT CARE RES, V68, P1, DOI 10.1002/acr.22783
   Smolen JS, 2016, ANN RHEUM DIS, V75, P1268, DOI 10.1136/annrheumdis-2016-209429
   Smolen JS, 2006, ARTHRITIS RHEUM-US, V54, P702, DOI 10.1002/art.21678
   Thia KT, 2010, GASTROENTEROLOGY, V139, P1147, DOI 10.1053/j.gastro.2010.06.070
   Torres J, 2016, J CROHNS COLITIS, V10, P1385, DOI 10.1093/ecco-jcc/jjw116
   Torres J, 2015, GASTROENTEROLOGY, V149, P1, DOI 10.1053/j.gastro.2015.08.055
   U.S. Department of Health and Human Services FDA Center for Drug Evaluation and Research, 2006, Health Qual Life Outcomes, V4, P79
   van der Kooij SM, 2009, ANN RHEUM DIS, V68, P914, DOI 10.1136/ard.2008.092254
   Vegh Z, 2015, J CROHNS COLITIS, V9, P747, DOI 10.1093/ecco-jcc/jjv099
   Veny M, 2010, ALIMENT PHARM THER, V31, P561, DOI 10.1111/j.1365-2036.2009.04209.x
   Verhoef LM, 2017, RHEUMATOL THER, V4, P1, DOI 10.1007/s40744-017-0055-5
   Williet N, 2014, CLIN GASTROENTEROL H, V12, P1246, DOI 10.1016/j.cgh.2014.02.016
   Zallot C, 2012, DIGEST DIS, V30, P67, DOI 10.1159/000342608
   Zhulina Y, 2016, SCAND J GASTROENTERO, V51, P304, DOI 10.3109/00365521.2015.1093167
NR 70
TC 69
Z9 71
U1 0
U2 7
PU BMJ PUBLISHING GROUP
PI LONDON
PA BRITISH MED ASSOC HOUSE, TAVISTOCK SQUARE, LONDON WC1H 9JR, ENGLAND
SN 0017-5749
EI 1468-3288
J9 GUT
JI Gut
PD DEC
PY 2017
VL 66
IS 12
BP 2179
EP 2187
DI 10.1136/gutjnl-2017-314519
PG 9
WC Gastroenterology & Hepatology
WE Science Citation Index Expanded (SCI-EXPANDED)
SC Gastroenterology & Hepatology
GA FO3XC
UT WOS:000416769400021
PM 28874419
DA 2024-01-22
ER

PT J
AU Engin, G
AF Engin, Gulgun
TI Computed tomography enteroclysis in the diagnosis of intestinal diseases
SO JOURNAL OF COMPUTER ASSISTED TOMOGRAPHY
LA English
DT Review
DE multidedector CT; CT enteroclysis; small bowel disease; diagnosis
ID HELICAL CT-ENTEROCLYSIS; SMALL-BOWEL DISEASE; CAPSULE ENDOSCOPY;
   CROHNS-DISEASE; MR ENTEROCLYSIS; CONVENTIONAL ENTEROCLYSIS;
   CLINICAL-APPLICATIONS; MULTIDETECTOR CT; SURGICAL FINDINGS; YIELD
AB The role of computed tomography (CT) enteroclysis in the imaging of small bowel diseases is expanded with recent technological advances in multidetector CT system. Computed tomography enteroclysis is the examination of choice for patients with symptoms of intermittent small bowel obstruction, especially when there is a history of prior complex abdominal surgery, abdominal tumor, radiation therapy, and also in high grade obstructions with suspicion of extraintestinal internal fistula. Computed tomography enteroclysis is becoming the first-line modality for the evaluation of advanced and complicated small bowel Crohn disease. Computed tomography enteroclysis can also become an important complementary imaging technique to capsule endoscopy in the assessment of small bowel neoplasms and occult gastrointestinal hemorrhage. In this study, the technique and clinical applications of CT enteroclysis are reviewed; its advantages and limitations compared with the other imaging techniques and capsule endoscopy are discussed.
C1 Istanbul Univ, Fac Med, Dept Radiol, TR-34390 Istanbul, Turkey.
C3 Istanbul University
RP Engin, G (通讯作者)，Istanbul Univ, Fac Med, Dept Radiol, Millet St, TR-34390 Istanbul, Turkey.
EM gengin@istanbul.edu.tr
RI Engin, Gulgun/AAD-8864-2020
CR Albert JG, 2005, GUT, V54, P1721, DOI 10.1136/gut.2005.069427
   [Anonymous], EMERG RADIOL
   Bender GN, 1999, AM J ROENTGENOL, V172, P373, DOI 10.2214/ajr.172.2.9930786
   Boudiaf M, 2004, RADIOLOGY, V233, P338, DOI 10.1148/radiol.2332030308
   Buckley JA, 1997, RADIOL CLIN N AM, V35, P381
   Caspari R, 2004, ENDOSCOPY, V36, P1054, DOI 10.1055/s-2004-826041
   Ettore GC, 1997, AM J ROENTGENOL, V168, P727, DOI 10.2214/ajr.168.3.9057524
   FISHMAN EK, 1987, AM J ROENTGENOL, V148, P537, DOI 10.2214/ajr.148.3.537
   FRAGER D, 1994, AM J ROENTGENOL, V162, P37, DOI 10.2214/ajr.162.1.8273686
   Furukawa A, 2001, RADIOGRAPHICS, V21, P341, DOI 10.1148/radiographics.21.2.g01mr05341
   Gourtsoyiannis N, 2002, EUR RADIOL, V12, P2651, DOI 10.1007/s00330-002-1507-y
   Gourtsoyiannis N, 1997, EUR RADIOL, V7, P625, DOI 10.1007/BF02742916
   Gourtsoyiannis NC, 2006, EUR RADIOL, V16, P1915, DOI 10.1007/s00330-006-0248-8
   Hara AK, 2004, RADIOLOGY, V230, P260, DOI 10.1148/radiol.2301021535
   Hartmann D, 2003, Z GASTROENTEROL, V41, P377
   Kovacs Thomas O G, 2005, Curr Treat Options Gastroenterol, V8, P31, DOI 10.1007/s11938-005-0049-1
   Maconi G, 2003, AM J GASTROENTEROL, V98, P1545, DOI 10.1016/S0002-9270(03)00303-4
   Maglinte D. D., 2001, EMERG RADIOL, V8, P127
   MAGLINTE DD, 1996, ABDOM IMAGING, V2, P247
   MAGLINTE DD, 1987, RADIOLOGY, V163, P267
   Maglinte DDT, 2003, RADIOL CLIN N AM, V41, P263, DOI 10.1016/S0033-8389(02)00114-8
   Maglinte DDT, 2003, RADIOL CLIN N AM, V41, P249, DOI 10.1016/S0033-8389(02)00115-X
   Mazzeo S, 2001, J COMPUT ASSIST TOMO, V25, P612, DOI 10.1097/00004728-200107000-00017
   MERINE D, 1989, RADIOL CLIN N AM, V27, P707
   Mindelzun RE, 1997, AM J ROENTGENOL, V168, P437, DOI 10.2214/ajr.168.2.9016222
   MOCH A, 1994, AM J ROENTGENOL, V163, P1381, DOI 10.2214/ajr.163.6.7992733
   Orjollet-Lecoanet C, 2000, J RADIOL, V81, P618
   Paulsen SR, 2006, RADIOGRAPHICS, V26, P641, DOI 10.1148/rg.263055162
   Pilleul F, 2006, RADIOLOGY, V241, P796, DOI 10.1148/radiol.2413051429
   Rajesh A, 2006, CLIN RADIOL, V61, P31, DOI 10.1016/j.crad.2005.08.006
   Rieber A, 2000, EUR RADIOL, V10, P1377, DOI 10.1007/s003300000354
   Romano S, 2005, EUR RADIOL, V15, P1178, DOI 10.1007/s00330-005-2673-5
   Ros PR, 2002, RADIOGRAPHICS, V22, P697, DOI 10.1148/radiographics.22.3.g02ma21697
   Sailer J, 2005, AM J ROENTGENOL, V185, P1575, DOI 10.2214/AJR.04.1534
   Schmidt S, 2006, EUR RADIOL, V16, P648, DOI 10.1007/s00330-005-0005-4
   Schmidt S, 2005, EUR RADIOL, V15, P238, DOI 10.1007/s00330-004-2546-3
   Schmidt S, 2003, EUR RADIOL, V13, P1303, DOI 10.1007/s00330-002-1710-x
   Triester SL, 2005, AM J GASTROENTEROL, V100, P2407, DOI 10.1111/j.1572-0241.2005.00274.x
   Triester SL, 2006, AM J GASTROENTEROL, V101, P954, DOI 10.1111/j.1572-0241.2006.00506.x
   Turetschek K, 2002, J COMPUT ASSIST TOMO, V26, P488, DOI 10.1097/00004728-200207000-00002
   Umschaden HW, 2003, RADIOL CLIN N AM, V41, P231, DOI 10.1016/S0033-8389(02)00072-6
   Umschaden HW, 2000, RADIOLOGY, V215, P717, DOI 10.1148/radiology.215.3.r00jn12717
   Voderholzer WA, 2005, GUT, V54, P369, DOI 10.1136/gut.2004.040055
   Voderholzer WA, 2003, ENDOSCOPY, V35, P1009, DOI 10.1055/s-2003-44583
   Wold PB, 2003, RADIOLOGY, V229, P275, DOI 10.1148/radiol.2291020877
NR 45
TC 14
Z9 16
U1 0
U2 4
PU LIPPINCOTT WILLIAMS & WILKINS
PI PHILADELPHIA
PA 530 WALNUT ST, PHILADELPHIA, PA 19106-3621 USA
SN 0363-8715
J9 J COMPUT ASSIST TOMO
JI J. Comput. Assist. Tomogr.
PD JAN-FEB
PY 2008
VL 32
IS 1
BP 9
EP 16
DI 10.1097/rct.0b013e318059bed7
PG 8
WC Radiology, Nuclear Medicine & Medical Imaging
WE Science Citation Index Expanded (SCI-EXPANDED)
SC Radiology, Nuclear Medicine & Medical Imaging
GA 258KE
UT WOS:000252866000003
PM 18303282
DA 2024-01-22
ER

PT J
AU Yarur, A
   Kane, SV
AF Yarur, Andres
   Kane, Sunanda V.
TI Update on pregnancy and breastfeeding in the era of biologics
SO DIGESTIVE AND LIVER DISEASE
LA English
DT Review
DE Crohn's disease; Fertility; Pregnancy; Ulcerative colitis
ID INFLAMMATORY-BOWEL-DISEASE; POUCH-ANAL ANASTOMOSIS; REFRACTORY
   ULCERATIVE-COLITIS; CROHNS-DISEASE; NECROSIS-FACTOR; TNF-ALPHA;
   FOLLOW-UP; AZATHIOPRINE TREATMENT; CYCLOSPORINE TREATMENT;
   5-AMINOSALICYLIC ACID
AB Inflammatory bowel diseases are chronic conditions that frequently affect patients during their childbearing years. Considering the characteristics of disease and the medications used to treat it, several issues arise in the care of these patients when they attempt or achieve conception. We review the most current evidence concerning fertility and pregnancy outcomes in patients with inflammatory bowel diseases. With the exception of those women who undergo pelvic surgery, patients with inflammatory bowel diseases have no decreased fertility. Sulfasalazine decreases fertility in men. When looking at obstetrical outcomes, active disease at conception is associated with an increased risk of preterm delivery and low birth weight. While most medications used to treat inflammatory bowel diseases are low risk, some precautions need to be taken and the risk-to-benefit ratio needs to be considered on an individualized basis. In general, aminosalicylates and thiopurines should be continued, but methotrexate is contraindicated. Anti-tumour necrosis factor agents are considered safe to continue but full monoclonal antibodies do cross the placenta. As a general rule, the it is important to counsel women that conception is optimal when disease is in remission, as adverse obstetrical outcomes are directly associated with disease activity. Clinicians need to educate patients before, during and after conception, emphasizing treatment compliance. (C) 2013 Editrice Gastroenterologica Italiana S.r.l. Published by Elsevier Ltd. All rights reserved.
C1 [Yarur, Andres] Univ Florida, Dept Med, Gainesville, FL 32611 USA.
   [Kane, Sunanda V.] Mayo Clin Rochester, Dept Med, Rochester, MN USA.
C3 State University System of Florida; University of Florida; Mayo Clinic
RP Kane, SV (通讯作者)，Mayo Clin & Mayo Fdn, Dept Med, Div Gastroenterol & Hepatol, 200 1st St SW, Rochester, MN 55905 USA.
EM Kane.sunanda@mayo.edu
OI Yarur, Andres/0000-0003-2293-5555
CR Agret F, 2005, ALIMENT PHARM THER, V21, P509, DOI 10.1111/j.1365-2036.2005.02384.x
   Akbari M, 2013, INFLAMM BOWEL DIS, V19, P15, DOI 10.1002/ibd.22948
   ALSTEAD EM, 1990, GASTROENTEROLOGY, V99, P443, DOI 10.1016/0016-5085(90)91027-4
   American Academy of Pediatrics Committee on Drugs, 2001, Pediatrics, V108, P776
   Angelberger S, 2006, GUT, V55, P1364
   Angelberger S, 2011, J CROHNS COLITIS, V5, P95, DOI 10.1016/j.crohns.2010.10.005
   Arias FA, 2012, REV ESP ENFERM DIG, V104, P59, DOI 10.4321/s1130-01082012000200003
   Arsenescu R, 2011, AM J GASTROENTEROL, V106, P559, DOI 10.1038/ajg.2011.5
   Bar-Oz B, 2001, TRANSPLANTATION, V71, P1051, DOI 10.1097/00007890-200104270-00006
   Bar-Oz B, 2009, EUR J OBSTET GYN R B, V143, P75, DOI 10.1016/j.ejogrb.2008.12.007
   Beaulieu DB, 2011, GASTROENTEROL CLIN N, V40, P399, DOI 10.1016/j.gtc.2011.03.006
   Beaulieu DB, 2009, INFLAMM BOWEL DIS, V15, P25, DOI 10.1002/ibd.20640
   BEITINS IZ, 1972, J PEDIATR-US, V81, P936, DOI 10.1016/S0022-3476(72)80547-X
   Berek JS, 2007, BEREK NOVAKS GYNECOL, P1186
   BERKOVITCH M, 1994, OBSTET GYNECOL, V84, P535
   Bjorn AMB, 2014, AM J THER, V21, P73, DOI 10.1097/MJT.0b013e3182491e02
   Bortoli A, 2011, ALIMENT PHARM THER, V34, P724, DOI 10.1111/j.1365-2036.2011.04794.x
   Branche J, 2009, INFLAMM BOWEL DIS, V15, P1044, DOI 10.1002/ibd.20858
   BURTIN P, 1995, AM J OBSTET GYNECOL, V172, P525, DOI 10.1016/0002-9378(95)90567-7
   Cappell MS, 2011, NAT REV GASTRO HEPAT, V8, P610, DOI 10.1038/nrgastro.2011.162
   Cappell MS, 2010, J REPROD MED, V55, P115
   Cappell MS, 1996, DIGEST DIS SCI, V41, P2353, DOI 10.1007/BF02100127
   Caprilli R, 2006, GUT, V55, DOI 10.1136/gut.2005.081950c
   Carmichael SL, 1999, AM J MED GENET, V86, P242, DOI 10.1002/(SICI)1096-8628(19990917)86:3<242::AID-AJMG9>3.0.CO;2-U
   Carter JD, 2009, J RHEUMATOL, V36, P635, DOI 10.3899/jrheum.080545
   Cheent K, 2010, J CROHNS COLITIS, V4, P603, DOI 10.1016/j.crohns.2010.05.001
   Christensen LA, 2008, ALIMENT PHARM THER, V28, P1209, DOI 10.1111/j.1365-2036.2008.03843.x
   Cleary BJ, 2009, BIRTH DEFECTS RES A, V85, P647, DOI 10.1002/bdra.20583
   Coelho J, 2011, GUT, V60, P198, DOI 10.1136/gut.2010.222893
   Colombel JF, 2007, GASTROENTEROLOGY, V132, P52, DOI 10.1053/j.gastro.2006.11.041
   Cornish J, 2007, GUT, V56, P830, DOI 10.1136/gut.2006.108324
   Crijns HJMJ, 2011, J RHEUMATOL, V38, P1871, DOI 10.3899/jrheum.101316
   de Boer NKH, 2006, AM J GASTROENTEROL, V101, P1390, DOI 10.1111/j.1572-0241.2006.00538.x
   Dejaco C, 2001, GASTROENTEROLOGY, V121, P1048, DOI 10.1053/gast.2001.28692
   Delaere K P, 1989, Acta Urol Belg, V57, P29
   Diav-Citrin O, 1998, GASTROENTEROLOGY, V114, P23, DOI 10.1016/S0016-5085(98)70628-6
   Diav-Citrin O, 2001, TERATOLOGY, V63, P186, DOI 10.1002/tera.1033
   Dotan I, 2012, J CROHNS COLITIS, DOI DOI 10.1016/J.CR0HNS.2012.08.012
   Evers JLH, 2002, LANCET, V360, P151, DOI 10.1016/S0140-6736(02)09417-5
   FAYEZ JA, 1994, J GYNECOL SURG, V10, P79, DOI 10.1089/gyn.1994.10.79
   FLECHNER SM, 1985, AM J KIDNEY DIS, V5, P60, DOI 10.1016/S0272-6386(85)80138-4
   Ford AC, 2011, AM J GASTROENTEROL, V106, P644, DOI 10.1038/ajg.2011.73
   Francella A, 2003, GASTROENTEROLOGY, V124, P9, DOI 10.1053/gast.2003.50014
   FRASER FC, 1995, TERATOLOGY, V51, P45, DOI 10.1002/tera.1420510107
   French AE, 2003, CAN FAM PHYSICIAN, V49, P577
   French AE, 2003, ANN PHARMACOTHER, V37, P815, DOI 10.1345/aph.1C312
   Gouraud A, 2012, TRANSPLANTATION, V94, pE38, DOI 10.1097/TP.0b013e3182654d36
   Grimer M, 2007, NEPHROLOGY, V12, pS98, DOI 10.1111/j.1440-1797.2006.00735.x
   Gur C, 2004, REPROD TOXICOL, V18, P93, DOI 10.1016/j.reprotox.2003.10.007
   Hahnloser D, 2004, DIS COLON RECTUM, V47, P1127, DOI 10.1007/s10350-004-0569-0
   Haider S, 2009, PLACENTA, V30, P111, DOI 10.1016/j.placenta.2008.10.012
   Hanauer SB, 2002, LANCET, V359, P1541, DOI 10.1016/S0140-6736(02)08512-4
   HAUGEN G, 1991, EUR J OBSTET GYN R B, V39, P25, DOI 10.1016/0028-2243(91)90137-A
   Hellwig K, 2011, MULT SCLER J, V17, P958, DOI 10.1177/1352458511401944
   Hernández-Díaz S, 2009, ENVIRON HEALTH PERSP, V117, P185, DOI 10.1289/ehp.11766
   Hoeltzenbein M, 2012, REPROD TOXICOL, V34, P364, DOI 10.1016/j.reprotox.2012.05.001
   Hudson M, 1997, INT J GYNECOL OBSTET, V58, P229, DOI 10.1016/S0020-7292(97)00088-X
   Hviid A, 2011, CAN MED ASSOC J, V183, P796, DOI 10.1503/cmaj.101063
   Jain A, 1997, TRANSPLANTATION, V64, P559, DOI 10.1097/00007890-199708270-00002
   JOHNS DG, 1972, AM J OBSTET GYNECOL, V112, P978, DOI 10.1016/0002-9378(72)90824-1
   Julsgaard M, 2011, INFLAMM BOWEL DIS, V17, P1573, DOI 10.1002/ibd.21522
   Kainz A, 2000, TRANSPLANTATION, V70, P1718, DOI 10.1097/00007890-200012270-00010
   Kane S, 2005, AM J GASTROENTEROL, V100, P102, DOI 10.1111/j.1572-0241.2005.40785.x
   Kane S, 2004, AM J GASTROENTEROL, V99, P1523, DOI 10.1111/j.1572-0241.2004.30472.x
   Kane S, 2009, J CLIN GASTROENTEROL, V43, P613, DOI 10.1097/MCG.0b013e31817f9367
   Kane SV, 2009, AM J GASTROENTEROL, V104, P228, DOI 10.1038/ajg.2008.71
   Katz JA, 2004, AM J GASTROENTEROL, V99, P2385, DOI 10.1111/j.1572-0241.2004.30186.x
   Khan KJ, 2011, AM J GASTROENTEROL, V106, P661, DOI 10.1038/ajg.2011.72
   Khan KJ, 2011, AM J GASTROENTEROL, V106, P630, DOI 10.1038/ajg.2011.64
   KLOTZ U, 1993, LANCET, V342, P618, DOI 10.1016/0140-6736(93)91443-P
   Koss CA, 2012, ANTIMICROB AGENTS CH, V56, P4800, DOI 10.1128/AAC.06477-11
   Lakatos PL, 2012, AM J GASTROENTEROL, V107, P579, DOI 10.1038/ajg.2011.448
   Langagergaard V, 2007, ALIMENT PHARM THER, V25, P73, DOI 10.1111/j.1365-2036.2006.03162.x
   Larsen H, 2001, INT J ANTIMICROB AG, V18, P259, DOI 10.1016/S0924-8579(01)00390-9
   Lichtenstein GR, 2012, AM J GASTROENTEROL, V107, P1409, DOI 10.1038/ajg.2012.218
   Lloyd ME, 1999, QJM-MON J ASSOC PHYS, V92, P551, DOI 10.1093/qjmed/92.10.551
   Loebstein R, 1998, ANTIMICROB AGENTS CH, V42, P1336, DOI 10.1128/AAC.42.6.1336
   Mahadevan U, 2005, INFLAMM BOWEL DIS, V11, P395, DOI 10.1097/01.MIB.0000164023.10848.c4
   Mahadevan U, CLIN GASTRO IN PRESS
   Martin PL, 2008, INT J TOXICOL, V27, P341, DOI 10.1080/10915810802368196
   Martin PL, 2007, AM J REPROD IMMUNOL, V58, P138, DOI 10.1111/j.1600-0897.2007.00499.x
   Matalon ST, 2004, REPROD TOXICOL, V18, P219, DOI 10.1016/j.reprotox.2003.10.014
   Matsui D., 2012, Obstetrics and Gynecology International, V2012, P1, DOI [DOI 10.3390/nu4070799, 10.1155/2012/796590, DOI 10.1155/2012/796590]
   MAYBERRY JF, 1986, GUT, V27, P821, DOI 10.1136/gut.27.7.821
   MCLEOD HL, 1995, PHARMACOGENETICS, V5, P281, DOI 10.1097/00008571-199510000-00003
   Moffatt DC, 2009, AM J GASTROENTEROL, V104, P2517, DOI 10.1038/ajg.2009.362
   MOGADAM M, 1981, GASTROENTEROLOGY, V80, P72
   Molodecky NA, 2012, GASTROENTEROLOGY, V142, P46, DOI 10.1053/j.gastro.2011.10.001
   Moskovitz DN, 2004, AM J GASTROENTEROL, V99, P656, DOI 10.1111/j.1572-0241.2004.04140.x
   Mountifield R, 2009, INFLAMM BOWEL DIS, V15, P720, DOI 10.1002/ibd.20839
   Naganunma M, 2011, J CROHNS COLITIS, V5, P317, DOI 10.1016/j.crohns.2011.02.003
   Nesbitt A, 2007, INFLAMM BOWEL DIS, V13, P1323, DOI 10.1002/ibd.20225
   Norgård B, 2003, ALIMENT PHARM THER, V17, P827, DOI 10.1046/j.1365-2036.2003.01537.x
   Norgård B, 2001, ALIMENT PHARM THER, V15, P483, DOI 10.1046/j.1365-2036.2001.00962.x
   NWOKOLO CU, 1994, GUT, V35, P220, DOI 10.1136/gut.35.2.220
   Olsen KO, 1999, BRIT J SURG, V86, P493, DOI 10.1046/j.1365-2168.1999.01076.x
   Olsen KO, 2002, GASTROENTEROLOGY, V122, P15, DOI 10.1053/gast.2002.30345
   OMORAIN C, 1984, GUT, V25, P1078, DOI 10.1136/gut.25.10.1078
   Ooi BS, 2003, DIS COLON RECTUM, V46, P111, DOI 10.1007/s10350-004-6504-6
   ORESLAND T, 1994, INT J COLORECTAL DIS, V9, P77, DOI 10.1007/BF00699417
   Ostensen M, 2009, NAT REV RHEUMATOL, V5, P382, DOI 10.1038/nrrheum.2009.103
   Oussalah A, 2009, GUT, V58, P608, DOI 10.1136/gut.2008.166884
   PASSMORE CM, 1988, BRIT J CLIN PHARMACO, V26, P45, DOI 10.1111/j.1365-2125.1988.tb03362.x
   Petri M, 2003, AUTOIMMUNITY, V36, P51, DOI 10.1080/0891693031000067296
   PIANO, 2012, PIANO 1000 PATIENT P, P1
   Polifka JE, 2002, TERATOLOGY, V65, P240, DOI 10.1002/tera.10043
   Prantera C, 2012, GASTROENTEROLOGY, V142, P473, DOI 10.1053/j.gastro.2011.11.032
   Puchner R, 2012, CLIN EXP RHEUMATOL, V30, P765
   Rajapakse RO, 2000, AM J GASTROENTEROL, V95, P684
   Rajaratnam SG, 2011, INT J COLORECTAL DIS, V26, P1365, DOI 10.1007/s00384-011-1274-9
   Reddy D, 2008, AM J GASTROENTEROL, V103, P1203, DOI 10.1111/j.1572-0241.2007.01756.x
   Reindl W, 2007, GUT, V56, P1019, DOI 10.1136/gut.2006.105288
   Riis L, 2006, AM J GASTROENTEROL, V101, P1539, DOI 10.1111/j.1572-0241.2006.00602.x
   Rodríguez-Pinilla E, 1998, TERATOLOGY, V58, P2, DOI 10.1002/(SICI)1096-9926(199807)58:1<2::AID-TERA2>3.0.CO;2-4
   Roopenian DC, 2007, NAT REV IMMUNOL, V7, P715, DOI 10.1038/nri2155
   RUTGEERTS P, 1995, GASTROENTEROLOGY, V108, P1617, DOI 10.1016/0016-5085(95)90121-3
   Salminen A, 2008, PEDIATR RES, V63, P280, DOI 10.1203/PDR.0b013e318163a8b2
   Sandborn WJ, 2003, GASTROENTEROLOGY, V125, P380, DOI 10.1016/S0016-5085(03)00877-1
   Sartor RB, 2004, GASTROENTEROLOGY, V126, P1620, DOI 10.1053/j.gastro.2004.03.024
   Schnitzler F, 2011, INFLAMM BOWEL DIS, V17, P1846, DOI 10.1002/ibd.21583
   Selinger CP, J CROHNS CO IN PRESS
   Shergill AK, 2012, GASTROINTEST ENDOSC, V76, P18, DOI 10.1016/j.gie.2012.02.029
   Shim L, 2011, J CROHNS COLITIS, V5, P234, DOI 10.1016/j.crohns.2011.01.009
   SILVER RM, 1994, BIOL REPROD, V50, P1108, DOI 10.1095/biolreprod50.5.1108
   Stephansson O, 2011, INFLAMM BOWEL DIS, V17, P795, DOI 10.1002/ibd.21369
   Stephansson O, 2010, CLIN GASTROENTEROL H, V8, P509, DOI 10.1016/j.cgh.2010.02.014
   Targan SR, 2007, GASTROENTEROLOGY, V132, P1672, DOI 10.1053/j.gastro.2007.03.024
   Teruel C, 2010, AM J GASTROENTEROL, V105, P2003, DOI 10.1038/ajg.2010.138
   Toomey D, FAMILY PRAC IN PRESS
   TOOVEY S, 1981, GUT, V22, P445, DOI 10.1136/gut.22.6.445
   Torchinsky A, 2003, AM J REPROD IMMUNOL, V49, P159, DOI 10.1034/j.1600-0897.2003.01174.x
   Waljee A, 2006, GUT, V55, P1575, DOI 10.1136/gut.2005.090316
   Wehner NG, 2009, BIRTH DEFECTS RES B, V86, P117, DOI 10.1002/bdrb.20190
   Wehner NG, 2009, BIRTH DEFECTS RES B, V86, P108, DOI 10.1002/bdrb.20191
   Zelinkova Z, 2011, ALIMENT PHARM THER, V33, P1053, DOI 10.1111/j.1365-2036.2011.04617.x
   ZELISSEN PMJ, 1988, SCAND J GASTROENTERO, V23, P1100, DOI 10.3109/00365528809090175
   Zheng SM, 2012, THER DRUG MONIT, V34, P660, DOI 10.1097/FTD.0b013e3182708edf
   Zlatanic J, 2003, J CLIN GASTROENTEROL, V36, P303, DOI 10.1097/00004836-200304000-00005
NR 138
TC 13
Z9 14
U1 0
U2 13
PU ELSEVIER SCIENCE INC
PI NEW YORK
PA STE 800, 230 PARK AVE, NEW YORK, NY 10169 USA
SN 1590-8658
EI 1878-3562
J9 DIGEST LIVER DIS
JI Dig. Liver Dis.
PD OCT
PY 2013
VL 45
IS 10
BP 787
EP 794
DI 10.1016/j.dld.2013.02.001
PG 8
WC Gastroenterology & Hepatology
WE Science Citation Index Expanded (SCI-EXPANDED)
SC Gastroenterology & Hepatology
GA 219AI
UT WOS:000324475200001
PM 23474350
OA Bronze
DA 2024-01-22
ER

PT J
AU Zhang, JY
   Han, G
   Yu, ZW
AF Zhang, Jianying
   Han, Gang
   Yu, Zhenwei
TI Efficacy and safety of Tripterygium wilfordii Hook F preparations for
   the treatment of Crohn disease A systemic review and meta-analysis
   protocol
SO MEDICINE
LA English
DT Review
DE complementary medicine; Crohn disease; traditional Chinese medicine;
   Tripterygium wilfordii Hook F
ID QUALITY-OF-LIFE; SULFASALAZINE; PREVALENCE; SURGERY; THERAPY; IMPACT
AB Background: Crohn disease (CD) is associated with substantial healthcare related costs and impairment of quality of life. Tripterygium wilfordii Hook F (TwHF) is proved to be effective for CD in animal and human. However, there is no systemic review and meta-analysis regarding the clinical efficacy and safety of TwHF preparation for the treatment of CD.
   Methods: Six electronic databases (Medline, EMBASE, Cochrane database, Chinese National Knowledge Infrastructure, Wanfang Database and Chongqing VIP Database) will be searched for eligibility studies. Data from the included studies will be extracted and the quality of studies will be assessed. Data synthesis will be performed using Review Manager software. Sensitivity analysis and publication bias assessment will also be carried out.
   Results: This systemic review and meta-analysis will provide synthesized result of clinical efficacy and safety of TwHF preparation for the treatment of CD.
   Conclusion: This research will determine the clinical efficacy and safety of TwHF preparation for the treatment of CD.
   Registration: PROSPERO CRD42019127893
C1 [Zhang, Jianying; Han, Gang; Yu, Zhenwei] Zhejiang Univ, Sch Med, Sir Run Run Shaw Hosp, 3rd East Qingchun Rd, Hangzhou 310016, Zhejiang, Peoples R China.
C3 Zhejiang University
RP Yu, ZW (通讯作者)，Zhejiang Univ, Sch Med, Sir Run Run Shaw Hosp, 3rd East Qingchun Rd, Hangzhou 310016, Zhejiang, Peoples R China.
EM yzw_srrsh@zju.edu.cn
RI Yu, Zhenwei/JTL-3981-2023; zhang, jian/HPD-1712-2023; jin,
   li/IWU-4648-2023; zhan, y/ISA-2807-2023
FU Health Commission of Zhejiang Province, China [2017KY089]
FX This work is funded by Health Commission of Zhejiang Province, China
   (2017KY089). The funder plays no role in the protocol development.
CR Aniwan S, 2017, GASTROENTEROL CLIN N, V46, P463, DOI 10.1016/j.gtc.2017.05.003
   [Anonymous], 2011, COCHRANE HDB SYSTEMA
   [Anonymous], BMJ
   [Anonymous], DIG DIS SCI
   [Anonymous], 2015, BMJ-BRIT MED J, DOI [DOI 10.1136/bmj.g7647, DOI 10.1136/BMJ.G7647, 10.4271/2015-01-1534]
   Coward S, 2017, INFLAMM BOWEL DIS, V23, P461, DOI 10.1097/MIB.0000000000001023
   Floyd DN, 2015, DIGEST DIS SCI, V60, P299, DOI 10.1007/s10620-014-3368-z
   Goldbach-Mansky R, 2009, ANN INTERN MED, V151, P229, DOI 10.7326/0003-4819-151-4-200908180-00005
   Guo BJ, 2017, ANN NY ACAD SCI, V1401, P37, DOI 10.1111/nyas.13414
   Mao EJ, 2017, ALIMENT PHARM THER, V45, P3, DOI 10.1111/apt.13847
   Miot J, 2016, INT J CLIN PHARM-NET, V38, P880, DOI 10.1007/s11096-016-0304-7
   Ng SC, 2017, LANCET, V390, P2769, DOI 10.1016/S0140-6736(17)32448-0
   Schirbel A, 2010, WORLD J GASTROENTERO, V16, P3168, DOI 10.3748/wjg.v16.i25.3168
   Shen ZH, 2017, J GASTROEN HEPATOL, V32, P1804, DOI 10.1111/jgh.13861
   Sun J, 2015, AM J MED SCI, V350, P345, DOI 10.1097/MAJ.0000000000000591
   Torres J, 2017, LANCET, V389, P1741, DOI 10.1016/S0140-6736(16)31711-1
   Triantafyllidi A, 2015, ANN GASTROENTEROL, V28, P210
   Wright EK, 2015, INFLAMM BOWEL DIS, V21, P1187, DOI 10.1097/MIB.0000000000000271
   Wu R, 2013, MOL IMMUNOL, V56, P340, DOI 10.1016/j.molimm.2013.05.006
   Yu C, 2011, FITOTERAPIA, V82, P709, DOI 10.1016/j.fitote.2011.02.011
   Zheng JJ, 2010, J DIGEST DIS, V11, P161, DOI 10.1111/j.1751-2980.2010.00431.x
   Zhu WM, 2015, DIGEST LIVER DIS, V47, P14, DOI 10.1016/j.dld.2014.09.008
NR 22
TC 1
Z9 1
U1 1
U2 6
PU LIPPINCOTT WILLIAMS & WILKINS
PI PHILADELPHIA
PA TWO COMMERCE SQ, 2001 MARKET ST, PHILADELPHIA, PA 19103 USA
SN 0025-7974
EI 1536-5964
J9 MEDICINE
JI Medicine (Baltimore)
PD JUN
PY 2019
VL 98
IS 26
AR e16231
DI 10.1097/MD.0000000000016231
PG 3
WC Medicine, General & Internal
WE Science Citation Index Expanded (SCI-EXPANDED)
SC General & Internal Medicine
GA IQ4PT
UT WOS:000480733400091
PM 31261581
OA Green Published, gold
DA 2024-01-22
ER

PT J
AU Wiskin, AE
   Haggarty, R
   Afzal, NA
   Batra, A
   Wootton, SA
   Beattie, RM
AF Wiskin, A. E.
   Haggarty, R.
   Afzal, N. A.
   Batra, A.
   Wootton, S. A.
   Beattie, R. M.
TI Nutritional perspectives of children with Crohn's disease: a
   single-centre cohort observation of disease activity, energy expenditure
   and dietary intake
SO EUROPEAN JOURNAL OF CLINICAL NUTRITION
LA English
DT Article
ID INFLAMMATORY-BOWEL-DISEASE; BODY-COMPOSITION; ENTERAL NUTRITION;
   YOUNG-ADULTS; INFLIXIMAB; THERAPY; GROWTH
AB BACKGROUND/OBJECTIVES: Children with Crohn's disease often demonstrate nutritional recovery during primary therapy at diagnosis, but long-term nutritional support is sometimes necessary. Evidence to inform best nutritional practice including energy and micronutrient requirements is limited. The principal objective of this study was to determine how energy expenditure and physical activity vary with disease activity over the first year following diagnosis.
   SUBJECTS/METHODS: Twenty children were studied at diagnosis with Crohn's disease and were followed up over 1 year while receiving treatment according to national guidelines. The majority of children (13) were treated with exclusive enteral nutrition. At study visits, height, weight, bioelectrical impedance, resting energy expenditure by indirect calorimetry, tri-axial accelerometer and blood investigations were performed alongside clinical assessment.
   RESULTS: There was no significant effect of disease activity on resting energy expenditure (REE). Physical activity was greater after primary therapy (Z = 3.31, P<0.01). Median wPCDAI fell from 58 at diagnosis to 7.5 after primary therapy and was 7.5 at 1 year. Weight s.d.s increased from -1.67 to -0.86 and lean index s.d.s increased from -2.93 to -1.64, although the increase was mostly in the first 2 months. Median height s.d.s was unchanged throughout this study. There was a significant association between dietary intake and weight gain (r = 0.8 P<0.01) but not height gain. Persistent micronutrient deficits beyond diagnosis were seen for both iron and vitamin D.
   CONCLUSIONS: This study has demonstrated that REE does not change significantly through different phases of disease activity, but physical activity is low at diagnosis. Children with Crohn's disease should be screened for deficiencies of iron and vitamin D.
C1 [Wiskin, A. E.; Wootton, S. A.] Univ Southampton, Fac Med, Southampton, Hants, England.
   [Wiskin, A. E.; Haggarty, R.; Wootton, S. A.] NIHR Biomed Res Unit, Nutr, Diet & Lifestyle, Southampton, Hants, England.
   [Afzal, N. A.; Batra, A.; Beattie, R. M.] Univ Hosp Southampton NHS Fdn Trust, Southampton, Hants, England.
C3 University of Southampton; University of Southampton; University of
   Southampton; University Hospital Southampton NHS Foundation Trust
RP Wiskin, AE (通讯作者)，Bristol Royal Hosp Children, Paediat Gastroenterol & Nutr Dept, King David Bldg,Upper Maudlin St, Bristol BS2 8BJ, Avon, England.
EM a.wiskin@nhs.net
RI Wootton, Stephen/I-3712-2012
OI Wootton, Stephen/0000-0002-9495-9719; Beattie, Robert
   Mark/0000-0003-4721-0577; Batra, Akshay/0000-0003-0722-4392
FU NIHR Biomedical Research Unit, Nutrition, Diet & Lifestyle in
   Southampton; Crohn's in Childhood Research Association
FX Thanks to Christine Glenn and Kesta Durkin within the Southampton Centre
   for Biomedical Research for their help in laboratory and anthropometric
   measurements. This study was funded by the NIHR Biomedical Research
   Unit, Nutrition, Diet & Lifestyle in Southampton. AEW was supported by a
   fellowship from Crohn's in Childhood Research Association.
CR Azcue M, 1997, GUT, V41, P203, DOI 10.1136/gut.41.2.203
   Bousvaros A, 1998, J PEDIATR GASTR NUTR, V26, P129, DOI 10.1097/00005176-199802000-00002
   Burnham JM, 2005, AM J CLIN NUTR, V82, P413, DOI 10.1093/ajcn/82.2.413
   DoH, 2004, DIET REF VAL FOOD EN
   Escher JC, 2005, J PEDIATR GASTR NUTR, V41, P1
   Filippi J, 2006, INFLAMM BOWEL DIS, V12, P185, DOI 10.1097/01.MIB.0000206541.15963.c3
   FREEMAN JV, 1995, ARCH DIS CHILD, V73, P17, DOI 10.1136/adc.73.1.17
   Gasche C, 2007, INFLAMM BOWEL DIS, V13, P1545, DOI 10.1002/ibd.20285
   Gerasimidis K, 2012, INFLAMM BOWEL DIS, V18, P1672, DOI 10.1002/ibd.21916
   Hartman C, 2009, WORLD J GASTROENTERO, V15, P2570, DOI 10.3748/wjg.15.2570
   Kelsen J, 2008, INFLAMM BOWEL DIS, V14, pS9, DOI 10.1002/ibd.20560
   Levine A, 2011, INFLAMM BOWEL DIS, V17, P1314, DOI 10.1002/ibd.21493
   Pichard C, 2004, AM J CLIN NUTR, V79, P613
   Sandhu BK, 2008, BEHALF IBD WORKING G
   Schofield W N, 1985, Hum Nutr Clin Nutr, V39 Suppl 1, P5
   Sherriff A, 2009, BRIT J NUTR, V101, P1753, DOI 10.1017/S0007114508135814
   Steiner SJ, 2007, INFLAMM BOWEL DIS, V13, P737, DOI 10.1002/ibd.20102
   Steiner SJ, 2008, PEDIATR RES, V64, P673, DOI 10.1203/PDR.0b013e318186dde2
   Sylvester FA, 2009, CLIN GASTROENTEROL H, V7, P452, DOI 10.1016/j.cgh.2008.12.017
   Thayu M, 2010, GASTROENTEROLOGY, V139, P430, DOI 10.1053/j.gastro.2010.04.044
   Turner D, 2010, AM J GASTROENTEROL, V105, P2085, DOI 10.1038/ajg.2010.143
   Vasseur F, 2010, AM J GASTROENTEROL, V105, P1893, DOI 10.1038/ajg.2010.20
   WEIR JBD, 1949, J PHYSIOL-LONDON, V109, P1, DOI 10.1113/jphysiol.1949.sp004363
   Wiskin AE, 2012, J PEDIATR GASTR NUTR, V54, P271, DOI 10.1097/MPG.0b013e318236b19a
   World Health Organization (WHO) United Nations Children Fund (UNCF) United Nations University (UNU), 2001, IR DEF AN ASS PREV C
   Zoli G, 1996, DIGEST DIS SCI, V41, P1754, DOI 10.1007/BF02088741
NR 26
TC 4
Z9 4
U1 0
U2 10
PU NATURE PUBLISHING GROUP
PI LONDON
PA MACMILLAN BUILDING, 4 CRINAN ST, LONDON N1 9XW, ENGLAND
SN 0954-3007
EI 1476-5640
J9 EUR J CLIN NUTR
JI Eur. J. Clin. Nutr.
PD OCT
PY 2016
VL 70
IS 10
BP 1132
EP 1137
DI 10.1038/ejcn.2016.107
PG 6
WC Nutrition & Dietetics
WE Science Citation Index Expanded (SCI-EXPANDED)
SC Nutrition & Dietetics
GA DZ3ZR
UT WOS:000385795800006
PM 27329610
OA Bronze
DA 2024-01-22
ER

PT J
AU Sciaudone, G
   Pellino, G
   Riegler, G
   Selvaggi, F
AF Sciaudone, G.
   Pellino, G.
   Riegler, G.
   Selvaggi, F.
TI Infliximab in Drug-Naive Patients with Failed Ileorectal Anastomosis for
   Crohn's Disease: A New Chance for Sparing the Rectum?
SO EUROPEAN SURGICAL RESEARCH
LA English
DT Article
DE Infliximab; Rectal sparing; Ileorectal anastomosis; Crohn's disease;
   Quality of life
ID INFLAMMATORY-BOWEL-DISEASE; SINGLE-CENTER COHORT; TOTAL COLECTOMY; SETON
   PLACEMENT; RECURRENCE; COLITIS; THERAPY; ARTICLE; PREVENTION; MANAGEMENT
AB The aim of this intervention study is to determine whether long-term infliximab therapy can decrease the proctectomy rate in patients with failed total colectomy and ileorectal anastomosis (IRA) for Crohn's disease (CD). Twelve patients (5 females) - with a median age of 36.6 years (range 18-56 years), previously treated with IRA (5 in our institution and 7 referred) for colorectal and perianal CD (median Crohn's Disease Activity Index 334.5, range 220-426), with rectal disease recurrence requiring proctectomy, no responders to conventional therapy but infliximab-naive - were treated with infliximab infusions (Remicade (TM) 5 mg/kg at 0, 2, 6 weeks and then every 8 weeks) to avoid proctectomy. The main outcome measures consisted of IRA preservation and bowel function at study end. Mortality and major adverse reactions have not been observed. At the time of the median follow-up (57.4 months, range 36-92), the rectum was preserved in 10 patients (83.3%). One patient underwent proctectomy 6 weeks after the beginning of the treatment for unresponsiveness to drugs and another after 26 weeks for rectal stenosis. Anorectal function (maximum tolerated volume: 239 +/- 43 vs. 294 +/- 36 ml) and quality of life (Inflammatory Bowel Disease Questionnaire score 89.2 +/- 20.6 vs. 173.8 +/- 31.9) improved, and the Wexner Continence score (4.4 +/- 2.4 vs. 1.7 +/- 1.0) and daily defecations (5.2 +/- 1.03 vs. 2.7 +/- 1.05) decreased in 10 patients. Our results, although preliminary, are encouraging and seem to justify a less aggressive approach in patients with rectal and perianal recurrence after IRA for CD. Copyright (C) 2011 S. Karger AG, Basel
C1 [Sciaudone, G.; Pellino, G.; Selvaggi, F.] Univ Naples 2, Div Gen Surg, Naples, Italy.
   [Riegler, G.] Univ Naples 2, Div Gastroenterol, Naples, Italy.
C3 Universita della Campania Vanvitelli; Universita della Campania
   Vanvitelli
RP Selvaggi, F (通讯作者)，Via Francesco Giordani 42, IT-80122 Naples, Italy.
EM fselvaggi@hotmail.com
RI Selvaggi, Francesco/HSH-7500-2023; Pellino, Gianluca/B-8458-2015;
   Selvaggi, Francesco/J-1898-2012
OI Selvaggi, Francesco/0000-0002-3219-3797; Pellino,
   Gianluca/0000-0002-8322-6421; SCIAUDONE, Guido/0000-0003-4221-8502
CR AMBROSE NS, 1984, GUT, V25, P223, DOI 10.1136/gut.25.3.223
   BUCHMANN P, 1981, BRIT J SURG, V68, P7, DOI 10.1002/bjs.1800680103
   Cassinotti A, 2009, INFLAMM BOWEL DIS, V15, P1264, DOI 10.1002/ibd.20899
   Cattan P, 2002, BRIT J SURG, V89, P454, DOI 10.1046/j.0007-1323.2001.02053.x
   Elton C, 2003, BRIT J SURG, V90, P59, DOI 10.1002/bjs.4005
   FARMER RG, 1975, GASTROENTEROLOGY, V68, P627
   Fidder H, 2009, GUT, V58, P501, DOI 10.1136/gut.2008.163642
   GUYATT G, 1989, GASTROENTEROLOGY, V96, P804, DOI 10.1016/0016-5085(89)90905-0
   HANAUER S, 2001, AM J GASTROENTEROL, V96, pS302
   Hanauer SB, 2002, LANCET, V359, P1541, DOI 10.1016/S0140-6736(02)08512-4
   Hyder SA, 2006, DIS COLON RECTUM, V49, P1837, DOI 10.1007/s10350-006-0656-5
   KEIGHLEY MRB, 1982, GUT, V23, P102, DOI 10.1136/gut.23.2.102
   LENNARDJONES JE, 1976, GUT, V17, P477, DOI 10.1136/gut.17.6.477
   LOCKHARTMUMMERY HE, 1975, DIS COLON RECTUM, V18, P200, DOI 10.1007/BF02587272
   LONGO WE, 1992, DIS COLON RECTUM, V35, P1066, DOI 10.1007/BF02252997
   MORTENSEN NJM, 1984, BRIT J SURG, V71, P783
   Poritz LS, 2002, DIS COLON RECTUM, V45, P771, DOI 10.1007/s10350-004-6296-8
   Present DH, 1999, NEW ENGL J MED, V340, P1398, DOI 10.1056/NEJM199905063401804
   Regueiro M, 2003, INFLAMM BOWEL DIS, V9, P98, DOI 10.1097/00054725-200303000-00003
   Rieger N, 1999, AUST NZ J SURG, V69, P28, DOI 10.1046/j.1440-1622.1999.01486.x
   Rizzello F, 2002, ALIMENT PHARM THER, V16, P40, DOI 10.1046/j.1365-2036.16.s4.6.x
   Rubenstein JH, 2002, J CLIN GASTROENTEROL, V35, P151, DOI 10.1097/00004836-200208000-00007
   Rutgeerts P, 2006, ALIMENT PHARM THER, V23, P451, DOI 10.1111/j.1365-2036.2006.02786.x
   Rutgeerts P, 1999, GASTROENTEROLOGY, V117, P761, DOI 10.1016/S0016-5085(99)70332-X
   Sandborn WJ, 2003, GASTROENTEROLOGY, V125, P1508, DOI 10.1016/j.gastro.2003.08.025
   Sands B, 2002, GASTROENTEROLOGY, V122, pA81
   Sands BE, 2004, NEW ENGL J MED, V350, P876, DOI 10.1056/NEJMoa030815
   Schnitzler F, 2009, GUT, V58, P492, DOI 10.1136/gut.2008.155812
   Scribano ML, 2002, ALIMENT PHARM THERAP, V16, P35, DOI 10.1046/j.1365-2036.16.s4.16.x
   Sorrentino D, 2007, ARCH INTERN MED, V167, P1804, DOI 10.1001/archinte.167.16.1804
   Sorrentino D, 2006, EUR J GASTROEN HEPAT, V18, P457, DOI 10.1097/00042737-200604000-00025
   Tekkis PP, 2006, COLORECTAL DIS, V8, P82, DOI 10.1111/j.1463-1318.2005.00903.x
   Topstad DR, 2003, DIS COLON RECTUM, V46, P577, DOI 10.1007/s10350-004-6611-4
   Vermeire S, 2007, GUT, V56, P1226, DOI 10.1136/gut.2006.099978
   WEAVER RM, 1986, DIS COLON RECTUM, V29, P443, DOI 10.1007/BF02561580
   WILLIAMS JG, 1991, BRIT J SURG, V78, P10, DOI 10.1002/bjs.1800780106
   WOLFF BG, 1985, DIS COLON RECTUM, V28, P709, DOI 10.1007/BF02560279
   Yamamoto T, 2000, WORLD J SURG, V24, P125, DOI 10.1007/s002689910023
NR 38
TC 20
Z9 20
U1 0
U2 1
PU KARGER
PI BASEL
PA ALLSCHWILERSTRASSE 10, CH-4009 BASEL, SWITZERLAND
SN 0014-312X
J9 EUR SURG RES
JI Eur. Surg. Res.
PY 2011
VL 46
IS 4
BP 163
EP 168
DI 10.1159/000324398
PG 6
WC Surgery
WE Science Citation Index Expanded (SCI-EXPANDED)
SC Surgery
GA 772DS
UT WOS:000291213000001
PM 21454983
DA 2024-01-22
ER

PT J
AU Molendijk, I
   Nuij, VJAA
   van der Meulen-de Jong, AE
   van der Woude, CJ
AF Molendijk, Ilse
   Nuij, Veerle J. A. A.
   van der Meulen-de Jong, Andrea E.
   van der Woude, C. Janneke
TI Disappointing Durable Remission Rates in Complex Crohn's Disease Fistula
SO INFLAMMATORY BOWEL DISEASES
LA English
DT Article
DE complex perianal fistulas; Crohn's disease; healing
ID INFLAMMATORY-BOWEL-DISEASE; PERIANAL FISTULAS; CLINICAL-TRIAL;
   DOUBLE-BLIND; MAINTENANCE THERAPY; NATURAL-HISTORY; STEM-CELLS;
   INFLIXIMAB; 6-MERCAPTOPURINE; CIPROFLOXACIN
AB Background: Despite potent drugs and surgical techniques, the treatment of perianal fistulizing Crohn's disease (CD) remains challenging. We assessed treatment strategies for perianal fistulizing CD and their effect on remission, response, and relapse.
   Methods: Patients with perianal fistulizing CD visiting the Erasmus MC between January 1, 1980 and January 1, 2000 were identified. Demographics, fistula characteristics, and received treatments aimed at the outcome of these strategies were noted.
   Results: In total, 232 patients were identified (98 male; 42.2%). Median follow-up was 10.0 years (range, 0.5-37.5 yr). Complex fistulas were present in 78.0%. Medical treatment (antibiotics, steroids, immunosuppressants, and anti-tumor necrosis factor) commenced in 79.7% of the patients and in 53.2%, surgery (colectomy, fistulectomy, stoma, and rectum amputation) was performed. Simple fistulas healed more often than complex fistulas (88.2% versus 64.6%; P < 0.001). Rectum involvement was not associated with a lower remission rate, and anti-tumor necrosis factor therapy did not increase complete fistula healing rates in simple and complex fistula. Initially, healed fistulas recurred in 26.7% in case of simple fistulas and in 41.9% in case of complex fistulas (P = 0.051). Only 37.0% of the complex fistulas were in remission at the end of follow-up compared with 66.7% of the simple fistulas (P < 0.001).
   Conclusions: Only the minority of CD complex perianal fistulas were in remission after conventional treatment strategies after a median follow-up of 10 years. Simple fistulas were more likely to heal than complex fistulas, and less of these healed fistulas relapsed. However, more than 3 quarters of the patients had complex perianal fistulas.
C1 [Molendijk, Ilse; van der Meulen-de Jong, Andrea E.] Leiden Univ Med Ctr, Dept Gastroenterol & Hepatol, Leiden, Netherlands.
   [Nuij, Veerle J. A. A.; van der Woude, C. Janneke] Erasmus MC, Dept Gastroenterol & Hepatol, NL-3015 CE Rotterdam, Netherlands.
C3 Leiden University; Leiden University Medical Center (LUMC); Erasmus
   University Rotterdam; Erasmus MC
RP van der Woude, CJ (通讯作者)，Erasmus MC, Dept Gastroenterol & Hepatol, S Gravendijkwal 230, NL-3015 CE Rotterdam, Netherlands.
EM c.vanderwoude@erasmusmc.nl
RI van der Woude, Christien Janneke/H-6384-2011; van der Meulen,
   Andrea/AAU-9430-2020
OI van der Meulen, Andrea/0000-0001-9353-5431; van der Woude,
   C.Janneke/0000-0003-3875-6957
FU Digest Science Foundation
FX I. Molendijk is financially supported by the Digest Science Foundation.
CR Abraham C, 2009, NEW ENGL J MED, V361, P2066, DOI 10.1056/NEJMra0804647
   Baumgart DC, 2007, LANCET, V369, P1641, DOI 10.1016/S0140-6736(07)60751-X
   Bell SJ, 2003, ALIMENT PHARM THER, V17, P1145, DOI 10.1046/j.1365-2036.2003.01561.x
   Ciccocioppo R, 2011, GUT, V60, P788, DOI 10.1136/gut.2010.214841
   Colombel JF, 2009, GUT, V58, P940, DOI 10.1136/gut.2008.159251
   de la Portilla F, 2013, INT J COLORECTAL DIS, V28, P313, DOI 10.1007/s00384-012-1581-9
   Dejaco C, 2003, ALIMENT PHARM THER, V18, P1113, DOI 10.1046/j.1365-2036.2003.01793.x
   Devaraj B, 2011, DIS COLON RECTUM, V54, P681, DOI 10.1007/DCR.0b013e31820e7c7a
   Dewint P, 2014, GUT, V63, P292, DOI 10.1136/gutjnl-2013-304488
   Ford AC, 2011, AM J GASTROENTEROL, V106, P644, DOI 10.1038/ajg.2011.73
   García-Olmo D, 2005, DIS COLON RECTUM, V48, P1416, DOI 10.1007/s10350-005-0052-6
   Garcia-Olmo D, 2009, DIS COLON RECTUM, V52, P79, DOI 10.1007/DCR.0b013e3181973487
   HELLERS G, 1980, GUT, V21, P525, DOI 10.1136/gut.21.6.525
   Ingle SB, 2007, DIGEST LIVER DIS, V39, P963, DOI 10.1016/j.dld.2007.07.154
   Kamm MA, 2008, CLIN GASTROENTEROL H, V6, P7, DOI 10.1016/j.cgh.2007.10.010
   Lapidus A, 2006, WORLD J GASTROENTERO, V12, P75, DOI 10.3748/wjg.v12.i1.75
   LENNARDJONES JE, 1989, SCAND J GASTROENTERO, V24, P2, DOI 10.3109/00365528909091339
   LOCKHARTMUMMERY HE, 1975, DIS COLON RECTUM, V18, P200, DOI 10.1007/BF02587272
   MAKOWIEC F, 1995, GUT, V37, P696, DOI 10.1136/gut.37.5.696
   PEARSON DC, 1995, ANN INTERN MED, V123, P132, DOI 10.7326/0003-4819-123-2-199507150-00009
   Platell C, 1996, AUST NZ J SURG, V66, P5, DOI 10.1111/j.1445-2197.1996.tb00690.x
   PRESENT DH, 1980, NEW ENGL J MED, V302, P981, DOI 10.1056/NEJM198005013021801
   Present DH, 1999, NEW ENGL J MED, V340, P1398, DOI 10.1056/NEJM199905063401804
   Sandborn WJ, 2013, NEW ENGL J MED, V369, P711, DOI 10.1056/NEJMoa1215739
   Sandborn WJ, 2003, GASTROENTEROLOGY, V125, P380, DOI 10.1016/S0016-5085(03)00877-1
   Sandborn WJ, 2003, GASTROENTEROLOGY, V125, P1508, DOI 10.1016/j.gastro.2003.08.025
   Sands BE, 2004, NEW ENGL J MED, V350, P876, DOI 10.1056/NEJMoa030815
   Schreiber S, 2011, ALIMENT PHARM THER, V33, P185, DOI 10.1111/j.1365-2036.2010.04509.x
   Schwartz DA, 2002, GASTROENTEROLOGY, V122, P875, DOI 10.1053/gast.2002.32362
   Subasinghe D, 2011, J GASTROINTEST SURG, V15, P1562, DOI 10.1007/s11605-011-1588-5
   Tang LY, 2006, CLIN GASTROENTEROL H, V4, P1130, DOI 10.1016/j.cgh.2006.06.021
   Thia KT, 2009, INFLAMM BOWEL DIS, V15, P17, DOI 10.1002/ibd.20608
   Van Assche G, 2010, J CROHNS COLITIS, V4, P63, DOI 10.1016/j.crohns.2009.09.009
   Van Assche G, 2010, J CROHNS COLITIS, V4, P7, DOI 10.1016/j.crohns.2009.12.003
   Vavricka SR, 2010, DIGEST DIS, V28, P556, DOI 10.1159/000320416
   West RL, 2004, ALIMENT PHARM THERAP, V20, P1329, DOI 10.1111/j.1365-2036.2004.02247.x
   Zimmerman DDE, 2011, DIS COLON RECTUM, V54, P658, DOI 10.1007/DCR.0b013e31820ea359
NR 37
TC 93
Z9 99
U1 0
U2 5
PU LIPPINCOTT WILLIAMS & WILKINS
PI PHILADELPHIA
PA 530 WALNUT ST, PHILADELPHIA, PA 19106-3621 USA
SN 1078-0998
EI 1536-4844
J9 INFLAMM BOWEL DIS
JI Inflamm. Bowel Dis.
PD NOV
PY 2014
VL 20
IS 11
BP 2022
EP 2028
DI 10.1097/MIB.0000000000000148
PG 7
WC Gastroenterology & Hepatology
WE Science Citation Index Expanded (SCI-EXPANDED)
SC Gastroenterology & Hepatology
GA AS5YI
UT WOS:000344342000017
PM 25159455
OA Green Published, Bronze
DA 2024-01-22
ER

PT J
AU Ma, C
   Lee, JK
   Mitra, AR
   Teriaky, A
   Choudhary, D
   Nguyen, TM
   Casteele, NV
   Khanna, R
   Panaccione, R
   Feagan, BG
   Jairath, V
AF Ma, Christopher
   Lee, Jeffrey K.
   Mitra, Anish R.
   Teriaky, Anouar
   Choudhary, Daksh
   Nguyen, Tran M.
   Casteele, Niels Vande
   Khanna, Reena
   Panaccione, Remo
   Feagan, Brian G.
   Jairath, Vipul
TI Systematic review with meta-analysis: efficacy and safety of oral Janus
   kinase inhibitors for inflammatory bowel disease
SO ALIMENTARY PHARMACOLOGY & THERAPEUTICS
LA English
DT Review
ID ZOSTER SUBUNIT VACCINE; CROHNS-DISEASE; ULCERATIVE-COLITIS;
   HERPES-ZOSTER; BIOLOGICAL THERAPIES; MAINTENANCE THERAPY; TOFACITINIB;
   INDUCTION; RISK; ASSOCIATION
AB Background Janus kinase (JAK) inhibitors represent a novel therapeutic class for treatment of inflammatory bowel disease. Aims To determine the efficacy and safety of JAK inhibitors compared to placebo for the treatment of Crohn's disease (CD) and ulcerative colitis (UC). Methods PubMed, Embase and CENTRAL were systematically searched to November 1, 2018. Randomised placebo-controlled trials (RCTs) of JAK inhibitors in adult patients with CD or UC were eligible. Open-label extension studies without a placebo comparator arm were excluded. Clinical, endoscopic, and safety outcomes were extracted and rates relative to placebo were pooled using a random-effects model. Results A total of 12 RCTs (5 CD, 7 UC) were included. Patients were randomised to placebo (n = 844), tofacitinib (n = 1882), filgotinib (n = 130), peficitinib (n = 176), upadacitinib (n = 387) or TD-1473 (n = 31). JAK inhibitor treatment was associated with induction of clinical remission in CD (RR, relative risk 1.38 [95% confidence interval CI 1.04-1.83], P = 0.025, I-2 = 14%) and UC (RR 3.07 [95% CI 2.03-4.63], P < 0.001, I-2 = 0%). In UC, JAK inhibitor treatment was associated with induction of endoscopic remission (endoscopic Mayo subscore MCSe = 0/1) (RR 2.43 [95% CI 1.64-3.59], P < 0.001, I-2 = 27%) and mucosal healing (MCSe = 0) (RR 5.50 [95% CI 2.46-12.32], P < 0.001, I-2 = 0%). JAK inhibitor treatment increased the risk of infection compared to placebo (RR 1.40 [95% CI 1.18-1.67], P < 0.001, I-2 = 0%), particularly for herpes zoster. Conclusions JAK inhibitors are effective for inducing clinical remission in CD and induction of clinical and endoscopic remission in UC, although are associated with an increased risk of infectious complications.
C1 [Ma, Christopher; Choudhary, Daksh; Panaccione, Remo] Univ Calgary, Div Gastroenterol & Hepatol, Calgary, AB, Canada.
   [Ma, Christopher; Nguyen, Tran M.; Feagan, Brian G.; Jairath, Vipul] Robarts Clin Trials Inc, London, ON, Canada.
   [Lee, Jeffrey K.] Kaiser Permanente Northern Calif, Div Res, San Francisco, CA USA.
   [Lee, Jeffrey K.] Kaiser Permanente Northern Calif, Div Gastroenterol, San Francisco, CA USA.
   [Mitra, Anish R.] Univ British Columbia, Dept Med, Crit Care Med, Vancouver, BC, Canada.
   [Teriaky, Anouar; Khanna, Reena; Feagan, Brian G.; Jairath, Vipul] Western Univ, Div Gastroenterol, London, ON, Canada.
   [Casteele, Niels Vande] Univ Calif San Diego, Dept Med, La Jolla, CA 92093 USA.
   [Feagan, Brian G.; Jairath, Vipul] Western Univ, Dept Epidemiol & Biostat, London, ON, Canada.
C3 University of Calgary; Robarts Clinical Trials Inc; Kaiser Permanente;
   Kaiser Permanente; University of British Columbia; Western University
   (University of Western Ontario); University of California System;
   University of California San Diego; Western University (University of
   Western Ontario)
RP Ma, C (通讯作者)，Univ Calgary, Div Gastroenterol & Hepatol, Dept Med, Cumming Sch Med, 3280 Hosp Dr NW, Calgary, AB, Canada.
EM christopher.ma@ucalgary.ca
RI Khanna, Reena/H-5626-2013; Feagan, Brian/G-3292-2011; Ma,
   Christopher/AAH-4886-2021; Jairath, Vipul/GLS-6449-2022; Panaccione,
   Remo/ABC-1140-2021
OI Panaccione, Remo/0000-0002-5247-940X; Ma,
   Christopher/0000-0002-4698-9948; Vande Casteele,
   Niels/0000-0003-0854-0274; Mitra, Anish/0000-0001-8151-3972; Choudhary,
   Daksh/0000-0002-2812-1141
FU Clinician Fellowship from the Canadian Institutes of Health Research;
   Crohn's and Colitis Canada; Canadian Association of Gastroenterology;
   National Cancer Institute [K07 CA212057]; American Gastroenterological
   Association Research Scholar Award; American Gastroenterological
   Association
FX Christopher Ma is supported by a Clinician Fellowship from the Canadian
   Institutes of Health Research, Crohn's and Colitis Canada, and the
   Canadian Association of Gastroenterology. Jeffrey Lee is supported by a
   career development grant (K07 CA212057) from the National Cancer
   Institute and American Gastroenterological Association Research Scholar
   Award. Niels Vande Casteele is supported by a Research Scholar Award
   from the American Gastroenterological Association.
CR [Anonymous], GASTROENTEROLOGY S1
   [Anonymous], UNITED EUROPEAN G S1
   [Anonymous], 2018, UNITED EUROP GASTROE
   [Anonymous], RHEUMATOLOGY OXFORD
   Banerjee S, 2017, DRUGS, V77, P521, DOI 10.1007/s40265-017-0701-9
   Barrett JC, 2008, NAT GENET, V40, P955, DOI 10.1038/ng.175
   BEST WR, 1976, GASTROENTEROLOGY, V70, P439
   Bonovas S, 2018, ALIMENT PHARM THER, V47, P454, DOI 10.1111/apt.14449
   Bonovas S, 2016, CLIN GASTROENTEROL H, V14, P1385, DOI 10.1016/j.cgh.2016.04.039
   Can G, 2015, CLIN RES HEPATOL GAS, V39, P489, DOI 10.1016/j.clinre.2015.01.005
   Clark JD, 2014, J MED CHEM, V57, P5023, DOI 10.1021/jm401490p
   Cohen SB, 2017, ANN RHEUM DIS, V76, P1253, DOI 10.1136/annrheumdis-2016-210457
   Colombel JF, 2018, INFLAMM BOWEL DIS, V24, P2173, DOI 10.1093/ibd/izy150
   Cunningham AL, 2016, NEW ENGL J MED, V375, P1019, DOI 10.1056/NEJMoa1603800
   D'Amico F, 2018, EXPERT OPIN INV DRUG, V27, P595, DOI 10.1080/13543784.2018.1492547
   Daperno M, 2004, GASTROINTEST ENDOSC, V60, P505, DOI 10.1016/S0016-5107(04)01878-4
   De Vries LCS, 2017, J CROHNS COLITIS, V11, P885, DOI 10.1093/ecco-jcc/jjx003
   DERSIMONIAN R, 1986, CONTROL CLIN TRIALS, V7, P177, DOI 10.1016/0197-2456(86)90046-2
   Duijvestein Marjolijn, 2018, Curr Treat Options Gastroenterol, V16, P129, DOI 10.1007/s11938-018-0175-1
   Galien R, 2016, PHARMACOL REP, V68, P789, DOI 10.1016/j.pharep.2016.04.001
   Higgins JPT, 2011, BMJ, V343, pd5928, DOI [10.1136/bmj.d5928, DOI 10.1136/BMJ.D5928]
   Higgins PDR, 2009, ALIMENT PHARM THER, V29, P247, DOI 10.1111/j.1365-2036.2008.03865.x
   Jairath V, 2019, LANCET GASTROENTEROL, V4, P63, DOI 10.1016/S2468-1253(18)30306-6
   Kiu H, 2012, GROWTH FACTORS, V30, P88, DOI 10.3109/08977194.2012.660936
   Ku CC, 2004, J EXP MED, V200, P917, DOI 10.1084/jem.20040634
   Lal H, 2015, NEW ENGL J MED, V372, P2087, DOI 10.1056/NEJMoa1501184
   Long MD, 2013, ALIMENT PHARM THER, V37, P420, DOI 10.1111/apt.12182
   Ma C, 2018, CLIN GASTROENTEROL H, V16, P637, DOI 10.1016/j.cgh.2017.08.025
   Ma C, 2018, CLIN GASTROENTEROL H, V16, P1407, DOI 10.1016/j.cgh.2018.02.051
   Moher D, 2009, PLOS MED, V6, DOI [10.1371/journal.pmed.1000097, 10.1016/j.ijsu.2010.07.299, 10.1136/bmj.i4086, 10.1016/j.ijsu.2010.02.007, 10.1136/bmj.b2535, 10.1186/2046-4053-4-1, 10.1136/bmj.b2700]
   O'Shea JJ, 2013, NEW ENGL J MED, V368, P161, DOI 10.1056/NEJMra1202117
   Olivera P, 2017, EXPERT REV CLIN IMMU, V13, P693, DOI 10.1080/1744666X.2017.1291342
   Olivera P, 2017, GUT, V66, P199, DOI 10.1136/gutjnl-2016-312912
   Panés J, 2017, GUT, V66, P1049, DOI 10.1136/gutjnl-2016-312735
   Paschos P, 2018, ALIMENT PHARM THER, V48, P1174, DOI 10.1111/apt.15005
   Roda G, 2016, CLIN TRANSL GASTROEN, V7, DOI 10.1038/ctg.2015.63
   Rossin EJ, 2011, PLOS GENET, V7, DOI 10.1371/journal.pgen.1001273
   Sandborn WJ, 2019, CLIN GASTROENTEROL H, V17, P1541, DOI 10.1016/j.cgh.2018.11.035
   Sandborn WJ, 2017, GASTROENTEROLOGY, V152, pS1308, DOI 10.1016/S0016-5085(17)34357-3
   Sandborn WJ, 2017, NEW ENGL J MED, V376, P1723, DOI 10.1056/NEJMoa1606910
   Sandborn WJ, 2014, CLIN GASTROENTEROL H, V12, P1485, DOI 10.1016/j.cgh.2014.01.029
   Sandborn WJ, 2012, NEW ENGL J MED, V367, P616, DOI 10.1056/NEJMoa1112168
   Sands BE, 2018, J CROHNS COLITIS, V12, P1158, DOI 10.1093/ecco-jcc/jjy085
   Sato K, 2009, J CLIN IMMUNOL, V29, P815, DOI 10.1007/s10875-009-9320-x
   SCHROEDER KW, 1987, NEW ENGL J MED, V317, P1625, DOI 10.1056/NEJM198712243172603
   Shah H, 2018, CAN MED ASSOC J, V190, pE677, DOI 10.1503/cmaj.170453
   Shale MJ, 2003, ALIMENT PHARM THER, V18, P191, DOI 10.1046/j.1365-2036.2003.01648.x
   Singh S, 2018, ALIMENT PHARM THER, V47, P162, DOI 10.1111/apt.14422
   van der Valk ME, 2014, GUT, V63, P72, DOI 10.1136/gutjnl-2012-303376
   Vasudevan A, 2017, WORLD J GASTROENTERO, V23, P6385, DOI 10.3748/wjg.v23.i35.6385
   Vermeire S, 2017, LANCET, V389, P266, DOI 10.1016/S0140-6736(16)32537-5
   Winthrop KL, 2018, INFLAMM BOWEL DIS, V24, P2258, DOI 10.1093/ibd/izy131
   Winthrop KL, 2017, ARTHRITIS RHEUMATOL, V69, P1960, DOI 10.1002/art.40189
   Xie JH, 2018, GASTROENTEROLOGY, V154, pS1357
   Yamaoka K, 2004, GENOME BIOL, V5, DOI 10.1186/gb-2004-5-12-253
   Yanai H, 2011, AM J GASTROENTEROL, V106, P685, DOI 10.1038/ajg.2011.103
NR 56
TC 56
Z9 60
U1 1
U2 16
PU WILEY
PI HOBOKEN
PA 111 RIVER ST, HOBOKEN 07030-5774, NJ USA
SN 0269-2813
EI 1365-2036
J9 ALIMENT PHARM THER
JI Aliment. Pharmacol. Ther.
PD JUL
PY 2019
VL 50
IS 1
BP 5
EP 23
DI 10.1111/apt.15297
PG 19
WC Gastroenterology & Hepatology; Pharmacology & Pharmacy
WE Science Citation Index Expanded (SCI-EXPANDED)
SC Gastroenterology & Hepatology; Pharmacology & Pharmacy
GA IH1OJ
UT WOS:000474260300001
PM 31119766
OA Bronze
DA 2024-01-22
ER

PT J
AU van Overstraeten, AD
   Wolthuis, AM
   D'Hoore, A
AF van Overstraeten, A. de Buck
   Wolthuis, A. M.
   D'Hoore, A.
TI Modified side-to-side isoperistaltic strictureplasty over the ileocaecal
   valve for the surgical treatment of terminal ileal Crohn's disease: the
   ultimate bowel sparing technique?
SO COLORECTAL DISEASE
LA English
DT Article
DE Terminal ileitis; Crohn's disease; strictureplasty; Michelassi; bowel
   sparing technique
ID ANASTOMOSIS; RESECTION
AB AimThe study describes the technique of a modified side-to-side isoperistaltic strictureplasty over the ileocaecal valve.
   MethodThe technical details of a modified side-to-side isoperistaltic strictureplasty of the terminal ileum for stricturing Crohn's disease is described including Figs.1 and 2 and a video illustration (Video S1).
   ResultsBetween November 2010 and December 2015, 36 patients underwent a side-to-side isoperistaltic strictureplasty of the (neo-)terminal ileum (men 14/36; median age 35years [interquartile range (IQR) 26-51years]). Thirty were operated by either multiport or single port laparoscopy. The median length of hospital stay was 9 (IQR 8-11)days. Anastomotic leakage occurred in two patients both in the first five cases. In both the anastomosis could be rescued by additional suturing. After a median follow-up of 18.9 (IQR 7.0-36.0)months, 14 patients had developed clinical recurrence and one had a surgical recurrence at 63months.
   ConclusionA modified side-to-side isoperistaltic strictureplasty is a feasible and safe technique, rendering maximal bowel sparing surgery possible.
C1 [van Overstraeten, A. de Buck; Wolthuis, A. M.; D'Hoore, A.] Katholieke Univ Leuven, Univ Hosp Leuven, Dept Abdominal Surg, Herestr 49, B-3000 Leuven, Belgium.
C3 KU Leuven; University Hospital Leuven
RP van Overstraeten, AD (通讯作者)，Katholieke Univ Leuven, Univ Hosp Leuven, Dept Abdominal Surg, Herestr 49, B-3000 Leuven, Belgium.
EM anthony.debuckvanoverstraeten@uzleuven.be
CR desBuck van Overstraeten A, 2016, J CROHNS COLITIS, V10, P437
   Fazio VW, 1996, ANN SURG, V224, P563, DOI 10.1097/00000658-199610000-00014
   Michelassi F, 1996, DIS COLON RECTUM, V39, P345, DOI 10.1007/BF02049480
   Michelassi F, 2007, DIS COLON RECTUM, V50, P277, DOI 10.1007/s10350-006-0804-y
   Poggioli G, 1998, DIS COLON RECTUM, V41, P1577, DOI 10.1007/BF02237310
   Sampietro GM, 2004, J AM COLL SURGEONS, V199, P8, DOI 10.1016/j.jamcollsurg.2004.01.039
   Sasaki I, 2004, DIS COLON RECTUM, V47, P940, DOI 10.1007/s10350-004-0517-z
   Yamamoto T, 2007, DIS COLON RECTUM, V50, P1968, DOI 10.1007/s10350-007-0279-5
NR 8
TC 14
Z9 15
U1 0
U2 1
PU WILEY-BLACKWELL
PI HOBOKEN
PA 111 RIVER ST, HOBOKEN 07030-5774, NJ USA
SN 1462-8910
EI 1463-1318
J9 COLORECTAL DIS
JI Colorectal Dis.
PD AUG
PY 2016
VL 18
IS 8
BP O311
EP O313
DI 10.1111/codi.13420
PG 3
WC Gastroenterology & Hepatology; Surgery
WE Science Citation Index Expanded (SCI-EXPANDED)
SC Gastroenterology & Hepatology; Surgery
GA DS6OQ
UT WOS:000380901900006
PM 27317087
DA 2024-01-22
ER

PT J
AU Gonczi, L
   Szanto, K
   Farkas, K
   Molnar, T
   Szamosi, T
   Schafer, E
   Golovics, PA
   Barkai, L
   Lontai, L
   Lovasz, B
   Juhasz, M
   Patai, A
   Sarang, K
   Vincze, A
   Sarlos, P
   Farkas, A
   Dubravcsik, Z
   Toth, TG
   Miheller, P
   Ilias, A
   Lakatos, PL
AF Gonczi, Lorant
   Szanto, Kata
   Farkas, Klaudia
   Molnar, Tamas
   Szamosi, Tamas
   Schafer, Eszter
   Golovics, Petra A.
   Barkai, Laszlo
   Lontai, Livia
   Lovasz, Barbara
   Juhasz, Mark
   Patai, Arpad
   Sarang, Krisztina
   Vincze, Aron
   Sarlos, Patricia
   Farkas, Alexandra
   Dubravcsik, Zsolt
   Toth, Tamas G.
   Miheller, Pal
   Ilias, Akos
   Lakatos, Peter L.
TI Clinical efficacy, drug sustainability and serum drug levels in Crohn's
   disease patients treated with ustekinumab - A prospective, multicenter
   cohort from Hungary
SO DIGESTIVE AND LIVER DISEASE
LA English
DT Article
DE Anti-TNF failure; Clinical efficacy; Crohn's disease; Drug
   sustainability; Ustekinumab
ID MAINTENANCE THERAPY; INDUCTION
AB Introduction: Although efficacy of ustekinumab (UST) has been demonstrated through randomized trials, data from real-life prospective cohorts are still limited. Our aim was to evaluate clinical efficacy, drug sustainability, dose intensification and results from therapeutic drug monitoring in UST treated patients with Crohn's disease (CD) using a prospective, nationwide, multicenter cohort.
   Methods: Patients from 10 Inflammatory Bowel Disease centers were enrolled between 2019 January and 2020 May. Patient demographics, disease phenotype, treatment history, clinical disease activity (Crohn's Disease Activity Index(CDAI), Harvey Bradshaw Index(HBI)), biomarkers, and serum drug levels were obtained. Evaluations were performed at week8 (post-induction), w16-20, w32-36, and w52-56 follow-up visits.
   Results: A total of 142 patients were included [57.4% female; complex disease behavior (B2/B3):48%, previous anti-TNF exposition:97%]. Clinical response and remission rates after induction(w8) were 78.1% and 57.7% using CDAI, and 82.5% and 51.8% based on HBI scores. The one-year clinical remission rate was 58%/57.3%(CDAI/HBI). Composite clinical and biomarker remission (CDAI < 150 and C-reactive protein < 10 mg/L) rates were 35.4%; 33.3%; 38.6% and 36.6% at w8/w16-20/w32-36 and w52-56. Drug sustainability was 81.9%(standard deviation(SD): 3.4) at 1 year(1y). Probability of dose intensification was high and introduced early, 42.2%(SD:4.2) at similar to w32 and 51.9%(SD:4.4%) at 1y.
   Conclusion: Ustekinumab showed favorable drug sustainability and clinical efficacy in a patient population with severe disease phenotype and previous anti-tumor necrosis factor (anti-TNF) failure, however frequent dose intensification was required. (C) 2021 Editrice Gastroenterologica Italiana S.r.l. Published by Elsevier Ltd. All rights reserved.
C1 [Gonczi, Lorant; Barkai, Laszlo; Lontai, Livia; Lovasz, Barbara; Ilias, Akos; Lakatos, Peter L.] Semmelweis Univ, Dept Med & Oncol, Budapest, Hungary.
   [Szanto, Kata; Farkas, Klaudia; Molnar, Tamas] Univ Szeged, Dept Med, Szeged, Hungary.
   [Szamosi, Tamas; Schafer, Eszter; Golovics, Petra A.] Mil Hosp, State Hlth Ctr, Dept Gastroenterol, Budapest, Hungary.
   [Juhasz, Mark] St Margit Hosp, Dept Med, Budapest, Hungary.
   [Patai, Arpad; Sarang, Krisztina] Markusovszky Hosp, Dept Med & Gastroenterol, Szombathely, Hungary.
   [Vincze, Aron; Sarlos, Patricia] Univ Pecs, Med Sch, Dept Med 1, Pecs, Hungary.
   [Farkas, Alexandra; Dubravcsik, Zsolt] Bacs Kiskun Cty Hosp, Dept Gastroenterol, Kecskemet, Hungary.
   [Toth, Tamas G.] St Janos Hosp, Dept Gastroenterol, Budapest, Hungary.
   [Miheller, Pal] Semmelweis Univ, Dept Surg & Intervent Gastroenterol 1, Budapest, Hungary.
   [Lakatos, Peter L.] McGill Univ, Hlth Ctr, Montreal Gen Hosp, 1650 Ave Cedar D16-173-1, Montreal, PQ H3G 1A4, Canada.
C3 Semmelweis University; Szeged University; University of Pecs; Semmelweis
   University; McGill University
RP Lakatos, PL (通讯作者)，McGill Univ, Hlth Ctr, Montreal Gen Hosp, 1650 Ave Cedar D16-173-1, Montreal, PQ H3G 1A4, Canada.
EM Peter.Lakatos@muhc.mcgill.ca
RI Gönczi, Lóránt/R-2241-2016; Lakatos, Peter/Q-4797-2019; Molnár,
   Tamás/GMX-4334-2022
OI Gönczi, Lóránt/0000-0002-8819-6460; Lakatos, Peter/0000-0002-3948-6488;
   Miheller, Pal/0000-0002-7396-3145
FU National Research, Development and Innovation Office [FK 132834]; New
   National Excellence Program of the Ministry of Human Capacities, Hungary
   [UNKP-21-4-II]
FX National Research, Development and Innovation Office (FK 132834 to PS).
   Thiswork wassupportedbythe yUNKP-21-4-II New National Excellence Program
   of the Ministry of Human Capacities, Hungary. Authors declare no other
   financial support received for this work.
CR Adedokun OJ, 2018, GASTROENTEROLOGY, V154, P1660, DOI 10.1053/j.gastro.2018.01.043
   af Bjorkesten CG, 2020, EUR J GASTROEN HEPAT, V32, P1507, DOI 10.1097/MEG.0000000000001831
   Battat R, 2017, CLIN GASTROENTEROL H, V15, P1427, DOI 10.1016/j.cgh.2017.03.032
   BEST WR, 1979, GASTROENTEROLOGY, V77, P843
   Biemans VBC, 2020, J CROHNS COLITIS, V14, P33, DOI 10.1093/ecco-jcc/jjz119
   Engel T, 2019, DIGEST LIVER DIS, V51, P1232, DOI 10.1016/j.dld.2019.05.002
   Feagan BG, 2016, NEW ENGL J MED, V375, P1946, DOI 10.1056/NEJMoa1602773
   Iborra M, 2020, ALIMENT PHARM THER, V52, P1017, DOI 10.1111/apt.15958
   Khorrami S, 2016, INFLAMM BOWEL DIS, V22, P1662, DOI 10.1097/MIB.0000000000000842
   Liefferinckx C, 2019, J CROHNS COLITIS, V13, P1401, DOI 10.1093/ecco-jcc/jjz080
   Mannon PJ, 2004, NEW ENGL J MED, V351, P2069, DOI 10.1056/NEJMoa033402
   Rutgeerts P, 2018, GASTROENTEROLOGY, V155, P1045, DOI 10.1053/j.gastro.2018.06.035
   Sandborn WJ, 2012, NEW ENGL J MED, V367, P1519, DOI 10.1056/NEJMoa1203572
   Satsangi J, 2006, GUT, V55, P749, DOI 10.1136/gut.2005.082909
   Shitrit ABG, 2020, UNITED EUR GASTROENT, V8, P418, DOI 10.1177/2050640620902956
   Straatmijer T, J CROHNS COLITIS, V2021
   Vermeire S, 2010, CLIN GASTROENTEROL H, V8, P357, DOI 10.1016/j.cgh.2010.01.001
   Viola A, 2021, JGH OPEN, V5, P364, DOI 10.1002/jgh3.12502
NR 18
TC 7
Z9 7
U1 0
U2 3
PU ELSEVIER SCIENCE INC
PI NEW YORK
PA STE 800, 230 PARK AVE, NEW YORK, NY 10169 USA
SN 1590-8658
EI 1878-3562
J9 DIGEST LIVER DIS
JI Dig. Liver Dis.
PD FEB
PY 2022
VL 54
IS 2
BP 207
EP 213
DI 10.1016/j.dld.2021.07.008
EA JAN 2022
PG 7
WC Gastroenterology & Hepatology
WE Science Citation Index Expanded (SCI-EXPANDED)
SC Gastroenterology & Hepatology
GA YP4LQ
UT WOS:000748595700010
PM 34344576
OA Green Accepted
DA 2024-01-22
ER

PT J
AU Chan, KJ
   Song, ZL
   Chew, KS
   Ng, RT
   Taib, SHM
   Lee, WS
AF Chan, Kok Joo
   Song, Zhi Liang
   Chew, Kee Seang
   Ng, Ruey Terng
   Mohd Taib, Siti Hawa
   Lee, Way Seah
TI Exclusive enteral nutrition is effective and feasible as primary
   induction and re-induction therapy in Asian children with Crohn's
   disease
SO JOURNAL OF PAEDIATRICS AND CHILD HEALTH
LA English
DT Article
DE acceptability; Asian children; Crohn's disease; efficacy; exclusive
   enteral nutrition
ID INFLAMMATORY-BOWEL-DISEASE; ACTIVITY INDEX; CONSENSUS
AB Aim We aimed to ascertain the efficacy and feasibility of exclusive enteral nutrition (EEN) as an induction and re-induction therapy in Asian children with Crohn's disease (CD). Methods All children diagnosed with CD between 1995 and 2019 were reviewed. Response to induction was compared between EEN and standard immunosuppression (IS) using Paediatric Crohn's Disease Activity Index, growth failure, perianal disease and extra-intestinal manifestations. Two study groups were analysed: (i) primary induction and (ii) re-induction for relapses. Results Twenty-nine children (mean age (+/- standard deviation) at diagnosis 9.4 +/- 8.5 years old, ileo-colonic 35%, non-stricturing 79%) were studied. At primary induction (group 1;n= 18), no difference was observed in remission rates (9/13 vs.5/5;P= 0.278), efficacy for improving growth failure (6/8 vs.0/1;P> 0.999), perianal disease (4/6 vs.0/2;P> 0.999) and extra-intestinal manifestations (2/2 vs.0/0;P> 0.999) with EEN or standard IS. Group 2 (n= 38 relapses), no difference was observed in remission rates (16/19 vs.15/19,P> 0.999), growth failure (0/7 vs.4/14;P =0.328), perianal disease (1/10 vs.7/7;P> 0.999) and extra-intestinal manifestations (0/0 vs.1/1;P> 0.999) with EEN or standard IS. Both treatment modalities were equally effective as re-induction in relapses in patients previously treated with EEN (P =0.191). Conclusion As compared to standard IS, EEN was equally effective in primary induction and re-induction for relapse in Asian children with CD and can be repeatedly used for recurrent relapses.
C1 [Chan, Kok Joo; Song, Zhi Liang; Chew, Kee Seang; Ng, Ruey Terng; Lee, Way Seah] Univ Malaya, Fac Med, Dept Paediat, Kuala Lumpur, Malaysia.
   [Mohd Taib, Siti Hawa] Univ Malaya, Med Ctr, Dept Dietet, Kuala Lumpur, Malaysia.
C3 Universiti Malaya; Universiti Malaya
RP Chan, KJ (通讯作者)，Univ Malaya, Med Ctr, Dept Paediat, Kuala Lumpur 59100, Malaysia.
EM chankj@ummc.edu.my
RI LEE, WAY SEAH/B-8844-2010; NG, RUEY TERNG/T-1761-2017; Chew, Kee
   Seang/O-9433-2015; Chan, Kok Joo/GQY-6042-2022; Chew, Kee
   Seang/AAY-6144-2021
OI LEE, WAY SEAH/0000-0001-9163-2828; NG, RUEY TERNG/0000-0003-1656-5797;
   Chew, Kee Seang/0000-0002-9259-6993; Chan, Kok Joo/0000-0002-3857-8663;
   Chew, Kee Seang/0000-0002-9259-6993; Song, Zhi Liang/0000-0003-3910-9241
CR Ashton JJ, 2019, CLIN NUTR, V38, P80, DOI 10.1016/j.clnu.2018.01.020
   Benchimol EI, 2011, INFLAMM BOWEL DIS, V17, P423, DOI 10.1002/ibd.21349
   BERNSTEIN CN, 1995, J BONE MINER RES, V10, P250
   Chiba Mitsuro, 2019, Perm J, V23, P18, DOI 10.7812/TPP/18-107
   Chua KH, 2009, J DIGEST DIS, V10, P124, DOI 10.1111/j.1751-2980.2009.00374.x
   Frivolt K, 2014, ALIMENT PHARM THER, V39, P1398, DOI 10.1111/apt.12770
   Hyams J, 2005, J PEDIATR GASTR NUTR, V41, P416, DOI 10.1097/01.mpg.0000183350.46795.42
   Kaakoush NO, 2015, CLIN TRANSL GASTROEN, V15, P6
   Khoshoo V, 1996, JPEN-PARENTER ENTER, V20, P401, DOI 10.1177/0148607196020006401
   Levine A, 2011, INFLAMM BOWEL DIS, V17, P1314, DOI 10.1002/ibd.21493
   Loddo I, 2015, FRONT IMMUNOL, V6, DOI 10.3389/fimmu.2015.00551
   Luo YY, 2015, GASTROENT RES PRACT, V2015, DOI 10.1155/2015/428354
   Mrakotsky C, 2013, J INT NEUROPSYCH SOC, V19, P96, DOI 10.1017/S1355617712001014
   Ng WK, 2016, INTEST RES, V14, P111, DOI 10.5217/ir.2016.14.2.111
   Ong C, 2018, BMC GASTROENTEROL, V18, DOI 10.1186/s12876-018-0907-7
   Prideaux L, 2012, J GASTROEN HEPATOL, V27, P1266, DOI 10.1111/j.1440-1746.2012.07150.x
   Ruemmele FM, 2014, J CROHNS COLITIS, V8, P1179, DOI 10.1016/j.crohns.2014.04.005
   Saibeni S, 2008, DIGEST LIVER DIS, V40, P814, DOI 10.1016/j.dld.2008.03.016
   Satsangi J, 2006, GUT, V55, P749, DOI 10.1136/gut.2005.082909
   Singh GM, 2019, PLOS ONE, V14, DOI 10.1371/journal.pone.0214344
   Turner D, 2010, AM J GASTROENTEROL, V105, P2085, DOI 10.1038/ajg.2010.143
   Xie B, 2003, PREV MED, V36, P30, DOI 10.1006/pmed.2002.1131
   Zuo T, 2018, FRONT MICROBIOL, V9, DOI 10.3389/fmicb.2018.02247
NR 23
TC 2
Z9 2
U1 1
U2 15
PU WILEY
PI HOBOKEN
PA 111 RIVER ST, HOBOKEN 07030-5774, NJ USA
SN 1034-4810
EI 1440-1754
J9 J PAEDIATR CHILD H
JI J. Paediatr. Child Health
PD FEB
PY 2021
VL 57
IS 2
BP 239
EP 245
DI 10.1111/jpc.15184
EA SEP 2020
PG 7
WC Pediatrics
WE Science Citation Index Expanded (SCI-EXPANDED)
SC Pediatrics
GA QI8DB
UT WOS:000570110000001
PM 32936506
DA 2024-01-22
ER

PT J
AU Burke, JP
   Velupillai, Y
   O'Connell, PR
   Coffey, JC
AF Burke, John P.
   Velupillai, Yoga
   O'Connell, P. Ronan
   Coffey, J. Calvin
TI National trends in intestinal resection for Crohn's disease in the
   post-biologic era
SO INTERNATIONAL JOURNAL OF COLORECTAL DISEASE
LA English
DT Article
DE Crohn's disease; Surgery; Infliximab; Biologic; Epidemiology
ID INFLAMMATORY-BOWEL-DISEASE; HOSPITALIZATION RATES; INFLIXIMAB;
   COLECTOMY; SURGERY; THERAPY
AB Prior international datasets have demonstrated equivocal results in the rate of surgical procedures for the treatment of Crohn's disease (CD) following the introduction of biologic medications. The first biologic medication licensed for use in the Republic of Ireland (ROI) was infliximab in 1999. The current study examined national trends in intestinal resection for CD in the ROI following the introduction of biologic medications.
   The Irish Hospital In-Patient Enquiry database was examined for the period 2000-2010. Cases of CD and relevant surgical interventions were identified using International Classification of Diseases, ninth and tenth editions. Using Irish census data to establish population denominators, trends in population-based procedure rates were examined. Trends were tested for significance with Spearman rank tests.
   From 2000 to 2010, there were 11,796 patient admissions with a principal diagnosis of CD. The rates of admission for CD overall (r (2) = -0.191, P = 0.574) and for emergencies (r (2) = 0.055, P = 0.873) did not change; however, elective admissions reduced (r (2) = -0.636, P = 0.035). The mean length of stay reduced (r (2) = -0.783, P = 0.004). The rates of small bowel/right colon procedures (r (2) = 0.282, P = 0.401) and proctectomy (r (2) = -0.209, P = 0.537) did not change. Left colon procedures reduced (r (2) = -0.800, P = 0.003) while the rate of total colectomy increased (r (2) = 0.718, P = 0.013).
   During the decade following the introduction of biologic medications in the ROI, the rate of elective hospitalization and length of stay reduced. However, there has not been a dramatic reduction in the rate of intestinal resection for Crohn's disease at a population level.
C1 [Burke, John P.; Coffey, J. Calvin] Univ Hosp Limerick, Dept Surg, Limerick, Ireland.
   [Velupillai, Yoga; Coffey, J. Calvin] Univ Limerick, Grad Entry Med Sch, Limerick, Ireland.
   [O'Connell, P. Ronan] Univ Coll Dublin, St Vincents Univ Hosp, Ctr Colorectal Dis, Dublin 2, Ireland.
   [O'Connell, P. Ronan] Univ Coll Dublin, Sch Med & Med Sci, Dublin 2, Ireland.
   [Coffey, J. Calvin] Univ Limerick, Ctr Intervent Infect Inflammat & Immun 4I, Limerick, Ireland.
C3 University of Limerick; University of Limerick; University College
   Dublin; Saint Vincent's University Hospital; University College Dublin;
   University of Limerick
RP Coffey, JC (通讯作者)，Univ Limerick, Ctr Intervent Infect Inflammat & Immun 4I, Limerick, Ireland.
EM calvin.coffey@ul.ie
RI O'Connell, Patrick Ronan/H-6583-2019
OI O'Connell, Patrick Ronan/0000-0002-1846-5629
CR Andersson P, 2002, SCAND J GASTROENTERO, V37, P68, DOI 10.1080/003655202753387383
   Anjum A, 2012, BRIT J SURG, V99, P637, DOI 10.1002/bjs.8698
   [Anonymous], 2009, COCHRANE DATABASE SY, DOI DOI 10.1002/14651858.CD006893
   Bewtra M, 2007, CLIN GASTROENTEROL H, V5, P597, DOI 10.1016/j.cgh.2007.01.015
   Burke JP, 2007, AM J GASTROENTEROL, V102, P439, DOI 10.1111/j.1572-0241.2006.01010.x
   Colombel JF, 2010, NEW ENGL J MED, V362, P1383, DOI 10.1056/NEJMoa0904492
   Cosnes J, 2005, GUT, V54, P237, DOI 10.1136/gut.2004.045294
   D'Haens G, 2008, LANCET, V371, P660, DOI 10.1016/S0140-6736(08)60304-9
   Feagan BG, 2012, INFLAMM BOWEL DIS, V18, P152, DOI 10.1002/ibd.21870
   Hanauer SB, 2002, LANCET, V359, P1541, DOI 10.1016/S0140-6736(02)08512-4
   Hurst RD, 1997, SURGERY, V122, P661, DOI 10.1016/S0039-6060(97)90071-4
   Jones DW, 2010, ANN SURG, V252, P307, DOI 10.1097/SLA.0b013e3181e61df5
   Lichtenstein GR, 2006, GASTROENTEROLOGY, V130, P940, DOI 10.1053/j.gastro.2006.01.048
   Lügering A, 2001, GASTROENTEROLOGY, V121, P1145, DOI 10.1053/gast.2001.28702
   Nguyen GC, 2007, INFLAMM BOWEL DIS, V13, P1529, DOI 10.1002/ibd.20250
   Prabhakar LP, 1997, DIS COLON RECTUM, V40, P71, DOI 10.1007/BF02055685
   Quan H, 2004, MED CARE, V42, P801, DOI 10.1097/01.mlr.0000132391.59713.0d
   Ramadas AV, 2010, GUT, V59, P1200, DOI 10.1136/gut.2009.202101
   Rubenstein JH, 2002, J CLIN GASTROENTEROL, V35, P151, DOI 10.1097/00004836-200208000-00007
   Rutgeerts P, 2012, GASTROENTEROLOGY, V142, P1102, DOI 10.1053/j.gastro.2012.01.035
   Sands BE, 2004, NEW ENGL J MED, V350, P876, DOI 10.1056/NEJMoa030815
   Slattery E, 2011, J CLIN GASTROENTEROL, V45, P691, DOI 10.1097/MCG.0b013e318201ff96
   Tang DH, 2012, PHARMACOTHERAPY, V32, P515, DOI 10.1002/j.1875-9114.2011.01053.x
   Tekkis PP, 2006, COLORECTAL DIS, V8, P82, DOI 10.1111/j.1463-1318.2005.00903.x
   Van Assche G, 2010, NAT REV GASTRO HEPAT, V7, P79, DOI 10.1038/nrgastro.2009.220
NR 25
TC 31
Z9 32
U1 0
U2 3
PU SPRINGER
PI NEW YORK
PA 233 SPRING ST, NEW YORK, NY 10013 USA
SN 0179-1958
EI 1432-1262
J9 INT J COLORECTAL DIS
JI Int. J. Colorectal Dis.
PD OCT
PY 2013
VL 28
IS 10
BP 1401
EP 1406
DI 10.1007/s00384-013-1698-5
PG 6
WC Gastroenterology & Hepatology; Surgery
WE Science Citation Index Expanded (SCI-EXPANDED)
SC Gastroenterology & Hepatology; Surgery
GA 217EX
UT WOS:000324340900010
PM 23604410
DA 2024-01-22
ER

PT J
AU Vatn, MH
   Sandvik, AK
AF Vatn, Morten H.
   Sandvik, Arne K.
TI Inflammatory bowel disease
SO SCANDINAVIAN JOURNAL OF GASTROENTEROLOGY
LA English
DT Review
DE clinical; Crohn's disease; environment; epidemiology; genetics;
   inflammatory bowel diseases; molecular biology; treatment; ulcerative
   colitis
ID ENVIRONMENTAL RISK-FACTORS; POPULATION-BASED COHORT; PRIMARY SCLEROSING
   CHOLANGITIS; ACTIVE ULCERATIVE-COLITIS; POUCH-ANAL ANASTOMOSIS;
   CROHNS-DISEASE; HYGIENE HYPOTHESIS; COLORECTAL-CANCER; CLINICAL-COURSE;
   FOLLOW-UP
AB Scandinavian researchers have contributed to the present understanding of inflammatory bowel disease (IBD). Important epidemiological data and family risk factors have been reported from all the Nordic countries, original twin studies mainly from Denmark and Sweden, and relationships to cancer and surgery mostly from Sweden. In collaboration with the industry, development of medical compounds was for a long time in the front line of international research, and the Scandinavian countries participated in the clinical breakthrough of biologic treatment. At present, many Nordic centers are working in the forefront of IBD research. An increasing number of young investigators have entered the scene along with the extended distribution of University clinics and research laboratories in these countries. This presentation of IBD gives a brief overview in the fields of clinical epidemiology and molecular biology. Many areas are covered by International collaborations with partners from Nordic centers. IBD was a topic focused by the founders of Scandinavian Journal of Gastroenterology. After 50 years one may state that the journal's history reflects important pieces of scientific knowledge within these diseases. The early scope of Johannes Myren for IBD was shown through his work in the original World Association of Gastroenterology (OMG), and after 50 years we can clearly support the view that global perspectives in IBD are increasingly important.
C1 [Vatn, Morten H.] Univ Oslo, Inst Clin Med, Oslo, Norway.
   [Vatn, Morten H.] Natl Hosp Norway, Oslo Univ Hosp, Gastroenterol Sect, Dept Transplantat & Canc, Oslo, Norway.
   [Sandvik, Arne K.] St Olavs Univ Hosp, Dept Gastroenterol & Hepatol, Trondheim, Norway.
   [Sandvik, Arne K.] Norwegian Univ Sci & Technol, Dept Canc Res & Mol Med, Fac Med, N-7034 Trondheim, Norway.
   [Sandvik, Arne K.] Norwegian Univ Sci & Technol, Ctr Mol Inflammat Res, N-7034 Trondheim, Norway.
C3 University of Oslo; University of Oslo; National Hospital Norway;
   Norwegian University of Science & Technology (NTNU); Norwegian
   University of Science & Technology (NTNU); Norwegian University of
   Science & Technology (NTNU)
RP Vatn, MH (通讯作者)，Univ Oslo, Inst Clin Med, Campus Ahus, Oslo, Norway.
EM m.h.vatn@medicine.uio.no
RI St Olav Hospital, Medisinsk Klinikk -/AAD-6414-2022
CR Aamodt G, 2008, AM J EPIDEMIOL, V168, P1065, DOI 10.1093/aje/kwn218
   Abreu MT, 2002, GASTROENTEROLOGY, V123, P679, DOI 10.1053/gast.2002.35393
   Ahmad T, 2006, WORLD J GASTROENTERO, V12, P3628, DOI 10.3748/wjg.v12.i23.3628
   Amre DK, 2007, AM J GASTROENTEROL, V102, P2016, DOI 10.1111/j.1572-0241.2007.01411.x
   Amre DK, 2006, AM J GASTROENTEROL, V101, P1005, DOI 10.1111/j.1572-0241.2006.00526.x
   Ananthakrishnan AN, 2013, INFLAMM BOWEL DIS, V19, P1921, DOI 10.1097/MIB.0b013e3182902ad9
   Annese V, 2005, DIS COLON RECTUM, V48, P57, DOI 10.1007/s10350-004-0747-0
   Ardizzone S, 2011, VITAM HORM, V86, P367, DOI 10.1016/B978-0-12-386960-9.00016-2
   Arnott IDR, 2004, AM J GASTROENTEROL, V99, P2376, DOI 10.1111/j.1572-0241.2004.40417.x
   Asakura H, 2008, J GASTROEN HEPATOL, V23, P1794, DOI 10.1111/j.1440-1746.2008.05681.x
   Baert F, 2010, GASTROENTEROLOGY, V138, P463, DOI 10.1053/j.gastro.2009.09.056
   Baron S, 2005, GUT, V54, P357, DOI 10.1136/gut.2004.054353
   Baumgart DC, 2012, CROHN'S DISEASE AND ULCERATIVE COLITIS: FROM EPIDEMIOLOGY AND IMMUNOBIOLOGY TO A RATIONAL DIAGNOSTIC AND THERAPEUTIC APPROACH, P1, DOI 10.1007/978-1-4614-0998-4
   Bayless TM, 1996, GASTROENTEROLOGY, V111, P573, DOI 10.1053/gast.1996.v111.pm8780559
   Beaudet Arthur L, 2008, J Pediatr Gastroenterol Nutr, V46 Suppl 1, pE2, DOI 10.1097/01.mpg.0000313815.73649.37
   Beaugerie L, 2006, GASTROENTEROLOGY, V130, P650, DOI 10.1053/j.gastro.2005.12.019
   Bendtzen K, 2009, SCAND J GASTROENTERO, V44, P774, DOI 10.1080/00365520802699278
   Bengtson MB, 2010, INFLAMM BOWEL DIS, V16, P847, DOI 10.1002/ibd.21120
   Bengtson MB, 2009, INFLAMM BOWEL DIS, V15, P1867, DOI 10.1002/ibd.20978
   Bengtson MB, 2009, J CROHNS COLITIS, V3, P92, DOI 10.1016/j.crohns.2008.11.002
   Bernstein CN, 2006, AM J GASTROENTEROL, V101, P1559, DOI 10.1111/j.1572-0241.2006.00603.x
   Bernstein CN, 2006, AM J GASTROENTEROL, V101, P993, DOI 10.1111/j.1572-0241.2006.00381.x
   Bernstein CN, 1999, AM J EPIDEMIOL, V149, P916, DOI 10.1093/oxfordjournals.aje.a009735
   Bernstein CN, 2004, J CLIN MICROBIOL, V42, P1129, DOI 10.1128/JCM.42.3.1129-1135.2004
   Bevins CL, 2009, GUT, V58, P882
   Binder V, 1996, NETH J MED, V48, P53, DOI 10.1016/0300-2977(95)00093-3
   BJERKE K, 1993, GUT, V34, P1357, DOI 10.1136/gut.34.10.1357
   Brackmann S, 2009, SCAND J GASTROENTERO, V44, P46, DOI 10.1080/00365520801977568
   Brandtzaeg P, 2006, ADV EXP MED BIOL, V579, P149
   Bridger S, 2002, GUT, V51, P21, DOI 10.1136/gut.51.1.21
   Chacon O, 2004, ANNU REV MICROBIOL, V58, P329, DOI 10.1146/annurev.micro.58.030603.123726
   Colombel JF, 2010, NEW ENGL J MED, V362, P1383, DOI 10.1056/NEJMoa0904492
   Corrao G, 1998, INT J EPIDEMIOL, V27, P397, DOI 10.1093/ije/27.3.397
   Coskun M, 2013, WORLD J GASTROENTERO, V19, P4289, DOI 10.3748/wjg.v19.i27.4289
   D'Haens G, 2007, GASTROENTEROLOGY, V132, P763, DOI 10.1053/j.gastro.2006.12.038
   Danese S, 2004, AUTOIMMUN REV, V3, P394, DOI 10.1016/j.autrev.2004.03.002
   Desai H G, 2005, Indian J Gastroenterol, V24, P23
   Dotan I, 2007, EXPERT REV GASTROENT, V1, P65
   Duggan AE, 1998, GUT, V43, P494, DOI 10.1136/gut.43.4.494
   Eaden JA, 2001, GUT, V48, P526, DOI 10.1136/gut.48.4.526
   EKBOM A, 1990, AM J EPIDEMIOL, V132, P1111, DOI 10.1093/oxfordjournals.aje.a115754
   EKBOM A, 1990, LANCET, V336, P357, DOI 10.1016/0140-6736(90)91889-I
   EKBOM A, 1990, NEW ENGL J MED, V323, P1228, DOI 10.1056/NEJM199011013231802
   Escher JC, 2005, J PEDIATR GASTR NUTR, V41, P1
   Faculty of Sexual and Reproductive Healthcare Clinical Effectiveness Unit, 2009, SEX REPR HLTH IND IN
   Feagan BG, 2012, INFLAMM BOWEL DIS, V18, P152, DOI 10.1002/ibd.21870
   Feeney MA, 2002, EUR J GASTROEN HEPAT, V14, P529, DOI 10.1097/00042737-200205000-00010
   Feller M, 2007, LANCET INFECT DIS, V7, P607, DOI 10.1016/S1473-3099(07)70211-6
   Forbes A, 2006, INT J COLORECTAL DIS, V21, P399, DOI 10.1007/s00384-005-0003-7
   Ford AC, 2011, AM J GASTROENTEROL, V106, P644, DOI 10.1038/ajg.2011.73
   Frank DN, 2007, P NATL ACAD SCI USA, V104, P13780, DOI 10.1073/pnas.0706625104
   Franke A, 2009, NAT GENET, V41, P1319
   Frenzer A, 1998, J GASTROEN HEPATOL, V13, P950, DOI 10.1111/j.1440-1746.1998.tb00767.x
   Froslie KF, 2007, GASTROENTEROLOGY, V133, P412, DOI 10.1053/j.gastro.2007.05.051
   Gasche C, 2000, INFLAMM BOWEL DIS, V6, P8, DOI 10.1097/00054725-200002000-00002
   Geboes K, 2008, INFLAMM BOWEL DIS, V14, P850, DOI 10.1002/ibd.20361
   Geerling BJ, 2000, AM J GASTROENTEROL, V95, P1008, DOI 10.1111/j.1572-0241.2000.01942.x
   Glick SR, 2011, PEDIATR REV, V32, P14, DOI 10.1542/pir.32-1-14
   Gordon M, 2011, COCHRANE DB SYST REV, DOI 10.1002/14651858.CD008414.pub2
   Gorgun E, 2005, SURGERY, V138, P631, DOI 10.1016/j.surg.2005.07.014
   Graham TO, 2002, GASTROENTEROL CLIN N, V31, P203, DOI 10.1016/S0889-8553(01)00022-X
   Granlund AV, 2013, PLOS ONE, V8, DOI 10.1371/journal.pone.0056818
   Green C, 2006, AM J EPIDEMIOL, V164, P615, DOI 10.1093/aje/kwj260
   Grucela AL, 2005, AM SURGEON, V71, P362
   Guarner F, 2006, NAT CLIN PRACT GASTR, V3, P275, DOI 10.1038/ncpgasthep0471
   Guo QS, 2004, WORLD J GASTROENTERO, V10, P1069
   Ha Christina, 2010, Curr Gastroenterol Rep, V12, P471, DOI 10.1007/s11894-010-0146-8
   Halfvarson J, 2005, GUT, V54, P1237, DOI 10.1136/gut.2005.066860
   Halfvarson J, 2003, GASTROENTEROLOGY, V124, P1767, DOI 10.1016/S0016-5085(03)00385-8
   Hampe J, 2002, LANCET, V359, P1661, DOI 10.1016/S0140-6736(02)08590-2
   Han PD, 1999, GASTROENTEROL CLIN N, V28, P423, DOI 10.1016/S0889-8553(05)70063-7
   Hanauer SB, 2003, BEST PRACT RES CL GA, V17, P131, DOI 10.1053/bega.2003.0361
   Hart AR, 2008, DIGESTION, V77, P57, DOI 10.1159/000121412
   Hedin C, 2007, P NUTR SOC, V66, P307, DOI 10.1017/S0029665107005563
   Hehliö T, 2003, GUT, V52, P558, DOI 10.1136/gut.52.4.558
   Helwick C, 2013, MEDSCAPE MED NEWS
   Henriksen M, 2008, GUT, V57, P1518, DOI 10.1136/gut.2007.146357
   Henriksen M, 2006, SCAND J GASTROENTERO, V41, P1037, DOI 10.1080/00365520600554527
   Hillebrand H, 2004, AM NAT, V163, P192, DOI 10.1086/381004
   Höie O, 2007, GUT, V56, P497, DOI 10.1136/gut.2006.101519
   Höie O, 2007, AM J GASTROENTEROL, V102, P1692, DOI 10.1111/j.1572-0241.2007.01265.x
   Hoie O, 2007, GASTROENTEROLOGY, V132, P507, DOI 10.1053/j.gastro.2006.11.015
   Hoie O, 2008, J CROHNS COLITIS, V2, P114, DOI 10.1016/j.crohns.2007.10.001
   Hugot JP, 2003, LANCET, V362, P2012, DOI 10.1016/S0140-6736(03)15024-6
   Huppertz-Hauss G, 2015, INFLAMM BOWEL DIS, V21, P337, DOI 10.1097/MIB.0000000000000272
   Inoue N, 2002, GASTROENTEROLOGY, V123, P86, DOI 10.1053/gast.2002.34155
   JAMES AH, 1977, BRIT MED J, V1, P943, DOI 10.1136/bmj.1.6066.943
   Jantchou P, 2010, AM J GASTROENTEROL, V105, P2195, DOI 10.1038/ajg.2010.192
   Jess T, 2012, GASTROENTEROLOGY, V143, P375, DOI 10.1053/j.gastro.2012.04.016
   Joossens S, 2002, GASTROENTEROLOGY, V122, P1242, DOI 10.1053/gast.2002.32980
   Jorgensen K, 2013, THESIS U OSLO NORWAY
   Jorgensen KK, 2012, INFLAMM BOWEL DIS, V18, P536, DOI 10.1002/ibd.21699
   Juyal G, 2007, ALIMENT PHARM THER, V26, P1325, DOI 10.1111/j.1365-2036.2007.03524.x
   KATSCHINSKI B, 1988, GUT, V29, P1202, DOI 10.1136/gut.29.9.1202
   Khan KJ, 2011, AM J GASTROENTEROL, V106, P661, DOI 10.1038/ajg.2011.72
   Klement E, 2004, AM J CLIN NUTR, V80, P1342, DOI 10.1093/ajcn/80.5.1342
   Klement E, 2008, AM J GASTROENTEROL, V103, P1775, DOI 10.1111/j.1572-0241.2008.01905.x
   Koloski NA, 2008, WORLD J GASTROENTERO, V14, P165, DOI 10.3748/wjg.14.165
   Korzenik JR, 2005, J CLIN GASTROENTEROL, V39, pS59, DOI 10.1097/01.mcg.0000155553.28348.fc
   KOSUDA LL, 1993, ENVIRON HEALTH PERSP, V101, P178, DOI 10.2307/3431428
   LANGHOLZ E, 1994, GASTROENTEROLOGY, V107, P3, DOI 10.1016/0016-5085(94)90054-X
   Lashner BA, 2006, AM J GASTROENTEROL, V101, P1003, DOI 10.1111/j.1572-0241.2006.00563.x
   Lazarev M, 2010, INFLAMM BOWEL DIS, V16, P830, DOI 10.1002/ibd.21118
   Lee G, 2009, NUTRITION, V25, P885, DOI 10.1016/j.nut.2009.06.011
   LENNARDJONES JE, 1989, SCAND J GASTROENTERO, V24, P2, DOI 10.3109/00365528909091339
   Lerner A, 2007, ANN NY ACAD SCI, V1107, P329, DOI 10.1196/annals.1381.035
   Levy C, 2002, INFLAMM BOWEL DIS, V8, P106, DOI 10.1097/00054725-200203000-00007
   Ley RE, 2006, CELL, V124, P837, DOI 10.1016/j.cell.2006.02.017
   Lin Z, 2010, CLIN GENET
   Loftus EV, 2005, GUT, V54, P91, DOI 10.1136/gut.2004.046615
   Loftus EV, 2004, GASTROENTEROLOGY, V126, P1504, DOI 10.1053/j.gastro.2004.01.063
   Logan RFA, 1998, GUT, V42, P309, DOI 10.1136/gut.42.3.309
   Loly C, 2008, SCAND J GASTROENTERO, V43, P948, DOI 10.1080/00365520801957149
   Lomer MCE, 2001, EUR J GASTROEN HEPAT, V13, P101, DOI 10.1097/00042737-200102000-00003
   Louis E, 2001, GUT, V49, P777, DOI 10.1136/gut.49.6.777
   Luther J, 2010, INFLAMM BOWEL DIS, V16, P1077, DOI 10.1002/ibd.21116
   Maconi G, 2010, WORLD J GASTROENTERO, V16, P4297, DOI 10.3748/wjg.v16.i34.4297
   Mahid SS, 2006, MAYO CLIN PROC, V81, P1462, DOI 10.4065/81.11.1462
   Malekzadeh F, 2009, PLOS ONE, V4, DOI 10.1371/journal.pone.0004288
   MARTINI GA, 1976, KLIN WOCHENSCHR, V54, P367, DOI 10.1007/BF01469792
   MATSUI T, 1990, Gastroenterologia Japonica, V25, P271
   Mazzarolo S, 2007, SOUTH MED J, V100, P274, DOI 10.1097/SMJ.0b013e31802fa05a
   MCKENZIE H, 1990, GUT, V31, P536, DOI 10.1136/gut.31.5.536
   Mikhailov TA, 2009, WORLD J GASTROENTERO, V15, P270, DOI 10.3748/wjg.15.270
   Molodecky NA, 2012, GASTROENTEROLOGY, V142, P46, DOI 10.1053/j.gastro.2011.10.001
   Montgomery SM, 2002, SCAND J GASTROENTERO, V37, P1301, DOI 10.1080/003655202761020588
   Moum B, 1996, SCAND J GASTROENTERO, V31, P355, DOI 10.3109/00365529609006410
   Moum B, 1997, GUT, V40, P328, DOI 10.1136/gut.40.3.328
   Moum B, 1997, SCAND J GASTROENTERO, V32, P1005, DOI 10.3109/00365529709011217
   Mow WS, 2004, GASTROENTEROLOGY, V126, P414, DOI 10.1053/j.gastro.2003.11.015
   MUNKHOLM P, 1995, SCAND J GASTROENTERO, V30, P699, DOI 10.3109/00365529509096316
   Ng SC, 2013, GUT, V62, P630, DOI 10.1136/gutjnl-2012-303661
   Olbjorn C, 2014, SCAND J GASTROENTERO, V49, P1425, DOI 10.3109/00365521.2014.966316
   Olsen T, 2009, CYTOKINE, V46, P222, DOI 10.1016/j.cyto.2009.02.001
   ORESLAND T, 1994, INT J COLORECTAL DIS, V9, P77, DOI 10.1007/BF00699417
   Orholm M, 2000, SCAND J GASTROENTERO, V35, P1075
   Papp M, 2007, WORLD J GASTROENTERO, V13, P2028, DOI 10.3748/wjg.v13.i14.2028
   PENNY WJ, 1983, GUT, V24, P288, DOI 10.1136/gut.24.4.288
   Perl DP, 2004, INFLAMM BOWEL DIS, V10, P881, DOI 10.1097/00054725-200411000-00022
   Perminow G, 2009, SCAND J GASTROENTERO, V44, P446, DOI 10.1080/00365520802647434
   PERSSON PG, 1992, EPIDEMIOLOGY, V3, P47, DOI 10.1097/00001648-199201000-00009
   Podolsky DK, 2002, NEW ENGL J MED, V347, P417, DOI 10.1056/NEJMra0804647
   Polito JM, 1996, GASTROENTEROLOGY, V111, P580, DOI 10.1053/gast.1996.v111.pm8780560
   Polito JMII, 1996, LANCET, V347, P798, DOI 10.1016/S0140-6736(96)90870-3
   RACHMILEWITZ D, 1989, BMJ-BRIT MED J, V298, P82, DOI 10.1136/bmj.298.6666.82
   Radon K, 2007, PEDIATRICS, V120, P354, DOI 10.1542/peds.2006-3624
   Ramirez Rowena L, 2006, Clin Colon Rectal Surg, V19, P195, DOI 10.1055/s-2006-956440
   Regueiro M, 2005, INFLAMM BOWEL DIS, V11, P42, DOI 10.1097/00054725-200501000-00006
   Rezaie A, 2007, DIGEST DIS SCI, V52, P2015, DOI 10.1007/s10620-006-9622-2
   Ricanek P, 2010, J CROHNS COLITIS, V4, P561, DOI 10.1016/j.crohns.2010.05.003
   ROSETH AG, 1992, SCAND J GASTROENTERO, V27, P793, DOI 10.3109/00365529209011186
   Russell RK, 2005, GUT, V54, P1500
   Sakamoto N, 2005, INFLAMM BOWEL DIS, V11, P154, DOI 10.1097/00054725-200502000-00009
   Satsangi J, 1996, GUT, V38, P738, DOI 10.1136/gut.38.5.738
   Schnitzler F, 2009, INFLAMM BOWEL DIS, V15, P1295, DOI 10.1002/ibd.20927
   SCHROEDER KW, 1987, NEW ENGL J MED, V317, P1625, DOI 10.1056/NEJM198712243172603
   Scotiniotis I, 1999, GASTROENTEROL CLIN N, V28, P391, DOI 10.1016/S0889-8553(05)70062-5
   Shivananda S, 1996, GUT, V39, P690, DOI 10.1136/gut.39.5.690
   Shoda R, 1996, AM J CLIN NUTR, V63, P741, DOI 10.1093/ajcn/63.5.741
   SILKOFF K, 1980, POSTGRAD MED J, V56, P842, DOI 10.1136/pgmj.56.662.842
   Silverberg MS, 2005, CAN J GASTROENTEROL, V19, p5A, DOI 10.1155/2005/269076
   Sipponen T, 2010, SCAND J GASTROENTERO, V45, P325, DOI 10.3109/00365520903483650
   Slatkin M, 2009, GENETICS, V182, P845, DOI 10.1534/genetics.109.102798
   Solberg IC, 2007, CLIN GASTROENTEROL H, V5, P1430, DOI 10.1016/j.cgh.2007.09.002
   Solberg IC, 2009, SCAND J GASTROENTERO, V44, P431, DOI 10.1080/00365520802600961
   Solberg IC, 2009, INFLAMM BOWEL DIS, V15, P406, DOI 10.1002/ibd.20781
   SONNENBERG A, 1990, GUT, V31, P1037, DOI 10.1136/gut.31.9.1037
   SONNENBERG A, 1989, GUT, V30, P367, DOI 10.1136/gut.30.3.367
   Sonnenberg A, 2010, INFLAMM BOWEL DIS, V16, P487, DOI 10.1002/ibd.21054
   Strober W, 2007, J CLIN INVEST, V117, P514, DOI 10.1172/JCI30587
   SVANINGER G, 1993, SCAND J GASTROENTERO, V28, P695, DOI 10.3109/00365529309098275
   Svarts N, 1942, ACTA MED SCAND, V110, P577
   Targan SR, 2005, GASTROENTEROLOGY, V128, P2020, DOI 10.1053/j.gastro.2005.03.046
   Thomsen OO, 2001, NEW ENGL J MED, V339, P370
   Thomson M, 2007, J PEDIATR GASTR NUTR, V44, P192, DOI 10.1097/01.mpg.0000252196.91707.ff
   Tibble JA, 2001, DRUG TODAY, V37, P85, DOI 10.1358/dot.2001.37.2.614846
   Tjonneland A, 2009, GUT, V58, P1606, DOI 10.1136/gut.2008.169078
   TRAGNONE A, 1995, EUR J GASTROEN HEPAT, V7, P47
   Truelove SC, 1955, BMJ-BRIT MED J, Vii, P1045
   van der Heide F, 2009, INFLAMM BOWEL DIS, V15, P1199, DOI 10.1002/ibd.20884
   Van Limbergen J, 2007, AM J GASTROENTEROL, V102, P2820, DOI 10.1111/j.1572-0241.2007.01527.x
   Vernier-Massouille G, 2008, GASTROENTEROLOGY, V135, P1106, DOI 10.1053/j.gastro.2008.06.079
   Walmsley RS, 1998, GUT, V43, P29, DOI 10.1136/gut.43.1.29
   Wolters FL, 2006, GUT, V55, P1124, DOI 10.1136/gut.2005.084061
   Wolters FL, 2006, GUT, V55, P510, DOI 10.1136/gut.2005.072793
   World Gastroenterology Organisation (WGO), 2009, WORLD GASTR ORG GLOB
   WURZELMANN JI, 1994, DIGEST DIS SCI, V39, P555, DOI 10.1007/BF02088342
   Yamamoto T, 2009, ALIMENT PHARM THER, V30, P99, DOI 10.1111/j.1365-2036.2009.04035.x
   YOUNG CA, 1994, DIGESTION, V55, P40, DOI 10.1159/000201121
   Zheng Jia Ju, 2005, Chin J Dig Dis, V6, P175, DOI 10.1111/j.1443-9573.2005.00227.x
NR 190
TC 24
Z9 26
U1 0
U2 35
PU TAYLOR & FRANCIS LTD
PI ABINGDON
PA 2-4 PARK SQUARE, MILTON PARK, ABINGDON OR14 4RN, OXON, ENGLAND
SN 0036-5521
EI 1502-7708
J9 SCAND J GASTROENTERO
JI Scand. J. Gastroenterol.
PD JUN
PY 2015
VL 50
IS 6
BP 748
EP 762
DI 10.3109/00365521.2015.1033000
PG 15
WC Gastroenterology & Hepatology
WE Science Citation Index Expanded (SCI-EXPANDED)
SC Gastroenterology & Hepatology
GA CH7LM
UT WOS:000354217900015
PM 25855003
OA Green Accepted
DA 2024-01-22
ER

PT J
AU Panchal, H
   Wagner, M
   Chatterji, M
   Taouli, B
   McBride, R
   Patterson, JR
   Ungaro, R
   Dubinsky, M
   Cho, J
   Sachar, DB
AF Panchal, Hinaben
   Wagner, Mathilde
   Chatterji, Manjil
   Taouli, Bachir
   McBride, Russell
   Patterson, Jeromy R.
   Ungaro, Ryan
   Dubinsky, Marla
   Cho, Judy
   Sachar, David B.
TI Earlier Anti-Tumor Necrosis Factor Therapy of Crohn's Disease Correlates
   with Slower Progression of Bowel Damage
SO DIGESTIVE DISEASES AND SCIENCES
LA English
DT Article
DE Crohn disease; Biological therapy; Infliximab; Adalimumab; Inflammatory
   bowel disease
ID ANTI-TNF THERAPY; LEMANN INDEX; FOLLOW-UP; EVOLUTION; DIAGNOSIS;
   BEHAVIOR; OUTCOMES; LIFE
AB Introduction Crohn's disease (CD) follows a relapsing and remitting course incurring cumulative bowel damage over time. The question of whether or not the timing of the initiating biologic therapy affects long-term disease progression remains unanswered. Herein, we calculated rates of change in the Lemann index-which quantifies accumulated bowel damage-as a function of the time between the disease onset and initiation of biologic therapy. We aimed to explore the impact of the earlier introduction of biologics on the rate of progression of long-term cumulative bowel damage.
   Methods Medical records of CD patients treated during 2009-2014 at The Mount Sinai Hospital were queried. Inclusion criteria were two comprehensive assessments allowing calculation of the index at t(1) and t(2): two time-points >= 1 year apart. Patients with biologics introduced before or within 3 months at inclusion (t(1)) were defined as Bio-pre-t(1) and those who did not as Bio-post-t(1). The rate of disease progression was calculated as the change in the index per year during t(1)-t(2).
   Results A total of 88 patients were studied: 58 Bio-pre-t(1) and 30 Bio-post-t(1). Among the 58 Bio-pre-t(1) cases, damage progressed in 29 (50%), regressed in 20 (34.5%), and stabilized in 9 (15.5%). Median time to initiation of biologics among patients whose index improved was nominally shorter compared to that in patients whose index progressed (8 vs. 15 years). Earlier introduction of biologics tended to correlate with the slower rate of progression (rho = 0.241; p = 0.069).
   Conclusions Earlier introduction of biologics tended to correlate with the slower progression of bowel damage in CD, reflected by the reduced rate of Lemann index progression.
C1 [Panchal, Hinaben; Cho, Judy] Icahn Sch Med Mt Sinai, Dept Genet & Genom Sci, New York, NY 10029 USA.
   [Wagner, Mathilde; Chatterji, Manjil; Taouli, Bachir] Icahn Sch Med Mt Sinai, Dept Radiol, New York, NY 10029 USA.
   [McBride, Russell] Icahn Sch Med Mt Sinai, Dept Pathol, New York, NY 10029 USA.
   [Patterson, Jeromy R.] Emory Univ, Med Ctr, Dept Surg, Atlanta, GA 30322 USA.
   [Ungaro, Ryan; Dubinsky, Marla; Cho, Judy; Sachar, David B.] Icahn Sch Med Mt Sinai, Dept Med, Div Gastroenterol, One Gustave L Levy Pl, New York, NY 10029 USA.
   [Dubinsky, Marla] Icahn Sch Med Mt Sinai, Dept Pediat, Div Pediat Gastroenterol & Hepatol, New York, NY 10029 USA.
C3 Icahn School of Medicine at Mount Sinai; Icahn School of Medicine at
   Mount Sinai; Icahn School of Medicine at Mount Sinai; Emory University;
   Icahn School of Medicine at Mount Sinai; Icahn School of Medicine at
   Mount Sinai
RP Sachar, DB (通讯作者)，Icahn Sch Med Mt Sinai, Dept Med, Div Gastroenterol, One Gustave L Levy Pl, New York, NY 10029 USA.
EM David.sachar@mountsinai.org
RI Panchal, Hina/AAO-7177-2020; Taouli, Bachir/ABB-5044-2020
OI Panchal, Hina/0000-0001-6366-1672; Wagner, Mathilde/0000-0003-1172-4592
FU NIDDK NIH HHS [K23 DK111995] Funding Source: Medline
CR Amitai MM, 2017, DIGEST LIVER DIS, V49, P490, DOI 10.1016/j.dld.2017.02.001
   Bhattacharya A, 2016, INFLAMM BOWEL DIS, V22, P2665, DOI 10.1097/MIB.0000000000000935
   Bodini G, 2017, DIGEST LIVER DIS, V49, P175, DOI 10.1016/j.dld.2016.10.014
   Bouguen G, 2014, CLIN GASTROENTEROL H, V12, P978, DOI 10.1016/j.cgh.2013.11.005
   Choi JH, 2015, INTEST RES, V13, P60, DOI 10.5217/ir.2015.13.1.60
   Colombel JF, 2010, NEW ENGL J MED, V362, P1383, DOI 10.1056/NEJMoa0904492
   Cosnes J, 2002, INFLAMM BOWEL DIS, V8, P244, DOI 10.1097/00054725-200207000-00002
   Eder P, 2015, SCI REP-UK, V5, DOI 10.1038/srep10223
   Fiorino G, 2017, J CROHNS COLITIS, V11, P274, DOI 10.1093/ecco-jcc/jjw185
   Fiorino G, 2016, J CROHNS COLITIS, V10, P495, DOI 10.1093/ecco-jcc/jjv240
   Fiorino G, 2015, J CROHNS COLITIS, V9, P633, DOI 10.1093/ecco-jcc/jjv080
   Kirchgesner J, 2017, ALIMENT PHARM THER, V45, P37, DOI 10.1111/apt.13835
   Ma C, 2016, INFLAMM BOWEL DIS, V22, P870, DOI 10.1097/MIB.0000000000000679
   Oh EH, 2017, PLOS ONE, V12, DOI 10.1371/journal.pone.0177479
   Papi C, 2005, DIGEST LIVER DIS, V37, P247, DOI 10.1016/j.dld.2004.10.012
   Pariente B, 2013, J CROHNS COLITIS, V7, pS3
   Pariente B, 2015, GASTROENTEROLOGY, V148, P52, DOI 10.1053/j.gastro.2014.09.015
   Pellegatta G, 2016, GASTROENTEROLOGY, V150, pS1004, DOI 10.1016/S0016-5085(16)33401-1
   Rao BB, 2017, INFLAMM BOWEL DIS, V23, P107, DOI 10.1097/MIB.0000000000000977
   Rao BB, 2016, J CLIN GASTROENTEROL, V50, P476, DOI 10.1097/MCG.0000000000000463
   Rao BB, 2016, DIGEST LIVER DIS, V48, P626, DOI 10.1016/j.dld.2016.02.020
   Rinawi F, 2016, DIGEST LIVER DIS, V48, P1444, DOI 10.1016/j.dld.2016.08.118
   Ruel J, 2014, NAT REV GASTRO HEPAT, V11, P88, DOI 10.1038/nrgastro.2013.240
   Rutgeerts P, 2012, GASTROENTEROLOGY, V142, P1102, DOI 10.1053/j.gastro.2012.01.035
   Sachar DB, 2005, DIGEST LIVER DIS, V37, P227, DOI 10.1016/j.dld.2004.12.001
   Schmiedlin-Ren P, 2016, AM J PHYSIOL-GASTR L, V311, pG688, DOI 10.1152/ajpgi.00216.2015
   Thia KT, 2010, GASTROENTEROLOGY, V139, P1147, DOI 10.1053/j.gastro.2010.06.070
   Wagtmans MJ, 1997, NETH J MED, V50, pS2, DOI 10.1016/S0300-2977(96)00063-0
NR 28
TC 20
Z9 21
U1 0
U2 1
PU SPRINGER
PI DORDRECHT
PA VAN GODEWIJCKSTRAAT 30, 3311 GZ DORDRECHT, NETHERLANDS
SN 0163-2116
EI 1573-2568
J9 DIGEST DIS SCI
JI Dig. Dis. Sci.
PD NOV
PY 2019
VL 64
IS 11
BP 3274
EP 3283
DI 10.1007/s10620-018-5434-4
PG 10
WC Gastroenterology & Hepatology
WE Science Citation Index Expanded (SCI-EXPANDED)
SC Gastroenterology & Hepatology
GA JL4EL
UT WOS:000495483700033
PM 30607690
OA Green Accepted
DA 2024-01-22
ER

PT J
AU Laharie, D
   Seneschal, J
   Schaeverbeke, T
   Doutre, MS
   Longy-Boursier, M
   Pellegrin, JL
   Chabrun, E
   Villars, S
   Zerbib, F
   de Lédinghen, V
AF Laharie, David
   Seneschal, Julien
   Schaeverbeke, Thierry
   Doutre, Marie-Sylvie
   Longy-Boursier, Maite
   Pellegrin, Jean-Luc
   Chabrun, Edouard
   Villars, Sandrine
   Zerbib, Frank
   de Ledinghen, Victor
TI Assessment of liver fibrosis with transient elastography and FibroTest
   in patients treated with methotrexate for chronic inflammatory diseases:
   A case-control study
SO JOURNAL OF HEPATOLOGY
LA English
DT Article
DE Methotrexate; Liver fibrosis; FibroScan; Transient elastography;
   FibroTest; Cirrhosis; Psoriasis; Crohn s disease; Rheumatoid arthritis
ID RHEUMATOID-ARTHRITIS; LONG-TERM; SAMPLING VARIABILITY; NONINVASIVE
   ASSESSMENT; STIFFNESS MEASUREMENT; PSORIATIC-ARTHRITIS;
   HEPATIC-FIBROSIS; CROHNS-DISEASE; BIOPSIES; HEPATOTOXICITY
AB Background & Alms Although methotrexate (MIX) is used in the effective treatment of inflammatory disorders its use is hampered by the risk of liver fibrosis Non-invasive methods for the diagnosis of liver fibrosis such as transient elastography (FibroScan) and FibroTest could be useful for monitoring MIX liver toxicity The aim of this case control study was to determine factors associated with liver fibrosis in a large cohort of patients requiring MTX
   Methods Consecutive adults with various benign inflammatory diseases were prospectively assessed using FibroScan and FibroTest when they were treated with MIX (cases) or before beginning treatment (controls)
   Results Among 518 included patients 44 patients (85%) had FibroScan and/or FibroTest results suggesting severe liver fibrosis In a multivariate analysis factors associated with abnormal markers of liver fibrosis were the body mass Index >28 kg/m(2) and high alcohol consumption Neither long MIX duration nor cumulative doses were associated with elevated FibroScan or FibroTest results
   Conclusions Severe liver fibrosis is a rare event in patients treated with MTX and is probably unrelated to the total dose Patients with other risk factors for liver disease should be closely monitored with non-invasive methods before and during MIX treatment (C) 2010 European Association for the Study of the Liver Published by Elsevier B V All rights reserved
C1 [Laharie, David; Chabrun, Edouard; Villars, Sandrine; de Ledinghen, Victor] CHU Bordeaux, Haut Leveque Hosp, Dept Gastroenterol & Hepatol, F-33600 Pessac, France.
   [Laharie, David; Zerbib, Frank] Univ Bordeaux 2, INSERM, U853, F-33076 Bordeaux, France.
   [Seneschal, Julien] CHU Bordeaux, St Andre Hosp, Dept Dermatol, F-33000 Bordeaux, France.
   [Schaeverbeke, Thierry] CHU Bordeaux, Pellegrin Hosp, Dept Rheumatol, F-33000 Bordeaux, France.
   [Doutre, Marie-Sylvie] CHU Bordeaux, Haut Leveque Hosp, Dept Dermatol, F-33600 Pessac, France.
   [Longy-Boursier, Maite] CHU Bordeaux, St Andre Hosp, Dept Internal Med, F-33000 Bordeaux, France.
   [Pellegrin, Jean-Luc] CHU Bordeaux, Haut Leveque Hosp, Dept Internal Med, F-33600 Pessac, France.
   [Zerbib, Frank] CHU Bordeaux, St Andre Hosp, Dept Gastroenterol & Hepatol, F-33000 Bordeaux, France.
   [de Ledinghen, Victor] Univ Bordeaux 2, INSERM, U889, F-33076 Bordeaux, France.
C3 CHU Bordeaux; Institut National de la Sante et de la Recherche Medicale
   (Inserm); Universite de Bordeaux; Universite de Bordeaux; CHU Bordeaux;
   CHU Bordeaux; Universite de Bordeaux; CHU Bordeaux; Universite de
   Bordeaux; CHU Bordeaux; CHU Bordeaux; Universite de Bordeaux; CHU
   Bordeaux; Universite de Bordeaux; Institut National de la Sante et de la
   Recherche Medicale (Inserm)
RP de Lédinghen, V (通讯作者)，Hop Haut Leveque, Ctr Invest Fibrose Hepat, F-33604 Pessac, France.
OI Seneschal, Julien/0000-0003-1139-0908
CR Aithal GP, 2004, ALIMENT PHARM THER, V19, P391, DOI 10.1046/j.1365-2036.2004.01819.x
   Amital H, 2009, RHEUMATOLOGY, V48, P1107, DOI 10.1093/rheumatology/kep176
   Bedossa P, 2003, HEPATOLOGY, V38, p337A
   Berends MAM, 2007, LIVER INT, V27, P639, DOI 10.1111/j.1478-3231.2007.01489.x
   Bravo AA, 2001, NEW ENGL J MED, V344, P495, DOI 10.1056/NEJM200102153440706
   BRIDGES SL, 1989, J RHEUMATOL, V16, P1180
   Cadranel JF, 2000, HEPATOLOGY, V32, P477, DOI 10.1053/jhep.2000.16602
   Chande N, 2005, CAN J GASTROENTEROL, V19, P553, DOI 10.1155/2005/382379
   Cleeman JI, 2001, JAMA-J AM MED ASSOC, V285, P2486, DOI 10.1001/jama.285.19.2486
   Colloredo G, 2003, J HEPATOL, V39, P239, DOI 10.1016/S0168-8278(03)00191-0
   de Lédinghen V, 2008, GASTROEN CLIN BIOL, V32, P58, DOI 10.1016/S0399-8320(08)73994-0
   de Lédinghen V, 2006, JAIDS-J ACQ IMM DEF, V41, P175
   Fisher MC, 2009, J RHEUMATOL, V36, P539, DOI 10.3899/jrheum.080576
   Fleming KM, 2008, J HEPATOL, V49, P732, DOI 10.1016/j.jhep.2008.05.023
   Gisondi P, 2009, J HEPATOL, V51, P758, DOI 10.1016/j.jhep.2009.04.020
   GREEBE RJV, 1994, BRIT J DERMATOL, V130, P204
   Halfon P, 2008, GASTROEN CLIN BIOL, V32, P22, DOI 10.1016/S0399-8320(08)73991-5
   Herron MD, 2005, ARCH DERMATOL, V141, P1527, DOI 10.1001/archderm.141.12.1527
   Imbert-Bismut F, 2001, LANCET, V357, P1069, DOI 10.1016/S0140-6736(00)04258-6
   Kalb RE, 2009, J AM ACAD DERMATOL, V60, P824, DOI 10.1016/j.jaad.2008.11.906
   KREMER JM, 1994, ARTHRITIS RHEUM-US, V37, P316, DOI 10.1002/art.1780370304
   KREMER JM, 1986, ARTHRITIS RHEUM, V29, P822, DOI 10.1002/art.1780290702
   Laharie D, 2008, GASTROEN CLIN BIOL, V32, P134, DOI 10.1016/j.gcb.2007.11.002
   Laharie D, 2006, ALIMENT PHARM THER, V23, P1621, DOI 10.1111/j.1365-2036.2006.02929.x
   Lambert CM, 2004, ARTHRITIS RHEUM, V50, P364, DOI 10.1002/art.20167
   LANSE SB, 1985, DIGEST DIS SCI, V30, P104, DOI 10.1007/BF01308193
   Lindsay K, 2009, RHEUMATOLOGY, V48, P569, DOI 10.1093/rheumatology/kep023
   MAHARAJ B, 1986, LANCET, V1, P523
   Marcellin P, 2009, LIVER INT, V29, P242, DOI 10.1111/j.1478-3231.2008.01802.x
   Mendes FD, 2007, AM J GASTROENTEROL, V102, P344, DOI 10.1111/j.1572-0241.2006.00947.x
   Miele L, 2009, J HEPATOL, V51, P778, DOI 10.1016/j.jhep.2009.06.008
   NEWMAN M, 1989, ARCH DERMATOL, V125, P1218, DOI 10.1001/archderm.125.9.1218
   Pavy S, 2006, JOINT BONE SPINE, V73, P388, DOI 10.1016/j.jbspin.2006.01.007
   Poynard T, 2007, BMC GASTROENTEROL, V7, DOI 10.1186/1471-230X-7-40
   Regev A, 2002, AM J GASTROENTEROL, V97, P2614, DOI 10.1111/j.1572-0241.2002.06038.x
   ROBINSON JK, 1980, ARCH DERMATOL, V116, P413, DOI 10.1001/archderm.116.4.413
   Roenigk HH, 1998, J AM ACAD DERMATOL, V38, P478, DOI 10.1016/S0190-9622(98)70508-0
   Rosenberg P, 2007, J HEPATOL, V46, P1111, DOI 10.1016/j.jhep.2007.01.024
   Siddique I, 2003, SCAND J GASTROENTERO, V38, P427, DOI 10.1080/00365520310000825
   Te HS, 2000, AM J GASTROENTEROL, V95, P3150, DOI 10.1111/j.1572-0241.2000.03287.x
   van Ede AE, 2001, ARTHRITIS RHEUM-US, V44, P1515, DOI 10.1002/1529-0131(200107)44:7&lt;1515::AID-ART273&gt;3.0.CO;2-7
   Visser K, 2009, ANN RHEUM DIS, V68, P1086, DOI 10.1136/ard.2008.094474
   Wahed M, 2009, ALIMENT PHARM THER, V30, P614, DOI 10.1111/j.1365-2036.2009.04073.x
   WHITINGOKEEFE QE, 1991, AM J MED, V90, P711
   Wong VWS, 2010, HEPATOLOGY, V51, P454, DOI 10.1002/hep.23312
   Zachariae H, 2000, J AM ACAD DERMATOL, V42, P531, DOI 10.1016/S0190-9622(00)90237-8
   Ziol M, 2005, HEPATOLOGY, V41, P48, DOI 10.1002/hep.20506
NR 47
TC 82
Z9 85
U1 1
U2 4
PU ELSEVIER
PI AMSTERDAM
PA RADARWEG 29, 1043 NX AMSTERDAM, NETHERLANDS
SN 0168-8278
EI 1600-0641
J9 J HEPATOL
JI J. Hepatol.
PD DEC
PY 2010
VL 53
IS 6
BP 1035
EP 1040
DI 10.1016/j.jhep.2010.04.043
PG 6
WC Gastroenterology & Hepatology
WE Science Citation Index Expanded (SCI-EXPANDED)
SC Gastroenterology & Hepatology
GA 689HF
UT WOS:000284918000010
PM 20801541
DA 2024-01-22
ER

PT J
AU Swaminath, A
   Lebwohl, B
   Capiak, KM
   Present, DH
AF Swaminath, Arun
   Lebwohl, Benjamin
   Capiak, Kristina M.
   Present, Daniel H.
TI Practice Patterns in the Use of Anti-Tumor Necrosis Factor Alpha Agents
   in the Management of Crohn's Disease: A US National Practice Survey
   Comparing Experts and Non-Experts
SO DIGESTIVE DISEASES AND SCIENCES
LA English
DT Article
DE Inflammatory bowel disease; Crohn's disease; Survey; TNF alpha;
   Biologics; Continuous quality improvement
ID INFLIXIMAB; PREGNANCY; TRIAL; ADALIMUMAB; THERAPY
AB The US Food and Drug Administration currently approves three types of anti-tumor necrosis factor alpha (anti-TNF alpha) therapy for treatment of moderate to severe Crohn's disease. There are no guidelines to clarify which of the drugs may be better suited to individual clinical scenarios.
   We gathered national data on the prescribing pattern, comfort levels, and algorithms gastroenterologists use for management of their biologic-requiring Crohn's disease patients.
   An internet survey was mailed to members of the American Gastroenterology Association. Responses were separated into "non-expert" and "expert" physician groups on the basis of whether a practice consisted of > 50% of patients with inflammatory bowel disease. We compared experts with non-experts with regard to the use of the three anti-TNF agents, attitudes regarding their relative efficacy, and their experience with adverse events.
   Of 3,990 eligible gastroenterologists, 473 replied in full (11.9%). Sixty (12.6%) respondents met the criterion for IBD expert physician. Experts were comfortable using both immunomodulators and anti-TNF alpha therapy. Community physicians were equally comfortable prescribing 6-mercaptopurine, azathioprine, infliximab, and adalimumab, but less comfortable than experts with methotrexate (56 vs. 86%, P < 0.05) and certolizumab (68 vs. 89%, P < 0.05). Expert physicians were much more likely to have encountered adverse reactions to anti-TNF alpha therapy.
   Our results suggest that experts are more comfortable using a broader array of medical therapy than non-expert physicians. Although both groups had similar concerns regarding side-effects of anti-TNF alpha therapy, expert physicians were much more likely to have managed a broad range of complications in their patient population.
C1 [Swaminath, Arun; Lebwohl, Benjamin] Columbia Univ, Med Ctr, Dept Med, Div Digest & Liver Dis, New York, NY 10032 USA.
   [Present, Daniel H.] Mt Sinai Med Ctr, Henry D Janowitz Div Gastroenterol, New York, NY 10028 USA.
C3 Columbia University; Icahn School of Medicine at Mount Sinai
RP Swaminath, A (通讯作者)，Columbia Univ, Med Ctr, Dept Med, Div Digest & Liver Dis, 622 W 168th St,PH 20-303, New York, NY 10032 USA.
EM As3576@columbia.edu; Bl114@columbia.edu; Kc2166@columbia.edu;
   DanJane1@aol.com
RI Swaminath, Arun/L-5043-2019
OI Swaminath, Arun/0000-0003-3495-012X
CR Colombel JF, 2010, NEW ENGL J MED, V362, P1383, DOI 10.1056/NEJMoa0904492
   Donovan M, 2007, DIGEST DIS SCI, V52, P1798, DOI 10.1007/s10620-006-9269-z
   El Mourabet M, 2010, CURR DRUG TARGETS, V11, P234
   FEAGAN BG, 1995, NEW ENGL J MED, V332, P292, DOI 10.1056/NEJM199502023320503
   Hanauer SB, 2006, GASTROENTEROLOGY, V130, P323, DOI 10.1053/j.gastro.2005.11.030
   Hanauer SB, 2002, LANCET, V359, P1541, DOI 10.1016/S0140-6736(02)08512-4
   Mahadevan U, 2006, GASTROENTEROLOGY, V131, P283, DOI 10.1053/j.gastro.2006.04.049
   Mahadevan U, 2010, AM J GASTROENTEROL, V105, P219, DOI 10.1038/ajg.2009.532
   Mushlin AI, 2010, NEW ENGL J MED, V362, DOI 10.1056/NEJMp0912651
   Oussalah A, 2009, ALIMENT PHARM THER, V30, P854, DOI 10.1111/j.1365-2036.2009.04097.x
   Sandborn WJ, 2007, GUT, V56, P1232, DOI 10.1136/gut.2006.106781
   Sandborn WJ, 2007, NEW ENGL J MED, V357, P228, DOI 10.1056/NEJMoa067594
   Sands BE, 2004, CLIN GASTROENTEROL H, V2, P912, DOI 10.1016/S1542-3565(04)00414-8
   Schwartz David A, 2008, Biologics, V2, P126
   Targan SR, 1997, NEW ENGL J MED, V337, P1029, DOI 10.1056/NEJM199710093371502
NR 15
TC 16
Z9 18
U1 0
U2 2
PU SPRINGER
PI DORDRECHT
PA VAN GODEWIJCKSTRAAT 30, 3311 GZ DORDRECHT, NETHERLANDS
SN 0163-2116
EI 1573-2568
J9 DIGEST DIS SCI
JI Dig. Dis. Sci.
PD APR
PY 2011
VL 56
IS 4
BP 1160
EP 1164
DI 10.1007/s10620-010-1530-9
PG 5
WC Gastroenterology & Hepatology
WE Science Citation Index Expanded (SCI-EXPANDED)
SC Gastroenterology & Hepatology
GA 736RR
UT WOS:000288512300030
PM 21181440
DA 2024-01-22
ER

PT J
AU Moon, W
   Pestana, L
   Becker, B
   Loftus, EV
   Hanson, KA
   Bruining, DH
   Tremaine, WJ
   Kane, SV
AF Moon, W.
   Pestana, L.
   Becker, B.
   Loftus, E. V., Jr.
   Hanson, K. A.
   Bruining, D. H.
   Tremaine, W. J.
   Kane, S. V.
TI Efficacy and safety of certolizumab pegol for Crohn's disease in
   clinical practice
SO ALIMENTARY PHARMACOLOGY & THERAPEUTICS
LA English
DT Article
ID INFLAMMATORY-BOWEL-DISEASE; MAINTENANCE THERAPY; INDUCTION THERAPY;
   ANTI-TNF; INFLIXIMAB; TRIAL; PHARMACOKINETICS; ADALIMUMAB; REMISSION;
   METAANALYSIS
AB BackgroundCertolizumab pegol (CZP) is Food and Drug Administration (FDA)-approved to treat Crohn's disease (CD). However, the efficacy and safety of CZP outside clinical trials are not well established.
   AimTo report the efficacy, safety and predictors of response to CZP in CD patients treated during a 6-year period since FDA-approval at a tertiary care centre.
   MethodsAll CD patients who received CZP at our institution between 2008 and 2013 were evaluated through retrospective medical record-based review of steroid-free complete response (SCR), loss of response and safety.
   ResultsA total of 358 patients were included. One hundred twelve patients (31.3%) and 189 (52.8%) received CZP as their second and third biological agent, respectively. The probability of SCR at 26week was 19.9% (95% CI, 15.9-24.5). The probability of survival free of loss of response at 2year was 45.7% (95% CI, 32.5-59.5). A predictor of SCR was age at CD diagnosis of >40years old (hazard ratio, HR relative to those <17, 4.69; 95% CI, 1.75-12.61). Negative predictors included present perianal fistula (HR, 0.39; 95% CI, 0.16-0.98) and prior primary nonresponse to adalimumab (ADA; HR relative to secondary loss of response, 0.18; 95% CI, 0.04-0.76). Twenty-three patients (6.4%) experienced serious adverse events and 19 patients (5.3%) discontinued CZP due to adverse events.
   ConclusionsCertolizumab pegol was both effective and well tolerated for the treatment of Crohn's disease in this large tertiary care centre enriched with biologics-exposed patients. It may be more effective in patients without early-aged Crohn's disease diagnosis, prior primary nonresponse to adalimumab and present perianal fistula.
C1 [Moon, W.; Pestana, L.; Becker, B.; Loftus, E. V., Jr.; Hanson, K. A.; Bruining, D. H.; Tremaine, W. J.; Kane, S. V.] Mayo Clin, Div Gastroenterol & Hepatol, Rochester, MN 55905 USA.
   [Moon, W.] Kosin Univ Coll Med, Dept Internal Med, Busan, South Korea.
C3 Mayo Clinic
RP Kane, SV (通讯作者)，Mayo Clin, Div Gastroenterol & Hepatol, Rochester, MN 55905 USA.
EM kane.sunanda@mayo.edu
RI Loftus, Edward V/E-8304-2011; Moon, Won/GLR-9368-2022
OI Loftus, Edward V/0000-0001-7199-6851; 
FU AbbVie; UCB; Janssen; Amgen; Bristol Myers-Squibb; Glaxo-SmithKline;
   Genentech; Pfizer; Shire; Takeda; Santarus; Robarts Clinical Trials; UCB
   Pharma
FX Declaration of personal interests: Dr E.V. Loftus Jr has consulted for
   Janssen, AbbVie, UCB, Takeda, Celgene, Genentech, Theradiag, MedImmune
   and Progentec Bio-sciences and has received research support from
   AbbVie, UCB, Janssen, Amgen, Bristol Myers-Squibb, Glaxo-SmithKline,
   Genentech, Pfizer, Shire, Takeda, Santarus and Robarts Clinical Trials.
   Dr. S. V. Kane has been a consultant for AbbVie, Shire and Salix and has
   received research funding from UCB Pharma. No disclosures for the other
   authors.
CR Abraham C, 2009, NEW ENGL J MED, V361, P2066, DOI 10.1056/NEJMra0804647
   Bendtzen K, 2009, SCAND J GASTROENTERO, V44, P774, DOI 10.1080/00365520802699278
   Colombel JF, 2004, GASTROENTEROLOGY, V126, P19, DOI 10.1053/j.gastro.2003.10.047
   D'Haens GR, 2011, AM J GASTROENTEROL, V106, P199, DOI 10.1038/ajg.2010.392
   de Silva PSA, 2012, ALIMENT PHARM THER, V36, P459, DOI 10.1111/j.1365-2036.2012.05214.x
   Feagan BG, 2011, ALIMENT PHARM THER, V33, P541, DOI 10.1111/j.1365-2036.2010.04568.x
   Gisbert JP, 2015, ALIMENT PHARM THER, V41, P613, DOI 10.1111/apt.13083
   Hanauer SB, 2010, ALIMENT PHARM THER, V32, P384, DOI 10.1111/j.1365-2036.2010.04360.x
   Karmiris K, 2009, GASTROENTEROLOGY, V137, P1628, DOI 10.1053/j.gastro.2009.07.062
   Lichtenstein GR, 2010, CLIN GASTROENTEROL H, V8, P600, DOI 10.1016/j.cgh.2010.01.014
   Lobo ED, 2004, J PHARM SCI-US, V93, P2645, DOI 10.1002/jps.20178
   Nielsen OH, 2013, NEW ENGL J MED, V369, P754, DOI 10.1056/NEJMct1209614
   Panaccione R, 2008, GASTROENTEROLOGY, V134, pA133
   Peek R, 2008, GASTROENTEROLOGY, V134, P1819
   Radstake TRDJ, 2009, ANN RHEUM DIS, V68, P1739, DOI 10.1136/ard.2008.092833
   Sandborn WJ, 2014, ALIMENT PHARM THER, V40, P903, DOI 10.1111/apt.12930
   Sandborn WJ, 2007, ANN INTERN MED, V146, P829, DOI 10.7326/0003-4819-146-12-200706190-00159
   Sandborn WJ, 2007, NEW ENGL J MED, V357, P228, DOI 10.1056/NEJMoa067594
   Sandborn WJ, 2010, CLIN GASTROENTEROL H, V8, P688, DOI 10.1016/j.cgh.2010.04.021
   Schellekens H, 2005, NEPHROL DIAL TRANSPL, V20, P3, DOI 10.1093/ndt/gfh1092
   Schnitzler F, 2009, GUT, V58, P492, DOI 10.1136/gut.2008.155812
   Schoepfer AM, 2010, INFLAMM BOWEL DIS, V16, P933, DOI 10.1002/ibd.21127
   Schreiber S, 2005, GASTROENTEROLOGY, V129, P807, DOI 10.1053/j.gastro.2005.06.064
   Schreiber S, 2007, NEW ENGL J MED, V357, P239, DOI 10.1056/NEJMoa062897
   Schreiber S, 2010, AM J GASTROENTEROL, V105, P1574, DOI 10.1038/ajg.2010.78
   Shao LM, 2009, ALIMENT PHARM THER, V29, P605, DOI 10.1111/j.1365-2036.2009.03929.x
   Stein AC, 2014, INFLAMM BOWEL DIS, V20, P1722, DOI 10.1097/MIB.0000000000000146
   Swoger JM, 2010, INFLAMM BOWEL DIS, V16, P1912, DOI 10.1002/ibd.21272
   Vande Casteele N, 2015, J CLIN PHARMACOL, V55, pS39, DOI 10.1002/jcph.374
   Vavricka SR, 2011, INFLAMM BOWEL DIS, V17, P1530, DOI 10.1002/ibd.21521
   Winter TA, 2004, ALIMENT PHARM THER, V20, P1337, DOI 10.1111/j.1365-2036.2004.02285.x
NR 31
TC 13
Z9 13
U1 0
U2 5
PU WILEY
PI HOBOKEN
PA 111 RIVER ST, HOBOKEN 07030-5774, NJ USA
SN 0269-2813
EI 1365-2036
J9 ALIMENT PHARM THER
JI Aliment. Pharmacol. Ther.
PD AUG
PY 2015
VL 42
IS 4
BP 428
EP 440
DI 10.1111/apt.13288
PG 13
WC Gastroenterology & Hepatology; Pharmacology & Pharmacy
WE Science Citation Index Expanded (SCI-EXPANDED)
SC Gastroenterology & Hepatology; Pharmacology & Pharmacy
GA CM7TU
UT WOS:000357900200004
PM 26081839
OA Bronze
DA 2024-01-22
ER

PT J
AU Naftali, T
   Richter, V
   Mari, A
   Khoury, T
   Shirin, H
   Broide, E
AF Naftali, Timna
   Richter, Vered
   Mari, Amir
   Khoury, Tawifik
   Shirin, Haim
   Broide, Efrat
TI The inflammatory bowel disease disk application: A platform to assess
   patients' priorities and expectations from treatment
SO JOURNAL OF DIGESTIVE DISEASES
LA English
DT Article
DE Crohn disease; inflammatory bowel disease disk; patient-reported
   outcome; ulcerative colitis
ID IBD; PARTICIPATION; DEPRESSION; INDEX
AB Objective Inflammatory bowel disease (IBD) significantly impacts on patients' well-being. Patients' preferences for treatment outcomes do not necessarily fit physicians' goals. We aimed to investigate patients' priorities and expectations from treatment. Methods A questionnaire based on the IBD Disk application was distributed to patients through social media. Patient's preferences were assessed by grading the 10 IBD Disk items on a Likert-type scale from 1 to 10. A cluster analysis was used to classify patients into homogeneous subgroups according to their preferred items, using the K-means method. Results Among the 224 patients, 69.2% had Crohn's disease (CD). Their mean age was (38.9 +/- 14.9) years and 62.9% were female. More CD patients compared with those with ulcerative colitis were treated with biologics compared with those with ulcerative colitis (71.0% vs 39.1%, P < 0.001). Most IBD Disk items ranked high in patients' preferences for treatment outcomes. Their leading preference was reducing abdominal pain, which was more prominent in CD patients, followed by regulating defecation and energy. Least important were interpersonal interactions, sexual functions, and body image. Patients were categorized into three clusters. Cluster 3 patients gave lower scores to most items and were characterized by tertiary education (P = 0.001), higher income (P < 0.001), less active disease (P = 0.02), and higher prevalence of successful treatment (P = 0.04). Conclusions Patients' preferences for treatment outcomes are influenced by higher education, higher income, rural-dwelling, and disease activity. Better understanding of individual patient's preferences and the factors that affect them might bridge the gap between patients' and physicians' priorities to achieve better teamwork in controlling disease outcomes.
C1 [Naftali, Timna] Meir Med Ctr, Dept Gastroenterol, Kefar Sava, Israel.
   [Naftali, Timna; Shirin, Haim; Broide, Efrat] Tel Aviv Univ, Fac Med, Sackler Sch Med, Tel Aviv, Israel.
   [Richter, Vered; Shirin, Haim; Broide, Efrat] Shamir Assaf Harofeh Med Ctr, Gonczarowski Family Inst Gastroenterol & Liver Di, Zerifin, Israel.
   [Mari, Amir; Khoury, Tawifik] Nazareth Hosp, Gastroenterol & Hepatol Inst, Nazareth, Israel.
   [Mari, Amir; Khoury, Tawifik] Bar Ilan Univ, Fac Med Galilee, Safed, Israel.
   [Broide, Efrat] Shamir Assaf Harofeh Med Ctr, Jecheskiel Sigi Gonczarowski Pediat Gastroenterol, Zerifin, Israel.
C3 Sackler Faculty of Medicine; Sackler Faculty of Medicine; Shamir Medical
   Center (Assaf Harofeh); Bar Ilan University; Shamir Medical Center
   (Assaf Harofeh)
RP Richter, V (通讯作者)，Shamir Assaf Harofeh Med Ctr, Gonczarowski Family Inst Gastroenterol & Liver Di, Zerifin, Israel.
EM veredr@shamir.gov.il
RI Naftali, Timna/AAQ-8257-2021
OI Naftali, Timna/0000-0002-8931-6524; Richter, Vered/0000-0001-6003-9220
CR Argyriou K, 2017, GASTROENT RES PRACT, V2017, DOI 10.1155/2017/6267175
   BANFIELD JD, 1993, BIOMETRICS, V49, P803, DOI 10.2307/2532201
   Beese SE, 2019, BMJ OPEN GASTROENTER, V6, DOI 10.1136/bmjgast-2018-000255
   Bel LGJ, 2015, J SEX MED, V12, P1557, DOI 10.1111/jsm.12913
   Berg DR, 2019, INFLAMM BOWEL DIS, V25, P1896, DOI 10.1093/ibd/izz059
   BEST WR, 1976, GASTROENTEROLOGY, V70, P439
   Casellas F, 2017, DIGEST LIVER DIS, V49, P152, DOI 10.1016/j.dld.2016.09.009
   D'Haens G, 2007, GASTROENTEROLOGY, V132, P763, DOI 10.1053/j.gastro.2006.12.038
   DROSSMAN DA, 1991, PSYCHOSOM MED, V53, P701, DOI 10.1097/00006842-199111000-00010
   Fuller-Thomson E, 2006, INFLAMM BOWEL DIS, V12, P697, DOI 10.1097/00054725-200608000-00005
   Ghosh S, 2017, INFLAMM BOWEL DIS, V23, P333, DOI 10.1097/MIB.0000000000001033
   HARVEY RF, 1980, LANCET, V1, P514
   Huppertz-Hauss G, 2015, INFLAMM BOWEL DIS, V21, P337, DOI 10.1097/MIB.0000000000000272
   Jones Jennifer L, 2019, J Can Assoc Gastroenterol, V2, pS42, DOI 10.1093/jcag/gwy048
   Lachaine J, 2013, BMC GASTROENTEROL, V13, DOI 10.1186/1471-230X-13-23
   Le Berre C, 2020, J CROHNS COLITIS, V14, P1512, DOI 10.1093/ecco-jcc/jjaa100
   MacQueen J., 1967, P 5 BERK S MATH STAT, DOI DOI 10.1234/12345678
   McCombie AM, 2013, J CROHNS COLITIS, V7, P89, DOI 10.1016/j.crohns.2012.05.021
   MCMAHON WW, 1981, J HUM RESOUR, V16, P274, DOI 10.2307/145512
   Netjes JE, 2013, INFLAMM BOWEL DIS, V19, P81, DOI 10.1002/ibd.22921
   Pacheco-Huergo V, 2012, ATEN PRIM, V44, P280, DOI 10.1016/j.aprim.2010.11.022
   Pathak A, 2021, QUAL LIFE RES, V30, P613, DOI 10.1007/s11136-020-02640-0
   Peyrin-Biroulet L, 2016, DIGEST LIVER DIS, V48, P601, DOI 10.1016/j.dld.2016.01.013
   Peyrin-Biroulet L, 2012, GUT, V61, P241, DOI 10.1136/gutjnl-2011-300049
   Pugh SL, 2020, INT J RADIAT ONCOL, V108, P950, DOI 10.1016/j.ijrobp.2020.06.030
   Rocchi A, 2012, CAN J GASTROENTEROL, V26, P811, DOI 10.1155/2012/984575
   Sewell JL, 2013, INFLAMM BOWEL DIS, V19, P627, DOI 10.1002/ibd.22986
   Steinley D, 2006, BRIT J MATH STAT PSY, V59, P1, DOI 10.1348/000711005X48266
   Sullivan J., 2017, P SOC PHOTO-OPT INS, V1, P1
   U.S. Department of Health and Human Services FDA Center for Drug Evaluation and Research, 2006, Health Qual Life Outcomes, V4, P79
   van Deen WK, 2017, QUAL LIFE RES, V26, P455, DOI 10.1007/s11136-016-1398-z
   Warsame R, 2019, MAYO CLIN PROC, V94, P2291, DOI 10.1016/j.mayocp.2019.04.005
NR 32
TC 2
Z9 2
U1 0
U2 1
PU WILEY
PI HOBOKEN
PA 111 RIVER ST, HOBOKEN 07030-5774, NJ USA
SN 1751-2972
EI 1751-2980
J9 J DIGEST DIS
JI J. Dig. Dis.
PD OCT
PY 2021
VL 22
IS 10
BP 582
EP 589
DI 10.1111/1751-2980.13045
EA SEP 2021
PG 8
WC Gastroenterology & Hepatology
WE Science Citation Index Expanded (SCI-EXPANDED)
SC Gastroenterology & Hepatology
GA WH5RC
UT WOS:000697583800001
PM 34431218
DA 2024-01-22
ER

PT J
AU Qiu, TT
   Li, HB
   Sun, T
   Men, P
   Cui, XL
   Liu, CW
   Zhai, SD
AF Qiu, Tingting
   Li, Huibo
   Sun, Tong
   Men, Peng
   Cui, Xiangli
   Liu, Cuiwen
   Zhai, Suodi
TI Thalidomide as a treatment for inflammatory bowel disease in children
   and adolescents: A systematic review
SO JOURNAL OF CLINICAL PHARMACY AND THERAPEUTICS
LA English
DT Review
DE adolescents; children; inflammatory bowel disease; thalidomide
ID NECROSIS-FACTOR-ALPHA; CROHN-DISEASE; CLINICAL REMISSION; YOUNG-ADULTS;
   EFFICACY; PREVALENCE; OUTCOMES
AB What is known and objective Thalidomide is used off-label for the treatment of inflammatory bowel disease (IBD) and not as a first-line treatment option. The instructions clearly state that thalidomide is contraindicated in children because its safety and effectiveness in children are unknown. In this article, we review the efficacy and safety of thalidomide as a treatment for IBD in children and adolescents. Methods We searched PubMed, Embase, the Cochrane Library, CNKI, WanFang Data, CBM database [from the date of database establishment to June 2019] and clinical trials [systematic review and meta-analysis, randomized controlled trials (RCTs), cohort studies, case-control studies and case series studies] for studies concerning the use of thalidomide as a treatment for IBD in children and adolescents. Results and discussion Seven studies (two RCTs and five case series), which included 134 children and adolescents (32 with ulcerative colitis, 102 with Crohn's disease), met the inclusion criteria. The included studies showed that the clinical remission rate of thalidomide was 44%-100% and the steroid tapering rate was 50%-100% in children and adolescents with refractory IBD. Peripheral neuropathy was the most common major adverse reaction, and it appeared to be cumulative dose-dependent. What is new and conclusion Thalidomide as a treatment for refractory IBD in children and adolescents can improve clinical remission and achieve longer-term maintenance of remission. Peripheral neuropathy is the main adverse drug reaction, and it can be monitored and prevented. It is necessary to fully communicate with parents and obtain informed consent before using this drug.
C1 [Qiu, Tingting; Li, Huibo; Men, Peng; Liu, Cuiwen; Zhai, Suodi] Peking Univ, Dept Pharm, Hosp 3, Beijing, Peoples R China.
   [Qiu, Tingting; Li, Huibo; Men, Peng; Zhai, Suodi] Peking Univ, Inst Drug Evaluat, Hlth Sci Ctr, Beijing, Peoples R China.
   [Sun, Tong] Aviat Gen Hosp, Dept Pharm, Beijing, Peoples R China.
   [Cui, Xiangli] Capital Med Univ, Beijing Friendship Hosp, Dept Pharm, Beijing, Peoples R China.
C3 Peking University; Peking University; Capital Medical University
RP Zhai, SD (通讯作者)，Peking Univ, Dept Pharm, Hosp 3, Beijing, Peoples R China.
EM zhaisuodi@163.com
RI wang, KiKi/JFZ-3334-2023; chen, si/JPK-4258-2023; Li,
   Huizhen/JPX-2563-2023; MEN, PENG/ABC-2365-2021
OI MEN, PENG/0000-0003-4429-3792
CR Ahmed M, 2003, J PEDIATR GASTR NUTR, V37, P522, DOI 10.1097/00005176-200310000-00023
   Benchimol EI, 2009, GUT, V58, P1490, DOI 10.1136/gut.2009.188383
   Creed TJ, 2007, ALIMENT PHARM THER, V25, P111, DOI 10.1111/j.1365-2036.2006.03156.x
   Diamanti A, 2015, EXPERT REV CLIN IMMU, V11, P699, DOI 10.1586/1744666X.2015.1027687
   Facchini S, 2001, J PEDIATR GASTR NUTR, V32, P178, DOI 10.1097/00005176-200102000-00016
   Felipez LM, 2012, J PEDIATR GASTR NUTR, V54, P28, DOI 10.1097/MPG.0b013e318228349e
   Gockel HR, 2004, J IMMUNOL, V172, P5103, DOI 10.4049/jimmunol.172.8.5103
   Griffiths AM, 2004, BEST PRACT RES CL GA, V18, P509, DOI 10.1016/j.bpg.2004.01.002
   Guo B, 2016, J CLIN EPIDEMIOL, V69, P199, DOI 10.1016/j.jclinepi.2015.07.010
   Jakobsen C, 2011, INFLAMM BOWEL DIS, V17, P2541, DOI 10.1002/ibd.21654
   Kammermeier J, 2016, ARCH DIS CHILD, V101, P475, DOI 10.1136/archdischild-2014-307217
   Kolho KL, 2016, EXPERT REV CLIN IMMU, V12, P1337, DOI 10.1080/1744666X.2016.1201422
   Lazzerini M, 2007, ALIMENT PHARM THERAP, V25, P419, DOI 10.1111/j.1365-2036.2006.03211.x
   Lazzerini M, 2015, INFLAMM BOWEL DIS, V21, P1739, DOI 10.1097/MIB.0000000000000437
   Lazzerini M, 2013, JAMA-J AM MED ASSOC, V310, P2164, DOI 10.1001/jama.2013.280777
   Lim WC, 2010, COCHRANE DB SYST REV, V12, pCD008870
   Meijer B, 2016, WORLD J GASTROENTERO, V22, P9012, DOI 10.3748/wjg.v22.i40.9012
   Moller DR, 1997, J IMMUNOL, V159, P5157
   Molodecky NA, 2012, GASTROENTEROLOGY, V142, P46, DOI 10.1053/j.gastro.2011.10.001
   MOREIRA AL, 1993, J EXP MED, V177, P1675, DOI 10.1084/jem.177.6.1675
   Ng SC, 2017, LANCET, V390, P2769, DOI 10.1016/S0140-6736(17)32448-0
   Prideaux L, 2012, J GASTROEN HEPATOL, V27, P1266, DOI 10.1111/j.1440-1746.2012.07150.x
   SAMPAIO EP, 1991, J EXP MED, V173, P699, DOI 10.1084/jem.173.3.699
   Sawczenko A, 2003, ARCH DIS CHILD, V88, P995, DOI 10.1136/adc.88.11.995
   Subspecialty Group of Gastroenterology the Society of Pediatrics Chinese Medical Association, 2019, Zhonghua Er Ke Za Zhi, V57, P501, DOI 10.3760/cma.j.issn.0578-1310.2019.07.002
   Turunen P, 2009, INFLAMM BOWEL DIS, V15, P56, DOI 10.1002/ibd.20558
   Wang XQ, 2013, INFLAMM BOWEL DIS, V19, P423, DOI 10.1097/MIB.0b013e318286f9f2
   Yang C, 2015, ALIMENT PHARM THER, V41, P1079, DOI 10.1111/apt.13181
   Zheng CF, 2011, WORLD J GASTROENTERO, V17, P1286, DOI 10.3748/wjg.v17.i10.1286
   罗涵青, 2012, [中华内科杂志, Chinese Journal of Internal Medicine], V51, P905
NR 30
TC 2
Z9 2
U1 0
U2 7
PU WILEY-HINDAWI
PI LONDON
PA ADAM HOUSE, 3RD FL, 1 FITZROY SQ, LONDON, WIT 5HE, ENGLAND
SN 0269-4727
EI 1365-2710
J9 J CLIN PHARM THER
JI J. Clin. Pharm. Ther.
PD OCT
PY 2020
VL 45
IS 5
BP 1134
EP 1142
DI 10.1111/jcpt.13196
EA AUG 2020
PG 9
WC Pharmacology & Pharmacy
WE Science Citation Index Expanded (SCI-EXPANDED)
SC Pharmacology & Pharmacy
GA NK6ML
UT WOS:000554479500001
PM 32743898
OA gold
DA 2024-01-22
ER

PT J
AU Hanauer, SB
AF Hanauer, Stephen B.
TI The Role of Biologics in Ulcerative Colitis
SO DIGESTIVE DISEASES
LA English
DT Article; Proceedings Paper
CT Conference on Pathophysiology on Inflammatory Bowel Disease Treatment
CY MAR, 2010
CL Miami, FL
DE Adalimumab; Biologics; Infliximab; Ulcerative colitis
ID RANDOMIZED CONTROLLED-TRIAL; INFLIXIMAB THERAPY; OPEN-LABEL;
   CYCLOSPORINE; AZATHIOPRINE; INTOLERANCE; ADALIMUMAB; EFFICACY; DISEASE
AB Since the introduction of anti-TNF agents for the treatment of Crohn's disease there has been interest in the potential for treating ulcerative colitis with biological therapies. Early observational series suggested a benefit in the setting of severe, hospitalized patients. However, the recent completion of two large multi-center, double-blind placebo-controlled trials confirmed a role for infliximab for outpatients with refractory, moderate-severe disease with evidence for clinical remissions, mucosal healing, and a reduction in colectomies. Despite this evidence, there are numerous questions remaining regarding the optimal positioning in the setting of moderate-severe disease, potential benefits of concomitant immune suppression and the need for maintenance treatment after induction therapy. Additional clinical trials have demonstrated a less profound benefit for adalimumab at similar doses that are used in Crohn's disease. Other biological agents that have targeted T cells such as visiluzimab and abatacept were not demonstrated to be effective in controlled trials. Copyright (C) 2010 S. Karger AG, Basel
C1 Univ Chicago, Pritzker Sch Med, Sect Gastroenterol Hepatol & Nutr, Chicago, IL 60637 USA.
C3 University of Chicago
RP Hanauer, SB (通讯作者)，Univ Chicago, Pritzker Sch Med, Sect Gastroenterol Hepatol & Nutr, MC 4076,5841 S Maryland Ave, Chicago, IL 60637 USA.
EM shanauer@uchicago.edu
CR Aberra FN, 2006, GASTROENTEROL CLIN N, V35, P821, DOI 10.1016/j.gtc.2006.09.002
   Afif W, 2009, INFLAMM BOWEL DIS, V15, P1302, DOI 10.1002/ibd.20924
   Ardizzone S, 2006, GUT, V55, P47, DOI 10.1136/gut.2005.068809
   Baumgart DC, 2010, INFLAMM BOWEL DIS, V16, P620, DOI 10.1002/ibd.21084
   Chey WY, 2001, AM J GASTROENTEROL, V96, P2373, DOI 10.1111/j.1572-0241.2001.04039.x
   Danese S, 2008, MED RES REV, V28, P201, DOI 10.1002/med.20103
   Faubion WA, 2001, GASTROENTEROLOGY, V121, P255, DOI 10.1053/gast.2001.26279
   Feagan BG, 2005, NEW ENGL J MED, V352, P2499, DOI 10.1056/NEJMoa042982
   Gisbert JP, 2007, ALIMENT PHARM THER, V25, P19, DOI 10.1111/j.1365-2036.2006.03131.x
   Gornet JM, 2003, ALIMENT PHARM THER, V18, P175, DOI 10.1046/j.1365-2036.2003.01686.x
   Hanauer SB, 2008, ALIMENT PHARM THER, V27, P15, DOI 10.1111/j.1365-2036.2008.03606.x
   Hanauer SB, 2005, GASTROENTEROLOGY, V129, P1358, DOI 10.1053/j.gastro.2005.08.040
   HAWTHORNE AB, 1992, BRIT MED J, V305, P20, DOI 10.1136/bmj.305.6844.20
   Hyams JS, 2010, AM J GASTROENTEROL, V105, P1430, DOI 10.1038/ajg.2009.759
   Jakobovits SL, 2007, ALIMENT PHARM THERAP, V25, P1055, DOI 10.1111/j.1365-2036.2007.03300.x
   Järnerot G, 2006, GASTROENTEROLOGY, V130, P286, DOI 10.1053/j.gastro.2005.11.037
   Järnerot G, 2005, GASTROENTEROLOGY, V128, P1805, DOI 10.1053/j.gastro.2005.03.003
   Kohn A, 2007, ALIMENT PHARM THERAP, V26, P747, DOI 10.1111/j.1365-2036.2007.03415.x
   Kornbluth A, 2010, AM J GASTROENTEROL, V105, P501, DOI 10.1038/ajg.2009.727
   Lichtenstein GR, 2006, GASTROENTEROLOGY, V130, P940, DOI 10.1053/j.gastro.2006.01.048
   McDonald JWD, 2005, COCHRANE DB SYST REV, DOI 10.1002/14651858.CD000297.pub2
   Miner PB, 2006, ALIMENT PHARM THER, V23, P1403, DOI 10.1111/j.1365-2036.2006.02837.x
   Moskovitz DN, 2006, CLIN GASTROENTEROL H, V4, P760, DOI 10.1016/j.cgh.2006.04.001
   Ochsenkühn T, 2004, EUR J GASTROEN HEPAT, V16, P1167, DOI 10.1097/00042737-200411000-00014
   Oussalah A, 2008, ALIMENT PHARM THER, V28, P966, DOI 10.1111/j.1365-2036.2008.03811.x
   Probert CSJ, 2003, GUT, V52, P998, DOI 10.1136/gut.52.7.998
   REINISCH W, 2010, GASTROENTEROLOGY, V138, P847
   Russo EA, 2009, ALIMENT PHARM THER, V29, P308, DOI 10.1111/j.1365-2036.2008.03890.x
   Rutgeerts P, 2005, NEW ENGL J MED, V353, P2462, DOI 10.1056/NEJMoa050516
   Rutgeerts P, 2009, GASTROENTEROLOGY, V136, P1182, DOI 10.1053/j.gastro.2009.02.001
   Sandborn WJ, 2009, GASTROENTEROLOGY, V137, P1250, DOI 10.1053/j.gastro.2009.06.061
   Sands BE, 2001, INFLAMM BOWEL DIS, V7, P83, DOI 10.1097/00054725-200105000-00001
   Selvasekar CR, 2007, J AM COLL SURGEONS, V204, P956, DOI 10.1016/j.jamcollsurg.2006.12.044
   Su CY, 2002, AM J GASTROENTEROL, V97, P2577
   Wilhelm SM, 2008, CLIN THER, V30, P223, DOI 10.1016/j.clinthera.2008.02.014
   Yang Z, 2010, ALIMENT PHARM THER, V31, P486, DOI 10.1111/j.1365-2036.2009.04204.x
NR 36
TC 3
Z9 3
U1 0
U2 0
PU KARGER
PI BASEL
PA ALLSCHWILERSTRASSE 10, CH-4009 BASEL, SWITZERLAND
SN 0257-2753
EI 1421-9875
J9 DIGEST DIS
JI Dig. Dis.
PY 2010
VL 28
IS 3
BP 497
EP 500
DI 10.1159/000320408
PG 4
WC Gastroenterology & Hepatology
WE Science Citation Index Expanded (SCI-EXPANDED); Conference Proceedings Citation Index - Science (CPCI-S)
SC Gastroenterology & Hepatology
GA 660SE
UT WOS:000282663400018
PM 20926878
DA 2024-01-22
ER

PT J
AU Carro, PG
   Roldán, FP
   Escribano, ORG
   Lafuente, R
   Huidobro, MLL
   Echenagusía, AA
AF Gonzalez Carro, P.
   Perez Roldan, F.
   Garcia Escribano, O. Roncero
   Lafuente, R.
   Legaz Huidobro, M. L.
   Amigo Echenagusia, A.
TI Case report:: Combination therapy with granulocyte apheresis and
   infliximab for refractory Crohn's disease
SO JOURNAL OF CLINICAL APHERESIS
LA English
DT Article
ID MONOCYTE ADSORPTION APHERESIS; ULCERATIVE-COLITIS; MAINTENANCE THERAPY;
   ALPHA; TNF; EFFICACY; TERM
C1 Hosp Gen La Mancha Ctr, Div Gastroenterol, Dept Gastroenterol, Alcazar De San Juan, Spain.
   Hosp Gen La Mancha Ctr, Dept Pathol, Alcazar De San Juan, Spain.
RP Carro, PG (通讯作者)，Hosp Gen La Mancha Ctr, Div Gastroenterol, Dept Gastroenterol, Alcazar De San Juan, Spain.
EM pesagoca@gmail.com
RI Perez Roldan, Francisco/HGE-5259-2022
CR Baert F, 2003, NEW ENGL J MED, V348, P601, DOI 10.1056/NEJMoa020888
   Belge KU, 2002, J IMMUNOL, V168, P3536, DOI 10.4049/jimmunol.168.7.3536
   Domènech E, 2004, ALIMENT PHARM THER, V20, P1347, DOI 10.1111/j.1365-2036.2004.02288.x
   Hanai H, 2004, AM J GASTROENTEROL, V99, P1532, DOI 10.1111/j.1572-0241.2004.30432.x
   Hanai H, 2003, CLIN GASTROENTEROL H, V1, P28, DOI 10.1053/jcgh.2003.50005
   Hanauer SB, 2002, LANCET, V359, P1541, DOI 10.1016/S0140-6736(02)08512-4
   Kashiwagi N, 2002, DIGEST DIS SCI, V47, P1334, DOI 10.1023/A:1015330816364
   Lampinen M, 2001, DIGEST DIS SCI, V46, P2004, DOI 10.1023/A:1010659803912
   Matsui T, 2003, AM J GASTROENTEROL, V98, P511
   Naganuma M, 2004, INFLAMM BOWEL DIS, V10, P251, DOI 10.1097/00054725-200405000-00012
   Rutgeerts P, 2004, GASTROENTEROLOGY, V126, P402, DOI 10.1053/j.gastro.2003.11.014
   Sands BE, 2004, NEW ENGL J MED, V350, P876, DOI 10.1056/NEJMoa030815
   Saniabadi AR, 2003, THER APHER DIAL, V7, P48, DOI 10.1046/j.1526-0968.2003.00012.x
   Sartor RB, 2004, GASTROENTEROLOGY, V126, P598, DOI 10.1053/j.gastro.2003.12.019
   Shimoyama T, 2001, J CLIN APHERESIS, V16, P1
   Targan SR, 1997, NEW ENGL J MED, V337, P1029, DOI 10.1056/NEJM199710093371502
NR 16
TC 8
Z9 8
U1 0
U2 0
PU WILEY
PI HOBOKEN
PA 111 RIVER ST, HOBOKEN 07030-5774, NJ USA
SN 0733-2459
EI 1098-1101
J9 J CLIN APHERESIS
JI J. Clin. Apheresis
PD DEC
PY 2006
VL 21
IS 4
BP 249
EP 251
DI 10.1002/jca.20093
PG 3
WC Hematology
WE Science Citation Index Expanded (SCI-EXPANDED)
SC Hematology
GA 118RR
UT WOS:000242959900008
PM 16607627
DA 2024-01-22
ER

PT J
AU Aguas, M
   Bastida, G
   Nos, P
   Beltran, B
   Grueso, JL
   Ponce, J
AF Aguas, Mariam
   Bastida, Guillermo
   Nos, Pilar
   Beltran, Belen
   Grueso, Jose Luis
   Ponce, Julio
TI Septic thrombophlebitis of the superior mesenteric vein and multiple
   liver abscesses in a patient with Crohn's disease at onset
SO BMC GASTROENTEROLOGY
LA English
DT Article
ID INFLAMMATORY-BOWEL-DISEASE; OF-THE-LITERATURE; PYLEPHLEBITIS;
   THROMBOSIS; MANAGEMENT; DIAGNOSIS; ERA
AB Background: Portal-mesenteric vein thrombosis, pylephlebitis and liver abscesses are rare complications of inflammatory bowel disease (IBD). The purpose of this case report is to relate an unusual presentation of CD in order to show how conservative treatment could be an appropriate option as a bridge to the surgery, in patients with septic thrombophlebitis and multiple liver abscesses with CD.
   Case presentation: We report a case of a 25-year-old man with Crohn's disease ( CD) who developed a superior mesenteric venous thrombosis, multiple liver abscesses and pylephlebitis, diagnosed through abdominal ultrasound and an abdominal computed tomography (CT) scan. The patient was successfully treated with conservative treatment consisting of intravenous antibiotics, subcutaneous anticoagulation and percutaneous catheter drainage of liver abscesses.
   Conclusion: We reported an unnusual case of pylephlebitis in CD. Until now this association has not been reported in adult patients at onset. We hypothesise that the infection developed as a result of mucosal disease and predisposed by corticoid therapy. Adequated management was discussed.
C1 Hosp La Fe, Dept Gastroenterol, E-46009 Valencia, Spain.
C3 Hospital Universitari i Politecnic La Fe
RP Aguas, M (通讯作者)，Hosp La Fe, Dept Gastroenterol, Ave Campanar 21, E-46009 Valencia, Spain.
EM aguas_mar@gva.es; gbastidap@sepd.org; pnosm@meditex.es;
   beltran_belen@yahoo.es; aguas_mar@gva.es; ponce_jul@gva.es
RI Nos, Pilar/JVZ-0054-2024; Beltrán, Belén/ABH-6802-2020
OI Bastida, Guillermo/0000-0001-7544-451X; Beltran,
   Belen/0000-0002-7063-6376
CR Baddley JW, 1999, AM J GASTROENTEROL, V94, P847, DOI 10.1111/j.1572-0241.1999.00959.x
   Hazzan D, 2004, MT SINAI J MED, V71, P351
   Liappis AP, 2003, AM J MED SCI, V325, P365, DOI 10.1097/00000441-200306000-00008
   Margalit M, 2004, J GASTROEN HEPATOL, V19, P1338, DOI 10.1111/j.1440-1746.2004.03368.x
   Miehsler W, 2004, GUT, V53, P542, DOI 10.1136/gut.2003.025411
   Narayanan S, 1998, AM J GASTROENTEROL, V93, P2607, DOI 10.1016/S0002-9270(98)00519-X
   PLEMMONS RM, 1995, CLIN INFECT DIS, V21, P1114, DOI 10.1093/clinids/21.5.1114
   SALAZAR A, 1993, AM J GASTROENTEROL, V88, P2141
   Sanghavi P, 2001, DIGEST DIS SCI, V46, P2344, DOI 10.1023/A:1012386711579
   Saxena R, 1996, AM J GASTROENTEROL, V91, P1251
   Sherigar R, 2005, DIGEST DIS SCI, V50, P983, DOI 10.1007/s10620-005-2675-9
   Singh P, 2001, AM J GASTROENTEROL, V96, P1312
   Tung JY, 1996, J PEDIATR GASTR NUTR, V23, P474, DOI 10.1097/00005176-199611000-00022
   VAKIL N, 1994, AM J GASTROENTEROL, V89, P1090
   Zoepf T, 1997, Z GASTROENTEROL, V35, P627
NR 15
TC 29
Z9 30
U1 0
U2 4
PU BMC
PI LONDON
PA CAMPUS, 4 CRINAN ST, LONDON N1 9XW, ENGLAND
SN 1471-230X
J9 BMC GASTROENTEROL
JI BMC Gastroenterol.
PD JUN 12
PY 2007
VL 7
AR 22
DI 10.1186/1471-230X-7-22
PG 4
WC Gastroenterology & Hepatology
WE Science Citation Index Expanded (SCI-EXPANDED)
SC Gastroenterology & Hepatology
GA 185ZD
UT WOS:000247748000001
PM 17565671
OA Green Published, gold
DA 2024-01-22
ER

PT J
AU Xu, YH
   Guo, Z
   Huang, LY
   Gong, JF
   Li, Y
   Gu, LL
   Shen, WS
   Zhu, WM
AF Xu, Yihan
   Guo, Zhen
   Huang, Liangyu
   Gong, Jianfeng
   Li, Yi
   Gu, Lili
   Shen, Weisong
   Zhu, Weiming
TI A nomogram for predicting the response to exclusive enteral nutrition in
   adult patients with isolated colonic Crohn's disease
SO THERAPEUTIC ADVANCES IN GASTROENTEROLOGY
LA English
DT Article
DE exclusive enteral nutrition; isolated colonic Crohn's disease; nomogram
   model
ID MAINTENANCE THERAPY; INFLIXIMAB; EFFICACY; VALIDATION; DIAGNOSIS;
   INDUCTION; CHILDREN; SCORE; TERM
AB Background: Isolated colonic Crohn's disease (cCD) responds less well to induction therapy with exclusive enteral nutrition (EEN) compared with ileal or ileocolonic disease in adult patients; therefore, we aimed to identify the factors that influence the response to EEN and develop a predictive nomogram model to optimize the use of EEN in cCD patients. Materials and methods: Eighty-five cCD patients treated with EEN as first-line therapy at our center between 1 June 2012 and 30 June 2018 were retrospectively analyzed as the primary cohort. The primary endpoint was clinical remission after EEN therapy. Potential predictive factors for the efficacy of EEN were assessed by univariate and multivariate analyses, and a nomogram to predict the response to EEN therapy in cCD patients was designed. Another 19 cCD patients were retrospectively included in the validation cohort to verify the accuracy of the nomogram model. Results: The clinical remission rates for the primary cohort and validation cohort were 52.9% and 47.4%, respectively. Pancolitis was the greatest contributor to the risk of failure to respond to EEN [odds ratio (OR) = 4.896; 95% confidence interval (CI) = 1.223-19.607; p = 0.025], lean body mass index (LBMI), colonic lesion features, simple endoscopic scores for Crohn's disease, C-reactive protein before treatment and increment prealbumin were also related to the efficacy of EEN in cCD. The nomogram model showed robust discrimination, with an area under the receiving operating characteristic curve of 0.906. Conclusion: Several predictive factors for response to EEN therapy in cCD adult patients were identified, and a promising nomogram that can predict the effect of EEN in cCD was developed.
C1 [Zhu, Weiming] Nanjing Jinling Hosp, Res Inst Gen Surg, 305 Zhongshan East Rd, Nanjing 210002, Jiangsu, Peoples R China.
   [Xu, Yihan; Zhu, Weiming] Nanjing Med Univ, 305 Zhongshan East Rd, Nanjing 210029, Jiangsu, Peoples R China.
   [Xu, Yihan; Guo, Zhen; Huang, Liangyu; Gong, Jianfeng; Li, Yi; Gu, Lili; Shen, Weisong] Jinling Hosp, Res Inst Gen Surg, Nanjing, Jiangsu, Peoples R China.
C3 Nanjing Medical University
RP Zhu, WM (通讯作者)，Nanjing Jinling Hosp, Res Inst Gen Surg, 305 Zhongshan East Rd, Nanjing 210002, Jiangsu, Peoples R China.; Zhu, WM (通讯作者)，Nanjing Med Univ, 305 Zhongshan East Rd, Nanjing 210029, Jiangsu, Peoples R China.
EM juwiming@nju.edu.cn
RI 许, 奕晗/GYD-7329-2022
OI Xu, Yihan/0000-0002-9138-4614
FU Nanjing Science and Technology Project [201715008]
FX The authors disclose receipt of the following financial support for the
   research, authorship, and/or publication of this article: This study was
   supported by Nanjing Science and Technology Project (201715008).
CR Afzal NA, 2005, DIGEST DIS SCI, V50, P1471, DOI 10.1007/s10620-005-2864-6
   Arnott IDR, 2003, ALIMENT PHARM THERAP, V17, P1451, DOI 10.1046/j.1365-2036.2003.01574.x
   Balachandran VP, 2015, LANCET ONCOL, V16, pE173, DOI 10.1016/S1470-2045(14)71116-7
   Bamba S, 2017, PLOS ONE, V12, DOI 10.1371/journal.pone.0180036
   Breen L, 2013, J CLIN ENDOCR METAB, V98, P2604, DOI 10.1210/jc.2013-1502
   Connors J, 2017, J CROHNS COLITIS, V11, P1063, DOI 10.1093/ecco-jcc/jjx060
   Daperno M, 2004, GASTROINTEST ENDOSC, V60, P505, DOI 10.1016/S0016-5107(04)01878-4
   Davies A, 2019, CLIN NUTR
   Day AS, 2015, WORLD J GASTROENTERO, V21, P6809, DOI 10.3748/wjg.v21.i22.6809
   de Bie C, 2013, J CROHNS COLITIS, V7, P263, DOI 10.1016/j.crohns.2012.07.001
   Dupont-Lucas C, 2016, J CROHNS COLITIS, V10, P795, DOI 10.1093/ecco-jcc/jjw038
   Ford AC, 2011, AM J GASTROENTEROL, V106, P617, DOI 10.1038/ajg.2011.71
   Frank E., Rms: regression modeling strategies. R package version 3.4-0
   Gomollon F, 2017, J CROHNS COLITIS, V11, P3, DOI 10.1093/ecco-jcc/jjw168
   Harrell FE, 1996, STAT MED, V15, P361, DOI 10.1002/(SICI)1097-0258(19960229)15:4<361::AID-SIM168>3.0.CO;2-4
   Laharie D, 2005, GASTROEN CLIN BIOL, V29, P145, DOI 10.1016/S0399-8320(05)80718-3
   MALCHOW H, 1984, GASTROENTEROLOGY, V86, P249
   Masterson JC, 2015, INFLAMM BOWEL DIS, V21, P2429, DOI 10.1097/MIB.0000000000000512
   MILLER ME, 1993, MED DECIS MAKING, V13, P49, DOI 10.1177/0272989X9301300107
   Moja L, 2015, ALIMENT PHARM THER, V41, P1055, DOI 10.1111/apt.13190
   Rubio A, 2011, ALIMENT PHARM THER, V33, P1332, DOI 10.1111/j.1365-2036.2011.04662.x
   Salvo-Romero E, 2015, REV ESP ENFERM DIG, V107, P686, DOI 10.17235/reed.2015.3846/2015
   Sandborn WJ, 2013, NEW ENGL J MED, V369, P711, DOI 10.1056/NEJMoa1215739
   Subramanian S, 2017, GUT, V66, P362, DOI 10.1136/gutjnl-2016-312673
   Swaminath A, 2017, ALIMENT PHARM THER, V46, P645, DOI 10.1111/apt.14253
   Warren BF, 2004, J CLIN GASTROENTEROL, V38, pS33, DOI 10.1097/01.mcg.0000123992.13937.a5
   Xu YH, 2019, CLIN NUTR, V38, P1629, DOI 10.1016/j.clnu.2018.08.022
   Yamamoto T, 2015, EXPERT REV GASTROENT, V9, P55, DOI 10.1586/17474124.2014.940318
   Yan Ting, 2014, Zhonghua Wei Chang Wai Ke Za Zhi, V17, P981
   Zhang TH, 2017, JPEN-PARENTER ENTER, V41, P592, DOI 10.1177/0148607115612054
NR 30
TC 6
Z9 6
U1 0
U2 2
PU SAGE PUBLICATIONS LTD
PI LONDON
PA 1 OLIVERS YARD, 55 CITY ROAD, LONDON EC1Y 1SP, ENGLAND
SN 1756-283X
EI 1756-2848
J9 THER ADV GASTROENTER
JI Ther. Adv. Gastroenterol.
PD OCT
PY 2019
VL 12
AR 1756284819881301
DI 10.1177/1756284819881301
PG 12
WC Gastroenterology & Hepatology
WE Science Citation Index Expanded (SCI-EXPANDED)
SC Gastroenterology & Hepatology
GA JD9PR
UT WOS:000490320800001
PM 31656533
OA Green Published, gold
DA 2024-01-22
ER

PT J
AU Wiese, DM
   Lashner, BA
   Lerner, E
   DeMichele, SJ
   Seidner, DL
AF Wiese, Dawn M.
   Lashner, Bret A.
   Lerner, Edith
   DeMichele, Stephen J.
   Seidner, Douglas L.
TI The Effects of an Oral Supplement Enriched With Fish Oil, Prebiotics,
   and Antioxidants on Nutrition Status in Crohn's Disease Patients
SO NUTRITION IN CLINICAL PRACTICE
LA English
DT Article
DE enteral nutrition; gastroenterology; fatty acids; Crohn's disease;
   prebiotics; fish oils
ID INFLAMMATORY-BOWEL-DISEASE; POLYUNSATURATED FATTY-ACID; QUALITY-OF-LIFE;
   ENTERAL NUTRITION; ULCERATIVE-COLITIS; THERAPEUTIC-EFFICACY; OXIDATIVE
   STRESS; MARKERS; METAANALYSIS; EXPRESSION
AB Background: Research in the treatment of Crohn's disease (CD) supports anti-inflammatory benefits of n-3 fatty acids from fish oil, prebiotics, and antioxidants. A nutritionally balanced inflammatory bowel disease nutrition formula (IBDNF) enriched with these compounds has the potential to improve nutrition status and disease activity in CD. Methods: This is an open-label pilot study investigating the effects of IBDNF on nutrition status in CD patients. Twenty-eight patients with active CD on stable medication were asked to consume 16 oz of IBDNF/d for 4 months. Nutrition status was assessed with dual-energy X-ray absorptiometry scans and serum micronutrient levels. Disease activity and quality of life were measured using the Crohn's Disease Activity Index (CDAI) and the Inflammatory Bowel Disease Questionnaire (IBDQ). Results: Twenty patients completed the final visit. After 4 months, there was a significant decrease in plasma phospholipid levels of arachidonic acid with increases in eicosapentaenoic acid (EPA) and docosahexaenoic acid. Ten patients had a final EPA concentration of > 2%. There was improvement in fat-free and fat mass in patients with final EPA > 2% (P = .014 and P = .05). Vitamin D (25-OH) levels improved in all patients (18.5-25.9 ng/mL, P < .001). Those with EPA > 2% had significantly lower CDAI (116 +/- 94.5 vs 261.8 +/- 86.5; P = .005) and higher IBDQ (179.1 +/- 26.6 vs 114.6 +/- 35.9, P < .001) compared to those with EPA < 2%. Conclusions: IBDNF has the potential to deposit fat-free and fat mass, improve vitamin D status, and improve quality of life in CD patients. (Nutr Clin Pract. 2011;26:463-473)
C1 [Wiese, Dawn M.; Seidner, Douglas L.] Vanderbilt Univ, Med Ctr, Div Gastroenterol Hepatol & Nutr, Nashville, TN 37232 USA.
   [Lashner, Bret A.] Cleveland Clin, Inst Digest Dis, Cleveland, OH 44106 USA.
   [Lerner, Edith] Case Western Reserve Univ, Dept Nutr, Cleveland, OH 44106 USA.
   [DeMichele, Stephen J.] Abbott Labs, Columbus, OH USA.
C3 Vanderbilt University; Cleveland Clinic Foundation; Case Western Reserve
   University; Abbott Laboratories
RP Wiese, DM (通讯作者)，Vanderbilt Univ, Med Ctr, Div Gastroenterol Hepatol & Nutr, B-510 TVC,Box 396, Nashville, TN 37232 USA.
EM dawn.m.wiese@vanderbilt.edu
FU NCRR NIH HHS [UL1 RR024989, UL1RR024989] Funding Source: Medline
CR Amre DK, 2007, AM J GASTROENTEROL, V102, P2016, DOI 10.1111/j.1572-0241.2007.01411.x
   Barber MD, 1999, BRIT J CANCER, V81, P80, DOI 10.1038/sj.bjc.6690654
   Bartels LE, 2007, INT IMMUNOPHARMACOL, V7, P1755, DOI 10.1016/j.intimp.2007.09.016
   Belluzzi A, 1996, NEW ENGL J MED, V334, P1557, DOI 10.1056/NEJM199606133342401
   BEST WR, 1976, GASTROENTEROLOGY, V70, P439
   Buchman A. L., 2006, Clinical nutrition in gastrointestinal disease, P225
   Buckley JD, 2009, OBES REV, V10, P648, DOI 10.1111/j.1467-789X.2009.00584.x
   Calder PC, 2006, AM J CLIN NUTR, V83, p1505S, DOI 10.1093/ajcn/83.6.1505S
   Denis MA, 2007, INFLAMM BOWEL DIS, V13, P1100, DOI 10.1002/ibd.20178
   Escher JC, 2001, SCAND J GASTROENTERO, V36, P48, DOI 10.1080/003655201753265109
   Ewaschuk JB, 2006, WORLD J GASTROENTERO, V12, P5941, DOI 10.3748/wjg.v12.i37.5941
   Feagan BG, 2008, JAMA-J AM MED ASSOC, V299, P1690, DOI 10.1001/jama.299.14.1690
   FERNANDEZBANARES F, 1994, GUT, V35, pS55, DOI 10.1136/gut.35.1_Suppl.S55
   Filippi J, 2006, INFLAMM BOWEL DIS, V12, P185, DOI 10.1097/01.MIB.0000206541.15963.c3
   Galvez J, 2005, MOL NUTR FOOD RES, V49, P601, DOI 10.1002/mnfr.200500013
   Geerling BJ, 1998, AM J CLIN NUTR, V67, P919, DOI 10.1093/ajcn/67.5.919
   Goh J, 2003, ALIMENT PHARM THER, V17, P307, DOI 10.1046/j.1365-2036.2003.01482.x
   GRIFFITHS AM, 1995, GASTROENTEROLOGY, V108, P1056, DOI 10.1016/0016-5085(95)90203-1
   Griffiths AM, 2005, JPEN-PARENTER ENTER, V29, pS108, DOI 10.1177/01486071050290S4S108
   GRISHAM MB, 1994, LANCET, V344, P859, DOI 10.1016/S0140-6736(94)92831-2
   Guerreiro CS, 2007, AM J GASTROENTEROL, V102, P2551, DOI 10.1111/j.1572-0241.2007.01439.x
   Henriksen M, 2008, GUT, V57, P1518, DOI 10.1136/gut.2007.146357
   Heuschkel RB, 2000, J PEDIATR GASTR NUTR, V31, P8, DOI 10.1097/00005176-200007000-00005
   Huang YS, 1999, LIPIDS, V34, P649, DOI 10.1007/s11745-999-0410-8
   IRVINE EJ, 1994, GASTROENTEROLOGY, V106, P287, DOI 10.1016/0016-5085(94)90585-1
   Kanauchi O, 2002, J GASTROENTEROL, V37, P67, DOI 10.1007/BF03326417
   KING T, 1995, CLIN NUTR, V14, P388, DOI 10.1016/S0261-5614(95)80057-3
   Kolios G, 2004, IMMUNOLOGY, V113, P427, DOI 10.1111/j.1365-2567.2004.01984.x
   Kruidenier L, 2002, ALIMENT PHARM THER, V16, P1997, DOI 10.1046/j.1365-2036.2002.01378.x
   Langhorst J, 2008, AM J GASTROENTEROL, V103, P162, DOI 10.1111/j.1572-0241.2007.01556.x
   Lee SJ, 2006, NEPHROL DIAL TRANSPL, V21, P3
   Maor I, 2008, DIGEST DIS SCI, V53, P2208, DOI 10.1007/s10620-007-0141-6
   MITCHELL A, 1988, J CLIN GASTROENTEROL, V10, P306, DOI 10.1097/00004836-198806000-00014
   Pérez-Matute P, 2007, BRIT J NUTR, V97, P389, DOI 10.1017/S0007114507207627
   Romanato G, 2009, ALIMENT PHARM THER, V29, P298, DOI 10.1111/j.1365-2036.2008.03886.x
   Rudkowska I, 2010, PHYSIOL GENOMICS, V40, P189, DOI 10.1152/physiolgenomics.00120.2009
   Seidner DL, 2005, CLIN GASTROENTEROL H, V3, P358, DOI 10.1016/S1542-3565(04)00672-X
   SHODA R, 1995, J GASTROENTEROL, V30, P98
   Siffledeen JS, 2004, INFLAMM BOWEL DIS, V10, P220, DOI 10.1097/00054725-200405000-00007
   STEINHART AH, 1994, AM J GASTROENTEROL, V89, P179
   Stio M, 2007, J STEROID BIOCHEM, V103, P51, DOI 10.1016/j.jsbmb.2006.07.008
   Teitelbaum JE, 2001, J NUTR BIOCHEM, V12, P21, DOI 10.1016/S0955-2863(00)00141-8
   Valentini L, 2008, NUTRITION, V24, P694, DOI 10.1016/j.nut.2008.03.018
   Van Hogezand RA, 2006, SCAND J GASTROENTERO, V41, P59, DOI 10.1080/00365520600664276
   Videla S, 2001, AM J GASTROENTEROL, V96, P1486, DOI 10.1111/j.1572-0241.2001.03802.x
   VILASECA J, 1990, GUT, V31, P539, DOI 10.1136/gut.31.5.539
   Wiese D, 2008, NUTR CLIN PRACT, V23, P551, DOI 10.1177/0884533608323421
   Zachos M, 2007, COCHRANE DB SYST REV, DOI 10.1002/14651858.CD000542.pub2
   Zahn A, 2006, INFLAMM BOWEL DIS, V12, P1058, DOI 10.1097/01.mib.0000234134.35713.d2
   Zhao Y, 2004, J AM COLL NUTR, V23, P71, DOI 10.1080/07315724.2004.10719345
   Zhao YT, 2009, J INT MED RES, V37, P1831, DOI 10.1177/147323000903700619
NR 51
TC 14
Z9 20
U1 0
U2 12
PU WILEY
PI HOBOKEN
PA 111 RIVER ST, HOBOKEN 07030-5774, NJ USA
SN 0884-5336
EI 1941-2452
J9 NUTR CLIN PRACT
JI Nutr. Clin. Pract.
PD AUG
PY 2011
VL 26
IS 4
BP 463
EP 473
DI 10.1177/0884533611413778
PG 11
WC Nutrition & Dietetics
WE Science Citation Index Expanded (SCI-EXPANDED)
SC Nutrition & Dietetics
GA 795OG
UT WOS:000292982900013
PM 21775642
OA Green Accepted
DA 2024-01-22
ER

PT J
AU Teshima, CW
   Thompson, A
   Dhanoa, L
   Dieleman, LA
   Fedorak, RN
AF Teshima, Christopher W.
   Thompson, Adrienne
   Dhanoa, LeRose
   Dieleman, Levinus A.
   Fedorak, Richard N.
TI Long-term response rates to infliximab therapy for Crohn's disease in an
   outpatient cohort
SO CANADIAN JOURNAL OF GASTROENTEROLOGY AND HEPATOLOGY
LA English
DT Article
DE Clinical practice; Crohn's disease; Immunosuppression; Infliximab
ID MAINTENANCE INFLIXIMAB; EPISODIC TREATMENT; CLINICAL-PRACTICE;
   RANDOMIZED-TRIAL; EXPERIENCE; ASSOCIATION; PROFILE; INDEX
AB BACKGROUND: Infliximab's efficacy in the induction and maintenance of remission in luminal Crohn's disease has been confirmed by randomized, controlled trials. Less clearly described are long-term Outcomes in the clinical practice setting since the establishment of regularly scheduled, every eight week maintenance infliximab infusions. Existing reports describing clinical practice outcomes are limited by short durations of follow-up or by the use of episodic dosing, or focus on safety data rather than clinical outcomes.
   OBJECTIVE: To examine induction and maintenance responses to infliximab in an Outpatient inflammatory bowel disease clinic.
   METHODS: A retrospective chart review was performed. Clinical Outcomes were infliximab induction and maintenance responses, defined as the ability to stop and remain off corticosteroids while not requiring additional therapy for active disease.
   RESULTS: One hundred thirty-three patients were identified with records Sufficiently detailed to be analyzed. Of these, 117 patients (88%) demonstrated a clinical response to induction; 104 of 117 (89%) were oil concomitant immunosuppressive therapy; 80 of 104 on azathioprine/6-mercaptopurine (77%); and 24 of 104 on methotrexate (23%). The mean duration of clinical response was 94 weeks (95% CI 78.8 to 109.2). The proportion of patients who maintained response at 30 weeks was 83.2%, at 54 weeks was 63.6% and at 108 weeks was 44.9%. Adverse events Occurred for 15 of 117 patients (12.8%), consisting of nine infusion reactions, four serum sickness-like reactions, one rash and one infection.
   CONCLUSION: Patients treated with infliximab therapy for luminal Crohn's disease in our outpatient clinic achieved excellent induction and maintenance of response rates, confirming the real-life efficacy of maintenance inflixinab established in clinical trials.
C1 [Fedorak, Richard N.] Univ Alberta, Div Gastroenterol, Zeidler Ledcor Ctr, Edmonton, AB T6G 2X8, Canada.
C3 University of Alberta
RP Fedorak, RN (通讯作者)，Univ Alberta, Div Gastroenterol, Zeidler Ledcor Ctr, 130 Univ Campus, Edmonton, AB T6G 2X8, Canada.
EM richard.fedorak@ualberta.ca
RI Dieleman, Levinus/AAT-8198-2021
OI Teshima, Christopher/0000-0002-5525-8565; Fedorak,
   Richard/0000-0002-7382-0080; Dieleman, Levinus/0000-0001-7852-2122
CR BEST WR, 1976, GASTROENTEROLOGY, V70, P439
   Cohen RD, 2000, AM J GASTROENTEROL, V95, P3469
   Colombel JF, 2004, GASTROENTEROLOGY, V126, P19, DOI 10.1053/j.gastro.2003.10.047
   D'Haens G, 2008, LANCET, V371, P660, DOI 10.1016/S0140-6736(08)60304-9
   FEAGAN BG, 2008, GASTROENTEROLOGY, V134, pC682
   Fedorak R, 2007, GASTROENTEROLOGY, V132, pA180
   Hanauer SB, 2002, LANCET, V359, P1541, DOI 10.1016/S0140-6736(02)08512-4
   Hommes DW, 2002, INFLAMM BOWEL DIS, V8, P81, DOI 10.1097/00054725-200203000-00002
   Hyams J, 2007, GASTROENTEROLOGY, V132, P863, DOI 10.1053/j.gastro.2006.12.003
   Lichtenstein GR, 2006, CLIN GASTROENTEROL H, V4, P621, DOI 10.1016/j.cgh.2006.03.002
   Ljung T, 2004, GUT, V53, P849, DOI 10.1136/gut.2003.018515
   Panaccione R, 2004, CAN J GASTROENTEROL, V18, P503, DOI 10.1155/2004/670161
   Present DH, 1999, NEW ENGL J MED, V340, P1398, DOI 10.1056/NEJM199905063401804
   Ricart E, 2001, AM J GASTROENTEROL, V96, P722, DOI 10.1111/j.1572-0241.2001.03612.x
   Rudolph SJ, 2008, DIGEST DIS SCI, V53, P1033, DOI 10.1007/s10620-007-9969-z
   Rutgeerts P, 2004, GASTROENTEROLOGY, V126, P402, DOI 10.1053/j.gastro.2003.11.014
   Rutgeerts P, 2006, GASTROINTEST ENDOSC, V63, P433, DOI 10.1016/j.gie.2005.08.011
   Sandborn W, 2008, AM J GASTROENTEROL, V103, pS436, DOI 10.14309/00000434-200809001-01117
   SANDLER RS, 1988, J CLIN EPIDEMIOL, V41, P451, DOI 10.1016/0895-4356(88)90046-7
   Sands BE, 2004, NEW ENGL J MED, V350, P876, DOI 10.1056/NEJMoa030815
   Schnitzler F, 2009, GUT, V58, P492, DOI 10.1136/gut.2008.155812
   Targan SR, 1997, NEW ENGL J MED, V337, P1029, DOI 10.1056/NEJM199710093371502
   Vermeire S, 2002, AM J GASTROENTEROL, V97, P2357
   Wenzl HH, 2004, EUR J GASTROEN HEPAT, V16, P767, DOI 10.1097/01.meg.0000108355.41221.77
NR 24
TC 36
Z9 40
U1 0
U2 1
PU PULSUS GROUP INC
PI OAKVILLE
PA 2902 S SHERIDAN WAY, OAKVILLE, ONTARIO L6J 7L6, CANADA
SN 0835-7900
J9 CAN J GASTROENTEROL
JI Can. J. Gastroenterol. Hepatol.
PD MAY
PY 2009
VL 23
IS 5
BP 348
EP 352
DI 10.1155/2009/180840
PG 5
WC Gastroenterology & Hepatology
WE Science Citation Index Expanded (SCI-EXPANDED)
SC Gastroenterology & Hepatology
GA 446OI
UT WOS:000266130500004
PM 19440565
OA Green Published, gold
DA 2024-01-22
ER

PT J
AU Castro, M
   Rossi, L
   Papadatou, B
   Bracci, F
   Knafelz, D
   Ambrosini, MI
   Calce, A
   Serafini, S
   Isacchi, G
   D'Orio, F
   Mambrini, G
   Magnani, M
AF Castro, M.
   Rossi, L.
   Papadatou, B.
   Bracci, F.
   Knafelz, D.
   Ambrosini, M. I.
   Calce, A.
   Serafini, S.
   Isacchi, G.
   D'Orio, F.
   Mambrini, G.
   Magnani, M.
TI Long-term treatment with autologous red blood cells loaded with
   dexamethasone 21-phosphate in pediatric patients affected by
   steroid-dependent Crohn disease
SO JOURNAL OF PEDIATRIC GASTROENTEROLOGY AND NUTRITION
LA English
DT Article
DE drug-loaded erythrocytes; steroid-dependent Crohn disease;
   dexamethasone21; phosphate; inflammatory bowel diseases; childhood
ID INFLAMMATORY-BOWEL-DISEASE; INFLIXIMAB THERAPY; CHILDREN; ADOLESCENTS;
   AZATHIOPRINE; DELIVERY; SLOW
AB Background: Inflammatory bowel disease (IBD) present in childhood in 15%to25% of cases. The aim of therapy in children is not only to guarantee normal growth but also to prevent relapse and to maintain remission. Steroids are effective to induce remission; however, resistance, dependency, and irreversible side effects can develop. The aim of this study was to determine whether treatment with repeated infusions of autologous red blood cells (RBCs) loaded with dexamethasone 21-phosphate (Dex 21-P) is safe and allows maintenance of long-term remission in children with steroid-dependent Crohn disease (CD).
   Patients and Methods: Eighteen consecutive pediatric patients who met the inclusion criteria were admitted to the study. Infusions of autologous RBCs loaded with Dex 21-P were performed every 4 weeks; the mean duration of treatment was 24 months. At the beginning of treatment and after 6, 12, and 24 months, we performed clinical evaluation according to the Pediatric Crohn Disease Activity Index (pCDAI). Assessment of body mass indexamethasone and bone mineral density by absorptiometry, endoscopic evaluation, and hematic morning cortisol determination were also performed.
   Results: During treatment, the mean pCDAI significantly decreased (P < 0.05); 78% of patients discontinued steroids. Determination of morning cortisol showed suppression only on the first day after infusion, followed by normalization of values. Endoscopic findings showed remission in 44% of patients. None of the patients experienced serious side effects.
   Conclusions: These data suggest that repeated infusions of RBCs loaded with Dex 21-P can be safe and useful to maintain long-term remission in pediatric patients with moderately active CD.
C1 Bambino Gesu Pediat Hosp, Gastroenterol Unit, I-00165 Rome, Italy.
   Bambino Gesu Pediat Hosp, Transfus & Immunohematol Ctr, I-00165 Rome, Italy.
   G Fornaini Univ Urbino, Inst Biol Chem, Urbino, Italy.
   Univ Roma Tor Vergata, Dept Immunohematol, Rome, Italy.
   DIDECO SpA, Mirandola, Italy.
C3 IRCCS Bambino Gesu; IRCCS Bambino Gesu; University of Urbino; University
   of Rome Tor Vergata
RP Castro, M (通讯作者)，Bambino Gesu Pediat Hosp, Gastroenterol Unit, Piazza S Onofrio,4, I-00165 Rome, Italy.
EM castro@opbg.net
RI Magnani, Mauro/A-1919-2008
OI Magnani, Mauro/0000-0001-6456-6626; Knafelz, Daniela/0000-0002-5343-2080
CR Annese V, 2005, AM J GASTROENTEROL, V100, P1370, DOI 10.1111/j.1572-0241.2005.41412.x
   Boot AM, 1998, GUT, V42, P188, DOI 10.1136/gut.42.2.188
   Diamanti A, 2004, J PEDIATR GASTR NUTR, V39, P302, DOI 10.1097/00005176-200409000-00018
   Diamanti A, 2003, AM J GASTROENTEROL, V98, P2812
   Domènech E, 2005, SCAND J GASTROENTERO, V40, P52, DOI 10.1080/00365520410009492
   Escher JC, 2003, INFLAMM BOWEL DIS, V9, P34, DOI 10.1097/00054725-200301000-00006
   Faubion WA, 2001, GASTROENTEROLOGY, V121, P255, DOI 10.1053/gast.2001.26279
   Franchimont DP, 1998, EUR J GASTROEN HEPAT, V10, P821, DOI 10.1097/00042737-199810000-00001
   GRIFFITHS A, 1993, J PEDIATR GASTR NUTR, V17, P186, DOI 10.1097/00005176-199308000-00010
   Hait L, 2005, INFLAMM BOWEL DIS, V11, P519, DOI 10.1097/01.MIB.0000166932.66853.fd
   Hearing SD, 1999, GUT, V45, P382, DOI 10.1136/gut.45.3.382
   Hyams JS, 2005, J PEDIATR GASTR NUTR, V40, P262, DOI 10.1097/01.MPG.0000154660.62359.FE
   Hyams KC, 1999, CURR OPIN INFECT DIS, V12, P439, DOI 10.1097/00001432-199910000-00005
   Kim SC, 2004, GASTROENTEROLOGY, V126, P1550, DOI 10.1053/j.gastro.2004.03.022
   KNAFELZ D, 2002, GUT, V51, pA323
   Lamireau T, 2004, INFLAMM BOWEL DIS, V10, P745, DOI 10.1097/00054725-200411000-00008
   Magnani M, 1998, BIOTECHNOL APPL BIOC, V28, P1
   MODIGLIANI R, 1990, GASTROENTEROLOGY, V98, P811, DOI 10.1016/0016-5085(90)90002-I
   MUNKHOLM P, 1994, GUT, V35, P360, DOI 10.1136/gut.35.3.360
   Podolsky DK, 2002, NEW ENGL J MED, V347, P417, DOI 10.1056/NEJMra0804647
   Rayner CK, 2004, ALIMENT PHARM THER, V20, P65, DOI 10.1111/j.1365-2036.2004.02009.x
   Rossi L, 2004, BLOOD CELL MOL DIS, V33, P57, DOI 10.1016/j.bcmd.2004.04.004
NR 22
TC 50
Z9 53
U1 0
U2 10
PU LIPPINCOTT WILLIAMS & WILKINS
PI PHILADELPHIA
PA TWO COMMERCE SQ, 2001 MARKET ST, PHILADELPHIA, PA 19103 USA
SN 0277-2116
EI 1536-4801
J9 J PEDIATR GASTR NUTR
JI J. Pediatr. Gastroenterol. Nutr.
PD APR
PY 2007
VL 44
IS 4
BP 423
EP 426
DI 10.1097/MPG.0b013e3180320667
PG 4
WC Gastroenterology & Hepatology; Nutrition & Dietetics; Pediatrics
WE Science Citation Index Expanded (SCI-EXPANDED)
SC Gastroenterology & Hepatology; Nutrition & Dietetics; Pediatrics
GA 151AJ
UT WOS:000245260400004
PM 17414137
OA Bronze
DA 2024-01-22
ER

PT J
AU Saqib, SU
   Sood, S
   Wong, L
   Patel, A
AF Saqib, Sabah Uddin
   Sood, Sumit
   Wong, Ling
   Patel, Abhilasha
TI Strongyloides colitis, a rare but important mimic of Crohn's disease,
   resulting in coma and multi-organ failure: a case report
SO SURGICAL CASE REPORTS
LA English
DT Article
DE Strongyloides colitis; Strongyloidiasis; Crohn's; Tropical infection;
   Hyperinfection syndrome
ID STERCORALIS
AB Background Strongyloides colitis is a severe form of strongyloidiasis that carries a high mortality rate if untreated. There is an overlapping clinical presentation between Strongyloides colitis and Crohn's disease. Here, we present a case of a patient who was diagnosed with Crohn's disease and was treated with immunosuppressant therapy which resulted in a poor outcome. Case presentation A middle-aged, native African male presented with diarrhea, abdominal pain, and weight loss. Colonoscopy showed some patchy inflammation in the caecum, which on biopsy was suggestive of Crohn's disease. He had a short course of steroids before being admitted to an emergency with abdominal pain, diarrhea, malnutrition, and severe weight loss. Initial conservative treatment failed, and he became acutely unwell and septic with peritonitis. Laparotomy was carried out, which showed mild inflammation in the terminal ileum, which was not resected. Postoperatively, the patient became comatose and went into multi-organ dysfunction. He failed to progress, and a further laparotomy and subtotal colectomy were performed on the 12th postoperative day. His multi-organ failure progressed, and he succumbed to death 4 days later. Discussion Strongyloides stercoralis is a parasite causing an enteric infection in animals and humans. Strongyloidiasis in immunocompetent individuals is usually an indolent disease. However, in immunocompromised individuals, it can cause hyperinfective syndrome. Patients with strongyloid colitis should undergo colonoscopy and biopsy where acute inflammation with eosinophilic infiltrates indicates parasitic infiltration of the colonic wall. Surgery is generally not indicated, and any surgical intervention with misdiagnosis of a flare-up of IBD can be very detrimental to the patient. Conclusion Strongyloid colitis can very harmfully mimic Crohn's colitis, and the use of steroids and immunosuppressants can disseminate parasitic infection. Hyperinfection syndrome can lead to sepsis, organ dysfunction, and comma. Disseminated infection carries a high mortality.
C1 [Saqib, Sabah Uddin; Sood, Sumit; Wong, Ling; Patel, Abhilasha] Univ Hosp Coventry, Warwickshire Trust, Coventry, England.
C3 University of Warwick
RP Saqib, SU (通讯作者)，Univ Hosp Coventry, Warwickshire Trust, Coventry, England.
EM drsabahsaqib@hotmail.com
OI saqib, Sabah/0000-0002-1103-181X
CR Barrett J, 2017, J INFECTION, V75, P301, DOI 10.1016/j.jinf.2017.08.007
   Bisoffi Z, 2013, PLOS NEGLECT TROP D, V7, DOI 10.1371/journal.pntd.0002214
   Bumedien F., 2020, ANZ J SURG, V91, pE340
   Durrheim DN, 2013, BMJ-BRIT MED J, V347, DOI 10.1136/bmj.f5219
   Jaleta TG, 2017, PLOS NEGLECT TROP D, V11, DOI 10.1371/journal.pntd.0005752
   Jourdan PM, 2018, LANCET, V391, P252, DOI 10.1016/S0140-6736(17)31930-X
   Karanam LSK, 2021, INDIAN J SURG, V83, P582, DOI 10.1007/s12262-020-02292-x
   Keiser PB, 2004, CLIN MICROBIOL REV, V17, P208, DOI 10.1128/CMR.17.1.208-217.2004
   Konecny P, 2018, AM J TROP MED HYG, V99, P1580, DOI 10.4269/ajtmh.18-0387
   Nagayasu E, 2017, SCI REP-UK, V7, DOI 10.1038/s41598-017-05049-x
   Qu ZH, 2009, HUM PATHOL, V40, P572, DOI 10.1016/j.humpath.2008.10.008
   Romero-Cabello R., 2012, CASE REP, V2012
   Schär F, 2013, PLOS NEGLECT TROP D, V7, DOI 10.1371/journal.pntd.0002288
   Segarra-Newnham M, 2007, ANN PHARMACOTHER, V41, P1992, DOI 10.1345/aph.1K302
   Tesfaye B, 2014, AM J GASTROENTEROL, V109, pS402, DOI 10.14309/00000434-201410002-01364
   Thompson BF, 2004, GASTROINTEST ENDOSC, V59, P906, DOI 10.1016/S0016-5107(04)00337-2
NR 16
TC 1
Z9 1
U1 0
U2 0
PU SPRINGER
PI NEW YORK
PA ONE NEW YORK PLAZA, SUITE 4600, NEW YORK, NY, UNITED STATES
SN 2198-7793
J9 SURG CASE REP
JI SURG. CASE REP.
PD NOV 30
PY 2022
VL 8
IS 1
AR 211
DI 10.1186/s40792-022-01568-6
PG 5
WC Surgery
WE Emerging Sources Citation Index (ESCI)
SC Surgery
GA 6O5EB
UT WOS:000890263300001
PM 36447071
OA gold, Green Published
DA 2024-01-22
ER

PT J
AU Ye, XQ
   Cai, J
   Yu, Q
   Cao, XC
   Chen, Y
   Rao, MX
   Chen, BL
   He, Y
   Zeng, ZR
   Chen, H
   Lin, YM
   Cao, Q
   Chen, MH
   Zhang, SH
AF Ye, Xiao-Qi
   Cai, Jing
   Yu, Qiao
   Cao, Xiao-Cang
   Chen, Yan
   Rao, Mei-Xin
   Chen, Bai-Li
   He, Yao
   Zeng, Zhi-Rong
   Chen, Hao
   Lin, Yi-Mou
   Cao, Qian
   Chen, Min-Hu
   Zhang, Sheng-Hong
TI Nomogram to predict primary non-response to infliximab in patients with
   Crohn's disease: a multicenter study
SO GASTROENTEROLOGY REPORT
LA English
DT Article
DE Crohn's disease; infliximab; nomogram; primary non-response; mucosal
   healing
ID C-REACTIVE PROTEIN; BODY-MASS INDEX; QUALITY-OF-LIFE; NATURAL-HISTORY;
   THERAPY; EFFICACY; METAANALYSIS; MANAGEMENT; FEATURES
AB Background Infliximab (IFX) is effective at inducing and maintaining clinical remission and mucosal healing in patients with Crohn's disease (CD); however, 9%-40% of patients do not respond to primary IFX treatment. This study aimed to construct and validate nomograms to predict IFX response in CD patients.
   Methods A total of 343 patients diagnosed with CD who had received IFX induction from four tertiary centers between September 2008 and September 2019 were enrolled in this study and randomly classified into a training cohort (n=240) and a validation cohort (n=103). The primary outcome was primary non-response (PNR) and the secondary outcome was mucosal healing (MH). Nomograms were constructed from the training cohort using multivariate logistic regression. Performance of nomograms was evaluated by area under the receiver-operating characteristic curve (AUC) and calibration curve. The clinical usefulness of nomograms was evaluated by decision-curve analysis.
   Results The nomogram for PNR was developed based on four independent predictors: age, C-reactive protein (CRP) at week 2, body mass index, and non-stricturing, non-penetrating behavior (B1). AUC was 0.77 in the training cohort and 0.76 in the validation cohort. The nomogram for MH included four independent factors: baseline Crohn's Disease Endoscopic Index of Severity, CRP at week 2, B1, and disease duration. AUC was 0.79 and 0.72 in the training and validation cohorts, respectively. The two nomograms showed good calibration in both cohorts and were superior to single factors and an existing matrix model. The decision curve indicated the clinical usefulness of the PNR nomogram.
   Conclusions We established and validated nomograms for the prediction of PNR to IFX and MH in CD patients. This graphical tool is easy to use and will assist physicians in therapeutic decision-making.
C1 [Ye, Xiao-Qi; Rao, Mei-Xin; Chen, Bai-Li; He, Yao; Zeng, Zhi-Rong; Chen, Min-Hu; Zhang, Sheng-Hong] Sun Yat Sen Univ, Affiliated Hosp 1, Dept Gastroenterol, 58 Zhongshan Rd 2, Guangzhou 510080, Guangdong, Peoples R China.
   [Cai, Jing; Cao, Qian] Zhejiang Univ, Sir Run Run Shaw Hosp, Dept Gastroenterol, Sch Med, 3 Qingchun East Rd, Hangzhou 310016, Zhejiang, Peoples R China.
   [Cai, Jing] Wenzhou Cent Hosp, Dept Gastroenterol, Wenzhou, Zhejiang, Peoples R China.
   [Yu, Qiao; Chen, Yan; Chen, Hao; Lin, Yi-Mou] Zhejiang Univ, Affiliated Hosp 2, Dept Gastroenterol, Sch Med, Hangzhou, Zhejiang, Peoples R China.
   [Cao, Xiao-Cang] Tianjin Med Univ, Dept Gastroenterol, Gen Hosp, Tianjin, Peoples R China.
C3 Sun Yat Sen University; Zhejiang University; Zhejiang University;
   Tianjin Medical University
RP Zhang, SH (通讯作者)，Sun Yat Sen Univ, Affiliated Hosp 1, Dept Gastroenterol, 58 Zhongshan Rd 2, Guangzhou 510080, Guangdong, Peoples R China.; Cao, Q (通讯作者)，Zhejiang Univ, Sir Run Run Shaw Hosp, Dept Gastroenterol, Sch Med, 3 Qingchun East Rd, Hangzhou 310016, Zhejiang, Peoples R China.
EM caoq@srrsh.com; shenghongzhang@163.com
RI Chen, Baili/AAD-6174-2021
OI zhang, shenghong/0000-0002-9088-8781
FU National Natural Science Foundation of China [81870374, 81670498];
   Guangdong Science and Technology [2017A030306021]; Science and
   Technology Innovation Young Talents of Guangdong Special Support Plan
   [2016TQ03R296]; Fundamental Research Funds for the Central Universities
   [19ykzd11]
FX This study was supported by grants from the National Natural Science
   Foundation of China (#81870374, #81670498), Guangdong Science and
   Technology (#2017A030306021), Science and Technology Innovation Young
   Talents of Guangdong Special Support Plan (#2016TQ03R296), and the
   Fundamental Research Funds for the Central Universities (#19ykzd11).
CR Billiet T, 2015, J CROHNS COLITIS, V9, P1120, DOI 10.1093/ecco-jcc/jjv156
   Bongartz T, 2006, JAMA-J AM MED ASSOC, V295, P2275, DOI 10.1001/jama.295.19.2275
   Brooks AJ, 2019, J CROHNS COLITIS, V13, P1003, DOI 10.1093/ecco-jcc/jjz028
   Brown P, 2016, J CROHNS COLITIS, V10, P1144, DOI 10.1093/ecco-jcc/jjw079
   Burisch J, 2015, SCAND J GASTROENTERO, V50, P942, DOI 10.3109/00365521.2015.1014407
   Cheifetz AS, 2013, JAMA-J AM MED ASSOC, V309, P2150, DOI 10.1001/jama.2013.4466
   Cohen RD, 2002, ALIMENT PHARM THER, V16, P1603, DOI 10.1046/j.1365-2036.2002.01323.x
   D'Haens G, 2008, LANCET, V371, P660, DOI 10.1016/S0140-6736(08)60304-9
   De Cruz P, 2013, INFLAMM BOWEL DIS, V19, P429, DOI 10.1002/ibd.22977
   Dulai PS, 2018, GASTROENTEROLOGY, V155, P687, DOI 10.1053/j.gastro.2018.05.039
   Feng T, 2017, INFLAMM BOWEL DIS, V23, P1817, DOI 10.1097/MIB.0000000000001172
   Floyd DN, 2015, DIGEST DIS SCI, V60, P299, DOI 10.1007/s10620-014-3368-z
   Gisbert JP, 2020, J CROHNS COLITIS, V14, P694, DOI 10.1093/ecco-jcc/jjz195
   Guerbau L, 2017, INFLAMM BOWEL DIS, V23, P1853, DOI 10.1097/MIB.0000000000001179
   Hamzaoglu H, 2010, INFLAMM BOWEL DIS, V16, P2109, DOI 10.1002/ibd.21290
   Huang SS, 2019, CLIN TRANSL GASTROEN, V10, DOI 10.14309/ctg.0000000000000015
   Iwasa R, 2015, BMC GASTROENTEROL, V15, DOI 10.1186/s12876-015-0333-z
   Jung ES, 2019, J GASTROEN HEPATOL, V34, P1727, DOI 10.1111/jgh.14652
   Jürgens M, 2011, CLIN GASTROENTEROL H, V9, P421, DOI 10.1016/j.cgh.2011.02.008
   Karoui S, 2007, DIGEST LIVER DIS, V39, P1006, DOI 10.1016/j.dld.2007.06.015
   Lichtenstein GR, 2018, INFLAMM BOWEL DIS, V24, P490, DOI 10.1093/ibd/izx072
   Lionetti P, 2003, ALIMENT PHARM THER, V18, P425, DOI 10.1046/j.1365-2036.2003.01672.x
   Magro F, 2014, J CROHNS COLITIS, V8, P129, DOI 10.1016/j.crohns.2013.07.005
   Mak JW, 2019, J GASTROEN HEPATOL, V34, P1269, DOI 10.1111/jgh.14817
   MEKHJIAN HS, 1979, GASTROENTEROLOGY, V77, P898
   Moran GW, 2014, CLIN GASTROENTEROL H, V12, P434, DOI 10.1016/j.cgh.2013.08.026
   Ordás I, 2012, CLIN PHARMACOL THER, V91, P635, DOI 10.1038/clpt.2011.328
   Reinisch W, 2012, ALIMENT PHARM THER, V35, P568, DOI 10.1111/j.1365-2036.2011.04987.x
   Rieder F, 2013, GUT, V62, P1072, DOI 10.1136/gutjnl-2012-304353
   Schwartz DA, 2002, GASTROENTEROLOGY, V122, P875, DOI 10.1053/gast.2002.32362
   Silverberg MS, 2005, CAN J GASTROENTEROL, V19, p5A, DOI 10.1155/2005/269076
   Sprakes MB, 2012, J CROHNS COLITIS, V6, P143, DOI 10.1016/j.crohns.2011.07.011
   STEINBERG DM, 1973, GUT, V14, P865, DOI 10.1136/gut.14.11.865
   Stidham RW, 2014, ALIMENT PHARM THER, V39, P1349, DOI 10.1111/apt.12749
   Tang DH, 2012, PHARMACOTHERAPY, V32, P515, DOI 10.1002/j.1875-9114.2011.01053.x
   Tang J, 2019, J CROHNS COLITIS, V13, pS190, DOI 10.1093/ecco-jcc/jjy222.322
   Tang J, 2020, GASTROENTEROL REP, V8, P367, DOI 10.1093/gastro/goz056
   Vermeire S, 2002, AM J GASTROENTEROL, V97, P2357
   Wong U, 2017, EXPERT OPIN DRUG MET, V13, P1039, DOI 10.1080/17425255.2017.1377180
   Ye L, 2013, SCI WORLD J, V2013, P1
   Yerushalmy-Feler A, 2018, SCAND J GASTROENTERO, V53, P708, DOI 10.1080/00365521.2018.1464595
NR 41
TC 3
Z9 5
U1 1
U2 3
PU OXFORD UNIV PRESS
PI OXFORD
PA GREAT CLARENDON ST, OXFORD OX2 6DP, ENGLAND
SN 2052-0034
J9 GASTROENTEROL REP
JI Gastroenterol. Rep.
PD AUG
PY 2021
VL 9
IS 4
BP 329
EP 338
DI 10.1093/gastro/goaa069
PG 10
WC Gastroenterology & Hepatology
WE Science Citation Index Expanded (SCI-EXPANDED)
SC Gastroenterology & Hepatology
GA WC0PV
UT WOS:000703967200007
PM 34567565
OA gold, Green Published
DA 2024-01-22
ER

PT J
AU Avellaneda, N
   Coy, CSR
   Fillmann, HS
   Saad-Hossne, R
   Mun, JP
   García-Duperly, R
   Bellolio, F
   Rotholtz, N
   Rossi, G
   Marquez, JR
   Cillo, M
   Lacerda, A
   Carrie, A
   Maruyama, BY
   Fillmann, LS
   Craveiro, MMS
   Ferro, E
   Londono-Schimmer, E
   Iglesias, A
   Harriott, CB
   Campana, JP
   Estrada, DL
   Balachandran, R
   Kotze, PG
AF Avellaneda, Nicolas
   Coy, Claudio Saddy Rodrigues
   Fillmann, Henrique Sarubbi
   Saad-hossne, Rogerio
   Mun, Juan Pablo
   Garcia-duperly, Rafael
   Bellolio, Felipe
   Rotholtz, Nicolas
   Rossi, Gustavo
   Marquez, Juan Ricardo
   Cillo, Mariano
   Lacerda-filho, Antonio
   Carrie, Augusto
   Maruyama, Beatriz Yuki
   Fillmann, Lucio Sarubbi
   Craveiro, Marcela Maria Silvino
   Ferro, Ezequiel
   Londono-schimmer, Eduardo
   Iglesias, Andres
   Harriott, Camila Bras
   Campana, Juan Pablo
   Estrada, Daniel London
   Balachandran, Rogini
   Kotze, Paulo Gustavo
CA Surgical Ibd Latam consortium
TI Risk factors for major complications after surgical treatment of primary
   ileocecal Crohn's disease. A multicenter Latin American experience
SO CIRUGIA ESPANOLA
LA English
DT Article
DE Crohn; Ileocecal; Resection; IBD; Risk; Complication
ID INTRAABDOMINAL SEPTIC COMPLICATIONS; POSTOPERATIVE COMPLICATIONS;
   ILEOCOLONIC RESECTION; SURGERY; THERAPY; HYPOALBUMINEMIA;
   CLASSIFICATION; ANASTOMOSIS; MORBIDITY
AB Introduction: Complications after ileocecal resection for Crohn's disease (CD) are frequent. The aim of this study was to analyze risk factors for postoperative complications after these procedures.
   Materials and methods: We conducted a retrospective analysis of patients treated surgically for Crohn's disease limited to the ileocecal region during an 8-year period at 10 medical centers specialized in inflammatory bowel disease (IBD) in Latin America. Patients were allocated into 2 groups: those who presented major postoperative complications (Clavien-Dindo > II), the "postoperative complication" (POC) group; and those who did not, the "no postoperative complication" (NPOC) group. Preoperative characteristics and intraoperative variables were analyzed to identify possible factors for POC.
   Results: In total, 337 patients were included, with 51 (15.13%) in the POC cohort. Smoking was more prevalent among the POC patients (31.37 vs. 17.83; P = .026), who presented more preoperative anemia (33.33 vs. 17.48%; P = .009), required more urgent care (37.25 vs. 22.38; P = .023), and had lower albumin levels. Complicated disease was associated with higher postoperative morbidity. POC patients had a longer operative time (188.77 vs. 143.86 min; P = .005), more intraoperative complications (17.65 vs. 4.55%; P < .001), and lower rates of primary anastomosis. In the multivariate analysis, both smoking and intraoperative complications were independently associated with the occurrence of major postoperative complications.
   Conclusion: This study shows that risk factors for complications after primary ileocecal resections for Crohn's disease in Latin America are similar to those reported elsewhere. Future efforts in the region should be aimed at improving these outcomes by controlling some of the identified factors. (c) 2023AEC. Published by Elsevier Espana, S.L.U. All rights reserved.
C1 [Avellaneda, Nicolas; Carrie, Augusto] Hosp Univ CEMIC, Gen Surg Dept, Buenos Aires, Argentina.
   [Avellaneda, Nicolas; Balachandran, Rogini] Aarhus Univ Hosp, Colorectal Surg Dept, Aarhus, Denmark.
   [Coy, Claudio Saddy Rodrigues; Surgical Ibd Latam consortium] Campinas State Univ UNICAMP, Colorectal Surg Unit, Campinas, Brazil.
   [Fillmann, Henrique Sarubbi; Fillmann, Lucio Sarubbi] Pontificia Univ Catolica Rio Grande do Sul, Dept Surg, Londrina, Parana, Brazil.
   [Saad-hossne, Rogerio; Craveiro, Marcela Maria Silvino] Paulista State Univ UNESP, Colorectal Surg Dept, Bauru, Brazil.
   [Mun, Juan Pablo; Ferro, Ezequiel] Nueva Proctol, Nueva Proctologıa, Buenos Aires, Argentina.
   [Garcia-duperly, Rafael; Londono-schimmer, Eduardo] Fdn Santa Fe Bogota, Colorectal Surg Dept, Bogota, Colombia.
   [Bellolio, Felipe; Iglesias, Andres] Pontificia Univ Catolica Chile, Dept Digest Surg, Unit Coloproctol, Santiago, Chile.
   [Rotholtz, Nicolas; Harriott, Camila Bras] Hosp Aleman, Colorectal Surg Serv, Dept Gen Surg, Buenos Aires, DF, Argentina.
   [Rossi, Gustavo; Campana, Juan Pablo] Hosp Italiano Buenos Aires, Dept Gen Surg, Sect Hepatopancreatobiliary Surg, Buenos Aires, Argentina.
   [Marquez, Juan Ricardo] Coloproctol Inst, Clin Amer, Bogota, Colombia.
   [Cillo, Mariano] Hosp Britan Buenos Aires, Colorectal Surg Dept, Buenos Aires, Argentina.
   [Lacerda-filho, Antonio; Estrada, Daniel London] Felicio Rocho Hosp, Dept Colorectal Surg, Belo Horizonte, MG, Brazil.
   [Maruyama, Beatriz Yuki; Kotze, Paulo Gustavo] Pontificia Univ Catolica Parana PUCPR, Colorectal Surg Unit, BR-80910215 Curitiba, Brazil.
C3 Centro de Educacion Medica e Investigaciones Clinicas (CEMIC); Aarhus
   University; Universidade Estadual de Campinas; Universidade Estadual
   Paulista; Pontificia Universidad Catolica de Chile; University of Buenos
   Aires; Hospital Aleman; Hospital Italiano de Buenos Aires; University of
   Buenos Aires; Hospital Britanico de Buenos Aires
RP Avellaneda, N (通讯作者)，Hosp Univ CEMIC, Gen Surg Dept, Buenos Aires, Argentina.; Avellaneda, N (通讯作者)，Aarhus Univ Hosp, Colorectal Surg Dept, Aarhus, Denmark.
EM n.avellaneda86@gmail.com
CR Adamina M, 2020, J CROHNS COLITIS, V14, P155, DOI 10.1093/ecco-jcc/jjz187
   Alves A, 2007, DIS COLON RECTUM, V50, P331, DOI 10.1007/s10350-006-0782-0
   Avellaneda N, 2023, DIGEST LIVER DIS, V55, P589, DOI 10.1016/j.dld.2022.09.011
   Bellolio F, 2013, BRIT J SURG, V100, P1344, DOI 10.1002/bjs.9212
   Bemelman WA, 2018, J CROHNS COLITIS, V12, P1, DOI 10.1093/ecco-jcc/jjx061
   Brouquet A, 2018, ANN SURG, V267, P221, DOI 10.1097/SLA.0000000000002017
   Cohen BL., 2019, Gastroenterology, V156, pS
   Dindo D, 2004, ANN SURG, V240, P205, DOI 10.1097/01.sla.0000133083.54934.ae
   FARMER RG, 1976, GASTROENTEROLOGY, V71, P245
   Fumery M, 2017, AM J GASTROENTEROL, V112, P337, DOI 10.1038/ajg.2016.541
   Galata C, 2018, INT J COLORECTAL DIS, V33, P937, DOI 10.1007/s00384-018-3072-0
   Ge XL, 2020, INT J SURG, V79, P294, DOI 10.1016/j.ijsu.2020.05.064
   Gutiérrez A, 2019, GASTROENTEROL REP, V7, P168, DOI 10.1093/gastro/goz010
   Jouvin I, 2018, INFLAMM BOWEL DIS, V24, P422, DOI 10.1093/ibd/izx036
   Kirchhoff P, 2010, PATIENT SAF SURG, V4, DOI 10.1186/1754-9493-4-5
   Kotze PG, 2020, CLIN GASTROENTEROL H, V18, P304, DOI 10.1016/j.cgh.2019.06.030
   Larson DW, 2021, DIGEST SURG, V38, P120, DOI 10.1159/000511909
   Maruyama Beatriz Yuki, 2022, Inflamm Intest Dis, V7, P13, DOI 10.1159/000515959
   Morar PS, 2015, J CROHNS COLITIS, V9, P483, DOI 10.1093/ecco-jcc/jjv051
   Neary PM, 2019, J CROHNS COLITIS, V13, P856, DOI 10.1093/ecco-jcc/jjz004
   Rosenthal R, 2015, WORLD J SURG, V39, P1663, DOI 10.1007/s00268-015-3003-y
   Rungoe C, 2014, GUT, V63, P1607, DOI 10.1136/gutjnl-2013-305607
   Shah RS, 2021, J CROHNS COLITIS, V15, P1142, DOI 10.1093/ecco-jcc/jjaa268
   Shental O, 2012, DIS COLON RECTUM, V55, P1125, DOI 10.1097/DCR.0b013e318267c74c
   Thoreson R, 2007, SURG CLIN N AM, V87, P575, DOI 10.1016/j.suc.2007.03.001
   Tzivanakis A, 2012, DIS COLON RECTUM, V55, P558, DOI 10.1097/DCR.0b013e318247c433
   van Overstraeten AD, 2017, BRIT J SURG, V104, P1713, DOI 10.1002/bjs.10595
   Xu YY, 2019, INFLAMM BOWEL DIS, V25, P261, DOI 10.1093/ibd/izy246
   Yamamoto T, 2016, UNITED EUR GASTROENT, V4, P784, DOI 10.1177/2050640615600116
   Yamamoto-Furusho JK, 2022, MEDICINE, V101, DOI 10.1097/MD.0000000000028624
NR 30
TC 0
Z9 0
U1 0
U2 0
PU ELSEVIER ESPANA SLU
PI BARCELONA
PA AV JOSEP TARRADELLAS, 20-30, 1ERA PLANTA, BARCELONA, CP-08029, SPAIN
SN 0009-739X
EI 1578-147X
J9 CIR ESPAN
JI Cir. Espan.
PD DEC
PY 2023
VL 101
IS 12
BP 824
EP 832
DI 10.1016/j.ciresp.2023.04.001
EA NOV 2023
PG 9
WC Surgery
WE Science Citation Index Expanded (SCI-EXPANDED)
SC Surgery
GA CU6L6
UT WOS:001127789200001
DA 2024-01-22
ER

PT J
AU Mitrev, N
   Huang, H
   Hannah, B
   Kariyawasam, VC
AF Mitrev, Nikola
   Huang, Hin
   Hannah, Barbara
   Kariyawasam, Viraj Chandana
TI Review of exclusive enteral therapy in adult Crohn's disease
SO BMJ OPEN GASTROENTEROLOGY
LA English
DT Review
DE enteral nutrition; enteral; parenteral nutrition; crohn's disease
ID INFLAMMATORY-BOWEL-DISEASE; DEFINED-FORMULA DIET; ELEMENTAL DIET;
[truncated: 3,254,728 more chars]
