# Supplementary material for: Worldwide research trends in Crohn’s disease treatment over the past 2 decades: a bibliometric analysis
Source: Front Pharmacol. 2024 Oct 8;15:1441785. doi: 10.3389/fphar.2024.1441785 (PMC11493645; doi:10.3389/fphar.2024.1441785)
Supplement: Supplementary file 1 [file DataSheet1.zip › raw data 1/download_16.txt]

FN Clarivate Analytics Web of Science
VR 1.0
PT J
AU Guilcher, K
   Fournier, N
   Schoepfer, A
   Schibli, S
   Spalinger, J
   Braegger, C
   Nydegger, A
AF Guilcher, Katharina
   Fournier, Nicolas
   Schoepfer, Alain
   Schibli, Susanne
   Spalinger, Johannes
   Braegger, Christian
   Nydegger, Andreas
TI Change of treatment modalities over the last 10 years in pediatric
   patients with inflammatory bowel disease in Switzerland
SO EUROPEAN JOURNAL OF GASTROENTEROLOGY & HEPATOLOGY
LA English
DT Article
DE pediatric inflammatory bowel disease; Swiss Pediatric Inflammatory Bowel
   Disease Cohort Study; treatment
ID CROHNS-DISEASE; ULCERATIVE-COLITIS; MEDICAL-MANAGEMENT; INFLIXIMAB;
   THERAPY; SURGERY; CONSENSUS; CHILDREN; 5-AMINOSALICYLATES; METAANALYSIS
AB Background and aimDuring the past decade, several new drugs were approved for the treatment of pediatric inflammatory bowel disease (IBD). We aimed to evaluate if and how pharmacologic treatment options for pediatric IBD in Switzerland have changed over time.Patients and methodsData from the pediatric Swiss IBD Cohort Study, a national prospective cohort study initiated in 2006, were analyzed. Patients were divided into two groups: patients with IBD diagnosis until 2009 (168 patients) and patients with IBD diagnosis in 2010 and after (210 patients). Both groups were analyzed regarding the past and the current therapies as well as need for surgery.ResultsOverall, 378 pediatric patients with IBD were analyzed, of which 51.9% had Crohn's disease (CD) and 48.1% had ulcerative colitis/indeterminate colitis. Median age at diagnosis was 12 years. The majority (65.4%) of the patients with ulcerative colitis experienced pancolitis, whereas 45.4% of patients with CD presented with ileocolonic disease at diagnosis. A decreased use of corticosteroids in pediatric patients with CD can be found after 2010 (P=0.041). Use of 5-aminosalicylic acid for patients with CD was dramatically reduced after the year 2010 (33.5 vs. 67.7% after 6 years of disease). A significant shift toward earlier use of biologicals could be shown after 2010 (P<0.001). However, there was no significant decrease of surgery rate after 5 years of disease.ConclusionIn the past decade, a significant earlier use of anti-tumor necrosis factor- agents in pediatric patients with IBD was observed with steroid-sparing effect in patients with CD. However, this change was not associated with reduction of surgery.
C1 [Guilcher, Katharina; Nydegger, Andreas] Univ Hosp Lausanne, Div Pediat Gastroenterol, Lausanne, Switzerland.
   [Fournier, Nicolas] Univ Hosp Lausanne, Inst Social & Prevent Med, Lausanne, Switzerland.
   [Schoepfer, Alain] Univ Hosp Lausanne, Div Gastroenterol & Hepatol, Lausanne, Switzerland.
   [Schibli, Susanne; Spalinger, Johannes] Univ Childrens Hosp Bern, Div Gastroenterol, Bern, Switzerland.
   [Spalinger, Johannes] Childrens Hosp Lucerne, Div Gastroenterol, Luzern, Switzerland.
   [Braegger, Christian] Univ Childrens Hosp Zurich, Div Gastroenterol & Nutr, Zurich, Switzerland.
C3 University of Lausanne; Centre Hospitalier Universitaire Vaudois (CHUV);
   University of Lausanne; Centre Hospitalier Universitaire Vaudois (CHUV);
   University of Lausanne; Centre Hospitalier Universitaire Vaudois (CHUV);
   University of Bern; University Hospital of Bern; University Children's
   Hospital Zurich
RP Nydegger, A (通讯作者)，Univ Hosp Lausanne CHUV, Div Pediat Gastroenterol, Rue Bugnon 46, CH-1011 Lausanne, Switzerland.
EM andreas.nydegger@chuv.ch
RI Braegger, Christian Peter/ABC-9884-2021
OI Braegger, Christian/0000-0001-8069-9875
FU Swiss National Science Foundation [33CS30_148422]; Swiss National
   Science Foundation (SNF) [33CS30_148422] Funding Source: Swiss National
   Science Foundation (SNF)
FX This work was supported by a research grant from the Swiss National
   Science Foundation (Grant 33CS30_148422 Swiss IBD Cohort Study).
CR Aloi M, 2015, DIGEST LIVER DIS, V47, P455, DOI 10.1016/j.dld.2015.01.156
   Aloi M, 2014, NAT REV GASTRO HEPAT, V11, P99, DOI 10.1038/nrgastro.2013.158
   Andersen NN, 2014, JAMA-J AM MED ASSOC, V311, P2406, DOI 10.1001/jama.2014.5613
   Benchimol EI, 2011, INFLAMM BOWEL DIS, V17, P423, DOI 10.1002/ibd.21349
   Bouguen G, 2011, GUT, V60, P1178, DOI 10.1136/gut.2010.234617
   Buderus S, 2015, DTSCH ARZTEBL INT, V112, P121, DOI 10.3238/arztebl.2015.0121
   Church PC, 2014, INFLAMM BOWEL DIS, V20, P1177, DOI 10.1097/MIB.0000000000000083
   Cozijnsen MA, 2016, BMJ OPEN GASTROENTER, V3, DOI 10.1136/bmjgast-2016-000123
   Ford AC, 2011, AM J GASTROENTEROL, V106, P617, DOI 10.1038/ajg.2011.71
   Gomollon F, 2017, J CROHNS COLITIS, V11, P3, DOI 10.1093/ecco-jcc/jjw168
   Heuschkel RB, 2000, J PEDIATR GASTR NUTR, V31, P8, DOI 10.1097/00005176-200007000-00005
   Hyams J, 2006, CLIN GASTROENTEROL H, V4, P1118, DOI 10.1016/j.cgh.2006.04.008
   Hyams JS, 2010, AM J GASTROENTEROL, V105, P1430, DOI 10.1038/ajg.2009.759
   Iwanczak Barbara, 2014, Pol Merkur Lekarski, V36, P311
   Jakobsen C, 2011, INFLAMM BOWEL DIS, V17, P2541, DOI 10.1002/ibd.21654
   Kerur B, 2018, CLIN GASTROENTEROL H
   Larsen MD, 2016, J CROHNS COLITIS, V10, P650, DOI 10.1093/ecco-jcc/jjw017
   Lee YM, 2015, J PEDIATR GASTR NUTR, V60, P737, DOI 10.1097/MPG.0000000000000711
   Levine A, 2011, INFLAMM BOWEL DIS, V17, P1314, DOI 10.1002/ibd.21493
   Lim WC, 2010, COCHRANE DB SYST REV, V12, pCD008870
   Magro F, 2017, J CROHNS COLITIS, V11, P649, DOI 10.1093/ecco-jcc/jjx008
   Oh EH, 2017, PLOS ONE, V12, DOI 10.1371/journal.pone.0177479
   Pittet V, 2009, INT J EPIDEMIOL, V38, P922, DOI 10.1093/ije/dyn180
   Reinisch W, 2012, INFLAMM BOWEL DIS, V18, P201, DOI 10.1002/ibd.21697
   Ruemmele FM, 2014, J CROHNS COLITIS, V8, P1179, DOI 10.1016/j.crohns.2014.04.005
   Safroneeva E, 2015, ALIMENT PHARM THER, V42, P977, DOI 10.1111/apt.13363
   Satsangi J, 2006, GUT, V55, P749, DOI 10.1136/gut.2005.082909
   Schoepfer AM, 2014, ALIMENT PHARM THER, V40, P930, DOI 10.1111/apt.12929
   Williams CJM, 2014, ALIMENT PHARM THER, V39, P447, DOI 10.1111/apt.12624
NR 29
TC 5
Z9 5
U1 0
U2 1
PU LIPPINCOTT WILLIAMS & WILKINS
PI PHILADELPHIA
PA TWO COMMERCE SQ, 2001 MARKET ST, PHILADELPHIA, PA 19103 USA
SN 0954-691X
EI 1473-5687
J9 EUR J GASTROEN HEPAT
JI Eur. J. Gastroenterol. Hepatol.
PD OCT
PY 2018
VL 30
IS 10
BP 1159
EP 1167
DI 10.1097/MEG.0000000000001197
PG 9
WC Gastroenterology & Hepatology
WE Science Citation Index Expanded (SCI-EXPANDED)
SC Gastroenterology & Hepatology
GA GV0LC
UT WOS:000445751300009
PM 29985208
OA Green Published
DA 2024-01-22
ER

PT J
AU Sugimoto, K
   Ikeya, K
   Bamba, S
   Andoh, A
   Yamasaki, H
   Mitsuyama, K
   Nasuno, M
   Tanaka, H
   Matsuura, A
   Kato, M
   Ishida, N
   Tamura, S
   Takano, R
   Tani, S
   Osawa, S
   Nishihira, J
   Hanai, H
AF Sugimoto, Ken
   Ikeya, Kentaro
   Bamba, Shigeki
   Andoh, Akira
   Yamasaki, Hiroshi
   Mitsuyama, Keiichi
   Nasuno, Masanao
   Tanaka, Hiroki
   Matsuura, Ai
   Kato, Masaichi
   Ishida, Natsuki
   Tamura, Satoshi
   Takano, Ryosuke
   Tani, Shinya
   Osawa, Satoshi
   Nishihira, Jun
   Hanai, Hiroyuki
TI Highly Bioavailable Curcumin Derivative Ameliorates Crohn's Disease
   Symptoms: A Randomized, Double-Blind, Multicenter Study
SO JOURNAL OF CROHNS & COLITIS
LA English
DT Article; Proceedings Paper
CT 60th Annual Meeting of the Society-for-Surgery-of-the-Alimentary-Tract
   (SSAT) / Digestive Disease Week (DDW) / 34th Annual Residents and
   Fellows Research Conference of the
   Society-of-Surgery-for-the-Alimentary-Tract (SSAT)
CY MAY 18-21, 2019
CL San Diego, CA
SP Soc Surg Alimentary Tract
DE bioavailability; cytokine inhibition; inflammatory bowel disease
ID ULCERATIVE-COLITIS; MAINTENANCE THERAPY; INFLIXIMAB; INDUCTION;
   REMISSION
AB Background & Aims: The new curcumin derivative Theracurmin (R) has a 27-fold higher absorption rate than natural curcumin powder. Theracurmin (R) is an inhibitor of nuclear factor-kappa B, which mediates the expression of inflammatory cytokines. The effect of Theracurmin (R) on inflammatory bowel disease in humans has not been explored; therefore, we investigated the efficacy and safety of Theracurmin (R) in patients with Crohn's disease.
   Methods: In this randomized, double-blinded study performed at 5 independent medical centers in Japan, Theracurmin (R) (360 mg/day, n = 20) or placebo (n = 10) was administered to patients with active mild-to-moderate Crohn's disease for 12 weeks. The agent's efficacy was assessed by evaluating clinical and endoscopic remission, healing of anal lesions, and blood levels of inflammatory markers.
   Results: In theTheracurmin (R) group, a significant reduction in clinical disease activity was observed in week 12 relative to that in week 0 (p = 0.005). On intention-to-treat analysis, clinical remission rates were 35%, 40%, and 40% at weeks 4, 8, and 12, respectively, which were significantly higher than those in the placebo group (all 0%; p = 0.033, p = 0.020, and p = 0.020, respectively). Furthermore, reduction in endoscopic Crohn's disease severity (p = 0.032) was observed at week 12 in the Theracurmin (R) group. The endoscopic remission rates were 15% and 0% in theTheracurmin (R) and placebo groups, respectively. Significant healing of anal lesions (p = 0.017) was observed at week 8 in the Theracurmin (R) group. No serious adverse events were observed in either group throughout the study.
   Conclusions: Theracurmin (R) shows significant clinical and endoscopic efficacy together with a favorable safety profile in patients with active mild-to-moderate Crohn's disease.
C1 [Sugimoto, Ken; Ishida, Natsuki; Tamura, Satoshi; Takano, Ryosuke] Hamamatsu Univ, Dept Med 1, Sch Med, Hamamatsu, Shizuoka, Japan.
   [Ikeya, Kentaro; Matsuura, Ai; Kato, Masaichi; Hanai, Hiroyuki] Hamamatsu South Hosp, Ctr Gastroenterol & IBD Res, Hamamatsu, Shizuoka, Japan.
   [Bamba, Shigeki] Shiga Univ Med Sci, Div Clin Nutr, Otsu, Shiga, Japan.
   [Andoh, Akira] Shiga Univ Med Sci, Div Gastroenterol, Otsu, Shiga, Japan.
   [Yamasaki, Hiroshi] Kurume Univ, Dept Med, Div Gastroenterol, Sch Med, Kurume, Fukuoka, Japan.
   [Mitsuyama, Keiichi] Kurume Univ, Inflammatory Bowel Dis Ctr, Sch Med, Kurume, Fukuoka, Japan.
   [Nasuno, Masanao; Tanaka, Hiroki] Sapporo Kosei Gen Hosp, IBD Ctr, Sapporo, Hokkaido, Japan.
   [Tani, Shinya; Osawa, Satoshi] Hamamatsu Univ, Dept Endoscop & Photodynam Med, Sch Med, Hamamatsu, Shizuoka, Japan.
   [Nishihira, Jun] Hokkaido Informat Univ, Dept Med Management & Informat, Ebetsu, Hokkaido, Japan.
C3 Hamamatsu University School of Medicine; Shiga University of Medical
   Science; Shiga University of Medical Science; Kurume University; Kurume
   University; Sapporo Kosei General Hospital; Hamamatsu University School
   of Medicine
RP Sugimoto, K (通讯作者)，Hamamatsu Univ, Dept Med 1, Sch Med, Higashi Ku, 1-20-1 Handayama, Hamamatsu, Shizuoka 4313192, Japan.
EM sugimken@hama-med.ac.jp
RI Andoh, Akira/AAB-9303-2022
CR Ali T, 2012, DIGESTION, V85, P249, DOI 10.1159/000336720
   Baumgart DC, 2012, LANCET, V380, P1590, DOI 10.1016/S0140-6736(12)60026-9
   Colombel JF, 2007, GASTROENTEROLOGY, V132, P52, DOI 10.1053/j.gastro.2006.11.041
   Dei Cas M, 2019, NUTRIENTS, V11, DOI 10.3390/nu11092147
   GOVINDARAJAN VS, 1980, CRC CR REV FOOD SCI, V12, P199, DOI 10.1080/10408398009527278
   Gupta SC, 2013, AAPS J, V15, P195, DOI 10.1208/s12248-012-9432-8
   Hanai H, 2006, CLIN GASTROENTEROL H, V4, P1502, DOI 10.1016/j.cgh.2006.08.008
   Hanai H, 2009, CURR PHARM DESIGN, V15, P2087, DOI 10.2174/138161209788489177
   Hanauer SB, 2002, LANCET, V359, P1541, DOI 10.1016/S0140-6736(02)08512-4
   Jobin C, 1999, J IMMUNOL, V163, P3474
   Kanai M, 2013, CANCER CHEMOTH PHARM, V71, P1521, DOI 10.1007/s00280-013-2151-8
   Kanai M, 2012, CANCER CHEMOTH PHARM, V69, P65, DOI 10.1007/s00280-011-1673-1
   Lacruz-Guzmán D, 2013, EUR J CLIN PHARMACOL, V69, P431, DOI 10.1007/s00228-012-1389-0
   Lang A, 2015, CLIN GASTROENTEROL H, V13, P1444, DOI 10.1016/j.cgh.2015.02.019
   Lehmann FS, 2015, THER ADV GASTROENTER, V8, P23, DOI 10.1177/1756283X14553384
   Lyakhovich A, 2010, ALIMENT PHARM THER, V31, P202, DOI 10.1111/j.1365-2036.2009.04195.x
   Ohno M, 2017, PLOS ONE, V12, DOI 10.1371/journal.pone.0185999
   Sandborn WJ, 2012, NEW ENGL J MED, V367, P1519, DOI 10.1056/NEJMoa1203572
   Sasaki H, 2011, BIOL PHARM BULL, V34, P660, DOI 10.1248/bpb.34.660
   Schneider A, 2017, COMPLEMENT THER MED, V33, P32, DOI 10.1016/j.ctim.2017.06.002
   Shin YA, 2017, J EXERC REHABIL, V13, P684, DOI 10.12965/jer.1735064.532
   Singla V, 2014, J CROHNS COLITIS, V8, P208, DOI 10.1016/j.crohns.2013.08.006
   Sugimoto K, 2002, GASTROENTEROLOGY, V123, P1912, DOI 10.1053/gast.2002.37050
   Sugimoto K, 2008, J CLIN INVEST, V118, P534, DOI [10.1172/JC133194, 10.1172/JCI33194]
   Sunagawa Y, 2015, J NUTR SCI VITAMINOL, V61, P37, DOI 10.3177/jnsv.61.37
   van Ede K, 2008, ANAL CHIM ACTA, V617, P238, DOI 10.1016/j.aca.2008.01.054
   Veldhoen M, 2008, NATURE, V453, P106, DOI 10.1038/nature06881
   Yang KY, 2007, J CHROMATOGR B, V853, P183, DOI 10.1016/j.jchromb.2007.03.010
   Zhang XX, 2016, BMC COMPLEM ALTERN M, V16, DOI 10.1186/s12906-016-1273-z
NR 29
TC 34
Z9 35
U1 0
U2 7
PU OXFORD UNIV PRESS
PI OXFORD
PA GREAT CLARENDON ST, OXFORD OX2 6DP, ENGLAND
SN 1873-9946
EI 1876-4479
J9 J CROHNS COLITIS
JI J. Crohns Colitis
PD DEC
PY 2020
VL 14
IS 12
BP 1693
EP 1701
DI 10.1093/ecco-jcc/jjaa097
PG 9
WC Gastroenterology & Hepatology
WE Science Citation Index Expanded (SCI-EXPANDED); Conference Proceedings Citation Index - Science (CPCI-S)
SC Gastroenterology & Hepatology
GA PP7IS
UT WOS:000606032500007
PM 32412598
OA Bronze
DA 2024-01-22
ER

PT J
AU Morar, PS
   Hodgkinson, JD
   Thalayasingam, S
   Koysombat, K
   Purcell, M
   Hart, AL
   Tarne, JW
   Faiz, O
AF Morar, Pritesh S.
   Hodgkinson, Jonathan D.
   Thalayasingam, Samantha
   Koysombat, Kanyada
   Purcell, Martha
   Hart, Ailsa L.
   Tarne, Janindra Warusavi
   Faiz, Omar
TI Determining Predictors for Intra-abdominal Septic Complications
   Following Ileocolonic Resection for Crohn's Disease-Considerations in
   Pre-operative and Peri-operative Optimisation Techniques to Improve
   Outcome
SO JOURNAL OF CROHNS & COLITIS
LA English
DT Article
DE Crohn's disease; surgical outcomes; anastomotic leak
ID EARLY POSTOPERATIVE COMPLICATIONS; RISK-FACTORS; ANASTOMOTIC
   COMPLICATIONS; ABDOMINAL-SURGERY; INFLIXIMAB; THERAPY; RECURRENCE
AB Background and aims: Intra-abdominal septic complications [IASC] following ileocolonic resection for Crohn's disease are common. Determining risk factors for these complications can aid pre-operative and peri-operative strategies to reduced morbidity. This study aims to determine the incidence and predictors of intra-abdominal septic complications following ileocolonic resection for Crohn's disease.
   Methods: single-centre, retrospective study was conducted. The clinical case notes of patients with histopathologically proven Crohn's disease, who underwent an ileocolonic resection as a one-stage or two-stage procedure, were reviewed. The primary endpoint was the formation of intra-abdominal septic complications within a 30-day post-operative time frame.
   Results: verall 163 patients underwent 175 ileocolonic procedures. Post-operative intra-abdominal septic complications were demonstrated in 9% [13/142] of one-stage procedures and 12% [4/33] of two-stage procedures [P = 0.2]. Post-operative IASCs following a one-stage procedure demonstrated associations with smokers [p = 0.004], intraoperative abdominal sepsis [p = 0.005], concomitant upper gastrointestinal Crohn's [p = 0.015], the presence of peri-operative anaemia [p = 0.037], hypoalbuminaemia [< 25 g/l] [p = 0.04], and histologically involved margins [p = 0.001]. Multivariate analysis demonstrated the presence of intra-abdominal sepsis (hazard ratio [HR] 8.6, 95% confidence interval [CI]: 1.2 60.1] and the use of peri-operative biologicals [HR 24.6, 95% CI: 2.0-298] as independent predictors of post-operative intra-abdominal septic complications.
   Conclusions: This study highlights specific variables that may be contributory to poor outcome. These findings may be important when optimising patients for surgery, as well as planning an appropriate operative strategy. Further prospective studies and a larger sample size are required to validate these findings.
C1 [Morar, Pritesh S.; Hodgkinson, Jonathan D.; Purcell, Martha; Hart, Ailsa L.; Tarne, Janindra Warusavi; Faiz, Omar] St Marks Hosp, SETOC, Inflammatory Bowel Dis Unit, Harrow, Middx, England.
   [Morar, Pritesh S.; Thalayasingam, Samantha; Koysombat, Kanyada; Hart, Ailsa L.; Tarne, Janindra Warusavi; Faiz, Omar] Univ London Imperial Coll Sci Technol & Med, Dept Surg & Canc, London, England.
C3 Imperial College London; Imperial College London
RP Morar, PS (通讯作者)，St Marks Hosp, IBD Unit, Watford Rd,Level 4, Harrow HA1 3UJ, Middx, England.
EM p.morar12@imperial.ac.uk
RI hart, ailsa/AFO-1919-2022
OI Warusavitarne, Janindra/0000-0002-7950-2833; Koysombat,
   Kanyada/0000-0002-0957-927X
FU Crohn&apos;s and Colitis UK [IBDHS13-1] Funding Source: researchfish
CR Alves A, 2007, DIS COLON RECTUM, V50, P331, DOI 10.1007/s10350-006-0782-0
   Aratari A, 2007, ALIMENT PHARM THER, V26, P1303, DOI 10.1111/j.1365-2036.2007.03515.x
   Bergamaschi R, 2009, DIS COLON RECTUM, V52, P651, DOI 10.1007/DCR.0b013e31819ed620
   Bernell O, 2000, ANN SURG, V231, P38, DOI 10.1097/00000658-200001000-00006
   Borley NR, 1997, BRIT J SURG, V84, P1493, DOI 10.1002/bjs.1800841104
   Burns EM, 2011, BMJ-BRIT MED J, V343, DOI 10.1136/bmj.d4836
   Canedo J, 2011, COLORECTAL DIS, V13, P1294, DOI 10.1111/j.1463-1318.2010.02469.x
   Colombel JF, 2004, AM J GASTROENTEROL, V99, P878, DOI 10.1111/j.1572-0241.2004.04148.x
   De Cruz P, 2012, GASTROENTEROLOGY, V142, pS212
   Dignass A, 2010, J CROHNS COLITIS, V4, P28, DOI 10.1016/j.crohns.2009.12.002
   El-Hussuna A, 2012, SCAND J GASTROENTERO, V47, P662, DOI 10.3109/00365521.2012.660540
   Fichera A, 2007, J GASTROINTEST SURG, V11, P791, DOI 10.1007/s11605-006-0068-9
   Hanauer SB, 2002, LANCET, V359, P1541, DOI 10.1016/S0140-6736(02)08512-4
   Kasparek MS, 2012, INFLAMM BOWEL DIS, V18, P1207, DOI 10.1002/ibd.21860
   Konishi T, 2006, J AM COLL SURGEONS, V202, P439, DOI 10.1016/j.jamcollsurg.2005.10.019
   Müller-Wille R, 2011, INT J COLORECTAL DIS, V26, P769, DOI 10.1007/s00384-011-1135-6
   Myrelid P, 2009, DIS COLON RECTUM, V52, P1387, DOI 10.1007/DCR.0b013e3181a7ba96
   Nasir BS, 2010, J GASTROINTEST SURG, V14, P1859, DOI 10.1007/s11605-010-1341-5
   National Institute for Health and Care Excellence, 2010, INFL REV AD TREATM C
   Norgård BM, 2013, ALIMENT PHARM THER, V37, P214, DOI 10.1111/apt.12159
   POST S, 1991, ANN SURG, V213, P37, DOI 10.1097/00000658-199101000-00007
   Regueiro M, 2014, CLIN GASTROENTEROL H, V12, P1494, DOI 10.1016/j.cgh.2013.12.035
   Shaffer VO, 2013, LANGENBECK ARCH SURG, V398, P13, DOI 10.1007/s00423-012-0919-7
   Stewart DB, 2012, SURG ENDOSC, V26, P777, DOI 10.1007/s00464-011-1951-3
   Tzivanakis A, 2012, DIS COLON RECTUM, V55, P558, DOI 10.1097/DCR.0b013e318247c433
   Yamamoto T, 2000, DIS COLON RECTUM, V43, P1141, DOI 10.1007/BF02236563
   Yamamoto T, 2012, DIS COLON RECTUM, V55, pE346, DOI 10.1097/DCR.0b013e3182657fd5
   Yang SS, 2012, J KOREAN SURG SOC, V83, P141, DOI 10.4174/jkss.2012.83.3.141
NR 28
TC 77
Z9 84
U1 0
U2 3
PU OXFORD UNIV PRESS
PI OXFORD
PA GREAT CLARENDON ST, OXFORD OX2 6DP, ENGLAND
SN 1873-9946
EI 1876-4479
J9 J CROHNS COLITIS
JI J. Crohns Colitis
PD JUN 1
PY 2015
VL 9
IS 6
BP 483
EP 491
DI 10.1093/ecco-jcc/jjv051
PG 9
WC Gastroenterology & Hepatology
WE Science Citation Index Expanded (SCI-EXPANDED)
SC Gastroenterology & Hepatology
GA CL0GD
UT WOS:000356617900007
PM 25796553
DA 2024-01-22
ER

PT J
AU Rodrigues, RV
   Sladek, M
   Katsanos, K
   van der Woude, CJ
   Wei, J
   Vavricka, SR
   Teich, N
   Ellul, P
   Savarino, E
   Chaparro, M
   Beaton, D
   Oliveira, AM
   Fragaki, M
   Shitrit, ABG
   Ramos, L
   Karmiris, K
AF Rodrigues, Rita Vale
   Sladek, Margaret
   Katsanos, Konstantinos
   van der Woude, C. Janneke
   Wei, Juan
   Vavricka, Stephan R.
   Teich, Niels
   Ellul, Pierre
   Savarino, Edoardo
   Chaparro, Maria
   Beaton, David
   Oliveira, Ana Maria
   Fragaki, Maria
   Shitrit, Ariella Bar-Gil
   Ramos, Laura
   Karmiris, Konstantinos
CA ECCO CONFER Investigators
TI Diagnosis and Outcome of Oesophageal Crohn's Disease
SO JOURNAL OF CROHNS & COLITIS
LA English
DT Article
DE Crohn's disease; oesophagus
ID EVIDENCE-BASED CONSENSUS; INVOLVEMENT
AB Background and Aims: Crohn's disease [CD] can involve any part of the gastrointestinal tract. We aimed to characterize the clinical, endoscopic and histological features and treatment outcomes of CD patients with oesophageal involvement.
   Methods: We collected cases through a retrospective multicentre European Crohn's and Colitis Organisation CONFER [COllaborative Network For Exceptionally Rare case reports] project. Clinical data were recorded in a standardized case report form.
   Results: A total of 40 patients were reported (22 males, mean [+/- SD, range] age at oesophageal CD diagnosis: 25 [+/- 13.3, 10-71] years and mean time of follow-up: 67 [+/- 68.1, 3-240] months). Oesophageal involvement was established at CD diagnosis in 26 patients [65%] and during follow-up in 14. CD was exclusively located in the oesophagus in two patients. Thirteen patients [32.2%] were asymptomatic at oesophageal disease diagnosis. Oesophageal strictures were present in five patients and fistulizing oesophageal disease in one. Eight patients exhibited granulomas on biopsies. Proton-pump inhibitors [PPIs] were administered in 37 patients [92.5%]. Three patients underwent endoscopic dilatation for symptomatic strictures but none underwent oesophageal-related surgery. Diagnosis in pre-established CD resulted in treatment modifications in 9/14 patients. Clinical remission of oesophageal disease was seen in 33/40 patients [82.5%] after a mean time of 7 [+/- 5.6, 1-18] months. Follow-up endoscopy was performed in 29/40 patients and 26/29 [89.7%] achieved mucosal healing.
   Conclusion: In this case series the endoscopic and histological characteristics of isolated oesophageal CD were similar to those reported in other sites of involvement. Treatment was primarily conservative, with PPIs administered in the majority of patients and modifications in preexisting inflammatory bowel disease-related therapy occurring in two-thirds of them. Clinical and endoscopic remission was achieved in more than 80% of of the patients.
C1 [Rodrigues, Rita Vale] Hosp Cascais, Dept Gastroenterol, Alcabideche, Portugal.
   [Sladek, Margaret] Jagiellonian Univ, Dept Pediat Gastroenterol & Nutr, Med Coll, Krakow, Poland.
   [Katsanos, Konstantinos] Sch Hlth Sci, Div Gastroenterol, Ioannina, Greece.
   [Katsanos, Konstantinos] Univ Hosp Ioannina, Ioannina, Greece.
   [van der Woude, C. Janneke] Erasmus MC, Dept Gastroenterol & Hepatol, Rotterdam, Netherlands.
   [Wei, Juan] NanJing Univ, Dept Gastroenterol & Hepatol, Affiliated Jinling Hosp, Nanjing, Peoples R China.
   [Vavricka, Stephan R.] Univ Hosp Zurich, Dept Gastroenterol & Hepatol, Zurich, Switzerland.
   [Vavricka, Stephan R.] Ctr Gastroenterol & Hepatol, Zurich, Switzerland.
   [Teich, Niels] Gastroenterol Outpatients Clin, Leipzig, Germany.
   [Ellul, Pierre] Mater Dei Hosp, Dept Med, Msida, Malta.
   [Savarino, Edoardo] Univ Padua, Dept Surg Oncol & Gastroenterol DiSCOG, Padua, Italy.
   [Chaparro, Maria] Univ Autonoma Madrid, Inst Invest Sanitaria Princesa IIS IP, Ctr Invest Biomed Red Enfermedades Hepat & Digest, Gastroenterol Unit,Hosp Univ La Princesa, Madrid, Spain.
   [Beaton, David] Royal Victoria Infirm, Dept Gastroenterol, Newcastle Upon Tyne, Tyne & Wear, England.
   [Oliveira, Ana Maria] Hosp Prof Doutor Fernando Fonseca, Dept Gastroenterol, Amadora, Portugal.
   [Fragaki, Maria; Karmiris, Konstantinos] Venizeleio Gen Hosp, Dept Gastroenterol, Iraklion, Greece.
   [Shitrit, Ariella Bar-Gil] Shaare Zedek Med Ctr, Digest Dis Inst, Jerusalem, Israel.
   [Ramos, Laura] Hosp Univ Canarias Tenerife, Tenerife, Spain.
C3 Jagiellonian University; Collegium Medicum Jagiellonian University;
   University Hospital Ioannina; Erasmus University Rotterdam; Erasmus MC;
   Nanjing University; University of Zurich; University Zurich Hospital;
   University of Padua; CIBER - Centro de Investigacion Biomedica en Red;
   CIBEREHD; Autonomous University of Madrid; Hospital de La Princesa;
   Newcastle University - UK; Hospital Professor Doutor Fernando Fonseca,
   EPE; Hebrew University of Jerusalem; Shaare Zedek Medical Center
RP Rodrigues, RV (通讯作者)，Hosp Cascais, Av Brigadeiro Victor Novais Goncalves, P-2755009 Alcabideche, Portugal.
EM rita.vale.rodrigues@gmail.com
RI Karmiris, Konstantinos/ABF-1522-2020; Gisbert, Javier P/ABB-7531-2021;
   Savarino, Edoardo/AAC-7510-2022; van der Woude, Christien
   Janneke/H-6384-2011
OI Gisbert, Javier P/0000-0003-2090-3445; Savarino,
   Edoardo/0000-0002-3187-2894; Beaton, David/0000-0002-4329-8842; ellul,
   pierre/0000-0002-9079-1517; Beaugerie, Laurent/0000-0002-5012-4146;
   Gecse, Krisztina Barbara/0000-0003-4830-142X; van der Woude,
   C.Janneke/0000-0003-3875-6957
CR Crocco S, 2012, J CROHNS COLITIS, V6, P51, DOI 10.1016/j.crohns.2011.06.013
   De Felice KM, 2015, INFLAMM BOWEL DIS, V21, P2106, DOI 10.1097/MIB.0000000000000469
   Feagans J, 2008, SOUTH MED J, V101, P927, DOI 10.1097/SMJ.0b013e31818047be
   FRANKLIN RH, 1950, J THORAC SURG, V19, P292
   Gomollon F, 2017, J CROHNS COLITIS, V11, P3, DOI 10.1093/ecco-jcc/jjw168
   Greuter T, 2018, J CROHNS COLITIS, V12, P1399, DOI 10.1093/ecco-jcc/jjy121
   Harbord M, 2016, J CROHNS COLITIS, V10, P239, DOI 10.1093/ecco-jcc/jjv213
   KEIGHLEY MRB, 1986, INT J COLORECTAL DIS, V1, P104, DOI 10.1007/BF01648416
   Laube R, 2018, J GASTROEN HEPATOL, V33, P355, DOI 10.1111/jgh.13866
   Lazarev M, 2013, AM J GASTROENTEROL, V108, P106, DOI 10.1038/ajg.2012.389
   Levine A, 2014, J PEDIATR GASTR NUTR, V58, P795, DOI 10.1097/MPG.0000000000000239
   Molnár T, 2005, WORLD J GASTROENTERO, V11, P3118, DOI 10.3748/wjg.v11.i20.3118
   Naranjo-Rodríguez A, 2003, EUR J GASTROEN HEPAT, V15, P1123, DOI 10.1097/00042737-200310000-00010
   Pimentel Andrea Maia, 2019, World J Gastrointest Pharmacol Ther, V10, P35, DOI 10.4292/wjgpt.v10.i2.35
   Remes-Troche JM, 2005, INFLAMM BOWEL DIS, V11, P515, DOI 10.1002/ibd.3780110517
   Wagtmans MJ, 1997, AM J GASTROENTEROL, V92, P1467
   Wang WP, 2012, WORLD J SURG ONCOL, V10, DOI 10.1186/1477-7819-10-208
NR 17
TC 1
Z9 1
U1 0
U2 5
PU OXFORD UNIV PRESS
PI OXFORD
PA GREAT CLARENDON ST, OXFORD OX2 6DP, ENGLAND
SN 1873-9946
EI 1876-4479
J9 J CROHNS COLITIS
JI J. Crohns Colitis
PD MAY
PY 2020
VL 14
IS 5
BP 624
EP 629
DI 10.1093/ecco-jcc/jjz201
PG 6
WC Gastroenterology & Hepatology
WE Science Citation Index Expanded (SCI-EXPANDED)
SC Gastroenterology & Hepatology
GA MD7RP
UT WOS:000544168100007
PM 31837220
OA Bronze, Green Published, Green Accepted
DA 2024-01-22
ER

PT J
AU Schmidt, C
   Giese, T
   Hermann, E
   Zeuzem, S
   Meuer, SC
   Stallmach, A
AF Schmidt, Carsten
   Giese, Thomas
   Hermann, Eva
   Zeuzem, Stefan
   Meuer, Stefan C.
   Stallmach, Andreas
TI Predictive value of mucosal TNF-α transcripts in steroid-refractory
   Crohn's disease patients receiving intensive immunosuppressive therapy
SO INFLAMMATORY BOWEL DISEASES
LA English
DT Article
DE inflammatory bowel disease; prediction; response; real-time polymerase
   chain reaction; Crohn's disease
ID INFLAMMATORY-BOWEL-DISEASE; CYTOKINE GENE-EXPRESSION; TIME QUANTITATIVE
   PCR; ULCERATIVE-COLITIS; INFLIXIMAB TREATMENT; ACTIVITY INDEXES;
   MESSENGER-RNA; EFFICACY; CYCLOPHOSPHAMIDE; POLYMORPHISM
AB Background: Concentrations of proinflammatory cytokines are increased in the intestinal mucosa of patients with active Crohn's disease (CID). In a prospective study we investigated whether cytokines can predict long-term remission (> 6 months) in patients with steroid-refractory CD receiving treatment with infliximab or cyclophosphamide. followed by azathioprine or methotrexate.
   Methods: Cytokine transcripts were quantified using real-time polymerase chain reaction (PCR) in mucosal biopsies from 19 patients with active. steroid-refractory CID before and 8 weeks after initiation of therapy. Patients were treated with cyclophosphamide (monthly treatment of 750 mg cyclophosphamide intravenously) or infliximab (5 mg/kg body weight) and were followed until relapse of the disease. Statistical analysis was performed to identify predictive factors to discriminate between patients with or without long-term remission.
   Results: Seventeen out of 19 patients achieved remission of the disease, two patients were nonresponders, while six out of 17 patients exhibited an early recurrence. Pretreatment TNF-alpha, IL-18, MRP-14, and IL-8 transcripts were significantly correlated wit long-term remission. While several cytokines, most importantly MMP-1, determined after 8 weeks were able to predict patients achieving long-term remission, only a decrease of TNF-alpha levels after 8 weeks was predictive. Overall, statistical analysis identified lower pretreatment TNF-alpha levels as the strongest predictor of long-term remission among baseline variables.
   Conclusions: Quantification of mucosal TNF-alpha transcripts prior to therapy allows identification of patients achieving long-term remission upon immunosuppression with infliximab or cyclophosphamide. Real-time PCR might have considerable potential in the analysis of disease activity and subsequent clinical management of patients with immunosuppressive therapies.
C1 Univ Jena, Dept Internal Med 2, D-07740 Jena, Germany.
   Heidelberg Univ, Inst Immunol, Heidelberg, Germany.
   Univ Saarland, Dept Internal Med 2, D-6650 Homburg, Germany.
C3 Friedrich Schiller University of Jena; Ruprecht Karls University
   Heidelberg; Saarland University
RP Stallmach, A (通讯作者)，Univ Jena, Dept Gastroenterol Hepatol & Infectiol, Erlanger Allee 101, D-07740 Jena, Germany.
EM andreas.stallmach@med.uni-jena.de
RI Schmidt, Carsten/AAB-1809-2020; Stallmach, Andreas/JAX-2438-2023;
   Herrmann, Eva/E-8215-2010; Zeuzem, Stefan/AAE-7435-2019
OI Herrmann, Eva/0000-0002-0662-6675
CR Agnholt J, 2003, ALIMENT PHARM THER, V17, P703, DOI 10.1046/j.1365-2036.2003.01487.x
   Andus T, 2001, GASTROENTEROLOGY, V120, pA621, DOI 10.1016/S0016-5085(01)83088-2
   Autschbach F, 2002, VIRCHOWS ARCH, V441, P500, DOI 10.1007/s00428-002-0684-z
   BEST WR, 1979, GASTROENTEROLOGY, V77, P843
   BRIGNOLA C, 1986, GASTROENTEROLOGY, V91, P1490, DOI 10.1016/0016-5085(86)90206-4
   Chan RWY, 2003, ARTHRITIS RHEUM, V48, P1326, DOI 10.1002/art.11062
   CRAMABOHBOUTH G, 1989, GUT, V30, P1236, DOI 10.1136/gut.30.9.1236
   Esters N, 2002, AM J GASTROENTEROL, V97, P1458
   Ginzinger DG, 2002, EXP HEMATOL, V30, P503, DOI 10.1016/S0301-472X(02)00806-8
   Giulietti A, 2001, METHODS, V25, P386, DOI 10.1006/meth.2001.1261
   González S, 2003, AM J GASTROENTEROL, V98, P1101, DOI 10.1016/S0002-9270(03)00134-5
   Hanauer SB, 2002, LANCET, V359, P1541, DOI 10.1016/S0140-6736(02)08512-4
   Louis E, 2002, SCAND J GASTROENTERO, V37, P818, DOI 10.1080/713786515
   LOUIS E, 1997, EUR J GASTROEN HEPAT, V9, P929
   Martínez-Borra J, 2002, AM J GASTROENTEROL, V97, P2350
   Mascheretti S, 2004, PHARMACOGENOMICS, V5, P479, DOI 10.1517/14622416.5.5.479
   Mascheretti S, 2002, PHARMACOGENETICS, V12, P509, DOI 10.1097/00008571-200210000-00002
   Muñoz-Valle JF, 2003, CLIN EXP IMMUNOL, V131, P377, DOI 10.1046/j.1365-2249.2003.02059.x
   Nikolaus S, 2000, LANCET, V356, P1475, DOI 10.1016/S0140-6736(00)02871-3
   Parsi MA, 2002, GASTROENTEROLOGY, V123, P707, DOI 10.1053/gast.2002.35390
   Podolsky DK, 2002, NEW ENGL J MED, V347, P417, DOI 10.1056/NEJMra0804647
   Raddatz D, 2005, EUR J GASTROEN HEPAT, V17, P547, DOI 10.1097/00042737-200505000-00012
   Sandborn WJ, 2002, GASTROENTEROLOGY, V122, P512, DOI 10.1053/gast.2002.31072
   Sands BE, 2004, NEW ENGL J MED, V350, P876, DOI 10.1056/NEJMoa030815
   Schmidt C, 2006, ALIMENT PHARM THERAP, V24, P343, DOI 10.1111/j.1365-2036.2006.02988.x
   SCHMIDT C, 2005, INT J COLORECTAL DIS, V23, P1
   Schreiber S, 1999, LANCET, V353, P459, DOI 10.1016/S0140-6736(98)03339-X
   Seegers D, 2002, ALIMENT PHARM THER, V16, P53, DOI 10.1046/j.1365-2036.16.s4.8.x
   Stallmach A, 2003, GUT, V52, P377, DOI 10.1136/gut.52.3.377
   STALLMACH A, 2003, DIGEST SURG, V20, P350
   Stallmach Andreas, 2004, Int J Colorectal Dis, V19, P308, DOI 10.1007/s00384-003-0554-4
   Straub RH, 1998, AM J GASTROENTEROL, V93, P2197
   Straubinger RK, 2003, INFECT IMMUN, V71, P2693, DOI 10.1128/IAI.71.5.2693-2703.2003
   Su C, 2005, ADV DRUG DELIVER REV, V57, P237, DOI 10.1016/j.addr.2004.08.006
   Taylor KD, 2001, GASTROENTEROLOGY, V120, P1347, DOI 10.1053/gast.2001.23966
   Tsukada Y, 2002, AM J GASTROENTEROL, V97, P2820
   TURNBULL GK, 1995, AM J GASTROENTEROL, V90, P1450
   VANHEES PAM, 1980, GUT, V21, P279, DOI 10.1136/gut.21.4.279
   Vermeire S, 2002, GASTROENTEROLOGY, V123, P106, DOI 10.1053/gast.2002.34172
NR 39
TC 22
Z9 24
U1 0
U2 0
PU OXFORD UNIV PRESS INC
PI CARY
PA JOURNALS DEPT, 2001 EVANS RD, CARY, NC 27513 USA
SN 1078-0998
EI 1536-4844
J9 INFLAMM BOWEL DIS
JI Inflamm. Bowel Dis.
PD JAN
PY 2007
VL 13
IS 1
BP 65
EP 70
DI 10.1002/ibd.20012
PG 6
WC Gastroenterology & Hepatology
WE Science Citation Index Expanded (SCI-EXPANDED)
SC Gastroenterology & Hepatology
GA 125LZ
UT WOS:000243444700010
PM 17206641
DA 2024-01-22
ER

PT J
AU Wang, MY
   Zhao, JW
   Wang, HR
   Zheng, CQ
   Chang, B
   Sang, LX
AF Wang, Mengyao
   Zhao, Jingwen
   Wang, Heran
   Zheng, Changqing
   Chang, Bing
   Sang, Lixuan
TI Methotrexate showed efficacy both in Crohn's disease and ulcerative
   colitis, predictors of surgery were identified in patients initially
   treated with methotrexate monotherapy
SO FRONTIERS IN PHARMACOLOGY
LA English
DT Article
DE inflammatory bowel disease; methotrexate monotherapy; prognostic
   analysis; Crohn's disease; ulcerative colitis
ID INFLAMMATORY-BOWEL-DISEASE; POPULATION-BASED COHORT; RISK-FACTORS;
   REMISSION
AB Objective: This study aimed to evaluate methotrexate efficacy in patients with Crohn's disease (CD) and ulcerative colitis (UC), and identify predictors of surgery for patients who were initially treated with methotrexate monotherapy. Design: We performed a retrospective analysis of 34,860 patients with inflammatory bowel disease (IBD) in the IBD Bioresource (United Kingdom) prior to 9 November 2021. Logistic regression was used to identify factors associated with methotrexate efficacy. The data were randomly stratified into training and testing sets (7:3). Nomograms were developed based on Cox regression analysis outcomes. The predictive accuracy and discriminative ability were determined using the concordance index (C-index) and calibration curves. Results: Overall, 1,042 patients (CD: 791, UC: 251) were included. Independent factors associated with effective methotrexate monotherapy were younger age at diagnosis, latest therapy period, exclusive upper gastrointestinal tract disease (for CD), and longer duration between diagnosis and methotrexate initiation (for UC). For CD, predictors in the nomogram were gender, treatment era, tolerance, lesion site, perianal involvement, disease behaviour, and biologics requirements (C-index: 0.711 and 0.732 for training and validation cohorts, respectively). For UC, the factors were age at diagnosis and sex (C-index: 0.784 and 0.690 for training and validation cohorts, respectively). Calibration curves demonstrated good agreement between predictions and actual observations.
C1 [Wang, Mengyao; Zhao, Jingwen; Wang, Heran; Zheng, Changqing; Sang, Lixuan] China Med Univ, Dept Gastroenterol, Shengjing Hosp, Shenyang, Peoples R China.
   [Chang, Bing] China Med Univ, Dept Gastroenterol, Affiliated Hosp 1, Shenyang, Peoples R China.
C3 China Medical University; China Medical University
RP Sang, LX (通讯作者)，China Med Univ, Dept Gastroenterol, Shengjing Hosp, Shenyang, Peoples R China.; Chang, B (通讯作者)，China Med Univ, Dept Gastroenterol, Affiliated Hosp 1, Shenyang, Peoples R China.
EM cb000216@163.com; sanglixuan2008@163.com
RI Yuan, Fang/JQV-7426-2023; qi, qi/JWP-1757-2024; Zhao,
   Xujun/IRZ-4119-2023; Chen, Feng/JQW-8742-2023; wu, jialin/JPY-4408-2023;
   LI, SHA/JNR-9956-2023
CR Buskens CJ, 2019, BRIT J SURG, V106, P1118, DOI 10.1002/bjs.11282
   Carbonnel F, 2016, GASTROENTEROLOGY, V150, P380, DOI 10.1053/j.gastro.2015.10.050
   Cervoni Jean-Paul, 2020, Clin Res Hepatol Gastroenterol, V44S, P100003, DOI 10.1016/j.clirex.2020.100003
   Charpentier C, 2014, GUT, V63, P423, DOI 10.1136/gutjnl-2012-303864
   Coward S, 2019, GASTROENTEROLOGY, V156, P1345, DOI 10.1053/j.gastro.2019.01.002
   FEAGAN BG, 1995, NEW ENGL J MED, V332, P292, DOI 10.1056/NEJM199502023320503
   Fraser AG, 2002, ALIMENT PHARM THER, V16, P693, DOI 10.1046/j.1365-2036.2002.01227.x
   Frolkis AD, 2013, GASTROENTEROLOGY, V145, P996, DOI 10.1053/j.gastro.2013.07.041
   Gabbani T, 2016, EXPERT OPIN DRUG SAF, V15, P1427, DOI 10.1080/14740338.2016.1218468
   Herfarth HH, 2016, INFLAMM BOWEL DIS, V22, P224, DOI 10.1097/MIB.0000000000000589
   Hoie O, 2007, GASTROENTEROLOGY, V132, P507, DOI 10.1053/j.gastro.2006.11.015
   Kaplan GG, 2015, NAT REV GASTRO HEPAT, V12, P720, DOI 10.1038/nrgastro.2015.150
   Macaluso FS, 2019, DIGEST LIVER DIS, V51, P613, DOI 10.1016/j.dld.2019.01.018
   Mehta RS, 2022, CTS-CLIN TRANSL SCI, V15, P63, DOI 10.1111/cts.13130
   Ng SC, 2017, LANCET, V390, P2769, DOI 10.1016/S0140-6736(17)32448-0
   Parkes M, 2019, GUT, V68, P1537, DOI 10.1136/gutjnl-2019-318835
   Peyrin-Biroulet L, 2012, AM J GASTROENTEROL, V107, P1693, DOI 10.1038/ajg.2012.298
   Peyrin-Biroulet L, 2010, AM J GASTROENTEROL, V105, P289, DOI 10.1038/ajg.2009.579
   Raine T, 2022, J CROHNS COLITIS, V16, P2, DOI 10.1093/ecco-jcc/jjab178
   Rajitha P, 2017, CURR PHARM DESIGN, V23, P3550, DOI 10.2174/1381612823666170601105439
   Ran ZH, 2021, J GASTROEN HEPATOL, V36, P637, DOI 10.1111/jgh.15185
   Ricciuto A, 2021, GASTROENTEROLOGY, V160, P403, DOI 10.1053/j.gastro.2020.07.065
   Rodríguez LAG, 2005, ALIMENT PHARM THER, V22, P309, DOI 10.1111/j.1365-2036.2005.02564.x
   Rosen MJ, 2015, JAMA PEDIATR, V169, P1053, DOI 10.1001/jamapediatrics.2015.1982
   Sales-Campos H, 2015, BRAZ J MED BIOL RES, V48, P96, DOI [10.1590/1414-431X20143774, 10.1590/1414-431x20143774]
   Samuel S, 2013, INFLAMM BOWEL DIS, V19, P1858, DOI 10.1097/MIB.0b013e31828c84c5
   Seinen ML, 2013, CLIN GASTROENTEROL H, V11, P667, DOI 10.1016/j.cgh.2012.12.026
   Solberg IC, 2014, INFLAMM BOWEL DIS, V20, P60, DOI 10.1097/01.MIB.0000436956.78220.67
   Thia KT, 2010, GASTROENTEROLOGY, V139, P1147, DOI 10.1053/j.gastro.2010.06.070
   Torres J, 2020, J CROHNS COLITIS, V14, P4, DOI 10.1093/ecco-jcc/jjz180
   Tsai L, 2021, CLIN GASTROENTEROL H, V19, P2031, DOI 10.1016/j.cgh.2020.10.039
   TUNG JP, 1990, DRUGS, V40, P697, DOI 10.2165/00003495-199040050-00005
   Vasudevan A, 2020, ALIMENT PHARM THER, V52, P1174, DOI 10.1111/apt.16039
   Wahed M, 2009, ALIMENT PHARM THER, V30, P614, DOI 10.1111/j.1365-2036.2009.04073.x
   Yao JY, 2020, WORLD J GASTROENTERO, V26, P524, DOI 10.3748/wjg.v26.i5.524
NR 35
TC 3
Z9 3
U1 0
U2 0
PU FRONTIERS MEDIA SA
PI LAUSANNE
PA AVENUE DU TRIBUNAL FEDERAL 34, LAUSANNE, CH-1015, SWITZERLAND
EI 1663-9812
J9 FRONT PHARMACOL
JI Front. Pharmacol.
PD SEP 26
PY 2022
VL 13
AR 996065
DI 10.3389/fphar.2022.996065
PG 16
WC Pharmacology & Pharmacy
WE Science Citation Index Expanded (SCI-EXPANDED)
SC Pharmacology & Pharmacy
GA 5S7ZB
UT WOS:000875401800001
PM 36225564
OA Green Published, gold
DA 2024-01-22
ER

PT J
AU Vetter, M
   Neurath, MF
AF Vetter, Marcel
   Neurath, Markus F.
TI Treatment Perspectives in Crohn's Disease
SO DIGESTION
LA English
DT Article
DE Crohn's disease; Therapy; Fistulae
ID INFLAMMATORY-BOWEL-DISEASE; MULTISPECTRAL OPTOACOUSTIC TOMOGRAPHY; SMAD7
   ANTISENSE OLIGONUCLEOTIDE; EVIDENCE-BASED CONSENSUS; MAINTENANCE
   THERAPY; INDUCTION THERAPY; DOUBLE-BLIND; CLINICAL REMISSION;
   INFLIXIMAB; MECHANISMS
AB Background: Crohn's disease (CD) is a chronic immune-mediated disorder of the gastrointestinal tract. The pathophysiological understanding of this disease is limited and no curative therapy is available so far. Therefore, most patients require long-lasting or even life-long immunosuppressive therapies for the suppression of symptoms to improve quality of life and reduction of long-term risks. However, in a relevant subgroup of patients, these therapeutic goals cannot be sufficiently attained. Summary: Clinically established therapies in active CD comprise corticosteroids and immunosuppressants such as azathioprine. After the introduction of anti-TNF (Tumor necrosis factor alpha) antibodies, other biologicals (e.g., vedolizumab and ustekinumab) have also been approved. New drugs in the pipeline like filgotinib, upadacitinib, risankizumab or rifaximin could improve the therapy of CD in the near future. Thus, an individualized therapy management, based on optimal selection of therapeutic agents will become more important. Additionally, the local application of mesenchymal stem cells might be helpful in the management of fistulas. Key Messages: The targeted biological therapeutic agents (anti-TNF antibodies, vedolizumab, ustekinumab) are well established for therapy in CD. There are several new substances in the pipeline with promising results in phase II trials (filgotinib, rifaximin, risankizumab, upadacitinib). The upcoming extension of the therapeutic arsenal will require methods for an optimized selection of substances, thus enabling a more individualized therapy. (C) 2018 S. Karger AG, Basel
C1 [Vetter, Marcel; Neurath, Markus F.] Friedrich Alexander Univ Erlangen Nurnberg, Dept Med 1, Ulmenweg 18, DE-91054 Erlangen, Germany.
C3 University of Erlangen Nuremberg
RP Vetter, M; Neurath, MF (通讯作者)，Friedrich Alexander Univ Erlangen Nurnberg, Dept Med 1, Ulmenweg 18, DE-91054 Erlangen, Germany.
EM marcel.vetter@uk-erlangen.de; markus.neurath@uk-erlangen.de
RI Vetter, Marcel/ITV-6737-2023
FU Takeda; MSD; Falk
FX M.F.N. has served as an advisor to Pentax, Giuliani, PPM, Takeda,
   Janssen, MSD, Boehringer and Abbvie. M.V. was financially supported by
   MSD, Takeda and Falk (travel grant, speaking fee).
CR Abraham C, 2009, NEW ENGL J MED, V361, P2066, DOI 10.1056/NEJMra0804647
   Afif W, 2009, GASTROENTEROL CLIN N, V38, P691, DOI 10.1016/j.gtc.2009.07.005
   Ananthakrishnan AN, 2015, NAT REV GASTRO HEPAT, V12, P205, DOI 10.1038/nrgastro.2015.34
   Ardizzone S, 2016, THER ADV GASTROENTER, V9, P527, DOI 10.1177/1756283X16636781
   Atreya R, 2017, VISC MED, V33, P82, DOI 10.1159/000458006
   Atreya R, 2014, NAT MED, V20, P313, DOI 10.1038/nm.3462
   Axelrad JE, 2016, WORLD J GASTROENTERO, V22, P10103, DOI 10.3748/wjg.v22.i46.10103
   Baert F, 2010, GASTROENTEROLOGY, V138, P463, DOI 10.1053/j.gastro.2009.09.056
   Baumgart DC, 2012, LANCET, V380, P1590, DOI 10.1016/S0140-6736(12)60026-9
   Beaugerie L, 2006, GASTROENTEROLOGY, V130, P650, DOI 10.1053/j.gastro.2005.12.019
   Beaugerie L, 2009, LANCET, V374, P1617, DOI 10.1016/S0140-6736(09)61302-7
   Benchimol EI, 2008, COCHRANE DB SYST REV, DOI 10.1002/14651858.CD006792.pub2
   Billmeier U, 2016, WORLD J GASTROENTERO, V22, P9300, DOI 10.3748/wjg.v22.i42.9300
   Boland BS, 2014, GASTROENTEROL CLIN N, V43, P603, DOI 10.1016/j.gtc.2014.05.011
   Cao YT, 2017, DIGEST DIS SCI, V62, P851, DOI 10.1007/s10620-017-4453-x
   Chan ESL, 2013, BULL HOSP JT DIS, V71, pS5
   Chande N, 2016, COCHRANE DB SYST REV, DOI 10.1002/14651858.CD000545.pub5
   Chande N, 2015, COCHRANE DB SYST REV, DOI 10.1002/14651858.CD000067.pub3
   Colman RJ, 2014, J CROHNS COLITIS, V8, P1569, DOI 10.1016/j.crohns.2014.08.006
   Colombel JF, 2010, NEW ENGL J MED, V362, P1383, DOI 10.1056/NEJMoa0904492
   Colombel JF, 2007, GASTROENTEROLOGY, V132, P52, DOI 10.1053/j.gastro.2006.11.041
   Colombel JF, 2017, LANCET, V390, P2779, DOI 10.1016/S0140-6736(17)32641-7
   Deepak P, 2017, GASTROENTEROL CLIN N, V46, P603, DOI 10.1016/j.gtc.2017.05.013
   Dewint P, 2014, GUT, V63, P292, DOI 10.1136/gutjnl-2013-304488
   Fantini MC, 2004, J IMMUNOL, V172, P5149, DOI 10.4049/jimmunol.172.9.5149
   Feagan BG, 2016, NEW ENGL J MED, V375, P1946, DOI 10.1056/NEJMoa1602773
   Feagan BG, 2017, LANCET, V389, P1699, DOI 10.1016/S0140-6736(17)30570-6
   Fischer S, 2017, CLIN PHARMACOL THER, V102, P623, DOI 10.1002/cpt.793
   Forbes GM, 2017, DIGEST DIS, V35, P115, DOI 10.1159/000449091
   Freeman HJ, 2014, WORLD J GASTROENTERO, V20, P31, DOI 10.3748/wjg.v20.i1.31
   Froslie KF, 2007, GASTROENTEROLOGY, V133, P412, DOI 10.1053/j.gastro.2007.05.051
   Gionchetti P, 2017, J CROHNS COLITIS, V11, P135, DOI 10.1093/ecco-jcc/jjw169
   Gomollon F, 2017, J CROHNS COLITIS, V11, P3, DOI 10.1093/ecco-jcc/jjw168
   Hanauer SB, 2002, LANCET, V359, P1541, DOI 10.1016/S0140-6736(02)08512-4
   Hazlewood GS, 2015, GASTROENTEROLOGY, V148, P344, DOI 10.1053/j.gastro.2014.10.011
   Herfarth HH, 2016, DIGEST DIS, V34, P140, DOI 10.1159/000443129
   Hirschmann S, 2017, EXPERT OPIN BIOL TH, V17, P285, DOI 10.1080/14712598.2017.1287170
   Holtmann MH, 2005, INT J COLORECTAL DIS, V20, P1, DOI 10.1007/s00384-004-0634-0
   Isaacs JD, 2016, J INTERN MED, V279, P41, DOI 10.1111/joim.12432
   Israeli E, 2015, CLIN EXP IMMUNOL, V181, P362, DOI 10.1111/cei.12640
   Knieling F, 2017, NEW ENGL J MED, V376, P1292, DOI 10.1056/NEJMc1612455
   Levin AD, 2016, J CROHNS COLITIS, V10, P989, DOI 10.1093/ecco-jcc/jjw053
   Lissner D, 2016, DIGEST DIS, V34, P56, DOI 10.1159/000447376
   Loly C, 2008, SCAND J GASTROENTERO, V43, P948, DOI 10.1080/00365520801957149
   Luján-Sanchis Marisol, 2014, Rev. esp. enferm. dig., V106, P37, DOI 10.4321/s1130-01082014000100006
   McDonald JWD, 2014, COCHRANE DB SYST REV, DOI 10.1002/14651858.CD003459.pub4
   Mocko P, 2016, ARCH MED SCI, V12, P1088, DOI 10.5114/aoms.2016.61915
   Monteleone G, 2015, NEW ENGL J MED, V372, P1104, DOI 10.1056/NEJMoa1407250
   Nielsen OH, 2013, NEW ENGL J MED, V369, P754, DOI 10.1056/NEJMct1209614
   Osterman MT, 2015, CLIN GASTROENTEROL H, V13, P1293, DOI 10.1016/j.cgh.2015.02.017
   Panés J, 2016, LANCET, V388, P1281, DOI 10.1016/S0140-6736(16)31203-X
   Pascal V, 2017, GUT, V66, P813, DOI 10.1136/gutjnl-2016-313235
   Prantera C, 2012, GASTROENTEROLOGY, V142, P473, DOI 10.1053/j.gastro.2011.11.032
   Preiss JC, 2014, Z GASTROENTEROL, V52, P1431, DOI 10.1055/s-0034-1385199
   Ramamoorthy S, 2016, RHEUM DIS CLIN N AM, V42, P15, DOI 10.1016/j.rdc.2015.08.002
   Rath T, 2017, GASTROINTEST ENDOSC, V86, P406, DOI 10.1016/j.gie.2017.01.012
   Rezaie A, 2015, COCHRANE DB SYST REV, DOI 10.1002/14651858.CD000296.pub4
   Sandborn WJ, 2007, ANN INTERN MED, V146, P829, DOI 10.7326/0003-4819-146-12-200706190-00159
   Sandborn WJ, 2017, GASTROENTEROLOGY, V152, pS1308, DOI 10.1016/S0016-5085(17)34357-3
   Sandborn WJ, 2013, NEW ENGL J MED, V369, P711, DOI 10.1056/NEJMoa1215739
   Sandborn WJ, 2012, GASTROENTEROLOGY, V142, P257, DOI 10.1053/j.gastro.2011.10.032
   Sands BE, 2004, NEW ENGL J MED, V350, P876, DOI 10.1056/NEJMoa030815
   Sands BE, 2014, GASTROENTEROLOGY, V147, P618, DOI 10.1053/j.gastro.2014.05.008
   Sartor RB, 2016, ALIMENT PHARM THER, V43, P27, DOI 10.1111/apt.13436
   Schoepfer AM, 2010, AM J GASTROENTEROL, V105, P162, DOI 10.1038/ajg.2009.545
   Schreiber S, 2007, NEW ENGL J MED, V357, P239, DOI 10.1056/NEJMoa062897
   Shah SC, 2016, ALIMENT PHARM THER, V43, P317, DOI 10.1111/apt.13475
   Singh S, 2014, MAYO CLIN PROC, V89, P1621, DOI 10.1016/j.mayocp.2014.08.019
   Steenholdt C, 2014, GUT, V63, P919, DOI 10.1136/gutjnl-2013-305279
   Steenholdt C, 2012, J CROHNS COLITIS, V6, P108, DOI 10.1016/j.crohns.2011.08.001
   Steinhart AH, 2003, Cochrane Database Syst Rev, V4, DOI DOI 10.1002/14651858.CD000301
   Stidham RW, 2014, ALIMENT PHARM THER, V39, P1349, DOI 10.1111/apt.12749
   Su JW, 2015, J DIGEST DIS, V16, P58, DOI 10.1111/1751-2980.12216
   Targownik LE, 2013, AM J GASTROENTEROL, V108, P1835, DOI 10.1038/ajg.2013.294
   Teich N, 2016, J CROHNS COLITIS, V10, P61, DOI 10.1093/ecco-jcc/jjv188
   Van Assche G, 2005, NEW ENGL J MED, V353, P362, DOI 10.1056/NEJMoa051586
   Van Assche G, 2012, GUT, V61, P229, DOI 10.1136/gutjnl-2011-300755
   Vermeire S, 2017, LANCET, V389, P266, DOI 10.1016/S0140-6736(16)32537-5
   von Scheven E, 2014, CURR OSTEOPOROS REP, V12, P289, DOI 10.1007/s11914-014-0228-x
   Waldner MJ, 2016, GASTROENTEROLOGY, V151, P238, DOI 10.1053/j.gastro.2016.05.047
   Wehkamp J, 2016, DTSCH ARZTEBL INT, V113, P72, DOI 10.3238/arztebl.2016.0072
   Wuchter P, 2016, EXP HEMATOL, V44, P508, DOI 10.1016/j.exphem.2016.02.004
   Wyant T, 2016, J CROHNS COLITIS, V10, P1437, DOI 10.1093/ecco-jcc/jjw092
   Zhang D, 2013, HEPATO-GASTROENTEROL, V60, P1333, DOI 10.5754/hge121057
NR 84
TC 6
Z9 6
U1 0
U2 6
PU KARGER
PI BASEL
PA ALLSCHWILERSTRASSE 10, CH-4009 BASEL, SWITZERLAND
SN 0012-2823
EI 1421-9867
J9 DIGESTION
JI Digestion
PY 2018
VL 98
IS 3
BP 135
EP 142
DI 10.1159/000488449
PG 8
WC Gastroenterology & Hepatology
WE Science Citation Index Expanded (SCI-EXPANDED)
SC Gastroenterology & Hepatology
GA HD1EY
UT WOS:000452253100001
PM 29870990
OA Green Published, Bronze
DA 2024-01-22
ER

PT J
AU Savarino, E
   Bertani, L
   Ceccarelli, L
   Bodini, G
   Zingone, F
   Buda, A
   Facchin, S
   Lorenzon, G
   Marchi, S
   Marabotto, E
   De Bortoli, N
   Savarino, V
   Costa, F
   Blandizzi, C
AF Savarino, Edoardo
   Bertani, Lorenzo
   Ceccarelli, Linda
   Bodini, Giorgia
   Zingone, Fabiana
   Buda, Andrea
   Facchin, Sonia
   Lorenzon, Greta
   Marchi, Santino
   Marabotto, Elisa
   De Bortoli, Nicola
   Savarino, Vincenzo
   Costa, Francesco
   Blandizzi, Corrado
TI Antimicrobial treatment with the fixed-dose antibiotic combination
   RHB-104 for <i>Mycobacterium avium</i> subspecies
   <i>paratuberculosis</i> in Crohn's disease: pharmacological and clinical
   implications
SO EXPERT OPINION ON BIOLOGICAL THERAPY
LA English
DT Article
DE Crohn's disease; inflammatory bowel disease; Mycobacterium avium
   paracellulare; RHB-104; fixed drug combination; clarithromycin;
   clofazimine; rifabutin
ID MACROLIDE RESISTANCE; DRUG-RESISTANCE; ANTIMYCOBACTERIAL THERAPY;
   CLOFAZIMINE; CLARITHROMYCIN; RIFABUTIN; MECHANISMS; DIAGNOSIS; PLACEBO;
   TRIAL
AB Introduction: Crohn's disease (CD) is an inflammatory bowel disease of unknown etiology. However, increasing evidence suggests Mycobacterium avium subspecies paratuberculosis (MAP) as a putative causative agent: 1) MAP is the etiological agent of Johne's disease, a granulomatous enteritis affecting ruminants, which shares clinical and pathological features with CD; 2) MAP has been detected in tissues and blood samples from CD patients; 3) case reports have documented a favorable therapeutic response to anti-MAP antibiotics.Area covered: This review provides an appraisal of current information on MAP characteristics, diagnostic methodologies and emerging drug treatments. The authors focus on RHB-104, a novel oral formulation containing a fixed-dose combination of clarithromycin, clofazimine and rifabutin, endowed with synergistic inhibitory activity on MAP strains isolated from CD patients.Expert opinion: Based on encouraging in vitro data, RHB-104 has entered recently the clinical phase of its development, and is being investigated in a randomized, placebo-controlled phase III trial aimed at evaluating its efficacy and safety in CD. Provided that the overall clinical development will support the suitability of RHB-104 for inducing disease remission in CD patients with documented MAP infection, this novel antibiotic combination will likely take a relevant position in the therapeutic armamentarium for CD management.
C1 [Savarino, Edoardo; Zingone, Fabiana; Buda, Andrea; Facchin, Sonia; Lorenzon, Greta] Univ Padua, Dept Surg Oncol & Gastroenterol, Gastrointestinal Unit, Padua, Italy.
   [Bertani, Lorenzo; Ceccarelli, Linda; Marchi, Santino; De Bortoli, Nicola; Costa, Francesco] Univ Pisa, Dept Translat Res & New Technol Med & Surg, Gastrointestinal Unit, Div Gastroenterol, Pisa, Italy.
   [Bodini, Giorgia; Marabotto, Elisa; Savarino, Vincenzo] Univ Genoa, Dept Internal Med & Med Specialties, Gastrointestinal Unit, Genoa, Italy.
   [Blandizzi, Corrado] Univ Pisa, Dept Clin & Expt Med, Unit Pharmacol & Pharmacovigilance, Pisa, Italy.
C3 University of Padua; University of Pisa; University of Genoa; University
   of Pisa
RP Savarino, E (通讯作者)，Univ Padua, Dept Surg Oncol & Gastroenterol, Div Gastroenterol, Via Giustiniani 2, I-35128 Padua, Italy.
EM edoardo.savarino@unipd.it
RI Zingone, Fabiana/AGP-7008-2022; Savarino, Edoardo/AAC-7510-2022;
   Blandizzi, Corrado/AAB-8736-2019; Buda, Andrea/O-4341-2019; Bertani,
   Lorenzo/AAF-7576-2019; Marabotto, Elisa/AAB-2874-2021; Bodini,
   Giorgia/AAC-2888-2019; Zingone, Fabiana/O-5361-2018
OI Savarino, Edoardo/0000-0002-3187-2894; Marabotto,
   Elisa/0000-0003-4507-8605; Bodini, Giorgia/0000-0002-8367-0338;
   BLANDIZZI, CORRADO/0000-0001-9927-5386; Bertani,
   Lorenzo/0000-0001-8653-1790; Zingone, Fabiana/0000-0003-1133-1502; DE
   BORTOLI, NICOLA/0000-0003-1995-1060; Buda, Andrea/0000-0002-3099-8612
CR AFDHAL NH, 1991, DIGEST DIS SCI, V36, P449, DOI 10.1007/BF01298873
   Alberto L, 2006, GASTROENTEROLOGY, V130, P1588, DOI 10.1053/j.gastro.2006.02.004
   Alcedo KP, 2016, GUT PATHOG, V8, DOI 10.1186/s13099-016-0115-3
   BARRY VC, 1957, NATURE, V179, P1013, DOI 10.1038/1791013a0
   Baumgart DC, 2012, LANCET, V380, P1590, DOI 10.1016/S0140-6736(12)60026-9
   Baumgart DC, 2011, INFLAMM BOWEL DIS, V17, P639, DOI 10.1002/ibd.21409
   Behr MA, 2008, LANCET INFECT DIS, V8, P344, DOI 10.1016/S1473-3099(08)70104-X
   Beumer A, 2010, APPL ENVIRON MICROB, V76, P7367, DOI 10.1128/AEM.00730-10
   Bodini G, 2017, DIGEST LIVER DIS, V49, P175, DOI 10.1016/j.dld.2016.10.014
   Borgaonkar MR, 2000, AM J GASTROENTEROL, V95, P725, DOI 10.1111/j.1572-0241.2000.01842.x
   Borody TJ, 2002, DIGEST LIVER DIS, V34, P29, DOI 10.1016/S1590-8658(02)80056-1
   Brown-Elliott BA, 2012, CLIN MICROBIOL REV, V25, P545, DOI 10.1128/CMR.05030-11
   Buriánková K, 2004, ANTIMICROB AGENTS CH, V48, P143, DOI 10.1128/AAC.48.1.143-150.2004
   Cariello PF, 2015, TRANSPL INFECT DIS, V17, P111, DOI 10.1111/tid.12340
   Cholo MC, 2017, J ANTIMICROB CHEMOTH, V72, P338, DOI 10.1093/jac/dkw426
   Cholo MC, 2012, J ANTIMICROB CHEMOTH, V67, P290, DOI 10.1093/jac/dkr444
   Cossu D, 2013, FUTURE MICROBIOL, V8, P223, DOI [10.2217/FMB.12.135, 10.2217/fmb.12.135]
   Crabol Y, 2016, J ANTIMICROB CHEMOTH, V71, P1759, DOI 10.1093/jac/dkw024
   Darfeuille-Michaud A, 2004, GASTROENTEROLOGY, V127, P412, DOI 10.1053/j.gastro.2004.04.061
   Dey T, 2013, J ANTIMICROB CHEMOTH, V68, P284, DOI 10.1093/jac/dks389
   Dhople AM, 1998, INT J ANTIMICROB AG, V9, P169, DOI 10.1016/S0924-8579(97)00048-4
   DHOPLE AM, 1993, J ANTIMICROB CHEMOTH, V32, P445, DOI 10.1093/jac/32.3.445
   Di Sabatino A, 2011, INFLAMM BOWEL DIS, V17, P1254, DOI 10.1002/ibd.21461
   DOUCETPOPULAIRE F, 1995, J ANTIMICROB CHEMOTH, V36, P129, DOI 10.1093/jac/36.1.129
   Feller M, 2007, LANCET INFECT DIS, V7, P607, DOI 10.1016/S1473-3099(07)70211-6
   Feller M, 2010, CLIN INFECT DIS, V50, P473, DOI 10.1086/649923
   Feng XX, 2015, P NATL ACAD SCI USA, V112, pE7073, DOI 10.1073/pnas.1521988112
   FERNANDES PB, 1989, ANTIMICROB AGENTS CH, V33, P1531, DOI 10.1128/AAC.33.9.1531
   Ferro BE, 2016, ANTIMICROB AGENTS CH, V60, P1097, DOI 10.1128/AAC.02615-15
   Field SK, 2003, CHEST, V124, P1482, DOI 10.1378/chest.124.4.1482
   Funk RS, 2012, MOL PHARMACEUT, V9, P1384, DOI 10.1021/mp200641e
   Gisbert JP, 2009, AM J GASTROENTEROL, V104, P760, DOI 10.1038/ajg.2008.88
   Gomollon F, 2017, J CROHNS COLITIS, V11, P3, DOI 10.1093/ecco-jcc/jjw168
   Gordin FM, 1999, CLIN INFECT DIS, V28, P1080, DOI 10.1086/514748
   GRAHAM DY, 1995, GASTROENTEROLOGY, V108, pA826
   Griffith DE, 2007, AM J RESP CRIT CARE, V175, P367, DOI 10.1164/rccm.200604-571ST
   Griffith DE, 2006, AM J RESP CRIT CARE, V174, P928, DOI 10.1164/rccm.200603-450OC
   HEIFETS LB, 1987, DRUG EXP CLIN RES, V13, P529
   Joossens M, 2011, GUT, V60, P631, DOI 10.1136/gut.2010.223263
   Jungersen G, 2012, VET IMMUNOL IMMUNOP, V148, P48, DOI 10.1016/j.vetimm.2011.05.010
   Klein JL, 2001, ANTIMICROB AGENTS CH, V45, P3056, DOI 10.1128/AAC.45.11.3056-3058.2001
   Koets AP, 2015, VET RES, V46, DOI 10.1186/s13567-015-0185-0
   Kongpetchsatit Oranuch, 2006, Southeast Asian J Trop Med Public Health, V37 Suppl 3, P165
   Krishnan MY, 2009, J ANTIMICROB CHEMOTH, V64, P1018, DOI 10.1093/jac/dkp339
   Krishnan MY, 2009, J ANTIMICROB CHEMOTH, V64, P310, DOI 10.1093/jac/dkp184
   Kuenstner JT, 2007, GASTROENTEROLOGY, V133, P1742, DOI 10.1053/j.gastro.2007.09.012
   Lee A, 2011, J PEDIATR GASTR NUTR, V52, P170, DOI 10.1097/MPG.0b013e3181ef37ba
   Lee JS, 2009, INFECT IMMUN, V77, P2979, DOI 10.1128/IAI.01411-08
   Leiper K, 2008, ALIMENT PHARM THER, V27, P1233, DOI 10.1111/j.1365-2036.2008.03661.x
   LEVIN ME, 1993, MOL MICROBIOL, V8, P277, DOI 10.1111/j.1365-2958.1993.tb01572.x
   Lichtenstein GR, 2018, AM J GASTROENTEROL, V113, P481, DOI 10.1038/ajg.2018.27
   May T, 1997, CLIN INFECT DIS, V25, P621, DOI 10.1086/513753
   Molodecky NA, 2012, GASTROENTEROLOGY, V142, P46, DOI 10.1053/j.gastro.2011.10.001
   Mothiba MT, 2015, J GLOB ANTIMICROB RE, V3, P13, DOI 10.1016/j.jgar.2014.12.001
   Naser SA, 2014, WORLD J GASTROENTERO, V20, P7403, DOI 10.3748/wjg.v20.i23.7403
   NASH KA, 1995, ANTIMICROB AGENTS CH, V39, P2625, DOI 10.1128/AAC.39.12.2625
   Natl Advisory Comm Microbiological, 2010, J FOOD PROTECT, V73, P1357
   Ng SC, 2013, GASTROENTEROLOGY, V145, P158, DOI 10.1053/j.gastro.2013.04.007
   Oken HA, 2017, OPEN FORUM INFECT DI, V4, DOI 10.1093/ofid/ofx104
   Pfister P, 2004, J MOL BIOL, V342, P1569, DOI 10.1016/j.jmb.2004.07.095
   Qasem A, 2016, GUT PATHOG, V8, DOI 10.1186/s13099-016-0127-z
   RASTOGI N, 1992, ANTIMICROB AGENTS CH, V36, P2843, DOI 10.1128/AAC.36.12.2843
   RASTOGI N, 1981, ANTIMICROB AGENTS CH, V20, P666, DOI 10.1128/AAC.20.5.666
   Reddy VM, 1999, J ANTIMICROB CHEMOTH, V43, P615, DOI 10.1093/jac/43.5.615
   Retsema J, 2001, INT J ANTIMICROB AG, V18, pS3, DOI 10.1016/S0924-8579(01)00401-0
   Salem M, 2013, TROP ANIM HEALTH PRO, V45, P351, DOI 10.1007/s11250-012-0274-2
   Savarino E, 2013, AM J GASTROENTEROL, V108, P1731, DOI 10.1038/ajg.2013.287
   Schön T, 2017, INT J INFECT DIS, V55, P122, DOI 10.1016/j.ijid.2016.12.027
   Sechi LA, 2005, AM J GASTROENTEROL, V100, P1529, DOI 10.1111/j.1572-0241.2005.41415.x
   Sechi LA, 2015, FRONT IMMUNOL, V6, DOI 10.3389/fimmu.2015.00096
   Selby W, 2007, GASTROENTEROLOGY, V132, P2313, DOI 10.1053/j.gastro.2007.03.031
   TELENTI A, 1993, LANCET, V341, P647, DOI 10.1016/0140-6736(93)90417-F
   THOREL MF, 1990, INT J SYST BACTERIOL, V40, P254, DOI 10.1099/00207713-40-3-254
   Torres J, 2017, LANCET, V389, P1741, DOI 10.1016/S0140-6736(16)31711-1
   van der Paardt AF, 2015, EUR RESPIR J, V46, P444, DOI 10.1183/09031936.00147014
   van Ingen J, 2012, ANTIMICROB AGENTS CH, V56, P6324, DOI 10.1128/AAC.01505-12
   van Ingen J, 2012, AM J RESP CRIT CARE, V186, P559, DOI 10.1164/rccm.201204-0682OC
   van Ingen J, 2010, INT J ANTIMICROB AG, V35, P169, DOI 10.1016/j.ijantimicag.2009.09.023
   VANRENSBURG CEJ, 1992, ANTIMICROB AGENTS CH, V36, P2729, DOI 10.1128/AAC.36.12.2729
   Weber MF, 2009, PREV VET MED, V92, P256, DOI 10.1016/j.prevetmed.2009.08.017
   Whitlock RH, 2000, VET MICROBIOL, V77, P387, DOI 10.1016/S0378-1135(00)00324-2
   Wynne JW, 2011, PLOS ONE, V6, DOI 10.1371/journal.pone.0022171
   Yano T, 2011, J BIOL CHEM, V286, P10276, DOI 10.1074/jbc.M110.200501
   Zanetti Stefania, 2006, Ann Clin Microbiol Antimicrob, V5, P27, DOI 10.1186/1476-0711-5-27
   Zhang Y, 2009, INT J TUBERC LUNG D, V13, P1320
NR 85
TC 10
Z9 11
U1 0
U2 5
PU TAYLOR & FRANCIS LTD
PI ABINGDON
PA 2-4 PARK SQUARE, MILTON PARK, ABINGDON OR14 4RN, OXON, ENGLAND
SN 1471-2598
EI 1744-7682
J9 EXPERT OPIN BIOL TH
JI Expert Opin. Biol. Ther.
PY 2019
VL 19
IS 2
BP 79
EP 88
DI 10.1080/14712598.2019.1561852
PG 10
WC Biotechnology & Applied Microbiology; Medicine, Research & Experimental
WE Science Citation Index Expanded (SCI-EXPANDED)
SC Biotechnology & Applied Microbiology; Research & Experimental Medicine
GA HK0OS
UT WOS:000457600200001
PM 30574820
DA 2024-01-22
ER

PT J
AU Ferrante, M
   Vermeire, S
   Rutgeerts, P
AF Ferrante, Marc
   Vermeire, Severine
   Rutgeerts, Paul
TI Certolizumab pegol in the treatment of Crohn's disease
SO EXPERT OPINION ON BIOLOGICAL THERAPY
LA English
DT Article
DE anti-TNF; certolizumab pegol; Crohn's disease; efficacy
ID ANTITUMOR NECROSIS FACTOR; PEGYLATED FAB FRAGMENT; QUALITY-OF-LIFE;
   ANTI-TNF-ALPHA; MAINTENANCE THERAPY; MONOCLONAL-ANTIBODY;
   CLINICAL-RESPONSE; WORK PRODUCTIVITY; RANDOMIZED-TRIAL; PRECISE 2
AB Introduction: The introduction of antibodies directed against tumour necrosis factor (anti-TNF) has dramatically changed the concept of treating patients with Crohn's disease (CD). Unfortunately, the long-term efficacy of anti-TNF agents may be hampered by immunogenicity. The availability of more anti-TNF agents in the therapeutic armamentarium would therefore be of great benefit in patients loosing response to another anti-TNF. In this review, the authors will focus on the efficacy of certolizumab pegol (CZP).
   Areas covered: A literature search to January 2013 was performed to identify all trials studying CZP in patients with CD. The authors first focused on the mechanism of action of CZP. Second, they evaluated the efficacy of an induction and maintenance therapy with CZP and the impact of CZP on mucosal healing and fistula closure. Next, they explored the influence of previous anti-TNF exposure and baseline C-reactive protein levels. Finally, they analysed the safety data on CZP, including the development of antibodies against CZP and the use of CZP during pregnancy.
   Expert opinion: Based on the provided literature, CZP could be a good alternative in patients with moderate-to-severe CD failing another anti-TNF agent. More data are required to conclude on its impact on the long-term outcome of CD.
C1 [Ferrante, Marc; Vermeire, Severine; Rutgeerts, Paul] Univ Hosp Leuven, Dept Gastroenterol, B-3000 Louvain, Belgium.
C3 KU Leuven; University Hospital Leuven
RP Ferrante, M (通讯作者)，Univ Hosp Leuven, Dept Gastroenterol, B-3000 Louvain, Belgium.
EM marc.ferrante@uzleuven.be
OI Vermeire, Severine/0000-0001-9942-3019
FU UCB
FX S Vermeire and P Rutgeerts have received financial support for research
   and lecture fees from UCB. M Ferrante has no competing interests to
   declare. No funding was received in preparation of this manuscript.
CR Allez M, 2009, ALIMENT PHARM THER, V31, P92, DOI 10.1111/j.1365-2036.2009.04130.x
   Baert F, 2003, NEW ENGL J MED, V348, P601, DOI 10.1056/NEJMoa020888
   Bourne T, 2008, BIODRUGS, V22, P331, DOI 10.2165/00063030-200822050-00005
   Chapman AP, 2002, ADV DRUG DELIVER REV, V54, P531, DOI 10.1016/S0169-409X(02)00026-1
   Colombel JF, 2010, NEW ENGL J MED, V362, P1383, DOI 10.1056/NEJMoa0904492
   Colombel JF, 2007, GASTROENTEROLOGY, V132, P52, DOI 10.1053/j.gastro.2006.11.041
   Danese S, 2008, INFLAMM BOWEL DIS, V14, P1168, DOI 10.1002/ibd.20426
   Eddleston A, 2009, GUT, V58, pA305
   eHbuterne X, 2013, GUT, V62, P201
   Feagan BG, 2011, ALIMENT PHARM THER, V33, P541, DOI 10.1111/j.1365-2036.2010.04568.x
   Feagan BG, 2010, ALIMENT PHARM THER, V31, P1276, DOI 10.1111/j.1365-2036.2010.04303.x
   Feagan BG, 2008, GASTROENTEROLOGY, V135, P1493, DOI 10.1053/j.gastro.2008.07.069
   Hanauer SB, 2010, ALIMENT PHARM THER, V32, P384, DOI 10.1111/j.1365-2036.2010.04360.x
   Hanauer SB, 2006, GASTROENTEROLOGY, V130, P323, DOI 10.1053/j.gastro.2005.11.030
   Hanauer SB, 2002, LANCET, V359, P1541, DOI 10.1016/S0140-6736(02)08512-4
   Lamour S, 2009, GUT, V58, pA305
   Lichtenstein G, 2010, AM J GASTROENTEROL, V105, pS417, DOI 10.14309/00000434-201010001-01152
   Lichtenstein GR, 2004, AM J GASTROENTEROL, V99, P91, DOI 10.1046/j.1572-0241.2003.04010.x
   Louis E, 2001, GUT, V49, P777, DOI 10.1136/gut.49.6.777
   Mahadevan U, 2013, CLIN GASTROENTEROL H
   Nesbitt A, 2007, INFLAMM BOWEL DIS, V13, P1323, DOI 10.1002/ibd.20225
   Palframan R, 2009, J IMMUNOL METHODS, V348, P36, DOI 10.1016/j.jim.2009.06.009
   Present DH, 1999, NEW ENGL J MED, V340, P1398, DOI 10.1056/NEJM199905063401804
   Reilly MC, 2008, CLIN THER, V30, P393, DOI 10.1016/j.clinthera.2008.02.016
   Rutgeerts P, 1999, GASTROENTEROLOGY, V117, P761, DOI 10.1016/S0016-5085(99)70332-X
   Rutgeerts P, 2008, INT J COLORECTAL DIS, V23, P289, DOI 10.1007/s00384-007-0395-7
   Rutgeerts P, 2012, GASTROENTEROLOGY, V142, P1102, DOI 10.1053/j.gastro.2012.01.035
   Sandborn WJ, 2007, GUT, V56, P1232, DOI 10.1136/gut.2006.106781
   Sandborn WJ, 2008, GASTROENTEROLOGY, V135, P1442, DOI 10.1053/j.gastro.2008.09.053
   Sandborn WJ, 2007, NEW ENGL J MED, V357, P228, DOI 10.1056/NEJMoa067594
   Sandborn WJ, 2011, CLIN GASTROENTEROL H, V9, P670, DOI 10.1016/j.cgh.2011.04.031
   Sandborn WJ, 2010, CLIN GASTROENTEROL H, V8, P696, DOI 10.1016/j.cgh.2010.03.024
   Sandborn WJ, 2010, CLIN GASTROENTEROL H, V8, P688, DOI 10.1016/j.cgh.2010.04.021
   Sandborn WJ, 2005, NEW ENGL J MED, V353, P1912, DOI 10.1056/NEJMoa043335
   Sands BE, 2004, NEW ENGL J MED, V350, P876, DOI 10.1056/NEJMoa030815
   Schnitzler F, 2011, INFLAMM BOWEL DIS, V17, P1846, DOI 10.1002/ibd.21583
   Schreiber S, 2005, GASTROENTEROLOGY, V129, P807, DOI 10.1053/j.gastro.2005.06.064
   Schreiber S, 2007, NEW ENGL J MED, V357, P239, DOI 10.1056/NEJMoa062897
   Schreiber S, 2010, AM J GASTROENTEROL, V105, P1574, DOI 10.1038/ajg.2010.78
   Simister NE, 2003, VACCINE, V21, P3365, DOI 10.1016/S0264-410X(03)00334-7
   Till A, 2013, GUT
   Vavricka SR, 2012, INFLAMM BOWEL DIS, V18, P1523, DOI 10.1002/ibd.21888
   Vavricka SR, 2011, INFLAMM BOWEL DIS, V17, P1530, DOI 10.1002/ibd.21521
   Vermeire S, 2010, CLIN GASTROENTEROL H, V8, P357, DOI 10.1016/j.cgh.2010.01.001
   Veronese FM, 2008, BIODRUGS, V22, P315, DOI 10.2165/00063030-200822050-00004
   Wakefield I, 2011, TOXICOL SCI, V122, P170, DOI 10.1093/toxsci/kfr083
   Winter TA, 2004, ALIMENT PHARM THER, V20, P1337, DOI 10.1111/j.1365-2036.2004.02285.x
   Xavier RJ, 2007, NATURE, V448, P427, DOI 10.1038/nature06005
NR 48
TC 5
Z9 5
U1 0
U2 7
PU INFORMA HEALTHCARE
PI LONDON
PA TELEPHONE HOUSE, 69-77 PAUL STREET, LONDON EC2A 4LQ, ENGLAND
SN 1471-2598
J9 EXPERT OPIN BIOL TH
JI Expert Opin. Biol. Ther.
PD APR
PY 2013
VL 13
IS 4
BP 595
EP 605
DI 10.1517/14712598.2013.777039
PG 11
WC Biotechnology & Applied Microbiology; Medicine, Research & Experimental
WE Science Citation Index Expanded (SCI-EXPANDED)
SC Biotechnology & Applied Microbiology; Research & Experimental Medicine
GA 105KW
UT WOS:000316069200012
PM 23451881
DA 2024-01-22
ER

PT J
AU Payen, E
   Neuraz, A
   Zenzeri, L
   Talbotec, C
   Nader, EA
   Chatenoud, L
   Chhun, S
   Goulet, O
   Ruemmele, FM
   Pigneur, B
AF Payen, Elise
   Neuraz, Antoine
   Zenzeri, Letizia
   Talbotec, Cecile
   Abi Nader, Elie
   Chatenoud, Lucienne
   Chhun, Stephanie
   Goulet, Olivier
   Ruemmele, Frank M.
   Pigneur, Benedicte
TI Adalimumab Therapy in Pediatric Crohn Disease: A 2-Year Follow-Up
   Comparing "Top-Down" and "Step-Up" Strategies
SO JOURNAL OF PEDIATRIC GASTROENTEROLOGY AND NUTRITION
LA English
DT Article
DE adalimumab; Crohn disease; pediatric; therapeutic strategy
ID INFLAMMATORY-BOWEL-DISEASE; COMBINATION THERAPY; INFLIXIMAB; SAFETY;
   EFFICACY; CHILDREN; AZATHIOPRINE; MONOTHERAPY; MANAGEMENT; RISK
AB Objectives:European Crohn's Colitis Organization (ECCO) and the European Society of Pediatric Gastroenterology, Hepatology and Nutrition (ESPGHAN) guidelines recommend the early use of anti-tumor necrosis factor (TNF) biologicals in pediatric Crohn disease (CD) patients with positive predictors for poor outcome. The objective of the present study was to compare early "Top-Down" use of adalimumab (ADA) immunomodulator/biologics-naive patients to conventional "Step-Up" management. Methods:One hundred and twenty consecutive patients with a confirmed diagnosis of CD and treated with ADA between 2008 and 2019 were included and allocated to the ADA-Top Down (n = 59) or ADA-Step Up group (n = 61). The primary endpoint was prolonged steroid-/enteral nutrition-free clinical remission at 24 months, defined by a weighted Pediatric Crohn's Disease Activity Index (wPCDAI) < 12.5. Clinical and biological data were collected at 12 and 24 months. Results:At start of ADA, disease activity was comparable between the ADA-Top Down group and the ADA-Step Up group (wPCDAI = 31 +/- 16 vs 31.3 +/- 15.2, respectively, P = 0.84). At 24 months, the remission rate was significantly higher in the ADA-Top Down group (73% vs 51%, P < 0.01). After propensity score, the Top-Down strategy is still more effective than the Step-Up strategy in maintaining remission at 24 months [hazard ratio (HR) = 0.36, 95% CI (0.15-0.87), P = 0.02]. Patients in the ADA-Top Down group were mainly on monotherapy compared to patients in the ADA-Step Up group (53/55 vs 28/55 respectively, P < 0.001). Serum levels of ADA were higher in the ADA-Top Down group than in the ADA-Step Up group (12.8 +/- 4.3 vs 10.4 +/- 3.9 mu g/mL, respectively, P < 0.01). There were no serious adverse events. Conclusions:Early use of ADA appears to be more effective in maintaining relapse-free remission at 2 years, while using it as monotherapy. These findings further favor the recommendation of early anti-TNF use in high-risk CD patients.
C1 [Payen, Elise; Talbotec, Cecile; Abi Nader, Elie; Goulet, Olivier; Ruemmele, Frank M.; Pigneur, Benedicte] Univ Paris, Necker Enfants Malad Hosp, APHP, Paediat Gastroenterol & Nutr Unit, Paris, France.
   [Neuraz, Antoine] Hop Necker Enfants Malad, APHP, Dept Biomed Informat, Paris, France.
   [Neuraz, Antoine] Univ Paris Cite, Ctr Rech Cordeliers, INSERM, Paris, France.
   [Zenzeri, Letizia] Santobono Pausilipon Childrens Hosp, Emergency Pediat Dept, Naples, Italy.
   [Chatenoud, Lucienne; Chhun, Stephanie] Hop Necker Enfants Malad, Lab Immunol, Paris, France.
   [Chatenoud, Lucienne; Chhun, Stephanie] Univ Paris Cite, Hop Necker Enfants Malad, CNRS, UMR 8253, Paris, France.
   [Chatenoud, Lucienne; Chhun, Stephanie] Hop Necker Enfants Malad, INSERM UMR1151, Paris, France.
   [Goulet, Olivier; Ruemmele, Frank M.] Univ Paris, Inst Imagine, Immunite Intestinale, INSERM UMR 1163, Paris, France.
   [Pigneur, Benedicte] Univ Paris, Fac Pharm Paris, INSERM UMR S 1139, Paris, France.
C3 Assistance Publique Hopitaux Paris (APHP); Universite Paris Cite;
   Hopital Universitaire Necker-Enfants Malades - APHP; Assistance Publique
   Hopitaux Paris (APHP); Universite Paris Cite; Hopital Universitaire
   Necker-Enfants Malades - APHP; Institut National de la Sante et de la
   Recherche Medicale (Inserm); Sorbonne Universite; Universite Paris Cite;
   Assistance Publique Hopitaux Paris (APHP); Universite Paris Cite;
   Hopital Universitaire Necker-Enfants Malades - APHP; Centre National de
   la Recherche Scientifique (CNRS); CNRS - National Institute for Biology
   (INSB); Assistance Publique Hopitaux Paris (APHP); Universite Paris
   Cite; Hopital Universitaire Necker-Enfants Malades - APHP; Assistance
   Publique Hopitaux Paris (APHP); Universite Paris Cite; Hopital
   Universitaire Necker-Enfants Malades - APHP; Institut National de la
   Sante et de la Recherche Medicale (Inserm); Universite Paris Cite;
   Universite Paris Cite
RP Payen, E (通讯作者)，Univ Paris, Necker Enfants Malad Hosp, APHP, Paediat Gastroenterol & Nutr Unit, Paris, France.
EM elise.payen@aphp.fr
RI zenzeri, letizia/AAA-8190-2019; Neuraz, Antoine/ABI-6442-2020
OI zenzeri, letizia/0000-0001-5220-680X; Neuraz,
   Antoine/0000-0001-7142-6728; Chatenoud, Lucienne/0000-0002-1328-2786
CR Amezaga AJ., 2016, SPAT INF RES, V18, P1
   Assa A, 2019, GASTROENTEROLOGY, V157, P985, DOI 10.1053/j.gastro.2019.06.003
   Beaugerie L, 2013, GASTROENTEROLOGY, V145, P166, DOI 10.1053/j.gastro.2013.03.044
   Benchimol EI, 2017, AM J GASTROENTEROL, V112, P1120, DOI 10.1038/ajg.2017.97
   Birimberg-Schwartz L, 2017, J CROHNS COLITIS, V11, P1078, DOI 10.1093/ecco-jcc/jjx053
   Carman Nicholas, 2018, Curr Gastroenterol Rep, V20, P18, DOI 10.1007/s11894-018-0623-z
   Clarkston K, 2019, J PEDIATR GASTR NUTR, V69, P68, DOI 10.1097/MPG.0000000000002304
   Colombel JF, 2010, NEW ENGL J MED, V362, P1383, DOI 10.1056/NEJMoa0904492
   Cozijnsen MA, 2016, BMJ OPEN GASTROENTER, V3, DOI 10.1136/bmjgast-2016-000123
   D'Haens G, 2008, LANCET, V371, P660, DOI 10.1016/S0140-6736(08)60304-9
   de Laffolie J., 2021, INTENS CARE MED, V8, P6
   Faubion WA, 2017, INFLAMM BOWEL DIS, V23, P453, DOI 10.1097/MIB.0000000000001021
   Franca R, 2019, EXPERT OPIN DRUG MET, V15, P527, DOI 10.1080/17425255.2019.1630378
   Friedman J, 2010, J STAT SOFTW, V33, P1, DOI 10.18637/jss.v033.i01
   Ghione S, 2018, AM J GASTROENTEROL, V113, P265, DOI 10.1038/ajg.2017.228
   Ho DE, 2011, J STAT SOFTW, V42
   Hoekman DR, 2018, J CROHNS COLITIS, V12, P517, DOI 10.1093/ecco-jcc/jjy014
   Hyams JS, 2019, ALIMENT PHARM THER, V49, P155, DOI 10.1111/apt.15054
   Hyams JS, 2017, GASTROENTEROLOGY, V152, P1901, DOI 10.1053/j.gastro.2017.02.004
   Hyams JS, 2012, GASTROENTEROLOGY, V143, P365, DOI 10.1053/j.gastro.2012.04.046
   Jongsma MME, 2022, GUT, V71, P34, DOI 10.1136/gutjnl-2020-322339
   Kang B, 2018, PEDIATR GASTROENTERO, V21, P1, DOI 10.5223/pghn.2018.21.1.1
   Kennedy NA, 2019, LANCET GASTROENTEROL, V4, P341, DOI 10.1016/S2468-1253(19)30012-3
   Kim HJ, 2021, GUT LIVER, V15, P851, DOI 10.5009/gnl20279
   Lega S, 2018, CURR MED CHEM, V25, P2840, DOI 10.2174/0929867324666170911163021
   Navas-López VM, 2018, AN PEDIATR, V88, P89, DOI 10.1016/j.anpedi.2017.01.013
   Matar M, 2020, INFLAMM BOWEL DIS, V26, P1627, DOI 10.1093/ibd/izz294
   Miyoshi J, 2014, DIGESTION, V90, P130, DOI 10.1159/000365783
   Naviglio S, 2019, J PEDIATR GASTR NUTR, V68, P37, DOI 10.1097/MPG.0000000000002112
   Panaccione R, 2014, GASTROENTEROLOGY, V146, P392, DOI 10.1053/j.gastro.2013.10.052
   Pigneur B, 2010, INFLAMM BOWEL DIS, V16, P953, DOI 10.1002/ibd.21152
   Rosen MJ, 2015, JAMA PEDIATR, V169, P1053, DOI 10.1001/jamapediatrics.2015.1982
   Rosh JR, 2009, AM J GASTROENTEROL, V104, P3042, DOI 10.1038/ajg.2009.493
   Ruemmele FM, 2014, J CROHNS COLITIS, V8, P1179, DOI 10.1016/j.crohns.2014.04.005
   Russell RK, 2011, ALIMENT PHARM THER, V33, P946, DOI 10.1111/j.1365-2036.2011.04603.x
   Turner D, 2012, INFLAMM BOWEL DIS, V18, P55, DOI 10.1002/ibd.21649
   van Hoeve K, 2020, DIGEST LIVER DIS, V52, P164, DOI 10.1016/j.dld.2019.09.008
   van Rheenen PF, 2021, J CROHNS COLITIS, V15, P171, DOI 10.1093/ecco-jcc/jjaa161
   van Schaik T, 2014, INFLAMM BOWEL DIS, V20, P2292, DOI 10.1097/MIB.0000000000000208
NR 39
TC 7
Z9 7
U1 1
U2 2
PU LIPPINCOTT WILLIAMS & WILKINS
PI PHILADELPHIA
PA TWO COMMERCE SQ, 2001 MARKET ST, PHILADELPHIA, PA 19103 USA
SN 0277-2116
EI 1536-4801
J9 J PEDIATR GASTR NUTR
JI J. Pediatr. Gastroenterol. Nutr.
PD FEB
PY 2023
VL 76
IS 2
BP 166
EP 173
DI 10.1097/MPG.0000000000003643
PG 8
WC Gastroenterology & Hepatology; Nutrition & Dietetics; Pediatrics
WE Science Citation Index Expanded (SCI-EXPANDED)
SC Gastroenterology & Hepatology; Nutrition & Dietetics; Pediatrics
GA 8X5JE
UT WOS:000932048700015
PM 36305799
DA 2024-01-22
ER

PT J
AU Lopetuso, LR
   Napoli, M
   Rizzatti, G
   Gasbarrini, A
AF Lopetuso, Loris R.
   Napoli, Marco
   Rizzatti, Gianenrico
   Gasbarrini, Antonio
TI The intriguing role of Rifaximin in gut barrier chronic inflammation and
   in the treatment of Crohn's disease
SO EXPERT OPINION ON INVESTIGATIONAL DRUGS
LA English
DT Article
DE Rifaximin; gut microbiota; gut barrier; chronic inflammation; Crohn's
   disease; inflammatory bowel disease; IBD
ID PLACEBO-CONTROLLED TRIALS; BOWEL-DISEASE; ULCERATIVE-COLITIS;
   ANTIBIOTIC-THERAPY; COLONIC-MUCOSA; POSTOPERATIVE RECURRENCE; BACTERIAL
   TRANSLOCATION; COMMENSAL BACTERIA; ESCHERICHIA-COLI; FECAL MICROBIOTA
AB Introduction: The gastrointestinal tract acts as a functional unit organized as a semipermeable multilayer system, in which commensal gut microbiota represents the anatomical barrier. Recently, several studies have highlighted the involvement of gut microbiota in inflammatory bowel diseases (IBD) pathogenesis, in sustaining gut barrier chronic inflammation, and in conditioning disease course and therapeutical response. This evidence provides a rationale for treating patients with gut microbiota modifiers. Among these, Rifaximin represents a non-traditional antibiotic able to act as a eubiotic' on intestinal barrier.Area covered: The purpose of this narrative review is to explore the impact of Rifaximin on gut barrier and gut microbiota in IBD, in particular in Crohn's disease (CD), and to analyze its potential therapeutic applications.Expert opinion: The possibility of a beneficial activity of Rifaximin in chronic intestinal inflammation and CD has been debated and evaluated with different studies having obtained promising but still preliminary data. Larger trials are therefore needed. This gut-specific antibiotic could represent an alternative to systemic antibiotics thanks to its favorable safety profile and promising efficacy data. Rifaximin could exert, when appropriate, a synergic effect with immunomodulators in IBD, acting on both the microbial and the immunological sides of gut barrier impairment.
C1 [Lopetuso, Loris R.; Napoli, Marco; Rizzatti, Gianenrico; Gasbarrini, Antonio] Univ Cattolica Sacro Cuore, Fdn Policlin Univ A Gemelli IRCCS, Dept Internal Med & Gastroenterol, Rome, Italy.
C3 Catholic University of the Sacred Heart; IRCCS Policlinico Gemelli
RP Lopetuso, LR (通讯作者)，Univ Cattolica S Cuore, Fdn Policlin Gemelli, UOC Med Interna & Gastroenterol, Lgo A Gemelli 8, I-00168 Rome, Italy.
EM lopetusoloris@libero.it
RI Gasbarrini, Antonio/AAB-8487-2019; Rizzatti, Gianenrico/B-1406-2019;
   Lopetuso, Loris Riccardo/AAC-9065-2019
OI Gasbarrini, Antonio/0000-0003-4863-6924; Napoli,
   Marco/0000-0002-1385-4705; Gasbarrini, Antonio/0000-0002-6230-1779;
   rizzatti, gianenrico/0000-0003-1876-7587
CR Ananthakrishnan AN, 2011, AM J GASTROENTEROL, V106, P2009, DOI 10.1038/ajg.2011.237
   Bäuerl C, 2013, GENES NUTR, V8, P165, DOI 10.1007/s12263-012-0301-y
   Bajaj JS, 2013, PLOS ONE, V8, DOI 10.1371/journal.pone.0060042
   Balzan S, 2007, J GASTROEN HEPATOL, V22, P464, DOI 10.1111/j.1440-1746.2007.04933.x
   Barnich N, 2007, CURR OPIN GASTROEN, V23, P16, DOI 10.1097/MOG.0b013e3280105a38
   Biancone L, 2000, CURR MED RES OPIN, V16, P14, DOI 10.1185/030079900542777
   Blandizzi C, 2014, PHARMACOL RES, V85, P39, DOI 10.1016/j.phrs.2014.05.001
   Brigidi P, 2002, J CHEMOTHERAPY, V14, P290, DOI 10.1179/joc.2002.14.3.290
   Brown EL, 2010, ANTIMICROB AGENTS CH, V54, P388, DOI 10.1128/AAC.00691-09
   Cadwell K, 2010, CELL, V141, P1135, DOI 10.1016/j.cell.2010.05.009
   Calanni F, 2014, J ANTIBIOT, V67, P667, DOI 10.1038/ja.2014.106
   Campieri M, 2000, GASTROENTEROLOGY, V118, pA781, DOI 10.1016/S0016-5085(00)85267-1
   Cheng J, 2010, J PHARMACOL EXP THER, V335, P32, DOI 10.1124/jpet.110.170225
   Cianci R, 2014, J IMMUNOL RES, V2014, DOI 10.1155/2014/696812
   Debbia EA, 2008, J CHEMOTHERAPY, V20, P186, DOI 10.1179/joc.2008.20.2.186
   Dewint P, 2014, GUT, V63, P292, DOI 10.1136/gutjnl-2013-304488
   Dey N, 2013, BMC GASTROENTEROL, V13, DOI 10.1186/1471-230X-13-131
   Dogan B, 2013, INFLAMM BOWEL DIS, V19, P141, DOI 10.1002/ibd.22971
   DuPont HL, 2016, ALIMENT PHARM THER, V43, P3, DOI 10.1111/apt.13434
   Eckburg PB, 2005, SCIENCE, V308, P1635, DOI 10.1126/science.1110591
   Feller M, 2007, LANCET INFECT DIS, V7, P607, DOI 10.1016/S1473-3099(07)70211-6
   Feller M, 2010, CLIN INFECT DIS, V50, P473, DOI 10.1086/649923
   Fiorucci S, 2002, DIGESTION, V66, P246, DOI 10.1159/000068362
   Frank DN, 2007, P NATL ACAD SCI USA, V104, P13780, DOI 10.1073/pnas.0706625104
   Frank DN, 2011, INFLAMM BOWEL DIS, V17, P179, DOI 10.1002/ibd.21339
   Gevers D, 2014, CELL HOST MICROBE, V15, P382, DOI 10.1016/j.chom.2014.02.005
   GILLIS JC, 1995, DRUGS, V49, P467, DOI 10.2165/00003495-199549030-00009
   Gionchetti P, 1999, ALIMENT PHARM THERAP, V13, P713, DOI 10.1046/j.1365-2036.1999.00553.x
   Gionchetti P, 1999, DIGEST DIS SCI, V44, P1220
   Gophna U, 2006, J CLIN MICROBIOL, V44, P4136, DOI 10.1128/JCM.01004-06
   Graham DB, 2013, TRENDS IMMUNOL, V34, P371, DOI 10.1016/j.it.2013.04.001
   Guslandi M, 2004, CURR THER RES CLIN E, V65, P292, DOI 10.1016/S0011-393X(04)80097-3
   Guslandi M, 2011, WORLD J GASTROENTERO, V17, P4643, DOI 10.3748/wjg.v17.i42.4643
   Hansen Jonathan J, 2015, Curr Treat Options Gastroenterol, V13, P105, DOI 10.1007/s11938-014-0042-7
   Jandhyala SM, 2015, WORLD J GASTROENTERO, V21, P8787, DOI 10.3748/wjg.v21.i29.8787
   Jigaranu AO, 2014, DIGEST DIS, V32, P378, DOI 10.1159/000358141
   Joossens M, 2011, GUT, V60, P631, DOI 10.1136/gut.2010.223263
   Jostins L, 2012, NATURE, V491, P119, DOI 10.1038/nature11582
   Kakiyama G, 2013, J HEPATOL, V58, P949, DOI 10.1016/j.jhep.2013.01.003
   Kalambokis GN, 2012, CLIN GASTROENTEROL H, V10, P815, DOI 10.1016/j.cgh.2012.02.025
   Kale-Pradhan PB, 2013, EXPERT REV GASTROENT, V7, P281, DOI [10.1586/egh.13.6, 10.1586/EGH.13.6]
   Khan KJ, 2011, AM J GASTROENTEROL, V106, P661, DOI 10.1038/ajg.2011.72
   Kim SC, 2005, GASTROENTEROLOGY, V128, P891, DOI 10.1053/j.gastro.2005.02.009
   Knights D, 2013, GUT, V62, P1505, DOI 10.1136/gutjnl-2012-303954
   Kostic AD, 2014, GASTROENTEROLOGY, V146, P1489, DOI 10.1053/j.gastro.2014.02.009
   Koutsounas I, 2013, CURR DRUG METAB, V14, P341, DOI 10.2174/1389200211314030009
   Kumar J, 2017, RECENT PATENTS INFLA, V11, P41, DOI 10.2174/1872213X10666161230111226
   Labro Marie-Therese, 2005, Expert Rev Anti Infect Ther, V3, P91, DOI 10.1586/14787210.3.1.91
   Lopetuso LR, 2016, MINI-REV MED CHEM, V16, P179, DOI 10.2174/138955751603151126121633
   Lukas M, 2002, GASTROENTEROLOGY, V122, pA434
   Maccaferri S, 2010, J ANTIMICROB CHEMOTH, V65, P2556, DOI 10.1093/jac/dkq345
   Manichanh C, 2006, GUT, V55, P205, DOI 10.1136/gut.2005.073817
   Matsuoka K, 2015, SEMIN IMMUNOPATHOL, V37, P47, DOI 10.1007/s00281-014-0454-4
   Menozzi A, 2016, BMC VET RES, V12, DOI 10.1186/s12917-016-0851-0
   Muniyappa P, 2009, J PEDIATR GASTR NUTR, V49, P400, DOI 10.1097/MPG.0b013e3181a0d269
   Nikfar S, 2010, CURR PHARM DESIGN, V16, P3684, DOI 10.2174/138161210794079236
   Ohkusa T, 2002, J GASTROEN HEPATOL, V17, P849, DOI 10.1046/j.1440-1746.2002.02834.x
   OHKUSA T, 1993, J GASTROEN HEPATOL, V8, P116, DOI 10.1111/j.1440-1746.1993.tb01184.x
   Ott SJ, 2008, J CLIN MICROBIOL, V46, P3510, DOI 10.1128/JCM.01512-08
   Packey CD, 2009, CURR OPIN INFECT DIS, V22, P292, DOI 10.1097/QCO.0b013e32832a8a5d
   Peterson DA, 2008, CELL HOST MICROBE, V3, P417, DOI 10.1016/j.chom.2008.05.001
   Ponziani FR, 2016, DIGEST DIS, V34, P269, DOI 10.1159/000443361
   Ponziani FR, 2015, WORLD J GASTROENTERO, V21, P12322, DOI 10.3748/wjg.v21.i43.12322
   Prantera C, 2006, ALIMENT PHARM THER, V23, P1117, DOI 10.1111/j.1365-2036.2006.02879.x
   Prantera C, 2012, GASTROENTEROLOGY, V142, P473, DOI 10.1053/j.gastro.2011.11.032
   Rahimi R, 2006, CLIN THER, V28, P1983, DOI 10.1016/j.clinthera.2006.12.012
   RUTGEERTS P, 1991, LANCET, V338, P771, DOI 10.1016/0140-6736(91)90663-A
   Sartor RB, 2016, ALIMENT PHARM THER, V43, P27, DOI 10.1111/apt.13436
   Sartor RB, 2006, NAT CLIN PRACT GASTR, V3, P390, DOI 10.1038/ncpgasthep0528
   Scanlan PD, 2006, J CLIN MICROBIOL, V44, P3980, DOI 10.1128/JCM.00312-06
   Scarpignato C, 2006, DIGESTION, V73, P13, DOI 10.1159/000089776
   Scarpignato C, 2005, CHEMOTHERAPY, V51, P36, DOI 10.1159/000081990
   Scribano ML, 2013, WORLD J GASTROENTERO, V19, P648, DOI 10.3748/wjg.v19.i5.648
   Selby W, 2007, GASTROENTEROLOGY, V132, P2313, DOI 10.1053/j.gastro.2007.03.031
   Shafran I, 2005, CURR MED RES OPIN, V21, P1165, DOI 10.1185/030079905X53252
   Shafran I, 2010, DIGEST DIS SCI, V55, P1079, DOI 10.1007/s10620-009-1111-y
   Shen B, 2012, NAT REV GASTRO HEPAT, V9, P323, DOI 10.1038/nrgastro.2012.58
   Sokol H, 2008, P NATL ACAD SCI USA, V105, P16731, DOI 10.1073/pnas.0804812105
   Takaishi H, 2008, INT J MED MICROBIOL, V298, P463, DOI 10.1016/j.ijmm.2007.07.016
   Tong MM, 2013, PLOS ONE, V8, DOI 10.1371/journal.pone.0080702
   Wang W, 2014, J CLIN MICROBIOL, V52, P398, DOI 10.1128/JCM.01500-13
   Wehkamp J, 2004, GUT, V53, P1658, DOI 10.1136/gut.2003.032805
   Willing BP, 2010, GASTROENTEROLOGY, V139, P1844, DOI 10.1053/j.gastro.2010.08.049
   Xu DB, 2014, GASTROENTEROLOGY, V146, P484, DOI 10.1053/j.gastro.2013.10.026
   Zhu Q, 2012, J HEPATOL, V56, P893, DOI 10.1016/j.jhep.2011.11.013
NR 85
TC 14
Z9 17
U1 0
U2 10
PU TAYLOR & FRANCIS LTD
PI ABINGDON
PA 2-4 PARK SQUARE, MILTON PARK, ABINGDON OR14 4RN, OXON, ENGLAND
SN 1354-3784
EI 1744-7658
J9 EXPERT OPIN INV DRUG
JI Expert Opin. Investig. Drugs
PY 2018
VL 27
IS 6
BP 543
EP 551
DI 10.1080/13543784.2018.1483333
PG 9
WC Pharmacology & Pharmacy
WE Science Citation Index Expanded (SCI-EXPANDED)
SC Pharmacology & Pharmacy
GA GJ8YP
UT WOS:000435678300004
PM 29865875
DA 2024-01-22
ER

PT J
AU Di Nardo, G
   Aloi, M
   Oliva, S
   Civitelli, F
   Casciani, E
   Cucchiara, S
AF Di Nardo, Giovanni
   Aloi, Marina
   Oliva, Salvatore
   Civitelli, Fortunata
   Casciani, Emanuele
   Cucchiara, Salvatore
TI Investigation of small bowel in pediatric Crohn's disease
SO INFLAMMATORY BOWEL DISEASES
LA English
DT Review
DE balloon-assisted enteroscopy; capsule endoscopy; Crohn's disease;
   magnetic resonance; pediatrics; ultrasound
ID DOUBLE-BALLOON ENTEROSCOPY; POSITRON-EMISSION-TOMOGRAPHY; INTESTINE
   CONTRAST ULTRASONOGRAPHY; MAGNETIC-RESONANCE ENTEROCLYSIS; CAPSULE
   ENDOSCOPY; MR ENTEROGRAPHY; CT ENTEROGRAPHY; DIAGNOSTIC YIELD; WALL
   THICKNESS; ORAL CONTRAST
AB Investigation of the small bowel has been traditionally a challenge for pediatric gastroenterologists due to its location, anatomical tortuosity, and invasiveness of the available techniques. Recently, there has been a remarkable improvement in imaging and endoscopic tools aimed at exploring successfully the small intestine in inflammatory bowel disease. The former are represented by ultrasonography (either alone or with administration of oral contrast agents) and by magnetic resonance: both have provided accurate methods to detect structural bowel changes, diminishing patient discomfort and precluding radiation hazard. The use of traditional radiologic techniques such as fluoroscopy have been markedly reduced due to radiation exposure and inability to depict transmural inflammation or extraluminal complications. Among the novel endoscopic tools, capsule endoscopy and balloon-assisted enteroscopy have tremendously opened new diagnostic and therapeutic perspectives, by allowing the direct visualization of small intestinal mucosa and, through enteroscopy, histological diagnosis as well as therapeutic interventions such as stricture dilation and bleeding treatment. These endoscopic techniques should always be preceded by imaging of the intestine in order to identify strictures. This review describes the most recent progress with the employment of novel imaging and endoscopic methodologies for investigating the small bowel in children with suspected or established Crohn's disease. (Inflamm Bowel Dis 2012;)
C1 [Di Nardo, Giovanni; Aloi, Marina; Oliva, Salvatore; Civitelli, Fortunata; Cucchiara, Salvatore] Univ Roma La Sapienza, Pediat Gastroenterol & Liver Unit, Dept Pediat & Infantile Neuropsychiat, I-00161 Rome, Italy.
   [Casciani, Emanuele] Univ Roma La Sapienza, Dept Radiol, Univ Hosp Umberto 1, I-00161 Rome, Italy.
C3 Sapienza University Rome; Sapienza University Rome; University Hospital
   Sapienza Rome
RP Cucchiara, S (通讯作者)，Univ Roma La Sapienza, Pediat Gastroenterol & Liver Unit, Dept Pediat & Infantile Neuropsychiat, Viale Regina Elena 324, I-00161 Rome, Italy.
EM salvatore.cucchiara@uniroma1.it
RI civitelli, fortunata/HJI-3287-2023; Aloi, Marina/K-2496-2016; Civitelli,
   Fortunata/K-1562-2016; Oliva, Salvatore/K-1567-2016; Cucchiara,
   Salvatore/K-1628-2016
OI Aloi, Marina/0000-0001-7404-4004; Civitelli,
   Fortunata/0000-0003-4570-8048; Di Nardo, Giovanni/0000-0002-9026-7758;
   Oliva, Salvatore/0000-0003-2348-2308; Cucchiara,
   Salvatore/0000-0002-2939-9698
CR Alexopoulou E, 2009, PEDIATR RADIOL, V39, P791, DOI 10.1007/s00247-009-1272-z
   Alison M, 2007, PEDIATR RADIOL, V37, P1071, DOI 10.1007/s00247-007-0559-1
   Allen BC, 2010, AM J ROENTGENOL, V195, P89, DOI 10.2214/AJR.09.3611
   Atay O, 2009, J PEDIATR GASTR NUTR, V49, P196, DOI 10.1097/MPG.0b013e3181926b01
   Attard TM, 2004, INFLAMM BOWEL DIS, V10, P357, DOI 10.1097/00054725-200407000-00006
   Benchimol EI, 2008, AM J GASTROENTEROL, V103, P1524, DOI 10.1111/j.1572-0241.2008.01807.x
   Bourreille A, 2009, ENDOSCOPY, V41, P618, DOI 10.1055/s-0029-1214790
   Bremner AR, 2006, PEDIATR RADIOL, V36, P947, DOI 10.1007/s00247-006-0245-8
   Calabrese E, 2005, INFLAMM BOWEL DIS, V11, P139, DOI 10.1097/00054725-200502000-00007
   Canani RB, 2006, J PEDIATR GASTR NUTR, V42, P9, DOI 10.1097/01.mpg.0000187818.76954.9a
   Casciani E, 2011, EUR RADIOL, V21, P823, DOI 10.1007/s00330-010-1976-3
   Castiglione F, 2004, AM J GASTROENTEROL, V99, P1977, DOI 10.1111/j.1572-0241.2004.40267.x
   Chalian M, 2011, AM J ROENTGENOL, V196, pW810, DOI 10.2214/AJR.10.5474
   Chandler MB, 2011, ANN NY ACAD SCI, V1228, P59, DOI 10.1111/j.1749-6632.2011.06032.x
   Cheifetz AS, 2006, AM J GASTROENTEROL, V101, P2218, DOI 10.1111/j.1572-0241.2006.00761.x
   Chouraki V, 2011, ALIMENT PHARM THER, V33, P1133, DOI 10.1111/j.1365-2036.2011.04628.x
   Cook GJR, 1999, EUR J NUCL MED, V26, P1363, DOI 10.1007/s002590050597
   Cuffari C, 2005, INFLAMM BOWEL DIS, V11, P696, DOI 10.1097/01.MIB.0000166933.74477.69
   Cuffari C, 2002, GASTROENTEROL CLIN N, V31, P275, DOI 10.1016/S0889-8553(01)00017-6
   Dagia C, 2008, J MED IMAG RADIAT ON, V52, P480, DOI 10.1111/j.1440-1673.2008.01993.x
   Dagia C, 2010, PEDIATR RADIOL, V40, P1615, DOI 10.1007/s00247-010-1781-9
   Darbari A, 2004, INFLAMM BOWEL DIS, V10, P67, DOI 10.1097/00054725-200403000-00001
   Darge K, 2010, PEDIATR RADIOL, V40, P528, DOI 10.1007/s00247-010-1550-9
   de Ridder L, 2012, GASTROINTEST ENDOSC, V75, P87, DOI 10.1016/j.gie.2011.07.036
   Despott EJ, 2009, GASTROINTEST ENDOSC, V70, P1030, DOI 10.1016/j.gie.2009.05.005
   Di Nardo G, 2012, GASTROINTEST ENDOSC, V75, P80, DOI 10.1016/j.gie.2011.06.021
   Di Nardo G, 2011, DIGEST LIVER DIS, V43, P220, DOI 10.1016/j.dld.2010.10.004
   Dionisio PM, 2010, AM J GASTROENTEROL, V105, P1240, DOI 10.1038/ajg.2009.713
   Drews BH, 2009, EUR RADIOL, V19, P1379, DOI 10.1007/s00330-008-1290-5
   Eliakim R, 2010, CURR OPIN GASTROEN, V26, P129, DOI 10.1097/MOG.0b013e328334df17
   Escher JC, 2005, J PEDIATR GASTR NUTR, V41, P1
   Essary B, 2007, PEDIATR RADIOL, V37, P201, DOI 10.1007/s00247-006-0372-2
   Faure C, 1997, J PEDIATR-US, V130, P147, DOI 10.1016/S0022-3476(97)70325-1
   Fiorino G, 2011, INFLAMM BOWEL DIS, V17, P1073, DOI 10.1002/ibd.21533
   Fletcher JG, 2011, GASTROENTEROLOGY, V140, P1795, DOI 10.1053/j.gastro.2011.02.013
   Fuchs Y, 2011, J PEDIATR GASTR NUTR, V52, P280, DOI 10.1097/MPG.0b013e3181f57177
   Gasche C, 1999, GUT, V44, P112, DOI 10.1136/gut.44.1.112
   Geboes K, 2008, INFLAMM BOWEL DIS, V14, P850, DOI 10.1002/ibd.20361
   Gee MS, 2011, AM J ROENTGENOL, V197, P224, DOI 10.2214/AJR.10.5970
   Gee MS, 2011, J MAGN RESON IMAGING, V33, P527, DOI 10.1002/jmri.22504
   Haber HP, 2000, LANCET, V355, P1239, DOI 10.1016/S0140-6736(00)02092-4
   Haber HP, 2000, J ULTRAS MED, V19, P315, DOI 10.7863/ultra.19.5.315
   Hafeez R, 2011, BR J RADIOL
   HAGGETT PJ, 1995, GUT, V36, P407, DOI 10.1136/gut.36.3.407
   Hara AK, 2006, RADIOLOGY, V238, P128, DOI 10.1148/radiol.2381050296
   Hattar LN, 2011, INFLAMM BOWEL DIS
   Heine GDN, 2006, ENDOSCOPY, V38, P42, DOI 10.1055/s-2005-921188
   Herrerias JM, 2003, ENDOSCOPY, V53, P2140
   Horsthuis K, 2011, CLIN IMAG, V35, P360, DOI 10.1016/j.clinimag.2010.09.003
   Horsthuis K, 2009, EUR RADIOL, V19, P1450, DOI 10.1007/s00330-008-1287-0
   HYAMS JS, 1991, J PEDIATR GASTR NUTR, V12, P439, DOI 10.1097/00005176-199105000-00005
   Hyun SB, 2011, INFLAMM BOWEL DIS, V17, P1063, DOI 10.1002/ibd.21510
   Jacene HA, 2009, J NUCL MED, V50, P1751, DOI 10.2967/jnumed.109.065466
   Jensen MK, 2010, GASTROINTEST ENDOSC, V72, P95, DOI 10.1016/j.gie.2010.01.016
   Kambadakone AR, 2010, AM J ROENTGENOL, V195, P78, DOI 10.2214/AJR.09.3420
   Kamel EM, 2004, J NUCL MED, V45, P1804
   Karmiris K, 2011, CLIN GASTROENTEROL H, V9, P130, DOI 10.1016/j.cgh.2010.10.022
   Koh DM, 2001, AM J ROENTGENOL, V177, P1325, DOI 10.2214/ajr.177.6.1771325
   Kresnik E, 2002, EUR J NUCL MED MOL I, V29, P1389, DOI 10.1007/s00259-002-0901-7
   Laghi A, 2003, GUT, V52, P393, DOI 10.1136/gut.52.3.393
   LARSON SM, 1994, J NUCL MED, V35, P1653
   Lawrance IC, 2009, WORLD J GASTROENTERO, V15, P3367, DOI 10.3748/wjg.15.3367
   Lee SS, 2009, RADIOLOGY, V251, P751, DOI 10.1148/radiol.2513081184
   Lemberg DA, 2005, INFLAMM BOWEL DIS, V11, P733, DOI 10.1097/01.MIB.0000172810.49619.cb
   Levi Z, 2009, ALIMENT PHARM THER, V30, P1128, DOI 10.1111/j.1365-2036.2009.04140.x
   Leyendecker JR, 2009, RADIOGRAPHICS, V29, P1827, DOI 10.1148/rg.296095510
   Liao ZA, 2010, GASTROINTEST ENDOSC, V71, P280, DOI 10.1016/j.gie.2009.09.031
   MacKalski BA, 2006, GUT, V55, P733, DOI 10.1136/gut.2005.076612
   Maconi G, 2006, BEST PRACT RES CL GA, V20, P93, DOI 10.1016/j.bpg.2005.09.001
   Maconi G, 1996, DIGEST DIS SCI, V41, P1643, DOI 10.1007/BF02087914
   Malagò R, 2008, ABDOM IMAGING, V33, P669, DOI 10.1007/s00261-008-9368-8
   Manes G, 2009, SURG ENDOSC     1216
   Masselli G, 2008, EUR RADIOL, V18, P438, DOI 10.1007/s00330-007-0763-2
   Masselli G, 2006, EUR RADIOL, V16, P2817, DOI 10.1007/s00330-006-0338-7
   May A, 2007, AM J GASTROENTEROL, V102, P527, DOI 10.1111/j.1572-0241.2007.01063.x
   Mehdizadeh S, 2010, GASTROINTEST ENDOSC, V71, P121, DOI 10.1016/j.gie.2009.06.034
   Mensink PBF, 2009, J GASTROENTEROL, V44, P271, DOI 10.1007/s00535-009-0011-4
   Mensink PBF, 2010, SCAND J GASTROENTERO, V45, P483, DOI 10.3109/00365520903563774
   Migaleddu V, 2011, ABDOM IMAGING, V36, P142, DOI 10.1007/s00261-010-9622-8
   Moscandrew Maria E, 2009, Curr Gastroenterol Rep, V11, P488
   Mow WS, 2004, CLIN GASTROENTEROL H, V2, P31, DOI 10.1016/S1542-3565(03)00289-1
   Negaard A, 2007, EUR RADIOL, V17, P2294, DOI 10.1007/s00330-007-0648-4
   Niv Y, 2012, ENDOSCOPY, V44, P21, DOI 10.1055/s-0031-1291385
   Nylund K, 2010, ULTRASOUND Q, V26, P3, DOI 10.1097/RUQ.0b013e3181ce0929
   Oshitani N, 2006, AM J GASTROENTEROL, V101, P1484, DOI 10.1111/j.1572-0241.2006.00648.x
   Pallotta N, 2005, INFLAMM BOWEL DIS, V11, P146, DOI 10.1097/00054725-200502000-00008
   Pallotta N, 1999, ULTRASOUND MED BIOL, V25, P1335, DOI 10.1016/S0301-5629(99)00103-9
   Paolantonio P, 2009, EUR J RADIOL, V69, P418, DOI 10.1016/j.ejrad.2008.11.023
   Parente F, 2004, GUT, V53, P1652, DOI 10.1136/gut.2004.041038
   Parente F, 2002, GUT, V50, P490, DOI 10.1136/gut.50.4.490
   Pariente B, 2011, AM J ROENTGENOL, V197, P42, DOI 10.2214/AJR.11.6632
   Pariente B, 2011, INFLAMM BOWEL DIS, V17, P1415, DOI 10.1002/ibd.21506
   Pasha SF, 2008, CLIN GASTROENTEROL H, V6, P671, DOI 10.1016/j.cgh.2008.01.005
   Pohl J, 2007, EUR J GASTROEN HEPAT, V19, P529, DOI 10.1097/MEG.0b013e328012b0d0
   Punwani S, 2009, RADIOLOGY, V252, P712, DOI 10.1148/radiol.2523082167
   Rimola J, 2010, ABDOM IMAGING, V35, P422, DOI 10.1007/s00261-009-9545-4
   Ruess L, 2000, AM J ROENTGENOL, V175, P79, DOI 10.2214/ajr.175.1.1750079
   Sant'Anna AMGD, 2005, CLIN GASTROENTEROL H, V3, P264, DOI 10.1053/S1542-3565(04)00715-3
   Sauer CG, 2011, INFLAMM BOWEL DIS, V17, P2326, DOI 10.1002/ibd.21626
   Sauer CG, 2010, MED CLIN N AM, V94, P35, DOI 10.1016/j.mcna.2009.10.002
   Savoye-Collet C, 2011, INFLAMM BOWEL DIS, V17, P1751, DOI 10.1002/ibd.21568
   Schmidt S, 2007, EUR RADIOL, V17, P2957, DOI 10.1007/s00330-007-0669-z
   Schmidt S, 2010, DIGESTION, V82, P229, DOI 10.1159/000288521
   Schreyer AG, 2004, CLIN GASTROENTEROL H, V2, P491, DOI 10.1016/S1542-3565(04)00168-5
   Seiderer J, 2007, SCAND J GASTROENTERO, V42, P1376, DOI 10.1080/00365520701397867
   Shamir R, 2008, WORLD J GASTROENTERO, V14, P4152, DOI 10.3748/wjg.14.4152
   Sharman A, 2009, EUR RADIOL, V19, P1960, DOI 10.1007/s00330-009-1371-0
   Shekan SJ, 1999, LANCET, V354, P836
   Shikhare G, 2010, J GASTROENTEROL, V45, P673, DOI 10.1007/s00535-010-0241-5
   Shin Lewis K, 2010, Gastrointest Endosc Clin N Am, V20, P323, DOI 10.1016/j.giec.2010.02.010
   Siddiki HA, 2009, AM J ROENTGENOL, V193, P113, DOI 10.2214/AJR.08.2027
   Silva AC, 2010, AM J ROENTGENOL, V194, P191, DOI 10.2214/AJR.09.2953
   Solem CA, 2008, GASTROINTEST ENDOSC, V68, P255, DOI 10.1016/j.gie.2008.02.017
   Stuart S, 2011, POSTGRAD MED J, V87, P288, DOI 10.1136/pgmj.2010.106641
   Sunada K, 2005, WORLD J GASTROENTERO, V11, P1087, DOI 10.3748/wjg.v11.i7.1087
   Tolan DJM, 2010, RADIOGRAPHICS, V30, P367, DOI 10.1148/rg.302095028
   Tsujikawa T, 2008, ENDOSCOPY, V40, P11, DOI 10.1055/s-2007-966976
   Turner D, 2011, INFLAMM BOWEL DIS, V17, P440, DOI 10.1002/ibd.21383
   Valette PJ, 2001, EUR RADIOL, V11, P1859, DOI 10.1007/s003300101065
   Van Assche G, 2010, J CROHNS COLITIS, V4, P63, DOI 10.1016/j.crohns.2009.09.009
   Van Assche G, 2010, J CROHNS COLITIS, V4, P7, DOI 10.1016/j.crohns.2009.12.003
   Vernier-Massouille G, 2008, GASTROENTEROLOGY, V135, P1106, DOI 10.1053/j.gastro.2008.06.079
   Wiarda BM, 2011, ABDOM IMAGING
   Wold PB, 2003, RADIOLOGY, V229, P275, DOI 10.1148/radiol.2291020877
   Yadav A, 2011, GASTROINTEST ENDOSC, V74, P834, DOI 10.1016/j.gie.2011.05.038
   YAMADA S, 1995, J NUCL MED, V36, P1301
   Zimmermann EM, 2011, CURR OPIN GASTROEN, V27, P132, DOI 10.1097/MOG.0b013e3283438e5d
NR 127
TC 16
Z9 16
U1 1
U2 7
PU OXFORD UNIV PRESS INC
PI CARY
PA JOURNALS DEPT, 2001 EVANS RD, CARY, NC 27513 USA
SN 1078-0998
EI 1536-4844
J9 INFLAMM BOWEL DIS
JI Inflamm. Bowel Dis.
PD SEP
PY 2012
VL 18
IS 9
BP 1760
EP 1776
DI 10.1002/ibd.22885
PG 17
WC Gastroenterology & Hepatology
WE Science Citation Index Expanded (SCI-EXPANDED)
SC Gastroenterology & Hepatology
GA 986YH
UT WOS:000307383100021
PM 22275336
OA Bronze
DA 2024-01-22
ER

PT J
AU D'Ugo, S
   Franceschilli, L
   Cadeddu, F
   Leccesi, L
   Blanco, GD
   Calabrese, E
   Milito, G
   Di Lorenzo, N
   Gaspari, AL
   Sileri, P
AF D'Ugo, Stefano
   Franceschilli, Luana
   Cadeddu, Federica
   Leccesi, Laura
   Blanco, Giovanna Del Vecchio
   Calabrese, Emma
   Milito, Giovanni
   Di Lorenzo, Nicola
   Gaspari, Achille L.
   Sileri, Pierpaolo
TI Medical and surgical treatment of haemorrhoids and anal fissure in
   Crohn's disease: a critical appraisal
SO BMC GASTROENTEROLOGY
LA English
DT Article
DE Haemorrhoids; Anal fissure; Crohn's disease; Botox; Surgery
ID MILLIGAN-MORGAN HEMORRHOIDECTOMY; INFLAMMATORY-BOWEL-DISEASE; FOLLOW-UP;
   SYMPTOMATIC HEMORRHOIDS; STAPLED HEMORRHOIDOPEXY; REGIONAL ILEITIS;
   MANAGEMENT; COMPLICATIONS; SURGERY; LESIONS
AB Background: The principle to avoid surgery for haemorrhoids and/or anal fissure in Crohn's disease (CD) patients is still currently valid despite advances in medical and surgical treatments. In this study we report our prospectively recorded data on medical and surgical treatment of haemorrhoids and anal fissures in CD patients over a period of 8 years.
   Methods: Clinical data of patients affected by perianal disease were routinely and prospectively inserted in a database between October 2003 and October 2011 at the Department of Surgery, Tor Vergata University Hospital, Rome. We reviewed and divided in two groups records on CD patients treated either medically or surgically according to the diagnosis of haemorrhoids or anal fissures. Moreover, we compared in each group the outcome in patients with prior diagnosis of CD and in patients diagnosed with CD only after perianal main treatment.
   Results: Eighty-six CD patients were included in the study; 45 were treated for haemorrhoids and 41 presented with anal fissure. Conservative approach was initially adopted for all patients; in case of medical treatment failure, the presence of stable intestinal disease made them eligible for surgery. Fifteen patients underwent haemorrhoidectomy (open 11; closed 3; stapled 1), and two rubber band ligation. Fourteen patients required surgery for anal fissure (Botox +/- fissurectomy 8; LIS 6). In both groups we observed high complication rate, 41.2% for haemorrhoids and 57.1% for anal fissure. Patients who underwent haemorrhoidectomy without certain diagnosis of CD had significantly higher risk of complications.
   Conclusions: Conservative treatment of proctologic diseases in CD patients has been advocated given the high risk of complications and the evidence that spontaneous healing may also occur. From these preliminary results a role of surgery is conceivable in high selected patients, but definitve conclusions can't be made. Further randomized trials are needed to establish the efficacy of the surgical approach, giving therapeutic recommendations and guidelines.
C1 [D'Ugo, Stefano; Franceschilli, Luana; Cadeddu, Federica; Milito, Giovanni; Di Lorenzo, Nicola; Gaspari, Achille L.; Sileri, Pierpaolo] Univ Hosp Tor Vergata, Dept Surg, I-00133 Rome, Italy.
   [Blanco, Giovanna Del Vecchio; Calabrese, Emma] Univ Hosp Tor Vergata, Dept Gastroenterol, I-00133 Rome, Italy.
   [Leccesi, Laura] Univ Cattolica Sacro Cuore, Dept Internal Med, I-00168 Rome, Italy.
C3 University of Rome Tor Vergata; Policlin Tor Vergata; University of Rome
   Tor Vergata; Policlin Tor Vergata; Catholic University of the Sacred
   Heart; IRCCS Policlinico Gemelli
RP D'Ugo, S (通讯作者)，Univ Hosp Tor Vergata, Dept Surg, Viale Oxford 81, I-00133 Rome, Italy.
EM dugo.stefano@gmail.com
RI Calabrese, Emma/AHD-4752-2022; D'Ugo, Stefano/ABD-9776-2020; di Lorenzo,
   Nicola/P-4017-2016; Sileri, Pierpaolo/W-9593-2019
OI di Lorenzo, Nicola/0000-0003-3370-4912; Sileri,
   Pierpaolo/0000-0002-1104-6237
CR ALLAN A, 1988, WORLD J SURG, V12, P198, DOI 10.1007/BF01658054
   Beaugerie L, 2006, GASTROENTEROLOGY, V130, P650, DOI 10.1053/j.gastro.2005.12.019
   BUCHMANN P, 1980, AM J SURG, V140, P642, DOI 10.1016/0002-9610(80)90048-3
   Cohen Z, 1999, INFLAMM BOWEL DIS, V5, P228, DOI 10.1097/00054725-199908000-00011
   Crohn BB, 1932, J AMER MED ASSOC, V99, P1323, DOI 10.1001/jama.1932.02740680019005
   Fielding J F, 1972, J R Coll Surg Edinb, V17, P32
   FLESHNER PR, 1995, DIS COLON RECTUM, V38, P1137, DOI 10.1007/BF02048328
   Gelbmann CM, 2002, AM J GASTROENTEROL, V97, P1438, DOI 10.1016/S0002-9270(02)04041-8
   Gravié JF, 2005, ANN SURG, V242, P29, DOI 10.1097/01.sla.0000169570.64579.31
   Herzig DO, 2010, SURG CLIN N AM, V90, P33, DOI 10.1016/j.suc.2009.09.002
   Hetzer FH, 2002, ARCH SURG-CHICAGO, V137, P337, DOI 10.1001/archsurg.137.3.337
   JEFFERY PJ, 1977, LANCET, V1, P1084
   KEIGHLEY MRB, 1986, INT J COLORECTAL DIS, V1, P104, DOI 10.1007/BF01648416
   Kiyak G, 2009, DIGEST DIS SCI, V54, P2220, DOI 10.1007/s10620-008-0621-3
   Lewis RT, 2010, SURG CLIN N AM, V90, P83, DOI 10.1016/j.suc.2009.09.004
   LOCKHARTMUMMERY HE, 1985, BRIT J SURG, V72, pS95, DOI 10.1002/bjs.1800721349
   LOCKHARTMUMMERY HE, 1975, DIS COLON RECTUM, V18, P200, DOI 10.1007/BF02587272
   McClane SJ, 2001, SURG CLIN N AM, V81, P169, DOI 10.1016/S0039-6109(05)70279-6
   McCloud JM, 2006, COLORECTAL DIS, V8, P748, DOI 10.1111/j.1463-1318.2006.01028.x
   Penner A, 1938, ANN SURG, V108, P867, DOI 10.1097/00000658-193811000-00007
   Sangwan YP, 1996, DIS COLON RECTUM, V39, P529, DOI 10.1007/BF02058706
   Sileri P, 2010, J GASTROINTEST SURG, V14, P773, DOI 10.1007/s11605-010-1154-6
   Singh B, 2004, BRIT J SURG, V91, P801, DOI 10.1002/bjs.4613
   Sneider EB, 2010, SURG CLIN N AM, V90, P17, DOI 10.1016/j.suc.2009.10.005
   Stolfi VM, 2008, J GASTROINTEST SURG, V12, P795, DOI 10.1007/s11605-008-0497-8
   SWEENEY JL, 1988, BRIT J SURG, V75, P56, DOI 10.1002/bjs.1800750120
   WILLIAMS DR, 1981, DIS COLON RECTUM, V24, P22, DOI 10.1007/BF02603444
   WOLFF BG, 1985, DIS COLON RECTUM, V28, P709, DOI 10.1007/BF02560279
   WOLKOMIR AF, 1993, DIS COLON RECTUM, V36, P545, DOI 10.1007/BF02049859
NR 29
TC 40
Z9 41
U1 1
U2 15
PU BIOMED CENTRAL LTD
PI LONDON
PA 236 GRAYS INN RD, FLOOR 6, LONDON WC1X 8HL, ENGLAND
SN 1471-230X
J9 BMC GASTROENTEROL
JI BMC Gastroenterol.
PD MAR 11
PY 2013
VL 13
AR 47
DI 10.1186/1471-230X-13-47
PG 7
WC Gastroenterology & Hepatology
WE Science Citation Index Expanded (SCI-EXPANDED)
SC Gastroenterology & Hepatology
GA 110SN
UT WOS:000316466100001
PM 23496835
OA gold, Green Published
DA 2024-01-22
ER

PT J
AU Lindsay, JO
   Whelan, K
   Stagg, AJ
   Gobin, P
   Al-Hassi, HO
   Rayment, N
   Kamm, MA
   Knight, SC
   Forbes, A
AF Lindsay, JO
   Whelan, K
   Stagg, AJ
   Gobin, P
   Al-Hassi, HO
   Rayment, N
   Kamm, MA
   Knight, SC
   Forbes, A
TI Clinical, microbiological, and immunological effects of
   fructo-oligosaccharide in patients with Crohn's disease
SO GUT
LA English
DT Article
ID INFLAMMATORY-BOWEL-DISEASE; INTESTINAL DENDRITIC CELLS; TARGETED
   OLIGONUCLEOTIDE PROBES; ACTIVATED RECEPTOR-GAMMA; IN-SITU HYBRIDIZATION;
   TOLL-LIKE RECEPTORS; BACTERIA; COLITIS; OLIGOFRUCTOSE; MICROFLORA
AB Background and aims: The intestinal microbiota play a pivotal role in the inflammation associated with Crohn's disease through their interaction with the mucosal immune system. Some bifidobacteria species are immunoregulatory and induce increased dendritic cell interleukin 10 (IL-10) release in vitro. Fructo-oligosaccharides (FOS) increase faecal and mucosal bifidobacteria in healthy volunteers. The aim of this study was to assess the effect of FOS administration on disease activity, bifidobacteria concentrations, and mucosal dendritic cell function in patients with moderately active Crohn's disease.
   Patients and methods: Ten patients with active ileocolonic Crohn's disease received 15 g of FOS for three weeks. Disease activity was measured using the Harvey Bradshaw index. Faecal and mucosal bifidobacteria were quantified by fluorescence in situ hybridisation, and mucosal dendritic cell IL-10 and Toll-like receptor (TLR) expression were assessed by flow cytometry of dissociated rectal biopsies.
   Results: FOS induced a significant reduction in the Harvey Bradshaw index from 9.8 (SD 3.1) to 6.9 (3.4) (p < 0.01). There was a significant increase in faecal bifidobacteria concentration from 8.8 (0.9) log(10) to 9.4 (0.9) log(10) cells/g dry faeces (p < 0.001). The percentage of IL-10 positive dendritic cells increased from 30 (12)% to 53 (10)% (p = 0.06). Finally, the percentage of dendritic cells expressing TLR2 and TLR4 increased from 1.7 (1.7)% to 36.8 (15.9)% (p = 0.08) and from 3.6 (3.6)% to 75.4 (3.4)% (p < 0.001), respectively.
   Conclusions: FOS supplementation increases faecal bifidobacteria concentrations and modifies mucosal dendritic cell function. This novel therapeutic strategy appears to decrease Crohn's disease activity in a small open label trial and therefore warrants further investigation.
C1 Kings Coll London, Nutr Sci Res Div, London WC2R 2LS, England.
   St Marks Hosp, Harrow, Middx, England.
   Univ London Imperial Coll Sci Technol & Med, Antigen Presentat Res Grp, Harrow, Middx, England.
C3 University of London; King's College London; Imperial College London;
   Imperial College London
RP Lindsay, JO (通讯作者)，Royal London Hosp, Barts & London NHS Trust, London E1 1BB, England.
EM james.lindsay@bartsandthelondon.nhs.uk
RI Whelan, Kevin/ABD-5154-2021; Whelan, Kevin/ABD-5350-2021
OI Whelan, Kevin/0000-0001-5414-2950; Forbes, Alastair/0000-0001-7416-9843
CR AMANN RI, 1990, APPL ENVIRON MICROB, V56, P1919, DOI 10.1128/AEM.56.6.1919-1925.1990
   Bell SJ, 2001, J IMMUNOL, V166, P4958, DOI 10.4049/jimmunol.166.8.4958
   BEST WR, 1981, RECENT ADV CROHNS DI, P7
   Cummings JH, 2002, BRIT J NUTR, V87, pS145, DOI 10.1079/BJN/2002530
   Desreumaux P, 2001, J EXP MED, V193, P827, DOI 10.1084/jem.193.7.827
   Dubuquoy L, 2003, GASTROENTEROLOGY, V124, P1265, DOI 10.1016/S0016-5085(03)00271-3
   Ellegard L, 1997, EUR J CLIN NUTR, V51, P1, DOI 10.1038/sj.ejcn.1600320
   FASOLI R, 1990, BRIT J SURG, V77, P616, DOI 10.1002/bjs.1800770606
   FORBES A, 2001, INFLAMMATORY BOWEL D
   Franks AH, 1998, APPL ENVIRON MICROB, V64, P3336
   GIBSON GR, 1995, GASTROENTEROLOGY, V108, P975, DOI 10.1016/0016-5085(95)90192-2
   HARPER PH, 1985, GUT, V26, P279, DOI 10.1136/gut.26.3.279
   Hart AL, 2005, GASTROENTEROLOGY, V129, P50, DOI 10.1053/j.gastro.2005.05.013
   Hart AL, 2004, GUT, V53, P1602, DOI 10.1136/gut.2003.037325
   HARVEY RF, 1980, LANCET, V1, P514
   Hausmann M, 2002, GASTROENTEROLOGY, V122, P1987, DOI 10.1053/gast.2002.33662
   Holma R, 2002, SCAND J GASTROENTERO, V37, P1042, DOI 10.1080/003655202320378239
   Kadowaki N, 2001, J EXP MED, V194, P863, DOI 10.1084/jem.194.6.863
   Kinoshita M, 2002, BIOCHEM BIOPH RES CO, V293, P827, DOI 10.1016/S0006-291X(02)00294-2
   LANGENDIJK PS, 1995, APPL ENVIRON MICROB, V61, P3069, DOI 10.1128/AEM.61.8.3069-3075.1995
   Langlands SJ, 2004, GUT, V53, P1610, DOI 10.1136/gut.2003.037580
   Leiper K, 2000, ALIMENT PHARM THER, V14, P801
   Macpherson AJ, 2004, SCIENCE, V303, P1662, DOI 10.1126/science.1091334
   Madsen KL, 1999, GASTROENTEROLOGY, V116, P1107, DOI 10.1016/S0016-5085(99)70013-2
   Manz W, 1996, MICROBIOL-SGM, V142, P1097, DOI 10.1099/13500872-142-5-1097
   Millard AL, 2002, CLIN EXP IMMUNOL, V130, P245
   Mylonaki M, 2005, INFLAMM BOWEL DIS, V11, P481, DOI 10.1097/01.MIB.0000159663.62651.4f
   Probert HM, 2004, APPL ENVIRON MICROB, V70, P4505, DOI 10.1128/AEM.70.8.4505-4511.2004
   Rakoff-Nahoum S, 2004, CELL, V118, P229, DOI 10.1016/j.cell.2004.07.002
   Rescigno M, 2001, NAT IMMUNOL, V2, P361, DOI 10.1038/86373
   Roller M, 2004, J NUTR, V134, P153, DOI 10.1093/jn/134.1.153
   Rycroft CE, 2001, J APPL MICROBIOL, V91, P878, DOI 10.1046/j.1365-2672.2001.01446.x
   Sartor RB, 2004, GASTROENTEROLOGY, V126, P1620, DOI 10.1053/j.gastro.2004.03.024
   Sartor RB, 2001, CURR OPIN GASTROEN, V17, P324, DOI 10.1097/00001574-200107000-00005
   Scheinecker C, 2002, J EXP MED, V196, P1079, DOI 10.1084/jem.20020991
   Seksik P, 2003, GUT, V52, P237, DOI 10.1136/gut.52.2.237
   Sellon RK, 1998, INFECT IMMUN, V66, P5224, DOI 10.1128/IAI.66.11.5224-5231.1998
   Shanahan F, 2000, INFLAMM BOWEL DIS, V6, P107, DOI 10.1097/00054725-200005000-00007
   Stagg AJ, 2002, EUR J IMMUNOL, V32, P1445, DOI 10.1002/1521-4141(200205)32:5<1445::AID-IMMU1445>3.0.CO;2-E
   Stagg AJ, 2003, GUT, V52, P1522, DOI 10.1136/gut.52.10.1522
   Su CY, 2004, GASTROENTEROLOGY, V126, P1257, DOI 10.1053/j.gastro.2004.01.024
   SUTHERLAND L, 1991, GUT, V32, P1071, DOI 10.1136/gut.32.9.1071
   Swidsinski A, 2002, GASTROENTEROLOGY, V122, P44, DOI 10.1053/gast.2002.30294
   Tamboli CP, 2004, GUT, V53, P1, DOI 10.1136/gut.53.1.1
   VANLOO J, 1995, CRIT REV FOOD SCI, V35, P525, DOI 10.1080/10408399509527714
   VANMUNSTER IP, 1994, AM J CLIN NUTR, V59, P626, DOI 10.1093/ajcn/59.3.626
   Viney JL, 1998, J IMMUNOL, V160, P5815
NR 47
TC 306
Z9 356
U1 3
U2 37
PU BMJ PUBLISHING GROUP
PI LONDON
PA BRITISH MED ASSOC HOUSE, TAVISTOCK SQUARE, LONDON WC1H 9JR, ENGLAND
SN 0017-5749
EI 1468-3288
J9 GUT
JI Gut
PD MAR
PY 2006
VL 55
IS 3
BP 348
EP 355
DI 10.1136/gut.2005.074971
PG 8
WC Gastroenterology & Hepatology
WE Science Citation Index Expanded (SCI-EXPANDED)
SC Gastroenterology & Hepatology
GA 011NR
UT WOS:000235275700012
PM 16162680
OA Green Published
DA 2024-01-22
ER

PT J
AU Viola, A
   Muscianisi, M
   Macaluso, FS
   Ventimiglia, M
   Cappello, M
   Privitera, AC
   Magnano, A
   Pluchino, D
   Magrì, G
   Ferracane, C
   Mocciaro, F
   Garufi, S
   Giuffrida, E
   Costantino, G
   Fiocco, G
   Grova, M
   Guida, L
   Alibrandi, A
   Orlando, A
   Fries, W
AF Viola, Anna
   Muscianisi, Marco
   Macaluso, Fabio S.
   Ventimiglia, Marco
   Cappello, Maria
   Privitera, Antonino C.
   Magnano, Antonio
   Pluchino, Dario
   Magri, Giovanni
   Ferracane, Concetta
   Mocciaro, Filippo
   Garufi, Serena
   Giuffrida, Enrica
   Costantino, Giuseppe
   Fiocco, Gabriele
   Grova, Mauro
   Guida, Laura
   Alibrandi, Angela
   Orlando, Ambrogio
   Fries, Walter
CA SN-IBD
TI Ustekinumab in Crohn's disease: Real-world outcomes from the Sicilian
   network for inflammatory bowel diseases
SO JGH OPEN
LA English
DT Article
DE anti-interleukin-12/23; efficacy; persistence; safety
AB Background and Aim: Ustekinumab is approved in Europe for the treatment of moderate to severe Crohn's disease (CD). Italian real-life data are scarce, so the aim of this study was to assess the effectiveness and safety of ustekinumab in an Italian cohort of CD patients.
   Methods: Data of patients with CD who started using ustekinumab were extracted from the cohort of the Sicilian Network for Inflammatory Bowel Disease. Primary end-points were steroid-free clinical remission at 8, 24, and 52 weeks of therapy and reduction of C-reactive protein. Secondary end-points were treatment response, treatment persistence at 12 months, and safety.
   Results: A total of 131 patients (males 56%; mean age 46 years +/- 15) were included. All patients were biologics experienced except for one. At 24 and 52 weeks, 40% and 43% of patients achieved steroid-free clinical remission, and 64% and 62% had clinical response, respectively. At the end of follow-up, there was a significant reduction of steroid use (P = 0.012) and of the Harvey-Bradshaw Index (P = 0.001). The probability of persistence in therapy with ustekinumab after 12 months of treatment was 89%. The only factor associated with discontinuation was older age.
   Conclusions: Data from our real-life cohort of treatment-refractory CD patients suggest the satisfactory effectiveness and safety profile of ustekinumab.
C1 [Viola, Anna; Muscianisi, Marco; Costantino, Giuseppe; Fiocco, Gabriele; Fries, Walter] Univ Messina, AOU Policlin G Martino, Gastroenterol & Inflammatory Bowel Dis Unit, Messina, Italy.
   [Alibrandi, Angela] Univ Messina, Dept Econ, Unit Stat & Math Sci, Messina, Italy.
   [Macaluso, Fabio S.; Ventimiglia, Marco; Grova, Mauro; Orlando, Ambrogio] AOOR Villa Sofia Cervello, Inflammatory Bowel Dis Unit, Palermo, Italy.
   [Cappello, Maria; Giuffrida, Enrica; Guida, Laura] AOU Policlin P Giaccone, Gastroenterol & Hepatol Unit, Palermo, Italy.
   [Mocciaro, Filippo] ARNAS Civ Cristina Benfratelli, Gastroenterol & Endoscopy Unit, Palermo, Italy.
   [Privitera, Antonino C.] AOU Policlin Vittorio Emanuele, AO Emergenza Cannizzaro, IBD Unit, Catania, Italy.
   [Magnano, Antonio; Pluchino, Dario] AOU Policlin Vittorio Emanuele, Gastroenterol Unit, Catania, Italy.
   [Magri, Giovanni; Ferracane, Concetta] AO S Marta & S Venera, Gastroenterol Unit, Acireale, Italy.
   [Garufi, Serena] AOOR S Elia M Raimondi, Gastroenterol Unit, Caltanissetta, Italy.
C3 AOU Policlinico Gaetano Martino; University of Messina; University of
   Messina; A.R.N.A.S. Ospedali Civico Di Cristina Benfratelli; Azienda
   Ospedaliera Universitaria Policlinico Vittorio Emanuele Presidio
   Ferraotto; Azienda Ospedaliera Universitaria Policlinico Vittorio
   Emanuele Presidio Ferraotto
RP Viola, A (通讯作者)，Univ Messina, Dept Clin & Expt Med, Clin Unit Chron Bowel Disorders, Messina, Italy.
EM annaviola88@gmail.com
RI Viola, Anna/AAB-8788-2022; Mocciaro, Filippo/AAC-7257-2022; Fries,
   Walter/AAB-8703-2022; Macaluso, Fabio Salvatore/AFB-9138-2022
OI Viola, Anna/0000-0002-1733-6489; Mocciaro, Filippo/0000-0002-4389-0643;
   Fries, Walter/0000-0001-6159-7478; Macaluso, Fabio
   Salvatore/0000-0001-5128-3846; Grova, Mauro/0000-0001-8978-8604;
   Muscianisi, Marco/0000-0001-8010-4042
CR af Bjorkesten CG, 2020, EUR J GASTROEN HEPAT, V32, P1507, DOI 10.1097/MEG.0000000000001831
   Alric H, 2020, ALIMENT PHARM THER, V51, P948, DOI 10.1111/apt.15706
   Biemans VBC, 2020, J CROHNS COLITIS, V14, P33, DOI 10.1093/ecco-jcc/jjz119
   Deza DC, 2020, GASTROENT HEPAT-BARC, V43, P126, DOI 10.1016/j.gastrohep.2019.09.011
   CHARLSON ME, 1987, J CHRON DIS, V40, P373, DOI 10.1016/0021-9681(87)90171-8
   Feagan BG, 2016, NEW ENGL J MED, V375, P1946, DOI 10.1056/NEJMoa1602773
   Hanauer SB, 2002, LANCET, V359, P1541, DOI 10.1016/S0140-6736(02)08512-4
   Harris RJ, 2020, FRONTLINE GASTROENTE, V11, P111, DOI 10.1136/flgastro-2019-101237
   Hoffmann P, 2019, WORLD J GASTROENTERO, V25, P4481, DOI 10.3748/wjg.v25.i31.4481
   Kubesch A, 2019, J CLIN MED, V8, DOI 10.3390/jcm8122140
   Liefferinckx C, 2019, J CROHNS COLITIS, V13, P1401, DOI 10.1093/ecco-jcc/jjz080
   Macaluso FS, 2020, EXPERT OPIN BIOL TH, V20, P193, DOI 10.1080/14712598.2020.1707800
   Obando C, 2020, ADV THER, V37, P2127, DOI 10.1007/s12325-020-01276-3
   Porcari S, 2020, DRUG AGING, V37, P383, DOI 10.1007/s40266-020-00744-3
   Sandborn WJ, 2008, GASTROENTEROLOGY, V135, P1130, DOI 10.1053/j.gastro.2008.07.014
   Sandborn WJ, 2013, NEW ENGL J MED, V369, P711, DOI 10.1056/NEJMoa1215739
   Sandborn WJ, 2012, NEW ENGL J MED, V367, P1519, DOI 10.1056/NEJMoa1203572
   Shitrit ABG, 2020, UNITED EUR GASTROENT, V8, P418, DOI 10.1177/2050640620902956
   Silverberg MS, 2005, CAN J GASTROENTEROL, V19, p5A, DOI 10.1155/2005/269076
   Simon EG, 2016, THER ADV GASTROENTER, V9, P26, DOI 10.1177/1756283X15618130
   Verstockt B, 2019, J CROHNS COLITIS, V13, P864, DOI 10.1093/ecco-jcc/jjz008
NR 21
TC 12
Z9 12
U1 0
U2 0
PU WILEY
PI HOBOKEN
PA 111 RIVER ST, HOBOKEN 07030-5774, NJ USA
SN 2397-9070
J9 JGH OPEN
JI JGH Open
PD MAR
PY 2021
VL 5
IS 3
BP 364
EP 370
DI 10.1002/jgh3.12502
EA FEB 2021
PG 7
WC Gastroenterology & Hepatology
WE Emerging Sources Citation Index (ESCI)
SC Gastroenterology & Hepatology
GA QS0ZD
UT WOS:000613645800001
PM 33732883
OA gold, Green Published
DA 2024-01-22
ER

PT J
AU Zuo, LS
   Huang, Z
   Dong, L
   Xu, LQ
   Zhu, Y
   Zeng, K
   Zhang, CY
   Chen, JN
   Zhang, JF
AF Zuo, Longsheng
   Huang, Zhen
   Dong, Lei
   Xu, Lingqing
   Zhu, Yi'an
   Zeng, Ke
   Zhang, Chenyu
   Chen, Jiangning
   Zhang, Junfeng
TI Targeting delivery of anti-TNFα oligonucleotide into activated colonic
   macrophages protects against experimental colitis
SO GUT
LA English
DT Article
ID TUMOR-NECROSIS-FACTOR; INFLAMMATORY-BOWEL-DISEASE; MOLECULAR-WEIGHT
   CHITOSAN; CROHNS-DISEASE; ANTISENSE OLIGONUCLEOTIDES; GENE DELIVERY;
   T-CELLS; IN-VIVO; MICE; INFLIXIMAB
AB Background and aims Tumour necrosis factor alpha (TNF alpha) is a focal point of the inflammatory cascade in Crohn's disease (CD). As an emerging approach to block cytokines, antisense oligonucleotide (ASO) has developed quickly, but is thwarted by a key obstacle-safe and effective delivery to specified cells. Here a novel nano-complex, based on galactosylated low molecular weight chitosan (gal-LMWC) and an ASO against TNF alpha, is presented which may be effective for CD treatment. The aim of this study was to investigate the targeting delivery ability of the gal-LMWC/ASO complex into activated macrophages and its potential therapeutic action in experimental colitis.
   Methods Gal-LMWC was associated with ASO to form a stable nano-complex and the complex was injected into mice by intracolonic administration. Cellular localisation of the gal-LMWC/ASO complex in the colon was determined. The therapeutic effects were further studied in 2,4,6-trinitrobenzene sulfonic acid (TNBS)-induced colitis and CD4+ CD45RB(hi) T cell transfer colitis.
   Results Intracolonic administration of the gal-LMWC/ASO complex resulted in the successful delivery of ASO into activated colonic macrophages and a significant reduction of colonic TNF alpha in mice with colitis. A single injection in TNBS colitis or repeated treatment in CD45RB hi transfer colitis both significantly ameliorated the clinical and histopathological severity of the wasting disease, reduced tissue levels of inflammatory cytokines and abrogated body weight loss, diarrhoea and intestinal protein loss.
   Conclusions It is the first time a non-viral gene vector has been combined with an ASO targeted to activated macrophages in the treatment of CD. The inhibition of TNF alpha by this strategy represents a promising therapeutic approach for the treatment of CD.
C1 [Zuo, Longsheng; Huang, Zhen; Dong, Lei; Xu, Lingqing; Zhu, Yi'an; Zeng, Ke; Zhang, Chenyu; Chen, Jiangning; Zhang, Junfeng] Nanjing Univ, State Key Lab Pharmaceut Biotechnol, Sch Life Sci, Nanjing 210093, Peoples R China.
C3 Nanjing University
RP Zhang, JF (通讯作者)，Nanjing Univ, State Key Lab Pharmaceut Biotechnol, Sch Life Sci, Nanjing 210093, Peoples R China.
EM jfzhang@nju.edu.cn
RI zhang, junfeng/JHT-7871-2023; Dong, Lei/J-3516-2013
FU National Natural Science Foundation of China [50673041, 30771036,
   BK2007144]; National Basic Research Foundation of China [2006CB503909];
   Chinese Ministry of Education [01005]; Chinese National Pharmaceutical
   Programs [2009ZX09503-028]
FX This work was supported by the National Natural Science Foundation of
   China (50673041, 30771036 and BK2007144), the National Basic Research
   Foundation of China (973 Program 2006CB503909), the Key Program for
   Science and Technology Research from the Chinese Ministry of Education
   (01005) and the Chinese National Pharmaceutical Programs
   (2009ZX09503-028).
CR Atreya R, 2008, MUCOSAL IMMUNOL, V1, P175, DOI 10.1038/mi.2008.7
   Chan JHP, 2006, CLIN EXP PHARMACOL P, V33, P533, DOI 10.1111/j.1440-1681.2006.04403.x
   Corazza N, 1999, J EXP MED, V190, P1479, DOI 10.1084/jem.190.10.1479
   Dong L, 2008, J BIOMED MATER RES A, V84A, P777, DOI 10.1002/jbm.a.31328
   Gao D, 2005, GUT, V54, P70, DOI 10.1136/gut.2003.029587
   Gao SY, 2005, EUR J PHARM BIOPHARM, V60, P327, DOI 10.1016/j.ejpb.2005.02.011
   Gao SY, 2003, INT J PHARM, V255, P57, DOI 10.1016/S0378-5173(03)00082-6
   Han PD, 2004, DRUGS, V64, P1767, DOI 10.2165/00003495-200464160-00004
   Han X, 2007, GUT, V56, P73, DOI 10.1136/gut.2006.094490
   Hashida M, 2001, ADV DRUG DELIVER REV, V52, P187, DOI 10.1016/S0169-409X(01)00209-5
   Katsuyama R, 2001, BIOCHEM BIOPH RES CO, V280, P1269, DOI 10.1006/bbrc.2001.4263
   Kihara N, 2003, GUT, V52, P713, DOI 10.1136/gut.52.5.713
   Lawrance IC, 2003, GASTROENTEROLOGY, V125, P1750, DOI 10.1053/j.gastro.2003.08.027
   Lv HT, 2006, J CONTROL RELEASE, V114, P100, DOI 10.1016/j.jconrel.2006.04.014
   Maloy KJ, 2008, MUCOSAL IMMUNOL, V1, P339, DOI 10.1038/mi.2008.28
   MORRISSEY PJ, 1993, J EXP MED, V178, P237, DOI 10.1084/jem.178.1.237
   Mosser DM, 2008, NAT REV IMMUNOL, V8, P958, DOI 10.1038/nri2448
   Myers KJ, 2003, J PHARMACOL EXP THER, V304, P411, DOI 10.1124/jpet.102.040329
   NEURATH MF, 1995, J EXP MED, V182, P1281, DOI 10.1084/jem.182.5.1281
   Neurath MF, 1997, EUR J IMMUNOL, V27, P1743, DOI 10.1002/eji.1830270722
   Pack DW, 2005, NAT REV DRUG DISCOV, V4, P581, DOI 10.1038/nrd1775
   Papadakis KA, 2000, GASTROENTEROLOGY, V119, P1148, DOI 10.1053/gast.2000.18160
   Pirollo KF, 2003, PHARMACOL THERAPEUT, V99, P55, DOI 10.1016/S0163-7258(03)00053-6
   Present DH, 1999, NEW ENGL J MED, V340, P1398, DOI 10.1056/NEJM199905063401804
   Rijcken E, 2002, GUT, V51, P529, DOI 10.1136/gut.51.4.529
   Santucci L, 2007, GUT, V56, P52, DOI 10.1136/gut.2006.091181
   Schreiber S, 2007, DEUT MED WOCHENSCHR, V132, P1770, DOI 10.1055/s-2007-984966
   Shi FX, 2004, J CONTROL RELEASE, V97, P189, DOI 10.1016/j.jconrel.2004.03.016
   van Vliet SJ, 2008, TRENDS IMMUNOL, V29, P83, DOI 10.1016/j.it.2007.10.010
   VanDeventer SJH, 1997, GUT, V40, P443, DOI 10.1136/gut.40.4.443
   Varshosaz J, 2007, EXPERT OPIN DRUG DEL, V4, P263, DOI 10.1517/17425247.4.3.263
   Weyermann J, 2004, J CONTROL RELEASE, V100, P411, DOI 10.1016/j.jconrel.2004.08.027
   Xavier RJ, 2007, NATURE, V448, P427, DOI 10.1038/nature06005
   Zhang X, 2008, J PATHOL, V214, P161, DOI 10.1002/path.2284
NR 34
TC 68
Z9 72
U1 0
U2 34
PU BMJ PUBLISHING GROUP
PI LONDON
PA BRITISH MED ASSOC HOUSE, TAVISTOCK SQUARE, LONDON WC1H 9JR, ENGLAND
SN 0017-5749
EI 1468-3288
J9 GUT
JI Gut
PD APR
PY 2010
VL 59
IS 4
BP 470
EP 479
DI 10.1136/gut.2009.184556
PG 10
WC Gastroenterology & Hepatology
WE Science Citation Index Expanded (SCI-EXPANDED)
SC Gastroenterology & Hepatology
GA 573GZ
UT WOS:000275898400011
PM 19951904
DA 2024-01-22
ER

PT J
AU Tougeron, D
   Savoye, G
   Savoye-Collet, C
   Koning, E
   Michot, F
   Lerebours, E
AF Tougeron, David
   Savoye, Guillaume
   Savoye-Collet, Celine
   Koning, Edith
   Michot, Francis
   Lerebours, Eric
TI Predicting Factors of Fistula Healing and Clinical Remission After
   Infliximab-Based Combined Therapy for Perianal Fistulizing Crohn's
   Disease
SO DIGESTIVE DISEASES AND SCIENCES
LA English
DT Article
DE Perianal Crohn's disease; Infliximab; MR imaging
ID INFLAMMATORY-BOWEL-DISEASE; MAINTENANCE TREATMENT; SETON PLACEMENT;
   6-MERCAPTOPURINE; AZATHIOPRINE
AB Perianal fistulizing Crohn's disease (PFCD) treatment is based on fistula drainage, antibiotics, immunosuppressant (IS) drugs, and infliximab. Our aim was to study the effectiveness of combination therapy on PFCD and to search for clinical or imaging features associated with the initial complete clinical response and its stability overtime. Patients and methods All patients with PFCD treated in our tertiary center between 2000 and 2005 by infliximab in combination with seton placement and/or IS and evaluated by MRI before treatment were included in the study. Basal clinical and MRI characteristics were recorded. Response to treatment was evaluated after the infliximab induction regiment and at the end of the follow-up. Results Twenty-six patients were included and followed-up for an average 4.9 years. A complex fistula was present in 69% (18/26 patients) of cases and eight (8/26 patients) had an ano-vaginal fistula. After infliximab induction therapy, 13 patients (50%) achieved a complete clinical response. The initial clinical response was significantly associated with the absence of both, active intestinal disease (54% vs. 8%, P = 0.03) and active proctitis (77% vs. 23%, P = 0.01). No initial MRI characteristics were linked to the initial response. In multivariate analysis, only the presence of active proctitis was associated with the lack of response (P = 0.047). At the end of the follow-up, 42% of the patients remained in clinical remission. No clinical characteristics were associated to sustained response when among long-standing responders two exhibited a normal post-treatment MRI. Conclusion An initial complete response of PFCD was observed in half of the patients after combined therapy including infliximab that decreased to 42% later on. Complete healing of fistulas on MRI was possible but unusual. The initial response seemed related to the absence of active intestinal disease, especially in the rectum, when the long-term response could not be predicted by the basal characteristics of patients.
C1 [Tougeron, David; Savoye, Guillaume; Lerebours, Eric] Rouen Univ Hosp C Nicolle, Dept Gastroenterol & Hepatol, ADEN EA 4311, F-76031 Rouen, France.
   [Savoye-Collet, Celine; Koning, Edith] Rouen Univ Hosp C Nicolle, Dept Radiol, F-76031 Rouen, France.
   [Michot, Francis] Rouen Univ Hosp C Nicolle, Dept Surg, F-76031 Rouen, France.
C3 Universite de Rouen Normandie; CHU de Rouen; Universite de Rouen
   Normandie; CHU de Rouen; Universite de Rouen Normandie; CHU de Rouen
RP Savoye, G (通讯作者)，Rouen Univ Hosp C Nicolle, Dept Gastroenterol & Hepatol, ADEN EA 4311, 1 Rue Germont, F-76031 Rouen, France.
EM g_savoye@hotmail.com
RI tougeron, david/ABF-3217-2020
OI tougeron, david/0000-0002-8065-9635; Savoye,
   Guillaume/0000-0002-9200-2067
CR Ardizzone S, 2004, INFLAMM BOWEL DIS, V10, P91, DOI 10.1097/00054725-200403000-00005
   Beaugerie L, 2006, GASTROENTEROLOGY, V130, P650, DOI 10.1053/j.gastro.2005.12.019
   Bell SJ, 2003, ALIMENT PHARM THER, V17, P387, DOI 10.1046/j.1365-2036.2003.01427.x
   GOWERROUSSEAU C, 1994, GUT, V35, P1433, DOI 10.1136/gut.35.10.1433
   Hyder SA, 2006, DIS COLON RECTUM, V49, P1837, DOI 10.1007/s10350-006-0656-5
   Lichtenstein GR, 2005, GASTROENTEROLOGY, V128, P862, DOI 10.1053/j.gastro.2005.01.048
   Loftus EV, 2004, AM J GASTROENTEROL, V99, P89, DOI 10.1111/j.1572-0241.2004.04016.x
   MARKOWITZ J, 1990, GASTROENTEROLOGY, V99, P1347, DOI 10.1016/0016-5085(90)91160-8
   Molinié F, 2004, GUT, V53, P843, DOI 10.1136/gut.2003.025346
   Ochsenkühn T, 2002, AM J GASTROENTEROL, V97, P2022
   Ouraghi A, 2001, GASTROEN CLIN BIOL, V25, P949
   Parsi MA, 2002, GASTROENTEROLOGY, V123, P707, DOI 10.1053/gast.2002.35390
   Parsi MA, 2004, AM J GASTROENTEROL, V99, P445, DOI 10.1111/j.1572-0241.2004.04083.x
   PEARSON DC, 1995, ANN INTERN MED, V123, P132, DOI 10.7326/0003-4819-123-2-199507150-00009
   Present DH, 1999, NEW ENGL J MED, V340, P1398, DOI 10.1056/NEJM199905063401804
   Rasul I, 2004, AM J GASTROENTEROL, V99, P82, DOI 10.1046/j.1572-0241.2003.04009.x
   Regueiro M, 2003, INFLAMM BOWEL DIS, V9, P98, DOI 10.1097/00054725-200303000-00003
   Rutgeerts P, 2006, GASTROINTEST ENDOSC, V63, P433, DOI 10.1016/j.gie.2005.08.011
   Rutgeerts P, 2007, GUT, V56, P453, DOI 10.1136/gut.2005.088732
   Sands BE, 2004, NEW ENGL J MED, V350, P876, DOI 10.1056/NEJMoa030815
   Schröder O, 2004, ALIMENT PHARM THERAP, V19, P295, DOI 10.1111/j.1365-2036.2004.01850.x
   Schwartz DA, 2004, ALIMENT PHARM THER, V19, P953, DOI 10.1111/j.1365-2036.2004.01917.x
   Schwartz DA, 2005, INFLAMM BOWEL DIS, V11, P727, DOI 10.1097/01.MIB.0000172811.57242.18
   Singh B, 2004, BRIT J SURG, V91, P801, DOI 10.1002/bjs.4613
   Topstad DR, 2003, DIS COLON RECTUM, V46, P577, DOI 10.1007/s10350-004-6611-4
   Van Assche G, 2003, AM J GASTROENTEROL, V98, P332, DOI 10.1016/S0002-9270(02)05909-9
   Vermeire S, 2002, AM J GASTROENTEROL, V97, P2357
   West RL, 2004, ALIMENT PHARM THERAP, V20, P1329, DOI 10.1111/j.1365-2036.2004.02247.x
   WILLIAMS JG, 1991, DIS COLON RECTUM, V34, P378
NR 29
TC 53
Z9 59
U1 0
U2 1
PU SPRINGER
PI DORDRECHT
PA VAN GODEWIJCKSTRAAT 30, 3311 GZ DORDRECHT, NETHERLANDS
SN 0163-2116
EI 1573-2568
J9 DIGEST DIS SCI
JI Dig. Dis. Sci.
PD AUG
PY 2009
VL 54
IS 8
BP 1746
EP 1752
DI 10.1007/s10620-008-0545-y
PG 7
WC Gastroenterology & Hepatology
WE Science Citation Index Expanded (SCI-EXPANDED)
SC Gastroenterology & Hepatology
GA 464DM
UT WOS:000267485400022
PM 19003531
DA 2024-01-22
ER

PT J
AU Maini, R
AF Maini, R
TI Infliximab treatment of rheumatoid arthritis
SO RHEUMATIC DISEASE CLINICS OF NORTH AMERICA
LA English
DT Article
ID TUMOR-NECROSIS-FACTOR; ALPHA MONOCLONAL-ANTIBODY; HEART-FAILURE;
   DOUBLE-BLIND; THERAPY; PLACEBO; METHOTREXATE; CA2; TUBERCULOSIS;
   REDUCTION
AB Infliximab was the first anti-TNF agent used to treat rheumatoid arthritis to provide proof of concept of the role of TNF-alpha in this condition. It has become widely used since, principally as an effective treatment in combination with methotrexate, but also as monotherapy for the treatment of Crohn's disease, ankylosing spondylitis, and psoriatic arthritis. The benefits of infliximab in controlling signs and symptoms, improving quality of life, preventing structural joint damage, and possible healing of bone provide an important option for the treatment of rheumatoid arthritis.
C1 Univ London Imperial Coll Sci Technol & Med, Dept Rheumatol, Kennedy Inst, Fac Med,Div Rheumat, London W6 8LH, England.
C3 University of Oxford; Imperial College London
RP Maini, R (通讯作者)，Univ London Imperial Coll Sci Technol & Med, Dept Rheumatol, Kennedy Inst, Fac Med,Div Rheumat, 1 Aspenlea Rd, London W6 8LH, England.
EM r.maini@imperial.ac.uk
CR Baecklund E, 1998, BRIT MED J, V317, P180, DOI 10.1136/bmj.317.7152.180
   Boers M, 2002, ARTHRITIS RHEUM, V46, P2818, DOI 10.1002/art.10447
   Brennan FM, 1997, BRIT J RHEUMATOL, V36, P643
   Brown SL, 2002, ARTHRITIS RHEUM-US, V46, P3151, DOI 10.1002/art.10679
   Carmona L, 2003, J RHEUMATOL, V30, P1436
   Charles P, 1999, J IMMUNOL, V163, P1521
   Charles PJ, 2000, ARTHRITIS RHEUM, V43, P2383, DOI 10.1002/1529-0131(200011)43:11<2383::AID-ANR2>3.3.CO;2-4
   Chung ES, 2003, CIRCULATION, V107, P3133, DOI 10.1161/01.CIR.0000077913.60364.D2
   Clair EWS, 2002, ARTHRITIS RHEUM, V46, P1451, DOI 10.1002/art.10302
   ELLIOTT MJ, 1994, LANCET, V344, P1105, DOI 10.1016/S0140-6736(94)90628-9
   ELLIOTT MJ, 1993, ARTHRITIS RHEUM, V36, P1681, DOI 10.1002/art.23362
   ELLIOTT MJ, 1994, LANCET, V344, P1125, DOI 10.1016/S0140-6736(94)90632-7
   Feldmann M, 2001, ANNU REV IMMUNOL, V19, P163, DOI 10.1146/annurev.immunol.19.1.163
   Feldmann M, 2003, NAT MED, V9, P1245, DOI 10.1038/nm939
   Feldmann M, 1996, ANNU REV IMMUNOL, V14, P397, DOI 10.1146/annurev.immunol.14.1.397
   *FOOD DRUG ADM CTR, ARTHR ADV COMM M SAF
   Goldstein JL, 2003, NAT MED, V9, P1237, DOI 10.1038/nm937
   Gomez-Reino JJ, 2003, ARTHRITIS RHEUM, V48, P2085
   JACOB CO, 1988, NATURE, V331, P356, DOI 10.1038/331356a0
   Keane J, 2001, NEW ENGL J MED, V345, P1098, DOI 10.1056/NEJMoa011110
   Kwon HJ, 2003, ANN INTERN MED, V138, P807, DOI 10.7326/0003-4819-138-10-200305200-00008
   Lipsky PE, 2000, NEW ENGL J MED, V343, P1594, DOI 10.1056/NEJM200011303432202
   Lipsky PE, 2002, ARTHRITIS RHEUM, V46, P2817, DOI 10.1002/art.10446
   Lipsky PE, 2002, ARTHRITIS RHEUM, V46, P2820, DOI 10.1002/art.10689
   Maini R, 1999, LANCET, V354, P1932, DOI 10.1016/S0140-6736(99)05246-0
   MAINI R, 2003, ANN RHEUM DIS S1, V62
   Maini Ravinder N, 2002, Arthritis Res, V4 Suppl 2, pS22, DOI 10.1186/ar549
   Maini RN, 1998, ARTHRITIS RHEUM, V41, P1552, DOI 10.1002/1529-0131(199809)41:9<1552::AID-ART5>3.0.CO;2-W
   Paleolog EM, 1998, ARTHRITIS RHEUM, V41, P1258, DOI 10.1002/1529-0131(199807)41:7<1258::AID-ART17>3.0.CO;2-1
   Paleolog EM, 1996, ARTHRITIS RHEUM-US, V39, P1082, DOI 10.1002/art.1780390703
   Robinson WH, 2001, ARTHRITIS RHEUM-US, V44, P1977, DOI 10.1002/1529-0131(200109)44:9<1977::AID-ART345>3.0.CO;2-6
   Smeets TJM, 2003, ARTHRITIS RHEUM-US, V48, P2155, DOI 10.1002/art.11098
   SMOLEN J, 2003, ANN M AM COLL RHEUM
   Tak PP, 1996, ARTHRITIS RHEUM, V39, P1077, DOI 10.1002/art.1780390702
   Taylor PC, 2000, ARTHRITIS RHEUM-US, V43, P38, DOI 10.1002/1529-0131(200001)43:1<38::AID-ANR6>3.0.CO;2-L
   TAYLOR PC, IN PRESS ARTHRITIS R
   Wagner C. L., 2003, VVolume 112, P37
   WILLIAMS RO, 1994, P NATL ACAD SCI USA, V91, P2762, DOI 10.1073/pnas.91.7.2762
   WILLIAMS RO, 1992, P NATL ACAD SCI USA, V89, P9784, DOI 10.1073/pnas.89.20.9784
   WOLFE F, 2003, AM COLL RHEUM ANN M
NR 40
TC 36
Z9 43
U1 0
U2 2
PU W B SAUNDERS CO-ELSEVIER INC
PI PHILADELPHIA
PA 1600 JOHN F KENNEDY BOULEVARD, STE 1800, PHILADELPHIA, PA 19103-2899 USA
SN 0889-857X
EI 1558-3163
J9 RHEUM DIS CLIN N AM
JI Rheum. Dis. Clin. North Am.
PD MAY
PY 2004
VL 30
IS 2
BP 329
EP +
DI 10.1016/j.rdc.2004.01.009
PG 20
WC Rheumatology
WE Science Citation Index Expanded (SCI-EXPANDED)
SC Rheumatology
GA 828KA
UT WOS:000221971000008
PM 15172044
DA 2024-01-22
ER

PT J
AU Reinisch, W
   de Villiers, W
   Bene, L
   Simon, L
   Rácz, I
   Katz, S
   Altorjay, I
   Feagan, B
   Riff, D
   Bernstein, CN
   Hommes, D
   Rutgeerts, P
   Cortot, A
   Gaspari, M
   Cheng, M
   Pearce, T
   Sands, BE
AF Reinisch, Walter
   de Villiers, Williem
   Bene, Laszlo
   Simon, Laszlo
   Racz, Istvan
   Katz, Seymour
   Altorjay, Istvan
   Feagan, Brian
   Riff, Dennis
   Bernstein, Charles N.
   Hommes, Daniel
   Rutgeerts, Paul
   Cortot, Antoine
   Gaspari, Michael
   Cheng, May
   Pearce, Tillman
   Sands, Bruce E.
TI Fontolizumab in Moderate to Severe Crohn's Disease: A Phase 2,
   Randomized, Double-blind, Placebo-controlled, Multiple-dose Study
SO INFLAMMATORY BOWEL DISEASES
LA English
DT Article
DE fontolizumab; inflammatory bowel disease; Crohn's disease; interferon
   gamma; clinical study
ID ANTIINTERFERON-GAMMA ANTIBODY; INFLAMMATORY-BOWEL-DISEASE;
   INTERFERON-GAMMA; ACTIVITY INDEX; IFN-GAMMA; SAFETY
AB Background: The safety and efficacy of fontolizumab, a humanized anti-interferon gamma antibody, was investigated in patients with Crohn's disease (CD). Elevated gut mucosal levels of interferon gamma, a key cytokine involved in the inflammatory process of CID, are associated with disease symptoms.
   Methods: A total of 201 patients with Crohn's Disease Activity Index (CDAI) scores between 250 and 450 were randomized to receive an initial intravenous dose of 1.0 or 4.0 mg/kg fontolizumab or placebo, followed by up to 3 subcutaneous doses of 0.1 or 1.0 mg/kg fontolizumab or placebo every 4 weeks. Clinical response at day 29, the primary efficacy endpoint, was defined as a decrease in the CDAI of at least 100 points from baseline levels.
   Results: Of 201 patients, 135 (67%) completed the study. Day 29 response rates were similar in all treatment groups (31%-38%). At subsequent timepoints a significantly greater proportion of patients in the 1.0 mg/kg intravenous / 1.0 mg/kg subcutaneous fontolizumab group had clinical response and significantly greater improvement in the CDAI score compared with patients who received placebo. All fontolizumab groups had significant improvement in C-reactive protein levels. The overall frequency of adverse events was similar in all groups (58%-75%); most events were related to exacerbation of CD. There was a low frequency (5.2%) of neutralizing antibodies to fontolizumab.
   Conclusions: Although a strong clinical response to fontolizumab was not observed, significant decreases in C-reactive protein levels suggest a biological effect. Fontolizumab was well tolerated, and further studies to assess its efficacy are warranted.
C1 Univ Vienna, Dept Gastroenterol & Hepatol, Clin Internal Med 3, Vienna, Austria.
   [de Villiers, Williem] Univ Kentucky, Med Ctr, Div Digest Dis & Nutr, Lexington, KY USA.
   [Cheng, May; Pearce, Tillman] PDL BioPharma Inc, Redwood City, CA USA.
   [Sands, Bruce E.] Harvard Univ, Sch Med, Boston, MA USA.
   [Sands, Bruce E.] Massachusetts Gen Hosp, MGH Crohns & Colitis Ctr, Boston, MA 02114 USA.
   [Sands, Bruce E.] Massachusetts Gen Hosp, Gastrointestinal Unit, Boston, MA 02114 USA.
   [Gaspari, Michael] Carolina Digest Hlth Associates, Charlotte, NC USA.
   [Bernstein, Charles N.] Univ Manitoba, John Buhler Res Ctr, Winnipeg, MB, Canada.
   [Feagan, Brian] Univ Western Ontario, London Hlth Sci Ctr, London, ON, Canada.
   [Rutgeerts, Paul] Univ Ziekenhuizen Gasthuisberg, Dept Gastroenterol, Louvain, Belgium.
   [Riff, Dennis] Adv Clin Res Inst, Anaheim, CA USA.
   [Hommes, Daniel] Univ Amsterdam, Acad Med Ctr, Dept Gastroenterol, NL-1105 AZ Amsterdam, Netherlands.
   [Altorjay, Istvan] Univ Debrecen, H-4012 Debrecen, Hungary.
   [Cortot, Antoine] CHU Hop Claude Huriez, Serv Malad Appareil Digestif & Nutr, Lille, France.
   [Bene, Laszlo] Peterfy S Hosp, Budapest, Hungary.
   [Simon, Laszlo] Cty Hosp Szekszard, Dept Internal Med 2, Szekszard, Hungary.
   [Racz, Istvan] Petz Aladar Cty Hosp, Gyor, Hungary.
   [Katz, Seymour] Long Isl Clin Res Associates LLP, Great Neck, NY USA.
C3 University of Vienna; University of Kentucky; PDL Biopharma, Inc.;
   Harvard University; Harvard Medical School; Harvard University;
   Massachusetts General Hospital; Harvard University; Massachusetts
   General Hospital; University of Manitoba; London Health Sciences Centre;
   Western University (University of Western Ontario); KU Leuven;
   University Hospital Leuven; University of Amsterdam; Academic Medical
   Center Amsterdam; University of Debrecen; Universite de Lille - ISITE;
   CHU Lille
RP Reinisch, W (通讯作者)，Med Univ Vienna, Dept Internal Med 3, Div Gastroenterol & Hepatol, Waehringer Guertel 18-20, A-1090 Vienna, Austria.
EM walter.reinisch@meduniwien.ac.at
RI Sands, Bruce/R-7887-2019; CORTOT, ANTOINE/I-7739-2016; Feagan,
   Brian/G-3292-2011; Feagan, Brian G/M-4283-2015; CORTOT,
   Antoine/I-5796-2015
OI Sands, Bruce/0000-0001-5762-5042; CORTOT, ANTOINE/0000-0002-1067-8996;
   Prof. Dr. Racz, Istvan/0000-0001-9740-6995; katz,
   seymour/0000-0002-3492-9200
FU PDL BioPharma. Inc., Redwood City, CA
FX Supported by PDL BioPharma. Inc., Redwood City, CA.
CR Agnholt J, 2003, CYTOKINE, V23, P76, DOI 10.1016/S1043-4666(03)00201-1
   BEST WR, 1979, GASTROENTEROLOGY, V77, P843
   BEST WR, 1976, GASTROENTEROLOGY, V70, P439
   Camoglio L, 1998, INFLAMM BOWEL DIS, V4, P285, DOI 10.1002/ibd.3780040406
   Colpaert S, 2002, EUR CYTOKINE NETW, V13, P431
   Cuffari C, 2004, DIGEST DIS SCI, V49, P133, DOI 10.1023/B:DDAS.0000011614.88494.ee
   Fuss IJ, 1996, J IMMUNOL, V157, P1261
   Hommes DW, 2006, GUT, V55, P1131, DOI 10.1136/gut.2005.079392
   Reinisch W, 2006, GUT, V55, P1138, DOI 10.1136/gut.2005.079434
NR 9
TC 152
Z9 165
U1 0
U2 8
PU LIPPINCOTT WILLIAMS & WILKINS
PI PHILADELPHIA
PA TWO COMMERCE SQ, 2001 MARKET ST, PHILADELPHIA, PA 19103 USA
SN 1078-0998
EI 1536-4844
J9 INFLAMM BOWEL DIS
JI Inflamm. Bowel Dis.
PD FEB
PY 2010
VL 16
IS 2
BP 233
EP 242
DI 10.1002/ibd.21038
PG 10
WC Gastroenterology & Hepatology
WE Science Citation Index Expanded (SCI-EXPANDED)
SC Gastroenterology & Hepatology
GA 560OE
UT WOS:000274911200013
PM 19637334
OA Bronze
DA 2024-01-22
ER

PT J
AU Wine, E
   Reif, SS
   Leshinsky-Silver, E
   Weiss, B
   Shaoul, RR
   Shamir, R
   Wasserman, D
   Lerner, A
   Boaz, M
   Levine, A
AF Wine, E
   Reif, SS
   Leshinsky-Silver, E
   Weiss, B
   Shaoul, RR
   Shamir, R
   Wasserman, D
   Lerner, A
   Boaz, M
   Levine, A
TI Pediatric Crohn's disease and growth retardation: The role of genotype,
   phenotype, and disease severity
SO PEDIATRICS
LA English
DT Article
DE height failure; weight failure; Crohn's disease; growth; inflammatory
   bowel disease; genes; pediatric
ID INFLAMMATORY-BOWEL-DISEASE; NOD2 GENE; CHILDREN; ADOLESCENTS; FAILURE;
   ASSOCIATION; VARIANTS; SUSCEPTIBILITY; PROGNOSIS; CHILDHOOD
AB Background. Delayed growth is a well-established feature of pediatric Crohn's disease. Several factors have been shown to affect growth, including disease location, severity, and treatment. The recently discovered NOD2 gene has been correlated to ileal location of Crohn's disease and subsequently could affect growth through the resulting phenotype or as an independent risk factor. The aim of our study was to determine if growth retardation is affected by genotype independently of disease location or severity.
   Methods. Genotyping for 3 NOD2 single-nucleotide polymorphisms was performed in 93 patients with detailed growth records. Parameters including disease location, disease severity, and NOD 2 genotype and their effect on z scores for height and weight at disease onset and during follow-up were analyzed.
   Results. NOD2 mutations were correlated with ileal location but not with disease severity or growth retardation. Ileal involvement was significantly associated with height retardation at disease onset and the lowest z score during follow-up. Use of steroids affected weight but not height. Regression models for growth variables revealed that the strongest association with impaired growth is with disease severity (weight- and height-failure odds ratios: 6.17 and 4.52, respectively).
   Conclusions. Severity of disease is correlated with growth failure for both height and weight. Location of disease is a weaker predictor of disordered growth and is correlated with growth retardation but not growth failure. The NOD2 genotype was not correlated with growth retardation or growth failure.
C1 E Wolfson Med Ctr, Pediat Gastroenterol Serv, Pediat Gastroenterol & Nutr Unit, IL-58100 Holon, Israel.
   Tel Aviv Univ, Sackler Sch Med, IL-69978 Tel Aviv, Israel.
   Tel Aviv Med Ctr & Sch Med, Dana Childrens Hosp, Pediat Gastroenterol & Nutr Unit, IL-64239 Tel Aviv, Israel.
   E Wolfson Med Ctr, Mol Genet Lab, IL-58100 Holon, Israel.
   Tel Hashomer Med Ctr, Pediat Gastroenterol & Nutr Unit, Tel Aviv, Israel.
   Bnei Zion Med Ctr, Haifa, Israel.
   Rambam Med Ctr, Div Gastroenterol, Haifa, Israel.
   Carmel Hosp, Haifa, Israel.
   E Wolfson Med Ctr, Epidemiol Unit, IL-58100 Holon, Israel.
C3 Sackler Faculty of Medicine; Sackler Faculty of Medicine; Bnai Zion
   Medical Center; Rambam Health Care Campus; Clalit Health Services;
   Carmel Medical Center
RP Levine, A (通讯作者)，E Wolfson Med Ctr, Pediat Gastroenterol Serv, Pediat Gastroenterol & Nutr Unit, POB 5, IL-58100 Holon, Israel.
EM alevine@wolfson.health.gov.il
RI Shaoul, Ron/S-7737-2019; Boaz, Mona/O-6940-2014
OI Boaz, Mona/0000-0002-3920-7549; Shaoul, Ron/0000-0001-5667-8759; Wine,
   Eytan/0000-0002-3458-4142
CR Ahmad T, 2002, GASTROENTEROLOGY, V122, P854, DOI 10.1053/gast.2002.32413
   Ahmadian A, 2000, ANAL BIOCHEM, V280, P103, DOI 10.1006/abio.2000.4493
   Anderson PD, 2003, HUM GENET, V113, P10, DOI 10.1007/s00439-003-0933-5
   BEEKEN WL, 1973, GASTROENTEROLOGY, V65, P390
   BEEKEN WL, 1972, GASTROENTEROLOGY, V62, P207
   BLODGETT FM, 1956, NEW ENGL J MED, V254, P636, DOI 10.1056/NEJM195604052541402
   Bonen DK, 2003, GASTROENTEROLOGY, V124, P140, DOI 10.1053/gast.2003.50019
   Cuthbert AP, 2002, GASTROENTEROLOGY, V122, P867, DOI 10.1053/gast.2002.32415
   FOOTE KD, 1985, LANCET, V2, P917
   Hampe J, 2002, LANCET, V359, P1661, DOI 10.1016/S0140-6736(02)08590-2
   Hampe J, 2001, LANCET, V357, P1925, DOI 10.1016/S0140-6736(00)05063-7
   HOMER DR, 1977, PEDIATRICS, V59, P717
   Hugot JP, 2001, NATURE, V411, P599, DOI 10.1038/35079107
   KANOF ME, 1988, GASTROENTEROLOGY, V95, P1523, DOI 10.1016/S0016-5085(88)80072-6
   KELTS DG, 1979, GASTROENTEROLOGY, V76, P720
   LAYDEN T, 1976, GASTROENTEROLOGY, V70, P1017
   Lesage S, 2002, AM J HUM GENET, V70, P845, DOI 10.1086/339432
   Levine A, 2002, J PEDIATR-US, V140, P75, DOI 10.1067/mpd.2002.119992
   LOEB JN, 1976, NEW ENGL J MED, V295, P547, DOI 10.1056/NEJM197609022951007
   Louis E, 2003, GUT, V52, P552, DOI 10.1136/gut.52.4.552
   MARKOWITZ J, 1993, J PEDIATR GASTR NUTR, V16, P373, DOI 10.1097/00005176-199305000-00005
   MCCAFFERY TD, 1970, PEDIATRICS, V45, P386
   MOCK DM, 1986, GASTROENTEROLOGY, V91, P1019, DOI 10.1016/0016-5085(86)90709-2
   MOTIL KJ, 1993, GASTROENTEROLOGY, V105, P681, DOI 10.1016/0016-5085(93)90883-E
   MOTIL KJ, 1982, J PEDIATR-US, V101, P345, DOI 10.1016/S0022-3476(82)80056-5
   MURCH SH, 1991, GUT, V32, P913, DOI 10.1136/gut.32.8.913
   Ogura Y, 2001, NATURE, V411, P603, DOI 10.1038/35079114
   Probert CSJ, 1996, INT J COLORECTAL DIS, V11, P25, DOI 10.1007/BF00418851
   PUNTIS J, 1984, GUT, V25, P329, DOI 10.1136/gut.25.4.329
   ROSENTHAL SR, 1983, PEDIATRICS, V72, P481
   Saha MT, 1998, J PEDIATR GASTR NUTR, V26, P310, DOI 10.1097/00005176-199803000-00013
   SATSANGI J, 1987, CLIN EXP IMMUNOL, V67, P594
   Sawczenko A, 2003, ARCH DIS CHILD, V88, P995, DOI 10.1136/adc.88.11.995
   SIEGEL SA, 1995, CYTOKINE, V7, P15, DOI 10.1006/cyto.1995.1003
   Thompson NP, 1996, BRIT MED J, V312, P95
   Tomer G, 2003, AM J GASTROENTEROL, V98, P2479, DOI 10.1016/S0002-9270(03)01706-4
   TYSK C, 1988, GUT, V29, P990, DOI 10.1136/gut.29.7.990
NR 37
TC 59
Z9 66
U1 0
U2 2
PU AMER ACAD PEDIATRICS
PI ELK GROVE VILLAGE
PA 141 NORTH-WEST POINT BLVD,, ELK GROVE VILLAGE, IL 60007-1098 USA
SN 0031-4005
EI 1098-4275
J9 PEDIATRICS
JI Pediatrics
PD NOV
PY 2004
VL 114
IS 5
BP 1281
EP 1286
DI 10.1542/peds.2004-0417
PG 6
WC Pediatrics
WE Science Citation Index Expanded (SCI-EXPANDED)
SC Pediatrics
GA 867KY
UT WOS:000224842700013
PM 15520108
DA 2024-01-22
ER

PT J
AU Lightner, AL
   Reese, J
   Justin, R
   Nachand, D
   Xue, J
   Dadgar, N
   Steele, S
   Hull, T
AF Lightner, Amy L.
   Reese, Jane
   Ream, Justin
   Nachand, Douglas
   Jia, Xue
   Dadgar, Neda
   Steele, Scott
   Hull, Tracy
TI A Phase IB/IIA Study of Ex Vivo Expanded Allogeneic Bone Marrow-Derived
   Mesenchymal Stem Cells for the Treatment of Perianal Fistulizing Crohn's
   Disease
SO DISEASES OF THE COLON & RECTUM
LA English
DT Article
DE Crohn's disease; Mesenchymal stem cells; Perianal fistula
ID NATURAL-HISTORY; FISTULAS
AB BACKGROUND: Mesenchymal stem cells have been used for the treatment of perianal Crohn's fistulizing disease by direct injection. However, no studies to date have included patients with proctitis, anal canal involvement, and multiple branching tracts.
   OBJECTIVE: This study aimed to determine safety and efficacy of mesenchymal stem cells for refractory perianal Crohn's disease.
   DESIGN: Phase IB/IIA randomized controlled trial.
   SETTINGS: Tertiary IBD referral center.
   PATIENTS: Adult Crohn's disease patients with perianal fistulizing disease.
   INTERVENTION: Seventy-five million mesenchymal stem cells were administered with a 22-G needle by direct injection after curettage and primary closure of the fistula tract. A repeat injection of 75 million mesenchymal stem cells at 3 months was given if complete clinical and radiographic healing were not achieved.
   MAIN OUTCOMES MEASURES: Adverse and serious adverse events occurred at postprocedure day 1, week 2, week 6, month 3, month 6, and month 12. Clinical healing, radiographic healing per MRI, and patient-reported outcomes were collected at the same time points.
   RESULTS: A total of 23 patients were enrolled and treated; 18 were treatment patients and 5 were control. There were no adverse or serious adverse events reported related to mesenchymal stem cell therapy. At 6 months, 83% of the treatment group and 40% of the control group had complete clinical and radiographic healing. The perianal Crohn's disease activity index, Wexner incontinence score, and VanAssche score had all significantly decreased in treatment patients at 6 months; none significantly decreased in the control group.
   LIMITATIONS: Single institution and single blinded.
   CONCLUSIONS: Bone marrow-derived mesenchymal stem cells offer a safe and effective alternative treatment approach for severe perianal fistulizing Crohn's disease. See Video Abstract at http://links.lww.com/DCR/C128.
   UN ESTUDIO DE FASE IB/IIA DE CELULAS MADRE MESENQUIMALES DERIVADAS DE MEDULA SEA ALOGENICA EXPANDIDA EX VIVO PARA EL TRATAMIENTO DE LA ENFERMEDAD DE CROHN FISTULIZANTE PERIANAL ANTECEDENTES: Las celulas madre mesenquimales se han utilizado para el tratamiento de la enfermedad fistulizante de Crohn perianal mediante inyeccion dirigida. Sin embargo, ningun estudio hasta la fecha ha incluido pacientes con proctitis, afectacion del canal anal y vias de ramificacion multiples. OBJETIVO: Determinar la seguridad y eficacia de las celulas madre mesenquimales para la enfermedad de Crohn perianal refractaria. DISENO: Ensayo de control aleatorizado de fase IB/IIA. AJUSTES: Centro de referencia de enfermedad inflamatoria intestinal terciaria. PACIENTES: Pacientes adultos con enfermedad de Crohn con enfermedad fistulizante perianal. INTERVENCIN: Se administraron 75 millones de celulas madre mesenquimales con una aguja 22G mediante inyeccion directa despues del legrado y cierre primario del trayecto de la fistula. Se administro una inyeccion repetida de 75 millones de celulas madre mesenquimales a los 3 meses si no se lograba una curacion clinica y radiografica completa. PRINCIPALES MEDIDAS DE RESULTADOS: eventos adversos y adversos graves en el dia 1, la semana 2, la semana 6, el mes 3, el mes 6 y el mes 12 despues del procedimiento. Curacion clinica, curacion radiografica por imagen de resonancia magnetica y resultados informados por el paciente en los mismos puntos de tiempo. RESULTADOS: Un total de 23 pacientes fueron reclutados y tratados; 18 fueron de tratamiento y 5 de control. No se informaron eventos adversos o adversos graves relacionados con la terapia con celulas madre mesenquimales. A los seis meses, el 83 % del grupo de tratamiento y el 40 % del control tenian una curacion clinica y radiografica completa. El indice de actividad de la enfermedad de Crohn perianal, la puntuacion de incontinencia de Wexner y la puntuacion de VanAssche habian disminuido significativamente en los pacientes de tratamiento a los seis meses; ninguno disminuyo significativamente en el grupo de control. LIMITACIONES: Institucion unica y simple ciego. CONCLUSIONES: Las celulas madre mesenquimales derivadas de la medula osea ofrecen un d tratamiento alternativo seguro y eficaz para la enfermedad de Crohn fistulizante perianal grave. Consulte Video Resumen en http://links.lww.com/DCR/C128. (Traduccion-Dr Yolanda Colorado)
C1 [Lightner, Amy L.; Steele, Scott; Hull, Tracy] Cleveland Clin, Digest Dis Surg Inst, Dept Colorectal Surg, Cleveland, OH USA.
   [Reese, Jane] Natl Ctr Regenerat Med, Cleveland, OH USA.
   [Ream, Justin; Nachand, Douglas] Cleveland Clin, Digest Dis Surg Inst, Dept Abdominal Radiol, Cleveland, OH USA.
   [Jia, Xue] Cleveland Clin, Digest Dis Surg Inst, Dept Gen Surg Stat, Cleveland, OH USA.
   [Dadgar, Neda] Cleveland Clin, Lerner Res Inst, Dept Inflammat & Immun, Cleveland, OH USA.
C3 Cleveland Clinic Foundation; Cleveland Clinic Foundation; Cleveland
   Clinic Foundation; Cleveland Clinic Foundation
RP Lightner, AL (通讯作者)，Cleveland Clin, Inst Digest Dis, Dept Colorectal Surg, 9500 Euclid Ave, Cleveland, OH 44195 USA.
EM Lightna@ccf.org
CR Aguilera-Castro L, 2017, ANN GASTROENTEROL, V30, P33, DOI 10.20524/aog.2016.0099
   Cho YB, 2015, STEM CELL TRANSL MED, V4, P532, DOI 10.5966/sctm.2014-0199
   Cho YB, 2013, CELL TRANSPLANT, V22, P279, DOI 10.3727/096368912X656045
   Ciccocioppo R, 2011, GUT, V60, P788, DOI 10.1136/gut.2010.214841
   de la Portilla F, 2013, INT J COLORECTAL DIS, V28, P313, DOI 10.1007/s00384-012-1581-9
   Dietz AB, 2017, GASTROENTEROLOGY, V153, P59, DOI 10.1053/j.gastro.2017.04.001
   García-Olmo D, 2005, DIS COLON RECTUM, V48, P1416, DOI 10.1007/s10350-005-0052-6
   García-Olmo D, 2003, INT J COLORECTAL DIS, V18, P451, DOI 10.1007/s00384-003-0490-3
   Garcia-Olmo D, 2009, DIS COLON RECTUM, V52, P79, DOI 10.1007/DCR.0b013e3181973487
   Heyman MB, 2005, J PEDIATR-US, V146, P35, DOI 10.1016/j.jpeds.2004.08.043
   Lee WY, 2013, STEM CELLS, V31, P2575, DOI 10.1002/stem.1357
   Molendijk I, 2015, GASTROENTEROLOGY, V149, P918, DOI 10.1053/j.gastro.2015.06.014
   Panés J, 2018, GASTROENTEROLOGY, V154, P1334, DOI 10.1053/j.gastro.2017.12.020
   Panés J, 2016, LANCET, V388, P1281, DOI 10.1016/S0140-6736(16)31203-X
   Regueiro M, 2003, INFLAMM BOWEL DIS, V9, P98, DOI 10.1097/00054725-200303000-00003
   Samaan MA, 2017, ALIMENT PHARM THER, V46, P516, DOI 10.1111/apt.14190
   Schwartz DA, 2002, GASTROENTEROLOGY, V122, P875, DOI 10.1053/gast.2002.32362
   Singer AAM, 2021, CLIN GASTROENTEROL H, V19, P1071, DOI 10.1016/j.cgh.2020.04.060
   Soltani A, 2010, DIS COLON RECTUM, V53, P486, DOI 10.1007/DCR.0b013e3181ce8b01
   Steele SR, 2011, DIS COLON RECTUM, V54, P1465, DOI 10.1097/DCR.0b013e31823122b3
   Vernier-Massouille G, 2008, GASTROENTEROLOGY, V135, P1106, DOI 10.1053/j.gastro.2008.06.079
   WOLFF BG, 1985, DIS COLON RECTUM, V28, P709, DOI 10.1007/BF02560279
NR 22
TC 0
Z9 0
U1 0
U2 0
PU LIPPINCOTT WILLIAMS & WILKINS
PI PHILADELPHIA
PA TWO COMMERCE SQ, 2001 MARKET ST, PHILADELPHIA, PA 19103 USA
SN 0012-3706
EI 1530-0358
J9 DIS COLON RECTUM
JI Dis. Colon Rectum
PD OCT
PY 2023
VL 66
IS 10
BP 1359
EP 1372
DI 10.1097/DCR.0000000000002567
PG 14
WC Gastroenterology & Hepatology; Surgery
WE Science Citation Index Expanded (SCI-EXPANDED)
SC Gastroenterology & Hepatology; Surgery
GA W3BN2
UT WOS:001090415700026
DA 2024-01-22
ER

PT J
AU Rutgeerts, P
   Schreiber, S
   Feagan, B
   Keininger, DL
   O'Neil, L
   Fedorak, RN
AF Rutgeerts, Paul
   Schreiber, Stefan
   Feagan, Brian
   Keininger, Dorothy L.
   O'Neil, Liz
   Fedorak, Richard N.
TI Certolizumab pegol, a monthly subcutaneously administered Fc-free
   anti-TNFα, improves health-related quality of life in patients with
   moderate to severe Crohn's disease
SO INTERNATIONAL JOURNAL OF COLORECTAL DISEASE
LA English
DT Article
DE Crohn's disease; immunotherapy; quality of life; inflammatory bowel
   disease
ID INFLAMMATORY-BOWEL-DISEASE; RHEUMATOID-ARTHRITIS; MAINTENANCE THERAPY;
   INFLIXIMAB; EFFICACY; CDP870; TRIAL
AB Background and aims Certolizumab pegol, a polyethylene glycolated Fc-free Fab' was efficacious and well tolerated in patients with moderate-to-severe Crohn's disease in a previously reported randomized, placebo-controlled study. In this paper, we report the effect of certolizumab pegol on health-related quality of life (HRQoL).
   Materials and methods Patients with moderate-to-severe active Crohn's disease (n = 292) received subcutaneous certolizumab pegol 100, 200, or 400 mg or placebo at weeks 0, 4, and 8. A post hoc analysis of the intent-to-treat population (290 patients with HRQoL data) assessed HRQoL by evaluating patients' responses to the self-administered inflammatory bowel disease questionnaire (IBDQ) at baseline and weeks 2, 4, 6, 8, 10, and 12.
   Results Patients receiving certolizumab pegol 400 mg at weeks 0, 4, and 8 demonstrated, via their IBDQ total score, significantly (P <= 0.05) greater improvement in HRQoL from baseline to week 12 and at all other time points compared with placebo. Moreover, HRQoL improved over time in all certolizumab pegol groups, irrespective of baseline C-reactive protein levels. Emotional well-being (IBDQ Emotional Function domain) improved throughout the study for patients receiving certolizumab pegol 400 mg. This improvement was significantly (P <= 0.05) greater than for patients receiving placebo at all time points. In addition, systemic symptoms (IBDQ Systemic Symptoms domain) improved significantly more in patients receiving certolizumab pegol 400 mg than in those receiving placebo at weeks 4, 8, 10, and 12 (P <= 0.05) and approached statistical significance at week 2 (P = 0.054).
   Conclusion This analysis suggests that certolizumab pegol 400 mg improves HRQoL in patients with moderate-to-severe Crohn's disease.
C1 [Rutgeerts, Paul] Univ Ziekenhuis Gasthuisberg, Div Gastroenterol, B-3000 Louvain, Belgium.
   [Rutgeerts, Paul] Univ Hosp Leuven, Div Gastroenterol, Louvain, Belgium.
   [Schreiber, Stefan] Univ Hosp Kiel, Dept Gen Internal Med, Kiel, Germany.
   [Feagan, Brian] Robarts Res Inst, London, ON N6A 5C1, Canada.
   [Keininger, Dorothy L.] UCB, Baine Lalleud, Belgium.
   [O'Neil, Liz] UCB, Slough, Berks, England.
   [Fedorak, Richard N.] Univ Alberta, Edmonton, AB, Canada.
C3 KU Leuven; University Hospital Leuven; KU Leuven; University Hospital
   Leuven; University of Kiel; Schleswig Holstein University Hospital;
   Western University (University of Western Ontario); UCB Pharma SA; UCB
   Pharma SA; University of Alberta
RP Rutgeerts, P (通讯作者)，Univ Ziekenhuis Gasthuisberg, Div Gastroenterol, Inwendige Geneeskunde,Herestr 49, B-3000 Louvain, Belgium.
EM paul.rutgeerts@uz.kuleuven.ac.be
RI Feagan, Brian/G-3292-2011; Feagan, Brian G/M-4283-2015
OI Fedorak, Richard/0000-0002-7382-0080
CR Baert F, 2003, NEW ENGL J MED, V348, P601, DOI 10.1056/NEJMoa020888
   Bernklev T, 2005, EUR J GASTROEN HEPAT, V17, P1037, DOI 10.1097/00042737-200510000-00006
   BEST WR, 1976, GASTROENTEROLOGY, V70, P439
   Blondel-Kucharski F, 2001, AM J GASTROENTEROL, V96, P2915
   Canavan C, 2006, ALIMENT PHARM THER, V23, P377, DOI 10.1111/j.1365-2036.2006.02753.x
   Casellas F, 2001, EUR J GASTROEN HEPAT, V13, P567, DOI 10.1097/00042737-200105000-00017
   Choy EHS, 2002, RHEUMATOLOGY, V41, P1133, DOI 10.1093/rheumatology/41.10.1133
   Cohen RD, 2002, ALIMENT PHARM THER, V16, P1603, DOI 10.1046/j.1365-2036.2002.01323.x
   DROSSMAN DA, 1989, DIGEST DIS SCI, V34, P1379, DOI 10.1007/BF01538073
   DROSSMAN DA, 1991, PSYCHOSOM MED, V53, P701, DOI 10.1097/00006842-199111000-00010
   FEAGAN B, 2006, GUT, V55, pA124
   Feagan BG, 2003, AM J GASTROENTEROL, V98, P2232, DOI 10.1016/S0002-9270(03)00659-2
   FEAGAN BG, 1995, NEW ENGL J MED, V332, P292, DOI 10.1056/NEJM199502023320503
   FOSSATI G, 2005, AM COLL GASTR ANN SC
   GARRETT JW, 1990, GASTROENTEROLOGY, V99, P90, DOI 10.1016/0016-5085(90)91234-W
   GAZZARD BG, 1987, GUT, V28, P378, DOI 10.1136/gut.28.4.378
   Ghosh S, 2003, NEW ENGL J MED, V348, P24, DOI 10.1056/NEJMoa020732
   GREENBERG GR, 1994, NEW ENGL J MED, V331, P836, DOI 10.1056/NEJM199409293311303
   GUYATT G, 1989, GASTROENTEROLOGY, V96, P804, DOI 10.1016/0016-5085(89)90905-0
   GUYATT GH, 1989, J CLIN EPIDEMIOL, V42, P403, DOI 10.1016/0895-4356(89)90128-5
   Hanauer SB, 2002, LANCET, V359, P1541, DOI 10.1016/S0140-6736(02)08512-4
   IRVINE EJ, 1994, GASTROENTEROLOGY, V106, P287, DOI 10.1016/0016-5085(94)90585-1
   Irvine EJ, 1999, J PEDIATR GASTR NUTR, V28, pS23, DOI 10.1097/00005176-199904001-00003
   Keystone E, 2001, ARTHRITIS RHEUM, V44, P2946
   Lichtenstein GR, 2002, INFLAMM BOWEL DIS, V8, P237, DOI 10.1097/00054725-200207000-00001
   Rutgeerts P, 2002, J GASTROEN HEPATOL, V17, pS176, DOI 10.1046/j.1440-1746.17.s1.1.x
   Rutgeerts PJ, 2001, ALIMENT PHARM THER, V15, P1515, DOI 10.1046/j.1365-2036.2001.01060.x
   Sandborn W J, 2000, Can J Gastroenterol, V14 Suppl C, p17C
   Sandborn WJ, 2007, NEW ENGL J MED, V357, P228, DOI 10.1056/NEJMoa067594
   Schreiber S, 2005, GASTROENTEROLOGY, V129, P807, DOI 10.1053/j.gastro.2005.06.064
   SCHREIBER S, 2006, GASTROENTEROLOGY S2, V130, pA1
   Schreiber S, 2007, GASTROENTEROLOGY, V132, pA510
   Schreiber S, 2007, GASTROENTEROLOGY, V132, pA508
   Schreiber S, 2007, NEW ENGL J MED, V357, P239, DOI 10.1056/NEJMoa062897
   Van Balkom BPJ, 2002, ALIMENT PHARM THER, V16, P1101, DOI 10.1046/j.1365-2036.2002.01268.x
   VanDeventer SJH, 1997, GUT, V40, P443, DOI 10.1136/gut.40.4.443
   Walker S. R., 1987, QUALITY LIFE ASSESSM
NR 37
TC 49
Z9 53
U1 0
U2 3
PU SPRINGER
PI NEW YORK
PA ONE NEW YORK PLAZA, SUITE 4600, NEW YORK, NY, UNITED STATES
SN 0179-1958
EI 1432-1262
J9 INT J COLORECTAL DIS
JI Int. J. Colorectal Dis.
PD MAR
PY 2008
VL 23
IS 3
BP 289
EP 296
DI 10.1007/s00384-007-0395-7
PG 8
WC Gastroenterology & Hepatology; Surgery
WE Science Citation Index Expanded (SCI-EXPANDED)
SC Gastroenterology & Hepatology; Surgery
GA 252YB
UT WOS:000252482700010
PM 18071721
OA Green Published, hybrid
DA 2024-01-22
ER

PT J
AU Jongsma, MME
   Winter, DA
   Huynh, HQ
   Norsa, L
   Hussey, S
   Kolho, KL
   Bronsky, J
   Assa, A
   Cohen, S
   Lev-Tzion, R
   Van Biervliet, S
   Rizopoulos, D
   de Meij, TGJ
   Shouval, DS
   Wine, E
   Wolters, VM
   Martinez-Vinson, C
   de Ridder, L
AF Jongsma, Maria M. E.
   Winter, Dwight A.
   Huynh, Hien Q.
   Norsa, Lorenzo
   Hussey, Seamus
   Kolho, Kaija-Leena
   Bronsky, Jiri
   Assa, Amit
   Cohen, Shlomi
   Lev-Tzion, Raffi
   Van Biervliet, Stephanie
   Rizopoulos, Dimitris
   de Meij, Tim G. J.
   Shouval, Dror S.
   Wine, Eytan
   Wolters, Victorien M.
   Martinez-Vinson, Christine
   de Ridder, Lissy
CA ESPGHAN
TI Infliximab in young paediatric IBD patients: it is all about the dosing
SO EUROPEAN JOURNAL OF PEDIATRICS
LA English
DT Article
DE Crohn's disease; Ulcerative colitis; Anti-TNF; Clinical pharmacology;
   Paediatric; Gastroenterology; Biologics
ID INFLAMMATORY-BOWEL-DISEASE; TROUGH LEVELS; CROHNS-DISEASE; ANTIBODIES;
   THERAPY; CHILDREN; STRATEGIES; INDUCTION; OUTCOMES; LIFE
AB Infliximab (IFX) is administered intravenously using weight-based dosing (5 mg/kg) in inflammatory bowel disease (IBD) patients. Our hypothesis is that especially young children need a more intensive treatment regimen than the current weight-based dose administration. We aimed to assess IFX pharmacokinetics (PK), based on existing therapeutic drug monitoring (TDM) data in IBD patients < 10 years. TDM data were collected retrospectively in 14 centres. Children treated with IFX were included if IFX was started as IBD treatment at age < 10 years (young patients, YP) and PK data were available. Older IBD patients aged 10-18 years were used as controls (older patients, OP). Two hundred and fifteen paediatric inflammatory bowel disease (PIBD) patients were eligible for the study (110 < 10 year; 105 >= 10 years). Median age was 8.3 years (IQR 6.9-8.9) in YP compared with 14.3 years (IQR 12.8-15.6) in OP at the start of IFX. At the start of maintenance treatment, 72% of YP had trough levels below therapeutic range (< 5.4 mu g/mL). After 1 year of scheduled IFX maintenance treatment, YP required a significantly higher dose per 8 weeks compared with OP (YP; 9.0 mg/kg (IQR 5.0-12.9) vs. OP; 5.5 mg/kg (IQR 5.0-9.3);p < 0.001). The chance to develop antibodies to infliximab was relatively lower in OP than YP (0.329 (95% CI - 1.2 to - 1.01);p < 0.001), while the overall duration of response to IFX was not significantly different (after 2 years 53% (n = 29) in YP vs. 58% (n = 45) in OP;p = 0.56).
   Conclusion: Intensification of the induction scheme is suggested for PIBD patients aged < 10 years. What is Known?
C1 [Jongsma, Maria M. E.; Winter, Dwight A.; de Ridder, Lissy] Sophia Childrens Univ Hosp, Dept Paediat Gastroenterol, Erasmus Med Ctr, Rotterdam, Netherlands.
   [Huynh, Hien Q.; Wine, Eytan] Univ Alberta, Div Paediat Gastroenterol & Nutr, Edmonton Paediat IBD Clin EPIC, Edmonton, AB, Canada.
   [Norsa, Lorenzo] Hop Necker Enfants Malad, Dept Paediat Gastroenterol Hepatol & Nutr, Paris, France.
   [Hussey, Seamus] Our Ladys Childrens Hosp, Dept Paediat Gastroenterol, Dublin, Ireland.
   [Hussey, Seamus] RCSI, Dublin, Ireland.
   [Kolho, Kaija-Leena] Tampere Univ Hosp, Dept Paediat Gastroenterol, Tampere, Finland.
   [Kolho, Kaija-Leena] Univ Tampere, Tampere, Finland.
   [Kolho, Kaija-Leena] Univ Helsinki, Childrens Hosp, Helsinki, Finland.
   [Bronsky, Jiri] Univ Hosp Motol, Dept Paediat, Gastroenterol & Nutr Unit, Prague, Czech Republic.
   [Assa, Amit] Tel Aviv Univ, Schneider Childrens Hosp, Sackler Fac Med, Inst Paediat Gastroenterol, Tel Aviv, Israel.
   [Cohen, Shlomi] Tel Aviv Univ, Dana Dwek Childrens Hosp, Tel Aviv Sourasky Med Ctr, Paediat Gastroenterol Unit, Tel Aviv, Israel.
   [Cohen, Shlomi; Shouval, Dror S.] Tel Aviv Univ, Sackler Fac Med, Tel Aviv, Israel.
   [Lev-Tzion, Raffi] Shaare Zedek Med Ctr, Dept Paediat Gastroenterol, Jerusalem, Israel.
   [Van Biervliet, Stephanie] Univ Ziekenhuis, Dept Paediat Gastroenterol, Ghent, Belgium.
   [Rizopoulos, Dimitris] Erasmus MC, Dept Biostat, Rotterdam, Netherlands.
   [de Meij, Tim G. J.] Vrije Univ, Dept Paediat Gastroenterol, Amsterdam UMC, Emma Childrens Hosp, Amsterdam, Netherlands.
   [Shouval, Dror S.] Edmond & Lily Safra Childrens Hosp, Sheba Med Ctr, Paediat Gastroenterol Unit, Ramat Gan, Israel.
   [Wolters, Victorien M.] Wilhelmina Childrens Hosp, Dept Paediat Gastroenterol, Utrecht Med Ctr, Utrecht, Netherlands.
   [Martinez-Vinson, Christine] Hop Robert Debre, Dept Paediat Gastroenterol, Paris, France.
C3 Erasmus University Rotterdam; Erasmus MC - Sophia Children's Hospital;
   Erasmus MC; University of Alberta; Assistance Publique Hopitaux Paris
   (APHP); Universite Paris Cite; Hopital Universitaire Necker-Enfants
   Malades - APHP; National Children's Research Centre (NCRC); Our Ladys
   Children Hospital Crumlin; Royal College of Surgeons - Ireland; Tampere
   University; Tampere University Hospital; University of Helsinki; Motol
   University Hospital; Sackler Faculty of Medicine; Sackler Faculty of
   Medicine; Tel Aviv Sourasky Medical Center; Sackler Faculty of Medicine;
   Hebrew University of Jerusalem; Shaare Zedek Medical Center; Ghent
   University; Erasmus University Rotterdam; Erasmus MC; Vrije Universiteit
   Amsterdam; University of Amsterdam; Emma Children's Hospital; Chaim
   Sheba Medical Center; Utrecht University; Utrecht University Medical
   Center; Wilhelmina Kinderziekenhuis; Assistance Publique Hopitaux Paris
   (APHP); Universite Paris Cite; Hopital Universitaire Robert-Debre - APHP
RP de Ridder, L (通讯作者)，Sophia Childrens Univ Hosp, Dept Paediat Gastroenterol, Erasmus Med Ctr, Rotterdam, Netherlands.
EM m.jongsma@erasmusmc.nl; d.winter@cjgrijmnond.nl; Hien.Huynh@ualberta.ca;
   lonorsa@hotmail.com; seamus.hussey@ucd.ie;
   kalia-leena.kolho@helsinki.fi; jiri.bronsky@gmail.com;
   amitas@clalit.org.il; shlomico@tlvmc.gov.il; raffilv@szmc.org.il;
   Stephanie.VanBiervliet@uzgent.be; d.rizopoulos@erasmusmc.nl;
   t.demeli@amsterdamumc.nl; Dror.shouval@gmail.com; wine@ualberta.ca;
   v.m.wolters@umcutrecht.nl; christine.martinez-vinson@aphp.fr;
   l.deridder@erasmusmc.nl
RI Rizopoulos, Dimitris/D-6919-2012; Jongsma, Myrthe/ABU-0485-2022; Van
   Biervliet, stephanie/M-6386-2019; de Ridder, Lissy/A-1897-2013; Norsa,
   Lorenzo/I-1462-2018; Hussey, Seamus/F-8810-2015
OI Rizopoulos, Dimitris/0000-0001-9397-0900; Van Biervliet,
   stephanie/0000-0001-5609-3726; Norsa, Lorenzo/0000-0003-3322-2921; de
   Ridder, Lissy/0000-0002-6035-1182; Wine, Eytan/0000-0002-3458-4142;
   Hussey, Seamus/0000-0002-9362-0465
CR Afonso J, 2016, THER ADV GASTROENTER, V9, P781, DOI 10.1177/1756283X16658223
   Bortlik M, 2013, J CROHNS COLITIS, V7, P736, DOI 10.1016/j.crohns.2012.10.019
   Casteele NV, 2012, ALIMENT PHARM THER, V36, P765, DOI 10.1111/apt.12030
   Clarkston K, 2019, J PEDIATR GASTR NUTR, V69, P68, DOI 10.1097/MPG.0000000000002304
   Colombel JF, 2010, NEW ENGL J MED, V362, P1383, DOI 10.1056/NEJMoa0904492
   deBruyn JC, 2018, J PEDIATR GASTR NUTR, V66, P268, DOI 10.1097/MPG.0000000000001672
   Dotan I, 2014, INFLAMM BOWEL DIS, V20, P2247, DOI 10.1097/MIB.0000000000000212
   Drobne D, 2018, SCAND J GASTROENTERO, V53, P940, DOI 10.1080/00365521.2018.1486882
   El-Matary W, 2019, INFLAMM BOWEL DIS, V25, P150, DOI 10.1093/ibd/izy217
   European Medicines Agency, 2009, REM EPAR PROD INF
   Fasanmade AA, 2011, CLIN THER, V33, P946, DOI 10.1016/j.clinthera.2011.06.002
   Fasanmade AA, 2009, EUR J CLIN PHARMACOL, V65, P1211, DOI 10.1007/s00228-009-0718-4
   Frymoyer A, 2017, J PEDIATR GASTR NUTR, V65, P639, DOI 10.1097/MPG.0000000000001620
   Frymoyer A, 2016, J PEDIATR GASTR NUTR, V62, P723, DOI 10.1097/MPG.0000000000001123
   Greener T, 2018, INFLAMM BOWEL DIS, V24, P1808, DOI 10.1093/ibd/izy066
   Haapamäki J, 2011, J PAEDIATR CHILD H, V47, P832, DOI 10.1111/j.1440-1754.2011.02034.x
   Hemperly A, 2018, CLIN PHARMACOKINET, V57, P929, DOI 10.1007/s40262-017-0627-0
   Hyams J, 2007, GASTROENTEROLOGY, V132, P863, DOI 10.1053/j.gastro.2006.12.003
   Kelsen JR, 2014, J PEDIATR GASTR NUTR, V59, P758, DOI 10.1097/MPG.0000000000000533
   Kennedy NA, 2019, LANCET GASTROENTEROL, V4, P341, DOI 10.1016/S2468-1253(19)30012-3
   Levine A, 2011, INFLAMM BOWEL DIS, V17, P1314, DOI 10.1002/ibd.21493
   Malicková K, 2016, BIOLOGICALS, V44, P33, DOI 10.1016/j.biologicals.2015.09.005
   Merras-Salmio L, 2017, J PEDIATR GASTR NUTR, V64, P272, DOI 10.1097/MPG.0000000000001258
   Ohem J, 2017, DIGEST DIS, V36, P40, DOI 10.1159/000477962
   Ruemmele FM, 2014, J CROHNS COLITIS, V8, P1179, DOI 10.1016/j.crohns.2014.04.005
   Singh N, 2014, INFLAMM BOWEL DIS, V20, P1708, DOI 10.1097/MIB.0000000000000137
   Steenholdt C, 2015, J CROHNS COLITIS, V9, P238, DOI 10.1093/ecco-jcc/jjv004
   Ungar B, 2018, J PEDIATR GASTR NUTR, V67, P507, DOI 10.1097/MPG.0000000000002051
   Ungar B, 2016, CLIN GASTROENTEROL H, V14, P550, DOI 10.1016/j.cgh.2015.10.025
   van Hoeve K, 2018, J CROHNS COLITIS, V12, P1316, DOI 10.1093/ecco-jcc/jjy111
   van Hoeve K, 2018, EXPERT OPIN DRUG SAF, V17, P185, DOI 10.1080/14740338.2018.1413090
   Vande Casteele N, 2015, GASTROENTEROLOGY, V148, P1320, DOI 10.1053/j.gastro.2015.02.031
   Xu ZH, 2013, PHARMACOL THERAPEUT, V137, P225, DOI 10.1016/j.pharmthera.2012.10.005
   Yanai H, 2011, AM J GASTROENTEROL, V106, P685, DOI 10.1038/ajg.2011.103
   Yarur AJ, 2017, ALIMENT PHARM THER, V45, P933, DOI 10.1111/apt.13970
   Zitomersky NL, 2015, INFLAMM BOWEL DIS, V21, P307, DOI 10.1097/MIB.0000000000000284
NR 36
TC 45
Z9 46
U1 0
U2 5
PU SPRINGER
PI NEW YORK
PA ONE NEW YORK PLAZA, SUITE 4600, NEW YORK, NY, UNITED STATES
SN 0340-6199
EI 1432-1076
J9 EUR J PEDIATR
JI Eur. J. Pediatr.
PD DEC
PY 2020
VL 179
IS 12
BP 1935
EP 1944
DI 10.1007/s00431-020-03750-0
EA AUG 2020
PG 10
WC Pediatrics
WE Science Citation Index Expanded (SCI-EXPANDED)
SC Pediatrics
GA OR0VM
UT WOS:000560990300002
PM 32813123
OA Green Published, hybrid
DA 2024-01-22
ER

PT J
AU Roth, FB
   Gómez, J
   Cerda, J
AF Bellolio Roth, Felipe
   Gomez, Javier
   Cerda, Jaime
TI Increase in Hospital Discharges for Inflammatory Bowel Diseases in Chile
   Between 2001 and 2012
SO DIGESTIVE DISEASES AND SCIENCES
LA English
DT Article
DE Increase; Discharges; Crohn's disease; Ulcerative colitis
ID POUCH-ANAL ANASTOMOSIS; UNITED-STATES; RATES; SURGERY; HYPOTHESIS;
   EXPERIENCE; MANAGEMENT; PATTERNS; HYGIENE; COLITIS
AB To determine the number of annual hospital discharges for inflammatory bowel diseases in Chile. The hypothesis is that there is a significant increase in the hospital discharges due to this disease from 2001 to 2012.
   This is a descriptive study. Data were obtained from the Web site of the Department of Health Statistics. All hospital discharges from 2001 to 2012 were included. The following variables were analyzed: length of stay, hospital mortality, and eventual surgical procedure. Data are presented as descriptive statistics. The B-coefficient was calculated to establish the significance of the annual trend.
   There were 13,001 hospital discharges with the diagnosis of ulcerative colitis or Crohn's disease, corresponding to 0.067% of all hospital discharges in the whole period. Within these discharges, 31.2% were Crohn's disease and 68.8% were ulcerative colitis. At least one surgical procedure was performed in 12.9% of the hospitalizations. There was a significant increase in the annual rate of hospital discharges from 5.25 in 2001 to 8.64 per 100 thousand inhabitants in 2012. This increase was from 1.68 to 3.11 in Crohn's disease and from 3.58 to 5.53 in ulcerative colitis. However, a decrease was observed in length of stay, need of surgical treatment and in-hospital mortality.
   From 2001 until 2012, there has been a significant increase in hospital discharges for inflammatory bowel diseases in Chile, associated with a decrease in length of stay, need of surgery and in-hospital mortality.
C1 [Bellolio Roth, Felipe; Gomez, Javier] Pontificia Univ Catolica Chile, Coloproctol Unit, Dept Digest Surg, Marcoleta 350, Santiago 8320000, Chile.
   [Cerda, Jaime] Pontificia Univ Catolica Chile, Dept Publ Hlth, Marcoleta 350, Santiago 8320000, Chile.
C3 Pontificia Universidad Catolica de Chile; Pontificia Universidad
   Catolica de Chile
RP Roth, FB (通讯作者)，Pontificia Univ Catolica Chile, Coloproctol Unit, Dept Digest Surg, Marcoleta 350, Santiago 8320000, Chile.
EM fbelloli@med.puc.cl; jigomez2@uc.cl; jcerdal@gmail.com
OI Cerda, Jaime/0000-0003-3463-8304
CR Benchimol EI, 2015, AM J GASTROENTEROL, V110, P553, DOI 10.1038/ajg.2015.52
   Bewtra M, 2007, CLIN GASTROENTEROL H, V5, P597, DOI 10.1016/j.cgh.2007.01.015
   Bloomfield SF, 2016, PERSPECT PUBLIC HEAL, V136, P213, DOI 10.1177/1757913916650225
   Devaraj B, 2015, INFLAMM BOWEL DIS, V21, P208, DOI 10.1097/MIB.0000000000000178
   Fazio VW, 2003, ANN SURG, V238, P605, DOI 10.1097/01.sla.0000090940.39838.6a
   Figueroa C, 2005, REV MED CHILE, V133, P1295
   Hwang JM, 2008, WORLD J GASTROENTERO, V14, P2678, DOI 10.3748/wjg.14.2678
   Jakubowski A, 2014, POL ARCH MED WEWN, V124, P180, DOI 10.20452/pamw.2188
   Lakatos PL, 2006, WORLD J GASTROENTERO, V12, P6102, DOI 10.3748/wjg.v12.i38.6102
   Luque C, 2006, REV MED CHILE, V134, P703
   Nguyen GC, 2007, INFLAMM BOWEL DIS, V13, P1529, DOI 10.1002/ibd.20250
   Rautava S, 2004, J PEDIATR GASTR NUTR, V38, P378, DOI 10.1097/00005176-200404000-00004
   Raval MJ, 2007, ANN SURG, V246, P763, DOI 10.1097/SLA.0b013e31814539b1
   Sakatani A, 2013, BIOMED RES INT, V2013, DOI 10.1155/2013/879491
   Simian D, 2016, WORLD J GASTROENTERO, V22, P5267, DOI 10.3748/wjg.v22.i22.5267
   Smyth CM, 2005, IRISH J MED SCI, V174, P28, DOI 10.1007/BF03168978
   Sokol H, 2014, CURR OPIN GASTROEN, V30, P378, DOI 10.1097/MOG.0000000000000078
   Vind I, 2006, AM J GASTROENTEROL, V101, P1274, DOI 10.1111/j.1572-0241.2006.00552.x
NR 18
TC 4
Z9 4
U1 0
U2 7
PU SPRINGER
PI DORDRECHT
PA VAN GODEWIJCKSTRAAT 30, 3311 GZ DORDRECHT, NETHERLANDS
SN 0163-2116
EI 1573-2568
J9 DIGEST DIS SCI
JI Dig. Dis. Sci.
PD SEP
PY 2017
VL 62
IS 9
BP 2311
EP 2317
DI 10.1007/s10620-017-4660-5
PG 7
WC Gastroenterology & Hepatology
WE Science Citation Index Expanded (SCI-EXPANDED)
SC Gastroenterology & Hepatology
GA FD9LZ
UT WOS:000407845200016
PM 28667431
DA 2024-01-22
ER

PT J
AU Fedorak, RN
   Madsen, KL
AF Fedorak, RN
   Madsen, KL
TI Probiotics and prebiotics in gastrointestinal disorders
SO CURRENT OPINION IN GASTROENTEROLOGY
LA English
DT Review
DE probiotic; prebiotic; synbiotic; ulcerative colitis; Crohn disease;
   Lactobacillus; Bifidobacterium; Saccharomyces; VSL#3
ID IRRITABLE-BOWEL-SYNDROME; LACTOBACILLUS-PLANTARUM 299V;
   ANTIBIOTIC-ASSOCIATED DIARRHEA; RANDOMIZED CONTROLLED-TRIAL;
   PLACEBO-CONTROLLED TRIAL; DOUBLE-BLIND; HELICOBACTER-PYLORI;
   SACCHAROMYCES-BOULARDII; BACTERIAL TRANSLOCATION; CROHNS-DISEASE
AB Purpose of review This review summarizes the clinical efficacy of probiotics and prebiotics in gastrointestinal disorders and examines the mechanisms of action related to their therapeutic effect.
   Recent findings The demonstration that immune and epithelial cells can discriminate between different microbial species has extended the known mechanism(s) of action of probiotics beyond simple barrier and antimicrobial effects. It has also confirmed that probiotic bacteria modulate mucosal and systemic immune activity and epithelial function. The progressive unraveling of these mechanisms of action has led to new credence for the use of probiotics and prebiotics in clinical medicine. Level I evidence now exists for the therapeutic use of probiotics in infectious diarrhea in children, recurrent Clostridium difficile-induced infections and postoperative pouchitis. Level II evidence is emerging for the use of probiotics in other gastrointestinal infections, prevention of postoperative bacterial translocation, irritable bowel syndrome, and in both ulcerative colitis and Crohn disease. Nevertheless, one consistent feature has emerged over the past year: Not all probiotic bacteria have similar therapeutic effects. Future clinical trials will need to incorporate this fact into trial planning and design.
   Summary The use of probiotics and prebiotics as therapeutic agents for gastrointestinal disorders is rapidly moving into the "mainstream." Mechanisms of action explain the therapeutic effects and randomized; controlled trials provide the necessary evidence for their incorporation into the therapeutic armamentarium.
C1 Univ Alberta, Div Gastroenterol, Edmonton, AB T6G 2C8, Canada.
C3 University of Alberta
RP Fedorak, RN (通讯作者)，Univ Alberta, Div Gastroenterol, Suite 205,Coll Plaza 8215,112 St Edmonton, Edmonton, AB T6G 2C8, Canada.
EM richard.fedorak@ualbert.ca
RI Madsen, Karen L/H-5898-2011
OI Fedorak, Richard/0000-0002-7382-0080
FU Canadian Institutes of Health Research [49434-1] Funding Source: Medline
CR Agarwal R, 2003, J PEDIATR GASTR NUTR, V36, P397, DOI 10.1097/00005176-200303000-00019
   Ahuja M C, 2002, J Indian Med Assoc, V100, P334
   Akhtar M, 2003, FASEB J, V17, P1319, DOI 10.1096/fj.02-0950fje
   Akyol S, 2003, PANCREAS, V26, P363, DOI 10.1097/00006676-200305000-00009
   Albillos A, 2002, J HEPATOL, V37, P523, DOI 10.1016/S0168-8278(02)00265-9
   Bamba T, 2002, J GASTROEN HEPATOL, V17, P818, DOI 10.1046/j.1440-1746.2002.02709.x
   Bauer TM, 2002, J HEPATOL, V36, P501, DOI 10.1016/S0168-8278(02)00003-X
   Bazzocchi G, 2002, DIGEST LIVER DIS, V34, pS48, DOI 10.1016/S1590-8658(02)80164-5
   Bengmark S, 2003, BEST PRACT RES CL GA, V17, P833, DOI 10.1016/S1521-6918(03)00073-8
   Borody TJ, 2003, J CLIN GASTROENTEROL, V37, P42, DOI 10.1097/00004836-200307000-00012
   Borriello SP, 2003, CLIN INFECT DIS, V36, P775, DOI 10.1086/368080
   Borruel N, 2002, GUT, V51, P659, DOI 10.1136/gut.51.5.659
   Brigidi P, 2001, RES MICROBIOL, V152, P735, DOI 10.1016/S0923-2508(01)01254-2
   Candelli M, 2003, J CLIN GASTROENTEROL, V36, P39, DOI 10.1097/00004836-200301000-00012
   Canducci F, 2002, DIGEST LIVER DIS, V34, pS81, DOI 10.1016/S1590-8658(02)80172-4
   Chatterjee A, 2003, MOL CELL BIOCHEM, V243, P29, DOI 10.1023/A:1021649427988
   Chiva M, 2002, J HEPATOL, V37, P456, DOI 10.1016/S0168-8278(02)00142-3
   Clancy R, 2003, FEMS IMMUNOL MED MIC, V38, P9, DOI 10.1016/S0928-8244(03)00147-0
   Costa-Ribeiro H, 2003, J PEDIATR GASTR NUTR, V36, P112, DOI 10.1097/00005176-200301000-00021
   Cremonini F, 2002, ALIMENT PHARM THER, V16, P1461, DOI 10.1046/j.1365-2036.2002.01318.x
   Cremonini F, 2002, AM J GASTROENTEROL, V97, P2744, DOI 10.1111/j.1572-0241.2002.07063.x
   Cruchet S, 2003, NUTRITION, V19, P716, DOI 10.1016/S0899-9007(03)00109-6
   Cummings JH, 2002, BRIT J NUTR, V87, pS145, DOI 10.1079/BJN/2002530
   D'Souza AL, 2002, BRIT MED J, V324, P1361, DOI 10.1136/bmj.324.7350.1361
   Dani C, 2002, BIOL NEONATE, V82, P103, DOI 10.1159/000063096
   Delia P, 2002, AM J GASTROENTEROL, V97, P2150
   Dieleman LA, 2003, GUT, V52, P370, DOI 10.1136/gut.52.3.370
   Duggan C, 2003, AM J CLIN NUTR, V77, P937, DOI 10.1093/ajcn/77.4.937
   Felley C, 2003, BEST PRACT RES CL GA, V17, P785, DOI 10.1016/S1521-6918(03)00070-2
   Femia AP, 2002, CARCINOGENESIS, V23, P1953, DOI 10.1093/carcin/23.11.1953
   Floch Martin H., 2003, Curr Treat Options Gastroenterol, V6, P283, DOI 10.1007/s11938-003-0020-y
   Fooks LJ, 2002, BRIT J NUTR, V88, pS39, DOI [10.1079/BJNBJN2002591, 10.1079/BJN2002628]
   Fujiwara M, 2003, DIGESTION, V67, P90, DOI 10.1159/000069704
   Gan BS, 2002, J INFECT DIS, V185, P1369, DOI 10.1086/340126
   García-Borrón JC, 2002, PIGM CELL RES, V15, P162, DOI 10.1034/j.1600-0749.2002.02012.x
   Gionchetti P, 1999, ALIMENT PHARM THERAP, V13, P713, DOI 10.1046/j.1365-2036.1999.00553.x
   Gionchetti P, 2003, BEST PRACT RES CL GA, V17, P821, DOI 10.1016/S1521-6918(03)00071-4
   Gionchetti P, 2002, DIGEST LIVER DIS, V34, pS58, DOI 10.1016/S1590-8658(02)80166-9
   Gionchetti P, 2003, GASTROENTEROLOGY, V124, P1202, DOI 10.1016/S0016-5085(03)00171-9
   Guandalini S, 2002, DIGEST LIVER DIS, V34, pS63, DOI 10.1016/S1590-8658(02)80167-0
   Guandalini S, 2000, J PEDIATR GASTR NUTR, V30, P54, DOI 10.1097/00005176-200001000-00018
   GULSANDI M, 2003, AM J GASTROENTEROL, V98, P520
   Guslandi M, 2003, EUR J GASTROEN HEPAT, V15, P697, DOI 10.1097/00042737-200306000-00017
   Halpern GM, 1996, AM J GASTROENTEROL, V91, P1579
   Hamilton-Miller JMT, 2003, INT J ANTIMICROB AG, V22, P360, DOI 10.1016/S0924-8579(03)00153-5
   Hart AL, 2003, J CLIN GASTROENTEROL, V36, P111, DOI 10.1097/00004836-200302000-00005
   Horie H, 2003, EUR J CANCER PREV, V12, P101, DOI 10.1097/00008469-200304000-00003
   Huang JS, 2002, DIGEST DIS SCI, V47, P2625, DOI 10.1023/A:1020501202369
   Ibnou-Zekri N, 2003, INFECT IMMUN, V71, P428, DOI 10.1128/IAI.71.1.428-436.2003
   Ishikawa H, 2003, J AM COLL NUTR, V22, P56, DOI 10.1080/07315724.2003.10719276
   Isolauri E, 2003, GUT, V52, P436, DOI 10.1136/gut.52.3.436
   Isolauri E, 2002, GUT, V50, P54, DOI 10.1136/gut.50.suppl_3.iii54
   Kadowaki N, 2001, J EXP MED, V194, P863, DOI 10.1084/jem.194.6.863
   Kalliomäki M, 2003, LANCET, V361, P1869, DOI 10.1016/S0140-6736(03)13490-3
   Kanauchi O, 2003, J GASTROENTEROL, V38, P134, DOI 10.1007/s005350300022
   Kecskes Gabriella, 2003, Magy Seb, V56, P3
   Kelleher SL, 2002, J PEDIATR GASTR NUTR, V35, P162, DOI 10.1097/00005176-200208000-00011
   Kim HJ, 2003, ALIMENT PHARM THER, V17, P895, DOI 10.1046/j.1365-2036.2003.01543.x
   Kirjavainen PV, 2003, J PEDIATR GASTR NUTR, V36, P223, DOI 10.1097/00005176-200302000-00012
   Kolida S, 2002, BRIT J NUTR, V87, pS193, DOI 10.1079/BJN/2002537
   Konrad A, 2003, SCAND J GASTROENTERO, V38, P172, DOI 10.1080/00365520310000663
   Kuisma J, 2003, ALIMENT PHARM THER, V17, P509, DOI 10.1046/j.1365-2036.2003.01465.x
   Laake KO, 2003, SCAND J GASTROENTERO, V38, P409, DOI 10.1080/00365520310000906
   Lammers KM, 2002, AM J GASTROENTEROL, V97, P1182, DOI 10.1111/j.1572-0241.2002.05693.x
   Li ZP, 2003, HEPATOLOGY, V37, P343, DOI 10.1053/jhep.2003.50048
   Madden JAJ, 2002, BRIT J NUTR, V88, pS67, DOI [10.1079/BJN2002631, 10.1079/BJNBJN2002576]
   Madsen K, 2002, GASTROENTEROLOGY, V122, pA64
   Mangell P, 2002, DIGEST DIS SCI, V47, P511, DOI 10.1023/A:1017947531536
   Mangiante G, 2001, DIGEST SURG, V18, P47, DOI 10.1159/000050096
   Mansour-Ghanaei F, 2003, WORLD J GASTROENTERO, V9, P1832, DOI 10.3748/wjg.v9.i8.1832
   Marteau P, 2003, BEST PRACT RES CL GA, V17, P47, DOI 10.1053/bega.2002.0344
   Marteau PR, 2002, CLIN REV ALLERG IMMU, V22, P255, DOI 10.1007/s12016-002-0011-0
   MARTIN WR, 1988, J SUPERCOMPUTER APPL, V1, P57
   Martinez E, 2001, MON REV, V53, P57, DOI 10.14452/MR-053-02-2001-06_9
   McCarthy J, 2003, GUT, V52, P975, DOI 10.1136/gut.52.7.975
   McCartney AL, 2002, BRIT J NUTR, V88, pS29, DOI [10.1079/BJNBJN2002579, 10.1079/BJN2002627]
   MCFARLAND LV, 1994, JAMA-J AM MED ASSOC, V271, P1913, DOI 10.1001/jama.271.24.1913
   McNaught CE, 2002, GUT, V51, P827, DOI 10.1136/gut.51.6.827
   Mukai T, 2002, FEMS IMMUNOL MED MIC, V32, P105, DOI 10.1111/j.1574-695X.2002.tb00541.x
   Niedzielin K, 1998, GASTROENTEROLOGY, V114, pA402, DOI 10.1016/S0016-5085(98)81629-6
   Nobaek S, 2000, AM J GASTROENTEROL, V95, P1231
   O'Sullivan MA, 2000, DIGEST LIVER DIS, V32, P294, DOI 10.1016/S1590-8658(00)80021-3
   Obermeier F, 2003, CLIN EXP IMMUNOL, V134, P217, DOI 10.1046/j.1365-2249.2003.02288.x
   Oláh A, 2002, BRIT J SURG, V89, P1103, DOI 10.1046/j.1365-2168.2002.02189.x
   Payne Samantha, 2003, Curr Issues Intest Microbiol, V4, P1
   Prantera C, 2002, GUT, V51, P405, DOI 10.1136/gut.51.3.405
   Prantera C, 2002, DIGEST LIVER DIS, V34, pS66, DOI 10.1016/S1590-8658(02)80168-2
   Rachmilewitz D, 2002, GASTROENTEROLOGY, V122, P1428, DOI 10.1053/gast.2002.32994
   Rafter J, 2002, BRIT J NUTR, V88, pS89, DOI 10.1079/BJN2002633
   RAFTER J, 2003, CLIN GASTROENTEROL, V17, P849
   Rayes N, 2002, TRANSPLANTATION, V74, P123, DOI 10.1097/00007890-200207150-00021
   Rayes N, 2002, Z GASTROENTEROL, V40, P869, DOI 10.1055/s-2002-35259
   Resta-Lenert S, 2003, GUT, V52, P988, DOI 10.1136/gut.52.7.988
   Riquelme AJ, 2003, J CLIN GASTROENTEROL, V36, P41, DOI 10.1097/00004836-200301000-00013
   Rosenfeldt V, 2002, PEDIATR INFECT DIS J, V21, P411, DOI 10.1097/00006454-200205000-00012
   Rosenfeldt V, 2002, PEDIATR INFECT DIS J, V21, P417, DOI 10.1097/00006454-200205000-00013
   Rosenfeldt V, 2003, J ALLERGY CLIN IMMUN, V111, P389, DOI 10.1067/mai.2003.389
   Saavedra JM, 2002, BRIT J NUTR, V87, pS241, DOI 10.1079/BJN/2002543
   Sambol SP, 2002, J INFECT DIS, V186, P1781, DOI 10.1086/345676
   Schley PD, 2002, BRIT J NUTR, V87, pS221, DOI 10.1079/BJN/2002541
   Seki H, 2003, PEDIATR INT, V45, P86, DOI 10.1046/j.1442-200X.2003.01671.x
   Seksik P, 2003, GUT, V52, P237, DOI 10.1136/gut.52.2.237
   Sen S, 2002, DIGEST DIS SCI, V47, P2615, DOI 10.1023/A:1020597001460
   Sen S, 2001, GUT, V48, pA57
   Setoyama H, 2003, MICROBES INFECT, V5, P115, DOI 10.1016/S1286-4579(02)00080-1
   Shibolet O, 2002, INFLAMM BOWEL DIS, V8, P399, DOI 10.1097/00054725-200211000-00004
   Solga SF, 2003, MED HYPOTHESES, V61, P307, DOI 10.1016/S0306-9877(03)00192-0
   Solis B, 2002, EUR J CLIN NUTR, V56, pS57, DOI 10.1038/sj.ejcn.1601488
   Steidler L, 2003, BEST PRACT RES CL GA, V17, P861, DOI 10.1016/S1521-6918(03)00072-6
   Sullivan Å, 2003, J ANTIMICROB CHEMOTH, V52, P308, DOI 10.1093/jac/dkg346
   Surawicz CM, 2003, BEST PRACT RES CL GA, V17, P775, DOI 10.1016/S1521-6918(03)00054-4
   Szajewska H, 2001, J PEDIATR GASTR NUTR, V33, pS17, DOI 10.1097/00005176-200110002-00004
   Tamboli CP, 2003, BEST PRACT RES CL GA, V17, P805, DOI 10.1016/S1521-6918(03)00076-3
   Teitelbaum JE, 2002, ANNU REV NUTR, V22, P107, DOI 10.1146/annurev.nutr.22.110901.145412
   Tuohy KM, 2003, DRUG DISCOV TODAY, V8, P692, DOI 10.1016/S1359-6446(03)02746-6
   Ushiyama A, 2003, J GASTROEN HEPATOL, V18, P986, DOI 10.1046/j.1440-1746.2003.03102.x
   Wullt M, 2003, SCAND J INFECT DIS, V35, P365, DOI 10.1080/00365540310010985
   Yan F, 2002, J BIOL CHEM, V277, P50959, DOI 10.1074/jbc.M207050200
NR 118
TC 78
Z9 101
U1 0
U2 17
PU LIPPINCOTT WILLIAMS & WILKINS
PI PHILADELPHIA
PA TWO COMMERCE SQ, 2001 MARKET ST, PHILADELPHIA, PA 19103 USA
SN 0267-1379
EI 1531-7056
J9 CURR OPIN GASTROEN
JI Curr. Opin. Gastroenterol.
PD MAR
PY 2004
VL 20
IS 2
BP 146
EP 155
DI 10.1097/00001574-200403000-00017
PG 10
WC Gastroenterology & Hepatology
WE Science Citation Index Expanded (SCI-EXPANDED)
SC Gastroenterology & Hepatology
GA 779UF
UT WOS:000189319200016
PM 15703637
DA 2024-01-22
ER

PT J
AU Georgieva, A
   Atanassova, A
   Mirchev, M
AF Georgieva, A.
   Atanassova, A.
   Mirchev, M.
TI Rates of latent and active tuberculosis in BGC vaccinated,
   immunosuppressed Crohn's disease patients form Bulgaria before and
   during anti-tumor necrosis factor therapy
SO EUROPEAN REVIEW FOR MEDICAL AND PHARMACOLOGICAL SCIENCES
LA English
DT Article
DE IBD; Crohn's disease; Anti-tumor necrosis factor-alpha; Tuberculosis
   infection; Incidence
ID INFLAMMATORY-BOWEL-DISEASE; ANTI-TNF TREATMENT; OPPORTUNISTIC
   INFECTIONS; RISK; CONSENSUS; PREVENTION; RECOMMENDATIONS
AB OBJECTIVE: Although the use of anti-tumor necrosis factor-alpha (anti-TNF-alpha) agents is highly effective in achieving and maintaining remission in patients with moderate-to-severe IBD, they place the patient at increased risk of developing opportunistic infections, including new cases of tuberculosis infection (TBI) and/or reactivation of latent tuberculosis infection (LTBI). Our study aims to determine the incidence of TBI [active tuberculosis (ATBI) and LTBI] among patients with Crohn's disease (CD) receiving anti-TNF-alpha therapy.
   PATIENTS AND METHODS: We performed a retrospective analysis of consecutive CD patients undergoing anti-TNF-alpha (infliximab, adalimumab) treatment for a minimum of 6 months. in the period between June 2010 and December 2019, followed-up at a reference IBD center. All patients were HIV negative, and BCG vaccinated. In all patients, ATBI was excluded and all were tested for LTBI prior to initiating a biological treatment.
   RESULTS: Before starting the biological treatment, we established LTBI in 11/109 (10.1%): 8/11 (72.7%) patients were TST positive. 2/11 (18.2%) were IGRA positive and TST negative, 1/11 (9.1%) were both IGRA and TST positive.
   In patients undergoing biological therapy with previous negative screening test for tuberculosis. a total of 16/74 (21.6%) patients were newly diagnosed with LTBI. The median induration (not erythema) diameter of TST is 8 (IQR 5-17) mm.
   Active pulmonary tuberculosis infection, developed in 3/74 (4.1%) patients. One patient developed ATBI on the background of chemoprophylaxis with INH for LTBI.
   CONCLUSIONS: Specialists should thoroughly analyse all patient clinical data, chest X-ray results, epidemiological and BCG status, as well as perform a LTBI screening before initiating immunosuppressive and/or biological treatment. IBD patients have a higher risk of developing TBI in the first 12 months.
C1 [Georgieva, A.; Atanassova, A.; Mirchev, M.] St Marina Univ Hosp Varna, Clin Gastroenterol, Varna, Bulgaria.
   [Georgieva, A.; Mirchev, M.] Med Univ, Second Dept Internal Dis, St Marina Univ Hosp Varna, Clin Gastroenterol, Varna, Bulgaria.
   [Georgieva, A.; Atanassova, A.; Mirchev, M.] Med Univ, Varna, Bulgaria.
   [Atanassova, A.] Med Univ, Dept Anat & Cell Biol, St Marina Univ Hosp Varna, Clin Gastroenterol, Varna, Bulgaria.
C3 Medical University Varna; Medical University Varna; Medical University
   Varna; Medical University Varna
RP Georgieva, A (通讯作者)，St Marina Univ Hosp Varna, Clin Gastroenterol, Varna, Bulgaria.; Georgieva, A (通讯作者)，Med Univ, Varna, Bulgaria.
EM avgustina_dobreva@yahoo.com
CR Aberra FN, 2007, CLIN GASTROENTEROL H, V5, P1070, DOI 10.1016/j.cgh.2007.04.007
   Abitbol Y, 2016, J CROHNS COLITIS, V10, P1179, DOI 10.1093/ecco-jcc/jjw129
   Agarwal A, 2018, INTEST RES, V16, P588, DOI 10.5217/ir.2018.00023
   Ali T, 2013, DRUG HEALTHC PATIENT, V5, P79, DOI 10.2147/DHPS.S28801
   [Anonymous], 2019, WHO REP 2019
   [Anonymous], 2019, SURV REP
   Carmona L, 2005, ARTHRITIS RHEUM-US, V52, P1766, DOI 10.1002/art.21043
   Carpio D, 2016, J CROHNS COLITIS, V10, P1186, DOI 10.1093/ecco-jcc/jjw022
   Çekiç C, 2015, ANN GASTROENTEROL, V28, P241
   Cury DB, 2015, GASTROENTEROLOGY, V148, pS238
   Dara M, 2014, EUR RESPIR J, V43, P24, DOI 10.1183/09031936.00113413
   de Leon DP, 2008, J RHEUMATOL, V35, P776
   Chebli JMF, 2014, MED SCI MONITOR, V20, P487, DOI 10.12659/MSM.890331
   Gagnière C, 2018, ALIMENT PHARM THER, V48, P713, DOI 10.1111/apt.14926
   Hsia EC, 2012, ARTHRITIS RHEUM, V64
   Jauregui-Amezaga A, 2013, J CROHNS COLITIS, V7, P208, DOI 10.1016/j.crohns.2012.05.012
   Kang J, 2018, J KOREAN MED SCI, V33, DOI 10.3346/jkms.2018.33.e292
   Kedia S, 2020, AM J GASTROENTEROL, V115, P340, DOI 10.14309/ajg.0000000000000527
   Kim ES, 2015, WORLD J GASTROENTERO, V21, P3308, DOI 10.3748/wjg.v21.i11.3308
   Kucharzik T, 2021, J CROHNS COLITIS, V15, P879, DOI 10.1093/ecco-jcc/jjab052
   Kurti Z, 2015, J GASTROINTEST LIVER, V24, P467, DOI 10.15403/jgld.2014.1121.244.bcg
   Lee CK, 2018, J CROHNS COLITIS, V12, P954, DOI 10.1093/ecco-jcc/jjy057
   Lee EH, 2017, SCI REP-UK, V7, DOI 10.1038/s41598-017-06899-1
   Lee JW, 2016, INTEST RES, V14, P146, DOI 10.5217/ir.2016.14.2.146
   Lee J, 2017, ANN AM THORAC SOC, V14, P690, DOI [10.1513/AnnalsATS.201608-647OC, 10.1513/annalsats.201608-647oc]
   Manosa Miriam, 2013, J Crohns Colitis, V7, pe499, DOI 10.1016/j.crohns.2013.04.021
   Viladrich IM, 2016, ARCH BRONCONEUMOL, V52, P36, DOI 10.1016/j.arbres.2015.04.016
   Park DI, 2018, INTEST RES, V16, P17, DOI 10.5217/ir.2018.16.1.17
   Rahier JF, 2014, J CROHNS COLITIS, V8, P443, DOI 10.1016/j.crohns.2013.12.013
   Riestra S, 2016, REV ESP ENFERM DIG, V108, P541, DOI 10.17235/reed.2016.4440/2016
   Sichletidis L, 2006, INT J TUBERC LUNG D, V10, P1127
   Solovic I, 2010, EUR RESPIR J, V36, P1185, DOI 10.1183/09031936.00028510
   Sousa M, 2019, EUR J GASTROEN HEPAT, V31, P1099, DOI 10.1097/MEG.0000000000001469
   Wallis RS, 2004, CLIN INFECT DIS, V39, P1254, DOI 10.1086/424455
   Winthrop KL, 2006, NAT CLIN PRACT RHEUM, V2, P602, DOI 10.1038/ncprheum0336
   Ye Lingna, ALIMENT PHARM THER, V53, P390
NR 36
TC 1
Z9 1
U1 0
U2 1
PU VERDUCI PUBLISHER
PI ROME
PA VIA GREGORIO VII, ROME, 186-00165, ITALY
SN 1128-3602
J9 EUR REV MED PHARMACO
JI Eur. Rev. Med. Pharmacol. Sci.
PY 2022
VL 26
IS 7
BP 2399
EP 2407
PG 9
WC Pharmacology & Pharmacy
WE Science Citation Index Expanded (SCI-EXPANDED)
SC Pharmacology & Pharmacy
GA 0X3SW
UT WOS:000789631600002
PM 35442494
DA 2024-01-22
ER

PT J
AU Rohatinsky, N
   Zelinsky, S
   Dolinger, M
   Christensen, B
   Wilkens, R
   Radford, S
   Dubinsky, M
   Novak, K
   Int Bowel Ultrasound Grp IBUS
AF Rohatinsky, Noelle
   Zelinsky, Sandra
   Dolinger, Michael
   Christensen, Britt
   Wilkens, Rune
   Radford, Shellie
   Dubinsky, Marla
   Novak, Kerri
   Int Bowel Ultrasound Grp IBUS
TI Crohn's Disease Patient Experiences and Preferences With Disease
   Monitoring: An International Qualitative Study
SO CROHNS & COLITIS 360
LA English
DT Article
DE Crohn's disease; disease monitoring; patient-oriented research;
   qualitative research
ID INFLAMMATORY-BOWEL-DISEASE; SHARED DECISION-MAKING; ULTRASONOGRAPHY;
   COMPLICATIONS; ENTEROGRAPHY
AB Lay Summary This study used group interviews to understand patient experiences and preferences of Crohn's disease monitoring. Study results can be used to inform monitoring strategies, improve patient engagement, and optimize a patient-centered approach to care.
   Background Strategies incorporating objective disease monitoring in Crohn's disease (CD), beyond clinical symptoms are important to improve patient outcomes. Little evidence exists to explore patient understanding of CD treatment goals, nor preferences and experiences with monitoring options. This qualitative study aimed to explore patient experiences and preferences of CD monitoring to inform monitoring strategies, improve patient engagement, and optimize a patient-centered approach to care. Methods This study used a patient-oriented, qualitative descriptive design. Convenience and snowball sampling were used to recruit adult participants diagnosed with CD who had experience with at least 2 types of disease monitoring. Online focus groups were conducted and data were analyzed using thematic analysis. Results This international study included 37 participants from Australia, Canada, United Kingdom, and the United States. Overall, participants preferred more noninvasive types of monitoring [eg, intestinal ultrasound (IUS)] but were willing to undergo more invasive monitoring (eg, colonoscopy) if required. To improve disease monitoring, participants wanted increased access to IUS, establishment of a patient-centered interdisciplinary team and access to information and self-testing. Participants identified challenges with communication between patients and providers and stressed the importance of participating in shared decision making and being equal team members in their care. Conclusions It is imperative to incorporate patient-driven preferences into how we can best structure monitoring strategies, to ensure equitable access to those preferred modalities and embrace a shared decision-making approach to disease management in CD.
C1 [Rohatinsky, Noelle] Univ Saskatchewan, Coll Nursing, Saskatoon, SK, Canada.
   [Zelinsky, Sandra] Univ Calgary, Calgary, AB, Canada.
   [Dolinger, Michael; Dubinsky, Marla] Icahn Sch Med Mt Sinai, Div Pediat Gastroenterol, New York, NY USA.
   [Christensen, Britt] Royal Melbourne Hosp, Dept Gastroenterol, Parkville, Vic, Australia.
   [Christensen, Britt] Univ Melbourne Med, Parkville, Vic, Australia.
   [Wilkens, Rune] Copenhagen Univ Hosp, Div Med, Gastrounit, Copenhagen, Denmark.
   [Wilkens, Rune] Univ Copenhagen, Hvidovre Hosp, Copenhagen Ctr Inflammatory Bowel Dis Children Ado, Copenhagen, Denmark.
   [Radford, Shellie] Nottingham Univ Hosp NHS Trust, Nottingham Biomed Res Ctr & Clin Res Facil, Queens Med Ctr, Nottingham, England.
   [Novak, Kerri] Univ Calgary, Dept Med, Div Gastroenterol, Calgary, AB, Canada.
   [Rohatinsky, Noelle] Univ Saskatchewan, Coll Nursing, 104 Clin Pl,4342 Hlth Sci, Saskatoon, SK S7N 5E5, Canada.
C3 University of Saskatchewan; University of Calgary; Icahn School of
   Medicine at Mount Sinai; Royal Melbourne Hospital; University of
   Copenhagen; University of Copenhagen; Nottingham University Hospital NHS
   Trust; University of Nottingham; University of Calgary; University of
   Saskatchewan
RP Rohatinsky, N (通讯作者)，Univ Saskatchewan, Coll Nursing, 104 Clin Pl,4342 Hlth Sci, Saskatoon, SK S7N 5E5, Canada.
EM noelle.rohatinsky@usask.ca
RI Rohatinsky, Noelle/HTS-1706-2023; Wilkens, Rune/P-3559-2019
OI Rohatinsky, Noelle/0000-0003-3052-027X; Wilkens,
   Rune/0000-0002-4928-4708; Dolinger, Michael/0000-0002-9023-4948;
   Radford, Shellie/0000-0002-2226-0810
CR Al Khoury A, 2022, DIGEST DIS SCI, V67, P1956, DOI 10.1007/s10620-021-07025-y
   [Anonymous], 2018, QUAL INQ, DOI DOI 10.1177/1524839915580941
   Barsky M, 2021, DIGEST DIS SCI, V66, P2564, DOI 10.1007/s10620-020-06568-w
   Bouguen G, 2015, CLIN GASTROENTEROL H, V13, P1042, DOI 10.1016/j.cgh.2013.09.006
   Braun V, 2006, QUAL RES PSYCHOL, V3, P77, DOI [DOI 10.1191/1478088706QP063OA, 10.1191/1478088706qp063oa]
   Bromke MA, 2021, J CLIN MED, V10, DOI 10.3390/jcm10102203
   Bryant RV, 2018, GUT, V67, P973, DOI 10.1136/gutjnl-2017-315655
   Buisson A, 2017, INFLAMM BOWEL DIS, V23, P425, DOI 10.1097/MIB.0000000000001140
   Charles C, 1997, SOC SCI MED, V44, P681, DOI 10.1016/S0277-9536(96)00221-3
   Colombel JF, 2020, J CROHNS COLITIS, V14, P254, DOI 10.1093/ecco-jcc/jjz131
   Cucchiara S, 2020, EXPERT REV GASTROENT, V14, P335, DOI 10.1080/17474124.2020.1759416
   Goodsall Thomas M, 2021, J Can Assoc Gastroenterol, V4, pe31, DOI 10.1093/jcag/gwaa001
   Grand DJ, 2012, GASTROENTEROL CLIN N, V41, P497, DOI 10.1016/j.gtc.2012.01.015
   Greenup A-J., 2019, CROSS SECTIONAL IMAG
   Gritzmann N, 2002, EUR RADIOL, V12, P1748, DOI 10.1007/s00330-001-1201-5
   Kalla R, 2018, SCAND J GASTROENTERO, V53, P1437, DOI 10.1080/00365521.2018.1527394
   Limketkai BN, 2019, INFLAMM BOWEL DIS, V25, P1828, DOI 10.1093/ibd/izz081
   Löwenberg M, 2012, CURR DRUG TARGETS, V13, P1248, DOI 10.2174/138945012802429688
   Ma C, 2019, BEST PRACT RES CL GA, V38-39, DOI 10.1016/j.bpg.2019.02.004
   Maaser C, 2019, J CROHNS COLITIS, V13, P144, DOI 10.1093/ecco-jcc/jjy113
   Miles A, 2019, EUR RADIOL, V29, P1083, DOI 10.1007/s00330-018-5661-2
   Noiseux I, 2019, BMC GASTROENTEROL, V19, DOI 10.1186/s12876-019-0946-8
   Panés J, 2011, ALIMENT PHARM THER, V34, P125, DOI 10.1111/j.1365-2036.2011.04710.x
   Rajagopalan A, 2020, JGH OPEN, V4, P267, DOI 10.1002/jgh3.12268
   Ryhlander J, 2019, SCAND J GASTROENTERO, V54, P1467, DOI 10.1080/00365521.2019.1698649
   Sandborn WJ, 2014, J CROHNS COLITIS, V8, P927, DOI 10.1016/j.crohns.2014.02.021
   Sandelowski M, 2000, RES NURS HEALTH, V23, P334, DOI 10.1002/1098-240X(200008)23:4<334::AID-NUR9>3.0.CO;2-G
   Sandelowski M, 2010, RES NURS HEALTH, V33, P77, DOI 10.1002/nur.20362
   Siegel CA, 2012, GUT, V61, P459, DOI 10.1136/gutjnl-2011-300988
   Taylor SA, 2019, HEALTH TECHNOL ASSES, V23, P1, DOI 10.3310/hta23420
   Turner D, 2021, GASTROENTEROLOGY, V160, P1570, DOI 10.1053/j.gastro.2020.12.031
   Veilleux S, 2018, PATIENT EDUC COUNS, V101, P331, DOI 10.1016/j.pec.2017.07.028
   Zittan E, 2018, JGH OPEN, V2, P201, DOI 10.1002/jgh3.12068
NR 33
TC 0
Z9 0
U1 1
U2 2
PU OXFORD UNIV PRESS
PI OXFORD
PA GREAT CLARENDON ST, OXFORD OX2 6DP, ENGLAND
EI 2631-827X
J9 CROHNS COLITIS 360
JI Crohns Colitis 360
PD APR 1
PY 2023
VL 5
IS 2
AR otad012
DI 10.1093/crocol/otad012
PG 11
WC Gastroenterology & Hepatology
WE Emerging Sources Citation Index (ESCI)
SC Gastroenterology & Hepatology
GA A1UM5
UT WOS:000953050700002
PM 36937136
OA Green Published, gold
DA 2024-01-22
ER

PT J
AU Bælum, JK
   Qvist, N
   Ellebæk, MB
AF Baelum, Jens Kristian
   Qvist, Niels
   Ellebaek, Mark Bremholm
TI Ileorectal anastomosis in patients with Crohn's disease. Postoperative
   complications and functional outcome-a systematic review
SO COLORECTAL DISEASE
LA English
DT Review
DE anastomotic leak; Crohn ' s disease; ileorectal anastomosis
ID TOTAL COLECTOMY; SUBTOTAL COLECTOMY; FATE; PROGNOSIS; SURGERY; RECTUM;
   RECURRENCE; COLITIS; IMPACT; PLACE
AB Aim: The objective of this systematic review was to investigate the outcomes of ileorectal anastomosis (IRA) in Crohn's disease and to clarify whether there are any time-related trends in outcome measures. The primary outcomes are risk of anastomotic leakage, death, clinical recurrence and subsequent diverting or permanent stoma and/or proctectomy. Secondary end-points are quality of life and functional outcome.
   Methods: Systematic searches were conducted using the Cochrane Library, Embase and MEDLINE. The complete search strategy is uploaded online at . Human studies in English with over five subjects were included and no limit was set regarding the date of publication. All relevant studies were screened by two reviewers. The web-based software platform was used for primary screening of the title, abstract, full-text review and data extraction.
   Results: The search identified 2231 unique articles. After the screening process, 37 remained. Key results were an overall anastomotic leak rate of 6.4%; cumulative rates of clinical recurrence of 43% and 67% at 5 and 10 years, respectively; an overall rate of proctectomy of 18.9%; and subsequent ileostomy required in 18.8%. Only one study presented useful data on quality of life. Recurrence rates remained stable over time. A small decline in the anastomotic leak rate was found.
   Conclusions: Only minor improvements in the outcomes of IRA in patients with Crohn ' s disease have occurred during the past 50 years regarding anastomotic leakage and recurrence, except for a slight increase in the rate of a functioning IRA. These results call for implementation guidelines in patient selection for IRA and postoperative medical treatment and follow-up.
C1 [Baelum, Jens Kristian; Qvist, Niels; Ellebaek, Mark Bremholm] Odense Univ Hosp, Surg Dept A, JB Winslows Vej 4, DK-5000 Odense C, Denmark.
C3 University of Southern Denmark; Odense University Hospital
RP Bælum, JK (通讯作者)，Odense Univ Hosp, Surg Dept A, JB Winslows Vej 4, DK-5000 Odense C, Denmark.
EM jens.kristian.baelum@rsyd.dk
RI Pedersen, Mark/ADW-1803-2022
OI Ellebaek, Mark Bremholm/0000-0001-6550-7505; Baelum, Jens
   Kristian/0000-0003-0135-2430
FU Department of Surgery A, Odense University Hospital
FX This work was not supported by any organizations or grants and did not
   receive any external funding. Publication expenses were paid by the
   Department of Surgery A, Odense University Hospital.
CR ADSON MA, 1972, ARCH SURG-CHICAGO, V104, P424
   AMBROSE NS, 1984, GUT, V25, P223, DOI 10.1136/gut.25.3.223
   ANDREWS HA, 1989, BRIT J SURG, V76, P1184, DOI 10.1002/bjs.1800761123
   BAKER WNW, 1971, GUT, V12, P427, DOI 10.1136/gut.12.6.427
   Bernell O, 2001, DIS COLON RECTUM, V44, P647, DOI 10.1007/BF02234559
   BUCHMANN P, 1981, BRIT J SURG, V68, P7, DOI 10.1002/bjs.1800680103
   BURMAN JH, 1971, GUT, V12, P432, DOI 10.1136/gut.12.6.432
   Cattan P, 2002, BRIT J SURG, V89, P454, DOI 10.1046/j.0007-1323.2001.02053.x
   CHEVALIER JM, 1994, BRIT J SURG, V81, P1379, DOI 10.1002/bjs.1800810945
   COOPER JC, 1986, ANN ROY COLL SURG, V68, P277
   Coscia M, 2013, COLORECTAL DIS, V15, P1115, DOI 10.1111/codi.12249
   DAVIDSON JT, 1980, SOUTHERN MED J, V73, P452, DOI 10.1097/00007611-198004000-00016
   Elton C, 2003, BRIT J SURG, V90, P59, DOI 10.1002/bjs.4005
   FARNELL MB, 1980, ANN SURG, V192, P249, DOI 10.1097/00000658-198008000-00021
   FLINT G, 1977, GUT, V18, P236, DOI 10.1136/gut.18.3.236
   GOLIGHER JC, 1985, DIS COLON RECTUM, V28, P51, DOI 10.1007/BF02553908
   HARLING H, 1991, DIS COLON RECTUM, V34, P931, DOI 10.1007/BF02049711
   JONES PF, 1986, ANN CHIR GYNAECOL FE, V75, P75
   Kariv Y, 2009, J AM COLL SURGEONS, V208, P390, DOI 10.1016/j.jamcollsurg.2008.10.037
   KEIGHLEY MRB, 1982, GUT, V23, P102, DOI 10.1136/gut.23.2.102
   KHUBCHANDANI IT, 1978, AM J SURG, V135, P751, DOI 10.1016/0002-9610(78)90157-5
   Kjeldsen J, 2016, INFLAMM BOWEL DIS, V22, P599, DOI 10.1097/MIB.0000000000000647
   LEFTON HB, 1975, GASTROENTEROLOGY, V69, P612
   Li Y, 2016, DIS COLON RECTUM, V59, P1183, DOI 10.1097/DCR.0000000000000706
   LINDHAGEN T, 1983, ACTA CHIR SCAND, V149, P415
   LONGO WE, 1992, DIS COLON RECTUM, V35, P1066, DOI 10.1007/BF02252997
   McKenna NP, 2020, DIS COLON RECTUM, V63, P504, DOI 10.1097/DCR.0000000000001556
   Moher D, 2009, PLOS MED, V6, DOI [10.1371/journal.pmed.1000097, 10.1016/j.ijsu.2010.07.299, 10.1136/bmj.i4086, 10.1016/j.ijsu.2010.02.007, 10.1136/bmj.b2535, 10.1186/2046-4053-4-1, 10.1136/bmj.b2700]
   MORTENSEN NJM, 1984, BRIT J SURG, V71, P783
   Murthy SK, 2020, GUT, V69, P274, DOI 10.1136/gutjnl-2019-318440
   Nakamura T, 2001, AM SURGEON, V67, P417
   O'Riordan JM, 2011, DIS COLON RECTUM, V54, P1347, DOI 10.1097/DCR.0b013e31822c9b2d
   Pastore RLO, 1997, DIS COLON RECTUM, V40, P1455, DOI 10.1007/BF02070712
   Pinkney T, 2017, COLORECTAL DIS, V19, pO296, DOI 10.1111/codi.13646
   Qvist N., 2021, DANISH REGISTER BASE, V23, P145
   Rieger N, 1999, AUST NZ J SURG, V69, P28, DOI 10.1046/j.1440-1622.1999.01486.x
   Rungoe C, 2014, GUT, V63, P1607, DOI 10.1136/gutjnl-2013-305607
   Salice M, 2021, DIGEST LIVER DIS, V53, P592, DOI 10.1016/j.dld.2020.06.021
   SCAMMELL B, 1985, DIS COLON RECTUM, V28, P770, DOI 10.1007/BF02555471
   Sciaudone G, 2011, EUR SURG RES, V46, P163, DOI 10.1159/000324398
   Slim K, 2003, ANZ J SURG, V73, P712, DOI 10.1046/j.1445-2197.2003.02748.x
   STEINBERG DM, 1976, AUST NZ J SURG, V46, P49, DOI 10.1111/j.1445-2197.1976.tb03193.x
   WETERMAN IT, 1976, SCAND J GASTROENTERO, V11, P185
   Yamamoto T, 2000, WORLD J SURG, V24, P125, DOI 10.1007/s002689910023
NR 44
TC 6
Z9 6
U1 0
U2 3
PU WILEY
PI HOBOKEN
PA 111 RIVER ST, HOBOKEN 07030-5774, NJ USA
SN 1462-8910
EI 1463-1318
J9 COLORECTAL DIS
JI Colorectal Dis.
PD OCT
PY 2021
VL 23
IS 10
BP 2501
EP 2514
DI 10.1111/codi.15839
EA AUG 2021
PG 14
WC Gastroenterology & Hepatology; Surgery
WE Science Citation Index Expanded (SCI-EXPANDED)
SC Gastroenterology & Hepatology; Surgery
GA WL7DR
UT WOS:000683292000001
PM 34309170
OA Green Published
DA 2024-01-22
ER

PT J
AU Carrasco, A
   Tristán, E
   Fernández-Bañares, F
   Martín-Cardona, A
   Aceituno, M
   Zabana, Y
   Fluvià, L
   Hernández, JM
   Lorén, V
   Manyé, J
   Salas, A
   Andújar, X
   Loras, C
   Esteve, M
AF Carrasco, Anna
   Tristan, Eva
   Fernandez-Banares, Fernando
   Martin-Cardona, Albert
   Aceituno, Montserrat
   Zabana, Yamile
   Fluvia, Lourdes
   Maria Hernandez, Jose
   Loren, Violeta
   Manye, Josep
   Salas, Antonio
   Andujar, Xavier
   Loras, Carme
   Esteve, Maria
TI Mucosal Interleukin-10 depletion in steroid-refractory Crohn's disease
   patients
SO IMMUNITY INFLAMMATION AND DISEASE
LA English
DT Article
DE Crohn's disease; inflammatory bowel disease; Interleukin-10; intestinal
   compartmentalization; steroid resistance
ID INFLAMMATORY-BOWEL-DISEASE; REGIONAL SPECIALIZATION; IL-10; INTESTINE
AB Background: Previous studies suggested that Interleukin-10 (IL-10) depletion in Crohn's disease (CD) could predict outcome. Aim: To determine IL-10 in blood and at different intestinal locations in patients with active CD and to assess its potential prognostic capacity to identify aggressive CD.
   Methods: Twenty-three patients with CD were included. Ulcerative colitis (UC), infectious colitis and healthy individuals acted as controls. Serum and mucosal samples were taken at baseline and 1 month after steroid initiation in CD patients. Patients were classified according to steroid response. Control samples were obtained from different intestinal locations. IL-10 expression was measured with real-time polymerase chain reaction, immunofluorescence (intestine) and ELISA (serum, biopsy cultures' supernatants and tissue homogenates).
   Results: CD and UC showed an increase in IL-10 messenger RNA (mRNA) versus controls (p < .0001) in mucosa, whereas IL-10 protein secretion was increased in all types of intestinal inflammation (p < .001). No differences in IL-10 mRNA were found in CD at baseline regarding steroid response, but levels decreased in non-responders versus responders (p = .027) and were restored with rescue therapy. Serum IL-10 was increased in steroid-refractory CD at baseline and after treatment.
   Conclusions: Abnormal IL-10 levels in refractory patients in both mucosa and blood have physiopathological relevance and may have potential clinical applications.
C1 [Carrasco, Anna; Tristan, Eva; Fernandez-Banares, Fernando; Martin-Cardona, Albert; Aceituno, Montserrat; Zabana, Yamile; Andujar, Xavier; Loras, Carme; Esteve, Maria] Univ Barcelona, Hosp Univ Mutua Terrassa, Dept Gastroenterol, Pl Dr Robert 5, Barcelona 08221, Catalonia, Spain.
   [Carrasco, Anna; Tristan, Eva; Fernandez-Banares, Fernando; Martin-Cardona, Albert; Aceituno, Montserrat; Zabana, Yamile; Loren, Violeta; Manye, Josep; Andujar, Xavier; Loras, Carme; Esteve, Maria] Ctr Invest Biomed Red Enfermedades Hepat & Digest, Madrid, Spain.
   [Fluvia, Lourdes; Maria Hernandez, Jose] Inst Recerca Germans Trias & Pujol IGTP, Prote & Metabol Core Facil, Badalona, Spain.
   [Loren, Violeta; Manye, Josep] Inst Recerca Germans Trias & Pujol IGTP, Res Grp Inflammatory Bowel Dis, Badalona, Spain.
   [Salas, Antonio] Univ Barcelona, Hosp Univ Mutua Terrassa, Dept Pathol, Barcelona, Catalonia, Spain.
C3 University of Barcelona; Hospital Universitario Mutua Terrassa; CIBER -
   Centro de Investigacion Biomedica en Red; CIBEREHD; Hospital
   Universitario Mutua Terrassa; University of Barcelona
RP Carrasco, A; Esteve, M (通讯作者)，Univ Barcelona, Hosp Univ Mutua Terrassa, Dept Gastroenterol, Pl Dr Robert 5, Barcelona 08221, Catalonia, Spain.
EM anna.carrasco.gaicia@gmail.com; mariaesteve@mutuaterrassa.cat
RI de Terrassa, Fundacio Mutua/B-3844-2014; Manyé, Josep/HZK-5755-2023;
   Martin Cardona, Albert/IAR-9278-2023
OI de Terrassa, Fundacio Mutua/0000-0002-7108-0840; Martin Cardona,
   Albert/0000-0002-7090-0106; ESTEVE, MARIA/0000-0001-7716-0027;
   Fernandez-Banares, Fernando/0000-0002-1489-504X; Tristan Lopez,
   Eva/0000-0002-9317-2447; Hernandez Perez, Jose
   Maria/0000-0003-1363-067X; Aceituno, Montserrat/0000-0003-0352-9527;
   LORAS ALASTRUEY, CARME/0000-0002-4035-3316; Zabana,
   Yamile/0000-0003-4023-8868
FU Grupo Espanol de Trabajo en Enfermedad de Crohn y Colitis Ulcerosa;
   Ministerio de Economia
FX Grupo Espanol de Trabajo en Enfermedad de Crohn y Colitis Ulcerosa,
   Grant/Award Number: GETTECUOTSUKA grant; Ministerio de Economia
CR BEST WR, 1976, GASTROENTEROLOGY, V70, P439
   Bickston SJ, 2000, GASTROENTEROLOGY, V119, P1781, DOI 10.1053/gast.2000.20822
   Carrasco A, 2016, J CROHNS COLITIS, V10, P1042, DOI 10.1093/ecco-jcc/jjw066
   Carrasco A, 2016, J CROHNS COLITIS, V10, P1055, DOI 10.1093/ecco-jcc/jjw058
   Correa I, 2009, J LEUKOCYTE BIOL, V85, P896, DOI 10.1189/jlb.1108698
   D'Haens G, 2007, GASTROENTEROLOGY, V132, P763, DOI 10.1053/j.gastro.2006.12.038
   Daperno M, 2004, GASTROINTEST ENDOSC, V60, P505, DOI 10.1016/S0016-5107(04)01878-4
   de Souza HSP, 2016, NAT REV GASTRO HEPAT, V13, P13, DOI [10.1038/nrgastro.2016.186, 10.1038/nrgastro.2015.186]
   Dussault AA, 2006, BIOL PROCED ONLINE, V8, P1, DOI 10.1251/bpo114
   Fowler EV, 2005, J MED GENET, V42, P523, DOI 10.1136/jmg.2004.027425
   Gasche C, 2000, J CLIN IMMUNOL, V20, P362, DOI 10.1023/A:1006672114184
   Gomollon F, 2017, J CROHNS COLITIS, V11, P3, DOI 10.1093/ecco-jcc/jjw168
   Günaltay S, 2014, WORLD J GASTROENTERO, V20, P12249, DOI 10.3748/wjg.v20.i34.12249
   KUCHARZIK T, 1995, CLIN EXP IMMUNOL, V100, P452
   Lorén V, 2019, J CROHNS COLITIS, V13, P351, DOI 10.1093/ecco-jcc/jjy171
   Magro F, 2017, J CROHNS COLITIS, V11, P649, DOI 10.1093/ecco-jcc/jjx008
   Mannon PJ, 2009, CLIN EXP IMMUNOL, V155, P447, DOI 10.1111/j.1365-2249.2008.03799.x
   Marlow GJ, 2013, WORLD J GASTROENTERO, V19, P3931, DOI 10.3748/wjg.v19.i25.3931
   Meresse B, 2002, GUT, V50, P25, DOI 10.1136/gut.50.1.25
   Mitsuyama K, 2006, MEDIAT INFLAMM, V2006, DOI 10.1155/MI/2006/26875
   Mowat AM, 2014, NAT REV IMMUNOL, V14, P667, DOI 10.1038/nri3738
   Mullin GE, 1996, INFLAMM BOWEL DIS, V2, P16
   NIESSNER M, 1995, CLIN EXP IMMUNOL, V101, P428
   Oemrawsingh RM, 2011, HEART, V97, P1061, DOI 10.1136/hrt.2010.197392
   Paul G, 2012, EUR J CLIN INVEST, V42, P95, DOI 10.1111/j.1365-2362.2011.02552.x
   Quiros M, 2017, J CLIN INVEST, V127, P3516, DOI 10.1172/JCI90229
   Santaolalla R, 2011, INFLAMM BOWEL DIS, V17, P1490, DOI 10.1002/ibd.21507
   Welsh P, 2011, ARTERIOSCL THROM VAS, V31, P2338, DOI 10.1161/ATVBAHA.111.231795
   Westendorp RGJ, 1997, LANCET, V349, P170, DOI 10.1016/S0140-6736(96)06413-6
   Ye BD, 2016, EXPERT REV CLIN IMMU, V12, P1091, DOI 10.1080/1744666X.2016.1184972
   Zhang Chen, 2014, Microrna, V3, P155
NR 31
TC 0
Z9 0
U1 0
U2 2
PU WILEY
PI HOBOKEN
PA 111 RIVER ST, HOBOKEN 07030-5774, NJ USA
EI 2050-4527
J9 IMMUN INFLAMM DIS
JI IMMUN. INFLAMM. DIS.
PD OCT
PY 2022
VL 10
IS 10
AR e710
DI 10.1002/iid3.710
PG 11
WC Immunology
WE Science Citation Index Expanded (SCI-EXPANDED)
SC Immunology
GA 4W1WP
UT WOS:000859957400001
PM 36169258
OA gold, Green Published
DA 2024-01-22
ER

PT J
AU De Conno, B
   Pesce, M
   Chiurazzi, M
   Andreozzi, M
   Rurgo, S
   Corpetti, C
   Seguella, L
   Del Re, A
   Palenca, I
   Esposito, G
   Sarnelli, G
AF De Conno, Barbara
   Pesce, Marcella
   Chiurazzi, Martina
   Andreozzi, Marta
   Rurgo, Sara
   Corpetti, Chiara
   Seguella, Luisa
   Del Re, Alessandro
   Palenca, Irene
   Esposito, Giuseppe
   Sarnelli, Giovanni
TI Nutraceuticals and Diet Supplements in Crohn's Disease: A General
   Overview of the Most Promising Approaches in the Clinic
SO FOODS
LA English
DT Review
DE inflammatory bowel diseases; Crohn's disease; nutraceutical compounds;
   phytotherapics; palmytoilethanolamide (PEA); lactoferrin; probiotics
ID INFLAMMATORY-BOWEL-DISEASE; WORMWOOD ARTEMISIA-ABSINTHIUM; VITAMIN-D;
   SACCHAROMYCES-BOULARDII; ALTERNATIVE MEDICINE; PALMITOYLETHANOLAMIDE;
   LACTOFERRIN; HEALTH; PREBIOTICS; CHILDREN
AB Crohn's disease (CD) is a chronic inflammatory gastrointestinal disorder requiring lifelong medications. The currently approved drugs for CD are associated with relevant side effects and several studies suggest an increased use of nutraceuticals among CD patients, seeking for what is perceived as a more "natural" approach in controlling this highly morbid condition. Nutraceuticals are foods or foods' components with beneficial health properties that could aid in CD treatment for their anti-inflammatory, analgesic and immunoregulatory activities that come along with safety, high tolerability, easy availability and affordability. Depending on their biological effect, nutraceuticals' support could be employed in different subsets of CD patients, both those with active disease, as adjunctive immunomodulatory therapies, and/or in quiescent disease to provide symptomatic relief in patients with residual functional symptoms. Despite the increasing interest of the general public, both limited research and lack of education from healthcare professionals regarding their real clinical effectiveness account for the increasing number of patients turning to unconventional sources. Professionals should recognize their widespread use and the evidence base for or against their efficacy to properly counsel IBD patients. Overall, nutraceuticals appear to be safe complements to conventional therapies; nonetheless, little quality evidence supports a positive impact on underlying inflammatory activity.
C1 [De Conno, Barbara; Pesce, Marcella; Chiurazzi, Martina; Andreozzi, Marta; Rurgo, Sara; Sarnelli, Giovanni] Univ Naples Federico II, Dept Clin Med & Surg, I-80131 Naples, Italy.
   [De Conno, Barbara] Univ Naples Federico II, Dept Pharm, I-80131 Naples, Italy.
   [Corpetti, Chiara; Seguella, Luisa; Del Re, Alessandro; Palenca, Irene; Esposito, Giuseppe] Sapienza Univ Rome, Dept Physiol & Pharmacol V Erspamer, Piazzale Aldo Moro 5, I-00185 Rome, Italy.
C3 University of Naples Federico II; University of Naples Federico II;
   Sapienza University Rome
RP Sarnelli, G (通讯作者)，Univ Naples Federico II, Dept Clin Med & Surg, I-80131 Naples, Italy.
EM barbara.deconno@gmail.com; marcella.pesce@unina.it;
   martina.chiurazzi88@gmail.com; marta.snpp@gmail.com;
   sararurgo91@gmail.com; chiara.corpetti@uniroma1.it;
   luisa.seguella@uniroma1.it; alessandro.delre@uniroma1.it;
   irene.palenca@uniroma1.it; giuseppe.esposito@uniroma1.it;
   sarnelli@unina.it
RI Chiurazzi, Martina/IAR-0330-2023; Ersheed, Salhah/JPL-1674-2023;
   Sarnelli, Giovanni/AAB-4050-2019; Pesce, Marcella/ABD-6001-2020
OI Sarnelli, Giovanni/0000-0002-1467-1134; Pesce,
   Marcella/0000-0001-5996-4259; palenca, irene/0000-0001-5019-653X;
   Chiurazzi, Martina/0000-0003-2406-890X; Esposito,
   Giuseppe/0000-0001-8080-8218
CR Adams JS, 2010, J CLIN ENDOCR METAB, V95, P471, DOI 10.1210/jc.2009-1773
   Al Mijan M, 2018, WORLD J GASTROENTERO, V24, P2673, DOI 10.3748/wjg.v24.i25.2673
   Alexander DB, 2017, BIOCHEM CELL BIOL, V95, P133, DOI 10.1139/bcb-2016-0107
   Amin MR, 2019, ADV EXP MED BIOL, V1162, P151, DOI 10.1007/978-3-030-21737-2_8
   Ananthakrishnan AN, 2015, INT J EPIDEMIOL, V44, P1995, DOI 10.1093/ije/dyv301
   Ananthakrishnan AN, 2012, GASTROENTEROLOGY, V142, P482, DOI 10.1053/j.gastro.2011.11.040
   Andrew R, 2017, BRIT J PHARMACOL, V174, P1177, DOI 10.1111/bph.13779
   Atalay S, 2020, ANTIOXIDANTS-BASEL, V9, DOI 10.3390/antiox9010021
   Balmus IM, 2016, SAUDI J GASTROENTERO, V22, P3, DOI 10.4103/1319-3767.173753
   Barra M, 2020, FRONT BIOENG BIOTECH, V8, DOI 10.3389/fbioe.2020.00265
   Benjamin JL, 2011, GUT, V60, P923, DOI 10.1136/gut.2010.232025
   Bertuccini L, 2014, DIGEST LIVER DIS, V46, P496, DOI 10.1016/j.dld.2014.02.009
   Bischoff-Ferrari HA, 2006, AM J CLIN NUTR, V84, P18, DOI 10.1093/ajcn/84.1.18
   Borrelli F, 2015, BRIT J PHARMACOL, V172, P142, DOI 10.1111/bph.12907
   Bourreille A, 2013, CLIN GASTROENTEROL H, V11, P982, DOI 10.1016/j.cgh.2013.02.021
   Brown AC, 2017, FOOD CHEM TOXICOL, V107, P449, DOI 10.1016/j.fct.2016.11.001
   Caviezel Daniel, 2018, Inflamm Intest Dis, V2, P200, DOI 10.1159/000489010
   Cioffi I, 2020, NUTRIENTS, V12, DOI 10.3390/nu12030746
   Couch DG, 2019, INFLAMM BOWEL DIS, V25, P1006, DOI 10.1093/ibd/izz017
   Cremon C, 2017, ALIMENT PHARM THER, V45, P909, DOI [10.1111/apt.13958, 10.1111/]
   D'Argenio G, 2012, DIGEST LIVER DIS, V44, P555, DOI 10.1016/j.dld.2012.01.009
   Dawson-Hughes B, 2005, OSTEOPOROSIS INT, V16, P713, DOI 10.1007/s00198-005-1867-7
   Dawson-Hughes B, 2010, JAMA-J AM MED ASSOC, V303, P1861, DOI 10.1001/jama.2010.598
   De Musis C, 2020, CURR PHARM DESIGN, V26, P2951, DOI 10.2174/1381612826666200420144128
   Derwa Y, 2017, ALIMENT PHARM THER, V46, P389, DOI 10.1111/apt.14203
   Esposito G, 2021, INT J MOL SCI, V22, DOI 10.3390/ijms22062945
   Esposito G, 2014, GUT, V63, P1300, DOI 10.1136/gutjnl-2013-305005
   Fujimori S, 2007, J GASTROEN HEPATOL, V22, P1199, DOI 10.1111/j.1440-1746.2006.04535.x
   Gerhardt H, 2001, Z GASTROENTEROL, V39, P11, DOI 10.1055/s-2001-10708
   Gevers D, 2014, CELL HOST MICROBE, V15, P382, DOI 10.1016/j.chom.2014.02.005
   Gupta P, 2000, J PEDIATR GASTR NUTR, V31, P453, DOI 10.1097/00005176-200010000-00024
   Guslandi M, 2000, DIGEST DIS SCI, V45, P1462, DOI 10.1023/A:1005588911207
   Halpin SJ, 2012, AM J GASTROENTEROL, V107, P1474, DOI 10.1038/ajg.2012.260
   Hanley DA, 2010, CAN MED ASSOC J, V182, pE610, DOI 10.1503/cmaj.080663
   Holick MF, 2011, J CLIN ENDOCR METAB, V96, P1911, DOI 10.1210/jc.2011-0385
   Holtmeier W, 2011, INFLAMM BOWEL DIS, V17, P573, DOI 10.1002/ibd.21345
   Huebner C, 2011, APPL ENVIRON MICROB, V77, P2541, DOI 10.1128/AEM.01601-10
   Jakubczyk D, 2020, NUTRIENTS, V12, DOI 10.3390/nu12071973
   Kalra EK, 2003, AAPS PHARMSCI, V5
   Kim DH, 2017, IMMUNE NETW, V17, P25, DOI 10.4110/in.2017.17.1.25
   Klek S, 2020, NUTRIENTS, V12, DOI 10.3390/nu12092865
   Knight-Sepulveda Karina, 2015, Gastroenterol Hepatol (N Y), V11, P511
   Kolacek M, 2019, BRATISL MED J, V120, P924, DOI 10.4149/BLL_2019_155
   Koning M, 2013, INFLAMM BOWEL DIS, V19, P767, DOI 10.1097/MIB.0b013e31827f27c8
   Krebs S, 2010, PHYTOMEDICINE, V17, P305, DOI 10.1016/j.phymed.2009.10.013
   Langen MACLV, 2009, INFLAMM BOWEL DIS, V15, P454, DOI 10.1002/ibd.20737
   Larussa T, 2017, WORLD J GASTROENTERO, V23, P2483, DOI 10.3748/wjg.v23.i14.2483
   Lee R, 2020, J PEDIATR GASTR NUTR, V70, pE77, DOI 10.1097/MPG.0000000000002590
   Limketkai BN, 2020, COCHRANE DB SYST REV, DOI 10.1002/14651858.CD006634.pub3
   Lindberg A, 2013, BMC COMPLEM ALTERN M, V13, DOI 10.1186/1472-6882-13-349
   Lindsay JO, 2006, GUT, V55, P348, DOI 10.1136/gut.2005.074971
   MacManus CF, 2017, J CROHNS COLITIS, V11, P1101, DOI 10.1093/ecco-jcc/jjx056
   Matricon J, 2010, M S-MED SCI, V26, P405, DOI 10.1051/medsci/2010264405
   Mechie NC, 2019, MEDICINE, V98, DOI 10.1097/MD.0000000000015172
   Mishra J, 2022, MEDIAT INFLAMM, V2022, DOI 10.1155/2022/9621668
   Naftali T, 2021, J CROHNS COLITIS, V15, P1799, DOI 10.1093/ecco-jcc/jjab069
   Naftali T, 2020, EXPERT REV GASTROENT, V14, P253, DOI 10.1080/17474124.2020.1740590
   Navarro VJ, 2017, HEPATOLOGY, V65, P363, DOI 10.1002/hep.28813
   Nguyen GC, 2008, INFLAMM BOWEL DIS, V14, P1105, DOI 10.1002/ibd.20429
   Omer B, 2007, PHYTOMEDICINE, V14, P87, DOI 10.1016/j.phymed.2007.01.001
   Opheim R, 2012, J CROHNS COLITIS, V6, P345, DOI 10.1016/j.crohns.2011.09.007
   Ortiz T, 2020, NUTRIENTS, V12, DOI 10.3390/nu12061752
   Oz HS, 2017, NUTRIENTS, V9, DOI 10.3390/nu9060561
   Pérez-López FR, 2012, MATURITAS, V71, P83, DOI 10.1016/j.maturitas.2011.11.002
   PLEIN K, 1993, Z GASTROENTEROL, V31, P129
   Rafat M., 2018, EGYPT J HOSP MED, V67, P397, DOI [10.12816/0036654, DOI 10.12816/0036654]
   Rosen MJ, 2015, JAMA PEDIATR, V169, P1053, DOI 10.1001/jamapediatrics.2015.1982
   Sanna A, 2018, NUTRIENTS, V10, DOI 10.3390/nu10010068
   Sarnelli G, 2016, PHYTOTHER RES, V30, P963, DOI 10.1002/ptr.5601
   Sarnelli G, 2016, PLOS ONE, V11, DOI 10.1371/journal.pone.0156198
   Sauer S, 2017, APPL MICROBIOL BIOT, V101, P951, DOI 10.1007/s00253-016-8068-5
   Schneider A, 2017, COMPLEMENT THER MED, V33, P32, DOI 10.1016/j.ctim.2017.06.002
   Schultz M, 2004, BMC GASTROENTEROL, V4, DOI 10.1186/1471-230X-4-5
   Scoville EA, 2019, SCI REP-UK, V9, DOI 10.1038/s41598-019-39232-z
   Sigall-Boneh R, 2017, J CROHNS COLITIS, V11, P1407, DOI 10.1093/ecco-jcc/jjx109
   Singh UP, 2012, INT REV IMMUNOL, V31, P66, DOI 10.3109/08830185.2011.642909
   Siva S, 2017, INFLAMM BOWEL DIS, V23, P152, DOI 10.1097/MIB.0000000000000989
   Slavin J, 2013, NUTRIENTS, V5, P1417, DOI 10.3390/nu5041417
   Steed H, 2008, MOL NUTR FOOD RES, V52, P898, DOI 10.1002/mnfr.200700139
   Sturniolo GC, 2001, INFLAMM BOWEL DIS, V7, P94, DOI 10.1097/00054725-200105000-00003
   Sugimoto K, 2020, J CROHNS COLITIS, V14, P1693, DOI 10.1093/ecco-jcc/jjaa097
   Togawa JI, 2002, J GASTROEN HEPATOL, V17, P1291, DOI 10.1046/j.1440-1746.2002.02868.x
   VERHOEF MJ, 1990, CAN MED ASSOC J, V142, P121
   Vezza T, 2017, MOL NUTR FOOD RES, V61, DOI 10.1002/mnfr.201601066
   Vieth R, 2004, J STEROID BIOCHEM, V89-90, P575, DOI 10.1016/j.jsbmb.2004.03.038
   White JH, 2018, J STEROID BIOCHEM, V175, P23, DOI 10.1016/j.jsbmb.2016.12.015
   Yang LL, 2013, CLIN TRANSL GASTROEN, V4, DOI 10.1038/ctg.2013.1
NR 87
TC 6
Z9 6
U1 3
U2 7
PU MDPI
PI BASEL
PA ST ALBAN-ANLAGE 66, CH-4052 BASEL, SWITZERLAND
EI 2304-8158
J9 FOODS
JI Foods
PD APR
PY 2022
VL 11
IS 7
AR 1044
DI 10.3390/foods11071044
PG 18
WC Food Science & Technology
WE Science Citation Index Expanded (SCI-EXPANDED)
SC Food Science & Technology
GA 0L5YF
UT WOS:000781548000001
PM 35407131
OA Green Published, gold
DA 2024-01-22
ER

PT J
AU Asada, T
   Nakayama, G
   Tanaka, C
   Kobayashi, D
   Ezaka, K
   Hattori, N
   Kanda, M
   Yamada, S
   Koike, M
   Kodera, Y
AF Asada, Takahiro
   Nakayama, Goro
   Tanaka, Chie
   Kobayashi, Daisuke
   Ezaka, Kazuhiro
   Hattori, Norifumi
   Kanda, Mitsuro
   Yamada, Suguru
   Koike, Masahiko
   Kodera, Yasuhiro
TI Postoperative adalimumab maintenance therapy for Japanese patients with
   Crohn's disease: a single-center, single-arm phase II trial (CCOG-1107
   study)
SO SURGERY TODAY
LA English
DT Article
DE Crohn's disease; Adalimumab; Postoperative therapy; Endoscopic
   recurrence
ID RANDOMIZED CONTROLLED-TRIAL; INFLAMMATORY-BOWEL-DISEASE;
   PLACEBO-CONTROLLED TRIAL; RISK-FACTORS; DOUBLE-BLIND; RECURRENCE;
   INFLIXIMAB; PREVENTION; MESALAMINE; REMISSION
AB To investigate the efficacy and safety of planned postoperative adalimumab (ADA) therapy for Japanese patients with Crohn's disease (CD).
   The subjects of this study were 26 patients who underwent bowel resection for CD. All patients received subcutaneous injections of ADA 160/80 mg at the time of surgery and 2 weeks later, followed by 40 mg every 2 weeks thereafter. The primary endpoint of this study was the incidence of endoscopic recurrence, defined by Rutgeerts endoscopic recurrence scale i2, 1 year after surgery.
   After the median follow-up period of 41.3 months, the median number of treatments with ADA was 56 and the median time-to-treatment failure was 25.6 months. Endoscopic recurrence was observed in 34.6% of the patients 1 year after surgery. Univariate analyses showed that preoperative ADA therapy was significantly associated with endoscopic recurrence. Clinical recurrence developed in 16.7% of the patients within 1 year after surgery. Secondary surgery for recurrence was not required. Although adverse events (grade 3) were experienced by 15.4% of patients, none was withdrawn from this study.
   Planned postoperative ADA therapy reduced the incidence of endoscopic and clinical recurrence after bowel resection in Japanese patients with CD.
   This trial is registered with the University Hospital Medical Information Network (UMIN000007514).
C1 [Asada, Takahiro; Nakayama, Goro; Tanaka, Chie; Kobayashi, Daisuke; Ezaka, Kazuhiro; Hattori, Norifumi; Kanda, Mitsuro; Yamada, Suguru; Koike, Masahiko; Kodera, Yasuhiro] Nagoya Univ, Dept Surg Gastroenterol, Grad Sch Med, Showa Ku, 65 Tsurumai Cho, Nagoya, Aichi 4668550, Japan.
C3 Nagoya University
RP Nakayama, G (通讯作者)，Nagoya Univ, Dept Surg Gastroenterol, Grad Sch Med, Showa Ku, 65 Tsurumai Cho, Nagoya, Aichi 4668550, Japan.
EM goro@med.nagoya-u.ac.jp
RI Kobayashi, Daisuke/M-4910-2014
OI Kodera, Yasuhiro/0000-0002-6173-7474
FU Grants-in-Aid for Scientific Research [15K10133] Funding Source: KAKEN
CR Aguas M, 2012, WORLD J GASTROENTERO, V18, P4391, DOI 10.3748/wjg.v18.i32.4391
   Araki T, 2014, SURG TODAY, V44, P291, DOI 10.1007/s00595-013-0538-0
   Avidan B, 2005, DIGESTION, V72, P248, DOI 10.1159/000089960
   BEST WR, 1976, GASTROENTEROLOGY, V70, P439
   Brandse JF, 2014, INFLAMM BOWEL DIS, V20, P251, DOI 10.1097/01.MIB.0000438248.14218.1d
   Caprilli R, 2003, ALIMENT PHARM THER, V17, P517, DOI 10.1046/j.1365-2036.2003.01462.x
   Caprilli R, 1996, DIS COLON RECTUM, V39, P335, DOI 10.1007/BF02049478
   Carter MJ, 2004, GUT, V53, DOI 10.1136/gut.2004.043372
   Colombel JF, 2007, GASTROENTEROLOGY, V132, P52, DOI 10.1053/j.gastro.2006.11.041
   Ewe K, 1999, EUR J GASTROEN HEPAT, V11, P277, DOI 10.1097/00042737-199903000-00011
   GREENSTEIN AJ, 1988, GUT, V29, P588, DOI 10.1136/gut.29.5.588
   Hanauer SB, 2004, GASTROENTEROLOGY, V127, P723, DOI 10.1053/j.gastro.2004.06.002
   Hanauer SB, 2006, GASTROENTEROLOGY, V130, P323, DOI 10.1053/j.gastro.2005.11.030
   Hanauer SB, 2002, LANCET, V359, P1541, DOI 10.1016/S0140-6736(02)08512-4
   Lautenbach E, 1998, GASTROENTEROLOGY, V115, P259, DOI 10.1016/S0016-5085(98)70191-X
   Papamichael K, 2012, J CROHNS COLITIS, V6, P924, DOI 10.1016/j.crohns.2012.02.012
   Regueiro M, 2009, GASTROENTEROLOGY, V136, P441, DOI 10.1053/j.gastro.2008.10.051
   Rutgeerts P, 2005, GASTROENTEROLOGY, V128, P856, DOI 10.1053/j.gastro.2005.01.010
   RUTGEERTS P, 1984, GUT, V25, P665, DOI 10.1136/gut.25.6.665
   RUTGEERTS P, 1990, GASTROENTEROLOGY, V99, P956, DOI 10.1016/0016-5085(90)90613-6
   Sandborn WJ, 2007, ANN INTERN MED, V146, P829, DOI 10.7326/0003-4819-146-12-200706190-00159
   Savarino E, 2013, AM J GASTROENTEROL, V108, P1731, DOI 10.1038/ajg.2013.287
   Savarino E, 2012, EUR J GASTROEN HEPAT, V24, P468, DOI 10.1097/MEG.0b013e3283500849
   Sorrentino D, 2007, ARCH INTERN MED, V167, P1804, DOI 10.1001/archinte.167.16.1804
   Targan SR, 1997, NEW ENGL J MED, V337, P1029, DOI 10.1056/NEJM199710093371502
   Thia KT, 2008, AM J GASTROENTEROL, V103, P3167, DOI 10.1111/j.1572-0241.2008.02158.x
   Yamamoto T, 2009, INFLAMM BOWEL DIS, V15, P1460, DOI 10.1002/ibd.20915
   Yamazaki K, 2013, GASTROENTEROLOGY, V144, P781, DOI 10.1053/j.gastro.2012.12.021
   Yoshida K, 2012, INFLAMM BOWEL DIS, V18, P1617, DOI 10.1002/ibd.21928
NR 29
TC 8
Z9 8
U1 0
U2 4
PU SPRINGER
PI NEW YORK
PA 233 SPRING ST, NEW YORK, NY 10013 USA
SN 0941-1291
EI 1436-2813
J9 SURG TODAY
JI Surg. Today
PD JUN
PY 2018
VL 48
IS 6
BP 609
EP 617
DI 10.1007/s00595-018-1634-y
PG 9
WC Surgery
WE Science Citation Index Expanded (SCI-EXPANDED)
SC Surgery
GA GE8QE
UT WOS:000431495500005
PM 29476258
DA 2024-01-22
ER

PT J
AU Strauch, U
   Schölmerich, J
AF Strauch, Ulrike
   Schoelmerich, Juergen
TI Emerging drugs to treat Crohn's disease
SO EXPERT OPINION ON EMERGING DRUGS
LA English
DT Review
DE adhesion molecules; CCX-282; Crohn's disease; cytokines; drug
   development; natalizumab; small molecules; ustekinumab
ID INFLAMMATORY-BOWEL-DISEASE; PLACEBO-CONTROLLED TRIAL; GENOME-WIDE
   ASSOCIATION; MONOCLONAL-ANTIBODY ADALIMUMAB; ANTIINTERFERON-GAMMA
   ANTIBODY; DOUBLE-BLIND; MAINTENANCE THERAPY; CLINICAL-TRIALS;
   OPEN-LABEL; SUSCEPTIBILITY LOCI
AB Importance of the field: Inflammatory bowel diseases are chronic inflammatory diseases that comprise of two forms - Crohn's disease (CD) and ulcerative colitis (UC) - characterized by aberrant responses to luminal bacteria in genetically susceptible individuals. Whereas inflammation is limited to the large intestine in patients with UC, CD can affect all parts of the gastrointestinal tract. During disease exacerbations, pharmacological or surgical intervention is usually needed to re-establish remission; however, current therapeutic interventions cannot cure CD. As a subgroup of patients with CD will not be able to remain in remission with available drugs or suffer from side effects, new therapeutic strategies are needed.
   Areas covered in this review: This review focuses on emerging drugs in the treatment of CD and reviews data on their efficacy and safety. An extensive review of the available literature was undertaken using MEDLINE to identify relevant studies.
   What the reader will gain: The reader will learn about current therapeutic strategies in patients with CD and gain insights into emerging new drugs.
   Take home message: As modification of the clinical course of CD becomes the therapeutic paradigm, potential future treatments have to induce mucosal healing in order to prevent long-term complications. New biologics show promising results.
C1 [Strauch, Ulrike; Schoelmerich, Juergen] Univ Hosp Regensburg, Dept Internal Med 1, D-93042 Regensburg, Germany.
C3 University of Regensburg
RP Schölmerich, J (通讯作者)，Univ Hosp Regensburg, Dept Internal Med 1, Franz Josef Strauss Allee 11, D-93042 Regensburg, Germany.
EM juergen.schoelmerich@klinik.uni-r.de
FU Falk Pharma GmbH
FX J Scholmerich has received grants/research support from and has been a
   consultant on the speaker bureau for Falk Pharma GmbH. J Scholmerich has
   also advisory board membership for Abbott and Shire and is an honorarium
   recipient from Pfizer.
CR Abraham C, 2009, NEW ENGL J MED, V361, P2066, DOI 10.1056/NEJMra0804647
   AKOBENG AK, 2005, COCHRANE DB SYST REV, V1
   Allez M, 2009, ALIMENT PHARM THER, V31, P92, DOI 10.1111/j.1365-2036.2009.04130.x
   Arranz A, 2008, MOL IMMUNOL, V45, P2970, DOI 10.1016/j.molimm.2008.01.023
   Baert F, 2003, NEW ENGL J MED, V348, P601, DOI 10.1056/NEJMoa020888
   Baert F, 2010, GASTROENTEROLOGY, V138, P463, DOI 10.1053/j.gastro.2009.09.056
   Barrett JC, 2008, NAT GENET, V40, P955, DOI 10.1038/ng.175
   Bassi A, 2004, GUT, V53, P1471, DOI 10.1136/gut.2004.041616
   Baumgart DC, 2007, LANCET, V369, P1627, DOI 10.1016/S0140-6736(07)60750-8
   Baumgart DC, 2010, INFLAMM BOWEL DIS, V16, P620, DOI 10.1002/ibd.21084
   Beaugerie L, 2009, LANCET, V374, P1617, DOI 10.1016/S0140-6736(09)61302-7
   Binder V, 2004, BEST PRACT RES CL GA, V18, P463, DOI [10.1016/j.bpg.2003.13.002, 10.1016/j.bpg.2003.12.002]
   Blonski W, 2006, CURR OPIN GASTROEN, V22, P30, DOI 10.1097/01.mog.0000196151.74819.8e
   Brod SA, 1996, NEUROLOGY, V46, P1633, DOI 10.1212/WNL.46.6.1633
   BUCHMAN AL, 2009, INFLAMM BOWEL DIS
   Buisine MP, 2001, GUT, V49, P544, DOI 10.1136/gut.49.4.544
   Burakoff R, 2006, INFLAMM BOWEL DIS, V12, P558, DOI 10.1097/01.ibd.0000225337.14356.31
   Camma C, 1997, GASTROENTEROLOGY, V113, P1465, DOI 10.1053/gast.1997.v113.pm9352848
   CANDY S, 1995, GUT, V37, P674, DOI 10.1136/gut.37.5.674
   Chau LA, 2001, TRANSPLANTATION, V71, P941, DOI 10.1097/00007890-200104150-00020
   Cho JH, 2008, WORLD J GASTROENTERO, V14, P338, DOI 10.3748/wjg.14.338
   Cohen RD, 2002, ALIMENT PHARM THER, V16, P1603, DOI 10.1046/j.1365-2036.2002.01323.x
   Colombel JF, 2009, GUT, V58, P940, DOI 10.1136/gut.2008.159251
   Colombel JF, 2007, GASTROENTEROLOGY, V132, P52, DOI 10.1053/j.gastro.2006.11.041
   Colombel JF, 2004, GASTROENTEROLOGY, V126, P19, DOI 10.1053/j.gastro.2003.10.047
   Cullen G, 2009, CLIN GASTROENTEROL H, V7, P323, DOI 10.1016/j.cgh.2008.10.018
   de Chambrun GP, 2010, NAT REV GASTRO HEPAT, V7, P15, DOI 10.1038/nrgastro.2009.203
   Devlin SM, 2009, GASTROENTEROL CLIN N, V38, P577, DOI 10.1016/j.gtc.2009.07.007
   Doherty G, 2009, COCHRANE DB SYST REV, DOI 10.1002/14651858.CD006873.pub2
   Duerr RH, 2006, SCIENCE, V314, P1461, DOI 10.1126/science.1135245
   Einerhand AWC, 2002, EUR J GASTROEN HEPAT, V14, P757, DOI 10.1097/00042737-200207000-00008
   Faubion WA, 2001, GASTROENTEROLOGY, V121, P255, DOI 10.1053/gast.2001.26279
   Feagan BG, 2000, AM J GASTROENTEROL, V95, P1955
   Feagan BG, 2000, NEW ENGL J MED, V342, P1627, DOI 10.1056/NEJM200006013422202
   Feagan BG, 2008, CLIN GASTROENTEROL H, V6, P1370, DOI 10.1016/j.cgh.2008.06.007
   Froslie KF, 2007, GASTROENTEROLOGY, V133, P412, DOI 10.1053/j.gastro.2007.05.051
   Fukuda Y, 2008, AM J GASTROENTEROL, V103, P1721, DOI 10.1111/j.1572-0241.2008.01860.x
   Fuss IJ, 2006, INFLAMM BOWEL DIS, V12, P9, DOI 10.1097/01.MIB.0000194183.92671.b6
   Gazouli M, 2005, WORLD J GASTROENTERO, V11, P681, DOI 10.3748/wjg.v11.i5.681
   Ghosh S, 2003, NEW ENGL J MED, V348, P24, DOI 10.1056/NEJMoa020732
   Hampe J, 2002, LANCET, V359, P1661, DOI 10.1016/S0140-6736(02)08590-2
   Hanauer SB, 2006, GASTROENTEROLOGY, V130, P323, DOI 10.1053/j.gastro.2005.11.030
   Hanauer SB, 2005, INFLAMM BOWEL DIS, V11, P609, DOI 10.1097/01.MIB.0000160743.24772.69
   Hanauer SB, 2002, LANCET, V359, P1541, DOI 10.1016/S0140-6736(02)08512-4
   Hanauer SB, 2007, REV GASTROENTEROL DI, V7, pS17
   Heilpern D, 2008, REV RECENT CLIN TRIA, V3, P167, DOI 10.2174/157488708785700302
   Henckaerts L, 2009, CLIN GASTROENTEROL H, V7, P972, DOI 10.1016/j.cgh.2009.05.001
   Henriksen M, 2007, SCAND J GASTROENTERO, V42, P602, DOI 10.1080/00365520601076124
   Hommes DW, 2006, GUT, V55, P1131, DOI 10.1136/gut.2005.079392
   Hong J, 2007, J GASTROEN HEPATOL, V22, P1760, DOI 10.1111/j.1440-1746.2006.04727.x
   Hooper LV, 2001, SCIENCE, V292, P1115, DOI 10.1126/science.1058709
   Hugot JP, 2007, AM J GASTROENTEROL, V102, P1259, DOI 10.1111/j.1572-0241.2007.01149.x
   Hugot JP, 2003, EUR J HUM GENET, V11, P179, DOI 10.1038/sj.ejhg.5200932
   Hugot JP, 2001, NATURE, V411, P599, DOI 10.1038/35079107
   Hynes RO, 2002, CELL, V110, P673, DOI 10.1016/S0092-8674(02)00971-6
   Imielinski M, 2009, NAT GENET, V41, P1335, DOI 10.1038/ng.489
   Irvine EJ, 2000, GASTROENTEROLOGY, V119, P1740, DOI 10.1053/gast.2000.20231
   Isaacs K, 2008, INFLAMM BOWEL DIS, V14, P1597, DOI 10.1002/ibd.20465
   JONES SC, 1995, GUT, V36, P724, DOI 10.1136/gut.36.5.724
   Kappelman MD, 2008, GASTROENTEROLOGY, V135, P1907, DOI 10.1053/j.gastro.2008.09.012
   Kolls JK, 2004, IMMUNITY, V21, P467, DOI 10.1016/j.immuni.2004.08.018
   KUSTER W, 1989, AM J MED GENET, V32, P105, DOI 10.1002/ajmg.1320320122
   Langrish CL, 2005, J EXP MED, V201, P233, DOI 10.1084/jem.20041257
   Lémann M, 2005, GASTROENTEROLOGY, V128, P1812, DOI 10.1053/j.gastro.2005.03.031
   Lewis JD, 2005, GASTROENTEROLOGY, V129, P1114, DOI 10.1053/j.gastro.2005.07.041
   Lichtenstein GR, 2006, CLIN GASTROENTEROL H, V4, P621, DOI 10.1016/j.cgh.2006.03.002
   Liu ZJ, 2000, J IMMUNOL, V164, P6005, DOI 10.4049/jimmunol.164.11.6005
   Loftus EV, 2004, GASTROENTEROLOGY, V126, P1504, DOI 10.1053/j.gastro.2004.01.063
   Longobardi T, 2003, AM J GASTROENTEROL, V98, P844, DOI 10.1016/S0002-9270(03)00042-X
   Mannon PJ, 2004, NEW ENGL J MED, V351, P2069, DOI 10.1056/NEJMoa033402
   Markowitz J, 2000, GASTROENTEROLOGY, V119, P895, DOI 10.1053/gast.2000.18144
   Miner PB, 2006, ALIMENT PHARM THER, V23, P1427, DOI 10.1111/j.1365-2036.2006.02909.x
   MUNKHOLM P, 1994, GUT, V35, P360, DOI 10.1136/gut.35.3.360
   Obermeier F, 1999, CLIN EXP IMMUNOL, V116, P238
   Odes S, 2006, GASTROENTEROLOGY, V131, P719, DOI 10.1053/j.gastro.2006.05.052
   Ogura Y, 2001, NATURE, V411, P603, DOI 10.1038/35079114
   Ouburg S, 2005, GUT, V54, P439
   Parkin J, 2001, LANCET, V357, P1777, DOI 10.1016/S0140-6736(00)04904-7
   Peyrin-Biroulet L, 2007, ALIMENT PHARM THER, V25, P675, DOI 10.1111/j.1365-2036.2007.03254.x
   Pierik M, 2006, INFLAMM BOWEL DIS, V12, P1, DOI 10.1097/01.MIB.0000195389.11645.ab
   Plevy S, 2007, GASTROENTEROLOGY, V133, P1414, DOI 10.1053/j.gastro.2007.08.035
   Polese Lino, 2003, Acta Biomed, V74 Suppl 2, P65
   Prantera C, 2006, ALIMENT PHARM THER, V23, P1117, DOI 10.1111/j.1365-2036.2006.02879.x
   Present DH, 1999, NEW ENGL J MED, V340, P1398, DOI 10.1056/NEJM199905063401804
   Rahimi R, 2008, DIGEST DIS SCI, V53, P2524, DOI 10.1007/s10620-007-0171-0
   Reddy SI, 2005, AM J GASTROENTEROL, V100, P1357, DOI 10.1111/j.1572-0241.2005.40849.x
   Reiff C, 2010, INT J MED MICROBIOL, V300, P25, DOI 10.1016/j.ijmm.2009.08.004
   Reinisch W, 2006, GUT, V55, P1138, DOI 10.1136/gut.2005.079434
   Reinisch W, 2010, INFLAMM BOWEL DIS, V16, P233, DOI 10.1002/ibd.21038
   Rioux JD, 2007, NAT GENET, V39, P596, DOI 10.1038/ng2032
   Rosenstiel P, 2009, SEMIN IMMUNOL, V21, P334, DOI 10.1016/j.smim.2009.10.001
   Rutgeerts P, 2004, GASTROENTEROLOGY, V126, P1593, DOI 10.1053/j.gastro.2004.02.070
   Rutgeerts P, 2007, GUT, V56, P453, DOI 10.1136/gut.2005.088732
   Sanchez-Muñoz F, 2008, WORLD J GASTROENTERO, V14, P4280, DOI 10.3748/wjg.14.4280
   Sandborn WJ, 2008, GASTROENTEROLOGY, V135, P1130, DOI 10.1053/j.gastro.2008.07.014
   Sandborn WJ, 2005, NEW ENGL J MED, V353, P1912, DOI 10.1056/NEJMoa043335
   Sandborn WJ, 2004, AM J GASTROENTEROL, V99, P1984, DOI 10.1111/j.1572-0241.2004.40462.x
   Sandborn WJ, 2002, GASTROENTEROLOGY, V122, P512, DOI 10.1053/gast.2002.31072
   Sands BE, 2004, NEW ENGL J MED, V350, P876, DOI 10.1056/NEJMoa030815
   SANDS BE, 2009, INFLAMM BOWEL DIS
   Schnitzler F, 2009, INFLAMM BOWEL DIS, V15, P1295, DOI 10.1002/ibd.20927
   Schölmerich J, 2009, GUT, V58, P477, DOI 10.1136/gut.2008.166702
   Schreiber S, 2005, GASTROENTEROLOGY, V129, P807, DOI 10.1053/j.gastro.2005.06.064
   Schreiber S, 2001, GASTROENTEROLOGY, V120, P1339, DOI 10.1053/gast.2001.24015
   Selsted ME, 2005, NAT IMMUNOL, V6, P551, DOI 10.1038/ni1206
   Shafran I, 2005, CURR MED RES OPIN, V21, P1165, DOI 10.1185/030079905X53252
   Shanahan F, 2009, CURR OPIN GASTROEN, V25, P301, DOI 10.1097/MOG.0b013e32832b12ef
   Shida K, 2008, TRENDS IMMUNOL, V29, P565, DOI 10.1016/j.it.2008.07.011
   Siegel CA, 2006, CLIN GASTROENTEROL H, V4, P1017, DOI 10.1016/j.cgh.2006.05.020
   Söderlund-Venermo M, 2002, PATHOL BIOL, V50, P307, DOI 10.1016/S0369-8114(02)00307-3
   Stange EF, 2005, INFLAMM BOWEL DIS, V11, P613, DOI 10.1097/01.MIB.0000160745.09525.74
   Steinhart AH, 2007, ALIMENT PHARM THER, V25, P1389, DOI 10.1111/j.1365-2036.2007.03324.x
   Steinman L, 2007, NAT MED, V13, P139, DOI 10.1038/nm1551
   Su CY, 2004, GASTROENTEROLOGY, V126, P1257, DOI 10.1053/j.gastro.2004.01.024
   Targan SR, 2007, GASTROENTEROLOGY, V132, P1672, DOI 10.1053/j.gastro.2007.03.024
   Thia KT, 2008, AM J GASTROENTEROL, V103, P3167, DOI 10.1111/j.1572-0241.2008.02158.x
   Travis SPL, 2006, GUT, V55, DOI 10.1136/gut.2005.081950b
   Treton X, 2009, CLIN GASTROENTEROL H, V7, P80, DOI 10.1016/j.cgh.2008.08.028
   van der Woude CJ, 2008, GASTROENTEROLOGY, V134, pA67
   Van Deventer SJH, 2006, ALIMENT PHARM THERAP, V23, P1415, DOI 10.1111/j.1365-2036.2006.02910.x
   van Montfrans C, 2002, GASTROENTEROLOGY, V123, P1877, DOI 10.1053/gast.2002.37066
   Wehkamp J, 2008, MUCOSAL IMMUNOL, V1, pS67, DOI 10.1038/mi.2008.48
   Wehkamp J, 2006, ANN NY ACAD SCI, V1072, P321, DOI 10.1196/annals.1326.030
   Wehkamp J, 2006, CURR OPIN GASTROEN, V22, P644, DOI 10.1097/01.mog.0000245541.95408.86
   Xavier RJ, 2007, NATURE, V448, P427, DOI 10.1038/nature06005
   Yacyshyn BR, 2002, ALIMENT PHARM THER, V16, P1761, DOI 10.1046/j.1365-2036.2002.01341.x
   Yacyshyn BR, 1998, GASTROENTEROLOGY, V114, P1133, DOI 10.1016/S0016-5085(98)70418-4
   Yen D, 2006, J CLIN INVEST, V116, P1310, DOI 10.1172/JCI21404
NR 128
TC 1
Z9 3
U1 0
U2 2
PU TAYLOR & FRANCIS LTD
PI ABINGDON
PA 2-4 PARK SQUARE, MILTON PARK, ABINGDON OR14 4RN, OXON, ENGLAND
SN 1472-8214
EI 1744-7623
J9 EXPERT OPIN EMERG DR
JI Expert Opin Emerg. Drugs
PD JUN
PY 2010
VL 15
IS 2
BP 309
EP 322
DI 10.1517/14728214.2010.480972
PG 14
WC Pharmacology & Pharmacy
WE Science Citation Index Expanded (SCI-EXPANDED)
SC Pharmacology & Pharmacy
GA 654SL
UT WOS:000282189600011
PM 20402560
DA 2024-01-22
ER

PT J
AU de Boer, NKH
   Derijks, LJJ
   Keizer-Garritsen, JJ
   Lambooy, LHJ
   Ruitenbeek, W
   Hooymans, PM
   van Bodegraven, AA
   de Jong, DJ
AF de Boer, N. K. H.
   Derijks, L. J. J.
   Keizer-Garritsen, J. J.
   Lambooy, L. H. J.
   Ruitenbeek, W.
   Hooymans, P. M.
   van Bodegraven, A. A.
   de Jong, D. J.
TI Extended thiopurine metabolite assessment during 6-thioguanine therapy
   for immunomodulation in Crohn's disease
SO JOURNAL OF CLINICAL PHARMACOLOGY
LA English
DT Article
DE 6-thioguanine; Crohn's disease; thiopurine; 6-thioguaninenucleotides;
   metabolism; TPMT; pharmacology
ID INFLAMMATORY-BOWEL-DISEASE; ACUTE LYMPHOBLASTIC-LEUKEMIA; PERFORMANCE
   LIQUID-CHROMATOGRAPHY; METHYLTRANSFERASE ACTIVITY; NUCLEOTIDE
   CONCENTRATIONS; 6-MERCAPTOPURINE; AZATHIOPRINE; PHARMACOKINETICS;
   CHILDREN; THIOGUANINE
AB The proposed metabolic advantage of 6-thioguanine (6-TG) is the direct conversion into the pharmacologically active 6-thioguaninenucleotides (6-TGN). The authors assessed metabolic characteristics of 6-TG treatment in patients with Crohn's disease (N = 7) on therapy with 20 mg 6-TG. 6-thioguanine-monophosphate (6-TGMP), 6-thioguanine-diphosphate (6-TGDP), and 6-thioguanine-triphosphate (6-TGTP) were measured by high-performance liquid chromatography analysis in erythrocytes. Thiopurine S-methyltransferase activity and total 6-TGN levels were determined by standard methods. High interindividual variance in metabolite measurements was observed. Main metabolites were 6-TGTP (median = 531 pmol/8 x 10(8) red blood cells) and 6-TGDP (median = 199 pmol/8 x 10(8) red blood cells). Traces of 6-TGMP (median = 39 pmol/8 x 10(8) red blood cells) and 6-TG (2 patients) could be detected. 6-TGN levels correlated with 6-TGTP levels (r = 0.929, P =.003) and with the sum of separate nucleotides (r = 0.929, P =.003). No correlations were established between TPMT activity (median = 13 pmol/h/10(7)) and 6-TG metabolites. The 1-step metabolism of 6-TG still leads to high interindividual variance in metabolite concentrations, Total 6-TGN level monitoring may suffice for clinical practice.
C1 VU Univ Med Ctr, Dept Gastroenterol & Hepatol, NL-1007 MB Amsterdam, Netherlands.
   Maxima Med Ctr, Clin Pharm, Veldhoven, Netherlands.
   Radboud Univ Nijmegen, Med Ctr, Lab Pediat & Neurol, Nijmegen, Netherlands.
   Maasland Hosp, Clin Pharm, Sittard, Netherlands.
C3 Vrije Universiteit Amsterdam; VU UNIVERSITY MEDICAL CENTER; Maxima
   Medical Center; Radboud University Nijmegen; Maasland Hospital
RP de Boer, NKH (通讯作者)，VU Univ Med Ctr, Dept Gastroenterol & Hepatol, POB 7057, NL-1007 MB Amsterdam, Netherlands.
RI van Bodegraven, Ad/ABG-4367-2020; van Bodegraven, Ad A/L-3180-2013; de
   Jong, D.J./L-4417-2015; de Boer, Nanne/AAE-8731-2022
OI van Bodegraven, Ad/0000-0003-2636-303X; van Bodegraven, Ad
   A/0000-0003-2636-303X; de Boer, Nanne/0000-0001-8357-9887
CR Al Hadithy AFY, 2005, DIGEST LIVER DIS, V37, P282, DOI 10.1016/j.dld.2004.09.029
   Armstrong VW, 2004, THER DRUG MONIT, V26, P220, DOI 10.1097/00007691-200404000-00024
   BEAN RHD, 1966, BRIT MED J, V1, P1081, DOI 10.1136/bmj.1.5495.1081
   de Jong D, 2001, GUT, V49, P874
   Deibert P, 2003, ALIMENT PHARM THERAP, V18, P183, DOI 10.1046/j.1365-2036.2003.01652.x
   Derijks LJJ, 2006, THER DRUG MONIT, V28, P45, DOI 10.1097/01.ftd.0000179839.71138.6d
   Derijks LJJ, 2004, THER DRUG MONIT, V26, P311, DOI 10.1097/00007691-200406000-00016
   Derijks LJJ, 2003, EUR J GASTROEN HEPAT, V15, P63, DOI 10.1097/00042737-200301000-00011
   Dubinsky MC, 2003, AM J GASTROENTEROL, V98, P1058, DOI 10.1016/S0002-9270(03)00131-X
   Dubinsky MC, 2001, INFLAMM BOWEL DIS, V7, P181, DOI 10.1097/00054725-200108000-00001
   Herrlinger KR, 2003, ALIMENT PHARM THER, V17, P1459, DOI 10.1046/j.1365-2036.2003.01590.x
   Keizer-Garritsen JJ, 2003, ANN CLIN BIOCHEM, V40, P86, DOI 10.1258/000456303321016222
   KEUZENKAMPJANSEN CW, 1995, J CHROMATOGR B, V672, P53, DOI 10.1016/0378-4347(95)00206-X
   Lancaster DL, 2001, BRIT J CLIN PHARMACO, V51, P531, DOI 10.1046/j.0306-5251.2001.01391.x
   LENNARD L, 1993, BRIT J CANCER, V68, P186, DOI 10.1038/bjc.1993.311
   McBride KL, 2000, J PEDIAT HEMATOL ONC, V22, P441, DOI 10.1097/00043426-200009000-00011
   Neurath MF, 2005, CLIN GASTROENTEROL H, V3, P1007, DOI 10.1016/S1542-3565(05)00697-X
   Shipkova M, 2003, CLIN CHEM, V49, P260, DOI 10.1373/49.2.260
   Tiede I, 2003, J CLIN INVEST, V111, P1133, DOI 10.1172/JCI200316432
NR 19
TC 13
Z9 13
U1 0
U2 0
PU SAGE PUBLICATIONS INC
PI THOUSAND OAKS
PA 2455 TELLER RD, THOUSAND OAKS, CA 91320 USA
SN 0091-2700
J9 J CLIN PHARMACOL
JI J. Clin. Pharmacol.
PD FEB
PY 2007
VL 47
IS 2
BP 187
EP 191
DI 10.1177/0091270006294403
PG 5
WC Pharmacology & Pharmacy
WE Science Citation Index Expanded (SCI-EXPANDED)
SC Pharmacology & Pharmacy
GA 131ZO
UT WOS:000243911700005
PM 17244769
DA 2024-01-22
ER

PT J
AU Yamada, K
   Hirooka, Y
   Watanabe, O
   Nakamura, M
   Yamamura, T
   Funasaka, K
   Ohno, E
   Miyahara, R
   Kawashima, H
   Goto, H
AF Yamada, Koji
   Hirooka, Yoshiki
   Watanabe, Osamu
   Nakamura, Masanao
   Yamamura, Takeshi
   Funasaka, Kohei
   Ohno, Eizaburo
   Miyahara, Ryoji
   Kawashima, Hiroki
   Goto, Hidemi
TI Utility of endoscopic diagnosis for postoperative small-bowel lesions in
   patients with Crohn's disease at double-balloon endoscopy
SO NAGOYA JOURNAL OF MEDICAL SCIENCE
LA English
DT Article
DE double-balloon endoscopy; Crohn's disease; biologics; small bowel;
   surgery
ID CAPSULE ENDOSCOPY; CLINICAL REMISSION; SMALL-INTESTINE; BIOLOGICS
AB Double-balloon endoscopy (DBE) has enabled precise diagnosis and endoscopic intervention deep within the small bowel. In this study, we determine the factor related to the risk of endoscopic and clinical recurrences in the diagnosis of postoperative lesions including anastomosis for the patients with Crohn's disease. Forty-eight patients (40 men and 8 women) had undergone small bowel resection previously and anastomotic sites were evaluated by Rutgeerts' endoscopic scoring. The factors related to endoscopic and clinical recurrences at anastomosed sites were investigated. The analyzed items included the disease type, anastomosis procedure, frequency of surgery, time to endoscopy after surgery, the presence or absence of treatment with 5-aminosalicylic acid (5-ASA), immunomodulators, steroids, maintenance administration of infliximab, and an elemental diet that required the ingestion of 900 kcal or more per day. Outcome of the anastomosed lesions was analyzed in the groups treated with and without postoperative anti-TNF alpha antibody including infliximab and adalimumab. DBE was performed 133 times, and 168 anastomosed lesions were observed for enrolled patients. Univariate analysis showed that time to DBE after surgery of 1.5-year or longer and the absence of 5-ASA administration were found to be significant factors leading to both endoscopic and clinical recurrences. The results of Kaplan-Meier estimate and the log rank test demonstrated that the clinical recurrence was avoided more often in the anti-TNF alpha antibody-treated group compared with the non-treated group. In conclusion, DBE was useful for accurate diagnosis of small-bowel lesions after surgery. Anti-TNF alpha antibody may help to decrease the postoperative recurrence rate of Crohn's disease.
C1 [Yamada, Koji; Watanabe, Osamu; Nakamura, Masanao; Ohno, Eizaburo; Miyahara, Ryoji; Kawashima, Hiroki; Goto, Hidemi] Nagoya Univ, Grad Sch Med, Dept Gastroenterol & Hepatol, Nagoya, Aichi 4668550, Japan.
   [Hirooka, Yoshiki; Yamamura, Takeshi; Funasaka, Kohei] Nagoya Univ Hosp, Dept Endoscopy, Nagoya, Aichi, Japan.
C3 Nagoya University; Nagoya University
RP Nakamura, M (通讯作者)，Nagoya Univ, Grad Sch Med, Dept Gastroenterol & Hepatol, Showa Ku, 65 Tsuruma Cho, Nagoya, Aichi 4668550, Japan.
EM makamura@med.nagoya-u.ac.jp
RI Yamada, Kiyofumi/I-7487-2014; Miyahara, Ryoji/I-7403-2014; WATANABE,
   Osamu/I-7399-2014; Hirooka, Yoshiki/I-7351-2014; Yamamura,
   Takeshi/M-5077-2014; KAWASHIMA, Hiroki/I-7285-2014; ohno, eizaburo
   E/I-7312-2014; Yamamura, Takeshi/AAO-1099-2020; Sokabe,
   Masahiro/I-1565-2012; Funasaka, Kohei/I-7439-2014
OI Yamada, Kiyofumi/0000-0002-5280-5180; Miyahara,
   Ryoji/0000-0001-7172-4602; Hirooka, Yoshiki/0000-0001-9639-7425;
   Yamamura, Takeshi/0000-0003-4994-016X; Yamamura,
   Takeshi/0000-0003-4994-016X; Funasaka, Kohei/0000-0002-3869-1420;
   Kawashima, Hiroki/0000-0002-3720-781X
CR Baert F, 2010, GASTROENTEROLOGY, V138, P463, DOI 10.1053/j.gastro.2009.09.056
   Beppu T, 2015, DIGEST ENDOSC, V27, P73, DOI 10.1111/den.12313
   Blum E, 2009, INFLAMM BOWEL DIS, V15, P463, DOI 10.1002/ibd.20741
   Flamant M, 2013, INFLAMM BOWEL DIS, V19, P1390, DOI 10.1097/MIB.0b013e31828133c1
   Hall B, 2014, J CROHNS COLITIS, V8, P1601, DOI 10.1016/j.crohns.2014.09.005
   Hazlewood GS, 2015, GASTROENTEROLOGY, V148, P344, DOI 10.1053/j.gastro.2014.10.011
   Honda W, 2012, GASTROINTEST ENDOSC, V76, P344, DOI 10.1016/j.gie.2012.04.443
   Kim DH, 2014, DIGEST DIS SCI, V59, P2514, DOI 10.1007/s10620-014-3197-0
   Nakamura M, 2006, ENDOSCOPY, V38, P59, DOI 10.1055/s-2005-870446
   Nakamura M, 2015, NAGOYA J MED SCI, V77, P189
   Nakamura M, 2010, J GASTROENTEROL, V45, P592, DOI 10.1007/s00535-010-0202-z
   Ohmiya N, 2009, GASTROINTEST ENDOSC, V69, P84, DOI 10.1016/j.gie.2008.04.067
   Peyrin-Biroulet L, 2010, AM J GASTROENTEROL, V105, P289, DOI 10.1038/ajg.2009.579
   RUTGEERTS P, 1990, GASTROENTEROLOGY, V99, P956, DOI 10.1016/0016-5085(90)90613-6
   Takenaka K, 2014, GASTROENTEROLOGY, V147, P334, DOI 10.1053/j.gastro.2014.04.008
   Vaughn BP, 2014, WORLD J GASTROENTERO, V20, P1147, DOI 10.3748/wjg.v20.i5.1147
   Zimmerman LA, 2014, INFLAMM BOWEL DIS, V20, P1015, DOI 10.1097/MIB.0000000000000042
NR 17
TC 1
Z9 1
U1 0
U2 2
PU NAGOYA UNIV, SCH MED
PI NAGOYA
PA EDITORIAL OFF, NAGOYA UNIV MED LIB, SCH MED, 65 TSURUMAI-CHO SHOWA- KU,
   NAGOYA, 466-8550, JAPAN
SN 2186-3326
EI 0027-7622
J9 NAGOYA J MED SCI
JI Nagoya J. Med. Sci.
PD AUG
PY 2015
VL 77
IS 3
BP 409
EP 415
PG 7
WC Medicine, Research & Experimental
WE Science Citation Index Expanded (SCI-EXPANDED)
SC Research & Experimental Medicine
GA CX0VL
UT WOS:000365415100010
PM 26412887
DA 2024-01-22
ER

PT J
AU Abushamma, S
   Ballard, DH
   Smith, RK
   Deepak, P
AF Abushamma, Suha
   Ballard, David H.
   Smith, Radhika K.
   Deepak, Parakkal
TI Multidisciplinary management of perianal Crohn's disease
SO CURRENT OPINION IN GASTROENTEROLOGY
LA English
DT Review
DE antibodies; colorectal surgery; Crohn's disease; magnetic resonance
   imaging; mesenchymal stem cells; monoclonal
ID INFLAMMATORY-BOWEL-DISEASE; MESENCHYMAL STEM-CELLS; MAINTENANCE THERAPY;
   TROUGH LEVELS; INFLIXIMAB INFUSION; CERTOLIZUMAB PEGOL;
   CLINICAL-RESPONSE; ANAL FISTULAS; HEALING RATE; USTEKINUMAB
AB Purpose of review Multiple new medications with novel mechanisms of action are now available to treat Crohn's disease (CD). However, they have varying effectiveness in the management of perianal CD. Identifying the most appropriate therapy and optimizing it is essential to maximize effectiveness of therapy. Additionally, the management of perianal CD requires imaging of the perianal area to identify the fistula anatomy and local complications such as abscesses that require surgical drainage. Initial surgical assessment is key to drain abscesses and allow fistula healing with medical therapy. Recent findings Although anti-tumor necrosis factor (TNFs) remain the most effective medications to treat perianal CD, real-world data suggests that ustekinumab may be a 2(nd)-line option in patients nonresponsive to an anti-TNF or having contraindications. Mesenchymal stem cells are an emerging therapeutic approach that is currently in Phase 3 trials in the United States and poised to play a major role in the treatment algorithm. The management of perianal CD requires a multidisciplinary approach with a combination of initial imaging and surgical assessment to adequately control local sepsis, optimization of biological therapy with adjunct antibiotics or immunomodulators, and close clinical follow-up with imaging to evaluate response to therapy and guide further surgical management options.
C1 [Abushamma, Suha; Deepak, Parakkal] Washington Univ, Sch Med, Div Gastroenterol, St Louis, MO 63110 USA.
   [Ballard, David H.] Washington Univ, Sch Med, Dept Radiol, St Louis, MO 63110 USA.
   [Smith, Radhika K.] Washington Univ, Sch Med, Sect Colon & Rectal Surg, St Louis, MO 63110 USA.
C3 Washington University (WUSTL); Washington University (WUSTL); Washington
   University (WUSTL)
RP Deepak, P (通讯作者)，Washington Univ, Sch Med, John T Milliken Dept Med, Div Gastroenterol,Med, St Louis, MO 63110 USA.
EM deepak.parakkal@wustl.edu
RI Deepak, Parakkal/AAD-2504-2020
OI Deepak, Parakkal/0000-0002-3436-9784
FU Junior Faculty Development Award from the American College of
   Gastroenterology
FX Parakkal Deepak is supported through a Junior Faculty Development Award
   from the American College of Gastroenterology.
CR Adler J, 2020, JAMA NETW OPEN, V3, DOI 10.1001/jamanetworkopen.2020.7378
   Ardizzone S, 2004, INFLAMM BOWEL DIS, V10, P91, DOI 10.1097/00054725-200403000-00005
   Ballard DH, 2019, CURR PROBL DIAGN RAD, V48, P563, DOI 10.1067/j.cpradiol.2018.07.013
   Beets-Tan RGH, 2001, RADIOLOGY, V218, P75, DOI 10.1148/radiology.218.1.r01dc0575
   Bell SJ, 2003, ALIMENT PHARM THER, V17, P1145, DOI 10.1046/j.1365-2036.2003.01561.x
   Bernardo ME, 2009, ANN NY ACAD SCI, V1176, P101, DOI 10.1111/j.1749-6632.2009.04607.x
   Boscá MM, 2020, GASTROENT HEPAT-BARC, V43, P155, DOI 10.1016/j.gastrohep.2019.09.012
   Bouguen G, 2013, CLIN GASTROENTEROL H, V11, P975, DOI 10.1016/j.cgh.2012.12.042
   Buchanan G, 2002, LANCET, V360, P1661, DOI 10.1016/S0140-6736(02)11605-9
   Chambaz M, 2019, DIGEST LIVER DIS, V51, P358, DOI 10.1016/j.dld.2018.12.010
   Chapuis-Biron C, 2020, AM J GASTROENTEROL, V115, P1812, DOI 10.14309/ajg.0000000000000810
   Chapuis-Biron C, 2020, ALIMENT PHARM THER, V51, P719, DOI 10.1111/apt.15665
   Colombel JF, 2009, GUT, V58, P940, DOI 10.1136/gut.2008.159251
   Colombel JF, 2007, GASTROENTEROLOGY, V132, P52, DOI 10.1053/j.gastro.2006.11.041
   Davidov Y, 2017, J CROHNS COLITIS, V11, P549, DOI 10.1093/ecco-jcc/jjw182
   DelaRosa O, 2012, CURR OPIN BIOTECH, V23, P978, DOI 10.1016/j.copbio.2012.05.005
   Dewint P, 2014, GUT, V63, P292, DOI 10.1136/gutjnl-2013-304488
   Divizia A, 2020, COLORECTAL DIS, V22, P645, DOI 10.1111/codi.15104
   Dudukgian H, 2011, WORLD J GASTROENTERO, V17, P3292, DOI 10.3748/wjg.v17.i28.3292
   Dulai PS, 2014, ALIMENT PHARM THER, V39, P1266, DOI 10.1111/apt.12753
   Echarri A, 2010, J CROHNS COLITIS, V4, P654, DOI 10.1016/j.crohns.2010.07.012
   Eglinton TW, 2012, DIS COLON RECTUM, V55, P773, DOI 10.1097/DCR.0b013e31825228b0
   El-Gazzaz G, 2012, COLORECTAL DIS, V14, P1217, DOI 10.1111/j.1463-1318.2012.02944.x
   El-Matary W, 2019, INFLAMM BOWEL DIS, V25, P150, DOI 10.1093/ibd/izy217
   Feagan BG, 2016, NEW ENGL J MED, V375, P1946, DOI 10.1056/NEJMoa1602773
   Feagan BG, 2018, J CROHNS COLITIS, V12, P621, DOI 10.1093/ecco-jcc/jjy019
   Feuerstein JD, 2017, GASTROENTEROLOGY, V153, P827, DOI 10.1053/j.gastro.2017.07.032
   Franco DL, 2019, INFLAMM BOWEL DIS, V25, P816, DOI 10.1093/ibd/izy362
   Gaertner WB, 2007, DIS COLON RECTUM, V50, P1754, DOI 10.1007/s10350-007-9077-3
   Gecse KB, 2014, GUT, V63, P1381, DOI 10.1136/gutjnl-2013-306709
   Georgiev-Hristov T, 2018, J GASTROINTEST SURG, V22, P2003, DOI 10.1007/s11605-018-3895-6
   Glass J, 2020, GASTROENTEROLOGY, V158, pS123
   Gu B, 2020, J CROHNS COLITIS, V14, pS490
   Guadalajara H, 2020, TECH COLOPROCTOL, V24, P883, DOI 10.1007/s10151-020-02250-5
   Hanauer SB, 2006, GASTROENTEROLOGY, V130, P323, DOI 10.1053/j.gastro.2005.11.030
   HELLERS G, 1980, GUT, V21, P525, DOI 10.1136/gut.21.6.525
   Hermann J, 2019, GASTROENTEROL REV, V14, P55, DOI 10.5114/pg.2019.83426
   Hindryckx P, 2019, GASTROENTEROLOGY, V157, P1233, DOI 10.1053/j.gastro.2019.07.027
   Horsthuis K, 2004, AM J ROENTGENOL, V183, P1309, DOI 10.2214/ajr.183.5.1831309
   IRVINE EJ, 1995, J CLIN GASTROENTEROL, V20, P27
   ISBISTER WH, 1991, ANN SAUDI MED, V11, P385, DOI 10.5144/0256-4947.1991.385
   Jeon M, 2019, ANN COLOPROCTOL, V35, P249, DOI 10.3393/ac.2018.11.23.1
   Karmiris K, 2011, CLIN GASTROENTEROL H, V9, P130, DOI 10.1016/j.cgh.2010.10.022
   Kasparek MS, 2007, DIS COLON RECTUM, V50, P2067, DOI 10.1007/s10350-007-9006-5
   Khan KJ, 2011, AM J GASTROENTEROL, V106, P661, DOI 10.1038/ajg.2011.72
   Khorrami S, 2016, INFLAMM BOWEL DIS, V22, P1662, DOI 10.1097/MIB.0000000000000842
   Kotze PG, 2018, GUT, V67, P1181, DOI 10.1136/gutjnl-2017-314918
   Lee MJ, 2018, CLIN GASTROENTEROL H, V16, P1879, DOI 10.1016/j.cgh.2018.01.030
   Lee T, 2020, JGH OPEN, V4, P340, DOI 10.1002/jgh3.12295
   Lichtenstein GR, 2018, AM J GASTROENTEROL, V113, P481, DOI 10.1038/ajg.2018.27
   LOCKHARTMUMMERY HE, 1975, DIS COLON RECTUM, V18, P200, DOI 10.1007/BF02587272
   Lopez N, 2019, EXPERT REV GASTROENT, V13, P563, DOI 10.1080/17474124.2019.1608818
   Ma C, 2017, ALIMENT PHARM THER, V45, P1232, DOI 10.1111/apt.14016
   Maconi G, 2014, INT J COLORECTAL DIS, V29, P1285, DOI 10.1007/s00384-014-1935-6
   Mak JWY, 2019, ALIMENT PHARM THER, V50, P1195, DOI 10.1111/apt.15547
   MAKOWIEC F, 1995, GUT, V37, P696, DOI 10.1136/gut.37.5.696
   Mennigen R, 2015, TECH COLOPROCTOL, V19, P241, DOI 10.1007/s10151-015-1284-7
   Milligan ETC, 1934, LANCET, V2, P1150
   Molendijk I, 2014, INFLAMM BOWEL DIS, V20, P2022, DOI 10.1097/MIB.0000000000000148
   Ng SC, 2009, AM J GASTROENTEROL, V104, P2973, DOI 10.1038/ajg.2009.509
   de Prado MIN, 2020, J CROHNS COLITIS, V14, pS449
   Panés J, 2018, GASTROENTEROLOGY, V154, P1334, DOI 10.1053/j.gastro.2017.12.020
   Panés J, 2016, LANCET, V388, P1281, DOI 10.1016/S0140-6736(16)31203-X
   Park SH, 2019, INFLAMM BOWEL DIS, V25, P1054, DOI 10.1093/ibd/izy329
   PARKS AG, 1976, BRIT J SURG, V63, P1, DOI 10.1002/bjs.1800630102
   Plevris N, 2020, EUR J GASTROEN HEPAT, V32, P32, DOI 10.1097/MEG.0000000000001561
   Present DH, 1999, NEW ENGL J MED, V340, P1398, DOI 10.1056/NEJM199905063401804
   Regueiro M, 2003, INFLAMM BOWEL DIS, V9, P98, DOI 10.1097/00054725-200303000-00003
   Roper MT, 2019, J GASTROINTEST SURG, V23, P2277, DOI 10.1007/s11605-019-04205-0
   Sahnan K, 2019, GUT, V68, P226, DOI 10.1136/gutjnl-2017-315503
   Samaan MA, 2017, ALIMENT PHARM THER, V46, P516, DOI 10.1111/apt.14190
   Sandborn WJ, 2007, ANN INTERN MED, V146, P829, DOI 10.7326/0003-4819-146-12-200706190-00159
   Sandborn WJ, 2007, NEW ENGL J MED, V357, P228, DOI 10.1056/NEJMoa067594
   Sandborn WJ, 2013, NEW ENGL J MED, V369, P711, DOI 10.1056/NEJMoa1215739
   Sandborn WJ, 2012, NEW ENGL J MED, V367, P1519, DOI 10.1056/NEJMoa1203572
   Sandborn WJ, 2003, GASTROENTEROLOGY, V125, P1508, DOI 10.1016/j.gastro.2003.08.025
   Sands BE, 2004, NEW ENGL J MED, V350, P876, DOI 10.1056/NEJMoa030815
   Sands BE, 2017, GASTROENTEROLOGY, V152, pS185, DOI 10.1016/S0016-5085(17)30930-7
   Schreiber S, 2011, ALIMENT PHARM THER, V33, P185, DOI 10.1111/j.1365-2036.2010.04509.x
   Schwartz D, 2020, J CROHNS COLITIS, V14, pS418
   Schwartz DA, 2002, GASTROENTEROLOGY, V122, P875, DOI 10.1053/gast.2002.32362
   Schwartz DA, 2001, GASTROENTEROLOGY, V121, P1064, DOI 10.1053/gast.2001.28676
   Schwartz DA, 2015, INFLAMM BOWEL DIS, V21, P723, DOI 10.1097/MIB.0000000000000315
   Sheedy SP, 2017, RADIOLOGY, V282, P628, DOI 10.1148/radiol.2016151491
   Shen B, 2017, GASTROINTEST ENDOSC, V85, P1133, DOI 10.1016/j.gie.2017.01.025
   Solomon MJ, 1996, INT J COLORECTAL DIS, V11, P222, DOI 10.1007/s003840050051
   Steinhart AH, 2019, INFLAMM BOWEL DIS, V25, P1, DOI 10.1093/ibd/izy247
   Stellingwerf ME, 2020, SCI REP-UK, V10, DOI 10.1038/s41598-020-73737-2
   Tadbiri S, 2017, J CROHNS COLITIS, V11, pS42
   Topstad DR, 2003, DIS COLON RECTUM, V46, P577, DOI 10.1007/s10350-004-6611-4
   Tozer P, 2012, INFLAMM BOWEL DIS, V18, P1825, DOI 10.1002/ibd.21940
   Van Assche G, 2003, AM J GASTROENTEROL, V98, P332, DOI 10.1016/S0002-9270(02)05909-9
   Wise PE, 2012, GASTROENTEROL CLIN N, V41, P379, DOI 10.1016/j.gtc.2012.01.009
   Yarur AJ, 2017, ALIMENT PHARM THER, V45, P933, DOI 10.1111/apt.13970
NR 94
TC 4
Z9 4
U1 0
U2 3
PU LIPPINCOTT WILLIAMS & WILKINS
PI PHILADELPHIA
PA TWO COMMERCE SQ, 2001 MARKET ST, PHILADELPHIA, PA 19103 USA
SN 0267-1379
EI 1531-7056
J9 CURR OPIN GASTROEN
JI Curr. Opin. Gastroenterol.
PD JUL
PY 2021
VL 37
IS 4
BP 295
EP 305
DI 10.1097/MOG.0000000000000751
PG 11
WC Gastroenterology & Hepatology
WE Science Citation Index Expanded (SCI-EXPANDED)
SC Gastroenterology & Hepatology
GA SS8WE
UT WOS:000662033000002
PM 33899777
DA 2024-01-22
ER

PT J
AU Soliman, M
   Shirazi-Nejad, A
   Bullas, D
   Said, E
AF Soliman, Mina
   Shirazi-Nejad, Ahmad
   Bullas, Dominic
   Said, Elmuhtady
TI An Unusual Case of Pyrexia of limo Origin
SO CUREUS JOURNAL OF MEDICAL SCIENCE
LA English
DT Article
DE crohn's disease (cd); puo; lower abdominal pain; fever with rash;
   non-bloody diarrhea
ID DISEASE; FEVER
AB A previously fit and well 29-year-old man with no significant recent travel or contact history presented to the hospital with 11 days of feeling unwell, intermittent diarrhea, abdominal pain and a skin rash that was consistent with folliculitis. Despite resolution of these index symptoms he continued with recurring fever of 38.5 degrees centigrade and weight loss of six Kilograms over the next three weeks. Extensive investigations to find a cause for the unexplained persistent fever failed to reveal an etiology, hence fulfilling pyrexia of unknown origin definition (PUO). None of the three main causes of PUO, namely infections, autoimmune diseases or underlying malignancy, were confidently found. Colonoscopy was suggested following a review of the abdominal CT scan to investigate possible thickening of the bowel wall. A diagnosis of atypically presenting Crohn's disease was eventually made and confirmed by colonoscopy and histology. The fever responded promptly to treatment of the Crohn's disease and he remained well at follow-up at six and 12 months after the initial presentation. In conclusion, it is important to keep in mind that PUO can be a rare initial presentation of inflammatory bowel disease in young adults with little or no gastrointestinal symptoms.
C1 [Soliman, Mina] NHS Hosp, Med, London, England.
   [Shirazi-Nejad, Ahmad; Bullas, Dominic; Said, Elmuhtady] Barnsley Hosp NHS Fdn Trust, Gastroenterol, Barnsley, England.
RP Soliman, M (通讯作者)，NHS Hosp, Med, London, England.
EM mina.soliman123@hotmail.com
CR Muñoz ME, 2007, AN MED INTERN, V24, P185
   Garber Ari, 2019, Curr Gastroenterol Rep, V21, P31, DOI 10.1007/s11894-019-0698-1
   Moreira Albina, 2019, Eur J Case Rep Intern Med, V6, P001023, DOI 10.12890/2019_001023
   Mulders-Manders C, 2015, CLIN MED, V15, P280, DOI 10.7861/clinmedicine.15-3-280
   Pasvol TJ, 2020, BMJ OPEN, V10, DOI 10.1136/bmjopen-2019-036584
   Rosario M, 2019, AM J GASTROENTEROL, V114, pPS17, DOI [10.14309/01.ajg.0000578320.15287.5a, DOI 10.14309/01.AJG.0000578320.15287.5A]
   Shpilberg R, 2012, CLIN MED, V12, P389, DOI 10.7861/clinmedicine.12-4-389
   Silverberg MS, 2005, CAN J GASTROENTEROL, V19, p5A, DOI 10.1155/2005/269076
   Torres J, 2017, LANCET, V389, P1741, DOI 10.1016/S0140-6736(16)31711-1
   Vavricka SR, 2011, AM J GASTROENTEROL, V106, P110, DOI 10.1038/ajg.2010.343
   Zhou F, 2016, INT J CLIN EXP MED, V9, P20362
NR 11
TC 0
Z9 0
U1 0
U2 0
PU SPRINGERNATURE
PI LONDON
PA CAMPUS, 4 CRINAN ST, LONDON, N1 9XW, ENGLAND
EI 2168-8184
J9 CUREUS J MED SCIENCE
JI Cureus J Med Sci
PD JUL 28
PY 2021
VL 13
IS 7
AR e16684
DI 10.7759/cureus.16684
PG 4
WC Medicine, General & Internal
WE Emerging Sources Citation Index (ESCI)
SC General & Internal Medicine
GA UE2HC
UT WOS:000687714100011
OA Green Published, gold
DA 2024-01-22
ER

PT J
AU Banerjee, R
   Pal, P
   Hilmi, I
   Ghoshal, UC
   Desai, DC
   Rahman, MM
   Dutta, U
   Mohiuddin, SA
   Al Mohannadi, M
   Philip, M
   Ramesh, GN
   Niriella, MA
   De Silva, AP
   de Silva, HJ
   Pisespongsa, P
   Limsrivilai, J
   Aniwan, S
   Nawarathne, M
   Fernandopulle, N
   Aye, TT
   Ni, N
   Al Awadhi, S
   Joshi, N
   Ngoc, PTV
   Kieu, TV
   Nguyen, AD
   Abdullah, M
   Ali, E
   Zeid, A
   Sollano, JD
   Saberi, B
   Omar, M
   Mohsin, MN
   Aftab, H
   Wai, TM
   Shastri, YM
   Chaudhuri, S
   Ahmed, F
   Bhatia, SJ
   Travis, SPL
AF Banerjee, Rupa
   Pal, Partha
   Hilmi, Ida
   Ghoshal, Uday C.
   Desai, Devendra C.
   Rahman, Mohammed Masudur
   Dutta, Usha
   Mohiuddin, Syed A.
   Al Mohannadi, Munnera
   Philip, Mathew
   Ramesh, Ganesh N.
   Niriella, Madunil A.
   De Silva, Arjuna P.
   de Silva, Hithanadura Janaka
   Pisespongsa, Pises
   Limsrivilai, Julajak
   Aniwan, Satimai
   Nawarathne, Metthananda
   Fernandopulle, Nilesh
   Aye, Than Than
   Ni, Nwe
   Al Awadhi, Sameer
   Joshi, Neeraj
   Ngoc, Pham Thi, V
   Kieu, Tuan, V
   Nguyen, Anh Duong
   Abdullah, Murdani
   Ali, Ezzat
   Zeid, Ahmed
   Sollano, Jose D.
   Saberi, Bismillah
   Omar, Mahmoud
   Mohsin, Mostafa Noor
   Aftab, Hafeza
   Wai, Tin Moe
   Shastri, Yogesh M.
   Chaudhuri, Sujit
   Ahmed, Faruque
   Bhatia, Shobna J.
   Travis, Simon P. L.
CA Inflammatory Bowel Dis-Emergin
TI Emerging inflammatory bowel disease demographics, phenotype, and
   treatment in South Asia, South-East Asia, and Middle East: Preliminary
   findings from the Inflammatory Bowel Disease-Emerging Nations'
   Consortium
SO JOURNAL OF GASTROENTEROLOGY AND HEPATOLOGY
LA English
DT Article
DE IBD-ENC; inflammatory bowel disease; Middle East; South Asia; South-East
   Asia
ID CROHNS-DISEASE; CLINICAL CHARACTERISTICS; CONSENSUS STATEMENTS;
   POPULATION; MANAGEMENT; INDIA; TIME; TUBERCULOSIS; PREVALENCE;
   CHALLENGES
AB Background and Aim Inflammatory bowel disease (IBD) is emerging in the newly industrialized countries of South Asia, South-East Asia, and the Middle East, yet epidemiological data are scarce. Methods We performed a cross-sectional study of IBD demographics, disease phenotype, and treatment across 38 centers in 15 countries of South Asia, South-East Asia, and Middle East. Intergroup comparisons included gross national income (GNI) per capita. Results Among 10 400 patients, ulcerative colitis (UC) was twice as common as Crohn's disease (CD), with a male predominance (UC 6678, CD 3495, IBD unclassified 227, and 58% male). Peak age of onset was in the third decade, with a low proportion of elderly-onset IBD (5% age > 60). Familial IBD was rare (5%). The extent of UC was predominantly distal (proctitis/left sided 67%), with most being treated with mesalamine (94%), steroids (54%), or immunomodulators (31%). Ileocolic CD (43%) was the commonest, with low rates of perianal disease (8%) and only 6% smokers. Diagnostic delay for CD was common (median 12 months; interquartile range 5-30). Treatment of CD included mesalamine, steroids, and immunomodulators (61%, 51%, and 56%, respectively), but a fifth received empirical antitubercular therapy. Treatment with biologics was uncommon (4% UC and 13% CD), which increased in countries with higher GNI per capita. Surgery rates were 0.1 (UC) and 2 (CD) per 100 patients per year. Conclusions The IBD-ENC cohort provides insight into IBD in South-East Asia and the Middle East, but is not yet population based. UC is twice as common as CD, familial disease is uncommon, and rates of surgery are low. Biologic use correlates with per capita GNI.
C1 [Banerjee, Rupa; Pal, Partha] Asian Inst Gastroenterol, Dept Med Gastroenterol, Hyderabad, India.
   [Ghoshal, Uday C.] Sanjay Gandhi Postgrad Inst Med Sci, Dept Gastroenterol, Lucknow, Uttar Pradesh, India.
   [Desai, Devendra C.] PD Hinduja Natl Hosp & Med Res Ctr, Dept Gastroenterol, Mumbai, Maharashtra, India.
   [Bhatia, Shobna J.] Sir HN Reliance Fdn Hosp, Mumbai, Maharashtra, India.
   [Dutta, Usha] Postgrad Inst Med Educ & Res, Dept Gastroenterol, Chandigarh, India.
   [Philip, Mathew] Lisie Hosp, Lisie Inst Gastroenterol, Kochi, Kerala, India.
   [Ramesh, Ganesh N.] Aster Hosp, Fac Med, Kochi, Kerala, India.
   [Chaudhuri, Sujit] AMRI Hosp Salt Lake, Kolkata, India.
   [Hilmi, Ida] Univ Malaya, Med Ctr, Kuala Lumpur, Malaysia.
   [Rahman, Mohammed Masudur; Aftab, Hafeza; Ahmed, Faruque] Dhaka Med Coll & Hosp, Dept Gastroenterol, Dhaka, Bangladesh.
   [Mohsin, Mostafa Noor] Chittagong Med Coll, Dept Gastroenterol, Chittagong, Bangladesh.
   [Mohiuddin, Syed A.; Al Mohannadi, Munnera] Hamad Gen Hosp, Dept Med, Div Gastroenterol, Doha, Qatar.
   [Niriella, Madunil A.; De Silva, Arjuna P.; de Silva, Hithanadura Janaka] Univ Kelaniya, Fac Med, Dept Med, Colombo, Sri Lanka.
   [Nawarathne, Metthananda; Fernandopulle, Nilesh] Natl Hosp Sri Lanka, Gastroenterol Unit, Colombo, Sri Lanka.
   [Pisespongsa, Pises] Bumrungrad Hosp, Digest Dis Ctr, Bangkok, Thailand.
   [Limsrivilai, Julajak] Mahidol Univ, Siriraj Hosp, Fac Med, Div Gastroenterol,Dept Med, Bangkok, Thailand.
   [Aniwan, Satimai] King Chulalongkorn Mem Hosp, Bangkok, Thailand.
   [Aye, Than Than] Thingangyun Gen Hosp, Univ Med 2, Dept Gastroenterol, Yangon, Myanmar.
   [Wai, Tin Moe] Yangon Gen Hosp, Univ Med 1, Dept Gastroenterol, Yangon, Myanmar.
   [Ni, Nwe] Mandalay Gen Hosp, Dept Gastroenterol, Mandalay, Myanmar.
   [Ni, Nwe] Univ Med, Mandalay, Myanmar.
   [Al Awadhi, Sameer] Rashid Hosp, Digest Dis Unit, Dubai, U Arab Emirates.
   [Shastri, Yogesh M.] NMC Specialty Hosp, Dept Gastroenterol, Abu Dhabi, U Arab Emirates.
   [Joshi, Neeraj] Nidan Hosp, Kathmandu, Nepal.
   [Ngoc, Pham Thi, V; Kieu, Tuan, V; Nguyen, Anh Duong] Bach Mai Natl Hosp, Hanoi, Vietnam.
   [Abdullah, Murdani] Univ Indonesia, Fac Med, Cipto Mangunkusumo Natl Hosp, Dept Internal Med, Jakarta, Indonesia.
   [Ali, Ezzat; Zeid, Ahmed] Univ Alexandria, Fac Med, Dept Internal Med, Alexandria, Egypt.
   [Sollano, Jose D.] Univ Santo Tomas, Dept Med, Manila, Philippines.
   [Saberi, Bismillah] Amiri Med Complex, Kabul, Afghanistan.
   [Omar, Mahmoud] New Mowasat Hosp, Salmiya, Kuwait.
   [Travis, Simon P. L.] John Radcliffe Hosp, Translat Gastroenterol Unit, Oxford, England.
C3 Sanjay Gandhi Postgraduate Institute of Medical Sciences; Post Graduate
   Institute of Medical Education & Research (PGIMER), Chandigarh;
   Universiti Malaya; Dhaka Medical College; Chittagong Medical College;
   Hamad Medical Corporation; Hamad General Hospital; University of
   Colombo; University Kelaniya; Mahidol University; Chulalongkorn
   University; University of Indonesia; Egyptian Knowledge Bank (EKB);
   Alexandria University; University of Santo Tomas; University of Oxford
RP Banerjee, R (通讯作者)，Asian Inst Gastroenterol Hosp, Dept Med Gastroenterol, 1 Mindspace Rd, Hyderabad 500032, Telangana, India.
EM dr_rupa_banerjee@hotmail.com
RI Desai, Devendra/Q-8604-2019; Hilmi, Ida/AAN-7129-2020; HILMI, IDA
   NORMIHA/HZK-4098-2023
OI Desai, Devendra/0000-0002-9741-5549; HILMI, IDA
   NORMIHA/0000-0001-7091-0032; Pal, Partha/0000-0002-7090-9004; Banerjee,
   Rupa/0000-0002-3753-4933; Ghoshal, Uday C/0000-0003-0221-8495; Dutta,
   Usha/0000-0002-9435-3557; Rahman, Masudur/0000-0002-9713-2223
CR Alatab S, 2020, LANCET GASTROENTEROL, V5, P17, DOI 10.1016/S2468-1253(19)30333-4
   Molodecky Natalie A, 2010, Gastroenterol Hepatol (N Y), V6, P339
   Banerjee R, 2018, ALIMENT PHARM THER, V47, P1367, DOI 10.1111/apt.14617
   Banerjee R, 2019, INTEST RES, V17, P486, DOI 10.5217/ir.2018.00174
   Bayless TM, 1996, GASTROENTEROLOGY, V111, P573, DOI 10.1053/gast.1996.v111.pm8780559
   Bernstein CN, 2006, AM J GASTROENTEROL, V101, P1559, DOI 10.1111/j.1572-0241.2006.00603.x
   Burisch J, 2014, INFLAMM BOWEL DIS, V20, P36, DOI 10.1097/01.MIB.0000436277.13917.c4
   Chow DKL, 2008, INFLAMM BOWEL DIS, V14, P536, DOI 10.1002/ibd.20335
   Cosnes J, 2005, GUT, V54, P237, DOI 10.1136/gut.2004.045294
   Das K, 2009, DIGEST DIS SCI, V54, P1099, DOI 10.1007/s10620-008-0469-6
   Feagan BG, 2008, GASTROENTEROLOGY, V135, P1493, DOI 10.1053/j.gastro.2008.07.069
   Gomollon F, 2017, J CROHNS COLITIS, V11, P3, DOI 10.1093/ecco-jcc/jjw168
   Hu PJ, 2015, INTEST RES, V13, P188, DOI 10.5217/ir.2015.13.3.188
   KAMAT N, DIGEST DIS SCI
   Kaplan GG, 2021, NAT REV GASTRO HEPAT, V18, P56, DOI 10.1038/s41575-020-00360-x
   Kaplan GG, 2015, NAT REV GASTRO HEPAT, V12, P720, DOI 10.1038/nrgastro.2015.150
   Kedia Saurabh, 2017, Inflamm Intest Dis, V2, P102, DOI 10.1159/000465522
   Kochar B, 2020, INFLAMM BOWEL DIS, V26, P1943, DOI 10.1093/ibd/izaa040
   Li Yue, 2017, Inflamm Intest Dis, V1, P159, DOI 10.1159/000448384
   Liu JZ, 2015, NAT GENET, V47, P979, DOI 10.1038/ng.3359
   Magro Fernando, 2017, J Crohns Colitis, V11, P649, DOI 10.1093/ecco-jcc/jjx008
   Mahurkar S, 2011, J GASTROEN HEPATOL, V26, P694, DOI 10.1111/j.1440-1746.2010.06533.x
   Molodecky NA, 2012, GASTROENTEROLOGY, V142, P46, DOI 10.1053/j.gastro.2011.10.001
   Ng SC, 2020, LANCET GASTROENTEROL, V5, P1089, DOI 10.1016/S2468-1253(20)30298-3
   Ng SC, 2017, LANCET, V390, P2769, DOI 10.1016/S0140-6736(17)32448-0
   Ng Siew C, 2016, Gastroenterol Hepatol (N Y), V12, P193
   Ng SC, 2016, GASTROENTEROLOGY, V150, P86, DOI 10.1053/j.gastro.2015.09.005
   Ng SC, 2015, GUT, V64, P1063, DOI 10.1136/gutjnl-2014-307410
   Ng SC, 2013, J DIGEST DIS, V14, P567, DOI 10.1111/1751-2980.12091
   Ng SC, 2013, GASTROENTEROLOGY, V145, P158, DOI 10.1053/j.gastro.2013.04.007
   Ng WK, 2016, INTEST RES, V14, P111, DOI 10.5217/ir.2016.14.2.111
   Ooi CJ, 2019, INTEST RES, V17, P285, DOI 10.5217/ir.2019.00026
   Ooi CJ, 2016, J GASTROEN HEPATOL, V31, P56, DOI 10.1111/jgh.12958
   Park SH, 2014, INFLAMM BOWEL DIS, V20, P488, DOI 10.1097/01.MIB.0000441203.56196.46
   Prideaux L, 2012, J GASTROEN HEPATOL, V27, P919, DOI 10.1111/j.1440-1746.2011.06984.x
   Pulimood AB, 2011, WORLD J GASTROENTERO, V17, P433, DOI 10.3748/wjg.v17.i4.433
   Rahman MM, 2018, GLOBALIZATION HEALTH, V14, DOI 10.1186/s12992-018-0430-1
   Ramakrishna BS, 2015, INDIAN J GASTROENTER, V34, P3, DOI 10.1007/s12664-015-0539-6
   Ray G, 2016, WORLD J GASTROENTERO, V22, P8123, DOI 10.3748/wjg.v22.i36.8123
   Reich KM, 2014, ALIMENT PHARM THER, V40, P629, DOI 10.1111/apt.12873
   Rogler G, 2012, GUT, V61, P706, DOI 10.1136/gutjnl-2011-300613
   Silverberg MS, 2005, CAN J GASTROENTEROL, V19, p5A, DOI 10.1155/2005/269076
   Taleban S, 2015, J CROHNS COLITIS, V9, P507, DOI 10.1093/ecco-jcc/jjv059
   Torres J, 2020, J CROHNS COLITIS, V14, P4, DOI 10.1093/ecco-jcc/jjz180
   Vegh Z, 2014, J CROHNS COLITIS, V8, P1506, DOI 10.1016/j.crohns.2014.06.004
   Wei SC, 2016, INTEST RES, V14, P218, DOI 10.5217/ir.2016.14.3.218
   who, Global tuberculosis control: surveillance, planning, financing: WHO report
   Zeng ZR, 2013, J GASTROEN HEPATOL, V28, P1148, DOI 10.1111/jgh.12164
NR 48
TC 9
Z9 9
U1 2
U2 10
PU WILEY
PI HOBOKEN
PA 111 RIVER ST, HOBOKEN 07030-5774, NJ USA
SN 0815-9319
EI 1440-1746
J9 J GASTROEN HEPATOL
JI J. Gastroenterol. Hepatol.
PD JUN
PY 2022
VL 37
IS 6
BP 1004
EP 1015
DI 10.1111/jgh.15801
EA MAR 2022
PG 12
WC Gastroenterology & Hepatology
WE Science Citation Index Expanded (SCI-EXPANDED)
SC Gastroenterology & Hepatology
GA 2C5FL
UT WOS:000770007900001
PM 35178742
OA Green Submitted
DA 2024-01-22
ER

PT J
AU Beaugerie, L
   Rahier, JF
   Kirchgesner, J
AF Beaugerie, Laurent
   Rahier, Jean-Francois
   Kirchgesner, Julien
TI Predicting, Preventing, and Managing Treatment-Related Complications in
   Patients With Inflammatory Bowel Diseases
SO CLINICAL GASTROENTEROLOGY AND HEPATOLOGY
LA English
DT Review
DE Ulcerative Colitis; Crohn's Disease; Side Effect; Infliximab
ID EVIDENCE-BASED CONSENSUS; NONMELANOMA SKIN-CANCER; GAMMA RELEASE ASSAY;
   INCREASED RISK; CROHNS-DISEASE; POSTOPERATIVE COMPLICATIONS;
   OPPORTUNISTIC INFECTIONS; RHEUMATOID-ARTHRITIS; PEDIATRIC-PATIENTS;
   HERPES-ZOSTER
AB Risk of complications from specific classes of drugs for inflammatory bowel diseases (IBDs) can be kept low by respecting contraindications. Patients with IBD frequently develop serious infections resulting from the disease itself or its treatment. At the time of diagnosis, patients' vaccination calendars should be updated according to IBD guidelines-live vaccines should be postponed for patients receiving immunosuppressive drugs. Opportunistic infections should be detected and the vaccine against pneumococcus should be given before patients begin immunosuppressive therapy. Thiopurines promote serious viral infections in particular, whereas tumor necrosis factor (TNF) antagonists promote all types of serious and opportunistic infections. Severe forms of varicella can be prevented by vaccinating seronegative patients against varicella zoster virus. Detection and treatment of latent tuberculosis is mandatory before starting anti-TNF therapy and other new IBD drugs. Tofacitinib promotes herpes zoster infection in a dose- and age-dependent manner. Physicians should consider giving patients live vaccines against herpes zoster before they begin immunosuppressive therapy or a recombinant vaccine, when available, at any time point during treatment. The risk of thiopurine-induced lymphomas can be lowered by limiting the use of thiopurines in patients who are seronegative for Epstein-Barr virus (especially young men) and in older men. The risk of lymphoma related to monotherapy with anti-TNF agents is still unclear. There are no robust data on the carcinogenic effects of recently developed IBD drugs. For patients with previous cancer at substantial risk of recurrence, physicians should try to implement a pause in the use of immunosuppressive therapy (except in patients with severe disease and no therapeutic alternative) and prioritize use of IBD drugs with the lowest carcinogenic effects. Finally, sun protection and skin surveillance from the time of diagnosis are recommended.
C1 [Beaugerie, Laurent; Kirchgesner, Julien] Sorbonne Univ, Hop St Antoine, AP HP,Dept Gastroenterol, INSERM,Inst Pierre Louis Epidemiol & Sante Publ, Paris, France.
   [Rahier, Jean-Francois] Univ Catholique Louvain Namur, Univ Catholique Louvain, CHU, Dept Gastroenterol, Yvoir, Belgium.
C3 Assistance Publique Hopitaux Paris (APHP); Hopital Universitaire
   Paul-Brousse - APHP; Universite Paris Cite; Hopital Universitaire
   Hotel-Dieu - APHP; Sorbonne Universite; Hopital Universitaire
   Saint-Antoine - APHP; Institut National de la Sante et de la Recherche
   Medicale (Inserm); Universite Catholique Louvain
RP Beaugerie, L (通讯作者)，Hop St Antoine, Serv Gastroenterol & Nutr, 184 Rue Faubourg St Antoine, F-75571 Paris 12, France.
EM laurent.beaugerie@aphp.fr
RI Kirchgesner, Julien/ABA-1398-2021
OI Kirchgesner, Julien/0000-0002-2314-9284; Beaugerie,
   Laurent/0000-0002-5012-4146
CR Abbas AM, 2014, AM J GASTROENTEROL, V109, P1781, DOI 10.1038/ajg.2014.298
   AGNHOLT J, 1989, LANCET, V1, P1135
   Andersen NN, 2015, BMJ-BRIT MED J, V350, DOI 10.1136/bmj.h2809
   Andersen NN, 2014, JAMA-J AM MED ASSOC, V311, P2406, DOI 10.1001/jama.2014.5613
   Annese V, 2015, J CROHNS COLITIS, V9, P945, DOI 10.1093/ecco-jcc/jjv141
   Axelrad J, 2016, CLIN GASTROENTEROL H, V14, P58, DOI 10.1016/j.cgh.2015.07.037
   Banaszkiewicz A, 2015, INFLAMM BOWEL DIS, V21, P1607, DOI 10.1097/MIB.0000000000000406
   Beaugerie L, 2019, CLIN GASTROENTEROL H, V17, P370, DOI 10.1016/j.cgh.2018.07.013
   Beaugerie L, 2015, NEW ENGL J MED, V372, P1441, DOI 10.1056/NEJMra1403718
   Beaugerie L, 2014, GUT, V63, P1416, DOI 10.1136/gutjnl-2013-305763
   Beaugerie L, 2009, LANCET, V374, P1617, DOI 10.1016/S0140-6736(09)61302-7
   Belbasis L, 2016, J DERMATOL SCI, V84, P330, DOI 10.1016/j.jdermsci.2016.09.003
   Bernatsky S, 2007, RHEUMATOLOGY, V46, P1157, DOI 10.1093/rheumatology/kem076
   Borren NZ, 2019, CLIN GASTROENTEROL H, V17, P1736, DOI 10.1016/j.cgh.2018.12.032
   Bourrier A, 2016, ALIMENT PHARM THER, V43, P252, DOI 10.1111/apt.13466
   Brezinschek HP, 2008, CURR OPIN RHEUMATOL, V20, P295, DOI 10.1097/BOR.0b013e3282ffdeca
   Brouquet A, 2018, ANN SURG, V267, P221, DOI 10.1097/SLA.0000000000002017
   Brown ER, 2008, ANN ONCOL, V19, P1340, DOI 10.1093/annonc/mdn054
   Colombel JF, 2017, GUT, V66, P839, DOI 10.1136/gutjnl-2015-311079
   CURTIS RE, 2006, NATL I HLTH PUBLICAT
   Davies C, 2013, LANCET, V381, P805, DOI 10.1016/S0140-6736(12)61963-1
   de Francisco R, 2018, ALIMENT PHARM THER, V48, P723, DOI 10.1111/apt.14933
   deBruyn J, 2016, INFLAMM BOWEL DIS, V22, P638, DOI 10.1097/MIB.0000000000000615
   Dixon WG, 2010, ARTHRIT CARE RES, V62, P755, DOI 10.1002/acr.20129
   Dommasch ED, 2019, JAMA DERMATOL
   Dommasch ED, 2019, JAMA DERMATOL, V155, P1142, DOI 10.1001/jamadermatol.2019.1121
   Dugué PA, 2015, INT J CANCER, V136, pE711, DOI 10.1002/ijc.29209
   Dulai PS, 2014, GUT, V63, P1843, DOI 10.1136/gutjnl-2014-307126
   Eggermont AMM, 2016, NEW ENGL J MED, V375, P1845, DOI 10.1056/NEJMoa1611299
   Fardet L, 2007, J INFECTION, V54, P18, DOI 10.1016/j.jinf.2006.01.016
   Faries MB, 2013, J AM COLL SURGEONS, V217, P27, DOI 10.1016/j.jamcollsurg.2013.03.007
   Farraye FA, 2017, AM J GASTROENTEROL, V112, P241, DOI 10.1038/ajg.2016.537
   Fiorentino D, 2017, J AM ACAD DERMATOL, V77, P845, DOI 10.1016/j.jaad.2017.07.013
   Fumery M, 2017, AM J GASTROENTEROL, V112, P337, DOI 10.1038/ajg.2016.541
   Gupta G, 2006, CLIN GASTROENTEROL H, V4, P1483, DOI 10.1016/j.cgh.2006.09.019
   Hyams JS, 2017, GASTROENTEROLOGY, V152, P1901, DOI 10.1053/j.gastro.2017.02.004
   Jess T, 2013, CLIN GASTROENTEROL H, V11, P43, DOI 10.1016/j.cgh.2012.09.026
   Kandiel A, 2005, GUT, V54, P1121, DOI 10.1136/gut.2004.049460
   Kantso B, 2015, AM J GASTROENTEROL, V110, P1582, DOI 10.1038/ajg.2015.284
   Keane J, 2001, NEW ENGL J MED, V345, P1098, DOI 10.1056/NEJMoa011110
   Kirchgesner J, 2018, GASTROENTEROLOGY, V155, P337, DOI 10.1053/j.gastro.2018.04.012
   Kobiela J, 2018, ANN TRANSPL, V23, P782, DOI 10.12659/AOT.910658
   Kotlyar DS, 2015, CLIN GASTROENTEROL H, V13, P847, DOI 10.1016/j.cgh.2014.05.015
   Kotlyar DS, 2011, CLIN GASTROENTEROL H, V9, P36, DOI 10.1016/j.cgh.2010.09.016
   Law CCY, 2018, J CROHNS COLITIS, V12, P538, DOI 10.1093/ecco-jcc/jjy022
   Lemaitre M, 2017, JAMA-J AM MED ASSOC, V318, P1679, DOI 10.1001/jama.2017.16071
   Lichtenstein GR, 2012, AM J GASTROENTEROL, V107, P1409, DOI 10.1038/ajg.2012.218
   Lightner AL, 2018, ALIMENT PHARM THER, V47, P573, DOI 10.1111/apt.14459
   Long MD, 2012, GASTROENTEROLOGY, V143, P390, DOI 10.1053/j.gastro.2012.05.004
   Lopez A, 2014, CLIN GASTROENTEROL H, V12, P1324, DOI 10.1016/j.cgh.2014.02.026
   Loras C, 2010, GUT, V59, P1340, DOI 10.1136/gut.2010.208413
   Malhi G, 2015, J CROHNS COLITIS, V9, P439, DOI 10.1093/ecco-jcc/jjv064
   Nelson SML, 2018, COCHRANE DB SYST REV, DOI 10.1002/14651858.CD006097.pub3
   Papay P, 2011, INFLAMM BOWEL DIS, V17, P84, DOI 10.1002/ibd.21427
   PENN I, 1993, TRANSPLANTATION, V55, P742, DOI 10.1097/00007890-199304000-00011
   Peyrin-Biroulet L, 2011, GASTROENTEROLOGY, V141, P1621, DOI 10.1053/j.gastro.2011.06.050
   Prinz JC, 2011, NAT REV RHEUMATOL, V7, P429, DOI 10.1038/nrrheum.2011.35
   Pudipeddi A, 2019, EXPERT OPIN DRUG SAF, V18, P357, DOI 10.1080/14740338.2019.1612874
   Rahier JF, 2014, J CROHNS COLITIS, V8, P443, DOI 10.1016/j.crohns.2013.12.013
   Rahier JF, 2011, ALIMENT PHARM THER, V33, P499, DOI 10.1111/j.1365-2036.2010.04558.x
   Rahier JF, 2010, RHEUMATOLOGY, V49, P1815, DOI 10.1093/rheumatology/keq183
   Ridker PM, 2019, NEW ENGL J MED, V380, P752, DOI 10.1056/NEJMoa1809798
   Roberts RL, 2015, PHARMACOGENOMICS, V16, P891, DOI [10.2217/PGS.15.29, 10.2217/pgs.15.29]
   Sandborn WJ, 2005, NEW ENGL J MED, V353, P1912, DOI 10.1056/NEJMoa043335
   Schoepfer AM, 2008, AM J GASTROENTEROL, V103, P2799, DOI 10.1111/j.1572-0241.2008.02050.x
   Sebastian S, 2019, THER ADV GASTROENTER, V12, DOI 10.1177/1756284818817293
   Sehgal P, 2018, ALIMENT PHARM THER, V47, P1597, DOI 10.1111/apt.14688
   Seksik P, 2011, INFLAMM BOWEL DIS, V17, P565, DOI 10.1002/ibd.21330
   Shelton E, 2016, GASTROENTEROLOGY, V151, P97, DOI 10.1053/j.gastro.2016.03.037
   Shivaji UN, 2019, ALIMENT PHARM THER, V49, P664, DOI 10.1111/apt.15097
   Strangfeld A, 2010, ARTHRITIS RES THER, V12, DOI 10.1186/ar2904
   Toruner M, 2008, GASTROENTEROLOGY, V134, P929, DOI 10.1053/j.gastro.2008.01.012
   Troncone E, 2017, EXPERT OPIN DRUG SAF, V16, P779, DOI 10.1080/14740338.2017.1340936
   Walker GJ, 2019, JAMA-J AM MED ASSOC, V321, P773, DOI 10.1001/jama.2019.0709
   Wasan SK, 2016, INFLAMM BOWEL DIS, V22, P1391, DOI 10.1097/MIB.0000000000000743
   Wiedenmann Bertram, 2008, J Support Oncol, V6, P18
   Winthrop KL, 2018, INFLAMM BOWEL DIS, V24, P2258, DOI 10.1093/ibd/izy131
   Zullow S, 2019, EXPERT REV GASTROENT, V13, P229, DOI 10.1080/17474124.2019.1565993
NR 78
TC 62
Z9 65
U1 0
U2 6
PU ELSEVIER SCIENCE INC
PI NEW YORK
PA STE 800, 230 PARK AVE, NEW YORK, NY 10169 USA
SN 1542-3565
EI 1542-7714
J9 CLIN GASTROENTEROL H
JI Clin. Gastroenterol. Hepatol.
PD MAY
PY 2020
VL 18
IS 6
BP 1324
EP +
DI 10.1016/j.cgh.2020.02.009
PG 14
WC Gastroenterology & Hepatology
WE Science Citation Index Expanded (SCI-EXPANDED)
SC Gastroenterology & Hepatology
GA LK2RG
UT WOS:000530707900010
PM 32059920
OA Green Submitted, hybrid
DA 2024-01-22
ER

PT J
AU Nazareth, N
   Magro, F
   Silva, J
   Duro, M
   Gracio, D
   Coelho, R
   Appelberg, R
   Macedo, G
   Sarmento, A
AF Nazareth, N.
   Magro, F.
   Silva, J.
   Duro, M.
   Gracio, D.
   Coelho, R.
   Appelberg, R.
   Macedo, G.
   Sarmento, A.
TI Infliximab therapy increases the frequency of circulating
   CD16<SUP>+</SUP> monocytes and modifies macrophage cytokine response to
   bacterial infection
SO CLINICAL AND EXPERIMENTAL IMMUNOLOGY
LA English
DT Article
DE cytokine secretion; inflammatory bowel diseases; infliximab therapy;
   macrophages; monocyte subsets
ID INFLAMMATORY-BOWEL-DISEASE; AVIUM SUBSPECIES PARATUBERCULOSIS;
   NECROSIS-FACTOR-ALPHA; CROHNS-DISEASE; IN-VIVO; PATHOGENESIS;
   MANAGEMENT; SECRETION; GENETICS
AB Crohn's disease (CD) has been correlated with altered macrophage response to microorganisms. Considering the efficacy of infliximab treatment on CD remission, we investigated infliximab effects on circulating monocyte subsets and on macrophage cytokine response to bacteria. Human peripheral blood monocyte-derived macrophages were obtained from CD patients, treated or not with infliximab. Macrophages were infected with Escherichia coli, Enterococcus faecalis, Mycobacterium avium subsp. paratuberculosis (MAP) or M. avium subsp avium, and cytokine levels [tumour necrosis factor (TNF) and interleukin (IL)-10] were evaluated at different time-points. To evaluate infliximab-dependent effects on monocyte subsets, we studied CD14 and CD16 expression by peripheral blood monocytes before and after different infliximab administrations. We also investigated TNF secretion by macrophages obtained from CD16(+) and CD16(-) monocytes and the frequency of TNF+ cells among CD16(+) and CD16(-) monocyte-derived macrophages from CD patients. Infliximab treatment resulted in elevated TNF and IL-10 macrophage response to bacteria. An infliximab-dependent increase in the frequency of circulating CD16(+) monocytes (particularly the CD14(++) CD16(+) subset) was also observed (before infliximab: 4.65 +/- 0.58%; after three administrations: 10.68 +/- 2.23%). In response to MAP infection, macrophages obtained from CD16(+) monocytes were higher TNF producers and CD16(+) macrophages from infliximab-treated CD patients showed increased frequency of TNF+ cells. In conclusion, infliximab treatment increased the TNF production of CD macrophages in response to bacteria, which seemed to depend upon enrichment of CD16(+) circulating monocytes, particularly of the CD14(++) CD16(+) subset. Infliximab treatment of CD patients also resulted in increased macrophage IL-10 production in response to bacteria, suggesting an infliximab-induced shift to M2 macrophages.
C1 [Nazareth, N.; Silva, J.; Duro, M.; Appelberg, R.; Sarmento, A.] Univ Fernando Pessoa, CEBIMED, Fac Hlth Sci, Biomed Res Ctr, P-4200150 Oporto, Portugal.
   [Magro, F.; Gracio, D.] Univ Porto, Inst Pharmacol & Therapeut, Fac Med, P-4100 Oporto, Portugal.
   [Magro, F.; Coelho, R.; Macedo, G.] Hosp Sao Joao, Dept Gastroenterol, Oporto, Portugal.
   [Magro, F.; Gracio, D.] Univ Porto, MedInUP Ctr Drug Discovery & Innovat Med, P-4100 Oporto, Portugal.
   [Duro, M.] Univ Porto, Lab Anal Clin Vale do Sousa, P-4100 Oporto, Portugal.
   [Sarmento, A.] Univ Porto, Infect & Immun Unit, IBMC, P-4100 Oporto, Portugal.
C3 Universidade Fernando Pessoa; Universidade do Porto; Sao Joao Hospital;
   Universidade do Porto; Universidade do Porto; Universidade do Porto
RP Sarmento, A (通讯作者)，Univ Fernando Pessoa, CEBIMED, Fac Ciencias Saude, Rua Carlos Maia 296, P-4200150 Oporto, Portugal.
EM assuncao@ufp.edu.pt
RI Silva, Jani/D-3814-2017; Sarmento, Amélia/N-2547-2013; Sarmento,
   António/M-5235-2013; Appelberg Gaio Lima, Rui/J-6188-2012
OI Silva, Jani/0000-0001-5868-4669; Sarmento, Amélia/0000-0001-5137-8474;
   Sarmento, António/0000-0001-5269-7231; Magro,
   Fernando/0000-0003-2634-9668; Appelberg Gaio Lima,
   Rui/0000-0002-9447-0665; Gracio, Daniela/0000-0001-6537-1935; Duro,
   Mary/0000-0003-4371-8330; Nazareth Campos, Nair/0000-0001-6297-4773;
   Macedo, Guilherme/0000-0002-9387-9872
FU COMPETE Program - FEDER [PIC/IC/82802/2007]; FCT (Fundacao para a
   Ciencia e Tecnologia); Programa Operacional Regional do Norte under the
   Quadro de Referencia Estrategico Nacional (QREN), through the Fundo
   Europeu de Desenvolvimento Regional (FEDER) [NORTE-07-0124-FEDER-000002,
   ON.2 - O Novo Norte]; FCT; Fundação para a Ciência e a Tecnologia
   [PIC/IC/82802/2007] Funding Source: FCT
FX This work was funded by Project PIC/IC/82802/2007 co-funded by the
   COMPETE Program subsidized by FEDER and by FCT (Fundacao para a Ciencia
   e Tecnologia), and Project 'NORTE-07-0124-FEDER-000002-Host-Pathogen
   Interactions' co-funded by Programa Operacional Regional do Norte (ON.2
   - O Novo Norte), under the Quadro de Referencia Estrategico Nacional
   (QREN), through the Fundo Europeu de Desenvolvimento Regional (FEDER)
   and by FCT. The authors wish to thank all patients and controls for
   their participation in this study.
CR Abubakar I, 2008, INFLAMM BOWEL DIS, V14, P401, DOI 10.1002/ibd.20276
   Agnholt J, 2003, CYTOKINE, V23, P76, DOI 10.1016/S1043-4666(03)00201-1
   Allen PB, 2010, BMC GASTROENTEROL, V10, DOI 10.1186/1471-230X-10-1
   Armuzzi A, 2008, DIGEST LIVER DIS, V40, pS271, DOI 10.1016/S1590-8658(08)60537-X
   Benoit M, 2008, J IMMUNOL, V181, P3733, DOI 10.4049/jimmunol.181.6.3733
   Bode JG, 2012, CELL SIGNAL, V24, P1185, DOI 10.1016/j.cellsig.2012.01.018
   Campos N, 2011, IMMUNOBIOLOGY, V216, P961, DOI 10.1016/j.imbio.2011.01.002
   Caviglia R, 2007, WORLD J GASTROENTERO, V13, P5238, DOI 10.3748/wjg.v13.i39.5238
   Cros J, 2010, IMMUNITY, V33, P375, DOI 10.1016/j.immuni.2010.08.012
   D'Haens G, 2008, LANCET, V371, P660, DOI 10.1016/S0140-6736(08)60304-9
   Deng WY, 2012, CELL PHYSIOL BIOCHEM, V30, P953, DOI 10.1159/000341472
   Dignass A, 2010, J CROHNS COLITIS, V4, P28, DOI 10.1016/j.crohns.2009.12.002
   Duraes C, 2013, INFLAMM BOWEL DIS, V19, P230, DOI 10.1002/ibd.23007
   Eissner G, 2000, J IMMUNOL, V164, P6193, DOI 10.4049/jimmunol.164.12.6193
   Feller M, 2007, LANCET INFECT DIS, V7, P607, DOI 10.1016/S1473-3099(07)70211-6
   Grip O, 2007, INFLAMM BOWEL DIS, V13, P566, DOI 10.1002/ibd.20025
   Hausmann M, 2004, CLIN EXP IMMUNOL, V136, P157, DOI 10.1111/j.1365-2249.2004.02420.x
   Hume DA, 2008, J IMMUNOL, V181, P5829, DOI 10.4049/jimmunol.181.9.5829
   Koch S, 2010, CLIN EXP IMMUNOL, V161, P332, DOI 10.1111/j.1365-2249.2010.04177.x
   Lees CW, 2011, GUT, V60, P1739, DOI 10.1136/gut.2009.199679
   Lim SG, 2013, CELL IMMUNOL, V285, P10, DOI 10.1016/j.cellimm.2013.08.002
   Lutay N, 2014, PLOS ONE, V9, DOI 10.1371/journal.pone.0086466
   Magro F, 2010, BIODRUGS, V24, P1, DOI 10.2165/11586300-000000000-00000
   Murray PJ, 2011, NAT REV IMMUNOL, V11, P723, DOI 10.1038/nri3073
   Osterman Mark T, 2007, Curr Treat Options Gastroenterol, V10, P195, DOI 10.1007/s11938-007-0013-3
   REINECKER HC, 1993, CLIN EXP IMMUNOL, V94, P174
   Rossol M, 2012, ARTHRITIS RHEUM-US, V64, P671, DOI 10.1002/art.33418
   Sartor RB, 2006, NAT CLIN PRACT GASTR, V3, P390, DOI 10.1038/ncpgasthep0528
   Scallon B, 2002, J PHARMACOL EXP THER, V301, P418, DOI 10.1124/jpet.301.2.418
   Sheikh SZ, 2010, CURR OPIN GASTROEN, V26, P578, DOI 10.1097/MOG.0b013e32833d4b71
   Smith AM, 2009, J EXP MED, V206, P1883, DOI 10.1084/jem.20091233
   Soellner L, 2007, CELL SIGNAL, V19, P1899, DOI 10.1016/j.cellsig.2007.04.014
   Strober W, 2007, J CLIN INVEST, V117, P514, DOI 10.1172/JCI30587
   Van Limbergen J, 2009, ANNU REV GENOM HUM G, V10, P89, DOI 10.1146/annurev-genom-082908-150013
   Vos ACW, 2012, INFLAMM BOWEL DIS, V18, P401, DOI 10.1002/ibd.21818
   Vos ACW, 2011, GASTROENTEROLOGY, V140, P221, DOI 10.1053/j.gastro.2010.10.008
   Wong KL, 2012, IMMUNOL RES, V53, P41, DOI 10.1007/s12026-012-8297-3
   Yang JY, 2014, BIOMARK RES, V2, DOI 10.1186/2050-7771-2-1
NR 38
TC 26
Z9 26
U1 0
U2 7
PU WILEY
PI HOBOKEN
PA 111 RIVER ST, HOBOKEN 07030-5774, NJ USA
SN 0009-9104
EI 1365-2249
J9 CLIN EXP IMMUNOL
JI Clin. Exp. Immunol.
PD SEP
PY 2014
VL 177
IS 3
BP 703
EP 711
DI 10.1111/cei.12375
PG 9
WC Immunology
WE Science Citation Index Expanded (SCI-EXPANDED)
SC Immunology
GA AM7JW
UT WOS:000340044000016
PM 24816497
OA Bronze, Green Published
DA 2024-01-22
ER

PT J
AU Willot, S
   Noble, A
   Deslandres, C
AF Willot, Stephanie
   Noble, Angela
   Deslandres, Colette
TI Methotrexate in the Treatment of Inflammatory Bowel Disease: An 8-Year
   Retrospective Study in a Canadian Pediatric IBD Center
SO INFLAMMATORY BOWEL DISEASES
LA English
DT Article
DE inflammatory bowel disease; children; methotrexate; immunosuppressive
   therapy
ID LONG-TERM EFFICACY; ACTIVE CROHNS-DISEASE; ULCERATIVE-COLITIS;
   DOUBLE-BLIND; AZATHIOPRINE; INFLIXIMAB; THERAPY; 6-MERCAPTOPURINE;
   MAINTENANCE; INTOLERANT
AB Background: Methotrexate (MTX) is used as an alternative immunosuppressive treatment for patients with inflammatory bowel disease (IBD). The aim of the study was to evaluate effectiveness and tolerance of MTX for children with IBD.
   Methods: A retrospective study was conducted in our pediatric IBD center of all children having received MTX for the treatment of their IBD between 2000 and 2008. Remission was defined as discontinuation of steroids and Harvey-Bradshaw Index <4 for Crohn's disease (CD) patients or Pediatric Ulcerative Colitis Activity Index (PUCAI) <10 for ulcerative (UC) or indeterminate colitis (IC) patients.
   Results: Seventy-five patients had CD, 5 UC, and 13 IC. Mean age at diagnosis was 11 (0.6-17.4) years. Ninety patients were previously treated with purine analogs and 26 with anti-tumor necrosis factor (TNF). Among patients assessed for effectiveness of MTX (n = 79), clinical remission was observed in 29, 37, 25, and 16% of CD patients (n = 63) and 19, 25, 13, and 7% of patients with UC or IC (n = 16), respectively, 3, 6,12, and 24 months after initiation of MTX. The 1-year remission rate for CD patients was significantly higher in patients with colonic disease. Forty-six patients (49%) experienced side effects but only 13 (14%) had to discontinue treatment.
   Conclusions: The long-term remission rate with MTX in our pediatric IBD population was low. However, MTX was generally well tolerated and induced and maintained remission in some patients who previously had failed a purine analog and/or anti-TNF. Prospective controlled trials are indicated to determine the place of MTX in the management of pediatric IBD. (Inflamm Bowel Dis 2011;17:2521-2526)
C1 [Deslandres, Colette] Univ Montreal, Dept Pediat Gastroenterol, Div Pediat Gastroenterol Hepatol & Nutr, Hop St Justine, Montreal, PQ H3T 1C5, Canada.
C3 Universite de Montreal
RP Deslandres, C (通讯作者)，Univ Montreal, Dept Pediat Gastroenterol, Div Pediat Gastroenterol Hepatol & Nutr, Hop St Justine, 3175 Cote St Catherine, Montreal, PQ H3T 1C5, Canada.
EM colette.deslandres@umontreal.ca
RI Deslandres, Colette/AAO-5814-2021
FU Beaufour Ipsen Pharma/groupe francophone d'hepato gastroenterologie et
   nutrition pediatrique (GFHGNP); Alexandre Lecavalier for Crohn's disease
FX Partially supported by an educational grant from Beaufour Ipsen
   Pharma/groupe francophone d'hepato gastroenterologie et nutrition
   pediatrique (GFHGNP) (to S.W.) and by the funds Alexandre Lecavalier for
   Crohn's disease.
CR Ardizzone S, 2003, DIGEST LIVER DIS, V35, P619, DOI 10.1016/S1590-8658(03)00372-4
   Baert F, 2003, NEW ENGL J MED, V348, P601, DOI 10.1056/NEJMoa020888
   CANDY S, 1995, GUT, V37, P674, DOI 10.1136/gut.37.5.674
   Charpignon C, 2008, GASTROEN CLIN BIOL, V32, P153, DOI 10.1016/j.gcb.2007.11.011
   Colombel JF, 2010, NEW ENGL J MED, V362, P1383, DOI 10.1056/NEJMoa0904492
   Cummings JRF, 2005, ALIMENT PHARM THER, V21, P385, DOI 10.1111/j.1365-2036.2005.02331.x
   DESLANDERS C, 1999, J PEDIAT GASTROENTER, V29, P520
   FEAGAN B, 2008, COMMIT DDW
   Feagan BG, 2000, NEW ENGL J MED, V342, P1627, DOI 10.1056/NEJM200006013422202
   FEAGAN BG, 1995, NEW ENGL J MED, V332, P292, DOI 10.1056/NEJM199502023320503
   Fraser AG, 2002, GUT, V50, P485, DOI 10.1136/gut.50.4.485
   Gisbert JP, 2009, ALIMENT PHARM THER, V30, P126, DOI 10.1111/j.1365-2036.2009.04023.x
   HARVEY RF, 1980, LANCET, V1, P514
   Herfarth HH, 2010, INFLAMM BOWEL DIS, V16, P1421, DOI 10.1002/ibd.21246
   Lémann M, 2000, AM J GASTROENTEROL, V95, P1730
   Mack DR, 1998, J PEDIATR-US, V132, P830, DOI 10.1016/S0022-3476(98)70313-0
   Maini RN, 1998, ARTHRITIS RHEUM, V41, P1552, DOI 10.1002/1529-0131(199809)41:9<1552::AID-ART5>3.0.CO;2-W
   Markowitz J, 2000, GASTROENTEROLOGY, V119, P895, DOI 10.1053/gast.2000.18144
   MORGAN SL, 1994, ANN INTERN MED, V121, P833, DOI 10.7326/0003-4819-121-11-199412010-00002
   Oren R, 1997, AM J GASTROENTEROL, V92, P2203
   Prefontaine E, 2009, COCHRANE DB SYST REV, DOI 10.1002/14651858.CD000067.pub2
   Ravikumara M, 2007, J PEDIATR GASTR NUTR, V44, P427, DOI 10.1097/MPG.0b013e3180320689
   Schröder O, 2006, EUR J GASTROEN HEPAT, V18, P11, DOI 10.1097/00042737-200601000-00003
   Shale M, 2008, GUT, V57, P1639, DOI 10.1136/gut.2008.163279
   Tajiri H, 2008, DIGESTION, V77, P150, DOI 10.1159/000140974
   Turner D, 2007, AM J GASTROENTEROL, V102, P2804, DOI 10.1111/j.1572-0241.2007.01474.x
   Turner D, 2007, GASTROENTEROLOGY, V133, P423, DOI 10.1053/j.gastro.2007.05.029
   Uhlen S, 2006, INFLAMM BOWEL DIS, V12, P1053, DOI 10.1097/01.mib.0000235103.47280.bb
   van den Brande JMH, 2007, INFLAMM BOWEL DIS, V13, P118, DOI 10.1002/ibd.20000
   Vermeire S, 2007, GUT, V56, P1226, DOI 10.1136/gut.2006.099978
   Wahed M, 2009, ALIMENT PHARM THER, V30, P614, DOI 10.1111/j.1365-2036.2009.04073.x
   Weiss B, 2009, J PEDIATR GASTR NUTR, V48, P526, DOI 10.1097/MPG.0b013e318196df3e
NR 32
TC 35
Z9 37
U1 0
U2 9
PU OXFORD UNIV PRESS INC
PI CARY
PA JOURNALS DEPT, 2001 EVANS RD, CARY, NC 27513 USA
SN 1078-0998
EI 1536-4844
J9 INFLAMM BOWEL DIS
JI Inflamm. Bowel Dis.
PD DEC
PY 2011
VL 17
IS 12
BP 2521
EP 2526
DI 10.1002/ibd.21653
PG 6
WC Gastroenterology & Hepatology
WE Science Citation Index Expanded (SCI-EXPANDED)
SC Gastroenterology & Hepatology
GA 857QP
UT WOS:000297734000022
PM 21337668
DA 2024-01-22
ER

PT J
AU Alourfi, M
   Mosli, M
   Saadah, OI
AF Alourfi, Mansour
   Mosli, Mahmoud
   Saadah, Omar, I
TI The Efficacy of Anti-Tumor Necrosis Factor Alpha for Symptomatic
   Stricturing Small Bowel Crohn's Disease
SO CUREUS JOURNAL OF MEDICAL SCIENCE
LA English
DT Article
DE anti-tnf-alpha; stricture; adalimumab; infliximab; surgery; saudi
   arabia; crohn's disease
ID INFLIXIMAB; EPIDEMIOLOGY
AB Introduction
   Crohn's disease (CD) is a chronic inflammatory disease. Current treatment aims to prevent complications and the need for surgical intervention. In patients with symptomatic complications, such as strictures, the possible benefits of anti-tumor necrosis factor-alpha (anti-TNF-alpha) therapy are currently the subject of considerable debate. This study aims to determine whether anti-TNF-alpha therapy could decrease the need for or delay the time until surgery in patients with CD presenting with symptomatic strictures of the small bowel in the King Abdulaziz University Hospital (KAUH), Saudi Arabia.
   Methods
   We conducted a retrospective, single-center study that assessed the need for surgical treatment in adult patients with symptomatic stricturing CD who were treated conventionally or with TNF-alpha inhibitors. Simple logistic regression was used to examine the association between surgical resection and biologics therapy and stepwise elimination logistic regression analysis was used to identify predictors of surgical resection.
   Results
   In total, 75 patients fulfilled the study criteria with 50 in the anti-TNF-alpha arm and 25 in the conventional arm. Surgical resection was required for six patients (12.2%) in the anti-TNF-alpha treatment arm and one patient (4%) in the conventional treatment arm (P=0.26). Endoscopic balloon dilatation was performed in two patients (4%) in the anti-TNF-alpha arm and one patient (4%) in the conventional arm (P=0.69). No statistically significant association was observed between surgical resection and treatment with biologic therapy (odds ratio [OR]=0.50, 95% CI: 0.16-1.53, P=0.22). Stepwise elimination identified age (OR=4.54, 95% CI: 0.79-25.11, P=0.09) and disease duration (OR=1.01, 95% CI: 1.00-1.02, P=0.004) as significant predictors of surgery.
   Conclusions
   In this cohort, anti-TNF-alpha therapy did not provide additional benefits with regards to avoiding or delaying surgery in CD patients with stricturing of the small bowel.
C1 [Alourfi, Mansour] King Faisal Med City Southern Reg, Internal Med, Abha, Saudi Arabia.
   [Alourfi, Mansour] King Abdulaziz Univ, Internal Med, Jeddah, Saudi Arabia.
   [Mosli, Mahmoud] King Abdulaziz Univ Hosp, Gastroenterol, Jeddah, Saudi Arabia.
   [Mosli, Mahmoud; Saadah, Omar, I] King Abdulaziz Univ, Inflammatory Bowel Dis Res Grp, Jeddah, Saudi Arabia.
   [Saadah, Omar, I] King Abdulaziz Univ Hosp, Pediat Gastroenterol, Jeddah, Saudi Arabia.
C3 King Faisal Medical City; King Abdulaziz University; King Abdulaziz
   University; King Abdulaziz University Hospital - Jeddah; King Abdulaziz
   University; King Abdulaziz University; King Abdulaziz University
   Hospital - Jeddah
RP Mosli, M (通讯作者)，King Abdulaziz Univ Hosp, Gastroenterol, Jeddah, Saudi Arabia.; Mosli, M (通讯作者)，King Abdulaziz Univ, Inflammatory Bowel Dis Res Grp, Jeddah, Saudi Arabia.
EM mmosli@kau.edu.sa
RI Saadah, Omar I/G-2068-2011; Mosli, Mahmoud/ABH-8266-2022
OI Saadah, Omar I/0000-0002-3744-9907; 
CR Bamba S, 2020, J GASTROENTEROL, V55, P615, DOI 10.1007/s00535-020-01670-2
   Bouguen G, 2009, ALIMENT PHARM THER, V30, P749, DOI 10.1111/j.1365-2036.2009.04089.x
   Bouhnik Y, 2018, GUT, V67, P53, DOI 10.1136/gutjnl-2016-312581
   Campos C, 2017, DIGEST DIS SCI, V62, P1628, DOI 10.1007/s10620-017-4572-4
   Chang CW, 2015, INTEST RES, V13, P19, DOI 10.5217/ir.2015.13.1.19
   Chiba Mitsuro, 2019, Autops Case Rep, V9, pe2018068, DOI 10.4322/acr.2018.068
   Condino G, 2013, DIGEST LIVER DIS, V45, P258, DOI 10.1016/j.dld.2012.10.009
   Cosnes J, 2011, GASTROENTEROLOGY, V140, P1785, DOI 10.1053/j.gastro.2011.01.055
   Feuerstein JD, 2017, MAYO CLIN PROC, V92, P1088, DOI 10.1016/j.mayocp.2017.04.010
   Jeuring SF, 2017, NED TIJDSCHR GENEES, V161, P1641
   Kaplan GG, 2012, AM J GASTROENTEROL, V107, P1879, DOI 10.1038/ajg.2012.333
   Murthy SK, 2020, GUT, V69, P274, DOI 10.1136/gutjnl-2019-318440
   Nagata Y, 2019, J GASTROENTEROL, V54, P330, DOI 10.1007/s00535-018-1511-x
   Pallotta N, 2008, WORLD J GASTROENTERO, V14, P1885, DOI 10.3748/wjg.14.1885
   Pelletier AL, 2009, ALIMENT PHARM THER, V29, P279, DOI 10.1111/j.1365-2036.2008.03887.x
   Rieder F, 2013, GUT, V62, P1072, DOI 10.1136/gutjnl-2012-304353
   Rodríguez-Lago I, 2020, J CROHNS COLITIS, V14, P557, DOI 10.1093/ecco-jcc/jjz158
   Saadah OI, 2003, J PEDIATR GASTR NUTR, V36, P403, DOI 10.1097/00005176-200303000-00020
   Targownik LE, 2019, INFLAMM BOWEL DIS, V25, P1718, DOI 10.1093/ibd/izz063
   Van Assche G, 2010, GUT, V59, P320, DOI 10.1136/gut.2009.180182
   Zorzi F, 2012, ALIMENT PHARM THER, V35, P1397, DOI 10.1111/j.1365-2036.2012.05100.x
NR 21
TC 1
Z9 1
U1 0
U2 1
PU SPRINGERNATURE
PI LONDON
PA CAMPUS, 4 CRINAN ST, LONDON, N1 9XW, ENGLAND
EI 2168-8184
J9 CUREUS J MED SCIENCE
JI Cureus J Med Sci
PD SEP 8
PY 2020
VL 12
IS 9
AR e10315
DI 10.7759/cureus.10315
PG 9
WC Medicine, General & Internal
WE Emerging Sources Citation Index (ESCI)
SC General & Internal Medicine
GA NK7XB
UT WOS:000566944700012
PM 33052277
OA gold, Green Published
DA 2024-01-22
ER

PT J
AU Gisbert, JP
   Marín, AC
   Chaparro, M
AF Gisbert, J. P.
   Marin, A. C.
   Chaparro, M.
TI Systematic review: factors associated with relapse of inflammatory bowel
   disease after discontinuation of anti-TNF therapy
SO ALIMENTARY PHARMACOLOGY & THERAPEUTICS
LA English
DT Review
ID CROHNS-DISEASE; RHEUMATOID-ARTHRITIS; INFLIXIMAB WITHDRAWAL; FECAL
   CALPROTECTIN; FOLLOW-UP; MAINTENANCE TREATMENT; SCIENTIFIC WORKSHOP;
   ULCERATIVE-COLITIS; CLINICAL REMISSION; LONG
AB BackgroundThe discontinuation of anti-tumour necrosis factor (anti-TNF) treatment in inflammatory bowel disease (IBD) patients in remission could be considered.
   AimTo evaluate the factors associated with relapse of IBD after discontinuation of anti-TNF therapy.
   MethodsElectronic (PubMed/Embase) and manual search up to January 2015.
   ResultsThe overall risk of relapse after discontinuation of anti-TNFs (27 studies) was 44% for Crohn's disease (CD; follow-up range: 6-125months) and 38% for ulcerative colitis (follow-up range: 6-24months). Several factors were investigated to identify patients who are more likely to achieve long-lasting remission after anti-TNF discontinuation. The factors associated with a higher risk of relapse are younger age, smoking, longer disease duration, and fistulising perianal CD. Laboratory markers such as low haemoglobin levels, high C-reactive protein levels and high faecal calprotectin seem to increase the risk of relapse. On the other hand, low serum anti-TNF levels seem to be associated with a lower risk of flare-up. Mucosal healing seems to decrease the risk of relapse after anti-TNF discontinuation (overall, this risk is 26% at 1 year with mucosal healing and 42% without), although this observation has not been confirmed by some authors. In patients receiving escalated anti-TNF doses or receiving anti-TNFs for the prevention of post-operative CD recurrence, the risk of relapse after discontinuation is high (>75%). Re-administration of the drug in those who relapsed after stopping treatment is effective and safe.
   ConclusionsA high proportion of patients with IBD relapse after discontinuation of anti-TNF treatment. As available data are insufficient to make strong recommendations on when anti-TNF therapy could be stopped, decisions should be taken on an individual basis.
C1 Ctr Invest Biomed Red Enfermedades Hepat & Digest, Gastroenterol Unit, Hosp Univ La Princesa, Madrid, Spain.
   Ctr Invest Biomed Red Enfermedades Hepat & Digest, Inst Invest Sanitaria Princesa IIS IP, Madrid, Spain.
C3 CIBER - Centro de Investigacion Biomedica en Red; CIBEREHD; CIBER -
   Centro de Investigacion Biomedica en Red; CIBEREHD
RP Gisbert, JP (通讯作者)，Playa Mojacar 29, Madrid 28669, Spain.
EM javier.p.gisbert@gmail.com
RI Chaparro, María/I-2500-2016; Gisbert, Javier P/GRY-2719-2022; Gisbert,
   Javier P/ABB-7531-2021; Marin, Alicia C./H-3672-2014
OI Chaparro, María/0000-0002-9275-4242; Gisbert, Javier
   P/0000-0003-2090-3445; Marin, Alicia C./0000-0003-1008-1812
FU MSD; Abbvie
FX Declaration of personal interests: JP Gisbert and M Chaparro have served
   as speakers, consultants and advisory members for and have received
   research funding from MSD and Abbvie. AC Marin: none.
CR Annunziata ML, 2014, J CROHNS COLITIS, V8, pS233, DOI 10.1016/S1873-9946(14)60522-5
   [Anonymous], J CROHNS COLITIS
   [Anonymous], NICE TECHN APPR GUID
   [Anonymous], 2015, J CROHNS COLITIS
   Armuzzi A, 2010, GASTROENTEROLOGY, V138, pS691
   Armuzzi A, 2012, J CROHNS COLITIS, V6, P492, DOI 10.1016/j.crohns.2011.12.016
   Baert F, 2014, CLIN GASTROENTEROL H, V12, P1474, DOI 10.1016/j.cgh.2014.01.033
   Baert F, 2013, J CROHNS COLITIS, V7, P154, DOI 10.1016/j.crohns.2012.03.018
   Baert F, 2010, GASTROENTEROLOGY, V138, P463, DOI 10.1053/j.gastro.2009.09.056
   Ben-Horin S, 2011, ALIMENT PHARM THER, V33, P987, DOI 10.1111/j.1365-2036.2011.04612.x
   Ben-Horin S, 2014, AUTOIMMUN REV, V13, P24, DOI 10.1016/j.autrev.2013.06.002
   Benitez JM, 2013, GUT, V62, P1806, DOI 10.1136/gutjnl-2012-303957
   Blackmore L, 2012, CLIN MED, V12, P235, DOI 10.7861/clinmedicine.12-3-235
   Bortlik M, 2012, 20 UNITED EUROPEAN G, pP0870
   Casanova MJ, 2012, J CROHNS COLITIS, V6, P1034, DOI 10.1016/j.crohns.2012.04.001
   Castaño-Milla C, 2015, J CLIN GASTROENTEROL, V49, P34, DOI 10.1097/MCG.0000000000000169
   Caviglia R, 2007, WORLD J GASTROENTERO, V13, P5238, DOI 10.3748/wjg.v13.i39.5238
   Chaparro M, 2012, ALIMENT PHARM THER, V35, P971, DOI 10.1111/j.1365-2036.2012.05057.x
   Chaparro M, 2014, EXPERT OPIN DRUG SAF, V13, P1749, DOI 10.1517/14740338.2014.959489
   Chaparro M, 2011, CURR PHARM BIOTECHNO, V12, P765, DOI 10.2174/138920111795470903
   Chauvin A, 2014, DIGEST LIVER DIS, V46, P695, DOI 10.1016/j.dld.2014.04.012
   Ciria V, 2014, J CROHNS COLITIS, V8, pS270, DOI 10.1016/S1873-9946(14)60607-3
   Clarke K, 2012, INFLAMM BOWEL DIS, V18, P174, DOI 10.1002/ibd.21792
   Colombel JF, 2007, GASTROENTEROLOGY, V132, P52, DOI 10.1053/j.gastro.2006.11.041
   Crombé V, 2011, INFLAMM BOWEL DIS, V17, P2144, DOI 10.1002/ibd.21615
   D'Haens GR, 2011, AM J GASTROENTEROL, V106, P199, DOI 10.1038/ajg.2010.392
   Dai C, 2014, PLOS ONE, V9, DOI 10.1371/journal.pone.0110797
   Danese S, 2011, ALIMENT PHARM THER, V34, P1, DOI 10.1111/j.1365-2036.2011.04679.x
   Dart RJ, 2014, FRONTLINE GASTROENTE, V5, P176, DOI 10.1136/flgastro-2013-100392
   de Chambrun GP, 2010, NAT REV GASTRO HEPAT, V7, P15, DOI 10.1038/nrgastro.2009.203
   de Lima A, 2014, GASTROENTEROLOGY, V146, pS78
   Domènech E, 2005, ALIMENT PHARM THER, V22, P1107, DOI 10.1111/j.1365-2036.2005.02670.x
   Domènech E, 2010, J CLIN GASTROENTEROL, V44, P34, DOI 10.1097/MCG.0b013e3181962dfa
   Echarri A, 2012, 20 UNITED EUROPEAN G, pP0287
   Eshuis EJ, 2013, INFLAMM BOWEL DIS, V19, P1622, DOI 10.1097/MIB.0b013e318281f4c4
   Farkas K, 2014, WORLD J GASTROENTERO, V20, P2995, DOI 10.3748/wjg.v20.i11.2995
   Farkas K, 2013, SCAND J GASTROENTERO, V48, P1394, DOI 10.3109/00365521.2013.845906
   Farrell RJ, 2003, GASTROENTEROLOGY, V124, P917, DOI 10.1053/gast.2003.50145
   Felice C, 2014, J CROHNS COLITIS, V8, pS216, DOI 10.1016/S1873-9946(14)60483-9
   Fernández-Salazar L, 2014, J CROHNS COLITIS, V8, pS259, DOI 10.1016/S1873-9946(14)60583-3
   Ford AC, 2013, AM J GASTROENTEROL, V108, P1268, DOI 10.1038/ajg.2013.138
   Ford AC, 2011, AM J GASTROENTEROL, V106, P644, DOI 10.1038/ajg.2011.73
   Gearry RB, 2013, J GASTROEN HEPATOL, V28, P801, DOI 10.1111/jgh.12115
   Gisbert JP, 2015, J CROHNS COLITIS, V9, pS315
   Gisbert JP, 2009, DIGEST LIVER DIS, V41, P56, DOI 10.1016/j.dld.2008.05.008
   Gisbert Javier P, 2007, Gastroenterol Hepatol, V30, P117, DOI 10.1157/13100073
   Gisbert JP, 2013, AM J GASTROENTEROL, V108, P1426, DOI 10.1038/ajg.2013.171
   Gisbert JP, 2009, AM J GASTROENTEROL, V104, P760, DOI 10.1038/ajg.2008.88
   Goekoop-Ruiterman YPM, 2005, ARTHRITIS RHEUM-US, V52, P3381, DOI [10.1002/art.21405, 10.1002/art.23364]
   Guerra I, 2014, CURR DRUG METAB, V15, P875
   Guidi L, 2008, TECH COLOPROCTOL, V12, P111, DOI 10.1007/s10151-008-0411-0
   Hanauer SB, 2002, LANCET, V359, P1541, DOI 10.1016/S0140-6736(02)08512-4
   Karmiris K, 2008, GUT, V57, pA255
   Karmiris K, 2011, CLIN GASTROENTEROL H, V9, P130, DOI 10.1016/j.cgh.2010.10.022
   Lichtenstein GR, 2005, GASTROENTEROLOGY, V128, P862, DOI 10.1053/j.gastro.2005.01.048
   Lindsay J, 2008, ALIMENT PHARM THER, V28, P76, DOI 10.1111/j.1365-2036.2008.03709.x
   Louis E, 2012, GASTROENTEROLOGY, V142, pE18, DOI [10.1053/j.gastro.2011.11.011, 10.1053/j.gastro.2012.03.031]
   Louis E, 2012, GASTROENTEROLOGY, V142, P63, DOI 10.1053/j.gastro.2011.09.034
   Louis E, 2010, CURR DRUG TARGETS, V11, P148, DOI 10.2174/138945010790309957
   Lu C, 2012, WORLD J GASTROENTERO, V18, P5058, DOI 10.3748/wjg.v18.i36.5058
   Luppino I, 2013, DIGEST LIVER DIS, V45S, P100
   Magro F, 2014, J CROHNS COLITIS, V8, P31, DOI 10.1016/j.crohns.2013.04.006
   Mao R, 2012, INFLAMM BOWEL DIS, V18, P1894, DOI 10.1002/ibd.22861
   Marino M, 2014, J CROHNS COLITIS, V8, pS232, DOI 10.1016/S1873-9946(14)60521-3
   Molander P, 2015, J CROHNS COLITIS, V9, P33, DOI 10.1016/j.crohns.2014.06.012
   Molander P, 2014, INFLAMM BOWEL DIS, V20, P1021, DOI 10.1097/MIB.0000000000000052
   Molnár T, 2013, ALIMENT PHARM THER, V37, P225, DOI 10.1111/apt.12160
   Molnár T, 2008, J CROHNS COLITIS, V2, P322, DOI 10.1016/j.crohns.2008.07.003
   Nawata M, 2008, MOD RHEUMATOL, V18, P460, DOI 10.1007/s10165-008-0089-1
   Nunes T, 2013, ALIMENT PHARM THER, V38, P752, DOI 10.1111/apt.12440
   Nuti F, 2010, DIGEST LIVER DIS, V42, pS326, DOI 10.1016/S1590-8658(10)60555-5
   Papamichael K, 2015, CLIN GASTROENTEROL H, V13, P1103, DOI 10.1016/j.cgh.2014.11.026
   Pariente B, 2014, ALIMENT PHARM THER, V40, P338, DOI 10.1111/apt.12838
   Parkes GC, 2014, J CROHNS COLITIS, V8, P717, DOI 10.1016/j.crohns.2014.02.002
   Pittet V, 2013, J CROHNS COLITIS, V7, P820, DOI 10.1016/j.crohns.2013.04.013
   Quinn MA, 2005, ARTHRITIS RHEUM-US, V52, P27, DOI 10.1002/art.20712
   Rajca S, 2014, INFLAMM BOWEL DIS, V20, P978, DOI 10.1097/MIB.0000000000000036
   Regueiro M, 2014, CLIN GASTROENTEROL H, V12, P1494, DOI 10.1016/j.cgh.2013.12.035
   Regueiro M, 2009, INFLAMM BOWEL DIS, V15, P1583, DOI 10.1002/ibd.20909
   Regueiro M, 2009, GASTROENTEROLOGY, V136, P441, DOI 10.1053/j.gastro.2008.10.051
   Rismo R, 2013, SCAND J GASTROENTERO, V48, P311, DOI 10.3109/00365521.2012.758773
   RUTGEERTS P, 1984, GUT, V25, P665, DOI 10.1136/gut.25.6.665
   Salleron J, 2012, J CROHNS COLITIS, V6S1, pP274
   Schnitzler F, 2009, INFLAMM BOWEL DIS, V15, P1295, DOI 10.1002/ibd.20927
   Sebastian S, 2013, J CROHNS COLITIS S1, V7, pS166
   Shen B, 2013, CLIN GASTROENTEROL H, V11, P1538, DOI 10.1016/j.cgh.2013.03.033
   Solberg IC, 2007, CLIN GASTROENTEROL H, V5, P1430, DOI 10.1016/j.cgh.2007.09.002
   Sorrentino D, 2010, CLIN GASTROENTEROL H, V8, pe578
   Sorrentino D, 2010, CLIN GASTROENTEROL H, V8, P591
   Sorrentino D, 2014, INFLAMM BOWEL DIS, V20, P757, DOI 10.1097/01.MIB.0000442680.47427.bf
   Steenholdt C, 2012, SCAND J GASTROENTERO, V47, P518, DOI 10.3109/00365521.2012.660541
   Tanaka Y, 2010, ANN RHEUM DIS, V69, P1286, DOI 10.1136/ard.2009.121491
   Ternant D, 2015, CLIN PHARMACOKINET, V54, P551, DOI 10.1007/s40262-014-0225-3
   Theede K, 2013, DAN MED J, V60
   Van Assche G, 2003, AM J GASTROENTEROL, V98, P332, DOI 10.1016/S0002-9270(02)05909-9
   van Lent AU, 2013, DIGEST DIS, V31, P222, DOI 10.1159/000353374
   Viazis Nikos, 2013, J Crohns Colitis, V7, pe457, DOI 10.1016/j.crohns.2013.02.018
   Waugh AWG, 2010, ALIMENT PHARM THER, V32, P1129, DOI 10.1111/j.1365-2036.2010.04446.x
   Wynands J, 2008, J PEDIATR GASTR NUTR, V46, P293, DOI 10.1097/MPG.0b013e31815604cd
   Zelinkova Z, 2013, CLIN GASTROENTEROL H, V11, P318, DOI 10.1016/j.cgh.2012.10.024
NR 100
TC 84
Z9 86
U1 0
U2 4
PU WILEY
PI HOBOKEN
PA 111 RIVER ST, HOBOKEN 07030-5774, NJ USA
SN 0269-2813
EI 1365-2036
J9 ALIMENT PHARM THER
JI Aliment. Pharmacol. Ther.
PD AUG
PY 2015
VL 42
IS 4
BP 391
EP 405
DI 10.1111/apt.13276
PG 15
WC Gastroenterology & Hepatology; Pharmacology & Pharmacy
WE Science Citation Index Expanded (SCI-EXPANDED)
SC Gastroenterology & Hepatology; Pharmacology & Pharmacy
GA CM7TU
UT WOS:000357900200001
PM 26075832
DA 2024-01-22
ER

PT J
AU Zhao, C
   Bao, CH
   Li, J
   Zhu, YF
   Wang, SY
   Yang, L
   Shi, Y
   Liu, HR
   Dou, CZ
   Ding, GH
   Wang, XM
   Wu, HG
AF Zhao, Chen
   Bao, Chunhui
   Li, Jing
   Zhu, Yifang
   Wang, Siyao
   Yang, Ling
   Shi, Yin
   Liu, Huirong
   Dou, Chuanzi
   Ding, Guanghong
   Wang, Xiaomei
   Wu, Huangan
TI Moxibustion and Acupuncture Ameliorate Crohn's Disease by Regulating the
   Balance between Th17 and Treg Cells in the Intestinal Mucosa
SO EVIDENCE-BASED COMPLEMENTARY AND ALTERNATIVE MEDICINE
LA English
DT Article
ID T-CELLS; ULCERATIVE-COLITIS; EXPRESSION; TRIAL; DIFFERENTIATION
AB Previous studies have demonstrated that acupuncture is beneficial to patients with Crohn's disease (CD), but the mechanism underlying its therapeutic effects remains unclear. To identify the mechanism by which acupuncture treats CD, the balance between Th17 and Treg cells was assessed in CD patients. In this study, Ninety-two CD patients were randomly and equally assigned to a treatment group that were treated with herb-partitioned moxibustion and acupuncture or a control group with wheat bran-partitioned moxibustion and superficial acupuncture. The effect of these treatments on Th17 and Treg cells and their related molecular markers in the intestinal mucosa were detected before (week 0) and after (week 12) treatment. The results suggested that the ratio of Th17 and Treg cells was significantly decreased after treatment and that the levels of IL-17 and ROR gamma t in the intestinal mucosa were obviously reduced, while the expression of FOXP3 was increased after treatment in both groups. In the treatment group, the expression of these molecules was more markedly regulated than the control group. In conclusion, moxibustion and acupuncture have been shown to regulate the ratio of Th17 and Treg cells in the intestinal mucosa of CD patients and restore the balance between these immune cell subsets.
C1 [Zhao, Chen; Bao, Chunhui; Wang, Siyao; Shi, Yin; Liu, Huirong; Dou, Chuanzi; Wang, Xiaomei; Wu, Huangan] Shanghai Univ Tradit Chinese Med, Key Lab Acupuncture Moxibust & Immunol Effects, Shanghai 200030, Peoples R China.
   [Li, Jing] Shanghai Univ Tradit Chinese Med, Yueyang Hosp Integrated Tradit Chinese & Western, Dept Acupuncture Moxibust, Shanghai 200437, Peoples R China.
   [Zhu, Yifang] Shengzhou Hosp Tradit Chinese Med, Dept Acupuncture Moxibust, Shengzhou 312400, Zhejiang, Peoples R China.
   [Yang, Ling; Ding, Guanghong] Fudan Univ, Dept Mech & Engn Sci, Shanghai 200433, Peoples R China.
   [Ding, Guanghong] sharesai Res Ctr Acupuncture & Meridian, Shanghai 201203, Peoples R China.
C3 Shanghai University of Traditional Chinese Medicine; Shanghai University
   of Traditional Chinese Medicine; Fudan University
RP Wu, HG (通讯作者)，Shanghai Univ Tradit Chinese Med, Key Lab Acupuncture Moxibust & Immunol Effects, Shanghai 200030, Peoples R China.
EM wuhuangan@126.com
RI Li, June/JEF-1173-2023; Lu, Xiaomei/IUQ-2139-2023; wang,
   xiao/HZI-9156-2023; yuan, lin/JDW-7387-2023; Yang, Ling/F-5472-2012;
   liu, hui/HTO-8112-2023
OI Ding, Guanghong/0000-0001-6169-8615; ling, yang/0000-0001-7093-5926
FU National Basic Research Program of China (973 program) [2009CB522900];
   Ministry of Education Program for New Century Excellent Talents
   [NCET-13-0907]; Shanghai Municipal Health Bureau [20124028]; Shanghai
   top clinical medical center of Acupuncture, Moxibustion and Tuina
FX The authors thank Dr. Weifeng Chen at Zhongshan Hospital affiliated with
   Fudan University and Dr. Xin Guan at Shuguang Hospital affiliated with
   Shanghai University of TCM for their assistant in recruiting patients
   and thank Dr. Congqi Dai at Fudan University for the advice and paper
   revision. This work was supported by National Basic Research Program of
   China (973 program, no. 2009CB522900), The Ministry of Education Program
   for New Century Excellent Talents (no. NCET-13-0907), Shanghai Municipal
   Health Bureau (no. 20124028), and Shanghai top clinical medical center
   of Acupuncture, Moxibustion and Tuina.
CR Alex P, 2009, INFLAMM BOWEL DIS, V15, P341, DOI 10.1002/ibd.20753
   Anastasi JK, 2009, GASTROENTEROL NURS, V32, P243, DOI 10.1097/SGA.0b013e3181b2c920
   Bao CH, 2014, WORLD J GASTROENTERO, V20, P11000, DOI 10.3748/wjg.v20.i31.11000
   Bao CH, 2012, DIGEST DIS SCI, V57, P2286, DOI 10.1007/s10620-012-2161-0
   Bao CH, 2011, WORLD J GASTROENTERO, V17, P4960, DOI 10.3748/wjg.v17.i45.4960
   Barnes MJ, 2009, IMMUNITY, V31, P401, DOI 10.1016/j.immuni.2009.08.011
   Becker C, 2006, CYTOKINE GROWTH F R, V17, P97, DOI 10.1016/j.cytogfr.2005.09.004
   Boden EK, 2008, CURR OPIN GASTROEN, V24, P733, DOI 10.1097/MOG.0b013e328311f26e
   Canavan C, 2006, ALIMENT PHARM THER, V23, P377, DOI 10.1111/j.1365-2036.2006.02753.x
   Chen X, 2014, J LEUKOCYTE BIOL, V95, P723, DOI 10.1189/jlb.1213633
   Eastaff-Leung N, 2010, J CLIN IMMUNOL, V30, P80, DOI 10.1007/s10875-009-9345-1
   Fujino S, 2003, GUT, V52, P65, DOI 10.1136/gut.52.1.65
   Gray WN, 2011, INFLAMM BOWEL DIS, V17, P1581, DOI 10.1002/ibd.21520
   Ho TY, 2014, EVID-BASED COMPL ALT, V2014, DOI 10.1155/2014/942196
   Hovhannisyan Z, 2011, GASTROENTEROLOGY, V140, P957, DOI 10.1053/j.gastro.2010.12.002
   Hundorfean G, 2012, INFLAMM BOWEL DIS, V18, P180, DOI 10.1002/ibd.21677
   Joos S, 2004, DIGESTION, V69, P131, DOI 10.1159/000078151
   Joos S, 2006, SCAND J GASTROENTERO, V41, P1056, DOI 10.1080/00365520600580688
   Liu Y, 2010, NONDESTRUCT TEST EVA, V25, P25, DOI 10.1080/10589750902744992
   Liu YX, 2013, PLOS ONE, V8, DOI [10.1371/journal.pone.0063447, 10.1371/journal.pone.0076105, 10.4161/psb.23864, 10.1371/journal.pone.0065361, 10.4161/psb.25079]
   Ma TT, 2012, ALIMENT PHARM THER, V35, P552, DOI 10.1111/j.1365-2036.2011.04979.x
   Ma YX, 2013, EVID-BASED COMPL ALT, V2013, DOI 10.1155/2013/605460
   Mucida D, 2007, SCIENCE, V317, P256, DOI 10.1126/science.1145697
   Ng SC, 2013, GASTROENTEROLOGY, V145, P158, DOI 10.1053/j.gastro.2013.04.007
   Park YC, 2009, J ALTERN COMPLEM MED, V15, P879, DOI 10.1089/acm.2008.0369
   Powrie F, 2004, ANN NY ACAD SCI, V1029, P132, DOI 10.1196/annals.1309.030
   Rovedatti L, 2009, GUT, V58, P1629, DOI 10.1136/gut.2009.182170
   Sakaguchi S, 2008, CELL, V133, P775, DOI 10.1016/j.cell.2008.05.009
   Seiderer J, 2008, INFLAMM BOWEL DIS, V14, P437, DOI 10.1002/ibd.20339
   Spadoni I, 2012, MUCOSAL IMMUNOL, V5, P184, DOI 10.1038/mi.2011.64
   Wang Y, 2011, J DIGEST DIS, V12, P286, DOI 10.1111/j.1751-2980.2011.00505.x
   Zhang Z, 2006, INFLAMM BOWEL DIS, V12, P382, DOI 10.1097/01.MIB.0000218764.06959.91
   Zhao JM, 2014, WORLD J GASTROENTERO, V20, P13563, DOI 10.3748/wjg.v20.i37.13563
   Zhou EH, 2009, DIGEST DIS SCI, V54, P2198, DOI 10.1007/s10620-008-0620-4
NR 34
TC 24
Z9 29
U1 3
U2 23
PU HINDAWI LTD
PI LONDON
PA ADAM HOUSE, 3RD FLR, 1 FITZROY SQ, LONDON, W1T 5HF, ENGLAND
SN 1741-427X
EI 1741-4288
J9 EVID-BASED COMPL ALT
JI Evid.-based Complement Altern. Med.
PY 2015
VL 2015
AR 938054
DI 10.1155/2015/938054
PG 11
WC Integrative & Complementary Medicine
WE Science Citation Index Expanded (SCI-EXPANDED)
SC Integrative & Complementary Medicine
GA CP0XB
UT WOS:000359598900001
PM 26347488
OA Green Published, Green Submitted, gold
DA 2024-01-22
ER

PT J
AU Scribano, ML
   Cantoro, L
   Marrollo, M
   Cosintino, R
   Kohn, A
AF Scribano, Maria Lia
   Cantoro, Laura
   Marrollo, Marzia
   Cosintino, Rocco
   Kohn, Anna
TI Mucosal Healing With Thalidomide in Refractory Crohn's Disease Patients
   Intolerant of Anti-TNF-α Drugs <i>Report of 3 Cases and Literature
   Review</i>
SO JOURNAL OF CLINICAL GASTROENTEROLOGY
LA English
DT Article
DE thalidomide; Crohn's disease; anti-TNF-alpha; mucosal healing
ID NECROSIS-FACTOR-ALPHA; INFLAMMATORY-BOWEL-DISEASE; OPEN-LABEL;
   YOUNG-ADULTS; EFFICACY; INFLIXIMAB; CHILDREN; THERAPY; INTERLEUKIN-12;
   SAFETY
AB Thalidomide is an oral immunomodulatory and anti-inflammatory drug with antitumor necrosis factor- (TNF-alpha) activity. Several case reports and some clinical trials have demonstrated its efficacy in the treatment of refractory Crohn's disease (CD). We report the effect and tolerability of thalidomide in 3 patients with moderate-to-severe CD who were not responsive to anti-TNF- therapies, and review the relevant literature. The first case is of a 28-year-old female affected by Crohn's colitis complicated by a severe fistulizing perianal disease; she was treated with infliximab, adalimumab, and certolizumab pegol, which were stopped because of intolerance. The second case is of a 39-year-old female with fistulizing ileocolitis complicated by severe arthralgias and perianal disease with loss of response to infliximab and intolerance of certolizumab pegol. The third case is of a 39-year-old male with gastric and ileocolonic CD refractory to immunosuppressors and intolerant of infliximab. All the 3 cases achieved complete clinical remission and endoscopic healing of mucosal lesions at a low dose of thalidomide (50 to 150 mg/d). In our CD patients who experienced loss of response or were unable to tolerate anti-TNF- drugs, thalidomide was an effective and well-tolerated therapy for inducing and maintaining long-term remission.
C1 [Scribano, Maria Lia; Marrollo, Marzia; Cosintino, Rocco; Kohn, Anna] Azienda Osped San Camillo Forlanini, Gastroenterol Operat Unit, I-00152 Rome, Italy.
   [Cantoro, Laura] Univ Rome, Dept Digest Surg, Rome, Italy.
C3 Azienda Ospedaliera San Camillo-Forlanini; Sapienza University Rome
RP Scribano, ML (通讯作者)，Azienda Osped San Camillo Forlanini, Gastroenterol Operat Unit, Circonvallaz Gianicolense 87, I-00152 Rome, Italy.
EM marialiascribano@virgilio.it
RI Cosintino, Rocco/AHE-8232-2022
OI Cosintino, Rocco/0000-0003-0591-4787; Scribano, Maria
   Lia/0000-0003-1839-8136
CR Akobeng AK, 2009, COCHRANE DB SYST REV, V2
   Bariol C, 2002, J GASTROEN HEPATOL, V17, P135, DOI 10.1046/j.1440-1746.2002.02564.x
   Bauditz J, 2004, GUT, V53, P609, DOI 10.1136/gut.2003.029710
   Bauditz J, 2002, GUT, V50, P196, DOI 10.1136/gut.50.2.196
   CARLESIMO M, 1995, J AM ACAD DERMATOL, V32, P866, DOI 10.1016/0190-9622(95)91549-4
   DAMATO RJ, 1994, P NATL ACAD SCI USA, V91, P4082, DOI 10.1073/pnas.91.9.4082
   Ehrenpreis ED, 1999, GASTROENTEROLOGY, V117, P1271, DOI 10.1016/S0016-5085(99)70276-3
   Facchini S, 2001, J PEDIATR GASTR NUTR, V32, P178, DOI 10.1097/00005176-200102000-00016
   Felipez LM, 2012, J PEDIATR GASTR NUTR, V54, P28, DOI 10.1097/MPG.0b013e318228349e
   Ford AC, 2011, AM J GASTROENTEROL, V106, P644, DOI 10.1038/ajg.2011.73
   Franks ME, 2004, LANCET, V363, P1802, DOI 10.1016/S0140-6736(04)16308-3
   HAMZA MH, 1986, CLIN RHEUMATOL, V5, P365, DOI 10.1007/BF02054255
   Hershfield NB, 2004, CAN J GASTROENTEROL, V18, P101, DOI 10.1155/2004/296736
   Jacobson JM, 1997, NEW ENGL J MED, V336, P1487, DOI 10.1056/NEJM199705223362103
   Kane S, 2002, J CLIN GASTROENTEROL, V35, P149, DOI 10.1097/00004836-200208000-00006
   Keifer JA, 2001, J BIOL CHEM, V276, P22382, DOI 10.1074/jbc.M100938200
   Koutroubakis IE, 2006, INFLAMM BOWEL DIS, V12, P515, DOI 10.1097/00054725-200606000-00012
   Kumar S, 2006, EUR J CANCER, V42, P1612, DOI 10.1016/j.ejca.2006.04.004
   Lazzerini M, 2007, ALIMENT PHARM THERAP, V25, P419, DOI 10.1111/j.1365-2036.2006.03211.x
   Lazzerini M, 2013, JAMA-J AM MED ASSOC, V310, P2164, DOI 10.1001/jama.2013.280777
   Leite MR, 2011, WORLD J GASTROENTERO, V17, P5028, DOI 10.3748/wjg.v17.i45.5028
   Melchert M, 2007, INT J BIOCHEM CELL B, V39, P1489, DOI 10.1016/j.biocel.2007.01.022
   MOREIRA AL, 1993, J EXP MED, V177, P1675, DOI 10.1084/jem.177.6.1675
   Papadakis KA, 2005, ANNU REV MED, V51, P289
   Peluso I, 2006, WORLD J GASTROENTERO, V12, P5606, DOI 10.3748/wjg.v12.i35.5606
   Plamondon S, 2007, ALIMENT PHARM THER, V25, P557, DOI 10.1111/j.1365-2036.2006.03239.x
   Sabate JM, 2002, ALIMENT PHARM THER, V16, P1117, DOI 10.1046/j.1365-2036.2002.01273.x
   SAMPAIO EP, 1991, J EXP MED, V173, P699, DOI 10.1084/jem.173.3.699
   SAMPAIO EP, 1993, J INFECT DIS, V168, P408, DOI 10.1093/infdis/168.2.408
   Srinivasan R, 2009, COCHRANE DB SYST REV, V2
   Vasiliauskas EA, 1999, GASTROENTEROLOGY, V117, P1278, DOI 10.1016/S0016-5085(99)70277-5
   VOGELSANG GB, 1992, NEW ENGL J MED, V326, P1055, DOI 10.1056/NEJM199204163261604
   Wettstein AR, 1997, LANCET, V350, P1445, DOI 10.1016/S0140-6736(05)64206-7
   WULFF CH, 1985, BRIT J DERMATOL, V112, P475, DOI 10.1111/j.1365-2133.1985.tb02323.x
   Zheng CF, 2011, WORLD J GASTROENTERO, V17, P1286, DOI 10.3748/wjg.v17.i10.1286
NR 35
TC 13
Z9 14
U1 0
U2 2
PU LIPPINCOTT WILLIAMS & WILKINS
PI PHILADELPHIA
PA TWO COMMERCE SQ, 2001 MARKET ST, PHILADELPHIA, PA 19103 USA
SN 0192-0790
EI 1539-2031
J9 J CLIN GASTROENTEROL
JI J. Clin. Gastroenterol.
PD JUL
PY 2014
VL 48
IS 6
BP 530
EP 533
DI 10.1097/MCG.0000000000000122
PG 4
WC Gastroenterology & Hepatology
WE Science Citation Index Expanded (SCI-EXPANDED)
SC Gastroenterology & Hepatology
GA AJ5NB
UT WOS:000337729500013
PM 24667589
DA 2024-01-22
ER

PT J
AU Veloso, FT
AF Veloso, Fernando T.
TI Clinical predictors of Crohn's disease course
SO EUROPEAN JOURNAL OF GASTROENTEROLOGY & HEPATOLOGY
LA English
DT Article
DE clinical course; Crohn's disease; prognosis
ID INFLAMMATORY-BOWEL-DISEASE; EXTRAINTESTINAL MANIFESTATIONS; VIENNA
   CLASSIFICATION; NATURAL-HISTORY; FOLLOW-UP; WORKING PARTY; PHENOTYPE;
   DIAGNOSIS; MANAGEMENT; THERAPY
AB A modern approach to Crohn's disease (CD) should be influenced by the patient's underlying prognosis. Here, I analyse the clinical factors predicting CD course on the basis of information obtained at diagnosis and in the year following diagnosis. Perianal disease at diagnosis appears to be a strong predictor of unfavourable outcome and has been associated with a more frequent use of immunosuppressive treatment. Early age at diagnosis, ileocolonic disease and extraintestinal manifestations are characteristics of patients at risk for more complicated disease. Otherwise, patients subjected to surgery at diagnosis or during the first year of follow-up appear to have a relatively benign outcome. Disease activity in the year after diagnosis appears to be a good predictor of future disease activity as about two-third of the patients who remain in remission tend to remain unchanged thereafter, whereas those patients treated with steroids have, manifestly, an unfavourable subsequent clinical course. Moreover, there is consistent evidence that active smoking is associated with a complicated disease course. The results of the studies reviewed suggest that the combination of phenotype at diagnosis' and comportment follow-up classification' in the year following diagnosis can be potentially useful prognostic factors in clinical practice. With the development of newer therapies in CD, there is a growing need to predict disease outcome, despite the difficult challenge in anticipating the future clinical course in a given patient.
C1 [Veloso, Fernando T.] Univ Hosp S Joao, Oporto, Portugal.
C3 Sao Joao Hospital
RP Veloso, FT (通讯作者)，RD Antonio Meireles 16,10, P-4250054 Oporto, Portugal.
EM ftveloso@gmail.com
CR Barrie A, 2007, INFLAMM BOWEL DIS, V13, P1424, DOI 10.1002/ibd.20196
   Beaugerie L, 2006, GASTROENTEROLOGY, V130, P650, DOI 10.1053/j.gastro.2005.12.019
   BEAUGERIE L, 1989, GASTROEN CLIN BIOL, V13, P1036
   Beaugerie L, 2012, WORLD J GASTROENTERO, V18, P3806, DOI 10.3748/wjg.v18.i29.3806
   Boualit M, 2013, INFLAMM BOWEL DIS, V19, P7, DOI 10.1002/ibd.23004
   Chow DKL, 2009, INFLAMM BOWEL DIS, V15, P551, DOI 10.1002/ibd.20804
   Cullen G, 2007, INFLAMM BOWEL DIS, V13, P1369, DOI 10.1002/ibd.20220
   De Cruz P, 2012, INFLAMM BOWEL DIS, V18, P758, DOI 10.1002/ibd.21825
   DEDOMBAL FT, 1971, GUT, V12, P519, DOI 10.1136/gut.12.7.519
   FARMER RG, 1985, GASTROENTEROLOGY, V88, P1818, DOI 10.1016/0016-5085(85)90006-X
   Gasche C, 2000, INFLAMM BOWEL DIS, V6, P8, DOI 10.1097/00054725-200002000-00002
   GREENSTEIN AJ, 1988, GUT, V29, P588, DOI 10.1136/gut.29.5.588
   Henriksen M, 2007, SCAND J GASTROENTERO, V42, P602, DOI 10.1080/00365520601076124
   Kamm MA, 2011, INFLAMM BOWEL DIS, V17, P2366, DOI 10.1002/ibd.21655
   Krupoves A, 2011, INFLAMM BOWEL DIS, V17, P954, DOI 10.1002/ibd.21415
   Latella G, 2009, DIGEST LIVER DIS, V41, P269, DOI 10.1016/j.dld.2008.09.010
   Loly C, 2008, SCAND J GASTROENTERO, V43, P948, DOI 10.1080/00365520801957149
   Louis E, 2001, GUT, V49, P777, DOI 10.1136/gut.49.6.777
   Louis E, 2010, WORLD J GASTROENTERO, V16, P2600, DOI 10.3748/wjg.v16.i21.2600
   Melesse DY, 2015, INFLAMM BOWEL DIS, V21, P1615, DOI 10.1097/MIB.0000000000000418
   Mowat C, 2011, GUT, V60, P571, DOI 10.1136/gut.2010.224154
   MUNKHOLM P, 1995, SCAND J GASTROENTERO, V30, P699, DOI 10.3109/00365529509096316
   MUNKHOLM P, 1994, GUT, V35, P360, DOI 10.1136/gut.35.3.360
   Oostenbrug LE, 2006, EUR J GASTROEN HEPAT, V18, P255, DOI 10.1097/00042737-200603000-00005
   Peyrin-Biroulet L, 2011, GUT, V60, P930, DOI 10.1136/gut.2010.227884
   Pigneur B, 2010, INFLAMM BOWEL DIS, V16, P953, DOI 10.1002/ibd.21152
   Polito JM, 1996, GASTROENTEROLOGY, V111, P580, DOI 10.1053/gast.1996.v111.pm8780560
   RANKIN GB, 1979, GASTROENTEROLOGY, V77, P914
   Romberg-Camps MJL, 2009, AM J GASTROENTEROL, V104, P371, DOI 10.1038/ajg.2008.38
   Sachar DB, 2005, AM J GASTROENTEROL, V100, P1547, DOI 10.1111/j.1572-0241.2005.40980.x
   Sachar DB, 1992, Gastroenterol Int, V5, P141
   Sandborn WJ, 2003, GASTROENTEROLOGY, V125, P1508, DOI 10.1016/j.gastro.2003.08.025
   Schwartz DA, 2002, GASTROENTEROLOGY, V122, P875, DOI 10.1053/gast.2002.32362
   Schwartz DA, 2015, INFLAMM BOWEL DIS, V21, P723, DOI 10.1097/MIB.0000000000000315
   Silverberg MS, 2005, CAN J GASTROENTEROL, V19, p5A, DOI 10.1155/2005/269076
   Silverstein MD, 1999, GASTROENTEROLOGY, V117, P49, DOI 10.1016/S0016-5085(99)70549-4
   Siproudhis L, 1977, EUR J GASTROEN HEPAT, V9, P235
   Solberg IC, 2007, CLIN GASTROENTEROL H, V5, P1430, DOI 10.1016/j.cgh.2007.09.002
   Tarrant KM, 2008, AM J GASTROENTEROL, V103, P3082, DOI 10.1111/j.1572-0241.2008.02212.x
   Thia KT, 2010, GASTROENTEROLOGY, V139, P1147, DOI 10.1053/j.gastro.2010.06.070
   Vavricka SR, 2015, INFLAMM BOWEL DIS, V21, P1794, DOI 10.1097/MIB.0000000000000429
   Veloso FT, 2011, WORLD J GASTROENTERO, V17, P2702, DOI 10.3748/wjg.v17.i22.2702
   Veloso FT, 1996, J CLIN GASTROENTEROL, V23, P29, DOI 10.1097/00004836-199607000-00009
   Veloso FT, 2001, INFLAMM BOWEL DIS, V7, P306, DOI 10.1097/00054725-200111000-00005
   Vermeire S, 2007, ALIMENT PHARM THER, V25, P3, DOI 10.1111/j.1365-2036.2006.03134.x
   Wolters FL, 2006, GUT, V55, P1124, DOI 10.1136/gut.2005.084061
NR 46
TC 8
Z9 8
U1 0
U2 7
PU LIPPINCOTT WILLIAMS & WILKINS
PI PHILADELPHIA
PA TWO COMMERCE SQ, 2001 MARKET ST, PHILADELPHIA, PA 19103 USA
SN 0954-691X
EI 1473-5687
J9 EUR J GASTROEN HEPAT
JI Eur. J. Gastroenterol. Hepatol.
PD OCT
PY 2016
VL 28
IS 10
BP 1122
EP 1125
DI 10.1097/MEG.0000000000000698
PG 4
WC Gastroenterology & Hepatology
WE Science Citation Index Expanded (SCI-EXPANDED)
SC Gastroenterology & Hepatology
GA DX5WR
UT WOS:000384453900002
PM 27391171
DA 2024-01-22
ER

PT J
AU Abd El Aziz, MA
   Abdalla, S
   Calini, G
   Saeed, H
   Stocchi, L
   Merchea, A
   Colibaseanu, DT
   Shawki, S
   Larson, DW
AF Abd El Aziz, Mohamed A.
   Abdalla, Solafah
   Calini, Giacomo
   Saeed, Hamadelneel
   Stocchi, Luca
   Merchea, Amit
   Colibaseanu, Dorin T.
   Shawki, Sherief
   Larson, David W.
TI Postoperative Safety Profile of Minimally Invasive Ileocolonic
   Resections for Crohn's Disease in the Era of Biologic Therapy
SO JOURNAL OF CROHNS & COLITIS
LA English
DT Article
DE Minimally invasive surgery; Crohn's disease; biologic therapy;
   intra-abdominal abscess
ID METAANALYSIS PREOPERATIVE VEDOLIZUMAB; INTRAABDOMINAL SEPTIC
   COMPLICATIONS; ENHANCED RECOVERY; COMBINATION THERAPY; CERTOLIZUMAB
   PEGOL; INFLIXIMAB; SURGERY; RISK; MANAGEMENT; PATHWAY
AB Background There is controversy regarding the postoperative outcomes in Crohn's disease [CD] patients exposed to vedolizumab [VDZ] or ustekinumab [UST]. We aimed to describe our surgical outcomes in patients who underwent minimally invasive ileocolonic resection [MIS-ICR] for CD who had preoperative biologic therapy. Methods All consecutive adult patients who had MIS-ICR for CD between 2014 and 2021 at our institution were included. Patients were divided into four groups: VDZ, UST, anti-tumour necrosis factor [anti-TNF], and no biologic group. Timing between the last dose of biologics and surgery was per surgeon's discretion. The primary outcome was intra-abdominal septic complications. Secondary outcomes included all 30-day complications. Results A total of 274 patients were identified. Of these, 113 [41.2%] patients had received anti-TNF, 52 [19%] had received UST, and 19 [7%] had received VDZ. There was no difference between the four groups regarding baseline risk factors. There was no difference between the four groups regarding intra-abdominal septic complications [4.4% for no biologic, 5.3% for anti-TNF, 5.8% for UST, and 5.3% for VDZ; p = 0.987], surgical site infection rate, overall 30-day morbidity, overall 30-day readmission, overall surgical and medical complications, urinary tract infection, pulmonary infections, or length of stay. Those results were consistent after a subgroup analysis based on complexity of the disease. Conclusions This retrospective analysis demonstrates an equivalent postoperative safety profile for patients treated with preoperative anti-TNF, VDZ, or UST versus no biologic therapy within 3 months of MIS-ICR for Crohn's disease. Preoperative biologic therapy may not increase complications after minimally invasive ileocolonic resection in Crohn's disease. Further studies with larger sample sizes are needed to confirm results.
C1 [Abd El Aziz, Mohamed A.; Abdalla, Solafah; Calini, Giacomo; Saeed, Hamadelneel; Stocchi, Luca; Shawki, Sherief; Larson, David W.] Mayo Clin, Div Colon & Rectal Surg, Rochester, MN USA.
   [Merchea, Amit; Colibaseanu, Dorin T.] Mayo Clin, Div Colon & Rectal Surg, Jacksonville, FL USA.
C3 Mayo Clinic; Mayo Clinic
RP Larson, DW (通讯作者)，Mayo Clin, Dept Surg, Colon & Rectal Surg Div, 200 First St, Rochester, MN 55905 USA.
EM Larson.David2@mayo.edu
OI Calini, Giacomo/0000-0002-7460-9578; Abd El Aziz Abd El Maksoud, Mohamed
   A./0000-0003-4477-0114
CR Abd El Aziz MA, 2022, SURG ENDOSC, V36, P82, DOI 10.1007/s00464-020-08240-w
   Abd El Aziz MA, 2020, SURG OBES RELAT DIS, V16, P1764, DOI 10.1016/j.soard.2020.06.033
   Abd El Aziz MA, 2021, UPDATES SURG, V73, P101, DOI 10.1007/s13304-020-00862-y
   Alves A, 2007, DIS COLON RECTUM, V50, P331, DOI 10.1007/s10350-006-0782-0
   Andersen NN, 2014, WORLD J GASTROENTERO, V20, P16014, DOI 10.3748/wjg.v20.i43.16014
   Cohen BL., 2019, Gastroenterology, V156, pS
   Colombel JF, 2010, NEW ENGL J MED, V362, P1383, DOI 10.1056/NEJMoa0904492
   Currie A, 2015, ANN SURG, V261, P1153, DOI 10.1097/SLA.0000000000001029
   Deepak P, 2013, J GASTROINTEST LIVER, V22, P269
   El-Hussuna A, 2013, DIS COLON RECTUM, V56, P1423, DOI 10.1097/DCR.0b013e3182a48505
   Hanauer SB, 2006, GASTROENTEROLOGY, V130, P323, DOI 10.1053/j.gastro.2005.11.030
   Hanauer SB, 2002, LANCET, V359, P1541, DOI 10.1016/S0140-6736(02)08512-4
   Holubar SD, 2010, INFLAMM BOWEL DIS, V16, P1382, DOI 10.1002/ibd.21186
   Hübner M, 2012, J GASTROINTEST SURG, V16, P1605, DOI 10.1007/s11605-012-1909-3
   Hübner M, 2013, J AM COLL SURGEONS, V216, P1124, DOI 10.1016/j.jamcollsurg.2013.02.011
   Khreiss W, 2014, DIS COLON RECTUM, V57, P557, DOI 10.1097/DCR.0000000000000101
   Kopylov U, 2012, INFLAMM BOWEL DIS, V18, P2404, DOI 10.1002/ibd.22954
   Larson DW, 2014, BRIT J SURG, V101, P1023, DOI 10.1002/bjs.9534
   Larson DW, 2021, ANN NUTR METAB, V76, P422, DOI 10.1159/000514058
   Larson DW, 2021, DIGEST SURG, V38, P120, DOI 10.1159/000511909
   Law CCY, 2018, J CROHNS COLITIS, V12, P538, DOI 10.1093/ecco-jcc/jjy022
   Lichtenstein GR, 2018, AM J GASTROENTEROL, V113, P481, DOI 10.1038/ajg.2018.27
   Lichtenstein GR, 2012, AM J GASTROENTEROL, V107, P1409, DOI 10.1038/ajg.2012.218
   Lichtenstein GR, 2012, AM J GASTROENTEROL, V107, P1051, DOI 10.1038/ajg.2012.89
   Lightner AL, 2017, J CROHNS COLITIS, V11, P185, DOI 10.1093/ecco-jcc/jjw147
   Lightner AL, 2020, DIS COLON RECTUM, V63, P1028, DOI 10.1097/DCR.0000000000001716
   Lightner AL, 2018, J CROHNS COLITIS, V12, P402, DOI 10.1093/ecco-jcc/jjx163
   Lin YS, 2019, ALIMENT PHARM THER, V49, P966, DOI 10.1111/apt.15184
   Lovely JK, 2012, BRIT J SURG, V99, P120, DOI 10.1002/bjs.7692
   Mao EJ, 2017, ALIMENT PHARM THER, V45, P3, DOI 10.1111/apt.13847
   Moosvi Z, 2021, SOUTH MED J, V114, P98, DOI 10.14423/SMJ.0000000000001214
   Morar PS, 2015, J CROHNS COLITIS, V9, P483, DOI 10.1093/ecco-jcc/jjv051
   Novello M, 2019, INT J COLORECTAL DIS, V34, P451, DOI 10.1007/s00384-018-3212-6
   Paulson EC, 2013, CLIN COLON RECT SURG, V26, P128, DOI 10.1055/s-0033-1348052
   Rungoe C, 2014, GUT, V63, P1607, DOI 10.1136/gutjnl-2013-305607
   Sandborn WJ, 2007, NEW ENGL J MED, V357, P228, DOI 10.1056/NEJMoa067594
   Sandborn WJ, 2013, NEW ENGL J MED, V369, P711, DOI 10.1056/NEJMoa1215739
   Sandborn WJ, 2011, CLIN GASTROENTEROL H, V9, P670, DOI 10.1016/j.cgh.2011.04.031
   Sands BE, 2004, CLIN GASTROENTEROL H, V2, P912, DOI 10.1016/S1542-3565(04)00414-8
   Shah R S., 2021, J CROHNS COLITIS
   Yamada A, 2017, AM J GASTROENTEROL, V112, P1423, DOI 10.1038/ajg.2017.201
NR 41
TC 5
Z9 5
U1 0
U2 1
PU OXFORD UNIV PRESS
PI OXFORD
PA GREAT CLARENDON ST, OXFORD OX2 6DP, ENGLAND
SN 1873-9946
EI 1876-4479
J9 J CROHNS COLITIS
JI J. Crohns Colitis
PD AUG 4
PY 2022
VL 16
IS 7
BP 1079
EP 1088
DI 10.1093/ecco-jcc/jjac012
EA JAN 2022
PG 10
WC Gastroenterology & Hepatology
WE Science Citation Index Expanded (SCI-EXPANDED)
SC Gastroenterology & Hepatology
GA 3N8OH
UT WOS:000757779300001
PM 35045164
DA 2024-01-22
ER

PT J
AU Hu, D
   Ren, JN
   Wang, GF
   Li, GW
   Liu, S
   Yan, DS
   Gu, GS
   Zhou, B
   Wu, XW
   Chen, J
   Ding, C
   Wu, Y
   Wu, Q
   Liu, NC
   Li, JS
AF Hu, Dong
   Ren, Jianan
   Wang, Gefei
   Li, Guanwei
   Liu, Song
   Yan, Dongsheng
   Gu, Guosheng
   Zhou, Bo
   Wu, Xiuwen
   Chen, Jun
   Ding, Chao
   Wu, Yin
   Wu, Qin
   Liu, Naicheng
   Li, Jieshou
TI Exclusive Enteral Nutritional Therapy Can Relieve Inflammatory Bowel
   Stricture in Crohn's Disease
SO JOURNAL OF CLINICAL GASTROENTEROLOGY
LA English
DT Article
DE Crohn's disease; exclusive enteral nutrition; stricture; intestinal
   obstruction; conservative therapy
ID ELEMENTAL DIET; OBSTRUCTION; MANAGEMENT; REMISSION; MAINTENANCE;
   GUIDELINES
AB Goals: To examine the efficiency of exclusive enteral nutrition (EEN) in relieving inflammatory bowel stricture in patients with Crohn's disease (CD).
   Background: Patients with CD usually develop bowel strictures due to transmural edema of intestinal wall, which can potentially be managed with conservative medical treatment. Previous studies showed that EEN therapy could induce clinical remission through its anti-inflammation effect.
   Methods: We achieved a prospective observational study. CD patients with inflammatory bowel stricture were preliminarily differentiated from a fibrous one, and further treated with EEN therapy for 12 weeks. Demographics and clinical variables were recorded. Nutritional (body mass index, albumin, pre-albumin, transferrin, etc.), inflammatory (C-reactive protein, erythrocyte sedimentation rate, white blood cell, etc.), and radiologic parameters (bowel wall thickness, luminal diameter, and luminal cross-sectional area) were evaluated at baseline, week 4, and week 12, respectively.
   Results: Between May 2012 and January 2013, 65 patients with CD were preliminarily diagnosed with inflammatory bowel stricture and 6 patients were further excluded. Among the remaining 59 cases, 50 patients (84.7%) finished the whole EEN treatment, whereas the other 9 patients (15.3%) gained progressive bowel obstruction resulting in surgery. Intention-to-treat analyses showed that 48 patients (81.4%) achieved symptomatic remission, 35 patients (53.8%) achieved radiologic remission, and 42 patients (64.6%) achieved clinical remission. Among those patients who complete the whole EEN therapy, inflammatory, nutritional, and radiologic parameters improved significantly compared with baseline. Of note, the average luminal cross-sectional area at the site of stricture increased approximately 331% at week 12 (195.7 +/- 18.79 vs. 59.09 +/- 10.64mm(2), P<0.001).
   Conclusions: EEN therapy can effectively relieve inflammatory bowel stricture in CD, which replenishes roles of enteral nutrition in the treatment of CD. Further studies are expected to investigate the underlying mechanisms of this effect in the future.
C1 [Hu, Dong; Ren, Jianan; Wang, Gefei; Li, Guanwei; Liu, Song; Yan, Dongsheng; Gu, Guosheng; Zhou, Bo; Wu, Xiuwen; Chen, Jun; Ding, Chao; Wu, Yin; Wu, Qin; Liu, Naicheng; Li, Jieshou] Nanjing Univ, Dept Surg, Jinling Hosp, Sch Med, Nanjing 210002, Jiangsu, Peoples R China.
C3 Nanjing University
RP Ren, JN (通讯作者)，Nanjing Univ, Dept Surg, Jinling Hosp, Sch Med, 305 East Zhongshan Rd, Nanjing 210002, Jiangsu, Peoples R China.
EM jiananr@gmail.com
RI Wu, Qin/AFJ-8752-2022; Liu, Song/GMW-4362-2022; Li, jie/GXG-4583-2022;
   吴, 秀文/AEO-0814-2022
OI Wu, Qin/0000-0002-7470-8429; Naicheng, Liu/0000-0002-5218-8581; Wu,
   Xiuwen/0000-0002-3813-3867
FU Advanced Training Program for Those with Talents [BRA2011232]; Climb
   Program of the Natural Science Foundation for Distinguished Scholars
   [BK2010017]
FX Supported by grants from the Advanced Training Program for Those with
   Talents (BRA2011232) and grants from Climb Program of the Natural
   Science Foundation for Distinguished Scholars (BK2010017).
CR Bannerjee T, 2004, J PEDIATR GASTR NUTR, V38, P270, DOI 10.1097/00005176-200403000-00007
   Bernstein CN, 2010, INFLAMM BOWEL DIS, V16, P112, DOI 10.1002/ibd.21048
   Burke JP, 2007, AM J GASTROENTEROL, V102, P439, DOI 10.1111/j.1572-0241.2006.01010.x
   Cabre E., 1986, ACTA GASTRO-ENT BELG, V1, P97
   Critch J, 2012, J PEDIATR GASTR NUTR, V54, P298, DOI 10.1097/MPG.0b013e318235b397
   Day AS, 2006, J GASTROEN HEPATOL, V21, P1609, DOI 10.1111/j.1440-1746.2006.04294.x
   Dray X, 2005, JPEN-PARENTER ENTER, V29, pS166, DOI 10.1177/01486071050290S4S166
   FARMER RG, 1976, GASTROENTEROLOGY, V71, P245
   Fichera A, 2005, DIS COLON RECTUM, V48, P963, DOI 10.1007/s10350-004-0906-3
   Froehlich F, 2005, DIGESTION, V71, P29, DOI 10.1159/000083869
   GRIFFITHS AM, 1995, GASTROENTEROLOGY, V108, P1056, DOI 10.1016/0016-5085(95)90203-1
   Kreymann KG, 2006, CLIN NUTR, V25, P210, DOI 10.1016/j.clnu.2006.01.021
   Lahat A, 2007, BEST PRACT RES CL GA, V21, P427, DOI 10.1016/j.bpg.2007.02.001
   OMORAIN C, 1984, BRIT MED J, V288, P1859, DOI 10.1136/bmj.288.6434.1859
   Peyrin-Biroulet L, 2009, AM J GASTROENTEROL, V104, P2089, DOI 10.1038/ajg.2009.301
   RUTGEERTS P, 1984, GUT, V25, P665, DOI 10.1136/gut.25.6.665
   Takagi S, 2006, ALIMENT PHARM THERAP, V24, P1333, DOI 10.1111/j.1365-2036.2006.03120.x
   Tim L O, 1976, S Afr Med J, V50, P1752
   Van Assche G, 2004, INFLAMM BOWEL DIS, V10, P55, DOI 10.1097/00054725-200401000-00009
   Verma S, 2000, DIGEST LIVER DIS, V32, P769, DOI 10.1016/S1590-8658(00)80353-9
   VOITK AJ, 1973, ARCH SURG-CHICAGO, V107, P329
   Vucelic B, 2009, FALK SYMP, V164, P95, DOI 10.1007/978-1-4020-9591-7_10
   Wilschanski M, 1996, GUT, V38, P543, DOI 10.1136/gut.38.4.543
   YAFFE BH, 1983, J CLIN GASTROENTEROL, V5, P211, DOI 10.1097/00004836-198306000-00003
   Yamamoto T, 2007, INFLAMM BOWEL DIS, V13, P1493, DOI 10.1002/ibd.20238
   YOUNOSZAI MK, 1977, AM J DIS CHILD, V131, P235, DOI 10.1001/archpedi.1977.02120150117023
   Zachos M, 2007, COCHRANE DB SYST REV, V24
NR 27
TC 61
Z9 68
U1 0
U2 16
PU LIPPINCOTT WILLIAMS & WILKINS
PI PHILADELPHIA
PA TWO COMMERCE SQ, 2001 MARKET ST, PHILADELPHIA, PA 19103 USA
SN 0192-0790
EI 1539-2031
J9 J CLIN GASTROENTEROL
JI J. Clin. Gastroenterol.
PD OCT
PY 2014
VL 48
IS 9
BP 790
EP 795
PG 6
WC Gastroenterology & Hepatology
WE Science Citation Index Expanded (SCI-EXPANDED)
SC Gastroenterology & Hepatology
GA AP1LW
UT WOS:000341832600009
PM 24440935
DA 2024-01-22
ER

PT J
AU Quaia, E
   Cabibbo, B
   De Paoli, L
   Toscano, W
   Poillucci, G
   Cova, MA
AF Quaia, Emilio
   Cabibbo, Biagio
   De Paoli, Luca
   Toscano, William
   Poillucci, Gabriele
   Cova, Maria Assunta
TI The value of time-intensity curves obtained after microbubble contrast
   agent injection to discriminate responders from non-responders to
   anti-inflammatory medication among patients with Crohn's disease
SO EUROPEAN RADIOLOGY
LA English
DT Article
DE Crohn; Bowel; Ultrasound; Contrast; Microbubbles
ID BOWEL WALL VASCULARITY; INFLAMMATORY ACTIVITY; CT ENTEROGRAPHY; MR;
   ULTRASOUND; CEUS
AB To assess the value of time-intensity curves obtained after sulphur hefluoride-filled microbubble contrast agent injection to discriminate responders from non-responders among patients with Crohn's disease (CD).
   Forty-three patients (29 male and 14 female; mean age +/- SD, 48.5 +/- 17.17 years) with initial diagnosis of active CD were recruited. In each patient, the therapeutic outcome was assessed after 12 weeks from the beginning of pharmacologic treatment. The terminal ileal loop was scanned after sulphur hexafluoride-filled microbubble injection, and the digital cine-clip registered during the first-pass dynamic enhancement was quantified in gray-scale levels. The percentage of maximal enhancement, time to peak enhancement, and area under the time-intensity curve in responders vs. non-responders were compared by Mann-Whitney U non-parametric test.
   Responders (n = 25 patients) vs. non-responders (n = 18) differed in the area under the time-intensity curve (621.58 +/- 374.53 vs. 1,199.64 +/- 386.39 P < 0.05), while they did not differ in percentage of maximal enhancement (41.26 +/- 15.22 vs. 43.17 +/- 4.41, P = 0.25) and time to peak enhancement (11.31 +/- 3.06 vs. 10.12 +/- 3.47, P = 0.15).
   The area under the time-intensity curve obtained after microbubble injection was the only parameter to discriminate responders from non-responders among patients with CD during pharmacologic treatment.
   aEuro cent Dynamic ultrasound using microbubble contrast agents can help assess inflammatory bowel disease
   aEuro cent Time-intensity curves can assess therapeutic outcome in Crohn's disease (CD)
   aEuro cent The area under the time-intensity curve differentiates responders from non-responders during pharmacological treatment.
C1 [Quaia, Emilio; Cabibbo, Biagio; De Paoli, Luca; Toscano, William; Poillucci, Gabriele; Cova, Maria Assunta] Univ Trieste, Cattinara Hosp, Dept Radiol, I-34149 Trieste, Italy.
C3 University of Trieste
RP Quaia, E (通讯作者)，Univ Trieste, Cattinara Hosp, Dept Radiol, Str Fiume 447, I-34149 Trieste, Italy.
EM quaia@units.it
RI Quaia, Emilio/AAA-8010-2021
OI Quaia, Emilio/0000-0003-2020-9365; Poillucci,
   Gabriele/0000-0001-8420-5887
CR [Anonymous], 2008, World Medical Association Declaration of Helsinki
   BEST WR, 1976, GASTROENTEROLOGY, V70, P439
   Bodily KD, 2006, RADIOLOGY, V238, P505, DOI 10.1148/radiol.2382041159
   Campbell MJ., 1999, MED STAT COMMONSENSE, V3rd
   D'Haens GR, 1998, GASTROENTEROLOGY, V114, P262, DOI 10.1016/S0016-5085(98)70476-7
   De Franco A, 2012, ABDOM IMAGING, V37, P359, DOI 10.1007/s00261-011-9831-9
   De Franco A, 2012, RADIOLOGY, V262, P680, DOI 10.1148/radiol.11110440
   DELONG ER, 1988, BIOMETRICS, V44, P837, DOI 10.2307/2531595
   Gareen IF, 2003, RADIOLOGY, V229, P305, DOI 10.1148/radiol.2292030324
   Gourtsoyiannis N, 2004, EUR RADIOL, V14, P1017, DOI 10.1007/s00330-004-2302-8
   Guidi L, 2006, Eur Rev Med Pharmacol Sci, V10, P23
   Leyendecker JR, 2009, RADIOGRAPHICS, V29, P1827, DOI 10.1148/rg.296095510
   Lichtenstein GR, 2006, GASTROENTEROLOGY, V130, P940, DOI 10.1053/j.gastro.2006.01.048
   Maconi G, 1996, DIGEST DIS SCI, V41, P1643, DOI 10.1007/BF02087914
   Martínez MJ, 2009, ABDOM IMAGING, V34, P141, DOI 10.1007/s00261-008-9365-y
   Migaleddu V, 2009, GASTROENTEROLOGY, V137, P43, DOI 10.1053/j.gastro.2009.03.062
   Pauls S, 2006, EUR RADIOL, V16, P2410, DOI 10.1007/s00330-006-0330-2
   Paulsen SR, 2006, RADIOGRAPHICS, V26, P641, DOI 10.1148/rg.263055162
   Quaia E, 2012, ULTRASOUND MED BIOL, V38, DOI 10.1016/j.ultrasmedbio.2012.04.008
   Quaia E, 2009, EUR J RADIOL, V69, P438, DOI 10.1016/j.ejrad.2008.10.029
   Rimola J, 2012, ABDOM IMAGING, V37, P958, DOI 10.1007/s00261-011-9820-z
   Ripollés T, 2011, INSIGHTS IMAGING, V2, P639, DOI 10.1007/s13244-011-0124-1
   Ripollés T, 2009, RADIOLOGY, V253, P241, DOI 10.1148/radiol.2531082269
   Rubesin SE, 2001, SURG CLIN N AM, V81, P39, DOI 10.1016/S0039-6109(05)70273-5
   RUTGEERTS P, 1990, GASTROENTEROLOGY, V99, P956, DOI 10.1016/0016-5085(90)90613-6
   Sempere GAJ, 2005, AM J ROENTGENOL, V184, P1829, DOI 10.2214/ajr.184.6.01841829
   Sistrom CL, 2004, RADIOLOGY, V230, P12, DOI 10.1148/radiol.2301031028
   Tolan DJM, 2010, RADIOGRAPHICS, V30, P367, DOI 10.1148/rg.302095028
   Wong DD, 2012, ABDOM IMAGING, V37, P369, DOI 10.1007/s00261-011-9792-z
   YOUDEN WJ, 1950, BIOMETRICS, V6, P172, DOI 10.1002/1097-0142(1950)3:1<32::AID-CNCR2820030106>3.0.CO;2-3
NR 30
TC 32
Z9 33
U1 0
U2 7
PU SPRINGER
PI NEW YORK
PA ONE NEW YORK PLAZA, SUITE 4600, NEW YORK, NY, UNITED STATES
SN 0938-7994
EI 1432-1084
J9 EUR RADIOL
JI Eur. Radiol.
PD JUN
PY 2013
VL 23
IS 6
BP 1650
EP 1659
DI 10.1007/s00330-012-2754-1
PG 10
WC Radiology, Nuclear Medicine & Medical Imaging
WE Science Citation Index Expanded (SCI-EXPANDED)
SC Radiology, Nuclear Medicine & Medical Imaging
GA 148TP
UT WOS:000319270800023
PM 23306710
DA 2024-01-22
ER

PT J
AU Drobne, D
   Kurent, T
   Golob, S
   Svegl, P
   Rajar, P
   Hanzel, J
   Kozelj, M
   Novak, G
   Smrekar, N
   Ferkolj, I
   Stabuc, B
AF Drobne, David
   Kurent, Tina
   Golob, Sasa
   Svegl, Polona
   Rajar, Polona
   Hanzel, Jurij
   Kozelj, Matic
   Novak, Gregor
   Smrekar, Natasa
   Ferkolj, Ivan
   Stabuc, Borut
TI Optimised infliximab monotherapy is as effective as optimised
   combination therapy, but is associated with higher drug consumption in
   inflammatory bowel disease
SO ALIMENTARY PHARMACOLOGY & THERAPEUTICS
LA English
DT Article
ID CROHNS-DISEASE; TROUGH LEVELS; CO-TREATMENT; ANTIBODIES; IMMUNOGENICITY;
   IMMUNOMODULATOR; AZATHIOPRINE; ADALIMUMAB; OUTCOMES; SAFETY
AB Background Combination treatment with azathioprine for 6-12 months is the preferred strategy for starting infliximab due to improved pharmacokinetics. However, optimised infliximab monotherapy with proactive dose escalations in case of low trough levels is a safer but under-studied alternative. Aim To compare the clinical success and infliximab consumption of combination vs optimised monotherapy strategies. Methods We studied the clinical success and infliximab consumption of both strategies in 149 patients (94 Crohn's disease; 55 ulcerative colitis) starting infliximab and undergoing intensive drug monitoring assisted treatment optimisation. Results The drug retention rates were similar for optimised monotherapy and combination treatment after induction (96% vs 97%, P = 0.73), after the first year (90% vs 83%, P = 0.23) and at the end of follow-up (74% vs 75%, P = 0.968). Similarly, no differences were observed for steroid use at year 1 (5% vs 14%, P = 0.08) or mucosal healing at the end of follow-up (64% vs 67%, P = 0.8). Higher infliximab consumption (7.6 mg/kg q8 weeks [interquartile range (IQR): 5.9-10.3] vs 6.4 mg/kg q8 weeks [IQR: 5.2-8.0], P = 0.019) combined with lower trough levels (1.7 mu g/mL [IQR: 0.3-6.6] vs 5.0 mu g/mL [2.5-8.7], P = 0.012) resulted in almost 3-fold higher drug-to-trough ratio (3.9 vs 1.5) in monotherapy compared to combination strategy at year 1. At the end of follow-up, when azathioprine had been discontinued for a median of 14 [IQR: 3-33] months, these differences disappeared. Conclusions In this study, optimised infliximab monotherapy was as clinically effective as combination therapy but was associated with significantly higher infliximab consumption. The infliximab-sparing effect disappeared after azathioprine withdrawal.
C1 [Drobne, David; Kurent, Tina; Golob, Sasa; Svegl, Polona; Rajar, Polona; Hanzel, Jurij; Kozelj, Matic; Novak, Gregor; Smrekar, Natasa; Ferkolj, Ivan; Stabuc, Borut] Univ Med Ctr Ljubljana, Dept Gastroenterol, Ljubljana, Slovenia.
   [Drobne, David; Ferkolj, Ivan; Stabuc, Borut] Univ Ljubljana, Med Fac, Ljubljana, Slovenia.
C3 University Medical Centre Ljubljana; University of Ljubljana
RP Drobne, D (通讯作者)，Univ Med Ctr Ljubljana, Dept Gastroenterol, Ljubljana, Slovenia.
EM david.drobne@gmail.com
RI Hanzel, Jurij/AAY-6142-2020; Novak, Gregor/ABC-5489-2020; Drobne,
   David/AAT-4759-2020
OI Hanzel, Jurij/0000-0003-3158-8014; Novak, Gregor/0000-0002-9110-9188;
   Drobne, David/0000-0003-2734-675X; Rajar, Polona/0000-0002-0986-3510
CR Afif W, 2010, AM J GASTROENTEROL, V105, P1133, DOI 10.1038/ajg.2010.9
   Arias MT, 2015, CLIN GASTROENTEROL H, V13, P531, DOI 10.1016/j.cgh.2014.07.055
   Baert F, 2003, NEW ENGL J MED, V348, P601, DOI 10.1056/NEJMoa020888
   Baert F, 2014, CLIN GASTROENTEROL H, V12, P1474, DOI 10.1016/j.cgh.2014.01.033
   Ben-Horin S, 2013, CLIN GASTROENTEROL H, V11, P444, DOI 10.1016/j.cgh.2012.10.020
   Bendtzen K, 2009, SCAND J GASTROENTERO, V44, P774, DOI 10.1080/00365520802699278
   Billiet T, 2015, GUT, V64, P1344, DOI 10.1136/gutjnl-2015-309698
   Brandse JF, 2017, INFLAMM BOWEL DIS, V23, P650, DOI 10.1097/MIB.0000000000001043
   Broekman MMTJ, 2017, ALIMENT PHARM THER, V46, P953, DOI 10.1111/apt.14323
   Casteele NV, 2012, ALIMENT PHARM THER, V36, P765, DOI 10.1111/apt.12030
   Colombel JF, 2010, NEW ENGL J MED, V362, P1383, DOI 10.1056/NEJMoa0904492
   Colombel JF, 2019, CLIN GASTROENTEROL H, V17, P1525, DOI 10.1016/j.cgh.2018.09.033
   Cornillie F, 2014, GUT, V63, P1721, DOI 10.1136/gutjnl-2012-304094
   Deepak P, 2013, AM J GASTROENTEROL, V108, P99, DOI 10.1038/ajg.2012.334
   Drobne D, 2018, SCAND J GASTROENTERO, V53, P940, DOI 10.1080/00365521.2018.1486882
   Drobne D, 2015, CLIN GASTROENTEROL H, V13, P514, DOI 10.1016/j.cgh.2014.07.027
   Dulai PS, 2014, GUT, V63, P1843, DOI 10.1136/gutjnl-2014-307126
   Dumitrescu G, 2015, ALIMENT PHARM THER, V42, P1192, DOI 10.1111/apt.13393
   Greener T, 2018, INFLAMM BOWEL DIS, V24, P1808, DOI 10.1093/ibd/izy066
   Hanauer SB, 2002, LANCET, V359, P1541, DOI 10.1016/S0140-6736(02)08512-4
   Joosse ME, 2018, ALIMENT PHARM THER, V48, P523, DOI 10.1111/apt.14893
   Jorgensen KK, 2017, LANCET, V389, P2304, DOI 10.1016/S0140-6736(17)30068-5
   Lega S, 2019, INFLAMM BOWEL DIS, V25, P134, DOI 10.1093/ibd/izy203
   Moore C, 2016, J CROHNS COLITIS, V10, P619, DOI 10.1093/ecco-jcc/jjw007
   Osterman MT, 2015, CLIN GASTROENTEROL H, V13, P1293, DOI 10.1016/j.cgh.2015.02.017
   Panaccione R, 2014, GASTROENTEROLOGY, V146, P392, DOI 10.1053/j.gastro.2013.10.052
   Roblin X, 2017, ALIMENT PHARM THER, V46, P142, DOI 10.1111/apt.14106
   Seow CH, 2010, GUT, V59, P49, DOI 10.1136/gut.2009.183095
   Sokol H, 2010, GUT, V59, P1363, DOI 10.1136/gut.2010.212712
   Steenholdt C, 2014, GUT, V63, P919, DOI 10.1136/gutjnl-2013-305279
   Strik AS, 2017, ALIMENT PHARM THER, V45, P1128, DOI 10.1111/apt.13994
   Ungar B, 2017, ALIMENT PHARM THER, V45, P276, DOI 10.1111/apt.13862
   van Schaik T, 2014, INFLAMM BOWEL DIS, V20, P2292, DOI 10.1097/MIB.0000000000000208
   Vande Casteele N, 2015, GASTROENTEROLOGY, V148, P1320, DOI 10.1053/j.gastro.2015.02.031
   Vaughn BP, 2014, INFLAMM BOWEL DIS, V20, P1996, DOI 10.1097/MIB.0000000000000156
   Ward MG, 2017, ALIMENT PHARM THER, V46, P150, DOI 10.1111/apt.14124
   Williams CJM, 2014, ALIMENT PHARM THER, V39, P447, DOI 10.1111/apt.12624
   Yarur AJ, 2017, ALIMENT PHARM THER, V45, P933, DOI 10.1111/apt.13970
NR 38
TC 29
Z9 30
U1 0
U2 4
PU WILEY
PI HOBOKEN
PA 111 RIVER ST, HOBOKEN 07030-5774, NJ USA
SN 0269-2813
EI 1365-2036
J9 ALIMENT PHARM THER
JI Aliment. Pharmacol. Ther.
PD APR
PY 2019
VL 49
IS 7
BP 880
EP 889
DI 10.1111/apt.15179
PG 10
WC Gastroenterology & Hepatology; Pharmacology & Pharmacy
WE Science Citation Index Expanded (SCI-EXPANDED)
SC Gastroenterology & Hepatology; Pharmacology & Pharmacy
GA HO6VG
UT WOS:000461070100005
PM 30784100
DA 2024-01-22
ER

PT J
AU Martins, BAA
   de Moraes, O
   Lopes, ACB
   de Faria, RJ
   Silva, C
   Lemos, GD
   Silveira, DB
   de Sousa, JB
AF Martins, Bruno Augusto Alves
   de Moraes, Oswaldo
   Lopes, Ana Carolina Benvindo
   de Faria, Ricardo Jacaranda
   Silva, Clislian
   Lemos, Gabriela de Oliveira
   Silveira, Dannilo Brito
   de Sousa, Joao Batista
TI Nutritional status in perianal Crohn's disease: are we underestimating
   the impact?
SO FRONTIERS IN NUTRITION
LA English
DT Review
DE (MeSH terms): inflammatory bowel diseases; Crohn's disease; rectal
   fistula; nutritional status; malnutrition
ID INFLAMMATORY-BOWEL-DISEASE; SCREENING TOOL; CLINICAL NUTRITION;
   BODY-COMPOSITION; ADIPOSE-TISSUE; GLIM CRITERIA; MALNUTRITION;
   DIAGNOSIS; OBESITY; VALIDATION
AB Symptomatic perianal disease is common in patients with Crohn's disease (CD), and perianal fistulas represent the primary form of anal involvement. This type of involvement is associated with a poor prognosis and a disabling course. The treatment is challenging and involves both surgical and medical approaches. Despite combined therapy, a significant portion of patients may still require proctectomy to control the symptoms. Consequently, investigating factors that may influence the outcome of perianal disease remains a priority area of research in CD. Nutritional deficiencies are well documented among CD patients with luminal forms of involvement and are closely related to poor clinical outcomes, therapy response, and postoperative complications. As a result, leading guidelines recommend regular nutritional assessment and correction of nutritional deficiencies in patients requiring a surgical approach. Despite these recommendations and the high rate of surgeries among CD patients with perianal disease, there is a shortage of studies addressing the real impact of nutritional status on the course and outcomes of perianal disease. This knowledge gap underscores the importance of further research to understand better and improve the management of perianal CD. This narrative review aims to provide an overview of nutritional status assessment and the influence of nutritional status on the outcomes of patients with perianal CD.
C1 [Martins, Bruno Augusto Alves; de Moraes, Oswaldo; de Sousa, Joao Batista] Univ Brasilia, Sch Med, Med Sci Postgrad Program, Brasilia, DF, Brazil.
   [Martins, Bruno Augusto Alves; de Moraes, Oswaldo; de Sousa, Joao Batista] Hosp Univ Brasilia, Dept Colorectal Surg, Brasilia, Brazil.
   [Lopes, Ana Carolina Benvindo; de Faria, Ricardo Jacaranda] Hosp Univ Brasilia, Dept Gastroenterol, IBD Unit, Brasilia, Brazil.
   [Silva, Clislian] Hosp Univ Brasilia, Dept Nutr & Dietet, Brasilia, Brazil.
   [Lemos, Gabriela de Oliveira] Hosp Univ Brasilia, Multiprofess Nutr Therapy Team, Brasilia, Brazil.
   [Silveira, Dannilo Brito] Hosp Base IGESDF, Dept Colorectal Surg, Brasilia, Brazil.
C3 Universidade de Brasilia
RP Martins, BAA (通讯作者)，Univ Brasilia, Sch Med, Med Sci Postgrad Program, Brasilia, DF, Brazil.; Martins, BAA (通讯作者)，Hosp Univ Brasilia, Dept Colorectal Surg, Brasilia, Brazil.
EM brunomartins.coloprocto@gmail.com
RI DE SOUSA, JOÃO/N-3298-2013
OI DE SOUSA, JOÃO/0000-0001-6314-9505
FU The author(s) declare that no financial support was received for the
   research, authorship, and/or publication of this article.
FX The author(s) declare that no financial support was received for the
   research, authorship, and/or publication of this article.
CR Adamina M, 2020, J CROHNS COLITIS, V14, P155, DOI 10.1093/ecco-jcc/jjz187
   Adamina M, 2020, J CROHNS COLITIS, V14, P431, DOI 10.1093/ecco-jcc/jjz160
   Atia O, 2022, CLIN GASTROENTEROL H, V20, pE484, DOI 10.1016/j.cgh.2021.04.007
   Azzam N, 2020, EUR J GASTROEN HEPAT, V32, P187, DOI 10.1097/MEG.0000000000001634
   Bischoff SC, 2023, CLIN NUTR, V42, P352, DOI 10.1016/j.clnu.2022.12.004
   Bischoff SC, 2020, CLIN NUTR, V39, P632, DOI 10.1016/j.clnu.2019.11.002
   Blain A, 2002, CLIN NUTR, V21, P51, DOI 10.1054/clnu.2001.0503
   Bolshinsky V, 2019, CLIN COLON RECT SURG, V32, P255, DOI 10.1055/s-0039-1683907
   Bonsack O, 2023, UNITED EUR GASTROENT, V11, P361, DOI 10.1002/ueg2.12385
   Caio G, 2021, NUTRIENTS, V13, DOI 10.3390/nu13051628
   Caron B, 2021, J CROHNS COLITIS, V15, P1387, DOI 10.1093/ecco-jcc/jjab026
   Cederholm T, 2017, CLIN NUTR, V36, P49, DOI 10.1016/j.clnu.2016.09.004
   Cederholm T, 2019, CLIN NUTR, V38, P1480, DOI [10.1016/j.clnu.2019.02.033, 10.1002/jcsm.12383, 10.1016/j.clnu.2018.08.002]
   Dias CC, 2013, WORLD J GASTROENTERO, V19, P3866, DOI 10.3748/wjg.v19.i24.3866
   Dignass AU, 2015, J CROHNS COLITIS, V9, P211, DOI 10.1093/ecco-jcc/jju009
   Ding NS, 2017, ALIMENT PHARM THER, V46, P883, DOI 10.1111/apt.14293
   Eglinton TW, 2012, DIS COLON RECTUM, V55, P773, DOI 10.1097/DCR.0b013e31825228b0
   Fiorindi C, 2021, NUTRIENTS, V13, DOI 10.3390/nu13113899
   Geldof J, 2021, FRONTLINE GASTROENTE, V12, P564, DOI 10.1136/flgastro-2020-101579
   Harper JW, 2016, WORLD J GASTROENTERO, V22, P7868, DOI 10.3748/wjg.v22.i35.7868
   Haskey N, 2018, ASIA PAC J CLIN NUTR, V27, P756, DOI 10.6133/apjcn.112017.01
   Jain A, 2019, AM J GASTROENTEROL, V114, P630, DOI 10.14309/ajg.0000000000000197
   Jansen I, 2016, BRIT J NUTR, V116, P1061, DOI 10.1017/S0007114516003044
   Karachaliou A, 2022, NUTRIENTS, V14, DOI 10.3390/nu14245254
   Karaskova E, 2021, INT J MOL SCI, V22, DOI 10.3390/ijms22084226
   Keljo DJ, 2009, INFLAMM BOWEL DIS, V15, P383, DOI 10.1002/ibd.20767
   Li Y, 2022, FRONT NUTR, V9, DOI 10.3389/fnut.2022.826028
   Limketkai BN, 2022, INFLAMM BOWEL DIS, V28, P1627, DOI 10.1093/ibd/izab335
   Malik TA, 2013, GASTROENTEROL RES, V6, P85, DOI 10.4021/gr553w
   Manne A, 2015, GASTROENTEROL RES, V8, P291
   Massironi S, 2023, LANCET GASTROENTEROL, V8, P579, DOI 10.1016/S2468-1253(23)00011-0
   Nardone OM, 2022, NUTRIENTS, V14, DOI 10.3390/nu14173460
   Nguyen GC, 2019, J CROHNS COLITIS, V13, P1433, DOI 10.1093/ecco-jcc/jjz083
   Peters JE, 2022, NEUROGASTROENT MOTIL, V34, DOI 10.1111/nmo.14278
   Peters V, 2022, J CROHNS COLITIS, V16, P931, DOI 10.1093/ecco-jcc/jjab219
   Sandall AM, 2020, J ACAD NUTR DIET, V120, P624, DOI 10.1016/j.jand.2019.04.013
   Shah RS, 2021, J CROHNS COLITIS, V15, P1142, DOI 10.1093/ecco-jcc/jjaa268
   Singh B, 2004, BRIT J SURG, V91, P801, DOI 10.1002/bjs.4613
   Soeters PB, 2019, JPEN-PARENTER ENTER, V43, P181, DOI 10.1002/jpen.1451
   Sumi R, 2016, SURG TODAY, V46, P922, DOI 10.1007/s00595-015-1257-5
   Torres J, 2020, J CROHNS COLITIS, V14, P4, DOI 10.1093/ecco-jcc/jjz180
   Torres J, 2017, LANCET, V389, P1741, DOI 10.1016/S0140-6736(16)31711-1
   Velho S, 2023, NUTRITION, V108, DOI 10.1016/j.nut.2022.111959
   Wagner IJ, 2011, SURG CLIN N AM, V91, P787, DOI 10.1016/j.suc.2011.04.013
   Wall CL, 2023, FRONT NUTR, V10, DOI 10.3389/fnut.2023.1065592
   Wang M, 2023, FRONT NUTR, V9, DOI 10.3389/fnut.2022.1059191
   Xiong ZM, 2022, INSIGHTS IMAGING, V13, DOI 10.1186/s13244-022-01293-6
   Xu MM, 2019, ABCD-ARQ BRAS CIR DI, V32, DOI 10.1590/0102-672020180001e1420
   Yadav DP, 2017, CAN J GASTROENTEROL, V2017, DOI 10.1155/2017/1215035
   Yamamoto T, 2023, J CROHNS COLITIS, V17, P1193, DOI 10.1093/ecco-jcc/jjad038
   Yelencich E, 2022, CLIN GASTROENTEROL H, V20, P1282, DOI 10.1016/j.cgh.2021.08.009
   Zabot GP, 2020, WORLD J GASTROENTERO, V26, DOI 10.3748/wjg.v26.i42.6572
   Zhang YP, 2022, CLIN NUTR, V41, P1297, DOI 10.1016/j.clnu.2022.04.016
   Zhu Ping, 2016, Zhonghua Wei Chang Wai Ke Za Zhi, V19, P1384
NR 54
TC 0
Z9 0
U1 0
U2 0
PU FRONTIERS MEDIA SA
PI LAUSANNE
PA AVENUE DU TRIBUNAL FEDERAL 34, LAUSANNE, CH-1015, SWITZERLAND
SN 2296-861X
J9 FRONT NUTR
JI Front. Nutr.
PD SEP 7
PY 2023
VL 10
AR 1271825
DI 10.3389/fnut.2023.1271825
PG 6
WC Nutrition & Dietetics
WE Science Citation Index Expanded (SCI-EXPANDED)
SC Nutrition & Dietetics
GA S4FC5
UT WOS:001070732200001
PM 37743921
OA gold, Green Published
DA 2024-01-22
ER

PT J
AU Schneider, A
   Hossain, I
   VanderMolen, J
   Nicol, K
AF Schneider, Allaire
   Hossain, Ivy
   VanderMolen, Julia
   Nicol, Kara
TI Comparison of remicade to curcumin for the treatment of Crohn's disease:
   A systematic review
SO COMPLEMENTARY THERAPIES IN MEDICINE
LA English
DT Review
DE Crohn's; TNF; Cancer; Curcumin; Remicade; C reactive protein;
   Inflammation
ID TNF; INFLIXIMAB
AB Objective: The aim of this study was to review the literature to assess if there is evidence to support the use of Curcumin as a safe complementary therapy in treating Crohn's Disease (CD) in conjunction with Remicade.
   Design: Systematic searches were performed by three researchers using electronic databases (ProQuest Medical Library, CINAHL Complete, and PUBMED) to locate and identify articles to meet a predetermined set of inclusion criteria. Specifically full text, peer-reviewed articles published after 2007 were included if they studied human participants 18 years or older.
   Results: Tumor necrosis factor-alpha (TNF-a) and Interleukin-1 (IL-1) levels increase in CD patients. Remicade reduces TNF-a in adults with CD. The issues are eventual loss of response (LOR) once IL-1 increases, and severe risks such as malignancy. CD patients using Curcumin saw a 55 point mean reduction in the Crohn's Disease Activity Index, reducing IL-1 and Crp. Plus it reduced TNF-a and PPMTase which improved colorectal cancer outcomes.
   Conclusions: LOR of Remicade occurs when IL-1 increases, and it can cause malignancy. Research shows Curcumin reduces IL-1 and improves cancer outcomes. Future research, using both Remicade and Curcumin, would have to be done, but preliminary data would suggest using both would reduce LOR. Curcumin, even by itself, was found to be a cheap and safe way to reduce CD symptoms and inflammatory markers.
C1 [Schneider, Allaire; Hossain, Ivy; Nicol, Kara] Grand Valley State Univ, 1 Campus Dr Allendale, Allendale, MI 49401 USA.
   [VanderMolen, Julia] Grand Valley State Univ, 515 Michigan,Suite 200 Off 205, Allendale, MI 49546 USA.
C3 Grand Valley State University; Grand Valley State University
RP Schneider, A (通讯作者)，Grand Valley State Univ, 1 Campus Dr Allendale, Allendale, MI 49401 USA.
EM vandjull@gvsu.edu
OI VanderMolen, Julia/0000-0001-7126-1775
CR Amissah F, 2013, BIOMED RES INT, V2013, DOI 10.1155/2013/416534
   Assasi N, 2010, EXPERT REV PHARM OUT, V10, P163, DOI [10.1586/erp.10.13, 10.1586/ERP.10.13]
   Ben-Horin S, 2014, AUTOIMMUN REV, V13, P24, DOI 10.1016/j.autrev.2013.06.002
   Connor V, 2011, RHEUMATOL INT, V31, P327, DOI 10.1007/s00296-009-1292-x
   Crohn's & Colitis Foundation of America, 2016, WHAT IS ULC COL, V2016
   Crohn's & Colitis Foundation of America, 2016, IBD COL CANC, V2016
   de Rossi TM, 2008, DIGESTION, V78, P195, DOI 10.1159/000187637
   Douglass BJ, 2015, J AM COLL NUTR, V34, P347, DOI 10.1080/07315724.2014.950392
   Guo Y, 2013, BIOMED RES INT, V2013
   Gupta SC, 2013, AAPS J, V15, P195, DOI 10.1208/s12248-012-9432-8
   Johnson JJ, 2007, CANCER LETT, V255, P170, DOI 10.1016/j.canlet.2007.03.005
   Kappelman MD, 2008, GASTROENTEROLOGY, V135, P1907, DOI 10.1053/j.gastro.2008.09.012
   Kemp K, 2009, GASTROINTESTINAL NUR, V7, P16
   Lacruz-Guzmán D, 2013, EUR J CLIN PHARMACOL, V69, P431, DOI 10.1007/s00228-012-1389-0
   Magro F, 2010, BIODRUGS, V24, P1, DOI 10.2165/11586300-000000000-00000
   Moher D, 2009, J CLIN EPIDEMIOL, V62, P1006, DOI 10.1016/j.jclinepi.2009.06.005
   National Institute of Diabetes, 2016, DIG KIDN DIS, V2016
   Sahebkar A, 2014, PHYTOTHER RES, V28, P633, DOI 10.1002/ptr.5045
   Smith LS, 2010, ANN PHARMACOTHER, V44, P333, DOI 10.1345/aph.1M314
   Tacconelli E., 2009, SYST REV CRDS GUID U
   Taylor Rebecca A, 2011, Altern Med Rev, V16, P152
   US National Library of Medicine, 2016, INFL INFL DYYB INJ, V2016
   Zullow Samantha, 2014, Gastroenterol Hepatol (N Y), V10, P503
NR 23
TC 15
Z9 16
U1 0
U2 8
PU CHURCHILL LIVINGSTONE
PI EDINBURGH
PA JOURNAL PRODUCTION DEPT, ROBERT STEVENSON HOUSE, 1-3 BAXTERS PLACE,
   LEITH WALK, EDINBURGH EH1 3AF, MIDLOTHIAN, SCOTLAND
SN 0965-2299
EI 1873-6963
J9 COMPLEMENT THER MED
JI Complement. Ther. Med.
PD AUG
PY 2017
VL 33
BP 32
EP 38
DI 10.1016/j.ctim.2017.06.002
PG 7
WC Integrative & Complementary Medicine
WE Science Citation Index Expanded (SCI-EXPANDED)
SC Integrative & Complementary Medicine
GA FD4YI
UT WOS:000407537700006
PM 28735823
DA 2024-01-22
ER

PT J
AU Mocko, P
   Kawalec, P
   Smela-Lipinska, B
   Pilc, A
AF Mocko, Pawel
   Kawalec, Pawel
   Smela-Lipinska, Beata
   Pilc, Andrzej
TI Effectiveness and safety of vedolizumab for treatment of Crohn's
   disease: a systematic review and meta-analysis
SO ARCHIVES OF MEDICAL SCIENCE
LA English
DT Review
DE Crohn's disease; vedolizumab; MLN-002; meta-analysis; systematic review
ID MAINTENANCE THERAPY; ALPHA(4)BETA(7) INTEGRIN; ULCERATIVE-COLITIS;
   NATALIZUMAB; INDUCTION; ALPHA-4-BETA-7
AB Introduction: The aim of this systematic review (SR) and meta-analysis was to assess the efficacy and safety of vedolizumab in the treatment of Crohn's disease (CD).
   Material and methods: A systematic literature search was conducted in Medline/PubMed, Embase and Cochrane Library until 25 January, 2015. Included studies were critically appraised according to the PRISMA protocol. Assessment in specified subgroups of CD patients and meta-analysis with Revman software were performed.
   Results: Two randomized controlled trial (RCTs) were included in a meta-analysis for the induction phase of therapy: GEMINI II and GEMINI III. The clinical response was significantly higher for patients who received vedolizumab compared to placebo in the general population (risk benefit (RB) = 1.48; p = 0.0006) and in both analyzed subgroups: patients with previous failure of anti-TNFs treatment (RB = 1.51; p = 0.006) and patients naive to earlier anti-TNFs (RB = 1.41; p = 0.001). The clinical remission in the general population and subpopulation of TNF-antagonist naive patients was significantly higher for patients who received vedolizumab compared to placebo (RB = 1.77; p = 0.003; RB = 2.29; p = 0.0004; respectively). Meta-analysis for adverse events, serious adverse events (SAEs) and serious infections, revealed that vedolizumab was as safe as placebo in the induction phase of therapy.
   Conclusions: The clinical response was significantly higher for patients who received vedolizumab in the general population and in both analyzed subgroups of patients. The clinical remission in the general population and subpopulation of TNF-antagonist naive patients was significantly higher for vedolizumab, but no significant differences were revealed in the subgroup of patients with previous TNF antagonist failure.
C1 [Mocko, Pawel; Kawalec, Pawel; Smela-Lipinska, Beata] Jagiellonian Univ, Coll Med, Drug Management Dept, Inst Publ Hlth,Fac Hlth Sci, 20 Grzegorzecka St, PL-31531 Krakow, Poland.
   [Pilc, Andrzej] Polish Acad Sci, Inst Pharmacol, PL-00901 Warsaw, Poland.
C3 Jagiellonian University; Collegium Medicum Jagiellonian University;
   Polish Academy of Sciences
RP Kawalec, P (通讯作者)，Jagiellonian Univ, Coll Med, Drug Management Dept, Inst Publ Hlth,Fac Hlth Sci, 20 Grzegorzecka St, PL-31531 Krakow, Poland.
EM pawel.kawalec@uj.edu.pl
RI Pilc, Andrzej/A-3948-2008; Moćko, Paweł/I-5467-2016
OI Pilc, Andrzej/0000-0002-4045-0597; Moćko, Paweł/0000-0002-7276-0768
CR [Anonymous], PROG INFLAM RES
   Assadsangabi Arash, 2013, Practitioner, V257, P13
   Baumgart DC, 2012, LANCET, V380, P1590, DOI 10.1016/S0140-6736(12)60026-9
   Bloomgren G, 2012, NEW ENGL J MED, V366, P1870, DOI 10.1056/NEJMoa1107829
   Colombel JF, 2007, GASTROENTEROLOGY, V132, P52, DOI 10.1053/j.gastro.2006.11.041
   ERLE DJ, 1994, J IMMUNOL, V153, P517
   Feagan BG, 2008, CLIN GASTROENTEROL H, V6, P1370, DOI 10.1016/j.cgh.2008.06.007
   Fedyk ER, 2012, INFLAMM BOWEL DIS, V18, P2107, DOI 10.1002/ibd.22940
   Ghosh S, 2003, NEW ENGL J MED, V348, P24, DOI 10.1056/NEJMoa020732
   Gledhill T, 2013, BIOL-TARGETS THER, V7, P123, DOI 10.2147/BTT.S30416
   Haanstra KG, 2013, J IMMUNOL, V190, P1961, DOI 10.4049/jimmunol.1202490
   Hanauer SB, 2002, LANCET, V359, P1541, DOI 10.1016/S0140-6736(02)08512-4
   Higgins J., 2009, COCHRANE HDB SYSTEMA, VVolume 5, DOI [10.1002/9780470712184, DOI 10.1002/9780470712184]
   Higgins JPT, 2003, BMJ-BRIT MED J, V327, P557, DOI 10.1136/bmj.327.7414.557
   Hynes RO, 2002, CELL, V110, P673, DOI 10.1016/S0092-8674(02)00971-6
   Moher D, 2009, PLOS MED, V6, DOI [10.1371/journal.pmed.1000097, 10.1016/j.ijsu.2010.07.299, 10.1136/bmj.i4086, 10.1016/j.ijsu.2010.02.007, 10.1136/bmj.b2535, 10.1186/2046-4053-4-1, 10.1136/bmj.b2700]
   PEARSON DC, 1995, ANN INTERN MED, V123, P132, DOI 10.7326/0003-4819-123-2-199507150-00009
   Sandborn WJ, 2013, NEW ENGL J MED, V369, P711, DOI 10.1056/NEJMoa1215739
   Sandborn WJ, 2005, NEW ENGL J MED, V353, P1912, DOI 10.1056/NEJMoa043335
   Sands BE, 2014, GASTROENTEROLOGY, V147, P618, DOI 10.1053/j.gastro.2014.05.008
   Schreiber S, 2007, NEW ENGL J MED, V357, P1357
   Schreiber S, 2007, NEW ENGL J MED, V357, P239, DOI 10.1056/NEJMoa062897
   Targan SR, 2007, GASTROENTEROLOGY, V132, P1672, DOI 10.1053/j.gastro.2007.03.024
   Tilg H, 2010, CURR OPIN INVEST DR, V11, P1295
   Wang MC, 2014, MEDICINE, V93, DOI 10.1097/MD.0000000000000326
NR 25
TC 9
Z9 9
U1 0
U2 7
PU TERMEDIA PUBLISHING HOUSE LTD
PI POZNAN
PA KLEEBERGA 2, POZNAN, 61-615, POLAND
SN 1734-1922
EI 1896-9151
J9 ARCH MED SCI
JI Arch. Med. Sci.
PD OCT
PY 2016
VL 12
IS 5
BP 1088
EP 1096
DI 10.5114/aoms.2016.61915
PG 9
WC Medicine, General & Internal
WE Science Citation Index Expanded (SCI-EXPANDED)
SC General & Internal Medicine
GA DU7QW
UT WOS:000382410700022
PM 27695501
OA gold, Green Published
DA 2024-01-22
ER

PT J
AU Georgiadou, E
   Fanter, L
   Brandes, A
   Ratsch, BA
   Friedel, H
   Dignass, A
AF Georgiadou, Elena
   Fanter, Lena
   Brandes, Alina
   Ratsch, Boris A.
   Friedel, Heiko
   Dignass, Axel
TI Perianal fistulas in adult patients with Crohn's disease in Germany -
   aretrospective cross-sectional analysis of claims data from German
   sickness funds
SO ZEITSCHRIFT FUR GASTROENTEROLOGIE
LA English
DT Article
DE Crohn's disease; perianal fistula; biologics; Germany; epidemiology;
   claims data
ID INFLAMMATORY-BOWEL-DISEASE; NATURAL-HISTORY; TIME TRENDS; POPULATION;
   MANAGEMENT; GUIDELINE; CLASSIFICATION; THERAPY; COUNTY
AB Introduction Perianal fistulas (PF) are presumably a frequent extraintestinal manifestation of Crohn's disease (CD), causing significant functional impairment. This study aims to gain representative data on the prevalence, characteristics, and treatment of CD patients suffering from PF in Germany.
   Materials and methods A retrospective cross-sectional analysis of claims data from several German company health insurance funds included adult patients with CD and PF in 2015. The dataset comprised in- and outpatient services with diagnoses, drug prescriptions, and other patient data. It is representative for age, gender, and region and allows extrapolation to the total German statutory health insurance (SHI) population. A systematic literature review was conducted to discuss these results in the international context.
   Results A CD prevalence of 299 per 100000 and a PF prevalence in CD patients of 3.4% was observed in this cross-sectional study. PF are most prevalent in young age groups (<24 to 39). One-third of patients with PF received biologics and surgery. Surgical procedures were performed in 31.3% of PF patients in the inpatient setting and in 4.4% of PF patients in the outpatient setting. All complicated perianal fistula patients received at least 1 inpatient surgery and 44.8% received biologic therapy.
   Discussion This claims data analysis in German patients estimates a CD prevalence in the SHI population that corresponds well to previously reported data. The prevalence rate for PF in CD patients is comparable with a previous cross-sectional German claims data analysis but is markedly lower than cumulative risks reported in longitudinal cohort studies. PFpatients are young and treatment intensive with one-third requiring biologic treatment or inpatient surgery.
C1 [Georgiadou, Elena; Friedel, Heiko] Team Gesundheit GmbH, Essen, Germany.
   [Fanter, Lena; Brandes, Alina; Ratsch, Boris A.] Takeda Pharma Vertrieb GmbH & Co KG, Berlin, Germany.
   [Dignass, Axel] Goethe Univ, Agaples Markus Hosp, Frankfurt, Germany.
C3 Goethe University Frankfurt
RP Dignass, A (通讯作者)，Agaples Markus Hosp, Dept Med 1, Wilhelm Epstein Str 4, D-60431 Frankfurt, Germany.
EM Axel.dignass@fdk.info
RI Dignass, Axel/V-5400-2019; Dignass, Axel/AAW-9653-2020
OI Dignass, Axel/0000-0002-9724-054X; Ratsch, Boris/0000-0003-0478-1652;
   Fanter, Lena/0000-0002-9631-739X
FU Takeda Pharma Vertrieb GmbH Co. KG
FX This research was funded by Takeda Pharma Vertrieb GmbH & Co. KG.
   Medical writing assistance was provided by Stefan Walzer (SW), Wolfgang
   Schleich (WS) and Lutz Vollmer (LV) from MArS Market Access & Pricing
   Strategy GmbH.
CR Alli-Akintade L, 2015, J CLIN GASTROENTEROL, V49, pE21, DOI 10.1097/MCG.0000000000000117
   [Anonymous], UNITED EUROPEAN GAST
   [Anonymous], 2014, GRUNDLAGEN METHODEN
   [Anonymous], J CROHNS COLITIS
   [Anonymous], GES KRANK ZAHL FAKT
   [Anonymous], 2015, EPIDEMIOLOGIE VERSOR
   [Anonymous], 2013, J CROHNS COLITIS
   Bokemeyer B, 2007, GASTROENTEROLOGE, V2, P447, DOI 10.1007/s11377-007-0113-6
   Crystal S, 2007, MED CARE, V45, pS58, DOI 10.1097/MLR.0b013e31805371bf
   Danielou M, 2017, GASTROENTEROLOGY, V152, pS787, DOI 10.1016/S0016-5085(17)32728-2
   de Groof EJ, 2016, COLORECTAL DIS, V18, pO119, DOI 10.1111/codi.13286
   Eglinton TW, 2012, DIS COLON RECTUM, V55, P773, DOI 10.1097/DCR.0b013e31825228b0
   Gecse KB, 2016, J CROHNS COLITIS, V10, P758, DOI 10.1093/ecco-jcc/jjw039
   Göttgens KWA, 2017, EUR J GASTROEN HEPAT, V29, P595, DOI 10.1097/MEG.0000000000000840
   Haennig A, 2015, COLORECTAL DIS, V17, P311, DOI 10.1111/codi.12851
   Hein R, 2014, SCAND J GASTROENTERO, V49, P1325, DOI 10.3109/00365521.2014.962605
   Hoffmann F, 2012, GESUNDHEITSWESEN, V74, P291, DOI 10.1055/s-0031-1275711
   Hoffmann F, 2009, PHARMACOEPIDEM DR S, V18, P349, DOI 10.1002/pds.1721
   HUGHES LE, 1978, J ROY SOC MED, V71, P644, DOI 10.1177/014107687807100904
   Hvas CL, 2011, DAN MED BULL, V58
   Jones Jennifer, 2005, MedGenMed, V7, P16
   Lapidus A, 2006, WORLD J GASTROENTERO, V12, P75, DOI 10.3748/wjg.v12.i1.75
   Lichtenstein GR, 2018, AM J GASTROENTEROL, V113, P481, DOI 10.1038/ajg.2018.27
   MAKOWIEC F, 1995, GUT, V37, P696, DOI 10.1136/gut.37.5.696
   Marzo M, 2015, WORLD J GASTROENTERO, V21, P1394, DOI 10.3748/wjg.v21.i5.1394
   Mayberry JF, 2013, ALIMENT PHARM THER, V37, P195, DOI 10.1111/apt.12102
   Moher D, 2009, PLOS MED, V6, DOI [10.1371/journal.pmed.1000097, 10.1016/j.ijsu.2010.07.299, 10.1136/bmj.i4086, 10.1016/j.ijsu.2010.02.007, 10.1136/bmj.b2535, 10.1186/2046-4053-4-1, 10.1136/bmj.b2700]
   Ohlmeier C, 2014, BUNDESGESUNDHEITSBLA, V57, P464, DOI 10.1007/s00103-013-1912-1
   Orlando A, 2011, DIGEST LIVER DIS, V43, P1, DOI 10.1016/j.dld.2010.07.010
   Ott C, 2008, EUR J GASTROEN HEPAT, V20, P917, DOI 10.1097/MEG.0b013e3282f97b33
   PARKS AG, 1976, BRIT J SURG, V63, P1, DOI 10.1002/bjs.1800630102
   Preiss JC, 2014, Z GASTROENTEROL, V52, P1431, DOI 10.1055/s-0034-1385199
   Sandborn WJ, 2003, GASTROENTEROLOGY, V125, P1508, DOI 10.1016/j.gastro.2003.08.025
   Satsangi J, 2006, GUT, V55, P749, DOI 10.1136/gut.2005.082909
   Schwartz DA, 2002, GASTROENTEROLOGY, V122, P875, DOI 10.1053/gast.2002.32362
   Schwartz DA, 2015, INFLAMM BOWEL DIS, V21, P723, DOI 10.1097/MIB.0000000000000315
   Song EM, 2018, SCAND J GASTROENTERO, V53, P417, DOI 10.1080/00365521.2018.1437927
   Tang LY, 2006, CLIN GASTROENTEROL H, V4, P1130, DOI 10.1016/j.cgh.2006.06.021
   Timmer A, 1999, INFLAMM BOWEL DIS, V5, P79, DOI 10.1097/00054725-199905000-00002
   Zanotti C, 2007, INT J COLORECTAL DIS, V22, P1459, DOI 10.1007/s00384-007-0334-7
NR 40
TC 1
Z9 1
U1 0
U2 1
PU GEORG THIEME VERLAG KG
PI STUTTGART
PA RUDIGERSTR 14, D-70469 STUTTGART, GERMANY
SN 0044-2771
EI 1439-7803
J9 Z GASTROENTEROL
JI Z. Gastroent.
PD MAY
PY 2019
VL 57
IS 5
BP 574
EP 583
DI 10.1055/a-0857-0778
PG 10
WC Gastroenterology & Hepatology
WE Science Citation Index Expanded (SCI-EXPANDED)
SC Gastroenterology & Hepatology
GA HZ8IR
UT WOS:000469098700017
PM 30873578
DA 2024-01-22
ER

PT J
AU Lan, N
   Shen, B
AF Lan, Nan
   Shen, Bo
TI Endoscopic Stricturotomy Versus Balloon Dilation in the Treatment of
   Anastomotic Strictures in Crohn's Disease
SO INFLAMMATORY BOWEL DISEASES
LA English
DT Article; Proceedings Paper
CT Digestive Disease Week (DDW)
CY MAY 06-09, 2017
CL Chicago, IL
SP Amer Soc Gastrointestinal Endoscopy, Amer Assoc Study Liver Dis, Amer Gastroenterol Assoc, Soc Surg Alimentary Tract
DE anastomosis; Crohn's disease; electroincision; endoscopy; balloon
   dilation; needle knife; stricture; stricturotomy
ID NEEDLE-KNIFE STRICTUROTOMY; LONG-TERM OUTCOMES; RECTAL RESECTION;
   EFFICACY; SAFETY; DILATATION; THERAPY; MANAGEMENT; SURGERY;
   SPHINCTEROTOMY
AB Background: Current treatment modalities for anastomotic stricture in Crohn's disease (CD) include endoscopic balloon dilation (EBD) and surgery. We recently published a case series of inflammatory bowel disease patients treated with the novel endoscopic stricturotomy (ES). The aim of this case-control study was to compare the efficacy and safety of ES versus conventional EBD in the treatment of anastomotic strictures in CD patients.
   Methods: All eligible patients with CD anastomotic stricture who were treated with ES or EBD were included. The primary outcomes were surgery-free survival and post-procedural complications.
   Results: A total of 185 patients were studied, including 21 treated with ES since 2009, and 164 treated with EBD since 1998. The immediate technical success after therapy was achieved in 100% of patients treated with ES and 89.5% of patients with EBD. Symptomatic and endoscopic improvement rates were higher in those treated with ES than EBD. Subsequent surgery was needed in 2 (9.5%) patients with ES and 55 (33.5%) with EBD (P = 0.03), during a median of 0.8 (interquartile range [IQR]: 0.1-1.6) year and 4.0 (IQR: 0.8-6.9) years, respectively. Five procedure-associated perforation (1.1% per procedure) occurred in the EBD group and none in the ES group. In contrast, 4 procedure-associated, transfusion-required bleeding (8.8% per procedure) occurred in the ES group and none in the EBD group.
   Conclusions: ES appears to be more effective in treating CD patients with anastomotic stricture than EBD. Although ES may have a lower risk for perforation, the procedure needs to be perfected to reduce its bleeding risk.
C1 [Lan, Nan; Shen, Bo] Cleveland Clin Fdn, Digest Dis & Surg Inst, Intervent Inflammatory Bowel Dis iIBD Unit, 9500 Euclid Ave, Cleveland, OH 44195 USA.
C3 Cleveland Clinic Foundation
RP Shen, B (通讯作者)，Cleveland Clin Fdn, Digest Dis & Surg Inst A31, Intervent Inflammatory Bowel Dis iIBD Unit, 9500 Euclid Ave, Cleveland, OH 44195 USA.
EM shenb@ccf.org
CR Araujo SEA, 2008, SURG LAPARO ENDO PER, V18, P565, DOI 10.1097/SLE.0b013e31818754f4
   Atreja A, 2014, J CROHNS COLITIS, V8, P392, DOI 10.1016/j.crohns.2013.10.001
   Bettenworth D, 2017, INFLAMM BOWEL DIS, V23, P133, DOI 10.1097/MIB.0000000000000988
   Bettenworth D, 2016, J GASTROENTEROL, V51, P939, DOI 10.1007/s00535-016-1172-6
   Bhalme M, 2014, INFLAMM BOWEL DIS, V20, P265, DOI 10.1097/01.MIB.0000439067.76964.53
   Bharadwaj S, 2015, INFLAMM BOWEL DIS, V21, P2194, DOI 10.1097/MIB.0000000000000403
   Chen M, 2015, INFLAMM BOWEL DIS, V21, P2222, DOI 10.1097/MIB.0000000000000433
   Chen M, 2015, GASTROINTEST ENDOSC, V81, P1287, DOI 10.1016/j.gie.2014.11.031
   Chen M, 2014, INFLAMM BOWEL DIS, V20, P1739, DOI 10.1097/MIB.0000000000000145
   Coelho-Prabhu N, 2012, ENDOSCOPY, V44, P711, DOI 10.1055/s-0032-1309773
   Cosnes J, 2002, INFLAMM BOWEL DIS, V8, P244, DOI 10.1097/00054725-200207000-00002
   De Cruz P, 2015, LANCET, V385, P1406, DOI 10.1016/S0140-6736(14)61908-5
   Dietz DW, 2001, J AM COLL SURGEONS, V192, P330, DOI 10.1016/S1072-7515(01)00775-X
   Endo K, 2013, WORLD J GASTROENTERO, V19, P86, DOI 10.3748/wjg.v19.i1.86
   FARMER RG, 1985, GASTROENTEROLOGY, V88, P1818, DOI 10.1016/0016-5085(85)90006-X
   Fukatsu H, 2009, SURG ENDOSC, V23, P2066, DOI 10.1007/s00464-008-9969-x
   Gao DJ, 2013, GASTROINTEST ENDOSC, V77, P752, DOI 10.1016/j.gie.2012.11.023
   GEVERS AM, 1994, ACTA GASTRO-ENT BELG, V57, P320
   Gustavsson A, 2013, ALIMENT PHARM THER, V37, P430, DOI 10.1111/apt.12176
   Hassan C, 2007, ALIMENT PHARM THER, V26, P1457, DOI 10.1111/j.1365-2036.2007.03532.x
   Hirai F, 2014, DIGEST ENDOSC, V26, P545, DOI 10.1111/den.12236
   Hordijk ML, 2006, GASTROINTEST ENDOSC, V63, P157, DOI 10.1016/j.gie.2005.06.016
   Katsinelos P, 2004, HEPATO-GASTROENTEROL, V51, P349
   Kim MH, 1997, ENDOSCOPY, V29, P82, DOI 10.1055/s-2007-1004080
   Lamazza A, 2014, COLORECTAL DIS, V16, pO150, DOI 10.1111/codi.12488
   Lan N, 2017, INFLAMM BOWEL DIS, V23, P502, DOI 10.1097/MIB.0000000000001044
   Lee JK, 2009, AM J GASTROENTEROL, V104, P575, DOI 10.1038/ajg.2008.102
   Li Y, 2015, BRIT J SURG, V102, P1418, DOI 10.1002/bjs.9906
   Li Y, 2011, ENDOSCOPY, V43, pE343, DOI 10.1055/s-0030-1256840
   Lian L, 2017, CLIN GASTROENTEROL H, V15, P1226, DOI 10.1016/j.cgh.2016.10.030
   Lian L, 2015, DIS COLON RECTUM, V58, P423, DOI 10.1097/DCR.0000000000000322
   Louis E, 2001, GUT, V49, P777, DOI 10.1136/gut.49.6.777
   Mueller T, 2010, ALIMENT PHARM THER, V31, P634, DOI 10.1111/j.1365-2036.2009.04225.x
   Navaneethan U, 2016, SURG ENDOSC, V30, P5434, DOI 10.1007/s00464-016-4902-1
   Nyabanga CT, 2015, ENDOSCOPY, V47, pE625, DOI 10.1055/s-0034-1393676
   RUTGEERTS P, 1984, GUT, V25, P665, DOI 10.1136/gut.25.6.665
   Samanta J, 2015, WORLD J GASTRO ENDOS, V7, P1318, DOI 10.4253/wjge.v7.i19.1318
   Scimeca D, 2011, DIGEST LIVER DIS, V43, P121, DOI 10.1016/j.dld.2010.05.001
   Shen B, 2004, AM J GASTROENTEROL, V99, P2340, DOI 10.1111/j.1572-0241.2004.40604.x
   Shen B, 2011, INFLAMM BOWEL DIS, V17, P2527, DOI 10.1002/ibd.21644
   Silverberg MS, 2005, CAN J GASTROENTEROL, V19, p5A, DOI 10.1155/2005/269076
   Suchan KL, 2003, SURG ENDOSC, V17, P1110, DOI 10.1007/s00464-002-8926-3
   Thia KT, 2010, GASTROENTEROLOGY, V139, P1147, DOI 10.1053/j.gastro.2010.06.070
   TJANDRA JJ, 1993, DIS COLON RECTUM, V36, P1099, DOI 10.1007/BF02052256
   Van Assche G, 2010, GUT, V59, P320, DOI 10.1136/gut.2009.180182
   Wu XR, 2013, J GASTROINTEST SURG, V17, P1452, DOI 10.1007/s11605-013-2216-3
NR 46
TC 46
Z9 55
U1 0
U2 0
PU OXFORD UNIV PRESS INC
PI CARY
PA JOURNALS DEPT, 2001 EVANS RD, CARY, NC 27513 USA
SN 1078-0998
EI 1536-4844
J9 INFLAMM BOWEL DIS
JI Inflamm. Bowel Dis.
PD APR
PY 2018
VL 24
IS 4
BP 897
EP 907
DI 10.1093/ibd/izx085
PG 11
WC Gastroenterology & Hepatology
WE Science Citation Index Expanded (SCI-EXPANDED); Conference Proceedings Citation Index - Science (CPCI-S)
SC Gastroenterology & Hepatology
GA GA7VO
UT WOS:000428546400024
PM 29546384
OA Bronze
DA 2024-01-22
ER

PT J
AU Wilke, T
   Groth, A
   Long, GH
   Tatro, AR
   Sun, D
AF Wilke, Thomas
   Groth, Antje
   Long, Grainne H.
   Tatro, Amanda R.
   Sun, Diana
TI Rate of Adverse Events and Associated Health Care Costs for the
   Management of Inflammatory Bowel Disease in Germany
SO CLINICAL THERAPEUTICS
LA English
DT Article
DE Adverse event; Crohn's disease; Germany; Health care resource
   utilization; Inflammatory bowel disease; Ulcerative colitis
ID EVIDENCE-BASED CONSENSUS; CROHNS-DISEASE; ULCERATIVE-COLITIS;
   UNITED-STATES; DIAGNOSIS; BURDEN; GUIDELINE; IBD
AB Purpose: Therapeutic management of inflammatory bowel disease (IBD) is challenging, and available therapies are associated with adverse events (AEs) that may lead to treatment discontinuation. This study evaluated the rate of drug-related AEs of special interest (AESIs) associated with IBD therapies and compare health care costs among patients with IBD who did and did not experience AESIs.
   Methods: A retrospective cohort analysis was conducted using claims data from a German Sickness Fund (Allgemeine Ortskrankenkasse PLUS). Patients were diagnosed with ulcerative colitis (UC) or Crohn's disease (CD) and newly initiating treatment with immunosuppressant, anti tumor necrosis factor alpha, or anti-integrin therapies from January 1, 2011, to December 31, 2015. Patients were required to have continuous insurance coverage and no evidence of use of these IBD therapies for 12 months before the date of newly initiating therapy (index date). Rates of AESIs were based on 28 different events or chronic conditions associated with IBD treatment. Direct health care costs were reported separately for patients who did or did not experience AESIs. Only treatment periods lasting >= 60 days were considered. AESI rates related to all possible treatment patterns were calculated and reported as the number of events per 10,000 patient-years. Health care costs were calculated based on IBD-related health care resource use.
   Findings: A total of 1126 (CD, n = 676; UC, n = 450) patients met the inclusion criteria. Mean age was 36.5 years for patients with CD and 42.5 years for patients with UC; 60.5% and 47.6% were female, respectively. Median observed time since the index date was 1460 and 1552 days, for patients with CD and UC. The overall rate for any AESI was 1392.4 and 1917.9 events per 10,000 patient-years in patients with CD and those with UC. Severe infections and diabetes mellitus were the most common AESIs. Significant differences in mean total direct health care costs were found for CD patients with AESIs versus those without ((sic)8920.08 and (sic)6004.86; P < 0.001). A similar trend was observed with mean drug costs and mean medical costs. In UC, total direct health care costs, although generally higher in patients with AESIs, were not significantly different; however, medical costs were ((sic)1946.93 vs (sic)971.28; P < 0.001).
   Implications: AEs are common in patients with IBD treated with current therapies and associated with substantial health care costs. An urgent need exists for development of IBD treatments that are associated with lower rates of AEs. (C) 2020 The Authors. Published by Elsevier Inc.
C1 [Wilke, Thomas] Ingress Hlth, Wismar, Germany.
   [Groth, Antje] IPAM eV, Wismar, Germany.
   [Long, Grainne H.] Roche Prod Ltd, Welwyn Garden City, Herts, England.
   [Tatro, Amanda R.; Sun, Diana] Genentech Inc, 1 DNA Way, San Francisco, CA 94080 USA.
   [Long, Grainne H.] AstraZeneca, Cambridge, England.
C3 Roche Holding; Roche Holding; Genentech
RP Sun, D (通讯作者)，Genentech Inc, 1 DNA Way, San Francisco, CA 94080 USA.
EM sun.diana@gene.com
FU Genentech, Inc, a member of the Roche Group; F. Hoffmann La Roche, Ltd.
FX This analysis was funded by Genentech, Inc, a member of the Roche Group.
   Third-party medical writing and editorial support (formatting,
   proofreading, and copyediting) was provided by ApotheCom and was funded
   by F. Hoffmann La Roche, Ltd.
[truncated: 3,528,168 more chars]
