# Supplementary material for: Worldwide research trends in Crohn’s disease treatment over the past 2 decades: a bibliometric analysis
Source: Front Pharmacol. 2024 Oct 8;15:1441785. doi: 10.3389/fphar.2024.1441785 (PMC11493645; doi:10.3389/fphar.2024.1441785)
Supplement: Supplementary file 1 [file DataSheet1.zip › raw data 1/download_17.txt]

FN Clarivate Analytics Web of Science
VR 1.0
PT J
AU Hayakawa, S
   Hotokezaka, M
   Ikeda, T
   Uchiyama, S
   Chijiiwa, K
AF Hayakawa, Shoichiro
   Hotokezaka, Masayuki
   Ikeda, Takuto
   Uchiyama, Shuichiro
   Chijiiwa, Kazuo
TI Difference in Recurrence Patterns Between Anastomosis and
   Strictureplasty After Surgical Treatment for Crohn Disease
SO INTERNATIONAL SURGERY
LA English
DT Article
DE Crohn disease; Operative procedures; Recurrence
ID SIDE ISOPERISTALTIC STRICTUREPLASTY; SMALL-BOWEL; RESECTION;
   METAANALYSIS; OPERATIONS; EFFICACY; MULTIPLE
AB This study aimed to investigate whether the initial indication for surgery or type of surgery (strictureplasty or resection) performed determines recurrence patterns in patients with Crohn disease. Recurrence patterns of 41 patients (31 patients: only resection and anastomosis of the intestine, and 10 patients: strictureplasty with/without resection and anastomosis) who underwent operation for recurrent Crohn disease (June 2002-December 2010) were evaluated. Strictureplasty for nonperforating disease was performed at 17 sites, and reoperation was required at 11 sites (10 sites for nonperforating disease and 1 site for perforating disease). There was a significant difference in the recurrence pattern in patients who underwent resection and anastomosis (P < 0.01) and in patients who underwent strictureplasty with resection and anastomosis (P < 0.05) between sites at which resection and anastomosis was performed for nonperforating and for perforating disease. Initial indication for surgery, but not the type of surgery, appeared to determine recurrence patterns.
C1 [Hayakawa, Shoichiro; Hotokezaka, Masayuki; Ikeda, Takuto; Uchiyama, Shuichiro; Chijiiwa, Kazuo] Miyazaki Univ, Dept Surg Oncol & Regulat Organ Funct, Sch Med, Miyazaki 8891692, Japan.
C3 University of Miyazaki
RP Chijiiwa, K (通讯作者)，Miyazaki Univ, Dept Surg Oncol & Regulat Organ Funct, Sch Med, 5200 Kihara, Miyazaki 8891692, Japan.
EM kazuochi@med.miyazaki-u.ac.jp
FU Ministry of Education, Culture, Sports, Science and Technology (MEXT) of
   Japan [21591727]; Grants-in-Aid for Scientific Research [21591727]
   Funding Source: KAKEN
FX This work was supported by a Grant-in-Aid for Scientific Research (C,
   21591727) from the Ministry of Education, Culture, Sports, Science and
   Technology (MEXT) of Japan.
CR ALEXANDERWILLIAMS J, 1986, INT J COLORECTAL DIS, V1, P54, DOI 10.1007/BF01648838
   ALEXANDERWILLIAMS J, 1985, WORLD J SURG, V9, P945, DOI 10.1007/BF01655400
   Broering DC, 2001, DIGEST SURG, V18, P124, DOI 10.1159/000050112
   Cosnes J, 2002, INFLAMM BOWEL DIS, V8, P244, DOI 10.1097/00054725-200207000-00002
   Fazio VW, 1996, ANN SURG, V224, P563, DOI 10.1097/00000658-199610000-00014
   Futami K, 2005, J GASTROENTEROL, V40, P35, DOI 10.1007/BF02990577
   Gasche C, 2000, INFLAMM BOWEL DIS, V6, P8, DOI 10.1097/00054725-200002000-00002
   GREENSTEIN AJ, 1988, GUT, V29, P588, DOI 10.1136/gut.29.5.588
   Hotokezaka M, 2007, SURG ENDOSC, V21, P1238, DOI 10.1007/s00464-006-9154-z
   Michelassi F, 2000, ANN SURG, V232, P401, DOI 10.1097/00000658-200009000-00012
   Michelassi F, 1996, DIS COLON RECTUM, V39, P345, DOI 10.1007/BF02049480
   Michelassi F, 2007, DIS COLON RECTUM, V50, P277, DOI 10.1007/s10350-006-0804-y
   Ozuner G, 1996, DIS COLON RECTUM, V39, P1199, DOI 10.1007/BF02055108
   Poggioli G, 2003, DIS COLON RECTUM, V46, P127, DOI 10.1007/s10350-004-6508-2
   Reese GE, 2007, COLORECTAL DIS, V9, P686, DOI 10.1111/j.1463-1318.2006.01114.x
   Roy P, 2004, BRIT J SURG, V91, P1428, DOI 10.1002/bjs.4804
   Sampietro GM, 2000, DIGEST SURG, V17, P261, DOI 10.1159/000018845
   Sasaki I, 2004, DIS COLON RECTUM, V47, P940, DOI 10.1007/s10350-004-0517-z
   Simillis C, 2008, AM J GASTROENTEROL, V103, P196, DOI 10.1111/j.1572-0241.2007.01548.x
   Uchino M, 2010, SURG TODAY, V40, P949, DOI 10.1007/s00595-009-4162-y
   Yamamoto T, 1999, DIS COLON RECTUM, V42, P797, DOI 10.1007/BF02236939
   Yamamoto T, 2007, DIS COLON RECTUM, V50, P1968, DOI 10.1007/s10350-007-0279-5
NR 22
TC 1
Z9 1
U1 0
U2 0
PU INT COLLEGE OF SURGEONS
PI CHICAGO
PA 1516 N LAKE SHORE DR, CHICAGO, IL 60610 USA
SN 0020-8868
J9 INT SURG
JI Int. Surg.
PD APR-JUN
PY 2012
VL 97
IS 2
BP 120
EP 128
DI 10.9738/CC95.1
PG 9
WC Surgery
WE Science Citation Index Expanded (SCI-EXPANDED)
SC Surgery
GA 049QS
UT WOS:000311999100006
PM 23102077
OA Bronze, Green Published
DA 2024-01-22
ER

PT J
AU D'Amico, F
   Chateau, T
   Laurent, V
   Danese, S
   Peyrin-Biroulet, L
AF D'Amico, Ferdinando
   Chateau, Thomas
   Laurent, Valerie
   Danese, Silvio
   Peyrin-Biroulet, Laurent
TI Which MRI Score and Technique Should Be Used for Assessing Crohn's
   Disease Activity?
SO JOURNAL OF CLINICAL MEDICINE
LA English
DT Review
DE MRI score; Crohn's disease; disease activity
ID MAGNETIC-RESONANCE ENTEROGRAPHY; INFLAMMATORY-BOWEL-DISEASE;
   DIFFUSION-WEIGHTED MRI; PATIENT TOLERANCE; THERAPY; VALIDATION;
   DISTENSION; INDEXES; AGENT; MARIA
AB Magnetic resonance (MR) enterography is assuming an increasingly important and central role in the management of patients with Crohn's disease, as it is not only involved in diagnosis and staging of the disease but also allows for patients' follow-up, evaluating the response to therapy, and predicting disease outcomes. Several MR scores have been developed but unfortunately there is no globally accepted score. The most widely used scores are the Magnetic Resonance Index of Activity (MaRIA) score, the London score, the Nancy score, and the Clermont score; however, there are multiple differences between these tools in terms of the assessed radiological items, fasting, administration of oral or intravenous contrast, and the use of diffusion-weighted images. Here we reviewed the main characteristics of each MR scoring system to clarify which is the most appropriate score for monitoring disease activity in both clinical practice and clinical trials.
C1 [D'Amico, Ferdinando] Humanitas Univ, Dept Biomed Sci, I-20090 Milan, Italy.
   [D'Amico, Ferdinando; Chateau, Thomas; Peyrin-Biroulet, Laurent] Univ Lorraine, Univ Hosp Nancy, Dept Gastroenterol, F-54500 Vandoeuvre Les Nancy, France.
   [D'Amico, Ferdinando; Chateau, Thomas; Peyrin-Biroulet, Laurent] Univ Lorraine, Univ Hosp Nancy, INSERM, NGERE,U1256, F-54500 Vandoeuvre Les Nancy, France.
   [Chateau, Thomas] Univ Grenoble Alpes, Univ Hosp Grenoble, Dept Hepatogastroenterol, F-38000 Grenoble, France.
   [Laurent, Valerie] Lorraine Univ, Nancy Univ Hosp, Dept Radiol, F-54500 Vandoeuvre Les Nancy, France.
   [Danese, Silvio] IRCCS, Humanitas Clin & Res Ctr, Dept Gastroenterol, IBD Ctr, I-20089 Milan, Italy.
C3 Humanitas University; CHU de Nancy; Universite de Lorraine; Universite
   de Lorraine; CHU de Nancy; Institut National de la Sante et de la
   Recherche Medicale (Inserm); Communaute Universite Grenoble Alpes;
   Universite Grenoble Alpes (UGA); CHU Grenoble Alpes; CHU de Nancy;
   Universite de Lorraine
RP Peyrin-Biroulet, L (通讯作者)，Univ Lorraine, Univ Hosp Nancy, Dept Gastroenterol, F-54500 Vandoeuvre Les Nancy, France.; Peyrin-Biroulet, L (通讯作者)，Univ Lorraine, Univ Hosp Nancy, INSERM, NGERE,U1256, F-54500 Vandoeuvre Les Nancy, France.
EM damico_ferdinando@libero.it; TChateau@chu-grenoble.fr;
   v_croiselaurent@yahoo.fr; sdanese@hotmail.com; peyrinbiroulet@gmail.com
RI Danese, Silvio/ABH-9571-2020; Laurent, Valerie/AAA-9259-2022
OI Danese, Silvio/0000-0001-7341-1351; peyrin-biroulet,
   laurent/0000-0003-2536-6618
CR Ajaj W, 2004, EUR RADIOL, V14, P458, DOI 10.1007/s00330-003-2177-0
   Allocca M, 2020, CLIN GASTROENTEROL H, V18, P1309, DOI 10.1016/j.cgh.2019.11.052
   Bruining DH, 2018, GASTROENTEROLOGY, V154, P1172, DOI 10.1053/j.gastro.2017.11.274
   Buisson A, 2019, J GASTROENTEROL, V54, P312, DOI 10.1007/s00535-018-1505-8
   Buisson A, 2017, DIGEST LIVER DIS, V49, P1211, DOI 10.1016/j.dld.2017.08.033
   de Sousa HT, 2018, CURR OPIN GASTROEN, V34, P194, DOI 10.1097/MOG.0000000000000440
   Deepak P, 2018, INFLAMM BOWEL DIS, V24, P1815, DOI 10.1093/ibd/izy074
   Dohan A, 2016, J MAGN RESON IMAGING, V44, P1381, DOI 10.1002/jmri.25325
   Fernandes SR, 2017, INFLAMM BOWEL DIS, V23, P403, DOI 10.1097/MIB.0000000000001143
   Gonczi L, 2019, WORLD J GASTROENTERO, V25, P6172, DOI 10.3748/wjg.v25.i41.6172
   Guglielmo FF, 2020, RADIOGRAPHICS, V40, P354, DOI 10.1148/rg.2020190091
   Halle E, 2020, DIGEST DIS SCI, V65, P2664, DOI 10.1007/s10620-019-05979-8
   Holdam ASK, 2016, SCAND J GASTROENTERO, V51, P706, DOI 10.3109/00365521.2015.1136352
   Hordonneau C, 2014, AM J GASTROENTEROL, V109, P89, DOI 10.1038/ajg.2013.385
   Jairath V, 2018, INFLAMM BOWEL DIS, V24, P440, DOI 10.1093/ibd/izx040
   Jauregui-Amezaga A, 2015, GUT, V64, P1397, DOI 10.1136/gutjnl-2014-308101
   Kanda T, 2015, RADIOLOGY, V276, P228, DOI 10.1148/radiol.2015142690
   Khatri G, 2018, RADIOL CLIN N AM, V56, P671, DOI 10.1016/j.rcl.2018.04.003
   Kolbe AB, 2016, AM J ROENTGENOL, V206, P994, DOI 10.2214/AJR.15.15260
   Maaser C, 2019, J CROHNS COLITIS, V13, P144, DOI 10.1093/ecco-jcc/jjy113
   Masselli G, 2012, RADIOLOGY, V264, P333, DOI 10.1148/radiol.12111658
   Minordi LM, 2020, CLIN IMAG, V62, P1, DOI 10.1016/j.clinimag.2020.01.020
   Ojidu H, 2018, EUR J GASTROEN HEPAT, V30, P520, DOI 10.1097/MEG.0000000000001090
   Ordás I, 2019, GASTROENTEROLOGY, V157, P432, DOI 10.1053/j.gastro.2019.03.051
   Ordás I, 2014, GASTROENTEROLOGY, V146, P374, DOI 10.1053/j.gastro.2013.10.055
   Oussalah A, 2010, GUT, V59, P1056, DOI 10.1136/gut.2009.197665
   Pariente B., 2020, J CROHNS COLITIS SS1, V14, pS005, DOI 10.1093/ecco-jcc/jjz203.004
   Peyrin-Biroulet L, 2015, AM J GASTROENTEROL, V110, P1324, DOI 10.1038/ajg.2015.233
   Peyrin-Biroulet L, 2010, AM J GASTROENTEROL, V105, P289, DOI 10.1038/ajg.2009.579
   Pouillon L, 2018, LANCET GASTROENTEROL, V3, P433, DOI 10.1016/S2468-1253(18)30054-2
   Qayyum A, 2009, RADIOGRAPHICS, V29, P1797, DOI 10.1148/rg.296095521
   Rimola J, 2009, GUT, V58, P1113, DOI 10.1136/gut.2008.167957
   Rimola J, 2017, J GASTROENTEROL, V52, P585, DOI 10.1007/s00535-016-1253-6
   Rimola J, 2011, INFLAMM BOWEL DIS, V17, P1759, DOI 10.1002/ibd.21551
   Samuel S, 2012, CLIN GASTROENTEROL H, V10, P1253, DOI 10.1016/j.cgh.2012.03.026
   Sanyal S, 2011, NEPHROL DIAL TRANSPL, V26, P3616, DOI 10.1093/ndt/gfr085
   Schulberg JD, 2020, J GASTROEN HEPATOL, V35, P980, DOI 10.1111/jgh.14908
   Seo N, 2016, RADIOLOGY, V278, P762, DOI 10.1148/radiol.2015150809
   Singh S, 2018, J CROHNS COLITIS, V12, P635, DOI 10.1093/ecco-jcc/jjy004
   Soyer P, 2011, EUR J RADIOL, V80, P245, DOI 10.1016/j.ejrad.2010.06.027
   Steward MJ, 2012, EUR J RADIOL, V81, P2080, DOI 10.1016/j.ejrad.2011.07.013
   Thierry ML, 2018, J CROHNS COLITIS, V12, P1180, DOI 10.1093/ecco-jcc/jjy098
   Torres J, 2020, J CROHNS COLITIS, V14, P4, DOI 10.1093/ecco-jcc/jjz180
   Torres J, 2017, LANCET, V389, P1741, DOI 10.1016/S0140-6736(16)31711-1
   Varyani F, 2019, BEST PRACT RES CL GA, V38-39, DOI 10.1016/j.bpg.2019.05.008
   WARACH S, 1995, ANN NEUROL, V37, P231, DOI 10.1002/ana.410370214
   Williet N, 2020, GASTROENTEROLOGY, V158, P282, DOI 10.1053/j.gastro.2019.08.061
   Young BM, 2008, J COMPUT ASSIST TOMO, V32, P32, DOI 10.1097/RCT.0b013e318061961d
NR 48
TC 9
Z9 9
U1 1
U2 3
PU MDPI
PI BASEL
PA ST ALBAN-ANLAGE 66, CH-4052 BASEL, SWITZERLAND
EI 2077-0383
J9 J CLIN MED
JI J. Clin. Med.
PD JUN
PY 2020
VL 9
IS 6
AR 1691
DI 10.3390/jcm9061691
PG 10
WC Medicine, General & Internal
WE Science Citation Index Expanded (SCI-EXPANDED)
SC General & Internal Medicine
GA ML1WQ
UT WOS:000549265400001
PM 32498279
OA Green Published, gold
DA 2024-01-22
ER

PT J
AU Trindade, IA
   Ferreira, NB
AF Trindade, Ines A.
   Ferreira, Nuno B.
TI COVID-19 Pandemic's Effects on Disease and Psychological Outcomes of
   People With Inflammatory Bowel Disease in Portugal: A Preliminary
   Research
SO INFLAMMATORY BOWEL DISEASES
LA English
DT Article
DE COVID-19; inflammatory bowel disease; medication adherence; mental
   health; pandemic
ID DOUBLE-BALLOON ENTEROSCOPY; LONG-TERM OUTCOMES; CROHNS-DISEASE; ACTIVITY
   INDEX; DILATION; STRICTURES; ENDOSCOPY; MANAGEMENT; REMISSION; THERAPY
AB Aims: No empirical research on the psychological impact of the coronavirus disease 2019 (COVID-19) pandemic on people living with IBD, a population known to typically present high levels of anxiety and depression and to be potentially vulnerable to COVID-19, has yet been conducted. This study aimed to explore the links between contextual variables related to the COVID-19 pandemic and disease and psychological outcomes.Methods: The sample included 124 Portuguese patients with Crohn's disease or ulcerative colitis (85.48% women) who completed self-reported measures in an online survey during April 2020.Results: Fear of contracting COVID-19 and medication adherence were both high and unrelated. About half of the sample presented moderate (37.10%) to severe (14.50%) anxiety. Normal and mild anxiety levels were at 29.80% and 18.50%, respectively. Regarding depressive symptoms, 51.60% of the sample presented normal levels, 27.40% mild severity, 16.10% moderate, and 4.8% severe. No differences were found between Crohn's disease and ulcerative colitis patients. Regression analyses showed that anxiety explained IBD symptom perception (beta = 0.29; P = 0.022); fear of contracting COVID-19 (beta = 0.35; P < 0.001) and IBD symptom perception (beta = -0.22; P = 0.009) explained depressive symptoms; and fear of contracting COVID-19 (beta = 0.41; P < 0.001), IBD symptom perception (beta = 0.26, P < 0.001), and being in isolation (beta = -0.16, P = 0.041) explained anxiety. Type of medication was not linked to these outcomes.Conclusions: The COVID-19 pandemic does not seem to be affecting adherence to medication but seems to present relevant effects on psychological well-being. Inflammatory bowel disease health care professionals should be attentive of patients' psychological response to this pandemic and of its possible consequences on disease expression. This study additionally provided a psychometrically sound measure of fear of contracting COVID-19.
C1 [Trindade, Ines A.] Univ Coimbra, Fac Psychol & Educ Sci, Ctr Res Neuropsychol & Cognit & Behav Intervent CI, Coimbra, Portugal.
   [Ferreira, Nuno B.] Univ Nicosia, Nicosia, Cyprus.
   [Trindade, Ines A.] Univ Coimbra, Fac Psicol & Ciencias Educ, CINEICC, P-3000115 Coimbra, Portugal.
C3 Universidade de Coimbra; University of Nicosia; Universidade de Coimbra
RP Trindade, IA (通讯作者)，Univ Coimbra, Fac Psicol & Ciencias Educ, CINEICC, P-3000115 Coimbra, Portugal.
EM ines.almeidatrindade@gmail.com
CR Baert F, 2010, GASTROENTEROLOGY, V138, P463, DOI 10.1053/j.gastro.2009.09.056
   Bettenworth D, 2017, INFLAMM BOWEL DIS, V23, P133, DOI 10.1097/MIB.0000000000000988
   Cosnes J, 2011, GASTROENTEROLOGY, V140, P1785, DOI 10.1053/j.gastro.2011.01.055
   De Cruz P, 2013, INFLAMM BOWEL DIS, V19, P429, DOI 10.1002/ibd.22977
   Despott EJ, 2012, BEST PRACT RES CL GA, V26, P279, DOI 10.1016/j.bpg.2012.01.019
   Despott EJ, 2009, GASTROINTEST ENDOSC, V70, P1030, DOI 10.1016/j.gie.2009.05.005
   Gerson LB, 2009, CLIN GASTROENTEROL H, V7, P1177, DOI 10.1016/j.cgh.2009.07.005
   Gill RS, 2014, THER ADV GASTROENTER, V7, P108, DOI 10.1177/1756283X13513995
   Hirai F, 2014, DIGEST ENDOSC, V26, P545, DOI 10.1111/den.12236
   Klag T, 2017, CLIN ENDOSC, V50, P429, DOI 10.5946/ce.2017.147
   Kopylov U, 2015, AM J GASTROENTEROL, V110, P1316, DOI 10.1038/ajg.2015.221
   Lahiff C, 2013, ALIMENT PHARM THER, V37, P786, DOI 10.1111/apt.12262
   Manes G, 2009, SURG ENDOSC, V23, P2790, DOI 10.1007/s00464-009-0518-z
   Matsui T, 2000, Diagn Ther Endosc, V6, P67, DOI 10.1155/DTE.6.67
   Mensink PBF, 2009, J GASTROENTEROL, V44, P271, DOI 10.1007/s00535-009-0011-4
   Mensink PBF, 2010, SCAND J GASTROENTERO, V45, P483, DOI 10.3109/00365520903563774
   Naganuma M, 2011, J CROHNS COLITIS, V5, P73, DOI 10.1016/j.crohns.2010.10.003
   Nakamura M, 2016, GASTROENT RES PRACT, V2016, DOI 10.1155/2016/1085027
   Rahman A, 2015, GASTROINTEST ENDOSC, V82, P102, DOI 10.1016/j.gie.2014.12.039
   Regueiro M, 2011, INFLAMM BOWEL DIS, V17, P118, DOI 10.1002/ibd.21355
   Schnitzler F, 2009, INFLAMM BOWEL DIS, V15, P1295, DOI 10.1002/ibd.20927
   Schulz C, 2014, DIGEST ENDOSC, V26, P236, DOI 10.1111/den.12142
   Semrad CE, 2009, CURR OPIN GASTROEN, V25, P110, DOI 10.1097/MOG.0b013e3283260916
   Shah SC, 2016, ALIMENT PHARM THER, V43, P317, DOI 10.1111/apt.13475
   Sunada K, 2016, INFLAMM BOWEL DIS, V22, P380, DOI 10.1097/MIB.0000000000000627
   Thomas-Gibson S, 2003, EUR J GASTROEN HEPAT, V15, P485, DOI 10.1097/01.meg.0000059110.41030.bc
   Tun GSZ, 2016, EUR J GASTROEN HEPAT, V28, P820, DOI 10.1097/MEG.0000000000000629
NR 27
TC 0
Z9 0
U1 0
U2 0
PU OXFORD UNIV PRESS INC
PI CARY
PA JOURNALS DEPT, 2001 EVANS RD, CARY, NC 27513 USA
SN 1078-0998
EI 1536-4844
J9 INFLAMM BOWEL DIS
JI Inflamm. Bowel Dis.
PD JUL 27
PY 2021
VL 27
IS 8
BP 1224
EP 1229
DI 10.1093/ibd/izaa261
PG 6
WC Gastroenterology & Hepatology
WE Science Citation Index Expanded (SCI-EXPANDED)
SC Gastroenterology & Hepatology
GA VN1AL
UT WOS:001124769000002
OA Green Published
DA 2024-01-22
ER

PT J
AU Derwa, Y
   Williams, CJM
   Sood, R
   Mumtaz, S
   Bholah, MH
   Selinger, CP
   Hamlin, PJ
   Ford, AC
   Gracie, DJ
AF Derwa, Yannick
   Williams, Christopher J. M.
   Sood, Ruchit
   Mumtaz, Saqib
   Bholah, M. Hassan
   Selinger, Christian P.
   Hamlin, P. John
   Ford, Alexander C.
   Gracie, David J.
TI Factors affecting clinical decision-making in inflammatory bowel disease
   and the role of point-of-care calprotectin
SO THERAPEUTIC ADVANCES IN GASTROENTEROLOGY
LA English
DT Article
DE biomarkers; Crohn's disease; ulcerative colitis; calprotectin
ID EVIDENCE-BASED CONSENSUS; ILEAL CROHNS-DISEASE; FECAL CALPROTECTIN;
   ULCERATIVE-COLITIS; ACTIVITY INDEX; BLOOD LEUKOCYTES; PRIME-MD;
   DIAGNOSIS; METAANALYSIS; PREVALENCE
AB Objectives: Patient-reported symptoms correlate poorly with mucosal inflammation. Clinical decision-making may, therefore, not be based on objective evidence of disease activity. We conducted a study to determine factors associated with clinical decision-making in a secondary care inflammatory bowel disease (IBD) population, using a cross-sectional design.
   Methods: Decisions to request investigations or escalate medical therapy were recorded from outpatient clinic encounters in a cohort of 276 patients with ulcerative colitis (UC) or Crohn's disease (CD). Disease activity was assessed using clinical indices, self-reported flare and faecal calprotectin >= 250 mu g/g. Demographic, disease-related and psychological factors were assessed using validated questionnaires. Logistic regression was performed to determine the association between clinical decision-making and symptoms, mucosal inflammation and psychological comorbidity.
   Results: Self-reported flare was associated with requesting investigations in CD [odds ratio (OR) 5.57; 95% confidence interval (CI) 1.84-17.0] and UC (OR 10.8; 95% CI 1.8-64.3), but mucosal inflammation was not (OR 1.62; 95% CI 0.49-5.39; and OR 0.21; 95% CI 0.21-1.05, respectively). Self-reported flare (OR 7.96; 95% CI 1.84-34.4), but not mucosal inflammation (OR 1.67; 95% CI 0.46-6.13) in CD, and clinical disease activity (OR 10.36; 95% CI 2.47-43.5) and mucosal inflammation (OR 4.26; 95% CI 1.28-14.2) in UC were associated with escalation of medical therapy. Almost 60% of patients referred for investigation had no evidence of mucosal inflammation.
   Conclusions: Apart from escalation of medical therapy in UC, clinical decision-making was not associated with mucosal inflammation in IBD. The use of point-of-care calprotectin testing may aid clinical decision-making, improve resource allocation and reduce costs in IBD.
C1 [Derwa, Yannick; Williams, Christopher J. M.; Sood, Ruchit; Mumtaz, Saqib; Bholah, M. Hassan; Selinger, Christian P.; Hamlin, P. John; Ford, Alexander C.; Gracie, David J.] St James Univ Hosp, Leeds Gastroenterol Inst, Room 125,4th Floor,Bexley Wing,Beckett St, Leeds LS9 7TF, W Yorkshire, England.
   [Derwa, Yannick; Williams, Christopher J. M.; Sood, Ruchit; Hamlin, P. John; Ford, Alexander C.; Gracie, David J.] Univ Leeds, Leeds Inst Biomed & Clin Sci, Leeds, W Yorkshire, England.
C3 Saint James's University Hospital; University of Leeds
RP Gracie, DJ (通讯作者)，St James Univ Hosp, Leeds Gastroenterol Inst, Room 125,4th Floor,Bexley Wing,Beckett St, Leeds LS9 7TF, W Yorkshire, England.
EM djgracie1982@doctors.org.uk
RI Selinger, Christian P/H-8008-2019; Ford, Alexander/K-5491-2012; Mumtaz,
   Saqib/AGP-1977-2022; Williams, Christopher/AAW-6476-2021; Sood,
   Ruchit/H-7048-2013
OI Selinger, Christian P/0000-0003-2022-5859; Ford,
   Alexander/0000-0001-6371-4359; Mumtaz, Saqib/0000-0002-3319-5671;
   Williams, Christopher/0000-0002-1574-653X; Sood,
   Ruchit/0000-0003-1011-8910; Gracie, David/0000-0001-9616-981X; Derwa,
   Yannick Haval/0000-0003-4003-3344
FU Leeds Teaching Hospitals Charitable Foundation [RD/PP/1205]
FX This work was supported by the Leeds Teaching Hospitals Charitable
   Foundation (R&D/PP/1205). The study sponsor had no input into the
   concept, design, analysis or reporting of the study.
CR Cairns SR, 2010, GUT, V59, P666, DOI 10.1136/gut.2009.179804
   Cerrillo E, 2015, INFLAMM BOWEL DIS, V21, P1572, DOI 10.1097/MIB.0000000000000404
   Colombel JF, 2010, NEW ENGL J MED, V362, P1383, DOI 10.1056/NEJMoa0904492
   D'Haens G, 2012, INFLAMM BOWEL DIS, V18, P2218, DOI 10.1002/ibd.22917
   Dignass A, 2012, J CROHNS COLITIS, V6, P965, DOI 10.1016/j.crohns.2012.09.003
   Dignass A, 2012, J CROHNS COLITIS, V6, P991, DOI 10.1016/j.crohns.2012.09.002
   Gomollon F, 2017, J CROHNS COLITIS, V11, P3, DOI 10.1093/ecco-jcc/jjw168
   Gracie DJ, 2017, CLIN GASTROENTEROL H, V15, P376, DOI 10.1016/j.cgh.2016.05.012
   Gracie DJ, 2016, AM J GASTROENTEROL, V111, P541, DOI 10.1038/ajg.2016.59
   Halpin SJ, 2012, AM J GASTROENTEROL, V107, P1474, DOI 10.1038/ajg.2012.260
   HARVEY RF, 1980, LANCET, V1, P514
   Jowett SL, 2003, SCAND J GASTROENTERO, V38, P164, DOI 10.1080/00365520310000654
   Kappelman MD, 2007, CLIN GASTROENTEROL H, V5, P1424, DOI 10.1016/j.cgh.2007.07.012
   KROENKE K, 1990, ARCH INTERN MED, V150, P1685, DOI 10.1001/archinte.150.8.1685
   Lin JF, 2014, INFLAMM BOWEL DIS, V20, P1407, DOI 10.1097/MIB.0000000000000057
   Loitsch SM, 2010, GASTROENTEROLOGY, V138, pS528, DOI 10.1016/S0016-5085(10)62436-5
   Longstreth GF, 2006, GASTROENTEROLOGY, V130, P1480, DOI 10.1053/j.gastro.2005.11.061
   National Institute for Health and Care Excellence, 2012, CROHNS DIS MAN
   National Institute for Health and Care Excellence, 2013, FAEC CALPR DIAGN TES
   National Institute for Health and Care Excellence, 2013, ULC COL MAN
   Parisinos CA, 2010, INFLAMM BOWEL DIS, V16, P1219, DOI 10.1002/ibd.21168
   Pendsé DA, 2017, ABDOM RADIOL, V42, P115, DOI 10.1007/s00261-016-0863-z
   Rogler G, 2015, INFLAMM BOWEL DIS, V21, P400, DOI 10.1097/MIB.0000000000000229
   Rogler G, 2013, J CROHNS COLITIS, V7, P670, DOI [10.1016/j.crohns.2012.10.012, 10.1016/j.crohns.2013.02.014]
   Schoepfer AM, 2010, AM J GASTROENTEROL, V105, P162, DOI 10.1038/ajg.2009.545
   Schoepfer AM, 2009, INFLAMM BOWEL DIS, V15, P1851, DOI 10.1002/ibd.20986
   Silverberg MS, 2005, CAN J GASTROENTEROL, V19, p5A, DOI 10.1155/2005/269076
   Singh UP, 2016, CYTOKINE, V77, P44, DOI 10.1016/j.cyto.2015.10.008
   Sipponen T, 2008, INFLAMM BOWEL DIS, V14, P40, DOI 10.1002/ibd.20312
   Spitzer RL, 1999, JAMA-J AM MED ASSOC, V282, P1737, DOI 10.1001/jama.282.18.1737
   Spitzer RL, 2000, AM J OBSTET GYNECOL, V183, P759, DOI 10.1067/mob.2000.106580
   Targownik LE, 2015, AM J GASTROENTEROL, V110, P1001, DOI 10.1038/ajg.2015.147
   Van Assche G, 2010, J CROHNS COLITIS, V4, P7, DOI 10.1016/j.crohns.2009.12.003
   van Rheenen PF, 2010, BMJ-BRIT MED J, V341, DOI 10.1136/bmj.c3369
   Vermeire S, 2010, CLIN GASTROENTEROL H, V8, P357, DOI 10.1016/j.cgh.2010.01.001
   Walmsley RS, 1998, GUT, V43, P29, DOI 10.1136/gut.43.1.29
   Williet N, 2014, CLIN GASTROENTEROL H, V12, P1246, DOI 10.1016/j.cgh.2014.02.016
   ZIGMOND AS, 1983, ACTA PSYCHIAT SCAND, V67, P361, DOI 10.1111/j.1600-0447.1983.tb09716.x
NR 38
TC 12
Z9 12
U1 0
U2 1
PU SAGE PUBLICATIONS LTD
PI LONDON
PA 1 OLIVERS YARD, 55 CITY ROAD, LONDON EC1Y 1SP, ENGLAND
SN 1756-283X
EI 1756-2848
J9 THER ADV GASTROENTER
JI Ther. Adv. Gastroenterol.
PD JAN 18
PY 2018
VL 11
DI 10.1177/1756283X17744739
PG 18
WC Gastroenterology & Hepatology
WE Science Citation Index Expanded (SCI-EXPANDED)
SC Gastroenterology & Hepatology
GA GR9JY
UT WOS:000443074800001
PM 29383026
OA gold, Green Published
DA 2024-01-22
ER

PT J
AU Elguezabal, N
   Chamorro, S
   Molina, E
   Garrido, JM
   Izeta, A
   Rodrigo, L
   Juste, RA
AF Elguezabal, Natalia
   Chamorro, Susana
   Molina, Elena
   Garrido, Joseba M.
   Izeta, Ander
   Rodrigo, Luis
   Juste, Ramon A.
TI Lactase persistence, NOD2 status and <i>Mycobacterium avium</i> subsp
   <i>paratuberculosis</i> infection associations to Inflammatory Bowel
   Disease
SO GUT PATHOGENS
LA English
DT Article
DE Mycobacterium avium subspecies paratuberculosis; Inflammatory bowel
   disease; Crohn's disease; Ulcerative colitis; Lactase persistence; NOD2;
   C/T-13910 genotype
ID ADULT-TYPE HYPOLACTASIA; CROHNS-DISEASE; GENOMEWIDE ASSOCIATION;
   LACTOSE-MALABSORPTION; IMMUNE-RESPONSE; PREVALENCE; BLOOD; RISK; MILK;
   MUTATIONS
AB Background: Inflammatory Bowel Disease (IBD), which includes both Crohn's disease (CD) and ulcerative colitis (UC), is caused by a complex interplay involving genetic predisposition, environmental factors and an infectious agent. Mycobacterium avium subsp. paratuberculosis (MAP) is a promising pathogen candidate since it produces a chronic intestinal inflammatory disease in ruminants that resembles CD in humans. MAP is a ubiquitous microorganism, although its presence in the food chain, especially in milk from infected animals, is what made us think that there could be an association between lactase persistence (LP) and IBD. The LCT mutation has brought adaptation to dairy farming which in turn would have increased exposure of the population to infection by MAP. NOD2 gene mutations are highly associated to CD.
   Methods: In our study, CD and UC patients and controls from the North of Spain were genotyped for the lactase gene (LCT) and for three NOD-2 variants, R702W, G908R and Cins1007fs. MAP PCR was carried out in order to assess MAP infection status and these results were correlated with LCT and NOD2 genotypes.
   Results: As for LP, no association was found with IBD, although UC patients were less likely to present the T/T-13910 variant compared to controls, showing a higher C-allele frequency and a tendency to lactase non-persistence (LNP). NOD2 mutations were associated to CD being the per-allele risk higher for the Cins1007fs variant. MAP infection was more extended among the healthy controls (45.2%) compared to CD patients (21.38%) and UC patients (19.04%) and this was attributed to therapy. The Asturian CD cohort presented higher levels of MAP prevalence (38.6%) compared to the Basque CD cohort (15.5%), differences also attributed to therapy. No interaction was found between MAP infection and LCT or NOD2 status.
   Conclusions: We conclude that LP is not significantly associated with IBD, but that MAP infection and NOD2 do show not mutually interacting associations with IBD.
C1 [Elguezabal, Natalia; Chamorro, Susana; Molina, Elena; Garrido, Joseba M.; Juste, Ramon A.] NEIKER Inst Vasco Invest & Desarrollo Agr, Dept Anim Hlth, Berreaga 48160, Derio, Spain.
   [Izeta, Ander] Hosp Donostia, Inst Biodonostia, San Sebastian 20014, Spain.
   [Rodrigo, Luis] Hosp Univ Cent Asturias, Serv Aparato Digest, Asturias 33006, Spain.
C3 University Hospital Donostia; Instituto de Investigacion Sanitaria
   Biodonostia; Central University Hospital Asturias
RP Juste, RA (通讯作者)，NEIKER Inst Vasco Invest & Desarrollo Agr, Dept Anim Hlth, Bizkaia 1, Berreaga 48160, Derio, Spain.
EM rjuste@neiker.net
RI Chamorro, Susana/F-3506-2017; Juste, Ramon A./C-3570-2008; Rodrigo, Luis
   R./A-6278-2010; Elguezabal, Natalia/ABF-8199-2021; GARRIDO, JOSEBA
   M/L-3202-2014; Izeta, Ander/H-6376-2011; Izeta, Ander/ABG-8973-2020;
   MOLINA, ELENA/L-1001-2014
OI Chamorro, Susana/0000-0002-3136-833X; Juste, Ramon
   A./0000-0001-6037-5873; Rodrigo, Luis R./0000-0003-1717-9345; Izeta,
   Ander/0000-0003-1879-7401; Elguezabal, Natalia/0000-0002-8765-5477;
   Joseba M., Garrido/0000-0002-7559-0653; MOLINA,
   ELENA/0000-0001-9630-740X
FU ETORTEK grant from the Departamento de Industria, Comercio y Turismo of
   the Gobierno Vasco
FX We acknowledge the physicians and nurses from each centre who
   participated in the collection of samples from patients. This work was
   supported partially by an ETORTEK grant from the Departamento de
   Industria, Comercio y Turismo of the Gobierno Vasco.
CR Agueda L, 2010, CALCIFIED TISSUE INT, V87, P14, DOI 10.1007/s00223-010-9361-4
   Almon R, 2010, EUR J NUTR, V49, P141, DOI 10.1007/s00394-009-0058-2
   Alonso-Hearn M, 2009, FOODBORNE PATHOG DIS, V6, P513, DOI 10.1089/fpd.2008.0226
   de Acosta MB, 2010, REV ESP ENFERM DIG, V102, P321, DOI 10.4321/s1130-01082010000500006
   Bentley RW, 2008, AM J GASTROENTEROL, V103, P1168, DOI 10.1111/j.1572-0241.2007.01742.x
   Bernstein CN, 2007, J CLIN MICROBIOL, V45, P968, DOI 10.1128/JCM.02062-06
   Borinskaya SA, 2006, MOL BIOL+, V40, P931, DOI 10.1134/S0026893306060124
   Büning C, 2003, SCAND J GASTROENTERO, V38, P538, DOI 10.1080/00365520310000555a
   Chacon O, 2004, ANNU REV MICROBIOL, V58, P329, DOI 10.1146/annurev.micro.58.030603.123726
   Cho JH, 2011, GASTROENTEROLOGY, V140, P1704, DOI 10.1053/j.gastro.2011.02.046
   Crohn BB, 1932, J AMER MED ASSOC, V99, P1323, DOI 10.1001/jama.1932.02740680019005
   Cuthbert AP, 2002, GASTROENTEROLOGY, V122, P867, DOI 10.1053/gast.2002.32415
   Dalziel TK, 1913, BRIT MED J, V1913, P1068
   Di Sabatino A, 2011, INFLAMM BOWEL DIS, V17, P1254, DOI 10.1002/ibd.21461
   Economou M, 2004, AM J GASTROENTEROL, V99, P2393, DOI 10.1111/j.1572-0241.2004.40304.x
   Eltholth MM, 2009, J APPL MICROBIOL, V107, P1061, DOI 10.1111/j.1365-2672.2009.04286.x
   Enattah NS, 2002, NAT GENET, V30, P233, DOI 10.1038/ng826
   Ferwerda G, 2005, PLOS PATHOG, V1, P279, DOI 10.1371/journal.ppat.0010034
   Gerbault P, 2011, PHILOS T R SOC B, V366, P863, DOI 10.1098/rstb.2010.0268
   Girardin SE, 2003, J BIOL CHEM, V278, P8869, DOI 10.1074/jbc.C200651200
   GLASSMAN MS, 1990, AM J GASTROENTEROL, V85, P838
   Goyette P, 2007, ANN MED, V39, P177, DOI 10.1080/07853890701197615
   Greenstein RJ, 2003, LANCET INFECT DIS, V3, P507, DOI 10.1016/S1473-3099(03)00724-2
   Guagnozzi D, 2004, Eur Rev Med Pharmacol Sci, V8, P179
   Hehliö T, 2003, GUT, V52, P558, DOI 10.1136/gut.52.4.558
   Hugot JP, 2001, NATURE, V411, P599, DOI 10.1038/35079107
   Juste RA, 2009, P 10 INT C PAR 9 14, P269
   Juste RA, 2010, MED HYPOTHESES, V75, P7, DOI 10.1016/j.mehy.2009.02.048
   Juste RA, 2009, INT J INFECT DIS, V13, P247, DOI 10.1016/j.ijid.2008.06.034
   Juste RA, 2008, PLOS ONE, V3, DOI 10.1371/journal.pone.0002537
   Kumar D, 2000, J PEDIATR GASTR NUTR, V31, P195, DOI 10.1097/00005176-200008000-00022
   Lember M, 2006, WORLD J GASTROENTERO, V12, P7329, DOI 10.3748/wjg.v12.i45.7329
   Mendoza JL, 2010, WORLD J GASTROENTERO, V16, P4558, DOI 10.3748/wjg.v16.i36.4558
   Mendoza JL, 2009, WORLD J GASTROENTERO, V15, P417, DOI 10.3748/wjg.15.417
   Mishkin B, 1997, AM J GASTROENTEROL, V92, P1148
   Nakase H, 2011, INFLAMM BOWEL DIS, V17, pE140, DOI 10.1002/ibd.21750
   Naser SA, 2004, LANCET, V364, P1039, DOI 10.1016/S0140-6736(04)17058-X
   Nolan Deborah J, 2010, BMC Res Notes, V3, P339, DOI 10.1186/1756-0500-3-339
   Núñez C, 2004, AM J GASTROENTEROL, V99, P450, DOI 10.1111/j.1572-0241.2004.04066.x
   Packey CD, 2009, CURR OPIN INFECT DIS, V22, P292, DOI 10.1097/QCO.0b013e32832a8a5d
   PARK RHR, 1990, AM J GASTROENTEROL, V85, P708
   Patel A, 2011, J MICROBIOL IMMUNOL, V44, P473, DOI 10.1016/j.jmii.2011.04.009
   Pfefferkorn MD, 2002, J PEDIATR GASTR NUTR, V35, P339, DOI 10.1097/00005176-200209000-00019
   PIRONI L, 1988, AM J GASTROENTEROL, V83, P1267
   Poulter M, 2003, ANN HUM GENET, V67, P298, DOI 10.1046/j.1469-1809.2003.00048.x
   Rasinperä H, 2004, GUT, V53, P1571, DOI 10.1136/gut.2004.040048
   Reddacliff LA, 2010, VET MICROBIOL, V145, P122, DOI 10.1016/j.vetmic.2010.03.011
   SAHI T, 1994, SCAND J GASTROENTERO, V29, P7, DOI 10.3109/00365529409091740
   Sechi LA, 2005, AM J GASTROENTEROL, V100, P1529, DOI 10.1111/j.1572-0241.2005.41415.x
   Sechi LA, 2006, WORLD J GASTROENTERO, V12, P7161, DOI 10.3748/wjg.v12.i44.7161
   Shrier I, 2008, NUTR CANCER, V60, P292, DOI 10.1080/01635580701745301
   von Tirpitz C, 2002, J CLIN GASTROENTEROL, V34, P49, DOI 10.1097/00004836-200201000-00009
   Whittington RJ, 2010, INT J FOOD MICROBIOL, V137, P32, DOI 10.1016/j.ijfoodmicro.2009.10.009
   Wong SH, 2010, NEW ENGL J MED, V362, P1446, DOI 10.1056/NEJMc1001451
   Zhang FR, 2009, NEW ENGL J MED, V361, P2609, DOI 10.1056/NEJMoa0903753
NR 55
TC 25
Z9 26
U1 0
U2 19
PU BMC
PI LONDON
PA CAMPUS, 4 CRINAN ST, LONDON N1 9XW, ENGLAND
SN 1757-4749
J9 GUT PATHOG
JI Gut Pathogens
PD JUN 28
PY 2012
VL 4
AR 6
DI 10.1186/1757-4749-4-6
PG 9
WC Gastroenterology & Hepatology; Microbiology
WE Science Citation Index Expanded (SCI-EXPANDED)
SC Gastroenterology & Hepatology; Microbiology
GA 012BV
UT WOS:000309211300001
PM 22742424
OA gold, Green Published
DA 2024-01-22
ER

PT J
AU Bar-Yoseph, H
   Levhar, N
   Selinger, L
   Manor, U
   Yavzori, M
   Picard, O
   Fudim, E
   Kopylov, U
   Eliakim, R
   Ben-Horin, S
   Chowers, Y
   Ungar, B
AF Bar-Yoseph, H.
   Levhar, N.
   Selinger, L.
   Manor, U.
   Yavzori, M.
   Picard, O.
   Fudim, E.
   Kopylov, U.
   Eliakim, R.
   Ben-Horin, S.
   Chowers, Y.
   Ungar, B.
TI Early drug and anti-infliximab antibody levels for prediction of primary
   nonresponse to infliximab therapy
SO ALIMENTARY PHARMACOLOGY & THERAPEUTICS
LA English
DT Article
ID SEVERE ULCERATIVE-COLITIS; INFLAMMATORY-BOWEL-DISEASE; CROHNS-DISEASE;
   INDUCTION THERAPY; DURABLE RESPONSE; TNF THERAPY; MAINTENANCE; IBD;
   MANAGEMENT; EFFICACY
AB Background: Primary nonresponse, defined as lack of clinical benefit during the induction phase, occurs in up to 30% of IBD patients treated with infliximab. The mechanisms underlying primary nonresponse have not yet been clearly defined.
   Aim: To evaluate the association of early (week 2 and week 6) induction infliximab and anti-infliximab antibody levels with primary nonresponse.
   Methods: A retrospective observational case-control study of inflammatory bowel disease patients treated with infliximab and followed at Sheba Medical Center between 2009 and 2016 was performed. Pre-infusion infliximab and antibodies to infliximab (ATI) levels were measured by our previously described drug-tolerant ELISA assay.
   Results: Thirty-five primary nonresponders have been identified and matched with 105 primary responders (1:3 ratios). Both week 2 and week 6 infliximab levels were significantly lower among primary nonresponders compared to responders (week 2, 6: median level 7.2, 2.2 mu g/mL vs 13.5, 9.5 mu g/mL, P=.0019, P<.0001 respectively). Antibodies to infliximab appeared more frequently (either week 2 or 6, 68% vs 28% prevalence, P=.0004) and at higher levels in nonresponders compared to responders (week 2, 6: median ATI 7.3, 10.8 mu g/mL-eq vs 3.8, 4.4 mu g/mL-eq, P=.005, P=.008 respectively). Moreover, week 2 infliximab levels <6.8 mu g/mL (AUC=0.68, P=.002, sensitivity 50%, specificity 86%) and antibodies to infliximab levels >4.3 mu g/mL-eq (AUC=0.78, P=.0004, sensitivity 77%, specificity 71%) were predictive of primary nonresponse. Among the other clinical and demographic variables, higher baseline ulcerative colitis clinical score, infliximab monotherapy, prior adalimumab therapy and previous Crohn's disease-related surgeries were also associated with an increased risk of primary nonresponse.
   Conclusions: Infliximab levels below 6.8 mu g/mL and antibodies to infliximab levels above 4.3 mu g/mL-eq before the second infusion are associated with primary nonresponse, especially among Crohn's disease patients.
C1 [Bar-Yoseph, H.; Chowers, Y.] Rambam Hlth Care Campus, Dept Gastroenterol, Haifa, Israel.
   [Bar-Yoseph, H.; Chowers, Y.] Technion Israel Inst Technol, Bruce Rappaport Sch Med, Haifa, Israel.
   [Levhar, N.; Selinger, L.; Manor, U.; Yavzori, M.; Picard, O.; Fudim, E.; Kopylov, U.; Eliakim, R.; Ben-Horin, S.; Ungar, B.] Sheba Med Ctr Tel Hashomer, Dept Gastroenterol, Ramat Gan, Israel.
   [Levhar, N.; Selinger, L.; Manor, U.; Yavzori, M.; Picard, O.; Fudim, E.; Kopylov, U.; Eliakim, R.; Ben-Horin, S.; Ungar, B.] Tel Aviv Univ, Sackler Sch Med, Tel Aviv, Israel.
C3 Rambam Health Care Campus; Technion Israel Institute of Technology;
   Rappaport Faculty of Medicine; Chaim Sheba Medical Center; Sackler
   Faculty of Medicine
RP Ungar, B (通讯作者)，Sheba Med Ctr Tel Hashomer, Dept Gastroenterol, Ramat Gan, Israel.
EM bellageyshis@gmail.com
RI Bar-yoseph, Haggai/AAB-9204-2020
OI Bar-yoseph, Haggai/0000-0003-0376-4930; Chowers,
   Yehuda/0000-0001-5130-845X; Kopylov, Uri/0000-0002-7156-0588
FU 'Talpiot' Medical Leadership Program; Legacy heritage foundation; Leona
   M. and Harry B. Helmsley Charitable Trust
FX 'Talpiot' Medical Leadership Program; Legacy heritage foundation; Leona
   M. and Harry B. Helmsley Charitable Trust
CR Baert F, 2003, NEW ENGL J MED, V348, P601, DOI 10.1056/NEJMoa020888
   Barber GE, 2016, AM J GASTROENTEROL, V111, P1816, DOI 10.1038/ajg.2016.408
   Ben-Horin S, 2014, NAT REV GASTRO HEPAT, V11, P243, DOI 10.1038/nrgastro.2013.253
   Ben-Horin S, 2011, GUT, V60, P41, DOI 10.1136/gut.2009.201533
   Billiet T, 2015, J CROHNS COLITIS, V9, P1120, DOI 10.1093/ecco-jcc/jjv156
   Brandse JF, 2016, CLIN GASTROENTEROL H, V14, P251, DOI 10.1016/j.cgh.2015.10.029
   Brandse JF, 2015, GASTROENTEROLOGY, V149, P350, DOI 10.1053/j.gastro.2015.04.016
   Ding NS, 2016, ALIMENT PHARM THER, V43, P30, DOI 10.1111/apt.13445
   Dotan I, 2014, INFLAMM BOWEL DIS, V20, P2247, DOI 10.1097/MIB.0000000000000212
   Dupont-Lucas C, 2014, ALIMENT PHARM THER, V40, P917, DOI 10.1111/apt.12928
   Hanauer SB, 2002, LANCET, V359, P1541, DOI 10.1016/S0140-6736(02)08512-4
   Hanauer SB, 2004, CLIN GASTROENTEROL H, V2, P542, DOI 10.1016/S1542-3565(04)00238-1
   HARVEY RF, 1980, LANCET, V1, P514
   Higgins PDR, 2005, GUT, V54, P782, DOI 10.1136/gut.2004.056358
   Iwasa R, 2015, BMC GASTROENTEROL, V15, DOI 10.1186/s12876-015-0333-z
   Kobayashi T, 2016, J GASTROENTEROL, V51, P241, DOI 10.1007/s00535-015-1102-z
   Kopylov U, 2016, THER ADV GASTROENTER, V9, P513, DOI 10.1177/1756283X16638833
   Kopylov U, 2012, INFLAMM BOWEL DIS, V18, P1628, DOI 10.1002/ibd.21919
   Levesque BG, 2014, ALIMENT PHARM THER, V39, P1126, DOI 10.1111/apt.12733
   Papamichael K, 2016, J CROHNS COLITIS, V10, P1015, DOI 10.1093/ecco-jcc/jjw067
   Papamichael K, 2016, CLIN GASTROENTEROL H, V14, P543, DOI 10.1016/j.cgh.2015.11.014
   Papamichael K, 2015, INFLAMM BOWEL DIS, V21, P182, DOI 10.1097/MIB.0000000000000202
   Rutgeerts P, 2005, NEW ENGL J MED, V353, P2462, DOI 10.1056/NEJMoa050516
   Seow CH, 2010, GUT, V59, P49, DOI 10.1136/gut.2009.183095
   Siegel Corey A, 2009, Therap Adv Gastroenterol, V2, P245, DOI 10.1177/1756283X09336364
   Ungar B, 2016, ALIMENT PHARM THER, V43, P1293, DOI 10.1111/apt.13631
   Ungar B, 2016, CLIN GASTROENTEROL H, V14, P550, DOI 10.1016/j.cgh.2015.10.025
   Vermeire S, 2010, CLIN GASTROENTEROL H, V8, P357, DOI 10.1016/j.cgh.2010.01.001
   Ward MG, 2017, ALIMENT PHARM THER, V46, P150, DOI 10.1111/apt.14124
   Yoon SM, 2017, INFLAMM BOWEL DIS, V23, P382, DOI 10.1097/MIB.0000000000001150
NR 30
TC 52
Z9 54
U1 0
U2 1
PU WILEY
PI HOBOKEN
PA 111 RIVER ST, HOBOKEN 07030-5774, NJ USA
SN 0269-2813
EI 1365-2036
J9 ALIMENT PHARM THER
JI Aliment. Pharmacol. Ther.
PD JAN
PY 2018
VL 47
IS 2
BP 212
EP 218
DI 10.1111/apt.14410
PG 7
WC Gastroenterology & Hepatology; Pharmacology & Pharmacy
WE Science Citation Index Expanded (SCI-EXPANDED)
SC Gastroenterology & Hepatology; Pharmacology & Pharmacy
GA FQ5GY
UT WOS:000418388100005
PM 29124774
OA Bronze
DA 2024-01-22
ER

PT J
AU Nazarian, A
   Grin, A
   Wijeratne, DT
AF Nazarian, Amir
   Grin, Andrea
   Wijeratne, Don Thiwanka
TI Ixekizumab Associated New-Onset Inflammatory Bowel Disease
SO ACG CASE REPORTS JOURNAL
LA English
DT Article
ID CELLS
AB Ixekizumab is a monoclonal antibody targeting interleukin- 17 approved for the treatment of psoriasis. In a recent post hoc meta-analysis of Phase-I to Phase-III clinical trials of anti-interleukin-17 agents for the treatment of plaque psoriasis, there was a rare association (<1%) with induction or exacerbation of inflammatory bowel disease. We report a case of new-onset ileal Crohn's disease in a 48-year-old woman on ixekizumab for psoriasis.
C1 [Nazarian, Amir; Wijeratne, Don Thiwanka] Queens Univ, Dept Med, Kingston, ON, Canada.
   [Grin, Andrea] Queens Univ, Dept Pathol, Kingston, ON, Canada.
C3 Queens University - Canada; Queens University - Canada
RP Nazarian, A (通讯作者)，Queens Univ, Dept Med, Kingston, ON, Canada.
EM amir.nazarian@queensu.ca
CR Dilauro Steven, 2010, Curr Gastroenterol Rep, V12, P249, DOI 10.1007/s11894-010-0112-5
   Lozano MJF, 2018, J CROHNS COLITIS, V12, P1131, DOI 10.1093/ecco-jcc/jjy063
   Fujino S, 2003, GUT, V52, P65, DOI 10.1136/gut.52.1.65
   Gordon KB, 2016, NEW ENGL J MED, V375, P345, DOI 10.1056/NEJMoa1512711
   Hueber W, 2012, GUT, V61, P1693, DOI 10.1136/gutjnl-2011-301668
   Langley RG, 2014, NEW ENGL J MED, V371, P326, DOI 10.1056/NEJMoa1314258
   Leonardi C, 2012, NEW ENGL J MED, V366, P1190, DOI 10.1056/NEJMoa1109997
   Owaga E, 2015, INT J MOL SCI, V16, P20841, DOI 10.3390/ijms160920841
   Philipose Jobin, 2018, Case Rep Gastroenterol, V12, P617, DOI 10.1159/000493922
   Strzepa A, 2011, PHARMACOL REP, V63, P30, DOI 10.1016/S1734-1140(11)70396-6
   Targan SR, 2016, AM J GASTROENTEROL, V111, P1599, DOI 10.1038/ajg.2016.298
   Vernero M, 2019, AM J GASTROENTEROL, V114, P179, DOI 10.1038/s41395-018-0422-z
   Wang JZ, 2018, ACG CASE REP J, V5, DOI 10.14309/crj.2018.56
   Wu JJ, 2018, J PSORIASIS PSORIATI, V1, P61
   Yamada A, 2019, ALIMENT PHARM THER, V50, P373, DOI 10.1111/apt.15397
NR 15
TC 8
Z9 8
U1 0
U2 0
PU LIPPINCOTT WILLIAMS & WILKINS
PI PHILADELPHIA
PA TWO COMMERCE SQ, 2001 MARKET ST, PHILADELPHIA, PA 19103 USA
EI 2326-3253
J9 ACG CASE REP J
JI ACG Case Rep. J.
PD FEB
PY 2020
VL 7
IS 2
AR e00316
DI 10.14309/crj.0000000000000316
PG 3
WC Gastroenterology & Hepatology
WE Emerging Sources Citation Index (ESCI)
SC Gastroenterology & Hepatology
GA LC6OW
UT WOS:000525454400007
PM 32440523
OA Green Published
DA 2024-01-22
ER

PT J
AU Pinna, AL
   Atzori, L
   Ferreli, C
   Aste, N
AF Pinna, AL
   Atzori, L
   Ferreli, C
   Aste, N
TI Cutaneous Crohn disease in a child
SO PEDIATRIC DERMATOLOGY
LA English
DT Article
ID MANIFESTATIONS; VULVA
AB Cutaneous Crohn disease refers to granulomatous skin manifestations not contiguous with gastrointestinal affected areas. It is a very rare condition, especially in children, and is easily misdiagnosed when characteristic gastrointestinal symptoms are absent. We report a 10-year-old Caucasian girl with a 6-month history of erythematous, firm tumescence of the left labium majus pudendi and moist vegetations circumscribing the anal ostium. Histologic analysis of skin biopsy specimens from both types of lesions showed a characteristic granulomatous noncaseating infiltrate throughout the dermis. Endoscopic examination and a colon biopsy specimen showed chronic granulomatous inflammation consistent with Crohn disease. Treatment with prednisolone 20 mg daily, metronidazole 250 mg three times daily, topical corticosteroids, and mupirocin ointment produced marked improvement of the vulvar edema, whereas the perianal lesion had a relapsing course. Early recognition of extra-intestinal manifestations of Crohn disease, which are extremely rare in children, may be difficult. Coexistence of contiguous and noncontiguous lesions, representing the very first signs of the disease, are further peculiarities in our patient.
C1 Univ Cagliari, Dermatol Clin, I-09124 Cagliari, Italy.
C3 University of Cagliari
RP Pinna, AL (通讯作者)，Univ Cagliari, Dermatol Clin, Via Osped 54, I-09124 Cagliari, Italy.
EM annaluisa.pinna@tiscali.it
RI Ferreli, Caterina/Q-1650-2016; Laura, Atzori/F-2737-2012
OI Ferreli, Caterina/0000-0002-8223-6791; Laura,
   Atzori/0000-0002-8105-1402; Puxeddu, Michele/0000-0002-2453-8791
CR Acker SM, 2000, AM J DERMATOPATH, V22, P443, DOI 10.1097/00000372-200010000-00011
   Ackerman A., 1997, Histologic diagnosis of inflammatory skin diseases
   BURGDORF W, 1981, J AM ACAD DERMATOL, V5, P689, DOI 10.1016/S0190-9622(81)70130-0
   DOASSANS S, 1994, ANN DERMATOL VENER, V121, P724
   GREGORY B, 1992, J AM ACAD DERMATOL, V26, P371, DOI 10.1016/0190-9622(92)70059-O
   KAUFFMAN CL, 1986, ARCH DERMATOL, V122, P1065, DOI 10.1001/archderm.122.9.1065
   KIM NI, 1992, J AM ACAD DERMATOL, V27, P764, DOI 10.1016/S0190-9622(08)80225-3
   Ladefoged K, 2001, J EUR ACAD DERMATOL, V15, P343, DOI 10.1046/j.1468-3083.2001.00274.x
   MCCALLUM DI, 1968, BRIT J DERMATOL, V80, P1, DOI 10.1111/j.1365-2133.1968.tb11898.x
   PARKS AG, 1965, P ROY SOC MED, V58, P241, DOI 10.1177/003591576505800419
   Ploysangam T, 1997, J AM ACAD DERMATOL, V36, P697, DOI 10.1016/S0190-9622(97)80320-9
   Sellman SPB, 1996, PEDIATRICS, V97, P272
   SHUM DT, 1990, ARCH DERMATOL, V126, P645, DOI 10.1001/archderm.126.5.645
   STRATAKIS CA, 1994, CLIN PEDIATR, V33, P631, DOI 10.1177/000992289403301011
   VETTRAINO IM, 1995, AM J DERMATOPATH, V17, P410, DOI 10.1097/00000372-199508000-00020
   WERLIN SL, 1992, J AM ACAD DERMATOL, V27, P893, DOI 10.1016/0190-9622(92)70276-L
NR 16
TC 12
Z9 12
U1 0
U2 2
PU WILEY
PI HOBOKEN
PA 111 RIVER ST, HOBOKEN 07030-5774, NJ USA
SN 0736-8046
EI 1525-1470
J9 PEDIATR DERMATOL
JI Pediatr. Dermatol.
PD JAN-FEB
PY 2006
VL 23
IS 1
BP 49
EP 52
DI 10.1111/j.1525-1470.2006.00170.x
PG 4
WC Dermatology; Pediatrics
WE Science Citation Index Expanded (SCI-EXPANDED)
SC Dermatology; Pediatrics
GA 005WK
UT WOS:000234855600012
PM 16445412
DA 2024-01-22
ER

PT J
AU Actis, GC
   Rosina, F
   Mackay, IR
AF Actis, Giovanni C.
   Rosina, Floriano
   Mackay, Ian R.
TI Inflammatory bowel disease: beyond the boundaries of the bowel
SO EXPERT REVIEW OF GASTROENTEROLOGY & HEPATOLOGY
LA English
DT Review
DE autoimmune syndromes; extraintestinal manifestations; genome-wide
   association studies; inflammatory bowel disease genetics; inflammatory
   bowel disease pathogenesis
ID REGULATORY T-CELLS; ACTIVE ULCERATIVE-COLITIS; NECROSIS FACTOR THERAPY;
   CROHNS-DISEASE; BIOLOGICAL AGENTS; IMMUNE-RESPONSES; SWEETS-SYNDROME;
   TH17 CELLS; MICRORNAS; RISK
AB Dysregulated inflammation in the gut, designated clinically as inflammatory bowel disease (IBD), is manifested by the prototypic phenotypes of an Arthus-like reaction restricted to the mucosa of the colon, as in ulcerative colitis, or a transmural granulomatous reaction, as in Crohn's disease, or an indeterminate form of the two polar types. That the inflammation of IBD can trespass the boundaries of the bowel has long been known, with articular, ophthalmologic, cutaneous, hepatobiliary or other complications/associations - some autoimmune and others not - affecting significant numbers of patients with IBD. Also notable is the frequency of diagnosis of IBD-type diseases on a background of systemic, (mostly myelo-hematological) disorders, associated with alterations of either (or both) innate or adaptive arms of the immune response. Finally, cases of IBD are reported to occur as an adverse effect of TNF inhibitors. Bone marrow transplant has been proven to be the only curative measure for some of the above cases. Thus, in effect, the IBDs should now be regarded as a systemic, rather than bowel-localized, disease. Genome-wide association studies have been informative in consolidating the view of three phenotypes of IBD (ulcerative colitis, Crohn's disease and mixed) and, notably, are revealing that the onset of IBD can be linked to polymorphisms in regulatory miRNAs, or to nucleotide sequences coding for regulatory lymphokines and/or their receptors. At the effector level, we emphasize the major role of the Th17/IL-23 axis in dictating the perpetuation of intestinal inflammation, augmented by a failure of physiological control by regulatory T-cells. In conclusion, there is a central genesis of the defects underlying IBD, which therefore, in our opinion, is best accommodated by the concept of IBD as more of a syndrome than an autonomous disease. This altered mindset should upgrade our knowledge of IBD, influence its medical care and provide a platform for further advances.
C1 [Actis, Giovanni C.; Rosina, Floriano] Osped Gradenigo, Dept Gastrohepatol, I-10153 Turin, Italy.
   [Mackay, Ian R.] Monash Univ, Dept Biochem, Clayton, Vic 3800, Australia.
   [Mackay, Ian R.] Monash Univ, Dept Mol Biol, Clayton, Vic 3800, Australia.
   [Mackay, Ian R.] Monash Univ, Dept Immunol, Clayton, Vic 3800, Australia.
C3 Humanitas Hospital Gradenigo; Monash University; Monash University;
   Monash University
RP Actis, GC (通讯作者)，Osped Gradenigo, Dept Gastrohepatol, Corso Regina Margherita 10, I-10153 Turin, Italy.
EM actis_g@libero.it
RI Mackay, Ian R/A-7228-2010
CR Abraham C, 2009, NEW ENGL J MED, V361, P2066, DOI 10.1056/NEJMra0804647
   Abraham C, 2009, INFLAMM BOWEL DIS, V15, P1090, DOI 10.1002/ibd.20894
   Actis G C, 2010, Minerva Gastroenterol Dietol, V56, P27
   Actis GC, 2005, MT SINAI J MED, V72, P136
   ACTIS GC, 1995, J CLIN GASTROENTEROL, V21, P317, DOI 10.1097/00004836-199512000-00015
   Actis GC, 1996, DIGEST DIS SCI, V41, P2100, DOI 10.1007/BF02093616
   Agarwal S, 2009, J ALLERGY CLIN IMMUN, V124, P658, DOI 10.1016/j.jaci.2009.06.018
   Agrawal D, 2007, Minerva Gastroenterol Dietol, V53, P233
   Anderson CA, 2009, GASTROENTEROLOGY, V136, P523, DOI 10.1053/j.gastro.2008.10.032
   Arijs I, 2009, GUT, V58, P1612, DOI 10.1136/gut.2009.178665
   Balamtekin N, 2009, ACTA PAEDIATR, V98, P1368, DOI 10.1111/j.1651-2227.2009.01330.x
   Baumgart DC, 2007, LANCET, V369, P1627, DOI 10.1016/S0140-6736(07)60750-8
   Behr MA, 2010, INFLAMM BOWEL DIS, V16, P896, DOI 10.1002/ibd.21171
   Bell AJ, 2006, COLORECTAL DIS, V8, P402, DOI 10.1111/j.1463-1318.2006.00954.x
   Bernstein CN, 2005, GASTROENTEROLOGY, V129, P827, DOI 10.1053/j.gastro.2005.06.021
   Borzutzky A, 2010, CLIN IMMUNOL, V134, P251, DOI 10.1016/j.clim.2009.05.005
   Boschetti G, 2011, INFLAMM BOWEL DIS, V17, P160, DOI 10.1002/ibd.21308
   Burak KW, 2000, CAN J GASTROENTEROL, V14, P349, DOI 10.1155/2000/414107
   Burt RK, 2010, BLOOD, V116, P6123, DOI 10.1182/blood-2010-06-292391
   Calin GA, 2002, P NATL ACAD SCI USA, V99, P15524, DOI 10.1073/pnas.242606799
   Carthew RW, 2006, CURR OPIN GENET DEV, V16, P203, DOI 10.1016/j.gde.2006.02.012
   DARNELL JE, 1994, SCIENCE, V264, P1415, DOI 10.1126/science.8197455
   Du TT, 2005, DEVELOPMENT, V132, P4645, DOI 10.1242/dev.02070
   Egwuagu CE, 2009, CYTOKINE, V47, P149, DOI 10.1016/j.cyto.2009.07.003
   Eulalio A, 2008, CELL, V132, P9, DOI 10.1016/j.cell.2007.12.024
   Fasseu M, 2010, PLOS ONE, V5
   Fireman E, 2009, RESP MED, V103, P1025, DOI 10.1016/j.rmed.2009.01.016
   Fouache D, 2009, RHEUMATOLOGY, V48, P761, DOI 10.1093/rheumatology/kep083
   Franke A, 2008, NAT GENET, V40, P713, DOI 10.1038/ng.148
   Freeman AF, 2009, PEDIATR RES, V65, p32R, DOI 10.1203/PDR.0b013e31819dc8c5
   FRIEDLAND JS, 1990, MEDICINE, V69, P325, DOI 10.1097/00005792-199011000-00001
   Fu XY, 2006, CELL RES, V16, P214, DOI 10.1038/sj.cr.7310029
   Gearry RB, 2010, J GASTROEN HEPATOL, V25, P325, DOI 10.1111/j.1440-1746.2009.06140.x
   Glocker EO, 2009, NEW ENGL J MED, V361, P2033, DOI 10.1056/NEJMoa0907206
   Godt C, 2009, Z GASTROENTEROL, V47, P283, DOI 10.1055/s-2008-1027554
   Guidi L, 2010, EUR REV MED PHARMACO, V14, P342
   Henckaerts L, 2007, INFLAMM BOWEL DIS, V13, P235, DOI 10.1002/ibd.20066
   Hvas CL, 2010, AUTOIMMUNITY, V43, P325, DOI 10.3109/08916930903509064
   Iborra M, 2012, AUTOIMMUN REV, V11, P305, DOI 10.1016/j.autrev.2010.07.002
   Kahraman A, 2009, MED KLIN, V104, P150, DOI 10.1007/s00063-009-1026-6
   KEREN DF, 1988, CLIN LAB MED, V8, P325, DOI 10.1016/S0272-2712(18)30686-3
   Koutruba N, 2010, THER CLIN RISK MANAG, V6, P123
   Lakhan SE, 2010, NUTR METAB, V7, DOI 10.1186/1743-7075-7-79
   Lan RY, 2007, J AUTOIMMUN, V29, P272, DOI 10.1016/j.jaut.2007.07.021
   Landi D, 2008, CARCINOGENESIS, V29, P579, DOI 10.1093/carcin/bgm304
   LANG B, 1985, SCHWEIZ MED WSCHR, V115, P897
   LEE RC, 1993, CELL, V75, P843, DOI 10.1016/0092-8674(93)90529-Y
   Lees CW, 2011, GUT, V60, P1739, DOI 10.1136/gut.2009.199679
   Leung Y, 2006, WORLD J GASTROENTERO, V12, P6665, DOI 10.3748/wjg.v12.i41.6665
   Li XL, 2009, INTERNAL MED, V48, P251, DOI 10.2169/internalmedicine.48.1748
   Mackay IR, 2010, J AUTOIMMUN, V35, P199, DOI 10.1016/j.jaut.2010.06.008
   Mackay IR, 2009, J AUTOIMMUN, V33, P170, DOI 10.1016/j.jaut.2009.09.006
   Maltby S, 2010, AM J PATHOL, V177, P1244, DOI 10.2353/ajpath.2010.100191
   Marks DJB, 2009, AM J GASTROENTEROL, V104, P117, DOI 10.1038/ajg.2008.72
   Marzo-Ortega H, 2003, ANN RHEUM DIS, V62, P74, DOI 10.1136/ard.62.1.74
   Maslowski KM, 2011, NAT IMMUNOL, V12, P5, DOI 10.1038/ni0111-5
   Melum E, 2009, WORLD J GASTROENTERO, V15, P5377, DOI 10.3748/wjg.15.5377
   Mishina D, 1996, P NATL ACAD SCI USA, V93, P9816, DOI 10.1073/pnas.93.18.9816
   Moon CM, 2010, LIFE SCI, V86, P661, DOI 10.1016/j.lfs.2010.02.016
   Müller-Ladner U, 2009, DEUT MED WOCHENSCHR, V134, P2132, DOI 10.1055/s-0029-1242011
   Paoluzi OA, 2004, DIGEST LIVER DIS, V36, P361, DOI 10.1016/j.dld.2003.10.020
   Peyrin-Biroulet L, 2008, LANCET, V372, P67, DOI 10.1016/S0140-6736(08)60995-2
   Rogler G, 2010, BEST PRACT RES CL GA, V24, P157, DOI 10.1016/j.bpg.2009.10.011
   ROSE NR, 1993, IMMUNOL TODAY, V14, P426, DOI 10.1016/0167-5699(93)90244-F
   Rosenstiel P, 2009, SEMIN IMMUNOL, V21, P334, DOI 10.1016/j.smim.2009.10.001
   Rozie AP, 2010, NETH J MED, V68, P236
   Rutgeerts P, 2003, ALIMENT PHARM THER, V17, P1435, DOI 10.1046/j.1365-2036.2003.01603.x
   Rutgeerts P, 2009, GASTROENTEROLOGY, V136, P1182, DOI 10.1053/j.gastro.2009.02.001
   Saich R, 2008, WORLD J GASTROENTERO, V14, P331, DOI 10.3748/wjg.14.331
   Sandborn WJ, 2008, GASTROENTEROLOGY, V135, P1130, DOI 10.1053/j.gastro.2008.07.014
   Sewell GW, 2009, CURR OPIN IMMUNOL, V21, P506, DOI 10.1016/j.coi.2009.06.003
   SHELDON P, 1988, ANN RHEUM DIS, V47, P697, DOI 10.1136/ard.47.8.697
   Shih DQ, 2008, WORLD J GASTROENTERO, V14, P390, DOI 10.3748/wjg.14.390
   Sokol H, 2010, GUT, V59, P1363, DOI 10.1136/gut.2010.212712
   Szabo N, 2009, CLIN RHEUMATOL, V28, P99, DOI 10.1007/s10067-008-1032-8
   Tesmer LA, 2008, IMMUNOL REV, V223, P87, DOI 10.1111/j.1600-065X.2008.00628.x
   Tomita T, 2008, J IMMUNOL, V180, P383, DOI 10.4049/jimmunol.180.1.383
   Van Den Brande JMH, 2003, GASTROENTEROLOGY, V124, P1774, DOI 10.1016/S0016-5085(03)00382-2
   Wei B, 2010, CELL MOL IMMUNOL, V7, P175, DOI 10.1038/cmi.2010.19
   Weng X, 2007, AM J GASTROENTEROL, V102, P1429, DOI 10.1111/j.1572-0241.2007.01215.x
   Wiegering V, 2010, RHEUMATOL INT, V30, P801, DOI 10.1007/s00296-009-0991-7
   Williams IR, 2006, ANN NY ACAD SCI, V1072, P52, DOI 10.1196/annals.1326.036
   Williams L, 2004, J IMMUNOL, V172, P567, DOI 10.4049/jimmunol.172.1.567
   Wu F, 2008, GASTROENTEROLOGY, V135, P1624, DOI 10.1053/j.gastro.2008.07.068
   Wu F, 2011, INFLAMM BOWEL DIS, V17, P241, DOI 10.1002/ibd.21450
   Wu F, 2010, INFLAMM BOWEL DIS, V16, P1729, DOI 10.1002/ibd.21267
   Yang GX, 2008, HEPATOLOGY, V47, P1974, DOI 10.1002/hep.22226
   Yazisiz V, 2008, COLORECTAL DIS, V10, P953, DOI 10.1111/j.1463-1318.2008.01490.x
NR 88
TC 14
Z9 14
U1 0
U2 4
PU TAYLOR & FRANCIS LTD
PI ABINGDON
PA 2-4 PARK SQUARE, MILTON PARK, ABINGDON OR14 4RN, OXON, ENGLAND
SN 1747-4124
EI 1747-4132
J9 EXPERT REV GASTROENT
JI Expert Rev. Gastroenterol. Hepatol.
PD JUN
PY 2011
VL 5
IS 3
BP 401
EP 410
DI 10.1586/EGH.11.23
PG 10
WC Gastroenterology & Hepatology
WE Science Citation Index Expanded (SCI-EXPANDED)
SC Gastroenterology & Hepatology
GA 861TE
UT WOS:000298041300015
PM 21651357
DA 2024-01-22
ER

PT J
AU Diaz-Valle, D
   del Castillo, JMB
   Aceñero, MJF
   Allen, DP
   Carretero, MM
AF Diaz-Valle, D
   del Castillo, JMB
   Aceñero, MJF
   Allen, DP
   Carretero, MM
TI Bilateral lid margin ulcers as the initial manifestation of Crohn
   disease
SO AMERICAN JOURNAL OF OPHTHALMOLOGY
LA English
DT Article
ID EYE
AB PURPOSE: To report an unusual bilateral ulcerative lid involvement as the presenting manifestation of a severe Crohn disease.
   DESIGN: Observational case report.
   METHOD: Description of an otherwise healthy woman who initially presented with bilateral ulcerative lid involvement before the discovery of an extensive ulcerative intestinal inflammatory disease.
   RESULTS: A 32-year-old woman presented with bilateral ulcerative blepharitis. She also complained of aphthous oral lesions and diarrheic episodes for the previous 3 days. Impression cytology of the lid ulcers showed conjunctival cells, together with the presence of lymphocytes and macrophages. Colonoscopy and colonic biopsy were characteristic of Crohn disease. The treatment with systemic corticosteroids healed bowel, oral, and lid mar, gin ulcerative lesions.
   CONCLUSION: The simultaneous appearance of ulcerative lesions in the intestinal mucosa and in the mucocutaneous lid margin and the comparable features encountered in the cytologic studies indicate that ulcerative lid margin disease could be an ocular manifestations of Crohn disease. (C) 2004 by Elsevier Inc. All rights reserved.
C1 Hosp Gen Mostoles, Dept Ophthalmol, Madrid 28935, Spain.
C3 Hospital Universitario de Mostoles
RP Diaz-Valle, D (通讯作者)，Hosp Gen Mostoles, Dept Ophthalmol, Madrid 28935, Spain.
EM ddiazval@nacom.es
RI Aceñero, Mª Jesús Fernández/ABC-5904-2020
OI Aceñero, Mª Jesús Fernández/0000-0002-2439-3553; DIAZ VALLE,
   DAVID/0000-0003-4450-7471
CR Durno CA, 1997, CAN J GASTROENTEROL, V11, P497, DOI 10.1155/1997/974282
   Ghanchi FD, 2003, SURV OPHTHALMOL, V48, P663, DOI 10.1016/j.survophthal.2003.08.004
   HEGAB SM, 1994, OPHTHALMIC SURG LAS, V25, P638
   SALMON JF, 1991, OPHTHALMOLOGY, V98, P480
   Schuettenberg S P, 1991, J Am Optom Assoc, V62, P377
NR 5
TC 8
Z9 8
U1 0
U2 0
PU ELSEVIER SCIENCE INC
PI NEW YORK
PA 360 PARK AVE SOUTH, NEW YORK, NY 10010-1710 USA
SN 0002-9394
EI 1879-1891
J9 AM J OPHTHALMOL
JI Am. J. Ophthalmol.
PD AUG
PY 2004
VL 138
IS 2
BP 292
EP 294
DI 10.1016/j.ajo.2004.03.026
PG 3
WC Ophthalmology
WE Science Citation Index Expanded (SCI-EXPANDED)
SC Ophthalmology
GA 844UM
UT WOS:000223186100020
PM 15289143
DA 2024-01-22
ER

PT J
AU Uchino, M
   Ikeuchi, H
   Bando, T
   Matsuoka, H
   Takesue, Y
   Takahashi, Y
   Matsumoto, T
   Tomita, N
AF Uchino, Motoi
   Ikeuchi, Hiroki
   Bando, Toshihiro
   Matsuoka, Hiroki
   Takesue, Yoshio
   Takahashi, Yoshiko
   Matsumoto, Takayuki
   Tomita, Naohiro
TI Long-term efficacy of infliximab maintenance therapy for perianal
   Crohn's disease
SO WORLD JOURNAL OF GASTROENTEROLOGY
LA English
DT Article
DE Crohn's disease; Perianal fistula; Infliximab; Anorectal stricture;
   Long-term efficacy
ID FISTULA-IN-ANO; SURGICAL-TREATMENT; COLORECTAL-CANCER; 6-MERCAPTOPURINE;
   COLITIS
AB AIM: To assess the long-term efficacy of seton drainage with infliximab maintenance therapy in treatment of stricture for perianal Crohn's disease (CD).
   METHODS: 62 patients with perianal CD who required surgical treatment with or without infliximab between September 2000 and April 2010 were identified from our clinic's database. The activities of the perianal lesions were evaluated using the modified perianal CD activity index (mPDAI) score. The primary endpoint was a clinical response at 12-15 wk after surgery as a short-term efficacy. Secondary endpoints were recurrence as reflected in the mPDAI score, defined as increased points in every major element. The clinical responses were classified as completely healed (mPDAI = 0), partially improved (mPDAI score decreased more than 4 points), and failure or recurrence (mPDAI score increased or decreased less than 3 points).
   RESULTS: There were 43 males and 19 females, of whom 26 were consecutively treated with infliximab after surgery as maintenance therapy. Complete healing was not seen. Failure was seen in 10/36 (27.8%) patients without infliximab and 4/26 (15.4%) patients with infliximab (P = 0.25). Partial improvement was seen in 26/36 (72.2%) patients without infliximab and 22/26 (88.5%) patients with infliximab (P = 0.25). Short-term improvement was achieved in 48/62 (77.4%) patients. Although the mPDAI score improved significantly with surgery regardless of infliximab, it decreased more from baseline in patients with infliximab (50.0%) than in those without infliximab (28.6%), (P = 0.003). In the long-term, recurrence rates were low regardless of infliximab in patients without anorectal stricture. In patients with anorectal stricture, cumulative recurrence incidences increased gradually and exceeded 40% at 5 years regardless of infliximab. No efficacy of infliximab treatment was found (P = 0.97). Although the cumulative rate of ostomy creation was also low in patients without stricture and high in patients with stricture, no protective efficacy was found with infliximab treatment (P = 0.6 without stricture, P = 0.22 with stricture).
   CONCLUSION: Infliximab treatment was demonstrated to have short-term efficacy for perianal lesions. Longterm benefit with infliximab was not proven, at least in patients with anorectal stricture. (c) 2011 Baishideng. All rights reserved.
C1 [Uchino, Motoi; Ikeuchi, Hiroki; Bando, Toshihiro; Matsuoka, Hiroki; Tomita, Naohiro] Hyogo Coll Med, Dept Lower Gastroenterol Surg, Nishinomiya, Hyogo 6638501, Japan.
   [Matsumoto, Takayuki] Hyogo Coll Med, Dept Internal Med, Div Lower Gastroenterol, Nishinomiya, Hyogo 6638501, Japan.
C3 Hyogo College of Medicine; Hyogo College of Medicine
RP Uchino, M (通讯作者)，Hyogo Coll Med, Dept Surg, Mukogawacho 1-1, Nishinomiya, Hyogo 6638501, Japan.
EM uchino2s@hyo-med.ac.jp
OI Takesue, Yoshio/0000-0002-8635-6416
CR BERNSTEIN LH, 1980, GASTROENTEROLOGY, V79, P357
   Friedman S, 2001, GASTROENTEROLOGY, V120, P820, DOI 10.1053/gast.2001.22449
   Gaertner WB, 2007, DIS COLON RECTUM, V50, P1754, DOI 10.1007/s10350-007-9077-3
   Higashi D, 2007, ANTICANCER RES, V27, P3771
   Hyder SA, 2006, DIS COLON RECTUM, V49, P1837, DOI 10.1007/s10350-006-0656-5
   IRVINE EJ, 1995, J CLIN GASTROENTEROL, V20, P27
   Lad SV, 2007, J MAGN RESON IMAGING, V26, P1659, DOI 10.1002/jmri.21186
   OBRIEN JJ, 1991, GASTROENTEROLOGY, V101, P39, DOI 10.1016/0016-5085(91)90457-V
   PARKS AG, 1976, BRIT J SURG, V63, P1, DOI 10.1002/bjs.1800630102
   PRESENT DH, 1980, NEW ENGL J MED, V302, P981, DOI 10.1056/NEJM198005013021801
   Present DH, 2003, GASTROENTEROLOGY, V124, P1629, DOI 10.1016/S0016-5085(03)00392-5
   Present DH, 1999, NEW ENGL J MED, V340, P1398, DOI 10.1056/NEJM199905063401804
   Sands BE, 2004, NEW ENGL J MED, V350, P876, DOI 10.1056/NEJMoa030815
   Siegel CA, 2006, INFLAMM BOWEL DIS, V12, P491, DOI 10.1097/00054725-200606000-00008
   Sjodahl R I, 2003, Colorectal Dis, V5, P490, DOI 10.1046/j.1463-1318.2003.00510.x
   SOHN N, 1980, AM J SURG, V139, P394, DOI 10.1016/0002-9610(80)90301-3
   Spradlin NM, 2008, AM J GASTROENTEROL, V103, P2527, DOI 10.1111/j.1572-0241.2008.02063.x
   TRAUBE J, 1980, DIGEST DIS SCI, V25, P939, DOI 10.1007/BF01308045
   van Koperen PJ, 2009, BRIT J SURG, V96, P675, DOI 10.1002/bjs.6608
   WILLIAMS JG, 1991, BRIT J SURG, V78, P1159, DOI 10.1002/bjs.1800781004
NR 20
TC 22
Z9 23
U1 0
U2 2
PU BAISHIDENG PUBL GRP CO LTD
PI BEIJING
PA RM 903, BLDG D, OCEAN INTERNATIONAL CTR, NO 62 DONGSIHUAN ZHONGLU,
   BEIJING, CHAOYANG DISTRICT 100025, PEOPLES R CHINA
SN 1007-9327
J9 WORLD J GASTROENTERO
JI World J. Gastroenterol.
PD MAR 7
PY 2011
VL 17
IS 9
BP 1174
EP 1179
DI 10.3748/wjg.v17.i9.1174
PG 6
WC Gastroenterology & Hepatology
WE Science Citation Index Expanded (SCI-EXPANDED)
SC Gastroenterology & Hepatology
GA 741QI
UT WOS:000288878200011
PM 21448422
OA Green Published, hybrid
DA 2024-01-22
ER

PT J
AU Zeng, J
   Shen, F
   Fan, JG
   Ge, WS
AF Zeng, Jing
   Shen, Feng
   Fan, Jian-Gao
   Ge, Wen-Song
TI Accelerated Infliximab Induction for Severe Lower Gastrointestinal
   Bleeding in a Young Patient with Crohn's Disease: A Case Report
SO WORLD JOURNAL OF CLINICAL CASES
LA English
DT Article
DE Crohn's disease; Severe lower gastrointestinal bleeding; Steroid
   hormone; Accelerated infliximab induction; Case report
ID HEMORRHAGE
AB BACKGROUND Severe lower gastrointestinal bleeding (SLGIB) is a rare complication of Crohn's disease (CD). The treatment of these patients is a clinical challenge. Monoclonal anti-TNF alpha antibody (IFX) can induce relatively fast mucosal healing. It has been reported for the treatment of SLGIB, but there are few reports on accelerated IFX induction in CD patients with SLGIB.
   CASE SUMMARY A 16-year-old boy with a history of recurrent oral ulcers for nearly 1 year presented to the Gastroenterology Department of our hospital complaining of recurrent periumbilical pain for more than 1 mo and having bloody stool 4 times within 2 wk. Colonoscopy showed multiple areas of inflammation of the colon and a sigmoid colon ulcer with active bleeding. Hemostasis was immediately performed under endoscopy. The physical examination of the patient showed scattered small ulcers in the lower lip of the mouth and small cracks in the perianal area. Combined with his medical history, physical examination, laboratory examinations with high C-reactive protein (CRP), platelet count (PLT), erythrocyte sedimentation rate (ESR) and fecal calprotectin levels, imaging examinations and pathology, a diagnosis of CD was taken into consideration. According to the pediatric CD activity index 47.5, methylprednisolone (40 mg QD) was given intravenously. The abdominal pain disappeared, and CRP, PLT, and ESR levels decreased significantly after the treatment. Unfortunately, he had a large amount of bloody stool again after 1 wk of methylprednisolone treatment, and his hemoglobin level decreased quickly. Although infliximab (IFX) (5 mg/kg) was given as a combination therapy regimen, he still had bloody stool with his hemoglobin level decreasing from 112 g/L to 80 g/L in a short time, so-called SLGIB. With informed consent, accelerated IFX (5 mg/kg) induction was given 7 days after initial presentation. The bleeding then stopped. Eight weeks after the treatment, repeat colonoscopy showed mucosal healing; thus far, no recurrent bleeding has occurred, and the patient is symptom-free.
   CONCLUSION This case highlights the importance of accelerated IFX induction in SLGIB secondary to CD, especially after steroid hormone treatment.
C1 [Zeng, Jing; Shen, Feng; Fan, Jian-Gao; Ge, Wen-Song] Shanghai Jiao Tong Univ, Sch Med, Dept Gastroenterol, Xinhua Hosp, 1665 Kongjiang Rd, Shanghai 200092, Peoples R China.
C3 Shanghai Jiao Tong University
RP Ge, WS (通讯作者)，Shanghai Jiao Tong Univ, Sch Med, Dept Gastroenterol, Xinhua Hosp, 1665 Kongjiang Rd, Shanghai 200092, Peoples R China.
EM gewensong@xinhuamed.com.cn
RI Shen, Feng/GSD-2508-2022
OI Zeng, Jing/0000-0001-7764-155X
CR Aniwan S, 2012, WORLD J GASTROENTERO, V18, P2730, DOI 10.3748/wjg.v18.i21.2730
   Belaiche J, 1999, AM J GASTROENTEROL, V94, P2177
   Borghini R., 2021, INFLAMM BOWEL DIS, V27, P153
   Brandse JF, 2015, GASTROENTEROLOGY, V149, P350, DOI 10.1053/j.gastro.2015.04.016
   CIROCCO WC, 1995, DIS COLON RECTUM, V38, P85, DOI 10.1007/BF02053865
   Comerford LW, 2004, GASTROENTEROL CLIN N, V33, P387, DOI 10.1016/j.gtc.2004.02.014
   Gibson DJ, 2020, FRONTLINE GASTROENTE, V11, P441, DOI 10.1136/flgastro-2019-101335
   Gibson DJ, 2015, CLIN GASTROENTEROL H, V13, P330, DOI 10.1016/j.cgh.2014.07.041
   HOMAN WP, 1976, ARCH SURG-CHICAGO, V111, P901
   Johnston A, 2018, BMJ OPEN, V8, DOI 10.1136/bmjopen-2017-019909
   Kevans D, 2018, J CROHNS COLITIS, V12, P662, DOI 10.1093/ecco-jcc/jjy028
   Kim E, 2013, PEDIATR GASTROENTERO, V16, P53, DOI 10.5223/pghn.2013.16.1.53
   Kim KJ, 2012, DIGEST LIVER DIS, V44, P723, DOI 10.1016/j.dld.2012.03.010
   Kostka R, 2005, ACTA CHIR BELG, V105, P168, DOI 10.1080/00015458.2005.11679692
   Lee S, 2018, KOREAN J RADIOL, V19, P1089, DOI 10.3348/kjr.2018.19.6.1089
   Li GW, 2015, MEDICINE, V94, DOI 10.1097/MD.0000000000000804
   Ma DN, 2019, AM J GASTROENTEROL, V114, P352, DOI 10.1038/s41395-018-0368-1
   Mazor Y, 2011, J CROHNS COLITIS, V5, P592, DOI 10.1016/j.crohns.2011.06.002
   Papi C, 2003, J CLIN GASTROENTEROL, V36, P238, DOI 10.1097/00004836-200303000-00011
   Paragomi Pedram, 2015, Acta Med Iran, V53, P728
   Pardi DS, 1999, GASTROINTEST ENDOSC, V49, P153, DOI 10.1016/S0016-5107(99)70479-7
   Peyrin-Biroulet L, 2008, CLIN GASTROENTEROL H, V6, P644, DOI 10.1016/j.cgh.2008.03.014
   Rofaiel R., 2017, BMJ CASE REP, V2017
   Severs M, 2018, INFLAMM BOWEL DIS, V24, P1298, DOI 10.1093/ibd/izy004
   Yoon J, 2021, WORLD J GASTROENTERO, V27, P2353, DOI 10.3748/wjg.v27.i19.2353
NR 25
TC 0
Z9 0
U1 1
U2 2
PU BAISHIDENG PUBLISHING GROUP INC
PI PLEASANTON
PA 7041 Koll Center Parkway, Suite 160, PLEASANTON, CA, UNITED STATES
SN 2307-8960
J9 WORLD J CLIN CASES
JI World J. Clin. Cases
PD JAN 14
PY 2022
VL 10
IS 2
BP 733
EP 740
DI 10.12998/wjcc.v10.i2.733
PG 8
WC Medicine, General & Internal
WE Science Citation Index Expanded (SCI-EXPANDED)
SC General & Internal Medicine
GA ZM1DL
UT WOS:000764105400038
PM 35097101
OA gold, Green Published
DA 2024-01-22
ER

PT J
AU Tursi, A
   Elisei, W
   Picchio, M
   Penna, A
   Lecca, PG
   Forti, G
   Giorgetti, G
   Faggiani, R
   Zampaletta, C
   Pelecca, G
   Brandimarte, G
AF Tursi, Antonio
   Elisei, Walter
   Picchio, Marcello
   Penna, Antonio
   Lecca, Piera Giuseppina
   Forti, Giacomo
   Giorgetti, GianMarco
   Faggiani, Roberto
   Zampaletta, Costantino
   Pelecca, Giorgio
   Brandimarte, Giovanni
TI Effectiveness and safety of infliximab and adalimumab for ambulatory
   Crohn's disease patients in primary gastroenterology centres
SO EUROPEAN JOURNAL OF INTERNAL MEDICINE
LA English
DT Article
DE Anti-TNF alpha; Clinical practice; Clinical remission; Crohn's disease;
   Histological healing; Mucosal healing
ID INFLAMMATORY-BOWEL-DISEASE; THERAPY; EFFICACY; COLITIS; DRUG; IBD
AB Background: Infliximab (IFX) and adalimumab (ADA) are the key treatments for Crohn's Disease (CD), unresponsive to standard treatments. Our aim was to compare the efficacy and safety of IFX and ADA in treating CD in clinical practice.
   Methods: One hundred and twenty-six patients (61 M, 65 F, mean age 36.2 years, range 19-67 years), affected by CD, were treated with infliximab (IFX, 59 patients) or adalimumab (ADA, 66 patients). Clinical efficacy, mucosal healing (MH), histological healing (HH), and safety were assessed. MH was defined complicated if healing of ulcers occurred with deformation of bowel profile and/or complete colonoscopy was impossible because of scars.
   Results: Patients were followed-up for 36 months. No difference was found between IFX and ADA in maintaining long-term clinical remission, MH and HH. Complicated MH was present in 17 (28.8%) patients in IFX group and in 7 (10.6%) patients in ADA group (p = 0.012). In 9 (15.2%) patients in IFX group and 2 (3.0%) patients in ADA group colonoscopy was incomplete without cecal intubation or terminal ileum exploration (p = 0.024). Side effects were similar in both groups.
   Conclusions: Both IFX and ADA seem to be effective and safe in long-term outpatient treatment of CD in clinical practice. (C) 2014 European Federation of Internal Medicine. Published by Elsevier B. V. All rights reserved.
C1 [Tursi, Antonio] ASL BAT, Gastroenterol Serv, I-76123 Andria, BT, Italy.
   [Elisei, Walter] ASL Roma H, Div Gastroenterol, Rome, Italy.
   [Picchio, Marcello] P Colombo Hosp, Div Surg, Rome, Italy.
   [Penna, Antonio] San Paolo Hosp, Div Gastroenterol, Bari, Italy.
   [Lecca, Piera Giuseppina; Brandimarte, Giovanni] Cristo Re Hosp, Div Gastroenterol, Rome, Italy.
   [Forti, Giacomo] Santa Maria Goretti Hosp, Digest Endoscopy Unit, Latina, Italy.
   [Giorgetti, GianMarco] S Eugenio Hosp, Digest Endoscopy & Nutr Unit, Rome, Italy.
   [Faggiani, Roberto; Zampaletta, Costantino; Pelecca, Giorgio] Belcolle Hosp, Div Gastroenterol, Viterbo, Italy.
C3 Sant'Eugenio Hospital
RP Tursi, A (通讯作者)，ASL BAT, Serv Gastroenterol Terr, DSS 4,Via Torino 49, I-76123 Andria, BT, Italy.
EM antotursi@tiscali.it
RI Picchio, Marcello/A-1350-2016
OI Picchio, Marcello/0000-0001-5070-8240
CR [Anonymous], DIGESTIVE LIVER DIS
   Armuzzi A, 2012, J CROHNS COLITIS, V6, P492, DOI 10.1016/j.crohns.2011.12.016
   Baert FJ, 1999, GASTROENTEROLOGY, V116, P22, DOI 10.1016/S0016-5085(99)70224-6
   Best WR, 2006, INFLAMM BOWEL DIS, V12, P304, DOI 10.1097/01.MIB.0000215091.77492.2a
   Bouguen G, 2013, CLIN GASTROENTEROL H
   Colombel JF, 2010, NEW ENGL J MED, V362, P1383, DOI 10.1056/NEJMoa0904492
   D'Haens G, 1999, GASTROENTEROLOGY, V116, P1029, DOI 10.1016/S0016-5085(99)70005-3
   D'Haens GR, 2011, AM J GASTROENTEROL, V106, P199, DOI 10.1038/ajg.2010.392
   Daperno M, 2004, GASTROINTEST ENDOSC, V60, P505, DOI 10.1016/S0016-5107(04)01878-4
   De Cruz P, 2013, INFLAMM BOWEL DIS, V19, P429, DOI 10.1002/ibd.22977
   Flynn A, 2011, CURR OPIN GASTROEN, V27, P342, DOI 10.1097/MOG.0b013e3283455c8f
   Geboes K, 2000, GUT, V47, P404, DOI 10.1136/gut.47.3.404
   Geboes K, 2005, CURR MED RES OPIN, V21, P1741, DOI 10.1185/030079905X65457
   Gies N, 2010, ALIMENT PHARM THER, V32, P522, DOI 10.1111/j.1365-2036.2010.04380.x
   Gisbert JP, 2010, J CROHNS COLITIS, V4, P567, DOI 10.1016/j.crohns.2010.06.001
   Gruppo di lavoro OsMed, 2011, US FARM IT
   Guidi L, 2011, CLIN EXP GASTROENTER, V4, P163, DOI 10.2147/CEG.S14558
   Kestens C, 2013, CLIN GASTROENTEROL H, V11, P826, DOI 10.1016/j.cgh.2013.01.012
   Lichtenstein GR, 2006, GASTROENTEROLOGY, V130, P940, DOI 10.1053/j.gastro.2006.01.048
   Migliore A, 2012, J Med Econ, V15, P473, DOI 10.3111/13696998.2012.660255
   Moskovitz DN, 2007, GASTROENTEROLOGY, V132, pA173
   Odes S, 2008, WORLD J GASTROENTERO, V14, P6641, DOI 10.3748/wjg.14.6641
   Ollendorf Daniel A, 2006, Am J Ther, V13, P502, DOI 10.1097/01.mjt.0000245223.43783.45
   Orlando A, 2011, DIGEST LIVER DIS, V43, P1, DOI 10.1016/j.dld.2010.07.010
   Parakkal D, 2011, EUR J GASTROEN HEPAT, V23, P1150, DOI 10.1097/MEG.0b013e32834bb90a
   Rutgeerts P, 2012, GASTROENTEROLOGY, V142, P1102, DOI 10.1053/j.gastro.2012.01.035
   Spurio FF, 2012, J GASTROINTEST LIVER, V21, P67
   Swaminath A, 2011, DIGEST DIS SCI, V56, P1160, DOI 10.1007/s10620-010-1530-9
   Travis S, 2010, J CROHNS COLITIS, V4, P1, DOI 10.1016/j.crohns.2010.01.002
   Villanacci V, 2013, WORLD J GASTROENTERO, V19, P968, DOI 10.3748/wjg.v19.i7.968
   Zorzi F, 2012, ALIMENT PHARM THER, V35, P1397, DOI 10.1111/j.1365-2036.2012.05100.x
NR 31
TC 13
Z9 13
U1 0
U2 4
PU ELSEVIER SCIENCE BV
PI AMSTERDAM
PA PO BOX 211, 1000 AE AMSTERDAM, NETHERLANDS
SN 0953-6205
EI 1879-0828
J9 EUR J INTERN MED
JI Eur. J. Intern. Med.
PD JUN
PY 2014
VL 25
IS 5
BP 485
EP 490
DI 10.1016/j.ejim.2014.02.010
PG 6
WC Medicine, General & Internal
WE Science Citation Index Expanded (SCI-EXPANDED)
SC General & Internal Medicine
GA AH9SR
UT WOS:000336483000022
PM 24631020
DA 2024-01-22
ER

PT J
AU Kominato, K
   Yamasaki, H
   Mitsuyama, K
   Takedatsu, H
   Yoshioka, S
   Kuwaki, K
   Kobayashi, T
   Yamauchi, R
   Fukunaga, S
   Tsuruta, O
   Torimura, T
AF Kominato, Ken
   Yamasaki, Hiroshi
   Mitsuyama, Keiichi
   Takedatsu, Hidetoshi
   Yoshioka, Shinichiro
   Kuwaki, Kotaro
   Kobayashi, Teppei
   Yamauchi, Ryosuke
   Fukunaga, Shuhei
   Tsuruta, Osamu
   Torimura, Takuji
TI Increased levels of circulating adrenomedullin following treatment with
   TU-100 in patients with Crohn's disease
SO MOLECULAR MEDICINE REPORTS
LA English
DT Article
DE Crohn's disease; daikenchuto; adrenomedullin
ID DAI-KENCHU-TO; HERBAL MEDICINE; MOLECULAR-FORMS; BLOOD-FLOW;
   DAIKENCHUTO; RATS; COLITIS; PEPTIDE; PLASMA; MODEL
AB Daikenchuto (TU-100) is a traditional Japanese medicine that is widely used to treat intestinal symptoms. The mechanisms underlying it effects on the circulating levels of adrenomedullin (ADM) are of interest. In addition, the effect of TU-100 in the treatment of Crohn's disease (CD) in humans remains to be elucidated. The primary objective of the present study was to evaluate the effect of TU-100 on the circulating ADM levels in patients with active CD. An additional objective was to assess the effect of the drug on the disease activity and its potential side effects. In an open-label study, 10 patients with active CD received 15 g TU-100 per day for 8 consecutive weeks, and baseline anti-inflammatory therapy was continued. The pre- and post-treatment blood plasma levels of total ADM (t-ADM) and mature-ADM (m-ADM) were determined using enzyme-linked immunosorbent assays. The response of patients to the treatment was evaluated clinically using the International Organization for the Study of Inflammatory Bowel Diseases (IOIBD) score. The plasma levels of t-ADM (16.4 +/- 1.1 vs. 20.2 +/- 1.7 fmol/ml, P=0.0218) and m-ADM (1.7 +/- 0.1 vs. 2.2 +/- 0.1 fmol/ml, P=0.0284) increased following 8 weeks of TU-100 treatment, compared with control. The IOIBD score of patients also improved, with a significant decrease in the score from 3.9 +/- 0.5 at 0 weeks to 2.4 +/- 0.4 at 8 weeks (P=0.0284). Out of the 10 components of the IOIBD scoring system, the scores for abdominal pain and tenderness, decreased significantly (P=0.014 and P=0.046). Therefore, TU-100 was safe and well-tolerated by the patients that participated in the current study. The present study determined that the pharmacologic action of TU-100 is associated with changes in the circulating ADM levels and that treatment with TU-100 may aid in the management of CD. These promising findings warrant further investigation in larger, multicenter studies.
C1 [Kominato, Ken; Yamasaki, Hiroshi; Mitsuyama, Keiichi; Takedatsu, Hidetoshi; Yoshioka, Shinichiro; Kuwaki, Kotaro; Kobayashi, Teppei; Yamauchi, Ryosuke; Fukunaga, Shuhei; Tsuruta, Osamu; Torimura, Takuji] Kurume Univ, Ctr Inflammatory Bowel Dis, Div Gastroenterol, Dept Med,Sch Med, 67 Asahi Machi, Kurume, Fukuoka 8300011, Japan.
C3 Kurume University
RP Mitsuyama, K (通讯作者)，Kurume Univ, Ctr Inflammatory Bowel Dis, Div Gastroenterol, Dept Med,Sch Med, 67 Asahi Machi, Kurume, Fukuoka 8300011, Japan.
EM ibd@med.kurume-u.ac.jp
RI 慎一郎, 吉岡/AFP-6446-2022; Takedatsu, Hidetoshi/AAD-1037-2020
OI Takedatsu, Hidetoshi/0000-0002-0318-0129
FU Japanese Ministry of Health and Welfare
FX The present study was supported in part by a Grant-in-Aid from the
   Japanese Ministry of Health and Welfare. The abstract was presented at
   the UEG Week 2013 Poster Presentations October 14 2013, and published in
   United European Gastroenterol J 1, A135-A587 (1 Suppl): 2013.
CR Ashizuka S, 2005, PEPTIDES, V26, P2610, DOI 10.1016/j.peptides.2005.05.007
   Endo S, 2006, AM J SURG, V192, P9, DOI 10.1016/j.amjsurg.2006.01.022
   Eto T, 2001, PEPTIDES, V22, P1693, DOI 10.1016/S0196-9781(01)00513-7
   Gonzalez-Rey E, 2006, GUT, V55, P824, DOI 10.1136/gut.2005.084525
   Gonzalez-Rey E, 2007, AM J PATHOL, V170, P263, DOI 10.2353/ajpath.2007.060596
   Itoh T, 2002, J INT MED RES, V30, P428, DOI 10.1177/147323000203000410
   Iwai N, 2007, EUR J PEDIATR SURG, V17, P115, DOI 10.1055/s-2007-965016
   Julián M, 2005, EUR J MED CHEM, V40, P737, DOI 10.1016/j.ejmech.2004.10.016
   Kaneko A, 2013, GASTROENT RES PRACT, V2013, DOI 10.1155/2013/384057
   Kono T, 2008, J SURG RES, V150, P78, DOI 10.1016/j.jss.2008.02.057
   Kono T, 2013, AM J PHYSIOL-GASTR L, V304, pG428, DOI 10.1152/ajpgi.00356.2012
   Kono T, 2011, J GASTROENTEROL, V46, P1187, DOI 10.1007/s00535-011-0438-2
   Kono T, 2010, J CROHNS COLITIS, V4, P161, DOI 10.1016/j.crohns.2009.09.006
   Kono T, 2009, SURGERY, V146, P837, DOI 10.1016/j.surg.2009.06.012
   Marutsuka M, 2001, EXP PHYSIOL, V86, P543, DOI 10.1113/eph8602250
   Murata P, 2002, LIFE SCI, V70, P2061, DOI 10.1016/S0024-3205(01)01552-1
   MYREN J, 1984, SCAND J GASTROENTERO, V19, P1
   Neurath MF, 2006, IMMUNITY, V25, P189, DOI 10.1016/j.immuni.2006.08.005
   Nishikimi T, 2000, AM J HYPERTENS, V13, P1032, DOI 10.1016/S0895-7061(00)00254-5
   Nishikimi T, 2002, CLIN SCI, V102, P669, DOI 10.1042/CS20010236
   Strober W, 2007, J CLIN INVEST, V117, P514, DOI 10.1172/JCI30587
   Suehiro T, 2005, HEPATO-GASTROENTEROL, V52, P97
   Talero E, 2008, PEPTIDES, V29, P2001, DOI 10.1016/j.peptides.2008.07.013
   Tokita Y., 2007, Inflammopharmacology, V15, P65, DOI 10.1007/s10787-006-1552-2
   Vermeire S, 2013, GUT, V62, P1511, DOI 10.1136/gutjnl-2012-303958
NR 25
TC 5
Z9 5
U1 0
U2 0
PU SPANDIDOS PUBL LTD
PI ATHENS
PA POB 18179, ATHENS, 116 10, GREECE
SN 1791-2997
EI 1791-3004
J9 MOL MED REP
JI Mol. Med. Rep.
PD SEP
PY 2016
VL 14
IS 3
BP 2264
EP 2268
DI 10.3892/mmr.2016.5488
PG 5
WC Oncology; Medicine, Research & Experimental
WE Science Citation Index Expanded (SCI-EXPANDED)
SC Oncology; Research & Experimental Medicine
GA DU8EF
UT WOS:000382445400053
PM 27432470
OA Bronze
DA 2024-01-22
ER

PT J
AU El-Hussuna, A
   Theede, K
   Olaison, G
AF El-Hussuna, Alaa
   Theede, Klaus
   Olaison, Gunnar
TI Increased risk of post-operative complications in patients with Crohn's
   disease treated with antitumour necrosis factor α agents - a systematic
   review
SO DANISH MEDICAL JOURNAL
LA English
DT Article
ID INFLAMMATORY-BOWEL-DISEASE; PREOPERATIVE INFLIXIMAB THERAPY; ANTI-TNF
   THERAPY; ABDOMINAL-SURGERY; IMMUNOSUPPRESSIVE MEDICATION; ANASTOMOTIC
   COMPLICATIONS; ULCERATIVE-COLITIS; NATIONWIDE COHORT; A AGENTS;
   METAANALYSIS
AB INTRODUCTION: Tumour necrosis factor alpha (TNF-alpha) plays a role in the immune defence, angiogenesis and collagen synthesis. Inhibition of these pathways may increase the risk of infections and impair wound healing in patients after surgery. Biologic treatments including anti-TNF-alpha agents are increasingly used in the treatment of inflammatory bowel disease. Taking into consideration the biologics' mechanism of action, fears have been expressed that they might increase the rate of post-operative complications. Results from 18 retrospective studies were conflicting, and meta-analyses based on these studies did not agree. The objective of this study was to review data from present reviews and meta-analyses in an attempt to come to conclusions for the use of anti-TNF-alpha in Crohn's disease patients in clinical practice.
   METHODS: Literature search using both electronic and manual searches was conducted according to a pre-defined proto-col. Preferred Reporting Items for Systematic Reviews and Meta-Analyses (PRISMA) guidelines were applied.
   RESULTS: Two systematic reviews and six meta-analyses were found. Meta-analyses that included a large number of patients and applied quality assessment showed an increased risk of overall post-operative complications and an increased rate of infectious or anastomosis-related complications in patients receiving anti-TNF-alpha.
   CONCLUSION: The use of anti-TNF-alpha agents in Crohn's disease patients is associated with an increased risk of postoperative complications after abdominal surgery.
C1 [El-Hussuna, Alaa] Slagelse Hosp, Dept Surg, Slagelse, Denmark.
   [Theede, Klaus] Hvidovre Univ Hosp, Gastrounit, Med Sect, Hvidovre, Denmark.
   [Olaison, Gunnar] Holbaek Cent Hosp, Dept Surg, Holbaek, Denmark.
C3 University of Copenhagen; Holbaek Hospital
RP El-Hussuna, A (通讯作者)，Skovbyvej 18, DK-2740 Skovlund, Denmark.
EM alaanewemail@gmail.com
CR Ali T, 2012, WORLD J GASTROENTERO, V18, P197, DOI 10.3748/wjg.v18.i3.197
   Appau KA, 2008, J GASTROINTEST SURG, V12, P1738, DOI 10.1007/s11605-008-0646-0
   Bafford AC, 2013, J CLIN GASTROENTEROL, V47, P491, DOI 10.1097/MCG.0b013e3182677003
   Billioud V, 2013, J CROHNS COLITIS, V7, P853, DOI 10.1016/j.crohns.2013.01.014
   Brzezinski A, 2002, GASTROENTEROLOGY, V122, pA617
   Canedo J, 2011, COLORECTAL DIS, V13, P1294, DOI 10.1111/j.1463-1318.2010.02469.x
   Colombel JF, 2010, NEW ENGL J MED, V362, P1383, DOI 10.1056/NEJMoa0904492
   Colombel JF, 2004, AM J GASTROENTEROL, V99, P878, DOI 10.1111/j.1572-0241.2004.04148.x
   Cosnes J, 2005, GUT, V54, P237, DOI 10.1136/gut.2004.045294
   D'Haens G, 2008, LANCET, V371, P660, DOI 10.1016/S0140-6736(08)60304-9
   Devlin SM, 2009, GASTROENTEROL CLIN N, V38, P577, DOI 10.1016/j.gtc.2009.07.007
   Ehteshami-Afshar S, 2011, ARCH MED SCI, V7, P1000, DOI [10.5114/AOMS.2011.26612, 10.5114/aoms.2011.26612]
   El-Hussuna A, 2013, DIS COLON RECTUM, V56, P1423, DOI 10.1097/DCR.0b013e3182a48505
   El-Hussuna A, 2012, SCAND J GASTROENTERO, V47, P662, DOI 10.3109/00365521.2012.660540
   Indar AA, 2009, WORLD J SURG, V33, P1049, DOI 10.1007/s00268-009-9957-x
   Kasparek MS, 2012, INFLAMM BOWEL DIS, V18, P1207, DOI 10.1002/ibd.21860
   Kopylov U, 2012, INFLAMM BOWEL DIS, V18, P2404, DOI 10.1002/ibd.22954
   Kotze P, 2011, INFLAMM BOWEL DIS, V17, pS43, DOI 10.1097/00054725-201112002-00133
   Krane MK, 2013, DIS COLON RECTUM, V56, P449, DOI 10.1097/DCR.0b013e3182759029
   Kunitake H, 2008, J GASTROINTEST SURG, V12, P1730, DOI 10.1007/s11605-008-0630-8
   Marchal L, 2004, ALIMENT PHARM THER, V19, P749, DOI 10.1111/j.1365-2036.2004.01904.x
   Narula N, 2013, ALIMENT PHARM THER, V37, P1057, DOI 10.1111/apt.12313
   Nasir BS, 2010, J GASTROINTEST SURG, V14, P1859, DOI 10.1007/s11605-010-1341-5
   Norgård BM, 2013, ALIMENT PHARM THER, V37, P214, DOI 10.1111/apt.12159
   Norgård BM, 2012, ALIMENT PHARM THER, V35, P1301, DOI 10.1111/j.1365-2036.2012.05099.x
   Ordás I, 2011, GUT, V60, P1754, DOI 10.1136/gutjnl-2011-300934
   Peyrin-Biroulet L, 2011, GUT, V60, P930, DOI 10.1136/gut.2010.227884
   Regadas FSP, 2011, COLORECTAL DIS, V13, P555, DOI 10.1111/j.1463-1318.2010.02186.x
   Rizzo G, 2011, INT J COLORECTAL DIS, V26, P1435, DOI 10.1007/s00384-011-1236-2
   Rosenfeld G, 2013, J CROHNS COLITIS, V7, P868, DOI 10.1016/j.crohns.2013.01.019
   Subramanian V, 2006, BRIT J SURG, V93, P793, DOI 10.1002/bjs.5375
   Syed A, 2013, AM J GASTROENTEROL, V108, P583, DOI 10.1038/ajg.2012.464
   Tay GS, 2003, SURGERY, V134, P565, DOI 10.1016/S0039-6060(03)00298-8
   Thomson ABR, 2012, WORLD J GASTROENTERO, V18, P4823, DOI 10.3748/wjg.v18.i35.4823
   Waterman M, 2013, GUT, V62, P387, DOI 10.1136/gutjnl-2011-301495
   Yang ZP, 2014, INT J SURG, V12, P224, DOI 10.1016/j.ijsu.2013.12.015
NR 36
TC 16
Z9 17
U1 0
U2 4
PU DANISH MEDICAL ASSOC
PI COPENHAGEN
PA TRONDHJEMSGADE 9, DK-2100 COPENHAGEN, DENMARK
SN 2245-1919
J9 DAN MED J
JI Dan. Med. J.
PD DEC
PY 2014
VL 61
IS 12
PG 6
WC Medicine, General & Internal
WE Science Citation Index Expanded (SCI-EXPANDED)
SC General & Internal Medicine
GA CC4EX
UT WOS:000350304900008
DA 2024-01-22
ER

PT J
AU Magro, F
   Sabino, J
   Rosini, F
   Tripathi, M
   Borralho, P
   Baldin, P
   Danese, S
   Driessen, A
   Gordon, IO
   Iacucci, M
   Noor, N
   Svrcek, M
   Peyrin-Biroulet, L
   Feakins, R
AF Magro, F.
   Sabino, J.
   Rosini, F.
   Tripathi, M.
   Borralho, P.
   Baldin, P.
   Danese, S.
   Driessen, A.
   Gordon, I. O.
   Iacucci, M.
   Noor, N.
   Svrcek, M.
   Peyrin-Biroulet, L.
   Feakins, R.
TI ECCO Position on Harmonisation of Crohn's Disease Mucosal Histopathology
SO JOURNAL OF CROHNS & COLITIS
LA English
DT Article
DE Histology; mucosal histopathology; Crohn's disease; standardisation
ID INFLAMMATORY-BOWEL-DISEASE; EVIDENCE-BASED CONSENSUS; FECAL
   CALPROTECTIN; ULCERATIVE-COLITIS; HISTOLOGICAL REMISSION; INFLIXIMAB
   TREATMENT; CLINICAL REMISSION; NONINVASIVE MARKER; COLONIC BIOPSIES;
   RECTAL BIOPSY
AB In inflammatory bowel disease [IBD], mucosal healing is a major therapeutic target and a reliable predictor of clinical course. However, endoscopic mucosal healing is not synonymous with histological healing, and the additional benefits of including histological remission as a target are unclear. In Crohn ' s disease [CD], there are few studies highlighting the value of histological remission as a therapeutic target. Histological activity can persist in CD patients who are in endoscopic remission, and the absence of histological activity may be associated with lower relapse rates. Therefore, standardisation of procedures to evaluate CD histological activity is desirable. Topics that would benefit from standardisation and harmonisation include biopsy procedures, biopsy processing techniques, the content of histological scores, and the definitions of histological remission, histological response, and histological activity. In line with these needs, the European Crohn's and Colitis Organisation [ECCO] assembled a consensus group with the objective of developing position statements on CD histology based on published evidence and expert consensus. There was agreement that definitions of histological remission should include absence of erosion, ulceration, and mucosal neutrophils; that the absence of neutrophilic inflammation is an appropriate histological target in CD; that CD histological scores, such as the Global Histological Disease Activity Score, lack formal validation; and that histological scoring systems for ulcerative colitis, including the Geboes Score, Robarts Histopathology Index, and Nancy Histological Index, can be used for scoring intestinal biopsies in CD patients.
C1 [Magro, F.] Univ Porto, Unit Pharmacol & Therapeut, Dept Biomed, P-4200450 Porto, Portugal.
   [Sabino, J.] Katholieke Univ Leuven, Univ Hosp, Dept Gastroenterol & Hepatol, Leuven, Belgium.
   [Rosini, F.] S Orsola Malpighi Univ Hosp, Pathol Unit, IRRCCS, Bologna, Italy.
   [Tripathi, M.] Cambridge Univ Hosp NHS Fdn Trust, Dept Histopathol, Cambridge, England.
   [Borralho, P.] Hosp Cuf Descobertas, Dept Pathol, Lisbon, Portugal.
   [Borralho, P.] Univ Lisbon, Fac Med, Lisbon, Portugal.
   [Baldin, P.] Catholic Univ Louvain, Clin Univ St Luc, Dept Pathol, Brussels, Belgium.
   [Danese, S.] Univ Vita Salute San Raffaele, Gastroenterol & Endoscopy, Milan, Italy.
   [Danese, S.] Univ Vita Salute San Raffaele, IRCCS Osped San Raffaele, Milan, Italy.
   [Driessen, A.] Univ Antwerp, Univ Antwerp Hosp, Dept Pathol, Edegem, Belgium.
   [Gordon, I. O.] Cleveland Clin Fdn, Robert J Tomsich Pathol & Lab Med Inst, Dept Pathol, Cleveland, OH USA.
   [Iacucci, M.] Univ Birmingham, Inst Immunol & Immunotherapy, NIHR Birmingham Biomed Res Ctr, Inst Translat Med, Birmingham, W Midlands, England.
   [Noor, N.] Cambridge Univ Hosp NHS Trust, Addenbrookes Hosp, Dept Gastroenterol, Cambridge, England.
   [Svrcek, M.] Sorbonne Univ, Hop St Antoine, AP HP, Dept Pathol, Paris, France.
   [Peyrin-Biroulet, L.] Nancy Univ Hosp, Dept Gastroenterol, Vandoeuvre Les Nancy, France.
   [Feakins, R.] Royal Free Hosp, Dept Cellular Pathol, London, England.
C3 Universidade do Porto; KU Leuven; IRCCS Azienda
   Ospedaliero-Universitaria di Bologna; University of Cambridge;
   Universidade de Lisboa; Universite Catholique Louvain; Cliniques
   Universitaires Saint-Luc; Vita-Salute San Raffaele University;
   Vita-Salute San Raffaele University; IRCCS Ospedale San Raffaele;
   University of Antwerp; Cleveland Clinic Foundation; University of
   Birmingham; University of Cambridge; Cambridge University Hospitals NHS
   Foundation Trust; Addenbrooke's Hospital; Assistance Publique Hopitaux
   Paris (APHP); Sorbonne Universite; Hopital Universitaire Saint-Antoine -
   APHP; Hopital Universitaire Paul-Brousse - APHP; Universite Paris Cite;
   Hopital Universitaire Hotel-Dieu - APHP; CHU de Nancy; University of
   London; University College London; Royal Free London NHS Foundation
   Trust; UCL Medical School
RP Magro, F (通讯作者)，Univ Porto, Unit Pharmacol & Therapeut, Dept Biomed, P-4200450 Porto, Portugal.
EM fm@med.up.pt
RI Noor, Nurulamin/AAH-5795-2019; Driessen, Ann/HPB-7493-2023
OI Noor, Nurulamin/0000-0003-3426-6408; Driessen, Ann/0000-0003-4148-610X;
   Magro, Fernando/0000-0003-2634-9668; Gordon, Ilyssa/0000-0002-1893-7200
CR Abreu-Delgado Y, 2016, WORLD J GASTROENTERO, V22, P3581, DOI 10.3748/wjg.v22.i13.3581
   Agnholt J, 2003, ALIMENT PHARM THER, V17, P703, DOI 10.1046/j.1365-2036.2003.01487.x
   Algaba Alicia, 2013, J Crohns Colitis, V7, pe569, DOI 10.1016/j.crohns.2013.04.005
   Alipour M, 2016, J CROHNS COLITIS, V10, P462, DOI 10.1093/ecco-jcc/jjv223
   Allgayer H, 2007, DIGEST DIS SCI, V52, P25, DOI 10.1007/s10620-006-9515-4
   Almradi A, 2021, ALIMENT PHARM THER, V53, P784, DOI 10.1111/apt.16248
   Annese V, 2013, J CROHNS COLITIS, V7, P982, DOI 10.1016/j.crohns.2013.09.016
   Annunziata ML, 2012, DIGEST DIS SCI, V57, P1618, DOI 10.1007/s10620-012-2072-0
   Baars JE, 2012, INFLAMM BOWEL DIS, V18, P1634, DOI 10.1002/ibd.21925
   Baars JE, 2010, J CROHNS COLITIS, V4, P661, DOI 10.1016/j.crohns.2010.07.011
   Baert FJ, 1999, GASTROENTEROLOGY, V116, P22, DOI 10.1016/S0016-5085(99)70224-6
   BEST WR, 1976, GASTROENTEROLOGY, V70, P439
   BINDER V, 1970, SCAND J GASTROENTERO, V5, P627
   Boon GJAM, 2015, WORLD J GASTROENTERO, V21, P11469, DOI 10.3748/wjg.v21.i40.11469
   Brennan GT, 2017, J CLIN GASTROENTEROL, V51, P43, DOI 10.1097/MCG.0000000000000507
   Bryant RV, 2014, J CROHNS COLITIS, V8, P1582, DOI 10.1016/j.crohns.2014.08.011
   Canani RB, 2008, DIGEST LIVER DIS, V40, P547, DOI 10.1016/j.dld.2008.01.017
   Carty E, 2002, J CLIN PATHOL, V55, P367, DOI 10.1136/jcp.55.5.367
   Castellaneta SP, 2004, J PEDIATR GASTR NUTR, V39, P257, DOI 10.1097/00005176-200409000-00006
   Christensen B, 2020, CLIN GASTROENTEROL H, V18, P2518, DOI 10.1016/j.cgh.2019.11.056
   Colombel JF, 2007, GASTROENTEROLOGY, V132, P52, DOI 10.1053/j.gastro.2006.11.041
   D'Haens G, 1999, GASTROENTEROLOGY, V116, P1029, DOI 10.1016/S0016-5085(99)70005-3
   D'Haens GR, 1998, GASTROENTEROLOGY, V114, P262, DOI 10.1016/S0016-5085(98)70476-7
   D'Incá R, 2007, INT J COLORECTAL DIS, V22, P429, DOI 10.1007/s00384-006-0159-9
   Danese S, 2019, GASTROENTEROLOGY, V157, P1007, DOI 10.1053/j.gastro.2019.06.038
   de Bruyn M, 2015, J CROHNS COLITIS, V9, P1079, DOI 10.1093/ecco-jcc/jjv148
   Dejaco C, 2003, ENDOSCOPY, V35, P1004, DOI 10.1055/s-2003-44593
   Di Sabatino A, 2009, EUR J GASTROEN HEPAT, V21, P1049, DOI 10.1097/MEG.0b013e3283293d0f
   Dignass A, 2010, J CROHNS COLITIS, V4, P28, DOI 10.1016/j.crohns.2009.12.002
   Dolinsek J, 2016, WIEN KLIN WOCHENSCHR, V128, P253, DOI 10.1007/s00508-015-0915-3
   Drews BH, 2009, EUR RADIOL, V19, P1379, DOI 10.1007/s00330-008-1290-5
   Durko L, 2013, PRZ GASTROENTEROL, V8, P377, DOI 10.5114/pg.2013.39921
   EDER P, 2015, FOLIA HISTOCHEM CYTO
   Feagan BG, 2020, LANCET GASTROENTEROL, V5, P819, DOI 10.1016/S2468-1253(20)30188-6
   Feakins RM, 2020, J CROHNS COLITIS, V14, P721, DOI 10.1093/ecco-jcc/jjaa008
   Geboes K, 2000, GUT, V47, P404, DOI 10.1136/gut.47.3.404
   Geboes K, 2005, CURR MED RES OPIN, V21, P1741, DOI 10.1185/030079905X65457
   Gionchetti P, 2017, J CROHNS COLITIS, V11, P135, DOI 10.1093/ecco-jcc/jjw169
   Giugliano FP, 2018, DIGEST LIVER DIS, V50, P240, DOI 10.1016/j.dld.2017.10.017
   GOMES P, 1986, GUT, V27, P92, DOI 10.1136/gut.27.1.92
   Gong WB, 2019, DIGEST LIVER DIS, V51, P812, DOI 10.1016/j.dld.2019.01.010
   Gupta A, 2021, CLIN GASTROENTEROL H, V19, P1800, DOI 10.1016/j.cgh.2020.09.046
   Hong SW, 2020, J GASTROEN HEPATOL, V35, P364, DOI 10.1111/jgh.14849
   Johnson CM, 2018, CLIN GASTROENTEROL H, V16, P900, DOI 10.1016/j.cgh.2017.12.034
   Kaiser T, 2007, GUT, V56, P1706, DOI 10.1136/gut.2006.113431
   Katsuta T, 2000, AM J GASTROENTEROL, V95, P3157
   Kirchgesner J, 2020, CLIN GASTROENTEROL H, V18, P150, DOI 10.1016/j.cgh.2019.05.002
   KORELITZ BI, 1984, J CLIN GASTROENTEROL, V6, P123, DOI 10.1097/00004836-198404000-00005
   Kucharski M, 2016, GASTROENT RES PRACT, V2016, DOI 10.1155/2016/7896478
   Laharie D, 2011, ALIMENT PHARM THER, V33, P714, DOI 10.1111/j.1365-2036.2010.04569.x
   Lang-Schwarz C, 2021, VIRCHOWS ARCH, V478, P581, DOI 10.1007/s00428-020-02982-7
   Li K, 2019, GASTROENTEROLOGY, V157, P1019, DOI 10.1053/j.gastro.2019.06.037
   Lobatón T, 2014, WORLD J GASTROENTERO, V20, P10591, DOI 10.3748/wjg.v20.i30.10591
   Löwenberg M, 2019, GASTROENTEROLOGY, V157, P997, DOI 10.1053/j.gastro.2019.05.067
   Lv CL, 2016, MED SCI MONITOR, V22, DOI 10.12659/MSM.902274
   Maaser C, 2019, J CROHNS COLITIS, V13, P144, DOI 10.1093/ecco-jcc/jjy113
   Magro F, 2013, J CROHNS COLITIS, V7, P827, DOI 10.1016/j.crohns.2013.06.001
   Magro F, 2020, J CROHNS COLITIS, V14, P1503, DOI 10.1093/ecco-jcc/jjaa110
   Magro Fernando, 2017, J Crohns Colitis, V11, P649, DOI 10.1093/ecco-jcc/jjx008
   Mantzaris GJ, 2009, INFLAMM BOWEL DIS, V15, P375, DOI 10.1002/ibd.20777
   Mojtahed A, 2014, INFLAMM BOWEL DIS, V20, P2092, DOI 10.1097/MIB.0000000000000155
   Molander P, 2020, SCAND J GASTROENTERO, V55, P34, DOI 10.1080/00365521.2019.1701070
   Molander P, 2013, J CROHNS COLITIS, V7, P730, DOI 10.1016/j.crohns.2012.10.018
   Mooiweer E, 2015, J CROHNS COLITIS, V9, P50, DOI 10.1093/ecco-jcc/jju003
   Morgenstern S, 2017, DIGEST LIVER DIS, V49, P170, DOI 10.1016/j.dld.2016.11.007
   Mosli MH, 2017, GUT, V66, P50, DOI 10.1136/gutjnl-2015-310393
   Naini BV, 2012, HUM PATHOL, V43, P2187, DOI 10.1016/j.humpath.2012.03.008
   Narang V, 2018, INTEST RES, V16, P55, DOI 10.5217/ir.2018.16.1.55
   Neri B, 2021, J DIGEST DIS, V22, P9, DOI 10.1111/1751-2980.12937
   Noman M, 2017, J CROHNS COLITIS, V11, P1085, DOI 10.1093/ecco-jcc/jjx048
   Novak G, 2019, ALIMENT PHARM THER, V49, P1401, DOI 10.1111/apt.15250
   Novak G, 2017, COCHRANE DB SYST REV, DOI 10.1002/14651858.CD012351.pub2
   Pai RK, 2018, VIRCHOWS ARCH, V472, P99, DOI 10.1007/s00428-017-2156-5
   Pai RK., 2019, BEST PRACT RES CLIN, V38-9
   Regueiro M., 2010, GASTROENTEROLOGY, V138
   Regueiro M, 2009, GASTROENTEROLOGY, V136, P441, DOI 10.1053/j.gastro.2008.10.051
   Reinisch W, 2017, J CROHNS COLITIS, V11, P425, DOI 10.1093/ecco-jcc/jjw178
   Roediger WE, 2000, GUT, V47, P206, DOI 10.1136/gut.47.2.206
   RUTGEERTS P, 1980, ENDOSCOPY, V12, P288, DOI 10.1055/s-2007-1021762
   RUTHLEIN J, 1992, GUT, V33, P507, DOI 10.1136/gut.33.4.507
   Salem Mark S, 2019, Gastrointest Endosc Clin N Am, V29, P437, DOI 10.1016/j.giec.2019.02.010
   Simsek HD, 2016, ACTA GASTRO-ENT BELG, V79, P216
   Sipponen T, 2008, ALIMENT PHARM THER, V28, P1221, DOI 10.1111/j.1365-2036.2008.03835.x
   Sipponen T, 2008, INFLAMM BOWEL DIS, V14, P1392, DOI 10.1002/ibd.20490
   SMEDH K, 1995, BRIT J SURG, V82, P191, DOI 10.1002/bjs.1800820217
   Smith JP, 2011, DIGEST DIS SCI, V56, P2088, DOI 10.1007/s10620-011-1653-7
   Sznurkowska K, 2017, J BIOL REG HOMEOS AG, V31, P125
   Tajra JB, 2019, SCAND J GASTROENTERO, V54, P441, DOI 10.1080/00365521.2019.1596305
   Turner KO, 2017, AM J SURG PATHOL, V41, P225, DOI 10.1097/PAS.0000000000000760
   VanDussen KL, 2014, GASTROENTEROLOGY, V146, P200, DOI 10.1053/j.gastro.2013.09.048
   Villanacci V, 2017, SCI REP-UK, V7, DOI 10.1038/s41598-017-07338-x
   Vizoso FJ, 2006, SCAND J GASTROENTERO, V41, P1050, DOI 10.1080/00365520600554667
   Wagtmans MJ, 1997, NETH J MED, V50, pS2, DOI 10.1016/S0300-2977(96)00063-0
   Wang JN, 2020, PLOS ONE, V15, DOI 10.1371/journal.pone.0231796
   WARD M, 1977, J CLIN PATHOL, V30, P126, DOI 10.1136/jcp.30.2.126
   Yamamoto T, 2005, INFLAMM BOWEL DIS, V11, P589, DOI 10.1097/01.MIB.0000161917.97136.e2
   Yoon H, 2021, INFLAMM BOWEL DIS, V27, P1277, DOI 10.1093/ibd/izaa301
   Zezos P, 2014, COLORECTAL DIS, V16, pO420, DOI 10.1111/codi.12725
   Zittan E, 2016, INFLAMM BOWEL DIS, V22, P623, DOI 10.1097/MIB.0000000000000652
NR 99
TC 15
Z9 15
U1 2
U2 6
PU OXFORD UNIV PRESS
PI OXFORD
PA GREAT CLARENDON ST, OXFORD OX2 6DP, ENGLAND
SN 1873-9946
EI 1876-4479
J9 J CROHNS COLITIS
JI J. Crohns Colitis
PD JUL 14
PY 2022
VL 16
IS 6
BP 876
EP 883
DI 10.1093/ecco-jcc/jjac006
EA JAN 2022
PG 8
WC Gastroenterology & Hepatology
WE Science Citation Index Expanded (SCI-EXPANDED)
SC Gastroenterology & Hepatology
GA 2Y0YH
UT WOS:000819024900001
PM 35022677
OA Green Published, hybrid
DA 2024-01-22
ER

PT J
AU Mojtahed, A
   Khanna, R
   Sandborn, WJ
   D'Haens, GR
   Feagan, BG
   Shackelton, LM
   Baker, KA
   Dubcenco, E
   Valasek, MA
   Geboes, K
   Levesque, BG
AF Mojtahed, Amirkaveh
   Khanna, Reena
   Sandborn, William J.
   D'Haens, Geert R.
   Feagan, Brian G.
   Shackelton, Lisa M.
   Baker, Kenneth A.
   Dubcenco, Elena
   Valasek, Mark A.
   Geboes, Karel
   Levesque, Barrett G.
TI Assessment of Histologic Disease Activity in Crohn's Disease: A
   Systematic Review
SO INFLAMMATORY BOWEL DISEASES
LA English
DT Review
DE Crohn's disease; histology; indices; outcome measures; disease activity;
   clinical trials; systematic review
ID INFLAMMATORY-BOWEL-DISEASE; ULCERATIVE-COLITIS; MUCOSAL INFLAMMATION;
   INFLIXIMAB TREATMENT; CLINICAL REMISSION; RECTAL BIOPSY; THERAPY;
   AZATHIOPRINE; METHOTREXATE; ASSOCIATION
AB Background: Crohn's disease (CD) is an idiopathic, chronic, transmural inflammatory disorder of the gastrointestinal tract. Because mucosal involvement is near-universal, endoscopic healing has emerged as an important aspect in improving outcome. However, resolution of histologic disease activity has potential to convey additional benefit beyond that attained with endoscopic healing alone. Validated scoring systems of histologic disease activity are required to further assess this possibility. The aim of this study was to systematically review the existing histologic disease activity indices (HDAI) for CD and to assess their operating properties and potential use as outcome measures in clinical trials.
   Methods: MEDLINE (Ovid), EMBASE (Ovid), PubMed, the Cochrane Library (CENTRAL), and Digestive Disease Week (DDW) abstracts were searched from 1981 to April 2013 for applicable studies to identify relevant studies for review and analysis.
   Results: In total, 3732 citations were screened to obtain 89 articles for inclusion. Sixty-six HDAIs were characterized as either stepwise or numerical instruments. These HDAIs were used for either assessment of response to medical therapy or for comparison with biomarkers or imaging tests. None of the HDAIs identified was developed according to currently accepted methods for developing evaluative instruments, and none have been formally validated.
   Conclusions: Measurement of histologic disease activity has potential value in CD; however, no validated measures are available. Additional research is needed to develop a methodologically rigorous instrument for use in clinical investigation and potentially for clinical practice.
C1 [Mojtahed, Amirkaveh] Scripps Clin, Dept Med, La Jolla, CA 92037 USA.
   [Khanna, Reena; Sandborn, William J.; D'Haens, Geert R.; Feagan, Brian G.; Shackelton, Lisa M.; Baker, Kenneth A.; Dubcenco, Elena; Levesque, Barrett G.] Univ Western Ontario, Robarts Res Inst, London, ON, Canada.
   [Sandborn, William J.; Levesque, Barrett G.] Univ Calif San Diego, Div Gastroenterol, La Jolla, CA 92093 USA.
   [Feagan, Brian G.] Univ Amsterdam, Acad Med Ctr, Dept Gastroenterol, NL-1105 AZ Amsterdam, Netherlands.
   [Feagan, Brian G.] Univ Western Ontario, Dept Med, London, ON, Canada.
   [Feagan, Brian G.] Univ Western Ontario, Dept Epidemiol & Biostat, London, ON, Canada.
   [Valasek, Mark A.] Univ Calif San Diego, Dept Pathol, La Jolla, CA 92093 USA.
   [Geboes, Karel] Katholieke Univ Leuven, Univ Hosp, Dept Pathol, Leuven, Belgium.
C3 Scripps Research Institute; Western University (University of Western
   Ontario); University of California System; University of California San
   Diego; University of Amsterdam; Academic Medical Center Amsterdam;
   Western University (University of Western Ontario); Western University
   (University of Western Ontario); University of California System;
   University of California San Diego; KU Leuven
RP Levesque, BG (通讯作者)，Univ Calif San Diego, Div Gastroenterol, 9500 Gilman Dr, La Jolla, CA 92093 USA.
EM bglevesque@ucsd.edu
RI Feagan, Brian G/M-4283-2015; Feagan, Brian/G-3292-2011; Khanna,
   Reena/H-5626-2013; Sandborn, William/ABE-8342-2020
OI Valasek, Mark/0000-0003-1721-3451
FU Abbott; ActoGeniX NV; AGI Therapeutics Inc.; Alba Therapeutics Corp.;
   Albireo; Alfa Wasserman; Amgen; AM-Pharma BV; Anaphore, Astellas;
   Athersys Inc.; Atlantic Healthcare Ltd.; Aptalis, BioBalance Corp.;
   Boehringer-Ingelheim; Bristol-Myers Squibb; Celgene; Celek
   Pharmaceuticals; Cellerix SL; Cerimon Pharmaceuticals; Chemo-Centryx;
   CoMentis; Cosmo Technologies; Coronado Biosciences; sCytokine
   Pharmascience; Eagle Pharmaceuticals; EnGene Inc; Eli Lilly;
   Enteromedics; Exagen Diagnostics Inc.; Ferring Pharmaceuticals; Flexio
   Therapeutics Inc.; Funxional Therapeutics Ltd; Genzyme Corp.; Gilead
   Sciences; Given Imaging; GSK; Human Genome Sciences; Ironwood
   Pharmaceuticals; KaloBios Pharmaceuticals; Lexicon Pharmaceuticals;
   Lycera Corp.; Meda Pharmaceuticals; Merck Research Laboratories; Merck
   Serono; Millenium Pharmaceuticals; Nisshin Kyorin Pharmaceuticals; Novo
   Nordisk; NPS Pharmaceuticals; Optimer Pharmaceuticals; Orexigen
   Therapeutics Inc.; PDL Biopharma; Pfizer; Procter and Gamble; Prometheus
   Laboratories; ProtAb Ltd.; Purgenesis Technologies Inc.; Relypsa Inc.;
   Roche; Salient Pharmaceuticals; Salix Pharmaceuticals; Santarus;
   Schering Plough; Shire Pharmaceuticals; Sigmoid Pharma Ltd.; Sirtris
   Pharmaceuticals; SLA Pharma UK Ltd.; Targacept; Teva Pharmaceuticals;
   Therakos; Tillotts Pharma AG; TxCell SA; UCB Pharma; Viamet
   Pharmaceuticals; Vascular Biogenics Ltd.; Warner Chilcott UK Ltd.;
   Wyeth; BristolMyers Squibb; Genentech; Janssen; Milennium
   Pharmaceuticals; Novartis
FX W. J. Sandborn has received consulting fees from Abbott, ActoGeniX NV,
   AGI Therapeutics Inc., Alba Therapeutics Corp., Albireo, Alfa Wasserman,
   Amgen, AM-Pharma BV, Anaphore, Astellas, Athersys Inc., Atlantic
   Healthcare Ltd., Aptalis, BioBalance Corp., Boehringer-Ingelheim,
   Bristol-Myers Squibb, Celgene, Celek Pharmaceuticals, Cellerix SL,
   Cerimon Pharmaceuticals, Chemo-Centryx, CoMentis, Cosmo Technologies,
   Coronado Biosciences, Cytokine Pharmasciences, Eagle Pharmaceuticals,
   EnGene Inc, Eli Lilly, Enteromedics, Exagen Diagnostics Inc., Ferring
   Pharmaceuticals, Flexio Therapeutics Inc., Funxional Therapeutics Ltd,
   Genzyme Corp., Gilead Sciences, Given Imaging, GSK, Human Genome
   Sciences, Ironwood Pharmaceuticals, KaloBios Pharmaceuticals, Lexicon
   Pharmaceuticals, Lycera Corp., Meda Pharmaceuticals, Merck Research
   Laboratories, Merck Serono, Millenium Pharmaceuticals, Nisshin Kyorin
   Pharmaceuticals, Novo Nordisk, NPS Pharmaceuticals, Optimer
   Pharmaceuticals, Orexigen Therapeutics Inc., PDL Biopharma, Pfizer,
   Procter and Gamble, Prometheus Laboratories, ProtAb Ltd., Purgenesis
   Technologies Inc., Relypsa Inc., Roche, Salient Pharmaceuticals, Salix
   Pharmaceuticals, Santarus, Schering Plough, Shire Pharmaceuticals,
   Sigmoid Pharma Ltd., Sirtris Pharmaceuticals, SLA Pharma UK Ltd.,
   Targacept, Teva Pharmaceuticals, Therakos, Tillotts Pharma AG, TxCell
   SA, UCB Pharma, Viamet Pharmaceuticals, Vascular Biogenics Ltd., Warner
   Chilcott UK Ltd. and Wyeth; research grants from Abbott, BristolMyers
   Squibb, Genentech, GSK, Janssen, Milennium Pharmaceuticals, Novartis,
   Pfizer, Procter and Gamble, Shire Pharmaceuticals and UCB Pharma;
   payments for lectures/speakers bureaux from Abbott, Bristol-Myers Squibb
   and Janssen; and holds stock/stock options in Enteromedics. B. G. Feagan
   has received grant/research support from Millennium Pharmaceuticals,
   Merck, Tillotts Pharma AG, Abbott Labs, Novartis Pharmaceuticals,
   Centocor Inc., Elan/Biogen, UCB Pharma, Bristol-Myers Squibb, Genentech,
   ActoGenix, Wyeth Pharmaceuticals Inc.; Consulting fees from Millennium
   Pharmaceuticals, Merck, Centocor Inc., Elan/Biogen, Janssen-Ortho, Teva
   Pharmaceuticals, Bristol-Myers Squibb, Celgene, UCB Pharma, Abbott Labs,
   Astra Zeneca, Serono, Genentech, Tillotts Pharma AG, Unity
   Pharmaceuticals, Albireo Pharma, Given Imaging Inc., Salix
   Pharmaceuticals, Novo Nordisk, GSK, Actogenix, Prometheus Therapeutics
   and Diagnostics, Athersys, Axcan, Gilead, Pfizer, Shire, Wyeth, Zealand
   Pharma, Zyngenia, GiCare Pharma Inc. Sigmoid Pharma; Speakers Bureau for
   UCB, Abbott, J&J/ Janssen. B. G. Levesque has received consulting fees
   from Santarus Inc. and Prometheus Labs, Inc., Speakers bureau for Warner
   Chilcott, Salix, and UCB Pharma, and research grant support from Robarts
   Clinical Trials.
CR Agnholt J, 2003, ALIMENT PHARM THER, V17, P703, DOI 10.1046/j.1365-2036.2003.01487.x
   Allgayer H, 2007, DIGEST DIS SCI, V52, P25, DOI 10.1007/s10620-006-9515-4
   Ang YS, 2000, ALIMENT PHARM THERAP, V14, P1015, DOI 10.1046/j.1365-2036.2000.00802.x
   Azad S, 2011, SAUDI J GASTROENTERO, V17, P194, DOI 10.4103/1319-3767.80383
   Baars JE, 2012, INFLAMM BOWEL DIS, V18, P1634, DOI 10.1002/ibd.21925
   Baert F, 2010, GASTROENTEROLOGY, V138, P463, DOI 10.1053/j.gastro.2009.09.056
   Baert FJ, 1999, GASTROENTEROLOGY, V116, P22, DOI 10.1016/S0016-5085(99)70224-6
   Baumgart DC, 2012, LANCET, V380, P1590, DOI 10.1016/S0140-6736(12)60026-9
   BEATTIE RM, 1994, ALIMENT PHARM THERAP, V8, P609
   BERNSTEIN CN, 1993, AM J GASTROENTEROL, V88, P908
   BINDER V, 1970, SCAND J GASTROENTERO, V5, P627
   Bouguen G, 2013, CLIN GASTROENTEROL H, pS1542
   Brüwer M, 2001, INFLAMM RES, V50, P289, DOI 10.1007/PL00000246
   Canani RB, 2008, DIGEST LIVER DIS, V40, P547, DOI 10.1016/j.dld.2008.01.017
   Caviglia R, 2009, GASTROENTEROLOGY, V136, pA684
   Colombel JF, 2006, GUT, V55, P1561, DOI 10.1136/gut.2005.084301
   Cosín J, 2011, BASIC CLIN PHARMACOL, V109, P21
   D'Haens G, 1999, GASTROENTEROLOGY, V116, P1029, DOI 10.1016/S0016-5085(99)70005-3
   D'Haens G, 1999, GASTROINTEST ENDOSC, V50, P667, DOI 10.1016/S0016-5107(99)80017-0
   D'Haens G, 2001, AM J GASTROENTEROL, V96, P2564
   D'Haens G, 2008, LANCET, V371, P660, DOI 10.1016/S0140-6736(08)60304-9
   D'Haens GR, 1998, GASTROENTEROLOGY, V114, P262, DOI 10.1016/S0016-5085(98)70476-7
   DHaens G, 1997, GASTROENTEROLOGY, V112, P1475, DOI 10.1016/S0016-5085(97)70027-1
   Drews BH, 2009, EUR RADIOL, V19, P1379, DOI 10.1007/s00330-008-1290-5
   Emanuel PO, 2008, J CUTAN PATHOL, V35, P457, DOI 10.1111/j.1600-0560.2007.00849.x
   Froslie KF, 2007, GASTROENTEROLOGY, V133, P412, DOI 10.1053/j.gastro.2007.05.051
   Garrity-Park M, 2012, INFLAMM BOWEL DIS, V18, P275, DOI 10.1002/ibd.21681
   Geboes K, 2005, CURR MED RES OPIN, V21, P1741, DOI 10.1185/030079905X65457
   Geboes K, 1999, Gastroenterol Clin Biol, V23, P1062
   Geboes K, 2002, GUT, V50, P37
   GOMES P, 1986, GUT, V27, P92, DOI 10.1136/gut.27.1.92
   Gupta RB, 2007, GASTROENTEROLOGY, V133, P1099, DOI 10.1053/j.gastro.2007.08.001
   Hanski C, 1999, J PATHOL, V188, P304, DOI 10.1002/(SICI)1096-9896(199907)188:3<304::AID-PATH375>3.0.CO;2-A
   KIRSHNER B, 1985, J CHRON DIS, V38, P27, DOI 10.1016/0021-9681(85)90005-0
   KORELITZ BI, 1984, J CLIN GASTROENTEROL, V6, P123, DOI 10.1097/00004836-198404000-00005
   KOZAREK RA, 1989, ANN INTERN MED, V110, P353, DOI 10.7326/0003-4819-110-5-353
   Laharie D, 2011, ALIMENT PHARM THER, V33, P714, DOI 10.1111/j.1365-2036.2010.04569.x
   Lasocki A, 2011, J MED IMAG RADIAT ON, V55, P11, DOI 10.1111/j.1754-9485.2010.02223.x
   LEDDIN DJ, 1987, DIGEST DIS SCI, V32, P377, DOI 10.1007/BF01296291
   LEVINE DS, 1993, CAN J GASTROENTEROL, V7, P187, DOI 10.1155/1993/982796
   Lewis Robert T, 2010, Gastroenterol Hepatol (N Y), V6, P587
   Macoritto M, 2012, INFLAMM BOWEL DIS, V18, pS61, DOI 10.1097/00054725-201212001-00151
   Mahmud N, 1996, GUT, V38, P99, DOI 10.1136/gut.38.1.99
   Mantzaris GJ, 2009, INFLAMM BOWEL DIS, V15, P375, DOI 10.1002/ibd.20777
   MAZZUCCHELLI L, 1994, AM J PATHOL, V144, P997
   MEKHJIAN HS, 1979, GASTROENTEROLOGY, V77, P898
   Molander P, 2013, J CROHNS COLITIS, V7, P730, DOI 10.1016/j.crohns.2012.10.018
   Naini BV, 2012, HUM PATHOL, V43, P2187, DOI 10.1016/j.humpath.2012.03.008
   NICHOLLS S, 1994, ARCH DIS CHILD, V71, P243, DOI 10.1136/adc.71.3.243
   Regueiro M, 2010, GASTROENTEROLOGY, V138, pS358
   Regueiro M, 2009, GASTROENTEROLOGY, V136, P441, DOI 10.1053/j.gastro.2008.10.051
   Roberts-Thomson IC, 2011, EXPERT REV GASTROENT, V5, P703, DOI [10.1586/EGH.11.74, 10.1586/egh.11.74]
   Rutgeerts P, 2004, GASTROENTEROLOGY, V126, pA208
   SAVERYMUTTU SH, 1986, GASTROENTEROLOGY, V90, P1121, DOI 10.1016/0016-5085(86)90376-8
   Scheurlen C, 1998, HEPATO-GASTROENTEROL, V45, P1539
   Silva MA, 2003, PEDIATR RES, V54, P456, DOI 10.1203/01.PDR.0000083002.91602.40
   Smedh K, 1996, EUR J GASTROEN HEPAT, V8, P1189, DOI 10.1097/00042737-199612000-00011
   SMEDH K, 1995, BRIT J SURG, V82, P191, DOI 10.1002/bjs.1800820217
   STOWE SP, 1990, GASTROENTEROLOGY, V98, P104, DOI 10.1016/0016-5085(90)91297-J
   TRUELOVE SC, 1956, BRIT MED J, V1, P1315, DOI 10.1136/bmj.1.4979.1315
   Villanacci V, 2013, WORLD J GASTROENTERO, V19, P968, DOI 10.3748/wjg.v19.i7.968
   Walter L, 2012, INFLAMM BOWEL DIS, V18, pS94, DOI 10.1097/00054725-201212001-00234
   WARD M, 1977, J CLIN PATHOL, V30, P126, DOI 10.1136/jcp.30.2.126
   Yamamoto T, 2005, INFLAMM BOWEL DIS, V11, P580, DOI 10.1097/01.MIB.0000161307.58327.96
NR 64
TC 35
Z9 38
U1 0
U2 6
PU OXFORD UNIV PRESS INC
PI CARY
PA JOURNALS DEPT, 2001 EVANS RD, CARY, NC 27513 USA
SN 1078-0998
EI 1536-4844
J9 INFLAMM BOWEL DIS
JI Inflamm. Bowel Dis.
PD NOV
PY 2014
VL 20
IS 11
BP 2092
EP 2103
DI 10.1097/MIB.0000000000000155
PG 12
WC Gastroenterology & Hepatology
WE Science Citation Index Expanded (SCI-EXPANDED)
SC Gastroenterology & Hepatology
GA AS5YI
UT WOS:000344342000025
PM 25137418
OA Bronze
DA 2024-01-22
ER

PT J
AU Di Sabatino, A
   Santilli, F
   Guerci, M
   Simeone, P
   Ardizzone, S
   Massari, A
   Giuffrida, P
   Tripaldi, R
   Malara, A
   Liani, R
   Gurini, E
   Aronico, N
   Balduini, A
   Corazza, GR
   Devì, G
AF Di Sabatino, Antonio
   Santilli, Francesca
   Guerci, Marco
   Simeone, Paola
   Ardizzone, Sandro
   Massari, Alessandro
   Giuffrida, Paolo
   Tripaldi, Romina
   Malara, Alessandro
   Liani, Rossella
   Gurini, Evelyn
   Aronico, Nicola
   Balduini, Alessandra
   Corazza, Gino Roberto
   Devi, Giovanni
TI Oxidative stress and thromboxane-dependent platelet activation in
   inflammatory bowel disease: effects of anti-TNF-α treatment
SO THROMBOSIS AND HAEMOSTASIS
LA English
DT Article
DE CD40 ligand; Crohn's disease; infliximab; lipid peroxidation; platelet
   activation; ulcerative colitis
ID CROHNS-DISEASE; RHEUMATOID-ARTHRITIS; ULCERATIVE-COLITIS; ACTIVITY
   INDEX; HEART-DISEASE; INFLIXIMAB; MECHANISMS; RISK; ABNORMALITIES;
   METAANALYSIS
AB Patients with inflammatory bowel disease (IBD) are at higher risk of venous thromboembolism and coronary artery disease despite having a lower burden of traditional risk factors. Platelets from IBD patients release more soluble CD40 ligand (CD40L), and this has been implicated in IBD platelet hyper-activation. We here measured the urinary F-2-isoprostane 8-iso-prostaglandin (PG)(2 alpha) (8-iso-PGF(2 alpha)), urinary 11-dehydro-thronnboxane (TX) B-2 (11-dehydro-TXB2) and plasma CD40L in IBD patients, and explored the in vitro action of anti-tumour necrosis factor (TNF)-alpha antibody infliximab on IBD differentiating megakaryocytes. Urinary and blood samples were collected from 124 IBD patients and 37 healthy subjects. Thirteen IBD patients were also evaluated before and after 6 week infliximab treatment. The in vitro effect of infliximab on patient-derived megakaryocytes was evaluated by immunoflorescence microscopy and by flow cytometry. IBD patients had significantly (p<0.0001) higher urinary 8-iso-PGF(2 alpha) and 11-dehydro-TXB2 as well as plasma CD40L levels than controls, with active IBD patients displaying higher urinary and plasma values when compared to inactive patients in remission. A 6-week treatment with infliximab was associated with a significant reduction of the urinary excretion of 8-iso-PGF2 alpha and 11-dehydro-TXB2 (p=0.008) and plasma CD40L (p=0.001). Infliximab induced significantly rescued pro-platelet formation by megakaryocytes derived from IBD patients but not from healthy controls. Our findings provide evidence for enhanced in vivo TX dependent platelet activation and lipid peroxidation in IBD patients. Anti-TNF-alpha therapy with infliximab down-regulates in vivo isoprostane generation and TX biosynthesis in responder IBD patients. Further studies are needed to clarify the implication of infliximab induced-proplatelet formation from IBD megakaryocytes.
C1 [Santilli, Francesca; Simeone, Paola; Tripaldi, Romina; Liani, Rossella; Devi, Giovanni] G dAnnunzio Univ Chieti Pescara, Internal Med, Chieti, Italy.
   [Santilli, Francesca; Simeone, Paola; Tripaldi, Romina; Liani, Rossella; Devi, Giovanni] G dAnnunzio Univ Chieti Pescara, Ctr Excellence Aging, Chieti, Italy.
   [Di Sabatino, Antonio; Guerci, Marco; Giuffrida, Paolo; Aronico, Nicola; Corazza, Gino Roberto] Univ Pavia, IRCCS San Matteo Fdn, Dept Internal Med 1, Pavia, Italy.
   [Di Sabatino, Antonio; Guerci, Marco; Giuffrida, Paolo; Aronico, Nicola; Corazza, Gino Roberto] Univ Pavia, IRCCS San Matteo Fdn, Biotechnol Labs, Pavia, Italy.
   [Malara, Alessandro; Gurini, Evelyn; Balduini, Alessandra] Univ Pavia, IRCCS San Matteo Fdn, Dept Mol Med, Pavia, Italy.
   [Ardizzone, Sandro; Massari, Alessandro] L Sacco Univ Hosp, Div Gastroenterol, Milan, Italy.
C3 G d'Annunzio University of Chieti-Pescara; G d'Annunzio University of
   Chieti-Pescara; IRCCS Fondazione San Matteo; University of Pavia; IRCCS
   Fondazione San Matteo; University of Pavia; University of Pavia; IRCCS
   Fondazione San Matteo; University of Milan; Luigi Sacco Hospital
RP Devì, G (通讯作者)，Univ G dAnnunzio, Internal Med, Via Colle Ara, I-66013 Chieti, Italy.; Devì, G (通讯作者)，Univ G dAnnunzio, Ctr Excellence Aging, Via Colle Ara, I-66013 Chieti, Italy.
EM gdavi@unich.it
RI Di Sabatino, Antonio/K-8015-2016; Santilli, Francesca/ABC-6243-2021;
   Ardizzone, Sandro/J-3251-2017; malara, alessandro/K-4027-2016; Liani,
   Rossella/AAC-1375-2021; BALDUINI, ALESSANDRA/AAC-3363-2022; Simeone,
   Paola P/N-5993-2015
OI Di Sabatino, Antonio/0000-0002-0302-8645; Santilli,
   Francesca/0000-0002-4593-905X; Ardizzone, Sandro/0000-0001-9915-2992;
   malara, alessandro/0000-0002-3396-3693; BALDUINI,
   ALESSANDRA/0000-0003-3145-1245; Guerci, Marco/0000-0002-5411-4834
FU Cariplo Foundation [2013.0717]; CARIPLO Biomedicine [2011-0473]; Italian
   Ministry of University and Research (PRIN) [2010JS3PMZ]
FX This paper was partially supported by Cariplo Foundation (2013.0717) to
   AB, CARIPLO Biomedicine 2011 (No. 2011-0473) to GD, and by the Italian
   Ministry of University and Research (PRIN No. 2010JS3PMZ to FS).
CR Bergamaschi G, 2010, HAEMATOL-HEMATOL J, V95, P199, DOI 10.3324/haematol.2009.009985
   BEST WR, 1976, GASTROENTEROLOGY, V70, P439
   CIABATTONI G, 1989, BIOCHIM BIOPHYS ACTA, V992, P66, DOI 10.1016/0304-4165(89)90051-2
   Collins CE, 1997, EUR J GASTROEN HEPAT, V9, P1213
   COLLINS CE, 1994, GASTROENTEROLOGY, V106, P840, DOI 10.1016/0016-5085(94)90741-2
   Currao M, 2015, EXP CELL RES
   Danese S, 2006, J IMMUNOL, V176, P2617, DOI 10.4049/jimmunol.176.4.2617
   Danese S, 2004, AM J GASTROENTEROL, V99, P938, DOI 10.1111/j.1572-0241.2004.04129.x
   Danese S, 2003, GASTROENTEROLOGY, V124, P1249, DOI 10.1016/S0016-5085(03)00289-0
   Davì G, 2007, NEW ENGL J MED, V357, P2482, DOI 10.1056/NEJMra071014
   Di Sabatino A, 2004, GUT, V53, P70, DOI 10.1136/gut.53.1.70
   Di Sabatino A, 2007, GASTROENTEROLOGY, V133, P137, DOI 10.1053/j.gastro.2007.04.069
   Di Sabatino A, 2013, INTERN EMERG MED, V8, P101, DOI 10.1007/s11739-011-0599-2
   Di Sabatino A, 2012, INTERN EMERG MED, V7, P103, DOI 10.1007/s11739-011-0719-z
   Ferrante E, 2010, FREE RADICAL BIO MED, V49, P857, DOI 10.1016/j.freeradbiomed.2010.06.009
   Ferroni P, 2012, THROMB HAEMOSTASIS, V108, P1109, DOI 10.1160/TH12-08-0550
   Ferroni P, 2012, ANTIOXID REDOX SIGN, V17, P1447, DOI 10.1089/ars.2011.4324
   FITZGERALD DJ, 1986, NEW ENGL J MED, V315, P983, DOI 10.1056/NEJM198610163151602
   Gawaz M, 2005, J CLIN INVEST, V115, P3378, DOI 10.1172/JCI27196
   Kageyama Y, 2008, CLIN EXP RHEUMATOL, V26, P73
   Manfredi AA, 2016, ANN RHEUM DIS
   Menchén L, 2009, GUT, V58, P920, DOI 10.1136/gut.2008.150318
   Minderhoud IM, 2015, INFLAMM BOWEL DIS, V21, P2453, DOI 10.1097/MIB.0000000000000507
   Moura FA, 2015, REDOX BIOL, V6, P617, DOI 10.1016/j.redox.2015.10.006
   RACHMILEWITZ D, 1989, BMJ-BRIT MED J, V298, P82, DOI 10.1136/bmj.298.6666.82
   Ramsfjell V, 1997, J IMMUNOL, V158, P5169
   Rungoe C, 2015, TRENDS CARDIOVAS MED, V25, P699, DOI 10.1016/j.tcm.2015.03.010
   Santilli F, 2015, VASC PHARMACOL, V74, P23, DOI 10.1016/j.vph.2015.09.003
   SCHAUFELBERGER HD, 1994, EUR J CLIN INVEST, V24, P656, DOI 10.1111/j.1365-2362.1994.tb01057.x
   Senchenkova E, 2015, SEMIN THROMB HEMOST, V41, P582, DOI 10.1055/s-0035-1556590
   Senhaji N, 2015, FRONT IMMUNOL, V6, DOI 10.3389/fimmu.2015.00529
   Singh S, 2015, NAT REV GASTRO HEPAT, V12, P26, DOI 10.1038/nrgastro.2014.202
   Singh S, 2014, CLIN GASTROENTEROL H, V12, P382, DOI 10.1016/j.cgh.2013.08.023
   Sobolewska A, 2016, DIGEST DIS SCI, V61, P542, DOI 10.1007/s10620-015-3894-3
   Stadnicki A, 2012, CURR VASC PHARMACOL, V10, P659, DOI 10.2174/157016112801784495
   Tan VP, 2013, J GASTROEN HEPATOL, V28, P1095, DOI 10.1111/jgh.12260
   Ungprasert P, 2014, CLIN RHEUMATOL, V33, P297, DOI 10.1007/s10067-014-2492-7
   WANG ZY, 1995, J PHARMACOL EXP THER, V275, P94
   Wong M, 2008, CLIN IMMUNOL, V126, P121, DOI 10.1016/j.clim.2007.08.013
   Yan SLS, 2013, INFLAMM BOWEL DIS, V19, P1245, DOI 10.1097/MIB.0b013e318281f3df
   Yoshida H, 2009, INFLAMM BOWEL DIS, V15, P1245, DOI 10.1002/ibd.20896
NR 41
TC 25
Z9 26
U1 0
U2 14
PU SCHATTAUER GMBH-VERLAG MEDIZIN NATURWISSENSCHAFTEN
PI STUTTGART
PA HOLDERLINSTRASSE 3, D-70174 STUTTGART, GERMANY
SN 0340-6245
J9 THROMB HAEMOSTASIS
JI Thromb. Haemost.
PD SEP
PY 2016
VL 116
IS 3
BP 486
EP 495
DI 10.1160/TH16-02-0167
PG 10
WC Hematology; Peripheral Vascular Disease
WE Science Citation Index Expanded (SCI-EXPANDED)
SC Hematology; Cardiovascular System & Cardiology
GA DV0HQ
UT WOS:000382599000013
PM 27305860
DA 2024-01-22
ER

PT J
AU Gisbert, JP
   Niño, P
   Rodrigo, L
   Cara, C
   Guijarro, LG
AF Gisbert, Javier P.
   Nino, Pilar
   Rodrigo, Luis
   Cara, Carlos
   Guijarro, Luis G.
TI Thiopurine methyltransferase (TPMT) activity and adverse effects of
   azathioprine in inflammatory bowel disease:: Long-term follow-up study
   of 394 patients
SO AMERICAN JOURNAL OF GASTROENTEROLOGY
LA English
DT Article
ID SYSTEMIC-LUPUS-ERYTHEMATOSUS; DRUG-INTERACTION; 5-AMINOSALICYLATE
   THERAPY; HUMAN ERYTHROCYTES; POPULATION-SAMPLE; CROHNS-DISEASE;
   6-MERCAPTOPURINE; PHARMACOGENETICS; MYELOSUPPRESSION; TOXICITY
AB AIM: To prospectively evaluate whether a relationship between thiopurine methyltransferase (TPMT) activity and incidence of adverse effects (especially myelotoxicity) exists, in a long-term follow-up study of a large group of patients with inflammatory bowel disease treated with azathioprine.
   METHODS: TPMT activity in red blood cells (RBC) was measured by a radiochemical method in 394 consecutive patients with Crohn's disease (238) or ulcerative colitis (156) starting treatment with azathioprine. The relationship among several variables and TPMT values was assessed, and the correlation between such levels and the incidence of adverse effects was evaluated.
   RESULTS: Mean TPMT value was 18.6 +/- 4 U/mL RBCs (range 9.4-33.7). No patient had low levels (< 5), 7.1% had intermediate levels (5-13.7), and 92.9% had high levels (> 13.8). Differences (P < 0.001) were demonstrated in TPMT activity depending on the type of inflammatory bowel disease, but not on the remaining variables (including treatment with 5-aminosalycilates). Adverse effects were reported in 74 patients (18.8%), the most frequent being gastrointestinal intolerance (9.1%) and myelotoxicity (4.3%). No patient having adverse effects had low TPMT levels. However, mean TPMT activity was lower in those with adverse effects (16.6 +/- 3 vs 19.1 +/- 4 U/mL, P < 0.001). Moreover, the probability of suffering myelotoxicity in the high TPMT group was only 3.5%, compared with 14.3% in the TPMT intermediate group (95% CI = 1.37-14.9; OR = 4.5).
   CONCLUSIONS: The strategy of determining TPMT activity in all patients prior to initiating treatment with azathioprine could help to minimize the risk of myelotoxicity, as patients with intermediate TPMT activity had fourfold more risk than high TPMT activity patients.
C1 Hosp Cent Asturias, Gastroenterol Unit, Oviedo, Spain.
   Univ Alcala de Henares, CelltechUCB Pharma, Dept Med, Alcala De Henares, Madrid, Spain.
   Univ Alcala de Henares, Dept Bioquim & Biol Mol, Unidad Toxicol Mol Hepat, Alcala De Henares, Madrid, Spain.
   Univ Autonoma Madrid, Hosp Univ Princesa, Gastroenterol Unit, E-28049 Madrid, Spain.
C3 Central University Hospital Asturias; Universidad de Alcala; Universidad
   de Alcala; Autonomous University of Madrid; Hospital de La Princesa
RP Gisbert, JP (通讯作者)，Playa Mojacar 29 Urb Bonanza, E-28669 Madrid, Spain.
RI Rodrigo, Luis R./A-6278-2010; Gisbert, Javier P/GRY-2719-2022; Gisbert,
   Javier P/ABB-7531-2021
OI Rodrigo, Luis R./0000-0003-1717-9345; Gisbert, Javier
   P/0000-0003-2090-3445
CR Aberra FN, 2005, ALIMENT PHARM THER, V21, P307, DOI 10.1111/j.1365-2036.2005.02343.x
   Al Hadithy AFY, 2005, DIGEST LIVER DIS, V37, P282, DOI 10.1016/j.dld.2004.09.029
   [Anonymous], COCHRANE DATABASE SY, DOI 10.1002/14651858.CD000545
   Ansari A, 2002, ALIMENT PHARM THER, V16, P1743, DOI 10.1046/j.1365-2036.2002.01353.x
   ANSTEY A, 1992, J ROY SOC MED, V85, P752
   Campbell S, 2002, ALIMENT PHARM THERAP, V16, P389, DOI 10.1046/j.1365-2036.2002.01177.x
   Campbell S, 2001, EUR J GASTROEN HEPAT, V13, P1297, DOI 10.1097/00042737-200111000-00006
   CONNELL WR, 1993, GUT, V34, P1081, DOI 10.1136/gut.34.8.1081
   Coulthard S, 2005, INVEST NEW DRUG, V23, P523, DOI 10.1007/s10637-005-4020-8
   Cuffari C, 1996, GUT, V39, P401, DOI 10.1136/gut.39.3.401
   de la Moureyre CSV, 1998, BRIT J PHARMACOL, V125, P879, DOI 10.1038/sj.bjp.0702152
   Dewit O, 2002, ALIMENT PHARM THERAP, V16, P79, DOI 10.1046/j.1365-2036.2002.01156.x
   Dubinsky Marla C, 2003, Curr Gastroenterol Rep, V5, P506, DOI 10.1007/s11894-003-0041-7
   Dubinsky MC, 2000, GASTROENTEROLOGY, V118, P705, DOI 10.1016/S0016-5085(00)70140-5
   Dubinsky MC, 2002, GASTROENTEROLOGY, V122, P904, DOI 10.1053/gast.2002.32420
   Evans WE, 2001, J CLIN ONCOL, V19, P2293, DOI 10.1200/JCO.2001.19.8.2293
   Gearry RB, 2005, J GASTROEN HEPATOL, V20, P1149, DOI 10.1111/j.1440-1746.2005.03832.x
   Gearry RB, 2003, ALIMENT PHARM THER, V18, P395, DOI 10.1046/j.1365-2036.2003.01690.x
   Gilissen LPL, 2005, ALIMENT PHARM THER, V22, P605, DOI 10.1111/j.1365-2036.2005.02630.x
   GINZLER E, 1975, ARTHRITIS RHEUM-US, V18, P27, DOI 10.1002/art.1780180106
   Gisbert J P, 2002, Gastroenterol Hepatol, V25, P401
   Gisbert JP, 2006, HEPATO-GASTROENTEROL, V53, P399
   Gisbert JP, 2005, MED CLIN-BARCELONA, V125, P281, DOI 10.1157/13078420
   Gisbert JP, 2003, MED CLIN-BARCELONA, V121, P1, DOI 10.1157/13048470
   Gisbert JP, 2002, REV CLIN ESP, V202, P555, DOI 10.1016/S0014-2565(02)71143-0
   GISBERT JP, 2006, IN PRESS DIG DIS SCI
   Hande S, 2006, INFLAMM BOWEL DIS, V12, P251, DOI 10.1097/01.MIB.0000206544.05661.9f
   Hindorf U, 2004, SCAND J GASTROENTERO, V39, P1105, DOI 10.1080/00365520410007980
   Ho GT, 2004, INFLAMM BOWEL DIS, V10, P148, DOI 10.1097/00054725-200403000-00014
   Kader HA, 2000, J CLIN GASTROENTEROL, V30, P409, DOI 10.1097/00004836-200006000-00011
   Kröplin T, 1998, EUR J CLIN PHARMACOL, V54, P265, DOI 10.1007/s002280050457
   LENNARDJONES JE, 1989, SCAND J GASTROENTERO, V24, P2, DOI 10.3109/00365528909091339
   Lewis LD, 1997, CLIN PHARMACOL THER, V62, P464, DOI 10.1016/S0009-9236(97)90125-9
   LORENZEN I, 1969, ACTA MED SCAND, V185, P501
   Lowenthal A, 2001, EUR J CLIN PHARMACOL, V57, P43, DOI 10.1007/s002280100267
   Lowry PW, 1999, GASTROENTEROLOGY, V116, P1505, DOI 10.1016/S0016-5085(99)70524-X
   Lowry PW, 2001, GUT, V49, P656, DOI 10.1136/gut.49.5.656
   Lowry PW, 2001, GUT, V49, P665, DOI 10.1136/gut.49.5.665
   Mardini HE, 2003, J CLIN GASTROENTEROL, V36, P390, DOI 10.1097/00004836-200305000-00005
   Menor C, 2002, MULT SCLER J, V8, P243, DOI 10.1191/1352458502ms796oa
   Menor C, 2001, THER DRUG MONIT, V23, P536, DOI 10.1097/00007691-200110000-00007
   MERTENS HG, 1981, ANN NY ACAD SCI, V377, P691, DOI 10.1111/j.1749-6632.1981.tb33767.x
   Naughton MA, 1999, RHEUMATOLOGY, V38, P640, DOI 10.1093/rheumatology/38.7.640
   ParkHah JO, 1996, CLIN PHARMACOL THER, V60, P68, DOI 10.1016/S0009-9236(96)90169-1
   Pearson DC, 2000, Cochrane Database Syst Rev, V2, DOI [10.1002/14651858.CD000067, DOI 10.1002/14651858.CD000067]
   PRESENT DH, 1989, ANN INTERN MED, V111, P641, DOI 10.7326/0003-4819-111-8-641
   Reuther LO, 2003, SCAND J GASTROENTERO, V38, P972, DOI 10.1080/00365520310005082
   Sandborn WJ, 2001, GUT, V48, P591, DOI 10.1136/gut.48.5.591
   Sayani FA, 2005, CAN J GASTROENTEROL, V19, P147, DOI 10.1155/2005/470863
   Schwab M, 2001, CLIN PHARMACOKINET, V40, P723, DOI 10.2165/00003088-200140100-00003
   Seidman Ernest G, 2003, Rev Gastroenterol Disord, V3 Suppl 1, pS30
   SNOW JL, 1995, ARCH DERMATOL, V131, P193, DOI 10.1001/archderm.131.2.193
   SZUMLANSKI CL, 1992, PHARMACOGENETICS, V2, P148, DOI 10.1097/00008571-199208000-00002
   SZUMLANSKI CL, 1995, BRIT J CLIN PHARMACO, V39, P456, DOI 10.1111/j.1365-2125.1995.tb04478.x
   WEINSHILBOUM RM, 1980, AM J HUM GENET, V32, P651
   Wright S, 2004, GUT, V53, P1123, DOI 10.1136/gut.2003.032896
   Zelinkova Z, 2006, CLIN GASTROENTEROL H, V4, P44, DOI 10.1016/j.cgh.2005.10.019
NR 57
TC 90
Z9 94
U1 0
U2 1
PU NATURE PUBLISHING GROUP
PI NEW YORK
PA 75 VARICK ST, 9TH FLR, NEW YORK, NY 10013-1917 USA
SN 0002-9270
EI 1572-0241
J9 AM J GASTROENTEROL
JI Am. J. Gastroenterol.
PD DEC
PY 2006
VL 101
IS 12
BP 2769
EP 2776
DI 10.1111/j.1572-0241.2006.00843.x
PG 8
WC Gastroenterology & Hepatology
WE Science Citation Index Expanded (SCI-EXPANDED)
SC Gastroenterology & Hepatology
GA 110IV
UT WOS:000242372800017
PM 17026564
DA 2024-01-22
ER

PT J
AU Sahu, P
   Vuyyuru, SK
   Kante, B
   Agarwal, A
   Sharma, R
   Das, P
   Panwar, R
   Jain, S
   Bopanna, S
   Makharia, G
   Kedia, S
   Ahuja, V
AF Sahu, Pabitra
   Vuyyuru, Sudheer K.
   Kante, Bhaskar
   Agarwal, Ashish
   Sharma, Raju
   Das, Prasenjit
   Panwar, Rajesh
   Jain, Saransh
   Bopanna, Sawan
   Makharia, Govind
   Kedia, Saurabh
   Ahuja, Vineet
TI Relapse rate following withdrawal of anti-TNF therapy in patients with
   inflammatory bowel disease: A real-life cohort from northern India
SO INDIAN JOURNAL OF GASTROENTEROLOGY
LA English
DT Article
DE Anti-TNF therapy withdrawal; Biologicals; Biosimilars; Crohn's disease;
   Immunomodulator; Inflammatory bowel disease; Relapse; Tuberculosis;
   Ulcerative colitis
ID INFLIXIMAB DE-ESCALATION; CROHNS-DISEASE; DISCONTINUATION; MAINTENANCE;
   DRUG; INDUCTION; REMISSION
AB Background The decision to withdraw anti-tumor necrosis factor (anti-TNF) therapy in patients with inflammatory bowel disease (IBD) remains controversial, especially in the developing world, where its long-term use is restrained by side effects and prohibitive cost. Present study evaluated the relapse rate and its predictors following anti-TNF withdrawal in a cohort of IBD patients from northern India. Methods Patients with IBD who received anti-TNF therapy (induction and beyond), and were under follow-up at All India Institute of Medical Sciences, New Delhi, from January 2005 to July 2018 were included. Demographic features, disease characteristics, duration, response to anti-TNF therapy, and relapse rate after its withdrawal were analyzed. Results Among 4600 patients with IBD under follow-up, 90 (1.9%) received anti-TNF therapy, of whom 11 were excluded (8-complete records unavailable; 3-received only single dose). Of 79 patients (mean age-40.1 +/- 14.2 years; 53.2% males; 31 [39.2%] ulcerative colitis, 47 [59.5%] Crohn's disease; median follow-up-24 [12-39] months), 9 (11.4%) were primary non-responders, 19 (24.1%) had secondary loss of response, and 51 (64.5%) maintained clinical response on anti-TNF. Anti-TNF was withdrawn in 45 (57%) patients (major causes: financial burden-16.5%; tubercular reactivation-12.7%), of whom 33 were in clinical remission. Over a median follow-up of 26 (7.5-45) months, 15 patients (45.5%) relapsed. Most of them responded to antibiotics, steroids, or anti-TNF agents; only 3 required surgery. On Kaplan-Meier analysis, long disease duration prior to therapy was a significant predictor of relapse (hazard ratio [HR] = 1.33,p = 0.034). Conclusion Almost 50% patients with IBD in clinical remission relapse within a year of anti-TNF withdrawal. However, most of these patients have a favorable disease course and respond to medical therapy.
C1 [Sahu, Pabitra; Vuyyuru, Sudheer K.; Kante, Bhaskar; Agarwal, Ashish; Jain, Saransh; Bopanna, Sawan; Makharia, Govind; Kedia, Saurabh; Ahuja, Vineet] All India Inst Med Sci, Dept Gastroenterol, New Delhi 110019, India.
   [Sahu, Pabitra; Vuyyuru, Sudheer K.; Kante, Bhaskar; Agarwal, Ashish; Jain, Saransh; Bopanna, Sawan; Makharia, Govind; Kedia, Saurabh; Ahuja, Vineet] All India Inst Med Sci, Human Nutr Unit, New Delhi 110019, India.
   [Sharma, Raju] All India Inst Med Sci, Dept Radiol, New Delhi 110029, India.
   [Das, Prasenjit] All India Inst Med Sci, Dept Pathol, New Delhi 110029, India.
   [Panwar, Rajesh] All India Inst Med Sci, Dept GI Surg, New Delhi 110029, India.
C3 All India Institute of Medical Sciences (AIIMS) New Delhi; All India
   Institute of Medical Sciences (AIIMS) New Delhi; All India Institute of
   Medical Sciences (AIIMS) New Delhi; All India Institute of Medical
   Sciences (AIIMS) New Delhi; All India Institute of Medical Sciences
   (AIIMS) New Delhi
RP Ahuja, V (通讯作者)，All India Inst Med Sci, Dept Gastroenterol, New Delhi 110019, India.; Ahuja, V (通讯作者)，All India Inst Med Sci, Human Nutr Unit, New Delhi 110019, India.
EM vineet.aiims@gmail.com
RI Ahuja, Vineet/N-1705-2019; Kante, Bhaskar/JAD-1212-2023
OI Ahuja, Vineet/0000-0002-5474-9709; Kante, Bhaskar/0000-0001-5363-7273;
   Panwar, Rajesh/0000-0002-8751-9766
CR Agarwal A, 2018, INTEST RES, V16, P588, DOI 10.5217/ir.2018.00023
   Amiot A, 2016, CLIN RES HEPATOL GAS, V40, P90, DOI 10.1016/j.clinre.2015.05.019
   Ben-Horin S, 2011, ALIMENT PHARM THER, V33, P987, DOI 10.1111/j.1365-2036.2011.04612.x
   BEST WR, 1976, GASTROENTEROLOGY, V70, P439
   Billiet T, 2014, EXPERT OPIN BIOL TH, V14, P75, DOI 10.1517/14712598.2014.858695
   Bortlik M, 2016, SCAND J GASTROENTERO, V51, P196, DOI 10.3109/00365521.2015.1079924
   Casanova MJ, 2017, AM J GASTROENTEROL, V112, P120, DOI 10.1038/ajg.2016.569
   D'Haens GR, 2011, AM J GASTROENTEROL, V106, P199, DOI 10.1038/ajg.2010.392
   Dignass A, 2012, J CROHNS COLITIS, V6, P965, DOI 10.1016/j.crohns.2012.09.003
   Gisbert JP, 2015, ALIMENT PHARM THER, V42, P391, DOI 10.1111/apt.13276
   Gisbert JP, 2009, AM J GASTROENTEROL, V104, P760, DOI 10.1038/ajg.2008.88
   Hanauer SB, 2002, LANCET, V359, P1541, DOI 10.1016/S0140-6736(02)08512-4
   Kamat N, 2019, INDIAN J GASTROENTER, V38, P44, DOI 10.1007/s12664-018-0922-1
   Kennedy NA, 2019, LANCET GASTROENTEROL, V4, P341, DOI 10.1016/S2468-1253(19)30012-3
   Louis E, 2012, GASTROENTEROLOGY, V142, P63, DOI 10.1053/j.gastro.2011.09.034
   Lucidarme C, 2019, ALIMENT PHARM THER, V49, P147, DOI 10.1111/apt.15046
   Makharia GK, 2012, INDIAN J GASTROENTER, V31, P299, DOI 10.1007/s12664-012-0258-1
   Ng WK, 2016, INTEST RES, V14, P111, DOI 10.5217/ir.2016.14.2.111
   Papamichael K, 2015, CLIN GASTROENTEROL H, V13, P1103, DOI 10.1016/j.cgh.2014.11.026
   Paul S, 2015, ALIMENT PHARM THER, V42, P939, DOI 10.1111/apt.13335
   Puri AS, 2017, J GASTROEN HEPATOL, V32, P1191, DOI 10.1111/jgh.13669
   Reenaers C, 2016, GASTROENTEROLOGY, V150, pS72, DOI 10.1016/S0016-5085(16)30359-6
   Rutgeerts P, 2005, NEW ENGL J MED, V353, P2462, DOI 10.1056/NEJMoa050516
   Sandborn WJ, 2007, ANN INTERN MED, V146, P829, DOI 10.7326/0003-4819-146-12-200706190-00159
   Sandborn WJ, 2010, CLIN GASTROENTEROL H, V8, P688, DOI 10.1016/j.cgh.2010.04.021
   Sandborn WJ, 2002, GASTROENTEROLOGY, V122, P512, DOI 10.1053/gast.2002.31072
   Silverberg MS, 2005, CAN J GASTROENTEROL, V19, p5A, DOI 10.1155/2005/269076
   Singh P, 2017, INTEST RES, V15, P138, DOI 10.5217/ir.2017.15.1.138
   Sood A, 2014, INDIAN J GASTROENTER, V33, P31, DOI 10.1007/s12664-013-0372-8
   Van Assche G, 2010, J CROHNS COLITIS, V4, P7, DOI 10.1016/j.crohns.2009.12.003
   van der Valk ME, 2014, GUT, V63, P72, DOI 10.1136/gutjnl-2012-303376
   Walmsley RS, 1998, GUT, V43, P29, DOI 10.1136/gut.43.1.29
NR 32
TC 4
Z9 5
U1 0
U2 2
PU SPRINGER INDIA
PI NEW DELHI
PA 7TH FLOOR, VIJAYA BUILDING, 17, BARAKHAMBA ROAD, NEW DELHI, 110 001,
   INDIA
SN 0254-8860
EI 0975-0711
J9 INDIAN J GASTROENTER
JI Indian J. Gastroenterol.
PD AUG
PY 2020
VL 39
IS 4
BP 388
EP 397
DI 10.1007/s12664-020-01043-w
EA SEP 2020
PG 10
WC Gastroenterology & Hepatology
WE Emerging Sources Citation Index (ESCI)
SC Gastroenterology & Hepatology
GA OK5LA
UT WOS:000566407400001
PM 32880844
DA 2024-01-22
ER

PT J
AU Akmacic, IT
   Ventham, NT
   Theodoratou, E
   Vuckovic, F
   Kennedy, NA
   Kristic, J
   Nimmo, ER
   Kalla, R
   Drummond, H
   Stambuk, J
   Dunlop, MG
   Novokmet, M
   Aulchenko, Y
   Gornik, O
   Campbell, H
   Bakovic, MP
   Satsangi, J
   Lauc, G
AF Akmacic, Irena Trbojevic
   Ventham, Nicholas T.
   Theodoratou, Evropi
   Vuckovic, Frano
   Kennedy, Nicholas A.
   Kristic, Jasminka
   Nimmo, Elaine R.
   Kalla, Rahul
   Drummond, Hazel
   Stambuk, Jerko
   Dunlop, Malcolm G.
   Novokmet, Mislav
   Aulchenko, Yurii
   Gornik, Olga
   Campbell, Harry
   Bakovic, Maja Pucic
   Satsangi, Jack
   Lauc, Gordan
CA IBD-BIOM Consortium
TI Inflammatory Bowel Disease Associates with Proinflammatory Potential of
   the Immunoglobulin G Glycome
SO INFLAMMATORY BOWEL DISEASES
LA English
DT Article
DE inflammatory bowel disease; glycomics; IgG glycans; ulcerative colitis;
   Crohn's disease
ID DEPENDENT CELLULAR CYTOTOXICITY; FC-GAMMA-RIIIA; INTRAVENOUS
   IMMUNOGLOBULIN; ANTIINFLAMMATORY ACTIVITY; RHEUMATOID-ARTHRITIS;
   ULCERATIVE-COLITIS; CROHNS-DISEASE; GLYCOSYLATION; IGG; ANTIBODY
AB Background:Glycobiology is an underexplored research area in inflammatory bowel disease (IBD), and glycans are relevant to many etiological mechanisms described in IBD. Alterations in N-glycans attached to the immunoglobulin G (IgG) Fc fragment can affect molecular structure and immunological function. Recent genome-wide association studies reveal pleiotropy between IBD and IgG glycosylation. This study aims to explore IgG glycan changes in ulcerative colitis (UC) and Crohn's disease (CD).Methods:IgG glycome composition in patients with UC (n = 507), CD (n = 287), and controls (n = 320) was analyzed by ultra performance liquid chromatography.Results:Statistically significant differences in IgG glycome composition between patients with UC or CD, compared with controls, were observed. Both UC and CD were associated with significantly decreased IgG galactosylation (digalactosylation, UC: odds ratio [OR] = 0.71; 95% confidence interval [CI], 0.5-0.9; P = 0.01; CD: OR = 0.41; CI, 0.3-0.6; P = 1.4 x 10(-9)) and significant decrease in the proportion of sialylated structures in CD (OR = 0.46, CI, 0.3-0.6, P = 8.4 x 10(-8)). Logistic regression models incorporating measured IgG glycan traits were able to distinguish UC and CD from controls (UC: P = 2.13 x 10(-6) and CD: P = 2.20 x 10(-16)), with receiver-operator characteristic curves demonstrating better performance of the CD model (area under curve [AUC] = 0.77) over the UC model (AUC = 0.72) (P = 0.026). The ratio of the presence to absence of bisecting GlcNAc in monogalactosylated structures was increased in patients with UC undergoing colectomy compared with no colectomy (FDR-adjusted, P = 0.05).Conclusions:The observed differences indicate significantly increased inflammatory potential of IgG in IBD. Changes in IgG glycosylation may contribute to IBD pathogenesis and could alter monoclonal antibody therapeutic efficacy. IgG glycan profiles have translational potential as IBD biomarkers.
C1 [Akmacic, Irena Trbojevic; Vuckovic, Frano; Kristic, Jasminka; Stambuk, Jerko; Novokmet, Mislav; Bakovic, Maja Pucic; Lauc, Gordan] Genos Glycosci Res Lab, Zagreb, Croatia.
   [Ventham, Nicholas T.; Kennedy, Nicholas A.; Nimmo, Elaine R.; Kalla, Rahul; Drummond, Hazel; Satsangi, Jack] Univ Edinburgh, Gastrointestinal Unit, Ctr Genet & Mol Med, Edinburgh, Midlothian, Scotland.
   [Theodoratou, Evropi; Campbell, Harry] Univ Edinburgh, Ctr Populat Hlth Sci, Edinburgh, Midlothian, Scotland.
   [Dunlop, Malcolm G.] Univ Edinburgh, Colon Canc Genet Grp, Inst Genet & Mol Med, Edinburgh, Midlothian, Scotland.
   [Dunlop, Malcolm G.] MRC, Human Genet Unit, Edinburgh, Midlothian, Scotland.
   [Aulchenko, Yurii] Inst Cytol & Genet SB RAS, Novosibirsk, Russia.
   [Aulchenko, Yurii] Novosibirsk State Univ, Novosibirsk 630090, Russia.
   [Gornik, Olga; Lauc, Gordan] Univ Zagreb, Dept Biochem & Mol Biol, Fac Pharm & Biochem, Zagreb 10000, Croatia.
C3 University of Edinburgh; University of Edinburgh; University of
   Edinburgh; University of Edinburgh; Russian Academy of Sciences;
   Institute of Cytology & Genetics ICG SB RAS; Novosibirsk State
   University; University of Zagreb
RP Lauc, G (通讯作者)，Univ Zagreb, Fac Pharm & Biochem, A Kovacica 1, Zagreb 10000, Croatia.
EM glauc@pharma.hr
RI Krištić, Jasminka/IYT-1307-2023; Pucic-Bakovic, Maja/JAC-0077-2023;
   Campbell, Harry/E-2959-2010; Lauc, Gordan/K-5864-2012; Kalla,
   Rahul/M-2694-2019; Trbojevic Akmacic, Irena/JMC-5047-2023; Aulchenko,
   Yurii/M-8270-2013; Theodoratou, Evropi/C-3430-2014; Kennedy, Nicholas
   Alexander/AET-5648-2022; Dunlop, Malcolm G/F-1973-2011
OI Krištić, Jasminka/0000-0001-8463-3814; Pucic-Bakovic,
   Maja/0000-0003-0866-623X; Campbell, Harry/0000-0002-6169-6262; Lauc,
   Gordan/0000-0003-1840-9560; Kalla, Rahul/0000-0002-3276-6751; Aulchenko,
   Yurii/0000-0002-7899-1575; Theodoratou, Evropi/0000-0001-5887-9132;
   Kennedy, Nicholas Alexander/0000-0003-4368-1961; Dunlop, Malcolm
   G/0000-0002-3033-5851; Novokmet, Mislav/0000-0002-7338-2017; Stambuk,
   Jerko/0009-0008-5423-8096; Gornik, Olga/0000-0002-6157-6252; Trbojevic
   Akmacic, Irena/0000-0003-0106-0155; Vuckovic, Frano/0000-0002-4845-0882
FU European Commission IBD-BIOM [305479]; European Commission HighGlycan
   [278535]; European Commission MIMOmics [305280]; European Commission
   HTP-GlycoMet [324400]; European Commission IntegraLife [315997];
   European Commission IBD-CHARACTER [2858546]; Wellcome Trust
   [WT097943MA]; Russian Science Foundation [14-14-00313]; University of
   Edinburgh; Cancer Research UK [12076] Funding Source: researchfish;
   Chief Scientist Office [ETM/75, ETM/137] Funding Source: researchfish;
   Medical Research Council [1202121, G0600329, G0800675, G0800759,
   MC_PC_U127527198] Funding Source: researchfish; MRC [G0800759,
   MC_PC_U127527198, G0600329, G0800675] Funding Source: UKRI; Russian
   Science Foundation [14-14-00313] Funding Source: Russian Science
   Foundation
FX Supported by European Commission IBD-BIOM (contract 305479), HighGlycan
   (contract 278535), MIMOmics (contract 305280), HTP-GlycoMet (contract
   324400), IntegraLife (contract 315997), IBD-CHARACTER (contract 2858546)
   Wellcome Trust (grant number WT097943MA), and Russian Science Foundation
   (Grant number 14-14-00313) grants.; G. Lauc is the founder and owner of
   Genos Ltd, a private research organization that specializes in
   high-throughput glycomic analysis and has several patents in this field.
   D. Fernandes is the CEO of Ludger Ltd, a commercial company that
   specializes in the development and validation of glycoprofiling
   technology for biologic therapeutics and biological tissues. Some of the
   Ludger products include glycan purification kits and glycan release
   kits. There are no patents and products in development. I. K. Pemberton
   is the Research Director of IP Research Consulting SAS, a privately
   owned research-intensive SME under the commercial name of Photeomix
   Protein Discovery that specializes in the discovery and validation of
   biomarkers based on posttranslational protein modification activities.
   There are no patents, products in development, or marketed products to
   declare. Y. Aulchenko is the Director of PolyOmica-a privately owned
   research-intensive SME that specializes in Omics data analysis. The work
   of Y. Aulchenko was supported by grant from the Russian Science
   Foundation (Grant number 14-14-00313). E. Theodoratou is a recipient of
   the University of Edinburgh Chancellors Fellowship. The remaining
   authors have no conflicts of interest to disclose.
CR AKAIKE H, 1974, IEEE T AUTOMAT CONTR, VAC19, P716, DOI 10.1109/TAC.1974.1100705
   Anderson CA, 2011, NAT GENET, V43, P246, DOI 10.1038/ng.764
   [Anonymous], 2004, MACH LEARN, DOI DOI 10.1016/J.PATREC.2005.10.010
   Anthony RM, 2011, NATURE, V475, P110, DOI 10.1038/nature10134
   Aulchenko YS, 2007, BIOINFORMATICS, V23, P1294, DOI 10.1093/bioinformatics/btm108
   Bates D, 2005, FITTING LINEAR MIXED, V5, P27, DOI DOI 10.1159/000323281
   BENJAMINI Y, 1995, J R STAT SOC B, V57, P289, DOI 10.1111/j.2517-6161.1995.tb02031.x
   Burisch J, 2014, GUT, V63, P588, DOI 10.1136/gutjnl-2013-304636
   Burisch J, 2013, CURR OPIN GASTROEN, V29, P357, DOI 10.1097/MOG.0b013e32836229fb
   Burisch J, 2013, J CROHNS COLITIS, V7, P322, DOI 10.1016/j.crohns.2013.01.010
   DEBRE M, 1993, LANCET, V342, P945, DOI 10.1016/0140-6736(93)92000-J
   Dias AM, 2014, HUM MOL GENET, V23, P2416, DOI 10.1093/hmg/ddt632
   Ercan A, 2010, ARTHRITIS RHEUM-US, V62, P2239, DOI 10.1002/art.27533
   Franke A, 2010, NAT GENET, V42, P1118, DOI 10.1038/ng.717
   Fu JX, 2011, J CLIN INVEST, V121, P1657, DOI 10.1172/JCI45538
   FUJII S, 1990, J BIOL CHEM, V265, P6009
   Gornik O, 2012, BBA-GEN SUBJECTS, V1820, P1318, DOI 10.1016/j.bbagen.2011.12.004
   Gornik O, 2008, DIS MARKERS, V25, P267, DOI 10.1155/2008/493289
   Hart GW, 2010, CELL, V143, P672, DOI 10.1016/j.cell.2010.11.008
   Iida S, 2006, CLIN CANCER RES, V12, P2879, DOI 10.1158/1078-0432.CCR-05-2619
   Ito K, 2014, J IMMUNOL, V192, P581, DOI 10.4049/jimmunol.1302488
   Johansson MEV, 2014, GUT, V63, P281, DOI 10.1136/gutjnl-2012-303207
   Johansson MEV, 2013, NAT REV GASTRO HEPAT, V10, P352, DOI 10.1038/nrgastro.2013.35
   Jostins L, 2012, NATURE, V491, P119, DOI 10.1038/nature11582
   Kaneko Y, 2006, SCIENCE, V313, P670, DOI 10.1126/science.1129594
   Karsten CM, 2012, NAT MED, V18, P1401, DOI 10.1038/nm.2862
   Lauc G, 2013, PLOS GENET, V9, DOI 10.1371/journal.pgen.1003225
   Lees CW, 2013, J CROHNS COLITIS S1, V7, pS4, DOI DOI 10.1016/S1873-9946(13)60009-4
   LENNARDJONES JE, 1989, SCAND J GASTROENTERO, V24, P2, DOI 10.3109/00365528909091339
   Masuda K, 2007, MOL IMMUNOL, V44, P3122, DOI 10.1016/j.molimm.2007.02.005
   Menni C, 2013, PLOS ONE, V8, DOI 10.1371/journal.pone.0082558
   Mesko B, 2012, J RHEUMATOL, V39, P916, DOI 10.3899/jrheum.110961
   Miyahara K, 2013, PLOS ONE, V8, DOI 10.1371/journal.pone.0074861
   Moremen KW, 2012, NAT REV MOL CELL BIO, V13, P448, DOI 10.1038/nrm3383
   Nimmerjahn F, 2008, NAT REV IMMUNOL, V8, P34, DOI 10.1038/nri2206
   Novokmet M, 2014, SCI REP-UK, V4, DOI 10.1038/srep04347
   Ogata S, 2013, PLOS ONE, V8, DOI 10.1371/journal.pone.0081448
   Preithner S, 2006, MOL IMMUNOL, V43, P1183, DOI 10.1016/j.molimm.2005.07.010
   Pucic M, 2011, MOL CELL PROTEOMICS, V10, DOI 10.1074/mcp.M111.010090
   R Core Team, 2020, R Foundation for Statistical Computing, Vienna, Austria
   Rogosnitzky M, 2012, AUTOIMMUN REV, V12, P275, DOI 10.1016/j.autrev.2012.04.006
   Rombouts Y, 2015, ANN RHEUM DIS, V74, P234, DOI 10.1136/annrheumdis-2013-203565
   Scanlan CN, 2008, P NATL ACAD SCI USA, V105, P4081, DOI 10.1073/pnas.0801192105
   Schwab I, 2013, NAT REV IMMUNOL, V13, P176, DOI 10.1038/nri3401
   Shinkawa T, 2003, J BIOL CHEM, V278, P3466, DOI 10.1074/jbc.M210665200
   Shinzaki S, 2008, AM J GASTROENTEROL, V103, P1173, DOI 10.1111/j.1572-0241.2007.01699.x
   Silverberg MS, 2005, CAN J GASTROENTEROL, V19, p5A, DOI 10.1155/2005/269076
   Theodoratou E, 2007, CANCER EPIDEM BIOMAR, V16, P684, DOI 10.1158/1055-9965.EPI-06-0785
   Theodoratou E, 2014, NAT REV GASTRO HEPAT, V11, P588, DOI 10.1038/nrgastro.2014.78
   Van der Sluis M, 2006, GASTROENTEROLOGY, V131, P117, DOI 10.1053/j.gastro.2006.04.020
   Xavier RJ, 2007, NATURE, V448, P427, DOI 10.1038/nature06005
   Yao X, 2014, PHARMACOL THERAPEUT, V141, P125, DOI 10.1016/j.pharmthera.2013.09.004
NR 52
TC 135
Z9 141
U1 1
U2 10
PU OXFORD UNIV PRESS INC
PI CARY
PA JOURNALS DEPT, 2001 EVANS RD, CARY, NC 27513 USA
SN 1078-0998
EI 1536-4844
J9 INFLAMM BOWEL DIS
JI Inflamm. Bowel Dis.
PD JUN
PY 2015
VL 21
IS 6
BP 1237
EP 1247
DI 10.1097/MIB.0000000000000372
PG 11
WC Gastroenterology & Hepatology
WE Science Citation Index Expanded (SCI-EXPANDED)
SC Gastroenterology & Hepatology
GA CJ2LI
UT WOS:000355315800007
PM 25895110
OA hybrid, Green Published
DA 2024-01-22
ER

PT J
AU Wang, Z
   Wang, JS
   Fu, L
   Dong, S
   Ge, YL
   Zhang, JJ
   Huang, BB
   Wang, QZ
   Wang, ZR
AF Wang, Zhe
   Wang, Jingshuai
   Fu, Liu
   Dong, Shuang
   Ge, Yanli
   Zhang, Junjie
   Huang, Binbin
   Wang, Qizhi
   Wang, Zhirong
TI Effectiveness and risk associated with infliximab alone and in
   combination with immunosuppressors for Crohn's disease: a systematic
   review and meta-analysis
SO INTERNATIONAL JOURNAL OF CLINICAL AND EXPERIMENTAL MEDICINE
LA English
DT Article
DE Crohn's disease; combination therapy; infliximab; immunosuppressors;
   meta-analysis
ID MAINTENANCE INFLIXIMAB; MEDICAL-MANAGEMENT; THERAPY; METHOTREXATE;
   AZATHIOPRINE; IMMUNOMODULATORS
AB Objective: Infliximab (IFX) monotherapy and IFX combined with immunosuppressors have been used in the treatment of Crohn's disease. However, the differences between combination therapy and IFX alone remain controversial. The aim of this meta-analysis was to evaluate the effectiveness and risk associated with combination therapy and IFX monotherapy. Methods: Systematic searches were performed for randomized controlled trials with PubMed, Web of Science, OVID, and the Cochrane Library. The analyzed contents included induction of remission, short-term maintenance of remission, long-term maintenance of remission, and risks. The final results were estimated using statistical data of odds ratio (OR), relevant 95% confidence interval (CI), and P value. Results: 6 out of 1041 citations met the selection criteria. There was no statistical difference in the effectiveness of induction and long-term maintenance of remission between two groups (P=0.07, 0.12). However, for short-term maintenance of remission, there was mild statistical difference between two groups (P=0.02, OR=1.66). For risks, apart from the difference in the aspect of reaction to infusion (OR=0.43, 95% CI=0.29-0.65, P<0.0001), there was no statistical difference. Conclusions: There was no significant difference in effectiveness and risks between the therapy groups. However, these outcomes should be interpreted with caution. Specific categories of combination therapy and periodic medication should be paid more attention in future studies.
C1 [Wang, Zhe; Fu, Liu; Dong, Shuang; Ge, Yanli; Zhang, Junjie; Huang, Binbin; Wang, Zhirong] Tongji Univ, Sch Med, Dept Gastroenterol, Tongji Hosp, Shanghai 200065, Peoples R China.
   [Wang, Jingshuai] Tongji Univ, Sch Med, Dept Obstet & Gynecol, Tongji Hosp, Shanghai 200065, Peoples R China.
   [Wang, Qizhi] Bengbu Med Coll, Dept Gastroenterol, Affiliated Hosp 1, Bengbu 233400, Anhui, Peoples R China.
C3 Tongji University; Tongji University; Bengbu Medical College
RP Wang, ZR (通讯作者)，Tongji Univ, Sch Med, Dept Gastroenterol, Tongji Hosp, 389 Xincun Rd, Shanghai 200065, Peoples R China.
EM wzrwangzhi-rong@163.com
CR Bressler B, 2014, GASTROENTEROLOGY, V146, P884, DOI 10.1053/j.gastro.2014.02.018
   Burger D, 2011, GASTROENTEROLOGY, V140, P1827, DOI 10.1053/j.gastro.2011.02.045
   Chande N, 2013, COCHRANE DB SYST REV, DOI 10.1002/14651858.CD000545.pub4
   Colombel JF, 2010, NEW ENGL J MED, V362, P1383, DOI 10.1056/NEJMoa0904492
   D'Haens G, 2008, LANCET, V371, P660, DOI 10.1016/S0140-6736(08)60304-9
   Feagan BG, 2014, GASTROENTEROLOGY, V146, P681, DOI 10.1053/j.gastro.2013.11.024
   Hamzaoglu H, 2010, INFLAMM BOWEL DIS, V16, P2109, DOI 10.1002/ibd.21290
   Hanauer SB, 2002, LANCET, V359, P1541, DOI 10.1016/S0140-6736(02)08512-4
   Jadad AR, 1996, CONTROL CLIN TRIALS, V17, P1, DOI 10.1016/0197-2456(95)00134-4
   Laharie D, 2011, ALIMENT PHARM THER, V33, P714, DOI 10.1111/j.1365-2036.2010.04569.x
   Lahiff C, 2013, ALIMENT PHARM THER, V37, P786, DOI 10.1111/apt.12262
   Lémann M, 2006, GASTROENTEROLOGY, V130, P1054, DOI 10.1053/j.gastro.2006.02.014
   Lichtenstein GR, 2009, ALIMENT PHARM THER, V30, P210, DOI 10.1111/j.1365-2036.2009.04027.x
   Lichtenstein GR, 2009, AM J GASTROENTEROL, V104, P465, DOI 10.1038/ajg.2008.168
   McDonald JWD, 2012, COCHRANE DB SYST REV, DOI 10.1002/14651858.CD003459.pub3
   Miehsler W, 2010, J CROHNS COLITIS, V4, P221, DOI 10.1016/j.crohns.2009.12.001
   MUNKHOLM P, 1994, GUT, V35, P360, DOI 10.1136/gut.35.3.360
   Narula N, 2014, GASTROENTEROLOGY, V146, P608, DOI 10.1053/j.gastro.2014.01.040
   Nielsen OH, 2013, J CLIN PHARMACOL, V53, P575, DOI 10.1002/jcph.2
   Present DH, 1999, NEW ENGL J MED, V340, P1398, DOI 10.1056/NEJM199905063401804
   Sands BE, 2004, NEW ENGL J MED, V350, P876, DOI 10.1056/NEJMoa030815
   Schröder O, 2006, EUR J GASTROEN HEPAT, V18, P11, DOI 10.1097/00042737-200601000-00003
   Scott FI, 2013, CLIN COLON RECT SURG, V26, P67, DOI 10.1055/s-0033-1348043
   Targan SR, 1997, NEW ENGL J MED, V337, P1029, DOI 10.1056/NEJM199710093371502
   Travis SPL, 2006, GUT, V55, DOI 10.1136/gut.2005.081950b
   Van Assche G, 2008, GASTROENTEROLOGY, V134, P1861, DOI 10.1053/j.gastro.2008.03.004
   Vermeire S, 2007, GUT, V56, P1226, DOI 10.1136/gut.2006.099978
   Vermeire S, 2009, BEST PRACT RES CL GA, V23, P101, DOI 10.1016/j.bpg.2008.12.005
NR 28
TC 2
Z9 2
U1 0
U2 2
PU E-CENTURY PUBLISHING CORP
PI MADISON
PA 40 WHITE OAKS LN, MADISON, WI 53711 USA
SN 1940-5901
J9 INT J CLIN EXP MED
JI Int. J. Clin. Exp. Med.
PY 2015
VL 8
IS 4
BP 4846
EP 4854
PG 9
WC Medicine, Research & Experimental
WE Science Citation Index Expanded (SCI-EXPANDED)
SC Research & Experimental Medicine
GA CN4CV
UT WOS:000358377700011
PM 26131059
DA 2024-01-22
ER

PT J
AU Yao, JY
   Peng, X
   Zhong, YK
   Su, T
   Bihi, A
   Zhao, JZ
   Liu, T
   Wang, W
   Hu, PJ
   Zhang, M
   Zhi, M
AF Yao, Jiayin
   Peng, Xiang
   Zhong, Yingkui
   Su, Tao
   Bihi, Adam
   Zhao, Junzhang
   Liu, Tao
   Wang, Wei
   Hu, Pinjin
   Zhang, Min
   Zhi, Min
TI Extra intravenous Ustekinumab reinduction is an effective optimization
   strategy for patients with refractory Crohn's disease
SO FRONTIERS IN MEDICINE
LA English
DT Article
DE Crohn's disease; Ustekinumab; optimization algorithm; intravenous
   reinduction; endoscopic remission
ID MAINTENANCE THERAPY; INDUCTION; SCORE; CONSENSUS
AB Objectives: Ustekinumab (UST) optimization strategies, including shortening intervals and intravenous reinduction, should be administered to patients with partial or loss of respond. Evidence comparing these types of optimization treatments is limited. We evaluated the efficacy and safety of weight-based UST intravenous reinduction in patients with refractory Crohn's disease (CD). Methods: This was a single-center retrospective observational study. Optimization strategies were designed for patients showing partial or loss of response to standardized UST therapy. Clinical, biochemical, and endoscopic response and remission rate were determined by Crohn's disease activity index (CDAI), C-reactive protein (CRP) levels, and SES-CD evaluation. UST trough concentrations were detected and adverse events were recorded. Results: A total of 128 patients receiving UST optimization therapies were included, with 105 patients administered shortening intervals of q8w or q4w, and 23 receiving intravenous reinduction followed by subcutaneous q8w or q4w. The follow-up duration for the shortening interval and reinduction cohorts were 15.0 (10.0, 31.0) and 23.0 (13.0, 70.0) weeks, respectively. A significant CDAI delta variation pre-and post-treatment could be found between groups [17.0 (-4.4, 65.9) vs. 69.0(10.7, 151.0), p = 0.013]. the trough concentration of UST increased [2.5 (1.3, 5.3) vs. 1.1 (0.5, 2.3), p = 0.001] after intravenous reinduction. Clinical and endoscopic remission were achieved in 69.6 and 31.8% of patients in the intravenous reinduction cohort, and 62.9 and 22.2% of patients in the shortening interval cohort, respectively. No significant difference was found between groups regarding safety. Conclusion: Intravenous reinduction brought about favorable recapture of clinical and endoscopic remission, and should have significant priority over the strategy of merely shortening drug intervals, which should be launched before switching to other biologics targeting different inflammatory pathways. Clinical Trial Registration: identifier NCT04923100. https://classic.clinicaltrials.gov/ ct2/show/NCT04923100?id=04923100&draw=2&rank=
C1 [Yao, Jiayin; Peng, Xiang; Zhong, Yingkui; Su, Tao; Bihi, Adam; Zhao, Junzhang; Liu, Tao; Wang, Wei; Hu, Pinjin; Zhang, Min; Zhi, Min] Sun Yat Sen Univ, Affiliated Hosp 6, Dept Gastroenterol, Guangzhou, Guangdong, Peoples R China.
   [Yao, Jiayin; Peng, Xiang; Zhong, Yingkui; Su, Tao; Bihi, Adam; Zhao, Junzhang; Liu, Tao; Wang, Wei; Hu, Pinjin; Zhang, Min; Zhi, Min] Sun Yat Sen Univ, Affiliated Hosp 6, Guangdong Prov Key Lab Colorectal & Pelv Floor Dis, Guangzhou, Guangdong, Peoples R China.
C3 Sun Yat Sen University; Sun Yat Sen University
RP Zhang, M; Zhi, M (通讯作者)，Sun Yat Sen Univ, Affiliated Hosp 6, Dept Gastroenterol, Guangzhou, Guangdong, Peoples R China.; Zhang, M; Zhi, M (通讯作者)，Sun Yat Sen Univ, Affiliated Hosp 6, Guangdong Prov Key Lab Colorectal & Pelv Floor Dis, Guangzhou, Guangdong, Peoples R China.
EM zhangm72@mail.sysu.edu.cn; doctorzhimin@163.com
FU National Natural Science Foundation of China [81900490, 81670477,
   82270544]; Yong Teacher Foundation of Sun Yat-Sen University
   [22qntd3604]; Project 1010 of Sixth Affiliated Hospital of Sun Yat-Sen
   University [1010PY(2020)-55]; Qingfeng Scientific Research Fund of the
   China Crohn's amp; Colitis Foundation [CCCF-QF-2022A53-2,
   CCCF-QF-2022B43-14]; program of Guangdong Provincial Clinical Research
   Center for Digestive Diseases [2020B1111170004]
FX This study was supported by the National Natural Science Foundation of
   China [81900490, 81670477 and 82270544], and Yong Teacher Foundation of
   Sun Yat-Sen University [22qntd3604], Project 1010 of Sixth Affiliated
   Hospital of Sun Yat-Sen University [1010PY(2020)-55], Qingfeng
   Scientific Research Fund of the China Crohn's & Colitis Foundation
   (CCCF-QF-2022A53-2 and CCCF-QF-2022B43-14) and the program of Guangdong
   Provincial Clinical Research Center for Digestive Diseases
   (2020B1111170004).
CR Adedokun OJ, 2022, CLIN THER, V44, P1336, DOI 10.1016/j.clinthera.2022.08.010
   Adedokun OJ, 2018, GASTROENTEROLOGY, V154, P1660, DOI 10.1053/j.gastro.2018.01.043
   Alsoud D, 2022, J CROHNS COLITIS, V16, P1562, DOI 10.1093/ecco-jcc/jjac067
   Battat R, 2017, CLIN GASTROENTEROL H, V15, P1427, DOI 10.1016/j.cgh.2017.03.032
   Bennett A, 2020, CROHNS COLITIS 360, V2, DOI 10.1093/crocol/otaa013
   Bermejo F, 2022, INFLAMM BOWEL DIS, V28, P41, DOI 10.1093/ibd/izab015
   Biemans VBC, 2020, J CROHNS COLITIS, V14, P33, DOI 10.1093/ecco-jcc/jjz119
   Cao Q, 2022, INFLAMM BOWEL DIS, V28, pS42, DOI 10.1093/ibd/izac078
   Chinese Med Assoc, 2021, J DIGEST DIS, V22, P298, DOI 10.1111/1751-2980.12994
   Dalal RS, 2021, INFLAMM BOWEL DIS, V27, pE70, DOI 10.1093/ibd/izab019
   Daperno M, 2004, GASTROINTEST ENDOSC, V60, P505, DOI 10.1016/S0016-5107(04)01878-4
   Derikx LAAP, 2023, DIGEST LIVER DIS, V55, P1034, DOI 10.1016/j.dld.2022.10.002
   Dunleavy KA, 2022, GASTROENTEROL REP, V10, DOI 10.1093/gastro/goac049
   Engel T, 2016, THER ADV CHRONIC DIS, V7, P208, DOI 10.1177/2040622316653306
   Feagan BG, 2016, NEW ENGL J MED, V375, P1946, DOI 10.1056/NEJMoa1602773
   Fiske J, 2022, EUR J GASTROEN HEPAT, V34, P1132, DOI 10.1097/MEG.0000000000002436
   Gisbert JP, 2020, DRUGS, V80, P1085, DOI 10.1007/s40265-020-01346-4
   Gomollon F, 2017, J CROHNS COLITIS, V11, P3, DOI 10.1093/ecco-jcc/jjw168
   Hanauer SB, 2020, J CROHNS COLITIS, V14, P23, DOI 10.1093/ecco-jcc/jjz110
   Heron Valerie, 2022, J Can Assoc Gastroenterol, V5, P208, DOI 10.1093/jcag/gwac017
   Huinink ST, 2021, EUR J GASTROEN HEPAT, V33, pE783, DOI 10.1097/MEG.0000000000002256
   Johnson AM, 2023, AM J GASTROENTEROL, V118, P317, DOI 10.14309/ajg.0000000000002047
   Kopylov U, 2020, ALIMENT PHARM THER, V52, P135, DOI 10.1111/apt.15784
   Liefferinckx C, 2019, J CROHNS COLITIS, V13, P1401, DOI 10.1093/ecco-jcc/jjz080
   Ma C, 2017, INFLAMM BOWEL DIS, V23, P833, DOI 10.1097/MIB.0000000000001074
   Marteau P, 2016, J CROHNS COLITIS, V10, P1001, DOI 10.1093/ecco-jcc/jjw082
   Meserve J, 2022, CLIN GASTROENTEROL H, V20, P2728, DOI 10.1016/j.cgh.2021.10.002
   Ogawa K, 2012, J CROHNS COLITIS, V6, P529, DOI 10.1016/j.crohns.2011.10.010
   Proietti E, 2023, INFLAMM BOWEL DIS, V29, P1038, DOI 10.1093/ibd/izac169
   RUTGEERTS P, 1990, GASTROENTEROLOGY, V99, P956, DOI 10.1016/0016-5085(90)90613-6
   Sandborn WJ, 2022, CLIN GASTROENTEROL H, V20, P578, DOI 10.1016/j.cgh.2021.02.025
   Sandborn WJ, 2012, NEW ENGL J MED, V367, P1519, DOI 10.1056/NEJMoa1203572
   Satsangi J, 2006, GUT, V55, P749, DOI 10.1136/gut.2005.082909
   Soufflet N, 2019, CLIN GASTROENTEROL H, V17, P2610, DOI 10.1016/j.cgh.2019.02.042
   Yang HS, 2022, ALIMENT PHARM THER, V55, P764, DOI 10.1111/apt.16802
   Yao JY, 2021, BMC GASTROENTEROL, V21, DOI 10.1186/s12876-021-01946-8
   Zittan E, 2017, J CROHNS COLITIS, V11, P543, DOI 10.1093/ecco-jcc/jjw200
NR 37
TC 0
Z9 0
U1 0
U2 0
PU FRONTIERS MEDIA SA
PI LAUSANNE
PA AVENUE DU TRIBUNAL FEDERAL 34, LAUSANNE, CH-1015, SWITZERLAND
EI 2296-858X
J9 FRONT MED-LAUSANNE
JI Front. Med.
PD JUL 24
PY 2023
VL 10
AR 1105981
DI 10.3389/fmed.2023.1105981
PG 8
WC Medicine, General & Internal
WE Science Citation Index Expanded (SCI-EXPANDED)
SC General & Internal Medicine
GA O5BX3
UT WOS:001043974100001
PM 37554510
DA 2024-01-22
ER

PT J
AU Li, Y
   Han, X
AF Li, Yue
   Han, Xiao
TI Bioinformatics Approaches to Identify the Comorbidity Complexities of<i>
   SARS-CoV-2</i> Infection with Crohn's Disease
SO JCPSP-JOURNAL OF THE COLLEGE OF PHYSICIANS AND SURGEONS PAKISTAN
LA English
DT Article
DE SARS-CoV-2; COVID-19; Drug molecule; Hub gene; Protein-protein
   interaction (PPI); Gene ontology; Crohn's disease; Differen-tially
   expressed genes
AB Objective: To analyse potential molecular mechanisms and identify potential therapeutic regimens and drugs to treat severe acute respiratory syndrome coronavirus 2 (SARS-CoV-2) and Crohn's disease (CD) through bioinformatics and systems biology.Study Design: Bioinformatics Study.Place and Duration of the Study:Jiading District Central Hospital Affiliated Shanghai University of Medicine & Health Sciences, Shanghai, China, from May to December 2022.Methodology: The common differentially expressed genes (DEGs) between CD andSARS-CoV-2 infection were identified using two RNAseq datasets (GSE147507, GSE153974) extracted from Gene Expression Omnibus (GEO). Subsequently, functional enrichment, pathway analysis, and candidate drug analysis were performed using these DEGs.Results: In total, 44 DEGs were identified as common between CD andSARS-CoV-2 infection. A protein-protein interaction (PPI) network was constructed, hub genes were identified, and critical modules were determined by means of bioinformatics and combinatorial statistical approaches. Functional and pathway analyses conducted under ontological conditions showed a common association between CD and infection with SARS-CoV-2. The common DEGs were then used to identify coregulatory networks of interactions between transcriptional factors and genes, between proteins and medicines, and between DEGs and miRNAs.Conclusion: Top 10 hub genes includingIL6, CXCL1, CSF2, CXCL2, CXCL5, MMP3, PTGS2, CXCL3, SELE,and LCN2 were identified, which may function as potential candidate targets forSARS-CoV-2 infection. Additionally, the identification of certain promising treatment drugs for patients with SARS-CoV-2 infection and CD was also made.
C1 [Li, Yue] Shanghai Univ Med & Hlth Sci, Jiading Dist Cent Hosp Affiliated, Dept Emergency & Crit Care Med, Shanghai, Peoples R China.
   [Han, Xiao] Shanghai Univ Med & Hlth Sci, Jiading Dist Cent Hosp Affiliated, Dept Cardiol, Shanghai, Peoples R China.
C3 Shanghai University of Medicine & Health Sciences; Shanghai University
   of Medicine & Health Sciences
RP Han, X (通讯作者)，Shanghai Univ Med & Hlth Sci, Jiading Dist Cent Hosp Affiliated, Dept Cardiol, Shanghai, Peoples R China.
EM y12091209@126.com
FU Scientific Research Foundation of Shanghai University of Medicine and
   Health Sciences [SSF-21-16-001]; Shanghai University of Medicine and
   Health Sciences Clinical Research Centre for Metabolic Vascular Diseases
   Project [20MC2020004]
FX This work was supported by the Scientific Research Foundation of
   Shanghai University of Medicine and Health Sciences (SSF-21-16-001) and
   Shanghai University of Medicine and Health Sciences Clinical Research
   Centre for Metabolic Vascular Diseases Project (20MC2020004) .
CR Brito-Zerón P, 2021, CLIN EXP RHEUMATOL, V39, P676, DOI 10.55563/clinexprheumatol/lekp1y
   Chen YX, 2018, INT J MOL MED, V42, P1237, DOI 10.3892/ijmm.2018.3709
   Hu B, 2021, NAT REV MICROBIOL, V19, P141, DOI 10.1038/s41579-020-00459-7
   Jia AQ, 2021, BRIEF BIOINFORM, V22, DOI 10.1093/bib/bbab108
   Li YS, 2022, INT J ONCOL, V60, DOI 10.3892/ijo.2022.5332
   Loktionov A, 2019, WORLD J GASTROENTERO, V25, P3503, DOI 10.3748/wjg.v25.i27.3503
   Luo T, 2017, ONCOL LETT, V14, P5427, DOI 10.3892/ol.2017.6845
   Ma TW, 2020, ONCOL REP, V43, P736, DOI 10.3892/or.2019.7451
   MacDonald TT, 2012, INFLAMM BOWEL DIS, V18, P2180, DOI 10.1002/ibd.22967
   Nagy-Szakal D, 2015, FASEB J, V29, P3151, DOI 10.1096/fj.14-267690
   Qian YS, 2021, J VIROL, V95, DOI [10.1128/JVI.01396-21, 10.1101/2021.02.14.431174]
   Ramasamy S, 2021, CLIN MICROBIOL REV, V34, DOI 10.1128/CMR.00299-20
   Rosmaninho A, 2013, AN BRAS DERMATOL, V88, P71, DOI 10.1590/abd1806-4841.20132243
   Sun YX, 2022, FRONT GENET, V13, DOI 10.3389/fgene.2022.950136
   Teixeira L, 2022, FRONT IMMUNOL, V13, DOI 10.3389/fimmu.2022.820131
   Tsai PK, 2021, TOXICS, V9, DOI 10.3390/toxics9110276
   Waldman P, 2017, ENVIRON SCI TECHNOL, V51, P13633, DOI 10.1021/acs.est.7b03875
   Weiss LJ, 2023, BLOOD ADV, V7, P2324, DOI 10.1182/bloodadvances.2022008666
   Yan SP, 2022, FRONT IMMUNOL, V12, DOI 10.3389/fimmu.2021.796744
   Yisireyili M, 2018, BRAIN BEHAV IMMUN, V69, P167, DOI 10.1016/j.bbi.2017.11.010
   Yu ZD, 2021, HELIYON, V7, DOI 10.1016/j.heliyon.2021.e07548
   Zeng BN, 2017, ONCOTARGET, V8, P69972, DOI 10.18632/oncotarget.19542
NR 22
TC 0
Z9 0
U1 2
U2 2
PU COLL PHYSICIANS & SURGEONS PAKISTAN
PI KARACHI
PA SEVENTH CENTRAL ST, DEFENCE HOUSING AUTHORITY, KARACHI, 75500, PAKISTAN
SN 1022-386X
EI 1681-7168
J9 JCPSP-J COLL PHYSICI
JI JCPSP-J. Coll. Physicians Surg.
PD OCT
PY 2023
VL 33
IS 10
BP 1093
EP 1099
DI 10.29271/jcpsp.2023.10.1093
PG 7
WC Medicine, General & Internal
WE Science Citation Index Expanded (SCI-EXPANDED)
SC General & Internal Medicine
GA U2WW3
UT WOS:001083466300003
PM 37804012
OA gold
DA 2024-01-22
ER

PT J
AU Tursi, A
   Elisei, W
   Picchio, M
   Zampaletta, C
   Pelecca, G
   Faggiani, R
   Brandimarte, G
AF Tursi, A.
   Elisei, W.
   Picchio, M.
   Zampaletta, C.
   Pelecca, G.
   Faggiani, R.
   Brandimarte, G.
TI Comparison of the effectiveness of infliximab and adalimumab in
   preventing postoperative recurrence in patients with Crohn's disease: an
   open-label, pilot study
SO TECHNIQUES IN COLOPROCTOLOGY
LA English
DT Article
DE Crohn's disease; Postoperative recurrence; Infliximab; Adalimumab
ID NATURAL-HISTORY; DOUBLE-BLIND; AZATHIOPRINE; SURGERY; MESALAMINE;
   MESALAZINE; RESECTION; PLACEBO; 6-MERCAPTOPURINE; METRONIDAZOLE
AB Endoscopic and clinical recurrence of Crohn's disease (CD) appears in up to 80 and 30 % of patients, respectively, 1 year after surgery. Both infliximab (IFX) and adalimumab (ADA) have been demonstrated to be effective in reducing the possibility of recurrence after surgery, but head-to-head studies have not been performed so far. The aim of this open-label prospective study was to compare endoscopic, histological and clinical recurrence after 1 year of treatment with IFX or ADA as postoperative prophylaxis in CD patients with a high risk of recurrence.
   Consecutive CD patients who underwent curative ileocolonic resection were randomized to receive IFX or ADA for 1 year. Co-primary endpoints were endoscopic, histological and clinical recurrence after 12 months of therapy.
   Twenty consecutive CD patients (9 males and 11 females; median age 32.5 years, range 20-39 years) were enrolled after undergoing curative ileocolonic resection. Among the 10 patients treated with IFX, 2 (20 %) had endoscopic recurrence compared to 1 (10 %) in the group of 10 ADA patients (p = 1.0). Three out of 10 (30 %) IFX patients and 2 out of 10 (20 %) ADA patients had histological recurrence (p = 1.0). No significant clinical differences were found between the two groups.
   IFX and ADA were similar in preventing histological, endoscopic and clinical recurrence after curative ileocolonic resection in high risk CD patients.
C1 [Tursi, A.] ASL BAT, Gastroenterol Serv, I-76123 Andria, BT, Italy.
   [Elisei, W.] ASL RMH, Div Gastroenterol, Rome, Italy.
   [Picchio, M.] ASL RMH, P Colombo Hosp, Div Surg, Rome, Italy.
   [Zampaletta, C.; Pelecca, G.; Faggiani, R.] Belcolle Hosp, Div Gastroenterol, Viterbo, Italy.
   [Brandimarte, G.] Cristo Re Hosp, Div Gastroenterol, Rome, Italy.
RP Tursi, A (通讯作者)，ASL BAT, Gastroenterol Serv, Via Torino 49, I-76123 Andria, BT, Italy.
EM antotursi@tiscali.it
RI Picchio, Marcello/A-1350-2016
OI Picchio, Marcello/0000-0001-5070-8240
CR Aguas M, 2012, WORLD J GASTROENTERO, V18, P4391, DOI 10.3748/wjg.v18.i32.4391
   Ahmed T, 2011, GUT, V60, P553, DOI 10.1136/gut.2010.221705
   Ardizzone S, 2004, GASTROENTEROLOGY, V127, P730, DOI 10.1053/j.gastro.2004.06.051
   Armuzzi Alessandro, 2013, J Crohns Colitis, V7, pe623, DOI 10.1016/j.crohns.2013.04.020
   Best WR, 1979, GASTROENTEROLOGY, V70, P439
   Buisson A, 2012, ALIMENT PHARM THER, V35, P625, DOI 10.1111/j.1365-2036.2012.05002.x
   Buisson A, 2012, DIGEST LIVER DIS, V44, P453, DOI 10.1016/j.dld.2011.12.018
   CAPRILLI R, 1994, ALIMENT PHARM THER, V8, P35
   D'Haens GR, 2008, GASTROENTEROLOGY, V135, P1123, DOI 10.1053/j.gastro.2008.07.010
   De Cruz P, 2012, GASTROENTEROLOGY, V142, pS212
   Doherty G, 2009, COCHRANE DB SYST REV, V7
   Florent C, 1996, EUR J GASTROEN HEPAT, V8, P229, DOI 10.1097/00042737-199603000-00008
   Ford AC, 2011, AM J GASTROENTEROL, V106, P617, DOI 10.1038/ajg.2011.71
   Geboes K, 2000, GUT, V47, P404, DOI 10.1136/gut.47.3.404
   Hanauer SB, 2004, GASTROENTEROLOGY, V127, P723, DOI 10.1053/j.gastro.2004.06.002
   HARVEY RF, 1980, LANCET, V1, P514
   Hellers G, 1979, Acta Chir Scand Suppl, V490, P1
   Hofer B, 2001, HEPATO-GASTROENTEROL, V48, P152
   Jess T, 2007, INFLAMM BOWEL DIS, V13, P481, DOI 10.1002/ibd.20036
   Loftus EV, 2002, ALIMENT PHARM THERAP, V16, P51, DOI 10.1046/j.1365-2036.2002.01140.x
   Moran G, 2012, J CROHNS COLITIS S1, V6, pS137
   Nos P, 2008, WORLD J GASTROENTERO, V14, P5540, DOI 10.3748/wjg.14.5540
   OLAISON G, 1992, GUT, V33, P331, DOI 10.1136/gut.33.3.331
   Papamichael K, 2012, J CROHNS COLITIS, V6, P924, DOI 10.1016/j.crohns.2012.02.012
   Parente F, 2004, ALIMENT PHARM THER, V20, P959, DOI 10.1111/j.1365-2036.2004.02245.x
   Peyrin-Biroulet L, 2009, AM J GASTROENTEROL, V104, P2089, DOI 10.1038/ajg.2009.301
   Reese G, 2008, INT J COLORECTAL DIS, V23, P1213, DOI 10.1007/s00384-008-0542-9
   Regueiro M, 2009, GASTROENTEROLOGY, V136, P441, DOI 10.1053/j.gastro.2008.10.051
   Reinisch W, 2010, GUT, V59, P752, DOI 10.1136/gut.2009.194159
   Rutgeerts P, 2005, GASTROENTEROLOGY, V128, P856, DOI 10.1053/j.gastro.2005.01.010
   RUTGEERTS P, 1995, GASTROENTEROLOGY, V108, P1617, DOI 10.1016/0016-5085(95)90121-3
   RUTGEERTS P, 1990, GASTROENTEROLOGY, V99, P956, DOI 10.1016/0016-5085(90)90613-6
   Sachar DB, 2009, INFLAMM BOWEL DIS, V15, P1071, DOI 10.1002/ibd.20872
   Savarino E, 2013, AM J GASTROENTEROL, V108, P1731, DOI 10.1038/ajg.2013.287
   Simillis C, 2008, AM J GASTROENTEROL, V103, P196, DOI 10.1111/j.1572-0241.2007.01548.x
   Sorrentino D, 2007, ARCH INTERN MED, V167, P1804, DOI 10.1001/archinte.167.16.1804
   Tursi A, 2001, J CLIN GASTROENTEROL, V32, P274, DOI 10.1097/00004836-200103000-00024
   Van Assche G, 2010, J CROHNS COLITIS, V4, P63, DOI 10.1016/j.crohns.2009.09.009
   Yoshida K, 2012, INFLAMM BOWEL DIS, V18, P1617, DOI 10.1002/ibd.21928
NR 39
TC 32
Z9 32
U1 0
U2 2
PU SPRINGER-VERLAG ITALIA SRL
PI MILAN
PA VIA DECEMBRIO, 28, MILAN, 20137, ITALY
SN 1123-6337
EI 1128-045X
J9 TECH COLOPROCTOL
JI Tech. Coloproctology
PD NOV
PY 2014
VL 18
IS 11
BP 1041
EP 1046
DI 10.1007/s10151-014-1177-1
PG 6
WC Gastroenterology & Hepatology; Surgery
WE Science Citation Index Expanded (SCI-EXPANDED)
SC Gastroenterology & Hepatology; Surgery
GA AS5XW
UT WOS:000344340800010
PM 24915941
DA 2024-01-22
ER

PT J
AU Moss, AC
AF Moss, Alan C.
TI Prevention of Postoperative Recurrence of Crohn's Disease: What Does the
   Evidence Support?
SO INFLAMMATORY BOWEL DISEASES
LA English
DT Review
DE Crohn's disease; surgical resection; prophylaxis; mesalamine;
   azathioprine; infliximab
ID ENDOSCOPIC RECURRENCE; MAINTENANCE THERAPY; CLINICAL RECURRENCE;
   NATURAL-HISTORY; SURGERY; METAANALYSIS; TRIAL; REMISSION; RESECTION;
   6-MERCAPTOPURINE
AB Patients who have undergone intestinal resection for Crohn's disease frequently develop endoscopic and clinical recurrence of their disease. Active smokers and those with perforating disease appear to be at a higher risk of this development. A number of agents have been shown in randomized controlled trials to reduce the risk of endoscopic and clinical recurrence, but international guidelines are currently ambiguous on which agent should be used. Because there are wide-ranging efficacy estimates, safety profiles, and costs for the various proven prophylactic agents, physicians should personalize the management of individual patients based on their estimated probability of clinical recurrence (low/high). Such risk stratification could be based on the patient's clinical profile with or without early postoperative endoscopic surveillance. Ongoing trials using this "tailored" strategy should provide answers on whether this approach allows optimal selection of proven therapies. (Inflamm Bowel Dis 2013; 19: 856-859)
C1 [Moss, Alan C.] Harvard Univ, Beth Israel Deaconess Med Ctr, Sch Med, Ctr Inflammatory Bowel Dis, Boston, MA 02215 USA.
C3 Harvard University; Harvard Medical School; Beth Israel Deaconess
   Medical Center
RP Moss, AC (通讯作者)，330 Brookline Ave, Boston, MA 02215 USA.
EM amoss@bidmc.harvard.edu
RI Moss, Alan/B-9192-2019
OI Moss, Alan/0000-0003-0179-5477
FU National Institutes of Health [K23DK084338]; Shire; Salix
FX Supported by grants from the National Institutes of Health
   (K23DK084338).; A. C. Moss has received research grants from Shire and
   Salix, and acted as a consultant for Janssen and Abbott. The author has
   no other conflicts of interest to disclose.
CR Ahmed T, 2011, GUT, V60, P553, DOI 10.1136/gut.2010.221705
   Ananthakrishnan AN, 2011, AM J GASTROENTEROL, V106, P2009, DOI 10.1038/ajg.2011.237
   Bernell O, 2000, BRIT J SURG, V87, P1697, DOI 10.1046/j.1365-2168.2000.01589.x
   Bordeianou L, 2011, SURGERY, V149, P72, DOI 10.1016/j.surg.2010.03.009
   Borley NR, 2002, DIS COLON RECTUM, V45, P377, DOI 10.1007/s10350-004-6186-0
   Buisson A, 2012, ALIMENT PHARM THER, V35, P625, DOI 10.1111/j.1365-2036.2012.05002.x
   Caprilli R, 2006, GUT, V55, DOI 10.1136/gut.2005.081950c
   Cheifetz AS, 2012, INFLAMM BOWEL DIS
   Cosnes J, 2002, INFLAMM BOWEL DIS, V8, P244, DOI 10.1097/00054725-200207000-00002
   D'Haens GR, 2008, GASTROENTEROLOGY, V135, P1123, DOI 10.1053/j.gastro.2008.07.010
   De Cruz P, 2012, GASTROENTEROLOGY, V142, pS568
   De Cruz P, 2012, GASTROENTEROLOGY, V142, pS212
   De Cruz P, 2012, INFLAMM BOWEL DIS, V18, P758, DOI 10.1002/ibd.21825
   Doherty GA, 2010, ALIMENT PHARM THER, V31, P802, DOI 10.1111/j.1365-2036.2010.04231.x
   Doherty G, 2009, COCHRANE DB SYST REV, DOI 10.1002/14651858.CD006873.pub2
   Doherty GA, 2012, INFLAMM BOWEL DIS, V18, P1608, DOI 10.1002/ibd.21904
   Ford AC, 2011, AM J GASTROENTEROL, V106, P413, DOI 10.1038/ajg.2010.317
   Gordon M, 2011, COCHRANE DB SYST REV, DOI 10.1002/14651858.CD008414.pub2
   Hanauer SB, 2004, GASTROENTEROLOGY, V127, P723, DOI 10.1053/j.gastro.2004.06.002
   Kennedy ED, 2000, MED DECIS MAKING, V20, P72, DOI 10.1177/0272989X0002000109
   Kennedy ED, 2008, INFLAMM BOWEL DIS, V14, P224, DOI 10.1002/ibd.20300
   Lichtenstein GR, 2009, AM J GASTROENTEROL, V104, P465, DOI 10.1038/ajg.2008.168
   Lichtenstein GR, 2006, GASTROENTEROLOGY, V130, P940, DOI 10.1053/j.gastro.2006.01.048
   Peyrin-Biroulet L, 2009, AM J GASTROENTEROL, V104, P2089, DOI 10.1038/ajg.2009.301
   Reese G, 2008, INT J COLORECTAL DIS, V23, P1213, DOI 10.1007/s00384-008-0542-9
   Regueiro M, 2009, GASTROENTEROLOGY, V136, pA522
   Regueiro M, 2009, GASTROENTEROLOGY, V136, P441, DOI 10.1053/j.gastro.2008.10.051
   RUTGEERTS P, 1984, GUT, V25, P665, DOI 10.1136/gut.25.6.665
   Sachar DB, 2009, INFLAMM BOWEL DIS, V15, P1071, DOI 10.1002/ibd.20872
   Sokol H, 2009, GUT, V58, P1218, DOI 10.1136/gut.2009.177782
   Sutherland LR, 1997, GASTROENTEROLOGY, V112, P1069, DOI 10.1016/S0016-5085(97)70117-3
   Yamamoto T, 2009, INFLAMM BOWEL DIS, V15, P1460, DOI 10.1002/ibd.20915
NR 32
TC 23
Z9 28
U1 0
U2 9
PU OXFORD UNIV PRESS INC
PI CARY
PA JOURNALS DEPT, 2001 EVANS RD, CARY, NC 27513 USA
SN 1078-0998
EI 1536-4844
J9 INFLAMM BOWEL DIS
JI Inflamm. Bowel Dis.
PD MAR-APR
PY 2013
VL 19
IS 4
BP 856
EP 859
DI 10.1097/MIB.0b013e3182802c21
PG 4
WC Gastroenterology & Hepatology
WE Science Citation Index Expanded (SCI-EXPANDED)
SC Gastroenterology & Hepatology
GA 110NT
UT WOS:000316451600033
PM 23446339
OA Bronze
DA 2024-01-22
ER

PT J
AU Murthy, SK
   Kiesslich, R
AF Murthy, Sanjay K.
   Kiesslich, Ralf
TI Evolving endoscopic strategies for detection and treatment of neoplastic
   lesions in inflammatory bowel disease
SO GASTROINTESTINAL ENDOSCOPY
LA English
DT Review
ID CHRONIC ULCERATIVE-COLITIS; LOW-GRADE DYSPLASIA; CONFOCAL LASER
   ENDOMICROSCOPY; PRIMARY SCLEROSING CHOLANGITIS; COLORECTAL-CANCER;
   COLONOSCOPIC SURVEILLANCE; CONVENTIONAL COLONOSCOPY; CROHNS-DISEASE;
   INTRAEPITHELIAL NEOPLASIA; DNA ANEUPLOIDY
C1 [Murthy, Sanjay K.] Univ Toronto, Mt Sinai Hosp IBD Ctr, Toronto, ON, Canada.
   [Kiesslich, Ralf] Johannes Gutenberg Univ Mainz, Dept Internal Med, Mainz, Germany.
C3 University of Toronto; Sinai Health System Toronto; Johannes Gutenberg
   University of Mainz
RP Murthy, SK (通讯作者)，Mt Sinai Hosp, Div Gastroenterol, 445-600 Univ Ave, Toronto, ON M5G 1X5, Canada.
RI Ralf Kiesslich, Dr./AAK-9313-2021
OI Murthy, Sanjay/0000-0002-0128-7897
FU Pentax Europe
FX The following author disclosed a financial relationship relevant to this
   publication: Dr Kiesslich holds an unrestricted research grant from
   Pentax Europe. The other author disclosed no financial relationships
   relevant to this publication.
CR Adler A, 2008, GUT, V57, P59, DOI 10.1136/gut.2007.123539
   Askling J, 2001, GASTROENTEROLOGY, V120, P1356, DOI 10.1053/gast.2001.24052
   BERNSTEIN CN, 1995, AM J GASTROENTEROL, V90, P2106
   BERNSTEIN CN, 1994, LANCET, V343, P71
   Bernstein CN, 2001, CANCER-AM CANCER SOC, V91, P854, DOI 10.1002/1097-0142(20010215)91:4<854::AID-CNCR1073>3.0.CO;2-Z
   BLACKSTONE MO, 1981, GASTROENTEROLOGY, V80, P366
   Blonski W, 2008, SCAND J GASTROENTERO, V43, P817, DOI 10.1080/00365520801909686
   Blonski W, 2008, SCAND J GASTROENTERO, V43, P698, DOI 10.1080/00365520701866150
   Brown SR, 2007, COCHRANE DB SYST REV, DOI 10.1002/14651858.CD006439.pub2
   Cairns SR, 2010, GUT, V59, P666, DOI 10.1136/gut.2009.179804
   Chiu HM, 2007, GUT, V56, P373, DOI 10.1136/gut.2006.099614
   CHOI PM, 1993, GASTROENTEROLOGY, V105, P418, DOI 10.1016/0016-5085(93)90715-O
   Collins PD, 2006, COCHRANE DB SYST REV, DOI 10.1002/14651858.CD000279.pub3
   CONNELL WR, 1994, GUT, V35, P1419, DOI 10.1136/gut.35.10.1419
   CONNELL WR, 1994, GASTROENTEROLOGY, V107, P934, DOI 10.1016/0016-5085(94)90216-X
   Dekker E, 2007, ENDOSCOPY, V39, P216, DOI 10.1055/s-2007-966214
   Eaden JA, 2000, GASTROINTEST ENDOSC, V51, P123, DOI 10.1016/S0016-5107(00)70405-6
   Eaden JA, 2001, GUT, V48, P526, DOI 10.1136/gut.48.4.526
   EKBOM A, 1990, LANCET, V336, P357, DOI 10.1016/0140-6736(90)91889-I
   EKBOM A, 1990, NEW ENGL J MED, V323, P1228, DOI 10.1056/NEJM199011013231802
   Engelsgjerd M, 1999, GASTROENTEROLOGY, V117, P1288, DOI 10.1016/S0016-5085(99)70278-7
   Farraye FA, 2010, GASTROENTEROLOGY, V138, P746, DOI [10.1053/j.gastro.2009.12.037, 10.1053/j.gastro.2009.12.035]
   GILLEN CD, 1994, GUT, V35, P1590, DOI 10.1136/gut.35.11.1590
   Gross SA, 2011, ENDOSCOPY, V43, P1045, DOI 10.1055/s-0030-1256894
   Hoffman A, 2010, DIGEST LIVER DIS, V42, P45, DOI 10.1016/j.dld.2009.04.005
   Hurlstone DP, 2007, GUT, V56, P838, DOI 10.1136/gut.2006.106294
   Hurlstone DP, 2005, ENDOSCOPY, V37, P1186, DOI 10.1055/s-2005-921032
   Inoue T, 2008, J GASTROENTEROL, V43, P45, DOI 10.1007/s00535-007-2125-x
   Itzkowitz SH, 2004, GASTROENTEROLOGY, V126, P1634, DOI 10.1053/j.gastro.2004.03.025
   Itzkowitz SH, 2005, INFLAMM BOWEL DIS, V11, P314, DOI 10.1097/01.MIB.0000160811.76729.d5
   Jess T, 2006, GASTROENTEROLOGY, V130, P1039, DOI 10.1053/j.gastro.2005.12.037
   Jess T, 2006, INFLAMM BOWEL DIS, V12, P669, DOI 10.1097/00054725-200608000-00001
   Jess T, 2012, GASTROENTEROLOGY, V143, P375, DOI 10.1053/j.gastro.2012.04.016
   Kaplan GG, 2007, INFLAMM BOWEL DIS, V13, P1401, DOI 10.1002/ibd.20204
   Kiesslich R, 2004, GASTROENTEROLOGY, V127, P706, DOI 10.1053/j.gastro.2004.06.050
   Kiesslich R, 2003, GASTROENTEROLOGY, V124, P880, DOI 10.1053/gast.2003.50146
   Kiesslich R, 2007, GASTROENTEROLOGY, V132, P874, DOI 10.1053/j.gastro.2007.01.048
   Kiesslich R, 2012, GASTROENTEROL CLIN N, V41, P291, DOI 10.1016/j.gtc.2012.01.016
   Kornbluth A, 2010, AM J GASTROENTEROL, V105, P501, DOI 10.1038/ajg.2009.727
   Kudo SE, 1996, GASTROINTEST ENDOSC, V44, P8, DOI 10.1016/S0016-5107(96)70222-5
   Kudo SE, 2008, GASTROINTEST ENDOSC, V68, pS3, DOI 10.1016/j.gie.2008.07.052
   Lim CH, 2003, GUT, V52, P1127, DOI 10.1136/gut.52.8.1127
   Lindberg B, 1996, SCAND J GASTROENTERO, V31, P1195, DOI 10.3109/00365529609036910
   Liu HH, 2003, J FORMOS MED ASSOC, V102, P178
   LOFBERG R, 1992, GASTROENTEROLOGY, V102, P1149, DOI 10.1016/0016-5085(92)70008-Y
   Lyda MH, 1998, GASTROENTEROLOGY, V115, P1566, DOI 10.1016/S0016-5085(98)70037-X
   Lyda MH, 2000, HUM PATHOL, V31, P665, DOI 10.1053/hupa.2000.7643
   Marion JF, 2008, AM J GASTROENTEROL, V103, P2342, DOI 10.1111/j.1572-0241.2008.01934.x
   Mårvik R, 2006, SURG ENDOSC, V20, P349, DOI 10.1007/s00464-005-0826-x
   Munkholm P, 2003, ALIMENT PHARM THER, V18, P1, DOI 10.1046/j.1365-2036.18.s2.2.x
   MUNKHOLM P, 1993, GASTROENTEROLOGY, V105, P1716, DOI 10.1016/0016-5085(93)91068-S
   Neumann H, 2011, WORLD J GASTROENTERO, V17, P3184, DOI 10.3748/wjg.v17.i27.3184
   Neumann H, 2010, GASTROENTEROLOGY, V139, P388, DOI 10.1053/j.gastro.2010.06.029
   Nuako KW, 1998, GASTROENTEROLOGY, V115, P1079, DOI 10.1016/S0016-5085(98)70077-0
   Odze RD, 2004, CLIN GASTROENTEROL H, V2, P534, DOI 10.1016/S1542-3565(04)00237-X
   Rastogi A, 2011, GASTROINTEST ENDOSC, V74, P593, DOI 10.1016/j.gie.2011.04.050
   ROSENSTOCK E, 1985, GASTROENTEROLOGY, V89, P1342, DOI 10.1016/0016-5085(85)90653-5
   RUBIN CE, 1992, GASTROENTEROLOGY, V103, P1611, DOI 10.1016/0016-5085(92)91185-7
   Rubin DT, 2007, GASTROINTEST ENDOSC, V65, P998, DOI 10.1016/j.gie.2006.09.025
   Rubin PH, 1999, GASTROENTEROLOGY, V117, P1295, DOI 10.1016/S0016-5085(99)70279-9
   Rutter M, 2004, GASTROENTEROLOGY, V126, P451, DOI 10.1053/j.gastro.2003.11.010
   Rutter MD, 2004, GUT, V53, P256, DOI 10.1136/gut.2003.016386
   Rutter MD, 2006, GASTROENTEROLOGY, V130, P1030, DOI 10.1053/j.gastro.2005.12.035
   Rutter MD, 2004, GUT, V53, P1813, DOI 10.1136/gut.2003.038505
   Rutter MD, 2004, GASTROINTEST ENDOSC, V60, P334, DOI 10.1016/S0016-5107(04)01710-9
   Schlemper RJ, 2000, GUT, V47, P251, DOI 10.1136/gut.47.2.251
   Shahid MW, 2012, AM J GASTROENTEROL, V107, P231, DOI 10.1038/ajg.2011.376
   Söderlund S, 2011, INFLAMM BOWEL DIS, V17, P1101, DOI 10.1002/ibd.21477
   Soetikno RM, 2002, GASTROINTEST ENDOSC, V56, P48, DOI 10.1067/mge.2002.125367
   Subramanian V, 2011, ENDOSCOPY, V43, P499, DOI 10.1055/s-0030-1256207
   Subramanian V, INFLAMM BOWEL DIS
   TAYLOR BA, 1992, DIS COLON RECTUM, V35, P950, DOI 10.1007/BF02253497
   Thomas T, 2007, ALIMENT PHARM THER, V25, P657, DOI 10.1111/j.1365-2036.2007.03241.x
   Ullman T, 2003, GASTROENTEROLOGY, V125, P1311, DOI 10.1016/j.gastro.2003.08.023
   van den Broek FJC, 2011, ENDOSCOPY, V43, P108, DOI 10.1055/s-0030-1255956
   Velayos FS, 2006, GASTROENTEROLOGY, V130, P1941, DOI 10.1053/j.gastro.2006.03.028
   Velayos FS, 2005, AM J GASTROENTEROL, V100, P1345, DOI 10.1111/j.1572-0241.2005.41442.x
   Vieth M, 2006, GUT, V55, P1151, DOI 10.1136/gut.2005.075531
   Wada Y, 2010, DIGEST ENDOSC, V22, P192, DOI 10.1111/j.1443-1661.2010.00983.x
   Wallace MB, 2010, GASTROENTEROLOGY, V138, P2140, DOI 10.1053/j.gastro.2009.12.067
   Willenbucher RF, 1999, AM J PATHOL, V154, P1825, DOI 10.1016/S0002-9440(10)65438-7
   WOOLRICH AJ, 1992, GASTROENTEROLOGY, V103, P431, DOI 10.1016/0016-5085(92)90831-I
   Wu L, 2012, COLORECTAL DIS, V14, P416, DOI 10.1111/j.1463-1318.2010.02505.x
   Xie XJ, 2011, ENDOSCOPY, V43, P87, DOI 10.1055/s-0030-1255919
NR 84
TC 19
Z9 20
U1 0
U2 5
PU MOSBY-ELSEVIER
PI NEW YORK
PA 360 PARK AVENUE SOUTH, NEW YORK, NY 10010-1710 USA
SN 0016-5107
EI 1097-6779
J9 GASTROINTEST ENDOSC
JI Gastrointest. Endosc.
PD MAR
PY 2013
VL 77
IS 3
BP 351
EP 359
DI 10.1016/j.gie.2012.11.030
PG 9
WC Gastroenterology & Hepatology
WE Science Citation Index Expanded (SCI-EXPANDED)
SC Gastroenterology & Hepatology
GA 088JT
UT WOS:000314831000004
PM 23317581
DA 2024-01-22
ER

PT J
AU Macaluso, FS
   Papi, C
   Orlando, A
   Festa, S
   Pugliese, D
   Bonovas, S
   Pansieri, C
   Piovani, D
   Fiorino, G
   Fantini, MC
   Caprioli, F
   Daperno, M
   Armuzzi, A
AF Macaluso, Fabio Salvatore
   Papi, Claudio
   Orlando, Ambrogio
   Festa, Stefano
   Pugliese, Daniela
   Bonovas, Stefanos
   Pansieri, Claudia
   Piovani, Daniele
   Fiorino, Gionata
   Fantini, Massimo Claudio
   Caprioli, Flavio
   Daperno, Marco
   Armuzzi, Alessandro
CA Italian Grp Study Inflammatory Bo
   Working Panel
   Review Panel
TI Use of biologics for the management of Crohn?s disease: IG-IBD clinical
   guidelines based on the GRADE methodology
SO DIGESTIVE AND LIVER DISEASE
LA English
DT Article
DE Biologics; Clinical guidelines; Crohn?s disease; GRADE; IG-IBD
ID INFLAMMATORY-BOWEL-DISEASE; ANTI-TNF; INFLIXIMAB; ADALIMUMAB; EFFICACY;
   METAANALYSIS; MAINTENANCE; REMISSION; OUTCOMES; SAFETY
AB A cure for Crohn's disease (CD), a chronic inflammatory disease of the gastrointestinal tract of unknown etiology, is not available, so patients require lifelong management to keep inflammation under control. The therapeutic armamentarium has expanded with approval of several biological drugs, including in-fliximab, adalimumab, vedolizumab and ustekinumab - monoclonal antibodies that target different in-flammatory pathways - and darvadstrocel, a suspension of expanded human allogeneic, adipose-derived, mesenchymal stromal cells for the treatment of refractory complex perianal fistula. Notwithstanding ex-isting practice guidelines on medical therapy for CD, the Italian Group for the Study of Inflammatory Bowel Disease felt the need to issue new guidelines focused on the use of biologics for managing the intestinal manifestations of CD and based on the GRADE methodology. This document presents recom-mendations regarding six clinical settings, from the induction to the maintenance of clinical remission, and from optimization and de-escalation of treatments to dealing with perianal CD and post-operative recurrence. The 19 evidence-based statements are supported by information on the quality of the evi-dence, agreement rate among panel members, and panel comments mainly based on evidence from real world studies.(c) 2023 The Author(s). Published by Elsevier Ltd on behalf of Editrice Gastroenterologica Italiana S.r.l. This is an open access article under the CC BY-NC-ND license ( http://creativecommons.org/licenses/by-nc-nd/4.0/ )
C1 [Macaluso, Fabio Salvatore; Orlando, Ambrogio] Villa Sofia Cervello Hosp, IBD Unit, Palermo, Italy.
   [Papi, Claudio; Festa, Stefano] San Filippo Neri Hosp, IBD Unit, Rome, Italy.
   [Pugliese, Daniela] Fdn Policlin Univ A Gemelli IRCCS, Dipartimento Sci Med & Chirurg, IBD Unit, CEMAD, Rome, Italy.
   [Bonovas, Stefanos; Pansieri, Claudia; Piovani, Daniele; Armuzzi, Alessandro] Humanitas Univ, Dept Biomed Sci, Milan, Italy.
   [Bonovas, Stefanos; Pansieri, Claudia; Piovani, Daniele] IRCCS Humanitas Res Hosp, Milan, Italy.
   [Fiorino, Gionata] San Camillo Forlanini Hosp, Gastroenterol & Digest Endoscopy, Rome, Italy.
   [Fiorino, Gionata] Univ Vita Salute San Raffaele, Gastroenterol & Digest Endoscopy, Milan, Italy.
   [Fantini, Massimo Claudio] Univ Cagliari, Univ Hosp Cagliari, Dept Med Sci & Publ Hlth, Unit Gastroenterol, Cagliari, Italy.
   [Caprioli, Flavio] Univ Milan, Dept Pathophysiol & Transplantat, Milan, Italy.
   [Caprioli, Flavio] Osped Maggiore Policlin Milano, Fdn IRCCS Ca Granda, Gastroenterol & Endoscopy Unit, Milan, Italy.
   [Daperno, Marco] Mauriziano Hosp, Gastroenterol Unit, Turin, Italy.
   [Armuzzi, Alessandro] IRCCS Humanitas Res Hosp, IBD Ctr, Milan, Italy.
C3 San Filippo Neri Hospital; Catholic University of the Sacred Heart;
   IRCCS Policlinico Gemelli; Humanitas University; Azienda Ospedaliera San
   Camillo-Forlanini; Vita-Salute San Raffaele University; University of
   Cagliari; Azienda Ospedaliero-Universitaria di Cagliari; University of
   Milan; IRCCS Ca Granda Ospedale Maggiore Policlinico; A.O.U. Citta della
   Salute e della Scienza di Torino; AOU San Giovanni Battista-Molinette
RP Macaluso, FS (通讯作者)，Villa Sofia Cervello Hosp, IBD Unit, Viale Strasburgo 233, I-90146 Palermo, Italy.; Armuzzi, A (通讯作者)，IRCCS Humanitas Res Hosp, IBD Ctr, Via Manzoni 56, I-20089 Milan, Italy.
EM fsmacaluso@gmail.com; alessandro.armuzzi@hunimed.eu
RI Meucci, Gianmichele/AFJ-8527-2022; Armuzzi, Alessandro/JJC-6224-2023;
   Pugliese, Daniela/A-9054-2017; Fantini, Massimo Claudio/IPU-0518-2023;
   Daperno, Marco/ABD-0745-2022; Caprioli, Flavio/AAB-5176-2019; Ribaldone,
   Davide Giuseppe/H-3478-2019
OI Daperno, Marco/0000-0002-0217-6603; Caprioli,
   Flavio/0000-0002-8077-8175; Ribaldone, Davide
   Giuseppe/0000-0002-9421-3087; FURFARO, FEDERICA/0000-0002-4308-7295;
   Macaluso, Fabio Salvatore/0000-0001-5128-3846
CR Alric H, 2020, ALIMENT PHARM THER, V51, P948, DOI 10.1111/apt.15706
   Armuzzi A, 2019, INFLAMM BOWEL DIS, V25, P568, DOI 10.1093/ibd/izy264
   Armuzzi A, 2018, DIGEST LIVER DIS, V50, P653, DOI 10.1016/j.dld.2018.02.017
   Biemans VBC, 2020, ALIMENT PHARM THER, V52, P123, DOI 10.1111/apt.15745
   Bonovas S., USE BIOL MANAG UNPUB
   Bonovas S, 2022, DIGEST LIVER DIS, V54, P440, DOI 10.1016/j.dld.2022.01.127
   Bonovas S, 2022, DIGEST LIVER DIS, V54, P428, DOI 10.1016/j.dld.2022.01.123
   Buhl S., 2022, NEJM EVIDENCE, V1, pEVIDoa2200061, DOI DOI 10.1056/EVIDOA2200061
   Castiglione F, 2022, THER ADV GASTROENTER, V15, DOI 10.1177/17562848221110643
   Castiglione F, 2017, DIGEST LIVER DIS, V49, P484, DOI 10.1016/j.dld.2017.02.014
   Cheifetz AS, 2021, AM J GASTROENTEROL, V116, P2014, DOI 10.14309/ajg.0000000000001396
   Chupin A, 2020, ALIMENT PHARM THER, V52, P1289, DOI 10.1111/apt.16050
   Cosnes J, 2016, ALIMENT PHARM THER, V44, P1102, DOI 10.1111/apt.13808
   Cosnes J, 2012, GUT, V61, P1140, DOI 10.1136/gutjnl-2011-301971
   Feuerstein JD, 2021, GASTROENTEROLOGY, V160, P2496, DOI 10.1053/j.gastro.2021.04.022
   Gisbert JP, 2015, ALIMENT PHARM THER, V41, P613, DOI 10.1111/apt.13083
   Kennedy NA, 2019, LANCET GASTROENTEROL, V4, P341, DOI 10.1016/S2468-1253(19)30012-3
   Kestens C, 2013, CLIN GASTROENTEROL H, V11, P826, DOI 10.1016/j.cgh.2013.01.012
   Kolar M., 2019, GASTROENT HEPAT, V73, P25
   Kopylov U, 2018, INFLAMM BOWEL DIS, V24, P2442, DOI 10.1093/ibd/izy155
   Lenti MV, 2022, ALIMENT PHARM THER, V55, P856, DOI 10.1111/apt.16742
   Louis E., 2022, GASTROENTEROLOGY
   Louis E, 2012, GASTROENTEROLOGY, V142, P63, DOI 10.1053/j.gastro.2011.09.034
   Macaluso Fabio Salvatore, 2021, Inflamm Bowel Dis, V27, P182, DOI 10.1093/ibd/izaa036
   Macaluso FS, 2021, J GASTROEN HEPATOL, V36, P3041, DOI 10.1111/jgh.15590
   Macaluso FS, 2020, UNITED EUR GASTROENT, V8, P1045, DOI 10.1177/2050640620948802
   Macaluso FS, 2021, J GASTROEN HEPATOL, V36, P105, DOI 10.1111/jgh.15107
   Macaluso FS, 2020, EXPERT OPIN BIOL TH, V20, P193, DOI 10.1080/14712598.2020.1707800
   Macaluso FS, 2019, J CROHNS COLITIS, V13, P209, DOI 10.1093/ecco-jcc/jjy156
   Macaluso FS, 2021, DIGEST LIVER DIS
   Manlay L, 2021, ALIMENT PHARM THER, V53, P1289, DOI 10.1111/apt.16377
   Meng ZW, 2020, EXPERT REV GASTROENT, V14, P405, DOI 10.1080/17474124.2020.1764349
   Molendijk I, 2014, INFLAMM BOWEL DIS, V20, P2022, DOI 10.1097/MIB.0000000000000148
   Monin L, 2021, DIGEST LIVER DIS, V53, P72, DOI 10.1016/j.dld.2020.10.040
   Narula N, 2016, ALIMENT PHARM THER, V44, P170, DOI 10.1111/apt.13671
   Onali S, 2022, AM J GASTROENTEROL, DOI [10.14309/ajg.0000000000001773, DOI 10.14309/AJG.0000000000001773]
   Osterman MT, 2014, CLIN GASTROENTEROL H, V12, P811, DOI 10.1016/j.cgh.2013.06.010
   Pariente B, 2011, INFLAMM BOWEL DIS, V17, P1415, DOI 10.1002/ibd.21506
   Pugliese D, 2022, ALIMENT PHARM THER, V56, P95, DOI 10.1111/apt.16923
   Schreiber S, 2018, J GASTROENTEROL, V53, P1048, DOI 10.1007/s00535-018-1480-0
   Schunemann H, 2013, GRADE handbook for grading quality of evidence and strength of recommendations
   Singh S, 2020, CLIN GASTROENTEROL H, V18, P69, DOI 10.1016/j.cgh.2019.02.044
   Solitano V, 2023, CLIN GASTROENTEROL H, V21, P907, DOI 10.1016/j.cgh.2022.07.032
   Stidham RW, 2014, ALIMENT PHARM THER, V39, P1349, DOI 10.1111/apt.12749
   Targownik L, 2015, GASTROENTEROLOGY, V148, pS176
   Torres J, 2020, J CROHNS COLITIS, V14, P4, DOI 10.1093/ecco-jcc/jjz180
   Torres J, 2017, LANCET, V389, P1741, DOI 10.1016/S0140-6736(16)31711-1
   Townsend T, 2020, ALIMENT PHARM THER, V52, P1341, DOI 10.1111/apt.16057
NR 48
TC 6
Z9 6
U1 4
U2 4
PU ELSEVIER SCIENCE INC
PI NEW YORK
PA STE 800, 230 PARK AVE, NEW YORK, NY 10169 USA
SN 1590-8658
EI 1878-3562
J9 DIGEST LIVER DIS
JI Dig. Liver Dis.
PD APR
PY 2023
VL 55
IS 4
BP 442
EP 453
DI 10.1016/j.dld.2023.01.155
EA MAR 2023
PG 12
WC Gastroenterology & Hepatology
WE Science Citation Index Expanded (SCI-EXPANDED)
SC Gastroenterology & Hepatology
GA C9KU5
UT WOS:000965032100001
PM 36792429
OA Green Published, hybrid
DA 2024-01-22
ER

PT J
AU Ehrl, D
   Rentsch, M
   Moellhoff, N
   Wachtel, N
AF Ehrl, Denisvi
   Rentsch, Markus
   Moellhoff, Nicholas
   Wachtel, Nikolaus
TI Complex microsurgical perineal reconstruction after resection of a giant
   verrucous carcinoma associated with anal fistulas in Crohn's disease-a
   unique case report
SO INTERNATIONAL JOURNAL OF COLORECTAL DISEASE
LA English
DT Article
DE Crohn's disease; Verrucous carcinoma
ID DORSI MYOCUTANEOUS FLAP; MANAGEMENT; CONDYLOMA; BUSCHKE; DEFECT
AB Background Crohn's disease (CD) is a chronic inflammatory disorder which leads to anorectal fistulas. In rare cases, patients develop anal squamous cell carcinoma (ASCC) within these lesions. There is limited literature regarding ASCC in patients with CD. Here, we report on a unique case of advanced verrucous carcinoma (VC), a rare variant of squamous cell carcinoma, developing on the grounds of extensive chronic anorectal fistulas in CD. Methods and results A 54-year-old male patient with a 20-year history of CD presented with a large inflammatory tumor at the perineal region with multiple discharging perianal fistulas. Histopathological analysis of the perineal mass revealed a VC. Subsequent surgery with radical tumor resection and terminal colostomy resulted in a large perineal cavity and a partially exposed sacrum. The defect extended to a total of 35 x 25 x 25 cm. Reconstruction was achieved through a two-step approach. A first surgical step established an arteriovenous (AV) loop in the upper thigh. Subsequently, a free latissimus dorsi (LD) myocutaneous flap was harvested and anastomosed with the AV loop, allowing for satisfactory closure of the defect and reconstruction of the perianal and perineal region. Conclusion Radical surgical excision with negative margins is the therapy of choice for VC. This case report demonstrates a curative treatment option with special emphasis on the reconstructive possibilities of a unique case of extended perianal and perineal VC associated with chronic anorectal fistulas in CD.
C1 [Ehrl, Denisvi; Moellhoff, Nicholas; Wachtel, Nikolaus] Ludwig Maximilians Univ Munchen, Univ Hosp, Div Hand Plast & Aesthet Surg, Pettenkoferstr 8a, D-80336 Munich, Germany.
   [Rentsch, Markus] Ludwig Maximilians Univ Munchen, Univ Hosp, Dept Gen Visceral & Transplantat Surg, Munich, Germany.
C3 University of Munich; University of Munich
RP Wachtel, N (通讯作者)，Ludwig Maximilians Univ Munchen, Univ Hosp, Div Hand Plast & Aesthet Surg, Pettenkoferstr 8a, D-80336 Munich, Germany.
EM nikolaus.wachtel@med.uni-muenchen.de
CR Abdou AH, 2016, INT J COLORECTAL DIS, V31, P385, DOI 10.1007/s00384-015-2402-8
   Ben Kridis W., 2019, Experimental Oncology, V41, P182, DOI 10.32471/exp-oncology.2312-8852.vol-41-no-2.13119
   Benjelloun El Bachir, 2013, J Crohns Colitis, V7, pe232, DOI 10.1016/j.crohns.2012.09.015
   Brodbeck R, 2015, FRONT ONCOL, V5, DOI 10.3389/fonc.2015.00212
   Fujioka M, 2014, WORLD J SURG ONCOL, V12, DOI 10.1186/1477-7819-12-319
   Horch RE, 2014, INT J COLORECTAL DIS, V29, P813, DOI 10.1007/s00384-014-1868-0
   KRAUS FT, 1966, CANCER-AM CANCER SOC, V19, P26, DOI 10.1002/1097-0142(196601)19:1<26::AID-CNCR2820190103>3.0.CO;2-L
   Ky A, 1998, DIS COLON RECTUM, V41, P992, DOI 10.1007/BF02237388
   Lightner AL, 2017, INT J COLORECTAL DIS, V32, P661, DOI 10.1007/s00384-017-2794-8
   Lind B, 2012, VASC ENDOVASC SURG, V46, P30, DOI 10.1177/1538574411418843
   Marzo M, 2015, WORLD J GASTROENTERO, V21, P1394, DOI 10.3748/wjg.v21.i5.1394
   Morse DC, 2018, CUREUS J MED SCIENCE, V10, pCP16, DOI 10.7759/cureus.3244
   NORDGREN S, 1992, INT J COLORECTAL DIS, V7, P214, DOI 10.1007/BF00341224
   Oswald TM, 2007, ANN PLAS SURG, V58, P61, DOI 10.1097/01.sap.0000250743.78576.35
   Peirce C, 2016, CLIN COLON RECT SURG, V29, P160, DOI 10.1055/s-0036-1580627
   Radwan MS, 2018, PRS-GLOB OPEN, V6, DOI 10.1097/GOX.0000000000001913
   Ruel J, 2016, CLIN TRANSL GASTROEN, V7, DOI 10.1038/ctg.2016.8
   SCHWARTZ RA, 1995, J AM ACAD DERMATOL, V32, P1, DOI 10.1016/0190-9622(95)90177-9
   Shenoy S, 2019, WORLD J GASTRO ONCOL, V11, P172, DOI 10.4251/wjgo.v11.i2.172
   Silva GB, 2018, ACTA ORTOP BRAS, V26, P127, DOI 10.1590/1413-785220182602187220
   Vandeweyer E, 2001, BRIT J PLAST SURG, V54, P168, DOI 10.1054/bjps.2000.3440
   Zidar N, 2017, HISTOPATHOLOGY, V70, P938, DOI 10.1111/his.13158
NR 22
TC 3
Z9 3
U1 0
U2 2
PU SPRINGER
PI NEW YORK
PA ONE NEW YORK PLAZA, SUITE 4600, NEW YORK, NY, UNITED STATES
SN 0179-1958
EI 1432-1262
J9 INT J COLORECTAL DIS
JI Int. J. Colorectal Dis.
PD JUL
PY 2020
VL 35
IS 7
BP 1337
EP 1341
DI 10.1007/s00384-020-03569-z
EA MAR 2020
PG 5
WC Gastroenterology & Hepatology; Surgery
WE Science Citation Index Expanded (SCI-EXPANDED)
SC Gastroenterology & Hepatology; Surgery
GA MC7BE
UT WOS:000520681200001
PM 32179992
OA hybrid, Green Published
DA 2024-01-22
ER

PT J
AU Yokoyama, Y
   Fukunaga, K
   Kamikozuru, K
   Sato, T
   Kawai, M
   Nogami, K
   Nagase, K
   Nakamura, M
   Immured, M
   Hida, N
   Nakamura, S
AF Yokoyama, Yoko
   Fukunaga, Ken
   Kamikozuru, Koji
   Sato, Toshiyuki
   Kawai, Mikio
   Nogami, Koji
   Nagase, Kazuko
   Nakamura, Misaki
   Immured, Masaki
   Hida, Nobuyuki
   Nakamura, Shiro
TI Crohn's disease complicated by hepatitis B virus successfully treated
   with the use of adsorptive depletion of myeloid lineage leucocytes to
   suppress inflammatory cytokine profile
SO CYTOTHERAPY
LA English
DT Article
DE Crohn's disease; hepatitis B virus reactivation; inflammatory cytokines;
   intensive granulocyte and monocyte apheresis; myeloid lineage leucocytes
ID BOWEL-DISEASE; ULCERATIVE-COLITIS; SELECTIVE GRANULOCYTE; APHERESIS;
   REACTIVATION; PREVALENCE; INFLIXIMAB
AB Background aims. In patients with inflammatory bowel disease infected with hepatitis B virus (HBV), immunosuppressive therapy required to suppress active inflammatory bowel disease may promote HBV reactivation. Methods. A 27-year-old corticosteroid-naive woman with Crohn's disease (CD) activity index of 249.8 complicated by HBV infection was offered Entecavir to control HBV reactivation during immunosuppressive therapy for CD. The patient refused Entecavir, fearing that it might adversely affect her pregnancy outcome. Instead, we applied intensive granulocyte/monocyte adsorptive apheresis (GMA) at two sessions per week to deplete inflammatory cytokine-producing leucocytes as an immunosuppressive therapy in this case. Results. GMA induced stable remission (CD activity index, I 105) and endoscopic improvement without HBV reactivation or safety concern. Furthermore, CD remission was paralleled by suppression of tumor necrosis factor and interleukin as measured in serum samples. Conclusions. Immunosuppressive therapy required to treat an active CD potentially can promote HBV reactivation and worsen liver function. In this study involving a CD case complicated by chronic HBV infection, intensive GMA as a non-pharmacologic treatment intervention was associated with clinical remission and endoscopic improvement without HBV reactivation. Furthermore, GMA was well-tolerated and was without any safety concern. However, suppression of tumor necrosis and interleukin-6by GMA in this clinical setting is potentially very interesting.
C1 [Yokoyama, Yoko; Fukunaga, Ken; Kamikozuru, Koji; Sato, Toshiyuki; Kawai, Mikio; Nogami, Koji; Nagase, Kazuko; Nakamura, Misaki; Immured, Masaki; Hida, Nobuyuki; Nakamura, Shiro] Hyogo Coll Med, Div Lower Gastroenterol, Dept Internal Med, Nishinomiya, Hyogo 6638501, Japan.
C3 Hyogo College of Medicine
RP Yokoyama, Y (通讯作者)，Hyogo Coll Med, Div Lower Gastroenterol, Dept Internal Med, 1-1 Mukogawa, Nishinomiya, Hyogo 6638501, Japan.
EM yoko0502@hyo-med.ac.jp
RI Sato, Toshiyuki/JGD-8442-2023
OI Sato, Toshiyuki/0000-0001-8307-2445
CR Chevaux JB, 2010, INFLAMM BOWEL DIS, V16, P916, DOI 10.1002/ibd.21147
   Hanai H, 2011, CLIN EXP IMMUNOL, V163, P50, DOI 10.1111/j.1365-2249.2010.04279.x
   Jason KH, 2010, INFLAMM BOWEL DIS, V16, P925
   Lok ASF, 2007, HEPATOLOGY, V45, P507, DOI 10.1002/hep.21513
   Loras C, 2010, GUT, V59, P1340, DOI 10.1136/gut.2010.208413
   Loras C, 2009, AM J GASTROENTEROL, V104, P57, DOI 10.1038/ajg.2008.4
   Madonia S, 2007, INFLAMM BOWEL DIS, V13, P508, DOI 10.1002/ibd.20035
   Ojiro K, 2008, J GASTROENTEROL, V43, P397, DOI 10.1007/s00535-008-2165-x
   Park SH, 2012, INFLAMM BOWEL DIS, V18, P2004, DOI 10.1002/ibd.22905
   Podolsky DK, 2002, NEW ENGL J MED, V347, P417, DOI 10.1056/NEJMra0804647
   Rahier JF, 2009, J CROHNS COLITIS, V3, P47, DOI 10.1016/j.crohns.2009.02.010
   Sands BE, 2008, GASTROENTEROLOGY, V135, P400, DOI 10.1053/j.gastro.2008.04.023
   Saniabadi AR, 2007, TRANSFUS APHER SCI, V37, P191, DOI 10.1016/j.transci.2007.08.003
   Suzuki Y, 2006, DIGEST DIS SCI, V51, P2031, DOI 10.1007/s10620-006-9199-9
   Yokoyama Y, 2007, DIGEST DIS SCI, V52, P2725, DOI 10.1007/s10620-006-9560-z
NR 15
TC 7
Z9 7
U1 0
U2 8
PU ELSEVIER SCI LTD
PI OXFORD
PA THE BOULEVARD, LANGFORD LANE, KIDLINGTON, OXFORD OX5 1GB, OXON, ENGLAND
SN 1465-3249
EI 1477-2566
J9 CYTOTHERAPY
JI Cytotherapy
PD JUN
PY 2014
VL 16
IS 6
BP 821
EP 825
DI 10.1016/j.jcyt.2014.01.009
PG 5
WC Cell & Tissue Engineering; Biotechnology & Applied Microbiology; Cell
   Biology; Hematology; Medicine, Research & Experimental
WE Science Citation Index Expanded (SCI-EXPANDED)
SC Cell Biology; Biotechnology & Applied Microbiology; Hematology; Research
   & Experimental Medicine
GA AH7TX
UT WOS:000336339300010
PM 24713332
DA 2024-01-22
ER

PT J
AU Mesonero, F
   Fernández, C
   Sánchez-Rodríguez, E
   Paredes, AGG
   Senosiain, C
   Albillos, A
   López-Sanromán, A
AF Mesonero, Francisco
   Fernandez, Cristina
   Sanchez-Rodriguez, Eugenia
   Garcia-Garcia Paredes, Ana
   Senosiain, Carla
   Albillos, Agustin
   Lopez-Sanroman, Antonio
TI Polypharmacy in Patients With Inflammatory Bowel Disease Prevalence and
   Outcomes in a Single-center Series
SO JOURNAL OF CLINICAL GASTROENTEROLOGY
LA English
DT Article
DE polypharmacy; inflammatory bowel disease; comorbidity; outcomes
ID PROTON PUMP INHIBITORS; CROHNS-DISEASE; MEDICATION NONADHERENCE;
   OLDER-ADULTS; NARCOTIC USE; HEALTH-CARE; ASSOCIATION; CONSENSUS;
   PRESCRIPTION; MORTALITY
AB Background: Polypharmacy can complicate the course and management of chronic diseases, and has been little explored in patients with inflammatory bowel disease (IBD) to date. Aim: The aim of this study was to determine the prevalence of polypharmacy in a series of IBD patients, describing associated factors and its correlation with poor disease outcomes. Materials and Methods: Retrospective study of a single-center series. Polypharmacy was defined as the simultaneous use of 5 or more drugs. Disease outcomes, IBD treatment nonadherence and undertreatment were evaluated at 1 year. Results: A total of 407 patients were included [56% males, median age: 48 y (interquartile range, 18 to 92 y)], of whom 60.2% had Crohn's disease; Chronic comorbidity and multiple comorbidities were present in 54% and 27% of patients, respectively. Median number of prescriptions per patient was 3 (range: 0 to 15). Polypharmacy was identified in 18.4% of cases, inappropriate medication in 10.5% and use of high-risk drugs in 6.1% (mainly opioids). In multivariate analysis, polypharmacy was associated with chronic comorbidity [odds ratio (OR)=10.1, 95% confidence interval (CI): 2.14-47.56; P<0.003], multiple comorbidities (OR=3.53, 95% CI: 1.46-8.51; P=0.005) and age above 62 years (OR=3.54, 95% CI: 1.67-7.51; P=0.001). No association with poor disease outcomes was found at 12 months. However, polypharmacy was the only factor associated with IBD treatment nonadherence (OR=2.24, 95% CI: 1.13-4.54, P=0.02). Conclusions: Polypharmacy occurs in around 1 in 5 patients with IBD, mainly in older adults and those with comorbidity. This situation could interfere with adherence to IBD treatment and therapeutic success.
C1 [Mesonero, Francisco; Fernandez, Cristina; Sanchez-Rodriguez, Eugenia; Garcia-Garcia Paredes, Ana; Senosiain, Carla; Albillos, Agustin; Lopez-Sanroman, Antonio] Univ Hosp Ramon y Cajal, Gastroenterol & Hepatol Dept, Madrid, Spain.
C3 Hospital Universitario Ramon y Cajal
RP Mesonero, F (通讯作者)，Univ Hosp Ramon y Cajal, Gastroenterol & Hepatol Dept, Inflammatory Bowel Dis Unit, Cra Colmenar,Km 9-1, Madrid 28034, Spain.
EM pacomeso@hotmail.com
OI Senosiain, Carla/0000-0001-8365-2781
FU GETECCU (Spanish Group on Crohn's Disease and Ulcerative Colitis); MSD;
   Abbvie; Takeda; Janssen; Pfizer; Kern Pharma; Ferring; Dr. Falk Pharma;
   Shire Pharmaceuticals; Tillots; Gebro
FX This article received a grant from GETECCU (Spanish Group on Crohn's
   Disease and Ulcerative Colitis) for medical writing.; F.M. has served as
   a speaker, or has received research or education funding from MSD,
   Abbvie, Takeda, Janssen, Pfizer, Kern Pharma, Ferring, and Dr. Falk
   Pharma. A.L.-S. has served as a speaker, consultant and advisory member
   for, or has received research funding, from MSD, AbbVie, Takeda, Pfizer,
   Janssen, Ferring, Shire Pharmaceuticals, Tillots, and Gebro. The
   remaining authors declare that they have nothing to disclose.
CR Al-Musawe L, 2019, DIABETES RES CLIN PR, V155, DOI 10.1016/j.diabres.2019.107804
   Bähler C, 2017, EUR J GASTROEN HEPAT, V29, P916, DOI 10.1097/MEG.0000000000000891
   Barnett K, 2012, LANCET, V380, P37, DOI 10.1016/S0140-6736(12)60240-2
   Beard JR, 2016, LANCET, V387, P2145, DOI 10.1016/S0140-6736(15)00516-4
   Bjerrum L, 1998, EUR J CLIN PHARMACOL, V54, P197, DOI 10.1007/s002280050445
   Blanco-Reina E, 2015, EUR J CLIN PHARMACOL, V71, P199, DOI 10.1007/s00228-014-1780-0
   Buckley JP, 2015, CLIN GASTROENTEROL H, V13, P310, DOI 10.1016/j.cgh.2014.07.057
   Corsonello A, 2018, CURR DRUG METAB, V19, P142, DOI 10.2174/1389200219666171207125351
   Cross RK, 2005, AM J GASTROENTEROL, V100, P2225, DOI 10.1111/j.1572-0241.2005.00256.x
   Cross RK, 2005, ALIMENT PHARM THERAP, V21, P1211, DOI 10.1111/j.1365-2036.2005.02429.x
   Deshpande A, 2012, CLIN GASTROENTEROL H, V10, P225, DOI 10.1016/j.cgh.2011.09.030
   Duricova D, 2010, INFLAMM BOWEL DIS, V16, P347, DOI 10.1002/ibd.21007
   European Patients' Forum, EU REFL CHRON DIS
   Fried TR, 2014, J AM GERIATR SOC, V62, P2261, DOI 10.1111/jgs.13153
   Gallagher P, 2008, INT J CLIN PHARM TH, V46, P72
   Gomollon F, 2017, J CROHNS COLITIS, V11, P3, DOI 10.1093/ecco-jcc/jjw168
   Hanson KA, 2009, INFLAMM BOWEL DIS, V15, P772, DOI 10.1002/ibd.20847
   HARVEY RF, 1980, LANCET, V1, P514
   Hider-Mlynarz K, 2018, BRIT J CLIN PHARMACO, V84, P1324, DOI 10.1111/bcp.13564
   Hussain SW, 2010, DRUG AGING, V27, P617, DOI 10.2165/11537340-000000000-00000
   Junius-Walker U, 2007, FAM PRACT, V24, P14, DOI 10.1093/fampra/cml067
   Kane SV, 2001, AM J GASTROENTEROL, V96, P2929
   Katz S, 2011, AM J GASTROENTEROL, V106, P1889, DOI 10.1038/ajg.2011.271
   Lai S, 2018, PLOS ONE, V13, DOI 10.1371/journal.pone.0202886
   Lakatos PL, 2011, J CROHNS COLITIS, V5, P5, DOI 10.1016/j.crohns.2010.08.004
   Lalic S, 2016, J AM MED DIR ASSOC, V17, DOI 10.1016/j.jamda.2016.08.019
   Lanas-Gimeno A, 2019, EXPERT OPIN DRUG SAF, V18, P1043, DOI 10.1080/14740338.2019.1664470
   Law EH, 2017, ANN PHARMACOTHER, V51, P253, DOI 10.1177/1060028016673859
   Leelakanok N, 2017, J AM PHARM ASSOC, V57, P729, DOI 10.1016/j.japh.2017.06.002
   Lenti MV, 2017, EXPERT REV GASTROENT, V11, P215, DOI 10.1080/17474124.2017.1284587
   Lichtenstein GR, 2006, CLIN GASTROENTEROL H, V4, P621, DOI 10.1016/j.cgh.2006.03.002
   Lindblad CI, 2006, CLIN THER, V28, P1133, DOI 10.1016/j.clinthera.2006.08.006
   Magro F, 2017, J CROHNS COLITIS, V11, P649, DOI 10.1093/ecco-jcc/jjx008
   Masnoon N, 2017, BMC GERIATR, V17, DOI 10.1186/s12877-017-0621-2
   Menditto E, 2019, PLOS ONE, V14, DOI 10.1371/journal.pone.0210701
   Mikocka-Walus A, 2016, INFLAMM BOWEL DIS, V22, P752, DOI 10.1097/MIB.0000000000000620
   Molodecky NA, 2012, GASTROENTEROLOGY, V142, P46, DOI 10.1053/j.gastro.2011.10.001
   Organization for Economic Co-operation and Development, TRENDS SEV DIS ELD P
   Pallarito K., 2009, US NEWS WORLD REPORT
   Parian A, 2015, INFLAMM BOWEL DIS, V21, P1392, DOI 10.1097/MIB.0000000000000391
   Park SW, 2019, ALIMENT PHARM THER, V49, P165, DOI 10.1111/apt.15076
   Pasina L, 2014, DRUG AGING, V31, P283, DOI 10.1007/s40266-014-0163-7
   Prince MJ, 2015, LANCET, V385, P549, DOI 10.1016/S0140-6736(14)61347-7
   Qato DM, 2008, JAMA-J AM MED ASSOC, V300, P2867, DOI 10.1001/jama.2008.892
   Rodróguez-Lago I, 2020, J CROHNS COLITIS, V14, pS349
   Roughead L, 2013, LIT REV MEDICATION S
   Savarino V, 2017, EUR J INTERN MED, V45, P160
   Sicilia B, 2020, GASTROENT HEPAT-BARC, V43, P1, DOI 10.1016/j.gastrohep.2020.07.001
   Taghy N, 2020, THER CLIN RISK MANAG, V16, P57, DOI 10.2147/TCRM.S214187
   Thomas HF, 1999, EUR J CLIN PHARMACOL, V55, P411, DOI 10.1007/s002280050649
   Torres J, 2020, J CROHNS COLITIS, V14, P4, DOI 10.1093/ecco-jcc/jjz180
   Turunen JHO, 2005, PAIN, V115, P374, DOI 10.1016/j.pain.2005.03.013
   United Nations, World population ageing
   Viktil KK, 2001, PHARM WORLD SCI, V23, P153, DOI 10.1023/A:1011909827909
   Walmsley RS, 1998, GUT, V43, P29, DOI 10.1136/gut.43.1.29
   Wang JZ, 2019, INTEST RES, V17, P496
   World Health Organization, Ageing and health
   World Health Organization, INT CLASSIFICATION D
   Wren AA, 2018, INFLAMM BOWEL DIS, V24, P2093, DOI 10.1093/ibd/izy222
   Yuruyen M, 2016, KLIN PSIKOFARMAKOL B, V26, P374, DOI 10.5455/bcp.20160224101558
NR 60
TC 5
Z9 5
U1 0
U2 1
PU LIPPINCOTT WILLIAMS & WILKINS
PI PHILADELPHIA
PA TWO COMMERCE SQ, 2001 MARKET ST, PHILADELPHIA, PA 19103 USA
SN 0192-0790
EI 1539-2031
J9 J CLIN GASTROENTEROL
JI J. Clin. Gastroenterol.
PD MAR
PY 2022
VL 56
IS 3
BP E189
EP E195
DI 10.1097/MCG.0000000000001647
PG 7
WC Gastroenterology & Hepatology
WE Science Citation Index Expanded (SCI-EXPANDED)
SC Gastroenterology & Hepatology
GA ZC5BE
UT WOS:000757534700006
PM 34864790
OA hybrid, Green Published
DA 2024-01-22
ER

PT J
AU Bank, S
   Andersen, PS
   Burisch, J
   Pedersen, N
   Roug, S
   Galsgaard, J
   Turino, SY
   Brodersen, JB
   Rashid, S
   Rasmussen, BK
   Avlund, S
   Olesen, TB
   Hoffmann, HJ
   Thomsen, MK
   Thomsen, VO
   Frydenberg, M
   Nexo, BA
   Sode, J
   Vogel, U
   Andersen, V
AF Bank, S.
   Andersen, P. S.
   Burisch, J.
   Pedersen, N.
   Roug, S.
   Galsgaard, J.
   Turino, S. Y.
   Brodersen, J. B.
   Rashid, S.
   Rasmussen, B. K.
   Avlund, S.
   Olesen, T. B.
   Hoffmann, H. J.
   Thomsen, M. K.
   Thomsen, V. O.
   Frydenberg, M.
   Nexo, B. A.
   Sode, J.
   Vogel, U.
   Andersen, V.
TI Associations between functional polymorphisms in the NFκB signaling
   pathway and response to anti-TNF treatment in Danish patients with
   inflammatory bowel disease
SO PHARMACOGENOMICS JOURNAL
LA English
DT Article
ID TUMOR-NECROSIS-FACTOR; SINGLE NUCLEOTIDE POLYMORPHISM; CROHNS-DISEASE;
   GENE; PROMOTER; ALPHA; INFLIXIMAB; EXPRESSION; SERUM; SUSCEPTIBILITY
AB Antitumor necrosis factor-alpha (TNF-alpha) is used for treatment of severe cases of inflammatory bowel diseases (IBD), including Crohn's disease (CD) and ulcerative colitis (UC). However, one-third of the patients do not respond to the treatment. Genetic markers may predict individual response to anti-TNF therapy. Using a candidate gene approach, 39 mainly functional single nucleotide polynnorphisms (SNPs) in 26 genes regulating inflammation were assessed in 738 prior anti-TNF-naive Danish patients with IBD. The results were analyzed using logistic regression (crude and adjusted for age, gender and smoking status). Nineteen functional polymorphisms that alter the NE kappa B-mediated inflammatory response (TLR2 (rs3804099, rs11938228, rs1816702, rs4696480), TLR4 (rs5030728, rs1554973), TLR9 (rs187084, rs352139), LY96 (MD-2) (rs11465996), CD 14 (rs2569190), MAP3K14 (NIK) (rs7222094)), TNF-a signaling (TNFA (TNF-alpha) (rs361525), TNFRSF1A (TNFR1) (rs4149570), TNFAIP3(A20) (rs6927172)) and other cytokines regulated by NF kappa B (IL1B (rs4848306), IL1RN (rs4251961), IL6 (rs10499563), IL17A (rs2275913), IFNG (rs2430561)) were associated with response to anti-TNF therapy among patients with CD, UC or both CD and UC(P <= 0.05). In conclusion, the results suggest that polymorphisms in genes involved in activating NF kappa B through the Toll-like receptor (TLR) pathways, genes regulating TNF-a signaling and cytokines regulated by NE kappa B are important predictors for the response to anti-TNF therapy among patients with IBD. Genetically strong INFmediated inflammatory response was associated with beneficial response. In addition, the cytokines IL-1 beta, IL-6 and IFN-gamma may be potential targets for treating patients with IBD who do not respond to anti-TNF therapy. These findings should be examined in independent cohorts before these results are applied in a clinical setting.
C1 [Bank, S.; Andersen, V.] Viborg Reg Hosp, Dept Med, DK-8800 Viborg, Denmark.
   [Bank, S.; Nexo, B. A.] Univ Aarhus, Aarhus, Denmark.
   [Andersen, P. S.; Sode, J.] Statens Serum Inst, DK-2300 Copenhagen, Denmark.
   [Burisch, J.; Pedersen, N.] Herlev Hosp, Dept Gastroenterol, DK-2730 Herlev, Denmark.
   [Roug, S.] Univ Copenhagen, Hvidovre Hosp, Dept Gastroenterol, DK-2650 Hvidovre, Denmark.
   [Galsgaard, J.] Koge Hosp, Dept Med, Koge, Denmark.
   [Turino, S. Y.] Hillerod Hosp, Dept Med, Hillerod, Denmark.
   [Brodersen, J. B.] Sydvestjysk Hosp, Dept Med, Esbjerg, Denmark.
   [Rashid, S.] Bispebjerg Hosp, Dept Med, Bispebjerg, Denmark.
   [Rasmussen, B. K.] Nykobing Falster Hosp, Med Dept, Nykobing, Denmark.
   [Avlund, S.] Aarhus Univ Hosp, Med Dept 5, DK-8000 Aarhus, Denmark.
   [Olesen, T. B.] Slagelse Hosp, Med Dept, Slagelse, Denmark.
   [Hoffmann, H. J.] Aarhus Univ Hosp, Inst Clin Med, Dept Resp Dis B, DK-8000 Aarhus, Denmark.
   [Thomsen, M. K.] Aarhus Univ Hosp, Dept Clin Microbiol, DK-8000 Aarhus, Denmark.
   [Thomsen, V. O.] Statens Serum Inst, Int Reference Lab Mycobacteriol, DK-2300 Copenhagen, Denmark.
   [Frydenberg, M.] Aarhus Univ, Dept Publ Hlth, Sect Biostat, Aarhus, Denmark.
   [Sode, J.; Andersen, V.] Univ Southern Denmark, Inst Reg Hlth Res, Odense, Denmark.
   [Sode, J.] Frederiksberg Univ Hosp, Dept Rheumatol, Frederiksberg, Denmark.
   [Vogel, U.] Natl Res Ctr Working Environm, Copenhagen, Denmark.
   [Andersen, V.] Hosp Southern Jutland Aabenraa, Organ Ctr, Aabenraa, Denmark.
   [Andersen, V.] Odense Univ Hosp, OPEN Odense Patient Data Explorat Network, DK-5000 Odense, Denmark.
C3 Aarhus University; Aarhus University; Statens Serum Institut; University
   of Copenhagen; Herlev & Gentofte Hospital; University of Copenhagen;
   University of Copenhagen; University of Copenhagen; Bispebjerg Hospital;
   Aarhus University; Aarhus University; Aarhus University; Statens Serum
   Institut; Aarhus University; University of Southern Denmark; National
   Research Centre for the Working Environment; University of Southern
   Denmark; Odense University Hospital
RP Bank, S (通讯作者)，Viborg Reg Hosp, Dept Med, Heibergs Alle 4, DK-8800 Viborg, Denmark.
EM stb@mb.au.dk
RI Hoffmann, Hans Jürgen/I-6969-2018; Thomsen, Vibeke
   Østergaard/H-9370-2013; Andersen, Vibeke/I-7932-2012; Thomsen, Marianne
   Kragh/AAJ-5115-2020; Sode, Jacob/AAD-9615-2020; Vogel, Ulla
   B/I-5048-2012; Olesen, Thomas/AFS-2588-2022; Burisch,
   Johan/AGJ-3893-2022; Andersen, Paal S/H-2087-2015; Vogel,
   Ulla/ABC-2212-2020
OI Hoffmann, Hans Jürgen/0000-0002-6743-7931; Andersen,
   Vibeke/0000-0002-0127-2863; Thomsen, Marianne Kragh/0000-0002-3645-6689;
   Sode, Jacob/0000-0002-2718-9320; Vogel, Ulla B/0000-0001-6807-1524;
   Olesen, Thomas/0000-0003-1464-7342; Burisch, Johan/0000-0002-3312-5139;
   Andersen, Paal S/0000-0001-5656-0427; Vogel, Ulla/0000-0001-6807-1524;
   Brodersen, Jacob Broder/0000-0003-2530-7554; Thomsen, Vibeke
   Ostergaard/0000-0002-1653-6294
FU Health Research Fund of Central Denmark Region; Colitis-Crohn
   Foreningen; University of Aarhus
FX The work was funded by Health Research Fund of Central Denmark Region,
   Colitis-Crohn Foreningen and University of Aarhus (PhD grant).
CR Andersen V, 2010, BMC MED GENET, V11, DOI 10.1186/1471-2350-11-82
   Aoyagi Y, 2010, PEDIATR INT, V52, P729, DOI 10.1111/j.1442-200X.2010.03195.x
   Baldini M, 1999, AM J RESP CELL MOL, V20, P976, DOI 10.1165/ajrcmb.20.5.3494
   Bank S, 2013, GENET TEST MOL BIOMA, V17, P501, DOI 10.1089/gtmb.2012.0429
   Bielinski SJ, 2011, HUM GENET, V129, P655, DOI 10.1007/s00439-011-0962-4
   Carrol ED, 2011, J IMMUNOL, V186, P2329, DOI 10.4049/jimmunol.1002402
   Caspersen S, 2008, CLIN GASTROENTEROL H, V6, P1212, DOI 10.1016/j.cgh.2008.05.010
   Chen HM, 2006, HUM MOL GENET, V15, P519, DOI 10.1093/hmg/ddi469
   Cohen RD, 2000, AM J GASTROENTEROL, V95, P3469
   Dionne S, 1997, DIGEST DIS SCI, V42, P1557, DOI 10.1023/A:1018895500721
   Elsby LM, 2010, CLIN EXP RHEUMATOL, V28, P708
   Espinoza JL, 2011, PLOS ONE, V6, DOI 10.1371/journal.pone.0026229
   Gast A, 2011, PLOS ONE, V6, DOI 10.1371/journal.pone.0024370
   Gu W, 2007, ANN SURG, V246, P151, DOI 10.1097/01.sla.0000262788.67171.3f
   Guo DH, 2004, NAT GENET, V36, P837, DOI 10.1038/ng1391
   Hawn TR, 2003, J EXP MED, V198, P1563, DOI 10.1084/jem.20031220
   Hitomi Y, 2009, J ALLERGY CLIN IMMUN, V124, P779, DOI 10.1016/j.jaci.2009.07.044
   Kaluza W, 2000, J INVEST DERMATOL, V114, P1180, DOI 10.1046/j.1523-1747.2000.00001.x
   Karimi M, 2009, EUR J HUM GENET, V17, P1454, DOI 10.1038/ejhg.2009.80
   Kariuki SN, 2008, ARTHRITIS RHEUM, V58, P2818, DOI 10.1002/art.23728
   KNIGHT DM, 1993, MOL IMMUNOL, V30, P1443, DOI 10.1016/0161-5890(93)90106-L
   Knight JC, 2004, NAT GENET, V36, P394, DOI 10.1038/ng1331
   Komatsu M, 2001, CLIN CHEM, V47, P1297
   Lacruz-Guzmán D, 2013, EUR J CLIN PHARMACOL, V69, P431, DOI 10.1007/s00228-012-1389-0
   Lind H, 2007, CYTOKINE, V38, P43, DOI 10.1016/j.cyto.2007.05.001
   Ljung T, 2004, GUT, V53, P849, DOI 10.1136/gut.2003.018515
   Lv K, 2006, SCAND J IMMUNOL, V64, P164, DOI 10.1111/j.1365-3083.2006.01786.x
   Mascheretti S., 2002, Pharmacogenomics Journal, V2, P127, DOI 10.1038/sj.tpj.6500091
   Meena NK, 2013, J CLIN GASTROENTEROL, V47, P773, DOI 10.1097/MCG.0b013e31828a6e93
   Mertens J, 2009, J MOL MED, V87, P815, DOI 10.1007/s00109-009-0479-7
   Migita O, 2005, CLIN EXP ALLERGY, V35, P790, DOI 10.1111/j.1365-2222.2005.02265.x
   Omar AH, 2012, MALARIA J, V11, DOI 10.1186/1475-2875-11-168
   Oosting M, 2011, INFECT IMMUN, V79, P4681, DOI 10.1128/IAI.05242-11
   Park JY, 2007, AM J PHYSIOL-HEART C, V293, pH2320, DOI 10.1152/ajpheart.00186.2007
   Podolsky DK, 2002, NEW ENGL J MED, V347, P417, DOI 10.1056/NEJMra0804647
   Pravica V, 2000, HUM IMMUNOL, V61, P863, DOI 10.1016/S0198-8859(00)00167-1
   Rafiq S, 2007, GENES IMMUN, V8, P552, DOI 10.1038/sj.gene.6364414
   Rafiq S, 2007, GENES IMMUN, V8, P344, DOI 10.1038/sj.gene.6364393
   Rees LEN, 2002, CELL MOL LIFE SCI, V59, P560, DOI 10.1007/s00018-002-8448-0
   Rutgeerts P, 2005, NEW ENGL J MED, V353, P2462, DOI 10.1056/NEJMoa050516
   Shah R, 2006, HUM GENET, V120, P461, DOI 10.1007/s00439-006-0194-1
   Smith AJP, 2008, CLIN CHEM, V54, P841, DOI 10.1373/clinchem.2007.098608
   Song SX, 2011, PLOS ONE, V6, DOI 10.1371/journal.pone.0021726
   Tan WF, 2010, ARTHRITIS RHEUM-US, V62, P2864, DOI 10.1002/art.27589
   Tao K, 2007, ANN RHEUM DIS, V66, P905, DOI 10.1136/ard.2006.065961
   Thair SA, 2011, J IMMUNOL, V186, P2321, DOI 10.4049/jimmunol.1002864
   Udalova IA, 2000, MOL CELL BIOL, V20, P9113, DOI 10.1128/MCB.20.24.9113-9119.2000
   Verstrepen L, 2008, CELL MOL LIFE SCI, V65, P2964, DOI 10.1007/s00018-008-8064-8
   Wallis SK, 2011, ARTHRITIS RES THER, V13, DOI 10.1186/ar3239
   Wang GB, 2011, HUM IMMUNOL, V72, P451, DOI 10.1016/j.humimm.2011.02.004
   Wang SY, 2011, LIFE SCI, V88, P792, DOI 10.1016/j.lfs.2011.02.016
   Wen AQ, 2010, SHOCK, V33, P576, DOI 10.1097/SHK.0b013e3181cc0a8e
   Yoshida M, 2012, SCHIZOPHR RES, V140, P185, DOI 10.1016/j.schres.2012.06.031
   Zhang F, 2013, INFECTION, V41, P941, DOI 10.1007/s15010-013-0444-9
NR 54
TC 104
Z9 110
U1 0
U2 21
PU NATURE PUBLISHING GROUP
PI LONDON
PA MACMILLAN BUILDING, 4 CRINAN ST, LONDON N1 9XW, ENGLAND
SN 1470-269X
EI 1473-1150
J9 PHARMACOGENOMICS J
JI Pharmacogenomics J.
PD DEC
PY 2014
VL 14
IS 6
BP 526
EP 534
DI 10.1038/tpj.2014.19
PG 9
WC Genetics & Heredity; Pharmacology & Pharmacy
WE Science Citation Index Expanded (SCI-EXPANDED)
SC Genetics & Heredity; Pharmacology & Pharmacy
GA AU3EK
UT WOS:000345495200005
PM 24776844
OA hybrid
DA 2024-01-22
ER

PT J
AU Jakobsen, C
   Bartek, J
   Wewer, V
   Vind, I
   Munkholm, P
   Groen, R
   Paerregaard, A
AF Jakobsen, C.
   Bartek, J., Jr.
   Wewer, V.
   Vind, I.
   Munkholm, P.
   Groen, R.
   Paerregaard, A.
TI Differences in phenotype and disease course in adult and paediatric
   inflammatory bowel disease - a population-based study
SO ALIMENTARY PHARMACOLOGY & THERAPEUTICS
LA English
DT Article
ID NATURAL-HISTORY; ULCERATIVE-COLITIS; CROHNS-DISEASE;
   CORTICOSTEROID-THERAPY; RESISTANCE; FREQUENCY; CHILDHOOD; CHILDREN;
   COUNTY; ONSET
AB Background Few studies have compared phenotype and disease course in children and adults with inflammatory bowel disease (IBD).
   Aim To compare phenotype, treatment and disease course in children (<15 years) and adults (>= 18 years) with IBD.
   Methods Two population-based cohorts comprising paediatric (2001-2006) and adult (2003-2004) patients from Copenhagen County and City were studied. Results Twenty children and 106 adults with ulcerative colitis (UC), and 29 children and 67 adults with Crohn's disease (CD) were included. Median follow-up time was 4.8 years (children) and 5.2 years (adults). Children with UC had more extensive disease compared to adult patients [14 (70%) vs. 20 (19%), P < 0.001]. The risks of starting systemic steroid treatment and AZA/MP were higher for paediatric UC patients compared to adult UC patients; hazard ratio (HR): 3.1 (95% CI: 1.8-5.3) and HR: 2.5 (1.3-5-9), respectively. Steroid dependency was more frequent in paediatric than in adult UC patients [9 (45%) vs. 9 (8%), P < 0.001]. Mild disease course was less frequent in children with UC compared to adult patients [7 (35%) vs. 76 (72%), P = 0.002]. Paediatric and adult CD patients did not differ regarding treatment or disease course. Cumulative 5-year surgery rates for paediatric and adult patients were 5% and 9% for UC (N.S.) and 18% and 21% for CD (N.S.), respectively.
   Conclusions Paediatric UC patients had more extensive disease, were more often treated with systemic steroids and AZA, had a higher frequency of steroid dependency and a more severe disease course compared to adult UC patients. No differences were found when comparing paediatric and adult CD patients.
C1 [Jakobsen, C.; Bartek, J., Jr.; Wewer, V.; Paerregaard, A.] Hvidovre Univ Hosp, Dept Paediat, Copenhagen, Denmark.
   [Vind, I.; Munkholm, P.] Herlev Univ Hosp, Med Sect, Ctr Digest Dis, Copenhagen, Denmark.
   [Groen, R.] Univ Copenhagen, Dept Biostat, Copenhagen, Denmark.
C3 University of Copenhagen; University of Copenhagen; Herlev & Gentofte
   Hospital; University of Copenhagen
RP Jakobsen, C (通讯作者)，Hvidovre Univ Hosp, Dept Paediat, DK-2650 Hvidovre, Denmark.
EM christian.jakobsen@hvh.regionh.dk
RI Bartek, Jiri/G-5870-2014; Munkholm, Pia/ABD-2432-2021
OI Bartek Jr., Jiri/0000-0002-2911-1914
FU Copenhagen University; Augustinus Foundation; Ville Heise Foundation;
   Sigrid Morans foundation; Crohn Colitis Fundation; Vibeke Binder and
   Poul Riis Foundation
FX This study was funded by grants from Copenhagen University, Augustinus
   Foundation, Ville Heise Foundation, Sigrid Morans foundation, Crohn
   Colitis Fundation and the Vibeke Binder and Poul Riis Foundation.
CR Benchimol EI, 2009, GUT, V58, P1490, DOI 10.1136/gut.2009.188383
   Faubion WA, 2001, GASTROENTEROLOGY, V121, P255, DOI 10.1053/gast.2001.26279
   Gower-Rousseau C, 2009, AM J GASTROENTEROL, V104, P2080, DOI 10.1038/ajg.2009.177
   Hyams J, 2006, CLIN GASTROENTEROL H, V4, P1118, DOI 10.1016/j.cgh.2006.04.008
   Hyams JS, 1996, J PEDIATR-US, V129, P81, DOI 10.1016/S0022-3476(96)70193-2
   Jakobsen C, 2011, INFLAMM BOWEL DIS, V17, P1731, DOI 10.1002/ibd.21559
   Langholz E, 1997, SCAND J GASTROENTERO, V32, P139, DOI 10.3109/00365529709000184
   Loftus CG, 2007, INFLAMM BOWEL DIS, V13, P254, DOI 10.1002/ibd.20029
   Markowitz J, 2000, GASTROENTEROLOGY, V119, P895, DOI 10.1053/gast.2000.18144
   MUNKHOLM P, 1994, GUT, V35, P360, DOI 10.1136/gut.35.3.360
   Pigneur B, 2010, INFLAMM BOWEL DIS, V16, P953, DOI 10.1002/ibd.21152
   Romberg-Camps MJL, 2009, AM J GASTROENTEROL, V104, P371, DOI 10.1038/ajg.2008.38
   Silverberg MS, 2005, CAN J GASTROENTEROL, V19, p5A, DOI 10.1155/2005/269076
   Tung J, 2006, INFLAMM BOWEL DIS, V12, P1093, DOI 10.1097/01.mib.0000235835.32176.85
   Turunen P, 2006, INFLAMM BOWEL DIS, V12, P677, DOI 10.1097/00054725-200608000-00002
   Van Limbergent J, 2008, GASTROENTEROLOGY, V135, P1114, DOI 10.1053/j.gastro.2008.06.081
   Vernier-Massouille G, 2008, GASTROENTEROLOGY, V135, P1106, DOI 10.1053/j.gastro.2008.06.079
   Vind I, 2006, AM J GASTROENTEROL, V101, P1274, DOI 10.1111/j.1572-0241.2006.00552.x
NR 18
TC 110
Z9 117
U1 0
U2 8
PU WILEY
PI HOBOKEN
PA 111 RIVER ST, HOBOKEN 07030-5774, NJ USA
SN 0269-2813
EI 1365-2036
J9 ALIMENT PHARM THER
JI Aliment. Pharmacol. Ther.
PD NOV
PY 2011
VL 34
IS 10
BP 1217
EP 1224
DI 10.1111/j.1365-2036.2011.04857.x
PG 8
WC Gastroenterology & Hepatology; Pharmacology & Pharmacy
WE Science Citation Index Expanded (SCI-EXPANDED)
SC Gastroenterology & Hepatology; Pharmacology & Pharmacy
GA 835TH
UT WOS:000296058400007
PM 21981762
DA 2024-01-22
ER

PT J
AU Sands, BE
   Ooi, CJ
AF Sands, BE
   Ooi, CJ
TI A survey of methodological variation in the Crohn's disease activity
   index
SO INFLAMMATORY BOWEL DISEASES
LA English
DT Article; Proceedings Paper
CT Clinical Trials Workshop of the Crohns-and-Colitis-Foundation-of-America
CY DEC 12-14, 2003
CL Boston, MA
SP Crohns Colitis Fdn Amer
DE Crohn's disease; disease activity; outcomes; survey
ID INFLIXIMAB; ANTIBODY; THERAPY; TRIAL
AB Background: The Crohn's disease activity index (CDAI) is the most widely used Crohn's disease activity instrument, yet little is known about the methodological variation in its use.
   Methods: A MEDLINE search was performed to identify authors of articles published from 1976 to 1997 in which the CDAI was used. A multiple-choice questionnaire was sent to all of the authors identified. Questions covered investigators' practice and research characteristics, and details of definitions and techniques applied in scoring the CDAI.
   Results: A total of 208 authors were identified, and 100 valid responses were obtained. The respondents were experienced investigators, with 63% of the authors having used the CDAI for greater than or equal to7 years. Of these authors, 70% characterized themselves as working in an academic clinical practice, and 72% had participated in industry-sponsored drug studies in which the CDAI was used as an end point. Considerable variation was noted in the administration and scoring of the CDAI, including disagreement on the definition of "liquid or very soft stools," the recording of the number of stools, the recording of pain ratings, and the scoring of extraintestinal manifestations and fistulas. The recording of fever, the scoring for the use of opiates, and the standard for the weight variable also varied widely among respondents.
   Conclusion: Considerable variation exists in the administration and implementation of the CDAI score among the pool of experienced researchers who were surveyed. This variation may affect the comparability of studies and may introduce random error into the measurement of the CDAI.
C1 Massachusetts Gen Hosp, Gastrointestinal Unit, Boston, MA 02114 USA.
   Massachusetts Gen Hosp, Ctr Study Inflammatory Bowel Dis, Boston, MA 02114 USA.
   Harvard Univ, Sch Med, Boston, MA 02114 USA.
   Singapore Gen Hosp, Dept Gastroenterol, Singapore 0316, Singapore.
C3 Harvard University; Massachusetts General Hospital; Harvard University;
   Massachusetts General Hospital; Harvard University; Harvard Medical
   School; Singapore General Hospital
RP Sands, BE (通讯作者)，Massachusetts Gen Hosp, Gastrointestinal Unit, 55 Fruit St,GRJ7, Boston, MA 02114 USA.
EM bsands@partners.org
RI Sands, Bruce/R-7887-2019; Ooi, Choon Jin/AAC-1401-2022
OI Sands, Bruce/0000-0001-5762-5042; Ooi, Choon Jin/0000-0001-8961-5455
FU NIDDK NIH HHS [K23 DK02850] Funding Source: Medline
CR Acciuffi S, 1996, ALIMENT PHARM THER, V10, P321, DOI 10.1111/j.0953-0673.1996.00321.x
   ANDRE C, 1980, LANCET, V2, P594
   ANDRE C, 1981, GUT, V22, P571, DOI 10.1136/gut.22.7.571
   BEST WR, 1979, GASTROENTEROLOGY, V77, P843
   BEST WR, 1976, GASTROENTEROLOGY, V70, P439
   DEDOMBAL FT, 1987, GUT, V28, P474, DOI 10.1136/gut.28.4.474
   Hanauer SB, 2002, LANCET, V359, P1541, DOI 10.1016/S0140-6736(02)08512-4
   HARVEY RF, 1980, LANCET, V1, P514
   IRVINE EJ, 1994, GASTROENTEROLOGY, V106, P287, DOI 10.1016/0016-5085(94)90585-1
   IRVINE EJ, 1995, J CLIN GASTROENTEROL, V20, P27
   MYREN J, 1984, SCAND J GASTROENTERO, V19, P1
   Papi C, 1996, J CLIN GASTROENTEROL, V23, P40, DOI 10.1097/00004836-199607000-00011
   PRESENT DH, 1980, NEW ENGL J MED, V302, P981, DOI 10.1056/NEJM198005013021801
   Sandborn WJ, 2003, GASTROENTEROLOGY, V124, pA61, DOI 10.1016/S0016-5085(03)80302-5
   SANDLER RS, 1988, J CLIN EPIDEMIOL, V41, P451, DOI 10.1016/0895-4356(88)90046-7
   Sands BE, 2004, NEW ENGL J MED, V350, P876, DOI 10.1056/NEJMoa030815
   Schreiber S, 2003, GASTROENTEROLOGY, V124, pA61, DOI 10.1016/S0016-5085(03)80301-3
   SUMMERS RW, 1979, GASTROENTEROLOGY, V77, P847
   VANHEES PAM, 1980, GUT, V21, P279, DOI 10.1136/gut.21.4.279
   WRIGHT JP, 1985, S AFR MED J, V68, P502
NR 20
TC 32
Z9 35
U1 0
U2 1
PU OXFORD UNIV PRESS INC
PI CARY
PA JOURNALS DEPT, 2001 EVANS RD, CARY, NC 27513 USA
SN 1078-0998
EI 1536-4844
J9 INFLAMM BOWEL DIS
JI Inflamm. Bowel Dis.
PD FEB
PY 2005
VL 11
IS 2
BP 133
EP 138
DI 10.1097/00054725-200502000-00006
PG 6
WC Gastroenterology & Hepatology
WE Science Citation Index Expanded (SCI-EXPANDED); Conference Proceedings Citation Index - Science (CPCI-S)
SC Gastroenterology & Hepatology
GA 898KC
UT WOS:000227074700006
PM 15677906
OA Bronze
DA 2024-01-22
ER

PT J
AU Lee, MJ
   Heywood, N
   Sagar, PM
   Brown, SR
   Fearnhead, NS
AF Lee, M. J.
   Heywood, N.
   Sagar, P. M.
   Brown, S. R.
   Fearnhead, N. S.
CA ACPGBI Perianal Crohn's Dis Grp
TI Association of Coloproctology of Great Britain and Ireland consensus
   exercise on surgical management of fistulating perianal Crohn's disease
SO COLORECTAL DISEASE
LA English
DT Article
DE Crohn's disease; anal fistula; consensus; seton
ID ENDORECTAL ADVANCEMENT FLAP; QUALITY-OF-LIFE;
   INFLAMMATORY-BOWEL-DISEASE; RANDOMIZED CONTROLLED-TRIAL; COMPLEX
   ANORECTAL FISTULAS; SHARED DECISION-MAKING; ANAL FISTULAS; ANTI-TNF;
   IN-ANO; RECTOVAGINAL FISTULAS
AB Aim Management of fistulating perianal Crohn's disease (fpCD) is a significant challenge for a colorectal surgeon. A recent survey of surgical practice in this condition showed variation in management approaches. As a result we set out to devise recommendations for practice for UK colorectal surgeons.
   Method Results from a national survey were used to devise a set of potential consensus statements. Consultant colorectal surgeons were invited to participate in the exercise via the previous survey and the mailing list of the professional society. Iterative voting was performed on each statement using a five-point Likert scale and electronic voting, with opportunity for discussion and refinement between each vote. Consensus was defined as >80% agreement.
   Results Seventeen surgeons and two patient representatives voted upon 51 statements. Consensus was achieved on 39 items. Participants advocated a patientcentred approach by a colorectal specialist, within strong multidisciplinary teamworking. The use of anti-TNF alpha therapy is advocated. Where definitive surgical techniques are considered they should be carefully selected to avoid adverse impact on function. Ano/rectovaginal fistulas should be managed by specialists in fistulating disease. Stoma or proctectomy could be discussed earlier in a patient's treatment pathway to improve choice, as they may improve quality of life.
   Conclusion This consensus provides principles and guidance for best practice in managing patients with fpCD.
C1 [Lee, M. J.] Univ Sheffield, Sch Med, Dept Oncol & Metab, Sheffield, S Yorkshire, England.
   [Lee, M. J.; Brown, S. R.] Sheffield Teaching Hosp, Dept Gen Surg, Sheffield, S Yorkshire, England.
   [Heywood, N.] Univ Hosp South Manchester, Manchester, Lancs, England.
   [Sagar, P. M.] St James Univ Hosp, Leeds, W Yorkshire, England.
   [Fearnhead, N. S.] Addenbrookes Hosp, Cambridge, England.
C3 University of Sheffield; University of Sheffield; Wythenshawe Hospital
   NHS Foundation Trust; Saint James's University Hospital; Cambridge
   University Hospitals NHS Foundation Trust; Addenbrooke's Hospital;
   University of Cambridge
RP Lee, MJ (通讯作者)，Univ Sheffield, Sch Med, Dept Oncol & Metab, Sheffield, S Yorkshire, England.; Lee, MJ (通讯作者)，Sheffield Teaching Hosp, Dept Gen Surg, Sheffield, S Yorkshire, England.
RI brown, steve/AAG-2066-2019; Bach, Simon P/X-5328-2018; brown,
   steven/D-5833-2012; Lee, Matthew/I-3538-2019; Holtham,
   Stephen/AAU-9624-2020
OI Bach, Simon P/0000-0001-8412-7241; brown, steven/0000-0002-0980-2793;
   Lee, Matthew/0000-0001-9971-1635; Blackwell, Sue/0000-0002-2819-3727;
   Hancock, Laura/0000-0002-8399-8632
FU Bowel Disease Research Foundation; Royal College of Surgeons of England
FX Meeting costs of the group were funded by the Bowel Disease Research
   Foundation and the Royal College of Surgeons of England. No travel
   expenses were provided.
CR Adam, 2000, Colorectal Dis, V2, P165, DOI 10.1046/j.1463-1318.2000.00150.x
   [Anonymous], 2014, ADULT REPORT NATL AU
   Beck D. E., 1998, FUNDAMENTALS ANORECT
   Bell SJ, 2003, ALIMENT PHARM THER, V17, P1145, DOI 10.1046/j.1365-2036.2003.01561.x
   Byrne CM, 2007, DIS COLON RECTUM, V50, P586, DOI 10.1007/s10350-006-0847-0
   Castaño-Milla C, 2015, J CLIN GASTROENTEROL, V49, P34, DOI 10.1097/MCG.0000000000000169
   Chaparro M, 2013, DIGEST DIS SCI, V58, P3400, DOI 10.1007/s10620-013-2830-7
   Chung W, 2010, AM J SURG, V199, P609, DOI 10.1016/j.amjsurg.2010.01.007
   Cirocchi Roberto, 2009, Ann Surg Innov Res, V3, P12, DOI 10.1186/1750-1164-3-12
   Colombel JF, 2007, GASTROENTEROLOGY, V132, P52, DOI 10.1053/j.gastro.2006.11.041
   Corte H, 2015, ANN SURG, V262, P855, DOI 10.1097/SLA.0000000000001461
   de Groof EJ, 2016, COLORECTAL DIS, V18, P667, DOI 10.1111/codi.13311
   de Groof EJ, 2016, COLORECTAL DIS, V18, pO119, DOI 10.1111/codi.13286
   de Groof EJ, 2015, TRIALS, V16, DOI 10.1186/s13063-015-0831-x
   de la Poza G, 2012, J CROHNS COLITIS, V6, P276, DOI 10.1016/j.crohns.2011.08.015
   Dejaco C, 2003, ALIMENT PHARM THER, V18, P1113, DOI 10.1046/j.1365-2036.2003.01793.x
   Dewint P, 2014, GUT, V63, P292, DOI 10.1136/gutjnl-2013-304488
   Duff S, 2012, COLORECTAL DIS, V14, P972, DOI 10.1111/j.1463-1318.2011.02811.x
   El-Gazzaz G, 2012, COLORECTAL DIS, V14, P1217, DOI 10.1111/j.1463-1318.2012.02944.x
   El-Gazzaz G, 2010, COLORECTAL DIS, V12, P442, DOI 10.1111/j.1463-1318.2009.01802.x
   Elwyn G, 2012, J GEN INTERN MED, V27, P1361, DOI 10.1007/s11606-012-2077-6
   Fisher OM, 2015, COLORECTAL DIS, V17, P619, DOI 10.1111/codi.12888
   Gecse KB, 2015, SCAND J GASTROENTERO, V50, P841, DOI 10.3109/00365521.2015.1008035
   Gecse KB, 2014, GUT, V63, P1381, DOI 10.1136/gutjnl-2013-306709
   Giamundo P, 2015, TECH COLOPROCTOL, V19, P449, DOI 10.1007/s10151-015-1282-9
   Gingold DS, 2014, ANN SURG, V260, P1057, DOI 10.1097/SLA.0000000000000479
   Giordano P, 2016, COLORECTAL DIS, V18, P286, DOI 10.1111/codi.13112
   Gisbert JP, 2015, ALIMENT PHARM THER, V42, P391, DOI 10.1111/apt.13276
   Greener T, 2016, J CROHNS COLITIS, V10, P525, DOI 10.1093/ecco-jcc/jjw006
   Gu J, 2015, COLORECTAL DIS, V17, P66, DOI 10.1111/codi.12796
   Haennig A, 2015, COLORECTAL DIS, V17, P311, DOI 10.1111/codi.12851
   Hurst RD, 2001, SURGERY, V130, P767, DOI 10.1067/msy.2001.117100
   Hyman N, 1999, AM J SURG, V178, P337, DOI 10.1016/S0002-9610(99)00180-4
   Ip B, 2013, ANN ROY COLL SURG, V95, P252, DOI 10.1308/003588413X13511609958451
   James Lind Alliance, IBD PRIOR SETT PARTN
   Jarrar A, 2011, DIS COLON RECTUM, V54, P1537, DOI 10.1097/DCR.0b013e31822d7ddd
   Joo JS, 1998, AM SURGEON, V64, P147
   Kasparek MS, 2007, DIS COLON RECTUM, V50, P2067, DOI 10.1007/s10350-007-9006-5
   Ky AJ, 2008, DIS COLON RECTUM, V51, P838, DOI 10.1007/s10350-007-9191-2
   Lee MJ, 2017, COLORECTAL DIS, V19, P266, DOI 10.1111/codi.13462
   Lichtiger S, 2010, ALIMENT PHARM THER, V32, P1228, DOI 10.1111/j.1365-2036.2010.04466.x
   Mahadev S, 2011, DIS COLON RECTUM, V54, P579, DOI 10.1007/DCR.0b013e3182099d9e
   MAKOWIEC F, 1995, BRIT J SURG, V82, P603, DOI 10.1002/bjs.1800820509
   MCFARLAND LV, 1995, LANCET, V346, P977, DOI 10.1016/S0140-6736(95)91604-0
   McNair AGK, 2017, COLORECTAL DIS, V19, P75, DOI 10.1111/codi.13564
   Mennigen R, 2015, TECH COLOPROCTOL, V19, P241, DOI 10.1007/s10151-015-1284-7
   Mizrahi N, 2002, DIS COLON RECTUM, V45, P1616, DOI 10.1007/s10350-004-7248-z
   Moja L, 2015, ALIMENT PHARM THER, V41, P1055, DOI 10.1111/apt.13190
   Molendijk I, 2014, INFLAMM BOWEL DIS, V20, P2022, DOI 10.1097/MIB.0000000000000148
   Nasseri Y, 2016, COLORECTAL DIS, V18, P351, DOI 10.1111/codi.13268
   Neumann I, 2016, J CLIN EPIDEMIOL, V72, P45, DOI 10.1016/j.jclinepi.2015.11.017
   Ng SC, 2009, AM J GASTROENTEROL, V104, P2973, DOI 10.1038/ajg.2009.509
   Ommer A, 2012, GER MED SCI, V10
   Ozuner G, 1996, DIS COLON RECTUM, V39, P10, DOI 10.1007/BF02048261
   Panés J, 2016, LANCET, V388, P1281, DOI 10.1016/S0140-6736(16)31203-X
   Phillips R, 2009, COLORECTAL SURG COMP
   Régimbeau JM, 1999, J AM COLL SURGEONS, V189, P171, DOI 10.1016/S1072-7515(99)00092-7
   Regueiro M, 2003, INFLAMM BOWEL DIS, V9, P98, DOI 10.1097/00054725-200303000-00003
   Ribas Y, 2016, COLORECTAL DIS, V18, P9, DOI 10.1111/codi.13238
   Rieger, 1999, Colorectal Dis, V1, P238, DOI 10.1046/j.1463-1318.1999.00061.x
   Roy A, 2016, INFLAMM BOWEL DIS, V22, P648, DOI 10.1097/MIB.0000000000000641
   Sackett DL, 1996, BRIT MED J, V312, P71, DOI 10.1136/bmj.312.7023.71
   Sandborn WJ, 2003, GASTROENTEROLOGY, V125, P1508, DOI 10.1016/j.gastro.2003.08.025
   Sands BE, 2004, NEW ENGL J MED, V350, P876, DOI 10.1056/NEJMoa030815
   Sands BE, 2004, CLIN GASTROENTEROL H, V2, P912, DOI 10.1016/S1542-3565(04)00414-8
   SANGWAN YP, 1994, DIS COLON RECTUM, V37, P885, DOI 10.1007/BF02052593
   Schwartz DA, 2001, GASTROENTEROLOGY, V121, P1064, DOI 10.1053/gast.2001.28676
   Senéjoux A, 2016, J CROHNS COLITIS, V10, P141, DOI 10.1093/ecco-jcc/jjv162
   Shahzad F, 2014, J PLAST RECONSTR AES, V67, P1587, DOI 10.1016/j.bjps.2014.05.048
   Singh B, 2004, BRIT J SURG, V91, P801, DOI 10.1002/bjs.4613
   Soltani A, 2010, DIS COLON RECTUM, V53, P486, DOI 10.1007/DCR.0b013e3181ce8b01
   Sonoda T, 2002, DIS COLON RECTUM, V45, P1622, DOI 10.1007/s10350-004-7249-y
   Talbot C, 2005, COLORECTAL DIS, V7, P164, DOI 10.1111/j.1463-1318.2004.00749.x
   Thornton M, 2005, DIS COLON RECTUM, V48, P459, DOI 10.1007/s10350-004-0830-6
   Tiernan J, 2014, COLORECTAL DIS, V16, P965, DOI 10.1111/codi.12790
   Tougeron D, 2009, DIGEST DIS SCI, V54, P1746, DOI 10.1007/s10620-008-0545-y
   Tozer PJ, 2013, COLORECTAL DIS, V15, P871, DOI 10.1111/codi.12114
   Tozer P, 2012, INFLAMM BOWEL DIS, V18, P1825, DOI 10.1002/ibd.21940
   Van Assche G, 2010, J CROHNS COLITIS, V4, P63, DOI 10.1016/j.crohns.2009.09.009
   van der Hagen SJ, 2006, INT J COLORECTAL DIS, V21, P784, DOI 10.1007/s00384-005-0072-7
   van Rheenen PF, 2010, BMJ-BRIT MED J, V341, DOI 10.1136/bmj.c3369
   Vial M, 2010, COLORECTAL DIS, V12, P172, DOI 10.1111/j.1463-1318.2009.01810.x
   Visscher AP, 2015, DIS COLON RECTUM, V58, P533, DOI 10.1097/DCR.0000000000000352
   West RL, 2004, ALIMENT PHARM THERAP, V20, P1329, DOI 10.1111/j.1365-2036.2004.02247.x
   WILLIAMS JG, 1991, DIS COLON RECTUM, V34, P378
   Wu XW, 2015, BIOMED REP, V3, P70, DOI 10.3892/br.2014.368
   Yamamoto T, 2000, WORLD J SURG, V24, P1258, DOI 10.1007/s002680010250
   Yamamoto T, 1999, DIS COLON RECTUM, V42, P96, DOI 10.1007/BF02235190
   Yamamoto T, 2000, DIS COLON RECTUM, V43, P249, DOI 10.1007/BF02236990
   Yassin NA, 2014, ALIMENT PHARM THER, V40, P741, DOI 10.1111/apt.12906
   Zdenkowski N, 2016, BREAST, V26, P31, DOI 10.1016/j.breast.2015.12.007
NR 91
TC 18
Z9 19
U1 0
U2 4
PU WILEY
PI HOBOKEN
PA 111 RIVER ST, HOBOKEN 07030-5774, NJ USA
SN 1462-8910
EI 1463-1318
J9 COLORECTAL DIS
JI Colorectal Dis.
PD MAY
PY 2017
VL 19
IS 5
BP 418
EP 429
DI 10.1111/codi.13672
PG 12
WC Gastroenterology & Hepatology; Surgery
WE Science Citation Index Expanded (SCI-EXPANDED)
SC Gastroenterology & Hepatology; Surgery
GA ET8UB
UT WOS:000400576400011
PM 28387062
DA 2024-01-22
ER

PT J
AU Stovicek, J
   Liskova, P
   Lisy, J
   Hlava, S
   Keil, R
AF Stovicek, Jan
   Liskova, Petra
   Lisy, Jiri
   Hlava, Stepan
   Keil, Radan
TI Crohn's disease: Is there a place for neurological screening?
SO SCANDINAVIAN JOURNAL OF GASTROENTEROLOGY
LA English
DT Article
DE Crohn's disease; demyelinating diseases; inflammatory bowel diseases;
   multiple sclerosis
AB Objective. Neurological complications of inflammatory bowel diseases (IBDs) are not rare but are under-diagnosed; some are probably immune-mediated. Several previous studies have suggested a higher incidence of demyelinating diseases such as multiple sclerosis in IBD patients. In this single-center, prospective, observational study, the authors focus on T2 focal white-matter lesions of the central nervous system on magnetic resonance imaging (MRI) in IBD patients that may be due to demyelination. Material and methods. A total of 70 patients with Crohn's disease were examined before beginning anti-TNF-alpha a therapy. These patients were treated with azathioprine, mesalazine or both. Patients were examined by a neurologist to detect possible signs of demyelinating disease, and patients underwent brain MRI (native T1, T2, and FLAIR sequences). Results. Thirty-seven patients (53%) exhibited abnormalities on neurological examination, and 26 patients (37%) displayed abnormalities on MRI. In seven cases, these MRI abnormalities (periventricular lesions) were suspected to be due to demyelination. Cerebral spinal fluid investigation (including polyclonal bands) was completely negative in five cases and was borderline in one case, and multiple sclerosis was confirmed in one case. Pathological MRI findings in 19 other patients were clinically nonsignificant; most were nonspecific sporadic lesions in white matter or mild atrophy. Conclusions. The results support previous data that the frequency of neurological findings in IBD patients is generally underestimated. With the extension of biological anti-TNF-alpha treatment for IBD, the possibility of a higher risk of developing multiple sclerosis should be considered.
C1 [Stovicek, Jan; Hlava, Stepan; Keil, Radan] Charles Univ Prague, Fac Med 2, Clin Internal Med, Prague, Czech Republic.
   [Liskova, Petra] Charles Univ Prague, Fac Med 2, Neurol Clin, Prague, Czech Republic.
   [Lisy, Jiri] Charles Univ Prague, Fac Med 2, Clin Radiol, Prague, Czech Republic.
C3 Charles University Prague; Charles University Prague; Charles University
   Prague
RP Stovicek, J (通讯作者)，Charles Univ Prague, Fac Med 2, Clin Internal Med, Prague, Czech Republic.
EM jan.stovicek@fnmotol.cz
RI Keil, Radan/AAQ-6496-2021; Stovicek, Jan/ABC-5518-2020; Šťovíček,
   Jan/AAV-1175-2020; Liskova, Petra/C-9680-2011
OI Lisy, Jiri/0000-0003-2255-5923; Hlava, Stepan/0000-0001-8004-844X;
   Liskova, Petra/0000-0001-7834-8486
FU Ministry of Health, Czech Republic - conceptual development of research
   organization, University Hospital Motol, Prague, Czech Republic
   [00064203]
FX The study was supported by Ministry of Health, Czech Republic -
   conceptual development of research organization, University Hospital
   Motol, Prague, Czech Republic 00064203.
CR Andreadou E, 2013, CASE REP NEUROL MED, V2013, DOI 10.1155/2013/671935
   Arnason BGW, 1999, NEUROLOGY, V53, P457, DOI 10.1212/wnl.53.3.457
   Bernstein CN, 2005, GASTROENTEROLOGY, V129, P827, DOI 10.1053/j.gastro.2005.06.021
   Chen M, 2012, J NEUROIMAGING, V22, P38, DOI 10.1111/j.1552-6569.2010.00538.x
   Gupta G, 2005, GASTROENTEROLOGY, V129, P819, DOI 10.1053/j.gastro.2005.06.022
   Kollias G, 1999, IMMUNOL REV, V169, P175, DOI 10.1111/j.1600-065X.1999.tb01315.x
   Lin J, 2008, CLIN IMMUNOL, V126, P13, DOI 10.1016/j.clim.2007.08.012
   Nozaki K, 2011, AM J MED SCI, V342, P352, DOI 10.1097/MAJ.0b013e31822b7bb8
   Oliveira GR, 2008, INFLAMM BOWEL DIS, V14, P389, DOI 10.1002/ibd.20304
   Pugliatti M, 2006, EUR J NEUROL, V13, P700, DOI 10.1111/j.1468-1331.2006.01342.x
   Robinson WH, 2001, ARTHRITIS RHEUM-US, V44, P1977, DOI 10.1002/1529-0131(200109)44:9<1977::AID-ART345>3.0.CO;2-6
   Singh S, 2013, INFLAMM BOWEL DIS, V19, P864, DOI 10.1002/ibd.23011
   Tristano AG, 2010, J NEUROL, V257, P1421, DOI 10.1007/s00415-010-5591-7
NR 13
TC 13
Z9 13
U1 1
U2 12
PU TAYLOR & FRANCIS LTD
PI ABINGDON
PA 2-4 PARK SQUARE, MILTON PARK, ABINGDON OR14 4RN, OXON, ENGLAND
SN 0036-5521
EI 1502-7708
J9 SCAND J GASTROENTERO
JI Scand. J. Gastroenterol.
PD FEB
PY 2014
VL 49
IS 2
BP 173
EP 176
DI 10.3109/00365521.2013.867358
PG 4
WC Gastroenterology & Hepatology
WE Science Citation Index Expanded (SCI-EXPANDED)
SC Gastroenterology & Hepatology
GA 292AU
UT WOS:000329874800006
PM 24299027
DA 2024-01-22
ER

PT J
AU Tilg, H
   Kaser, A
AF Tilg, Herbert
   Kaser, Arthur
TI Vedolizumab, a humanized mAb against the α<sub>4</sub>β<sub>7</sub>
   integrin for the potential treatment of ulcerative colitis and Crohn's
   disease
SO CURRENT OPINION IN INVESTIGATIONAL DRUGS
LA English
DT Article
ID PROGRESSIVE MULTIFOCAL LEUKOENCEPHALOPATHY; MONOCLONAL-ANTIBODY;
   MAINTENANCE THERAPY; NATALIZUMAB; INFLIXIMAB; EXPRESSION; ADALIMUMAB;
   ADHESION; RECEPTOR; ALPHA-4-BETA-7
AB Advances in immunology and genetics have identified new therapeutic targets to control inflammation and symptoms in patients with inflammatory bowel diseases (IBD). Despite the success of anti-TNF therapies in the treatment of IBD, a considerable proportion of patients are refractory to treatment, highlighting an unmet medical need for new therapies. Molecules that direct the trafficking of inflammatory cells, such as the alpha(4)beta(7) integrin, are attractive targets for new drug candidates. The alpha(4)beta(7) integrin is involved in lymphocyte recruitment to the normal and inflamed gut mucosa, and the lymphoid tissue. The pan-alpha(4) integrin neutralizing mAb, natalizumab, is not gut-selective but has demonstrated efficacy in IBD. However, treatment was associated with the occurrence of progressive multifocal leukoencephalopathy, which has limited its use, especially in Europe. Vedolizumab (MNL-0002), Millennium Pharmaceutical's gut-specific, alpha(4)beta(7) integrin-neutralizing mAb, does not affect peripheral blood cell counts and appears to lack systemic effects. Data from phase II clinical trials of vedolizumab demonstrated efficacy with an attractive safety profile, especially in ulcerative colitis. Large phase III, multicenter trials in both ulcerative colitis and Crohn's disease will provide valuable data for the ongoing development of vedolizumab, which might evolve as a new anti-inflammatory treatment option for the management of therapy-refractory patients.
C1 [Tilg, Herbert; Kaser, Arthur] Innsbruck Med Univ, Christian Doppler Res Lab Gut Inflammat, A-6020 Innsbruck, Austria.
C3 Medical University of Innsbruck
RP Tilg, H (通讯作者)，Innsbruck Med Univ, Christian Doppler Res Lab Gut Inflammat, Anichstr 35, A-6020 Innsbruck, Austria.
EM herbert.tilg@i-med.ac.at
CR [Anonymous], COCHRANE DATABASE SY
   [Anonymous], COCHRANE DATABASE SY
   Arihiro S, 2002, PATHOL INT, V52, P367, DOI 10.1046/j.1440-1827.2002.01365.x
   Baumgart DC, 2010, INFLAMM BOWEL DIS, V16, P537, DOI 10.1002/ibd.21078
   Benchimol EI, 2011, INFLAMM BOWEL DIS, V17, P423, DOI 10.1002/ibd.21349
   Bennett JL, 2006, NEUROL RES, V28, P291, DOI 10.1179/016164106X98189
   BERLIN C, 1993, CELL, V74, P185, DOI 10.1016/0092-8674(93)90305-A
   Clifford DB, 2010, LANCET NEUROL, V9, P438, DOI 10.1016/S1474-4422(10)70028-4
   Colombel JF, 2007, GASTROENTEROLOGY, V132, P52, DOI 10.1053/j.gastro.2006.11.041
   ERLE DJ, 1994, J IMMUNOL, V153, P517
   Feagan B, 2009, INFLAMM BOWEL DIS, V15, pS12, DOI 10.1097/00054725-200912002-00033
   FEAGAN B, 2010, C EUR CROHNS COL ORG
   FEAGAN B, 2003, AM J GASTROENTEROL S, V98
   Feagan BG, 2009, CLIN GASTROENTEROL H, V7, P494
   Feagan B.G., 2000, GASTROENTEROLOGY S2, V118
   Feagan BG, 2005, NEW ENGL J MED, V352, P2499, DOI 10.1056/NEJMoa042982
   FEAGAN BG, 2003, GUT S6, V52
   FEAGAN BG, 2003, GASTROENTEROLOGY S1, V124
   Feagan BG, 2008, CLIN GASTROENTEROL H, V6, P1370, DOI 10.1016/j.cgh.2008.06.007
   Fedyk E, 2009, INFLAMM BOWEL DIS, V15, pS50, DOI 10.1097/00054725-200912002-00154
   FEDYK ER, 2010, J CROHNS COLITIS, V4
   GHOSH S, 2003, DONOGHUE S N ENGL J, V348, P24
   Gordon FH, 2001, GASTROENTEROLOGY, V121, P268, DOI 10.1053/gast.2001.26260
   Gordon FH, 2002, ALIMENT PHARM THER, V16, P699, DOI 10.1046/j.1365-2036.2002.01205.x
   Hanauer SB, 2006, GASTROENTEROLOGY, V130, P323, DOI 10.1053/j.gastro.2005.11.030
   Hanauer SB, 2002, LANCET, V359, P1541, DOI 10.1016/S0140-6736(02)08512-4
   Hesterberg PE, 1996, GASTROENTEROLOGY, V111, P1373, DOI 10.1053/gast.1996.v111.pm8898653
   Hynes RO, 2002, CELL, V110, P673, DOI 10.1016/S0092-8674(02)00971-6
   Kaser A, 2010, ANNU REV IMMUNOL, V28, P573, DOI 10.1146/annurev-immunol-030409-101225
   KLEINSCHMIDTDEM.BK, 2005, TYLER KL N ENGL J ME, V353, P369
   LANGERGOULD A, 2005, PELLETIER D N ENGL J, V353, P375
   LAZAROVITS AI, 1984, J IMMUNOL, V133, P1857
   Locksley RM, 2001, CELL, V104, P487, DOI 10.1016/S0092-8674(01)00237-9
   Loftus EV, 2004, GASTROENTEROLOGY, V126, P1504, DOI 10.1053/j.gastro.2004.01.063
   Major EO, 2009, NEW ENGL J MED, V361, P1041, DOI 10.1056/NEJMp0906248
   PARIKH A, 2010, GASTROENTEROLOGY S1, V138
   PARIKH A, 2009, J CROHNS COLITIS, V4
   PARIKH A, 2008, INFLAMM BOWEL DIS S3, V14
   Podolsky DK, 2002, NEW ENGL J MED, V347, P417, DOI 10.1056/NEJMra0804647
   Present DH, 1999, NEW ENGL J MED, V340, P1398, DOI 10.1056/NEJM199905063401804
   Rutgeerts P, 2005, NEW ENGL J MED, V353, P2462, DOI 10.1056/NEJMoa050516
   Sandborn WJ, 2007, GUT, V56, P1232, DOI 10.1136/gut.2006.106781
   Sandborn WJ, 2005, NEW ENGL J MED, V353, P1912, DOI 10.1056/NEJMoa043335
   SANDBORN WJ, 2007, SCHREIBER S N ENGL J, V357, P228
   Sands BE, 2004, NEW ENGL J MED, V350, P876, DOI 10.1056/NEJMoa030815
   SCHOLZ C, 2009, C EUR CROHNS COL ORG
   SCHREIBER S, 2007, SANDBORN WJ N ENGL J, V357, P239
   Sethi G, 2009, ADV EXP MED BIOL, V647, P37, DOI 10.1007/978-0-387-89520-8_3
   Soler D, 2009, J PHARMACOL EXP THER, V330, P864, DOI 10.1124/jpet.109.153973
   Souza HS, 1999, GUT, V45, P856, DOI 10.1136/gut.45.6.856
   TARGAN SR, 1997, RUTGEERTS PJ N ENGL, V337, P1029
   Targan SR, 2007, GASTROENTEROLOGY, V132, P1672, DOI 10.1053/j.gastro.2007.03.024
   Tidswell M, 1997, J IMMUNOL, V159, P1497
   Van Assche G, 2010, NAT REV GASTRO HEPAT, V7, P79, DOI 10.1038/nrgastro.2009.220
   VANASSCHE GVAN, 2005, RUTGEERTS N ENGL J M, V353, P362
   VONANDRIAN UH, 2003, ENGELHARDT B N ENGL, V348, P68
   Yousry TA, 2006, NEW ENGL J MED, V354, P924, DOI 10.1056/NEJMoa054693
NR 57
TC 30
Z9 32
U1 0
U2 6
PU THOMSON REUTERS (SCIENTIFIC) LTD
PI LONDON
PA 77 HATTON GARDEN, LONDON, EC1N 8JS, ENGLAND
SN 1472-4472
EI 2040-3429
J9 CURR OPIN INVEST DR
JI Curr. Opin. Investig. Drugs
PD NOV
PY 2010
VL 11
IS 11
BP 1295
EP 1304
PG 10
WC Pharmacology & Pharmacy
WE Science Citation Index Expanded (SCI-EXPANDED)
SC Pharmacology & Pharmacy
GA 674VO
UT WOS:000283778400011
PM 21157649
DA 2024-01-22
ER

PT J
AU Rezaie, A
   Kuenzig, ME
   Benchimol, EI
   Griffiths, AM
   Otley, AR
   Steinhart, AH
   Kaplan, GG
   Seow, CH
AF Rezaie, Ali
   Kuenzig, M. Ellen
   Benchimol, Eric I.
   Griffiths, Anne Marie
   Otley, Anthony R.
   Steinhart, A. Hillary
   Kaplan, Gilaad G.
   Seow, Cynthia H.
TI Budesonide for induction of remission in Crohn's disease
SO COCHRANE DATABASE OF SYSTEMATIC REVIEWS
LA English
DT Review
DE Administration, Oral; Anti-Inflammatory Agents [administration & dosage;
   adverse effects]; Budesonide [administration & dosage; adverse effects];
   Crohn Disease [drug therapy]; Randomized Controlled Trials as Topic;
   Remission Induction; Humans
ID INFLAMMATORY-BOWEL-DISEASE; MODIFIED RELEASE BUDESONIDE; ORAL
   BUDESONIDE; DOUBLE-BLIND; MAINTAINING REMISSION; MAINTENANCE TREATMENT;
   SYSTEMIC STEROIDS; SHORT-TERM; THERAPY; PREDNISOLONE
AB Background
   Corticosteroids are commonly used for the induction of remission in Crohn's disease. However, traditional corticosteroids can cause significant adverse events. Budesonide is an alternative glucocorticoid with limited systemic bioavailability.
   Objectives
   The primary objective was to evaluate the efficacy and safety of oral budesonide for the induction of remission in Crohn's disease.
   Search methods
   The following electronic databases were searched up to June 2014: MEDLINE, EMBASE, the Cochrane Central Register of Controlled Trials, the Cochrane IBD/FBD Group Specialised Trial Register, and ClinicalTrials.gov. Reference lists of articles, as well as conference proceedings were manually searched.
   Selection criteria
   Randomised controlled trials comparing budesonide to a placebo or active comparator were considered for inclusion.
   Data collection and analysis
   Two independent investigators reviewed studies for eligibility, extracted the data and assessed study quality. Methodological quality was assessed using the Cochrane risk of bias tool The overall quality of the evidence supporting the outcomes was evaluated using the GRADE criteria. Meta-analysis was performed using RevMan 5.3.5 software. The primary outcome was induction of remission (defined by a Crohn's disease activity index (CDAI) < 150) by week 8 to 16 of treatment. Secondary outcomes included: time to remission, mean change in CDAI, clinical, histological or endoscopic improvement, improvement in quality of life, adverse events and early withdrawal. We calculated the relative risk (RR) and corresponding 95% confidence intervals (CIs) for each dichotomous outcome and the mean difference and corresponding 95% CI for each continuous outcome. Data were analyzed on an intention-to-treat basis. A random-effects model was used for the pooled analyses. The overall quality of the evidence supporting the primary outcomes and selected secondary outcomes was evaluated using the GRADE criteria.
   Main results
   Fourteen studies (1805 patients) were included: Nine (779 patients) compared budesonide to conventional corticosteroids, three (535 patients) were placebo-controlled, and two (491 patients) compared budesonide to mesalamine. Ten studies were judged to be at low risk of bias. Three studies were judged to be at high risk of bias due to open label design. One study was judged to be at high risk of bias due to selective reporting. After eight weeks of treatment, 9 mg budesonide was significantly more effective than placebo for induction of clinical remission. Forty-seven per cent (115/246) of budesonide patients achieved remission at 8 weeks compared to 22% (29/133) of placebo patients (RR 1.93, 95% CI 1.37 to 2.73; 3 studies, 379 patients). A GRADE analysis indicated that the overall quality of the evidence for this outcome was moderate due to sparse data (144 events). Budesonide was significantly less effective than conventional steroids for induction of remission at eight weeks. Fifty-two per cent of budesonide patients achieved remission at week 8 compared to 61% of patients who received conventional steroids (RR 0.85, 95% CI 0.75 to 0.97; 8 studies, 750 patients). A GRADE analysis indicated that the overall quality of the evidence for this outcome was moderate due to risk of bias. Budesonide was significantly less effective than conventional steroids among patients with severe disease (CDAI > 300) (RR 0.52, 95% CI 0.28 to 0.95). Studies comparing budesonide to mesalamine were not pooled due to heterogeneity (I-2 = 81%). One study (n = 182) found budesonide to be superior to mesalamine for induction of remission at 8 weeks. Sixty-eight per cent (63/93) of budesonide patients were in remission at 8 weeks compared to 42% (37/89) of mesalamine patients (RR 1.63, 95% CI 1.23 to 2.16). The other study found no statistically significant difference in remission rates at eight weeks. Sixty-nine per cent (107/154) of budesonide patients were in remission at 8 weeks compared to 62% (132/242) of mesalamine patients (RR 1.12, 95% CI 0.95 to 1.32). Fewer adverse events occurred in those treated with budesonide compared to conventional steroids (RR 0.64, 95% CI 0.54 to 0.76) and budesonide was better than conventional steroids in preserving adrenal function (RR for abnormal ACTH test 0.65, 95% CI 0.55 to 0.78).
   Authors' conclusions
   Budesonide is more effective than placebo for induction of remission in Crohn's disease. Although short-term efficacy with budesonide is less than with conventional steroids, particularly in those with severe disease or more extensive colonic involvement, the likelihood of adverse events and adrenal suppression with budesonide is lower. The current evidence does not allow for a firm conclusion on the relative efficacy of budesonide compared to 5-ASA products.
C1 [Rezaie, Ali] Cedars Sinai Med Ctr, Dept Med, Los Angeles, CA 90048 USA.
   [Kuenzig, M. Ellen; Kaplan, Gilaad G.; Seow, Cynthia H.] Univ Calgary, Dept Med, Calgary, AB, Canada.
   [Kuenzig, M. Ellen; Kaplan, Gilaad G.; Seow, Cynthia H.] Univ Calgary, Dept Community Hlth Sci, Calgary, AB, Canada.
   [Benchimol, Eric I.] Childrens Hosp Eastern Ontario, Div Gastroenterol Hepatol & Nutr, CHEO Inflammatory Bowel Dis Ctr, Ottawa, ON K1H 8L1, Canada.
   [Benchimol, Eric I.] Univ Ottawa, Sch Epidemiol Publ Hlth & Prevent Med, Dept Pediat, Ottawa, ON, Canada.
   [Griffiths, Anne Marie] Hosp Sick Children, Dept Gastroenterol Hepatol & Nutr, Toronto, ON M5G 1X8, Canada.
   [Otley, Anthony R.] IWK Hlth Ctr, Head Div Gastroenterol, Halifax, NS, Canada.
   [Steinhart, A. Hillary] Mt Sinai Hosp, Div Gastroenterol, Dept Med, Toronto, ON M5G 1X5, Canada.
C3 Cedars Sinai Medical Center; University of Calgary; University of
   Calgary; University of Ottawa; Children's Hospital of Eastern Ontario;
   University of Ottawa; University of Toronto; Hospital for Sick Children
   (SickKids); Dalhousie University; University of Toronto; Sinai Health
   System Toronto; Lunenfeld Tanenbaum Research Institute
RP Seow, CH (通讯作者)，Univ Calgary, Dept Med, Calgary, AB, Canada.
EM cseow@ucalgary.ca
RI Rezaie, Ali/AAI-1659-2021; Kaplan, Gil/AAH-2335-2021; Benchimol, Eric
   Ian/A-7711-2010
OI Rezaie, Ali/0000-0002-0106-372X; Kaplan, Gil/0000-0003-2719-0556;
   Benchimol, Eric Ian/0000-0001-8855-3598; Kuenzig, M
   Ellen/0000-0002-3984-8426; Otley, Anthony/0000-0002-7371-9302
FU Inflammatory Bowel Disease Centre, Mount Sinai Hospital, University of
   Toronto, Toronto, Ontario, Canada; Department of Health Policy,
   Management and Evaluation, University of Toronto, Toronto, Canada;
   Clinician-Scientist Training Program, The Hospital for Sick Children,
   Toronto, Ontario, Canada; Division of Gastroenterology, Hepatology &
   Nutrition, The Hospital for Sick Children, Toronto, Ontario, Canada;
   Dalhousie University, Halifax, Nova Scotia, Canada
FX Internal sources; CHS, AHS: Inflammatory Bowel Disease Centre, Mount
   Sinai Hospital, University of Toronto, Toronto, Ontario, Canada.; CHS,
   EIB, AHS: Department of Health Policy, Management and Evaluation,
   University of Toronto, Toronto, Canada.; EIB: Clinician-Scientist
   Training Program, The Hospital for Sick Children, Toronto, Ontario,
   Canada.; EIB, AMG: Division of Gastroenterology, Hepatology & Nutrition,
   The Hospital for Sick Children, Toronto, Ontario, Canada.; ARO:
   Dalhousie University, Halifax, Nova Scotia, Canada.
CR Bar-Meir S, 1998, GASTROENTEROLOGY, V115, P835, DOI 10.1016/S0016-5085(98)70254-9
   Barnes PJ, 2005, IMMUNOL ALLERGY CLIN, V25, P451, DOI 10.1016/j.iac.2005.05.003
   Baumgart DC, 2007, LANCET, V369, P1641, DOI 10.1016/S0140-6736(07)60751-X
   BEST WR, 1976, GASTROENTEROLOGY, V70, P439
   Caesar I, 1997, HEPATO-GASTROENTEROL, V44, P445
   Campieri M, 1997, GUT, V41, P209, DOI 10.1136/gut.41.2.209
   Cortot A, 2001, GUT, V48, P186, DOI 10.1136/gut.48.2.186
   D'Haens G, 1998, ALIMENT PHARM THERAP, V12, P419
   DERSIMONIAN R, 1986, CONTROL CLIN TRIALS, V7, P177, DOI 10.1016/0197-2456(86)90046-2
   Dignass A, 2014, J CROHNS COLITIS, V8, P1
   Ecker KW, 2003, SCAND J GASTROENTERO, V38, P288, DOI 10.1080/00365520310000645
   Escher JC, 2004, EUR J GASTROEN HEPAT, V16, P47, DOI 10.1097/00042737-200401000-00008
   Ewe K, 1999, EUR J GASTROEN HEPAT, V11, P277, DOI 10.1097/00042737-199903000-00011
   Fedorak RN, 2005, ADV DRUG DELIVER REV, V57, P303, DOI 10.1016/j.addr.2004.08.009
   Ferguson A, 1998, ALIMENT PHARM THERAP, V12, P175
   Florin THJ, 2000, CLIN EXP PHARMACOL P, V27, P295, DOI 10.1046/j.1440-1681.2000.03238.x
   FOLLMANN D, 1992, J CLIN EPIDEMIOL, V45, P769, DOI 10.1016/0895-4356(92)90054-Q
   Ford AC, 2011, AM J GASTROENTEROL, V106, P590, DOI 10.1038/ajg.2011.70
   Gelbmann CM, 2001, EUR J GASTROEN HEPAT, V13, P1431, DOI 10.1097/00042737-200112000-00006
   Green JRB, 2001, ALIMENT PHARM THERAP, V15, P1331, DOI 10.1046/j.1365-2036.2001.01055.x
   Greenberg GR, 1996, GASTROENTEROLOGY, V110, P45, DOI 10.1053/gast.1996.v110.pm8536887
   Greenberg GR, 1994, INFLAMM BOWEL DIS, V331, P836
   Gross V, 1998, GUT, V42, P493, DOI 10.1136/gut.42.4.493
   Gross V, 1996, EUR J GASTROEN HEPAT, V8, P905
   Gross V, 1997, GASTROENTEROLOGY, V112, pA986
   Gross V, 1997, GASTROENTEROLOGY, V112, pA987
   Hanauer S, 2005, ALIMENT PHARM THERAP, V21, P363, DOI 10.1111/j.1365-2036.2005.02338.x
   Hanauer SB, 2006, GASTROENTEROLOGY, V130, P323, DOI 10.1053/j.gastro.2005.11.030
   HARVEY RF, 1980, LANCET, V1, P514
   Hazlewood GS, 2015, GASTROENTEROLOGY, V148, P344, DOI 10.1053/j.gastro.2014.10.011
   Hellers G, 1999, GASTROENTEROLOGY, V116, P294, DOI 10.1016/S0016-5085(99)70125-3
   Herfarth H, 2004, INT J COLORECTAL DIS, V19, P147, DOI 10.1007/s00384-003-0529-5
   Higgins J, 2012, COCHRANE DB SYST REV, DOI 10.1002/14651858.ED000049
   HYAMS JS, 1991, J PEDIATR GASTR NUTR, V12, P439, DOI 10.1097/00005176-199105000-00005
   Irvine EJ, 1996, RES CLIN FORUMS, V18, P81
   Kane SV, 2002, ALIMENT PHARM THER, V16, P1509, DOI 10.1046/j.1365-2036.2002.01289.x
   Kundhal P, 2001, J PEDIATR GASTR NUTR, V33, P75, DOI 10.1097/00005176-200107000-00013
   Levesque BG, 2012, INFLAMM BOWEL DIS, V18, P795, DOI 10.1002/ibd.21813
   Levine A, 2002, J PEDIATR-US, V140, P75, DOI 10.1067/mpd.2002.119992
   Levine A, 2003, J PEDIATR GASTR NUTR, V36, P248, DOI 10.1097/00005176-200302000-00017
   Levine A, 2009, INFLAMM BOWEL DIS, V15, P1055, DOI 10.1002/ibd.20881
   Lim WC, 2010, COCHRANE DB SYST REV, DOI 10.1002/14651858.CD008870
   LOFBERG R, 1993, ALIMENT PHARM THERAP, V7, P611
   Lofberg R, 1996, GUT, V39, P82, DOI 10.1136/gut.39.1.82
   Lowry P W, 1999, Gastroenterology, V116, P1263, DOI 10.1016/S0016-5085(99)70034-X
   MALCHOW H, 1984, GASTROENTEROLOGY, V86, P249
   Mantzaris GJ, 2003, CLIN GASTROENTEROL H, V1, P122, DOI 10.1053/cgh.2003.50015
   Mantzaris GJ, 2009, INFLAMM BOWEL DIS, V15, P375, DOI 10.1002/ibd.20777
   Nos P, 2001, MED CLIN-BARCELONA, V116, P47, DOI 10.1016/S0025-7753(01)71716-2
   NOVACEK G, 1995, Z GASTROENTEROL, V33, P251
   Otley A, 2005, COCHRANE DB SYST REV, DOI 10.1002/14651858.CD000296.pub2
   Papi C, 2000, ALIMENT PHARM THERAP, V14, P1419, DOI 10.1046/j.1365-2036.2000.00867.x
   ROTH M, 1993, AM J GASTROENTEROL, V88, P968
   RUTGEERTS P, 1994, NEW ENGL J MED, V331, P842, DOI 10.1056/NEJM199409293311304
   Sandborn WJ, 2007, NEW ENGL J MED, V357, P228, DOI 10.1056/NEJMoa067594
   Sandborn WJ, 2013, NEW ENGL J MED, V369, P711, DOI 10.1056/NEJMoa1215739
   Sandborn WJ, 2005, AM J GASTROENTEROL, V100, P1780, DOI 10.1111/j.1572-0241.2005.41992.x
   Schoon EJ, 2005, CLIN GASTROENTEROL H, V3, P113, DOI 10.1016/S1542-3565(04)00662-7
   SEOW CH, 2008, COCHRANE DB SYST REV, V16
   SIMMS L, 2001, COCHRANE DATABASE SY
   SINGLETON JW, 1979, GASTROENTEROLOGY, V77, P870
   Steinhart AH, 2002, GASTROENTEROLOGY, V123, P33, DOI 10.1053/gast.2002.34225
   SUMMERS RW, 1979, GASTROENTEROLOGY, V77, P847
   Suzuki Y, 2013, J CROHNS COLITIS, V7, P239, DOI 10.1016/j.crohns.2012.06.006
   Targan SR, 1997, NEW ENGL J MED, V337, P1029, DOI 10.1056/NEJM199710093371502
   Thomsen OO, 1998, NEW ENGL J MED, V339, P370, DOI 10.1056/NEJM199808063390603
   Thomsen OO, 2002, AM J GASTROENTEROL, V97, P649
   Tillinger W, 1998, AM J GASTROENTEROL, V93, P1848
   Tremaine WJ, 2002, AM J GASTROENTEROL, V97, P1748
   Tromm A, 2011, GASTROENTEROLOGY, V140, P425, DOI 10.1053/j.gastro.2010.11.004
   TRUELOVE SC, 1954, BRIT MED J, V2, P375, DOI 10.1136/bmj.2.4884.375
   Tursi A, 2006, MED SCI MONITOR, V12, pPI29
   VANHEES PAM, 1980, GUT, V21, P279, DOI 10.1136/gut.21.4.279
   VANIERSSEL AJHM, 1995, ALIMENT PHARM THERAP, V9, P173
   WINSHIP DH, 1979, GASTROENTEROLOGY, V77, P829
   1999, GENEESMIDDELENBULLET, V33, P21
NR 76
TC 49
Z9 58
U1 0
U2 14
PU WILEY
PI HOBOKEN
PA 111 RIVER ST, HOBOKEN 07030-5774, NJ USA
SN 1469-493X
EI 1361-6137
J9 COCHRANE DB SYST REV
JI Cochrane Database Syst Rev.
PY 2015
IS 6
AR CD000296
DI 10.1002/14651858.CD000296.pub4
PG 104
WC Medicine, General & Internal
WE Science Citation Index Expanded (SCI-EXPANDED)
SC General & Internal Medicine
GA CM3TE
UT WOS:000357606400003
PM 26039678
OA Green Published
DA 2024-01-22
ER

PT J
AU Setty-Shah, N
   Maranda, L
   Nwosu, BU
AF Setty-Shah, Nithya
   Maranda, Louise
   Nwosu, Benjamin Udoka
TI Adiposity is associated with early reduction in bone mass in pediatric
   inflammatory bowel disease
SO NUTRITION
LA English
DT Article
DE Ulcerative colitis; Crohn disease; Bone mineral density; Adiposity;
   Inflammation
ID VITAMIN-D STATUS; ACTIVATED-RECEPTOR-GAMMA; NECROSIS-FACTOR-ALPHA;
   MINERAL DENSITY; RISK-FACTORS; LONGITUDINAL ASSESSMENT;
   BODY-COMPOSITION; CROHN-DISEASE; YOUNG-ADULTS; FAT MASS
AB Objectives: The effect of adiposity on bone mass in the early phases of inflammatory bowel disease (IBD) in children and adolescents is unclear. The aim of this study was to determine the role of adiposity on bone mass in the first 3 y of diagnosis of IBD. The expected result is that increased adiposity will be associated with increased bone mass in both the controls and IBD subjects.
   Methods: Height-adjusted bone mineral density (BMD) z-scores of 25 subjects, age 13.97 +/- 2.70 y, diagnosed with IBD for <4 y were compared to 24 controls, age 13.65 +/- 2.60 y. Overweight was defined as BMI of >= 85th but <95th percentile, and obesity as BMI >= 95th percentile. Severity of IBD was determined by the Pediatric Crohn's Disease Activity Index and Lichtiger Colitis Activity Index.
   Results: Before stratification by BMI criterion, height-adjusted BMD z-scores were not significantly lower in IBD subjects versus controls for both the femoral neck (-0.8 +/- 1.1 versus 0.06 +/- 1.1, P = 0.070) and lumbar vertebrae (-0.4 +/- 1.2 versus 0.2 +/- 1.2, P = 0.086). Following stratification, height-adjusted BMD z-scores were significantly lower in the overweight/obese IBD subjects versus overweight/obese controls for femoral neck (-0.9 +/- 0.9 versus 0.3 +/- 1.3, P = 0.032); and non-significantly lower for the lumbar spine z-score (-0.4 +/- 1.6 versus 0.5 +/- 1.3, P = 0.197). BMD z-score had no relationship with the duration of disease, steroid therapy, and the severity of disease.
   Conclusion: Adiposity was associated with reduced bone mass in the early phases of IBD, but with increased bone mass in the controls. (C) 2016 Elsevier Inc. All rights reserved.
C1 [Setty-Shah, Nithya; Nwosu, Benjamin Udoka] Univ Massachusetts, Sch Med, Dept Pediat, Worcester, MA USA.
   [Maranda, Louise] Univ Massachusetts, Sch Med, Dept Quantitat Hlth Sci, Worcester, MA USA.
C3 University of Massachusetts System; University of Massachusetts
   Worcester; University of Massachusetts System; University of
   Massachusetts Worcester
RP Nwosu, BU (通讯作者)，Univ Massachusetts, Sch Med, Dept Pediat, Worcester, MA USA.
EM Benjamin.Nwosu@umassmemorial.org
RI Nwosu, Benjamin/JCF-2051-2023
CR Abraham BP, 2014, DIGEST DIS SCI, V59, P1878, DOI 10.1007/s10620-014-3102-x
   Autier P, 2014, LANCET DIABETES ENDO, V2, P76, DOI 10.1016/S2213-8587(13)70165-7
   Lopes LHC, 2008, DIGEST DIS SCI, V53, P2746, DOI 10.1007/s10620-008-0223-0
   Cravo M, 2010, INFLAMM BOWEL DIS, V16, P2117, DOI 10.1002/ibd.21297
   David V, 2007, ENDOCRINOLOGY, V148, P2553, DOI 10.1210/en.2006-1704
   Day AS, 2012, WORLD J GASTROENTERO, V18, P5862, DOI 10.3748/wjg.v18.i41.5862
   De Laet C, 2005, OSTEOPOROSIS INT, V16, P1330, DOI 10.1007/s00198-005-1863-y
   Desreumaux P, 1999, GASTROENTEROLOGY, V117, P73, DOI 10.1016/S0016-5085(99)70552-4
   Drouet M, 2012, NUTRITION, V28, P113, DOI 10.1016/j.nut.2011.09.009
   Dubner SE, 2009, GASTROENTEROLOGY, V136, P123, DOI 10.1053/j.gastro.2008.09.072
   El-Matary W, 2011, DIGEST DIS SCI, V56, P825, DOI 10.1007/s10620-010-1380-5
   Escher JC, 2005, J PEDIATR GASTR NUTR, V41, P1
   Fink C, 2012, INFLAMM BOWEL DIS, V18, P1550, DOI 10.1002/ibd.22893
   Gimble JM, 1996, MOL PHARMACOL, V50, P1087
   Gordon CM, 2008, J CLIN DENSITOM, V11, P43, DOI 10.1016/j.jocd.2007.12.005
   Goulding A, 2001, J PEDIATR-US, V139, P509, DOI 10.1067/mpd.2001.116297
   Greco EA, 2010, INT J CLIN PRACT, V64, P817, DOI 10.1111/j.1742-1241.2009.02301.x
   Gregoire FM, 1998, PHYSIOL REV, V78, P783, DOI 10.1152/physrev.1998.78.3.783
   Harpavat M, 2005, J PEDIATR GASTR NUTR, V40, P295, DOI 10.1097/01.MPG.0000153278.98861.32
   Herzog D, 1998, INFLAMM BOWEL DIS, V4, P261, DOI 10.1002/ibd.3780040402
   HOTAMISLIGIL GS, 1995, J CLIN INVEST, V95, P2409, DOI 10.1172/JCI117936
   HYAMS JS, 1991, J PEDIATR GASTR NUTR, V12, P439, DOI 10.1097/00005176-199105000-00005
   Ilich JZ, 1998, J AM COLL NUTR, V17, P136, DOI 10.1080/07315724.1998.10718739
   Janicka A, 2007, J CLIN ENDOCR METAB, V92, P143, DOI 10.1210/jc.2006-0794
   Kuczmarski Robert J, 2002, Vital Health Stat 11, P1
   LICHTIGER S, 1994, NEW ENGL J MED, V330, P1841, DOI 10.1056/NEJM199406303302601
   Malik S, 2011, J PEDIATR GASTR NUTR, V52, P31, DOI 10.1097/MPG.0b013e3181edd797
   Mundy GR, 2007, NUTR REV, V65, pS147, DOI 10.1301/nr.2007.dec.S147-S151
   Paganelli M, 2007, INFLAMM BOWEL DIS, V13, P416, DOI 10.1002/ibd.20039
   Pappa HM, 2006, PEDIATRICS, V118, P1950, DOI 10.1542/peds.2006-0841
   Pappa HM, 2011, J PEDIATR GASTR NUTR, V53, P361, DOI 10.1097/MPG.0b013e3182250b3e
   Pichler J, 2014, ACTA PAEDIATR, V103, pE69, DOI 10.1111/apa.12448
   Ribeiro D, 2015, EUR J PEDIATR, V174, P911, DOI 10.1007/s00431-014-2479-z
   Sabatier JP, 1999, OSTEOPOROSIS INT, V9, P476, DOI 10.1007/s001980050173
   Schmidt S, 2012, J PEDIATR GASTR NUTR, V55, P511, DOI 10.1097/MPG.0b013e31825817a0
   Schoon EJ, 2000, GASTROENTEROLOGY, V119, P1203, DOI 10.1053/gast.2000.19280
   Semeao EJ, 1999, J PEDIATR-US, V135, P593, DOI 10.1016/S0022-3476(99)70058-2
   Sen B, 2008, ENDOCRINOLOGY, V149, P6065, DOI 10.1210/en.2008-0687
   Smith Matthew R, 2004, J Urol, V172, pS52, DOI 10.1097/01.ju.0000141820.17959.2f
   Smith MR, 2004, J UROLOGY, V172, pS6
   Veerappan SG, 2011, ALIMENT PHARM THER, V33, P1261, DOI 10.1111/j.1365-2036.2011.04667.x
   Veit LE, 2015, NUTRITION, V31, P994, DOI 10.1016/j.nut.2015.03.010
   Walther F, 2006, J PEDIATR GASTR NUTR, V43, P42, DOI 10.1097/01.mpg.0000228105.91240.80
   Wellen KE, 2003, J CLIN INVEST, V112, P1785, DOI 10.1172/JCI20514
   Wong SC, 2014, EUR J PEDIATR, V173, P141, DOI 10.1007/s00431-013-2174-5
   Wu HM, 2007, AUSTRALAS PHYS ENG S, V30, P341
   Zemel BS, 2010, J CLIN ENDOCR METAB, V95, P1265, DOI 10.1210/jc.2009-2057
   Zhao LJ, 2008, J BONE MINER RES, V23, P17, DOI 10.1359/JBMR.070813
NR 48
TC 3
Z9 3
U1 0
U2 4
PU ELSEVIER SCIENCE INC
PI NEW YORK
PA STE 800, 230 PARK AVE, NEW YORK, NY 10169 USA
SN 0899-9007
EI 1873-1244
J9 NUTRITION
JI Nutrition
PD JUL-AUG
PY 2016
VL 32
IS 7-8
BP 761
EP 766
DI 10.1016/j.nut.2016.01.004
PG 6
WC Nutrition & Dietetics
WE Science Citation Index Expanded (SCI-EXPANDED)
SC Nutrition & Dietetics
GA DN4SY
UT WOS:000377058700006
PM 27138109
OA Green Accepted
DA 2024-01-22
ER

PT J
AU De Voogd, FA
   Mookhoek, A
   Gecse, KB
   De Hertogh, G
   Bemelman, WA
   Buskens, CJ
   D'Haens, GR
AF De Voogd, F. A.
   Mookhoek, A.
   Gecse, K. B.
   De Hertogh, G.
   Bemelman, W. A.
   Buskens, C. J.
   D'Haens, G. R.
TI Systematic Review: Histological Scoring of Strictures in Crohn's Disease
SO JOURNAL OF CROHNS & COLITIS
LA English
DT Review
DE Histopathology; Crohn's Disease; strictures
ID SHEAR-WAVE ELASTOGRAPHY; REAL-TIME ELASTOGRAPHY; INTESTINAL FIBROSIS;
   COMPUTED-TOMOGRAPHY; ULCERATIVE-COLITIS; MR ENTEROGRAPHY; INFLAMMATION;
   ULTRASOUND; TISSUE; VALIDATION
AB Background and Aims: In Crohn's disease, many patients develop a stricture, which can due to inflammation, fibrosis and muscular changes or all at the same time. Determining the predominant component has therapeutic consequences but remains challenging. To develop imaging techniques that assess the nature of a stricture, a gold standard is needed and histopathology is considered as such. This paper provides an overview of published histological scoring systems for strictures in Crohn's disease.
   Methods: A systematic literature review according to PRISMA guidelines was performed of histological scoring indices that assessed whether a stricture was inflammation-predominant or fibrosis-predominant. Multiple libraries were searched from inception to December 2018. Two reviewers independently assessed abstracts and full-texts.
   Results: Sixteen articles were identified as suitable for this systematic review. A large number of parameters were reported. Extent of neutrophil infiltration and extent of fibrosis in the bowel wall were most frequently described to reflect severity of inflammation and fibrosis, respectively. Among the 16 studies, only two described a numerical scoring system for the inflammatory and fibrotic component separately. Smooth muscle changes were scored in a minority of studies.
   Conclusions: Multiple scoring systems have been developed. There was large heterogeneity in scoring per parameter and construction of numerical scoring systems. Therefore, we feel that none of the systems is suitable to be used as gold standard. We offer an overview of histological parameters that could be incorporated in a future histological scoring index for strictures.
C1 [De Voogd, F. A.; Gecse, K. B.; D'Haens, G. R.] Univ Amsterdam, Amsterdam Med Ctr, Dept Gastroenterol & Hepatol, Amsterdam UMC, Amsterdam, Netherlands.
   [Mookhoek, A.] Vrije Univ Amsterdam, VU Med Ctr, Dept Pathol, Amsterdam UMC, Amsterdam, Netherlands.
   [De Hertogh, G.] Univ Leuven, Univ Hosp Leuven, Dept Pathol, Leuven, Belgium.
   [Bemelman, W. A.; Buskens, C. J.] Univ Amsterdam, Amsterdam Med Ctr, Dept Surg, Amsterdam UMC, Amsterdam, Netherlands.
C3 University of Amsterdam; Academic Medical Center Amsterdam; University
   of Amsterdam; Vrije Universiteit Amsterdam; VU UNIVERSITY MEDICAL
   CENTER; KU Leuven; University Hospital Leuven; University of Amsterdam;
   Academic Medical Center Amsterdam
RP D'Haens, GR (通讯作者)，Univ Amsterdam, Dept Gastroenterol & Hepatol, Med Ctr, Room C2-208,Meibergdreef 9, NL-1105 AZ Amsterdam, Netherlands.
EM g.dhaens@amsterdamumc.nl
RI de Voogd, Floris/IVV-5531-2023
OI Gecse, Krisztina Barbara/0000-0003-4830-142X; Mookhoek,
   Aart/0000-0003-3803-1622; de Voogd, Floris/0000-0003-4058-252X
CR Adler J, 2012, INFLAMM BOWEL DIS, V18, P849, DOI 10.1002/ibd.21801
   [Anonymous], 2019, GASTROENTEROLOGY
   Argollo M, 2019, CURRENT PHARM DESIGN
   Barkmeier DT, 2016, PEDIATR RADIOL, V46, P498, DOI 10.1007/s00247-015-3506-6
   Baumgart DC, 2015, RADIOLOGY, V275, P889, DOI 10.1148/radiol.14141929
   Bessissow T, 2018, WORLD J GASTROENTERO, V24, P1859, DOI 10.3748/wjg.v24.i17.1859
   Bettenworth D, 2019, GUT, V68, P1115, DOI 10.1136/gutjnl-2018-318081
   BLOMBERG B, 1991, ENDOSCOPY, V23, P195, DOI 10.1055/s-2007-1010654
   Borley NR, 2000, J PATHOL, V190, P196
   Bouhnik Y, 2018, GUT, V67, P53, DOI 10.1136/gutjnl-2016-312581
   Bruining DH, 2018, GASTROENTEROLOGY, V154, P1172, DOI 10.1053/j.gastro.2017.11.274
   Burisch J, 2015, SCAND J GASTROENTERO, V50, P942, DOI 10.3109/00365521.2015.1014407
   Catalano OA, 2016, RADIOLOGY, V278, P792, DOI 10.1148/radiol.2015150566
   Chen WQ, 2017, J CROHNS COLITIS, V11, P92, DOI 10.1093/ecco-jcc/jjw126
   Chiorean MV, 2007, AM J GASTROENTEROL, V102, P2541, DOI 10.1111/j.1572-0241.2007.01537.x
   Coelho R, 2017, INFLAMM BOWEL DIS, V23, P23, DOI 10.1097/MIB.0000000000000997
   Condino G, 2013, DIGEST LIVER DIS, V45, P258, DOI 10.1016/j.dld.2012.10.009
   Cosnes J, 2011, GASTROENTEROLOGY, V140, P1785, DOI 10.1053/j.gastro.2011.01.055
   D'Haens G, 2012, INFLAMM BOWEL DIS, V18, P2218, DOI 10.1002/ibd.22917
   D'Haens GR, 1998, GASTROENTEROLOGY, V114, P262, DOI 10.1016/S0016-5085(98)70476-7
   Danese S, 2018, GASTROENTEROLOGY, V155, P76, DOI 10.1053/j.gastro.2018.03.032
   Daperno M, 2004, GASTROINTEST ENDOSC, V60, P505, DOI 10.1016/S0016-5107(04)01878-4
   Dillman JR, 2014, J ULTRAS MED, V33, P2115, DOI 10.7863/ultra.33.12.2115
   Fornasa F, 2011, J CLIN IMAG SCI, V1, DOI 10.4103/2156-7514.82339
   Gupta RB, 2007, GASTROENTEROLOGY, V133, P1099, DOI 10.1053/j.gastro.2007.08.001
   Higgins PDR, 2017, DIGEST DIS, V35, P32, DOI 10.1159/000449080
   Jacene HA, 2009, J NUCL MED, V50, P1751, DOI 10.2967/jnumed.109.065466
   Johnson LA, 2012, INFLAMM BOWEL DIS, V18, P460, DOI 10.1002/ibd.21812
   KIRCHMANN HMA, 1987, J PEDIATR GASTR NUTR, V6, P79, DOI 10.1097/00005176-198701000-00014
   Kleiner DE, 2005, HEPATOLOGY, V41, P1313, DOI 10.1002/hep.20701
   Koukoulis G, 2001, ARCH PATHOL LAB MED, V125, P1331
   Kratzer W, 2002, J ULTRAS MED, V21, P149, DOI 10.7863/jum.2002.21.2.149
   Kratzer W, 2002, J ULTRAS MED, V21, P158
   Kutami R, 2000, HEPATOLOGY, V32, p407A
   Li K, 2019, GASTROENTEROLOGY, V157, P1019, DOI 10.1053/j.gastro.2019.06.037
   Li XH, 2018, RADIOLOGY, V287, P494, DOI 10.1148/radiol.2017171221
   Loras C, 2012, ALIMENT PHARM THER, V36, P833, DOI 10.1111/apt.12039
   Lu C, 2017, INFLAMM BOWEL DIS, V23, P421, DOI 10.1097/MIB.0000000000001020
   Maconi G, 2003, ALIMENT PHARM THERAP, V18, P749, DOI 10.1046/j.1365-2036.2003.01673.x
   Magro F, 2013, J CROHNS COLITIS, V7, P827, DOI 10.1016/j.crohns.2013.06.001
   Mege D, 2017, DIGEST DIS, V35, P38, DOI 10.1159/000449081
   Michelassi F, 1996, DIS COLON RECTUM, V39, P345, DOI 10.1007/BF02049480
   Mosli MH, 2017, GUT, V66, P50, DOI 10.1136/gutjnl-2015-310393
   Mosli MH, 2014, INFLAMM BOWEL DIS, V20, P564, DOI 10.1097/01.MIB.0000437986.00190.71
   Naini BV, 2012, HUM PATHOL, V43, P2187, DOI 10.1016/j.humpath.2012.03.008
   Pescatori LC, 2018, ULTRASOUND MED BIOL, V44, P297, DOI 10.1016/j.ultrasmedbio.2017.10.004
   Peyrin-Biroulet L, 2012, GUT, V61, P241, DOI 10.1136/gutjnl-2011-300049
   Rieder F, 2018, ALIMENT PHARM THER, V48, P347, DOI 10.1111/apt.14853
   Rieder F, 2013, GUT, V62, P1072, DOI 10.1136/gutjnl-2012-304353
   Rieder F, 2009, NAT REV GASTRO HEPAT, V6, P228, DOI 10.1038/nrgastro.2009.31
   Rimola J, 2015, AM J GASTROENTEROL, V110, P432, DOI 10.1038/ajg.2014.424
   Rimola J, 2011, INFLAMM BOWEL DIS, V17, P1759, DOI 10.1002/ibd.21551
   Ripollés T, 2013, J CROHNS COLITIS, V7, P120, DOI 10.1016/j.crohns.2012.03.002
   Scimeca D, 2011, DIGEST LIVER DIS, V43, P121, DOI 10.1016/j.dld.2010.05.001
   Serra C, 2017, J ULTRASOUND, V20, P273, DOI 10.1007/s40477-017-0265-2
   Severi C, 2014, EUR J HISTOCHEM, V58, P307, DOI 10.4081/ejh.2014.2457
   Stidham RW, 2011, GASTROENTEROLOGY, V141, P819, DOI 10.1053/j.gastro.2011.07.027
   Suekane T, 2010, J GASTROENTEROL, V45, P821, DOI 10.1007/s00535-010-0232-6
   Theiss AL, 2005, GASTROENTEROLOGY, V129, P204, DOI 10.1053/j.gastro.2005.05.019
   Thia KT, 2010, GASTROENTEROLOGY, V139, P1147, DOI 10.1053/j.gastro.2010.06.070
   Wagner M, 2018, J CROHNS COLITIS, V12, P718, DOI 10.1093/ecco-jcc/jjx186
   Whiting PF, 2011, ANN INTERN MED, V155, P529, DOI 10.7326/0003-4819-155-8-201110180-00009
   Wilkens R, 2018, J CROHNS COLITIS, V12, P48, DOI 10.1093/ecco-jcc/jjx111
   Yamamoto T, 2007, DIS COLON RECTUM, V50, P1968, DOI 10.1007/s10350-007-0279-5
   Zappa M, 2011, INFLAMM BOWEL DIS, V17, P984, DOI 10.1002/ibd.21414
   Zhang MC, 2019, EUR RADIOL, V29, P3069, DOI 10.1007/s00330-018-5848-6
   Zorzi F, 2012, ALIMENT PHARM THER, V36, P850, DOI 10.1111/apt.12051
NR 67
TC 8
Z9 8
U1 1
U2 2
PU OXFORD UNIV PRESS
PI OXFORD
PA GREAT CLARENDON ST, OXFORD OX2 6DP, ENGLAND
SN 1873-9946
EI 1876-4479
J9 J CROHNS COLITIS
JI J. Crohns Colitis
PD JUN
PY 2020
VL 14
IS 6
BP 734
EP 742
DI 10.1093/ecco-jcc/jjz177
PG 9
WC Gastroenterology & Hepatology
WE Science Citation Index Expanded (SCI-EXPANDED)
SC Gastroenterology & Hepatology
GA NV4FC
UT WOS:000574278700004
PM 32645156
OA Bronze
DA 2024-01-22
ER

PT J
AU Dmytriakova, HM
   Boiarska, LM
   Podlianova, OI
   Levchuk-Vorontsova, TO
   Hrebeniuk, LV
AF Dmytriakova, H. M.
   Boiarska, L. M.
   Podlianova, O. I.
   Levchuk-Vorontsova, T. O.
   V. Hrebeniuk, L.
TI A case of terminal ileitis that was not Crohn's disease
SO ZAPOROZHYE MEDICAL JOURNAL
LA English
DT Article
ID INFLAMMATORY-BOWEL-DISEASE
AB Currently, there is an increase in the incidence of inflammatory bowel disease in children, including Crohn's disease. Detection of typical endoscopic signs is the gold endoscopic standard for this disease diagnosis. When such endoscopic picture is accompanied by chronic diarrhea, abdominal pain, weight loss, and laboratory changes in the form of increased levels of faecal calprotectin and C-reactive protein, the diagnosis of Crohn's disease becomes apparent and the diagnostic search is stopped. But there are other diseases, including of infec-tious type, that may have similar clinical, laboratory and endoscopic symptoms, which should be included in the scope of diagnostic search.Aim. To acquaint physicians with the features of diagnosis and monitoring of a patient with Yersinia infection on the background of lactase deficiency, clinically reminiscent of Crohn's disease.Clinical case. A boy, 14 years old, complained of abdominal pain, recurrent diarrhea, weakness, lack of weight gain. A mother considered the child sick for 9 months, when periodic abdominal pain, diarrhea up to 10-12 times a day, sometimes nausea and vomiting occurred. Over time, episodes of diarrhea became more frequent, mainly after drinking milk. Four months after the di-sease onset, the child lost appetite, developed weakness, abdominal pain, recurrent diarrhea, no weight gain with increasing body length. Eight months after presenting complaints, the child was admitted to a hospital with acute disease manifestations (fever, abdominal pain, vomiting, diarrhea for 10 days). The boy was examined by a surgeon and a pediatric gastroenterologist. During colonoscopy, terminal ileitis was detected. The boy received non-specific treatment (mesalazine 3 g/day, etc.), there was a rapid improvement: abdominal pain disappeared, asthenic syndrome regressed, diarrhea reduced. Although amnestic, clinical, laboratory and instrumental data were very characteristic of Crohn's disease, the diagnosis was questionable due to the lack of inflammatory changes in the general blood test and the fact that spontaneous remission of such severe exacerbation, for which mesalazine was usually ineffective. It was necessary to exclude other causes of inflammation of the small intestine (intestinal in-fections, tuberculosis). RNGA with pseudotuberculosis diagnosticum gave a positive result (intestinal yersiniosis diagnosticum O3).Conclusions. In children with suspected inflammatory bowel disease, intestinal infections, namely yersinia infection, should be ruled out as the cause of symptoms. Even with clear manifestations of terminal ileitis, which is characteristic of Crohn's disease, the results of intestinal endoscopy may be relatively nonspecific, so the disease history, a correspondence with laboratory results, serological markers of some infectious diseases should also be taken into account in the diagnostic process for the ileitis etiology.
C1 [Dmytriakova, H. M.; Boiarska, L. M.; Podlianova, O. I.; Levchuk-Vorontsova, T. O.; V. Hrebeniuk, L.] Zaporizhzhia State Med Univ, Dept Childrens Dis, Zaporizhzhia, Ukraine.
C3 Zaporizhzhia State Medical University
RP Dmytriakova, HM (通讯作者)，Zaporizhzhia State Med Univ, Dept Childrens Dis, Zaporizhzhia, Ukraine.
EM gala55@ukr.net
OI Podlianova, Elena/0000-0003-3699-1953
CR Aziz M., 2022, STATPEARLS
   Cian S, 2020, ARCH ARGENT PEDIATR, V118, pE191, DOI 10.5546/aap.2020.e191
   Jones MW, 2022, StatPearls
   Joung D. S., 2019, SOONCHUNHYANG MEDICA, V25, P117, DOI [10.15746/sms.19.022, DOI 10.15746/SMS.19.022]
   Kuenzig ME, 2022, GASTROENTEROLOGY, V162, P1147, DOI 10.1053/j.gastro.2021.12.282
   Levine A, 2014, J PEDIATR GASTR NUTR, V58, P795, DOI 10.1097/MPG.0000000000000239
   MATSUMOTO T, 1990, GASTROINTEST ENDOSC, V36, P583, DOI 10.1016/S0016-5107(90)71169-8
   Naddei R, 2017, INFLAMM BOWEL DIS, V23, pE15, DOI 10.1097/MIB.0000000000001052
   Rosner BM, 2010, BMC PUBLIC HEALTH, V10, DOI 10.1186/1471-2458-10-337
   Warner B., 2016, ARCH CASE REPORTS CL, V2, P123, DOI [10.19104/crcm.2016.123, DOI 10.19104/CRCM.2016.123]
NR 10
TC 0
Z9 0
U1 0
U2 0
PU ZAPORIZHZHYA STATE MEDICAL UNIV
PI ZAPORIZHZHYA
PA PR-KT MAYAKOVSKOGO, 26, ZAPORIZHZHYA, 69035, UKRAINE
SN 2306-4145
EI 2310-1210
J9 ZAPOROZHYE MED J
JI ZAPOROZHYE MED. J.
PD SEP-OCT
PY 2022
VL 24
IS 5
BP 625
EP 629
DI 10.14739/2310-1210.2022.5.259697
PG 5
WC Medicine, General & Internal
WE Emerging Sources Citation Index (ESCI)
SC General & Internal Medicine
GA 8B7UO
UT WOS:000917127500018
OA gold
DA 2024-01-22
ER

PT J
AU Amiot, A
   Seksik, P
   Reimund, JM
   Nachury, M
   Altwegg, R
   Bourreille, A
   Viennot, S
   Fumery, M
   Roblin, X
   Serrero, M
   Allez, M
   Painchart, C
   Chanteloup, E
   Vuitton, L
   Fotsing, G
   Buisson, A
   Coulibaly, B
   Nancey, S
   Gilletta, C
   Plastaras, L
   Abitbol, V
   Guillo, L
   Simon, M
   Nahon, S
   Laharie, D
   Peyrin-Biroulet, L
   Bouguen, G
AF Amiot, Aurelien
   Seksik, Philippe
   Reimund, Jean-Marie
   Nachury, Maria
   Altwegg, Romain
   Bourreille, Arnaud
   Viennot, Stephanie
   Fumery, Mathurin
   Roblin, Xavier
   Serrero, Melanie
   Allez, Matthieu
   Painchart, Claire
   Chanteloup, Elise
   Vuitton, Lucine
   Fotsing, Ginette
   Buisson, Anthony
   Coulibaly, Baya
   Nancey, Stephane
   Gilletta, Cyrielle
   Plastaras, Laurianne
   Abitbol, Vered
   Guillo, Lucas
   Simon, Marion
   Nahon, Stephane
   Laharie, David
   Peyrin-Biroulet, Laurent
   Bouguen, Guillaume
CA Anti-TNF Contraindication Study Gr
TI Prevalence of anti-TNF contraindications in Crohn?s disease: A
   cross-sectional survey from the GETAID
SO DIGESTIVE AND LIVER DISEASE
LA English
DT Article
DE Anti-TNF; Contraindication; Crohn?s disease; Inflammatory bowel disease
ID INFLAMMATORY-BOWEL-DISEASE; THERAPY
AB Background: The exact rate of contraindications to anti-TNF therapy and physician perspectives on treat-ment choices facing to anti-TNF contraindication, are poorly reported. Methods: A two-week cross-sectional study was conducted in 31 centres. Physicians completed a ques-tionnaire for a total of 1,314 consecutive outpatients with Crohn's disease, assessing each patient's po-tential contraindications to anti-TNF therapy, the choice of alternative therapy to anti-TNFs, and their preference in an unrestricted reimbursement setting. Results: Among the 1,293 responses to the first item, 148 (11.5%) reported 32 absolute contraindications (2.5%) and 116 relative contraindications (9.0%) to anti-TNF therapy. When asked about their preference of alternative therapies in those cases with contraindications to anti-TNF, physicians chose ustekinumab and vedolizumab, 75.6% and 23.9%, respectively. In multivariable analysis, the choice of vedolizumab was the preferred choice for patients aged > 60 years with the L2 phenotype and the absence of perianal lesions. In a hypothetical setting of unrestricted reimbursement, anti-TNFs remained physicians' preferred first -line biological therapy choice for 78.2%. Conclusion: Anti-TNF contraindications occurred in up to 11.5% of patients with Crohn's disease. Physi-cians' choices for alternative therapy to anti-TNF relied on ustekinumab in 75.6% and vedolizumab in 23.9% of these cases. This choice was driven mainly by phenotypical criteria and age. (c) 2022 Editrice Gastroenterologica Italiana S.r.l. Published by Elsevier Ltd. All rights reserved.
C1 [Amiot, Aurelien] Univ Paris Est Creteil, Hop Univ Henri Mondor, AP HP, Dept Gastroenterol,EA7375, Creteil, France.
   [Seksik, Philippe] Sorbonne Univ, Hop St Antoine, AP HP, CRSA,Dept Gastroenterol, Paris, France.
   [Reimund, Jean-Marie] Univ Strasbourg, Inserm IRFAC U1113, Dept Gastroenterol & Hepatol, Hautepierre Hosp, Strasbourg, France.
   [Nachury, Maria] Lille Univ, INFINITE Inst Translat Res Inflammat U1286, Dept Gastroenterol & Hepatol, CHU Lille,Inserm, F-59000 Lille, France.
   [Altwegg, Romain] Univ Hosp Montpellier, Dept Gastroenterol, St Eloi Hosp, Montpellier, France.
   [Bourreille, Arnaud] Nantes Univ, Inst Malad Appareil Digestif IMAD, CHU Nantes, Nantes, France.
   [Viennot, Stephanie] Dept Gastroenterol, Caen, France.
   [Fumery, Mathurin] Amiens Univ Hosp, Dept Gastroenterol, Amiens, France.
   [Fumery, Mathurin] Univ Picardie, PeriTox, Amiens, France.
   [Roblin, Xavier] St Etienne Univ Hosp, Dept Gastroenterol, St Etienne, France.
   [Serrero, Melanie] Marseille Univ, Univ Hosp Marseille Nord, Dept Gastroenterol, Aix Marseille, Marseille, France.
   [Allez, Matthieu] St Louis Hosp, AP HP, Dept Gastroenterol, Paris, France.
   [Painchart, Claire] CHR Valenciennes, Dept Gastroenterol, Valenciennes, France.
   [Chanteloup, Elise] Hop St Joseph, Dept Gastroenterol, Paris, France.
   [Vuitton, Lucine] Univ Franche Comte, Dept Gastroenterol, CHRU Besancon, Besancon, France.
   [Fotsing, Ginette] CHU La Miletrie, Dept Gastroenterol & Hepatol, Poitiers, France.
   [Buisson, Anthony] Univ Auvergne, Univ Hosp Estaing Clermont Ferrand, Dept Hepatogastroenterol, Clermont Ferrand, France.
   [Coulibaly, Baya] Ctr Hosp Avignon, Dept Gastroenterol, Avignon, France.
   [Nancey, Stephane] Hosp Civils Lyon, Lyon Sud Hosp, Dept Gastroenterol, Lyon, France.
   [Gilletta, Cyrielle] Dept Gastroenterol, CHU Toulouse, Pole Digestif, Toulouse, France.
   [Plastaras, Laurianne] Colmar Hosp, Dept Gastroenterol & Hepatol, Colmar, France.
   [Abitbol, Vered] Cochin Hosp, AP HP, Dept Gastroenterol, Paris, France.
   [Guillo, Lucas] Inst Mutualiste Montsouris, Dept Gastroenterol, Paris, France.
   [Simon, Marion] Dept Gastroenterol, Montfermeil, France.
   [Nahon, Stephane] Univ Bordeaux, Hop Haut Leveque, Serv Hepatogastroenterol & Oncol Digest, CHU Bordeaux, F-33000 Bordeaux, France.
   [Laharie, David] Univ Lorraine, Nancy Univ Hosp, Dept Gastroenterol, F-54500 Vandoeuvre Les Nancy, France.
   [Laharie, David] Univ Lorraine, Nancy Univ Hosp, Inserm NGERE U1256, F-54500 Vandoeuvre Les Nancy, France.
   [Peyrin-Biroulet, Laurent; Bouguen, Guillaume] CHU Rennes, Dept Gastroenterol, Rennes, France.
   [Peyrin-Biroulet, Laurent; Bouguen, Guillaume] Univ Rennes, NUMECAN Inst, Rennes, France.
C3 Assistance Publique Hopitaux Paris (APHP); Universite
   Paris-Est-Creteil-Val-de-Marne (UPEC); Hopital Universitaire
   Henri-Mondor - APHP; Universite Paris Cite; Hopital Universitaire
   Hotel-Dieu - APHP; Hopital Universitaire Paul-Brousse - APHP; Assistance
   Publique Hopitaux Paris (APHP); Sorbonne Universite; Hopital
   Universitaire Saint-Antoine - APHP; Universite Paris Cite; Hopital
   Universitaire Hotel-Dieu - APHP; Hopital Universitaire Paul-Brousse -
   APHP; Universites de Strasbourg Etablissements Associes; Universite de
   Strasbourg; CHU Strasbourg; Universite de Lille - ISITE; CHU Lille;
   Universite de Lille; Institut National de la Sante et de la Recherche
   Medicale (Inserm); Universite de Montpellier; CHU de Montpellier; Nantes
   Universite; CHU de Nantes; Universite de Picardie Jules Verne (UPJV);
   CHU Amiens; Universite de Picardie Jules Verne (UPJV); CHU de St
   Etienne; Aix-Marseille Universite; Assistance Publique Hopitaux Paris
   (APHP); Universite Paris Cite; Hopital Universitaire Saint-Louis - APHP;
   Hopital Universitaire Paul-Brousse - APHP; Hopital Universitaire
   Hotel-Dieu - APHP; Universite Paris Cite; Hopital Paris Saint-Joseph;
   Universite de Franche-Comte; Universite de Poitiers; CHU Poitiers; CHU
   Clermont Ferrand; Universite Clermont Auvergne (UCA); CHU Lyon; CHU de
   Toulouse; Universite de Toulouse; Universite Toulouse III - Paul
   Sabatier; Assistance Publique Hopitaux Paris (APHP); Universite Paris
   Cite; Hopital Universitaire Cochin - APHP; Hopital Universitaire
   Hotel-Dieu - APHP; Hopital Universitaire Paul-Brousse - APHP; Universite
   Paris Cite; Institute Mutualiste Montsouris; Universite de Bordeaux; CHU
   Bordeaux; CHU de Nancy; Universite de Lorraine; CHU de Nancy; Universite
   de Lorraine; CHU Rennes; Universite de Rennes; Universite de Rennes
RP Amiot, A (通讯作者)，Univ Paris Est Creteil, Henri Mondor Univ Hosp, 51 Ave Marechal Lattre de Tassigny, F-94010 Creteil, France.
EM aurelien.amiot@aphp.fr
RI AMIOT, Aurélien/ABL-6373-2022; Nachury, Maria/M-4399-2018; sokol,
   harry/E-2290-2019
OI Nachury, Maria/0000-0001-9583-8946; Beaugerie,
   Laurent/0000-0002-5012-4146; sokol, harry/0000-0002-2914-1822; BUISSON,
   Anthony/0000-0002-6347-409X; Kirchgesner, Julien/0000-0002-2314-9284
CR Alric H, 2020, ALIMENT PHARM THER, V51, P948, DOI 10.1111/apt.15706
   Ananthakrishnan AN, 2015, NAT REV GASTRO HEPAT, V12, P205, DOI 10.1038/nrgastro.2015.34
   Beaugerie L, 2020, CLIN GASTROENTEROL H, V18, P1324, DOI 10.1016/j.cgh.2020.02.009
   Biemans VBC, 2020, ALIMENT PHARM THER, V52, P123, DOI 10.1111/apt.15745
   Caprioli F, 2021, EUR J GASTROEN HEPAT, V33, P1082, DOI 10.1097/MEG.0000000000002183
   Card T, 2020, ALIMENT PHARM THER, V51, P149, DOI 10.1111/apt.15538
   D'Haens GR, 2011, AM J GASTROENTEROL, V106, P199, DOI 10.1038/ajg.2010.392
   Ha C, 2012, CLIN GASTROENTEROL H, V10, P1002, DOI 10.1016/j.cgh.2012.02.004
   Kirchgesner J, 2017, ALIMENT PHARM THER, V45, P37, DOI 10.1111/apt.13835
   Kirchgesner J, 2020, UNITED EUR GASTROENT, P8
   Lenti MV, 2022, ALIMENT PHARM THER, V55, P856, DOI 10.1111/apt.16742
   Manlay L, 2021, ALIMENT PHARM THER, V53, P1289, DOI 10.1111/apt.16377
   Meyer A, 2021, ALIMENT PHARM THER, V54, P160, DOI 10.1111/apt.16410
   Pagnini C, 2018, GASTROENT RES PRACT, V2018, DOI 10.1155/2018/6317057
   Pariente B, 2015, GASTROENTEROLOGY, V148, P52, DOI 10.1053/j.gastro.2014.09.015
   Parrot L, 2022, ALIMENT PHARM THER, V55, P380, DOI 10.1111/apt.16714
   Taleban S, 2015, J CROHNS COLITIS, V9, P507, DOI 10.1093/ecco-jcc/jjv059
   Torres J, 2017, LANCET, V389, P1741, DOI 10.1016/S0140-6736(16)31711-1
   Ungaro R, 2017, LANCET, V389, P1756, DOI 10.1016/S0140-6736(16)32126-2
NR 19
TC 0
Z9 0
U1 1
U2 4
PU ELSEVIER SCIENCE INC
PI NEW YORK
PA STE 800, 230 PARK AVE, NEW YORK, NY 10169 USA
SN 1590-8658
EI 1878-3562
J9 DIGEST LIVER DIS
JI Dig. Liver Dis.
PD OCT
PY 2022
VL 54
IS 10
BP 1350
EP 1357
DI 10.1016/j.dld.2022.04.011
EA SEP 2022
PG 8
WC Gastroenterology & Hepatology
WE Science Citation Index Expanded (SCI-EXPANDED)
SC Gastroenterology & Hepatology
GA 5U6UW
UT WOS:000876680700010
PM 35577685
OA Green Submitted, hybrid
DA 2024-01-22
ER

PT J
AU Almario, CV
   Keller, MS
   Chen, M
   Lasch, K
   Ursos, L
   Shklovskaya, J
   Melmed, GY
   Spiegel, BMR
AF Almario, Christopher V.
   Keller, Michelle S.
   Chen, Michelle
   Lasch, Karen
   Ursos, Lyann
   Shklovskaya, Julia
   Melmed, Gil Y.
   Spiegel, Brennan M. R.
TI Optimizing Selection of Biologics in Inflammatory Bowel Disease:
   Development of an Online Patient Decision Aid Using Conjoint Analysis
SO AMERICAN JOURNAL OF GASTROENTEROLOGY
LA English
DT Article
ID QUALITY-OF-LIFE; CROHNS-DISEASE; ULCERATIVE-COLITIS; MAINTENANCE
   MEDICATION; TREATMENT RISKS; DRUG-TREATMENT; PREFERENCES; THERAPY;
   NONADHERENCE; BENEFITS
AB OBJECTIVES: Recent drug approvals have increased the availability of biologic therapies for inflammatory bowel disease (IBD), making it difficult for patients with ulcerative colitis (UC) and Crohn's disease (CD) to navigate treatment options. Here we developed a conjoint analysis to examine patient decision-making surrounding biologic medicines for IBD. We used the results to create an online patient decision aid that generates a unique "preferences report" for each patient to assist with shared decision-making with their provider.
   METHODS: We administered an adaptive choice-based conjoint survey to IBD patients that quantifies the relative importance of biologic attributes (e.g., efficacy, side effect profile, mode of administration, and mechanism of action) in decision making. The conjoint software determined individual patient preferences by calculating part-worth utilities for each attribute. We conducted regression analyses to determine if demographic and disease characteristics (e.g., type of IBD and severity) predicted how patients made decisions. RESULTS: 640 patients completed the survey (UC=304; CD=336). In regression analyses, demographics and IBD characteristics did not predict individual patient preferences; the main exception was IBD type. When compared to UC, CD patients were more likely to report side effect profile as most important (odds ratio (OR) 1.63, 95% confidence interval (CI) 1.16-2.30). Conversely, those with UC were more likely to value therapeutic efficacy (OR 1.41, 95% CI 1.01-2.00).
   CONCLUSIONS: Biologic decision-making is highly personalized; demographic and disease characteristics poorly predict individual preferences, indicating that IBD patients are unique and difficult to statistically categorize. The online decision tool resulting from this study (www.ibdandme.org) may be used by patients to support shared decision-making and optimize personalized biologic selection with their provider.
C1 [Almario, Christopher V.; Keller, Michelle S.; Chen, Michelle; Spiegel, Brennan M. R.] Cedars Sinai Med Ctr, Div Hlth Serv Res, Los Angeles, CA 90048 USA.
   [Almario, Christopher V.; Keller, Michelle S.; Chen, Michelle; Spiegel, Brennan M. R.] Cedars Sinai Ctr Outcomes Res & Educ, Los Angeles, CA USA.
   [Almario, Christopher V.; Melmed, Gil Y.; Spiegel, Brennan M. R.] Cedars Sinai Med Ctr, Div Digest & Liver Dis, Los Angeles, CA 90048 USA.
   [Almario, Christopher V.; Keller, Michelle S.; Spiegel, Brennan M. R.] Cedars Sinai Med Ctr, Div Informat, Los Angeles, CA 90048 USA.
   [Keller, Michelle S.; Chen, Michelle; Spiegel, Brennan M. R.] Univ Calif Los Angeles, Fielding Sch Publ Hlth, Dept Hlth Policy & Management, Los Angeles, CA USA.
   [Lasch, Karen; Ursos, Lyann; Shklovskaya, Julia] Takeda Pharmaceut USA Inc, Deerfield, IL USA.
   [Melmed, Gil Y.] Cedars Sinai Med Ctr, F Widjaja Fdn, Inflammatory Bowel & Immunobiol Res Inst, Los Angeles, CA 90048 USA.
C3 Cedars Sinai Medical Center; Cedars Sinai Medical Center; Cedars Sinai
   Medical Center; University of California System; University of
   California Los Angeles; Takeda Pharmaceutical Company Ltd; Takeda
   Pharmaceuticals USA Inc. (TPUSA); Cedars Sinai Medical Center
RP Spiegel, BMR (通讯作者)，Cedars Sinai Hlth Syst, Cedars Sinai Ctr Outcomes Res & Educ, 116 North Robertson Blvd,8th Floor, Los Angeles, CA 90048 USA.
EM Brennan.Spiegel@cshs.org
OI Almario, Christopher/0000-0003-0664-9479; Melmed,
   Gil/0000-0002-2591-5165; Keller, Michelle S./0000-0002-8157-7586; Chen,
   Michelle/0000-0003-2538-6790
FU Takeda Pharmaceuticals, USA; Marc and Sheri Rapaport Fund for Digital
   Health Sciences and Precision Health; American College of
   Gastroenterology; NIH/NIDDK [P01DK046763, DK062413, U54 DK102557]; Leona
   M. and Harry B. Helmsley Charitable Trust; F. Widjaja Foundation
   Inflammatory Bowel and Immunobiology Research Institute
FX This study was funded by Takeda Pharmaceuticals, USA. The Cedars-Sinai
   Center for Outcomes Research and Education (CS-CORE) is supported by The
   Marc and Sheri Rapaport Fund for Digital Health Sciences and Precision
   Health. Dr Almario is supported by a career development award from the
   American College of Gastroenterology. Access to the MIRIAD research
   panel email database was provided by the Cedars-Sinai MIRIAD IBD
   Biobank, which is supported by the F. Widjaja Foundation Inflammatory
   Bowel and Immunobiology Research Institute, NIH/NIDDK grants
   P01DK046763, DK062413, and U54 DK102557, and The Leona M. and Harry B.
   Helmsley Charitable Trust.
CR Almario CV, 2017, CLIN GASTROENTEROL H, V15, P1308, DOI 10.1016/j.cgh.2017.03.023
   Almario CV, 2016, PREVALENCE PREDICTOR
   Almario CV, 2016, BURDEN GASTROINTESTI
   Baars JE, 2010, DIGESTION, V81, P113, DOI 10.1159/000253862
   Bederman SS, 2010, SPINE, V35, P108, DOI 10.1097/BRS.0b013e3181b77f2d
   Bernklev T, 2005, EUR J GASTROEN HEPAT, V17, P1037, DOI 10.1097/00042737-200510000-00006
   Bewtra M, 2015, AM J GASTROENTEROL, V110, P1675, DOI 10.1038/ajg.2015.321
   Billioud V, 2011, INFLAMM BOWEL DIS, V17, P152, DOI 10.1002/ibd.21491
   Bridges JFP, 2011, VALUE HEALTH, V14, P403, DOI 10.1016/j.jval.2010.11.013
   Carter CT, 2011, AM J MANAG CARE, V17, P385
   Clark M, 2007, GASTROENTEROLOGY, V133, P312, DOI 10.1053/j.gastro.2007.05.006
   Colliver J A, 1997, JAMA, V278, P790, DOI 10.1001/jama.278.9.790
   Cunningham CE, 2010, PATIENT, V3, P257, DOI 10.2165/11537870-000000000-00000
   D'Haens G, 2007, GUT, V56, P725, DOI 10.1136/gut.2006.103564
   Danese S, 2015, NAT REV GASTRO HEPAT, V12, P537, DOI 10.1038/nrgastro.2015.135
   Dassopoulos T, 2015, GASTROENTEROLOGY, V149, P238, DOI 10.1053/j.gastro.2015.05.036
   Dulai Parambir S, 2016, Curr Gastroenterol Rep, V18, P51, DOI 10.1007/s11894-016-0522-0
   Floyd DN, 2015, DIGEST DIS SCI, V60, P299, DOI 10.1007/s10620-014-3368-z
   Hodgkins P, 2012, PATIENT, V5, P33, DOI 10.2165/11595390-000000000-00000
   Irvine EJ, 1996, AM J GASTROENTEROL, V91, P1571
   Johnson FR, 2007, GASTROENTEROLOGY, V133, P769, DOI 10.1053/j.gastro.2007.04.075
   Johnson FR, 2010, J MANAGE CARE PHARM, V16, P616, DOI 10.18553/jmcp.2010.16.8.616
   Johnson FR, 2009, RISK ANAL, V29, P121, DOI 10.1111/j.1539-6924.2008.01135.x
   Kane S, 2003, AM J MED, V114, P39, DOI 10.1016/S0002-9343(02)01383-9
   Kane SV, 2009, ADV THER, V26, P936, DOI 10.1007/s12325-009-0069-7
   Kievit W, 2010, ARTHRIT CARE RES, V62, P842, DOI 10.1002/acr.20123
   Kornbluth A, 2010, AM J GASTROENTEROL, V105, P501, DOI 10.1038/ajg.2009.727
   Lee EO, 2013, NEW ENGL J MED, V368, P6, DOI 10.1056/NEJMp1209500
   Lichtenstein GR, 2010, PATIENT, V3, P113, DOI 10.2165/11314880-000000000-00000
   Lichtenstein GR, 2009, AM J GASTROENTEROL, V104, P465, DOI 10.1038/ajg.2008.168
   Luck J, 2000, AM J MED, V108, P642, DOI 10.1016/S0002-9343(00)00363-6
   Martinez B, 2017, INFLAMM BOWEL DIS, V23, P1057, DOI 10.1097/MIB.0000000000001110
   Mocko P, 2016, PHARMACOL REP, V68, P1237, DOI 10.1016/j.pharep.2016.07.013
   Orme BK, 2010, GETTING STARTED CONJ
   Peabody JW, 2004, ANN INTERN MED, V141, P771, DOI 10.7326/0003-4819-141-10-200411160-00008
   Porzsolt F, 2010, HEALTH QUAL LIFE OUT, V8, DOI 10.1186/1477-7525-8-125
   Randell RL, 2014, INFLAMM BOWEL DIS, V20, P541, DOI 10.1097/01.MIB.0000441348.32570.34
   Sandborn WJ, 2014, GASTROENTEROLOGY, V147, P702, DOI 10.1053/j.gastro.2014.07.022
   Sawtooth Software, 2009, AD CHOIC BAS CONJ AC
   Selinger CP, 2013, INFLAMM BOWEL DIS, V19, P2199, DOI 10.1097/MIB.0b013e31829ed8a6
   Selinger CP, 2011, EXPERT OPIN DRUG SAF, V10, P863, DOI 10.1517/14740338.2011.583915
   Siegel CA, 2011, ALIMENT PHARM THER, V33, P23, DOI 10.1111/j.1365-2036.2010.04489.x
   Siegel CA, 2012, GUT, V61, P459, DOI 10.1136/gutjnl-2011-300988
   Siegel CA, 2010, INFLAMM BOWEL DIS, V16, P2168, DOI 10.1002/ibd.21305
   Siegel C, 2008, INFLAMM BOWEL DIS, V14, P1, DOI 10.1002/ibd.20283
   Spiegel BMR, 2014, AM J GASTROENTEROL, V109, P1804, DOI 10.1038/ajg.2014.237
   Whitman CB, 2013, CLIN J AM SOC NEPHRO, V8, P1942, DOI 10.2215/CJN.00160113
NR 47
TC 41
Z9 43
U1 1
U2 12
PU NATURE PUBLISHING GROUP
PI NEW YORK
PA 75 VARICK ST, 9TH FLR, NEW YORK, NY 10013-1917 USA
SN 0002-9270
EI 1572-0241
J9 AM J GASTROENTEROL
JI Am. J. Gastroenterol.
PD JAN
PY 2018
VL 113
IS 1
BP 58
EP 71
DI 10.1038/ajg.2017.470
PG 14
WC Gastroenterology & Hepatology
WE Science Citation Index Expanded (SCI-EXPANDED)
SC Gastroenterology & Hepatology
GA FU3OZ
UT WOS:000423762500015
PM 29206816
DA 2024-01-22
ER

PT J
AU Jackman, L
   Arpe, L
   O' Connor, G
AF Jackman, Lucy
   Arpe, Lauren
   O' Connor, Graeme
TI Exclusive enteral nutrition practices in the management of Crohn's
   disease: A cross sectional survey of specialist paediatric dietitians
SO CLINICAL NUTRITION ESPEN
LA English
DT Article
DE Cross sectional survey; Crohn's disease; Exclusive enteral nutrition;
   Polymeric whole protein formula; Crohn's disease exclusion diet;
   Dietician
ID DIET; REMISSION
AB Background and aim: Exclusive enteral nutrition (EEN) is the first line management to induce remission of active Crohn's disease (CD). EEN is well established but there continues to be significant variation in practice especially in relation to what first line formula is used, length of time on EEN, and food reintroduction. The survey aimed to establish dietetic practices in implementing EEN in the management of active CD across specialist paediatric inflammatory bowel disease (IBD) centres. Methods: An online, cross-sectional survey was developed, piloted, and distributed to dietitians working at tertiary paediatric IBD centres. Centres were identified through a member of the British Society of Paediatric Gastroenterology, Hepatology, and Nutrition (BSPGHAN) working group. All 20 specialist IBD centres within the United Kingdom were approached and invited to complete the survey. Results: Eighty-five percent (17/20) of the specialist IBD centres in the UK responded. 100% of centres used polymeric feeds as their first line and 70% (12/17) of centres recommended EEN for 6 weeks. Dietetic monitoring whilst on EEN over the 6-8 weeks varied significantly, ranging from 30% (5/17) of centres monitored weekly compared with 30% of centres (5/17) only if clinical need indicated. There was a wide range in practices regarding which foods and drinks were permitted whilst on EEN. Forty three percent (7/17) introduced solid foods over five to seven days, 19% (3/17) introduced food over seven to 14 days and 38% (6/17) introduced food over a minimum of 14 days. Eighteen percent (3/17) of centres were offering the Crohn's disease exclusion diet as a treatment for IBD. Conclusions: Despite available evidenced based guidelines there is still considerable variation in the management of EEN to induce remission in active CD especially in relation to frequency of dietetic review and foods permitted during and after EEN. Further research is required to understand the impact this may have on achieving and maintaining remission in CD. (c) 2022 European Society for Clinical Nutrition and Metabolism. Published by Elsevier Ltd. All rights reserved.
C1 [Jackman, Lucy; Arpe, Lauren; O' Connor, Graeme] Great Ormond St Hosp Sick Children, Dietet Dept, Great Ormond St, London WC1N 3JN, England.
C3 University of London; University College London; Great Ormond Street
   Hospital for Children NHS Foundation Trust
RP Jackman, L (通讯作者)，Great Ormond St Hosp Sick Children, Dietet Dept, Great Ormond St, London WC1N 3JN, England.
EM lucy.jackman@gosh.nhs.uk
RI O'CONNOR, GRAEME/AFP-8610-2022
OI O'CONNOR, GRAEME/0000-0001-8625-9264; Arpe, Lauren/0000-0002-8907-2558
CR Ashton JJ, 2019, CLIN NUTR, V38, P80, DOI 10.1016/j.clnu.2018.01.020
   Boneh RS, 2021, CLIN GASTROENTEROL H, V19, P752, DOI 10.1016/j.cgh.2020.04.006
   Burgess D, 2022, J PAEDIATR CHILD H, V58, P572, DOI 10.1111/jpc.15911
   Critch J, 2012, J PEDIATR GASTR NUTR, V54, P298, DOI 10.1097/MPG.0b013e318235b397
   Day AS, 2021, J ACAD NUTR DIET, V121, P688, DOI 10.1016/j.jand.2020.12.001
   de Zoeten EF, 2013, J PEDIATR GASTR NUTR, V57, P401, DOI 10.1097/MPG.0b013e3182a025ee
   Forbes A, 2017, CLIN NUTR, V36, P321, DOI 10.1016/j.clnu.2016.12.027
   Herrador-López M, 2020, NUTRIENTS, V12, DOI 10.3390/nu12123793
   Lawley M, 2018, J PEDIATR GASTR NUTR, V67, pE22, DOI [10.1097/MPG.0000000000001946, 10.1097/mpg.0000000000001946]
   Levine A, 2019, GASTROENTEROLOGY, V157, P440, DOI 10.1053/j.gastro.2019.04.021
   Narula N, 2018, COCHRANE DB SYST REV, DOI 10.1002/14651858.CD000542.pub3
   Oliva S, 2018, J PEDIATR GASTR NUTR, V67, P414, DOI 10.1097/MPG.0000000000002092
   Ruemmele FM, 2014, J CROHNS COLITIS, V8, P1179, DOI 10.1016/j.crohns.2014.04.005
   Scarallo L, 2021, NUTRIENTS, V13, DOI 10.3390/nu13051611
   Schreiner P, 2020, DIGESTION, V101, P120, DOI 10.1159/000505368
   Sigall-Boneh R, 2017, J CROHNS COLITIS, V11, P1407, DOI 10.1093/ecco-jcc/jjx109
   Sigall-Boneh R, 2014, INFLAMM BOWEL DIS, V20, P1353, DOI 10.1097/MIB.0000000000000110
   Woolner JT, 1998, J HUM NUTR DIET, V11, P1, DOI 10.1046/j.1365-277X.1998.00075.x
NR 18
TC 0
Z9 1
U1 1
U2 3
PU ELSEVIER
PI AMSTERDAM
PA RADARWEG 29, 1043 NX AMSTERDAM, NETHERLANDS
SN 2405-4577
J9 CLIN NUTR ESPEN
JI Clin. Nutr. ESPEN
PD JUN
PY 2022
VL 49
BP 252
EP 255
DI 10.1016/j.clnesp.2022.04.006
EA MAY 2022
PG 4
WC Nutrition & Dietetics
WE Emerging Sources Citation Index (ESCI)
SC Nutrition & Dietetics
GA 2B2UE
UT WOS:000810047100032
PM 35623822
DA 2024-01-22
ER

PT J
AU Chaparro, M
   Garre, A
   Ricart, E
   Iglesias-Flores, E
   Taxonera, C
   Domènech, E
   Gisbert, JP
   Mañosa, M
   Mendoza, IV
   Mínguez, M
   Argüelles, F
   Parga, LD
   Arroyo, M
   López-Sanromán, A
   Tirado, MR
   Guardiola, J
   Arranz, MDM
   Beltrán, B
   Barrio, J
   Riestra, S
   García-Planella, E
   Calvet, X
   Alcaín, G
   Sicilia, B
   García, S
   Esteve, M
   Márquez, L
   Márquez, L
   Salazar, LIF
   Casbas, AG
   Piqueras, M
   Bermejo, F
   Calle, JLP
   Hinojosa, J
   Pérez, AR
   Aldeguer, X
   Sepulcre, MFG
   Bujanda, L
   Montiel, PM
   Poyatos, RL
   Gutiérrez, CR
   Merino, O
   Cabriada, JL
   Roncero, O
   Cara, PR
   Navarro-Llavat, M
   Ber, Y
   Madrigal, RE
   Van Domselaar, M
   Barreiro-de Acosta, M
   Llaó, J
   Ramos, L
   Riera, J
   Villarín, AJL
   González, ER
   Malavés, JMH
   Villafranca, CM
   Almela, P
   Charro, M
   de la Piscina, PR
   Sesé, E
   Lacruz, AA
   Khorrami, S
   Alvarado, VJM
   Gil, JL
   Martínez, AMT
   Villaroya, RP
   Acevedo, J
   Herola, AG
   Villalba, LH
   Muñoz, E
   Durán, MTN
   Menacho, M
   López, VMN
   Retamero, MD
   Bernardo, D
   Muriel, A
   Gisbert, JP
AF Chaparro, Maria
   Garre, Ana
   Ricart, Elena
   Iglesias-Flores, Eva
   Taxonera, Carlos
   Domenech, Eugeni
   Gisbert, Javier P.
   Manosa, Miriam
   Vera Mendoza, Isabel
   Minguez, Miguel
   Arguelles, Federico
   de Castro Parga, Luisa
   Arroyo, Maite
   Lopez-Sanroman, Antonio
   Rivero Tirado, Montserrat
   Guardiola, Jordi
   Martin Arranz, Maria Dolores
   Beltran, Belen
   Barrio, Jesus
   Riestra, Sabino
   Garcia-Planella, Esther
   Calvet, Xavier
   Alcain, Guillermo
   Sicilia, Beatriz
   Garcia, Santiago
   Esteve, Maria
   Marquez, Lucia
   Marquez, Lucia
   Fernandez Salazar, Luis Ignacio
   Gutierrez Casbas, Ana
   Piqueras, Marta
   Bermejo, Fernando
   Perez Calle, Jose Lazaro
   Hinojosa, Joaquin
   Rodriguez Perez, Antonio
   Aldeguer, Xavier
   Garcia Sepulcre, Mariana Fe
   Bujanda, Luis
   Martinez Montiel, Pilar
   Lorente Poyatos, Rufo
   Rodriguez Gutierrez, Cristina
   Merino, Olga
   Luis Cabriada, Jose
   Roncero, Oscar
   Romero Cara, Patricia
   Navarro-Llavat, Merce
   Ber, Yolanda
   Eva Madrigal, Rosa
   Van Domselaar, Manuel
   Barreiro-de Acosta, Manuel
   Llao, Jordina
   Ramos, Laura
   Riera, Joan
   Lucendo Villarin, Alfredo J.
   Rodriguez Gonzalez, Esther
   Huguet Malaves, Jose M.
   Munoz Villafranca, Carmen
   Almela, Pedro
   Charro, Mara
   Ramirez de la Piscina, Patricia
   Sese, Eva
   Abad Lacruz, Agueda
   Khorrami, Sam
   Morales Alvarado, Victor Jair
   Legido Gil, Jesus
   Trapero Martinez, Ana Ma
   Pajares Villaroya, Ramon
   Acevedo, Juan
   Garcia Herola, Antonio
   Hernandez Villalba, Luis
   Munoz, Esther
   Novella Duran, Maria Teresa
   Menacho, Margarita
   Navas Lopez, Victor Manuel
   Dolores Retamero, Maria
   Bernardo, David
   Muriel, Alfonso
   Gisbert, Javier P.
CA ENEIDA Study Grp
TI Differences between childhood- and adulthood-onset inflammatory bowel
   disease: the CAROUSEL study from GETECCU
SO ALIMENTARY PHARMACOLOGY & THERAPEUTICS
LA English
DT Article
ID EVIDENCE-BASED CONSENSUS; CROHNS-DISEASE; NATURAL-HISTORY;
   MEDICAL-MANAGEMENT; PEDIATRIC-ONSET; SURGICAL RATES; FOLLOW-UP;
   AZATHIOPRINE; MULTICENTER; CLASSIFICATION
AB Background Cohort studies comparing the characteristics of childhood-onset and adulthood-onset inflammatory bowel disease (IBD) in the biologics era are scarce. Aim To compare disease characteristics, the use of immunomodulators and biologic agents and the need for surgery between childhood- and adulthood-onset IBD. Methods Inflammatory bowel disease patients from the ENEIDA registry diagnosed between 2007 and 2017 were included. The childhood-onset cohort comprised patients diagnosed at <= 16 years of age and the adulthood-onset cohort those diagnosed at >16 years. The cumulative incidences of immunosuppressive therapy, biologic therapy and surgery were estimated using Kaplan-Meier curves, compared by the log-rank test. Cox regression analysis was performed to identify potential predictive factors of treatment with immunosuppressants, biologic agents or surgery. Results The adulthood-onset cohort comprised 21 200 patients out of 20 354 (96%) and the childhood-onset cohort 846 (4%). Median follow-up was 54 months in the childhood-onset cohort and 38 months in the adulthood-onset cohort (P < 0.01). Proportions of Crohn's disease, ileocolonic involvement and inflammatory behaviour at diagnosis were higher in the childhood-onset cohort. In the multivariate analysis, after adjusting for sex, type of IBD, extraintestinal manifestations, family history and smoking habit, childhood-onset IBD was associated with higher risk of immunomodulator use (hazard ratio [HR] = 1.2, 95% confidence interval [95% CI] = 1.1-1.2) and higher probability of receiving biologic treatment (HR = 1.2, 95% CI = 1.1-1.3). However, childhood-onset IBD was not associated with higher risk of surgery (HR = 0.9, 95% CI = 0.8-1.2). Conclusions Childhood-onset IBD has differential characteristics and higher risk of treatment with immunomodulators and biologic agents, compared with adulthood-onset IBD. Nevertheless, paediatric IBD is not associated with higher risk of surgery.
C1 [Chaparro, Maria; Garre, Ana; Gisbert, Javier P.] Hosp Univ de La Princesa, Inst Invest Sanitaria Princesa IIS IP, Gastroenterol Unit, Madrid, Spain.
   [Chaparro, Maria; Garre, Ana; Gisbert, Javier P.] Hosp Univ de La Princesa, CIBERehd, Madrid, Spain.
   [Ricart, Elena] Hosp Clin Barcelona, Gastroenterol Unit, Barcelona, Spain.
   [Ricart, Elena] Hosp Clin Barcelona, CIBERehd, Barcelona, Spain.
   [Iglesias-Flores, Eva] Hosp Reina Sofia, Gastroenterol Unit, Cordoba, Spain.
   [Iglesias-Flores, Eva] Hosp Reina Sofia, IMIBIC, Cordoba, Spain.
   [Taxonera, Carlos] Hosp Clin San Carlos, Gastroenterol Unit, Madrid, Spain.
   [Domenech, Eugeni; Manosa, Miriam] Hosp Badalona Germans Trias & Pujol, Gastroenterol Unit, Badalona, Spain.
   [Domenech, Eugeni] Hosp Badalona Germans Trias & Pujol, CIBERehd, Badalona, Spain.
   [Chaparro, Maria; Garre, Ana; Gisbert, Javier P.; Bernardo, David] Hosp Univ de La Princesa, Gastroenterol Unit, IIS IP, Madrid, Spain.
   [Chaparro, Maria; Garre, Ana; Gisbert, Javier P.; Bernardo, David] CIBERehd, Madrid, Spain.
   [Ricart, Elena] Hosp Clin Barcelona, Gastroenterol Unit, Barcelona, Spain.
   [Ricart, Elena; Domenech, Eugeni] CIBERehd, Barcelona, Spain.
   [Iglesias-Flores, Eva] Hosp Reina Sofia, Gastroenterol Unit, Cordoba, Spain.
   [Iglesias-Flores, Eva] IMIBIC, Cordoba, Spain.
   [Taxonera, Carlos] Hosp Clin San Carlos, Gastroenterol Unit, Madrid, Spain.
   [Manosa, Miriam] CIBERehd, Badalona, Spain.
   [Vera Mendoza, Isabel] Hosp Univ Puerta Hierro Majadahonda, Gastroenterol Unit, Majadahonda, Spain.
   [Minguez, Miguel] Hosp Clin Univ Valencia, Gastroenterol Unit, Valencia, Spain.
   [Arguelles, Federico] Hosp Univ Virgen Macarena, Gastroenterol Unit, Seville, Spain.
   [de Castro Parga, Luisa] Complejo Hosp Univ Vigo, Gastroenterol Unit, Vigo, Spain.
   [Arroyo, Maite] Hosp Clin Univ Lozano Blesa, Gastroenterol Unit, Zaragoza, Spain.
   [Arroyo, Maite] CIBERehd Zaragoza, Zaragoza, Spain.
   [Lopez-Sanroman, Antonio] Hosp Univ Ramon y Cajal, Gastroenterol Unit, Madrid, Spain.
   [Rivero Tirado, Montserrat] Hosp Univ Marques Valdecilla, Gastroenterol Unit, Santander, Spain.
   [Guardiola, Jordi] Hosp Univ Bellvitge, Hosp Llobregat, Gastroenterol Unit, Barcelona, Spain.
   [Martin Arranz, Maria Dolores] Hosp Univ La Paz, Gastroenterol Unit, Madrid, Spain.
   [Beltran, Belen] Hosp Univ & Politecn La Fe, Gastroenterol Unit, Valencia, Spain.
   [Beltran, Belen] CIBERehd, Valencia, Spain.
   [Barrio, Jesus] Hosp Univ Rio Hortega, Gastroenterol Unit, Valladolid, Spain.
   [Riestra, Sabino] Hosp Univ Cent Asturias, Gastroenterol Unit, Oviedo, Spain.
   [Garcia-Planella, Esther] Hosp Santa Creu & Sant Pau, Gastroenterol Unit, Barcelona, Spain.
   [Calvet, Xavier] Hosp Parc Tauli, Gastroenterol Unit, Sabadell, Spain.
   [Calvet, Xavier] CIBERehd, Sabadell, Spain.
   [Alcain, Guillermo] Hosp Univ Virgen Victoria, Gastroenterol Unit, Malaga, Spain.
   [Sicilia, Beatriz] Complejo Asistencial Univ Burgos, Gastroenterol Unit, Burgos, Spain.
   [Garcia, Santiago] Hosp Univ Miguel Servet, Gastroenterol Unit, Zaragoza, Spain.
   [Esteve, Maria] Hosp Univ Mutua Terrassa, Gastroenterol Unit, Terrassa, Spain.
   [Esteve, Maria] CIBERehd, Terrassa, Spain.
   [Marquez, Lucia] Hosp del Mar, Gastroenterol Unit, Barcelona, Spain.
   [Fernandez Salazar, Luis Ignacio] Hosp Clin Univ Valladolid, Gastroenterol Unit, Valladolid, Spain.
   [Gutierrez Casbas, Ana] Hosp Gen Univ Alicante, Gastroenterol Unit, Alicante, Spain.
   [Gutierrez Casbas, Ana] CIBERehd, Alicante, Spain.
   [Piqueras, Marta] Consorci Sanitari Terrassa, Gastroenterol Unit, Tarrasa, Spain.
   [Bermejo, Fernando] Hosp Univ Fuenlabrada & Inst Invest La Paz IdiPaz, Madrid, Spain.
   [Perez Calle, Jose Lazaro] Hosp Univ Fdn Alcorcon, Gastroenterol Unit, Alcorcon, Spain.
   [Hinojosa, Joaquin] Hosp Manises, Gastroenterol Unit, Manises, Spain.
   [Rodriguez Perez, Antonio] Hosp Univ Salamanca, Gastroenterol Unit, Salamanca, Spain.
   [Aldeguer, Xavier] Hosp Univ Doctor Josep Trueta, Gastroenterol Unit, Girona, Spain.
   [Garcia Sepulcre, Mariana Fe] Hosp Gen Univ Elche, Gastroenterol Unit, Elche, Spain.
   [Bujanda, Luis] Hosp Univ Donostia, Gastroenterol Unit, San Sebastian, Spain.
   [Bujanda, Luis] CIBERehd, San Sebastian, Spain.
   [Martinez Montiel, Pilar] Hosp Univ 12 Octubre, Gastroenterol Unit, Madrid, Spain.
   [Lorente Poyatos, Rufo] Hosp Gen Univ Ciudad Real, Gastroenterol Unit, Ciudad Real, Spain.
   [Rodriguez Gutierrez, Cristina] Complejo Hosp Navarra, Gastroenterol Unit, Pamplona, Spain.
   [Merino, Olga] Hosp Univ Cruces, Gastroenterol Unit, Baracaldo, Spain.
   [Luis Cabriada, Jose] Hosp Galdakao, Gastroenterol Unit, Galdakao, Spain.
   [Roncero, Oscar] Complejo Hosp Mancha Ctr, Gastroenterol Unit, Alcazar De San Juan, Spain.
   [Romero Cara, Patricia] Hosp Gen Univ Santa Lucia, Gastroenterol Unit, Cartagena, Spain.
   [Navarro-Llavat, Merce] Hosp St Joan Despi Moises Broggi, Gastroenterol Unit, Sant Joan Despi, Spain.
   [Ber, Yolanda] Hosp Gen San Jorge, Gastroenterol Unit, Huesca, Spain.
   [Eva Madrigal, Rosa] Complejo Hosp De Palencia, Gastroenterol Unit, Palencia, Spain.
   [Van Domselaar, Manuel] Hosp Univ Torrejon, Gastroenterol Unit, Torrejon De Ardoz, Spain.
   [Barreiro-de Acosta, Manuel] Hosp Clin Univ Santiago, Gastroenterol Unit, Santiago De Compostela, Spain.
   [Llao, Jordina] Hosp St Joan Deu Althaia, Gastroenterol Unit, Manresa, Spain.
   [Ramos, Laura] Hosp Univ Canarias, Gastroenterol Unit, San Cristobal la Laguna, Spain.
   [Riera, Joan] Hosp Son Llatzer, Gastroenterol Unit, Palma de Mallorca, Spain.
   [Lucendo Villarin, Alfredo J.] Hosp Gen Tomelloso, Gastroenterol Unit, Tomelloso, Spain.
   [Rodriguez Gonzalez, Esther] Hosp Univ Nuestra Senora Candelaria, Gastroenterol Unit, Santa Cruz De Tenerife, Spain.
   [Huguet Malaves, Jose M.] Hosp Gen Univ Valencia, Gastroenterol Unit, Valencia, Spain.
   [Munoz Villafranca, Carmen] Hosp Univ Basurto, Gastroenterol Unit, Bilbao, Spain.
   [Almela, Pedro] Hosp Gen Univ Castellon, Gastroenterol Unit, Castellon de La Plana, Spain.
   [Charro, Mara] Hosp Royo Villanova, Gastroenterol Unit, Zaragoza, Spain.
   [Ramirez de la Piscina, Patricia] Hosp Univ Araba, Gastroenterol Unit, Vitoria, Spain.
   [Sese, Eva] Hosp Arnau Vilanova, Gastroenterol Unit, Lerida, Spain.
   [Abad Lacruz, Agueda] Hosp Viladecans, Gastroenterol Unit, Viladecans, Spain.
   [Khorrami, Sam] Hosp Univ Son Dureta, Gastroenterol Unit, Palma de Mallorca, Spain.
   [Morales Alvarado, Victor Jair] Hosp Gen Granollers, Gastroenterol Unit, Granollers, Spain.
   [Legido Gil, Jesus] Hosp Gen Segovia, Gastroenterol Unit, Segovia, Spain.
   [Trapero Martinez, Ana Ma] Complejo Hosp Jaen, Gastroenterol Unit, Jaen, Spain.
   [Pajares Villaroya, Ramon] Hosp Univ Infanta Sofia, Gastroenterol Unit, San Sebastian Los Reyes, Spain.
   [Acevedo, Juan] Hosp Comarcal St Jaume Calella, Gastroenterol Unit, Calella, Spain.
   [Garcia Herola, Antonio] Hosp Marina Baixa, Gastroenterol Unit, Villajoyosa, Spain.
   [Hernandez Villalba, Luis] Hosp Santos Reyes, Gastroenterol Unit, Aranda Del Duero, Spain.
   [Munoz, Esther] Hosp Vega Baja, Gastroenterol Unit, San Bartolome, Spain.
   [Novella Duran, Maria Teresa] Hosp Can Misses, Gastroenterol Unit, Ibiza, Spain.
   [Menacho, Margarita] Hosp Univ Joan XXIII, Gastroenterol Unit, Tarragona, Spain.
   [Navas Lopez, Victor Manuel] Hosp Materno Infantil, Pediat Gastroenterol & Nutr Unit, Malaga, Spain.
   [Dolores Retamero, Maria] Hosp Comarcal Axarquia, Malaga, Spain.
   [Muriel, Alfonso] Ramon & Cajal Hosp, Biostat Unit, Madrid, Spain.
   [Muriel, Alfonso] Inst Ramon y Cajal Invest Sanitaria IRYCIS, CIBERESP, Madrid, Spain.
C3 CIBER - Centro de Investigacion Biomedica en Red; CIBEREHD; University
   of Barcelona; Hospital Clinic de Barcelona; CIBER - Centro de
   Investigacion Biomedica en Red; CIBEREHD; University of Barcelona;
   Hospital Clinic de Barcelona; Hospital Clinico San Carlos; Hospital
   Germans Trias i Pujol; Hospital Germans Trias i Pujol; CIBER - Centro de
   Investigacion Biomedica en Red; CIBEREHD; CIBER - Centro de
   Investigacion Biomedica en Red; CIBEREHD; University of Barcelona;
   Hospital Clinic de Barcelona; CIBER - Centro de Investigacion Biomedica
   en Red; CIBEREHD; Hospital Clinico San Carlos; CIBER - Centro de
   Investigacion Biomedica en Red; CIBEREHD; Hospital Puerta de
   Hierro-Majadahonda; Hospital Clinic Universitari de Valencia; Hospital
   Universitario Virgen Macarena; Complexo Hospitalario Universitario de
   Vigo; Lozano Blesa University Clinical Hospital; Hospital Universitario
   Ramon y Cajal; Hospital Universitario Marques de Valdecilla (HUMV);
   University of Barcelona; Institut d'Investigacio Biomedica de Bellvitge
   (IDIBELL); Bellvitge University Hospital; Hospital Universitario La Paz;
   Hospital Universitari i Politecnic La Fe; CIBER - Centro de
   Investigacion Biomedica en Red; CIBEREHD; Hospital del Rio Hortega;
   Central University Hospital Asturias; Hospital of Santa Creu i Sant Pau;
   Autonomous University of Barcelona; Parc Tauli Hospital Universitari;
   CIBER - Centro de Investigacion Biomedica en Red; CIBEREHD; Hospital
   Virgen de la Victoria; Miguel Servet University Hospital; Hospital
   Universitario Mutua Terrassa; CIBER - Centro de Investigacion Biomedica
   en Red; CIBEREHD; Hospital del Mar Research Institute; Hospital del Mar;
   General University Hospital of Alicante; CIBER - Centro de Investigacion
   Biomedica en Red; CIBEREHD; Alcorcon Foundation University Hospital;
   Universitat de Girona; Girona University Hospital Dr. Josep Trueta;
   CIBER - Centro de Investigacion Biomedica en Red; CIBEREHD; Hospital
   Universitario 12 de Octubre; Servicio Navarro de Salud - Osasunbidea;
   Hospital Universitario Cruces; Galdakao Hospital; Hospital Universidad
   San Jorge; Complexo Hospitalario Universitario de Santiago de
   Compostela; Universidad de la Laguna; Hospital Universitari Son Llatzer;
   Basurto Hospital; University Hospital of Araba; Institut d'Investigacio
   Biomedica de Bellvitge (IDIBELL); Hospital Valdecans; Hospital
   Universitari Son Espases; Hospital Universitari Son Dureta; Complejo
   Hospitalario de Jaen; Hospital Universitario Infanta Sofia; Hospital Can
   Misses; Hospital Universitario Ramon y Cajal; CIBER - Centro de
   Investigacion Biomedica en Red; CIBERESP
RP Chaparro, M (通讯作者)，Univ Hosp La Princesa, Dept Gastroenterol, Inflammatory Bowel Dis Unit, Madrid, Spain.
EM mariachs2005@gmail.com
RI Beltrán, Belén/ABH-6802-2020; Pérez, Alma/JGC-9991-2023; Fernández
   Salazar, Luis/GLN-5812-2022; Marquez, Lucia/AAI-8215-2021; Bernardo,
   David/AAG-8098-2019; Muriel, Alfonso AM/F-9948-2015; Argüelles-Arias,
   Federico/H-7685-2013; Taxonera, Carlos/AFK-0569-2022; RIESTRA,
   SABINO/N-2897-2019; Navas-López, Víctor Manuel/T-8605-2019; Gisbert,
   Javier P/ABB-7531-2021; Bernardo, David/GXH-8727-2022; Bujanda,
   Luis/AAB-2485-2021; Arranz, Maria Dolores Martin/I-7884-2015; Chaparro,
   María/I-2500-2016; Lucendo, Alfredo J/C-1958-2009; Gisbert, Javier
   P/GRY-2719-2022; Morales Alvarado, Victor Jair/K-5427-2019
OI Fernández Salazar, Luis/0000-0002-9951-7979; Muriel, Alfonso
   AM/0000-0002-4805-4011; Argüelles-Arias, Federico/0000-0003-3646-8919;
   Taxonera, Carlos/0000-0001-9166-7350; Gisbert, Javier
   P/0000-0003-2090-3445; Bujanda, Luis/0000-0002-4353-9968; Chaparro,
   María/0000-0002-9275-4242; Lucendo, Alfredo J/0000-0003-1183-1072; Ber
   Nieto, Yolanda/0000-0002-5184-8349; BARRIO, JESUS/0000-0001-7087-3921;
   Guardiola, Jordi/0000-0002-0464-241X; ESTEVE, MARIA/0000-0002-3178-7008;
   Arroyo Villarino, Maria Teresa/0000-0001-8089-4398; Hernandez,
   Luis/0000-0002-9175-4312; GARCIA HEROLA, ANTONIO/0000-0002-6755-4994;
   Sicilia, Beatriz/0000-0002-4495-9358; Barreiro de Acosta,
   Manuel/0000-0001-5915-1477; Rivero, Montserrat/0000-0002-5834-1559; ,
   IIS Galicia Sur/0000-0003-3812-7413; Bernardo,
   David/0000-0002-2843-6696; Morales Alvarado, Victor
   Jair/0000-0003-4379-2821; ESTEVE, MARIA/0000-0001-7716-0027; MARTIN
   ARRANZ, MARIA DOLORES/0000-0002-1872-0917
FU Instituto de Salud Carlos III [PI13/00041]
FX This research has been funded by grant from the Instituto de Salud
   Carlos III (PI13/00041).
CR Avitzur Y, 2014, GASTROENTEROLOGY, V146, P1028, DOI 10.1053/j.gastro.2014.01.015
   Barabino A, 2002, ALIMENT PHARM THER, V16, P1125, DOI 10.1046/j.1365-2036.2002.01269.x
   Benchimol EI, 2011, INFLAMM BOWEL DIS, V17, P2153, DOI 10.1002/ibd.21591
   Benchimol EI, 2011, INFLAMM BOWEL DIS, V17, P423, DOI 10.1002/ibd.21349
   Burisch J, 2019, GUT, V68, P423, DOI 10.1136/gutjnl-2017-315568
   Charpentier C, 2014, GUT, V63, P423, DOI 10.1136/gutjnl-2012-303864
   Chouraki V, 2011, ALIMENT PHARM THER, V33, P1133, DOI 10.1111/j.1365-2036.2011.04628.x
   Cosnes J, 2013, GASTROENTEROLOGY, V145, P758, DOI 10.1053/j.gastro.2013.04.048
   Cosnes J, 2013, INFLAMM BOWEL DIS, V19, P674, DOI 10.1097/MIB.0b013e318281d697
   Denson LA, 2013, INFLAMM BOWEL DIS, V19, P2011, DOI 10.1097/MIB.0b013e318281f590
   Everhov ÅH, 2018, GASTROENTEROLOGY, V154, P518, DOI 10.1053/j.gastro.2017.10.034
   Gasche C, 2000, INFLAMM BOWEL DIS, V6, P8, DOI 10.1097/00054725-200002000-00002
   Gisbert JP, 2014, ALIMENT PHARM THER, V39, P459, DOI 10.1111/apt.12616
   Glocker EO, 2009, NEW ENGL J MED, V361, P2033, DOI 10.1056/NEJMoa0907206
   Gomollon F, 2017, J CROHNS COLITIS, V11, P3, DOI 10.1093/ecco-jcc/jjw168
   Gower-Rousseau C, 2009, AM J GASTROENTEROL, V104, P2080, DOI 10.1038/ajg.2009.177
   Harbord M, 2017, J CROHNS COLITIS, V11, P769, DOI 10.1093/ecco-jcc/jjx009
   Herzog D, 2017, EUR J GASTROEN HEPAT, V29, P926, DOI 10.1097/MEG.0000000000000896
   Jaspers GJ, 2006, INFLAMM BOWEL DIS, V12, P831, DOI 10.1097/01.mib.0000232470.00703.67
   Lakatos PL, 2012, AM J GASTROENTEROL, V107, P579, DOI 10.1038/ajg.2011.448
   Lakatos PL, 2011, J CROHNS COLITIS, V5, P5, DOI 10.1016/j.crohns.2010.08.004
   Lovasz BD, 2013, WORLD J GASTROENTERO, V19, P2217, DOI 10.3748/wjg.v19.i14.2217
   Mañosa M, 2018, ALIMENT PHARM THER, V47, P605, DOI 10.1111/apt.14494
   Markowitz J, 2000, GASTROENTEROLOGY, V119, P895, DOI 10.1053/gast.2000.18144
   Müller KE, 2013, J PEDIATR GASTR NUTR, V57, P576, DOI 10.1097/MPG.0b013e31829f7d8c
   Oh EH, 2017, PLOS ONE, V12, DOI 10.1371/journal.pone.0177479
   Olivera P, 2017, CURR OPIN GASTROEN, V33, P246, DOI 10.1097/MOG.0000000000000361
   Podolsky DK, 2002, NEW ENGL J MED, V347, P417, DOI 10.1056/NEJMra0804647
   Riello L, 2011, INFLAMM BOWEL DIS, V17, P2138, DOI 10.1002/ibd.21612
   Ruemmele FM, 2014, J CROHNS COLITIS, V8, P1179, DOI 10.1016/j.crohns.2014.04.005
   Ruemmele FM, 2014, J CROHNS COLITIS, V8, P1, DOI 10.1016/j.crohns.2013.10.006
   Sartor RB, 2008, GASTROENTEROLOGY, V134, P577, DOI 10.1053/j.gastro.2007.11.059
   Shah SC, 2018, GASTROENTEROLOGY, V155, P1079, DOI 10.1053/j.gastro.2018.06.043
   Stordal K, 2004, DIGESTION, V70, P226, DOI 10.1159/000082893
   Turunen P, 2006, INFLAMM BOWEL DIS, V12, P677, DOI 10.1097/00054725-200608000-00002
   Van Limbergent J, 2008, GASTROENTEROLOGY, V135, P1114, DOI 10.1053/j.gastro.2008.06.081
   Vernier-Massouille G, 2008, GASTROENTEROLOGY, V135, P1106, DOI 10.1053/j.gastro.2008.06.079
NR 37
TC 23
Z9 23
U1 1
U2 21
PU WILEY
PI HOBOKEN
PA 111 RIVER ST, HOBOKEN 07030-5774, NJ USA
SN 0269-2813
EI 1365-2036
J9 ALIMENT PHARM THER
JI Aliment. Pharmacol. Ther.
PD FEB
PY 2019
VL 49
IS 4
BP 419
EP 428
DI 10.1111/apt.15114
PG 10
WC Gastroenterology & Hepatology; Pharmacology & Pharmacy
WE Science Citation Index Expanded (SCI-EXPANDED)
SC Gastroenterology & Hepatology; Pharmacology & Pharmacy
GA HJ2OG
UT WOS:000457008300007
PM 30637837
OA Bronze
DA 2024-01-22
ER

PT J
AU Lan, N
   Shen, B
AF Lan, Nan
   Shen, Bo
TI Endoscopic Stricturotomy with Needle Knife in the Treatment of
   Strictures from Inflammatory Bowel Disease
SO INFLAMMATORY BOWEL DISEASES
LA English
DT Article
DE Crohn's disease; electroincision; endoscopy; gastrointestinal tract;
   needle knife; stricture; stricturotomy
ID EXPANDABLE METAL STENTS; TERM-FOLLOW-UP; CROHNS-DISEASE; BALLOON
   DILATION; ANASTOMOTIC STRICTURE; INTESTINAL STRICTURES; SUBMUCOSAL
   DISSECTION; RECTAL RESECTION; EFFICACY; SAFETY
AB Background: Fibrotic strictures in patients with inflammatory bowel disease (IBD) are often not amenable to medical therapy. Therapy with endoscopic balloon dilation usually requires frequent repeat treatments. Therefore, we developed the novel needle knife stricturotomy (NKSt) for the treatment of strictures in the patients with IBD. The aim of this study was to evaluate the efficacy and safety of NKSt.
   Methods: Data of patients with strictures treated with NKSt in our Interventional IBD Unit at the Cleveland Clinic were extracted from the registry. The primary and secondary outcomes were surgery-free survival and procedure-related complications.
   Results: A total of 85 patients were included in this study. Multiple strictures were noticed in 30 (35.3%) patients at inception, giving a total of 127 strictures treated. The median length of the treated strictures was 1.5 cm (interquartile range: 1.0-2.0) and 52 (41.6%) were endoscopically nontraversable. The immediate success with passage of the scope through the stricture after NKSt therapy was achieved in all patients. During the median follow-up of 0.9 years (interquartile range: 0.3-1.8) and a median of 2.0 treatment (interquartile range: 1.0-3.0), 13 (15.3%) patients required stricture-related surgery. There were 77 (60.6%) patients who required additional NKSt, endoscopic balloon dilation, or both after the inception of NKSt. In a total of 272 NKSt procedures performed, 10 (3.7%) adverse events occurred, including 9 with delayed bleeding and one hospitalization due to perforation.
   Conclusions: Endoscopic NKSt is effective and safe for treating the primary and secondary IBD-related strictures, which may provide an alternative for endoscopic balloon dilation and surgical intervention.
C1 [Lan, Nan; Shen, Bo] Cleveland Clin Fdn, Ctr Inflammatory Bowel Dis, Digest Dis & Surg Inst, 9500 Euclid Ave, Cleveland, OH 44195 USA.
C3 Cleveland Clinic Foundation
RP Shen, B (通讯作者)，Cleveland Clin Fdn, Intervent Inflammatory Bowel Dis I IBD Unit, Digest Dis & Surg Inst A31, 9500 Euclid Ave, Cleveland, OH 44195 USA.
EM shenb@ccf.org
FU Ed and Joey Story Endowed Chair
FX B. Shen is supported by the Ed and Joey Story Endowed Chair.
CR Araujo SEA, 2008, SURG LAPARO ENDO PER, V18, P565, DOI 10.1097/SLE.0b013e31818754f4
   Annese V, 2013, J CROHNS COLITIS, V7, P982, DOI 10.1016/j.crohns.2013.09.016
   Atreja A, 2014, J CROHNS COLITIS, V8, P392, DOI 10.1016/j.crohns.2013.10.001
   Attar A, 2012, INFLAMM BOWEL DIS, V18, P1849, DOI 10.1002/ibd.22844
   Baron TH, 1998, GASTROINTEST ENDOSC, V47, P277, DOI 10.1016/S0016-5107(98)70327-X
   Bettenworth D, 2016, J GASTROENTEROL, V51, P939, DOI 10.1007/s00535-016-1172-6
   Chen M, 2015, INFLAMM BOWEL DIS, V21, P2222, DOI 10.1097/MIB.0000000000000433
   Chen M, 2015, GASTROINTEST ENDOSC, V81, P1287, DOI 10.1016/j.gie.2014.11.031
   Coelho-Prabhu N, 2012, ENDOSCOPY, V44, P711, DOI 10.1055/s-0032-1309773
   Dear KLE, 2001, J CLIN GASTROENTEROL, V33, P315, DOI 10.1097/00004836-200110000-00012
   Di Nardo G, 2010, GASTROINTEST ENDOSC, V72, P1201, DOI 10.1016/j.gie.2010.08.003
   Dietz DW, 2001, J AM COLL SURGEONS, V192, P330, DOI 10.1016/S1072-7515(01)00775-X
   East JE, 2007, CLIN GASTROENTEROL H, V5, P1065, DOI 10.1016/j.cgh.2007.04.013
   Endo K, 2013, WORLD J GASTROENTERO, V19, P86, DOI 10.3748/wjg.v19.i1.86
   FARMER RG, 1985, GASTROENTEROLOGY, V88, P1818, DOI 10.1016/0016-5085(85)90006-X
   Fukatsu H, 2009, SURG ENDOSC, V23, P2066, DOI 10.1007/s00464-008-9969-x
   Gao DJ, 2013, GASTROINTEST ENDOSC, V77, P752, DOI 10.1016/j.gie.2012.11.023
   GEVERS AM, 1994, ACTA GASTRO-ENT BELG, V57, P320
   Greener T, 2015, DIS COLON RECTUM, V58, P1151, DOI 10.1097/DCR.0000000000000491
   Gustavsson A, 2013, ALIMENT PHARM THER, V37, P430, DOI 10.1111/apt.12176
   Hassan C, 2007, ALIMENT PHARM THER, V26, P1457, DOI 10.1111/j.1365-2036.2007.03532.x
   Hirai F, 2014, DIGEST ENDOSC, V26, P545, DOI 10.1111/den.12236
   Hiranyakas A, 2013, TECH COLOPROCTOL, V17, P371, DOI 10.1007/s10151-012-0929-z
   Hordijk ML, 2006, GASTROINTEST ENDOSC, V63, P157, DOI 10.1016/j.gie.2005.06.016
   Katsinelos P, 2004, HEPATO-GASTROENTEROL, V51, P349
   Kim MH, 1997, ENDOSCOPY, V29, P82, DOI 10.1055/s-2007-1004080
   Krauss E, 2014, INT J CLIN EXP PATHO, V7, P7419
   Lamazza A, 2014, COLORECTAL DIS, V16, pO150, DOI 10.1111/codi.12488
   Lee JK, 2009, AM J GASTROENTEROL, V104, P575, DOI 10.1038/ajg.2008.102
   LEWIS WG, 1994, DIS COLON RECTUM, V37, P120, DOI 10.1007/BF02047532
   Li Y, 2015, BRIT J SURG, V102, P1418, DOI 10.1002/bjs.9906
   Lian L, 2015, DIS COLON RECTUM, V58, P423, DOI 10.1097/DCR.0000000000000322
   Louis E, 2001, GUT, V49, P777, DOI 10.1136/gut.49.6.777
   Mizutani T, 2015, JPN J CLIN ONCOL, V45, P1087, DOI 10.1093/jjco/hyv120
   Mueller T, 2010, ALIMENT PHARM THER, V31, P634, DOI 10.1111/j.1365-2036.2009.04225.x
   Nagami Y, 2016, SURG ENDOSC, V30, P1441, DOI 10.1007/s00464-015-4348-x
   Navaneethan U, 2016, SURG ENDOSC, V30, P5434, DOI 10.1007/s00464-016-4902-1
   Nyabanga CT, 2015, ENDOSCOPY, V47, pE625, DOI 10.1055/s-0034-1393676
   Park CH, 2015, GUT LIVER, V9, P73, DOI 10.5009/gnl13326
   Pommergaard HC, 2009, SCAND J SURG, V98, P143, DOI 10.1177/145749690909800303
   Prudhomme M, 2003, DIS COLON RECTUM, V46, P20, DOI 10.1007/s10350-004-6491-7
   RUTGEERTS P, 1984, GUT, V25, P665, DOI 10.1136/gut.25.6.665
   Samanta J, 2015, WORLD J GASTRO ENDOS, V7, P1318, DOI 10.4253/wjge.v7.i19.1318
   Scimeca D, 2011, DIGEST LIVER DIS, V43, P121, DOI 10.1016/j.dld.2010.05.001
   Senapati A, 1996, INT J COLORECTAL DIS, V11, P57
   Shen B, 2004, AM J GASTROENTEROL, V99, P2340, DOI 10.1111/j.1572-0241.2004.40604.x
   Shen B, 2011, INFLAMM BOWEL DIS, V17, P2527, DOI 10.1002/ibd.21644
   Silverberg MS, 2005, CAN J GASTROENTEROL, V19, p5A, DOI 10.1155/2005/269076
   Singh VV, 2005, J CLIN GASTROENTEROL, V39, P284, DOI 10.1097/01.mcg.0000155128.31208.44
   Suchan KL, 2003, SURG ENDOSC, V17, P1110, DOI 10.1007/s00464-002-8926-3
   Thia KT, 2010, GASTROENTEROLOGY, V139, P1147, DOI 10.1053/j.gastro.2010.06.070
   TJANDRA JJ, 1993, DIS COLON RECTUM, V36, P1099, DOI 10.1007/BF02052256
   Wu XR, 2013, J GASTROINTEST SURG, V17, P1452, DOI 10.1007/s11605-013-2216-3
   Yamamoto T, 2007, DIS COLON RECTUM, V50, P1968, DOI 10.1007/s10350-007-0279-5
NR 54
TC 65
Z9 71
U1 0
U2 1
PU OXFORD UNIV PRESS INC
PI CARY
PA JOURNALS DEPT, 2001 EVANS RD, CARY, NC 27513 USA
SN 1078-0998
EI 1536-4844
J9 INFLAMM BOWEL DIS
JI Inflamm. Bowel Dis.
PD APR
PY 2017
VL 23
IS 4
BP 502
EP 513
DI 10.1097/MIB.0000000000001044
PG 12
WC Gastroenterology & Hepatology
WE Science Citation Index Expanded (SCI-EXPANDED)
SC Gastroenterology & Hepatology
GA EZ2HN
UT WOS:000404530500007
PM 28296818
OA Bronze
DA 2024-01-22
ER

PT J
AU Colombel, JF
   D'Haens, G
   Lee, WJ
   Petersson, J
   Panaccione, R
AF Colombel, Jean-Frederic
   D'Haens, Geert
   Lee, Wan-Ju
   Petersson, Joel
   Panaccione, Remo
TI Outcomes and Strategies to Support a Treat-to-target Approach in
   Inflammatory Bowel Disease: A Systematic Review
SO JOURNAL OF CROHNS & COLITIS
LA English
DT Review
DE Endoscopy; inflammatory bowel disease; outcomes
ID HEALTH-CARE COSTS; EARLY COMBINED IMMUNOSUPPRESSION; RANDOMIZED
   CONTROLLED-TRIAL; EFFECTIVE END-POINT; QUALITY-OF-LIFE; CROHNS-DISEASE;
   ULCERATIVE-COLITIS; CLINICAL REMISSION; INDIVIDUALIZED THERAPY;
   5-AMINOSALICYLIC ACID
AB Background and Aims Management of Crohn's disease and ulcerative colitis has typically relied upon treatment intensification driven by symptoms alone. However, a 'treat-to-target' management approach may help to address underlying inflammation, minimise disease activity at early stages of inflammatory bowel disease, limit progression, and improve long-term outcomes.
   Methods A systematic literature review was conducted to identify data relevant to a treat-to-target approach in inflammatory bowel disease, published between January 1, 2007 and May 15, 2017.
   Results Consistent with recommendations of the Selecting Therapeutic Targets in Inflammatory Bowel Disease [STRIDE] working group, studies have investigated factors influencing the achievement of both endoscopic and histological mucosal healing and patient-level outcomes in inflammatory bowel disease [IBD]. Histological healing and biomarker levels have also been shown to be modifiable outcomes. Although there is a lack of prospectively derived evidence validating mucosal healing as a treatment target, data are emerging to suggest that targeting mucosal healing or inflammation rather than symptoms may be cost-effective in some settings. The review highlighted several strategies that may support the implementation of a treat-to-target approach in IBD. The prospective randomised CALM study demonstrated how tight control [whereby treatment decisions are based on close monitoring of inflammatory biomarkers] leads to improvements in endoscopic and clinical outcomes. The review also considered the influence of coordinated care from a multidisciplinary team and patient engagement with improved adherence, as well as the role of therapeutic drug monitoring in inflammatory bowel disease management.
   Conclusions A treat-to-target strategy may impact on disease progression and improve outcomes in inflammatory bowel disease. Prospective studies including long-term data are required to ensure that the most appropriate targets and strategies are identified.
C1 [Colombel, Jean-Frederic] Icahn Sch Med Mt Sinai, Inflammatory Bowel Dis Ctr, New York, NY 10029 USA.
   [D'Haens, Geert] Univ Amsterdam, Amsterdam Univ Med Ctr, Inflammatory Bowel Dis Unit, Amsterdam, Netherlands.
   [Lee, Wan-Ju; Petersson, Joel] AbbVie, Global Gastroenterol, N Chicago, IL USA.
   [Panaccione, Remo] Univ Calgary, Cumming Sch Med, Inflammatory Bowel Dis Clin, Calgary, AB, Canada.
C3 Icahn School of Medicine at Mount Sinai; University of Amsterdam;
   AbbVie; University of Calgary
RP Colombel, JF (通讯作者)，Icahn Sch Med Mt Sinai, 1470 Madison Ave, New York, NY 10029 USA.
EM jean-frederic.colombel@mssm.edu
RI Lee, Wan-Ju/AAX-2831-2020; Panaccione, Remo/ABC-1140-2021
OI Panaccione, Remo/0000-0002-5247-940X
FU AbbVie Inc.
FX This work [systematic literature review and medical writing support] was
   funded by AbbVie Inc.
CR Ananthakrishnan AN, 2013, INFLAMM BOWEL DIS, V19, P37, DOI [10.1002/ibd.22951, 10.1097/MIB.0b013e3182902ad9]
   Ananthakrishnan AN, 2012, GASTROENTEROLOGY, V142, pS654
   Ardizzone S, 2006, GUT, V55, P47, DOI 10.1136/gut.2005.068809
   Assa A, 2019, J CROHNS COLITIS, V13, pS12, DOI 10.1093/ecco-jcc/jjy222.017
   Baert F, 2010, GASTROENTEROLOGY, V138, P463, DOI 10.1053/j.gastro.2009.09.056
   Basu S, 2016, LANCET DIABETES ENDO, V4, P922, DOI 10.1016/S2213-8587(16)30270-4
   Bossuyt P, 2018, J CROHNS COLITIS, V12, P1245, DOI 10.1093/ecco-jcc/jjy097
   Bouguen G, 2014, CLIN GASTROENTEROL H, V12, P978, DOI 10.1016/j.cgh.2013.11.005
   Bouguen G, 2014, INFLAMM BOWEL DIS, V20, P231, DOI 10.1097/01.MIB.0000437985.00190.aa
   Burke K, 2013, AM J GASTROENTEROL, V108, pS532, DOI 10.14309/00000434-201310001-01761
   Cárdenas M, 2016, RHEUMATOL INT, V36, P1627, DOI 10.1007/s00296-016-3583-3
   Carter CT, 2012, PATIENT PREFER ADHER, V6, P417, DOI 10.2147/PPA.S31115
   Carter CT, 2011, ADV THER, V28, P671, DOI 10.1007/s12325-011-0048-7
   Chavannes M, 2016, J PEDIAT GASTROENTER, V63, pS74
   Click BH, 2016, GASTROENTEROLOGY, V150, pS986, DOI 10.1016/S0016-5085(16)33339-X
   Colombel J-F, 2017, P 25 UEG WEEK OCT 28
   Colombel JF, 2011, GASTROENTEROLOGY, V141, P1194, DOI 10.1053/j.gastro.2011.06.054
   Colombel JF, 2017, LANCET, V390, P2779, DOI 10.1016/S0140-6736(17)32641-7
   Colombel JF, 2017, GASTROENTEROLOGY, V152, P351, DOI 10.1053/j.gastro.2016.09.046
   Colombel JF, 2013, J CROHNS COLITIS, V7, pS74
   Cook PF, 2010, PATIENT EDUC COUNS, V81, P182, DOI 10.1016/j.pec.2009.12.010
   D'Haens G, 2008, LANCET, V371, P660, DOI 10.1016/S0140-6736(08)60304-9
   D'Haens G, 2018, GASTROENTEROLOGY, V154, P1343, DOI 10.1053/j.gastro.2018.01.004
   D'Haens GR, 2014, J CROHNS COLITIS, V8, P726, DOI 10.1016/j.crohns.2014.02.025
   D'Incà R, 2015, DIGEST LIVER DIS, V47, pE183
   Danve A, 2017, CURR RHEUMATOL REP, V19, DOI 10.1007/s11926-017-0648-6
   David G, 2014, GASTROENTEROLOGY, V146, pS434
   De Cruz P, 2015, LANCET, V385, P1406, DOI 10.1016/S0140-6736(14)61908-5
   De Cruz P, 2013, INFLAMM BOWEL DIS, V19, P429, DOI 10.1002/ibd.22977
   de Jong MJ, 2017, LANCET, V390, P959, DOI 10.1016/S0140-6736(17)31327-2
   Debanjali M, 2009, INFLAMM BOWEL DIS, V15, pS32, DOI 10.1097/00054725-200912002-00095
   Dignass A, 2010, J CROHNS COLITIS, V4, P28, DOI 10.1016/j.crohns.2009.12.002
   Dignass A, 2012, J CROHNS COLITIS, V6, P991, DOI 10.1016/j.crohns.2012.09.002
   Doria A, 2015, LUPUS, V24, P507, DOI 10.1177/0961203314559087
   Elkjaer M, 2010, GUT, V59, P1652, DOI 10.1136/gut.2010.220160
   Eser A, 2018, J CLIN PHARMACOL, V58, P790, DOI 10.1002/jcph.1069
   Fautrel B, 2018, RHEUMATOL INT, V38, P935, DOI 10.1007/s00296-018-4005-5
   Feagan Brian G, 2014, J Med Econ, V17, P872, DOI 10.3111/13696998.2014.950669
   Feuerstein JD, 2017, GASTROENTEROLOGY, V153, P827, DOI 10.1053/j.gastro.2017.07.032
   Guidi L, 2018, J CROHNS COLITIS, V12, P1079, DOI 10.1093/ecco-jcc/jjy076
   Hodgkins P, 2012, PATIENT, V5, P33, DOI 10.2165/11595390-000000000-00000
   Hueppe A, 2014, INFLAMM BOWEL DIS, V20, P1057, DOI 10.1097/MIB.0000000000000044
   Kane S, 2008, DIGEST DIS SCI, V53, P1020, DOI 10.1007/s10620-007-9968-0
   Kane SV, 2009, ADV THER, V26, P936, DOI 10.1007/s12325-009-0069-7
   Khanna R, 2015, LANCET, V386, P1825, DOI 10.1016/S0140-6736(15)00068-9
   Lachaine J, 2011, VALUE HEALTH, V14, pA395, DOI 10.1016/j.jval.2011.08.894
   Lasson A, 2015, UNITED EUR GASTROENT, V3, P72, DOI 10.1177/2050640614560785
   Little RD, 2016, J GASTROEN HEPATOL, V31, P141
   Mallow P, 2013, INFLAMM BOWEL DIS, V19, pS52
   MICHELS S, 2014, VALUE HEALTH, V17, pA39
   Mitra D, 2012, BMC GASTROENTEROL, V12, DOI 10.1186/1471-230X-12-132
   Neurath MF, 2012, GUT, V61, P1619, DOI 10.1136/gutjnl-2012-302830
   Orlaith K, 2016, INFLAMM BOWEL DIS, V22, pS13, DOI 10.1097/01.MIB.0000480058.27064.e9
   Orlando A, 2013, DIGEST LIVER DIS, V45, P986, DOI 10.1016/j.dld.2013.07.005
   Palmela Carolina, 2015, GE Port J Gastroenterol, V22, P103, DOI 10.1016/j.jpge.2015.03.009
   Panaccione R, 2017, P 25 UEG WEEK OCT 28
   Papamichael K, 2018, GASTROENTEROLOGY, V154, P1201, DOI 10.1053/j.gastro.2018.01.001
   Papamichail K, 2016, GASTROENTEROLOGY, V150, pS415, DOI 10.1016/S0016-5085(16)31444-5
   Paul S, 2013, UNITED EUROPEAN GAST, V1, pA215
   Peyrin-Biroulet L, 2015, AM J GASTROENTEROL, V110, P1324, DOI 10.1038/ajg.2015.233
   Ponsioen CY, 2017, LANCET GASTROENTEROL, V2, P785, DOI 10.1016/S2468-1253(17)30248-0
   Pouillon L, 2018, CLIN GASTROENTEROL H, V16, P1276, DOI 10.1016/j.cgh.2017.11.046
   Qiu Y, 2016, J DIGEST DIS, V17, P140
   Ray I, 2013, GASTROENTEROLOGY, V144, pS650
   Regueiro M, 2016, AM J GASTROENTEROL, V111, pS266, DOI 10.14309/00000434-201610001-00579
   Regueiro M, 2016, GASTROENTEROLOGY, V150, pS798
   Resman-Targoff BH, 2010, AM J MANAG CARE, V16, pS249
   Rivers CMR, 2014, GASTROENTEROLOGY, V146, pS236
   Rutgeerts P, 2006, GASTROINTEST ENDOSC, V63, P433, DOI 10.1016/j.gie.2005.08.011
   Rutgeerts PJ, 2010, GASTROENTEROLOGY, V138, pS85
   Saini SD, 2012, CLIN GASTROENTEROL H, V10, P1143, DOI 10.1016/j.cgh.2012.05.003
   Sandborn W, 2015, GASTROENTEROLOGY, V148, pS272
   Schechter A, 2015, GUT, V64, P580, DOI 10.1136/gutjnl-2014-306999
   Schifrien B, 2013, AM J GASTROENTEROL, V108, pS514, DOI 10.14309/00000434-201310001-01708
   Schnitzler F, 2009, INFLAMM BOWEL DIS, V15, P1295, DOI 10.1002/ibd.20927
   SELINGER C, 2012, GUT, V61, pA172, DOI DOI 10.1136/GUTJNL-2012-302514B.241
   Seth N, 2014, AM J GASTROENTEROL, V109, pS490, DOI 10.14309/00000434-201410002-01650
   Severs M, 2016, J CROHNS COLITIS, V10, pS268
   SEVERS M, 2016, GASTROENTEROLOGY S1, V150, pS412
   Steenholdt C, 2016, DAN MED J, V63
   Steenholdt C, 2015, DIGEST DIS SCI, V60, P2762, DOI 10.1007/s10620-015-3581-4
   Steenholdt C, 2014, GUT, V63, P919, DOI 10.1136/gutjnl-2013-305279
   Taks M, 2017, EUR J GASTROEN HEPAT, V29, P169, DOI 10.1097/MEG.0000000000000763
   Thwaites PA, 2016, J GASTROEN HEPATOL, V31, P150
   Torres J, 2017, LANCET, V389, P1741, DOI 10.1016/S0140-6736(16)31711-1
   Torres J, 2012, INFLAMM BOWEL DIS, V18, P1356, DOI 10.1002/ibd.22839
   Ungaro R, 2017, LANCET, V389, P1756, DOI 10.1016/S0140-6736(16)32126-2
   van Deen W, 2014, J CROHNS COLITIS, V8, pS203, DOI 10.1016/S1873-9946(14)60453-0
   van Deen WK, 2016, J CROHNS COLITIS, V10, pS347
   van Deen WK, 2015, J CROHNS COLITIS, V9, pS226
   van Deen WK, 2016, GASTROENTEROLOGY, V150, pS70, DOI 10.1016/S0016-5085(16)30354-7
   van Deen WK, 2014, GASTROENTEROLOGY, V146, pS376
   Vande Casteele N, 2015, GASTROENTEROLOGY, V148, P1320, DOI 10.1053/j.gastro.2015.02.031
   Vaughn BP, 2014, INFLAMM BOWEL DIS, V20, P1996, DOI 10.1097/MIB.0000000000000156
   Velayos FS, 2013, CLIN GASTROENTEROL H, V11, P654, DOI 10.1016/j.cgh.2012.12.035
   Wan George J, 2014, J Med Econ, V17, P384, DOI 10.3111/13696998.2014.909436
   Wangnoo Subhash K, 2014, Indian J Endocrinol Metab, V18, P166, DOI 10.4103/2230-8210.129106
   WRIGHT R, 1966, AM J DIG DIS, V11, P847, DOI 10.1007/BF02233941
   Yamamoto-Furusho JK, 2018, CURR OPIN GASTROEN, V34, P187, DOI 10.1097/MOG.0000000000000444
   Yarur AJ, 2017, ALIMENT PHARM THER, V45, P933, DOI 10.1111/apt.13970
   Yen L, 2013, AM J PHARM BENEFITS, V5, P15
   Yzet C, 2019, J CROHNS COLITIS, V13, pS24, DOI 10.1093/ecco-jcc/jjy222.032
   Zittan E, 2016, J CROHNS COLITIS, V10, P510, DOI 10.1093/ecco-jcc/jjw014
NR 103
TC 145
Z9 153
U1 21
U2 128
PU OXFORD UNIV PRESS
PI OXFORD
PA GREAT CLARENDON ST, OXFORD OX2 6DP, ENGLAND
SN 1873-9946
EI 1876-4479
J9 J CROHNS COLITIS
JI J. Crohns Colitis
PD FEB
PY 2020
VL 14
IS 2
BP 254
EP 266
DI 10.1093/ecco-jcc/jjz131
PG 13
WC Gastroenterology & Hepatology
WE Science Citation Index Expanded (SCI-EXPANDED)
SC Gastroenterology & Hepatology
GA KN8ST
UT WOS:000515116000012
PM 31403666
OA Green Published, hybrid
HC Y
HP N
DA 2024-01-22
ER

PT J
AU Yao, JQ
   Jiang, XC
   You, JHS
AF Yao, Jiaqi
   Jiang, Xinchan
   You, Joyce H. S.
TI Proactive therapeutic drug monitoring of adalimumab for pediatric
   Crohn's disease patients: A cost-effectiveness analysis
SO JOURNAL OF GASTROENTEROLOGY AND HEPATOLOGY
LA English
DT Article
DE adalimumab; cost-effectiveness analysis; Crohn's disease; pediatrics;
   therapeutic drug monitoring
ID INFLAMMATORY-BOWEL-DISEASE; FECAL CALPROTECTIN; INFLIXIMAB THERAPY;
   PREVALENCE; INDUCTION; MODERATE; TRENDS; CARE
AB Background and Aim Recent clinical findings showed proactive therapeutic drug monitoring (TDM) of adalimumab (ADL) to improve sustained remission rate in pediatric patients with Crohn's disease (CD). The present study aimed to evaluate the potential cost-effectiveness of proactive versus reactive TDM of ADL in pediatric patients with CD from the perspective of the US health-care provider.
   Methods A Markov model was constructed to estimate outcomes of proactive versus reactive TDM of ADL in a hypothetical cohort of pediatric CD patients who were in remission on ADL maintenance treatment. Model inputs were derived from published literature and public data. Model outcomes included CD-related direct medical cost and quality-adjusted life-years (QALYs). Sensitivity analyses were performed to examine the robustness of base-case results.
   Results When compared with the reactive TDM group, the proactive TDM group saved 0.1960 QALYs at lower cost by USD2021 over a 3-year time frame in base-case analysis. One-way sensitivity analysis showed the ADL drug cost to be the most influential factor. Probabilistic sensitivity analysis of 10 000 Monte-Carlo simulations found the proactive TDM group to gain 0.1958 QALYs (95% confidence interval [CI] 0.1950-0.1966; P < 0.001) and save USD2037 (95%CI USD1943-2131; P < 0.001).
   Conclusions Proactive TDM for ADL seems to gain higher QALYs at lower cost in pediatric CD patients.
C1 [Yao, Jiaqi; Jiang, Xinchan; You, Joyce H. S.] Chinese Univ Hong Kong, Sch Pharm, Fac Med, Hong Kong, Peoples R China.
C3 Chinese University of Hong Kong
RP You, JHS (通讯作者)，Chinese Univ Hong Kong, Sch Pharm, Fac Med, Hong Kong, Peoples R China.
EM joyceyou@cuhk.edu.hk
RI You, Joyce H. S./C-2984-2008
OI You, Joyce H. S./0000-0002-5763-7403
CR Abramson O, 2010, J PEDIATR-US, V157, P233, DOI 10.1016/j.jpeds.2010.02.024
   Adamiak T, 2013, INFLAMM BOWEL DIS, V19, P1218, DOI 10.1097/MIB.0b013e318280b13e
   [Anonymous], DRUGS PRICE INFORM
   [Anonymous], 2020, PROD PACK INS HULIO
   Assa A, 2019, GASTROENTEROLOGY, V157, P985, DOI 10.1053/j.gastro.2019.06.003
   Assa A, 2013, J CROHNS COLITIS, V7, P369, DOI 10.1016/j.crohns.2012.03.006
   Attar A, 2019, DIGEST LIVER DIS, V51, P112, DOI 10.1016/j.dld.2018.08.029
   Baldassano RN, 1999, GASTROENTEROL CLIN N, V28, P445, DOI 10.1016/S0889-8553(05)70064-9
   Center for Medicare & Medicaid Services, 2016, MED PROV AN REV
   Centers for Medicare & Medicaid Services, 2020, PHYS FEE SCHED SEARC
   Cerrillo E, 2015, INFLAMM BOWEL DIS, V21, P1572, DOI 10.1097/MIB.0000000000000404
   Chavannes M, 2019, J CROHNS COLITIS, V13, P578, DOI 10.1093/ecco-jcc/jjy206
   Colombel JF, 2017, GUT, V66, P839, DOI 10.1136/gutjnl-2015-311079
   Cuffari Carmen, 2009, Gastroenterol Hepatol (N Y), V5, P775
   Dulai PS, 2016, AM J GASTROENTEROL, V111, P1147, DOI 10.1038/ajg.2016.236
   Freeman K, 2016, HEALTH TECHNOL ASSES, V20, P1, DOI 10.3310/hta20830
   Gregor JC, 1997, INFLAMM BOWEL DIS, V3, P265, DOI 10.1002/ibd.3780030405
   Grossberg LB, 2018, INFLAMM BOWEL DIS, V24, P191, DOI 10.1093/ibd/izx023
   Grossi V, 2015, CLIN GASTROENTEROL H, V13, P1748, DOI 10.1016/j.cgh.2015.04.010
   Hyams J, 2007, GASTROENTEROLOGY, V132, P863, DOI 10.1053/j.gastro.2006.12.003
   Hyams JS, 2012, GASTROENTEROLOGY, V143, P365, DOI 10.1053/j.gastro.2012.04.046
   Kappelman MD, 2013, DIGEST DIS SCI, V58, P519, DOI 10.1007/s10620-012-2371-5
   Latimer NR, 2013, MED DECIS MAKING, V33, P743, DOI 10.1177/0272989X12472398
   Macaluso FS, 2019, J CROHNS COLITIS, V13, P209, DOI 10.1093/ecco-jcc/jjy156
   Mack DR, 2019, GASTROENTEROLOGY, V157, P320, DOI [10.1053/j.gastro.2019.03.022, 10.1093/jcag/gwz018]
   Marchetti M, 2014, EXPERT REV PHARM OUT, V14, P815, DOI 10.1586/14737167.2014.957682
   Molander P, 2012, INFLAMM BOWEL DIS, V18, P2011, DOI 10.1002/ibd.22863
   Negoescu DM, 2020, INFLAMM BOWEL DIS, V26, P103, DOI 10.1093/ibd/izz113
   Oren R, 1997, AM J GASTROENTEROL, V92, P2203
   Product package insert of HUMIRA&REG; (adalimumab), 2018, US FOOD DRUG ADM
   Roblin Xavier, 2015, J Mark Access Health Policy, V3, DOI 10.3402/jmahp.v3.29229
   Ruemmele FM, 2014, J CROHNS COLITIS, V8, P1179, DOI 10.1016/j.crohns.2014.04.005
   Silverstein MD, 1999, GASTROENTEROLOGY, V117, P49, DOI 10.1016/S0016-5085(99)70549-4
   SONNENBERG FA, 1993, MED DECIS MAKING, V13, P322, DOI 10.1177/0272989X9301300409
   Velayos FS, 2013, CLIN GASTROENTEROL H, V11, P654, DOI 10.1016/j.cgh.2012.12.035
   YAO J, 2020, INFLAMM BOWEL DIS
   Yao JQ, 2021, J GASTROEN HEPATOL, V36, P2397, DOI 10.1111/jgh.15373
   Ye YZ, 2020, INFLAMM BOWEL DIS, V26, P619, DOI 10.1093/ibd/izz182
NR 38
TC 7
Z9 9
U1 0
U2 0
PU WILEY
PI HOBOKEN
PA 111 RIVER ST, HOBOKEN 07030-5774, NJ USA
SN 0815-9319
EI 1440-1746
J9 J GASTROEN HEPATOL
JI J. Gastroenterol. Hepatol.
PD SEP
PY 2021
VL 36
IS 9
BP 2397
EP 2407
DI 10.1111/jgh.15373
EA JAN 2021
PG 11
WC Gastroenterology & Hepatology
WE Science Citation Index Expanded (SCI-EXPANDED)
SC Gastroenterology & Hepatology
GA UO4NT
UT WOS:000610443700001
PM 33326123
DA 2024-01-22
ER

PT J
AU Rabilloud, ML
   Bajeux, E
   Siproudhis, L
   Hamonic, S
   Pagenault, M
   Brochard, C
   Gerfaud, A
   Dabadie, A
   Viel, JF
   Tron, I
   Robaszkiewicz, M
   Bretagne, JF
   Bouguen, G
AF Rabilloud, Marie-Laure
   Bajeux, Emma
   Siproudhis, Laurent
   Hamonic, Stephanie
   Pagenault, Mael
   Brochard, Charlene
   Gerfaud, Agathe
   Dabadie, Alain
   Viel, Jean-Francois
   Tron, Isabelle
   Robaszkiewicz, Michel
   Bretagne, Jean-Francois
   Bouguen, Guillaume
CA Grp ABERMAD
TI Long-term outcomes and predictors of disabling disease in a
   population-based cohort of patients with incident Crohn's disease
   diagnosed between 1994 and 1997
SO CLINICS AND RESEARCH IN HEPATOLOGY AND GASTROENTEROLOGY
LA English
DT Article
DE Crohn's disease; Population-based; Outcomes
ID INFLAMMATORY-BOWEL-DISEASE; NATURAL-HISTORY; SURGERY; INFLIXIMAB;
   MANAGEMENT; CLASSIFICATION; BEHAVIOR; THERAPY; RATES; ERA
AB Background: The identification of early prognostic factors during Crohn's disease (CD) remains needed for physician decision-making to minimize structural bowel damage, which this study aimed to assess in a population-based setting.
   Methods: All incident cases of CD were prospectively registered from 1994 to 1997 in Brittany, a limited area of France. All charts of patients were reviewed from the diagnosis to the last clinic visit in 2015. Disabling CD course was defined according to the Saint-Antoine criteria.
   Results: Among the 331 incident cases of CD, 272 (82%) were followed-up for a median time of 12.8 years. The cumulative probability of developing stricturing or fistulizing CD was 66% at 15 years, and 107 (39%) patients underwent surgery. The cumulative probabilities of immunosuppressant and TNF antagonist use at 15 years were 37% and 22%, respectively. The cumulative risks for disabling disease and bowel damage were 74% and 71% at 15 years, respectively. Systemic symptoms and perianal lesions at diagnosis were independently associated with a disabling disease course. Perianal disease and short disease extension were associated with the onset of bowel damage. Deep ulcers was not predictive of any outcome.
   Conclusions: A disabling disease course and bowel damage occurred early in the course of CD, which suggests the need for early diagnosis and early treatment, particularly for patients with systematic symptoms and perianal disease. (c) 2022 Elsevier Masson SAS. All rights reserved.
C1 [Rabilloud, Marie-Laure; Pagenault, Mael; Bretagne, Jean-Francois] Univ Rennes, CHU Rennes, F-35000 Rennes, France.
   [Bajeux, Emma; Hamonic, Stephanie; Bretagne, Jean-Francois] Univ Hosp Pontchaillou, Dept Publ Hlth, Rennes, France.
   [Siproudhis, Laurent; Brochard, Charlene; Bouguen, Guillaume] Univ Rennes, CHU Rennes, INSERM, CIC1414,Inst NUMECAN Nutr Metab & Canc, F-35000 Rennes, France.
   [Gerfaud, Agathe; Dabadie, Alain] Hop Sud, Paediat Unit, CHU Rennes, Rennes, France.
   [Tron, Isabelle] Observ Reg Sante Bretagne, Rennes, France.
   [Robaszkiewicz, Michel] Univ Brest, CHU Brest, F-29000 Brest, France.
C3 CHU Rennes; Universite de Rennes; CHU Rennes; Universite de Rennes; CHU
   Rennes; Universite de Rennes; Institut National de la Sante et de la
   Recherche Medicale (Inserm); CHU Rennes; Universite de Rennes;
   Universite de Bretagne Occidentale; CHU Brest
RP Bouguen, G (通讯作者)，Serv Malad Appareil Digestif, 2 Rue Henri le Guillou, F-35033 Rennes, France.
EM guillaume.bouguen@chu-rennes.fr
FU ABBVIE, Rungis, France
FX This work received a grant from ABBVIE, Rungis, France
CR Allez M, 2002, AM J GASTROENTEROL, V97, P947
   Beaugerie L, 2006, GASTROENTEROLOGY, V130, P650, DOI 10.1053/j.gastro.2005.12.019
   Bouguen G, 2015, CLIN GASTROENTEROL H, V13, P1042, DOI 10.1016/j.cgh.2013.09.006
   Bouguen G, 2011, GUT, V60, P1178, DOI 10.1136/gut.2010.234617
   Colombel JF, 2010, NEW ENGL J MED, V362, P1383, DOI 10.1056/NEJMoa0904492
   Cosnes J, 2002, INFLAMM BOWEL DIS, V8, P244, DOI 10.1097/00054725-200207000-00002
   Cosnes J, 2011, GASTROENTEROLOGY, V140, P1785, DOI 10.1053/j.gastro.2011.01.055
   D'Haens G, 1999, GASTROENTEROLOGY, V116, P1029, DOI 10.1016/S0016-5085(99)70005-3
   D'Haens G, 2008, LANCET, V371, P660, DOI 10.1016/S0140-6736(08)60304-9
   Faubion WA, 2001, GASTROENTEROLOGY, V121, P255, DOI 10.1053/gast.2001.26279
   Ford AC, 2011, AM J GASTROENTEROL, V106, P617, DOI 10.1038/ajg.2011.71
   Fumery M., 2019, DIGEST LIVER DIS, V51, P496, DOI DOI 10.1016/J.DLD.2018.11.033
   GOWERROUSSEAU C, 1994, GUT, V35, P1433, DOI 10.1136/gut.35.10.1433
   Jauregui-Amezaga A, 2015, GUT, V64, P1397, DOI 10.1136/gutjnl-2014-308101
   Kirchgesner J, 2017, ALIMENT PHARM THER, V45, P37, DOI 10.1111/apt.13835
   Kirchgesner J, 2018, GASTROENTEROLOGY, V155, P337, DOI 10.1053/j.gastro.2018.04.012
   Lakatos PL, 2012, AM J GASTROENTEROL, V107, P579, DOI 10.1038/ajg.2011.448
   Loly C, 2008, SCAND J GASTROENTERO, V43, P948, DOI 10.1080/00365520801957149
   Louis E, 2001, GUT, V49, P777, DOI 10.1136/gut.49.6.777
   MARY JY, 1989, GUT, V30, P983, DOI 10.1136/gut.30.7.983
   Pariente B, 2011, INFLAMM BOWEL DIS, V17, P1415, DOI 10.1002/ibd.21506
   Peyrin-Biroulet L, 2015, AM J GASTROENTEROL, V110, P1324, DOI 10.1038/ajg.2015.233
   Peyrin-Biroulet L, 2009, AM J GASTROENTEROL, V104, P2089, DOI 10.1038/ajg.2009.301
   Ponsioen CY, 2017, LANCET GASTROENTEROL, V2, P785, DOI 10.1016/S2468-1253(17)30248-0
   Rutgeerts P, 2012, GASTROENTEROLOGY, V142, P1102, DOI 10.1053/j.gastro.2012.01.035
   Sands BE, 2003, AM J GASTROENTEROL, V98, P2712, DOI 10.1016/S0002-9270(03)01707-6
   Satsangi J, 2006, GUT, V55, P749, DOI 10.1136/gut.2005.082909
   Schoepfer A, 2019, J CROHNS COLITIS, V13, P1334, DOI 10.1093/ecco-jcc/jjz065
   Schoepfer AM, 2013, AM J GASTROENTEROL, V108, P1744, DOI 10.1038/ajg.2013.248
   Solberg IC, 2007, CLIN GASTROENTEROL H, V5, P1430, DOI 10.1016/j.cgh.2007.09.002
   Vind I, 2006, AM J GASTROENTEROL, V101, P1274, DOI 10.1111/j.1572-0241.2006.00552.x
NR 31
TC 1
Z9 1
U1 1
U2 1
PU ELSEVIER MASSON, CORP OFF
PI PARIS
PA 65 CAMILLE DESMOULINS CS50083 ISSY-LES-MOULINEAUX, 92442 PARIS, FRANCE
SN 2210-7401
EI 2210-741X
J9 CLIN RES HEPATOL GAS
JI Clin. Res. Hepatol. Gastroenterol.
PD NOV
PY 2022
VL 46
IS 9
AR 101974
DI 10.1016/j.clinre.2022.101974
PG 10
WC Gastroenterology & Hepatology
WE Science Citation Index Expanded (SCI-EXPANDED)
SC Gastroenterology & Hepatology
GA 7K7RW
UT WOS:000905476600001
PM 35691599
OA Green Submitted, hybrid
DA 2024-01-22
ER

PT J
AU Taida, T
   Nakagawa, T
   Ohta, Y
   Hamanaka, H
   Okimoto, K
   Saito, K
   Maruoka, D
   Matsumura, T
   Arai, M
   Katsuno, T
   Kato, N
AF Taida, Takashi
   Nakagawa, Tomoo
   Ohta, Yuki
   Hamanaka, Hinsaku
   Okimoto, Kenichiro
   Saito, Keiko
   Maruoka, Daisuke
   Matsumura, Tomoaki
   Arai, Makoto
   Katsuno, Tatsuro
   Kato, Naoya
TI Long-Term Outcome of Endoscopic Balloon Dilatation for Strictures in
   Patients with Crohn's Disease
SO DIGESTION
LA English
DT Article
DE Balloon-assisted enteroscopy; Crohn's disease; Endoscopic balloon
   dilatation; Crohn's stricture
ID INFLAMMATORY-BOWEL-DISEASE; ENTERAL NUTRITION THERAPY; FOLLOW-UP;
   MAINTENANCE TREATMENT; INFLIXIMAB; SURGERY; MANAGEMENT; AZATHIOPRINE;
   PATHOGENESIS
AB Background/Aims: Endoscopic balloon dilatation (EBD) is an alternative to surgery for strictures in patients with Crohn's disease (CD). The aim of the present study was to clarify the efficacy and safety of EBD for strictures in patients with CD. Methods: Twenty-six patients with CD who underwent EBD for strictures from August 2008 to November 2015 were followed up after dilatation. Short-term success was defined as the disappearance of obstructive symptoms after technically adequate dilatation was achieved. The short-term success rate of EBD, safety profile of EBD, and cumulative surgery-free and redilatation-free rates were analyzed. Results: Sixty-five EBDs were performed for CD patients in the follow-up period. The short-term success rate was 100% (26/26), and no complications were encountered during this study. Two (7.7%) patients underwent surgery during the observation period. The cumulative surgery-free rate after the initial EBD was 90.3% at both 2 and 3 years. The cumulative redilatation-free rate after the initial EBD was 52.1% at 2 years and 39.1% at 3 years. Conclusion: EBD for strictures secondary to CD provides not only short-term success but also long-term efficacy. Although a high redilatation rate is one of the clinical problems of this procedure, EBD is an effective therapy for avoiding intestinal recession in CD stricture. (C) 2018 S. Karger AG, Basel
C1 [Taida, Takashi; Nakagawa, Tomoo; Ohta, Yuki; Hamanaka, Hinsaku; Okimoto, Kenichiro; Saito, Keiko; Maruoka, Daisuke; Matsumura, Tomoaki; Kato, Naoya] Chiba Univ, Grad Sch Med, Dept Gastroenterol, Inohana 1-8-1, Chiba 2608670, Japan.
   [Arai, Makoto] Chiba Univ Hosp, Med Oncol, Chiba, Japan.
   [Katsuno, Tatsuro] Chiba Univ, Kashiwanoha Clin East Asian Med, Chiba, Japan.
C3 Chiba University; Chiba University; Chiba University
RP Nakagawa, T (通讯作者)，Chiba Univ, Grad Sch Med, Dept Gastroenterol, Inohana 1-8-1, Chiba 2608670, Japan.
EM tom20852@hospital.chiba-u.jp
RI Maruoka, Daisuke/AEB-2029-2022; Okimoto, Kenichiro/HIZ-6314-2022
OI Maruoka, Daisuke/0000-0002-1142-6942; 
CR Akobeng AK, 2007, COCHRANE DB SYST REV, DOI 10.1002/14651858.CD005984
   Ardizzone S, 2004, GASTROENTEROLOGY, V127, P730, DOI 10.1053/j.gastro.2004.06.051
   Ben-Horin S, 2011, ALIMENT PHARM THER, V33, P987, DOI 10.1111/j.1365-2036.2011.04612.x
   Bernell O, 2000, ANN SURG, V231, P38, DOI 10.1097/00000658-200001000-00006
   Bettenworth D, 2016, J GASTROENTEROL, V51, P939, DOI 10.1007/s00535-016-1172-6
   Colombel JF, 2010, NEW ENGL J MED, V362, P1383, DOI 10.1056/NEJMoa0904492
   COUCKUYT H, 1995, GUT, V36, P577, DOI 10.1136/gut.36.4.577
   Danese S, 2011, ALIMENT PHARM THER, V34, P1, DOI 10.1111/j.1365-2036.2011.04679.x
   De Cruz P, 2015, LANCET, V385, P1406, DOI 10.1016/S0140-6736(14)61908-5
   Ding NS, 2016, J CROHNS COLITIS, V10, P1172, DOI 10.1093/ecco-jcc/jjw072
   Dong J, 2015, PLOS ONE, V10, DOI 10.1371/journal.pone.0144872
   Endo K, 2013, WORLD J GASTROENTERO, V19, P86, DOI 10.3748/wjg.v19.i1.86
   FARMER RG, 1985, GASTROENTEROLOGY, V88, P1818, DOI 10.1016/0016-5085(85)90006-X
   Fearnhead NS, 2006, BRIT J SURG, V93, P475, DOI 10.1002/bjs.5179
   Forbes Alastair, 2017, Clin Nutr, V36, P321, DOI 10.1016/j.clnu.2016.12.027
   Goh J, 2003, ALIMENT PHARM THER, V17, P307, DOI 10.1046/j.1365-2036.2003.01482.x
   Gomollon F, 2017, J CROHNS COLITIS, V11, P3, DOI 10.1093/ecco-jcc/jjw168
   Griffiths AM, 2005, JPEN-PARENTER ENTER, V29, pS108, DOI 10.1177/01486071050290S4S108
   Heerasing N, 2017, ALIMENT PHARM THER, V45, P660, DOI 10.1111/apt.13934
   Hirai F, 2013, DIGEST DIS SCI, V58, P1329, DOI 10.1007/s10620-012-2374-2
   Khor B, 2011, NATURE, V474, P307, DOI 10.1038/nature10209
   Kotlyar DS, 2011, CLIN GASTROENTEROL H, V9, P36, DOI 10.1016/j.cgh.2010.09.016
   Lichtenstein GR, 2005, GASTROENTEROLOGY, V128, P862, DOI 10.1053/j.gastro.2005.01.048
   Lochs H, 2007, INFLAMM BOWEL DIS, V13, P1581, DOI 10.1002/ibd.20271
   Maloy KJ, 2011, NATURE, V474, P298, DOI 10.1038/nature10208
   Matsuoka K, 2013, DIGEST DIS, V31, P363, DOI 10.1159/000354696
   MICHELASSI F, 1991, ANN SURG, V214, P230, DOI 10.1097/00000658-199109000-00006
   Morar PS, 2015, ALIMENT PHARM THER, V42, P1137, DOI 10.1111/apt.13388
   Nguyen GC, 2014, CLIN GASTROENTEROL H, V12, P1897, DOI 10.1016/j.cgh.2014.02.042
   Ono Y, 2012, DIGEST ENDOSC, V24, P432, DOI 10.1111/j.1443-1661.2012.01315.x
   RUTGEERTS P, 1984, GUT, V25, P665, DOI 10.1136/gut.25.6.665
   Saito K, 2016, CLIN J GASTROENTEROL, V9, P365, DOI 10.1007/s12328-016-0682-3
   Sazuka S, 2012, EUR J CLIN NUTR, V66, P1219, DOI 10.1038/ejcn.2012.120
   Strober W, 2011, GASTROENTEROLOGY, V140, P1756, DOI 10.1053/j.gastro.2011.02.016
   Subramaniam K, 2015, ALIMENT PHARM THER, V41, P419, DOI 10.1111/apt.13058
   Sunada K, 2016, INFLAMM BOWEL DIS, V22, P380, DOI 10.1097/MIB.0000000000000627
   Vegh Z, 2015, J CROHNS COLITIS, V9, P747, DOI 10.1093/ecco-jcc/jjv099
NR 37
TC 11
Z9 11
U1 0
U2 1
PU KARGER
PI BASEL
PA ALLSCHWILERSTRASSE 10, CH-4009 BASEL, SWITZERLAND
SN 0012-2823
EI 1421-9867
J9 DIGESTION
JI Digestion
PY 2018
VL 98
IS 1
BP 26
EP 32
DI 10.1159/000486591
PG 7
WC Gastroenterology & Hepatology
WE Science Citation Index Expanded (SCI-EXPANDED)
SC Gastroenterology & Hepatology
GA GK4LA
UT WOS:000436129800004
PM 29672285
DA 2024-01-22
ER

PT J
AU Mozaffari, S
   Nikfar, S
   Abdolghaffari, AH
   Abdollahi, M
AF Mozaffari, Shilan
   Nikfar, Shekoufeh
   Abdolghaffari, Amir Hossein
   Abdollahi, Mohammad
TI New biologic therapeutics for ulcerative colitis and Crohn's disease
SO EXPERT OPINION ON BIOLOGICAL THERAPY
LA English
DT Review
DE adalimumab; anti-TNF drugs; certolizumab; Crohn's disease; golimumab;
   infliximab; natalizumab; remission; systematic review; ulcerative
   colitis
ID INFLAMMATORY-BOWEL-DISEASE; PLACEBO-CONTROLLED TRIAL; QUALITY-OF-LIFE;
   CONTROLLED CLINICAL-TRIALS; PEGOL MAINTENANCE THERAPY;
   NECROSIS-FACTOR-ALPHA; ANTI-TNF-ALPHA; CERTOLIZUMAB PEGOL;
   MONOCLONAL-ANTIBODY; DOUBLE-BLIND
AB Introduction: Some inflammatory bowel disease (IBD) patients especially those with refractory Crohn's disease (CD) or relapsing ulcerative colitis (UC) do not respond to current therapies. The newly introduced biological drugs have got some interest due to their specificity and selectivity in modulation of inflammatory elements.
   Areas covered: In 46 included randomized, placebo-controlled clinical trials, the efficacy and safety of different biologic drugs have been evaluated in moderately to severely active CD or UC patients. Current investigated drugs include new anti-TNF drugs (adalimumab, certolizunnab pegol, etanercept, onercept and golimumab), anti-CD20 (rituximab), T-cell inhibitors (abatacept) and anti-alpha 4 integrins (natalizumab and vedolizumab). Adalimumab, certolizumab, and golimumab showed significant efficacy in induction of remission and maintenance in CD and UC patients with a rate of adverse events similar to placebo in the major trials. Natalizumab and vedolizumab were effective in the treatment of moderately to severely active CD and UC patients. However, vedolizumab caused less adverse effects than natalizumab. onercept, etanercept, rituximab and abatacept were all well tolerated but were not effective in CD or UC patients.
   Expert opinion: Anti-TNF drugs, except for onercept and etanercept, and anti-alpha 4 integrins exhibit beneficial therapeutic effects. Although they were all well tolerated, the incidence of progressive multifocal leukoencephalopathy associated with natalizumab should not be missed.
C1 [Mozaffari, Shilan; Abdollahi, Mohammad] Univ Tehran Med Sci, Fac Pharm, Tehran 1417614411, Iran.
   [Mozaffari, Shilan; Abdollahi, Mohammad] Univ Tehran Med Sci, Pharmaceut Sci Res Ctr, Dept Pharmacol & Toxicol, Tehran 1417614411, Iran.
   [Nikfar, Shekoufeh] Univ Tehran Med Sci, Fac Pharm, Dept Pharmacoecon & Pharmaceut Adm, Tehran 1417614411, Iran.
   [Nikfar, Shekoufeh] Iranian Food & Drug Adm, Minist Hlth & Med Educ, Tehran, Iran.
   [Abdolghaffari, Amir Hossein] Inst Med Plants, Med Plants Res Ctr, ACECR, Pharmacol & Appl Med Dept, Karaj, Iran.
   [Abdolghaffari, Amir Hossein] Univ Tehran Med Sci, ICTUMS, Tehran 1417614411, Iran.
   [Abdollahi, Mohammad] Univ Tehran Med Sci, Toxicol & Poisoning Res Ctr, Tehran 1417614411, Iran.
C3 Tehran University of Medical Sciences; Tehran University of Medical
   Sciences; Tehran University of Medical Sciences; Ministry of Health &
   Medical Education (MOHME); Academic Center for Education, Culture &
   Research (ACECR); Tehran University of Medical Sciences; Tehran
   University of Medical Sciences
RP Abdollahi, M (通讯作者)，Univ Tehran Med Sci, Fac Pharm, Tehran 1417614411, Iran.
EM Mohammad.Abdollahi@UToronto.Ca
RI Abdolghaffari, Amir Hossein/AAQ-1161-2021; Mozaffari,
   Shilan/HGA-1257-2022; Abdollahi, Mohammad/B-9232-2008
OI Mozaffari, Shilan/0000-0002-2139-1448; Abdollahi,
   Mohammad/0000-0003-0123-1209; Abdolghaffari, Amir
   Hossein/0000-0001-9961-9097; Nikfar, Shekoufeh/0000-0002-5206-6197
FU National Elite Foundation; Iranian National Science Foundation
FX This invited paper is the outcome of an in-house financially
   non-supported study. The authors declare no conflict of interest. The
   authors thank National Elite Foundation and the Iranian National Science
   Foundation for the support of postdoctoral program of first author.
CR Abdolghaffari AH, 2012, INT J PHARMACOL, V8, P596, DOI 10.3923/ijp.2012.596.613
   [Anonymous], 2010, STUDY OF VEDOLIZTUNA
   [Anonymous], 2003, SAFETY AND EFFICACY
   [Anonymous], 2013, SAF EFF STUD GOL JAP
   [Anonymous], 2003, SAFETY TOLERABILITY
   [Anonymous], 2008, AN OPENLABEL STUDY O
   [Anonymous], 2007, AN EFFICACY AND SAFE
   [Anonymous], 2004, CLIN TRIAL NAT IND M
   Ardizzone S, 2002, DIGEST LIVER DIS, V34, P411, DOI 10.1016/S1590-8658(02)80038-X
   Bernstein CN, 2010, INFLAMM BOWEL DIS, V16, P112, DOI 10.1002/ibd.21048
   BRAEGGER CP, 1992, LANCET, V339, P89, DOI 10.1016/0140-6736(92)90999-J
   Colombel JF, 2007, GASTROENTEROLOGY, V132, P52, DOI 10.1053/j.gastro.2006.11.041
   Dahan S, 2007, IMMUNOL REV, V215, P243, DOI 10.1111/j.1600-065X.2006.00484.x
   Ehteshami-Afshar S, 2011, ARCH MED SCI, V7, P1000, DOI [10.5114/AOMS.2011.26612, 10.5114/aoms.2011.26612]
   Eksteen B, 2010, IDRUGS, V13, P472
   Esmaily H, 2011, FUND CLIN PHARMACOL, V25, P723, DOI 10.1111/j.1472-8206.2010.00893.x
   Faubion WA, 2001, GASTROENTEROLOGY, V121, P255, DOI 10.1053/gast.2001.26279
   Feagan B, 2013, CDDWA ANUAL CASL
   Feagan BG, 2011, ALIMENT PHARM THER, V33, P1143, DOI 10.1111/j.1365-2036.2011.04636.x
   Feagan BG, 2011, ALIMENT PHARM THER, V33, P541, DOI 10.1111/j.1365-2036.2010.04568.x
   Feagan BG, 2010, ALIMENT PHARM THER, V31, P1276, DOI 10.1111/j.1365-2036.2010.04303.x
   Feagan BG, 2005, NEW ENGL J MED, V352, P2499, DOI 10.1056/NEJMoa042982
   Feagan BG, 2007, AM J GASTROENTEROL, V102, P2737, DOI 10.1111/j.1572-0241.2007.01508.x
   Feagan BG, 2013, NEW ENGL J MED, V369, P699, DOI 10.1056/NEJMoa1215734
   Feagan BG, 2009, AM J GASTROENTEROL, V104, P1976, DOI 10.1038/ajg.2009.199
   Feagan BG, 2008, CLIN GASTROENTEROL H, V6, P1370, DOI 10.1016/j.cgh.2008.06.007
   Ford AC, 2011, AM J GASTROENTEROL, V106, P590, DOI 10.1038/ajg.2011.70
   Ghosh S, 2003, NEW ENGL J MED, V348, P24, DOI 10.1056/NEJMoa020732
   Gordon FH, 2001, GASTROENTEROLOGY, V121, P268, DOI 10.1053/gast.2001.26260
   Hanauer SB, 2010, ALIMENT PHARM THER, V32, P384, DOI 10.1111/j.1365-2036.2010.04360.x
   Hanauer SB, 2006, GASTROENTEROLOGY, V130, P323, DOI 10.1053/j.gastro.2005.11.030
   Hébuterne X, 2013, GUT, V62, P201, DOI 10.1136/gutjnl-2012-302262
   Hosseini-Tabatabaei Azadeh, 2008, Inflammation & Allergy Drug Targets, V7, P129, DOI 10.2174/187152808785748164
   Keshav S, 2013, PLOS ONE, V8, DOI 10.1371/journal.pone.0060094
   Leiper K, 2011, GUT, V60, P1520, DOI 10.1136/gut.2010.225482
   Lichtenstein GR, 2010, CLIN GASTROENTEROL H, V8, P600, DOI 10.1016/j.cgh.2010.01.014
   Loftus EV, 2008, AM J GASTROENTEROL, V103, P3132, DOI 10.1111/j.1572-0241.2008.02175.x
   Miheller P, 2009, BMC GASTROENTEROL, V9, DOI 10.1186/1471-230X-9-66
   Milliner K., 2013, CURR PHARM DES
   Mozaffari S, 2011, CURR PHARM DESIGN, V17, P4372, DOI 10.2174/138161211798999357
   MURCH SH, 1991, GUT, V32, P913, DOI 10.1136/gut.32.8.913
   Neurath MF, 2007, NAT MED, V13, P26, DOI 10.1038/nm0107-26
   Nikfar S, 2013, IRAN RED CRESCENT ME, V15, P668, DOI 10.5812/ircmj.11258
   Nikfar S, 2010, CURR PHARM DESIGN, V16, P3684, DOI 10.2174/138161210794079236
   Nikfar S, 2009, DIGEST DIS SCI, V54, P1157, DOI 10.1007/s10620-008-0481-x
   Parikh A, 2012, INFLAMM BOWEL DIS, V18, P1470, DOI 10.1002/ibd.21896
   Rahimi R, 2008, ARCH MED SCI, V4, P185
   Rahimi R, 2007, BIOMED PHARMACOTHER, V61, P75, DOI 10.1016/j.biopha.2006.06.022
   Rahimi R, 2010, WORLD J GASTROENTERO, V16, P4504, DOI 10.3748/wjg.v16.i36.4504
   Rahimi R, 2009, DIGEST DIS SCI, V54, P712, DOI 10.1007/s10620-008-0428-2
   Rahimi R, 2009, DIGEST DIS SCI, V54, P471, DOI 10.1007/s10620-008-0368-x
   Reinisch W, 2011, GUT, V60, P780, DOI 10.1136/gut.2010.221127
   REZAIE A, 2005, INT J PHARMACEUT, V1, P17
   Rezaie A, 2006, ANN NY ACAD SCI, V1091, P110
   Rezaie A, 2007, DIGEST DIS SCI, V52, P2015, DOI 10.1007/s10620-006-9622-2
   Rezaie A, 2010, ARCH MED SCI, V6, P49, DOI 10.5114/aoms.2010.13507
   Rutgeerts P, 2005, NEW ENGL J MED, V353, P2462, DOI 10.1056/NEJMoa050516
   Rutgeerts P, 2008, INT J COLORECTAL DIS, V23, P289, DOI 10.1007/s00384-007-0395-7
   Rutgeerts P, 2006, CLIN GASTROENTEROL H, V4, P888, DOI 10.1016/j.cgh.2006.04.022
   Salari P, 2012, EXPERT OPIN INV DRUG, V21, P261, DOI 10.1517/13543784.2012.658915
   Salari P, 2009, RECENT PATENTS ENDOC, V3, P69, DOI 10.2174/187221409787002949
   Sandborn WJ, 2007, GUT, V56, P1232, DOI 10.1136/gut.2006.106781
   Sandborn WJ, 2013, ALIMENT PHARM THER, V37, P204, DOI 10.1111/apt.12145
   Sandborn WJ, 2008, GASTROENTEROLOGY, V135, P1130, DOI 10.1053/j.gastro.2008.07.014
   Sandborn WJ, 2007, ANN INTERN MED, V146, P829, DOI 10.7326/0003-4819-146-12-200706190-00159
   Sandborn WJ, 2007, NEW ENGL J MED, V357, P228, DOI 10.1056/NEJMoa067594
   Sandborn WJ, 2014, GASTROENTEROLOGY, V146, P85, DOI 10.1053/j.gastro.2013.05.048
   Sandborn WJ, 2014, GASTROENTEROLOGY, V146, P96, DOI 10.1053/j.gastro.2013.06.010
   Sandborn WJ, 2013, NEW ENGL J MED, V369, P711, DOI 10.1056/NEJMoa1215739
   Sandborn WJ, 2012, GASTROENTEROLOGY, V143, P62, DOI 10.1053/j.gastro.2012.04.010
   Sandborn WJ, 2012, GASTROENTEROLOGY, V142, P257, DOI 10.1053/j.gastro.2011.10.032
   Sandborn WJ, 2011, CLIN GASTROENTEROL H, V9, P670, DOI 10.1016/j.cgh.2011.04.031
   Sandborn WJ, 2010, CLIN GASTROENTEROL H, V8, P696, DOI 10.1016/j.cgh.2010.03.024
   Sandborn WJ, 2010, CLIN GASTROENTEROL H, V8, P688, DOI 10.1016/j.cgh.2010.04.021
   Sandborn WJ, 2005, NEW ENGL J MED, V353, P1912, DOI 10.1056/NEJMoa043335
   Sandborn WJ, 2001, GASTROENTEROLOGY, V121, P1088, DOI 10.1053/gast.2001.28674
   Sands BE, 2007, INFLAMM BOWEL DIS, V13, P2, DOI 10.1002/ibd.20014
   SCALLON BJ, 1995, CYTOKINE, V7, P251, DOI 10.1006/cyto.1995.0029
   Schreiber S, 2005, GASTROENTEROLOGY, V129, P807, DOI 10.1053/j.gastro.2005.06.064
   Schreiber S, 2011, ALIMENT PHARM THER, V33, P185, DOI 10.1111/j.1365-2036.2010.04509.x
   Schreiber S, 2001, GASTROENTEROLOGY, V120, P1339, DOI 10.1053/gast.2001.24015
   Schreiber S, 2007, NEW ENGL J MED, V357, P239, DOI 10.1056/NEJMoa062897
   Schreiber S, 2010, AM J GASTROENTEROL, V105, P1574, DOI 10.1038/ajg.2010.78
   Targan SR, 2007, GASTROENTEROLOGY, V132, P1672, DOI 10.1053/j.gastro.2007.03.024
   van Deventer SJH, 2004, GUT, V53, P1646, DOI 10.1136/gut.2003.036160
   Walsh A, 2011, PRIMARY CARE, V38, P415, DOI 10.1016/j.pop.2011.06.001
   Williams Horace, 2008, Curr Gastroenterol Rep, V10, P597, DOI 10.1007/s11894-008-0108-6
   Winter TA, 2004, ALIMENT PHARM THER, V20, P1337, DOI 10.1111/j.1365-2036.2004.02285.x
   Xavier RJ, 2007, NATURE, V448, P427, DOI 10.1038/nature06005
   Yacyshyn BR, 2002, GUT, V51, P30, DOI 10.1136/gut.51.1.30
NR 90
TC 47
Z9 57
U1 0
U2 23
PU TAYLOR & FRANCIS LTD
PI ABINGDON
PA 2-4 PARK SQUARE, MILTON PARK, ABINGDON OR14 4RN, OXON, ENGLAND
SN 1471-2598
EI 1744-7682
J9 EXPERT OPIN BIOL TH
JI Expert Opin. Biol. Ther.
PD MAY
PY 2014
VL 14
IS 5
BP 583
EP 600
DI 10.1517/14712598.2014.885945
PG 18
WC Biotechnology & Applied Microbiology; Medicine, Research & Experimental
WE Science Citation Index Expanded (SCI-EXPANDED)
SC Biotechnology & Applied Microbiology; Research & Experimental Medicine
GA AG5AC
UT WOS:000335430500004
PM 24502344
DA 2024-01-22
ER

PT J
AU Kim, ES
   Kang, B
AF Kim, Eun Sil
   Kang, Ben
TI Infliximab <i>vs </i>adalimumab: Points to consider when selecting
   anti-tumor necrosis factor agents in pediatric patients with Crohn's
   disease
SO WORLD JOURNAL OF GASTROENTEROLOGY
LA English
DT Review
DE Anti-tumor necrosis factor; Infliximab; Adalimumab; Crohn's disease;
   Pediatric
ID INFLAMMATORY-BOWEL-DISEASE; POST-HOC ANALYSIS; ANTI-TNF THERAPY;
   COMBINATION THERAPY; TROUGH LEVELS; FACTOR-ALPHA; MAINTENANCE
   INFLIXIMAB; ADALIMUMAB MONOTHERAPY; DECISION-MAKING; CHILDREN
AB Biologic agents with various mechanisms against Crohn's disease (CD) have been released and are widely used in clinical practice. However, two anti-tumor necrosis factor (TNF) agents, infliximab (IFX) and adalimumab (ADL), are the only biologic agents approved by the Food and Drug Administration for pediatric CD currently. Therefore, in pediatric CD, the choice of biologic agents should be made more carefully to achieve the therapeutic goal. There are currently no head-to-head trials of biologic agents in pediatric or adult CD. There is a lack of accumulated data for pediatric CD, which requires the extrapolation of adult data for the positioning of biologics in pediatric CD. From a pharmacokinetic point of view, IFX is more advantageous than ADL when the inflammatory burden is high, and ADL is expected to be advantageous over IFX in sustaining remission in the maintenance phase. Additionally, we reviewed the safety profile, immunogenicity, preference, and compliance between IFX and ADL and provide practical insights into the choice of anti-TNF therapy in pediatric CD. Careful evaluation of clinical indications and disease behavior is essential when prescribing anti-TNF agents. In addition, factors such as the efficacy of induction and maintenance of remission, safety profile, immunogenicity, patient preference, and compliance play an important role in evaluating and selecting treatment options.
C1 [Kim, Eun Sil] Sungkyunkwan Univ, Kangbuk Samsung Hosp, Sch Med, Dept Pediat, Seoul 03181, South Korea.
   [Kang, Ben] Kyungpook Natl Univ, Sch Med, Dept Pediat, 680 Gukchaebosang Ro, Daegu 41944, South Korea.
C3 Sungkyunkwan University (SKKU); Kyungpook National University
RP Kang, B (通讯作者)，Kyungpook Natl Univ, Sch Med, Dept Pediat, 680 Gukchaebosang Ro, Daegu 41944, South Korea.
EM benkang@knu.ac.kr
CR Alden DL, 2015, HEALTH PSYCHOL, V34, P1133, DOI 10.1037/hea0000229
   Allen PB, 2020, EXPERT OPIN BIOL TH, V20, P151, DOI 10.1080/14712598.2020.1702020
   Armstrong K, 2012, J CLIN ONCOL, V30, P4208, DOI 10.1200/JCO.2012.42.2659
   Assa A, 2019, GASTROENTEROLOGY, V157, P985, DOI 10.1053/j.gastro.2019.06.003
   Baert F, 2003, NEW ENGL J MED, V348, P601, DOI 10.1056/NEJMoa020888
   Baker Danial E, 2004, Rev Gastroenterol Disord, V4, P196
   Ben Kang,, 2016, J CROHNS COLITIS, V10, P1279, DOI 10.1093/ecco-jcc/jjw086
   Benchimol EI, 2011, INFLAMM BOWEL DIS, V17, P423, DOI 10.1002/ibd.21349
   Billioud V, 2011, INFLAMM BOWEL DIS, V17, P152, DOI 10.1002/ibd.21491
   Bittner B, 2018, BIODRUGS, V32, P425, DOI 10.1007/s40259-018-0295-0
   Bonovas S, 2016, CLIN GASTROENTEROL H, V14, P1385, DOI 10.1016/j.cgh.2016.04.039
   Brandse JF, 2017, INFLAMM BOWEL DIS, V23, P650, DOI 10.1097/MIB.0000000000001043
   Chilton F, 2008, MUSCULOSKELET CARE, V6, P1, DOI 10.1002/msc.110
   Choi J, 2018, GUT LIVER, V12, P255, DOI 10.5009/gnl17290
   Choi SY, 2020, J KOREAN MED SCI, V35, DOI 10.3346/jkms.2020.35.e114
   Choi SY, 2019, GUT LIVER, V13, P541, DOI 10.5009/gnl18129
   Cholapranee A, 2017, ALIMENT PHARM THER, V45, P1291, DOI 10.1111/apt.14030
   Church PC, 2014, INFLAMM BOWEL DIS, V20, P1177, DOI 10.1097/MIB.0000000000000083
   Clarkston K, 2019, J PEDIATR GASTR NUTR, V69, P68, DOI 10.1097/MPG.0000000000002304
   Colombel JF, 2010, NEW ENGL J MED, V362, P1383, DOI 10.1056/NEJMoa0904492
   Cornillie F, 2014, GUT, V63, P1721, DOI 10.1136/gutjnl-2012-304094
   de Bie CI, 2011, ALIMENT PHARM THER, V33, P243, DOI 10.1111/j.1365-2036.2010.04507.x
   Ding NS, 2016, ALIMENT PHARM THER, V43, P30, DOI 10.1111/apt.13445
   Dotan I, 2014, INFLAMM BOWEL DIS, V20, P2247, DOI 10.1097/MIB.0000000000000212
   Dulai PS, 2014, CLIN GASTROENTEROL H, V12, P1443, DOI 10.1016/j.cgh.2014.01.021
   El-Matary W, 2019, INFLAMM BOWEL DIS, V25, P150, DOI 10.1093/ibd/izy217
   Fasanmade AA, 2011, CLIN THER, V33, P946, DOI 10.1016/j.clinthera.2011.06.002
   Feagan BG, 2014, GASTROENTEROLOGY, V146, P681, DOI 10.1053/j.gastro.2013.11.024
   Feng T, 2019, INFLAMM BOWEL DIS, V25, P1813, DOI 10.1093/ibd/izz061
   Fidder HH, 2013, WORLD J GASTROENTERO, V19, P4344, DOI 10.3748/wjg.v19.i27.4344
   Fréling E, 2015, AM J GASTROENTEROL, V110, P1186, DOI 10.1038/ajg.2015.205
   Gibson DJ, 2020, ALIMENT PHARM THER, V51, P612, DOI 10.1111/apt.15643
   Grossi V, 2015, CLIN GASTROENTEROL H, V13, P1748, DOI 10.1016/j.cgh.2015.04.010
   Hanauer SB, 2002, LANCET, V359, P1541, DOI 10.1016/S0140-6736(02)08512-4
   Hazlewood GS, 2015, GASTROENTEROLOGY, V148, P344, DOI 10.1053/j.gastro.2014.10.011
   Hradsky O, 2021, EUR J PEDIATR, V180, P3001, DOI 10.1007/s00431-021-04077-0
   Hyams J, 2007, GASTROENTEROLOGY, V132, P863, DOI 10.1053/j.gastro.2006.12.003
   Hyams JS, 2019, ALIMENT PHARM THER, V49, P155, DOI 10.1111/apt.15054
   Hyams JS, 2017, GASTROENTEROLOGY, V152, P1901, DOI 10.1053/j.gastro.2017.02.004
   Hyams JS, 2012, GASTROENTEROLOGY, V143, P365, DOI 10.1053/j.gastro.2012.04.046
   Kane S, 2006, ALIMENT PHARM THERAP, V24, P1099, DOI 10.1111/j.1365-2036.2006.03092.x
   Kane SV, 2009, ADV THER, V26, P936, DOI 10.1007/s12325-009-0069-7
   Kang B, 2019, J CROHNS COLITIS, V13, P189, DOI 10.1093/ecco-jcc/jjy155
   Kang B, 2018, PEDIATR GASTROENTERO, V21, P1, DOI 10.5223/pghn.2018.21.1.1
   Kansen HM, 2017, J PEDIATR GASTR NUTR, V65, P425, DOI 10.1097/MPG.0000000000001551
   Karmiris K, 2009, GASTROENTEROLOGY, V137, P1628, DOI 10.1053/j.gastro.2009.07.062
   Kim ES, 2016, GUT LIVER, V10, P391, DOI 10.5009/gnl15126
   Kim JY, 2021, GUT LIVER, V15, P588, DOI 10.5009/gnl20134
   Kopylov U, 2014, J CROHNS COLITIS, V8, P1632, DOI 10.1016/j.crohns.2014.07.003
   Kornbluth A, 1998, Inflamm Bowel Dis, V4, P328, DOI 10.1002/ibd.3780040415
   Kugathasan S, 2017, LANCET, V389, P1710, DOI 10.1016/S0140-6736(17)30317-3
   Mack DR, 2019, GASTROENTEROLOGY, V157, P320, DOI [10.1053/j.gastro.2019.03.022, 10.1093/jcag/gwz018]
   Matar M, 2020, INFLAMM BOWEL DIS, V26, P1627, DOI 10.1093/ibd/izz294
   Matar M, 2020, J PEDIATR GASTR NUTR, V71, P237, DOI 10.1097/MPG.0000000000002728
   Mazor Y, 2014, ALIMENT PHARM THER, V40, P620, DOI 10.1111/apt.12869
   Moore C, 2016, J CROHNS COLITIS, V10, P619, DOI 10.1093/ecco-jcc/jjw007
   Moss AC, 2013, ALIMENT PHARM THER, V38, P1188, DOI 10.1111/apt.12507
   Nestorov I, 2005, J RHEUMATOL, V32, P13
   Ng SC, 2017, LANCET, V390, P2769, DOI 10.1016/S0140-6736(17)32448-0
   Nielsen OH, 2013, NEW ENGL J MED, V369, P754, DOI 10.1056/NEJMct1209614
   Paul S, 2013, INFLAMM BOWEL DIS, V19, P2568, DOI 10.1097/MIB.0b013e3182a77b41
   Raychaudhuri SP, 2009, AUTOIMMUN REV, V9, P67, DOI 10.1016/j.autrev.2009.08.006
   Rinawi F, 2021, INFLAMM BOWEL DIS, V27, P1079, DOI 10.1093/ibd/izaa247
   Rosen MJ, 2015, JAMA PEDIATR, V169, P1053, DOI 10.1001/jamapediatrics.2015.1982
   Ruemmele FM, 2014, J CROHNS COLITIS, V8, P1179, DOI 10.1016/j.crohns.2014.04.005
   Ruemmele FM, 2009, INFLAMM BOWEL DIS, V15, P388, DOI 10.1002/ibd.20788
   Sharma S, 2015, INFLAMM BOWEL DIS, V21, P783, DOI 10.1097/MIB.0000000000000327
   Singh N, 2014, INFLAMM BOWEL DIS, V20, P1708, DOI 10.1097/MIB.0000000000000137
   Singh S, 2018, ALIMENT PHARM THER, V48, P394, DOI 10.1111/apt.14852
   Singh S, 2019, BEST PRACT RES CL GA, V38-39, DOI 10.1016/j.bpg.2019.05.001
   Singh S, 2020, CLIN GASTROENTEROL H, V18, P69, DOI 10.1016/j.cgh.2019.02.044
   Sridhar S, 2018, INFLAMM BOWEL DIS, V24, P2086, DOI 10.1093/ibd/izy112
   Sykora J, 2018, WORLD J GASTROENTERO, V24, P2741, DOI 10.3748/wjg.v24.i25.2741
   Targan SR, 1997, NEW ENGL J MED, V337, P1029, DOI 10.1056/NEJM199710093371502
   Ternant D, 2008, THER DRUG MONIT, V30, P523, DOI 10.1097/FTD.0b013e318180e300
   Turner D, 2021, GASTROENTEROLOGY, V160, P1570, DOI 10.1053/j.gastro.2020.12.031
   Turner D, 2020, J PEDIATR GASTR NUTR, V70, P727, DOI 10.1097/MPG.0000000000002729
   US Department of Health & Human Services, DRUGS FDA LAB APPR H
   van Hoeve K, 2019, J PEDIATR GASTR NUTR, V68, P847, DOI 10.1097/MPG.0000000000002265
   van Rheenen H, 2020, PEDIATR GASTROENTERO, V23, P121, DOI 10.5223/pghn.2020.23.2.121
   van Rheenen PF, 2021, J CROHNS COLITIS, V15, P171, DOI 10.1093/ecco-jcc/jjaa161
   Vande Casteele N, 2015, J CLIN PHARMACOL, V55, pS39, DOI 10.1002/jcph.374
   Vavricka SR, 2012, INFLAMM BOWEL DIS, V18, P1523, DOI 10.1002/ibd.21888
   Vermeire S, 2007, GUT, V56, P1226, DOI 10.1136/gut.2006.099978
   Vermeire S, 2018, THER ADV GASTROENTER, V11, DOI 10.1177/1756283X17750355
   Walters TD, 2017, INFLAMM BOWEL DIS, V23, P967, DOI 10.1097/MIB.0000000000001075
   Walters TD, 2014, GASTROENTEROLOGY, V146, P383, DOI 10.1053/j.gastro.2013.10.027
   Yarur AJ, 2017, ALIMENT PHARM THER, V45, P933, DOI 10.1111/apt.13970
   Zittan E, 2016, J CROHNS COLITIS, V10, P510, DOI 10.1093/ecco-jcc/jjw014
   Zittan E., 2021, CLIN TRANSL GASTROEN, V12, pe00401
NR 90
TC 0
Z9 0
U1 2
U2 2
PU BAISHIDENG PUBLISHING GROUP INC
PI PLEASANTON
PA 7041 Koll Center Parkway, Suite 160, PLEASANTON, CA, UNITED STATES
SN 1007-9327
EI 2219-2840
J9 WORLD J GASTROENTERO
JI World J. Gastroenterol.
PD MAY 14
PY 2023
VL 29
IS 18
BP 2784
EP 2797
DI 10.3748/wjg.v29.i18.2784
PG 14
WC Gastroenterology & Hepatology
WE Science Citation Index Expanded (SCI-EXPANDED)
SC Gastroenterology & Hepatology
GA I6PO4
UT WOS:001003985900006
PM 37274072
OA hybrid, Green Published
DA 2024-01-22
ER

PT J
AU Hilmi, IN
   Affendi, NANM
   Shahrani, S
   Thalha, AM
   Leow, AHR
   Khoo, XH
AF Hilmi, Ida Normiha
   Affendi, Nik Arsyad Nik Muhamad
   Shahrani, Shahreedhan
   Thalha, Abdul Malik
   Leow, Alex Hwong-Ruey
   Khoo, Xin-Hui
TI High Accuracy of a Simplified, Practical Algorithm in Differentiating
   Crohn's Disease from Intestinal Tuberculosis
SO DIGESTIVE DISEASES
LA English
DT Article
DE Intestinal tuberculosis; Crohn's disease; Standardized algorithm;
   Inflammatory bowel disease
ID INFLAMMATORY-BOWEL-DISEASE; FALSE-POSITIVE CULTURES;
   MYCOBACTERIUM-TUBERCULOSIS; DIAGNOSIS
AB Background: The differentiation between intestinal tuberculosis (ITB) and Crohn's disease (CD) remains a challenge, particularly in areas where tuberculosis is highly prevalent. Previous studies have identified features that favour one diagnosis over the other. The aim of the study was to determine the accuracy of a standardized protocol in the initial diagnosis of CD versus ITB. Methods: All patients with suspected ITB or CD were prospectively recruited. A standardized protocol was applied, and the diagnosis was made accordingly. The protocol consists of history and examination, ileocolonoscopy with biopsies, and tuberculosis workup. The diagnosis of probable ITB was made based on at least one positive finding. All other patients were diagnosed as probable CD. Patients were treated either with anti-tubercular therapy or steroids. Reassessment was then carried out clinically, biochemically, and endoscopically. In patients with suboptimal response, the treatment was either switched or escalated depending on the reassessment. Results: 164 patients were recruited with final diagnosis of 30 (18.3%) ITB and 134 (81.7%) CD. 1 (3.3%) out of 30 patients with ITB was initially treated as CD. 16 (11.9%) out of 134 patients with CD were initially treated as ITB. The initial overall accuracy for the protocol was 147/164 (89.6%). All patients received the correct diagnosis by 12 weeks after reassessment. Conclusion: In our population, most patients had CD rather than ITB. The standardized protocol had a high accuracy in differentiating CD from ITB.
C1 [Hilmi, Ida Normiha] Univ Malaya, Fac Med, Dept Med, Div Gastroenterol & Hepatol, Kuala Lumpur, Malaysia.
   [Hilmi, Ida Normiha; Affendi, Nik Arsyad Nik Muhamad; Shahrani, Shahreedhan; Thalha, Abdul Malik; Leow, Alex Hwong-Ruey; Khoo, Xin-Hui] Univ Malaya, Dept Med, Kuala Lumpur, Malaysia.
   [Affendi, Nik Arsyad Nik Muhamad] Int Islamic Univ Malaysia, Dept Med, Kuantan, Malaysia.
C3 Universiti Malaya; Universiti Malaya; International Islamic University
   Malaysia
RP Hilmi, IN (通讯作者)，Univ Malaya, Fac Med, Dept Med, Div Gastroenterol & Hepatol, Kuala Lumpur, Malaysia.; Hilmi, IN (通讯作者)，Univ Malaya, Dept Med, Kuala Lumpur, Malaysia.
EM ida.hilmi@gmail.com
RI Hilmi, Ida/AAN-7129-2020; HILMI, IDA NORMIHA/HZK-4098-2023
OI HILMI, IDA NORMIHA/0000-0001-7091-0032; Khoo,
   Xin-Hui/0000-0002-8269-3968; Nik muhamad affendi, Nik
   arsyad/0000-0002-4715-8951
CR Asgharzadeh M, 2020, TUBERC RESPIR DIS, V83, P211, DOI 10.4046/trd.2019.0087
   Banerjee R, 2018, ALIMENT PHARM THER, V47, P1367, DOI 10.1111/apt.14617
   Dobler CC, 2016, MICROBIOL SPECTR, V4, DOI 10.1128/microbiolspec.TNMI7-0026-2016
   Epstein D, 2007, ALIMENT PHARM THER, V25, P1373, DOI 10.1111/j.1365-2036.2007.03332.x
   Gupta A, 2020, J CROHNS COLITIS, V14, P1611, DOI 10.1093/ecco-jcc/jjaa091
   Hilmi I, 2015, J CROHNS COLITIS, V9, P404, DOI 10.1093/ecco-jcc/jjv039
   Johnson MG, 2013, CHEST, V144, P319, DOI 10.1378/chest.12-2294
   Kedia S, 2018, J GASTROEN HEPATOL, V33, P1234, DOI 10.1111/jgh.14065
   Lai CC, 2010, CHEST, V137, P1065, DOI 10.1378/chest.09-1878
   Lee YJ, 2006, ENDOSCOPY, V38, P592, DOI 10.1055/s-2006-924996
   Limsrivilai J, 2021, INTEST RES, V19, P21, DOI 10.5217/ir.2019.09142
   Makharia GK, 2010, AM J GASTROENTEROL, V105, P642, DOI 10.1038/ajg.2009.585
   Mokhtar NM, 2019, BMC PUBLIC HEALTH, V19, DOI 10.1186/s12889-019-6858-2
   Mouli VP, 2017, ALIMENT PHARM THER, V45, P27, DOI 10.1111/apt.13840
   Organization WHO, 2019, GLOB TUB REP
   Ouyang Q, 2005, CURR OPIN GASTROEN, V21, P408
   Park DI, 2018, INTEST RES, V16, P4, DOI 10.5217/ir.2018.16.1.4
   Prasad Rajendra, 2019, Indian J Tuberc, V66, P520, DOI 10.1016/j.ijtb.2019.11.005
   Pulimood AB, 2011, WORLD J GASTROENTERO, V17, P433, DOI 10.3748/wjg.v17.i4.433
   Swarna Nantha Y, 2014, Med J Malaysia, V69 Suppl A, P88
NR 20
TC 0
Z9 0
U1 1
U2 4
PU KARGER
PI BASEL
PA ALLSCHWILERSTRASSE 10, CH-4009 BASEL, SWITZERLAND
SN 0257-2753
EI 1421-9875
J9 DIGEST DIS
JI Dig. Dis.
PD JUL
PY 2023
VL 41
IS 4
BP 581
EP 588
DI 10.1159/000529238
EA JAN 2023
PG 8
WC Gastroenterology & Hepatology
WE Science Citation Index Expanded (SCI-EXPANDED)
SC Gastroenterology & Hepatology
GA L1MF7
UT WOS:000951362400001
PM 36702102
DA 2024-01-22
ER

PT J
AU Rinawi, F
   Assa, A
   Hartman, C
   Glassberg, YM
   Friedler, VN
   Rosenbach, Y
   Silbermintz, A
   Zevit, N
   Shamir, R
AF Rinawi, Firas
   Assa, Amit
   Hartman, Corina
   Glassberg, Yael Mozer
   Friedler, Vered Nachmias
   Rosenbach, Yoram
   Silbermintz, Ari
   Zevit, Noam
   Shamir, Raanan
TI Evolution of disease phenotype in pediatric-onset Crohn's disease after
   more than 10 years follow up-Cohort study
SO DIGESTIVE AND LIVER DISEASE
LA English
DT Article
DE Crohn's disease; Long-term follow-up; Phenotype progression
ID INFLAMMATORY-BOWEL-DISEASE; NATURAL-HISTORY; ACTIVITY INDEX; SMOKING;
   CHILDHOOD; BEHAVIOR; ADULT; DEFINITION; PREVALENCE; DIAGNOSIS
AB Background: Pediatric-onset Crohn's disease (CD) is a heterogeneous disorder which is subjected to progression and complications in a substantial proportion of patients.
   Aims: We aimed to assess the progression in pediatric-onset CD phenotype on long term follow up.
[truncated: 3,251,682 more chars]
