# Supplementary material for: Worldwide research trends in Crohn’s disease treatment over the past 2 decades: a bibliometric analysis
Source: Front Pharmacol. 2024 Oct 8;15:1441785. doi: 10.3389/fphar.2024.1441785 (PMC11493645; doi:10.3389/fphar.2024.1441785)
Supplement: Supplementary file 1 [file DataSheet1.zip › raw data 1/download_18.txt]

FN Clarivate Analytics Web of Science
VR 1.0
PT J
AU Gomes, LEM
   da Silva, FAR
   Pascoal, LB
   Ricci, RL
   Nogueira, G
   Camargo, MG
   Ayrizono, MDS
   Fagundes, JJ
   Leal, RF
AF Miani Gomes, Luis Eduardo
   Ramos da Silva, Francesca Aparecida
   Pascoal, Livia Bitencourt
   Ricci, Renato Lazarin
   Nogueira, Guilherme
   Camargo, Michel Gardere
   Setsuko Ayrizono, Maria de Lourdes
   Fagundes, Joao Jose
   Leal, Raquel Franco
TI Serum Levels of Infliximab and Anti-Infliximab Anti-bodies in Brazilian
   Patients with Crohn's Disease
SO CLINICS
LA English
DT Article
DE Crohn's Disease; Infliximab; Antibody; Drug Monitoring
ID INFLAMMATORY-BOWEL-DISEASE; TROUGH LEVELS; DRUG; OUTCOMES;
   PHARMACOKINETICS; ASSOCIATION; CLEARANCE; EFFICACY; THERAPY; GUIDE
AB OBJECTIVES: The aim of this study was to evaluate the quantitative serum level of infliximab (IFX) as well as the detection of anti-infliximab antibodies (ATIs) in patients with Crohn's disease (CD).
   METHOD: Forty patients with CD under treatment at a tertiary center in southeastern Brazil were evaluated. Their use of infliximab was continuous and regular. We analyzed and compared the differences in the IFX and ATI levels between the patients with active CD (CDA) and those with CD in remission (CDR).
   RESULTS: There was no difference in the IFX level between the CDA and CDR groups (p>0.05). Eighty percent of all patients had IFX levels above the therapeutic concentration (6-10 mu g/mL). Two (9%) of the 22 patients with active disease and four (22.2%) of the 18 patients in remission had undetectable levels of IFX. Four (66.6%) of the six patients with undetectable levels of IFX had positive ATI levels; three of these patients were in remission, and one had active disease. In addition, the other two patients with undetectable levels of IFX presented ATI levels close to positivity (2.7 and 2.8 AU/ml). None of the patients with therapeutic or supratherapeutic IFX levels had positive ATI levels.
   CONCLUSIONS: The undetectable levels of IFX correlated with the detection of ATIs, which was independent of disease activity. Immunogenicity was not the main factor for the loss of response to IFX in our study, and the majority of patients in both groups (CDA and CDR) had supratherapeutic levels of IFX.
C1 [Miani Gomes, Luis Eduardo; Ramos da Silva, Francesca Aparecida; Pascoal, Livia Bitencourt; Ricci, Renato Lazarin; Camargo, Michel Gardere; Setsuko Ayrizono, Maria de Lourdes; Fagundes, Joao Jose; Leal, Raquel Franco] Univ Estadual Campinas UNICAMP, Fac Ciencias Med, Lab Invest Doencas Inflamatorias Intestinais, Serv Coloproctol, Campinas, SP, Brazil.
   [Nogueira, Guilherme] Univ Estadual Campinas UNICAMP, Lab Sinalizacao Celular, Campinas, SP, Brazil.
C3 Universidade Estadual de Campinas; Universidade Estadual de Campinas
RP Leal, RF (通讯作者)，Univ Estadual Campinas UNICAMP, Fac Ciencias Med, Lab Invest Doencas Inflamatorias Intestinais, Serv Coloproctol, Campinas, SP, Brazil.
EM rafranco.unicamp@gmail.com
RI Leal, Raquel/W-7997-2019
OI Leal, Raquel/0000-0003-4285-4402; DAvila Bitencourt Pascoal Biazzo,
   Livia/0000-0002-1109-5661; Nogueira, Guilherme/0000-0001-8659-6236
FU FAPESP (Sao Paulo Research Foundation); FAPESP [2017/21453-4]
FX We thank Dr. Tristan Torriani for revising the English version of our
   manuscript. This work was supported by FAPESP (Sao Paulo Research
   Foundation). RLR (author) received an undergraduate scholarship from
   FAPESP [2017/21453-4].
CR Adedokun OJ, 2014, GASTROENTEROLOGY, V147, P1296, DOI 10.1053/j.gastro.2014.08.035
   Afif W, 2010, AM J GASTROENTEROL, V105, P1133, DOI 10.1038/ajg.2010.9
   Ainsworth MA, 2008, AM J GASTROENTEROL, V103, P944, DOI 10.1111/j.1572-0241.2007.01638.x
   Bortlik M, 2013, J CROHNS COLITIS, V7, P736, DOI 10.1016/j.crohns.2012.10.019
   Brandse JF, 2017, INFLAMM BOWEL DIS, V23, P650, DOI 10.1097/MIB.0000000000001043
   Buurman DJ, 2015, ALIMENT PHARM THER, V42, P529, DOI 10.1111/apt.13299
   Casteele NV, 2015, GUT, V64, P1539, DOI 10.1136/gutjnl-2014-307883
   Cesarini M, 2014, DIGEST LIVER DIS, V46, P135, DOI 10.1016/j.dld.2013.10.007
   Chen DY, 2015, ANN RHEUM DIS, V74, DOI 10.1136/annrheumdis-2013-203893
   Colombel JF, 2012, INFLAMM BOWEL DIS, V18, P349, DOI 10.1002/ibd.21831
   Cornillie F, 2014, GUT, V63, P1721, DOI 10.1136/gutjnl-2012-304094
   Dotan I, 2014, INFLAMM BOWEL DIS, V20, P2247, DOI 10.1097/MIB.0000000000000212
   Feuerstein JD, 2017, GASTROENTEROLOGY, V153, P827, DOI 10.1053/j.gastro.2017.07.032
   Freeman K, 2017, BMJ OPEN, V7, DOI 10.1136/bmjopen-2016-014581
   Hendler SA, 2015, J CROHNS COLITIS, V9, P266, DOI 10.1093/ecco-jcc/jju026
   Hendy P, 2016, FRONTLINE GASTROENTE, V7, P122, DOI 10.1136/flgastro-2014-100527
   KAMPA Katia Cristina, 2017, Arq. Gastroenterol., V54, P333, DOI [10.1590/s0004-2803.201700000-41, 10.1590/S0004-2803.201700000-41]
   Khanna R, 2013, ALIMENT PHARM THER, V38, P447, DOI 10.1111/apt.12407
   Kopylov U, 2014, ANN GASTROENTEROL, V27, P304
   Nanda KS, 2013, AM J GASTROENTEROL, V108, P40, DOI 10.1038/ajg.2012.363
   Oh EH, 2017, WORLD J GASTROENTERO, V23, P1489, DOI 10.3748/wjg.v23.i8.1489
   Ordás I, 2012, CLIN PHARMACOL THER, V91, P635, DOI 10.1038/clpt.2011.328
   Papamichael K, 2017, CLIN GASTROENTEROL H, V15, P1580, DOI 10.1016/j.cgh.2017.03.031
   Papamichael K, 2016, CLIN GASTROENTEROL H, V14, P543, DOI 10.1016/j.cgh.2015.11.014
   Paul S, 2013, INFLAMM BOWEL DIS, V19, P2568, DOI 10.1097/MIB.0b013e3182a77b41
   Shankar G, 2008, J PHARMACEUT BIOMED, V48, P1267, DOI 10.1016/j.jpba.2008.09.020
   Ungar B, 2014, GUT, V63, P1258, DOI 10.1136/gutjnl-2013-305259
   Vande Casteele N, 2015, GASTROENTEROLOGY, V148, P1320, DOI 10.1053/j.gastro.2015.02.031
   Vaughn BP, 2014, INFLAMM BOWEL DIS, V20, P1996, DOI 10.1097/MIB.0000000000000156
   Vermeire S, 2018, THER ADV GASTROENTER, V11, DOI 10.1177/1756283X17750355
   Ward MG, 2017, ALIMENT PHARM THER, V46, P150, DOI 10.1111/apt.14124
   Yamada A, 2010, INFLAMM BOWEL DIS, V16, P1898, DOI 10.1002/ibd.21259
   Yarur AJ, 2016, GUT, V65, P249, DOI 10.1136/gutjnl-2014-308099
NR 33
TC 4
Z9 4
U1 0
U2 2
PU HOSPITAL CLINICAS, UNIV SAO PAULO
PI SAO PAULO
PA FAC MEDICINA, UNIV SAO PAULO, SAO PAULO, SP 00000, BRAZIL
SN 1807-5932
EI 1980-5322
J9 CLINICS
JI Clinics
PY 2019
VL 74
AR e824
DI 10.6061/clinics/2019/e824
PG 5
WC Medicine, General & Internal
WE Science Citation Index Expanded (SCI-EXPANDED)
SC General & Internal Medicine
GA HT0OR
UT WOS:000464265000001
PM 30994711
OA gold, Green Published
DA 2024-01-22
ER

PT J
AU Gavin, J
   Ashton, JJ
   Heather, N
   Marino, LV
   Beattie, RM
AF Gavin, J.
   Ashton, J. J.
   Heather, N.
   Marino, L. V.
   Beattie, R. M.
TI Nutritional support in paediatric Crohn's disease: outcome at 12 months
SO ACTA PAEDIATRICA
LA English
DT Article
DE Crohn's disease; Nutrition; Paediatric
ID INFLAMMATORY-BOWEL-DISEASE; ENTERAL NUTRITION; MAINTENANCE THERAPY;
   CONTROLLED-TRIAL; CHILDREN; GROWTH; GUIDELINES; CORTICOSTEROIDS;
   MANAGEMENT; INDUCTION
AB AimPaediatric Crohn's disease (CD) is associated with growth delay and poor nutritional status. Maintenance enteral nutrition (MEN) supplementation is a potential adjunct to improve growth/prolong remission.
   MethodsNewly diagnosed CD patients were identified. Anthropometry, treatments and outcomes were collected for 12 months following diagnosis. Data are presented as medians.
   ResultsA total of 102 patients were identified (age = 13 years, 76% male), 58 (57%) completed exclusive enteral nutrition (EEN) as induction therapy, and 77 (75%) entered clinical remission. Following induction, 58 (57%) of all patients continued MEN and 44 (43%) consumed normal diet (ND). BMI Z-score increased (diagnosis-12 months) for EEN (-1.41 to -0.21 (p = <0.0001)) and steroid groups (-0.97 to -0.11 (p = 0.001)). BMI Z-score increased (post induction - 12 months) for MEN (-0.62 to -0.44 (p = 0.04)) but not ND (-0.33 to -0.4 (p = 0.79)). Height Z-score did not increase for any treatment group over 12 months. MEN and ND group relapse rates were similar at six months, MEN = 21/58 (36%); ND = 21/44 (48%) (p = 0.24) and 12 months, MEN = 24/58 (41%); ND = 13/44 (30%) (p = 0.22). Fewer patients treated with EEN then MEN relapsed less than six months, 14 of 43 (33%), compared to patients treated with steroids then ND 16/29 (55%) (p = 0.09).
   ConclusionBMI Z-score increased but height Z-score remained unchanged over 12 months for the MEN group. Use of MEN was not associated with prolonged time to relapse. Prospective studies are required to examine the utility of MEN.
C1 [Gavin, J.; Heather, N.; Marino, L. V.] Univ Hosp Southampton Fdn NHS Trust, Dept Dietet, Southampton, Hants, England.
   [Ashton, J. J.; Beattie, R. M.] Univ Hosp Southampton, Southampton Childrens Hosp, Dept Paediat Gastroenterol, Southampton, Hants, England.
   [Ashton, J. J.] Univ Southampton, Dept Human Genet & Genom Med, Southampton, Hants, England.
C3 University of Southampton
RP Beattie, RM (通讯作者)，Southampton Gen Hosp, Southampton Childrens Hosp, Dept Paediat Gastroenterol, Tremona Rd, Southampton SO16 6YD, Hants, England.
EM mark.beattie@uhs.nhs.uk
RI Marino, Luise/AAV-6698-2020
OI Marino, Luise/0000-0002-1257-121X; Beattie, Robert
   Mark/0000-0003-4721-0577; Ashton, James/0000-0003-0348-8198
FU NIHR University of Southampton Academic Clinical Fellowship; Action
   Medical Research, research training fellowship; HEE/NIHR ICA Clinical
   Lectureship; Action Medical Research [2560] Funding Source:
   researchfish; National Institute for Health Research [ACF-2014-26-006]
   Funding Source: researchfish
FX This work is not funded. JJA is funded by an NIHR University of
   Southampton Academic Clinical Fellowship and an Action Medical Research,
   research training fellowship. LM is funded by HEE/NIHR ICA Clinical
   Lectureship.
CR Ashton JJ, 2014, ARCH DIS CHILD, V99, P659, DOI 10.1136/archdischild-2013-305419
   Boateng AA, 2010, NUTRITION, V26, P156, DOI 10.1016/j.nut.2009.11.017
   Borrelli O, 2006, CLIN GASTROENTEROL H, V4, P744, DOI 10.1016/j.cgh.2006.03.010
   Buchanan E, 2009, ALIMENT PHARM THER, V30, P501, DOI 10.1111/j.1365-2036.2009.04067.x
   COMA, 1991, COMA DIET REF VAL FO
   Darmon P, 2008, CLIN NUTR, V27, P660, DOI 10.1016/j.clnu.2008.05.009
   Day AS, 2008, ALIMENT PHARM THER, V27, P293, DOI 10.1111/j.1365-2036.2007.03578.x
   de Onis M, 2007, B WORLD HEALTH ORGAN, V85, P660, DOI 10.2471/BLT.07.043497
   Duncan H, 2014, BMC GASTROENTEROL, V14, DOI 10.1186/1471-230X-14-50
   Dziechciarz P, 2007, ALIMENT PHARM THER, V26, P795, DOI 10.1111/j.1365-2036.2007.03431.x
   Gavin J, 2005, J HUM NUTR DIET, V18, P337, DOI 10.1111/j.1365-277X.2005.00631.x
   Golden MH, 2009, FOOD NUTR BULL, V30, pS267, DOI 10.1177/15648265090303S302
   Griffiths AM, 2009, DIGEST DIS, V27, P404, DOI 10.1159/000228581
   Hanai H, 2012, DIGEST LIVER DIS, V44, P649, DOI 10.1016/j.dld.2012.03.007
   HARRIES AD, 1983, LANCET, V1, P887
   Heuschkel RB, 2000, J PEDIATR GASTR NUTR, V31, P8, DOI 10.1097/00005176-200007000-00005
   Heuschkel R, 2008, INFLAMM BOWEL DIS, V14, P839, DOI 10.1002/ibd.20378
   Knight C, 2005, CLIN NUTR, V24, P775, DOI 10.1016/j.clnu.2005.03.005
   Levine A, 2014, J PEDIATR GASTR NUTR, V58, P795, DOI 10.1097/MPG.0000000000000239
   Lochs H, 2006, CLIN NUTR, V25, P260, DOI 10.1016/j.clnu.2006.01.007
   Malik S, 2012, ARCH DIS CHILD, V97, P698, DOI 10.1136/archdischild-2011-300771
   Pfefferkorn M, 2009, J PEDIATR GASTR NUTR, V48, P168, DOI 10.1097/MPG.0b013e318175ca7f
   Ruemmele FM, 2014, J CROHNS COLITIS, V8, P1179, DOI 10.1016/j.crohns.2014.04.005
   Sandhu BK, 2010, J PEDIATR GASTR NUTR, V50, pS1, DOI 10.1097/MPG.0b013e3181c92c53
   Shamir R, 2009, J PEDIATR GASTR NUTR, V48, pS86, DOI 10.1097/MPG.0b013e3181a15ca0
   Takagi S, 2006, ALIMENT PHARM THERAP, V24, P1333, DOI 10.1111/j.1365-2036.2006.03120.x
   Verma S, 2001, SCAND J GASTROENTERO, V36, P383, DOI 10.1080/003655201300051199
   Waterlow JC, 1997, CLIN NUTR, V16, P3, DOI 10.1016/S0261-5614(97)80043-X
   Zachos M, 2007, COCHRANE DB SYST REV, DOI 10.1002/14651858.CD000542.pub2
NR 29
TC 18
Z9 18
U1 1
U2 10
PU WILEY
PI HOBOKEN
PA 111 RIVER ST, HOBOKEN 07030-5774, NJ USA
SN 0803-5253
EI 1651-2227
J9 ACTA PAEDIATR
JI Acta Paediatr.
PD JAN
PY 2018
VL 107
IS 1
BP 156
EP 162
DI 10.1111/apa.14075
PG 7
WC Pediatrics
WE Science Citation Index Expanded (SCI-EXPANDED)
SC Pediatrics
GA FP8BQ
UT WOS:000417865400026
PM 28901585
DA 2024-01-22
ER

PT J
AU Shinzaki, S
   Kuroki, E
   Iijima, H
   Tatsunaka, N
   Ishii, M
   Fujii, H
   Kamada, Y
   Kobayashi, T
   Shibukawa, N
   Inoue, T
   Tsujii, M
   Takeishi, S
   Mizushima, T
   Ogata, A
   Naka, T
   Plevy, SE
   Takehara, T
   Miyoshi, E
AF Shinzaki, Shinichiro
   Kuroki, Eri
   Iijima, Hideki
   Tatsunaka, Norika
   Ishii, Mayuko
   Fujii, Hironobu
   Kamada, Yoshihiro
   Kobayashi, Taku
   Shibukawa, Narihiro
   Inoue, Takahiro
   Tsujii, Masahiko
   Takeishi, Shunsaku
   Mizushima, Tsunekazu
   Ogata, Atsushi
   Naka, Tetsuji
   Plevy, Scott E.
   Takehara, Tetsuo
   Miyoshi, Eiji
TI Lectin-based Immunoassay for Aberrant IgG Glycosylation as the Biomarker
   for Crohn's Disease
SO INFLAMMATORY BOWEL DISEASES
LA English
DT Article
DE inflammatory bowel disease; Crohn's disease; biomarker;
   oligosaccharides; IgG
ID INFLAMMATORY-BOWEL-DISEASE; RHEUMATOID-ARTHRITIS; SERUM IGG; MONTREAL
   CLASSIFICATION; RANDOMIZED TRIAL; ASSOCIATION; MUTATION; SUSCEPTIBILITY;
   SPECIFICITY; INFLIXIMAB
AB Background: Easily measured and clinically useful biomarkers for inflammatory bowel disease (IBD) are required to advance patient care. We previously reported that the agalactosyl fraction among fucosylated IgG oligosaccharides is increased in IBD, especially Crohn's disease (CD). The present study aimed to establish a simple detection system for aberrant glycosylated IgG based on lectin-oligosaccharide interactions.
   Methods: Lectins with higher affinity to serum IgG from IBD patients than healthy volunteers (HV) were screened by lectin microarray. Binding of selected lectins to agalactosyl IgG was definitively confirmed using step-by-step glycosidase treatment. Using the selected lectins, a lectin-enzyme-linked immunosorbent assay system was established and its clinical utility was investigated in a total of 410 (249 Japanese and 161 American) IBD patients, disease controls, and HVs.
   Results: Agaricus bisporus Agglutinin (ABA) and Griffonia simplicifolia Lectin-II (GSL-II) had higher affinity for serum agalactosyl IgG from IBD patients, especially those with CD, compared to HV. Agalactosyl IgG levels measured by a lectin-enzyme immunoassay (EIA) with ABA or GSL-II were significantly increased in CD compared with HV and disease controls. Agalactosyl IgG levels significantly correlated with disease activity, showed higher predictability of therapeutic outcomes for CD than C-reactive protein levels, and exhibited higher specificity for diagnosing IBD in combination with anti-Saccharomyces cerevisiae antibody (ASCA). Validation analysis showed that agalactosyl IgG levels were significantly increased in Japanese and American CD patients.
   Conclusions: A lectin-EIA for agalactosyl IgG is a novel biomarker for IBD, especially in patients with CD. (Inflamm Bowel Dis 2013; 19: 321-331)
C1 [Shinzaki, Shinichiro; Kuroki, Eri; Tatsunaka, Norika; Ishii, Mayuko; Fujii, Hironobu; Kamada, Yoshihiro; Miyoshi, Eiji] Osaka Univ, Dept Mol Biochem & Clin Invest, Grad Sch Med, Suita, Osaka 5650871, Japan.
   [Shinzaki, Shinichiro; Iijima, Hideki; Kamada, Yoshihiro; Shibukawa, Narihiro; Inoue, Takahiro; Tsujii, Masahiko; Takehara, Tetsuo] Osaka Univ, Dept Gastroenterol & Hepatol, Grad Sch Med, Suita, Osaka 5650871, Japan.
   [Kobayashi, Taku; Plevy, Scott E.] Univ N Carolina, Sch Med, Ctr Gastrointestinal Biol & Dis, Chapel Hill, NC USA.
   [Takeishi, Shunsaku] GP BioSci Ltd, Sapporo, Hokkaido, Japan.
   [Mizushima, Tsunekazu] Osaka Univ, Dept Surg, Grad Sch Med, Suita, Osaka 5650871, Japan.
   [Ogata, Atsushi] Osaka Univ, Dept Resp Med Allergy & Rheumat Dis, Grad Sch Med, Suita, Osaka 5650871, Japan.
   [Naka, Tetsuji] Natl Inst Biomed Innovat, Lab Immune Signal, Osaka, Japan.
C3 Osaka University; Osaka University; University of North Carolina School
   of Medicine; University of North Carolina; University of North Carolina
   Chapel Hill; Osaka University; Osaka University; National Institute of
   Health Sciences - Japan
RP Miyoshi, E (通讯作者)，Osaka Univ, Dept Mol Biochem & Clin Invest, Grad Sch Med, 1-7 Yamadaoka, Suita, Osaka 5650871, Japan.
EM emiyoshi@sahs.med.osaka-u.ac.jp
RI Kamada, Yoshihiro/H-3309-2019; Kamada, Yoshihiro/AHC-1613-2022;
   Kobayashi, Taku/AAO-6437-2020; Mizushima, Tsunekazu/AAS-7245-2020;
   Kamada, Yoshihiro/GQA-8854-2022
OI Kamada, Yoshihiro/0000-0001-5485-902X; Kobayashi,
   Taku/0000-0002-2073-4234; Mizushima, Tsunekazu/0000-0002-0825-6823;
   Kamada, Yoshihiro/0000-0001-5485-902X; Inoue,
   Takahiro/0000-0002-7710-1526; Naka, Tetsuji/0000-0002-1269-3997
FU Grants-in-Aid for Scientific Research [22591101, 23590941, 24659365]
   Funding Source: KAKEN
CR BECK JR, 1986, ARCH PATHOL LAB MED, V110, P13
   Behm BW, 2008, COCHRANE DB SYST REV, DOI 10.1002/14651858.CD006893
   Benor S, 2010, PEDIATRICS, V125, P1230, DOI 10.1542/peds.2009-1936
   BEST WR, 1976, GASTROENTEROLOGY, V70, P439
   Cannom RR, 2009, AM SURGEON, V75, P976
   CHATTERJEE B P, 1985, Behring Institute Mitteilungen, P148
   Das H, 2004, CLIN RHEUMATOL, V23, P218, DOI 10.1007/s10067-003-0860-9
   Hampe J, 2001, LANCET, V357, P1925, DOI 10.1016/S0140-6736(00)05063-7
   Hanauer SB, 2002, LANCET, V359, P1541, DOI 10.1016/S0140-6736(02)08512-4
   Hirabayashi J, 2003, TRENDS BIOTECHNOL, V21, P141, DOI 10.1016/S0167-7799(03)00002-7
   Hugot JP, 2001, NATURE, V411, P599, DOI 10.1038/35079107
   Huhn C, 2009, PROTEOMICS, V9, P882, DOI 10.1002/pmic.200800715
   KORNFELD R, 1975, J BIOL CHEM, V250, P2614
   Kuno A, 2005, NAT METHODS, V2, P851, DOI 10.1038/NMETH803
   LENNARDJONES JE, 1989, SCAND J GASTROENTERO, V24, P2, DOI 10.3109/00365528909091339
   Magro F, 2009, INFLAMM BOWEL DIS, V15, P1343, DOI 10.1002/ibd.20901
   MAIN J, 1988, BRIT MED J, V297, P1105, DOI 10.1136/bmj.297.6656.1105
   MALHOTRA R, 1995, NAT MED, V1, P237, DOI 10.1038/nm0395-237
   Matsumoto H, 2010, CLIN CHEM LAB MED, V48, P505, DOI 10.1515/CCLM.2010.095
   Nakajima S, 2011, INFLAMM BOWEL DIS, V17, P927, DOI 10.1002/ibd.21459
   Nakamura-Tsuruta S, 2006, J BIOCHEM, V140, P285, DOI 10.1093/jb/mvj148
   Nakamura-Tsuruta S, 2006, BIOCHEM BIOPH RES CO, V347, P215, DOI 10.1016/j.bbrc.2006.06.073
   Ogura Y, 2001, NATURE, V411, P603, DOI 10.1038/35079114
   PAREKH R, 1989, J AUTOIMMUN, V2, P101, DOI 10.1016/0896-8411(89)90148-0
   PAREKH RB, 1985, NATURE, V316, P452, DOI 10.1038/316452a0
   Paulson JC, 2006, NAT CHEM BIOL, V2, P238, DOI 10.1038/nchembio785
   PODOLSKY DK, 1991, NEW ENGL J MED, V325, P1008, DOI 10.1056/NEJM199110033251406
   PODOLSKY DK, 1991, NEW ENGL J MED, V325, P928, DOI 10.1056/NEJM199109263251306
   Prefontaine E, 2010, COCHRANE DB SYST REV, DOI 10.1002/14651858.CD000545.pub3
   PRESANT CA, 1972, J BIOL CHEM, V247, P6937
   Quinton JF, 1998, GUT, V42, P788, DOI 10.1136/gut.42.6.788
   RACHMILEWITZ D, 1989, BMJ-BRIT MED J, V298, P82, DOI 10.1136/bmj.298.6666.82
   Satsangi J, 2006, GUT, V55, P749, DOI 10.1136/gut.2005.082909
   Shinzaki S, 2008, AM J GASTROENTEROL, V103, P1173, DOI 10.1111/j.1572-0241.2007.01699.x
   TOMANA M, 1988, ARTHRITIS RHEUM, V31, P333, DOI 10.1002/art.1780310304
   Yamada Y, 1997, CLIN REP, V31, P81
   Yamazaki K, 2002, J HUM GENET, V47, P469, DOI 10.1007/s100380200067
   ZWEIG MH, 1993, CLIN CHEM, V39, P561
NR 38
TC 31
Z9 32
U1 0
U2 9
PU OXFORD UNIV PRESS INC
PI CARY
PA JOURNALS DEPT, 2001 EVANS RD, CARY, NC 27513 USA
SN 1078-0998
EI 1536-4844
J9 INFLAMM BOWEL DIS
JI Inflamm. Bowel Dis.
PD FEB
PY 2013
VL 19
IS 2
BP 321
EP 331
DI 10.1097/MIB.0b013e318280eade
PG 11
WC Gastroenterology & Hepatology
WE Science Citation Index Expanded (SCI-EXPANDED)
SC Gastroenterology & Hepatology
GA 110MM
UT WOS:000316447300029
PM 23287897
OA Bronze
DA 2024-01-22
ER

PT J
AU Boye, B
   Lundin, KEA
   Jantschek, G
   Leganger, S
   Mokleby, K
   Tangen, T
   Jantschek, I
   Pripp, AH
   Wojniusz, S
   Dahlstroem, A
   Rivenes, AC
   Benninghoven, D
   Hausken, T
   Roseth, A
   Kunzendorf, S
   Wilhelmsen, I
   Sharpe, M
   Blomhoff, S
   Malt, UF
   Jahnsen, J
AF Boye, Birgitte
   Lundin, Knut E. A.
   Jantschek, Guenter
   Leganger, Siv
   Mokleby, Kjell
   Tangen, Tone
   Jantschek, Ingrid
   Pripp, Are H.
   Wojniusz, Swavek
   Dahlstroem, Astri
   Rivenes, Ann Christin
   Benninghoven, Dieter
   Hausken, Trygve
   Roseth, Arne
   Kunzendorf, Sebastian
   Wilhelmsen, Ingvard
   Sharpe, Michael
   Blomhoff, Svein
   Malt, Ulrik F.
   Jahnsen, Jorgen
TI INSPIRE Study: Does Stress Management Improve the Course of Inflammatory
   Bowel Disease and Disease-specific Quality of Life in Distressed
   Patients with Ulcerative Colitis or Crohn's Disease? A Randomized
   Controlled Trial
SO INFLAMMATORY BOWEL DISEASES
LA English
DT Article
DE Crohn's disease; psychotherapy; quality of life; stress management;
   ulcerative colitis
ID PSYCHOLOGICAL STRESS; CLINICAL-TRIALS; SOUTHEASTERN NORWAY; AFFECTIVE
   STATE; GERMAN VERSION; 4 COUNTIES; IBDQ-D; QUESTIONNAIRE; PROGRAM;
   PSYCHOTHERAPY
AB Background: The use of stress management psychotherapy is hypothesized to produce greater improvement in disease course and disease-specific quality of life (IBDQ) compared to usual medical care alone in patients with ulcerative colitis (UC) or Crohn's disease (CD) showing high levels of stress (based on the Perceived Stress Questionnaire [PSQ]).
   Methods: Fifty-eight patients with UC and 56 patients with CD who had experienced continuous disease activity or had relapsed over the previous 18 months, with an activity index for UC or CD >= 4, a PSQ >= 60, and without serious psychiatric disorders or other serious medical conditions were randomized to receive either treatment as usual (TAU) or TAU plus stress management psychotherapy. Psychotherapy consisted of three group sessions (psychoeducation, problem-solving, relaxation) and 6-9 individual sessions based on cognitive behavior therapy-related methods with 1-3 booster sessions at 6 and 12 months follow-up. Gastroenterologists blinded to intervention group assessed disease activity and course at baseline and at 3, 6, 12, and 18 months. Patients completed the IBDQ at baseline, 6, 12, and 18 months.
   Results: The intervention did not improve disease or reduce relapse; however, it increased the IBDQ score (P = 0.009, mean differences 16.3 [SD 6.1]). On analysis of UC and CD separately, improvement of IBDQ was only found in the UC group.
   Conclusions: Stress management psychotherapy does not appear to improve disease course or reduce relapse in patients with IBD. It might improve quality of life, particularly in patients with UC.
C1 [Boye, Birgitte; Leganger, Siv; Mokleby, Kjell; Wojniusz, Swavek; Blomhoff, Svein; Malt, Ulrik F.] Oslo Univ Hosp, Dept Neuropsychiat & Psychosomat Med, N-0424 Oslo, Norway.
   [Dahlstroem, Astri; Malt, Ulrik F.] Oslo Univ Hosp, Inst Clin Med, N-0424 Oslo, Norway.
   [Lundin, Knut E. A.] Oslo Univ Hosp, Dept Internal Med, N-0424 Oslo, Norway.
   [Lundin, Knut E. A.] Univ Oslo, Rikshosp Fac Grp, N-0316 Oslo, Norway.
   [Jantschek, Guenter; Jantschek, Ingrid; Benninghoven, Dieter; Kunzendorf, Sebastian] Univ Clin Schleswig Holstein, Dept Psychosomat & Psychotherapy, Lubeck, Germany.
   [Tangen, Tone; Rivenes, Ann Christin] Univ Bergen, Haukeland Univ Hosp, Sect Psychiat, Inst Clin Med, N-5020 Bergen, Norway.
   [Tangen, Tone] Haukeland Hosp, Dept Psychiat, N-5021 Bergen, Norway.
   [Pripp, Are H.] Oslo Univ Hosp, Biostat Unit, Res Serv Dept, N-0424 Oslo, Norway.
   [Hausken, Trygve] Haukeland Hosp, Dept Surg, N-5021 Bergen, Norway.
   [Roseth, Arne; Jahnsen, Jorgen] Oslo Univ Hosp, Dept Gastroenterol, N-0424 Oslo, Norway.
   [Wilhelmsen, Ingvard] Univ Bergen, Inst Internal Med, N-5020 Bergen, Norway.
   [Wilhelmsen, Ingvard] Haraldsplass Deaconal Hosp, Bergen, Norway.
   [Sharpe, Michael] Univ Edinburgh, Sch Mol & Clin Med, Edinburgh EH8 9YL, Midlothian, Scotland.
C3 University of Oslo; University of Oslo; University of Oslo; University
   of Oslo; National Hospital Norway; University of Kiel; Schleswig
   Holstein University Hospital; University of Bergen; Haukeland University
   Hospital; University of Bergen; Haukeland University Hospital;
   University of Oslo; University of Bergen; Haukeland University Hospital;
   University of Oslo; University of Bergen; University of Edinburgh
RP Boye, B (通讯作者)，Oslo Univ Hosp, Dept Neuropsychiat & Psychosomat Med, PB 4950, N-0424 Oslo, Norway.
EM birgitte.boye@oslo-universitetssykehus.no
RI Jahnsen, Jorgen/GRO-3253-2022; Lundin, Knut E. A./AAW-9519-2021
OI Jahnsen, Jorgen/0000-0002-0419-2914; Lundin, Knut E.
   A./0000-0003-1713-5545; sharpe, michael/0000-0002-6474-9980; Malt,
   Ulrik/0000-0002-9881-2511
FU Norwegian Research Council [160044/v50]; Helse-Soer [36-111]
FX Supported by the Norwegian Research Council, project number 160044/v50,
   and from Helse-Soer, project number 36-111.
CR Bernklev T, 2002, SCAND J GASTROENTERO, V37, P1164, DOI 10.1080/003655202760373371
   Bisson J, 2007, COCHRANE DB SYST REV, DOI 10.1002/14651858.CD003388.pub3
   Bisson JI, 1997, BRIT J PSYCHIAT, V171, P78, DOI 10.1192/bjp.171.1.78
   Bitton A, 2003, AM J GASTROENTEROL, V98, P2203, DOI 10.1016/S0002-9270(03)00750-0
   Boye B, 2008, INFLAMM BOWEL DIS, V14, P680, DOI 10.1002/ibd.20367
   Boye B, 2008, SCAND J GASTROENTERO, V43, P1505, DOI 10.1080/00365520802321196
   BUSS AH, 1992, J PERS SOC PSYCHOL, V63, P452, DOI 10.1037/0022-3514.63.3.452
   D'Haens G, 2007, GASTROENTEROLOGY, V132, P763, DOI 10.1053/j.gastro.2006.12.038
   Elsenbruch S, 2005, PSYCHOTHER PSYCHOSOM, V74, P277, DOI 10.1159/000086318
   Eysenck HJ, 1975, MANUAL EYSENCK PERSO
   Fawzy Fawzy I., 1994, General Hospital Psychiatry, V16, P149, DOI 10.1016/0163-8343(94)90098-1
   FAWZY FI, 1993, ARCH GEN PSYCHIAT, V50, P681
   Fawzy FI, 1999, EUR J CANCER, V35, P1559, DOI 10.1016/S0959-8049(99)00191-4
   Fekete EM, 2007, CURR OPIN PSYCHIATR, V20, P152, DOI 10.1097/YCO.0b013e3280147724
   FrasureSmith N, 1997, LANCET, V350, P473, DOI 10.1016/S0140-6736(97)02142-9
   García-Vega E, 2004, BEHAV RES THER, V42, P367, DOI 10.1016/S0005-7967(03)00146-3
   Gasche C, 2000, INFLAMM BOWEL DIS, V6, P8, DOI 10.1097/00054725-200002000-00002
   GUYATT G, 1989, GASTROENTEROLOGY, V96, P804, DOI 10.1016/0016-5085(89)90905-0
   HARVEY RF, 1980, LANCET, V1, P514
   Hlavaty T, 2006, INFLAMM BOWEL DIS, V12, P199, DOI 10.1097/01.MIB.0000217768.75519.32
   Irvine EJ, 1999, J PEDIATR GASTR NUTR, V28, pS23, DOI 10.1097/00005176-199904001-00003
   Janke KH, 2006, PSYCHOTHER PSYCH MED, V56, P291, DOI 10.1055/s-2006-932661
   Janke KH, 2005, GESUNDHEITSWESEN, V67, P656, DOI 10.1055/s-2005-858579
   Jantschek G, 1998, SCAND J GASTROENTERO, V33, P1289
   Langhorst J, 2007, SCAND J GASTROENTERO, V42, P734, DOI 10.1080/00365520601101682
   Larsson K, 2003, SCAND J GASTROENTERO, V38, P763, DOI 10.1080/00365520310003309
   Levenstein S, 2000, AM J GASTROENTEROL, V95, P1213, DOI 10.1111/j.1572-0241.2000.02012.x
   LEVENSTEIN S, 1993, J PSYCHOSOM RES, V37, P19, DOI 10.1016/0022-3999(93)90120-5
   LEVENSTEIN S, 1994, AM J GASTROENTEROL, V89, P1219
   Maunder RG, 2008, CURR MOL MED, V8, P247, DOI 10.2174/156652408784533832
   Mawdsley JE, 2005, GUT, V54, P1481, DOI 10.1136/gut.2005.064261
   Mawdsley JE, 2006, NEUROIMMUNOMODULAT, V13, P327, DOI 10.1159/000104861
   Mawdsley JE, 2006, GASTROENTEROLOGY, V131, P410, DOI 10.1053/j.gastro.2006.05.017
   MILNE B, 1986, J ADV NURS, V11, P561, DOI 10.1111/j.1365-2648.1986.tb01288.x
   MITCHELL CM, 1987, GASTROENTEROLOGY, V92, P1282, DOI 10.1016/S0016-5085(87)91099-7
   MONTGOMERY SA, 1979, BRIT J PSYCHIAT, V134, P382, DOI 10.1192/bjp.134.4.382
   Moum B, 1996, SCAND J GASTROENTERO, V31, P355, DOI 10.3109/00365529609006410
   Moum B, 1996, SCAND J GASTROENTERO, V31, P362, DOI 10.3109/00365529609006411
   Naber AHJ, 2003, NETH J MED, V61, P105
   RACHMILEWITZ D, 1989, BMJ-BRIT MED J, V298, P82, DOI 10.1136/bmj.298.6666.82
   Rampton D, 2000, INFLAMMATORY BOWEL D
   ROBERTSON DAF, 1989, GUT, V30, P623, DOI 10.1136/gut.30.5.623
   SCHWARZ SP, 1991, BEHAV RES THER, V29, P167, DOI 10.1016/0005-7967(91)90045-5
   Sheehan DV, 1998, J CLIN PSYCHIAT, V59, P34, DOI 10.4088/JCP.09m05305whi
   Sipponen T, 2008, INFLAMM BOWEL DIS, V14, P40, DOI 10.1002/ibd.20312
   Sostegni R, 2003, ALIMENT PHARM THER, V17, P11, DOI 10.1046/j.1365-2036.17.s2.17.x
   von Wietersheim J, 2006, INFLAMM BOWEL DIS, V12, P1175, DOI 10.1097/01.mib.0000236925.87502.e0
   WALLSTON KA, 1978, HEALTH EDUC QUART, V6, P160, DOI 10.1177/109019817800600107
   WILHELMSEN I, 1990, LANCET, V336, P307, DOI 10.1016/0140-6736(90)91836-Y
NR 49
TC 76
Z9 89
U1 0
U2 19
PU OXFORD UNIV PRESS INC
PI CARY
PA JOURNALS DEPT, 2001 EVANS RD, CARY, NC 27513 USA
SN 1078-0998
EI 1536-4844
J9 INFLAMM BOWEL DIS
JI Inflamm. Bowel Dis.
PD SEP
PY 2011
VL 17
IS 9
BP 1863
EP 1873
DI 10.1002/ibd.21575
PG 11
WC Gastroenterology & Hepatology
WE Science Citation Index Expanded (SCI-EXPANDED); Social Science Citation Index (SSCI)
SC Gastroenterology & Hepatology
GA 817FV
UT WOS:000294657600004
PM 21287660
OA Bronze
DA 2024-01-22
ER

PT J
AU Taxonera, C
   Rodrigo, L
   Casellas, F
   Calvet, X
   Gómez-Camacho, F
   Ginard, D
   Castro, M
   Castro, L
   Ponce, M
   Martínez-Montiel, P
   Ricart, E
   Gisbert, JP
   López-San Román, A
   Morales, JM
   Casado, MA
AF Taxonera, Carlos
   Rodrigo, Luis
   Casellas, Francesc
   Calvet, Xavier
   Gomez-Camacho, Federico
   Ginard, Daniel
   Castro, Manuel
   Castro, Luisa
   Ponce, Marta
   Martinez-Montiel, Pilar
   Ricart, Elena
   Gisbert, Javier P.
   Lopez-San Roman, Antonio
   Morales, Jose M.
   Casado, Miguel A.
TI Infliximab Maintenance Therapy Is Associated With Decreases in Direct
   Resource Use in Patients With Luminal or Fistulizing Crohn's Disease
SO JOURNAL OF CLINICAL GASTROENTEROLOGY
LA English
DT Article
DE resource use; luminal; fistulizing; Crohn's disease; infliximab;
   maintenance therapy
ID INFLAMMATORY-BOWEL-DISEASE; QUALITY-OF-LIFE; EPISODIC TREATMENT;
   HEALTH-CARE; LONG-TERM; COST; MORTALITY; ILLNESS; HOSPITALIZATIONS;
   REMISSION
AB Goals: To estimate the impact of infliximab (IFX) maintenance therapy on the use of hospital resources in patients with Crohn's disease (CD).
   Study: Medical records of Patients treated with IFX maintenance luminal therapy (5 mg/kg body weights intravenous infusion) for (L) or fistulizing (F) CD at 13 hospitals were retrospectively reviewed. Patients were assessed as their own controls. Use of CD-related healthcare resource,, was recorded comparing 1-year periods before and after first IFX infusion (pre-IFX and post-IFX).
   Results: One hundred fifty-three CD patients (n = 84 L; 69 F) fulfilled the inclusion criteria. Mean number of IFX infusions Was 7/y with an average of 335 mg/infusion dose/patient. During the pre-IFX period, 55% of patients needed hospitalization versus 31% in the post-IFX period (P < 0.001). Mean inpatient stay was 11.3 d/y [11.2 (L) 11.5 (F)] for the pre-IFX period, and 6.3 d/y [6.2 (L) 6.3 (F)] in the post-IFX period (P<0.001). Surgery was required in 24% patients in the pre-IFX period and in 11% post-IFX (P < 0.001). There were no significant changes in the incidence of outpatient visits although emergency room visits fell significantly.
   Conclusions: Maintenance IFX in CD patients is associated with decreases in the use and length of hospitalizations and the need for surgery in clinical practice.
C1 [Taxonera, Carlos] Hosp Clin San Carlos, Dept Gastroenterol, IBD Unit, Madrid 28040, Spain.
   [Ricart, Elena] Hosp Clin Barcelona, Barcelona, Spain.
   [Lopez-San Roman, Antonio] Hosp Ramon & Cajal, IBD Net, Madrid, Spain.
   [Morales, Jose M.; Casado, Miguel A.] Pharmacoecon & Outcomes Res Iberia, Madrid, Spain.
   [Rodrigo, Luis] Univ Oviedo, Hosp Cent Asturias, E-33080 Oviedo, Spain.
   [Casellas, Francesc] Hosp Gen Valle Hebron, Barcelona, Spain.
   [Calvet, Xavier] Hosp Parc Tauli, Sabadell, Spain.
   [Gomez-Camacho, Federico] Hosp Reina Sofia, Cordoba, Spain.
   [Ginard, Daniel] Hosp Son Dureta, Palma de Mallorca, Spain.
   [Castro, Luisa] Hosp Virgen Macarena, Seville, Spain.
   [Ponce, Marta] Hosp La Fe, E-46009 Valencia, Spain.
C3 Hospital Clinico San Carlos; University of Barcelona; Hospital Clinic de
   Barcelona; Hospital Universitario Ramon y Cajal; University of Oviedo;
   Central University Hospital Asturias; Hospital Universitari Vall
   d'Hebron; Autonomous University of Barcelona; Parc Tauli Hospital
   Universitari; Hospital Universitario Reina Sofia - Cordoba; Hospital
   Universitari Son Espases; Hospital Universitari Son Dureta; Hospital
   Universitario Virgen Macarena; Hospital Universitari i Politecnic La Fe
RP Taxonera, C (通讯作者)，Hosp Clin San Carlos, Dept Gastroenterol, IBD Unit, Prof Martin Lagos S-N, Madrid 28040, Spain.
EM ctaxonera.hcsc@salud.madrid.org
RI Rodrigo, Luis R./A-6278-2010; Gisbert, Javier P/GRY-2719-2022; Castro,
   Luisa/JFT-1499-2023; Gisbert, Javier P/ABB-7531-2021; Casellas,
   Francesc/AAT-1018-2021; Calvet, Xavier/H-3288-2019; Taxonera,
   Carlos/AFK-0569-2022
OI Rodrigo, Luis R./0000-0003-1717-9345; Gisbert, Javier
   P/0000-0003-2090-3445; Casellas, Francesc/0000-0003-3196-039X; Calvet,
   Xavier/0000-0002-6278-9663; Taxonera, Carlos/0000-0001-9166-7350;
   Calvet, Xavier/0000-0002-4413-4209
FU Schering-Plough S. A. CIBEREHD; Instituto de Salud Carlos III
FX Supported by an unrestricted grant from Schering-Plough S. A. CIBEREHD
   is funded by the Instituto de Salud Carlos III.
CR Bassi A, 2004, GUT, V53, P1471, DOI 10.1136/gut.2004.041616
   Blomqvist P, 1997, SCAND J GASTROENTERO, V32, P1134, DOI 10.3109/00365529709002993
   Bodger K, 2002, PHARMACOECONOMICS, V20, P639, DOI 10.2165/00019053-200220100-00001
   Boonen A, 2002, INFLAMM BOWEL DIS, V8, P382, DOI 10.1097/00054725-200211000-00002
   Caprilli R, 2006, GUT, V55, DOI 10.1136/gut.2005.081950c
   Casellas F, 2005, INFLAMM BOWEL DIS, V11, P488, DOI 10.1097/01.MIB.0000159661.55028.56
   Cohen RD, 2000, AM J GASTROENTEROL, V95, P524
   Cohen RD, 2002, ALIMENT PHARM THER, V16, P1603, DOI 10.1046/j.1365-2036.2002.01323.x
   COLOMBEL JF, 2008, GUT, V57, pA1
   Feagan BG, 2005, J CLIN GASTROENTEROL, V39, P390, DOI 10.1097/01.mcg.0000159220.70290.41
   Feagan BG, 2000, AM J GASTROENTEROL, V95, P1955
   Gisbert JP, 2008, ALIMENT PHARM THER, V28, P228, DOI 10.1111/j.1365-2036.2008.03732.x
   Hanauer SB, 2002, LANCET, V359, P1541, DOI 10.1016/S0140-6736(02)08512-4
   HAY JW, 1992, J CLIN GASTROENTEROL, V14, P309, DOI 10.1097/00004836-199206000-00009
   Jess T, 2006, GUT, V55, P1248, DOI 10.1136/gut.2005.079350
   Jewell DR, 2005, EUR J GASTROEN HEPAT, V17, P1047, DOI 10.1097/00042737-200510000-00007
   Juan J, 2003, DIGEST LIVER DIS, V35, P853, DOI 10.1016/j.dld.2003.07.002
   Lichtenstein GR, 2004, AM J GASTROENTEROL, V99, P91, DOI 10.1046/j.1572-0241.2003.04010.x
   Lichtenstein GR, 2005, GASTROENTEROLOGY, V128, P862, DOI 10.1053/j.gastro.2005.01.048
   Lichtenstein GR, 2006, GASTROENTEROLOGY, V130, P940, DOI 10.1053/j.gastro.2006.01.048
   Longobardi T, 2003, AM J GASTROENTEROL, V98, P844, DOI 10.1016/S0002-9270(03)00042-X
   Odes S, 2006, GASTROENTEROLOGY, V131, P719, DOI 10.1053/j.gastro.2006.05.052
   Present DH, 1999, NEW ENGL J MED, V340, P1398, DOI 10.1056/NEJM199905063401804
   PROBERT CSJ, 1992, GUT, V33, P1226, DOI 10.1136/gut.33.9.1226
   Rubenstein JH, 2002, J CLIN GASTROENTEROL, V35, P151, DOI 10.1097/00004836-200208000-00007
   Rutgeerts P, 2006, ALIMENT PHARM THER, V23, P451, DOI 10.1111/j.1365-2036.2006.02786.x
   Rutgeerts P, 2004, GASTROENTEROLOGY, V126, P402, DOI 10.1053/j.gastro.2003.11.014
   Rutgeerts P, 1999, GASTROENTEROLOGY, V117, P761, DOI 10.1016/S0016-5085(99)70332-X
   Rutgeerts P, 2006, GASTROINTEST ENDOSC, V63, P433, DOI 10.1016/j.gie.2005.08.011
   Sands BE, 2004, NEW ENGL J MED, V350, P876, DOI 10.1056/NEJMoa030815
   Saro C, 2007, ALIMENT PHARM THER, V26, P1313, DOI 10.1111/j.1365-2036.2007.03507.x
   Siddiqui MAA, 2005, DRUGS, V65, P2179, DOI 10.2165/00003495-200565150-00014
   Silverberg MS, 2005, CAN J GASTROENTEROL, V19, p5A, DOI 10.1155/2005/269076
   Silverstein MD, 1999, GASTROENTEROLOGY, V117, P49, DOI 10.1016/S0016-5085(99)70549-4
   Targan SR, 1997, NEW ENGL J MED, V337, P1029, DOI 10.1056/NEJM199710093371502
   Wolters FL, 2006, GUT, V55, P510, DOI 10.1136/gut.2005.072793
   WYKE RJ, 1988, GUT, V29, P1229, DOI 10.1136/gut.29.9.1229
NR 37
TC 21
Z9 23
U1 0
U2 2
PU LIPPINCOTT WILLIAMS & WILKINS
PI PHILADELPHIA
PA TWO COMMERCE SQ, 2001 MARKET ST, PHILADELPHIA, PA 19103 USA
SN 0192-0790
EI 1539-2031
J9 J CLIN GASTROENTEROL
JI J. Clin. Gastroenterol.
PD NOV-DEC
PY 2009
VL 43
IS 10
BP 950
EP 956
DI 10.1097/MCG.0b013e3181986917
PG 7
WC Gastroenterology & Hepatology
WE Science Citation Index Expanded (SCI-EXPANDED)
SC Gastroenterology & Hepatology
GA 513FF
UT WOS:000271307200011
PM 19448569
DA 2024-01-22
ER

PT J
AU Parigi, TL
   Roda, G
   Argollo, M
   Gilardi, D
   Danese, S
AF Parigi, Tommaso Lorenzo
   Roda, Giulia
   Argollo, Marjorie
   Gilardi, Daniela
   Danese, Silvio
TI Is there a role for therapeutic sphingolipids in inflammatory bowel
   disease?
SO EXPERT REVIEW OF GASTROENTEROLOGY & HEPATOLOGY
LA English
DT Review
DE Ulcerative colitis; Crohn's disease; inflammatory bowel disease;
   leukocytes; sphingosine-1-phosphate; small molecules; inflammation;
   trafficking
ID SPHINGOSINE-1-PHOSPHATE RECEPTOR-1 S1P(1); ORAL OZANIMOD; FINGOLIMOD;
   INDUCTION; REMISSION; PHASE-2; COLITIS; FTY720; CROHNS
AB Introduction: Inflammatory bowel diseases (IBD), which include Crohn's disease and ulcerative colitis, are lifetime chronic inflammatory disorders. Over the past few decades, new therapeutic approaches, including early and more effective intervention with immunomodulators and biological agents, increased the possibility of a favorable modification of the natural history of IBD. Despite this progress, there is still a need to explore new therapeutic options. Area covered: Here, we review the literature about the role of therapeutic sphingolipids in inflammatory bowel disease patients. Expert opinion: Despite the great increase of treatment options in the last 20 years, many patients still do not respond to the induction therapy (primary non-responders) or lose response over time (secondary responders). Small-molecule drugs are a promising group of drugs with low molecular weight, an oral route of administration, and low immunogenicity offering several advantages when compared to biologics such as anti-TNFs and anti-integrins. Sphingosine-1-phosphate (S1P) receptor modulators are some among the new small molecules currently under clinical investigation for the treatment of IBD.
C1 [Parigi, Tommaso Lorenzo; Danese, Silvio] Humanitas Univ, Dept Biomed Sci, Milan, Italy.
   [Roda, Giulia; Argollo, Marjorie; Gilardi, Daniela; Danese, Silvio] Humanitas Res Hosp, Dept Gastroenterol, IBD Ctr, Milan, Italy.
   [Argollo, Marjorie] Univ Fed Sao Paulo, Gastroenterol, Sao Paulo, SP, Brazil.
C3 Humanitas University; Universidade Federal de Sao Paulo (UNIFESP)
RP Danese, S (通讯作者)，Humanitas Univ, Dept Biomed Sci, Milan, Italy.
EM sdanese@hotmail.com
RI Danese, Silvio/ABH-9571-2020; Parigi, Tommaso Lorenzo/AFJ-6307-2022;
   Roda, Giulia/E-5521-2011
OI Danese, Silvio/0000-0001-7341-1351; Parigi, Tommaso
   Lorenzo/0000-0002-3398-0231; Roda, Giulia/0000-0001-8205-6523; Gilardi,
   Daniela/0000-0001-6137-1014
CR Agency. MaHpR, 2019, FING GIL RISKS PROGR
   Biswas S, 2019, BEST PRACT RES CL GA, V38-39, DOI 10.1016/j.bpg.2019.05.004
   Camm J, 2014, AM HEART J, V168, P632, DOI 10.1016/j.ahj.2014.06.028
   Chaudhry BZ, 2017, NEUROTHERAPEUTICS, V14, P859, DOI 10.1007/s13311-017-0565-4
   Chew WS, 2016, PHARMACOL RES, V113, P521, DOI 10.1016/j.phrs.2016.09.025
   Christopher R, 2016, ADV INFLAMMATORY BOW, pP
   Cohen JA, 2019, LANCET NEUROL, V18, P1021, DOI 10.1016/S1474-4422(19)30238-8
   Cohen JA, 2016, LANCET NEUROL, V15, P373, DOI 10.1016/S1474-4422(16)00018-1
   Danese S, 2018, J CROHNS COLITIS, V12, pS678, DOI 10.1093/ecco-jcc/jjx107
   Faulkner M, 2015, EXPERT OPIN DRUG SAF, V14, P1737, DOI 10.1517/14740338.2015.1093620
   Feagan BG, 2019, J CROHNS COLITIS, V13, pS464, DOI 10.1093/ecco-jcc/jjy222.811
   Feagan BG, 2019, J CROHNS COLITIS, V13, pS450, DOI 10.1093/ecco-jcc/jjy222.785
   Geert R, 2019, GASTROENTEROLOGY, V156, pS
   Harbord M, 2017, J CROHNS COLITIS, V11, P769, DOI 10.1093/ecco-jcc/jjx009
   Kaplan GG, 2017, GASTROENTEROLOGY, V152, P313, DOI 10.1053/j.gastro.2016.10.020
   Karuppuchamy T, 2017, MUCOSAL IMMUNOL, V10, P162, DOI 10.1038/mi.2016.35
   Kitatani K, 2016, MEDIAT INFLAMM, V2016, DOI 10.1155/2016/7602526
   Kovarik JM, 2004, BRIT J CLIN PHARMACO, V57, P586, DOI 10.1111/j.1365-2125.2003.02065.x
   Meissner A, 2016, MULT SCLER RELAT DIS, V8, P19, DOI 10.1016/j.msard.2016.04.002
   Mizushima T, 2004, INFLAMM BOWEL DIS, V10, P182, DOI 10.1097/00054725-200405000-00002
   Molodecky NA, 2012, GASTROENTEROLOGY, V142, P46, DOI 10.1053/j.gastro.2011.10.001
   Ng SC, 2013, GASTROENTEROLOGY, V145, P158, DOI 10.1053/j.gastro.2013.04.007
   Nixon GF, 2009, BRIT J PHARMACOL, V158, P982, DOI 10.1111/j.1476-5381.2009.00281.x
   Peyrin-Biroulet L, 2019, GASTROENTEROLOGY, V156, pS217
   Peyrin-Biroulet L, 2017, AUTOIMMUN REV, V16, P495, DOI 10.1016/j.autrev.2017.03.007
   Peyrin-Biroulet L, 2010, AM J GASTROENTEROL, V105, P289, DOI 10.1038/ajg.2009.579
   Rubin DT, 2019, AM J GASTROENTEROL, V114, P384, DOI 10.14309/ajg.0000000000000152
   Rutgeerts P, 2005, NEW ENGL J MED, V353, P2462, DOI 10.1056/NEJMoa050516
   Sandborn WJ, 2016, NEW ENGL J MED, V374, P1754, DOI 10.1056/NEJMoa1513248
   Scott FL, 2016, BRIT J PHARMACOL, V173, P1778, DOI 10.1111/bph.13476
   Soloman M, 2016, RECEPTOR PROFILE EFF
   Theiss Arianne L, 2013, JAKSTAT, V2, pe24150, DOI 10.4161/jkst.24150
   Ungaro R, 2017, LANCET, V389, P1756, DOI 10.1016/S0140-6736(16)32126-2
   van der Valk ME, 2014, GUT, V63, P72, DOI 10.1136/gutjnl-2012-303376
NR 34
TC 6
Z9 6
U1 1
U2 7
PU TAYLOR & FRANCIS LTD
PI ABINGDON
PA 2-4 PARK SQUARE, MILTON PARK, ABINGDON OR14 4RN, OXON, ENGLAND
SN 1747-4124
EI 1747-4132
J9 EXPERT REV GASTROENT
JI Expert Rev. Gastroenterol. Hepatol.
PD JAN 2
PY 2020
VL 14
IS 1
BP 47
EP 54
DI 10.1080/17474124.2020.1709446
EA JAN 2020
PG 8
WC Gastroenterology & Hepatology
WE Science Citation Index Expanded (SCI-EXPANDED)
SC Gastroenterology & Hepatology
GA KD8CD
UT WOS:000504812500001
PM 31874053
DA 2024-01-22
ER

PT J
AU Esaki, M
   Ihara, Y
   Tominaga, N
   Takedomi, H
   Tsuruoka, N
   Akutagawa, T
   Yukimoto, T
   Kawasaki, K
   Umeno, J
   Torisu, T
   Sakata, Y
AF Esaki, Motohiro
   Ihara, Yutaro
   Tominaga, Naoyuki
   Takedomi, Hironobu
   Tsuruoka, Nanae
   Akutagawa, Takashi
   Yukimoto, Takahiro
   Kawasaki, Keisuke
   Umeno, Junji
   Torisu, Takehiro
   Sakata, Yasuhisa
TI Predictive factors of the clinical efficacy of ustekinumab in patients
   with refractory Crohn's disease: tertiary centers experience in Japan
SO INTERNATIONAL JOURNAL OF COLORECTAL DISEASE
LA English
DT Article
DE Crohn's disease; Ustekinumab; Therapeutic efficacy; Predictive factor;
   Continuation rate
ID REAL-WORLD EXPERIENCE; MAINTENANCE THERAPY; NAIVE PATIENTS; MULTICENTER;
   INDUCTION; ADALIMUMAB; PHARMACOKINETICS; MANAGEMENT; REMISSION; OUTCOMES
AB PurposeTherapeutic efficacy of ustekinumab in the real-world data is limited in patients with refractory Crohn's disease (CD). In addition, factors predictive of better therapeutic efficacy of ustekinumab remains unsolved in CD. We aimed to evaluate therapeutic efficacy of ustekinumab in patients with refractory CD and to identify the factors associated with the efficacy of ustekinumab.MethodsWe retrospectively analyzed the clinical data of 72 patients treated with ustekinumab for refractory CD. Therapeutic efficacy was assessed at weeks 8, 26, 52, and 104 on the basis of dual remission, defined as the combination of Crohn's Disease Activity Index < 150 and CRP < 0.3 mg/dL, and factors predictive of the induction and maintenance of dual remission were investigated. The cumulative continuation rates and safety of ustekinumab were assessed.ResultsThe dual remission rates at weeks 8, 26, 52, and 104 were 31.9%, 37.9%, 47.5%, and 42.6%, respectively. A short disease duration (<= 2 years) and higher baseline serum albumin levels (>= 3.1 g/dL) were positively associated with dual remission at weeks 8 and 52. Meanwhile, higher serum CRP levels (>= 1.19 mg/dL) were negatively associated with dual remission at week 8. The cumulative ustekinumab continuation rate was favorable, and no severe adverse events were found.ConclusionA short disease duration and higher baseline serum albumin levels might be predictive of favorable therapeutic efficacy of ustekinumab in refractory CD. Induction efficacy appears to be lower in patients with higher serum CRP levels.
C1 [Esaki, Motohiro; Takedomi, Hironobu; Tsuruoka, Nanae; Yukimoto, Takahiro; Sakata, Yasuhisa] Saga Univ, Fac Med, Dept Internal Med, Div Gastroenterol, Saga 8498501, Japan.
   [Ihara, Yutaro; Kawasaki, Keisuke; Umeno, Junji; Torisu, Takehiro] Kyushu Univ, Grad Sch Med Sci, Dept Med & Clin Sci, Fukuoka, Japan.
   [Tominaga, Naoyuki] Saga Med Ctr Koseikan, Dept Gastroenterol, Koseikan, Saga, Japan.
   [Akutagawa, Takashi] Saga Univ Hosp, Dept Endoscop Diagnost & Therapeut, Saga, Japan.
C3 Saga University; Kyushu University; Saga University
RP Esaki, M (通讯作者)，Saga Univ, Fac Med, Dept Internal Med, Div Gastroenterol, Saga 8498501, Japan.
EM mesaki01@cc.saga-u.ac.jp
CR Baumgart DC, 2012, LANCET, V380, P1590, DOI 10.1016/S0140-6736(12)60026-9
   Ben-Horin S, 2011, ALIMENT PHARM THER, V33, P987, DOI 10.1111/j.1365-2036.2011.04612.x
   Biancheri P, 2013, TRENDS IMMUNOL, V34, P564, DOI 10.1016/j.it.2013.08.002
   Biemans VBC, 2020, J CROHNS COLITIS, V14, P33, DOI 10.1093/ecco-jcc/jjz119
   Busch MA, 2020, PEDIATR RES, V87, P839, DOI 10.1038/s41390-019-0486-5
   Chaparro M, 2022, INFLAMM BOWEL DIS, V28, P1725, DOI 10.1093/ibd/izab357
   Colombel JF, 2015, ALIMENT PHARM THER, V41, P734, DOI 10.1111/apt.13139
   Colombel JF, 2007, GASTROENTEROLOGY, V132, P52, DOI 10.1053/j.gastro.2006.11.041
   Cosnes J, 2008, ACTA GASTRO-ENT BELG, V71, P303
   D'Haens G, 2008, LANCET, V371, P660, DOI 10.1016/S0140-6736(08)60304-9
   D'Haens G, 2022, LANCET, V399, P2015, DOI 10.1016/S0140-6736(22)00467-6
   Danese S, 2022, LANCET GASTROENTEROL, V7, P294, DOI 10.1016/S2468-1253(21)00474-X
   Ding NS, 2016, ALIMENT PHARM THER, V43, P30, DOI 10.1111/apt.13445
   Fasanmade AA, 2010, INT J CLIN PHARM TH, V48, P297
   Feagan BG, 2016, NEW ENGL J MED, V375, P1946, DOI 10.1056/NEJMoa1602773
   Ferrante M, 2022, LANCET, V399, P2031, DOI 10.1016/S0140-6736(22)00466-4
   Gisbert JP, 2020, J CROHNS COLITIS, V14, P694, DOI 10.1093/ecco-jcc/jjz195
   Gonczi L, 2022, DIGEST LIVER DIS, V54, P207, DOI 10.1016/j.dld.2021.07.008
   Gutiérrez A, 2021, FRONT MED-LAUSANNE, V8, DOI 10.3389/fmed.2021.640813
   Hanauer SB, 1997, AM J GASTROENTEROL, V92, P559
   Hanauer SB, 2020, J CROHNS COLITIS, V14, P23, DOI 10.1093/ecco-jcc/jjz110
   Hanzel J, 2021, CLIN GASTROENTEROL H, V19, P111, DOI 10.1016/j.cgh.2020.02.033
   Hoffmann P, 2019, WORLD J GASTROENTERO, V25, P4481, DOI 10.3748/wjg.v25.i31.4481
   Iborra M, 2019, ALIMENT PHARM THER, V50, P278, DOI 10.1111/apt.15371
   Iborra M, 2020, ALIMENT PHARM THER, V52, P1017, DOI 10.1111/apt.15958
   Kopylov U, 2016, THER ADV GASTROENTER, V9, P513, DOI 10.1177/1756283X16638833
   Kubesch A, 2019, J CLIN MED, V8, DOI 10.3390/jcm8122140
   Li K, 2019, GASTROENTEROLOGY, V157, P1019, DOI 10.1053/j.gastro.2019.06.037
   Liefferinckx C, 2019, J CROHNS COLITIS, V13, P1401, DOI 10.1093/ecco-jcc/jjz080
   Ma C, 2017, ALIMENT PHARM THER, V45, P1232, DOI 10.1111/apt.14016
   Ma C, 2017, INFLAMM BOWEL DIS, V23, P833, DOI 10.1097/MIB.0000000000001074
   Mechie NC, 2021, MEDICINE, V100, DOI 10.1097/MD.0000000000025111
   Monin L, 2021, DIGEST LIVER DIS, V53, P72, DOI 10.1016/j.dld.2020.10.040
   Murate K, 2021, CLIN J GASTROENTEROL, V14, P129, DOI 10.1007/s12328-020-01242-0
   Nakase H, 2017, ALIMENT PHARM THER, V46, P873, DOI 10.1111/apt.14318
   Nakase H, 2021, J GASTROENTEROL, V56, P489, DOI 10.1007/s00535-021-01784-1
   Narula N, 2022, CLIN GASTROENTEROL H, V20, P1579, DOI 10.1016/j.cgh.2021.04.006
   Plevris N, 2021, J GASTROEN HEPATOL, V36, P2067, DOI 10.1111/jgh.15390
   Sandborn WJ, 2022, CLIN GASTROENTEROL H, V20, P578, DOI 10.1016/j.cgh.2021.02.025
   Sandborn WJ, 2013, NEW ENGL J MED, V369, P711, DOI 10.1056/NEJMoa1215739
   Sands BE, 2022, LANCET, V399, P2200, DOI 10.1016/S0140-6736(22)00688-2
   Sato Y, 2015, J GASTROEN HEPATOL, V30, P1713, DOI 10.1111/jgh.13013
   Scribano ML, 2022, THER ADV GASTROENTER, V15, DOI 10.1177/17562848211072412
   Straatmijer T, 2021, J CROHNS COLITIS, V15, P1920, DOI 10.1093/ecco-jcc/jjab081
   Turner D, 2021, GASTROENTEROLOGY, V160, P1570, DOI 10.1053/j.gastro.2020.12.031
   Tursi A, 2021, EUR REV MED PHARMACO, V25, P2099, DOI 10.26355/eurrev_202102_25115
   Vasilyeva E, 2016, MEDIAT INFLAMM, V2016, DOI 10.1155/2016/7420127
   Waljee AK, 2019, JAMA NETW OPEN, V2, DOI 10.1001/jamanetworkopen.2019.3721
   Yokoyama S, 2021, J GASTROEN HEPATOL, V36, P3069, DOI 10.1111/jgh.15600
   Zampeli Evanthia, 2014, World J Gastrointest Pathophysiol, V5, P293, DOI 10.4291/wjgp.v5.i3.293
NR 50
TC 0
Z9 0
U1 0
U2 3
PU SPRINGER
PI NEW YORK
PA ONE NEW YORK PLAZA, SUITE 4600, NEW YORK, NY, UNITED STATES
SN 0179-1958
EI 1432-1262
J9 INT J COLORECTAL DIS
JI Int. J. Colorectal Dis.
PD MAR 1
PY 2023
VL 38
IS 1
AR 57
DI 10.1007/s00384-023-04359-z
PG 9
WC Gastroenterology & Hepatology; Surgery
WE Science Citation Index Expanded (SCI-EXPANDED)
SC Gastroenterology & Hepatology; Surgery
GA 9K8OX
UT WOS:000941122700001
PM 36856849
DA 2024-01-22
ER

PT J
AU Banovic, I
   Montreuil, L
   Derrey-Bunel, M
   Scrima, F
   Savoye, G
   Beaugerie, L
   Gay, MC
AF Banovic, Ingrid
   Montreuil, Louise
   Derrey-Bunel, Marie
   Scrima, Fabrizio
   Savoye, Guillaume
   Beaugerie, Laurent
   Gay, Marie-Claire
TI Toward Further Understanding of Crohn's Disease-Related Fatigue: The
   Role of Depression and Emotional Processing
SO FRONTIERS IN PSYCHOLOGY
LA English
DT Article
DE fatigue; Crohn's Disease; disease activity; emotional processing;
   depression; anger
ID INFLAMMATORY-BOWEL-DISEASE; COMMITMENT THERAPY; MULTIPLE-SCLEROSIS;
   HOSPITAL ANXIETY; FIT INDEXES; ACCEPTANCE; IBD; SCALE; VALIDATION;
   DIAGNOSIS
AB Because the relationship between Crohn's Disease (CD) activity and CD-related fatigue remains poorly understood, this study investigated the role of underlying psychological processes (depression, anxiety, and emotional processing). It was expected that the relationship between CD activity and CD-related fatigue would be mediated by depression and anxiety and also by a deficit in emotional processing. This prediction was tested in 110 CD patients who completed self-reported questionnaires assessing fatigue (FSS), clinical activity of Crohn's Disease (HBAI), psychological suffering (HADS), and emotional processing (EPS-25). A path analysis showed both direct and indirect effects in the relationship between CD activity and CD-related fatigue, accounting for 33% of the variance. One indirect effect on the experience of fatigue was depression, but there was no effect of anxiety. These preliminary results confirmed that disease activity induces an increase in depressive symptoms, which in turn leads to an increase in the level of fatigue. The most novel result of the present study is that emotional processing had an indirect effect on the relationship between CD and CD-related fatigue: when the disease was more active, patients exhibited greater disruption of emotional processing, which in turn led to greater fatigue. These results did not reveal any association between depression and emotional processing. In conclusion, this work highlights the role of emotional processing in CD-related fatigue and the importance of taking this factor into account in order to manage this condition better.
C1 [Banovic, Ingrid; Montreuil, Louise; Scrima, Fabrizio] Rouen Normandy Univ, UFR SHS, CRFDP EA7475, Mont St Aignan, France.
   [Derrey-Bunel, Marie] Rouen Normandy Univ, Hop Jacques Monod, CRFDP EA7475, Montivilliers, France.
   [Savoye, Guillaume] CHU Charles Nicolles, Rouen, France.
   [Beaugerie, Laurent] Hop St Antoine, Paris, France.
   [Gay, Marie-Claire] Paris Nanterre Univ, CLIPSYD EA4430, Nanterre, France.
C3 Universite de Rouen Normandie; Universite de Rouen Normandie; Assistance
   Publique Hopitaux Paris (APHP); Sorbonne Universite; Hopital
   Universitaire Saint-Antoine - APHP
RP Banovic, I (通讯作者)，Rouen Normandy Univ, UFR SHS, CRFDP EA7475, Mont St Aignan, France.
EM Ingrid.Banovic@univ-rouen.fr
RI Scrima, Fabrizio/G-7682-2014
OI Scrima, Fabrizio/0000-0002-0858-7411; Savoye,
   Guillaume/0000-0002-9200-2067; Beaugerie, Laurent/0000-0002-5012-4146
CR Abautret-Daly A, 2018, ACTA NEUROPSYCHIATR, V30, P275, DOI 10.1017/neu.2017.3
   Artom M, 2017, ALIMENT PHARM THER, V45, P403, DOI 10.1111/apt.13870
   Artom M, 2016, J CROHNS COLITIS, V10, P860, DOI 10.1093/ecco-jcc/jjw029
   Baker R, 2010, J PSYCHOSOM RES, V68, P83, DOI 10.1016/j.jpsychores.2009.07.007
   Banovic I, 2012, J CROHNS COLITIS, V6, P571, DOI 10.1016/j.crohns.2011.11.006
   BENTLER PM, 1990, PSYCHOL BULL, V107, P238, DOI 10.1037/0033-2909.107.2.238
   Borren NZ, 2019, NAT REV GASTRO HEPAT, V16, P247, DOI 10.1038/s41575-018-0091-9
   Browne M. W., 1992, SOCIOL METHOD RES, V21, P230, DOI 10.1177/0049124192021002005
   Carmines E, 1981, SOCIAL MEASUREMENT C
   Czuber-Dochan W, 2013, ALIMENT PHARM THER, V37, P505, DOI 10.1111/apt.12205
   Czuber-Dochan W, 2013, J ADV NURS, V69, P1987, DOI 10.1111/jan.12060
   Dignass A, 2010, J CROHNS COLITIS, V4, P28, DOI 10.1016/j.crohns.2009.12.002
   Gay MC, 2019, EUR REV APPL PSYCHOL, V69, P91, DOI 10.1016/j.erap.2019.05.002
   Gay MC, 2010, ACTA NEUROL SCAND, V121, P161, DOI 10.1111/j.1600-0404.2009.01232.x
   Gay MC, 2017, BMC NEUROL, V17, DOI 10.1186/s12883-017-0803-8
   Goodhand JR, 2012, INFLAMM BOWEL DIS, V18, P2301, DOI 10.1002/ibd.22916
   Graff LA, 2013, CLIN GASTROENTEROL H, V11, P1140, DOI 10.1016/j.cgh.2013.03.031
   HARVEY RF, 1980, LANCET, V1, P514
   Hayes SC, 1999, PSYCHOL REC, V49, P33, DOI 10.1007/BF03395305
   Herrmann C, 1997, J PSYCHOSOM RES, V42, P17, DOI 10.1016/S0022-3999(96)00216-4
   Hu LT, 1999, STRUCT EQU MODELING, V6, P1, DOI 10.1080/10705519909540118
   Hughes AE, 2012, J PEDIATR PSYCHOL, V37, P925, DOI 10.1093/jpepsy/jss062
   Hughes LS, 2017, CLIN J PAIN, V33, P552, DOI 10.1097/AJP.0000000000000425
   Huppertz-Hauss G, 2017, SCAND J GASTROENTERO, V52, P351, DOI 10.1080/00365521.2016.1256425
   Jacobsen HB, 2017, SCAND J PSYCHOL, V58, P211, DOI 10.1111/sjop.12363
   Jelsness-Jorgensen LP, 2011, INFLAMM BOWEL DIS, V17, P1564, DOI 10.1002/ibd.21530
   Joreskog K.G., 1988, LISREL 7: User's Reference Guide
   Keeton RL, 2015, J PSYCHOSOM RES, V78, P573, DOI 10.1016/j.jpsychores.2014.12.004
   KRUPP LB, 1989, ARCH NEUROL-CHICAGO, V46, P1121, DOI 10.1001/archneur.1989.00520460115022
   LEPINE JP, 1985, ANN MED-PSYCHOL, V143, P175
   Menting J, 2018, HEALTH PSYCHOL, V37, P530, DOI 10.1037/hea0000598
   Mikocka-Walus A, 2016, INFLAMM BOWEL DIS, V22, P752, DOI 10.1097/MIB.0000000000000620
   Neuendorf R, 2016, J PSYCHOSOM RES, V87, P70, DOI 10.1016/j.jpsychores.2016.06.001
   Opheim R, 2014, QUAL LIFE RES, V23, P709, DOI 10.1007/s11136-013-0508-4
   RACHMAN S, 1980, BEHAV RES THER, V18, P51, DOI 10.1016/0005-7967(80)90069-8
   Teasdale JD, 1999, BEHAV RES THER, V37, pS53, DOI 10.1016/S0005-7967(99)00050-9
   Trindade IA, 2017, INT J COLORECTAL DIS, V32, P651, DOI 10.1007/s00384-017-2774-z
   Twohig MP, 2017, PSYCHIAT CLIN N AM, V40, P751, DOI 10.1016/j.psc.2017.08.009
   van Langenberg DR, 2014, INFLAMM BOWEL DIS, V20, P115, DOI 10.1097/01.MIB.0000437614.91258.70
   Wåhlin M, 2019, GASTROENTEROL NURS, V42, P435, DOI 10.1097/SGA.0000000000000395
   Whitehead L, 2009, J PAIN SYMPTOM MANAG, V37, P107, DOI 10.1016/j.jpainsymman.2007.08.019
   Wilkinson B, 2019, NEUROGASTROENT MOTIL, V31, DOI 10.1111/nmo.13647
   Wynne B, 2019, GASTROENTEROLOGY, V156, P935, DOI 10.1053/j.gastro.2018.11.030
   ZIGMOND AS, 1983, ACTA PSYCHIAT SCAND, V67, P361, DOI 10.1111/j.1600-0447.1983.tb09716.x
NR 44
TC 3
Z9 3
U1 0
U2 5
PU FRONTIERS MEDIA SA
PI LAUSANNE
PA AVENUE DU TRIBUNAL FEDERAL 34, LAUSANNE, CH-1015, SWITZERLAND
SN 1664-1078
J9 FRONT PSYCHOL
JI Front. Psychol.
PD APR 30
PY 2020
VL 11
AR 703
DI 10.3389/fpsyg.2020.00703
PG 8
WC Psychology, Multidisciplinary
WE Social Science Citation Index (SSCI)
SC Psychology
GA LS1MR
UT WOS:000536156300001
PM 32425848
OA gold, Green Published
DA 2024-01-22
ER

PT J
AU Doh, YS
   Kim, YS
   Bae, SI
   Im, JP
   Cheon, JH
   Ye, BD
   Kim, JW
   Park, YS
   Lee, JH
   Kim, YH
   Kim, JS
   Han, DS
   Kim, WH
AF Doh, Young Seok
   Kim, You Sun
   Bae, Song I.
   Im, Jong Pil
   Cheon, Jae Hee
   Ye, Byong Duk
   Kim, Ji Won
   Park, Young Sook
   Lee, Ji Hyun
   Kim, Young-Ho
   Kim, Joo Sung
   Han, Dong Soo
   Kim, Won Ho
TI The clinical characteristics of patients with free perforation in Korean
   Crohn's disease: results from the CONNECT study
SO BMC GASTROENTEROLOGY
LA English
DT Article
DE Crohn's disease; Intestinal perforation; Risk factors; Delayed
   diagnosis; Cohort study
ID INFLAMMATORY-BOWEL-DISEASE; INTRAABDOMINAL SEPTIC COMPLICATIONS;
   DIAGNOSTIC DELAY; ILEOCECAL RESECTION; SMALL-INTESTINE; RISK-FACTORS;
   THERAPY
AB Background: Free perforation is the most severe and debilitating complication associated with Crohn's disease (CD), and it usually requires emergency surgery. The aim of this study was to evaluate the incidence of free perforation among Korean patients with CD.
   Methods: The CrOhn's disease cliNical NEtwork and CohorT (CONNECT) study was conducted nationwide in Korea, and patients who were diagnosed with CD between 1982 and 2008 were included in this retrospective study. We investigated the incidence of free perforation among these patients and their clinical characteristics.
   Results: A total of 1346 patients were analyzed and 88 patients (6.5%) were identified with free perforation in CD. The mean age of the free perforation group was 31.8 +/- 13.0 years, which was significantly higher than that of the non-perforated group (27.5 +/- 12.1 years) (p = 0.004). Free perforation was the presenting sign of CD in 46 patients (52%). Of the 94 perforations that were present in 88 patients, 81 involved the ileum. Multivariate logistic regression analysis determined that free perforation was significantly associated with being aged >= 30 years at diagnosis (OR 2.082, p = 0.002) and bowel strictures (OR 1.982, p = 0.004). The mortality rate in the free perforation group was significantly higher (4.5%) than that in the non-perforated group (0.6%) (p < 0.001).
   Conclusion: The incidence of free perforation in Korean patients with CD was 6.5%. Being aged >= 30 years at CD diagnosis and bowel strictures were significant risk factors associated with free perforation.
C1 [Doh, Young Seok; Kim, You Sun; Bae, Song I.] Inje Univ, Seoul Paik Hosp, Coll Med, Dept Internal Med, Seoul 100032, South Korea.
   [Im, Jong Pil; Kim, Ji Won; Kim, Joo Sung] Seoul Natl Univ, Coll Med, Dept Internal Med, Seoul 151, South Korea.
   [Cheon, Jae Hee; Kim, Won Ho] Yonsei Univ, Coll Med, Dept Internal Med, Seoul 120749, South Korea.
   [Ye, Byong Duk] Univ Ulsan, Coll Med, Dept Internal Med, Seoul, South Korea.
   [Park, Young Sook] Eulji Univ, Coll Med, Dept Internal Med, Seoul, South Korea.
   [Lee, Ji Hyun] Seoul Song Do Colorectal Hosp, Dept Internal Med, Seoul, South Korea.
   [Kim, Young-Ho] Sungkyunkwan Univ, Sch Med, Dept Internal Med, Seoul, South Korea.
   [Han, Dong Soo] Hanyang Univ, Coll Med, Dept Internal Med, Guri, South Korea.
C3 Inje University; Seoul National University (SNU); Yonsei University;
   Yonsei University Health System; University of Ulsan; Eulji University;
   Sungkyunkwan University (SKKU); Hanyang University
RP Kim, YS (通讯作者)，Inje Univ, Seoul Paik Hosp, Coll Med, Dept Internal Med, 85 Geo Dong 2 Ga, Seoul 100032, South Korea.
EM yousunk69@korea.com
RI Han, Dong Soo/AHD-6285-2022; Han, Dong Soo/P-1753-2015; Cheon, Jae
   Hee/B-4523-2015; Ye, Byong Duk/AAF-4955-2020; Kim, You Sun/AFR-0428-2022
OI Han, Dong Soo/0000-0001-7103-3318; Cheon, Jae Hee/0000-0002-2282-8904;
   Ye, Byong Duk/0000-0001-6647-6325; Kim, You Sun/0000-0002-5156-3458;
   Kim, Won Ho/0000-0002-5682-9972
FU Korea Centers for Disease Control and Prevention [2013-E63004-01]
FX This work was supported by the Research Program funded by the Korea
   Centers for Disease Control and Prevention. (2013-E63004-01).
CR ABASCAL J, 1982, WORLD J SURG, V6, P216, DOI 10.1007/BF01654694
   Alves A, 2007, DIS COLON RECTUM, V50, P331, DOI 10.1007/s10350-006-0782-0
   Cheon JH, 2014, INTEST RES, V12, P173, DOI 10.5217/ir.2014.12.3.173
   Cheon JH, 2013, J GASTROEN HEPATOL, V28, P220, DOI 10.1111/jgh.12053
   COOKE WT, 1970, GUT, V11, P921, DOI 10.1136/gut.11.11.921
   Eshuis EJ, 2012, COLORECTAL DIS, V14, P578, DOI 10.1111/j.1463-1318.2011.02764.x
   Freeman HJ, 2002, CAN J GASTROENTEROL, V16, P23, DOI 10.1155/2002/284958
   Goyer P, 2009, DIS COLON RECTUM, V52, P205, DOI 10.1007/DCR.0b013e31819c9c08
   GREENSTEIN AJ, 1987, ANN SURG, V205, P72, DOI 10.1097/00000658-198701000-00013
   GREENSTEIN AJ, 1985, AM J GASTROENTEROL, V80, P682
   Iesalnieks I, 2008, INT J COLORECTAL DIS, V23, P1167, DOI 10.1007/s00384-008-0534-9
   Ikeuchi H, 2002, J GASTROENTEROL, V37, P1020, DOI 10.1007/s005350200172
   Jeong SY, 2014, INTEST RES, V12, P74, DOI 10.5217/ir.2014.12.1.74
   KATZ S, 1986, AM J GASTROENTEROL, V81, P38
   Kim ES, 2010, GUT LIVER, V4, P1, DOI 10.5009/gnl.2010.4.1.1
   Kim JY, 2006, INTEST RES, V4, P22
   Kim NH, 2014, INTEST RES, V12, P281, DOI 10.5217/ir.2014.12.4.281
   KYLE J, 1968, AM J DIG DIS, V13, P275, DOI 10.1007/BF02236603
   Lim Chang Sup, 2013, Korean J Gastroenterol, V62, P169
   MENGUY R, 1972, ANN SURG, V175, P178, DOI 10.1097/00000658-197202000-00004
   Nahon S, 2014, J CROHNS COLITIS, V8, P964, DOI 10.1016/j.crohns.2014.01.023
   Ng SC, 2013, GASTROENTEROLOGY, V145, P158, DOI 10.1053/j.gastro.2013.04.007
   Satsangi J, 2006, GUT, V55, P749, DOI 10.1136/gut.2005.082909
   Schoepfer AM, 2013, AM J GASTROENTEROL, V108, P1744, DOI 10.1038/ajg.2013.248
   Simillis C, 2008, AM J GASTROENTEROL, V103, P196, DOI 10.1111/j.1572-0241.2007.01548.x
   Song SM, 2014, GUT LIVER, V8, P500, DOI 10.5009/gnl13183
   SPARBERG M, 1966, AM J DIG DIS, V11, P865, DOI 10.1007/BF02233943
   STEINBERG DM, 1973, GUT, V14, P187, DOI 10.1136/gut.14.3.187
   Vavricka SR, 2012, INFLAMM BOWEL DIS, V18, P496, DOI 10.1002/ibd.21719
   Yang SK, 2008, INFLAMM BOWEL DIS, V14, P542, DOI 10.1002/ibd.20310
   Ye BD, 2014, INTEST RES, V12, P263, DOI 10.5217/ir.2014.12.4.263
   Ye Byong Duk, 2009, Korean J Gastroenterol, V53, P161
NR 32
TC 16
Z9 16
U1 0
U2 4
PU BMC
PI LONDON
PA CAMPUS, 4 CRINAN ST, LONDON N1 9XW, ENGLAND
EI 1471-230X
J9 BMC GASTROENTEROL
JI BMC Gastroenterol.
PD MAR 18
PY 2015
VL 15
AR 31
DI 10.1186/s12876-015-0262-x
PG 6
WC Gastroenterology & Hepatology
WE Science Citation Index Expanded (SCI-EXPANDED)
SC Gastroenterology & Hepatology
GA CE3IQ
UT WOS:000351720300001
PM 25887913
OA Green Published, gold
DA 2024-01-22
ER

PT J
AU Neumann, H
   Vieth, M
   Atreya, R
   Grauer, M
   Siebler, J
   Bernatik, T
   Neurath, MF
   Mudter, J
AF Neumann, Helmut
   Vieth, Michael
   Atreya, Raja
   Grauer, Martin
   Siebler, Juergen
   Bernatik, Thomas
   Neurath, Markus F.
   Mudter, Jonas
TI Assessment of Crohn's disease activity by confocal laser endomicroscopy
SO INFLAMMATORY BOWEL DISEASES
LA English
DT Article
DE inflammatory bowel disease; Crohn's disease; confocal laser
   endomicroscopy; fluorescein; advanced imaging
ID INFLAMMATORY-BOWEL-DISEASE; IN-VIVO DIAGNOSIS; ULCERATIVE-COLITIS;
   COLORECTAL-CANCER; MANAGEMENT; NEOPLASIA; ENDOSCOPY; ARTICLE; RISK;
   CLASSIFICATION
AB Background: Confocal laser endomicroscopy (CLE) allows microscopic imaging within the mucosal layer of the gut during ongoing endoscopy. Different studies have addressed the potential of CLE for in vivo diagnosis of ulcerative colitis and microscopic colitis. However, there are no data on the utility of CLE for in vivo diagnosis of Crohn's disease (CD). The aim was to assess the clinical utility of CLE in patients with CD and to determine whether disease activity can be graded using CLE.
   Methods: Consecutive patients with and without CD were enrolled. The colonic mucosa was examined by standard white-light endoscopy followed by CLE. The features seen on CLE were compared between CD patients and controls.
   Results: In all, 76 patients with CD were screened, of whom 54 patients were included in the present study. Eighteen patients without inflammatory bowel disease (IBD) served as controls. A significantly higher proportion of patients with active CD had increased colonic crypt tortuosity, enlarged crypt lumen, microerosions, augmented vascularization, and increased cellular infiltrates within the lamina propria. In quiescent CD, a significant increase in crypt and goblet cell number was detected compared with controls. Based on our findings, we propose a Crohn's Disease Endomicroscopic Activity Score (CDEAS) for assessing CD activity in vivo.
   Conclusions: CLE has the potential to significantly improve diagnosis of CD compared with standard endoscopy. These findings should be evaluated in future prospective trials to assess the value of this newly developed CLE score for prediction of disease course and therapeutic responses. (Inflamm Bowel Dis 2012;)
C1 [Neumann, Helmut; Atreya, Raja; Grauer, Martin; Siebler, Juergen; Bernatik, Thomas; Neurath, Markus F.; Mudter, Jonas] Univ Erlangen Nurnberg, Dept Med 1, D-91054 Erlangen, Germany.
   [Vieth, Michael] Klinikum Bayreuth, Inst Pathol, Bayreuth, Germany.
C3 University of Erlangen Nuremberg; Klinikum Bayreuth
RP Neumann, H (通讯作者)，Univ Erlangen Nurnberg, Dept Med 1, Ulmenweg 18, D-91054 Erlangen, Germany.
EM helmut.neumann@uk-erlangen.de
CR Abraham C, 2009, NEW ENGL J MED, V361, P2066, DOI 10.1056/NEJMra0804647
   Baars JE, 2011, AM J GASTROENTEROL, V106, P319, DOI 10.1038/ajg.2010.428
   Bernstein CN, 1999, AM J EPIDEMIOL, V149, P916, DOI 10.1093/oxfordjournals.aje.a009735
   Bourreille A, 2009, ENDOSCOPY, V41, P618, DOI 10.1055/s-0029-1214790
   de Chambrun GP, 2010, NAT REV GASTRO HEPAT, V7, P15, DOI 10.1038/nrgastro.2009.203
   Dunbar K, 2008, CURR OPIN GASTROEN, V24, P631, DOI 10.1097/MOG.0b013e32830c91c7
   FARMER RG, 1979, CLEVELAND CLIN Q, V46, P35, DOI 10.3949/ccjm.46.2.35
   Fefferman DS, 2005, CLIN GASTROENTEROL H, V3, P11, DOI 10.1016/S1542-3565(04)00441-0
   Froslie KF, 2007, GASTROENTEROLOGY, V133, P412, DOI 10.1053/j.gastro.2007.05.051
   Kiesslich R, 2008, INFLAMM BOWEL DIS, V14, pS172, DOI 10.1002/ibd.20715
   Kiesslich R, 2006, GUT, V55, P591, DOI 10.1136/gut.2005.084970
   Kiesslich R, 2004, GASTROENTEROLOGY, V127, P706, DOI 10.1053/j.gastro.2004.06.050
   Kiesslich R, 2008, BEST PRACT RES CL GA, V22, P883, DOI 10.1016/j.bpg.2008.05.003
   Kiesslich R, 2007, GASTROENTEROLOGY, V133, P1769, DOI 10.1053/j.gastro.2007.09.011
   Kiesslich R, 2007, GASTROENTEROLOGY, V132, P874, DOI 10.1053/j.gastro.2007.01.048
   Kiesslich R, 2006, CLIN GASTROENTEROL H, V4, P979, DOI 10.1016/j.cgh.2006.05.010
   Lakatos L, 2006, INFLAMM BOWEL DIS, V12, P205, DOI 10.1097/01.MIB.0000217770.21261.ce
   LANDIS JR, 1977, BIOMETRICS, V33, P159, DOI 10.2307/2529310
   Li CQ, 2010, AM J GASTROENTEROL, V105, P1391, DOI 10.1038/ajg.2009.664
   Mathy C, 2003, INFLAMM BOWEL DIS, V9, P351, DOI 10.1097/00054725-200311000-00002
   Monkemuller Klaus, 2009, Clin Gastroenterol Hepatol, V7, pe11, DOI 10.1016/j.cgh.2008.08.047
   Moum B, 2002, DIGEST LIVER DIS, V34, P364, DOI 10.1016/S1590-8658(02)80131-1
   Moussata D, 2011, GUT, V60, P26, DOI 10.1136/gut.2010.213264
   Mowat C, 2011, GUT, V60, P571, DOI 10.1136/gut.2010.224154
   Munkholm P, 2003, ALIMENT PHARM THER, V18, P1, DOI 10.1046/j.1365-2036.18.s2.2.x
   Neumann H, 2011, WORLD J GASTROENTERO, V17, P63, DOI 10.3748/wjg.v17.i1.63
   Neumann H, 2010, GASTROENTEROLOGY, V139, P388, DOI 10.1053/j.gastro.2010.06.029
   Plevy SE, 2011, GASTROENTEROLOGY, V140, P1838, DOI 10.1053/j.gastro.2011.02.014
   Rutgeerts P, 2007, GUT, V56, P453, DOI 10.1136/gut.2005.088732
   Rutter M, 2004, GASTROENTEROLOGY, V126, P451, DOI 10.1053/j.gastro.2003.11.010
   Sipponen T, 2010, INFLAMM BOWEL DIS, V16, P2131, DOI 10.1002/ibd.21300
   Sipponen T, 2008, INFLAMM BOWEL DIS, V14, P40, DOI 10.1002/ibd.20312
   Sostegni R, 2003, ALIMENT PHARM THER, V17, P11, DOI 10.1046/j.1365-2036.17.s2.17.x
   Tanaka M, 1999, SCAND J GASTROENTERO, V34, P55
   Trovato C, 2007, GASTROINTEST ENDOSC, V65, P1096, DOI 10.1016/j.gie.2006.10.022
   Ullman T, 2009, INFLAMM BOWEL DIS, V15, P630, DOI 10.1002/ibd.20766
   Ullman TA, 2011, GASTROENTEROLOGY, V140, P1807, DOI 10.1053/j.gastro.2011.01.057
   Van Assche G, 2008, INFLAMM BOWEL DIS, V14, P577, DOI 10.1002/ibd.20351
   Vermeire S, 2007, ALIMENT PHARM THER, V25, P3, DOI 10.1111/j.1365-2036.2006.03134.x
   Wallace M, 2011, ENDOSCOPY, V43, P882, DOI 10.1055/s-0030-1256632
   Xie XJ, 2011, ENDOSCOPY, V43, P87, DOI 10.1055/s-0030-1255919
NR 41
TC 74
Z9 81
U1 0
U2 10
PU OXFORD UNIV PRESS INC
PI CARY
PA JOURNALS DEPT, 2001 EVANS RD, CARY, NC 27513 USA
SN 1078-0998
EI 1536-4844
J9 INFLAMM BOWEL DIS
JI Inflamm. Bowel Dis.
PD DEC
PY 2012
VL 18
IS 12
BP 2261
EP 2269
DI 10.1002/ibd.22907
PG 9
WC Gastroenterology & Hepatology
WE Science Citation Index Expanded (SCI-EXPANDED)
SC Gastroenterology & Hepatology
GA 039JR
UT WOS:000311242400009
PM 22344873
DA 2024-01-22
ER

PT J
AU Linares, R
   Gutiérrez, A
   Márquez-Galera, A
   Caparrós, E
   Aparicio, JR
   Madero, L
   Payá, A
   López-Atalaya, JP
   Francés, R
AF Linares, Raquel
   Gutierrez, Ana
   Marquez-Galera, Angel
   Caparros, Esther
   Aparicio, Jose R.
   Madero, Lucia
   Paya, Artemio
   Lopez-Atalaya, Jose P.
   Frances, Ruben
TI Transcriptional regulation of chemokine network by biologic monotherapy
   in ileum of patients with Crohn's disease
SO BIOMEDICINE & PHARMACOTHERAPY
LA English
DT Article
DE Crohn 's disease; Chemokines; Biologic treatment; Inflammation
ID INFLAMMATORY-BOWEL-DISEASE; LYMPHOCYTES; THERAPY; ENDOTHELIUM;
   MAINTENANCE; INDUCTION; CYTOKINES; ADHESION; BINDING; CHOOSE
AB Background: Crohn's disease (CD) exacerbation is marked by an intense cellular trafficking. We set out to determine the specific impact of biologic therapies on regulating chemokine network gene expression in healthy, mildly and severely inflamed tissue of CD patients. Methods: Twenty CD patients on biologics (adalimumab, ustekinumab, vedolizumab) or untreated undergoing colonoscopy due to clinical symptoms of flare. Healthy, mildly and severely inflamed ileum biopsies from each patient were collected. Chemokines and receptors gene expression was analyzed and a STRING analysis for functional enrichment was performed. Results: The chemokine network exhibited wide transcriptional differences among tissues in active untreated patients, whereas all biologic treatments reduced these differences and homogenized their transcriptional activity. In mildly inflamed tissue, all treatments showed gene upregulation while ustekinumab additionally maintained the downregulation of genes such as CCL2, CCL3, CCL17 or CCL23, involved in T cell chemotaxis, inflammatory monocyte and NK trafficking. In severely inflamed tissue, all treatments shared a downregulatory effect on chemokines controlling T cell response (i.e. CXCL16, CXCR3). Adalimumab and vedolizumab significantly reduced the expression of genes promoting antigen presentation by DCs and the initiation of leukocyte extravasation (i.e. CXCL12, CCL25, CCR7). Ustekinumab significantly reduced genes positively regulating Th1 cytokine production and IL-8 mediated signaling (i.e. IL1B, XCL1, CXCR1, CXCR2). Conclusion: Biologic therapies differentially target the chemokine network gene expression profile in the ileal tissue of active CD patients. These results may contribute to better understanding cell homing and to defining future personalized therapeutic strategies for CD patients.
C1 [Linares, Raquel; Caparros, Esther; Frances, Ruben] Univ Miguel Hernandez, Dept Med Clin, Hepat & Intestinal Immunobiol Grp, Crta Nacl 332 S-N, Sant Joan dAlacant 03550, Spain.
   [Gutierrez, Ana; Aparicio, Jose R.; Madero, Lucia; Paya, Artemio; Frances, Ruben] Hosp Gen Univ Alicante, IIS Isabial, Alicante, Spain.
   [Gutierrez, Ana; Frances, Ruben] Inst Salud Carlos III, CIBERehd, Madrid, Spain.
   [Marquez-Galera, Angel; Lopez-Atalaya, Jose P.] Univ Miguel Hernandez CSIC, Inst Neurociencias, Av Santiago Ramon y Cajal S-N, Sant Joan dAlacant, Spain.
   [Frances, Ruben] Univ Miguel Hernandez, Inst Invest Desarrollo & Innovac Biotecnol Sanita, Elche, Spain.
C3 Universidad Miguel Hernandez de Elche; General University Hospital of
   Alicante; Universidad Miguel Hernandez de Elche; Universitat d'Alacant;
   Instituto de Investigacion Sanitaria y Biomedica de Alicante (ISABIAL);
   CIBER - Centro de Investigacion Biomedica en Red; CIBEREHD; Instituto de
   Salud Carlos III; Consejo Superior de Investigaciones Cientificas
   (CSIC); Universidad Miguel Hernandez de Elche; CSIC-UMH - Instituto de
   Neurociencias de Alicante (IN); Universidad Miguel Hernandez de Elche
RP Francés, R (通讯作者)，Univ Miguel Hernandez, Dept Med Clin, Hepat & Intestinal Immunobiol Grp, Crta Nacl 332 S-N, Sant Joan dAlacant 03550, Spain.; López-Atalaya, JP (通讯作者)，Univ Miguel Hernandez CSIC, Inst Neurociencias, Av Santiago Ramon y Cajal S-N, Sant Joan dAlacant, Spain.
EM jose.lopezayatalaya@csic.es; rfrances@umh.es
RI Lopez-Atalaya, Jose P/M-3595-2018; Payá, Artemio/AFX-6518-2022;
   Caparrós, Esther/AHD-3233-2022; Frances, Ruben/V-4120-2019
OI Caparrós, Esther/0000-0002-9681-0408; Marquez Galera,
   Angel/0000-0001-8400-9640; Aparicio Tormo, Jose
   Ramon/0000-0003-2245-4006; Frances, Ruben/0000-0001-5105-1201;
   LOPEZ-ATALAYA, JOSE P./0000-0001-6064-7584
FU Asociacion Espanola de Gastroenterologia (AEG), Madrid, Spain; Instituto
   de Salud Carlos III, Madrid, Spain [PI21/01702]; Spanish State Research
   Agency (AEI); ERDF [RYC-2015-18056, RTI2018-102260-B-I00]
FX This study was partially funded by grants from Asociacion Espanola de
   Gastroenterologia (AEG), Madrid, Spain, to R.F.; from Instituto de Salud
   Carlos III (PI21/01702), Madrid, Spain., to A.G.; from the Spanish State
   Research Agency (AEI), cofinanced by ERDF (RYC-2015-18056 and
   RTI2018-102260-B-I00) to J.P.L.-A. The Instituto de Neurociencias
   (UMH-CSIC) is a "Centre of Excellence Severo Ochoa" (SEV-2017-0723).
CR Belarif L, 2019, J CLIN INVEST, V129, P1910, DOI 10.1172/JCI121668
   Binion DG, 1998, LANCET, V352, P1742, DOI 10.1016/S0140-6736(98)05050-8
   Bishu S, 2019, J CROHNS COLITIS, V13, P905, DOI 10.1093/ecco-jcc/jjz010
   Chang JT, 2020, NEW ENGL J MED, V383, P2652, DOI 10.1056/NEJMra2002697
   Cullen G, 2011, ALIMENT PHARM THER, V34, P1318, DOI 10.1111/j.1365-2036.2011.04866.x
   D'Haens GR, 2011, AM J GASTROENTEROL, V106, P199, DOI 10.1038/ajg.2010.392
   David BA, 2019, IMMUNOL REV, V289, P9, DOI 10.1111/imr.12757
   Feagan BG, 2016, NEW ENGL J MED, V375, P1946, DOI 10.1056/NEJMoa1602773
   Feagan BG, 2015, ALIMENT PHARM THER, V42, P1170, DOI 10.1111/apt.13398
   Fiocchi C, 2021, J CROHNS COLITIS, V15, P1410, DOI 10.1093/ecco-jcc/jjab051
   Gisbert JP, 2009, AM J GASTROENTEROL, V104, P760, DOI 10.1038/ajg.2008.88
   Hindryckx P, 2018, J CROHNS COLITIS, V12, P105, DOI 10.1093/ecco-jcc/jjx117
   Kalindjian SB, 2016, J MED CHEM, V59, P3098, DOI 10.1021/acs.jmedchem.5b01840
   Katchar K, 2007, AM J PHYSIOL-GASTR L, V292, pG1263, DOI 10.1152/ajpgi.00409.2006
   Luster AD, 1998, NEW ENGL J MED, V338, P436, DOI 10.1056/NEJM199802123380706
   Mantovani A, 2011, NAT REV IMMUNOL, V11, P519, DOI 10.1038/nri3024
   Miles A, 2008, AM J PHYSIOL-GASTR L, V294, pG1257, DOI 10.1152/ajpgi.00266.2007
   Neurath MF, 2019, NAT IMMUNOL, V20, P970, DOI 10.1038/s41590-019-0415-0
   Papadakis KA, 2001, GASTROENTEROLOGY, V121, P246, DOI 10.1053/gast.2001.27154
   Parmo-Cabañas M, 2007, J LEUKOCYTE BIOL, V82, P380, DOI 10.1189/jlb.1206726
   Rahimi RA, 2018, ADV IMMUNOL, V138, P71, DOI 10.1016/bs.ai.2018.02.002
   SALMI M, 1994, GASTROENTEROLOGY, V106, P596, DOI 10.1016/0016-5085(94)90691-2
   Sandborn W.J., 2021, CLIN GASTROENTEROL H
   Sands BE, 2004, GASTROENTEROLOGY, V126, P1518, DOI 10.1053/j.gastro.2004.02.072
   Saruta M, 2007, J IMMUNOL, V178, P3293, DOI 10.4049/jimmunol.178.5.3293
   Shao L, 2001, SEMIN IMMUNOL, V13, P163, DOI 10.1006/smim.2000.0311
   Teng MWL, 2015, NAT MED, V21, P719, DOI 10.1038/nm.3895
   Torres J, 2017, LANCET, V389, P1741, DOI 10.1016/S0140-6736(16)31711-1
   Trivedi PJ, 2018, J CROHNS COLITIS, V12, pS641, DOI 10.1093/ecco-jcc/jjx145
   Vermeire S, 2017, J CROHNS COLITIS, V11, P412, DOI 10.1093/ecco-jcc/jjw176
   Yoshie O, 2001, ADV IMMUNOL, V78, P57, DOI 10.1016/S0065-2776(01)78002-9
   ZGraggen K, 1997, GASTROENTEROLOGY, V113, P808, DOI 10.1016/S0016-5085(97)70175-6
NR 32
TC 3
Z9 3
U1 1
U2 2
PU ELSEVIER FRANCE-EDITIONS SCIENTIFIQUES MEDICALES ELSEVIER
PI ISSY-LES-MOULINEAUX
PA 65 RUE CAMILLE DESMOULINS, CS50083, 92442 ISSY-LES-MOULINEAUX, FRANCE
SN 0753-3322
EI 1950-6007
J9 BIOMED PHARMACOTHER
JI Biomed. Pharmacother.
PD MAR
PY 2022
VL 147
AR 112653
DI 10.1016/j.biopha.2022.112653
EA JAN 2022
PG 12
WC Medicine, Research & Experimental; Pharmacology & Pharmacy
WE Science Citation Index Expanded (SCI-EXPANDED)
SC Research & Experimental Medicine; Pharmacology & Pharmacy
GA ZF6AD
UT WOS:000759647500007
PM 35078095
OA Green Published, gold
DA 2024-01-22
ER

PT J
AU Krzesiek, E
   Nienartowicz, E
   Iwanczak, B
AF Krzesiek, Elzbieta
   Nienartowicz, Ewa
   Iwanczak, Barbara
TI Value of magnetic resonance enterography in diagnosis and treatment
   follow up in Crohn's disease in children
SO ADVANCES IN MEDICAL SCIENCES
LA English
DT Article
DE Magnetic resonance enterography; Crohn's disease; Children
ID INFLAMMATORY-BOWEL-DISEASE; MR ENTEROGRAPHY; ULTRASONOGRAPHY;
   MANAGEMENT; ACCURACY; THERAPY; IBD
AB Purpose: Crohn's disease (CD) is a chronic inflammatory disease which can affect all parts of the gastrointestinal tract. Magnetic resonance enterography (MRE) enables detection of pathologic changes in the small intestine, which are not accessible by conventional endoscopy. The aim of the study was to assess the value of MRE in imaging of small bowel lesions, their location and extent, in CD patients and its correlation with clinical and endoscopic activity.
   Materials and methods: MRE was performed in 108 children with CD, aged 5.5 to 18 years. The diagnosis was based on the Porto criteria. Location and clinical manifestation was evaluated according to the Paris classification. Clinical CD activity was assessed with PCDAI and endoscopic activity with SES-CD. In 36 children, control MRE was performed.
   Results: The most common endoscopic location of the disease was the colon (41.7%), terminal ileum and colon (24.1%). Inflammation as the main clinical manifestation was dominant (81.5%). In MRE, inflammatory changes were found in 40.8% of children, strictures in 11.1%. The EIA value (activity in MRE) increased along with PCDAI score and SES-CD. MRE performed during follow up, showed transmural healing in 16.7% of patients and improvement in 55.5%.
   Conclusions: MRE is an efficient diagnostic tool in proper characterization of disease location in pediatric CD. As positive correlation of the results of MRE with the endoscopic and clinical activity has been found, taking into account good tolerance and non-invasiveness of the procedure it can be recommended to be used in reassessment.
C1 [Krzesiek, Elzbieta; Iwanczak, Barbara] Wroclaw Med Univ, Dept Pediat Gastroenterol & Nutr 2, M Sklodowskiej Curie 50-52, PL-50369 Wroclaw, Poland.
   [Nienartowicz, Ewa] Cooper Hlth Ctr, Diagnost Imaging Lab, Lublin, Poland.
C3 Wroclaw Medical University
RP Krzesiek, E (通讯作者)，Wroclaw Med Univ, Dept Pediat Gastroenterol & Nutr 2, M Sklodowskiej Curie 50-52, PL-50369 Wroclaw, Poland.
EM elzbieta.krzesiek@umed.wroc.pl
OI Krzesiek, Elzbieta/0000-0001-7294-5191
CR Allocca M, 2018, J CROHNS COLITIS, V12, P1280, DOI 10.1093/ecco-jcc/jjy093
   Amitai MM, 2013, J CROHNS COLITIS, V7, P603, DOI 10.1016/j.crohns.2012.10.005
   Castiglione F, ALIMENTARY PGARMACOL
   Castiglione F, 2013, INFLAMM BOWEL DIS, V19, P991, DOI 10.1097/MIB.0b013e3182802b87
   Chatu S, 2012, ALIMENT PHARM THER, V35, P529, DOI 10.1111/j.1365-2036.2011.04975.x
   Chavhan Govind B, 2013, Indian J Radiol Imaging, V23, P173, DOI 10.4103/0971-3026.116567
   Civitelli F, 2016, INFLAMM BOWEL DIS, V22, P2418, DOI 10.1097/MIB.0000000000000897
   Cosnes J, 2011, GASTROENTEROLOGY, V140, P1785, DOI 10.1053/j.gastro.2011.01.055
   Dillman JR, 2015, RADIOGRAPHICS, V35, P835, DOI 10.1148/rg.2015140002
   Dubinski MC, CLIN GASTROENTEROL H, V6, P1105
   Fernandes SR, 2017, INFLAMM BOWEL DIS, V23, P403, DOI 10.1097/MIB.0000000000001143
   Gee MS, 2011, AM J ROENTGENOL, V197, P224, DOI 10.2214/AJR.10.5970
   Giles E, 2013, ALIMENT PHARM THER, V37, P1121, DOI 10.1111/apt.12323
   Giles E, 2012, J PEDIATR GASTR NUTR, V54, P758, DOI 10.1097/MPG.0b013e3182460111
   Horsthuis K, 2010, J PEDIATR GASTR NUTR, V51, P603, DOI 10.1097/MPG.0b013e3181dee5bd
   Iwanczak BM, 2016, ADV CLIN EXP MED, V25, P111, DOI 10.17219/acem/32067
   Kierkus J, 2012, PRZ GASTROENTEROL, V7, P228, DOI 10.5114/pg.2012.30507
   Kucharzik T, 2017, ANN GASTROENTEROL, V30, P135, DOI 10.20524/aog.2016.0105
   Levine A, 2014, J PEDIATR GASTR NUTR, V58, P795, DOI 10.1097/MPG.0000000000000239
   Levine A, 2011, INFLAMM BOWEL DIS, V17, P1314, DOI 10.1002/ibd.21493
   Maccioni F, 2014, AM J ROENTGENOL, V203, pW533, DOI 10.2214/AJR.13.11792
   Martin DR, 2007, GASTROENTEROLOGY, V133, P385, DOI 10.1053/j.gastro.2007.06.036
   Miles A, 2019, EUR RADIOL, V29, P1083, DOI 10.1007/s00330-018-5661-2
   Mollard BJ, 2015, RADIOLOGY, V274, P29, DOI 10.1148/radiol.14122449
   Ordás I, 2014, GASTROENTEROLOGY, V146, P374, DOI 10.1053/j.gastro.2013.10.055
   Panes J, 2013, J CROHNS COLITIS, V7, P556, DOI 10.1016/j.crohns.2013.02.020
   Pariente B, 2011, INFLAMM BOWEL DIS, V17, P1415, DOI 10.1002/ibd.21506
   Rispo A, 2018, INFLAMM BOWEL DIS, V24, P977, DOI 10.1093/ibd/izy012
   Rispo A, 2018, J CROHNS COLITIS, V12, P784, DOI 10.1093/ecco-jcc/jjy032
   Rispo A, 2017, INFLAMM BOWEL DIS, V23, P143, DOI 10.1097/MIB.0000000000000980
   Ruemmele FM, 2014, J CROHNS COLITIS, V8, P1179, DOI 10.1016/j.crohns.2014.04.005
   Sanka S, 2012, J CROHNS COLITIS, V6, P550, DOI 10.1016/j.crohns.2011.10.014
   Sauer CG, 2016, J PEDIATR GASTR NUTR, V62, P378, DOI 10.1097/MPG.0000000000000976
   Stoppino LP, 2016, BMC MED IMAGING, V16, DOI 10.1186/s12880-016-0139-7
NR 34
TC 3
Z9 3
U1 1
U2 5
PU MEDICAL UNIV BIALYSTOK
PI BIALYSTOK
PA UL KILINSKIEGO 1, BIALYSTOK, 15-089, POLAND
SN 1896-1126
EI 1898-4002
J9 ADV MED SCI-POLAND
JI Adv. Med. Sci.
PD MAR
PY 2020
VL 65
IS 1
BP 214
EP 222
DI 10.1016/j.advms.2020.01.005
PG 9
WC Medicine, Research & Experimental
WE Science Citation Index Expanded (SCI-EXPANDED)
SC Research & Experimental Medicine
GA MJ4LO
UT WOS:000548063400028
PM 32087571
OA hybrid
DA 2024-01-22
ER

PT J
AU Thia, KT
   Mahadevan, U
   Feagan, BG
   Wong, C
   Cockeram, A
   Bitton, A
   Bernstein, CN
   Sandborn, WJ
AF Thia, Kelvin T.
   Mahadevan, Uma
   Feagan, Brian G.
   Wong, Cindy
   Cockeram, Alan
   Bitton, Alain
   Bernstein, Charles N.
   Sandborn, William J.
TI Ciprofloxacin or Metronidazole for the Treatment of Perianal Fistulas in
   Patients with Crohn's Disease: A Randomized, Double-Blind,
   Placebo-Controlled Pilot Study
SO INFLAMMATORY BOWEL DISEASES
LA English
DT Article
DE antibiotics; perianal fistula; Crohn's disease; inflammatory bowel
   disease
ID THERAPEUTIC-EFFICACY; ACTIVITY INDEX; INFLIXIMAB; PERINEAL;
   COMPLICATIONS; CYCLOSPORINE; COUNTY
AB Background: Although metronidazole and ciprofloxacin are used to treat perianal Crohn's disease (CD). no placebo-controlled trials have been performed.
   Methods: We performed a placebo-controlled pilot trial to evaluate the efficacy and safety of metronidazole and ciprofloxacin in patients with perianal CD. Twenty-five patients with CD and actively draining, perianal fistulas were randomized to receive ciprofloxacin 500 mg. metronidazole 500 mg, or placebo twice daily for 10 weeks. Remission and response of perianal fistulas were defined as closure of all fistulas and Closure of at least 50% of fistulas that were draining at baseline, respectively. The primary endpoint was remission at 10 weeks.
   Results: Ten patients were randomized to ciprofloxacin, 7 to metronidazole. and 8 to placebo. Remission at week 10 occurred in 3 patients (30%) treated with ciprofloxacin, no patients (0%) treated with metronidazole, and 1 patient (12.5%) treated with placebo (P = 0.41). Response at week 10 occurred in 4 patients (40%) treated with ciprofloxacin, 1 patient (14.3%) treated with metronidazole, and 1 patient (12.5%) treated with placebo (P = 0.43). Termination of the trial prior to week 10 occurred in 1 patient (10%) treated with ciprofloxacin, 5 patients (71.4%) treated with metronidazole, and 1 patient (12.5%) treated with placebo (P < 0.02). No Serious adverse events occurred.
   Couclusion: Remission and response occured more frequently in patients treated with ciprofloxacin but the differences were not significant in this pilot study. Ciprofloxacin was well tolerated.
C1 [Thia, Kelvin T.; Sandborn, William J.] Mayo Clin, Miles & Shirley Fiterman Ctr Digest Dis, Rochester, MN 55905 USA.
   [Mahadevan, Uma] Univ Calif San Francisco, Div Gastroenterol, San Francisco, CA 94143 USA.
   [Feagan, Brian G.; Wong, Cindy] Univ Western Ontario, Robarts Res Inst, London, ON, Canada.
   [Cockeram, Alan] Dalhousie Univ, Halifax, NS B3H 3J5, Canada.
   [Bitton, Alain] McGill Univ, Div Gastroenterol, Montreal, PQ, Canada.
   [Bernstein, Charles N.] Gastroenterol Sect, Winnipeg, MB, Canada.
   [Bernstein, Charles N.] Univ Manitoba, IBD Clin Res Ctr, Winnipeg, MB, Canada.
C3 Mayo Clinic; University of California System; University of California
   San Francisco; Western University (University of Western Ontario);
   Dalhousie University; McGill University; University of Manitoba
RP Sandborn, WJ (通讯作者)，Mayo Clin, Miles & Shirley Fiterman Ctr Digest Dis, 200 1st St SW, Rochester, MN 55905 USA.
EM Sandborn.William@mayo.edu
RI Feagan, Brian G/M-4283-2015; Feagan, Brian/G-3292-2011; Sandborn,
   William/ABE-8342-2020
FU Crohn's and Colitis Foundation of America; Crohn's and Colitis
   Foundation of Canada
FX Supported by grants from the Crohn's and Colitis Foundation of America
   and the Crohn's and Colitis Foundation of Canada. Metronidazole and
   placebo for metronidazole were provided by Apotex Pharmaceuticals in
   Toronto, Canada. Ciprofloxacin and the placebo for ciprofloxacin were
   provided by Bayer Pharmaceuticals, Montville, NJ.
CR Beaugerie L, 2006, GASTROENTEROLOGY, V130, P650, DOI 10.1053/j.gastro.2005.12.019
   BERNSTEIN LH, 1980, GASTROENTEROLOGY, V79, P599
   BEST WR, 1976, GASTROENTEROLOGY, V70, P439
   BRANDT LJ, 1982, GASTROENTEROLOGY, V83, P383
   Caprilli R, 2006, GUT, V55, DOI 10.1136/gut.2005.081950c
   Davis R, 1996, DRUGS, V51, P1019, DOI 10.2165/00003495-199651060-00010
   Egan LJ, 1998, AM J GASTROENTEROL, V93, P442, DOI 10.1111/j.1572-0241.1998.00442.x
   FARMER RG, 1975, GASTROENTEROLOGY, V68, P627
   Fielding J F, 1972, J R Coll Surg Edinb, V17, P32
   Freeman CD, 1997, DRUGS, V54, P679, DOI 10.2165/00003495-199754050-00003
   Gelbmann CM, 2002, AM J GASTROENTEROL, V97, P1438, DOI 10.1016/S0002-9270(02)04041-8
   GOEBELL H, 1990, NETH J MED, V37, pS47
   GREENSTEIN AJ, 1974, AM J GASTROENTEROL, V62, P419
   Griggs L, 2007, DIGEST LIVER DIS, V39, P979, DOI 10.1016/j.dld.2007.07.156
   HANAUER SB, 1993, AM J GASTROENTEROL, V88, P646
   IRVINE EJ, 1994, GASTROENTEROLOGY, V106, P287, DOI 10.1016/0016-5085(94)90585-1
   IRVINE EJ, 1995, J CLIN GASTROENTEROL, V20, P27
   JAKOBOVITS J, 1984, AM J GASTROENTEROL, V79, P533
   KORELITZ BI, 1985, DIGEST DIS SCI, V30, P58, DOI 10.1007/BF01318372
   Lapidus A, 1998, GASTROENTEROLOGY, V114, P1151, DOI 10.1016/S0016-5085(98)70420-2
   Lapidus A, 2006, WORLD J GASTROENTERO, V12, P75, DOI 10.3748/wjg.v12.i1.75
   Mahadevan U, 2003, ALIMENT PHARM THER, V18, P1003, DOI 10.1046/j.1365-2036.2003.01790.x
   MARKS CG, 1981, BRIT J SURG, V68, P525, DOI 10.1002/bjs.1800680802
   McDonald LC, 2006, EMERG INFECT DIS, V12, P409, DOI 10.3201/eid1203.051064
   McDonald LC, 2005, NEW ENGL J MED, V353, P2433, DOI 10.1056/NEJMoa051590
   McFarland LV, 2008, NAT CLIN PRACT GASTR, V5, P40, DOI 10.1038/ncpgasthep1029
   PRESENT DH, 1994, DIGEST DIS SCI, V39, P374, DOI 10.1007/BF02090211
   Present DH, 1999, NEW ENGL J MED, V340, P1398, DOI 10.1056/NEJM199905063401804
   Sandborn WJ, 2003, GASTROENTEROLOGY, V125, P380, DOI 10.1016/S0016-5085(03)00877-1
   Sandborn WJ, 2003, GASTROENTEROLOGY, V125, P1508, DOI 10.1016/j.gastro.2003.08.025
   Sandborn WJ, 2002, GASTROENTEROLOGY, V122, P512, DOI 10.1053/gast.2002.31072
   Sands BE, 2004, NEW ENGL J MED, V350, P876, DOI 10.1056/NEJMoa030815
   Schwartz DA, 2002, GASTROENTEROLOGY, V122, P875, DOI 10.1053/gast.2002.32362
   Schwartz DA, 2001, ANN INTERN MED, V135, P906, DOI 10.7326/0003-4819-135-10-200111200-00011
   SOLOMON MJ, 1993, CAN J GASTROENTEROL, V7, P571, DOI 10.1155/1993/610272
   Tang LY, 2006, CLIN GASTROENTEROL H, V4, P1130, DOI 10.1016/j.cgh.2006.06.021
   TURUNEN U, 1993, GASTROENTEROLOGY, V104, pA793
   Turunen U, 1989, SCAND J GASTR   S158, V24, P144
   West RL, 2004, ALIMENT PHARM THERAP, V20, P1329, DOI 10.1111/j.1365-2036.2004.02247.x
   WILLIAMS DR, 1981, DIS COLON RECTUM, V24, P22, DOI 10.1007/BF02603444
NR 40
TC 182
Z9 195
U1 1
U2 3
PU OXFORD UNIV PRESS INC
PI CARY
PA JOURNALS DEPT, 2001 EVANS RD, CARY, NC 27513 USA
SN 1078-0998
EI 1536-4844
J9 INFLAMM BOWEL DIS
JI Inflamm. Bowel Dis.
PD JAN
PY 2009
VL 15
IS 1
BP 17
EP 24
DI 10.1002/ibd.20608
PG 8
WC Gastroenterology & Hepatology
WE Science Citation Index Expanded (SCI-EXPANDED)
SC Gastroenterology & Hepatology
GA 393OJ
UT WOS:000262382300003
PM 18668682
OA Bronze
DA 2024-01-22
ER

PT J
AU Alhendi, A
   Naser, SA
AF Alhendi, Ala'
   Naser, Saleh A.
TI The dual role of interleukin-6 in Crohn's disease pathophysiology
SO FRONTIERS IN IMMUNOLOGY
LA English
DT Review
DE IL-6; MAP; paratuberculosis; Crohn's disease; therapeutic targets
ID AVIUM SUBSPECIES PARATUBERCULOSIS; RHEUMATOID-ARTHRITIS; HIGH
   PREVALENCE; IL-6; RECEPTOR; CLAUDIN-2; COLITIS; BLOOD; PERMEABILITY;
   INFLAMMATION
AB Interleukin-6 (IL-6) is a key mediator cytokine of the immune response as well as a regulator of many physiological and pathological processes. In Crohn's disease (CD), cytokine imbalance rules the intestinal microenvironment and leads to chronic inflammation of the gut. Pro-inflammatory cytokines are generally upregulated in inflammatory bowel disease (IBD) including TNF alpha and IL-6. Consequently, drugs that target these cytokines have been long sought and approved. Despite the short-term success in treating CD patients with anti-TNF alpha, many patients stopped responding to treatment, which made IL-6 an alternative target to alleviate inflammation in these patients. IL-6 has long been approached as part of the therapeutic strategies to treat CD and other inflammatory disorders. Clinical trials of CD patients have targeted IL-6 signaling in different mechanisms: blocking IL-6, neutralizing IL-6 receptor (IL-6R), or trapping the soluble IL-6/IL-6R complex. These trials have faced challenges and side effects in patients with gastrointestinal perforations and ulcers, for example, all of which highlight the dual role of IL-6 during intestinal inflammation and the need for this cytokine for intestinal tissue integrity. IL-6 is involved in a complex of upstream regulators and downstream signaling cascades and maintaining a physiological level of IL-6 in the blood and in the intestine is key for achieving health and homeostasis. In this review, we describe IL-6 biology and signaling and its involvement in intestinal health and inflammation. We also discuss the current strategies for targeting IL-6 pathways in CD patients, as well as molecular regulators representing potential therapeutic targets for IL-6 attenuation.
C1 [Alhendi, Ala'; Naser, Saleh A.] Univ Cent Florida, Coll Med, Burnett Sch Biomed Sci, Div Mol Microbiol, Orlando, FL 32816 USA.
C3 State University System of Florida; University of Central Florida
RP Naser, SA (通讯作者)，Univ Cent Florida, Coll Med, Burnett Sch Biomed Sci, Div Mol Microbiol, Orlando, FL 32816 USA.
EM saleh.naser@ucf.edu
FU Florida Legislative grant
FX The author(s) declare that no financial support was received for the
   research, authorship, and/or publication of this article. This study was
   supported in part by the Florida Legislative grant.
CR Al-Sadi R, 2014, PLOS ONE, V9, DOI 10.1371/journal.pone.0085345
   Alcedo KP, 2016, GUT PATHOG, V8, DOI 10.1186/s13099-016-0115-3
   Arsenault RJ, 2014, VET RES, V45, DOI 10.1186/1297-9716-45-54
   Atreya R, 2000, NAT MED, V6, P583, DOI 10.1038/75068
   Autschbach F, 2005, GUT, V54, P944, DOI 10.1136/gut.2004.045526
   Bai T, 2010, J IMMUNOL, V184, P3223, DOI 10.4049/jimmunol.0902792
   Baumgart DC, 2012, LANCET, V380, P1590, DOI 10.1016/S0140-6736(12)60026-9
   Bull TJ, 2003, J CLIN MICROBIOL, V41, P2915, DOI 10.1128/JCM.41.7.2915-2923.2003
   Calligaris M, 2021, MOLECULES, V26, DOI 10.3390/molecules26040944
   Chamberlin WM, 2006, MED SCI MONITOR, V12, pRA27
   Choi JS, 2015, MUCOSAL IMMUNOL, V8, P1285, DOI 10.1038/mi.2015.19
   Choy EH, 2020, NAT REV RHEUMATOL, V16, P335, DOI 10.1038/s41584-020-0419-z
   Contreras-Baeza Y, 2019, J BIOL CHEM, V294, P20135, DOI 10.1074/jbc.RA119.009093
   Curtis JR, 2015, SEMIN ARTHRITIS RHEU, V44, P381, DOI 10.1016/j.semarthrit.2014.07.006
   Danese S, 2019, GUT, V68, P40, DOI 10.1136/gutjnl-2017-314562
   Eckburg PB, 2007, CLIN INFECT DIS, V44, P256, DOI 10.1086/510385
   Estevinho MM, 2023, MICROORGANISMS, V11, DOI 10.3390/microorganisms11061520
   Garbers C, 2015, CURR OPIN IMMUNOL, V34, P75, DOI 10.1016/j.coi.2015.02.008
   Goldberg FW, 2023, J MED CHEM, V66, P384, DOI 10.1021/acs.jmedchem.2c01342
   Gout T, 2011, CLIN RHEUMATOL, V30, P1471, DOI 10.1007/s10067-011-1827-x
   Graham DY, 2019, AM J GASTROENTEROL, V114, pS376, DOI 10.14309/01.ajg.0000592108.53051.68
   Guo YX, 2021, INT J BIOL SCI, V17, P204, DOI 10.7150/ijbs.51362
   HIRANO T, 1986, NATURE, V324, P73, DOI 10.1038/324073a0
   Honap S, 2021, FRONTLINE GASTROENTE, V12, P397, DOI 10.1136/flgastro-2020-101471
   Hunter CA, 2015, NAT IMMUNOL, V16, P448, DOI 10.1038/ni.3153
   Ito H, 2004, GASTROENTEROLOGY, V126, P989, DOI 10.1053/j.gastro.2004.01.012
   Jeffery V, 2017, J IMMUNOL, V199, P304, DOI 10.4049/jimmunol.1600960
   Johne HA., 1895, Dtsch Z. Tiermed. Pathol, V21, P438
   Jones SA, 2001, FASEB J, V15, P43, DOI 10.1096/fj.99-1003rev
   Kaur S, 2020, BIOORGAN MED CHEM, V28, DOI 10.1016/j.bmc.2020.115327
   Keewan E, 2020, GUT PATHOG, V12, DOI 10.1186/s13099-020-00387-0
   Keewan E, 2020, MICROORGANISMS, V8, DOI 10.3390/microorganisms8071006
   Kuhn KA, 2018, MUCOSAL IMMUNOL, V11, P357, DOI 10.1038/mi.2017.55
   Kuhn KA, 2014, PLOS ONE, V9, DOI 10.1371/journal.pone.0114195
   Louis TJ, 2022, FRONT IMMUNOL, V13, DOI 10.3389/fimmu.2022.887830
   Luettig J, 2015, TISSUE BARRIERS, V3, DOI 10.4161/21688370.2014.977176
   Mao LY, 2022, THERANOSTICS, V12, P3928, DOI 10.7150/thno.70762
   McElvaney OJ, 2021, LANCET RESP MED, V9, P643, DOI 10.1016/S2213-2600(21)00103-X
   Mendoza JL, 2010, WORLD J GASTROENTERO, V16, P4558, DOI 10.3748/wjg.v16.i36.4558
   Mihara M, 2012, CLIN SCI, V122, P143, DOI 10.1042/CS20110340
   Mudter J, 2007, INFLAMM BOWEL DIS, V13, P1016, DOI 10.1002/ibd.20148
   Naser SA, 2004, LANCET, V364, P1039, DOI 10.1016/S0140-6736(04)17058-X
   Nikolaus S, 2018, INT J COLORECTAL DIS, V33, P927, DOI 10.1007/s00384-018-3069-8
   Onyeisi JOS, 2021, BIOMOLECULES, V11, DOI 10.3390/biom11040503
   Podolsky DK, 2002, NEW ENGL J MED, V347, P417, DOI 10.1056/NEJMra0804647
   Prasad S, 2005, LAB INVEST, V85, P1139, DOI 10.1038/labinvest.3700316
   Qasem A, 2020, BIOMEDICINES, V8, DOI 10.3390/biomedicines8110513
   Qasem A, 2018, BMJ OPEN GASTROENTER, V5, DOI 10.1136/bmjgast-2018-000216
   Qasem A, 2016, GUT PATHOG, V8, DOI 10.1186/s13099-016-0127-z
   Rabe B, 2008, BLOOD, V111, P1021, DOI 10.1182/blood-2007-07-102137
   REINECKER HC, 1993, CLIN EXP IMMUNOL, V94, P174
   Schober JM, 2002, BLOOD, V99, P4457, DOI 10.1182/blood.V99.12.4457
   Schreiber S, 2021, GASTROENTEROLOGY, V160, P2354, DOI 10.1053/j.gastro.2021.02.062
   Sulz MC, 2020, DIGESTION, V101, P43, DOI 10.1159/000506364
   Suzuki T, 2011, J BIOL CHEM, V286, P31263, DOI 10.1074/jbc.M111.238147
   SUZUKI Y, 1990, LIFE SCI, V47, P2193, DOI 10.1016/0024-3205(90)90149-L
   Tie YZ, 2023, CHINESE MED J-PEKING, V136, P2143, DOI 10.1097/CM9.0000000000002792
   Torres J, 2017, LANCET, V389, P1741, DOI 10.1016/S0140-6736(16)31711-1
   Waldner MJ, 2014, SEMIN IMMUNOL, V26, P75, DOI 10.1016/j.smim.2013.12.003
   Walia B, 2003, FASEB J, V17, P2130, DOI 10.1096/fj.02-1211fje
   Wang LX, 2003, J IMMUNOL, V171, P3194, DOI 10.4049/jimmunol.171.6.3194
   Wang Q, 2001, AM J PHYSIOL-REG I, V281, pR1013, DOI 10.1152/ajpregu.2001.281.3.R1013
   Wiley JW, 2020, NEUROGASTROENT MOTIL, V32, DOI 10.1111/nmo.13941
   Yang L, 2005, BLOOD, V106, P584, DOI 10.1182/blood-2004-12-4942
   Zegeye MM, 2018, CELL COMMUN SIGNAL, V16, DOI 10.1186/s12964-018-0268-4
   Zeissig S, 2007, GUT, V56, P61, DOI 10.1136/gut.2006.094375
   Zhang SX, 2019, CELL PROLIFERAT, V52, DOI 10.1111/cpr.12673
NR 67
TC 0
Z9 0
U1 7
U2 7
PU FRONTIERS MEDIA SA
PI LAUSANNE
PA AVENUE DU TRIBUNAL FEDERAL 34, LAUSANNE, CH-1015, SWITZERLAND
SN 1664-3224
J9 FRONT IMMUNOL
JI Front. Immunol.
PD DEC 1
PY 2023
VL 14
AR 1295230
DI 10.3389/fimmu.2023.1295230
PG 10
WC Immunology
WE Science Citation Index Expanded (SCI-EXPANDED)
SC Immunology
GA CI0T1
UT WOS:001124513200001
PM 38106420
OA gold
DA 2024-01-22
ER

PT J
AU Karki, C
   Latremouille-Viau, D
   Gilaberte, I
   Hantsbarger, G
   Romdhani, H
   Lightner, AL
AF Karki, Chitra
   Latremouille-Viau, Dominick
   Gilaberte, Inmaculada
   Hantsbarger, Gary
   Romdhani, Hela
   Lightner, Amy L. L.
TI Disease Burden, Treatment Patterns, and Economic Impact of Rectovaginal
   Fistulas in Patients with Crohn's Disease: Findings from a
   Retrospective, Observational, Longitudinal Study Based on US Claims
   Databases
SO PHARMACOECONOMICS-OPEN
LA English
DT Article
ID PREDICTORS; REPAIR
AB BackgroundCrohn's-related rectovaginal fistulas (RVF) greatly impact quality of life and are notoriously difficult to treat. The aim of this study was to assess the burden of recurrent episodes of care for RVF and its economic impact.MethodsA retrospective observational cohort study of administrative US claims databases was conducted. Eligible patients were female adults, with a diagnosis code for Crohn's disease with or without a diagnosis/procedural code for RVF. For the RVF cohort, rates of recurrence of RVF episodes of care were estimated using Kaplan-Meier analyses. Healthcare resource utilization (HCRU) and direct healthcare costs were compared between the RVF cohort and RVF-free cohort.ResultsMean ages in the RVF cohort (n = 963) and RVF-free cohort (n = 56,564) were 47.2 and 50.8 years, with a mean follow-up period of 58.7 and 49.8 months, respectively. For the RVF cohort, the probability of having a second RVF episode of care within 2 years of the first one was estimated to be 35.9% and of having a third episode within 2 years of the second was 47.8%. During the first 2 years, the RVF cohort had 67% more inpatient admissions than the RVF-free cohort with each RVF episode of care being associated with 16% more admissions. The estimated incremental cost associated with having RVF was US$17,561, with an incremental cost of US$11,607 for each additional RVF episode of care.ConclusionsThis real-world study highlights the significant impact of RVF in patients with Crohn's disease with regard to repeat interventions and associated HCRU and direct healthcare costs, suggesting novel therapeutics are needed in this patient population.
C1 [Karki, Chitra; Hantsbarger, Gary] Takeda Pharmaceut USA Inc, Cambridge, MA 02139 USA.
   [Latremouille-Viau, Dominick; Romdhani, Hela] Anal Grp Inc, Montreal, PQ, Canada.
   [Gilaberte, Inmaculada] Takeda Madrid, Cell Therapy Technol Ctr, Tres Cantos, Madrid, Spain.
   [Lightner, Amy L. L.] Cleveland Clin, Dept Colon & Rectal Surg, 9500 Euclid Ave, Cleveland, OH 44195 USA.
C3 Takeda Pharmaceutical Company Ltd; Takeda Pharmaceuticals USA Inc.
   (TPUSA); Analysis Group Inc.; Cleveland Clinic Foundation
RP Karki, C (通讯作者)，Takeda Pharmaceut USA Inc, Cambridge, MA 02139 USA.
EM chitra.karki@takeda.com; Lightna@ccf.org
FU Sally McTaggart, PhD, of Oxford Pharmagenesis, Oxford, UK; Takeda
   Pharmacemticals
FX This work was supported by Takeda Pharmaceuticals. Medical writing
   support was provided by Sally McTaggart, PhD, of Oxford Pharmagenesis,
   Oxford, UK and was funded by Takeda Pharmacemticals.
CR Andrews DWK, 2000, ECONOMETRICA, V68, P23, DOI 10.1111/1468-0262.00092
   Baumgart DC, 2012, LANCET, V380, P1590, DOI 10.1016/S0140-6736(12)60026-9
   cdc, Health Insurance Portability and Accountability Act (HIPAA)
   Chaparro M, 2013, DIGEST DIS SCI, V58, P3400, DOI 10.1007/s10620-013-2830-7
   D'Haens G, 2017, J CROHNS COLITIS, V11, P680, DOI 10.1093/ecco-jcc/jjw221
   de la Poza G, 2012, J CROHNS COLITIS, V6, P276, DOI 10.1016/j.crohns.2011.08.015
   El-Gazzaz G, 2010, J GASTROINTEST SURG, V14, P824, DOI 10.1007/s11605-010-1167-1
   Göttgens KWA, 2015, INT J COLORECTAL DIS, V30, P583, DOI 10.1007/s00384-014-2091-8
   Hauch A, 2021, ANN PLAS SURG, V87, P187, DOI 10.1097/SAP.0000000000002626
   Hirsch RD, 2022, SCAND J GASTROENTERO, V57, P432, DOI 10.1080/00365521.2021.2016944
   Iglay K, 2022, BMC GASTROENTEROL, V22, DOI 10.1186/s12876-021-02079-8
   Kaimakliotis P, 2016, J CLIN GASTROENTEROL, V50, P714, DOI 10.1097/MCG.0000000000000607
   Kniery KR, 2015, WORLD J GASTROINT SU, V7, P133, DOI 10.4240/wjgs.v7.i8.133
   Lichtenstein GR, 2018, AM J GASTROENTEROL, V113, P481, DOI 10.1038/ajg.2018.27
   Matsuzawa Fumihiko, 2016, Surg Case Rep, V2, P83, DOI 10.1186/s40792-016-0211-0
   Mayo Clinic, RECT FIST OV
   Milito Giovanni, 2017, Surg Technol Int, V30, P113
   Nikolic M, 2021, COLORECTAL DIS, V23, P153, DOI 10.1111/codi.15324
   Parsi MA, 2004, AM J GASTROENTEROL, V99, P445, DOI 10.1111/j.1572-0241.2004.04083.x
   Schwartz DA, 2019, INFLAMM BOWEL DIS, V25, P1773, DOI 10.1093/ibd/izz056
   Söderqvist EV, 2022, INT J COLORECTAL DIS, V37, P1699, DOI 10.1007/s00384-022-04206-7
   Tracanelli L, 2021, TECH COLOPROCTOL, V25, P1143, DOI 10.1007/s10151-021-02506-8
   Tuma F, 2022, STATPEARLS
   U.S food and drug administration, about us
   Valente Michael A, 2014, World J Gastrointest Pathophysiol, V5, P487, DOI 10.4291/wjgp.v5.i4.487
   Zhu YF, 2011, WORLD J GASTROENTERO, V17, P963, DOI 10.3748/wjg.v17.i8.963
NR 26
TC 0
Z9 0
U1 0
U2 0
PU SPRINGER INT PUBL AG
PI CHAM
PA GEWERBESTRASSE 11, CHAM, CH-6330, SWITZERLAND
SN 2509-4262
EI 2509-4254
J9 PHARMACOECON-OPEN
JI Pharmacoecon.-Open
PD SEP
PY 2023
VL 7
IS 5
BP 811
EP 822
DI 10.1007/s41669-023-00424-z
EA AUG 2023
PG 12
WC Economics; Health Care Sciences & Services; Health Policy & Services;
   Pharmacology & Pharmacy
WE Emerging Sources Citation Index (ESCI)
SC Business & Economics; Health Care Sciences & Services; Pharmacology &
   Pharmacy
GA Q1PP6
UT WOS:001042467000001
PM 37540472
OA gold, Green Published
DA 2024-01-22
ER

PT J
AU Chang, I
   Park, S
   Lee, HJ
   Kim, I
   Park, S
   Ahn, MK
   Lee, J
   Kang, M
   Baek, IJ
   Sung, YH
   Pack, CG
   Kang, HJ
   Lee, K
   Im, HJ
   Seo, EJ
   Kim, KM
   Yang, SK
   Song, K
   Oh, SH
AF Chang, Iksoo
   Park, Seongjun
   Lee, Hye-Jin
   Kim, Inki
   Park, Sojung
   Ahn, Mi Kyoung
   Lee, Juhwan
   Kang, Mooseok
   Baek, In-Jeoung
   Sung, Young Hoon
   Pack, Chan-Gi
   Kang, Hyo-Jeong
   Lee, Kunsong
   Im, Ho Joon
   Seo, Eul Ju
   Kim, Kyung Mo
   Yang, Suk-Kyun
   Song, Kyuyoung
   Oh, Seak Hee
TI Interpretation of <i>XIAP</i> Variants of Uncertain Significance in
   Paediatric Patients with Refractory Crohn's Disease
SO JOURNAL OF CROHNS & COLITIS
LA English
DT Article
DE XIAP; Crohn's disease; variant of uncertain significance; molecular
   dynamics
ID X-LINKED INHIBITOR; INFLAMMATORY-BOWEL-DISEASE; AMBER FORCE-FIELD;
   SEQUENCE VARIANTS; APOPTOSIS IAPS; DEFICIENCY; REFINEMENT; MANAGEMENT;
   GENETICS; MUTATION
AB Background and Aims: Mutations in XIAP can lead to the development of treatment-refractory severe paediatric Crohn's disease [CD], for which haematopoietic stem cell transplantation is the primary therapeutic option. The interpretation of variants of uncertain significance [VUSs] in XIAP needs to be scrutinized.
   Methods: Targeted next-generation sequencing was performed for 33 male paediatric patients with refractory CD admitted at a tertiary referral hospital. To obtain functional data, biomolecular cell assays and supercomputing molecular dynamics simulations were performed.
   Results: Nine unrelated male patients harboured hemizygous XIAP variants. Four known pathogenic variants and one novel pathogenic variant[p.Lys168Serfs*12] were identified in five patients, and two novel VUSs [p.Gly205del and p.Pro260Ser] and one known VUS [p.Glu350del] were identified in the remaining four. Among children with VUSs, only the subject with p.Gly205del exhibited defective NOD2 signalling. Using molecular dynamics simulation, we determined that the altered backbone torsional energy of C203 in XIAP of p.G205del was similar to 2 kcal/mol, suggesting loss of zinc binding in the mutant XIAP protein and poor coordination between the mutant XIAP and RIP2 proteins. Elevated auto-ubiquitination of zinc-depleted p.G205del XIAP protein resulted in XIAP protein deficiency.
   Conclusion: A high prevalence of XIAP deficiency was noted among children with refractory CD. Advanced functional studies decreased the subjectivity in the case-level interpretation of XIAP VUSs and directed consideration of haematopoietic stem cell transplantation.
C1 [Chang, Iksoo; Lee, Juhwan] DGIST, Supercomp & Big Data Ctr, Daegu 42988, South Korea.
   [Chang, Iksoo; Kang, Mooseok] DGIST, Dept Brain & Cognit Sci, Daegu 42988, South Korea.
   [Park, Seongjun] DGIST, Dept Emerging Mat Sci, Daegu 42988, South Korea.
   [Lee, Hye-Jin; Ahn, Mi Kyoung; Im, Ho Joon; Kim, Kyung Mo; Oh, Seak Hee] Univ Ulsan, Coll Med, Dept Pediat, Asan Med Ctr,Childrens Hosp, 88,Olymp Ro 43 Gil, Seoul 05505, South Korea.
   [Kim, Inki; Park, Sojung; Baek, In-Jeoung; Sung, Young Hoon; Pack, Chan-Gi] Univ Ulsan, Coll Med, Asan Med Ctr, Dept Convergence Med,Asan Inst Life Sci, Seoul, South Korea.
   [Kang, Hyo-Jeong] Univ Ulsan, Coll Med, Asan Med Ctr, Dept Pathol, Seoul, South Korea.
   [Lee, Kunsong] Dankook Univ, Coll Med, Dankook Univ Hosp, Dept Pediat, Chungnam, South Korea.
   [Seo, Eul Ju] Univ Ulsan, Coll Med, Asan Med Ctr, Dept Lab Med, Seoul, South Korea.
   [Yang, Suk-Kyun] Univ Ulsan, Coll Med, Asan Med Ctr, Dept Gastroenterol, Seoul, South Korea.
   [Song, Kyuyoung] Univ Ulsan, Coll Med, Dept Biochem & Mol Biol, Seoul, South Korea.
C3 Daegu Gyeongbuk Institute of Science & Technology (DGIST); Daegu
   Gyeongbuk Institute of Science & Technology (DGIST); Daegu Gyeongbuk
   Institute of Science & Technology (DGIST); University of Ulsan;
   University of Ulsan; Asan Medical Center; University of Ulsan; Asan
   Medical Center; Dankook University; Dankook University Hospital;
   University of Ulsan; Asan Medical Center; University of Ulsan; Asan
   Medical Center; University of Ulsan
RP Oh, SH (通讯作者)，Univ Ulsan, Coll Med, Dept Pediat, Asan Med Ctr,Childrens Hosp, 88,Olymp Ro 43 Gil, Seoul 05505, South Korea.
EM seakhee.oh@amc.seoul.kr
RI Sung, Young Hoon/HKO-0790-2023
OI Sung, Young Hoon/0000-0002-1508-9883; Oh, Seak Hee/0000-0002-9672-8877;
   Baek, In-Jeoung/0000-0002-0641-7208
FU Basic Science Research Programs through the National Research Foundation
   of Korea [NRF] - Ministry of Education, Republic of Korea
   [NRF-2018R1D1A1A02085668, NRF-2020R1C1C1008421]; Asan Institute for Life
   Sciences, Asan Medical Center, Seoul, Korea [2019IP0744-1]; P-CoE
   programme [DGIST 19-CoE-BT-01]
FX This study was supported by the Basic Science Research Programs through
   the National Research Foundation of Korea [NRF] funded by the Ministry
   of Education, Republic of Korea [NRF-2018R1D1A1A02085668 and
   NRF-2020R1C1C1008421], and by grants [2019IP0744-1] from the Asan
   Institute for Life Sciences, Asan Medical Center, Seoul, Korea. The work
   at DGIST is supported by the P-CoE programme [DGIST 19-CoE-BT-01].
CR Aguilar C, 2014, J ALLERGY CLIN IMMUN, V134, P1131, DOI 10.1016/j.jaci.2014.04.031
   Amendola LM, 2016, AM J HUM GENET, V99, P247, DOI 10.1016/j.ajhg.2016.06.001
   Amininejad L, 2018, GASTROENTEROLOGY, V154, P2165, DOI 10.1053/j.gastro.2018.02.028
   Ammann S, 2014, CLIN EXP IMMUNOL, V176, P394, DOI 10.1111/cei.12306
   Ashton JJ, 2016, INFLAMM BOWEL DIS, V22, P2317, DOI 10.1097/MIB.0000000000000890
   Chellapandian D, 2016, PEDIATR BLOOD CANCER, V63, P355, DOI 10.1002/pbc.25756
   Condé C, 2012, PLOS ONE, V7, DOI 10.1371/journal.pone.0041005
   Cooney R, 2010, NAT MED, V16, P90, DOI 10.1038/nm.2069
   Damgaard RB, 2013, EMBO MOL MED, V5, P1278, DOI 10.1002/emmm.201303090
   den Dunnen JT, 2016, HUM MUTAT, V37, P564, DOI 10.1002/humu.22981
   Dubrez-Daloz L, 2008, CELL CYCLE, V7, P1036, DOI 10.4161/cc.7.8.5783
   Dziadzio M, 2015, J CLIN IMMUNOL, V35, P439, DOI 10.1007/s10875-015-0166-0
   Webb Benjamin, 2014, Curr Protoc Bioinformatics, V47, DOI [10.1002/0471250953.bi0506s15, 10.1002/cpps.20, 10.1002/0471140864.ps0209s50, 10.1002/cpbi.3, 10.1002/0471250953.bi0506s47]
   Faitelson Y, 2014, CLIN IMMUNOL, V155, P118, DOI 10.1016/j.clim.2014.09.008
   Graham DB, 2020, NATURE, V578, P527, DOI 10.1038/s41586-020-2025-2
   Hartono S, 2019, CLIN REV ALLERG IMMU, V57, P145, DOI 10.1007/s12016-018-8689-9
   Hasegawa M, 2008, EMBO J, V27, P373, DOI 10.1038/sj.emboj.7601962
   Hornak V, 2006, PROTEINS, V65, P712, DOI 10.1002/prot.21123
   Hoskinson DC, 2017, CURR OPIN GENET DEV, V42, P33, DOI 10.1016/j.gde.2017.01.001
   Hrdinka M, 2018, EMBO J, V37, DOI 10.15252/embj.201899372
   Huang YH, 2001, CELL, V104, P781, DOI 10.1016/S0092-8674(02)02075-5
   Humphrey W, 1996, J MOL GRAPH MODEL, V14, P33, DOI 10.1016/0263-7855(96)00018-5
   Ioannidis NM, 2016, AM J HUM GENET, V99, P877, DOI 10.1016/j.ajhg.2016.08.016
   Ishimura M, 2019, FRONT PEDIATR, V7, DOI 10.3389/fped.2019.00183
   Kelsen JR, 2015, BMC GASTROENTEROL, V15, DOI [10.1186/s12876-015-0412-1, 10.1186/s12876-015-0394-z]
   Kim HJ, 2017, FASEB J, V31, P1461, DOI 10.1096/fj.201600944RR
   Krieg A, 2009, P NATL ACAD SCI USA, V106, P14524, DOI 10.1073/pnas.0907131106
   LaCasse EC, 1998, ONCOGENE, V17, P3247, DOI 10.1038/sj.onc.1202569
   Liu XM, 2016, HUM MUTAT, V37, P235, DOI 10.1002/humu.22932
   Makhov P, 2008, CELL DEATH DIFFER, V15, P1745, DOI 10.1038/cdd.2008.106
   Miller BR, 2012, J CHEM THEORY COMPUT, V8, P3314, DOI 10.1021/ct300418h
   MIYAMOTO S, 1992, J COMPUT CHEM, V13, P952, DOI 10.1002/jcc.540130805
   Nielsen OH, 2017, GENET MED, V19, P133, DOI 10.1038/gim.2016.82
   Nykamp K, 2017, GENET MED, V19, P1105, DOI 10.1038/gim.2017.37
   Ogura Y, 2001, NATURE, V411, P603, DOI 10.1038/35079114
   Oh SH, 2019, INFLAMM BOWEL DIS, V25, P498, DOI 10.1093/ibd/izy353
   Oh SH, 2015, GUT LIVER, V9, P767, DOI 10.5009/gnl15176
   Pack CG, 2014, NAT COMMUN, V5, DOI 10.1038/ncomms4396
   Pedersen J, 2014, TRENDS MOL MED, V20, P652, DOI 10.1016/j.molmed.2014.09.006
   Pérez A, 2007, BIOPHYS J, V92, P3817, DOI 10.1529/biophysj.106.097782
   Peters MB, 2010, J CHEM THEORY COMPUT, V6, P2935, DOI 10.1021/ct1002626
   Quaranta M, 2018, GASTROENTEROLOGY, V155, P231, DOI 10.1053/j.gastro.2018.03.069
   Richards S, 2015, GENET MED, V17, P405, DOI 10.1038/gim.2015.30
   Rigaud S, 2006, NATURE, V444, P110, DOI 10.1038/nature05257
   Roe DR, 2013, J CHEM THEORY COMPUT, V9, P3084, DOI 10.1021/ct400341p
   Schwerd T, 2017, GUT, V66, P1060, DOI 10.1136/gutjnl-2015-310382
   Shin H, 2005, BIOCHEM J, V385, P1, DOI 10.1042/BJ20041107
   Speckmann C, 2013, CLIN IMMUNOL, V149, P133, DOI 10.1016/j.clim.2013.07.004
   Tsuma Y, 2015, PEDIATR TRANSPLANT, V19, pE25, DOI 10.1111/petr.12405
   Uhlig HH, 2014, GASTROENTEROLOGY, V147, P990, DOI 10.1053/j.gastro.2014.07.023
   Uhlig HH, 2013, GUT, V62, P1795, DOI 10.1136/gutjnl-2012-303956
   van Heel DA, 2005, LANCET, V365, P1794, DOI 10.1016/S0140-6736(05)66582-8
   Vears DF, 2017, EUR J MED GENET, V60, P553, DOI 10.1016/j.ejmg.2017.07.016
   Worth AJJ, 2013, BLOOD, V121, P4966, DOI 10.1182/blood-2013-01-478735
   Worthey EA, 2011, GENET MED, V13, P255, DOI 10.1097/GIM.0b013e3182088158
   Yang Y, 2000, SCIENCE, V288, P874, DOI 10.1126/science.288.5467.874
   Zeissig Y, 2015, GUT, V64, P66, DOI 10.1136/gutjnl-2013-306520
   Zhu K, 2014, PROTEINS, V82, P1646, DOI 10.1002/prot.24551
NR 58
TC 3
Z9 3
U1 0
U2 0
PU OXFORD UNIV PRESS
PI OXFORD
PA GREAT CLARENDON ST, OXFORD OX2 6DP, ENGLAND
SN 1873-9946
EI 1876-4479
J9 J CROHNS COLITIS
JI J. Crohns Colitis
PD AUG
PY 2021
VL 15
IS 8
BP 1291
EP 1304
DI 10.1093/ecco-jcc/jjab013
EA JAN 2021
PG 14
WC Gastroenterology & Hepatology
WE Science Citation Index Expanded (SCI-EXPANDED)
SC Gastroenterology & Hepatology
GA XP5IA
UT WOS:000730897800007
PM 33460440
DA 2024-01-22
ER

PT J
AU Yang, ZY
   Bu, CB
   Yuan, W
   Shen, ZH
   Quan, YS
   Wu, S
   Zhu, CX
   Wang, XY
AF Yang, Zhenyu
   Bu, Chibin
   Yuan, Wei
   Shen, Zhaohua
   Quan, Yongsheng
   Wu, Shuai
   Zhu, Changxin
   Wang, Xiaoyan
TI Fecal Microbiota Transplant via Endoscopic Delivering Through Small
   Intestine and Colon: No Difference for Crohn's Disease
SO DIGESTIVE DISEASES AND SCIENCES
LA English
DT Article
DE Intestinal dysbacteriosis; Fecal microbiota transplantation; Crohn's
   disease; Clinical trial
ID CLOSTRIDIUM-DIFFICILE INFECTION; RISK-FACTORS; EPIDEMIOLOGY; DIAGNOSIS;
   FROZEN; GUIDELINES; EFFICACY; DONORS
AB Background and Aims Crohn's disease (CD) is a chronic inflammatory bowel disorder associated with intestinal dysbiosis. This study aimed to determine the efficacy and safety of different methods of fecal microbiota transplantation (FMT), a potential therapy for CD. Methods Patients with CD were randomized to receive FMT by gastroscopy or colonoscopy; a second transplantation was performed 1 week later. Patients were assessed by clinical evaluation and serum testing (at weeks 1, 2, 4, 6, and 8) and endoscopy (8 weeks after transplantation). Fecal DNA was extracted and analyzed using the Illuminal sequencing platform. Results Of the 27 patients included in the study, clinical remission was achieved in 18 (66.7%); no significant difference was seen between the two methods. 76.9% of gastroscopy group patients and 64.3% of colonoscopy group patients experienced mild adverse events during or shortly after treatment. Microbiota diversity analyses showed that, in comparison with the donors, patients had lower operational taxonomic units (OTU; 117 vs. 258, p < 0.05) and Shannon diversity index (2.05 vs. 3.46, p < 0.05). The CD patients showed a significant increase in OTU and Shannon diversity index 2 weeks after FMT. In comparison with the donors, CD patients had lower levels of Bacteroides, Eubacterium, faecalibacterium, and Roseburia, and higher levels of Clostridium, Cronobacter, Fusobacterium, and Streptococcus. Conclusions FMT was seen to be safe and effective in this cohort of patients with CD. No significant differences in clinical remission rate and adverse events were seen between the gastroscopy and colonoscopy groups. FMT was seen to increase the species richness in CD patients.
C1 [Yang, Zhenyu; Bu, Chibin; Yuan, Wei; Shen, Zhaohua; Quan, Yongsheng; Wu, Shuai; Zhu, Changxin; Wang, Xiaoyan] Cent S Univ, Xiangya Hosp 3, Dept Gastroenterol, Changsha, Hunan, Peoples R China.
   [Yang, Zhenyu; Bu, Chibin; Yuan, Wei; Shen, Zhaohua; Quan, Yongsheng; Wu, Shuai; Zhu, Changxin; Wang, Xiaoyan] Hunan Key Lab Nonresolving Inflammat & Canc, Changsha, Hunan, Peoples R China.
C3 Central South University
RP Wang, XY (通讯作者)，Cent S Univ, Xiangya Hosp 3, Dept Gastroenterol, Changsha, Hunan, Peoples R China.; Wang, XY (通讯作者)，Hunan Key Lab Nonresolving Inflammat & Canc, Changsha, Hunan, Peoples R China.
EM 823480936@qq.com; 153670599@qq.com; 609765439@qq.com; 1265141242@qq.com;
   825712698@qq.com; 545427306@qq.com; 894733811@qq.com; wxy20011@163.com
RI Wu, Shuai/JFJ-4772-2023; shen, zhaohua/HLH-7953-2023; yuan,
   lin/JDW-7387-2023
OI Wu, Shuai/0000-0003-1818-0831; Wang, Xiaoyan/0000-0002-7281-1078; Luo,
   weiwei/0000-0002-0000-420X
FU National Natural Science Foundation of China [81272736] Funding Source:
   Medline
CR Ananthakrishnan AN, 2015, NAT REV GASTRO HEPAT, V12, P205, DOI 10.1038/nrgastro.2015.34
   Bernstein CN, 2010, INFLAMM BOWEL DIS, V16, P112, DOI 10.1002/ibd.21048
   Brandt LJ, 2013, GASTROINTEST ENDOSC, V78, P240, DOI 10.1016/j.gie.2013.03.1329
   Caporaso JG, 2012, ISME J, V6, P1621, DOI 10.1038/ismej.2012.8
   Caporaso JG, 2010, NAT METHODS, V7, P335, DOI 10.1038/nmeth.f.303
   Cole JR, 2014, NUCLEIC ACIDS RES, V42, pD633, DOI 10.1093/nar/gkt1244
   Colman RJ, 2014, J CROHNS COLITIS, V8, P1569, DOI 10.1016/j.crohns.2014.08.006
   Cosnes J, 2011, GASTROENTEROLOGY, V140, P1785, DOI 10.1053/j.gastro.2011.01.055
   Cui BT, 2016, GASTROENTEROLOGY, V150, P285, DOI 10.1053/j.gastro.2015.05.065
   Cui BT, 2015, J GASTROEN HEPATOL, V30, P51, DOI 10.1111/jgh.12727
   Gevers D, 2014, CELL HOST MICROBE, V15, P382, DOI 10.1016/j.chom.2014.02.005
   Gough E, 2011, CLIN INFECT DIS, V53, P994, DOI 10.1093/cid/cir632
   Kang DW, 2017, MICROBIOME, V5, DOI 10.1186/s40168-016-0225-7
   Lee CH, 2016, JAMA-J AM MED ASSOC, V315, P142, DOI 10.1001/jama.2015.18098
   Long CY, 2018, BMC GASTROENTEROL, V18, DOI 10.1186/s12876-018-0766-2
   Moayyedi P, 2015, GASTROENTEROLOGY, V149, P102, DOI 10.1053/j.gastro.2015.04.001
   Ng SC, 2013, GUT, V62, P630, DOI 10.1136/gutjnl-2012-303661
   Ooi CJ, 2016, J GASTROEN HEPATOL, V31, P45, DOI 10.1111/jgh.12956
   Ott SJ, 2017, GASTROENTEROLOGY, V152, P799, DOI 10.1053/j.gastro.2016.11.010
   Peng ZY, 2016, ENDOSC INT OPEN, V4, pE610, DOI 10.1055/s-0042-105205
   Surawicz CM, 2013, AM J GASTROENTEROL, V108, P478, DOI 10.1038/ajg.2013.4
   Suskind DL, 2015, INFLAMM BOWEL DIS, V21, P556, DOI 10.1097/MIB.0000000000000307
   van Nood E, 2013, NEW ENGL J MED, V368, P2145, DOI [10.1056/NEJMoa1205037, 10.1056/NEJMc1303919]
   Vaughn BP, 2016, INFLAMM BOWEL DIS, V22, P2182, DOI 10.1097/MIB.0000000000000893
   Vrieze A, 2012, GASTROENTEROLOGY, V143, P913, DOI 10.1053/j.gastro.2012.06.031
   Weingarden A, 2015, MICROBIOME, V3, DOI 10.1186/s40168-015-0070-0
   Youngster I, 2014, JAMA-J AM MED ASSOC, V312, P1772, DOI 10.1001/jama.2014.13875
   Youngster I, 2014, CLIN INFECT DIS, V58, P1515, DOI 10.1093/cid/ciu135
   Zhang FM, 2013, WORLD J GASTROENTERO, V19, P7213, DOI 10.3748/wjg.v19.i41.7213
NR 29
TC 27
Z9 28
U1 0
U2 12
PU SPRINGER
PI DORDRECHT
PA VAN GODEWIJCKSTRAAT 30, 3311 GZ DORDRECHT, NETHERLANDS
SN 0163-2116
EI 1573-2568
J9 DIGEST DIS SCI
JI Dig. Dis. Sci.
PD JAN
PY 2020
VL 65
IS 1
BP 150
EP 157
DI 10.1007/s10620-019-05751-y
PG 8
WC Gastroenterology & Hepatology
WE Science Citation Index Expanded (SCI-EXPANDED)
SC Gastroenterology & Hepatology
GA KJ3PB
UT WOS:000511968600023
PM 31367877
DA 2024-01-22
ER

PT J
AU Juillerat, P
   Sokol, H
   Froehlich, F
   Yajnik, V
   Beaugerie, L
   Lucci, M
   Burnand, B
   Macpherson, AJ
   Cosnes, J
   Korzenik, JR
AF Juillerat, Pascal
   Sokol, Harry
   Froehlich, Florian
   Yajnik, Vijay
   Beaugerie, Laurent
   Lucci, Matthew
   Burnand, Bernard
   Macpherson, Andrew J.
   Cosnes, Jacques
   Korzenik, Joshua R.
TI Factors Associated with Durable Response to Infliximab in Crohn's
   Disease 5 Years and Beyond: A Multicenter International Cohort
SO INFLAMMATORY BOWEL DISEASES
LA English
DT Article
DE Crohn's disease; inflammatory bowel disease; infliximab; long-term;
   clinical; response
ID INFLAMMATORY-BOWEL-DISEASE; PATIENTS LOSING RESPONSE; LONG-TERM
   DURABILITY; MAINTENANCE INFLIXIMAB; BIOLOGICAL THERAPIES; EFFICACY;
   ANTIBODIES; METAANALYSIS; SWITZERLAND; PREVALENCE
AB Background: Infliximab (IFX) has been used for over a decade worldwide. Less is known about the natural history of IFX use beyond a few years and which patients are more likely to sustain benefits.
   Methods: Patients with Crohn's disease (CD) exposed to IFX from Massachusetts General Hospital, Boston, Saint-Antoine Hospital, Paris, and the Swiss IBD Cohort Study were identified through retrospective and prospective data collection, complemented by chart abstraction of electronic medical records. We compared long-term users of IFX (>5 yr of treatment, long-term users of infliximab [LTUI]), with non-LTUI patients to identify prognostic factors.
   Results: We pooled data on 1014 patients with CD from 3 different databases, of whom 250 were defined as LTUI. The comparison group comprised 290 patients with CD who discontinued IFX: 48 primary nonresponses, 95 loss of responses, and 147 adverse events. Factors associated with LTUI were colonic involvements and an earlier age at the start of IFX. The prevalence of active smokers and obese patients differed markedly, but inversely, between American and European centers but did not impact outcome. The discontinuation rate was stable around 3% to 6%, each year from years 3 to 10.
   Conclusions: Young age at start of IFX and colonic CD are factors associated with a beneficial long-term use of IFX. After 5 years of IFX, there is still a 3% to 5% discontinuation rate annually. Several factors associated with a good initial response such as nonsmoker and shorter disease duration at IFX initiation do not seem associated with a longer term response.
C1 [Juillerat, Pascal; Yajnik, Vijay; Lucci, Matthew; Korzenik, Joshua R.] Massachusetts Gen Hosp, Dept Gastroenterol & Hepatol, MGH Crohns & Colitis Ctr, Boston, MA 02114 USA.
   [Juillerat, Pascal; Macpherson, Andrew J.] Univ Hosp Bern, Inselspital, Clin Visceral Surg & Med, Dept Gastroenterol, CH-3010 Bern, Switzerland.
   [Sokol, Harry; Beaugerie, Laurent; Cosnes, Jacques] Univ Paris 06, St Antoine Hosp, Dept Gastroenterol & Nutr, Paris, France.
   [Froehlich, Florian; Burnand, Bernard] Univ Lausanne Hosp, Inst Social & Prevent Med, Healthcare Evaluat Unit, Lausanne, Switzerland.
   [Froehlich, Florian] Univ Hosp Bern, Div Gastroenterol & Hepatol, CH-3010 Bern, Switzerland.
   [Lucci, Matthew; Korzenik, Joshua R.] Brigham & Womens Hosp, Dept Gastroenterol, Boston, MA 02115 USA.
C3 Harvard University; Massachusetts General Hospital; University of Bern;
   University Hospital of Bern; Sorbonne Universite; Assistance Publique
   Hopitaux Paris (APHP); Hopital Universitaire Saint-Antoine - APHP;
   University of Lausanne; Centre Hospitalier Universitaire Vaudois (CHUV);
   University of Bern; University Hospital of Bern; Harvard University;
   Brigham & Women's Hospital
RP Juillerat, P (通讯作者)，Univ Hosp Bern, Inselspital, Clin Visceral Surg & Med, CH-3010 Bern, Switzerland.
EM pascal.juillerat@insel.ch
RI Sokol, Harry/E-2290-2019
OI Sokol, Harry/0000-0002-2914-1822; Beaugerie, Laurent/0000-0002-5012-4146
FU AbbVie; UCB; Merck Sharp Dohme; Vifor; Enterome; Danone; Astellas;
   Ferring; Tilliots; Takeda; Procter and Gamble; Warner Chilcott
FX Supported by the Swiss National Science Foundation (SNF): grant
   PBLAP3-124341.; P. Juillerat has received consulting and lecture fees
   from AbbVie, UCB, Merck Sharp & Dohme and Vifor. H. Sokol has received
   consulting fees from Enterome, Danone, and Astellas. L. Beaugerie has
   received consulting fees from Ferring and has been involved in advisory
   committees or review panels for AbbVie and Merck Sharp & Dohme. J.
   Cosnes has received consulting fees from Tilliots and has been involved
   in advisory committees or review panels for AbbVie and Merck Sharp &
   Dohme. V. Yajnik has received consulting fees from Takeda. J. R.
   Korzenik has been a consultant and a member of advisory boards for Shire
   Pharmaceuticals, Prometheus, Roche, AbbVie, Merck Sharp & Dohme, Pfizer,
   and Warner-Chilcott and receives research support from Procter and
   Gamble and Warner Chilcott. The remaining authors have no conflicts of
   interest to disclose.
CR Afif W, 2010, AM J GASTROENTEROL, V105, P1133, DOI 10.1038/ajg.2010.9
   [Anonymous], 2005, ANN STAT CANT VAUD
   Arnott IDR, 2003, ALIMENT PHARM THERAP, V17, P1451, DOI 10.1046/j.1365-2036.2003.01574.x
   Ben-Horin S, 2013, CLIN GASTROENTEROL H, V11, P444, DOI 10.1016/j.cgh.2012.10.020
   Branger K, 2002, REV BIEN ETRE NIVEAU
   Caspersen S, 2008, CLIN GASTROENTEROL H, V6, P1212, DOI 10.1016/j.cgh.2008.05.010
   Cassinotti A, 2009, INFLAMM BOWEL DIS, V15, P1264, DOI 10.1002/ibd.20899
   Chaparro M, 2011, J CLIN GASTROENTEROL, V45, P113, DOI 10.1097/MCG.0b013e3181ebaef9
   Colombel JF, 2010, NEW ENGL J MED, V362, P1383, DOI 10.1056/NEJMoa0904492
   Cosnes J, 2011, GASTROENTEROLOGY, V140, P1785, DOI 10.1053/j.gastro.2011.01.055
   Cottone M, 2002, LANCET, V360, P1602, DOI 10.1016/S0140-6736(02)11538-8
   Danese S, 2011, ALIMENT PHARM THER, V33, P857, DOI 10.1111/j.1365-2036.2011.04598.x
   Eshuis EJ, 2013, INFLAMM BOWEL DIS, V19, P1622, DOI 10.1097/MIB.0b013e318281f4c4
   Ford AC, 2011, AM J GASTROENTEROL, V106, P644, DOI 10.1038/ajg.2011.73
   Gisbert JP, 2009, AM J GASTROENTEROL, V104, P760, DOI 10.1038/ajg.2008.88
   Hamzaoglu H, 2010, INFLAMM BOWEL DIS, V16, P2109, DOI 10.1002/ibd.21290
   Hanauer SB, 2002, LANCET, V359, P1541, DOI 10.1016/S0140-6736(02)08512-4
   Herzlinger RE, 2004, JAMA-J AM MED ASSOC, V292, P1213, DOI 10.1001/jama.292.10.1213
   Jones J, 2008, CURR OPIN GASTROEN, V24, P475, DOI 10.1097/MOG.0b013e3283043596
   Juillerat P, 2010, EUR J GASTROEN HEPAT, V22, P1352, DOI 10.1097/MEG.0b013e32833eaa8a
   Juillerat P, 2008, J CROHNS COLITIS, V2, P131, DOI 10.1016/j.crohns.2007.10.006
   Khanna R, 2013, ALIMENT PHARM THER, V38, P447, DOI 10.1111/apt.12407
   Kopylov U, 2011, ALIMENT PHARM THER, V33, P349, DOI 10.1111/j.1365-2036.2010.04523.x
   Molodecky NA, 2012, GASTROENTEROLOGY, V142, P46, DOI 10.1053/j.gastro.2011.10.001
   Nanda KS, 2013, AM J GASTROENTEROL, V108, P40, DOI 10.1038/ajg.2012.363
   O'Donnell S, 2011, EUR J GASTROEN HEPAT, V23, P603, DOI 10.1097/MEG.0b013e3283479125
   Parsi MA, 2002, GASTROENTEROLOGY, V123, P707, DOI 10.1053/gast.2002.35390
   Pittet V, 2009, INT J EPIDEMIOL, V38, P922, DOI 10.1093/ije/dyn180
   Rudolph SJ, 2008, DIGEST DIS SCI, V53, P1033, DOI 10.1007/s10620-007-9969-z
   Rutgeerts P, 2009, GASTROENTEROLOGY, V136, P1182, DOI 10.1053/j.gastro.2009.02.001
   Sands BE, 2009, MED HLTH R I, V92, P88
   Sands Bruce E, 2009, Med Health R I, V92, P82
   Schnitzler F, 2009, GUT, V58, P492, DOI 10.1136/gut.2008.155812
   Seminerio JL, 2013, DIGEST DIS SCI, V58, P797, DOI 10.1007/s10620-012-2405-z
   Silverberg MS, 2005, CAN J GASTROENTEROL, V19, p5A, DOI 10.1155/2005/269076
   Sokol H, 2010, GUT, V59, P1363, DOI 10.1136/gut.2010.212712
   Sprakes MB, 2012, J CROHNS COLITIS, V6, P143, DOI 10.1016/j.crohns.2011.07.011
   Squires David A, 2011, Issue Brief (Commonw Fund), V16, P1
   Vermeire S, 2002, AM J GASTROENTEROL, V97, P2357
   Vermeire S, 2007, GUT, V56, P1226, DOI 10.1136/gut.2006.099978
   Vermeire S, 2013, GUT, V62, P1511, DOI 10.1136/gutjnl-2012-303958
NR 41
TC 34
Z9 36
U1 0
U2 7
PU OXFORD UNIV PRESS INC
PI CARY
PA JOURNALS DEPT, 2001 EVANS RD, CARY, NC 27513 USA
SN 1078-0998
EI 1536-4844
J9 INFLAMM BOWEL DIS
JI Inflamm. Bowel Dis.
PD JAN
PY 2015
VL 21
IS 1
BP 60
EP 70
DI 10.1097/MIB.0000000000000225
PG 11
WC Gastroenterology & Hepatology
WE Science Citation Index Expanded (SCI-EXPANDED)
SC Gastroenterology & Hepatology
GA CA4WD
UT WOS:000348906500012
PM 25517594
OA Bronze
DA 2024-01-22
ER

PT J
AU Takahashi, S
   Takagi, S
   Shiga, H
   Umemura, K
   Endo, K
   Kakuta, Y
   Takahashi, S
   Kinouchi, Y
   Shimosegawa, T
AF Takahashi, Shuichiro
   Takagi, Sho
   Shiga, Hisashi
   Umemura, Ken
   Endo, Katuya
   Kakuta, Yoichi
   Takahashi, Seiichi
   Kinouchi, Yoshitaka
   Shimosegawa, Tooru
TI Scheduled Maintenance Therapy with Infliximab Improves the Prognosis of
   Crohn's Disease: A Single Center Prospective Cohort Study in Japan
SO TOHOKU JOURNAL OF EXPERIMENTAL MEDICINE
LA English
DT Article
DE Crohn's disease; inflammatory bowel disease; prognosis; infliximab;
   maintenance therapy
ID CLINICAL-COURSE; ELEMENTAL DIET; RECURRENCE; EFFICACY; TRIAL
AB The main goal of Crohn's disease (CID) treatment at present is to induce and maintain remission for as long as possible, and several approaches have been used as induction and maintenance therapies. There are no reports that have compared the effects on mid- and long-term prognosis among the induction and maintenance therapies, especially between infliximab, a chimeric antibody to tumor necrosis factor-a, and nutritional therapies. A total of 262 CID patients with induced remission were enrolled in the cohort study. Patients who failed to achieve remission, and patients who were lost to follow-up within 12 months were excluded. Induction therapies for CID included total elemental enteral nutrition, total parenteral nutrition, infliximab, prednisolone, and surgical resection. Maintenance therapies included home elemental diet, 5-aminosalicylates, immunomodulators, and scheduled infliximab therapy. We evaluated the possible predictive factors of relapse and surgical recurrence including the clinical backgrounds of the patients and medical therapies, using the Cox multivariate hazard analysis. The main factors that strongly affected the first relapse were scheduled infliximab therapy (hazard ratio (HR) = 0.24, p < 0.0001), surgical induction (HR = 0.19, p < 0.0001) and high frequency of previous relapse (HR = 2.56, p = 0.002). Penetrating (HR = 3.33, p = 0.009) and stricturing (HR = 6.60, p < 0.0001) disease behavior were main risk factors of surgical recurrence. Scheduled infliximab therapy is the most effective maintenance therapy in a real clinical setting with respect to the mid- and long-term prognosis.
C1 [Takahashi, Shuichiro] Tohoku Univ, Div Gastroenterol, Dept Internal Med, Grad Sch Med,Aoba Ku, Sendai, Miyagi 9808574, Japan.
C3 Tohoku University
RP Takahashi, S (通讯作者)，Tohoku Univ, Div Gastroenterol, Dept Internal Med, Grad Sch Med,Aoba Ku, 1-1 Seiryo Machi, Sendai, Miyagi 9808574, Japan.
EM junglereo@mail.tains.tohoku.ac.jp
RI Kakuta, Yoichi/H-5046-2019
OI Kakuta, Yoichi/0000-0002-7042-009X; Shiga, Hisashi/0000-0001-6623-2603
CR Beaugerie L, 2006, GASTROENTEROLOGY, V130, P650, DOI 10.1053/j.gastro.2005.12.019
   COTTONE M, 1994, GASTROENTEROLOGY, V106, P643, DOI 10.1016/0016-5085(94)90697-1
   Gasche C, 2000, INFLAMM BOWEL DIS, V6, P8, DOI 10.1097/00054725-200002000-00002
   Hanauer SB, 2002, LANCET, V359, P1541, DOI 10.1016/S0140-6736(02)08512-4
   Henriksen M, 2007, SCAND J GASTROENTERO, V42, P602, DOI 10.1080/00365520601076124
   Hibi T, 2003, J GASTROENTEROL, V38, P740, DOI 10.1007/s00535-003-1139-2
   HIWATASHI N, 1997, DIS COLON RECTUM, V40, P48
   IIDA M, 2007, ANN REPORT RES COMIT, P24
   Kugathasan S, 2000, AM J GASTROENTEROL, V95, P3189
   Lapidus A, 1998, GASTROENTEROLOGY, V114, P1151, DOI 10.1016/S0016-5085(98)70420-2
   Lichtenstein GR, 2005, GASTROENTEROLOGY, V128, P862, DOI 10.1053/j.gastro.2005.01.048
   Matsumoto T, 2005, SCAND J GASTROENTERO, V40, P1423, DOI 10.1080/00365520510023639
   MUNKHOLM P, 1995, SCAND J GASTROENTERO, V30, P699, DOI 10.3109/00365529509096316
   Rutgeerts P, 2004, GASTROENTEROLOGY, V126, P402, DOI 10.1053/j.gastro.2003.11.014
   Sandborn WJ, 2002, GASTROENTEROLOGY, V122, P512, DOI 10.1053/gast.2002.31072
   Silverstein MD, 1999, GASTROENTEROLOGY, V117, P49, DOI 10.1016/S0016-5085(99)70549-4
   Solberg IC, 2007, CLIN GASTROENTEROL H, V5, P1430, DOI 10.1016/j.cgh.2007.09.002
   Takagi S, 2006, ALIMENT PHARM THERAP, V24, P1333, DOI 10.1111/j.1365-2036.2006.03120.x
   Tanaka T, 2006, J GASTROEN HEPATOL, V21, P1143, DOI 10.1111/j.1440-1746.2006.04317.x
   Vermeire S, 2002, AM J GASTROENTEROL, V97, P2357
   Wolters FL, 2006, GUT, V55, P1124, DOI 10.1136/gut.2005.084061
   Yao T, 2000, DIS COLON RECTUM, V43, pS85, DOI 10.1007/BF02237231
NR 22
TC 3
Z9 3
U1 0
U2 1
PU TOHOKU UNIV MEDICAL PRESS
PI SENDAI
PA 2-1, SEIRYO-MACHI, AOBA-KU, SENDAI, MIYAGI 980-8575, JAPAN
SN 0040-8727
EI 1349-3329
J9 TOHOKU J EXP MED
JI Tohoku J. Exp. Med.
PD MAR
PY 2010
VL 220
IS 3
BP 207
EP 215
DI 10.1620/tjem.220.207
PG 9
WC Medicine, General & Internal; Medicine, Research & Experimental
WE Science Citation Index Expanded (SCI-EXPANDED)
SC General & Internal Medicine; Research & Experimental Medicine
GA 571WP
UT WOS:000275787000006
PM 20208416
OA Bronze
DA 2024-01-22
ER

PT J
AU Lichtenstein, GR
   Olson, A
   Travers, S
   Diamond, RH
   Chen, DM
   Pritchard, ML
   Feagan, BG
   Cohen, RD
   Salzberg, BA
   Hanauer, SB
   Sandborn, WJ
AF Lichtenstein, Gary R.
   Olson, Allan
   Travers, Suzanne
   Diamond, Robert H.
   Chen, Donny M.
   Pritchard, Michelle L.
   Feagan, Brian G.
   Cohen, Russell D.
   Salzberg, Bruce A.
   Hanauer, Stephen B.
   Sandborn, William J.
TI Factors associated with the development of intestinal strictures or
   obstructions in patients with .Crohn's disease
SO AMERICAN JOURNAL OF GASTROENTEROLOGY
LA English
DT Article
ID CLINICAL-EXPERIENCE; INFLIXIMAB; BEHAVIOR; THERAPY; CARD15; COST; TERM
AB OBJECTIVE: Theoretical concern exists that rapid luminal healing in Crohn's disease (CD) with therapies like infliximab increases the risk of intestinal stenosis, stricture, or obstruction (SSOs).
   METHODS: Data were analyzed from the ongoing observational TREAT (the Crohn's Therapy, Resource, Evaluation, and Assessment Tool) Registry and ACCENT I (A Crohn's Disease Clinical Trial Evaluating Infliximab in a New Long-Term Treatment Regimen) study. Investigators reported SSOs as adverse events or serious adverse events.
   RESULTS: In TREAT, SSOs occurred at a significantly higher rate in patients treated with infliximab compared with patients who received other treatments only (1.95 events/100 patient-years vs 0.99 events/100 patient-years; p < 0.001). Using multivariable analyses, however, infliximab therapy was not associated with SSO development. CD severity at the time of event onset (hazard ratio (HR) = 2.35, 95% confidence internal (CI) 1.35-4.09); CD duration (HR = 1.02, 95% CI 1.00-1.04); ileal disease (HR = 1.56, 95% CI 1.04-2.36); and new corticosteroid use (HR = 2.85, 95% CI 1.23-6.57) were associated with SSOs. In ACCENT I, no increase in SSOs was reported in patients who received infliximab maintenance therapy compared with those who received episodic therapy, despite higher median cumulative infliximab exposure. Additionally, there was no increase in SSO development with rapid mucosal healing (healing at week 10).
   CONCLUSIONS: Although unadjusted analyses suggested that patients who received infliximab were twice as likely to develop SSOs, multivariable analysis adjusting for other factors demonstrated that only disease duration, disease severity, ileal disease, and new corticosteroid use were significantly associated with SSO development.
C1 Univ Penn, Sch Med, Div Gastroenterol, Hosp Univ Penn, Philadelphia, PA 19104 USA.
   Centocor Inc, Malvern, PA 19355 USA.
   Ovat Res Grp, Highland Pk, IL USA.
   Univ Western Ontario, Robarts Res Inst, London, ON, Canada.
   Univ Chicago, Med Ctr, Div Gastroenterol & Nutr, Chicago, IL 60637 USA.
   Atlanta Gastroenterol Assoc, Atlanta, GA USA.
   Mayo Clin & Mayo Fdn, Div Gastroenterol & Hepatol, Rochester, MN 55905 USA.
C3 University of Pennsylvania; Johnson & Johnson; Johnson & Johnson USA;
   Janssen Biotech Inc; Western University (University of Western Ontario);
   University of Chicago; University of Chicago Medical Center; Mayo Clinic
RP Lichtenstein, GR (通讯作者)，Univ Penn, Sch Med, Dept Med, Div Gastroenterol, 3rd Floor Ravdin Bldg,3400 Spruce St, Philadelphia, PA 19104 USA.
RI Feagan, Brian G/M-4283-2015; Sandborn, William/ABE-8342-2020; Feagan,
   Brian/G-3292-2011
CR Abreu MT, 2002, GASTROENTEROLOGY, V123, P679, DOI 10.1053/gast.2002.35393
   Cohen RD, 2000, AM J GASTROENTEROL, V95, P3469
   Cohen RD, 2000, AM J GASTROENTEROL, V95, P524
   Cosnes J, 2005, GUT, V54, P237, DOI 10.1136/gut.2004.045294
   Cosnes J, 2002, INFLAMM BOWEL DIS, V8, P244, DOI 10.1097/00054725-200207000-00002
   Farrell RJ, 2000, AM J GASTROENTEROL, V95, P3490
   Feagan BG, 2000, AM J GASTROENTEROL, V95, P1955
   Freeman HJ, 2003, J CLIN GASTROENTEROL, V37, P216, DOI 10.1097/00004836-200309000-00005
   Gelbmann CM, 1999, GUT, V45, P210, DOI 10.1136/gut.45.2.210
   Graham M F, 1995, Inflamm Bowel Dis, V1, P220, DOI 10.1002/ibd.3780010309
   Hanauer SB, 2002, LANCET, V359, P1541, DOI 10.1016/S0140-6736(02)08512-4
   Hanauer SB, 2001, AM J GASTROENTEROL, V96, P635
   Kornbluth A, 1998, Inflamm Bowel Dis, V4, P328, DOI 10.1002/ibd.3780040415
   Louis E, 2001, GUT, V49, P777, DOI 10.1136/gut.49.6.777
   MUNKHOLM P, 1995, SCAND J GASTROENTERO, V30, P699, DOI 10.3109/00365529509096316
   Newman B, 2004, AM J GASTROENTEROL, V99, P306, DOI 10.1111/j.1572-0241.2004.04038.x
   Present DH, 1999, NEW ENGL J MED, V340, P1398, DOI 10.1056/NEJM199905063401804
   Sands BE, 2004, NEW ENGL J MED, V350, P876, DOI 10.1056/NEJMoa030815
   Targan SR, 1997, NEW ENGL J MED, V337, P1029, DOI 10.1056/NEJM199710093371502
   TOY LS, 2000, GASTROENTEROLOGY, V118, pA2974
   Vasilopoulos Sotirios, 2000, American Journal of Gastroenterology, V95, P2503, DOI 10.1111/j.1572-0241.2000.02675.x
   Vermeire S, 2002, AM J HUM GENET, V71, P74, DOI 10.1086/341124
NR 22
TC 163
Z9 172
U1 0
U2 0
PU LIPPINCOTT WILLIAMS & WILKINS
PI PHILADELPHIA
PA TWO COMMERCE SQ, 2001 MARKET ST, PHILADELPHIA, PA 19103 USA
SN 0002-9270
EI 1572-0241
J9 AM J GASTROENTEROL
JI Am. J. Gastroenterol.
PD MAY
PY 2006
VL 101
IS 5
BP 1030
EP 1038
DI 10.1111/j.1572-0241.2006.00463.x
PG 9
WC Gastroenterology & Hepatology
WE Science Citation Index Expanded (SCI-EXPANDED)
SC Gastroenterology & Hepatology
GA 041NQ
UT WOS:000237463300019
PM 16606351
DA 2024-01-22
ER

PT J
AU Van Assche, G
   Geboes, K
   Rutgeerts, P
AF Van Assche, G
   Geboes, K
   Rutgeerts, P
TI Medical therapy for Crohn's disease strictures
SO INFLAMMATORY BOWEL DISEASES
LA English
DT Article
DE Crohn's disease; intestinal stenosis; TGF-beta
ID INFLAMMATORY-BOWEL-DISEASE; HYDROSTATIC BALLOON DILATATION; INTESTINAL
   SMOOTH-MUSCLE; GROWTH-FACTOR-BETA; TGF-BETA; MATRIX METALLOPROTEINASES;
   DIFFERENTIAL EXPRESSION; ENDOSCOPIC TREATMENT; TISSUE INHIBITOR;
   FACTOR-ALPHA
AB Intestinal fibrostenosis is a frequent and debilitating complication of Crohn's disease (CD), not only resulting in small bowel obstruction, but eventually in repeated bowel resection and short bowel syndrome. Over one third of patients with CD have a clear stenosing disease phenotype, often in the absence of luminal inflammatory symptoms. Intestinal fibrosis is a consequence of chronic transmural inflammation in CD. As in other organs and tissues, phenotypic transformation and activation of resident mesenchymal cells, such as fibroblasts and smooth muscle cells, underlie fibrogenesis in the gut. The molecular mechanisms and growth factors involved in this process have not been identified. However, it is clear that inflammatory mediators may have effects on mesenchymal cells in the submucosa and the muscle layers that are profoundly different from their action on leukocytes or epithelial cells. Transforming growth factor-beta (TGF-beta), for instance, has profound anti-inflammatory activity in the mucosa and probably serves to keep physiologic inflammation at bay, but at the same time it appears to be driving the process of fibrosis in the deeper layers of the gut. Tumor necrosis factor, on the other hand, has antifibrotic bioactivity and pharmacologic inhibition of this cytokine carries a theoretical risk of enhanced stricture formation. Endoscopic management of intestinal strictures with balloon dilation is an accepted strategy to prevent or postpone repeated surgery, but careful patient selection is of paramount importance to ensure favorable long-term outcomes. Specific medical therapy aimed at preventing or reversing intestinal fibrosis is not yet available, but candidate molecules are emerging from research in the liver and in other organs.
C1 Univ Hosp Gasthuisberg, Div Gastroenterol, B-3000 Louvain, Belgium.
   Univ Hosp Gasthuisberg, Div Pathol, B-3000 Louvain, Belgium.
C3 KU Leuven; University Hospital Leuven; KU Leuven; University Hospital
   Leuven
RP Van Assche, G (通讯作者)，Univ Hosp Gasthuisberg, Div Gastroenterol, 49 Herestr, B-3000 Louvain, Belgium.
EM gert.vanassche@uz.kuleuven.ac.be
CR Babyatsky MW, 1996, GASTROENTEROLOGY, V110, P975, DOI 10.1053/gast.1996.v110.pm8613031
   Baert FJ, 1999, GASTROENTEROLOGY, V116, P22, DOI 10.1016/S0016-5085(99)70224-6
   BEDOGNI G, 1987, GASTROINTEST ENDOSC, V33, P21, DOI 10.1016/S0016-5107(87)71479-5
   Billington CK, 1999, AM J PHYSIOL-LUNG C, V276, pL412, DOI 10.1152/ajplung.1999.276.3.L412
   BLOMBERG B, 1991, ENDOSCOPY, V23, P195, DOI 10.1055/s-2007-1010654
   Brannigan AE, 2002, ANN SURG, V235, P507, DOI 10.1097/00000658-200204000-00008
   Brooker JC, 2003, ENDOSCOPY, V35, P333, DOI 10.1055/s-2003-38145
   Cordeiro MF, 1999, INVEST OPHTH VIS SCI, V40, P2225
   COUCKUYT H, 1995, GUT, V36, P577, DOI 10.1136/gut.36.4.577
   D'Haens G, 1999, GASTROENTEROLOGY, V116, P1029, DOI 10.1016/S0016-5085(99)70005-3
   Dear KLE, 2001, J CLIN GASTROENTEROL, V33, P315, DOI 10.1097/00004836-200110000-00012
   di Mola FF, 1999, ANN SURG, V229, P67, DOI 10.1097/00000658-199901000-00009
   Fiocchi C, 2001, J CLIN INVEST, V108, P523, DOI 10.1172/JCI200113863
   Graham M F, 1995, Inflamm Bowel Dis, V1, P220, DOI 10.1002/ibd.3780010309
   Graham MF, 1996, GASTROENTEROLOGY, V110, P344, DOI 10.1053/gast.1996.v110.pm8566579
   Jobson TM, 1998, J CLIN INVEST, V101, P2650, DOI 10.1172/JCI1876
   JUNGE U, 1994, DEUT MED WOCHENSCHR, V119, P1377, DOI 10.1055/s-2008-1058848
   Kernochan LE, 2002, GUT, V50, P65, DOI 10.1136/gut.50.1.65
   Lavy A, 1997, DIS COLON RECTUM, V40, P184, DOI 10.1007/BF02054985
   Lawrance IC, 2000, GASTROENTEROLOGY, V118, pA575, DOI 10.1016/S0016-5085(00)84436-4
   Lawrance IC, 2001, INFLAMM BOWEL DIS, V7, P226, DOI 10.1097/00054725-200108000-00008
   Louis E, 2000, CLIN EXP IMMUNOL, V120, P241, DOI 10.1046/j.1365-2249.2000.01227.x
   Lund PK, 1998, GUT, V42, P320, DOI 10.1136/gut.42.3.320
   Martin P, 1997, SCIENCE, V276, P75, DOI 10.1126/science.276.5309.75
   Matsuhashi N, 2000, GASTROINTEST ENDOSC, V51, P343, DOI 10.1016/S0016-5107(00)70366-X
   McKaig BC, 2003, AM J PATHOL, V162, P1355, DOI 10.1016/S0002-9440(10)63931-4
   McKaig BC, 2002, AM J PHYSIOL-CELL PH, V282, pC172, DOI 10.1152/ajpcell.00048.2001
   Monteleone G, 2001, J CLIN INVEST, V108, P601, DOI 10.1172/JCI200112821
   Motomura Y, 2003, GASTROENTEROLOGY, V124, pA339, DOI 10.1016/S0016-5085(03)81707-9
   Moustakas A, 2002, IMMUNOL LETT, V82, P85, DOI 10.1016/S0165-2478(02)00023-8
   Owens GK, 1997, AGENT ACTION SUPPL, V48, P3
   PERR HA, 1989, GASTROENTEROLOGY, V96, P1521, DOI 10.1016/0016-5085(89)90521-0
   Plateroti M, 1998, AM J PHYSIOL-GASTR L, V274, pG945, DOI 10.1152/ajpgi.1998.274.5.G945
   Pucilowska JB, 2000, AM J PHYSIOL-GASTR L, V279, pG653
   Raedler A, 1997, GASTROENTEROLOGY, V112, pA1067
   RAMBOER C, 1995, GASTROINTEST ENDOSC, V42, P252, DOI 10.1016/S0016-5107(95)70101-X
   Regan MC, 2000, ANN SURG, V231, P46, DOI 10.1097/00000658-200001000-00007
   Ross R, 1999, NEW ENGL J MED, V340, P115, DOI 10.1056/NEJM199901143400207
   RUTGEERTS P, 1990, GASTROENTEROLOGY, V99, P956, DOI 10.1016/0016-5085(90)90613-6
   Sabate JM, 2001, GASTROENTEROLOGY, V120, pA449, DOI 10.1016/S0016-5085(01)82229-0
   SABATE JM, 2002, HEPATOGASTRO, V9, P169
   SCHEINFELD BA, 1994, GASTROENTEROLOGY, V106, pA768
   Schuppan D, 2000, GUT, V47, P12, DOI 10.1136/gut.47.1.12
   Siegmund B, 2002, GASTROENTEROLOGY, V122, P2011, DOI 10.1053/gast.2002.33631
   STALLMACH A, 1992, GASTROENTEROLOGY, V102, P1920, DOI 10.1016/0016-5085(92)90314-O
   Steidler L, 2000, SCIENCE, V289, P1352, DOI 10.1126/science.289.5483.1352
   Thomas-Gibson S, 2003, EUR J GASTROEN HEPAT, V15, P485, DOI 10.1097/01.meg.0000059110.41030.bc
   Ulloa L, 1999, NATURE, V397, P710, DOI 10.1038/17826
   Van Assche G, 1999, AM J PHYSIOL-GASTR L, V276, pG303, DOI 10.1152/ajpgi.1999.276.1.G303
   van Tol EAF, 1999, AM J PHYSIOL-GASTR L, V277, pG245, DOI 10.1152/ajpgi.1999.277.1.G245
   Verrecchia F, 2002, J INVEST DERMATOL, V118, P211, DOI 10.1046/j.1523-1747.2002.01641.x
   von Lampe B, 2000, GUT, V47, P63, DOI 10.1136/gut.47.1.63
   Wu KK, 1997, AGENT ACTION SUPPL, V48, P107
   Yang X, 1999, EMBO J, V18, P1280, DOI 10.1093/emboj/18.5.1280
   ZANNINELLI G, 2003, INFLAMM BOWEL DIS, V9, pS39
   Zhou AH, 2003, KIDNEY INT, V64, P92, DOI 10.1046/j.1523-1755.2003.00045.x
NR 56
TC 138
Z9 143
U1 0
U2 7
PU OXFORD UNIV PRESS INC
PI CARY
PA JOURNALS DEPT, 2001 EVANS RD, CARY, NC 27513 USA
SN 1078-0998
EI 1536-4844
J9 INFLAMM BOWEL DIS
JI Inflamm. Bowel Dis.
PD JAN
PY 2004
VL 10
IS 1
BP 55
EP 60
DI 10.1097/00054725-200401000-00009
PG 6
WC Gastroenterology & Hepatology
WE Science Citation Index Expanded (SCI-EXPANDED)
SC Gastroenterology & Hepatology
GA 758JL
UT WOS:000187630900009
PM 15058528
OA Bronze
DA 2024-01-22
ER

PT J
AU Lémann, M
AF Lemann, M.
TI Review article:: can post-operative recurrence in Crohn's disease be
   prevented?
SO ALIMENTARY PHARMACOLOGY & THERAPEUTICS
LA English
DT Review
ID CONTROLLED CLINICAL-TRIAL; PLACEBO-CONTROLLED TRIAL; DOUBLE-BLIND;
   MESALAMINE; RESECTION; PROPHYLAXIS; RELAPSE; MAINTENANCE; BUDESONIDE;
   MESALAZINE
AB The decision regarding prophylactic treatment after surgery in Crohn's disease (CD) requires a good estimation of the risk of recurrence. It is also important to consider the consequences of recurrence for the patient, and the risks and benefits of treatment, bearing in mind that it will be given over a long period.
   Several drugs have been tried to decrease the risk of recurrence. Corticosteroids and budesonide have proved to be ineffective. Mesalazine has significant efficacy in some, but not all trials, and a meta-analysis has established that it decreases the absolute risk by 10-15% after 1-2 years. Mercaptopurine seemed to be effective in a recent study. Metronidazole and ornidazole have significant efficacy, but cannot be tolerated for long periods. Probiotics represent a new approach, but evidence for their efficacy in CD is still lacking.
   In the past, the strategy was to give no treatment until clinical recurrence. Another approach is to give no treatment, and then to treat the patient according to severity of endoscopic recurrence. Alternative strategies include treating all patients with mesalazine until either severe endoscopic or clinical recurrence occurs, and then to use azathioprine/mercaptopurine, or to give azathioprine/mercaptopurine immediately, especially in high-risk patients.
C1 Hop St Louis, Serv Gastroenterol, F-75010 Paris, France.
C3 Assistance Publique Hopitaux Paris (APHP); Universite Paris Cite;
   Hopital Universitaire Saint-Louis - APHP
RP Lémann, M (通讯作者)，Hop St Louis, Serv Gastroenterol, 1 Ave Claude Vellefaux, F-75010 Paris, France.
EM marc@lemann.com
CR [Anonymous], DIG LIVER DIS S1
   Ardizzone S, 2004, GASTROENTEROLOGY, V127, P730, DOI 10.1053/j.gastro.2004.06.051
   Belluzzi A, 1997, GASTROENTEROLOGY, V112, pA930
   BRIGNOLA C, 1995, GASTROENTEROLOGY, V108, P345, DOI 10.1016/0016-5085(95)90059-4
   Camma C, 1997, GASTROENTEROLOGY, V113, P1465, DOI 10.1053/gast.1997.v113.pm9352848
   Campieri M, 2000, GASTROENTEROLOGY, V118, pA781, DOI 10.1016/S0016-5085(00)85267-1
   CAPRILLI R, 1994, ALIMENT PHARM THER, V8, P35
   Caprilli R, 2003, ALIMENT PHARM THER, V17, P517, DOI 10.1046/j.1365-2036.2003.01462.x
   Colombel JF, 2001, GUT, V49, P42, DOI 10.1136/gut.49.1.42
   Cottone M, 2003, ALIMENT PHARM THER, V17, P38, DOI 10.1046/j.1365-2036.17.s2.12.x
   COTTONE M, 1994, GASTROENTEROLOGY, V106, P643, DOI 10.1016/0016-5085(94)90697-1
   Cottone M, 2000, GASTROENTEROLOGY, V119, P597, DOI 10.1053/gast.2000.16153
   Ewe K, 1999, EUR J GASTROEN HEPAT, V11, P277, DOI 10.1097/00042737-199903000-00011
   Florent C, 1996, EUR J GASTROEN HEPAT, V8, P229, DOI 10.1097/00042737-199603000-00008
   Hanauer SB, 2004, GASTROENTEROLOGY, V127, P723, DOI 10.1053/j.gastro.2004.06.002
   Hellers G, 1999, GASTROENTEROLOGY, V116, P294, DOI 10.1016/S0016-5085(99)70125-3
   Korelitz B, 1998, GASTROENTEROLOGY, V114, pA1011, DOI 10.1016/S0016-5085(98)84115-2
   Lochs H, 2000, GASTROENTEROLOGY, V118, P264, DOI 10.1016/S0016-5085(00)70208-3
   Marteau P, 2006, GUT, V55, P842, DOI 10.1136/gut.2005.076604
   MCLEOD RS, 1995, GASTROENTEROLOGY, V109, P404, DOI 10.1016/0016-5085(95)90327-5
   Papi C, 2000, ALIMENT PHARM THERAP, V14, P1419, DOI 10.1046/j.1365-2036.2000.00867.x
   Prantera C, 2002, GUT, V51, P405, DOI 10.1136/gut.51.3.405
   Rutgeerts P, 2005, GASTROENTEROLOGY, V128, P856, DOI 10.1053/j.gastro.2005.01.010
   RUTGEERTS P, 1995, GASTROENTEROLOGY, V108, P1617, DOI 10.1016/0016-5085(95)90121-3
   RUTGEERTS P, 1990, GASTROENTEROLOGY, V99, P956, DOI 10.1016/0016-5085(90)90613-6
   Sandborn WJ, 2004, GASTROENTEROLOGY, V127, P990, DOI 10.1053/j.gastro.2004.07.037
   Sutherland LR, 1997, GASTROENTEROLOGY, V112, P1069, DOI 10.1016/S0016-5085(97)70117-3
   SUTHERLAND LR, 1990, GASTROENTEROLOGY, V98, P1123, DOI 10.1016/0016-5085(90)90324-T
   Travis SPL, 2006, GUT, V55, DOI 10.1136/gut.2005.081950b
   Van Gossum A, 2005, GASTROENTEROLOGY, V128, pA17
   Viscido A, 1999, ITAL J GASTROENTEROL, V31, P274
   WILLIAMS JG, 1991, BRIT J SURG, V78, P10, DOI 10.1002/bjs.1800780106
   Yamamoto T, 2000, BRIT J SURG, V87, P398, DOI 10.1046/j.1365-2168.2000.01443.x
NR 33
TC 30
Z9 31
U1 0
U2 2
PU WILEY
PI HOBOKEN
PA 111 RIVER ST, HOBOKEN 07030-5774, NJ USA
SN 0269-2813
EI 1365-2036
J9 ALIMENT PHARM THER
JI Aliment. Pharmacol. Ther.
PD OCT
PY 2006
VL 24
SU 3
BP 22
EP 28
DI 10.1111/j.1365-2036.2006.03055.x
PG 7
WC Gastroenterology & Hepatology; Pharmacology & Pharmacy
WE Science Citation Index Expanded (SCI-EXPANDED)
SC Gastroenterology & Hepatology; Pharmacology & Pharmacy
GA 096KC
UT WOS:000241375000005
PM 16961740
OA Bronze
DA 2024-01-22
ER

PT J
AU Lundquist, LR
   Rasmussen, B
   Waldorff, FB
   Wehberg, S
   Kjeldsen, J
   Haastrup, P
AF Lundquist, Lasse R.
   Rasmussen, Bjorn
   Waldorff, Frans Boch
   Wehberg, Sonja
   Kjeldsen, Jens
   Haastrup, Peter
TI Predictors of health-related quality of life in patients with Crohn's
   disease receiving biological therapy
SO SCANDINAVIAN JOURNAL OF GASTROENTEROLOGY
LA English
DT Article
DE Health-related quality of life; Crohn's disease; biological treatment;
   Harvey Bradshaw index; short health scale; clinical activity indices;
   epidemiology
ID INFLAMMATORY-BOWEL-DISEASE; IMPACT; SCALE; PAIN
AB Background and Aim Health-related quality of life (HRQoL) is impaired in patients with Crohn's disease (CD). This study aimed to identify the impact of clinical disease activity on HRQoL in CD patients treated with biological agents. Methods Patients with moderate to severe active CD treated with biological agents in Denmark were included from 2016-2018. Disease related symptoms were assessed via the Harvey Bradshaw Index. HRQoL was measured on the Short Health Scale (SHS). Multivariable linear regression models were conducted separately for each SHS item and average SHS score stratified for sex, adjusting for clinical manifestation and age. Results In total, 1,181 CD patients were included. The mean age was 33 years and 56% were women. Abdominal pain (range of regression coefficients 1.18-1.42), number of liquid stools (0.33-0.58), and the appearance of a new rectal fistula (0.91-1.32) affected all domains in the SHS negatively for men and women. Arthralgia (0.47-0.67) and abdominal mass (0.54-0.62) affected 4 out of 5 items on SHS negatively for women and men, respectively. Female sex was found a predictor of lower HRQoL across all SHS items, whereas age and fistulizing disease, as phenotype, were not associated with lower HRQoL. Conclusions Abdominal pain, number of liquid stools, a new rectal fistula, arthralgia for women, clinically assessed abdominal mass for men as well as female sex, were all found to be predictors of decreased HRQoL.
C1 [Lundquist, Lasse R.; Rasmussen, Bjorn; Waldorff, Frans Boch; Wehberg, Sonja; Haastrup, Peter] Univ Southern Denmark, Dept Publ Hlth, Res Unit Gen Practice, Odense, Denmark.
   [Waldorff, Frans Boch] Univ Copenhagen, Dept Publ Hlth, Sect Gen Practice, Copenhagen, Denmark.
   [Kjeldsen, Jens] Odense Univ Hosp, Dept Med Gastroenterol S, Odense, Denmark.
   [Kjeldsen, Jens] Univ Southern Denmark, Dept Clin Res, Res Unit Med Gastroenterol, Odense, Denmark.
C3 University of Southern Denmark; University of Copenhagen; University of
   Southern Denmark; Odense University Hospital; University of Southern
   Denmark
RP Lundquist, LR (通讯作者)，Univ Southern Denmark, Dept Publ Hlth, Res Unit Gen Practice, Odense, Denmark.
EM lasserlundquist@gmail.com
OI Waldorff, Frans Boch/0000-0002-7859-633X; Lundquist,
   Lasse/0000-0001-8013-505X; Kjeldsen, Jens/0000-0001-8148-6572; Haastrup,
   Peter/0000-0001-7265-743X; Wehberg, Sonja/0000-0003-1503-2649;
   Rasmussen, Bjorn/0000-0003-2175-6563
FU Research Unit of General Practice, Odense, Denmark
FX This study was funded by the Research Unit of General Practice, Odense,
   Denmark.
CR BIOIBD, 2021, NAT ANN REP 2017 201
   BIOIBD, NAT ANN REP 2016 201
   Bojic D, 2017, J CROHNS COLITIS, V11, pS576, DOI 10.1093/ecco-jcc/jjw187
   Burisch J, 2014, J CROHNS COLITIS, V8, P1030, DOI 10.1016/j.crohns.2014.01.028
   Casellas F, 2005, AM J GASTROENTEROL, V100, P2737, DOI 10.1111/j.1572-0241.2005.00360.x
   Casellas F, 2005, INFLAMM BOWEL DIS, V11, P488, DOI 10.1097/01.MIB.0000159661.55028.56
   Casellas F, 2017, DIGEST LIVER DIS, V49, P152, DOI 10.1016/j.dld.2016.09.009
   Christiansen T, 2002, HEALTH POLICY, V59, P107, DOI 10.1016/S0168-8510(01)00201-9
   European Medicine Agency, 2016, GUID DEV NEW MED PRO
   Gibson PR, 2007, J GASTROEN HEPATOL, V22, P1306, DOI 10.1111/j.1440-1746.2007.04930.x
   Haapamäki J, 2009, QUAL LIFE RES, V18, P961, DOI 10.1007/s11136-009-9514-y
   Harland NJ, 2015, PHYSIOTHERAPY, V101, P50, DOI 10.1016/j.physio.2014.06.004
   HARVEY RF, 1980, LANCET, V1, P514
   Huppertz-Hauss G, 2016, INFLAMM BOWEL DIS, V22, P1679, DOI 10.1097/MIB.0000000000000806
   KKP) TDNCR, RKKP RES ACC
   Knowles SR, 2018, INFLAMM BOWEL DIS, V24, P742, DOI 10.1093/ibd/izx100
   Larsen L, 2016, CLIN EPIDEMIOL, V8, P607, DOI 10.2147/CLEP.S99478
   Lesage AC, 2011, CLIN RES HEPATOL GAS, V35, P117, DOI 10.1016/j.gcb.2009.08.015
   Moradkhani A, 2013, J CROHNS COLITIS, V7, P467, DOI 10.1016/j.crohns.2012.07.012
   Ng SC, 2017, LANCET, V390, P2769, DOI 10.1016/S0140-6736(17)32448-0
   Palm O, 2005, J RHEUMATOL, V32, P1755
   Perera LP, 2018, DIGEST DIS SCI, V63, P1787, DOI 10.1007/s10620-018-5076-6
   Petrak F, 2001, SCAND J GASTROENTERO, V36, P375, DOI 10.1080/003655201300051171
   Peyrin-Biroulet L, 2015, AM J GASTROENTEROL, V110, P1324, DOI 10.1038/ajg.2015.233
   RADS, BAGGR DYR LAEG TIL B
   Rasmussen B, 2020, SCAND J GASTROENTERO, V55, P656, DOI 10.1080/00365521.2020.1768282
   Siegel CA, 2018, GUT, V67, P244, DOI 10.1136/gutjnl-2016-312648
   Stjernman H, 2008, INFLAMM BOWEL DIS, V14, P47, DOI 10.1002/ibd.20255
   Tabibian A, 2015, DIGEST DIS SCI, V60, P1366, DOI 10.1007/s10620-014-3471-1
   van der Have M, 2015, INFLAMM BOWEL DIS, V21, P369, DOI 10.1097/MIB.0000000000000278
   Walsh AJ, 2016, NAT REV GASTRO HEPAT, V13, P567, DOI 10.1038/nrgastro.2016.128
   Williet N, 2017, J CROHNS COLITIS, V11, P165, DOI 10.1093/ecco-jcc/jjw145
   Williet N, 2014, CLIN GASTROENTEROL H, V12, P1246, DOI 10.1016/j.cgh.2014.02.016
NR 33
TC 3
Z9 3
U1 0
U2 0
PU TAYLOR & FRANCIS LTD
PI ABINGDON
PA 2-4 PARK SQUARE, MILTON PARK, ABINGDON OR14 4RN, OXON, ENGLAND
SN 0036-5521
EI 1502-7708
J9 SCAND J GASTROENTERO
JI Scand. J. Gastroenterol.
PD DEC 2
PY 2021
VL 56
IS 12
BP 1434
EP 1441
DI 10.1080/00365521.2021.1974086
EA SEP 2021
PG 8
WC Gastroenterology & Hepatology
WE Science Citation Index Expanded (SCI-EXPANDED)
SC Gastroenterology & Hepatology
GA XD9QK
UT WOS:000695336300001
PM 34493132
DA 2024-01-22
ER

PT J
AU Takenaka, K
   Kawamoto, A
   Hibiya, S
   Suzuki, K
   Fujii, T
   Motobayashi, M
   Shimizu, H
   Nagahori, M
   Saito, E
   Okamoto, R
   Watanabe, M
   Ohtsuka, K
AF Takenaka, Kento
   Kawamoto, Ami
   Hibiya, Shuji
   Suzuki, Kohei
   Fujii, Toshimitsu
   Motobayashi, Maiko
   Shimizu, Hiromichi
   Nagahori, Masakazu
   Saito, Eiko
   Okamoto, Ryuichi
   Watanabe, Mamoru
   Ohtsuka, Kazuo
TI Higher concentrations of cytokine blockers are needed to obtain small
   bowel mucosal healing during maintenance therapy in Crohn's disease
SO ALIMENTARY PHARMACOLOGY & THERAPEUTICS
LA English
DT Article
ID MAGNETIC-RESONANCE ENTEROGRAPHY; SMALL-INTESTINE; ASSOCIATION;
   USTEKINUMAB; REMISSION
AB Background Several studies have reported a positive correlation between serum drug concentrations and endoscopic remission in patients with Crohn's disease. Aim To examine the association between the concentrations of cytokine blockers (infliximab, adalimumab and ustekinumab) and endoscopic remission of small bowel lesions. Method This was a cross-sectional study conducted at a single tertiary referral centre. Patients with Crohn's disease who received maintenance cytokine blocker therapy were recruited from April 2018 to May 2020. We performed balloon-assisted enteroscopy and collected serum samples to measure drug concentrations. The primary endpoint was the relationship between the concentrations of cytokine blockers and endoscopic remission in the small bowel. Results We enrolled 143 patients, 66, 44 and 33 of whom were receiving infliximab, adalimumab and ustekinumab, respectively. Enteroscopic findings showed that the rate of endoscopic remission of small bowel lesions was significantly lower than that of colonic lesions (P < 0.01). For each agent, the mean drug concentration in patients exhibiting endoscopic remission in the small bowel was higher than that observed in patients with endoscopic remission in the colon (but not in the small bowel) or with any active disease (either in the small bowel, colon or both). Patients with infliximab, adalimumab and ustekinumab concentrations >5, 14 and 4 mu g/mL were nearly 5.3-, 9.4- and 14.7-times more likely to exhibit endoscopic remission of the small bowel, respectively. Conclusions Cytokine blocker treatment was less efficacious for small bowel inflammation than colonic inflammation. Higher serum concentrations were needed to achieve endoscopic remission of small bowel lesions.
C1 [Takenaka, Kento; Kawamoto, Ami; Hibiya, Shuji; Suzuki, Kohei; Fujii, Toshimitsu; Motobayashi, Maiko; Shimizu, Hiromichi; Nagahori, Masakazu; Saito, Eiko; Okamoto, Ryuichi] Tokyo Med & Dent Univ, Dept Gastroenterol & Hepatol, Tokyo, Japan.
   [Takenaka, Kento; Hibiya, Shuji; Suzuki, Kohei; Ohtsuka, Kazuo] Tokyo Med & Dent Univ Hosp, Endoscop Unit, Tokyo, Japan.
   [Watanabe, Mamoru] Tokyo Med & Dent Univ, TMDU Adv Res Inst, Tokyo, Japan.
C3 Tokyo Medical & Dental University (TMDU); Tokyo Medical & Dental
   University (TMDU); Tokyo Medical & Dental University (TMDU)
RP Takenaka, K (通讯作者)，Tokyo Med & Dent Univ, Dept Gastroenterol & Hepatol, Bunkyo Ku, 1-5-45 Yushima, Tokyo 1138519, Japan.; Ohtsuka, K (通讯作者)，Tokyo Med & Dent Univ Hosp, Endoscop Unit, Bunkyo Ku, 1-5-45 Yushima, Tokyo 1138519, Japan.
EM ktakenaka.gast@tmd.ac.jp; kohtsuka.gast@tmd.ac.jp
RI Ohtsuka, Kazuo/AAA-5139-2021; Okamoto, Ryuichi/I-1130-2019; Watanabe,
   Mamoru/AHE-0489-2022; Nagahori, Masakazu/HRA-6764-2023
OI Okamoto, Ryuichi/0000-0002-7047-571X; Fujii,
   Toshimitsu/0000-0003-3048-7270; Hibiya, Shuji/0000-0001-8823-7755;
   Suzuki, Kohei/0000-0003-4999-9575; Motobayashi,
   Maiko/0000-0003-2523-0243; NAGAHORI, MASAKAZU/0000-0002-5323-7058;
   Kawamoto, Ami/0000-0002-8549-4999
CR Battat R, 2017, CLIN GASTROENTEROL H, V15, P1427, DOI 10.1016/j.cgh.2017.03.032
   Baumgart DC, 2012, LANCET, V380, P1590, DOI 10.1016/S0140-6736(12)60026-9
   Colombel JF, 2007, GASTROENTEROLOGY, V132, P52, DOI 10.1053/j.gastro.2006.11.041
   D'Haens G, 2008, LANCET, V371, P660, DOI 10.1016/S0140-6736(08)60304-9
   Feagan BG, 2016, NEW ENGL J MED, V375, P1946, DOI 10.1056/NEJMoa1602773
   Feuerstein JD, 2017, GASTROENTEROLOGY, V153, P827, DOI 10.1053/j.gastro.2017.07.032
   Hanauer SB, 2002, LANCET, V359, P1541, DOI 10.1016/S0140-6736(02)08512-4
   Mowat AM, 2014, NAT REV IMMUNOL, V14, P667, DOI 10.1038/nri3738
   Neurath MF, 2014, NAT REV IMMUNOL, V14, P329, DOI 10.1038/nri3661
   Ordás I, 2014, GASTROENTEROLOGY, V146, P374, DOI 10.1053/j.gastro.2013.10.055
   Papamichael K, 2019, CLIN GASTROENTEROL H, V17, P1655, DOI 10.1016/j.cgh.2019.03.037
   Peyrin-Biroulet L, 2011, J CROHNS COLITIS, V5, P477, DOI 10.1016/j.crohns.2011.06.009
   Peyrin-Biroulet L, 2010, AM J GASTROENTEROL, V105, P289, DOI 10.1038/ajg.2009.579
   Rivière P, 2021, AM J GASTROENTEROL, V116, P134, DOI 10.14309/ajg.0000000000000834
   Rutgeerts P, 2018, GASTROENTEROLOGY, V155, P1045, DOI 10.1053/j.gastro.2018.06.035
   Samuel S, 2012, CLIN GASTROENTEROL H, V10, P1253, DOI 10.1016/j.cgh.2012.03.026
   Sandborn WJ, 2002, GASTROENTEROLOGY, V122, P512, DOI 10.1053/gast.2002.31072
   Satsangi J, 2006, GUT, V55, P749, DOI 10.1136/gut.2005.082909
   Takenaka K, 2020, CLIN GASTROENTEROL H, V18, P1545, DOI 10.1016/j.cgh.2019.08.024
   Takenaka K, 2018, AM J GASTROENTEROL, V113, P283, DOI 10.1038/ajg.2017.464
   Takenaka K, 2015, INFLAMM BOWEL DIS, V21, P1832, DOI 10.1097/MIB.0000000000000449
   Takenaka K, 2014, GASTROENTEROLOGY, V147, P334, DOI 10.1053/j.gastro.2014.04.008
   Tracey D, 2008, PHARMACOL THERAPEUT, V117, P244, DOI 10.1016/j.pharmthera.2007.10.001
   Turner D, 2021, GASTROENTEROLOGY, V160, P1570, DOI 10.1053/j.gastro.2020.12.031
NR 24
TC 9
Z9 9
U1 0
U2 1
PU WILEY
PI HOBOKEN
PA 111 RIVER ST, HOBOKEN 07030-5774, NJ USA
SN 0269-2813
EI 1365-2036
J9 ALIMENT PHARM THER
JI Aliment. Pharmacol. Ther.
PD OCT
PY 2021
VL 54
IS 8
BP 1052
EP 1060
DI 10.1111/apt.16551
EA JUL 2021
PG 9
WC Gastroenterology & Hepatology; Pharmacology & Pharmacy
WE Science Citation Index Expanded (SCI-EXPANDED)
SC Gastroenterology & Hepatology; Pharmacology & Pharmacy
GA UV4RU
UT WOS:000678691300001
PM 34323301
DA 2024-01-22
ER

PT J
AU Xiong, SS
   Whitehurst, CE
   Li, L
   Heo, GS
   Lai, CW
   Jain, U
   Muegge, BD
   Espenschied, ST
   Musich, RJ
   Chen, MH
   Liu, YJ
   Liu, TC
   Stappenbeck, TS
AF Xiong, Shanshan
   Whitehurst, Charles E.
   Li, Li
   Heo, Gyu Seong
   Lai, Chin-Wen
   Jain, Umang
   Muegge, Brian D.
   Espenschied, Scott T.
   Musich, Ryan J.
   Chen, Minhu
   Liu, Yongjian
   Liu, Ta-Chiang
   Stappenbeck, Thaddeus S.
TI Reverse translation approach generates a signature of penetrating
   fibrosis in Crohn's disease that is associated with anti-TNF response
SO GUT
LA English
DT Article
DE inflammatory bowel disease; fibrosis; Crohn's disease; imaging; mucosal
   injury
ID INTESTINAL FIBROSIS; ADIPOSE-TISSUE; INFLAMMATION; FIBROBLASTS; FAT;
   ADIPOKINES; THERAPY; MODELS
AB Objective Fibrosis is a common feature of Crohn's disease (CD) which can involve the mesenteric fat. However, the molecular signature of this process remains unclear. Our goal was to define the transcriptional signature of mesenteric fibrosis in CD subjects and to model mesenteric fibrosis in mice to improve our understanding of CD pathogenesis. Design We performed histological and transcriptional analysis of fibrosis in CD samples. We modelled a CD-like fibrosis phenotype by performing repeated colonic biopsies in mice and analysed the model by histology, type I collagen-targeted positron emission tomography (PET) and global gene expression. We generated a gene set list of essential features of mesenteric fibrosis and compared it to mucosal biopsy datasets from inflammatory bowel disease patients to identify a refined gene set that correlated with clinical outcomes. Results Mesenteric fibrosis in CD was interconnected to areas of fibrosis in all layers of the intestine, defined as penetrating fibrosis. We found a transcriptional signature of differentially expressed genes enriched in areas of the mesenteric fat of CD subjects with high levels of fibrosis. Mice subjected to repeated colonic biopsies showed penetrating fibrosis as shown by histology, PET imaging and transcriptional analysis. Finally, we composed a composite 24-gene set list that was linked to inflammatory fibroblasts and correlated with treatment response. Conclusion We linked histopathological and molecular features of CD penetrating fibrosis to a mouse model of repeated biopsy injuries. This experimental system provides an innovative approach for functional investigations of underlying profibrotic mechanisms and therapeutic concepts in CD.
C1 [Xiong, Shanshan; Chen, Minhu] Sun Yat Sen Univ, Dept Gastroenterol, Affiliated Hosp 1, Guangzhou, Peoples R China.
   [Whitehurst, Charles E.] Boehringer Ingelheim Pharmaceut Inc, Dept Immunol & Resp Dis Res, Ridgefield, CT USA.
   [Li, Li] Boehringer Ingelheim Pharmaceut Inc, Dept Global Computat Biol & Digital Sci, Ridgefield, CT USA.
   [Heo, Gyu Seong; Lai, Chin-Wen; Jain, Umang; Muegge, Brian D.; Liu, Yongjian] Washington Univ, St Louis, MO 63110 USA.
   [Espenschied, Scott T.; Musich, Ryan J.; Stappenbeck, Thaddeus S.] Cleveland Clin, Inflammat & Immun, Cleveland, OH USA.
   [Liu, Ta-Chiang] Washington Univ, Dept Pathol & Immunol, Sch Med, St Louis, MO USA.
C3 Sun Yat Sen University; Boehringer Ingelheim; Boehringer Ingelheim;
   Washington University (WUSTL); Cleveland Clinic Foundation; Washington
   University (WUSTL)
RP Stappenbeck, TS (通讯作者)，Cleveland Clin Fdn, Inflammat & Immun, Cleveland, OH 44195 USA.
EM stappet@ccf.org
OI Whitehurst, Charles/0000-0003-3112-5458; Espenschied, Scott
   T./0000-0001-8885-7532; Xiong, Shanshan/0000-0003-1229-4600; Heo, Gyu
   Seong/0000-0001-6200-4742; Muegge, Brian/0000-0002-0044-3704; Liu,
   Ta-Chiang/0000-0002-2800-9360
FU Boehringer Ingelheim [1R01DK125296, 1R01DK124274, 1R01DK122790,
   1R01AT009741]; Helmsley Charitable Foundation
FX This work was funded by Boehringer Ingelheim. T--CL was funded by
   1R01DK125296 and 1R01DK124274. TS was additionally funded by
   1R01DK122790 and 1R01AT009741. T-CL and TS were also funded by Helmsley
   Charitable Foundation.
CR Arijs I, 2018, GUT, V67, P43, DOI 10.1136/gutjnl-2016-312293
   Arijs I, 2009, PLOS ONE, V4, DOI 10.1371/journal.pone.0007984
   Baues M, 2017, ADV DRUG DELIVER REV, V121, P9, DOI 10.1016/j.addr.2017.10.013
   Baumgart DC, 2012, LANCET, V380, P1590, DOI 10.1016/S0140-6736(12)60026-9
   Bhowmick NA, 2004, NATURE, V432, P332, DOI 10.1038/nature03096
   Biffi G, 2021, PHYSIOL REV, V101, P147, DOI 10.1152/physrev.00048.2019
   Chen YJ, 2018, INFLAMM BOWEL DIS, V24, P2183, DOI 10.1093/ibd/izy115
   Désogère P, 2017, J NUCL MED, V58, P1991, DOI 10.2967/jnumed.117.193532
   Désogère P, 2017, SCI TRANSL MED, V9, DOI 10.1126/scitranslmed.aaf4696
   Fink C, 2012, INFLAMM BOWEL DIS, V18, P1550, DOI 10.1002/ibd.22893
   Geboes K., 2003, INFLAMM BOWEL DIS, V4, P255
   Gonçalves P, 2015, INFLAMM BOWEL DIS, V21, P453, DOI 10.1097/MIB.0000000000000209
   Ha CWY, 2020, CELL, V183, P666, DOI 10.1016/j.cell.2020.09.009
   Heo GS, 2019, CIRC RES, V124, P881, DOI 10.1161/CIRCRESAHA.118.314030
   Hewitt SM, 2008, ARCH PATHOL LAB MED, V132, P1929, DOI 10.1043/1543-2165-132.12.1929
   Jain U, 2021, SCIENCE, V371, P1154, DOI 10.1126/science.abd0919
   Jain U, 2018, CELL HOST MICROBE, V24, P353, DOI 10.1016/j.chom.2018.07.019
   Kaiko GE, 2019, SCI TRANSL MED, V11, DOI 10.1126/scitranslmed.aat0852
   Kredel LI, 2013, GUT, V62, P852, DOI 10.1136/gutjnl-2011-301424
   Kredel L, 2014, CURR OPIN GASTROEN, V30, P559, DOI 10.1097/MOG.0000000000000116
   Li XH, 2018, RADIOLOGY, V287, P494, DOI 10.1148/radiol.2017171221
   Lim H, 2016, ARCH PHARM RES, V39, P1021, DOI 10.1007/s12272-016-0787-8
   Liu TC, 2018, J CLIN INVEST, V128, P5110, DOI 10.1172/JCI120453
   Manieri NA, 2015, J CLIN INVEST, V125, P3606, DOI 10.1172/JCI81423
   Manieri NA, 2012, GASTROENTEROLOGY, V143, P110, DOI 10.1053/j.gastro.2012.03.037
   Martin JC, 2019, CELL, V178, P1493, DOI 10.1016/j.cell.2019.08.008
   Miyoshi H, 2012, SCIENCE, V338, P108, DOI 10.1126/science.1223821
   Montesi SB, 2019, AM J RESP CRIT CARE, V200, P258, DOI 10.1164/rccm.201903-0503LE
   Montesi SB, 2019, J CLIN INVEST, V129, P24, DOI 10.1172/JCI122132
   Pap T, 2020, SEMIN CELL DEV BIOL, V101, P140, DOI 10.1016/j.semcdb.2019.12.006
   Randolph GJ, 2016, AM J PATHOL, V186, P3066, DOI 10.1016/j.ajpath.2016.07.026
   Rieder F, 2017, GASTROENTEROLOGY, V152, P340, DOI 10.1053/j.gastro.2016.09.047
   Rieder F, 2012, AM J PHYSIOL-GASTR L, V303, pG786, DOI 10.1152/ajpgi.00059.2012
   Rivera ED, 2019, INFLAMM BOWEL DIS, V25, P226, DOI 10.1093/ibd/izy201
   Seno H, 2009, P NATL ACAD SCI USA, V106, P256, DOI 10.1073/pnas.0803343106
   Shakhnovich V, 2018, CTS-CLIN TRANSL SCI, V11, P98, DOI 10.1111/cts.12538
   SHEEHAN AL, 1992, BRIT J SURG, V79, P955, DOI 10.1002/bjs.1800790934
   Shelley-Fraser G, 2012, HISTOPATHOLOGY, V60, P1034, DOI 10.1111/j.1365-2559.2011.03911.x
   Shibutani M, 2000, LAB INVEST, V80, P199, DOI 10.1038/labinvest.3780023
   Sing T, 2005, BIOINFORMATICS, V21, P3940, DOI 10.1093/bioinformatics/bti623
   Smillie CS, 2019, CELL, V178, P714, DOI 10.1016/j.cell.2019.06.029
   Stappenbeck TS, 2002, METHOD ENZYMOL, V356, P167
   Sura R, 2011, ALIMENT PHARM THER, V33, P930, DOI 10.1111/j.1365-2036.2011.04605.x
   Van Kruiningen HJ, 2008, GUT, V57, P1
   VanDussen KL, 2018, GASTROENTEROLOGY, V155, P815, DOI 10.1053/j.gastro.2018.05.028
   Weidinger C, 2018, FRONT IMMUNOL, V9, DOI 10.3389/fimmu.2018.01974
   Weidinger C, 2018, CURR OPIN GASTROEN, V34, P183, DOI 10.1097/MOG.0000000000000445
   West NR, 2017, NAT MED, V23, P579, DOI 10.1038/nm.4307
   Wirtz S, 2017, NAT PROTOC, V12, P1295, DOI 10.1038/nprot.2017.044
NR 49
TC 9
Z9 9
U1 1
U2 8
PU BMJ PUBLISHING GROUP
PI LONDON
PA BRITISH MED ASSOC HOUSE, TAVISTOCK SQUARE, LONDON WC1H 9JR, ENGLAND
SN 0017-5749
EI 1468-3288
J9 GUT
JI Gut
PD JUL
PY 2022
VL 71
IS 7
BP 1289
EP 1301
DI 10.1136/gutjnl-2020-323405
EA JUL 2021
PG 13
WC Gastroenterology & Hepatology
WE Science Citation Index Expanded (SCI-EXPANDED)
SC Gastroenterology & Hepatology
GA 2B2BX
UT WOS:000728862100001
PM 34261752
DA 2024-01-22
ER

PT J
AU El-Matary, W
   Otley, A
   Critch, J
   Abou-Setta, AM
AF El-Matary, Wael
   Otley, Anthony
   Critch, Jeff
   Abou-Setta, Ahmed M.
TI Enteral Feeding Therapy for Maintaining Remission in Crohn's Disease: A
   Systematic Review
SO JOURNAL OF PARENTERAL AND ENTERAL NUTRITION
LA English
DT Review
DE enteral nutrition; Crohn's disease; colitis; inflammatory bowel disease
ID INFLAMMATORY-BOWEL-DISEASE; ELEMENTAL DIET; NUTRITIONAL THERAPY;
   MAINTENANCE TREATMENT; CONTROLLED-TRIAL; POLYMERIC DIET; CHILDREN;
   RECURRENCE; EFFICACY; 6-MERCAPTOPURINE
AB Background: The efficacy of enteral nutrition (EN) for maintaining remission in patients with inactive Crohn's disease (CD) is unclear. The aim of this article was to systematically identify, review, and critically appraise the evidence on efficacy of EN in maintaining medically induced remission in CD. Materials and Methods: Several databases were searched from inception to April 2015 for relevant citations of published randomized controlled trials and nonrandomized cohort studies. Two reviewers independently selected studies for inclusion and assessed study quality and risk of bias. The primary outcome was relapse rate in patients with inactive CD who have been in medically induced remission and subsequently started or maintained on EN. Results: Twelve studies (1169 patients, including 95 children) fulfilled the inclusion criteria. As the included studies were significantly heterogeneous, a meta-analysis was not performed. Eleven studies showed that EN was either better than, or as effective as, the comparator in maintaining remission in patients with inactive CD. No major EN-related adverse events were reported. Only 1 adult randomized controlled trial (n = 51), with low risk of bias, compared EN with regular diet and found a relapse rate of 34% in the EN group versus 64% in the control group (P < .01) after a mean follow-up of 11.9 months. Conclusions: EN is more effective than regular diet and as effective as some medications in maintaining remission for patients with inactive CD. Large, properly designed randomized controlled studies of sufficient duration are required to confirm this conclusion for EN versus individual medications.
C1 [El-Matary, Wael] Univ Manitoba, Coll Med, Sect Pediat Gastroenterol, Winnipeg, MB, Canada.
   [El-Matary, Wael] Univ Manitoba, Coll Med, Childrens Hosp, Res Inst Manitoba,Dept Pediat, Winnipeg, MB, Canada.
   [Otley, Anthony] Dalhousie Univ, Dept Pediat, Div Gastroenterol & Nutr, Halifax, NS, Canada.
   [Critch, Jeff] Mem Univ Newfoundland, Dept Pediat, St John, NF, Canada.
   [Abou-Setta, Ahmed M.] Univ Manitoba, Coll Med, George & Fay Yee Ctr Healthcare Innovat, Winnipeg, MB, Canada.
C3 University of Manitoba; University of Manitoba; Children's Hospital
   Research Institute of Manitoba; Dalhousie University; Memorial
   University Newfoundland; University of Manitoba
RP El-Matary, W (通讯作者)，Univ Manitoba, Coll Med, Sect Pediat Gastroenterol, Dept Pediat,Fac Hlth Sci, Winnipeg, MB R3A 1S1, Canada.
EM welmatary@hsc.mb.ca
RI Critch, Jeff/JDC-1299-2023
OI Otley, Anthony/0000-0002-7371-9302; EL-MATARY, WAEL/0000-0001-6417-7583
FU Children's Hospital Research Institute of Manitoba; Children's Hospital
   Foundation of Manitoba
FX Wael El-Matary's research program is supported by a grant from the
   Children's Hospital Research Institute of Manitoba and the Children's
   Hospital Foundation of Manitoba.
CR Ahmed T, 2011, GUT, V60, P553, DOI 10.1136/gut.2010.221705
   Akobeng AK, 2007, COCHRANE DB SYST REV, V3
   [Anonymous], ASSESSING RISK BIAS
   Baumgart DC, 2012, LANCET, V380, P1590, DOI 10.1016/S0140-6736(12)60026-9
   BEATTIE RM, 1994, ALIMENT PHARM THERAP, V8, P609
   BELLI DC, 1988, GASTROENTEROLOGY, V94, P603, DOI 10.1016/0016-5085(88)90230-2
   Benchimol EI, 2011, INFLAMM BOWEL DIS, V17, P423, DOI 10.1002/ibd.21349
   Blumberg RS, 2009, DIGEST DIS, V27, P455, DOI 10.1159/000235851
   Borrelli O, 2006, CLIN GASTROENTEROL H, V4, P744, DOI 10.1016/j.cgh.2006.03.010
   Bousvaros A, 2006, INFLAMM BOWEL DIS, V12, P885, DOI 10.1097/01.mib.0000228358.25364.8b
   Critch J, 2012, J PEDIATR GASTR NUTR, V54, P298, DOI 10.1097/MPG.0b013e318235b397
   Dulai PS, 2014, CLIN GASTROENTEROL H, V12, P1443, DOI 10.1016/j.cgh.2014.01.021
   Duncan H, 2014, BMC GASTROENTEROL, V14, DOI 10.1186/1471-230X-14-50
   El-Matary W, 2014, J PEDIATR GASTR NUTR, V59, P763, DOI 10.1097/MPG.0000000000000525
   El-Matary W, 2009, NUTR CLIN PRACT, V24, P91, DOI 10.1177/0884533608329660
   Eng WR, 2005, GASTROENTEROLOGY, V128, pA511
   Esaki M, 2005, SCAND J GASTROENTERO, V40, P1431, DOI 10.1080/00365520510023729
   Esaki M, 2006, DIS COLON RECTUM, V49, pS68, DOI 10.1007/s10350-006-0692-1
   Fell JME, 2000, ALIMENT PHARM THERAP, V14, P281
   Ford AC, 2011, AM J GASTROENTEROL, V106, P617, DOI 10.1038/ajg.2011.71
   Goh J, 2003, ALIMENT PHARM THER, V17, P307, DOI 10.1046/j.1365-2036.2003.01482.x
   GREENBERG GR, 1988, GUT, V29, P1309, DOI 10.1136/gut.29.10.1309
   Grogan JL, 2012, INFLAMM BOWEL DIS, V18, P246, DOI 10.1002/ibd.21690
   Han PD, 1999, GASTROENTEROL CLIN N, V28, P423, DOI 10.1016/S0889-8553(05)70063-7
   Hanai H, 2012, DIGEST LIVER DIS, V44, P649, DOI 10.1016/j.dld.2012.03.007
   Heuschkel RB, 2000, J PEDIATR GASTR NUTR, V31, P8, DOI 10.1097/00005176-200007000-00005
   HIGGINS JPT, 2011, COCHRANE HDB SYSTEMA, V0001
   Hirai F, 2013, DIGEST DIS SCI, V58, P1329, DOI 10.1007/s10620-012-2374-2
   HIRAKAWA H, 1993, GASTROENTEROL JPN, V28, P379
   Ikeuchi H, 2004, HEPATO-GASTROENTEROL, V51, P1050
   Johnson T, 2006, GUT, V55, P356, DOI 10.1136/gut.2004.062554
   Kaakoush NO, 2015, CLIN TRANSL GASTROEN, V6, DOI 10.1038/ctg.2014.21
   Knight C, 2005, CLIN NUTR, V24, P775, DOI 10.1016/j.clnu.2005.03.005
   Kotlyar DS, 2015, CLIN GASTROENTEROL H, V13, P847, DOI 10.1016/j.cgh.2014.05.015
   Lambert B, 2012, DIGEST DIS SCI, V57, P2171, DOI 10.1007/s10620-012-2232-2
   Lochs H, 1983, Clin Nutr, V2, P61, DOI 10.1016/0261-5614(83)90033-X
   MATSUEDA K, 1995, J GASTROENTEROL, V30, P91
   Mills SC, 2005, CLIN EXP IMMUNOL, V142, P216, DOI 10.1111/j.1365-2249.2005.02851.x
   Molodecky NA, 2012, GASTROENTEROLOGY, V142, P46, DOI 10.1053/j.gastro.2011.10.001
   Ordás I, 2012, LANCET, V380, P1606, DOI 10.1016/S0140-6736(12)60150-0
   PAPADOPOULOU A, 1995, ACTA PAEDIATR, V84, P79, DOI 10.1111/j.1651-2227.1995.tb13490.x
   Park RHR, 1991, EUR J GASTROEN HEPAT, V32, P1492
   POLK DB, 1992, JPEN-PARENTER ENTER, V16, P499, DOI 10.1177/0148607192016006499
   RAOUF AH, 1991, GUT, V32, P702, DOI 10.1136/gut.32.6.702
   Rubio A, 2011, ALIMENT PHARM THER, V33, P1332, DOI 10.1111/j.1365-2036.2011.04662.x
   Ruemmele FM, 2000, J PEDIATR-US, V136, P285, DOI 10.1067/mpd.2000.104537
   Ruuska T, 1994, J PEDIAT GASTROENTER, V19, P75
   SANDERSON IR, 1987, ARCH DIS CHILD, V62, P123, DOI 10.1136/adc.62.2.123
   Seidman E, 1996, J PEDIAT GASTROENTER, V23, pA334
   SEIDMAN EG, 1989, GASTROENTEROL CLIN N, V18, P129
   Stewart M, 2011, J PEDIATR GASTR NUTR, V52, P38, DOI 10.1097/MPG.0b013e3181e2c724
   Takagi S, 2006, ALIMENT PHARM THERAP, V24, P1333, DOI 10.1111/j.1365-2036.2006.03120.x
   Takagi Sho, 2008, Nihon Shokakibyo Gakkai Zasshi, V105, P643
   Terry A, 2011, ALIMENT PHARM THER, V34, P260, DOI 10.1111/j.1365-2036.2011.04720.x
   Tjellström B, 2012, SCAND J GASTROENTERO, V47, P1454, DOI 10.3109/00365521.2012.703234
   Triantafillidis JK, 2010, ANN GASTROENTEROL, V23, P113
   Tsertsvadze A, 2015, HEALTH TECHNOL ASSES, V19, P1, DOI 10.3310/hta19260
   Turner D, 2010, AM J GASTROENTEROL, V105, P2085, DOI 10.1038/ajg.2010.143
   Van Limbergen J, CAN J GASTROENTEROL
   Verma S, 2000, DIGEST LIVER DIS, V32, P769, DOI 10.1016/S1590-8658(00)80353-9
   Verma S, 2001, SCAND J GASTROENTERO, V36, P383, DOI 10.1080/003655201300051199
   Verma S, 2000, AM J GASTROENTEROL, V95, P735, DOI 10.1111/j.1572-0241.2000.01527.x
   VOITK AJ, 1973, ARCH SURG-CHICAGO, V107, P329
   Wells G.A., NEWCASTLE OTTAWA SCA
   Wilschanski M, 1996, GUT, V38, P543, DOI 10.1136/gut.38.4.543
   Yamamoto T, 2007, ALIMENT PHARM THER, V25, P67, DOI 10.1111/j.1365-2036.2006.03158.x
   Yamamoto T, 2005, INFLAMM BOWEL DIS, V11, P580, DOI 10.1097/01.MIB.0000161307.58327.96
   Yamamoto T, 2007, INFLAMM BOWEL DIS, V13, P1493, DOI 10.1002/ibd.20238
   Yamamoto T, 2013, INT J COLORECTAL DIS, V28, P335, DOI 10.1007/s00384-012-1587-3
   Yamamoto T, 2010, J GASTROENTEROL, V45, P24, DOI 10.1007/s00535-009-0136-5
   Yamamoto T, 2010, EUR J GASTROEN HEPAT, V22, P1, DOI 10.1097/MEG.0b013e32832c788c
   Zachos M, 2007, COCHRANE DB SYST REV, V24
NR 72
TC 16
Z9 18
U1 1
U2 13
PU WILEY
PI HOBOKEN
PA 111 RIVER ST, HOBOKEN 07030-5774, NJ USA
SN 0148-6071
EI 1941-2444
J9 JPEN-PARENTER ENTER
JI J. Parenter. Enter. Nutr.
PD MAY
PY 2017
VL 41
IS 4
BP 550
EP 561
DI 10.1177/0148607115621051
PG 12
WC Nutrition & Dietetics
WE Science Citation Index Expanded (SCI-EXPANDED)
SC Nutrition & Dietetics
GA ET5BA
UT WOS:000400297600006
PM 26645668
DA 2024-01-22
ER

PT J
AU Brooks, AJ
   Sebastian, S
   Cross, SS
   Robinson, K
   Warren, L
   Wright, A
   Marsh, AM
   Tsai, H
   Majeed, F
   McAlindon, ME
   Preston, C
   Hamlin, PJ
   Lobo, AJ
AF Brooks, A. J.
   Sebastian, S.
   Cross, S. S.
   Robinson, K.
   Warren, L.
   Wright, A.
   Marsh, A. M.
   Tsai, H.
   Majeed, F.
   McAlindon, M. E.
   Preston, C.
   Hamlin, P. J.
   Lobo, A. J.
TI Outcome of elective withdrawal of anti-tumour necrosis factor-α therapy
   in patients with Crohn's disease in established remission
SO JOURNAL OF CROHNS & COLITIS
LA English
DT Article
DE Crohn's disease; anti-TNF therapy; treatment withdrawal;
   immunosuppression
ID MAINTENANCE; INFLIXIMAB; ADALIMUMAB; TRIAL; CHARM
AB Background and Aims: Outcomes of cessation of anti-TNF therapy for Crohn's disease (CD) in clinical and/or endoscopic remission in routine clinical practice is uncertain. This study aimed to evaluate clinical outcomes and factors associated with relapse in CD patients following formal disease assessment and elective anti-TNF withdrawal.
   Methods: Prospective observational study of CD patients in whom anti-TNF therapy was stopped electively after >= 12months and follow-up of >= 6months. Investigations at assessment prior to cessation included >= 1 of clinical assessment, endoscopic and/or imaging. Relapse was defined as recurrent symptoms of CD requiring medical or surgical therapy.
   Results: Eighty-six patients received anti-TNF for a median duration of 23 (12-80) months for severe active luminal (70%), fistulating perianal (25.5%) and other fistulating disease (4.5%). Relapse rates at 90,180 and 365days were 4.7%, 18.6% and 36%, respectively. If anti-TNF dose escalation occurred 6months prior to withdrawal, 88% (7/8) relapsed. Based on multivariate analysis, risk factors for relapse include ileocolonic disease at diagnosis and previous anti-TNF therapy. An elevated faecal calprotectin (FC) is likely to predict relapse (p=0.02), with a PPV of 66.7% at >50 mu g/g. Of 36 patients who relapsed, 31 were retreated with anti-TNF, with an overall recapture rate of 93%.
   Conclusion: Relapse rates at 1year following elective withdrawal of anti-TNF are 36%, with high retreatment response rate. Predictors of relapse include ileocolonic involvement, previous anti-TNF therapy and raised FC. Endoscopic/radiologic assessment prior to cessation of therapy does not appear to predict those at lower risk of relapse.
C1 [Brooks, A. J.; Robinson, K.; Wright, A.; Marsh, A. M.; McAlindon, M. E.; Lobo, A. J.] Sheffield Teaching Hosp NHS Fdn Trust, Royal Hallamshire Hosp, Gastroenterol & Liver Unit, Sheffield S10 2JF, S Yorkshire, England.
   [Sebastian, S.; Tsai, H.] Hull & East Yorkshire NHS Trust, Castle Hill Hosp, Dept Gastroenterol, Cottingham HU16 5JQ, England.
   [Cross, S. S.] Univ Sheffield, Fac Med Dent & Hlth, Dept Neurosci, Beech Hill Rd, Sheffield S10 2RX, S Yorkshire, England.
   [Warren, L.; Majeed, F.; Hamlin, P. J.] St James Univ Hosp, Leeds Teaching Hosp NHS Trust, Dept Gastroenterol, Beckett St, Leeds LS9 7TF, W Yorkshire, England.
   [Preston, C.] Bradford Royal Infirm, Dept Gastroenterol, Duckworth Lane, Bradford BD9 6RJ, W Yorkshire, England.
C3 University of Sheffield; University of Hull; University of Sheffield;
   Saint James's University Hospital; University of Leeds; Bradford Royal
   Infirmary
RP Lobo, AJ (通讯作者)，Sheffield Teaching Hosp NHS Fdn Trust, Royal Hallamshire Hosp, Gastroenterol & Liver Unit, Sheffield S10 2JF, S Yorkshire, England.
EM alenka.brooks@sth.nhs.uk; Shaji.Sebastian@hey.nhs.uk;
   s.s.cross@sheffield.ac.uk; kerry.robinson@sth.nhs.uk;
   Lisa.Warren@leedsth.nhs.uk; alison.wright2@sth.nhs.uk;
   mda08amm@sheffield.ac.uk; Herhsin.Tsai@hey.nhs.uk;
   faisal.majeed@leedsth.nhs.uk; mark.mcalindon@sth.nhs.uk;
   Cathryn.Preston@bthft.nhs.uk; J.P.Hamlin@leeds.ac.uk;
   alan.lobo@sth.nhs.uk
CR [Anonymous], NICE TECHN APPR GUID
   Blackmore L, 2012, CLIN MED, V12, P235, DOI 10.7861/clinmedicine.12-3-235
   Colombel JF, 2007, GASTROENTEROLOGY, V132, P52, DOI 10.1053/j.gastro.2006.11.041
   D'Haens G, 2012, INFLAMM BOWEL DIS, V18, P2218, DOI 10.1002/ibd.22917
   Hanauer SB, 2006, GASTROENTEROLOGY, V130, P323, DOI 10.1053/j.gastro.2005.11.030
   Hanauer SB, 2002, LANCET, V359, P1541, DOI 10.1016/S0140-6736(02)08512-4
   Louis E, 2013, J CROHNS COLITIS, V7, P34, DOI 10.1016/j.crohns.2012.02.017
   Louis E, 2012, GASTROENTEROLOGY, V142, P63, DOI 10.1053/j.gastro.2011.09.034
   Molnár T, 2013, ALIMENT PHARM THER, V37, P225, DOI 10.1111/apt.12160
   Panaccione R, 2013, ALIMENT PHARM THER, V38, P1236, DOI 10.1111/apt.12499
   Rutgeerts P, 2004, GASTROENTEROLOGY, V126, P402, DOI 10.1053/j.gastro.2003.11.014
   Sandborn WJ, 2007, GUT, V56, P1232, DOI 10.1136/gut.2006.106781
   Waugh AWG, 2010, ALIMENT PHARM THER, V32, P1129, DOI 10.1111/j.1365-2036.2010.04446.x
NR 13
TC 25
Z9 26
U1 0
U2 3
PU OXFORD UNIV PRESS
PI OXFORD
PA GREAT CLARENDON ST, OXFORD OX2 6DP, ENGLAND
SN 1873-9946
EI 1876-4479
J9 J CROHNS COLITIS
JI J. Crohns Colitis
PD DEC
PY 2017
VL 11
IS 12
BP 1456
EP 1462
DI 10.1016/j.crohns.2014.09.007
PG 7
WC Gastroenterology & Hepatology
WE Science Citation Index Expanded (SCI-EXPANDED)
SC Gastroenterology & Hepatology
GA FP9HM
UT WOS:000417958100007
PM 25311864
OA Bronze
DA 2024-01-22
ER

PT J
AU Yamamoto, T
   Watanabe, T
AF Yamamoto, T.
   Watanabe, T.
TI Strategies for the prevention of postoperative recurrence of Crohn's
   disease
SO COLORECTAL DISEASE
LA English
DT Review
DE Crohn's disease; postoperative recurrence; ileocolonoscopy; prophylactic
   medication; biologic agents
ID INFLAMMATORY-BOWEL-DISEASE; TO-END ANASTOMOSIS; FECAL CALPROTECTIN;
   ENDOSCOPIC RECURRENCE; ACTIVITY INDEX; POSTSURGICAL RECURRENCE;
   ILEOCOLONIC RESECTION; CLINICAL RECURRENCE; STAPLED ANASTOMOSIS; ENTERAL
   NUTRITION
AB Aim To review the optimal strategy to prevent recurrence of Crohn's disease (CD) after surgery, with particular emphasis on the risk factors that predict postoperative recurrence, methods of monitoring for recurrence and medications used to prevent postoperative recurrence.
   Method MEDLINE and the Cochrane Library were searched for clinical trials and meta-analyses that studied postoperative recurrence and prophylactic medications in CD.
   Results The most significant factor that predicted postoperative recurrence was patient smoking status. Smokers had an increased risk of recurrence (odds ratio=2.15; 95% confidence interval (CI)=1.42-3.27). Similarly, perforating CD appeared to be associated with a higher recurrence rate compared with nonperforating CD (hazard ratio=1.50; 95% CI= 1.16-1.93). The optimal monitoring strategy for postoperative recurrence has yet to be established. Nonetheless, ileocolonoscopy is considered to be the gold standard. Noninvasive imaging techniques including contrast ultrasonography and capsule endoscopy appear to be useful for postoperative monitoring. A number of meta-analyses found that mesalazine, nitroimidazole antibiotics and purine analogues (azathioprine/6-mercaptopurine) significantly reduced the risk of postoperative recurrence when compared with placebo. Additionally, recent randomized controlled trials have suggested that an early intervention with infliximab is likely to prevent recurrence after ileocolonic resection. Likewise, in prospective studies, biological therapy (infliximab/adalimumab) reduced clinical and endoscopic CD activity in patients with early endoscopic recurrence after surgery.
   Conclusion Although additional evidence is necessary, endoscopic monitoring and treatment step-up should be used to prevent postoperative recurrence of CD.
C1 [Yamamoto, T.] Yokkaichi Social Insurance Hosp, Ctr Inflammatory Bowel Dis, Yokaichi, Mie 5100016, Japan.
   [Yamamoto, T.] Yokkaichi Social Insurance Hosp, Dept Surg, Yokaichi, Mie 5100016, Japan.
   [Watanabe, T.] Univ Tokyo, Dept Surg Oncol, Tokyo, Japan.
C3 University of Tokyo
RP Yamamoto, T (通讯作者)，Yokkaichi Social Insurance Hosp, Ctr Inflammatory Bowel Dis, 10-8 Hazuyamacho, Yokaichi, Mie 5100016, Japan.
EM nao-taka@sannet.ne.jp
OI Yamamoto, Takayuki/0000-0001-7551-5568
CR ADLOFF M, 1987, AM SURGEON, V53, P543
   Aguas M, 2012, WORLD J GASTROENTERO, V18, P4391, DOI 10.3748/wjg.v18.i32.4391
   Allen PB, 2011, INFLAMM BOWEL DIS, V17, P1987, DOI 10.1002/ibd.21598
   Bernell O, 2000, ANN SURG, V231, P38, DOI 10.1097/00000658-200001000-00006
   BEST WR, 1976, GASTROENTEROLOGY, V70, P439
   Biancone L, 2003, INFLAMM BOWEL DIS, V9, P343, DOI 10.1097/00054725-200311000-00001
   Biancone L, 2008, DIGEST LIVER DIS, V40, pS265, DOI 10.1016/S1590-8658(08)60536-8
   Biancone L, 2007, INFLAMM BOWEL DIS, V13, P1256, DOI 10.1002/ibd.20199
   Buisson A, 2012, ALIMENT PHARM THER, V35, P625, DOI 10.1111/j.1365-2036.2012.05002.x
   Calabrese E, 2009, INFLAMM BOWEL DIS, V15, P1635, DOI 10.1002/ibd.20948
   Castiglione F, 2008, INFLAMM BOWEL DIS, V14, P1240, DOI 10.1002/ibd.20469
   Cosnes J, 2005, GUT, V54, P237, DOI 10.1136/gut.2004.045294
   COTTONE M, 1994, GASTROENTEROLOGY, V106, P643, DOI 10.1016/0016-5085(94)90697-1
   De Cruz P, 2012, INFLAMM BOWEL DIS, V18, P758, DOI 10.1002/ibd.21825
   Doherty GA, 2010, ALIMENT PHARM THER, V31, P802, DOI 10.1111/j.1365-2036.2010.04231.x
   Doherty G, 2009, COCHRANE DB SYST REV, DOI 10.1002/14651858.CD006873.pub2
   Fazio VW, 1996, ANN SURG, V224, P563, DOI 10.1097/00000658-199610000-00014
   Ferrante M, 2006, GASTROENTEROLOGY, V130, P1595, DOI 10.1053/j.gastro.2006.02.025
   Ford AC, 2011, AM J GASTROENTEROL, V106, P644, DOI 10.1038/ajg.2011.73
   Ford AC, 2011, AM J GASTROENTEROL, V106, P413, DOI 10.1038/ajg.2010.317
   Gisbert JP, 2009, INFLAMM BOWEL DIS, V15, P1190, DOI 10.1002/ibd.20933
   Gralnev IM, 2008, ALIMENT PHARM THERAP, V27, P146, DOI 10.1111/j.1365-2036.2007.03556.x
   GREENSTEIN AJ, 1988, GUT, V29, P588, DOI 10.1136/gut.29.5.588
   Hashemi M, 1998, DIS COLON RECTUM, V41, P1293, DOI 10.1007/BF02258231
   KARESEN R, 1981, SCAND J GASTROENTERO, V16, P57
   Koilakou S, 2010, INFLAMM BOWEL DIS, V16, P198, DOI 10.1002/ibd.21003
   KOTANAGI H, 1991, DIS COLON RECTUM, V34, P909, DOI 10.1007/BF02049707
   Lamb CA, 2009, BRIT J SURG, V96, P663, DOI 10.1002/bjs.6593
   Mahid SS, 2006, MAYO CLIN PROC, V81, P1462, DOI 10.4065/81.11.1462
   McLeod RS, 2009, DIS COLON RECTUM, V52, P919, DOI 10.1007/DCR.0b013e3181a4fa58
   Muñoz-Juárez M, 2001, DIS COLON RECTUM, V44, P20, DOI 10.1007/BF02234814
   Papamichael K, 2012, J CROHNS COLITIS, V6, P924, DOI 10.1016/j.crohns.2012.02.012
   Peyrin-Biroulet L, 2009, AM J GASTROENTEROL, V104, P2089, DOI 10.1038/ajg.2009.301
   Poggioli G, 1996, INT J COLORECTAL DIS, V11, P294, DOI 10.1007/s003840050065
   Reese GE, 2007, COLORECTAL DIS, V9, P686, DOI 10.1111/j.1463-1318.2006.01114.x
   Reese G, 2008, INT J COLORECTAL DIS, V23, P1213, DOI 10.1007/s00384-008-0542-9
   Regueiro M, 2011, INFLAMM BOWEL DIS, V17, P118, DOI 10.1002/ibd.21355
   Regueiro M, 2009, GASTROENTEROLOGY, V136, P441, DOI 10.1053/j.gastro.2008.10.051
   RUTGEERTS P, 1990, GASTROENTEROLOGY, V99, P956, DOI 10.1016/0016-5085(90)90613-6
   SACHAR DB, 1983, GASTROENTEROLOGY, V85, P917
   Sailer J, 2008, EUR RADIOL, V18, P2512, DOI 10.1007/s00330-008-1034-6
   Savarino E, 2012, EUR J GASTROEN HEPAT, V24, P468, DOI 10.1097/MEG.0b013e3283500849
   Scarpa M, 2007, DIS COLON RECTUM, V50, P861, DOI 10.1007/s10350-007-0225-6
   Simillis C, 2008, AM J GASTROENTEROL, V103, P196, DOI 10.1111/j.1572-0241.2007.01548.x
   Simillis C, 2007, DIS COLON RECTUM, V50, P1674, DOI 10.1007/s10350-007-9011-8
   Simillis C, 2010, DIS COLON RECTUM, V53, P177, DOI 10.1007/DCR.0b013e3181b7bfb0
   Sipponen T, 2010, SCAND J GASTROENTERO, V45, P325, DOI 10.3109/00365520903483650
   Sipponen T, 2008, INFLAMM BOWEL DIS, V14, P40, DOI 10.1002/ibd.20312
   Sokol H, 2009, GUT, V58, P1218, DOI 10.1136/gut.2009.177782
   Sorrentino D, 2007, ARCH INTERN MED, V167, P1804, DOI 10.1001/archinte.167.16.1804
   Sorrentino D, 2012, DIGEST DIS SCI, V57, P1341, DOI 10.1007/s10620-011-2025-z
   Van Assche G, 2010, J CROHNS COLITIS, V4, P63, DOI 10.1016/j.crohns.2009.09.009
   Van Assche G, 2010, J CROHNS COLITIS, V4, P7, DOI 10.1016/j.crohns.2009.12.003
   van Loo ES, 2012, J CROHNS COLITIS, V6, P637, DOI 10.1016/j.crohns.2011.12.006
   Vieira Andrea, 2009, BMC Res Notes, V2, P221, DOI 10.1186/1756-0500-2-221
   Walters TD, 2011, INFLAMM BOWEL DIS, V17, P1547, DOI 10.1002/ibd.21524
   Watanabe T, 2012, INFLAMM BOWEL DIS, V18, P17, DOI 10.1002/ibd.21671
   WOLFF BG, 1983, DIS COLON RECTUM, V26, P239, DOI 10.1007/BF02562486
   Yamamato T, 1999, SCAND J GASTROENTERO, V34, P708
   Yamamoto T, 2007, ALIMENT PHARM THER, V25, P67, DOI 10.1111/j.1365-2036.2006.03158.x
   Yamamoto T, 2000, BRIT J SURG, V87, P398, DOI 10.1046/j.1365-2168.2000.01443.x
   Yamamoto T, 2009, GUT, V58, pA175
   Yamamoto T, 2007, DIS COLON RECTUM, V50, P1968, DOI 10.1007/s10350-007-0279-5
   Yamamoto T, 2005, WORLD J GASTROENTERO, V11, P3971, DOI 10.3748/wjg.v11.i26.3971
   Yamamoto T, 2013, INT J COLORECTAL DIS, V28, P335, DOI 10.1007/s00384-012-1587-3
   Yamamoto T, 2009, INFLAMM BOWEL DIS, V15, P1460, DOI 10.1002/ibd.20915
   Yoshida K, 2012, INFLAMM BOWEL DIS, V18, P1617, DOI 10.1002/ibd.21928
NR 67
TC 28
Z9 31
U1 0
U2 4
PU WILEY
PI HOBOKEN
PA 111 RIVER ST, HOBOKEN 07030-5774, NJ USA
SN 1462-8910
EI 1463-1318
J9 COLORECTAL DIS
JI Colorectal Dis.
PD DEC
PY 2013
VL 15
IS 12
BP 1471
EP 1480
DI 10.1111/codi.12326
PG 10
WC Gastroenterology & Hepatology; Surgery
WE Science Citation Index Expanded (SCI-EXPANDED)
SC Gastroenterology & Hepatology; Surgery
GA 254OV
UT WOS:000327175900012
PM 23809911
DA 2024-01-22
ER

PT J
AU Hovde, O
   Mourn, BA
AF Hovde, Oistein
   Mourn, Bjorn A.
TI Epidemiology and clinical course of Crohn's disease: Results from
   observational studies
SO WORLD JOURNAL OF GASTROENTEROLOGY
LA English
DT Review
DE Crohn's disease; Epidemiology; Diagnosis; Smoking; Extra-intestinal
   manifestations; Therapy
ID INFLAMMATORY-BOWEL-DISEASE; PRIMARY SCLEROSING CHOLANGITIS;
   POPULATION-BASED COHORT; PLACEBO-CONTROLLED TRIALS; QUALITY-OF-LIFE;
   NATURAL-HISTORY; ULCERATIVE-COLITIS; EXTRAINTESTINAL MANIFESTATIONS;
   MAINTENANCE INFLIXIMAB; OLMSTED COUNTY
AB The authors review the clinical outcome in patients with Crohn's disease (CD) based on studies describing the natural course of the disease. Population-based studies have demonstrated that the incidence rates and prevalence rates for CD have increased since the mid-1970s. The authors search for English language articles from 1980 until 2011. Geographical variations, incidence, prevalence, smoking habits, sex, mortality and medications are investigated. An increasing incidence and prevalence of CD have been found over the last three decades. The disease seems to be most common in northern Europe and North America, but is probably increasing also in Asia and Africa. Smoking is associated with an increased risk of developing CD. Age < 40 at diagnosis, penetrating/stricturing complications, need for systemic steroids, and disease location in terminal ileum are factors associated with higher relapse rates. A slight predominance of women diagnosed with CD has been found. Ileocecal resection is the most commonly performed surgical procedure, and within the first five years after the diagnosis about one third of the patients have had intestinal surgery. Smoking is associated with a worse clinical course and with increased risk of flare-ups. In most studies the overall mortality is comparable to the background population. To date, the most effective treatment options in acute flares are glucocorticosteroids and tumor necrosis factor (TN F)-alpha- blockers. Azathioprine/methotrexate and TNF-alpha-blockers are effective in maintaining remission. (C) 2012 Baishideng. All rights reserved.
C1 [Hovde, Oistein] Innlandet Hosp Trust, Dept Internal Med Gastroenterol, N-2819 Gjovik, Oppland, Norway.
   [Mourn, Bjorn A.] Oslo Univ Hosp, Dept Gastroenterol, N-0514 Oslo, Norway.
   [Mourn, Bjorn A.] Univ Oslo, N-0514 Oslo, Norway.
C3 Innlandet Hospital Trust; University of Oslo; University of Oslo
RP Hovde, O (通讯作者)，Innlandet Hosp Trust, Dept Internal Med Gastroenterol, N-2819 Gjovik, Oppland, Norway.
EM oistein.hovde@sykehuset-innlandet.no
CR Ahuja V, 2010, J DIGEST DIS, V11, P134, DOI 10.1111/j.1751-2980.2010.00429.x
   Andersson RE, 2001, NEW ENGL J MED, V344, P808, DOI 10.1056/NEJM200103153441104
   Baumgart DC, 2011, INFLAMM BOWEL DIS, V17, P639, DOI 10.1002/ibd.21409
   Beaugerie L, 2006, GASTROENTEROLOGY, V130, P650, DOI 10.1053/j.gastro.2005.12.019
   Bernell O, 2000, ANN SURG, V231, P38, DOI 10.1097/00000658-200001000-00006
   Bernklev T, 2006, INFLAMM BOWEL DIS, V12, P402, DOI 10.1097/01.MIB.0000218762.61217.4a
   Bernstein CN, 2000, ANN INTERN MED, V133, P795, DOI 10.7326/0003-4819-133-10-200011210-00012
   Bernstein CN, 1999, AM J EPIDEMIOL, V149, P916, DOI 10.1093/oxfordjournals.aje.a009735
   Boonen A, 2002, INFLAMM BOWEL DIS, V8, P382, DOI 10.1097/00054725-200211000-00002
   Broome U, 1996, GUT, V38, P610, DOI 10.1136/gut.38.4.610
   Canavan C, 2007, ALIMENT PHARM THER, V25, P861, DOI 10.1111/j.1365-2036.2007.03276.x
   Chalasani N, 2000, HEPATOLOGY, V31, P7, DOI 10.1002/hep.510310103
   Colombel JF, 2010, NEW ENGL J MED, V362, P1383, DOI 10.1056/NEJMoa0904492
   Colombel JF, 1999, AM J GASTROENTEROL, V94, P674, DOI 10.1111/j.1572-0241.1999.935_q.x
   Cosnes J, 1999, ALIMENT PHARM THERAP, V13, P1403
   Cosnes J, 2005, GUT, V54, P237, DOI 10.1136/gut.2004.045294
   Dignass A, 2010, J CROHNS COLITIS, V4, P28, DOI 10.1016/j.crohns.2009.12.002
   Domènech E, 2008, J CLIN GASTROENTEROL, V42, P395, DOI 10.1097/MCG.0b013e31802e6875
   Duricova D, 2010, INFLAMM BOWEL DIS, V16, P347, DOI 10.1002/ibd.21007
   EKBOM A, 1992, GASTROENTEROLOGY, V103, P954, DOI 10.1016/0016-5085(92)90029-X
   Ephgrave K, 2007, SURG CLIN N AM, V87, P673, DOI 10.1016/j.suc.2007.03.003
   Feller M, 2010, CLIN INFECT DIS, V50, P473, DOI 10.1086/649923
   Fonager K, 1997, INT J EPIDEMIOL, V26, P1003, DOI 10.1093/ije/26.5.1003
   Gheorghe C, 2004, EUR J GASTROEN HEPAT, V16, P1153, DOI 10.1097/00042737-200411000-00012
   Hanauer SB, 2002, LANCET, V359, P1541, DOI 10.1016/S0140-6736(02)08512-4
   Hanauer SB, 2004, CLIN GASTROENTEROL H, V2, P379, DOI 10.1016/S1542-3565(04)00122-3
   Hausmann J, 2010, INFLAMM BOWEL DIS, V16, P1195, DOI 10.1002/ibd.21166
   Henriksen M, 2008, GUT, V57, P1518, DOI 10.1136/gut.2007.146357
   Hyams J, 2007, GASTROENTEROLOGY, V132, P863, DOI 10.1053/j.gastro.2006.12.003
   Jess T, 2002, GASTROENTEROLOGY, V122, P1808, DOI 10.1053/gast.2002.33632
   Jussila A, 2012, INFLAMM BOWEL DIS, V18, P555, DOI 10.1002/ibd.21695
   Kane SV, 2005, J CLIN GASTROENTEROL, V39, P32
   Kaplan GG, 2008, AM J GASTROENTEROL, V103, P2925, DOI 10.1111/j.1572-0241.2008.02118.x
   Kaplan GG, 2007, GUT, V56, P1387, DOI 10.1136/gut.2007.121467
   KATZ J, 1994, MED CLIN N AM, V78, P1275, DOI 10.1016/S0025-7125(16)30100-6
   Kaya M, 2001, AM J GASTROENTEROL, V96, P1164
   Kugathasan S, 2005, INFLAMM BOWEL DIS, V11, P631, DOI 10.1097/01.MIB.0000171279.05471.21
   Lichtenstein GR, 2009, AM J GASTROENTEROL, V104, P465, DOI 10.1038/ajg.2008.168
   LINDBERG E, 1988, GUT, V29, P352, DOI 10.1136/gut.29.3.352
   Lindor KD, 2009, HEPATOLOGY, V50, P808, DOI 10.1002/hep.23082
   Loftus EV, 2002, GASTROENTEROLOGY, V123, P468, DOI 10.1053/gast.2002.34779
   Loftus EV, 1998, GASTROENTEROLOGY, V114, P1161, DOI 10.1016/S0016-5085(98)70421-4
   MALCHOW H, 1984, GASTROENTEROLOGY, V86, P249
   Michel P, 2010, INT J HEALTH GEOGR, V9, DOI 10.1186/1476-072X-9-22
   Moum B, 1996, SCAND J GASTROENTERO, V31, P355, DOI 10.3109/00365529609006410
   Moum B, 2002, DIGEST LIVER DIS, V34, P364, DOI 10.1016/S1590-8658(02)80131-1
   MUNKHOLM P, 1995, SCAND J GASTROENTERO, V30, P699, DOI 10.3109/00365529509096316
   MUNKHOLM P, 1993, GASTROENTEROLOGY, V105, P1716, DOI 10.1016/0016-5085(93)91068-S
   Nerich V, 2006, INFLAMM BOWEL DIS, V12, P218, DOI 10.1097/01.MIB.0000206540.38834.8c
   OLAISON G, 1990, GUT, V31, P325, DOI 10.1136/gut.31.3.325
   Palm O, 2002, J RHEUMATOL, V29, P511
   Palm O, 2001, RHEUMATOLOGY, V40, P1256, DOI 10.1093/rheumatology/40.11.1256
   Palm O, 2001, J RHEUMATOL, V28, P590
   Ponsioen CY, 2002, GUT, V51, P562, DOI 10.1136/gut.51.4.562
   Prefontaine E, 2009, COCHRANE DB SYST REV, DOI 10.1002/14651858.CD000067.pub2
   PRIOR P, 1981, GASTROENTEROLOGY, V80, P307
   Ramadas AV, 2010, GUT, V59, P1200, DOI 10.1136/gut.2009.202101
   Repiso A, 2006, REV ESP ENFERM DIG, V98, P510, DOI 10.4321/s1130-01082006000700004
   Romberg-Camps M, 2010, INFLAMM BOWEL DIS, V16, P1397, DOI 10.1002/ibd.21189
   Rutgeerts P, 2007, GUT, V56, P453, DOI 10.1136/gut.2005.088732
   Rutgeerts P, 2009, GASTROENTEROLOGY, V136, P1182, DOI 10.1053/j.gastro.2009.02.001
   Sandborn WJ, 2007, GUT, V56, P1232, DOI 10.1136/gut.2006.106781
   Sands BE, 2004, NEW ENGL J MED, V350, P876, DOI 10.1056/NEJMoa030815
   Schnitzler F, 2009, GUT, V58, P492, DOI 10.1136/gut.2008.155812
   Shivananda S, 1996, GUT, V39, P690, DOI 10.1136/gut.39.5.690
   Shorbagi A, 2008, WORLD J GASTROENTERO, V14, P3974, DOI 10.3748/wjg.14.3974
   Silverberg MS, 2005, CAN J GASTROENTEROL, V19, p5A, DOI 10.1155/2005/269076
   Solberg IC, 2007, CLIN GASTROENTEROL H, V5, P1430, DOI 10.1016/j.cgh.2007.09.002
   SORENSEN VZ, 1987, GUT, V28, P382, DOI 10.1136/gut.28.4.382
   SUMMERS RW, 1979, GASTROENTEROLOGY, V77, P847
   SUTHERLAND L, 1991, GUT, V32, P1071, DOI 10.1136/gut.32.9.1071
   Thia KT, 2008, AM J GASTROENTEROL, V103, P3167, DOI 10.1111/j.1572-0241.2008.02158.x
   Vargas Rómulo Darío, 2010, Rev. colomb. Gastroenterol., V25, P103
   Vermeire S, 2007, ALIMENT PHARM THER, V25, P3, DOI 10.1111/j.1365-2036.2006.03134.x
   Vind I, 2006, AM J GASTROENTEROL, V101, P1274, DOI 10.1111/j.1572-0241.2006.00552.x
   Wolters FL, 2007, SCAND J GASTROENTERO, V42, P333, DOI 10.1080/00365520600930750
   Yang SK, 2008, INFLAMM BOWEL DIS, V14, P542, DOI 10.1002/ibd.20310
   Yapp TR, 2000, EUR J GASTROEN HEPAT, V12, P907, DOI 10.1097/00042737-200012080-00010
NR 78
TC 77
Z9 95
U1 0
U2 15
PU BAISHIDENG PUBLISHING GROUP INC
PI PLEASANTON
PA 8226 REGENCY DR, PLEASANTON, CA 94588 USA
SN 1007-9327
EI 2219-2840
J9 WORLD J GASTROENTERO
JI World J. Gastroenterol.
PD APR 21
PY 2012
VL 18
IS 15
BP 1723
EP 1731
DI 10.3748/wjg.v18.i15.1723
PG 9
WC Gastroenterology & Hepatology
WE Science Citation Index Expanded (SCI-EXPANDED)
SC Gastroenterology & Hepatology
GA 932GM
UT WOS:000303278400003
PM 22553396
OA Green Published, hybrid
DA 2024-01-22
ER

PT J
AU Juillerat, P
   Pittet, V
   Vader, JP
   Burnand, B
   Gonvers, JJ
   de Saussure, P
   Mottet, C
   Seibold, F
   Rogler, G
   Sagmeister, M
   Felley, C
   Michetti, P
   Froehlich, F
AF Juillerat, Pascal
   Pittet, Valerie
   Vader, John-Paul
   Burnand, Bernard
   Gonvers, Jean-Jacques
   de Saussure, Philippe
   Mottet, Christian
   Seibold, Frank
   Rogler, Gerhard
   Sagmeister, Markus
   Felley, Christian
   Michetti, Pierre
   Froehlich, Florian
CA Swiss IBD Cohort Study Grp
TI Infliximab for Crohn's disease in the Swiss IBD Cohort Study: clinical
   management and appropriateness
SO EUROPEAN JOURNAL OF GASTROENTEROLOGY & HEPATOLOGY
LA English
DT Article
DE antitumor necrosis factor alpha; appropriateness; Cohort Study; Crohn's
   disease; inflammatory bowel disease; infliximab; therapy; treatment
ID UPPER GASTROINTESTINAL ENDOSCOPY; INFLAMMATORY-BOWEL-DISEASE;
   QUALITY-OF-CARE; CRITERIA; UNDERUSE; THERAPY; OVERUSE
AB Objective Antitumor necrosis factor a agents have significantly improved the management of Crohn's disease (CD), but not all patients benefit from this therapy. We used data from the Swiss Inflammatory Bowel Disease Cohort Study and predefined appropriateness criteria to examine the appropriateness of use of infliximab (IFX) in CD patients.
   Methods EPACT II (European Panel on the Appropriateness of CD Therapy, 2007; www.epact.ch) appropriateness criteria have been developed using a formal explicit panel process combining evidence from the published literature and expert opinion. Questionnaires relating to EPACT II criteria were used at enrollment and follow-up of all Swiss Inflammatory Bowel Disease Cohort Study patients. A step-by-step analysis of all possible indications for IFX therapy in a given patient allowed identification of the most appropriate indication and final classification in a single appropriateness category (appropriate, uncertain, inappropriate).
   Results Eight hundred and twenty-one CD patients were prospectively enrolled between November 2006 and March 2009. IFX was administered to 146 patients (18%) at enrollment and was most frequently used for complex fistulizing disease and for the maintenance of remission induced by biological therapy. IFX therapy was considered appropriate in 44%, uncertain in 44%, and inappropriate in 10% of patients.
   Conclusion In this cohort, 9 out of 10 indications for IFX therapy were clinically generally acceptable (appropriate or uncertain) according to EPACT II criteria. Uncertain indications resulted mainly from the current more liberal use of IFX in clinical practice as compared with the EPACT II criteria. Eur J Gastroenterol Hepatol 22:1352-1357 (C) 2010 Wolters Kluwer Health vertical bar Lippincott Williams & Wilkins.
C1 [Juillerat, Pascal; Gonvers, Jean-Jacques; Mottet, Christian; Felley, Christian; Michetti, Pierre; Froehlich, Florian] CHU Vaudois, Dept Gastroenterol & Hepatol, Inst Social & Prevent Med, CH-1011 Lausanne, Switzerland.
   [Juillerat, Pascal; Pittet, Valerie; Vader, John-Paul; Burnand, Bernard] CHU Vaudois, Healthcare Evaluat Unit, Inst Social & Prevent Med, CH-1011 Lausanne, Switzerland.
   [Juillerat, Pascal; Pittet, Valerie; Vader, John-Paul; Burnand, Bernard] Univ Lausanne, Lausanne, Switzerland.
   [de Saussure, Philippe] Univ Hosp Geneva, Dept Gastroenterol & Hepatol, Geneva, Switzerland.
   [Seibold, Frank] Tiefenau Hosp, Dept Gastroenterol, Bern, Switzerland.
   [Rogler, Gerhard] Univ Zurich Hosp, Div Gastroenterol & Hepatol, CH-8091 Zurich, Switzerland.
   [Sagmeister, Markus] Kantonsspital St Gallen, Div Gastroenterol, St Gallen, Switzerland.
   [Froehlich, Florian] Univ Basel, Dept Gastroenterol & Hepatol, Basel, Switzerland.
C3 University of Lausanne; Centre Hospitalier Universitaire Vaudois (CHUV);
   University of Lausanne; Centre Hospitalier Universitaire Vaudois (CHUV);
   University of Lausanne; University of Geneva; University of Zurich;
   University Zurich Hospital; Kantonsspital St. Gallen; University of
   Basel
RP Juillerat, P (通讯作者)，Massachusetts Gen Hosp, Crohns & Colitis Ctr, 165 Cambridge St,9th Floor, Boston, MA 02114 USA.
EM pjuillerat@partners.org
RI Schäppi Tempia-Caliera, Michela/A-7619-2012; von Känel,
   Roland/B-1811-2019; Rogler, Gerhard/O-5308-2015; Schäppi,
   Michela/D-5363-2012; Mullhaupt, Beat/O-3744-2016
OI Schäppi Tempia-Caliera, Michela/0000-0002-9860-7294; von Känel,
   Roland/0000-0002-8929-5129; Rogler, Gerhard/0000-0002-1733-9188;
   Braegger, Christian/0000-0001-8069-9875; Pittet,
   Valerie/0000-0003-2208-966X; Ballabeni, Pierluigi/0000-0002-1572-7179;
   Mullhaupt, Beat/0000-0002-9020-8192
FU Swiss National Science Foundation [3347CO-108792/1, PBLAP3-124341];
   Swiss National Science Foundation (SNF) [PBLAP3-124341] Funding Source:
   Swiss National Science Foundation (SNF)
FX The authors gratefully acknowledge the contribution of all the
   gastroenterologists and investigators who are listed in the Appendix,
   and Susan Giddons for editorial assistance. This study was supported by
   the Swiss National Science Foundation, Grant numbers 3347CO-108792/1 and
   PBLAP3-124341. There was no conflict of interest to declare.
CR Bernstein SJ, 2002, INT J QUAL HEALTH C, V14, P103, DOI 10.1093/oxfordjournals.intqhc.a002596
   Brook R H, 1986, Int J Technol Assess Health Care, V2, P53
   Colombel JF, 2010, NEW ENGL J MED, V362, P1383, DOI 10.1056/NEJMoa0904492
   D'Haens G, 2008, LANCET, V371, P660, DOI 10.1016/S0140-6736(08)60304-9
   Epstein AM, 2000, NEW ENGL J MED, V343, P1537, DOI 10.1056/NEJM200011233432106
   Felley C, 2009, J CROHNS COLITIS, V3, P250, DOI 10.1016/j.crohns.2009.06.001
   Fitch K, 2001, RAND UCLA APPROPRIAT, P1
   González N, 2009, GAC SANIT, V23, P232, DOI 10.1016/j.gaceta.2007.06.001
   Juillerat P, 2009, J CROHNS COLITIS, V3, P241, DOI 10.1016/j.crohns.2009.05.002
   Kaliszan B, 2006, GASTROEN CLIN BIOL, V30, P673, DOI 10.1016/S0399-8320(06)73260-2
   Kappelman MD, 2010, INFLAMM BOWEL DIS, V16, P125, DOI 10.1002/ibd.21028
   Michetti P, 2009, J CROHNS COLITIS, V3, P232, DOI 10.1016/j.crohns.2009.05.003
   Mottet C, 2009, J CROHNS COLITIS, V3, P257, DOI 10.1016/j.crohns.2009.03.008
   Nielsen OH, 2009, NAT CLIN PRACT GASTR, V6, P92, DOI 10.1038/ncpgasthep1340
   Patel MR, 2005, J AM COLL CARDIOL, V46, P1606, DOI 10.1016/j.jacc.2005.08.030
   Pittet V, 2009, INT J EPIDEMIOL, V38, P922, DOI 10.1093/ije/dyn180
   Regueiro M, 2009, GASTROENTEROLOGY, V136, P441, DOI 10.1053/j.gastro.2008.10.051
   Rutgeerts P, 2009, GASTROENTEROLOGY, V136, P1182, DOI 10.1053/j.gastro.2009.02.001
   Sands BE, 2004, NEW ENGL J MED, V350, P876, DOI 10.1056/NEJMoa030815
   Seematter-Bagnoud L, 1999, INT J QUAL HEALTH C, V11, P301, DOI 10.1093/intqhc/11.4.301
   Siegel CA, 2010, INFLAMM BOWEL DIS, V16, P134, DOI 10.1002/ibd.21024
   Silverberg MS, 2005, CAN J GASTROENTEROL, V19, p5A, DOI 10.1155/2005/269076
   Vader JP, 1999, ENDOSCOPY, V31, P572
   Ward RP, 2008, JACC-CARDIOVASC IMAG, V1, P663, DOI 10.1016/j.jcmg.2008.07.004
NR 24
TC 10
Z9 10
U1 1
U2 4
PU LIPPINCOTT WILLIAMS & WILKINS
PI PHILADELPHIA
PA 530 WALNUT ST, PHILADELPHIA, PA 19106-3621 USA
SN 0954-691X
J9 EUR J GASTROEN HEPAT
JI Eur. J. Gastroenterol. Hepatol.
PD NOV
PY 2010
VL 22
IS 11
BP 1352
EP 1357
DI 10.1097/MEG.0b013e32833eaa8a
PG 6
WC Gastroenterology & Hepatology
WE Science Citation Index Expanded (SCI-EXPANDED)
SC Gastroenterology & Hepatology
GA 664TE
UT WOS:000282984600012
PM 20964261
DA 2024-01-22
ER

PT J
AU Hirai, F
   Beppu, T
   Sou, S
   Seki, T
   Yao, K
   Matsui, T
AF Hirai, Fumihito
   Beppu, Takahiro
   Sou, Suketo
   Seki, Takehiko
   Yao, Kenshi
   Matsui, Toshiyuki
TI ENDOSCOPIC BALLOON DILATATION USING DOUBLE-BALLOON ENDOSCOPY IS A USEFUL
   AND SAFE TREATMENT FOR SMALL INTESTINAL STRICTURES IN CROHN'S DISEASE
SO DIGESTIVE ENDOSCOPY
LA English
DT Article
DE double-balloon endoscopy; endoscopic balloon dilatation; Crohn's
   disease; small intestinal stricture
ID CARBON-DIOXIDE; DILATION; EFFICACY; INSUFFLATION; RECURRENCE; STENOSIS;
   TRIAL
AB Background:
   Endoscopic balloon dilatation (EBD) is a therapeutic option for intestinal strictures of Crohn's disease (CD). Double-balloon endoscopy (DBE) enables EBD to be performed even for deep-situated strictures of the small intestine. The aim of this study was to clarify the efficacy and safety of EBD using DBE for small bowel strictures in patients with CD.
   Patients and Methods:
   The subjects comprised 25 patients with CD who underwent EBD using DBE for small intestinal strictures for which a colonoscope or gastrointestinal scope could not be inserted. All subjects had obstructive symptoms due to strictures that were confirmed using small intestinal enteroclysis. They were observed for at least 6 months after the initial EBD. The short-term success rate of EBD using DBE, the complication rate and the long-term outcome were investigated.
   Results:
   This procedure was successful with regard to short-term dilatation in 18 of the 25 CD patients (72%). Long strictures measuring more than 3 cm were seen in six out of seven (85.7%) of the unsuccessful EBD cases, compared with two out of 18 (11.1%) of the successful EBD cases (P = 0.001). Complications were encountered in two of the 25 patients (8%). The cumulative surgery-free rate for all the subjects was 83% and 72% at 6 and 12 months, respectively.
   Conclusion:
   EBD using DBE is a useful and safe procedure for small intestinal short strictures in CD patients. We conclude that this procedure is a therapeutic option that should be attempted before resorting to surgical therapy.
C1 [Hirai, Fumihito; Beppu, Takahiro; Sou, Suketo; Seki, Takehiko; Yao, Kenshi; Matsui, Toshiyuki] Fukuoka Univ, Chikushi Hosp, Dept Gastroenterol, Fukuoka 8188502, Japan.
C3 Fukuoka University
RP Hirai, F (通讯作者)，Fukuoka Univ, Chikushi Hosp, Dept Gastroenterol, 1-1-1 Zokumyoin, Fukuoka 8188502, Japan.
EM fuhirai@cis.fukuoka-u.ac.jp
CR Brandimarte G, 2000, ENDOSCOPY, V32, P461, DOI 10.1055/s-2000-651
   Bretthauer M, 2002, GUT, V50, P604, DOI 10.1136/gut.50.5.604
   Brooker JC, 2003, ENDOSCOPY, V35, P333, DOI 10.1055/s-2003-38145
   COTTON PB, 1991, GASTROINTEST ENDOSC, V37, P383, DOI 10.1016/S0016-5107(91)70740-2
   COUCKUYT H, 1995, GUT, V36, P577, DOI 10.1136/gut.36.4.577
   Fukumoto A, 2007, GASTROINTEST ENDOSC, V66, pS108, DOI 10.1016/j.gie.2007.02.027
   Ghoshal UC, 2004, AM J GASTROENTEROL, V99, P2304, DOI 10.1111/j.1572-0241.2004.40099.x
   GRIFFIN SM, 1989, BRIT J SURG, V76, P1147, DOI 10.1002/bjs.1800761112
   Hirai F, 2007, GASTROINTEST ENDOSC, V66, pS26, DOI 10.1016/j.gie.2007.01.014
   KELLY SM, 1995, POSTGRAD MED J, V71, P623, DOI 10.1136/pgmj.71.840.623
   Legnani Peter E, 2002, Gastrointest Endosc Clin N Am, V12, P589, DOI 10.1016/S1052-5157(02)00015-6
   Matsui T, 2000, Diagn Ther Endosc, V6, P67, DOI 10.1155/DTE.6.67
   Matsui T, 2004, DIGEST ENDOSC, V16, pS27
   MEKHJIAN HS, 1979, GASTROENTEROLOGY, V77, P907
   Nomura E, 2006, DIS COLON RECTUM, V49, pS59, DOI 10.1007/s10350-006-0685-0
   Ohmiya N, 2009, GASTROINTEST ENDOSC, V69, P84, DOI 10.1016/j.gie.2008.04.067
   RUTGEERTS P, 1990, GASTROENTEROLOGY, V99, P956, DOI 10.1016/0016-5085(90)90613-6
   SAYFAN J, 1989, BRIT J SURG, V76, P335, DOI 10.1002/bjs.1800760406
   Sumanac K, 2002, GASTROINTEST ENDOSC, V56, P190, DOI 10.1067/mge.2002.126391
   Sunada K, 2005, WORLD J GASTROENTERO, V11, P1087, DOI 10.3748/wjg.v11.i7.1087
   Thomas-Gibson S, 2003, EUR J GASTROEN HEPAT, V15, P485, DOI 10.1097/01.meg.0000059110.41030.bc
   Yamamoto H, 2004, CLIN GASTROENTEROL H, V2, P1010, DOI 10.1016/S1542-3565(04)00453-7
NR 22
TC 53
Z9 56
U1 0
U2 2
PU WILEY-BLACKWELL
PI MALDEN
PA COMMERCE PLACE, 350 MAIN ST, MALDEN 02148, MA USA
SN 0915-5635
J9 DIGEST ENDOSC
JI Dig. Endosc.
PD JUL
PY 2010
VL 22
IS 3
BP 200
EP 204
DI 10.1111/j.1443-1661.2010.00984.x
PG 5
WC Gastroenterology & Hepatology; Surgery
WE Science Citation Index Expanded (SCI-EXPANDED)
SC Gastroenterology & Hepatology; Surgery
GA 613YM
UT WOS:000279021300006
PM 20642609
DA 2024-01-22
ER

PT J
AU Pressman, AR
   Hutfless, S
   Velayos, F
   Fireman, B
   Lewis, JD
   Allison, J
   Abramson, O
   Herrinton, LJ
AF Pressman, Alice R.
   Hutfless, Suson
   Velayos, Fernando
   Fireman, Bruce
   Lewis, James D.
   Allison, James
   Abramson, Oren
   Herrinton, Lisa J.
TI Patterns of infliximab use among Crohn's disease patients in a community
   setting
SO INFLAMMATORY BOWEL DISEASES
LA English
DT Article
DE Crohn's disease; infliximab; health services research; computerized
   medical information; variation in care
ID INFLAMMATORY-BOWEL-DISEASE; NECROSIS FACTOR THERAPY; MAINTENANCE
   INFLIXIMAB; ACCENT; INFECTION; BENEFITS; SAFETY; AGENTS; RISKS; RATES
AB Background: Information oil infliximab Use in a community setting is important to understand patterns of medication use and to anticipate and plan for costs associated with the drug. We Sought to Understand predictors of initiation and discontinuation of infliximab ill the community-based setting of Kaiser Permanente, Northern California, which provides integrated care to its members.
   Methods: The cohort Study was set during 1998-2006. Predictors of initiation were assessed among 494 Crohn's disease (CD) patients who initiated infliximab and 2470 CD patients who did not initiate infliximab (controls). Data were obtained through linkage of computerized clinical information and were analyzed Using logistic regression and Cox survival analysis.
   Results: hillixiniab infusions have increased rapidly since 2001, with no evidence of leveling off. Initiators were appreciably younger than controls (P < 0.001), but were similar to controls with respect to sex and race/ethnicity. The presence of at least I comorbidity was related to the modest increase in the risk of initiating (compared with none: I comorbidity, odds ratio [OR] = 1.52 with 95% confidence interval [CI] 1.16-2.00; 2 comorbidities, OR = 1.39 with CI 0.89-2.13). By 3 years after initiating, only 20% of patients remained oil intliximab.
   Conclusions: In a community-based setting infliximab use has steady increased. Age and comorbidity are associated with initiation but sex and race/ethnicity are not. More information is needed to determine why, in this community-based setting, a large number of patients oil intliximab discontinued their treatment.
C1 [Pressman, Alice R.; Hutfless, Suson; Fireman, Bruce; Allison, James; Abramson, Oren; Herrinton, Lisa J.] Kaiser Permanente No Calif, Div Res, Oakland, CA 94612 USA.
   [Hutfless, Suson] Johns Hopkins Bloomberg Sch Publ Hlth, Dept Epidemiol, Baltimore, MD USA.
   [Velayos, Fernando; Allison, James] Univ Calif San Francisco, Dept Internal Med, Div Gastroenterol, San Francisco, CA 94143 USA.
   [Lewis, James D.] Univ Penn, Dept Med, Philadelphia, PA 19104 USA.
   [Lewis, James D.] Univ Penn, Dept Biostat & Epidemiol, Philadelphia, PA 19104 USA.
   [Lewis, James D.] Univ Penn, Ctr Clin Epidemiol & Biostat, Philadelphia, PA 19104 USA.
C3 Kaiser Permanente; Johns Hopkins University; Johns Hopkins Bloomberg
   School of Public Health; University of California System; University of
   California San Francisco; University of Pennsylvania; University of
   Pennsylvania; University of Pennsylvania
RP Herrinton, LJ (通讯作者)，Kaiser Permanente No Calif, Div Res, 2000 Broadway Ave, Oakland, CA 94612 USA.
EM lisa.herrinton@kp.org
OI Hutfless, Susan/0000-0002-6311-2611
FU Crohn's and Colitis Foundation and Centers for Disease Control [U01
   DP000340]; Kaiser Foundation Research Institute
FX Funded by a cooperative agreement from the Crohn's and Colitis
   Foundation and Centers for Disease Control (U01 DP000340), and by a
   grain from the Kaiser Foundation Research Institute.
CR Baert F, 2003, NEW ENGL J MED, V348, P601, DOI 10.1056/NEJMoa020888
   Colombel JF, 2004, GASTROENTEROLOGY, V126, P19, DOI 10.1053/j.gastro.2003.10.047
   DECKELBAUM L, COMMUNICATION
   DEYO RA, 1992, J CLIN EPIDEMIOL, V45, P613, DOI 10.1016/0895-4356(92)90133-8
   Fiocchi C, 2004, NEW ENGL J MED, V350, P934, DOI 10.1056/NEJMe048001
   Glück T, 2002, ARTHRITIS RHEUM, V46, P2255, DOI 10.1002/art.10374
   Hanauer SB, 2002, LANCET, V359, P1541, DOI 10.1016/S0140-6736(02)08512-4
   Hanauer SB, 2007, GUT, V56, P1181, DOI 10.1136/gut.2006.115980
   Helbling D, 2002, EUR J GASTROEN HEPAT, V14, P1393, DOI 10.1097/00042737-200212000-00018
   Hommes DW, 2006, NETH J MED, V64, P219
   Kane S, 2006, ALIMENT PHARM THERAP, V24, P1099, DOI 10.1111/j.1365-2036.2006.03092.x
   Lichtenstein GR, 2005, GASTROENTEROLOGY, V128, P862, DOI 10.1053/j.gastro.2005.01.048
   LIDDELL FDK, 1983, J EPIDEMIOL COMMUN H, V37, P82, DOI 10.1136/jech.37.1.82
   Listing J, 2005, ARTHRITIS RHEUM-US, V52, P3403, DOI 10.1002/art.21386
   Pearce CB, 2007, J GASTROEN HEPATOL, V22, P1671, DOI 10.1111/j.1440-1746.2006.04739.x
   Ricart E, 2001, AM J GASTROENTEROL, V96, P722, DOI 10.1111/j.1572-0241.2001.03612.x
   ROTHMAN KJ, 1998, MODERN EPIDEMIOLOGY, P94
   Rubenstein JH, 2002, J CLIN GASTROENTEROL, V35, P151, DOI 10.1097/00004836-200208000-00007
   Rutgeerts P, 2004, GASTROENTEROLOGY, V126, P1593, DOI 10.1053/j.gastro.2004.02.070
   Rutgeerts P, 2006, ALIMENT PHARM THER, V23, P451, DOI 10.1111/j.1365-2036.2006.02786.x
   Sands BE, 2006, ALIMENT PHARM THERAP, V23, P1127, DOI 10.1111/j.1365-2036.2006.02878.x
   Sands BE, 2004, CLIN GASTROENTEROL H, V2, P912, DOI 10.1016/S1542-3565(04)00414-8
   Siegel CA, 2006, CLIN GASTROENTEROL H, V4, P1017, DOI 10.1016/j.cgh.2006.05.020
   Targan SR, 1997, NEW ENGL J MED, V337, P1029, DOI 10.1056/NEJM199710093371502
   Vermeire S, 2007, GUT, V56, P1226, DOI 10.1136/gut.2006.099978
NR 25
TC 10
Z9 11
U1 0
U2 0
PU JOHN WILEY & SONS INC
PI HOBOKEN
PA 111 RIVER ST, HOBOKEN, NJ 07030 USA
SN 1078-0998
J9 INFLAMM BOWEL DIS
JI Inflamm. Bowel Dis.
PD SEP
PY 2008
VL 14
IS 9
BP 1265
EP 1272
DI 10.1002/ibd.20483
PG 8
WC Gastroenterology & Hepatology
WE Science Citation Index Expanded (SCI-EXPANDED)
SC Gastroenterology & Hepatology
GA 346OE
UT WOS:000259077300014
PM 18452199
OA Bronze
DA 2024-01-22
ER

PT J
AU de Jong, DJ
   Tielen, J
   Habraken, CM
   Wetzels, JFM
   Naber, AHJ
AF de Jong, DJ
   Tielen, J
   Habraken, CM
   Wetzels, JFM
   Naber, AHJ
TI 5-aminosalicylates and effects on renal function in patients with
   Crohn's disease
SO INFLAMMATORY BOWEL DISEASES
LA English
DT Article
DE Crohn's disease; endogenous creatinine clearances; renal function
ID INFLAMMATORY-BOWEL-DISEASE; ACTIVE THERAPEUTIC MOIETY; INTERSTITIAL
   NEPHRITIS; ULCERATIVE-COLITIS; CREATININE CLEARANCE; MESALAZINE; ACID;
   SULFASALAZINE; PROCTITIS; AGE
AB Background: Case reports concerning irreversible renal failure caused by 5-ammosalicylates (5-ASA) have been published. The aim of this study was to investigate the effect of long-term use of 5-ASA on renal function in patients with Crohn's disease (CD).
   Methods: This was a retrospective survey in 200 consecutive outpatients with CID. Endogenous creatinine clearance (ECC) was estimated from serum creatinine with the Cockroft and Gault formula. The first ECC was chosen close to the start of 5-ASA and the second was the most recent ECC available.
   Results: In 153 patients (59 men and 94 women), sufficient data were available for analysis. The interval between ECCs was 11 years, with a mean exposure to 5-ASA of 8.6 years. The cumulative dose of 5-ASA amounted to 9 kg. The ECC declined 0.3 +/- 5 mL/min/yr (from 100 +/- 25 to 92 +/- 28 mL/min; P < 0.01). In a multiple linear regression model, duration of the interval was a significant predictor for change in ECC (P < 0.0001), but cumulative dose of 5-ASA was not predictive (P = 0.30). No interstitial nephritis was reported, and in the 8 patients with the largest decline in ECC, comorbidity causing renal function impairment was present.
   Conclusions: The mean decline in ECC of 0.3 mL/min/yr in patients with CID does not exceed the decline expected from physiologic aging. Furthermore, the cumulative dose of 5-ASA was not a predictor for change in renal function. However, as interstitial nephritis caused by 5-ASA may rarely occur, we still advocate measurements of serum creatinine before and during treatment.
C1 Radboud Univ Nijmegen, Nijmegen Med Ctr, Dept Gastroenterol & Hepatol, NL-6500 HB Nijmegen, Netherlands.
   Radboud Univ Nijmegen, Nijmegen Med Ctr, Dept Nephrol, NL-6500 HB Nijmegen, Netherlands.
C3 Radboud University Nijmegen; Radboud University Nijmegen
RP de Jong, DJ (通讯作者)，Radboud Univ Nijmegen, Nijmegen Med Ctr, Dept Gastroenterol & Hepatol, 455,POB 9101, NL-6500 HB Nijmegen, Netherlands.
EM d.dejong@mdl.umcn.nl
RI Wetzels, Jack F.M./A-1720-2014; de Jong, D.J./L-4417-2015
OI Wetzels, Jack F.M./0000-0002-0650-6921; 
CR Agharazii M, 1999, AM J NEPHROL, V19, P373, DOI 10.1159/000013480
   ANDERSON S, 1986, AM J MED, V80, P435, DOI 10.1016/0002-9343(86)90718-7
   AZADKHAN AK, 1977, LANCET, V2, P892
   BILYARD KG, 1990, SCAND J GASTROENTERO, V25, P52, DOI 10.3109/00365529009091911
   Birketvedt GS, 2000, INFLAMM BOWEL DIS, V6, P275, DOI 10.1002/ibd.3780060404
   Brouillard M, 1998, GASTROEN CLIN BIOL, V22, P724
   Calviño J, 1998, CLIN NEPHROL, V49, P265
   COCKCROFT DW, 1976, NEPHRON, V16, P31, DOI 10.1159/000180580
   Cohen RD, 2000, AM J GASTROENTEROL, V95, P1263
   Corrigan G, 2000, ALIMENT PHARM THERAP, V14, P1
   Elseviers MM, 2004, CLIN NEPHROL, V61, P83
   Ishida K, 2001, QJM-INT J MED, V94, P541, DOI 10.1093/qjmed/94.10.541
   KLOTZ U, 1987, DIGEST DIS SCI, V32, pS46, DOI 10.1007/BF01312463
   Lim Wee-Chian, 2004, Rev Gastroenterol Disord, V4, P104
   LINDEMAN RD, 1985, J AM GERIATR SOC, V33, P278, DOI 10.1111/j.1532-5415.1985.tb07117.x
   Mahmud N, 2002, ALIMENT PHARM THERAP, V16, P207, DOI 10.1046/j.1365-2036.2002.01155.x
   Popoola J, 1998, BRIT MED J, V317, P795, DOI 10.1136/bmj.317.7161.795
   Ransford RAJ, 2002, GUT, V51, P536, DOI 10.1136/gut.51.4.536
   RIJK MCM, 1988, SCAND J GASTROENTERO, V23, P107, DOI 10.3109/00365528809093858
   ROWE JW, 1976, J GERONTOL, V31, P155, DOI 10.1093/geronj/31.2.155
   Sandborn WJ, 2003, ALIMENT PHARM THER, V17, P29, DOI 10.1046/j.1365-2036.2003.01408.x
   Smilde T J, 1994, Ned Tijdschr Geneeskd, V138, P2557
   Sutherland L., 2002, COCHRANE DB SYST REV, DOI DOI 10.1002/14651858.CD000544
   THULUVATH PJ, 1994, GUT, V35, P1493, DOI 10.1136/gut.35.10.1493
   Van Staa TP, 2004, GASTROENTEROLOGY, V126, P1733, DOI 10.1053/j.gastro.2004.03.016
   VANHEES PAM, 1980, GUT, V21, P632, DOI 10.1136/gut.21.7.632
   Verhave JC, 2003, J INTERN MED, V253, P563, DOI 10.1046/j.1365-2796.2003.01141.x
   WITTE T, 1994, NEPHRON, V67, P481, DOI 10.1159/000188024
   World MJ, 1996, NEPHROL DIAL TRANSPL, V11, P614, DOI 10.1093/oxfordjournals.ndt.a027349
NR 29
TC 28
Z9 30
U1 0
U2 1
PU OXFORD UNIV PRESS INC
PI CARY
PA JOURNALS DEPT, 2001 EVANS RD, CARY, NC 27513 USA
SN 1078-0998
EI 1536-4844
J9 INFLAMM BOWEL DIS
JI Inflamm. Bowel Dis.
PD NOV
PY 2005
VL 11
IS 11
BP 972
EP 976
DI 10.1097/01.MIB.0000185402.65288.19
PG 5
WC Gastroenterology & Hepatology
WE Science Citation Index Expanded (SCI-EXPANDED)
SC Gastroenterology & Hepatology
GA 983DK
UT WOS:000233211100003
PM 16239842
OA Bronze
DA 2024-01-22
ER

PT J
AU Biener-Ramanujan, E
   Rosier, F
   Coetzee, SG
   McGovern, DDP
   Hazelett, D
   Targan, SR
   Gonsky, R
AF Biener-Ramanujan, Eva
   Rosier, Florian
   Coetzee, Simon G.
   McGovern, Dermot D. P.
   Hazelett, Dennis
   Targan, Stephan R.
   Gonsky, Rivkah
TI Diagnostic and therapeutic potential of RNASET2 in Crohn's disease:
   Disease-risk polymorphism modulates allelic-imbalance in expression and
   circulating protein levels and recombinant-RNASET2 attenuates
   pro-inflammatory cytokine secretion
SO FRONTIERS IN IMMUNOLOGY
LA English
DT Article
DE Crohn's disease; allelic imbalance; inflammation; human; gene
   regulation; cytokine
ID GENOME-WIDE ASSOCIATION; TUMOR ANTAGONIZING GENE; SUSCEPTIBILITY LOCI;
   MUCOSAL INFLAMMATION; BOWEL-DISEASE; IDENTIFIES 2; RNA; TRANSCRIPTION;
   DATABASE; COLITIS
AB Ribonuclease T2 gene (RNASET2) variants are associated in genome wide association studies (GWAS) with risk for several autoimmune diseases, including Crohn's disease (CD). In T cells, a functional and biological relationship exists between TNFSF15-mediated enhancement of IFN-gamma production, mucosal inflammation and RNASET2. Disease risk variants are associated with decreased mRNA expression and clinical characteristics of severe CD; however, functional classifications of variants and underlying molecular mechanisms contributing to pathogenesis remain largely unknown. In this study we demonstrate that allelic imbalance of RNASET2 disease risk variant rs2149092 is associated with transcriptional and post-transcriptional mechanisms regulating transcription factor binding, promoter-transactivation and allele-specific expression. RNASET2 mRNA expression decreases in response to multiple modes of T cell activation and recovers following elimination of activator. In CD patients with severe disease necessitating surgical intervention, preoperative circulating RNASET2 protein levels were decreased compared to non-IBD subjects and rebounded post-operatively following removal of the inflamed region, with levels associated with allelic carriage. Furthermore, overexpression or treatment with recombinant RNASET2 significantly reduced IFN-gamma secretion. These findings reveal that RNASET2 cis- and trans-acting variation contributed regulatory complexity and determined expression and provide a basis for linking genetic variation with CD pathobiology. These data may ultimately identify RNASET2 as an effective therapeutic target in a subset of CD patients with severe disease.
C1 [Biener-Ramanujan, Eva; Rosier, Florian; McGovern, Dermot D. P.; Targan, Stephan R.; Gonsky, Rivkah] Inflammatory Bowel & Immunobiol Res Inst, Los Angeles, CA 90048 USA.
   [Coetzee, Simon G.; Hazelett, Dennis] Cedars Sinai Med Ctr, Dept Biomed Sci, Los Angeles, CA USA.
C3 Cedars Sinai Medical Center
RP Gonsky, R (通讯作者)，Inflammatory Bowel & Immunobiol Res Inst, Los Angeles, CA 90048 USA.
EM Rivkah.gonsky@cshs.org
RI Rosier, Florian/ITT-2060-2023; Coetzee, Simon G/C-1218-2014
OI Rosier, Florian/0000-0002-4363-8093; Coetzee, Simon
   G/0000-0003-4267-5930; Hazelett, Dennis/0000-0003-0749-9935; McGovern,
   Dermot/0000-0001-5621-759X
FU F. Widjaja Foundation; National Institute of Diabetes Digestive & Kidney
   Diseases;  [RO1 DK117893]
FX Funding This work was supported by the F. Widjaja Foundation (ST and RG)
   and the National Institute of Diabetes Digestive & Kidney Diseases (RO1
   DK117893).
CR Acquati F, 2001, ONCOGENE, V20, P980, DOI 10.1038/sj.onc.1204178
   Acquati F, 2019, FRONT IMMUNOL, V10, DOI 10.3389/fimmu.2019.02587
   Acquati F, 2011, ONCOTARGET, V2, P477
   Acquati F, 2011, P NATL ACAD SCI USA, V108, P1104, DOI 10.1073/pnas.1013746108
   Bahrami-Samani E, 2019, AM J HUM GENET, V104, P492, DOI 10.1016/j.ajhg.2019.01.018
   Bamias G, 2012, DIGEST LIVER DIS, V44, P30, DOI 10.1016/j.dld.2011.09.002
   Baranzini N, 2017, CELL TISSUE RES, V368, P337, DOI 10.1007/s00441-016-2557-9
   Baranzini N, 2020, FRONT IMMUNOL, V11, DOI 10.3389/fimmu.2020.00370
   Baranzini N, 2019, J INNATE IMMUN, V11, P150, DOI 10.1159/000493804
   Barrett R, 2012, AM J PATHOL, V180, P636, DOI 10.1016/j.ajpath.2011.10.026
   Boyd M, 2018, NAT COMMUN, V9, DOI 10.1038/s41467-018-03766-z
   Caputa G, 2016, CELL DEATH DIFFER, V23, P347, DOI 10.1038/cdd.2015.105
   Chang A, 2022, EUR UROL, V82, P354, DOI 10.1016/j.eururo.2022.05.021
   Cheng Y, 2018, CELL REP, V24, P2589, DOI 10.1016/j.celrep.2018.08.003
   Chiu TP, 2015, NUCLEIC ACIDS RES, V43, pD103, DOI 10.1093/nar/gku977
   Chu X, 2011, NAT GENET, V43, P897, DOI 10.1038/ng.898
   Coetzee SG., 2020, F1000RESEARCH, V7, P214, DOI DOI 10.1101/127720
   De Vito A, 2020, CANCERS, V12, DOI 10.3390/cancers12030717
   Ellinghaus D, 2016, NAT GENET, V48, P510, DOI 10.1038/ng.3528
   Fuyuno Y, 2016, J GASTROENTEROL, V51, P672, DOI 10.1007/s00535-015-1135-3
   Garibaldi A, 2017, METHODS MOL BIOL, V1648, P169, DOI 10.1007/978-1-4939-7204-3_13
   Ge YD, 2019, J AUTOIMMUN, V101, P109, DOI 10.1016/j.jaut.2019.04.014
   Gonsky R, 2017, GASTROENTEROLOGY, V153, P219, DOI 10.1053/j.gastro.2017.04.002
   Goodman WA, 2016, MUCOSAL IMMUNOL, V9, P1250, DOI 10.1038/mi.2016.1
   Greulich W, 2019, CELL, V179, P1264, DOI 10.1016/j.cell.2019.11.001
   Gu CZ, 2022, J IMMUNOL RES, V2022, DOI 10.1155/2022/7280977
   Hegde SP, 1998, MOL CELL BIOL, V18, P2729, DOI 10.1128/MCB.18.5.2729
   Hughes CCW, 1996, J BIOL CHEM, V271, P5369, DOI 10.1074/jbc.271.10.5369
   Ibarra IL, 2020, NAT COMMUN, V11, DOI 10.1038/s41467-019-13888-7
   Ji M, 2021, CELL DEATH DIS, V12, DOI 10.1038/s41419-021-03580-4
   Jostins L, 2012, NATURE, V491, P119, DOI 10.1038/nature11582
   Kettwig M, 2021, NAT COMMUN, V12, DOI 10.1038/s41467-021-26880-x
   Kraan TCTMV, 2009, INFLAMM BOWEL DIS, V15, P224, DOI 10.1002/ibd.20747
   Liu JZ, 2015, NAT GENET, V47, P979, DOI 10.1038/ng.3359
   Liu PP, 2017, PROTEIN CELL, V8, P735, DOI 10.1007/s13238-017-0448-9
   Lu L, 2018, FRONT IMMUNOL, V9, DOI 10.3389/fimmu.2018.01012
   Lualdi M, 2015, ONCOTARGET, V6, P7851, DOI 10.18632/oncotarget.3490
   Monti L, 2008, ONCOL RES, V17, P69, DOI 10.3727/096504008784523658
   Nowak JK, 2022, J CROHNS COLITIS, V16, P1255, DOI 10.1093/ecco-jcc/jjac033
   Ostendorf T, 2020, IMMUNITY, V52, P591, DOI 10.1016/j.immuni.2020.03.009
   Papadakis KA, 2015, AM J PHYSIOL-GASTR L, V309, pG900, DOI 10.1152/ajpgi.00309.2015
   Prehn JL, 2004, CLIN IMMUNOL, V112, P66, DOI 10.1016/j.clim.2004.02.007
   Quan C, 2010, NAT GENET, V42, P614, DOI 10.1038/ng.603
   Roggiani F, 2019, CANCERS, V11, DOI 10.3390/cancers11020255
   Russell L, 2010, CYTOKINE, V51, P217, DOI 10.1016/j.cyto.2010.03.006
   Scaldaferri D, 2018, IMMUNOL LETT, V203, P102, DOI 10.1016/j.imlet.2018.09.005
   Scharl Michael, 2014, World J Gastrointest Pathophysiol, V5, P205, DOI 10.4291/wjgp.v5.i3.205
   Shi WT, 2019, FRONT PHYSIOL, V10, DOI 10.3389/fphys.2019.00662
   Shih DQ, 2014, MUCOSAL IMMUNOL, V7, P1492, DOI 10.1038/mi.2014.37
   Smirnoff P, 2006, CANCER-AM CANCER SOC, V107, P2760, DOI 10.1002/cncr.22327
   Soldner F, 2016, NATURE, V533, P95, DOI 10.1038/nature17939
   Steinemann D, 2003, GENE CHROMOSOME CANC, V37, P421, DOI 10.1002/gcc.10231
   Thomas-Chollier M, 2008, NUCLEIC ACIDS RES, V36, pW119, DOI 10.1093/nar/gkn304
   Triner D, 2018, MOL CELL BIOL, V38, DOI 10.1128/MCB.00386-18
   Tyler PM, 2021, NAT IMMUNOL, V22, P1118, DOI 10.1038/s41590-021-00984-4
   Van Limbergen J, 2007, INFLAMM BOWEL DIS, V13, P338, DOI 10.1002/ibd.20096
   Wang Q, 2014, CELL DEATH DIS, V5, DOI 10.1038/cddis.2013.539
   Wang QQ, 2015, J DERMATOL SCI, V80, P25, DOI 10.1016/j.jdermsci.2015.07.004
   Wang Qianqian, 2015, J Investig Dermatol Symp Proc, V17, P48, DOI 10.1038/jidsymp.2015.24
   Wang W, 2016, CIRC RES, V119, pE91, DOI 10.1161/CIRCRESAHA.116.308955
   Watt S, 2021, NAT COMMUN, V12, DOI 10.1038/s41467-021-22548-8
   Yamazaki K, 2013, GASTROENTEROLOGY, V144, P781, DOI 10.1053/j.gastro.2012.12.021
   Yang L, 2014, NUCLEIC ACIDS RES, V42, pD148, DOI 10.1093/nar/gkt1087
   Yazar S, 2022, SCIENCE, V376, P154, DOI 10.1126/science.abf3041
   Zhao WH, 2022, NUCLEIC ACIDS RES, V50, pD287, DOI 10.1093/nar/gkab702
   Zhu H, 2016, PLOS ONE, V11, DOI 10.1371/journal.pone.0167212
NR 66
TC 1
Z9 1
U1 2
U2 3
PU FRONTIERS MEDIA SA
PI LAUSANNE
PA AVENUE DU TRIBUNAL FEDERAL 34, LAUSANNE, CH-1015, SWITZERLAND
SN 1664-3224
J9 FRONT IMMUNOL
JI Front. Immunol.
PD NOV 16
PY 2022
VL 13
AR 999155
DI 10.3389/fimmu.2022.999155
PG 17
WC Immunology
WE Science Citation Index Expanded (SCI-EXPANDED)
SC Immunology
GA 6Q8JO
UT WOS:000891856400001
PM 36466822
OA gold, Green Published
DA 2024-01-22
ER

PT J
AU Sampietro, GM
   Colombo, F
   Frontali, A
   Baldi, C
   Conti, L
   Dilillo, D
   Penagini, F
   Nebuloni, M
   D'Addio, F
   Fiorina, P
   Maconi, G
   Corsi, F
   Zuccotti, G
   Ardizzone, S
   Foschi, D
AF Sampietro, Gianluca M.
   Colombo, Francesco
   Frontali, Alice
   Baldi, Caterina
   Conti, Lorenzo
   Dilillo, Dario
   Penagini, Francesca
   Nebuloni, Manuela
   D'Addio, Francesca
   Fiorina, Paolo
   Maconi, Giovanni
   Corsi, Fabio
   Zuccotti, Gianvincenzo
   Ardizzone, Sandro
   Foschi, Diego
TI Strictureplasties performed by laparoscopic approach for complicated
   Crohn's disease. A prospective, observational, cohort study
SO DIGESTIVE AND LIVER DISEASE
LA English
DT Article; Proceedings Paper
CT 10th National Congress of Italian-Group-for-the-Study-of-IBD
CY NOV 28-30, 2019
CL Riccione, ITALY
SP Italian Grp Study of IBD
DE Surgery; Laparoscopy; Crohn's disease; Strictureplasty; Morbidity;
   Complications; IBD
ID SIDE ISOPERISTALTIC STRICTUREPLASTY; INFLAMMATORY-BOWEL-DISEASE;
   EVIDENCE-BASED CONSENSUS; CONSERVATIVE SURGERY; SURGICAL-MANAGEMENT;
   ILEOCECAL RESECTION; PROGNOSTIC-FACTORS; CLASSIFICATION; RECURRENCE;
   BEHAVIOR
AB Background: Laparoscopy is considered the best surgical approach for Crohn's Disease (CD), and strictureplasty a reliable alternative to intestinal resection. Nevertheless, their association has never been evaluated. Aim: To investigate feasibility and safety of conventional (SP) and non-conventional (NCSP) strictureplasties, using laparoscopy, for complicated CD. Methods: Starting January 2008, a prospective cohort study was performed, in consecutive, unselected patients, undergoing primary surgery for CD (Group-A). The residential database (CD-CARD) was used for the retrospective extraction of control patients (Group-B). Univariate and multi-variate analysis of preoperative characteristics, intra-operative findings, morbidity, and intra-abdominal septic complications (IASCs) was performed. Results: Between January 2008 and December 2019, 331 patients received 162 SPs, 138 NCSPs, and 373 resections (Group-A). From the CD-CARD, 227 control patients received 159 SPs, 117 NCSPs, and 271 resections (Group-B) (ns). Preoperatively, Group-A presented batter nutritional status and received more biological therapies, Group-B more steroids. Group-A presented less abdominal abscesses, planned ostomies, minor complications, shorter operating time and hospitalization than Group-B, but similar major complications, IASCs and anastomotic leaks. IASCs were related to older age, elevated inflammatory indices, and preoperative treatment with high-risk drugs. Conclusions: SP and NCSP are feasible by laparoscopy, with low morbidity rate, confirming the advantages of both minimally invasive and conservative surgery. (c) 2021 Editrice Gastroenterologica Italiana S.r.l. Published by Elsevier Ltd. All rights reserved.
C1 [Sampietro, Gianluca M.; Baldi, Caterina] ASST Rhodense Rho, Div Gen & HPB Surg, Corso Europa 250, I-20017 Milan, Italy.
   [Colombo, Francesco; Frontali, Alice; Conti, Lorenzo] ASST Fatebenefratelli Sacco, Div Gen Surg, Milan, Italy.
   [Frontali, Alice] Univ Paris 07, Beaujon Hosp, AP HP, Dept Colorectal Surg,Pole Malad Appareil Digestif, Paris, France.
   [Dilillo, Dario; Penagini, Francesca; Zuccotti, Gianvincenzo] Childrens Univ Hosp, ASST Fatebenefratelli Sacco, Milan, Italy.
   [Nebuloni, Manuela] ASST Fatebenefratelli Sacco, Div Pathol, Milan, Italy.
   [Nebuloni, Manuela; D'Addio, Francesca; Fiorina, Paolo; Maconi, Giovanni; Corsi, Fabio; Zuccotti, Gianvincenzo; Ardizzone, Sandro; Foschi, Diego] Univ Milan, Dept Biomed & Clin Sci Luigi Sacco, Milan, Italy.
   [Fiorina, Paolo] ASST Fatebenefratelli Sacco, Div Endocrinol, Milan, Italy.
   [Fiorina, Paolo] Harvard Med Sch, Boston Childrens Hosp, Nephrol Div, Boston, MA 02115 USA.
   [D'Addio, Francesca; Fiorina, Paolo; Zuccotti, Gianvincenzo] Univ Milan, Dept Biomed & Clin Sci Luigi Sacco, Int Ctr T1D, Fdn Romeo & Enrica Invernizzi,Pediat Clin Res Ctr, Milan, Italy.
   [Maconi, Giovanni; Ardizzone, Sandro] ASST Fatebenefratelli Sacco, Div Gastroenterol, Milan, Italy.
   [Corsi, Fabio] Ist Clin Sci Maugeri IRCCS, Surg Dept, Breast Unit, Pavia, Italy.
C3 Assistance Publique Hopitaux Paris (APHP); Universite Paris Cite;
   Hopital Universitaire Hotel-Dieu - APHP; Hopital Universitaire Beaujon -
   APHP; Hopital Universitaire Paul-Brousse - APHP; University of Milan;
   Luigi Sacco Hospital; Harvard University; Boston Children's Hospital;
   Harvard Medical School; University of Milan; Luigi Sacco Hospital
RP Sampietro, GM (通讯作者)，ASST Rhodense Rho, Div Gen & HPB Surg, Corso Europa 250, I-20017 Milan, Italy.
EM gianluca.sampietro@unimi.it
RI Colombo, Francesco/ABH-3714-2022; Maconi, Giovanni/V-7836-2017; Corsi,
   Fabio/E-9204-2017
OI Colombo, Francesco/0000-0002-6478-7055; Maconi,
   Giovanni/0000-0003-0810-4026; Corsi, Fabio/0000-0002-6469-4086;
   Sampietro, Gianluca Matteo/0000-0001-7168-441X; Baldi,
   Caterina/0000-0002-5792-3880
FU M.I.Cro. Italia ODV
FX In memory of Victor Warren Fazio, a beacon out of the night of IBD. This
   series included many patients who were under the care of Professor
   Gabriele Bianchi Porro and Professor Roberto de Franchis, the former
   Chiefs and Chairs of the Division of Gastroenterology, and thus their
   contributions are gratefully acknowledged. A special thought and a thank
   you to Professor Angelo Maria Taschieri, former head of the Department
   of Surgery. Many thanks to the non-profit, volunteer-fuelled, patient
   organisation M.I.Cro. Italia ODV, for their support to us and our
   patients.
CR Adamina M, 2020, J CROHNS COLITIS, V14, P155, DOI 10.1093/ecco-jcc/jjz187
   ALEXANDERWILLIAMS J, 1986, INT J COLORECTAL DIS, V1, P54, DOI 10.1007/BF01648838
   Ambe R, 2012, J GASTROINTEST SURG, V16, P209, DOI 10.1007/s11605-011-1651-2
   Ardizzone S, 2004, GASTROENTEROLOGY, V127, P730, DOI 10.1053/j.gastro.2004.06.051
   Bemelman WA, 2018, J CROHNS COLITIS, V12, P1, DOI 10.1093/ecco-jcc/jjx061
   Campbell L, 2012, DIS COLON RECTUM, V55, P714, DOI 10.1097/DCR.0b013e31824f875a
   Cohen BL, 2019, GASTROENTEROLOGY, V156, pS80
   Cristaldi M, 2000, AM J SURG, V179, P266, DOI 10.1016/S0002-9610(00)00334-2
   Dignass A, 2010, J CROHNS COLITIS, V4, P28, DOI 10.1016/j.crohns.2009.12.002
   Dindo D, 2004, ANN SURG, V240, P205, DOI 10.1097/01.sla.0000133083.54934.ae
   FAZIO VW, 1985, DIS COLON RECTUM, V28, P512, DOI 10.1007/BF02554100
   Gasche C, 2000, INFLAMM BOWEL DIS, V6, P8, DOI 10.1097/00054725-200002000-00002
   Geltzeiler CB, 2015, J GASTROINTEST SURG, V19, P905, DOI 10.1007/s11605-015-2749-8
   Gionchetti P, 2017, J CROHNS COLITIS, V11, P135, DOI 10.1093/ecco-jcc/jjw169
   Hotokezaka M, 2009, DIS COLON RECTUM, V52, P1882, DOI 10.1007/DCR.0b013e3181b11487
   KATARIYA RN, 1977, BRIT J SURG, V64, P496, DOI 10.1002/bjs.1800640713
   LEE ECG, 1982, ANN ROY COLL SURG, V64, P229
   Lesperance K, 2009, J GASTROINTEST SURG, V13, P1251, DOI 10.1007/s11605-009-0853-3
   Maconi G, 2003, ALIMENT PHARM THERAP, V18, P749, DOI 10.1046/j.1365-2036.2003.01673.x
   Maconi G, 2001, ANN SURG, V233, P345, DOI 10.1097/00000658-200103000-00007
   Maconi G, 2008, INT J COLORECTAL DIS, V23, P339, DOI 10.1007/s00384-007-0418-4
   Mege D, 2020, ANN SURG, V271, pE1, DOI 10.1097/SLA.0000000000003430
   Michelassi F, 2000, ANN SURG, V232, P401, DOI 10.1097/00000658-200009000-00012
   Michelassi F, 1996, DIS COLON RECTUM, V39, P345, DOI 10.1007/BF02049480
   Michelassi F, 2007, DIS COLON RECTUM, V50, P277, DOI 10.1007/s10350-006-0804-y
   Neary PM, 2019, J CROHNS COLITIS, V13, P856, DOI 10.1093/ecco-jcc/jjz004
   Oresland T, 2015, J CROHNS COLITIS, V9, P4, DOI 10.1016/j.crohns.2014.08.012
   Panes J, 2013, J CROHNS COLITIS, V7, P556, DOI 10.1016/j.crohns.2013.02.020
   Parente F, 2004, ALIMENT PHARM THER, V20, P959, DOI 10.1111/j.1365-2036.2004.02245.x
   Pellino G, 2020, TECH COLOPROCTOL, V24, P421, DOI 10.1007/s10151-020-02183-z
   Poggioli G, 1997, DIS COLON RECTUM, V40, P179, DOI 10.1007/BF02054984
   Poggioli G, 1997, DIS COLON RECTUM, V40, P234, DOI 10.1007/BF02054994
   Sampietro GM, 2018, DIGEST LIVER DIS, V50, P1283, DOI 10.1016/j.dld.2018.05.009
   Sampietro GM, 2009, CLIN GASTROENTEROL H, V7, P183, DOI 10.1016/j.cgh.2008.10.008
   Sampietro GM, 2004, J AM COLL SURGEONS, V199, P8, DOI 10.1016/j.jamcollsurg.2004.01.039
   Sampietro GM, 2002, DIGEST LIVER DIS, V34, P696, DOI 10.1016/S1590-8658(02)80020-2
   Sampietro GM, 2000, DIGEST SURG, V17, P261, DOI 10.1159/000018845
   Sasaki I, 1996, DIS COLON RECTUM, V39, P342, DOI 10.1007/BF02049479
   Satsangi J, 2006, GUT, V55, P749, DOI 10.1136/gut.2005.082909
   Schwartz E, 2016, NUTR CLIN PRACT, V31, P159, DOI 10.1177/0884533615594011
   Selvaggi F, 2007, INFLAMM BOWEL DIS, V13, P641, DOI 10.1002/ibd.20056
   Tan JJY, 2007, DIS COLON RECTUM, V50, P576, DOI 10.1007/s10350-006-0855-0
   Taschieri AM, 1997, AM J SURG, V173, P509
   Tilney HS, 2006, SURG ENDOSC, V20, P1036, DOI 10.1007/s00464-005-0500-3
   van Overstraeten AD, 2016, J CROHNS COLITIS, V10, P437, DOI 10.1093/ecco-jcc/jjv230
   von Elm E, 2007, LANCET, V370, P1453, DOI 10.1016/S0140-6736(07)61602-X
   World Med Assoc, 2013, JAMA-J AM MED ASSOC, V310, P2191, DOI 10.1001/jama.2013.281053
   Yamamoto T, 2007, DIS COLON RECTUM, V50, P1968, DOI 10.1007/s10350-007-0279-5
   Yamamoto TL, 2005, DIS COLON RECTUM, V48, P749, DOI 10.1007/s10350-004-0826-2
   Zoccali M, 2012, WORLD J GASTROENTERO, V18, P6756, DOI 10.3748/wjg.v18.i46.6756
NR 50
TC 6
Z9 6
U1 0
U2 1
PU ELSEVIER SCIENCE INC
PI NEW YORK
PA STE 800, 230 PARK AVE, NEW YORK, NY 10169 USA
SN 1590-8658
EI 1878-3562
J9 DIGEST LIVER DIS
JI Dig. Liver Dis.
PD OCT
PY 2021
VL 53
IS 10
BP 1286
EP 1293
DI 10.1016/j.dld.2021.01.023
EA SEP 2021
PG 8
WC Gastroenterology & Hepatology
WE Science Citation Index Expanded (SCI-EXPANDED); Conference Proceedings Citation Index - Science (CPCI-S)
SC Gastroenterology & Hepatology
GA WH0QU
UT WOS:000707394700012
PM 33627296
DA 2024-01-22
ER

PT J
AU Wang, YZ
   Gao, XF
   Zhang, XY
   Xiao, FF
   Hu, H
   Li, XL
   Dong, F
   Sun, MM
   Xiao, YM
   Ge, T
   Li, D
   Yu, GJ
   Liu, ZJ
   Zhang, T
AF Wang, Yizhong
   Gao, Xuefeng
   Zhang, Xinyue
   Xiao, Fangfei
   Hu, Hui
   Li, Xiaolu
   Dong, Fang
   Sun, Mingming
   Xiao, Yongmei
   Ge, Ting
   Li, Dan
   Yu, Guangjun
   Liu, Zhanju
   Zhang, Ting
TI Microbial and metabolic features associated with outcome of infliximab
   therapy in pediatric Crohn's disease
SO GUT MICROBES
LA English
DT Article
DE Children; Crohn's disease; gut microbiome; infliximab; metabolome
ID INFLAMMATORY-BOWEL-DISEASE; CHAIN FATTY-ACIDS; ANTI-TNF THERAPY; FECAL
   MICROBIOTA; MAINTENANCE INFLIXIMAB; INTESTINAL MICROBIOME; FUNGAL
   MICROBIOTA; GUT MICROBIOTA; BILE-ACID; CHILDREN
AB Gut microbial dysbiosis and altered metabonomics have been implicated in the pathogenesis of Crohn's disease (CD). The aim of our study was to characterize the gut microbiome structure and metabolic activities in pediatric CD patients with different clinical outcomes after infliximab (IFX) therapy. Fecal samples were collected from 20 healthy children and 29 newly diagnosed pediatric CD patients. 16S rRNA/ITS2 gene sequencing and targeted metabolomics analysis were applied to profile the gut bacterial microbiome, mycobiome, and metabolome, respectively. Pediatric CD patients exhibited lower relative abundances of short-chain fatty acids (SCFAs)-producing bacteria including Faecalibacterium, Clostridium clusters IV and XIVb, Roseburia, and Ruminococcus, which were correlated with reduced fecal levels of SCFAs. Decreased unconjugated bile acids (BAs) pool size and a lower unconjugated/conjugated BAs ratio were associated with reduced relative abundances of Bifidobacterium and Clostridium clusters IV and XIVb which contain bile salt hydrolases (BSH) genes. IFX treatment enriched the BSH-producing bacteria in CD subjects, which may explain a decreased level of conjugated BAs and an increase in unconjugated BAs as well as the unconjugated/conjugated BAs ratio. Furthermore, a sustained response (SR) of IFX therapy was associated with higher abundances of Methylobacterium, Sphingomonas, Staphylococcus, and Streptococcus, and higher fecal concentrations of amino acids, including L-aspartic acid, linoleic acid, and L-lactic acid at baseline. Our study suggests that the effects of IFX might be partially mediated by enriching bacteria taxa that producing SCFAs and BSH thereby inhibiting inflammation and restoring the BA metabolism. Some fecal bacteria and metabolites may be predictive of outcomes of IFX therapy for pediatric CD patients.
C1 [Wang, Yizhong; Zhang, Xinyue; Xiao, Fangfei; Hu, Hui; Li, Xiaolu; Dong, Fang; Xiao, Yongmei; Ge, Ting; Li, Dan; Zhang, Ting] Shanghai Jiao Tong Univ, Shanghai Childrens Hosp, Dept Gastroenterol Hepatol & Nutr, Shanghai 200062, Peoples R China.
   [Wang, Yizhong; Yu, Guangjun; Zhang, Ting] Shanghai Jiao Tong Univ, Shanghai Childrens Hosp, Sch Med, Inst Pediat Infect Immun & Crit Care Med, Shanghai, Peoples R China.
   [Gao, Xuefeng] Shenzhen Univ, Gen Hosp, Hlth Sci Ctr, Int Canc Ctr,Hematol Oncol, Shenzhen, Peoples R China.
   [Sun, Mingming; Liu, Zhanju] Tongji Univ, Shanghai Peoples Hosp 10, Dept Gastroenterol, Shanghai, Peoples R China.
C3 Shanghai Jiao Tong University; Shanghai Jiao Tong University; Shenzhen
   University; Tongji University
RP Wang, YZ; Liu, ZJ; Zhang, T (通讯作者)，Shanghai Jiao Tong Univ, Shanghai Childrens Hosp, Dept Gastroenterol Hepatol & Nutr, Shanghai 200062, Peoples R China.
EM wangyz@shchildren.com.cn; liuzhanju88@126.com; zhangt@shchildren.com.cn
RI zhang, ting/IYT-0642-2023
FU National Natural Science Foundation of China [81870373, 81900474,
   81900472]; Shanghai Hospital Development Center New Frontier Technology
   Joint Research Project [SHDC12017115]; Shanghai Science and Technology
   Commi ttee [19140904300]
FX This work was supported by the grants from the National Natural Science
   Foundation of China (grant number 81870373, 81900474, and 81900472),
   Shanghai Hospital Development Center New Frontier Technology Joint
   Research Project (grant number SHDC12017115), and Shanghai Science and
   Technology Commi ttee (grant number 19140904300). The funders had no
   role in study design, data collection and analysis, decision to publish,
   or preparation of the manuscript.
CR Aden K, 2019, GASTROENTEROLOGY, V157, P1279, DOI 10.1053/j.gastro.2019.07.025
   Allez M, 2010, J CROHNS COLITIS, V4, P355, DOI 10.1016/j.crohns.2010.04.004
   Bjerrum JT, 2017, BMC MED, V15, DOI 10.1186/s12916-017-0949-7
   Chehoud C, 2015, INFLAMM BOWEL DIS, V21, P1948, DOI 10.1097/MIB.0000000000000454
   Chong J, 2018, NUCLEIC ACIDS RES, V46, pW486, DOI 10.1093/nar/gky310
   D'Aldebert E, 2009, GASTROENTEROLOGY, V136, P1435, DOI 10.1053/j.gastro.2008.12.040
   Daniluk U, 2019, INFLAMM BOWEL DIS, V25, P1120, DOI 10.1093/ibd/izy402
   de Meij TGJ, 2018, PLOS ONE, V13, DOI 10.1371/journal.pone.0197649
   De Preter V, 2015, GUT, V64, P447, DOI 10.1136/gutjnl-2013-306423
   Ding NS, 2020, J CROHNS COLITIS, V14, P1090, DOI 10.1093/ecco-jcc/jjaa039
   Ding NS, 2016, ALIMENT PHARM THER, V43, P30, DOI 10.1111/apt.13445
   Dorrestein PC, 2014, IMMUNITY, V40, P824, DOI 10.1016/j.immuni.2014.05.015
   Dovrolis N, 2020, MICROORGANISMS, V8, DOI 10.3390/microorganisms8030438
   Edgar R.C., 2016, PREPRINT
   Edgar RC, 2010, BIOINFORMATICS, V26, P2460, DOI 10.1093/bioinformatics/btq461
   El Mouzan M, 2017, J CROHNS COLITIS, V11, P586, DOI 10.1093/ecco-jcc/jjw197
   Filimoniuk A, 2020, ADV MED SCI-POLAND, V65, P65, DOI 10.1016/j.advms.2019.12.009
   Franzosa EA, 2019, NAT MICROBIOL, V4, P293, DOI 10.1038/s41564-018-0306-4
   Gevers D, 2014, CELL HOST MICROBE, V15, P382, DOI 10.1016/j.chom.2014.02.005
   Gill PA, 2018, ALIMENT PHARM THER, V48, P15, DOI 10.1111/apt.14689
   Hanauer SB, 2002, LANCET, V359, P1541, DOI 10.1016/S0140-6736(02)08512-4
   Hyams J, 2007, GASTROENTEROLOGY, V132, P863, DOI 10.1053/j.gastro.2006.12.003
   Islam KBMS, 2011, GASTROENTEROLOGY, V141, P1773, DOI 10.1053/j.gastro.2011.07.046
   Jacobs JP, 2016, CELL MOL GASTROENTER, V2, P750, DOI 10.1016/j.jcmgh.2016.06.004
   Jones-Hall YL, 2016, GUT MICROBES, V7, P58, DOI 10.1080/19490976.2015.1121364
   Kolho KL, 2017, J CROHNS COLITIS, V11, P321, DOI 10.1093/ecco-jcc/jjw158
   Kowalska-Duplaga K, 2019, SCI REP-UK, V9, DOI 10.1038/s41598-019-55290-9
   Labbé A, 2014, PLOS ONE, V9, DOI 10.1371/journal.pone.0115175
   Lavelle A, 2020, NAT REV GASTRO HEPAT, V17, P223, DOI 10.1038/s41575-019-0258-z
   Lee-Sarwar KA, 2020, METABOLITES, V10, DOI 10.3390/metabo10050181
   Levine A, 2014, J PEDIATR GASTR NUTR, V58, P795, DOI 10.1097/MPG.0000000000000239
   Liguori G, 2016, J CROHNS COLITIS, V10, P296, DOI 10.1093/ecco-jcc/jjv209
   Limon JJ, 2019, CELL HOST MICROBE, V25, P377, DOI 10.1016/j.chom.2019.01.007
   Machiels K, 2014, GUT, V63, P1275, DOI 10.1136/gutjnl-2013-304833
   Macia L, 2015, NAT COMMUN, V6, DOI 10.1038/ncomms7734
   Magnusson MK, 2016, J CROHNS COLITIS, V10, P943, DOI 10.1093/ecco-jcc/jjw051
   Maukonen J, 2015, J CROHNS COLITIS, V9, P1088, DOI 10.1093/ecco-jcc/jjv147
   Miyoshi J, 2018, CLIN J GASTROENTEROL, V11, P449, DOI 10.1007/s12328-018-0886-9
   Mukhopadhya I, 2015, MICROBES INFECT, V17, P304, DOI 10.1016/j.micinf.2014.12.001
   Mullish BH, 2019, GUT, V68, P1791, DOI 10.1136/gutjnl-2018-317842
   Ng SC, 2017, LANCET, V390, P2769, DOI 10.1016/S0140-6736(17)32448-0
   Ni J, 2017, SCI TRANSL MED, V9, DOI 10.1126/scitranslmed.aah6888
   Ni J, 2017, NAT REV GASTRO HEPAT, V14, P573, DOI 10.1038/nrgastro.2017.88
   Ni Y, 2020, BIOINFORMATICS, V36, P3493, DOI 10.1093/bioinformatics/btaa188
   Nikolaus S, 2007, GASTROENTEROLOGY, V133, P1670, DOI 10.1053/j.gastro.2007.09.001
   Qiao YQ, 2020, JGH OPEN, V4, P11, DOI 10.1002/jgh3.12238
   Quince C, 2015, AM J GASTROENTEROL, V110, P1718, DOI 10.1038/ajg.2015.357
   Rajca S, 2014, INFLAMM BOWEL DIS, V20, P978, DOI 10.1097/MIB.0000000000000036
   Ridlon JM, 2006, J LIPID RES, V47, P241, DOI 10.1194/jlr.R500013-JLR200
   Smith PM, 2013, SCIENCE, V341, P569, DOI 10.1126/science.1241165
   Sokol H, 2008, P NATL ACAD SCI USA, V105, P16731, DOI 10.1073/pnas.0804812105
   Sokol H, 2017, GUT, V66, P1039, DOI [10.1136/gutjnl-2015-310746, 10.1136/gutjnl-20]
   Song XY, 2020, NATURE, V577, P410, DOI 10.1038/s41586-019-1865-0
   Tominaga K, 2018, WORLD J GASTROENTERO, V24, P1734, DOI 10.3748/wjg.v24.i16.1734
   Topping DL, 2001, PHYSIOL REV, V81, P1031, DOI 10.1152/physrev.2001.81.3.1031
   Wang YZ, 2019, MSYSTEMS, V4, DOI 10.1128/mSystems.00463-19
   Wang YZ, 2018, J CROHNS COLITIS, V12, P337, DOI 10.1093/ecco-jcc/jjx153
   Xie GX, 2016, INT J CANCER, V139, P1764, DOI 10.1002/ijc.30219
   Yilmaz B, 2019, NAT MED, V25, P323, DOI 10.1038/s41591-018-0308-z
   Zakrzewski M, 2017, BIOINFORMATICS, V33, P782, DOI 10.1093/bioinformatics/btw725
   Zhou YL, 2018, MSYSTEMS, V3, DOI 10.1128/mSystems.00188-17
   Zhuang XJ, 2020, INFLAMM BOWEL DIS, V26, P1636, DOI 10.1093/ibd/izaa253
NR 62
TC 46
Z9 46
U1 4
U2 49
PU TAYLOR & FRANCIS INC
PI PHILADELPHIA
PA 530 WALNUT STREET, STE 850, PHILADELPHIA, PA 19106 USA
SN 1949-0976
EI 1949-0984
J9 GUT MICROBES
JI Gut Microbes
PD JAN 1
PY 2021
VL 13
IS 1
BP 1
EP 18
DI 10.1080/19490976.2020.1865708
PG 18
WC Gastroenterology & Hepatology; Microbiology
WE Science Citation Index Expanded (SCI-EXPANDED)
SC Gastroenterology & Hepatology; Microbiology
GA PR0LP
UT WOS:000606931000001
PM 33430702
OA Green Published, gold
DA 2024-01-22
ER

PT J
AU Forsdick, VK
   Tanny, SPT
   King, SK
AF Forsdick, Victoria K.
   Tanny, Sharman P. Tan
   King, Sebastian K.
TI Medical and surgical management of pediatric perianal crohn's disease: A
   systematic review
SO JOURNAL OF PEDIATRIC SURGERY
LA English
DT Article; Proceedings Paper
CT 52nd Annual Meeting of the Pacific-Association-of-Pediatric-Surgeons
   (PAPS)
CY MAR 10-14, 2019
CL Christchurch, NEW ZEALAND
SP Pacific Assoc Pediat Surg
DE Perianal; Crohn's disease; Pediatric; Fistula; Surgical; Infliximab
ID INFLIXIMAB THERAPY; FISTULAS; CHILDREN
AB Background: The timely management of pediatric Crohn's disease (CD), and specifically perianal CD, is important owing to the possible adverse effects on growth, development, and quality of life. Perianal involvement is increasingly common, with up to 62% of pediatric CD patients affected. Presently, literature addressing the management of perianal CD has focused primarily on adults, with findings that cannot always be extrapolated to the pediatric population. We aimed to review the rates of healing, recurrence, and need for surgical intervention in perianal CD to provide evidence-based recommendations for the ideal management in children.
   Method: We conducted a systematic review of CENTRAL, PubMed, Medline, and EMBASE databases (January 1997-December 2017) in accordance with PRISMA. Two independent reviewers performed data extraction.
   Result: Ten studies met the inclusion criteria with a combined total of 538 patients. Median study population size was 17 (range 7-276), with a median age at intervention of 13.9 years (range 1-18). Seton placement allowed complete healing in 28.6% of children. Similar results (28.5%) were seen in children undergoing fecal diversion. One study demonstrated complete resolution of fistulizing disease in 70% of children treated with infliximab (IFX). One quarter of patients treated with IFX required further surgical intervention for disease control. Recurrence occurred most frequently in children undergoing Seton placement alone (5/14, 35.7%), compared with IFX (46/197, 23.4%) and combination therapy (12/276, 4.3%).
   Conclusion: In the pediatric population, a combination of medical and surgical treatment is required to control perianal CD, with fewer side effects. (c) 2019 Elsevier Inc. All rights reserved.
C1 [Forsdick, Victoria K.; Tanny, Sharman P. Tan; King, Sebastian K.] Royal Childrens Hosp, Dept Paediat Surg, 50 Flemington Rd, Parkville, Vic 3052, Australia.
   [Forsdick, Victoria K.] Univ Edinburgh, Royal Coll Surg Edinburgh, Edinburgh, Midlothian, Scotland.
   [Forsdick, Victoria K.; Tanny, Sharman P. Tan; King, Sebastian K.] Murdoch Childrens Res Inst, Surg Res, Parkville, Vic, Australia.
   [Tanny, Sharman P. Tan; King, Sebastian K.] Univ Melbourne, Dept Paediat, Parkville, Vic, Australia.
   [King, Sebastian K.] Royal Childrens Hosp, Dept Gastroenterol & Clin Nutr, Parkville, Vic, Australia.
C3 Royal Children's Hospital Melbourne; University of Edinburgh; Murdoch
   Children's Research Institute; University of Melbourne; Royal Children's
   Hospital Melbourne
RP Forsdick, VK (通讯作者)，Royal Childrens Hosp, Dept Paediat Surg, 50 Flemington Rd, Parkville, Vic 3052, Australia.
EM victoria.forsdick@rch.org.au
RI Tanny, Sharman Tan/AAS-8482-2020
FU Royal Children's Hospital Foundation
FX Associate Professor Sebastian King's position as an Academic Paediatric
   Surgeon is possible owing to a generous grant from The Royal Children's
   Hospital Foundation.
CR Crandall W, 2009, J PEDIATR GASTR NUTR, V49, P183, DOI 10.1097/MPG.0b013e3181a70f21
   de Ridder L, 2004, J PEDIATR GASTR NUTR, V39, P46, DOI 10.1097/00005176-200407000-00010
   de Zoeten EF, 2013, J PEDIATR GASTR NUTR, V57, P401, DOI 10.1097/MPG.0b013e3182a025ee
   Dharmaraj R, 2018, J PEDIATR SURG, V53, P472, DOI 10.1016/j.jpedsurg.2017.08.011
   Dupont-Lucas C, 2014, ALIMENT PHARM THER, V40, P917, DOI 10.1111/apt.12928
   Hukkinen M, 2014, J CROHNS COLITIS, V8, P756, DOI 10.1016/j.crohns.2014.01.001
   Iwanczak BM, 2016, ADV CLIN EXP MED, V25, P523, DOI 10.17219/acem/36417
   Jeshion WC, 2000, J CLIN GASTROENTEROL, V30, P294, DOI 10.1097/00004836-200004000-00018
   Keljo DJ, 2009, INFLAMM BOWEL DIS, V15, P383, DOI 10.1002/ibd.20767
   Mattioli G, 2015, DIGEST LIVER DIS, V47, P658, DOI 10.1016/j.dld.2015.05.003
   Present DH, 1999, NEW ENGL J MED, V340, P1398, DOI 10.1056/NEJM199905063401804
   Rosen MJ, 2010, INFLAMM BOWEL DIS, V16, P461, DOI 10.1002/ibd.21067
   Slim K, 2003, ANZ J SURG, V73, P712, DOI 10.1046/j.1445-2197.2003.02748.x
   Yassin NA, 2014, ALIMENT PHARM THER, V40, P741, DOI 10.1111/apt.12906
NR 14
TC 12
Z9 14
U1 1
U2 4
PU W B SAUNDERS CO-ELSEVIER INC
PI PHILADELPHIA
PA 1600 JOHN F KENNEDY BOULEVARD, STE 1800, PHILADELPHIA, PA 19103-2899 USA
SN 0022-3468
EI 1531-5037
J9 J PEDIATR SURG
JI J. Pediatr. Surg.
PD DEC
PY 2019
VL 54
IS 12
BP 2554
EP 2558
DI 10.1016/j.jpedsurg.2019.08.036
PG 5
WC Pediatrics; Surgery
WE Science Citation Index Expanded (SCI-EXPANDED); Conference Proceedings Citation Index - Science (CPCI-S)
SC Pediatrics; Surgery
GA JW7KW
UT WOS:000503227900017
PM 31708205
DA 2024-01-22
ER

PT J
AU Day, A
   Wood, J
   Melton, S
   Bryant, RV
AF Day, Alice
   Wood, Jessica
   Melton, Sarah
   Bryant, Robert V.
TI Exclusive enteral nutrition: An optimal care pathway for use in adult
   patients with active Crohn's disease
SO JGH OPEN
LA English
DT Article
DE Crohn's disease; diet; exclusive enteral nutrition; nutrition
ID INFLAMMATORY-BOWEL-DISEASE; POSTOPERATIVE COMPLICATIONS; ELECTIVE
   SURGERY; ELEMENTAL DIET; THERAPY; MANAGEMENT; RESECTION; METAANALYSIS;
   MAINTENANCE; PREDICTORS
AB Background and Aim: Exclusive enteral nutrition (EEN) is progressively being used as a therapeutic option for adults with Crohn's Disease (CD); however, there is no standardized approach to delivering this therapy. The aim of this study is to develop an optimal care pathway for using EEN in adults with CD. This will create a standard of care that can be used as a benchmark practice and will provide direction for future research.
   Methods: A working group of 12 multidisciplinary inflammatory bowel disease specialists across Australia and New Zealand was convened to develop a practical, clinically focused care pathway for using EEN in adults with active CD. Six key areas were identified as part of the care pathway: clinical indications, nutrition assessment, EEN protocol, monitoring, accessing formula, and food reintroduction. Current literature was identified via systematic review, and quality of evidence was graded. Consensus expert opinion was used where literature gaps were identified.
   Results: An optimal care pathway for using EEN in adults with CD was developed with six key consensus statements on how to use EEN in adults with active CD. These key statements identify clinical indications for use, nutrition assessment, enteral prescription and duration of therapy, monitoring criteria, food reintroduction, and the role of partial EEN. An accompanying patient resource was also developed.
   Conclusion: EEN is recommended as a treatment option to induce remission in adults with active CD. The consensus statements developed are practical and are based on best available evidence and expert opinion to assist in developing a standardized approach to delivering EEN therapy.
C1 [Day, Alice; Bryant, Robert V.] Queen Elizabeth Hosp, Dept Gastroenterol, Adelaide, SA, Australia.
   [Wood, Jessica; Melton, Sarah] The Alfred, Dept Nutr & Dietet, Melbourne, Vic, Australia.
RP Day, A (通讯作者)，Queen Elizabeth Hosp, Dept Gastroenterol, 28 Woodville Rd, Woodville South, SA 5011, Australia.
EM alice.day@sa.gov.au
RI Melton, Sarah/HHS-2581-2022
OI Melton, Sarah/0000-0001-5043-7946; Fitzpatrick,
   Jessica/0000-0002-7811-8135; Bryant, Robert/0000-0003-4229-3289
CR [Anonymous], 2016, AUSTR IBD STAND STAN
   [Anonymous], 2016, GASTROENTEROL RES PR
   [Anonymous], 2008, J HUM NUTR DIET
   [Anonymous], HIER EV MELB 2014
   [Anonymous], GASTROENT RES PRACT
   [Anonymous], 2016, CLIN NUTR, DOI DOI 10.1016/J.CLNU.2016.12.027
   [Anonymous], 2017, COCHRANE DB SYST REV
   Ashton JJ, 2019, CLIN NUTR, V38, P80, DOI 10.1016/j.clnu.2018.01.020
   Benjamin Jaya, 2008, Indian J Gastroenterol, V27, P195
   Bodger K, 2014, GUT, V63, P1092, DOI 10.1136/gutjnl-2013-305600
   Boneh RS, 2017, J CROHNS COLITIS, V11, P1205, DOI 10.1093/ecco-jcc/jjx071
   Cameron FL, 2013, ALIMENT PHARM THER, V37, P622, DOI 10.1111/apt.12230
   Cosnes J, 2011, GASTROENTEROLOGY, V140, P1785, DOI 10.1053/j.gastro.2011.01.055
   Dignass A, 2010, J CROHNS COLITIS, V4, P28, DOI 10.1016/j.crohns.2009.12.002
   Faiman A, 2014, EUR J GASTROEN HEPAT, V26, P276, DOI 10.1097/MEG.0000000000000027
   Frivolt K, 2014, ALIMENT PHARM THER, V39, P1398, DOI 10.1111/apt.12770
   Gavin J, 2018, ACTA PAEDIATR, V107, P156, DOI 10.1111/apa.14075
   Grover Z, 2016, J CROHNS COLITIS, V10, P1159, DOI 10.1093/ecco-jcc/jjw075
   Guo Z, 2013, NUTR CLIN PRACT, V28, P499, DOI 10.1177/0884533613487218
   Heerasing N, 2017, ALIMENT PHARM THER, V45, P660, DOI 10.1111/apt.13934
   Hiwatashi N, 1997, DIS COLON RECTUM, V40, pS48, DOI 10.1007/BF02062020
   Hu D, 2014, J CLIN GASTROENTEROL, V48, P790, DOI 10.1097/MCG.0000000000000041
   Hwang C, 2012, INFLAMM BOWEL DIS, V18, P1961, DOI 10.1002/ibd.22906
   Lafferty L, 2017, EUR J CLIN NUTR, V71, P185, DOI 10.1038/ejcn.2016.210
   Lawley M, 2018, J PEDIATR GASTR NUTR, V67, pE22, DOI [10.1097/MPG.0000000000001946, 10.1097/mpg.0000000000001946]
   Lee D, 2015, INFLAMM BOWEL DIS, V21, P1786, DOI 10.1097/MIB.0000000000000426
   Levine A, 2018, GUT, V67, P1726, DOI 10.1136/gutjnl-2017-315866
   Lomer M., 2018, Advanced nutrition and dietetics in nutrition support, P296
   Mijac DD, 2010, EUR J INTERN MED, V21, P315, DOI 10.1016/j.ejim.2010.04.012
   Miller KR, 2013, JPEN-PARENTER ENTER, V37, p39S, DOI 10.1177/0148607113493928
   Narula N, 2018, COCHRANE DB SYST REV, DOI 10.1002/14651858.CD000542.pub3
   Peyrin-Biroulet L, 2015, AM J GASTROENTEROL, V110, P1324, DOI 10.1038/ajg.2015.233
   Riss S, 2012, SURG ENDOSC, V26, P933, DOI 10.1007/s00464-011-1970-0
   ROCCHIO MA, 1974, AM J SURG, V127, P469, DOI 10.1016/0002-9610(74)90299-2
   Ruemmele FM, 2014, J CROHNS COLITIS, V8, P1179, DOI 10.1016/j.crohns.2014.04.005
   Sigall-Boneh R, 2017, J CROHNS COLITIS, V11, P1407, DOI 10.1093/ecco-jcc/jjx109
   Sigall-Boneh R, 2014, INFLAMM BOWEL DIS, V20, P1353, DOI 10.1097/MIB.0000000000000110
   Singh S, 2015, GASTROENTEROLOGY, V149, P928, DOI 10.1053/j.gastro.2015.06.001
   Svolos V, 2019, GASTROENTEROLOGY, V156, P1354, DOI 10.1053/j.gastro.2018.12.002
   Swaminath A, 2017, ALIMENT PHARM THER, V46, P645, DOI 10.1111/apt.14253
   Takagi S, 2006, ALIMENT PHARM THERAP, V24, P1333, DOI 10.1111/j.1365-2036.2006.03120.x
   VOITK AJ, 1973, ARCH SURG-CHICAGO, V107, P329
   Wall Catherine L, 2018, Inflamm Intest Dis, V2, P219, DOI 10.1159/000489630
   Wall CL, 2013, WORLD J GASTROENTERO, V19, P7652, DOI 10.3748/wjg.v19.i43.7652
   Wang HG, 2016, WORLD J SURG, V40, P1993, DOI 10.1007/s00268-016-3488-z
   Wong SZ, 2010, J DIGEST DIS, V11, P185, DOI 10.1111/j.1751-2980.2010.00434.x
   Yamamoto T, 2010, EUR J GASTROEN HEPAT, V22, P1, DOI 10.1097/MEG.0b013e32832c788c
   Yan D, 2014, EUR J CLIN NUTR, V68, P959, DOI 10.1038/ejcn.2014.31
   Yang QF, 2017, SCAND J GASTROENTERO, V52, P995, DOI 10.1080/00365521.2017.1335770
   Zhu WM, 2015, MEDICINE, V94, DOI 10.1097/MD.0000000000001175
NR 50
TC 19
Z9 20
U1 0
U2 4
PU WILEY
PI HOBOKEN
PA 111 RIVER ST, HOBOKEN 07030-5774, NJ USA
SN 2397-9070
J9 JGH OPEN
JI JGH Open
PD APR
PY 2020
VL 4
IS 2
BP 260
EP 266
DI 10.1002/jgh3.12256
EA SEP 2019
PG 7
WC Gastroenterology & Hepatology
WE Emerging Sources Citation Index (ESCI)
SC Gastroenterology & Hepatology
GA QT7DA
UT WOS:000488769200001
PM 32280775
OA Green Published, gold
DA 2024-01-22
ER

PT J
AU Hosoi, K
   Ohtsuka, Y
   Fujii, T
   Kudo, T
   Matsunaga, N
   Tomomasa, T
   Tajiri, H
   Kunisaki, R
   Ishige, T
   Yamada, H
   Arai, K
   Yoden, A
   Ushijima, K
   Aomatsu, T
   Nagata, S
   Uchida, K
   Takeuchi, K
   Shimizu, T
AF Hosoi, Kenji
   Ohtsuka, Yoshikazu
   Fujii, Tohru
   Kudo, Takahiro
   Matsunaga, Nobuaki
   Tomomasa, Takeshi
   Tajiri, Hitoshi
   Kunisaki, Reiko
   Ishige, Takashi
   Yamada, Hiroyuki
   Arai, Katsuhiro
   Yoden, Atsushi
   Ushijima, Kosuke
   Aomatsu, Tomoki
   Nagata, Satoru
   Uchida, Keiichi
   Takeuchi, Kazuo
   Shimizu, Toshiaki
TI Treatment with infliximab for pediatric Crohn's disease: Nationwide
   survey of Japan
SO JOURNAL OF GASTROENTEROLOGY AND HEPATOLOGY
LA English
DT Article
DE Crohn's disease; infliximab; surgery; ulcerative colitis
ID NECROSIS-FACTOR-ALPHA; ANTI-TNF THERAPY; MAINTENANCE INFLIXIMAB;
   ULCERATIVE-COLITIS; CHILDREN; TERM; DEPENDENCY; INDUCTION; DURATION;
   EFFICACY
AB Background and AimChildhood-onset inflammatory bowel disease (IBD) is characterized by extensive intestinal involvement and rapid early progression. Infliximab (IFX), cyclosporin (CYA), and tacrolimus (FK506) are increasingly used to treat pediatric IBD; however, their long-term effects and adverse events have not been properly investigated in pediatric patients. The aim of this study was to characterize the effects of these biologics and immunomodulators on pediatric IBD patients in Japan. Additionally, we assessed IFX use in pediatric patients with Crohn's disease (CD).
   MethodsA national survey of IFX, adalimumab, CYA, and FK506 use in pediatric IBD patients (<17years of age) was sent to 683 facilities in Japan from December 2012 to March 2013. Secondary questionnaires were sent to pediatric and adult practitioners with the aim of assessing the effectiveness and safety of IFX for pediatric CD patients.
   ResultsThe response rate for the primary survey was 61.2% (N=418). Among 871 pediatric CD patients, 284 (31.5%), 24, 4, and 15 received IFX (31.5%), adalimumab, CYA, and FK506, respectively, from 2000 to 2012. According to the secondary survey, extensive colitis (L3, Paris classification) was diagnosed in 69.4% of pediatric CD patients who received IFX. Regarding the effectiveness of IFX in this population, 54.7% (99/181) of patients were in remission, and 42.0% (76/181) were on maintenance therapy. However, 32.0% (58/181) of patients experienced adverse events, and one patient died of septic shock.
   ConclusionsInfliximab is reasonably safe and effective in pediatric CD patients and should therefore be administered in refractory cases.
C1 [Hosoi, Kenji; Ohtsuka, Yoshikazu; Fujii, Tohru; Kudo, Takahiro; Matsunaga, Nobuaki; Shimizu, Toshiaki] Juntendo Univ, Dept Pediat & Adolescent Med, Grad Sch Med, Tokyo, Japan.
   [Arai, Katsuhiro] Natl Ctr Child Hlth & Dev, Div Gastroenterol, Tokyo, Japan.
   [Nagata, Satoru] Tokyo Womens Med Univ Hosp, Dept Pediat, Tokyo, Japan.
   [Tomomasa, Takeshi] PAL Childrens Clin, Gunma, Japan.
   [Tajiri, Hitoshi] Osaka Gen Med Ctr, Dept Pediat, Osaka, Japan.
   [Yamada, Hiroyuki] Osaka Med Ctr, Dept Pediat Gastroenterol Nutr & Endocrinol, Osaka, Japan.
   [Yamada, Hiroyuki] Res Inst Maternal & Child Hlth, Osaka, Japan.
   [Yoden, Atsushi; Aomatsu, Tomoki] Osaka Med Coll, Dept Pediat, Osaka, Japan.
   [Kunisaki, Reiko] Yokohama City Univ, Med Ctr, Inflammatory Bowel Ctr, Yokohama, Kanagawa, Japan.
   [Ishige, Takashi] Gunma Univ, Grad Sch Med, Dept Pediat, Maebashi, Gunma, Japan.
   [Takeuchi, Kazuo] Gunma Univ, Grad Sch Med, Gen Hlth Support Ctr, Maebashi, Gunma, Japan.
   [Ushijima, Kosuke] Kurume Univ, Med Ctr, Dept Pediat, Kurume, Fukuoka, Japan.
   [Uchida, Keiichi] Mie Univ, Grad Sch Med, Dept Gastrointestinal & Pediat Surg, Tsu, Mie, Japan.
C3 Juntendo University; National Center for Child Health & Development -
   Japan; Tokyo Women's Medical University; Osaka Medical Center for Cancer
   & Cardiovascular Diseases; Osaka Medical & Pharmaceutical University;
   Osaka Medical College; Yokohama City University; Gunma University; Gunma
   University; Kurume University; Mie University
RP Ohtsuka, Y (通讯作者)，Juntendo Univ, Dept Pediat & Adolescent Med, Grad Sch Med, Bunkyo Ku, 2-1-1 Bongo, Tokyo 1138421, Japan.
EM yohtsuka@juntendo.ac.jp
RI Ishige, Takashi/J-7263-2019
OI Ishige, Takashi/0000-0002-2409-7359
FU Health and Labour Sciences from the Ministry of Health, Labour and
   Welfare of Japan
FX This work was supported in part by Health and Labour Sciences research
   grants for research on intractable disease from the Ministry of Health,
   Labour and Welfare of Japan. The authors thank the members participating
   with the Ministry of Health and Welfare of Japan's Inflammatory Bowel
   Diseases Study Group, especially to Department of Gastroenterology and
   Hepatology, Tokyo Medical and Dental University (Mamoru Watanabe),
   Department of Internal Medicine, Sakura Medical Center, Toho University
   (Yasuo Suzuki), Department of Internal Medicine, National Defense
   Medical College (Soichiro Miura and Ryota Hokari), and Center for
   Advanced IBD Research and Treatment, Kitasato Institute Hospital,
   Kitasato University (Toshifumi Hibi) for their contributions to this
   work.
CR Baldassano R, 2003, AM J GASTROENTEROL, V98, P833, DOI 10.1016/S0002-9270(03)00007-8
   Cameron FL, 2015, ARCH DIS CHILD, V100, P399, DOI 10.1136/archdischild-2013-305812
   Cezard JP, 2003, J PEDIATR GASTR NUTR, V36, P632, DOI 10.1097/00005176-200305000-00007
   Crombé V, 2011, INFLAMM BOWEL DIS, V17, P2144, DOI 10.1002/ibd.21615
   de Bie CI, 2012, INFLAMM BOWEL DIS, V18, P985, DOI 10.1002/ibd.21871
   Duricova D, 2009, ALIMENT PHARM THER, V29, P792, DOI 10.1111/j.1365-2036.2009.03926.x
   Escher JC, 2005, J PEDIATR GASTR NUTR, V41, P1
   Gower-Rousseau C, 2009, AM J GASTROENTEROL, V104, P2080, DOI 10.1038/ajg.2009.177
   Hanauer SB, 2002, LANCET, V359, P1541, DOI 10.1016/S0140-6736(02)08512-4
   Herrinton LJ, 2011, AM J GASTROENTEROL, V106, P2146, DOI 10.1038/ajg.2011.283
   Hosoi K, 2017, J GASTROEN HEPATOL, V32, P114, DOI 10.1111/jgh.13498
   Hyams J, 2007, GASTROENTEROLOGY, V132, P863, DOI 10.1053/j.gastro.2006.12.003
   Hyams JS, 2010, AM J GASTROENTEROL, V105, P1430, DOI 10.1038/ajg.2009.759
   Hyams JS, 2000, J PEDIATR-US, V137, P192, DOI 10.1067/mpd.2000.107161
   HYAMS JS, 1991, J PEDIATR GASTR NUTR, V12, P439, DOI 10.1097/00005176-199105000-00005
   Ishige T, 2010, J GASTROENTEROL, V45, P911, DOI 10.1007/s00535-010-0223-7
   Jakobsen C, 2011, ALIMENT PHARM THER, V34, P1217, DOI 10.1111/j.1365-2036.2011.04857.x
   Järnerot G, 2005, GASTROENTEROLOGY, V128, P1805, DOI 10.1053/j.gastro.2005.03.003
   Kugathasan S, 2000, AM J GASTROENTEROL, V95, P3189
   Levine A, 2011, INFLAMM BOWEL DIS, V17, P1314, DOI 10.1002/ibd.21493
   Lionetti P, 2003, ALIMENT PHARM THER, V18, P425, DOI 10.1046/j.1365-2036.2003.01672.x
   Reinisch W, 2012, INFLAMM BOWEL DIS, V18, P201, DOI 10.1002/ibd.21697
   Rutgeerts P, 1999, GASTROENTEROLOGY, V117, P761, DOI 10.1016/S0016-5085(99)70332-X
   Rutgeerts P, 2005, NEW ENGL J MED, V353, P2462, DOI 10.1056/NEJMoa050516
   Sinitsky DM, 2010, J GASTROEN HEPATOL, V25, P810, DOI 10.1111/j.1440-1746.2009.06195.x
   Targan SR, 1997, NEW ENGL J MED, V337, P1029, DOI 10.1056/NEJM199710093371502
   Turner D, 2010, GASTROENTEROLOGY, V138, P2282, DOI 10.1053/j.gastro.2010.02.047
   Van Limbergent J, 2008, GASTROENTEROLOGY, V135, P1114, DOI 10.1053/j.gastro.2008.06.081
   Vernier-Massouille G, 2008, GASTROENTEROLOGY, V135, P1106, DOI 10.1053/j.gastro.2008.06.079
   Walters TD, 2014, GASTROENTEROLOGY, V146, P383, DOI 10.1053/j.gastro.2013.10.027
   Wewer V, 2006, J PEDIATR GASTR NUTR, V42, P40, DOI 10.1097/01.mpg.0000189137.06151.33
NR 31
TC 8
Z9 9
U1 1
U2 10
PU WILEY
PI HOBOKEN
PA 111 RIVER ST, HOBOKEN 07030-5774, NJ USA
SN 0815-9319
EI 1440-1746
J9 J GASTROEN HEPATOL
JI J. Gastroenterol. Hepatol.
PD JAN
PY 2017
VL 32
IS 1
BP 114
EP 119
DI 10.1111/jgh.13498
PG 6
WC Gastroenterology & Hepatology
WE Science Citation Index Expanded (SCI-EXPANDED)
SC Gastroenterology & Hepatology
GA EI9QM
UT WOS:000392843700018
PM 27478130
OA Green Submitted
DA 2024-01-22
ER

PT J
AU Khorrami, S
   Ginard, D
   Marín-Jiménez, I
   Chaparro, M
   Sierra, M
   Aguas, M
   Sicilia, B
   García-Sánchez, V
   Suarez, C
   Villoria, A
   Taxonera, C
   Velasco-Guardado, A
   Martínez-González, J
   Gisbert, JP
AF Khorrami, Sam
   Ginard, Daniel
   Marin-Jimenez, Ignacio
   Chaparro, Maria
   Sierra, Monica
   Aguas, Mariam
   Sicilia, Beatriz
   Garcia-Sanchez, Valle
   Suarez, Cristina
   Villoria, Albert
   Taxonera, Carlos
   Velasco-Guardado, Antonio
   Martinez-Gonzalez, Javier
   Gisbert, Javier P.
CA USTEK Study Grp
TI Ustekinumab for the Treatment of Refractory Crohn's Disease: The Spanish
   Experience in a Large Multicentre Open-label Cohort
SO INFLAMMATORY BOWEL DISEASES
LA English
DT Article
DE ustekinumab; IL-12; IL-23; Crohn's disease; inflammatory bowel disease;
   refractory
ID INFLAMMATORY-BOWEL-DISEASE; INTERLEUKIN-12/23 MONOCLONAL-ANTIBODY;
   DOUBLE-BLIND; SUBCUTANEOUS USTEKINUMAB; RANDOMIZED-TRIAL; TH17 CELLS;
   TNF; PSORIASIS; EFFICACY; THERAPY
AB Background:Ustekinumab is a fully human monoclonal antibody against IL-12/23. Ustekinumab induced clinical response and maintained higher rate of response than placebo in patients with Crohn's disease (CD). This study aims to assess the effectiveness and safety of ustekinumab in refractory patients with CD in real-life practice.Methods:Consecutive patients with CD who were treated with subcutaneous ustekinumab between March 2010 and December 2014 were retrospectively included in a multicenter open-label study. Clinical response was defined by Harvey-Bradshaw index score and assessed after the loading doses, 6, 12 months, and last follow-up.Results:One hundred sixteen patients were included, with a median follow-up of 10 months (interquartile range: 5-21). Clinical response after loading ustekinumab was achieved in 97/116 (84%) patients. The clinical benefit at 6, 12 months, and at the end of the follow-up was 76%, 64%, and 58%, respectively. Dose escalation was effective in 8 of 11 (73%) patients. Perianal disease also improved in 11 of 18 (61%) patients with active perianal fistulae. The initial response to ustekinumab and previous use of more than 2 immunosuppressant drugs were associated with a clinical response to ustekinumab maintenance therapy. In contrast, previous bowel resection predicted a long-term failure with ustekinumab. Adverse events were reported in 11 (9.5%) patients, but none required ustekinumab withdrawal.Conclusions:Subcutaneous ustekinumab is effective and safe in a high proportion of patients with CD that were resistant to conventional immunosuppressant and antitumor necrosis factor drugs.
C1 [Khorrami, Sam; Ginard, Daniel] Hosp Univ Son Espases, Inst Invest Sanitaria Palma IdISPa, Serv Aparato Digest, Palma de Mallorca, Spain.
   [Marin-Jimenez, Ignacio] Hosp Univ Gregorio Maranon, Inst Invest Sanitaria Gregorio Maranon, Serv Aparato Digest, Madrid, Spain.
   [Chaparro, Maria; Gisbert, Javier P.] Hosp Univ Princesa, Inst Invest Sanitaria Princesa IIS IP, Ctr Invest Biomed Red Enfermedades Hepat & Digest, Madrid, Spain.
   [Sierra, Monica] Complejo Hosp Leon, Serv Aparato Digest, Leon, Spain.
   [Aguas, Mariam] Hosp Univ & Politecn La Fe, Serv Aparato Digest, CIBERehd, Valencia, Spain.
   [Sicilia, Beatriz] Complejo Asistencial Univ Burgos, Serv Aparato Digest, Burgos, Spain.
   [Garcia-Sanchez, Valle] Hosp Univ Reina Sofia, Serv Aparato Digest, IMIBIC, Cordoba, Spain.
   [Suarez, Cristina] Hosp Univ Puerta de Hierro, Serv Aparato Digest, Madrid, Spain.
   [Villoria, Albert] Inst Salud Carlos III, Corporacio Sanitaria Univ Parc Tauli, Serv Aparato Digest, CIBERehd, Sabadell, Spain.
   [Taxonera, Carlos] Hosp Clin San Carlos, Inst Invest Hosp Clin San Carlos IdISSC, Serv Aparato Digest, Madrid, Spain.
   [Velasco-Guardado, Antonio] Hosp Univ Salamanca, Serv Aparato Digest, Salamanca, Spain.
   [Martinez-Gonzalez, Javier] Hosp Univ Ramon y Cajal, Serv Aparato Digest, Madrid, Spain.
C3 Institut Investigacio Sanitaria Illes Balears (IdISBa); Hospital
   Universitari Son Espases; General University Gregorio Maranon Hospital;
   CIBER - Centro de Investigacion Biomedica en Red; CIBEREHD; Universidad
   de Leon; Hospital de Leon; CIBER - Centro de Investigacion Biomedica en
   Red; CIBEREHD; Hospital Universitari i Politecnic La Fe; Hospital Puerta
   de Hierro-Majadahonda; Instituto de Salud Carlos III; CIBER - Centro de
   Investigacion Biomedica en Red; CIBEREHD; Autonomous University of
   Barcelona; Parc Tauli Hospital Universitari; Hospital Clinico San
   Carlos; University of Salamanca; Hospital Universitario Ramon y Cajal
RP Khorrami, S (通讯作者)，Hosp Univ Son Espases, Serv Aparato Digest, Inst Invest Sanitaria Palma, Carretera Valldemossa 79, Palma de Mallorca 07010, Spain.
EM sam.khorrami@ssib.es
RI Gisbert, Javier P/ABB-7531-2021; Taxonera, Carlos/AFK-0569-2022;
   Guardado, Antonio/H-7237-2019; Chaparro, María/I-2500-2016; Gisbert,
   Javier P/GRY-2719-2022
OI Gisbert, Javier P/0000-0003-2090-3445; Taxonera,
   Carlos/0000-0001-9166-7350; Guardado, Antonio/0000-0002-9458-0602;
   Chaparro, María/0000-0002-9275-4242; Marin-Jimenez,
   Ignacio/0000-0001-5424-2484; Sicilia, Beatriz/0000-0002-4495-9358
FU MSD; Abbvie; Janssen; Chiesi; Gebro Pharma; Otsuka Pharmaceutical;
   Takeda; Ferring; Faes Farma; Shire Pharmaceuticals; Dr. Falk Pharma;
   Tillots; Hospira; Kern Pharma; Pfizer; Casen Fleet; Vifor Pharma
FX S. Khorrami has served as a speaker for MSD, Abbvie, Janssen Pharma,
   Shire, Ferring, and received educational grants from MSD and Abbvie. D.
   Ginard has served as a speaker, a consultant, and advisory member for or
   has received research funding from MSD, Abbvie, Janssen, Chiesi, Gebro
   Pharma, and Otsuka Pharmaceutical. I. Marin-Jimenez has served as a
   speaker, a consultant, and advisory member for or has received research
   funding from MSD, Abbvie, Takeda, Janssen, Ferring, Faes Farma, Shire
   Pharmaceuticals, Dr. Falk Pharma, Chiesi, Gebro Pharma, Otsuka
   Pharmaceutical, and Tillots. M. Chaparro has served as a speaker for
   MSD, Abbvie, and Shire Pharmaceuticals and received educational grants
   from MSD and Abbvie. M. Sierra has served as a speaker for MSD, Abbvie,
   Shire, and Ferring. M. Aguas has served as a speaker for MSD, Abbvie,
   Shire Pharmaceuticals, Chiesi, and Tillots, and received educational
   grants from MSD and Abbvie. BS none. V. Garcia-Sanchez has served as a
   speaker, a consultant and advisory member for MSD, Abbvie, Takeda,
   Ferring, Otsuka Pharmaceutical, and Tillots. C. Suarez none. A. Villoria
   none. C. Taxonera has served as a speaker, a consultant, and advisory
   member for MSD, Abbvie, Gebro Pharma, Ferring, and Dr. Falk Pharma. A.
   Velasco-Guardado none. J. Martinez-Gonzalez none. J. P. Gisbert has
   served as a speaker, a consultant, and advisory member for or has
   received research funding from MSD, Abbvie, Hospira, Kern Pharma,
   Takeda, Janssen, Pfizer, Ferring, Faes Farma, Shire Pharmaceuticals, Dr.
   Falk Pharma, Chiesi, Casen Fleet, Gebro Pharma, Otsuka Pharmaceutical,
   and Vifor Pharma.
CR Brand S, 2009, GUT, V58, P1152, DOI 10.1136/gut.2008.163667
   Buisson A, 2012, ALIMENT PHARM THER, V35, P625, DOI 10.1111/j.1365-2036.2012.05002.x
   De Cruz P, 2012, INFLAMM BOWEL DIS, V18, P758, DOI 10.1002/ibd.21825
   Denadai R, 2013, J CROHNS COLITIS, V7, P517, DOI 10.1016/j.crohns.2012.08.007
   Dignass A, 2010, J CROHNS COLITIS, V4, P28, DOI 10.1016/j.crohns.2009.12.002
   Duerr RH, 2006, SCIENCE, V314, P1461, DOI 10.1126/science.1135245
   Elson CO, 2007, GASTROENTEROLOGY, V132, P2359, DOI 10.1053/j.gastro.2007.03.104
   Gisbert JP, 2015, ALIMENT PHARM THER, V41, P613, DOI 10.1111/apt.13083
   Gisbert JP, 2015, SCAND J GASTROENTERO, V50, P379, DOI 10.3109/00365521.2014.928901
   Gisbert JP, 2009, AM J GASTROENTEROL, V104, P760, DOI 10.1038/ajg.2008.88
   Guerra I, 2013, EXPERT REV GASTROENT, V7, P41, DOI [10.1586/egh.12.64, 10.1586/EGH.12.64]
   Hanauer SB, 2002, LANCET, V359, P1541, DOI 10.1016/S0140-6736(02)08512-4
   Hay RAS, 2014, CLIN EXP DERMATOL, V39, P751, DOI 10.1111/ced.12392
   Kikly K, 2006, CURR OPIN IMMUNOL, V18, P670, DOI 10.1016/j.coi.2006.09.008
   Kopylov U, 2014, J CROHNS COLITIS, V8, P1516, DOI 10.1016/j.crohns.2014.06.005
   Leonardi CL, 2008, LANCET, V371, P1665, DOI 10.1016/S0140-6736(08)60725-4
   McInnes IB, 2013, LANCET, V382, P780, DOI 10.1016/S0140-6736(13)60594-2
   Neurath MF, 2007, NAT MED, V13, P26, DOI 10.1038/nm0107-26
   Nunes T, 2013, INFLAMM BOWEL DIS, V19, P23, DOI 10.1002/ibd.22959
   Papp K, 2015, J DRUGS DERMATOL, V14, P58
   Papp KA, 2008, LANCET, V371, P1675, DOI 10.1016/S0140-6736(08)60726-6
   Peluso I, 2006, WORLD J GASTROENTERO, V12, P5606, DOI 10.3748/wjg.v12.i35.5606
   Sandborn W, 2016, INFLAMM BOWEL DIS, V22, pS1, DOI 10.1097/MIB.0000000000000720
   Sandborn WJ, 2008, GASTROENTEROLOGY, V135, P1130, DOI 10.1053/j.gastro.2008.07.014
   Sandborn WJ, 2012, NEW ENGL J MED, V367, P1519, DOI 10.1056/NEJMoa1203572
   Segal BM, 2008, LANCET NEUROL, V7, P796, DOI 10.1016/S1474-4422(08)70173-X
   Tillack C, 2014, GUT, V63, P567, DOI 10.1136/gutjnl-2012-302853
   Toedter GP, 2009, AM J GASTROENTEROL, V104, P2768, DOI 10.1038/ajg.2009.454
   Wils P, 2016, CLIN GASTROENTEROL H, V14, P242, DOI 10.1016/j.cgh.2015.09.018
NR 29
TC 120
Z9 126
U1 0
U2 11
PU OXFORD UNIV PRESS INC
PI CARY
PA JOURNALS DEPT, 2001 EVANS RD, CARY, NC 27513 USA
SN 1078-0998
EI 1536-4844
J9 INFLAMM BOWEL DIS
JI Inflamm. Bowel Dis.
PD JUL
PY 2016
VL 22
IS 7
BP 1662
EP 1669
DI 10.1097/MIB.0000000000000842
PG 8
WC Gastroenterology & Hepatology
WE Science Citation Index Expanded (SCI-EXPANDED)
SC Gastroenterology & Hepatology
GA DR0RO
UT WOS:000379614800021
PM 27306072
OA Bronze
DA 2024-01-22
ER

PT J
AU Caprioli, F
   Losco, A
   Viganò, C
   Conte, D
   Biondetti, P
   Forzenigo, LV
   Basilisco, G
AF Caprioli, Flavio
   Losco, Alessandra
   Vigano, Chiara
   Conte, Dario
   Biondetti, Pietro
   Forzenigo, Laura V.
   Basilisco, Guido
TI Computer-assisted evaluation of perianal fistula activity by means of
   anal ultrasound in patients with Crohn's disease
SO AMERICAN JOURNAL OF GASTROENTEROLOGY
LA English
DT Article
ID 3-DIMENSIONAL ENDOANAL ULTRASONOGRAPHY; IN-ANO; INFLIXIMAB TREATMENT;
   CAROTID PLAQUE; ENDOSONOGRAPHY; THERAPY; CLASSIFICATION; AGREEMENT;
   DIAGNOSIS
AB OBJECTIVES: Assessment of the activity of perianal fistulas may be of clinical relevance in patients with Crohn's disease. Fistula activity is currently evaluated by means of magnetic resonance imaging; anal ultrasound can also be used, but its diagnostic performance in this setting remains to be defined. Our aims were to evaluate the agreement between clinical examination, magnetic resonance imaging, and anal ultrasound in assessing perianal fistula activity, and to apply computerized analysis to improve the assessment of ultrasound images.
   METHODS: Thirty-one consecutive patients with Crohn's perianal fistulas underwent clinical examination, and magnetic resonance and anal ultrasound imaging. Active fistulas were defined as the presence of active drainage or signs of local inflammation on clinical examination, and the definition was confirmed by surgical examination. Activity was assessed on the basis of T2 hyperintensity on magnetic resonance imaging and the degree of hypoechogenicity on anal ultrasound; the anal ultrasound images were also analyzed using dedicated computer image-analysis software.
   RESULTS: Twenty-five patients had an active fistula at clinical examination. The agreement between clinical examination and magnetic resonance imaging was good (k-value = 0.739), whereas that with anal ultrasound was only fair (k-value = 0.266-0.294); computer-assisted analysis of the anal ultrasound images improved the agreement from fair to good (k-value = 0.608-0.670).
   CONCLUSIONS: Anal ultrasound can be used to assess fistula track activity in patients with Crohn's disease. The diagnostic performance of the technique can be improved to values comparable with those of magnetic resonance imaging by using a computer-assisted evaluation of the anal ultrasound images.
C1 Osped Maggiore Policlin, Fdn IRCCS, Dept Gastroenterol & Endocrine & Metab Dis Padigl, Mangiagalli & Regina Elena, I-20122 Milan, Italy.
   Osped Maggiore Policlin, Fdn IRCCS, Dept Imaging, Mangiagalli & Regina Elena, I-20122 Milan, Italy.
   Univ Milan, Postgrad Sch Gastroenterol & Digestive Endoscopy, Milan, Italy.
C3 IRCCS Ca Granda Ospedale Maggiore Policlinico; IRCCS Ca Granda Ospedale
   Maggiore Policlinico; University of Milan
RP Basilisco, G (通讯作者)，Osped Maggiore Policlin, Fdn IRCCS, Dept Gastroenterol & Endocrine & Metab Dis Padigl, Mangiagalli & Regina Elena, Via F Sforza 35, I-20122 Milan, Italy.
RI Caprioli, Flavio/AAB-5176-2019; Basilisco, Guido/AAF-4914-2020
OI Caprioli, Flavio/0000-0002-8077-8175; Basilisco,
   Guido/0000-0002-5043-9666; Vigano', Chiara/0000-0003-3401-1421
CR ADELSON EH, 1993, SCIENCE, V262, P2042, DOI 10.1126/science.8266102
   Ardizzone S, 2004, INFLAMM BOWEL DIS, V10, P91, DOI 10.1097/00054725-200403000-00005
   Bartram C, 2003, RADIOL CLIN N AM, V41, P443, DOI 10.1016/S0033-8389(02)00122-7
   BARTRAM CI, 1997, HDB ANAL ENDOSONOGRA
   Beets-Tan RGH, 2001, RADIOLOGY, V218, P75, DOI 10.1148/radiology.218.1.r01dc0575
   Bell SJ, 2003, ALIMENT PHARM THER, V17, P387, DOI 10.1046/j.1365-2036.2003.01427.x
   Biasi GM, 1999, EUR J VASC ENDOVASC, V17, P476, DOI 10.1053/ejvs.1999.0789
   BOIRIVANT M, 1988, J CLIN GASTROENTEROL, V10, P401, DOI 10.1097/00004836-198808000-00011
   Buchanan G, 2002, LANCET, V360, P1661, DOI 10.1016/S0140-6736(02)11605-9
   Buchanan GN, 2005, DIS COLON RECTUM, V48, P141, DOI 10.1007/s10350-004-0752-3
   Buchanan GN, 2004, RADIOLOGY, V233, P674, DOI 10.1148/radiol.2333031724
   Christensen AF, 2005, BRIT J RADIOL, V78, P308, DOI 10.1259/bjr/72038963
   Christensen AF, 2004, DIS COLON RECTUM, V47, P341, DOI 10.1007/s10350-003-0056-z
   Elatrozy T, 1998, INT ANGIOL, V17, P179
   ElBarghouty NM, 1996, EUR J VASC ENDOVASC, V11, P414, DOI 10.1016/S1078-5884(96)80172-9
   Fanchin R, 1999, FERTIL STERIL, V71, P174, DOI 10.1016/S0015-0282(98)00410-5
   GILCHRIST AL, 1979, SCI AM, V240, P112, DOI 10.1038/scientificamerican0379-112
   Granholdt MLM, 1998, CIRCULATION, V97, P34
   HAGGETT PJ, 1995, GUT, V36, P407, DOI 10.1136/gut.36.3.407
   Hussain SM, 1996, RADIOLOGY, V200, P475, DOI 10.1148/radiology.200.2.8685344
   IRVINE EJ, 1995, J CLIN GASTROENTEROL, V20, P27
   Kundel HL, 2003, RADIOLOGY, V228, P303, DOI 10.1148/radiol.2282011860
   Lattanzi F, 1996, ECHOCARDIOGR-J CARD, V13, P9, DOI 10.1111/j.1540-8175.1996.tb00863.x
   LAW PJ, 1989, BRIT J SURG, V76, P752, DOI 10.1002/bjs.1800760737
   Louis E, 2002, SCAND J GASTROENTERO, V37, P818, DOI 10.1080/713786515
   Machin D., 1997, SAMPLE SIZE TABLES C
   Maor Y, 2005, J CLIN ULTRASOUND, V33, P226, DOI 10.1002/jcu.20120
   Mayor I, 2003, ULTRASOUND MED BIOL, V29, P961, DOI 10.1016/S0301-5629(03)00905-0
   Morita Y, 1998, VET QUART, V20, P89, DOI 10.1080/01652176.1998.9694846
   MYHR GE, 1994, RADIOLOGY, V191, P545, DOI 10.1148/radiology.191.2.8153337
   Nikolaus S, 2003, GUT, V52, P1286, DOI 10.1136/gut.52.9.1286
   PARKS AG, 1976, BRIT J SURG, V63, P1, DOI 10.1002/bjs.1800630102
   Present DH, 1999, NEW ENGL J MED, V340, P1398, DOI 10.1056/NEJM199905063401804
   Ratto C, 2005, ENDOSCOPY, V37, P722, DOI 10.1055/s-2005-870155
   Sandborn WJ, 2003, GASTROENTEROLOGY, V125, P1508, DOI 10.1016/j.gastro.2003.08.025
   Sandborn WJ, 2002, GASTROENTEROLOGY, V122, P512, DOI 10.1053/gast.2002.31072
   Sands BE, 2004, NEW ENGL J MED, V350, P876, DOI 10.1056/NEJMoa030815
   SANDS BE, 2002, GASTROINTESTINAL LIV
   Schiemann U, 1999, EUR J ENDOCRINOL, V141, P332, DOI 10.1530/eje.0.1410332
   Schwartz DA, 2002, GASTROENTEROLOGY, V122, P875, DOI 10.1053/gast.2002.32362
   Schwartz DA, 2001, GASTROENTEROLOGY, V121, P1064, DOI 10.1053/gast.2001.28676
   Tissot O, 1996, J RADIOL, V77, P253
   Van Assche G, 2003, AM J GASTROENTEROL, V98, P332, DOI 10.1016/S0002-9270(02)05909-9
   van Bodegraven AA, 2002, DIS COLON RECTUM, V45, P39, DOI 10.1007/s10350-004-6111-6
   West RL, 2004, EUR J GASTROEN HEPAT, V16, P1319, DOI 10.1097/00042737-200412000-00014
   West RL, 2003, DIS COLON RECTUM, V46, P1407, DOI 10.1007/s10350-004-6758-z
   Wexner SD, 1996, DIS COLON RECTUM, V39, P1363
   Williams A B, 2001, Colorectal Dis, V3, P169, DOI 10.1046/j.1463-1318.2001.00226.x
NR 48
TC 26
Z9 27
U1 0
U2 2
PU NATURE PUBLISHING GROUP
PI NEW YORK
PA 75 VARICK ST, 9TH FLR, NEW YORK, NY 10013-1917 USA
SN 0002-9270
EI 1572-0241
J9 AM J GASTROENTEROL
JI Am. J. Gastroenterol.
PD JUL
PY 2006
VL 101
IS 7
BP 1551
EP 1558
DI 10.1111/j.1572-0241.2006.00561.x
PG 8
WC Gastroenterology & Hepatology
WE Science Citation Index Expanded (SCI-EXPANDED)
SC Gastroenterology & Hepatology
GA 058GU
UT WOS:000238654300023
PM 16863560
DA 2024-01-22
ER

PT J
AU Holst, LM
   Halfvarson, J
   Carlson, M
   Hedin, C
   Kruse, R
   Lindqvist, CM
   Bergemalm, D
   Almer, S
   Bresso, F
   Lundstrom, ML
   Repsilber, D
   D'Amato, M
   Keita, A
   Hjortswang, H
   Soderholm, J
   Sundin, J
   Tornblom, H
   Simren, M
   Strid, H
   Magnusson, MK
   Ohman, L
AF Holst, Luiza Moraes
   Halfvarson, Jonas
   Carlson, Marie
   Hedin, Charlotte
   Kruse, Robert
   Lindqvist, Carl Marten
   Bergemalm, Daniel
   Almer, Sven
   Bresso, Francesca
   Lundstrom, Maria Ling
   Repsilber, Dirk
   D'Amato, Mauro
   Keita, Asa
   Hjortswang, Henrik
   Soderholm, Johan
   Sundin, Johanna
   Tornblom, Hans
   Simren, Magnus
   Strid, Hans
   Magnusson, Maria K.
   Ohman, Lena
TI Downregulated Mucosal Autophagy, Alpha Kinase-1 and IL-17 Signaling
   Pathways in Active and Quiescent Ulcerative Colitis
SO CLINICAL AND EXPERIMENTAL GASTROENTEROLOGY
LA English
DT Article
DE inflammatory bowel diseases; gene expression; mucosal transcriptome;
   homeostasis; host response
ID CROHNS-DISEASE; IMMUNE-RESPONSE; LAMINA PROPRIA; EXPRESSION;
   INTERLEUKIN-17; DISCRIMINATE; SIGNATURES; DEFENSE; CELLS; COLON
AB Background: Improved mucosal immune profiling in active and quiescent colonic inflammatory bowel disease (IBD) is needed to develop therapeutic options for treating and preventing flares. This study therefore aimed to provide a comprehensive mucosal characterization with emphasis on immunological host response of patients with active ulcerative colitis (UC active), UC during remission (UC remission) and active colonic Crohn's disease (CD active). Methods: Colonic biopsies from 47 study subjects were collected for gene expression and pathway analyses using the NanoString host-response panel, including 776 genes and 56 immune-related pathways. Results: The majority of mucosal gene expression and signaling pathway scores were increased in active IBD (n=27) compared to healthy subjects (n=10). However, both active IBD and UC remission (n=10) demonstrated decreased gene expression and signaling pathway scores related to autophagy, alpha kinase-1 and IL-17 signaling pathways compared to healthy subjects. Further, UC remission was characterized by decreased scores of several signaling pathways linked to homeostasis along with increased mononuclear cell migration pathway score as compared to healthy subjects. No major differences in the colonic mucosal gene expression between CD active (n=7) and UC (n=20) active were observed. Conclusion: This study indicates that autophagy, alpha kinase-1 and IL-17 signaling pathways are persistently downregulated in UC irrespective of disease activity. Further, UC patients in remission present a unique mucosal environment, potentially preventing patients from reaching and sustaining true homeostasis. These findings may enable better comprehension of the remitting and relapsing pattern of colonic IBD and guide future treatment and prevention of flares.
C1 [Holst, Luiza Moraes; Magnusson, Maria K.; Ohman, Lena] Univ Gothenburg, Inst Biomed, Sahlgrenska Acad, Dept Microbiol & Immunol, Gothenburg, Sweden.
   [Halfvarson, Jonas; Bergemalm, Daniel; Hjortswang, Henrik] Orebro Univ, Fac Med & Hlth, Dept Gastroenterol, Orebro, Sweden.
   [Carlson, Marie; Lundstrom, Maria Ling; Sundin, Johanna; Ohman, Lena] Uppsala Univ, Dept Med Sci, Uppsala, Sweden.
   [Hedin, Charlotte; Almer, Sven; Tornblom, Hans; Simren, Magnus; Ohman, Lena] Karolinska Inst, Dept Med Solna, Stockholm, Sweden.
   [Kruse, Robert; Simren, Magnus] Orebro Univ, Fac Med & Hlth, Dept Clin Res Lab, Orebro, Sweden.
   [Lindqvist, Carl Marten; Repsilber, Dirk; Strid, Hans; Ohman, Lena] Orebro Univ, Fac Med & Hlth, Sch Med Sci, Orebro, Sweden.
   [Bresso, Francesca; Ohman, Lena] Karolinska Univ Hosp, Dept Gastroenterol Dermatovenereol & Rheumatol, Gastroenterol Unit, Stockholm, Sweden.
   [D'Amato, Mauro] Karolinska Inst, Dept Med Solna, Clin Epidemiol Div, Stockholm, Sweden.
   [D'Amato, Mauro] Basque Fdn Sci, IKERBASQUE, Bilbao, Spain.
   [D'Amato, Mauro] CIC bioGUNE BRTA, Gastrointestinal Genet Lab, Derio, Spain.
   [Keita, Asa; Soderholm, Johan; Simren, Magnus] Linkoping Univ, Dept Biomed & Clin Sci, Linkoping, Sweden.
   [Hjortswang, Henrik] Linkoping Univ, Dept Clin & Expt Sci, Linkoping, Sweden.
   [Sundin, Johanna] Sahlgrens Acad, Inst Med, Dept Internal Med & Clin Nutr, Gothenburg, Sweden.
   [Tornblom, Hans; Simren, Magnus] Univ Gothenburg, Inst Med, Sahlgrenska Acad, Dept Mol & Clin Med, Gothenburg, Sweden.
   [Simren, Magnus] Univ North Carolina Chapel Hill, Ctr Funct Gastrointestinal & Motil Disorders, Chapel Hill, NC USA.
   [Strid, Hans] Sodra Alvsborg Hosp, Dept Internal Med, Boras, Sweden.
C3 University of Gothenburg; Orebro University; Uppsala University;
   Karolinska Institutet; Orebro University; Orebro University; Karolinska
   Institutet; Karolinska University Hospital; Karolinska Institutet;
   Basque Foundation for Science; Linkoping University; Linkoping
   University; University of Gothenburg; University of Gothenburg;
   University of North Carolina; University of North Carolina Chapel Hill;
   University of North Carolina School of Medicine
RP Ohman, L (通讯作者)，Univ Gothenburg, Inst Biomed, Sahlgrenska Acad, Dept Microbiol & Immunol, Gothenburg, Sweden.
EM lena.ohman@gu.se
RI Lindqvist, Carl Mårten/B-9963-2018; Halfvarson, Jonas/AAU-4687-2020;
   Almer, Sven/AFR-5312-2022
OI Lindqvist, Carl Mårten/0000-0003-3887-9519; Almer,
   Sven/0000-0001-9334-1821; Moraes Holst, Luiza/0000-0001-7757-0675;
   Halfvarson, Jonas/0000-0003-0122-7234
FU Swedish Foundation For Strategic Research; Julins Foundation; Bengt Ihre
   Fellowship; Wilhelm and Martina Lundgren foundation; Magtarmfonden;
   Svenska Laekarsaellskapet; Calder foundation; Samhaellet i Goeteborg
   (KVVS) foundation; Sahlgrenska Academy University of Gothenburg
   [RB13-016]; Medical Faculty at Uppsala University; Apotekare Hedberg
   foundation; Swedish Research Council [2021-3743]; Swedish state; Swedish
   government; ALF-agreement; Regional Executive Board, Region Vaestra
   Goetaland;  [2018-02566];  [2019-01052];  [ALFGBG-932651]; 
   [ALFGBG-722331];  [ALFGBG-723921];  [VGFOUREG-940815]
FX This study was funded by the Swedish Foundation For Strategic Research
   (grant no RB13-016 to J.H., L.OE., J.Soe. and M. A.), the Julins
   Foundation (J.Su. and C.H.), Bengt Ihre Fellowship (to J.Su. and C.H.),
   Wilhelm and Martina Lundgren foundation (grant no. 2021-3743 to M.K.M.),
   the Mag-tarmfonden (J.Su. and C.H.), Svenska Laekarsaellskapet (C.H.),
   the Calder foundation (C.H.), Gastrofonden (C.H.), Professor Nanna
   Svartx Fund (C.H.), Kungliga Vetenskaps-och Vitterhets-Samhaellet i
   Goeteborg (KVVS) foundation (J.Su.), Sahlgrenska Academy University of
   Gothenburg (J.Su. and L.OE.), the Medical Faculty at Uppsala University
   (M.C.), the Apotekare Hedberg foundation (M.K.M.), the Swedish Research
   Council (grant no. 2018-02566 to M.S. and 2019-01052 to L.OE.), grants
   from the Swedish state under the agreement between the Swedish
   government and the county councils; the ALF-agreement (grant nos.
   ALFGBG-932651 to H.S., ALFGBG-722331 M.S. and ALFGBG-723921 to L.OE.)
   and the Regional Executive Board, Region Vaestra Goetaland (grant no.
   VGFOUREG-940815 to H.S.).
CR Ahluwalia B, 2018, SCAND J GASTROENTERO, V53, P379, DOI 10.1080/00365521.2018.1447597
   Arijs I, 2009, GUT, V58, P1612, DOI 10.1136/gut.2009.178665
   Arijs I, 2010, INFLAMM BOWEL DIS, V16, P2090, DOI 10.1002/ibd.21301
   Arkteg CB, 2020, SCAND J GASTROENTERO, V55, P139, DOI 10.1080/00365521.2019.1710245
   Atreya R, 2021, NAT REV GASTRO HEPAT, V18, P544, DOI 10.1038/s41575-021-00424-6
   Bjerrum JT, 2010, INFLAMM BOWEL DIS, V16, P999, DOI 10.1002/ibd.21142
   Cadwell K, 2016, NAT REV IMMUNOL, V16, P661, DOI 10.1038/nri.2016.100
   de Castro CP, 2012, J IMMUNOL, V189, P4144, DOI 10.4049/jimmunol.1201946
   Eriksson L, 2013, MULTIAND MEGAVARIATE, V1
   Fändriks L, 2011, ACTA PHYSIOL, V201, P157, DOI 10.1111/j.1748-1716.2010.02165.x
   Fauny M, 2020, ANN RHEUM DIS, V79, P1132, DOI 10.1136/annrheumdis-2020-217927
   Fenton CG, 2021, INFLAMM BOWEL DIS, V27, P94, DOI 10.1093/ibd/izaa075
   Fujino S, 2003, GUT, V52, P65, DOI 10.1136/gut.52.1.65
   Granlund AV, 2013, PLOS ONE, V8, DOI 10.1371/journal.pone.0056818
   Howell KJ, 2018, GASTROENTEROLOGY, V154, P585, DOI 10.1053/j.gastro.2017.10.007
   Katinios G, 2020, INFLAMM BOWEL DIS, V26, P974, DOI 10.1093/ibd/izz328
   Lampinen M, 2005, GUT, V54, P1714, DOI 10.1136/gut.2005.066423
   Lampinen M, 2008, J LEUKOCYTE BIOL, V84, P1392, DOI 10.1189/jlb.0807513
   Li J, 2016, INFLAMM BOWEL DIS, V22, P1779, DOI 10.1097/MIB.0000000000000811
   Maaser C, 2019, J CROHNS COLITIS, V13, P144, DOI 10.1093/ecco-jcc/jjy113
   Mashima R, 2015, REDOX BIOL, V6, P297, DOI 10.1016/j.redox.2015.08.006
   Mitsialis V, 2020, GASTROENTEROLOGY, V159, P591, DOI 10.1053/j.gastro.2020.04.074
   Nielsen OH, 2003, SCAND J GASTROENTERO, V38, P180, DOI 10.1080/00365520310000672
   Norwood S, 2010, AM J TRANSL RES, V2, P447
   Öhman L, 2013, INFLAMM BOWEL DIS, V19, P2433, DOI 10.1097/MIB.0b013e3182a563cb
   Peluso I, 2006, WORLD J GASTROENTERO, V12, P5606, DOI 10.3748/wjg.v12.i35.5606
   Planell N, 2013, GUT, V62, P967, DOI 10.1136/gutjnl-2012-303333
   Qian YC, 2010, CELL MOL IMMUNOL, V7, P328, DOI 10.1038/cmi.2010.27
   Rosen MJ, 2017, GASTROENTEROLOGY, V152, P1345, DOI 10.1053/j.gastro.2017.01.016
   Ryzhakov G, 2018, NAT COMMUN, V9, DOI 10.1038/s41467-018-06085-5
   Said A, 2014, J IMMUNOL, V193, P6135, DOI 10.4049/jimmunol.1303276
   Salmenkari H, 2021, BASIC CLIN PHARMACOL, V129, P161, DOI 10.1111/bcpt.13624
   Shi YY, 2016, SCI REP-UK, V6, DOI 10.1038/srep27552
   Subramanian S, 2017, GUT, V66, P362, DOI 10.1136/gutjnl-2016-312673
   Sugihara T, 2010, CLIN EXP IMMUNOL, V160, P386, DOI 10.1111/j.1365-2249.2010.04093.x
   Sun CC, 2021, INT IMMUNOPHARMACOL, V101, DOI 10.1016/j.intimp.2021.108176
   Travassos LH, 2010, NAT IMMUNOL, V11, P55, DOI 10.1038/ni.1823
   Vargas F, 2020, INT J MOL SCI, V21, DOI 10.3390/ijms21165615
   Veldhoen M, 2017, NAT IMMUNOL, V18, P612, DOI 10.1038/ni.3742
   Von Stein P, 2008, GASTROENTEROLOGY, V134, P1869, DOI 10.1053/j.gastro.2008.02.083
   Wallon C, 2011, GASTROENTEROLOGY, V140, P1597, DOI 10.1053/j.gastro.2011.01.042
   Yang LL, 2019, INFLAMM BOWEL DIS, V25, P722, DOI 10.1093/ibd/izy359
   Yuk JM, 2012, EXP MOL MED, V44, P99, DOI 10.3858/emm.2012.44.2.032
   Zhou P, 2018, NATURE, V561, P122, DOI 10.1038/s41586-018-0433-3
NR 44
TC 2
Z9 2
U1 1
U2 3
PU DOVE MEDICAL PRESS LTD
PI ALBANY
PA PO BOX 300-008, ALBANY, AUCKLAND 0752, NEW ZEALAND
SN 1178-7023
J9 CLIN EXP GASTROENTER
JI Clin. Exp. Gastroenterol.
PY 2022
VL 15
BP 129
EP 144
DI 10.2147/CEG.S368040
PG 16
WC Gastroenterology & Hepatology
WE Emerging Sources Citation Index (ESCI)
SC Gastroenterology & Hepatology
GA 3K8VM
UT WOS:000834352200001
PM 35928254
OA Green Published, gold
DA 2024-01-22
ER

PT J
AU Landemaine, A
   Petitcollin, A
   Brochard, C
   Miard, C
   Dewitte, M
   Le Balc'h, E
   Grainville, T
   Bellissant, E
   Siproudhis, L
   Bouguen, G
AF Landemaine, Amandine
   Petitcollin, Antoine
   Brochard, Charlene
   Miard, Celine
   Dewitte, Marie
   Le Balc'h, Eric
   Grainville, Thomas
   Bellissant, Eric
   Siproudhis, Laurent
   Bouguen, Guillaume
TI Cumulative Exposure to Infliximab, But Not Trough Concentrations,
   Correlates With Rate of Infection
SO CLINICAL GASTROENTEROLOGY AND HEPATOLOGY
LA English
DT Article
DE Tumor Necrosis Factor; Anti-TNF; Treatment; CD
ID INFLAMMATORY-BOWEL-DISEASE; ANTITUMOR NECROSIS FACTOR; CROHNS-DISEASE;
   CLINICAL-RESPONSE; ADULT PATIENTS; ALPHA THERAPY; DE-ESCALATION;
   ASSOCIATION; MORTALITY; OUTCOMES
AB BACKGROUND & AIMS: Infliximab increases the risk of infection in patients with inflammatory bowel diseases (IBD), but there is controversy over the relationship between drug concentration and infections. We aimed to assess factors associated with infection in infliximab-treated patients, including pharmacokinetic features.
   METHODS: We collected data from 209 patients with IBD (102 men; mean age, 39 y; 159 with Crohn's disease; 54 received combination therapy) who received an infliximab maintenance regimen from November 2016 through April 2017 in France. Data were collected from each infusion visit (total of 640 infusions). Infliximab exposure was estimated based on the area under the curve (AUC) of drug concentration in pharmacokinetic models; individual exposures over the 6-month period were estimated based on the sum of the AUC (Sigma AUC).
   RESULTS: The mean infliximab trough level was 5.46 mg/L, and the mean Sigma AUC was 3938 - 1427 mg.d/L. A total of 215 infections were collected from the 640 infusion visits; 123 patients (59%) had at least 1 infection. Factors independently associated with infection after multivariate analysis were smoking (odds ratio [OR], 2.05; P = .046), IBD flare (OR, 2.71; P = .006), and a high Sigma AUC of infliximab (above 3234 mg x d/L) (OR, 2.02; P = .02). The Sigma AUC was higher in patients with an occurrence of infection (P = .04) and correlated with the number of infections (P = .04). Trough concentration of infliximab alone was not associated with infection.
   CONCLUSIONS: Almost two-thirds of patients treated with infliximab developed an infection; risk was individually correlated with cumulative increase in drug exposure, but not infliximab trough level.
C1 [Landemaine, Amandine; Miard, Celine; Dewitte, Marie; Le Balc'h, Eric; Grainville, Thomas] Univ Rennes, CHU Rennes, Rennes, France.
   [Petitcollin, Antoine; Bellissant, Eric] Univ Rennes, CIC1414, INSERM, CHU Rennes, Rennes, France.
   [Brochard, Charlene; Siproudhis, Laurent; Bouguen, Guillaume] Univ Rennes, Inst NUMECAN Nutr Metab & Canc, CIC1414, INSERM,CHU Rennes, Rennes, France.
C3 Universite de Rennes; CHU Rennes; CHU Rennes; Universite de Rennes;
   Institut National de la Sante et de la Recherche Medicale (Inserm);
   Universite de Rennes; Institut National de la Sante et de la Recherche
   Medicale (Inserm); CHU Rennes
RP Bouguen, G (通讯作者)，Serv Malad Appareil Digestif, 2 Rue Henri le Guillou, F-35033 Rennes, France.
EM guillaume.bouguen@chu-rennes.fr
OI Bouguen, Guillaume/0000-0002-7444-5905; Grainville,
   Thomas/0000-0003-0035-0193; Siproudhis, laurent/0000-0002-2575-6790
CR Adedokun OJ, 2014, GASTROENTEROLOGY, V147, P1296, DOI 10.1053/j.gastro.2014.08.035
   Amiot A, 2016, CLIN RES HEPATOL GAS, V40, P90, DOI 10.1016/j.clinre.2015.05.019
   Andersen NN, 2015, BMJ-BRIT MED J, V350, DOI 10.1136/bmj.h2809
   Bejan-Angoulvant T, 2017, ARTHRITIS RHEUMATOL, V69, P108, DOI 10.1002/art.39841
   Colombel JF, 2010, NEW ENGL J MED, V362, P1383, DOI 10.1056/NEJMoa0904492
   Cornillie F, 2014, GUT, V63, P1721, DOI 10.1136/gutjnl-2012-304094
   Davidov Y, 2017, J CROHNS COLITIS, V11, P549, DOI 10.1093/ecco-jcc/jjw182
   Drobne D, 2018, SCAND J GASTROENTERO, V53, P940, DOI 10.1080/00365521.2018.1486882
   Ford AC, 2013, AM J GASTROENTEROL, V108, P1268, DOI 10.1038/ajg.2013.138
   Greener T, 2018, INFLAMM BOWEL DIS, V24, P1808, DOI 10.1093/ibd/izy066
   HARVEY RF, 1980, LANCET, V1, P514
   Hyams JS, 2019, ALIMENT PHARM THER, V49, P155, DOI 10.1111/apt.15054
   Hyrich KL, 2004, ANN RHEUM DIS, V63, P1538, DOI 10.1136/ard.2004.024737
   Kirchgesner J, 2018, GASTROENTEROLOGY, V155, P337, DOI 10.1053/j.gastro.2018.04.012
   Lau C, 2015, ANN SURG, V261, P487, DOI 10.1097/SLA.0000000000000757
   Lewis JD, 2008, INFLAMM BOWEL DIS, V14, P1660, DOI 10.1002/ibd.20520
   Lichtenstein GR, 2012, AM J GASTROENTEROL, V107, P1409, DOI 10.1038/ajg.2012.218
   Lichtenstein GR, 2012, AM J GASTROENTEROL, V107, P1051, DOI 10.1038/ajg.2012.89
   Lucidarme C, 2019, ALIMENT PHARM THER, V49, P147, DOI 10.1111/apt.15046
   Petitcollin A, 2019, CLIN PHARMACOL THER, V106, P605, DOI 10.1002/cpt.1429
   Roblin X, 2017, INFLAMM BOWEL DIS, V23, P2048, DOI 10.1097/MIB.0000000000001223
   Rungoe C, 2014, GUT, V63, P1607, DOI 10.1136/gutjnl-2013-305607
   Satsangi J, 2006, GUT, V55, P749, DOI 10.1136/gut.2005.082909
   Schnitzler F, 2009, GUT, V58, P492, DOI 10.1136/gut.2008.155812
   Ternant D, 2018, CLIN PHARMACOKINET, V57, P1173, DOI 10.1007/s40262-017-0621-6
   Vande Casteele N, 2015, GASTROENTEROLOGY, V148, P1320, DOI 10.1053/j.gastro.2015.02.031
NR 26
TC 22
Z9 22
U1 0
U2 6
PU ELSEVIER SCIENCE INC
PI NEW YORK
PA STE 800, 230 PARK AVE, NEW YORK, NY 10169 USA
SN 1542-3565
EI 1542-7714
J9 CLIN GASTROENTEROL H
JI Clin. Gastroenterol. Hepatol.
PD FEB
PY 2021
VL 19
IS 2
BP 288
EP +
DI 10.1016/j.cgh.2020.03.018
EA JAN 2021
PG 12
WC Gastroenterology & Hepatology
WE Science Citation Index Expanded (SCI-EXPANDED)
SC Gastroenterology & Hepatology
GA PS9PC
UT WOS:000608253000018
PM 32200087
OA Green Submitted, hybrid
DA 2024-01-22
ER

PT J
AU Forbes, A
   Goldesgeyme, E
   Paulon, E
AF Forbes, Alastair
   Goldesgeyme, Emma
   Paulon, Emma
TI Nutrition in Inflammatory Bowel Disease
SO JOURNAL OF PARENTERAL AND ENTERAL NUTRITION
LA English
DT Review
DE enteral nutrition; internal medicine; parenteral nutrition;
   gastroenterology
ID PEDIATRIC CROHNS-DISEASE; RANDOMIZED-CONTROLLED-TRIAL; TOTAL
   PARENTERAL-NUTRITION; ENTERAL NUTRITION; ULCERATIVE-COLITIS; INFLIXIMAB
   THERAPY; ELEMENTAL DIET; GROWTH FAILURE; POLYMERIC DIET; CHILDREN
AB The diet of industrialized nations may contribute to the pathogenesis of both ulcerative colitis (UC) and Crohn disease (CD). Malnutrition is relatively unusual in UC, but in CD, which often affects the small intestine, it is frequent and may be severe. Nutrition support is therefore frequently indicated. First principles of artificial nutrition can be applied effectively using the gut whenever possible. Parenteral nutrition is generally required only in those with short bowel syndrome. An increasing literature (especially in pediatrics) favors the use of defined exclusive enteral nutrition (EN) in the primary treatment of active CD. Controlled trials are, however, lacking, and recommendations are accordingly not of the highest rank. It appears that in this context, simple polymeric regimens are usually sufficient, and there is currently insufficient evidence to make a strong recommendation for disease-specific feeds. In the maintenance of remission in CD, controlled data demonstrate that defined EN reduces the risk of relapse requiring steroid treatment. There are no data in support of primary nutrition therapy in UC either in management of the acute flare or in maintenance. In conclusion, nutrition therapy in adults with inflammatory bowel disease is probably both undervalued and underused, but the evidence base needs to be strengthened to confirm its efficacy, determine better those patients most likely to benefit, and optimize the regimens to be employed. (JPEN J Parenter Enteral Nutr. 2011; 35: 571-580)
C1 [Forbes, Alastair; Goldesgeyme, Emma; Paulon, Emma] UCL, London, England.
C3 University of London; University College London
RP Forbes, A (通讯作者)，Univ Coll Hosp, 250 Euston Rd, London NW1 2PG, England.
EM a.forbes@ucl.ac.uk
CR Afzal NA, 2005, DIGEST DIS SCI, V50, P1471, DOI 10.1007/s10620-005-2864-6
   Afzal NA, 2004, ALIMENT PHARM THER, V20, P167, DOI 10.1111/j.1365-2036.2004.02002.x
   AIGES H, 1989, GASTROENTEROLOGY, V97, P905, DOI 10.1016/0016-5085(89)91496-0
   Akobeng AK, 2007, COCHRANE DB SYST REV, DOI 10.1002/14651858.CD005984
   Akobeng AK, 2000, J PEDIATR GASTR NUTR, V30, P78, DOI 10.1097/00005176-200001000-00022
   Amre DK, 2007, AM J GASTROENTEROL, V102, P2016, DOI 10.1111/j.1572-0241.2007.01411.x
   Anstee QM, 2000, EUR J GASTROEN HEPAT, V12, P1089, DOI 10.1097/00042737-200012100-00004
   Bannerjee T, 2004, J PEDIATR GASTR NUTR, V38, P270, DOI 10.1097/00005176-200403000-00007
   BELLI DC, 1988, GASTROENTEROLOGY, V94, P603, DOI 10.1016/0016-5085(88)90230-2
   Borrelli O, 2006, CLIN GASTROENTEROL H, V4, P744, DOI 10.1016/j.cgh.2006.03.010
   Braga M, 2009, CLIN NUTR, V28, P378, DOI 10.1016/j.clnu.2009.04.002
   BREESE EJ, 1995, ALIMENT PHARM THERAP, V9, P547
   Compher CW, 2009, JPEN-PARENTER ENTER, V33, P255, DOI 10.1177/0148607109333115
   Day AS, 2006, J GASTROEN HEPATOL, V21, P1609, DOI 10.1111/j.1440-1746.2006.04294.x
   Diamanti A, 2009, INT J COLORECTAL DIS, V24, P19, DOI 10.1007/s00384-008-0578-x
   Esaki M, 2005, SCAND J GASTROENTERO, V40, P1431, DOI 10.1080/00365520510023729
   Evans JP, 2003, J GASTROINTEST SURG, V7, P562, DOI 10.1016/S1091-255X(02)00132-4
   Fell JME, 2000, ALIMENT PHARM THERAP, V14, P281
   FERNANDEZBANARES F, 1995, JPEN-PARENTER ENTER, V19, P356, DOI 10.1177/0148607195019005356
   Filippi J, 2006, INFLAMM BOWEL DIS, V12, P185, DOI 10.1097/01.MIB.0000206541.15963.c3
   Forbes A., 2007, MEDICINE, V35, P231, DOI 10.1016/j.mpmed.2007.01.010
   Gassull MA, 2002, GUT, V51, P164, DOI 10.1136/gut.51.2.164
   GLASSMAN MS, 1990, AM J GASTROENTEROL, V85, P838
   GONZALEZHUIX F, 1993, GUT, V34, P778, DOI 10.1136/gut.34.6.778
   GONZALEZHUIX F, 1993, AM J GASTROENTEROL, V88, P227
   GRIFFITHS AM, 1995, GASTROENTEROLOGY, V108, P1056, DOI 10.1016/0016-5085(95)90203-1
   Heuschkel RB, 2000, J PEDIATR GASTR NUTR, V31, P8, DOI 10.1097/00005176-200007000-00005
   HODGES P, 1984, J AM DIET ASSOC, V84, P1460
   Hyams JS, 2009, DIGEST DIS, V27, P291, DOI 10.1159/000228563
   HYAMS JS, 1991, J PEDIATR GASTR NUTR, V12, P439, DOI 10.1097/00005176-199105000-00005
   KOLETZKO S, 1989, BRIT MED J, V298, P1617, DOI 10.1136/bmj.298.6688.1617
   Kulnigg S, 2006, ALIMENT PHARM THER, V24, P1507, DOI 10.1111/j.1365-2036.2006.03146.x
   LINDOR KD, 1985, MAYO CLIN PROC, V60, P393, DOI 10.1016/S0025-6196(12)60849-0
   Lochs H, 2006, CLIN NUTR, V25, P260, DOI 10.1016/j.clnu.2006.01.007
   Ludvigsson JF, 2004, ACTA PAEDIATR, V93, P327, DOI 10.1080/08035250310008050
   Markel TA, 2008, SURGERY, V144, P540, DOI 10.1016/j.surg.2008.07.005
   MATUCHANSKY C, 1992, LANCET, V340, P588, DOI 10.1016/0140-6736(92)92116-W
   MCINTYRE PB, 1986, GUT, V27, P481, DOI 10.1136/gut.27.5.481
   Mehanna HM, 2008, BRIT MED J, V336, P1495, DOI 10.1136/bmj.a301
   Messori A, 1996, SCAND J GASTROENTERO, V31, P267, DOI 10.3109/00365529609004877
   MOTIL KJ, 1993, GASTROENTEROLOGY, V105, P681, DOI 10.1016/0016-5085(93)90883-E
   Ockenga J, 2005, EUR J CLIN NUTR, V59, P1302, DOI 10.1038/sj.ejcn.1602243
   Pfefferkorn M, 2009, J PEDIATR GASTR NUTR, V48, P168, DOI 10.1097/MPG.0b013e318175ca7f
   Pittiruti M, 2009, CLIN NUTR, V28, P365, DOI 10.1016/j.clnu.2009.03.015
   Reif S, 1997, GUT, V40, P754, DOI 10.1136/gut.40.6.754
   Rocha R, 2009, BRIT J NUTR, V101, P676, DOI 10.1017/S0007114508032224
   Schmidt-Weber CB, 2004, CURR OPIN IMMUNOL, V16, P709, DOI 10.1016/j.coi.2004.09.008
   SEIDMAN E, 1996, J PEDIAT GASTROENTER, V23, P344
   Shibukawa Narihiro, 2010, Nihon Shokakibyo Gakkai Zasshi, V107, P893
   Steiner SJ, 2008, J PEDIATR GASTR NUTR, V47, P579, DOI 10.1097/MPG.0b013e3181653a89
   Stewart M, 2011, J PEDIATR GASTR NUTR, V52, P38, DOI 10.1097/MPG.0b013e3181e2c724
   Takagi S, 2006, ALIMENT PHARM THERAP, V24, P1333, DOI 10.1111/j.1365-2036.2006.03120.x
   Thayu M, 2008, CLIN GASTROENTEROL H, V6, P1378, DOI 10.1016/j.cgh.2008.07.010
   Tjonneland A, 2009, GUT, V58, P1606, DOI 10.1136/gut.2008.169078
   Travis SPL, 2006, GUT, V55, DOI 10.1136/gut.2005.081950b
   Valentini L, 2008, NUTRITION, V24, P694, DOI 10.1016/j.nut.2008.03.018
   Van Hogezand RA, 2006, SCAND J GASTROENTERO, V41, P59, DOI 10.1080/00365520600664276
   Verma S, 2000, DIGEST LIVER DIS, V32, P769, DOI 10.1016/S1590-8658(00)80353-9
   Visschers RGJ, 2008, WORLD J SURG, V32, P445, DOI 10.1007/s00268-007-9371-1
   VOITK AJ, 1973, ARCH SURG-CHICAGO, V107, P329
   Walters TD, 2007, INFLAMM BOWEL DIS, V13, P424, DOI 10.1002/ibd.20069
   Wiese D, 2008, NUTR CLIN PRACT, V23, P551, DOI 10.1177/0884533608323421
   Wilschanski M, 1996, GUT, V38, P543, DOI 10.1136/gut.38.4.543
   WILSON D, 2010, J PED GASTROENTEROL
   WRIGHT RA, 1990, J CLIN GASTROENTEROL, V12, P396, DOI 10.1097/00004836-199008000-00008
   Yamamoto T, 2007, INFLAMM BOWEL DIS, V13, P1493, DOI 10.1002/ibd.20238
   Zachos M, 2007, COCHRANE DB SYST REV, DOI 10.1002/14651858.CD000542.pub2
NR 67
TC 50
Z9 59
U1 0
U2 23
PU SAGE PUBLICATIONS INC
PI THOUSAND OAKS
PA 2455 TELLER RD, THOUSAND OAKS, CA 91320 USA
SN 0148-6071
EI 1941-2444
J9 JPEN-PARENTER ENTER
JI J. Parenter. Enter. Nutr.
PD SEP
PY 2011
VL 35
IS 5
BP 571
EP 580
DI 10.1177/0148607111413599
PG 10
WC Nutrition & Dietetics
WE Science Citation Index Expanded (SCI-EXPANDED)
SC Nutrition & Dietetics
GA 814KT
UT WOS:000294451600005
PM 21825089
DA 2024-01-22
ER

PT J
AU Click, B
   Barnes, EL
   Cohen, BL
   Sands, BE
   Hanson, JS
   Regueiro, M
   Rubin, DT
   Dubinsky, MC
   Gazis, DR
   Dalfonso, L
   Hildebrand, JS
   Crawford, JM
   Long, MD
AF Click, Benjamin
   Barnes, Edward L.
   Cohen, Benjamin L.
   Sands, Bruce E.
   Hanson, John S.
   Regueiro, Miguel
   Rubin, David T.
   Dubinsky, Marla C.
   Gazis, Derek R.
   Dalfonso, Laura
   Hildebrand, Janet S.
   Crawford, Julie M.
   Long, Millie D.
TI Methodology and Initial Results From a Real-World Observational Cohort
   of Patients With Inflammatory Bowel Disease: TARGET-IBD
SO CROHNS & COLITIS 360
LA English
DT Article
DE Crohn disease; ulcerative colitis; real-world; comparative
   effectiveness; academic; community; registry
ID ASSOCIATION INSTITUTE GUIDELINE; REPORTED OUTCOME MEASURES;
   CROHNS-DISEASE; ULCERATIVE-COLITIS; COMBINATION THERAPY; MANAGEMENT;
   CARE; AZATHIOPRINE; PREVALENCE; INFLIXIMAB
AB Background: Data on care patterns for inflammatory bowel disease (IBD) from large-scale, diverse clinical cohorts in real-world practice are sparse. We developed a real-world cohort of patients receiving care at academic and community sites, for comparative study of therapies and natural history of IBD.
   Methods: We describe novel methodology of central abstraction of clinical data into a real-world IBD registry with patient reported outcomes (PROs). Baseline demographics, clinical characteristics, healthcare utilization, and disease metrics were assessed. Bivariate statistics were used to compare demographic and clinical data by Crohn disease (CD) or ulcerative colitis (UC) and site of care (academic, community).
   Results: In 1 year, 1343 IBD patients (60.1% CD, 38.9% UC) were recruited from 27 academic (49.5%) and community (50.5%) sites, exceeding expectations (110% enrolled). Most participants also consented to provide PROs (59.5%) or biosamples (85.7%). Overall, 48.7% of the cohort provided a baseline PRO, and 62.6% provided a biosample. Compared to UC, CD subjects had higher prior (34.1% CD vs 7.7% UC; P < 0.001) and current (72.1% vs 47.9%; P < 0.001) biologic utilization. CD participants from academic sites had more complicated disease than those from community sites (62.5% vs 46.8% stricturing/penetrating; 33.5% vs 27% perianal; 36.8% vs 14.5% prior biologic, respectively). Nearly all (90.4%) participants had endoscopic data of whom 37.7% were in remission. One-year retention was 98.4%.
   Conclusions: Centralized data abstraction and electronic PRO capture provided efficient recruitment into a large real-world observational cohort. This novel platform provides a resource for clinical outcomes and comparative effectiveness research in IBD.
   Lay Summary
   Data on inflammatory bowel disease (IBD) care patterns in the real-world setting are sparse. This real-world cohort of patients with IBD receiving care at academic or community sites provides a novel platform to study treatment pattern differences and clinical outcomes.
C1 [Click, Benjamin; Cohen, Benjamin L.; Regueiro, Miguel] Cleveland Clin, Dept Gastroenterol Hepatol & Nutr, 9500 Euclid Ave, Cleveland, OH 44195 USA.
   [Barnes, Edward L.; Long, Millie D.] Univ N Carolina, Div Gastroenterol & Hepatol, Chapel Hill, NC 27515 USA.
   [Sands, Bruce E.] Icahn Sch Med Mt Sinai, Henry D Janowitz Div Gastroenterol, New York, NY 10029 USA.
   [Hanson, John S.] Atrium Hlth Gastroenterol & Hepatol, Charlotte, NC USA.
   [Rubin, David T.] Univ Chicago Med, Inflammatory Bowel Dis Ctr, Chicago, IL USA.
   [Dubinsky, Marla C.] Icahn Sch Med Mt Sinai, Div Pediat Gastroenterol, Susan & Leonard Feinstein IBD Clin Ctr, New York, NY 10029 USA.
   [Gazis, Derek R.; Dalfonso, Laura; Hildebrand, Janet S.; Crawford, Julie M.] Target RWE Inc, Durham, NC USA.
C3 Cleveland Clinic Foundation; University of North Carolina; University of
   North Carolina Chapel Hill; Icahn School of Medicine at Mount Sinai;
   Icahn School of Medicine at Mount Sinai
RP Click, B (通讯作者)，Cleveland Clin, Dept Gastroenterol Hepatol & Nutr, 9500 Euclid Ave, Cleveland, OH 44195 USA.
EM clickb@ccf.org
RI Regueiro, Miguel/HPG-5624-2023
OI Regueiro, Miguel/0000-0002-7681-8111
CR Anderson AJM, 2016, DIGEST DIS SCI, V61, P3236, DOI 10.1007/s10620-016-4278-z
   Barnes EL, 2017, INFLAMM BOWEL DIS, V23, P875, DOI 10.1097/MIB.0000000000001121
   Barritt AS, 2017, CONTEMP CLIN TRIALS, V61, P33, DOI 10.1016/j.cct.2017.07.015
   Bollegala N, 2017, INFLAMM BOWEL DIS, V23, P1483, DOI 10.1097/MIB.0000000000001200
   Clara I, 2009, AM J GASTROENTEROL, V104, P1754, DOI 10.1038/ajg.2009.197
   Colombel JF, 2010, NEW ENGL J MED, V362, P1383, DOI 10.1056/NEJMoa0904492
   Colombel JF, 2020, J CROHNS COLITIS, V14, P254, DOI 10.1093/ecco-jcc/jjz131
   Colombel JF, 2017, LANCET, V390, P2779, DOI 10.1016/S0140-6736(17)32641-7
   Dahlhamer JM, 2016, MMWR-MORBID MORTAL W, V65, P1166, DOI 10.15585/mmwr.mm6542a3
   Dalal RS, 2019, INFLAMM BOWEL DIS, V25, P1974, DOI 10.1093/ibd/izz089
   Farraye FA, 2017, AM J GASTROENTEROL, V112, P241, DOI 10.1038/ajg.2016.537
   Feuerstein JD, 2020, GASTROENTEROLOGY, V158, P1450, DOI 10.1053/j.gastro.2020.01.006
   Feuerstein JD, 2017, GASTROENTEROLOGY, V153, P827, DOI 10.1053/j.gastro.2017.07.032
   Froslie KF, 2007, GASTROENTEROLOGY, V133, P412, DOI 10.1053/j.gastro.2007.05.051
   Ha C, 2012, CLIN GASTROENTEROL H, V10, P1002, DOI 10.1016/j.cgh.2012.02.004
   Herdman M, 2011, QUAL LIFE RES, V20, P1727, DOI 10.1007/s11136-011-9903-x
   Heyman MB, 2005, J PEDIATR-US, V146, P35, DOI 10.1016/j.jpeds.2004.08.043
   Jairath V, 2015, ALIMENT PHARM THER, V42, P1200, DOI 10.1111/apt.13408
   Jensen ET, 2015, ANN EPIDEMIOL, V25, P519, DOI 10.1016/j.annepidem.2015.03.008
   Khanna R, 2015, ALIMENT PHARM THER, V41, P77, DOI 10.1111/apt.13001
   Kinnucan J, 2019, GASTROENTEROLOGY, V157, P242, DOI 10.1053/j.gastro.2019.03.064
   Ko CW, 2019, GASTROENTEROLOGY, V156, P748, DOI 10.1053/j.gastro.2018.12.009
   Kochar B, 2018, AM J GASTROENTEROL, V113, P80, DOI 10.1038/ajg.2017.423
   Levy C, 2018, HEPATOL COMMUN, V2, P484, DOI 10.1002/hep4.1173
   Lichtenstein GR, 2018, AM J GASTROENTEROL, V113, P481, DOI 10.1038/ajg.2018.27
   Lichtenstein GR, 2006, CLIN GASTROENTEROL H, V4, P621, DOI 10.1016/j.cgh.2006.03.002
   Long MD, 2012, INFLAMM BOWEL DIS, V18, P2099, DOI 10.1002/ibd.22895
   Mantzaris G, 2020, J CROHNS COLITIS, V14, pS092
   Mehta F, 2016, AM J MANAG CARE, V22, pS51
   Mikocka-Walus A, 2016, CLIN GASTROENTEROL H, V14, P829, DOI 10.1016/j.cgh.2015.12.045
   Mishra P, 2017, GASTROENTEROLOGY, V153, P626, DOI 10.1053/j.gastro.2017.07.025
   Moss AC, 2014, AM J GASTROENTEROL, V109, P1850, DOI 10.1038/ajg.2014.158
   Narula N, 2018, AM J GASTROENTEROL, V113, P1345, DOI 10.1038/s41395-018-0162-0
   Neurath MF, 2012, GUT, V61, P1619, DOI 10.1136/gutjnl-2012-302830
   Panaccione R, 2014, GASTROENTEROLOGY, V146, P392, DOI 10.1053/j.gastro.2013.10.052
   Papamichael K, 2019, CLIN GASTROENTEROL H, V17, P1655, DOI 10.1016/j.cgh.2019.03.037
   Perler B, 2019, BMC GASTROENTEROL, V19, DOI 10.1186/s12876-019-0963-7
   Peyrin-Biroulet L, 2015, AM J GASTROENTEROL, V110, P1324, DOI 10.1038/ajg.2015.233
   Prada-Ramallal G, 2019, BMC MED RES METHODOL, V19, DOI 10.1186/s12874-019-0695-y
   Rubin DT, 2019, AM J GASTROENTEROL, V114, P384, DOI 10.14309/ajg.0000000000000152
   Sands Bruce E, 2009, Med Health R I, V92, P82
   Shah SC, 2018, J CLIN GASTROENTEROL, V52, P333, DOI 10.1097/MCG.0000000000000779
   Shapiro JM, 2016, INFLAMM BOWEL DIS, V22, P1456, DOI 10.1097/MIB.0000000000000745
   Terdiman JP, 2013, GASTROENTEROLOGY, V145, P1459, DOI 10.1053/j.gastro.2013.10.047
   Tinsley A, 2013, J CLIN GASTROENTEROL, V47, pE1, DOI 10.1097/MCG.0b013e31824c0dea
   Turner D, 2007, GASTROENTEROLOGY, V133, P423, DOI 10.1053/j.gastro.2007.05.029
   Ungaro R, 2019, AM J GASTROENTEROL, V114, P874, DOI 10.14309/ajg.0000000000000183
NR 47
TC 1
Z9 1
U1 0
U2 0
PU OXFORD UNIV PRESS
PI OXFORD
PA GREAT CLARENDON ST, OXFORD OX2 6DP, ENGLAND
EI 2631-827X
J9 CROHNS COLITIS 360
JI Crohns Colitis 360
PD JUL
PY 2021
VL 3
IS 3
AR otab023
DI 10.1093/crocol/otab023
EA MAY 2021
PG 11
WC Gastroenterology & Hepatology
WE Emerging Sources Citation Index (ESCI)
SC Gastroenterology & Hepatology
GA YK5ZK
UT WOS:000745290300004
PM 36776639
OA Green Published, gold
DA 2024-01-22
ER

PT J
AU Rokkas, T
   Ekmektzoglou, K
   Niv, Y
AF Rokkas, Theodoros
   Ekmektzoglou, Konstantinos
   Niv, Yaron
TI Comparative Efficacy and Tolerability of Janus Kinase Inhibitor
   Therapies for Moderate to Severe Crohn's Disease: Α Network
   Meta-analysis
SO JOURNAL OF GASTROINTESTINAL AND LIVER DISEASES
LA English
DT Article
DE Crohn's disease; JAK inhibitors; efficacy; tolerability; network
   meta-analysis
ID INFLAMMATORY-BOWEL-DISEASE; MAINTENANCE THERAPY; ANTI-TNF; TOFACITINIB;
   INDUCTION; REMISSION; PHASE-2
AB Background & Aims: A number of Janus kinase (JAK) inhibitors (tofacitinib, filgotinib, upadacitinib) have been tested for moderate and severe Crohn's disease (CD) in randomized control trials (RCTs). However, data on their comparative efficacy and tolerability is lacking. We aimed to study their performance comparatively, by means of network meta-analysis (NWM). Methods: We searched the Pubmed/Medline, EMBASE, and Cochrane Library databases for relevant RCTs through March 2021 and data was extracted. A bayesian NWM was performed to investigate the efficacy and tolerability of the above JAK inhibitors and to explore their rank order in treating moderate and severe CD patients. The cumulative ranking probability for each intervention at the end of treatment period, was evaluated by means of surfaces under cumulative ranking (SUCRA) values. Results: Four RCTs were entered into this NWM. They included 811 patients totally, randomized to 11 interventions, i.e. placebo, tofacitinib (1mg BID, 5mg BID, 10mg BID, 15mg BID), filgotinib 200 OD and upadacitinib (3 mg BID, 6 mg BID, 12 mg BID, 24 mg BID and 24mg OD). Two upadacitinib doses (6 mg BID and 24 mg BID) and filgotinib 200 OD, performed best as judged by the relevant forest plots, league matrixes, rankograms, SUCRA values (96.7%, 84,6 %and 78,7%, respectively) and the clustered ranking plots for efficacy and tolerability. Conclusions: Upadacitinib 6 mg BID, upadacitinib 24 mg BID and filgotinib 200 OD performed better as induction therapies in comparison to control therapies. Consequently, these regimens may play a therapeutic role in CD and therefore they merit further evaluation with well-designed RCTs.
C1 [Rokkas, Theodoros; Ekmektzoglou, Konstantinos] Henry Dunant Hosp, Gastroenterol Clin, 107 Messogion Ave, Athens 11526, Greece.
   [Rokkas, Theodoros; Ekmektzoglou, Konstantinos] European Univ Cyprus, Med Sch, Nicosia, Cyprus.
   [Niv, Yaron] Ariel Univ, Minist Hlth, Ariel, Israel.
C3 Henry Dunant Hospital; European University Cyprus; Ariel University
RP Rokkas, T (通讯作者)，Henry Dunant Hosp, Gastroenterol Clin, 107 Messogion Ave, Athens 11526, Greece.
EM sakkor@otenet.gr
RI Niv, Yaron/IYJ-1185-2023
CR Allorge D, 2005, GUT, V54, P565, DOI 10.1136/gut.2004.055947
   Baumgart DC, 2012, LANCET, V380, P1590, DOI 10.1016/S0140-6736(12)60026-9
   Brown S, 2014, SYST REV, V3, DOI 10.1186/2046-4053-3-110
   Chaimani A, 2013, PLOS ONE, V8, DOI 10.1371/journal.pone.0076654
   Colombel JF, 2010, NEW ENGL J MED, V362, P1383, DOI 10.1056/NEJMoa0904492
   Duijvestein Marjolijn, 2018, Curr Treat Options Gastroenterol, V16, P129, DOI 10.1007/s11938-018-0175-1
   Gisbert JP, 2015, ALIMENT PHARM THER, V41, P613, DOI 10.1111/apt.13083
   Hutton B, 2015, ANN INTERN MED, V162, P777, DOI 10.7326/M14-2385
   Kiu H, 2012, GROWTH FACTORS, V30, P88, DOI 10.3109/08977194.2012.660936
   O'Shea JJ, 2013, NEW ENGL J MED, V368, P161, DOI 10.1056/NEJMra1202117
   Olivera P, 2017, GUT, V66, P199, DOI 10.1136/gutjnl-2016-312912
   Ordás I, 2012, CLIN PHARMACOL THER, V91, P635, DOI 10.1038/clpt.2011.328
   Panaccione R, 2013, ALIMENT PHARM THER, V38, P1236, DOI 10.1111/apt.12499
   Panés J, 2017, GUT, V66, P1049, DOI 10.1136/gutjnl-2016-312735
   Parigi TL, 2021, GASTROENTEROLOGY, V160, P1472, DOI 10.1053/j.gastro.2020.04.034
   Peyrin-Biroulet L, 2010, AM J GASTROENTEROL, V105, P289, DOI 10.1038/ajg.2009.579
   Pfizer Inc, 2020, XELJANZ PRESCR INF
   Pope J, 2020, ADV THER, V37, P2356, DOI 10.1007/s12325-020-01303-3
   Puhan MA, 2014, BMJ-BRIT MED J, V349, DOI 10.1136/bmj.g5630
   Rogler G, 2020, J CROHNS COLITIS, V14, pS746, DOI 10.1093/ecco-jcc/jjz186
   Rokkas T, 2015, UNITED EUR GASTROENT, V3, P539, DOI 10.1177/2050640615580889
   Rokkas T, 2021, GASTROENTEROLOGY, V161, P495, DOI 10.1053/j.gastro.2021.04.012
   Rokkas T, 2019, UNITED EUR GASTROENT, V7, P1051, DOI 10.1177/2050640619854587
   Salanti G, 2014, PLOS ONE, V9, DOI 10.1371/journal.pone.0099682
   Salanti G, 2012, RES SYNTH METHODS, V3, P80, DOI 10.1002/jrsm.1037
   Salanti G, 2011, J CLIN EPIDEMIOL, V64, P163, DOI 10.1016/j.jclinepi.2010.03.016
   Sandborn WJ, 2020, GASTROENTEROLOGY, V158, P2123, DOI 10.1053/j.gastro.2020.01.047
   Sandborn WJ, 2017, NEW ENGL J MED, V376, P1723, DOI 10.1056/NEJMoa1606910
   Sandborn WJ, 2014, CLIN GASTROENTEROL H, V12, P1485, DOI 10.1016/j.cgh.2014.01.029
   Schwartz DM, 2018, NAT REV DRUG DISCOV, V17, DOI 10.1038/nrd.2017.267
   U.S. Food and Drug Administration, FDA APPR NEW TREATM
   van der Valk ME, 2014, GUT, V63, P72, DOI 10.1136/gutjnl-2012-303376
   Vermeire S, 2017, LANCET, V389, P266, DOI 10.1016/S0140-6736(16)32537-5
NR 33
TC 1
Z9 1
U1 0
U2 2
PU MEDICAL UNIV PRESS
PI CLUJ-NAPOCA
PA 3RD MEDICAL CLINIC, STR CROITORILOR NO 19-21, CLUJ-NAPOCA, 400162,
   ROMANIA
SN 1841-8724
EI 1842-1121
J9 J GASTROINTEST LIVER
JI J. Gastrointest. Liver Dis.
PD SEP
PY 2021
VL 30
IS 3
BP 388
EP 397
DI 10.15403/jgld-3804
PG 10
WC Gastroenterology & Hepatology
WE Science Citation Index Expanded (SCI-EXPANDED)
SC Gastroenterology & Hepatology
GA UY1HJ
UT WOS:000701282100013
PM 34551039
OA gold
DA 2024-01-22
ER

PT J
AU Schmitt, H
   Neurath, MF
   Atreya, R
AF Schmitt, Heike
   Neurath, Markus F.
   Atreya, Raja
TI Role of the IL23/IL17 Pathway in Crohn's Disease
SO FRONTIERS IN IMMUNOLOGY
LA English
DT Review
DE Crohn&#8217; s disease; anti-TNF therapy; IL17; IL23 axis; intestinal
   immunity; inflammation; resistance to apoptosis; non-responder
ID TH17 CELLS
AB Crohn's disease (CD) is a chronic relapsing disorder of the gastrointestinal tract and represents one of the main entities of inflammatory bowel disease (IBD). CD affects genetically susceptible patients that are influenced by environmental factors and the intestinal microbiome, which results in excessive activation of the mucosal immune system and aberrant cytokine responses. Various studies have implicated the pro-inflammatory cytokines IL17 and IL23 in the pathogenesis of CD. IL23 is a member of the IL12 family of cytokines and is able to enhance and affect the expansion of pathogenic T helper type 17 (Th17) cells through various mechanisms, including maintenance of Th17 signature genes, upregulation of effector genes or suppression of repressive factors. Moreover, IL17 and IL23 signaling is able to induce a cascade of pro-inflammatory molecules like TNF, IFN gamma, IL22, lymphotoxin, IL1 beta and lipopolysaccharide (LPS). Here, IL17A and TNF are known to mediate signaling synergistically to drive expression of inflammatory genes. Recent advances in understanding the immunopathogenetic mechanisms underlying CD have led to the development of new biological therapies that selectively intervene and inhibit inflammatory processes caused by pro-inflammatory mediators like IL17 and IL23. Recently published data demonstrate that treatment with selective IL23 inhibitors lead to markedly high response rates in the cohort of CD patients that failed previous anti-TNF therapy. Macrophages are considered as a main source of IL23 in the intestine and are supposed to play a key role in the molecular crosstalk with T cell subsets and innate lymphoid cells in the gut. The following review focuses on mechanisms, pathways and specific therapies in Crohn's disease underlying the IL23/IL17 pathway.
C1 [Schmitt, Heike; Neurath, Markus F.; Atreya, Raja] Friedrich Alexander Univ Erlangen Nurnberg, Dept Med 1, Erlangen, Germany.
   [Schmitt, Heike; Neurath, Markus F.; Atreya, Raja] Deutsch Zentrum Immuntherapie, Erlangen, Germany.
C3 University of Erlangen Nuremberg; University of Erlangen Nuremberg
RP Atreya, R (通讯作者)，Friedrich Alexander Univ Erlangen Nurnberg, Dept Med 1, Erlangen, Germany.; Atreya, R (通讯作者)，Deutsch Zentrum Immuntherapie, Erlangen, Germany.
EM raja.atreya@uk-erlangen.de
OI Knott, Heike/0000-0001-5638-9471
FU German Research Council DFG [CRC1181, DFG-SFB/TRR241, C02];
   Interdisciplinary Center for Clinical Research Erlangen [J86]
FX CRC1181 Project C02 (RA) and DFG-SFB/TRR241 Project No. C02 (RA) are
   funded by the German Research Council DFG. The German Research Council
   DFG funds the Heisenberg Professorship of RA. HS is supported by the
   Interdisciplinary Center for Clinical Research Erlangen, project J86.
CR Aaronson DS, 2002, SCIENCE, V296, P1653, DOI 10.1126/science.1071545
   Ahern PP, 2010, IMMUNITY, V33, P279, DOI 10.1016/j.immuni.2010.08.010
   Annunziato F, 2007, J EXP MED, V204, P1849, DOI 10.1084/jem.20070663
   Atreya R, 2020, FRONT MED-LAUSANNE, V7, DOI 10.3389/fmed.2020.00517
   Atreya R, 2018, LANCET GASTROENTEROL, V3, P790, DOI 10.1016/S2468-1253(18)30265-6
   Atreya R, 2015, NAT REV GASTRO HEPAT, V12, P67, DOI 10.1038/nrgastro.2014.201
   Aujla SJ, 2008, NAT MED, V14, P275, DOI 10.1038/nm1710
   Bank S, 2015, PLOS ONE, V10, DOI 10.1371/journal.pone.0145302
   Bedoya SK, 2013, CLIN DEV IMMUNOL, DOI 10.1155/2013/986789
   Brailey PM, 2020, FEBS J, V287, P1686, DOI 10.1111/febs.15238
   Bunte K, 2019, INT J MOL SCI, V20, DOI 10.3390/ijms20143394
   Buonocore S, 2010, NATURE, V464, P1371, DOI 10.1038/nature08949
   Caprilli R, 2008, J CROHNS COLITIS, V2, P352, DOI 10.1016/j.crohns.2008.06.001
   Cella M, 2009, NATURE, V457, P722, DOI 10.1038/nature07537
   Cheng XL, 2019, AM J GASTROENTEROL, V114, pS439, DOI 10.14309/01.ajg.0000592540.43886.35
   Cho ML, 2006, J IMMUNOL, V176, P5652, DOI 10.4049/jimmunol.176.9.5652
   Ciofani M, 2012, CELL, V151, P289, DOI 10.1016/j.cell.2012.09.016
   Cleynen I, 2015, CURR OPIN GASTROEN, V31, P456, DOI 10.1097/MOG.0000000000000215
   Digby-Bell JL, 2020, NAT REV GASTRO HEPAT, V17, P9, DOI 10.1038/s41575-019-0228-5
   Duerr RH, 2006, SCIENCE, V314, P1461, DOI 10.1126/science.1135245
   Eken A, 2014, INFLAMM BOWEL DIS, V20, P587, DOI 10.1097/01.MIB.0000442014.52661.20
   Feagan BG, 2016, NEW ENGL J MED, V375, P1946, DOI 10.1056/NEJMoa1602773
   Feagan BG, 2018, LANCET GASTROENTEROL, V3, P671, DOI 10.1016/S2468-1253(18)30233-4
   Feagan BG, 2017, LANCET, V389, P1699, DOI 10.1016/S0140-6736(17)30570-6
   Feng T, 2011, J IMMUNOL, V186, P6313, DOI 10.4049/jimmunol.1001454
   Floss DM, 2013, J BIOL CHEM, V288, P19386, DOI 10.1074/jbc.M112.432153
   Fragoulis GE, 2016, ANNU REV MED, V67, P337, DOI 10.1146/annurev-med-051914-021944
   Frieder J, 2018, CLIN PHARMACOL THER, V103, P88, DOI 10.1002/cpt.893
   Fujino S, 2003, GUT, V52, P65, DOI 10.1136/gut.52.1.65
   Fuss IJ, 2004, J CLIN INVEST, V113, P1490, DOI 10.1172/JCI200419836
   Gaffen SL, 2014, NAT REV IMMUNOL, V14, P585, DOI 10.1038/nri3707
   Galvez Julio, 2014, ISRN Inflamm, V2014, P928461, DOI 10.1155/2014/928461
   Geremia A, 2014, AUTOIMMUN REV, V13, P3, DOI 10.1016/j.autrev.2013.06.004
   Geremia A, 2011, J EXP MED, V208, P1127, DOI 10.1084/jem.20101712
   Ghoreschi K, 2009, IMMUNOL REV, V228, P273, DOI 10.1111/j.1600-065X.2008.00754.x
   Golovics PA, 2014, WORLD J GASTROENTERO, V20, P3198, DOI 10.3748/wjg.v20.i12.3198
   Gooderham MJ, 2018, J EUR ACAD DERMATOL, V32, P1111, DOI 10.1111/jdv.14868
   Grose RH, 2007, DIGEST DIS SCI, V52, P1415, DOI 10.1007/s10620-006-9261-7
   Guan QD, 2019, J IMMUNOL RES, V2019, DOI 10.1155/2019/7247238
   Harbord M, 2016, J CROHNS COLITIS, V10, P239, DOI 10.1093/ecco-jcc/jjv213
   Harbour SN, 2015, P NATL ACAD SCI USA, V112, P7061, DOI 10.1073/pnas.1415675112
   Hayday AC, 2009, IMMUNITY, V31, P184, DOI 10.1016/j.immuni.2009.08.006
   Hirota K, 2011, NAT IMMUNOL, V12, P255, DOI 10.1038/ni.1993
   Hueber W, 2012, GUT, V61, P1693, DOI 10.1136/gutjnl-2011-301668
   Ito Y, 2009, ARTHRITIS RHEUM-US, V60, P2294, DOI 10.1002/art.24687
   Iwakura Y, 2006, J CLIN INVEST, V116, P1218, DOI 10.1172/JCI28508
   Jensen KDC, 2008, IMMUNITY, V29, P90, DOI 10.1016/j.immuni.2008.04.022
   Jürgens M, 2010, AM J GASTROENTEROL, V105, P1811, DOI 10.1038/ajg.2010.95
   Kamada N, 2008, J CLIN INVEST, V118, P2269, DOI [10.1172/JC134610, 10.1172/JCI34610]
   Kim SW, 2011, GUT, V60, P1527, DOI 10.1136/gut.2011.238477
   Klenske E, 2019, THER ADV GASTROENTER, V12, DOI 10.1177/1756284819856865
   Kobayashi T, 2008, GUT, V57, P1682, DOI 10.1136/gut.2007.135053
   Kugathasan S, 2007, GUT, V56, P1696, DOI 10.1136/gut.2006.116467
   Langley RG, 2014, NEW ENGL J MED, V371, P326, DOI 10.1056/NEJMoa1314258
   Lebwohl M, 2015, NEW ENGL J MED, V373, P1318, DOI 10.1056/NEJMoa1503824
   Lee JS, 2015, IMMUNITY, V43, P727, DOI 10.1016/j.immuni.2015.09.003
   Liao CM, 2013, INFLAMM BOWEL DIS, V19, P1330, DOI 10.1097/MIB.0b013e318280b1e3
   Lockhart E, 2006, J IMMUNOL, V177, P4662, DOI 10.4049/jimmunol.177.7.4662
   Lupardus PJ, 2008, J MOL BIOL, V382, P931, DOI 10.1016/j.jmb.2008.07.051
   Ma C, 2019, BEST PRACT RES CL GA, V38-39, DOI 10.1016/j.bpg.2019.02.006
   Mannon PJ, 2004, NEW ENGL J MED, V351, P2069, DOI 10.1056/NEJMoa033402
   McGovern DPB, 2015, GASTROENTEROLOGY, V149, P1163, DOI 10.1053/j.gastro.2015.08.001
   Mease PJ, 2015, NEW ENGL J MED, V373, P1329, DOI 10.1056/NEJMoa1412679
   Miao J, 2014, SCAND J RHEUMATOL, V43, P194, DOI 10.3109/03009742.2013.846407
   Misselwitz B, 2020, DIGESTION, V101, P69, DOI 10.1159/000507782
   Monteleone G, 2006, CURR OPIN GASTROEN, V22, P361, DOI 10.1097/01.mog.0000231808.10773.8e
   Moschen AR, 2019, NAT REV GASTRO HEPAT, V16, P185, DOI 10.1038/s41575-018-0084-8
   Mudter J, 2011, INFLAMM BOWEL DIS, V17, P1343, DOI 10.1002/ibd.21476
   Namour F, 2015, CLIN PHARMACOKINET, V54, P859, DOI 10.1007/s40262-015-0240-z
   Neurath MF, 2019, CYTOKINE GROWTH F R, V45, P1, DOI 10.1016/j.cytogfr.2018.12.002
   Neurath MF, 2014, NAT REV IMMUNOL, V14, P329, DOI 10.1038/nri3661
   Ng SC, 2017, LANCET, V390, P2769, DOI 10.1016/S0140-6736(17)32448-0
   O'Connor W, 2009, NAT IMMUNOL, V10, P603, DOI 10.1038/ni.1736
   Ogawa A, 2004, CLIN IMMUNOL, V110, P55, DOI 10.1016/j.clim.2003.09.013
   Oppmann B, 2000, IMMUNITY, V13, P715, DOI 10.1016/S1074-7613(00)00070-4
   Panaccione R, 2015, INFLAMM BOWEL DIS, V21, P1329, DOI 10.1097/MIB.0000000000000366
   Panés J, 2017, GUT, V66, P1049, DOI 10.1136/gutjnl-2016-312735
   Parham C, 2002, J IMMUNOL, V168, P5699, DOI 10.4049/jimmunol.168.11.5699
   Paul S, 2015, J LEUKOCYTE BIOL, V97, P259, DOI 10.1189/jlb.3RU0914-443R
   Razawy W, 2018, EUR J IMMUNOL, V48, P220, DOI 10.1002/eji.201646787
   Reich K, 2017, LANCET, V390, P276, DOI 10.1016/S0140-6736(17)31279-5
   Rogler G, 2020, J CROHNS COLITIS, V14, pS746, DOI 10.1093/ecco-jcc/jjz186
   Sandborn WJ, 2020, GASTROENTEROLOGY, V158, P2123, DOI 10.1053/j.gastro.2020.01.047
   Sandborn WJ, 2017, NEW ENGL J MED, V376, P1723, DOI 10.1056/NEJMoa1606910
   Sandborn WJ, 2014, CLIN GASTROENTEROL H, V12, P1485, DOI 10.1016/j.cgh.2014.01.029
   Sandborn WJ, 2013, NEW ENGL J MED, V369, P711, DOI 10.1056/NEJMoa1215739
   Sandborn WJ, 2012, NEW ENGL J MED, V367, P1519, DOI 10.1056/NEJMoa1203572
   Sandborn WJ., 2020, UNITED EUR GASTROENT, V8, P64, DOI DOI 10.1177/2050640620927344
   Sands BE, 2019, GASTROENTEROLOGY, V156, pS216
   Sands BE, 2017, GASTROENTEROLOGY, V153, P77, DOI 10.1053/j.gastro.2017.03.049
   Sarin R, 2011, P NATL ACAD SCI USA, V108, P9560, DOI 10.1073/pnas.1017854108
   Schmitt H, 2019, SEMIN IMMUNOPATHOL, V41, P737, DOI 10.1007/s00281-019-00756-1
   Schmitt H, 2019, GUT, V68, P814, DOI 10.1136/gutjnl-2017-315671
   Singh AK, 2014, NAT COMMUN, V5, DOI 10.1038/ncomms5603
   Stritesky GL, 2008, J IMMUNOL, V181, P5948, DOI 10.4049/jimmunol.181.9.5948
   Strober W, 2007, J CLIN INVEST, V117, P514, DOI 10.1172/JCI30587
   Sutton CE, 2009, IMMUNITY, V31, P331, DOI 10.1016/j.immuni.2009.08.001
   Tan ZY, 2009, INT J BIOCHEM CELL B, V41, P733, DOI 10.1016/j.biocel.2008.04.027
   Targan SR, 2016, AM J GASTROENTEROL, V111, P1599, DOI 10.1038/ajg.2016.298
   Teng MWL, 2015, NAT MED, V21, P719, DOI 10.1038/nm.3895
   Tillack C, 2014, GUT, V63, P567, DOI 10.1136/gutjnl-2012-302853
   Ueno A, 2018, J AUTOIMMUN, V87, P38, DOI 10.1016/j.jaut.2017.12.004
   Ueno A, 2015, WORLD J GASTROENTERO, V21, P12283, DOI 10.3748/wjg.v21.i43.12283
   Uhlig HH, 2006, IMMUNITY, V25, P309, DOI 10.1016/j.immuni.2006.05.017
   van der Vliet HJJ, 2001, CLIN IMMUNOL, V100, P144, DOI 10.1006/clim.2001.5060
   Vaughn Byron P, 2014, Curr Treat Options Gastroenterol, V12, P103, DOI 10.1007/s11938-013-0008-1
   Vermeire S, 2017, LANCET, V389, P266, DOI 10.1016/S0140-6736(16)32537-5
   Visvanathan S, 2018, J CROHNS COLITIS, V12, P1170, DOI 10.1093/ecco-jcc/jjy099
   Yang XXO, 2008, J EXP MED, V205, P1063, DOI 10.1084/jem.20071978
   Zeng BN, 2019, CELL DEATH DIS, V10, DOI 10.1038/s41419-019-1540-2
   Zhang Y, 2014, ADV EXP MED BIOL, V841, P15, DOI 10.1007/978-94-017-9487-9_2
   Zhang Z, 2006, INFLAMM BOWEL DIS, V12, P382, DOI 10.1097/01.MIB.0000218764.06959.91
   Zhao JJ, 2021, J IMMUNOL RES, V2021, DOI 10.1155/2021/8816041
   Zhu JF, 2010, ANNU REV IMMUNOL, V28, P445, DOI 10.1146/annurev-immunol-030409-101212
   Zorzi F, 2013, PLOS ONE, V8, DOI 10.1371/journal.pone.0054562
NR 115
TC 62
Z9 66
U1 2
U2 33
PU FRONTIERS MEDIA SA
PI LAUSANNE
PA AVENUE DU TRIBUNAL FEDERAL 34, LAUSANNE, CH-1015, SWITZERLAND
SN 1664-3224
J9 FRONT IMMUNOL
JI Front. Immunol.
PD MAR 30
PY 2021
VL 12
AR 622934
DI 10.3389/fimmu.2021.622934
PG 12
WC Immunology
WE Science Citation Index Expanded (SCI-EXPANDED)
SC Immunology
GA RM1IM
UT WOS:000639413900001
PM 33859636
OA Green Published, gold
DA 2024-01-22
ER

PT J
AU Cantoro, L
   Lenti, MV
   Monterubbianesi, R
   Cicala, M
   Giannarelli, D
   Papi, C
   Kohn, A
   Di Sabatino, A
AF Cantoro, Laura
   Lenti, Marco Vincenzo
   Monterubbianesi, Rita
   Cicala, Michele
   Giannarelli, Diana
   Papi, Claudio
   Kohn, Anna
   Di Sabatino, Antonio
TI Early-onset versus late-onset Crohn's disease: An Italian cohort study
SO UNITED EUROPEAN GASTROENTEROLOGY JOURNAL
LA English
DT Article
DE Clinical outcomes; Crohn's disease; inflammatory bowel disease
ID INFLAMMATORY-BOWEL-DISEASE; LONG-TERM PROGNOSIS; NATURAL-HISTORY;
   CHILDHOOD; AGE; PREVALENCE; DIAGNOSIS; PHENOTYPE; CHILDREN; ADULT
AB Background
   Disease heterogeneity, according to the age at onset, has been reported in Crohn's disease (CD).
   Objective
   This study aimed to compare natural history in CD patients diagnosed <= 17 (early onset (EO)) versus >= 60 (late onset (LO)) years old.
   Methods
   EO CD and LO CD patients referred to two Italian inflammatory bowel disease (IBD) centres were included. Relevant data comprised sex, current smoking, disease location and behaviour, IBD family history, extra-intestinal manifestations and use of medical/surgical therapy during the follow-up period.
   Results
   Among 2321 CD patients, 160 met the inclusion criteria: 92 in the EO and 68 in the LO group (mean follow-up 11.7 +/- 7.7 years). Family history of IBD was more frequent in EO compared to LO CD (26% vs. 4%; p < 0.0001). Ileocolonic, upper gastrointestinal and perianal involvement occurred more frequently in EO compared to LO CD (56% vs. 21%, p < 0.0001; 17% vs. 3%, p < 0.01; and 38% vs. 19%, p < 0.01, respectively). Progression to complicated disease occurred more frequently in EO CD (40% vs. 10% p < 0.005), with an increased use of corticosteroids and anti-tumour necrosis factor alpha agents within 10 years since diagnosis (81% vs. 58%, p = 0.004, and 36% vs. 16%, p = 0.01, respectively), while the cumulative probability of surgery did not differ between the two groups.
   Conclusions
   Patients with EO CD are more likely to develop a more aggressive disease with perianal involvement and a greater use of drug treatment compared to those with LO CD, without carrying an increased need for surgery.
C1 [Cantoro, Laura; Monterubbianesi, Rita; Kohn, Anna] San Camillo Forlanini Hosp, IBD Unit, Rome, Italy.
   [Cantoro, Laura] USL Umbria 1, Gastroenterol Aziendale, Perugia, Italy.
   [Lenti, Marco Vincenzo; Di Sabatino, Antonio] Univ Pavia, San Matteo Hosp Fdn, Dept Internal Med, Pavia, Italy.
   [Cicala, Michele] Univ Campus Biomed, Gastroenterol Unit, Rome, Italy.
   [Giannarelli, Diana] Regina Elena Inst Canc Res, Biostat Unit, Rome, Italy.
   [Papi, Claudio] San Filippo Neri Hosp, IBD Unit, Rome, Italy.
C3 Azienda Ospedaliera San Camillo-Forlanini; University of Pavia;
   University Campus Bio-Medico - Rome Italy; IRCCS Istituti Fisioterapici
   Ospitalieri (IFO); IRCCS Regina Elena; San Filippo Neri Hospital
RP Di Sabatino, A (通讯作者)，Univ Pavia, Clin Med, Fdn IRCCS Policlin San Matteo, Piazzale Golgi 19, I-27100 Pavia, Italy.
EM a.disabatino@smatteo.pv.it
RI Monterubbianesi, Rita/AHE-7960-2022; Cicala, Michele/AAC-1681-2019;
   Lenti, Marco Vincenzo/F-9044-2018; Di Sabatino, Antonio/K-8015-2016;
   Giannarelli, Diana/T-5507-2017
OI Cicala, Michele/0000-0002-5370-2642; Lenti, Marco
   Vincenzo/0000-0002-6654-4911; Di Sabatino, Antonio/0000-0002-0302-8645;
   Giannarelli, Diana/0000-0002-6085-1195; Monterubbianesi,
   Rita/0000-0002-8647-7269
CR Aloi M, 2014, INFLAMM BOWEL DIS, V20, P597, DOI 10.1097/01.MIB.0000442921.77945.09
   Auvin S, 2005, J PEDIATR GASTR NUTR, V41, P49, DOI 10.1097/01.MPG.0000162479.74277.86
   Cantoro L, 2017, J CROHNS COLITIS, V11, P975, DOI 10.1093/ecco-jcc/jjx041
   Charpentier C, 2014, GUT, V63, P423, DOI 10.1136/gutjnl-2012-303864
   Corazza GR, 2019, EUR J INTERN MED, V61, P9, DOI 10.1016/j.ejim.2018.11.009
   Cosnes J, 2011, GASTROENTEROLOGY, V140, P1785, DOI 10.1053/j.gastro.2011.01.055
   Crocco S, 2012, J CROHNS COLITIS, V6, P51, DOI 10.1016/j.crohns.2011.06.013
   Ehlin AGC, 2003, GUT, V52, P1117, DOI 10.1136/gut.52.8.1117
   Escher JC, 2005, J PEDIATR GASTR NUTR, V41, P1
   Freeman HJ, 2004, CAN J GASTROENTEROL, V18, P661, DOI 10.1155/2004/101097
   Freeman HJ, 2007, AGE AGEING, V36, P587, DOI 10.1093/ageing/afm106
   Heresbach D, 2004, EUR J GASTROEN HEPAT, V16, P657, DOI 10.1097/01.meg.0000108337.41221.08
   HILDEBRAND H, 1994, J PEDIATR GASTR NUTR, V18, P165, DOI 10.1097/00005176-199402000-00008
   Kaplan GG, 2015, NAT REV GASTRO HEPAT, V12, P720, DOI 10.1038/nrgastro.2015.150
   Kariyawasam VC, 2019, INFLAMM BOWEL DIS, V25, P1390, DOI 10.1093/ibd/izy389
   Lakatos PL, 2012, AM J GASTROENTEROL, V107, P579, DOI 10.1038/ajg.2011.448
   Langholz E, 1997, SCAND J GASTROENTERO, V32, P139, DOI 10.3109/00365529709000184
   Lenti MV, 2019, MOL ASPECTS MED, V65, P100, DOI 10.1016/j.mam.2018.10.003
   Lenti MV, 2017, EXPERT REV GASTROENT, V11, P215, DOI 10.1080/17474124.2017.1284587
   Levine A, 2011, INFLAMM BOWEL DIS, V17, P1314, DOI 10.1002/ibd.21493
   Lovasz BD, 2013, WORLD J GASTROENTERO, V19, P2217, DOI 10.3748/wjg.v19.i14.2217
   Naviglio S, 2018, EXPERT REV GASTROENT, V12, P797, DOI 10.1080/17474124.2018.1494573
   Picco MF, 2009, GASTROENTEROL CLIN N, V38, P447, DOI 10.1016/j.gtc.2009.06.006
   PUNTIS J, 1984, GUT, V25, P329, DOI 10.1136/gut.25.4.329
   Quezada SM, 2013, AGE AGEING, V42, P102, DOI 10.1093/ageing/afs107
   Silverberg MS, 2005, CAN J GASTROENTEROL, V19, p5A, DOI 10.1155/2005/269076
   Tourtelier Y, 2000, ARCH PEDIATRIE, V7, P377, DOI 10.1016/S0929-693X(00)88832-6
   Uhlig HH, 2014, GASTROENTEROLOGY, V147, P990, DOI 10.1053/j.gastro.2014.07.023
   Van Limbergent J, 2008, GASTROENTEROLOGY, V135, P1114, DOI 10.1053/j.gastro.2008.06.081
   Vernier-Massouille G, 2008, GASTROENTEROLOGY, V135, P1106, DOI 10.1053/j.gastro.2008.06.079
NR 30
TC 7
Z9 7
U1 1
U2 2
PU SAGE PUBLICATIONS INC
PI THOUSAND OAKS
PA 2455 TELLER RD, THOUSAND OAKS, CA 91320 USA
SN 2050-6406
EI 2050-6414
J9 UNITED EUR GASTROENT
JI United European Gastroenterol. J.
PD FEB
PY 2020
VL 8
IS 1
BP 52
EP 58
DI 10.1177/2050640619860661
PG 7
WC Gastroenterology & Hepatology
WE Science Citation Index Expanded (SCI-EXPANDED)
SC Gastroenterology & Hepatology
GA KI3HV
UT WOS:000511240700007
PM 32213053
OA Green Published, hybrid
DA 2024-01-22
ER

PT J
AU Lee, T
   Yong, E
   Ding, NS
AF Lee, Tanya
   Yong, Eric
   Ding, Nik S.
TI Radiological outcomes in perianal fistulizing Crohn's disease: A
   systematic review and meta-analysis
SO JGH OPEN
LA English
DT Review
DE biological therapy; Crohn's disease; magnetic resonance imaging; rectal
   fistula; tumor necrosis factor-alpha
ID NECROSIS FACTOR THERAPY; INFLIXIMAB; REMISSION; FISTULAS
AB Perianal fistulas are a common and debilitating manifestation of Crohn's disease. Since the advent of biological agents, patient outcomes appear to have improved. While rates of clinical response and remission are well characterized in literature, magnetic resonance imaging (MRI) outcomes remain less so. This is despite previous studies demonstrating the persistence of fistula tracts on MRI, in spite of clinical healing, suggesting radiological markers of improvement may be more accurate. The aims of this study were to systematically review the literature for all studies reporting on MRI outcomes following biological therapy and to compare rates of radiological healing to clinical remission. A search was performed according to the Preferred Reporting Items For Systematic Reviews and Meta-Analysis (PRISMA) guidelines. Nine articles were included, with a total sample size of 259 patients. Of these 259 patients, 47% achieved clinical remission following induction therapy and 42% following a median of 52 weeks' maintenance therapy. Out of the 259 patients, 7% achieved radiological healing in the short term and 25% in the long term. The odds ratio of MRI versus clinical healing was 0.10 (95% confidence interval [CI], 0.02-0.39) and 0.43 (95% CI, 0.26-0.71), respectively, at those corresponding time points. MRI healing of perianal fistulizing Crohn's, while arguably a more accurate assessment of treatment response, is significantly less common than clinical remission. Heterogeneity exists in the definition of radiological and clinical response, leading to variation in reported rates. Further studies, directly comparing the long-term outcomes of patients achieving clinical remission and MRI healing are required, to better inform the role of MRI follow up in clinical practice.
C1 [Lee, Tanya] Univ Melbourne, St Vincents Clin Sch, Melbourne, Vic, Australia.
   [Yong, Eric] Univ Melbourne, Dept Radiol, Melbourne, Vic, Australia.
   [Ding, Nik S.] Univ Melbourne, Dept Gastroenterol, Melbourne, Vic, Australia.
C3 University of Melbourne; University of Melbourne; University of
   Melbourne
RP Lee, T (通讯作者)，41 Victoria Parade, Fitzroy, Vic 3065, Australia.
EM tanya.lee@svha.org.au
RI Ding, Nik Sheng/AAF-4584-2021
OI Ding, Nik Sheng/0000-0002-6232-1948
CR Bell SJ, 2003, ALIMENT PHARM THER, V17, P387, DOI 10.1046/j.1365-2036.2003.01427.x
   HELLERS G, 1980, GUT, V21, P525, DOI 10.1136/gut.21.6.525
   Horsthuis K, 2011, CLIN IMAG, V35, P360, DOI 10.1016/j.clinimag.2010.09.003
   Karmiris K, 2011, CLIN GASTROENTEROL H, V9, P130, DOI 10.1016/j.cgh.2010.10.022
   Liberati A, 2009, PLOS MED, V6, DOI [10.1371/journal.pmed.1000100, 10.7326/0003-4819-151-4-200908180-00136]
   Lichtenstein GR, 2005, GASTROENTEROLOGY, V128, P862, DOI 10.1053/j.gastro.2005.01.048
   Ng SC, 2009, ALIMENT PHARM THER, V30, P757, DOI 10.1111/j.1365-2036.2009.04088.x
   Ng SC, 2009, AM J GASTROENTEROL, V104, P2973, DOI 10.1038/ajg.2009.509
   Present DH, 1999, NEW ENGL J MED, V340, P1398, DOI 10.1056/NEJM199905063401804
   Sands BE, 2004, NEW ENGL J MED, V350, P876, DOI 10.1056/NEJMoa030815
   Savoye-Collet C, 2011, INFLAMM BOWEL DIS, V17, P1751, DOI 10.1002/ibd.21568
   Thomassin L, 2017, WORLD J GASTROENTERO, V23, P4285, DOI 10.3748/wjg.v23.i23.4285
   Tougeron D, 2009, DIGEST DIS SCI, V54, P1746, DOI 10.1007/s10620-008-0545-y
   Tozer P, 2012, INFLAMM BOWEL DIS, V18, P1825, DOI 10.1002/ibd.21940
   Tursi A, 2014, ALIMENT PHARM THER, V40, P218, DOI 10.1111/apt.12828
   Van Assche G, 2003, AM J GASTROENTEROL, V98, P332, DOI 10.1016/S0002-9270(02)05909-9
   Yassin NA, 2014, ALIMENT PHARM THER, V40, P741, DOI 10.1111/apt.12906
NR 17
TC 14
Z9 15
U1 0
U2 4
PU WILEY
PI HOBOKEN
PA 111 RIVER ST, HOBOKEN 07030-5774, NJ USA
SN 2397-9070
J9 JGH OPEN
JI JGH Open
PD JUN
PY 2020
VL 4
IS 3
BP 340
EP 344
DI 10.1002/jgh3.12295
EA DEC 2019
PG 5
WC Gastroenterology & Hepatology
WE Emerging Sources Citation Index (ESCI)
SC Gastroenterology & Hepatology
GA LY5RW
UT WOS:000505011200001
PM 32514434
OA Green Published, gold
DA 2024-01-22
ER

PT J
AU Alhagamhmad, MH
AF Alhagamhmad, Moftah H.
TI Enteral Nutrition in the Management of Crohn's Disease: Reviewing
   Mechanisms of Actions and Highlighting Potential Venues for Enhancing
   the Efficacy
SO NUTRITION IN CLINICAL PRACTICE
LA English
DT Review
DE Crohn's disease; enteral nutrition; nutrition therapy; inflammation;
   immunomodulation
ID INFLAMMATORY-BOWEL-DISEASE; POLYMERIC DIET; INTESTINAL INFLAMMATION;
   BARRIER DYSFUNCTION; CYTOKINE PRODUCTION; CONTROLLED-TRIAL; PRIMARY
   THERAPY; ELEMENTAL DIET; SHORT-TERM; CHILDREN
AB Crohn's disease (CD) is a chronic condition that affects the gut and has adverse effects on growth and development. There is a global increase in the incidence and prevalence rates, and several factors are believed to contribute to this rise, including dietary habits. In contrast, the use of enteral nutrition (EN) as an exclusive source of nutrition is increasingly becoming the preferred induction treatment of pediatric CD patients in part to address the nutrition complications. However, EN therapy is considered less effective in adults with CD. A better understanding of the molecular mechanisms of enteral therapy will help improve the clinical management of CD. It is increasingly becoming evident that the therapeutic utility of EN is in part due to the reversal of the microbial changes and the direct immunomodulatory effects. Moreover, there is a potential tendency for enhancing the efficacy of EN therapy by improving the palatability of the given formulas and, more important, by magnifying the anti-inflammatory properties. Recent observations have shown that the immunomodulatory effects of EN are mediated at least in part by blocking nuclear factor-B. Furthermore, it is likely that several ingredients of EN contribute to this activity, in particular glutamine and arginine amino acids. In addition, manipulating the composition of EN therapy by altering concentrations of the key ingredients is found to have the potential for more efficient therapy. In this review, the underlying mechanisms of EN actions will be discussed further with a focus on the potential methods for enhancing the efficacy.
C1 [Alhagamhmad, Moftah H.] Univ Benghazi, Al Arab Med Univ, Fac Med, Benghazi, Libya.
C3 University of Benghazi
RP Alhagamhmad, MH (通讯作者)，Benghazi Univ, Al Arab Med Univ, Med Sch, POB 18251,Hawari Rd, Benghazi, Libya.
EM sufrani82@yahoo.com
CR Afzal NA, 2005, DIGEST DIS SCI, V50, P1471, DOI 10.1007/s10620-005-2864-6
   Akobeng AK, 2000, J PEDIATR GASTR NUTR, V30, P78, DOI 10.1097/00005176-200001000-00022
   Al-Sadi R, 2009, FRONT BIOSCI-LANDMRK, V14, P2765, DOI 10.2741/3413
   ALHAGAMHMAD M, 2015, GASTROENTEROLOGY S1, V148, pS64
   Alhagamhmad M. H., 2015, J GASTROEN HEPATOL, V4, P1805
   Alhagamhmad MH, 2017, JPEN-PARENTER ENTER, V41, P436, DOI 10.1177/0148607115625627
   Alhagamhmad MH, 2017, CLIN NUTR, V36, P497, DOI 10.1016/j.clnu.2016.01.010
   Alhagamhmad MH, 2016, J MED MICROBIOL, V65, P1049, DOI 10.1099/jmm.0.000331
   Alhagamhmad MH, 2012, J GASTROENTEROL, V47, P872, DOI 10.1007/s00535-012-0617-9
   Bannerjee T, 2004, J PEDIATR GASTR NUTR, V38, P270, DOI 10.1097/00005176-200403000-00007
   Barnich N, 2013, PATHOL BIOL PARIS, V61, pe65
   BEASLEY G, 2016, INFLAMM BOWEL DIS S1, V22, pS7
   BEATTIE RM, 1994, ALIMENT PHARM THERAP, V8, P609
   Borrelli O, 2006, CLIN GASTROENTEROL H, V4, P744, DOI 10.1016/j.cgh.2006.03.010
   Buchanan E, 2009, ALIMENT PHARM THER, V30, P501, DOI 10.1111/j.1365-2036.2009.04067.x
   Canani RB, 2006, DIGEST LIVER DIS, V38, P381, DOI 10.1016/j.dld.2005.10.005
   Caparrós T, 2001, JPEN-PARENTER ENTER, V25, P299, DOI 10.1177/0148607101025006299
   Cashman KD, 2003, EUR J GASTROEN HEPAT, V15, P607, DOI 10.1097/00042737-200306000-00005
   Critch J, 2012, J PEDIATR GASTR NUTR, V54, P298, DOI 10.1097/MPG.0b013e318235b397
   Day AS, 2008, ALIMENT PHARM THER, V27, P293, DOI 10.1111/j.1365-2036.2007.03578.x
   Day AS, 2006, J GASTROEN HEPATOL, V21, P1609, DOI 10.1111/j.1440-1746.2006.04294.x
   Day AS, 2015, WORLD J GASTROENTERO, V21, P6809, DOI 10.3748/wjg.v21.i22.6809
   de Bie C, 2013, J CROHNS COLITIS, V7, P263, DOI 10.1016/j.crohns.2012.07.001
   de Jong NSH, 2007, DIGEST DIS SCI, V52, P2029, DOI 10.1007/s10620-006-9449-x
   Duncan H, 2014, BMC GASTROENTEROL, V14, DOI 10.1186/1471-230X-14-50
   Dziechciarz P, 2007, ALIMENT PHARM THER, V26, P795, DOI 10.1111/j.1365-2036.2007.03431.x
   El-Matary W, 2015, JPEN J PARENTER ENTE, V41, P550
   Esaki M, 2005, SCAND J GASTROENTERO, V40, P1431, DOI 10.1080/00365520510023729
   Ezri J, 2012, DIGESTION, V85, P308, DOI 10.1159/000336766
   Fell JME, 2000, ALIMENT PHARM THERAP, V14, P281
   Fiocchi C, 1998, GASTROENTEROLOGY, V115, P182, DOI 10.1016/S0016-5085(98)70381-6
   Garrel D, 2003, CRIT CARE MED, V31, P2444, DOI 10.1097/01.CCM.0000084848.63691.1E
   Goll R, 2015, SCAND J GASTROENTERO, V50, P3, DOI 10.3109/00365521.2014.971425
   Gråfors JM, 2011, ACTA PAEDIATR, V100, P1018, DOI 10.1111/j.1651-2227.2011.02178.x
   GREENBERG GR, 1988, GUT, V29, P1309, DOI 10.1136/gut.29.10.1309
   Grover Z, 2016, J CROHNS COLITIS, V10, P1159, DOI 10.1093/ecco-jcc/jjw075
   Grover Z, 2014, J GASTROENTEROL, V49, P638, DOI 10.1007/s00535-013-0815-0
   Guo Z, 2013, NUTR CLIN PRACT, V28, P499, DOI 10.1177/0884533613487218
   HANAUER SB, 2006, INFLAMM BOWEL DIS S1, V12, pS, DOI DOI 10.1097/01.MIB.0000195385.19268.68
   Hartman C, 2009, WORLD J GASTROENTERO, V15, P2570, DOI 10.3748/wjg.15.2570
   Heuschkel R, 2004, J PEDIATR GASTR NUTR, V38, P239, DOI 10.1097/00005176-200403000-00002
   Heuschkel RB, 2000, J PEDIATR GASTR NUTR, V31, P8, DOI 10.1097/00005176-200007000-00005
   Hume G, 2002, PATHOLOGY, V34, P561, DOI 10.1080/0031302021000035965
   Johnson T, 2006, GUT, V55, P356, DOI 10.1136/gut.2004.062554
   Kaakoush NO, 2015, CLIN TRANSL GASTROEN, V6, DOI 10.1038/ctg.2014.21
   Kang Y, 2015, GUT LIVER, V9, P87, DOI 10.5009/gnl13345
   Kansal S, 2013, GASTROENT RES PRACT, V2013, P1
   Leach ST, 2008, ALIMENT PHARM THER, V28, P724, DOI 10.1111/j.1365-2036.2008.03796.x
   Lerner A, 2015, AUTOIMMUN REV, V14, P479, DOI 10.1016/j.autrev.2015.01.009
   Levine A, 2013, INFLAMM BOWEL DIS, V19, P1322, DOI 10.1097/MIB.0b013e3182802acc
   Li Y, 2015, MEDICINE, V94, P1
   Limketkai BN, 2016, INFLAMM BOWEL DIS, V22, P1209, DOI 10.1097/MIB.0000000000000698
   Lionetti P, 2004, J PEDIAT GASTROENTER, V39, pS106
   Lionetti P, 2005, JPEN-PARENTER ENTER, V29, pS173, DOI 10.1177/01486071050290S4S173
   Lorenz KJ, 2015, GMS INTERDISCIP PLAS, V4, P1
   Ma TY, 2005, AM J PHYSIOL-GASTR L, V288, pG422, DOI 10.1152/ajpgi.00412.2004
   McGuckin MA, 2009, INFLAMM BOWEL DIS, V15, P100, DOI 10.1002/ibd.20539
   Meister D, 2002, DIGEST LIVER DIS, V34, P430, DOI 10.1016/S1590-8658(02)80041-X
   Molodecky NA, 2012, GASTROENTEROLOGY, V142, P46, DOI 10.1053/j.gastro.2011.10.001
   Nahidi L, 2013, BIOMED RES INT, V2013, P1
   Nahidi L, 2014, SCIENTIFICA, V2014, P1
   Nahidi L, 2015, GENES NUTR, V10, DOI 10.1007/s12263-015-0479-x
   Nahidi L, 2012, J GASTROENTEROL, V47, P107, DOI 10.1007/s00535-011-0471-1
   Nguyen DL, 2015, THER ADV GASTROENTER, V8, P168, DOI 10.1177/1756283X15578607
   Pagliari D., 2015, J IMMUNOL RES, V2015, P1
   Pastorelli L, 2013, FRONT IMMUNOL, V4, DOI 10.3389/fimmu.2013.00280
   Peterik A, 2009, CRIT CARE, V13, DOI 10.1186/cc7899
   Preiser JC, 2015, CRIT CARE, V19, DOI 10.1186/s13054-015-0737-8
   Rogler G, 1998, WORLD J SURG, V22, P382, DOI 10.1007/s002689900401
   Ruemmele FM, 2014, J CROHNS COLITIS, V8, P1179, DOI 10.1016/j.crohns.2014.04.005
   Schottelius AJG, 1999, INT J COLORECTAL DIS, V14, P18, DOI 10.1007/s003840050178
   Schulman JM, 2017, CAN J GASTROENTEROL, V2017, P1
   Shah SC, 2016, ALIMENT PHARM THER, V43, P317, DOI 10.1111/apt.13475
   Shen W, 2014, J NUTR BIOCHEM, V25, P270, DOI 10.1016/j.jnutbio.2013.09.009
   Sigall-Boneh R, 2014, INFLAMM BOWEL DIS, V20, P1353, DOI 10.1097/MIB.0000000000000110
   Tan XY, 2017, INT J CLIN EXP MED, V10, P2026
   Triantafillidis JK, 2015, BIOMED RES INT, V2015, DOI 10.1155/2015/197167
   VOITK AJ, 1973, ARCH SURG-CHICAGO, V107, P329
   Waetzig GH, 2002, J IMMUNOL, V168, P5342, DOI 10.4049/jimmunol.168.10.5342
   Wall CL, 2013, WORLD J GASTROENTERO, V19, P7652, DOI 10.3748/wjg.v19.i43.7652
   Walton C, 2016, EUR J CLIN NUTR, V70, P1052, DOI 10.1038/ejcn.2016.74
   Wang FJ, 2005, AM J PATHOL, V166, P409, DOI 10.1016/S0002-9440(10)62264-X
   Whitten KE, 2012, J DIGEST DIS, V13, P107, DOI 10.1111/j.1751-2980.2011.00558.x
   Wu X-L, 2016, GASTROENT RES PRACT, V2016, P1, DOI DOI 10.4172/2168-9873.1000232
   Yamamoto T, 2007, ALIMENT PHARM THER, V25, P67, DOI 10.1111/j.1365-2036.2006.03158.x
   Yamamoto T, 2005, INFLAMM BOWEL DIS, V11, P580, DOI 10.1097/01.MIB.0000161307.58327.96
   Yamamoto T, 2007, INFLAMM BOWEL DIS, V13, P1493, DOI 10.1002/ibd.20238
   Yamamoto T, 2010, EUR J GASTROEN HEPAT, V22, P1, DOI 10.1097/MEG.0b013e32832c788c
   Ye DM, 2006, AM J PHYSIOL-GASTR L, V290, pG496, DOI 10.1152/ajpgi.00318.2005
   Zachos M, 2007, COCHRANE DB SYST REV, DOI 10.1002/14651858.CD000542.pub2
NR 90
TC 7
Z9 9
U1 0
U2 5
PU WILEY
PI HOBOKEN
PA 111 RIVER ST, HOBOKEN 07030-5774, NJ USA
SN 0884-5336
EI 1941-2452
J9 NUTR CLIN PRACT
JI Nutr. Clin. Pract.
PD AUG
PY 2018
VL 33
IS 4
BP 483
EP 492
DI 10.1002/ncp.10004
PG 10
WC Nutrition & Dietetics
WE Science Citation Index Expanded (SCI-EXPANDED)
SC Nutrition & Dietetics
GA GM8VB
UT WOS:000438513200005
PM 29323428
DA 2024-01-22
ER

PT J
AU Beigel, F
   Jürgens, M
   Filik, L
   Bader, L
   Lück, C
   Göke, B
   Ochsenkühn, T
   Brand, S
   Seiderer, J
AF Beigel, Florian
   Juergens, Matthias
   Filik, Levent
   Bader, Lutz
   Lueck, Christian
   Goeke, Burkhard
   Ochsenkuehn, Thomas
   Brand, Stephan
   Seiderer, Julia
TI Severe <i>Legionella pneumophila</i> Pneumonia Following Infliximab
   Therapy in a Patient with Crohn's Disease
SO INFLAMMATORY BOWEL DISEASES
LA English
DT Article
DE Legionella pneumophila; infliximab; Crohn's disease
ID TUMOR-NECROSIS-FACTOR; FACTOR-ALPHA; ULCERATIVE-COLITIS; OPPORTUNISTIC
   INFECTIONS; LEGIONNAIRES-DISEASE; TUBERCULOSIS; ANTAGONISTS; EMERGENCE;
   RESPONSES; SAFETY
AB Background: Immunosuppressive therapy with anti-TNF-alpha antibodies is effective in patients with inflammatory bowel disease (IBD). However, there is an increased risk for infections associated with this therapy.
   Methods: Here, we report the case of a 58-year-old patient with Crohn's disease (CD) treated with steroids and azathioprine who developed severe Legionella pneumophila pneumonia after 3 infusion of infliximab. The patient presented at Our IBD department with severe active CD complicated by inflammatory small bowel stenoses and entero-enteral fistulas despite long-term high-dose steroid therapy. To achieve steroid tapering and control of disease activity, immunosuppressive therapy with azathioprine was initiated. Due to persistent symptoms, infusion therapy with the anti-TNF-alpha antibody infliximab was started. Subsequently leading to significant clinical improvement. However, after the third infliximab infusion the patient was hospitalized with fever, severe fatigue. and syncope.
   Results: Laboratory findings and chest X-ray revealed left-sided Pneumonia: cultural analysis showed L. pneumophila serogroup 1 leading to respiratory insufficiency, which required mechanical ventilation for 2 weeks in the intensive care unit. After discontinuation of all immunosuppressive agents and immediate antibiotic therapy the patient recovered completely.
   Conclusions: To Our knowledge, this is the third case of L. pneumophila pneumonia in an IBD patient treated with infliximab. Similar to other published cases, concomitant treatment of immunosuppressives and anti-TNF agents is it major risk factor for the development of L pneumophila infection, which should be ruled out in all cases of pneumonia in patients with Such I therapeutic regiment. Appropriate prevention strategies should be provided in these patients.
C1 [Beigel, Florian; Juergens, Matthias; Goeke, Burkhard; Ochsenkuehn, Thomas; Brand, Stephan; Seiderer, Julia] Univ Munich, Univ Hosp Munich Grosshadern, Dept Med 2, D-81377 Munich, Germany.
   [Filik, Levent] Baskent Univ, Dept Internal Med, TR-06490 Ankara, Turkey.
   [Bader, Lutz] Univ Munich, Max Von Pettenkofer Inst Hyg & Med Microbiol, D-81377 Munich, Germany.
   [Lueck, Christian] Tech Univ Dresden, Inst Hyg & Med Microbiol, Dresden, Germany.
C3 University of Munich; Baskent University; University of Munich;
   Technische Universitat Dresden
RP Brand, S (通讯作者)，Univ Munich, Univ Hosp Munich Grosshadern, Dept Med 2, Marchioninistr 15, D-81377 Munich, Germany.
EM stephan.brand@med.uni-muenchen.de
FU Deutsche Forschungsgemeinschaft (DFG) [BR 1912/5-1]; Else
   Kroner-Fresenius-Stitftung [P50/05/EKMS05/62]; DCCV e.V. [2007];
   Ludwig-Maximilians-University Munich
FX S. Brand is supported by grants from the Deutsche Forschungsgemeinschaft
   (DFG BR 1912/5-1),the Else Kroner-Fresenius-Stitftung (Else Kroner
   Fresenius Memorial Stipendium 2005: P50/05/EKMS05/62). by the
   Ludwig-Demling Grant 2007 from DCCV e.V.. and by grants front the
   Ludwig-Maximilians-University Munich (Excellence Initiative - Investment
   Fund 2008 and FoFoLe program 2007 and 2008).
CR Blonski W, 2006, CURR OPIN GASTROEN, V22, P30, DOI 10.1097/01.mog.0000196151.74819.8e
   Chang Chi-Ching, 2001, Journal of Microbiology Immunology and Infection, V34, P76
   Cohen RD, 2007, THORAX, V62, P1013, DOI 10.1136/thx.2006.075150
   Colombel JF, 2004, GASTROENTEROLOGY, V126, P19, DOI 10.1053/j.gastro.2003.10.047
   Crum NF, 2005, MEDICINE, V84, P291, DOI 10.1097/01.md.0000180044.19285.9a
   Diederen BMW, 2008, J INFECTION, V56, P1, DOI 10.1016/j.jinf.2007.09.010
   Gardam MA, 2003, LANCET INFECT DIS, V3, P148, DOI 10.1016/S1473-3099(03)00545-0
   Hanauer SB, 2006, GASTROENTEROLOGY, V130, P323, DOI 10.1053/j.gastro.2005.11.030
   Hanauer SB, 2002, LANCET, V359, P1541, DOI 10.1016/S0140-6736(02)08512-4
   Hawn TR, 2007, J IMMUNOL, V179, P6981, DOI 10.4049/jimmunol.179.10.6981
   Keane J, 2001, NEW ENGL J MED, V345, P1098, DOI 10.1056/NEJMoa011110
   Kohn A, 2007, ALIMENT PHARM THERAP, V26, P747, DOI 10.1111/j.1365-2036.2007.03415.x
   Mancini G, 2007, CLIN MICROBIOL INFEC, V13, P1036, DOI 10.1111/j.1469-0691.2007.01796.x
   Matsunaga K, 2002, CLIN DIAGN LAB IMMUN, V9, P864, DOI 10.1128/CDLI.9.4.864-871.2002
   MCDONALD KS, 1980, NEW ZEAL MED J, V91, P451
   Moiton MP, 2006, CLIN MICROBIOL INFEC, V12, P1151, DOI 10.1111/j.1469-0691.2006.01546.x
   Nara C, 2004, J MED MICROBIOL, V53, P727, DOI 10.1099/jmm.0.45592-0
   Peyrin-Biroulet L, 2008, CLIN GASTROENTEROL H, V6, P644, DOI 10.1016/j.cgh.2008.03.014
   Rutgeerts P, 2005, NEW ENGL J MED, V353, P2462, DOI 10.1056/NEJMoa050516
   SCHMIDT T, 1989, GASTROENTEROLOGY, V97, P751, DOI 10.1016/0016-5085(89)90648-3
   Strangfeld A, 2006, BEST PRACT RES CL RH, V20, P1181, DOI 10.1016/j.berh.2006.08.010
   Tubach F, 2006, CLIN INFECT DIS, V43, pE95, DOI 10.1086/508538
   Winthrop KL, 2006, NAT CLIN PRACT RHEUM, V2, P602, DOI 10.1038/ncprheum0336
NR 23
TC 24
Z9 28
U1 0
U2 4
PU OXFORD UNIV PRESS INC
PI CARY
PA JOURNALS DEPT, 2001 EVANS RD, CARY, NC 27513 USA
SN 1078-0998
EI 1536-4844
J9 INFLAMM BOWEL DIS
JI Inflamm. Bowel Dis.
PD AUG
PY 2009
VL 15
IS 8
BP 1240
EP 1244
DI 10.1002/ibd.20866
PG 5
WC Gastroenterology & Hepatology
WE Science Citation Index Expanded (SCI-EXPANDED)
SC Gastroenterology & Hepatology
GA 482FD
UT WOS:000268869000020
PM 19217020
DA 2024-01-22
ER

PT J
AU Kakrida, M
   Orengo, I
   Markus, R
AF Kakrida, M
   Orengo, I
   Markus, R
TI Sudden onset of Multiple nevi after administration of 6-mercaptopurine
   in an adult with Crohn's disease: a case report
SO INTERNATIONAL JOURNAL OF DERMATOLOGY
LA English
DT Article
ID BENIGN MELANOCYTIC NEVI; CHEMOTHERAPY; LASER; AUSTRALIA; MELANOMA;
   THERAPY
AB The correlation between combined chemotherapy, including 6-mercaptopurine, and development of excessive number of melanocytic nevi in childhood has been previously reported and studied.(1,2) As of yet, no such relation has been reported in adults. We recently observed a 27-year-old female patient who developed numerous benign melanocytic nevi during a 20-month period while taking 6-mercaptopurine for Crohn's disease. The appearance of many nevi was worrisome to the patient from a cosmetic and medical perspective (given the higher risk of melanoma associated with large numbers of nevi).(3)
C1 Baylor Coll Med, Dept Dermatol, Houston, TX 77030 USA.
C3 Baylor College of Medicine
RP Orengo, I (通讯作者)，Baylor Coll Med, Dept Dermatol, 6535 Fannin St,Fondren Brown Bldg 840, Houston, TX 77030 USA.
EM iorengo@bcm.tmc.edu
CR Baird RE, 1999, PHYTOPROTECTION, V80, P1
   DREIZEN S, 1975, POSTGRAD MED, V58, P150, DOI 10.1080/00325481.1975.11714207
   Green A, 1999, CANCER CAUSE CONTROL, V10, P21, DOI 10.1023/A:1008872014889
   Grulich AE, 1996, INT J CANCER, V67, P485, DOI 10.1002/(SICI)1097-0215(19960807)67:4<485::AID-IJC4>3.3.CO;2-K
   HAPPLE R, 1990, HAUTARZT, V41, P331
   Hoang MP, 2001, J CUTAN PATHOL, V28, P400, DOI 10.1034/j.1600-0560.2001.028008400.x
   HUGHES BR, 1989, BMJ-BRIT MED J, V299, P88, DOI 10.1136/bmj.299.6691.88
   Hwang K, 2002, ANN PLAS SURG, V48, P562, DOI 10.1097/00000637-200205000-00021
   Jappe U, 1996, HAUTARZT, V47, P537, DOI 10.1007/s001050050467
   Persley K, 2001, AM J GASTROENTEROL, V96, P3444
   Reda A M, 1999, J Cutan Laser Ther, V1, P209, DOI 10.1080/14628839950516698
   Rizzello F, 2002, ALIMENT PHARM THER, V16, P40, DOI 10.1046/j.1365-2036.16.s4.6.x
   Soden CE, 2001, INT J DERMATOL, V40, P500, DOI 10.1046/j.1365-4362.2001.01251.x
   SWERDLOW AJ, 1986, BRIT MED J, V292, P1555, DOI 10.1136/bmj.292.6535.1555
   Szepietowski J, 1997, DERMATOLOGY, V194, P17, DOI 10.1159/000246050
   Vibhagool C, 1997, J AM ACAD DERMATOL, V36, P738, DOI 10.1016/S0190-9622(97)80327-1
NR 16
TC 9
Z9 9
U1 0
U2 0
PU WILEY
PI HOBOKEN
PA 111 RIVER ST, HOBOKEN 07030-5774, NJ USA
SN 0011-9059
EI 1365-4632
J9 INT J DERMATOL
JI Int. J. Dermatol.
PD APR
PY 2005
VL 44
IS 4
BP 334
EP 336
DI 10.1111/j.1365-4632.2005.02086.x
PG 3
WC Dermatology
WE Science Citation Index Expanded (SCI-EXPANDED)
SC Dermatology
GA 916MF
UT WOS:000228389100016
PM 15811090
OA Bronze
DA 2024-01-22
ER

PT J
AU Acosta, MBD
   Fernández-Clotet, A
   Mesonero, F
   García-Alonso, FJ
   Casanova, MJ
   Fernández-de la Varga, M
   Cañete, F
   de Castro, L
   Gutiérrez, A
   Sicilia, B
   Cano, V
   Merino, O
   de Francisco, R
   González-Partida, I
   Surís, G
   Torrealba, L
   Ferreiro-Iglesias, R
   Castro, B
   Márquez, L
   Sobrino, A
   Elorza, A
   Calvet, X
   Varela, P
   Vicente, R
   Bujanda, L
   Lario, L
   Manceñido, N
   García-Sepulcre, MF
   Iglesias, E
   Rodríguez, C
   Piqueras, M
   Rosique, JAF
   Lucendo, AJ
   Benítez, O
   García, M
   Olivares, D
   González-Muñoza, C
   López-Cauce, B
   Alvarado, VJM
   Spicakova, K
   Brotons, A
   Bermejo, F
   Almela, P
   Ispízua, N
   Gilabert, P
   Tardillo, C
   Muñoz, F
   Navarro, P
   Domínguez, REM
   Sendra, P
   Hinojosa, E
   Sáinz, E
   Martín-Arranz, MD
   Carpio, D
   Ricart, E
   Caballol, B
   Núñez, L
   Barrio, J
   Gisbert, JP
   Iborra, M
   Calafat, M
   Hernández, V
   Pérez, R
   Cabriada, JL
   Domènech, E
   Rodríguez-Lago, I
AF Barreiro-de Acosta, Manuel
   Fernandez-Clotet, Agnes
   Mesonero, Francisco
   Garcia-Alonso, Francisco Javier
   Casanova, Maria Jose
   Fernandez-de la Varga, Margarita
   Canete, Fiorella
   de Castro, Luisa
   Gutierrez, Ana
   Sicilia, Beatriz
   Cano, Victoria
   Merino, Olga
   de Francisco, Ruth
   Gonzalez-Partida, Irene
   Suris, Gerard
   Torrealba, Leyanira
   Ferreiro-Iglesias, Rocio
   Castro, Beatriz
   Marquez, Lucia
   Sobrino, Ana
   Elorza, Ainara
   Calvet, Xavier
   Varela, Pilar
   Vicente, Raquel
   Bujanda, Luis
   Lario, Laura
   Mancenido, Noemi
   Garcia-Sepulcre, Mariana F.
   Iglesias, Eva
   Rodriguez, Cristina
   Piqueras, Marta
   Rosique, Juan Angel Ferrer
   Lucendo, Alfredo J.
   Benitez, Olga
   Garcia, Melody
   Olivares, David
   Gonzalez-Munoza, Carlos
   Lopez-Cauce, Beatriz
   Morales Alvarado, Victor Jair
   Spicakova, Katerina
   Brotons, Alicia
   Bermejo, Fernando
   Almela, Pedro
   Ispizua, Nahia
   Gilabert, Pau
   Tardillo, Carlos
   Munoz, Fernando
   Navarro, Pablo
   Dominguez, Rosa Eva Madrigal
   Sendra, Pau
   Hinojosa, Esther
   Sainz, Empar
   Martin-Arranz, Maria Dolores
   Carpio, Daniel
   Ricart, Elena
   Caballol, Berta
   Nunez, Laura
   Barrio, Jesus
   Gisbert, Javier P.
   Iborra, Marisa
   Calafat, Margalida
   Hernandez, Vicent
   Perez, Roser Munoz
   Cabriada, Jose Luis
   Domenech, Eugeni
   Rodriguez-Lago, Iago
CA ENEIDA Registry
TI Long-Term Outcomes of Biological Therapy in Crohn's Disease Complicated
   With Internal Fistulizing Disease: BIOSCOPE Study From GETECCU
SO AMERICAN JOURNAL OF GASTROENTEROLOGY
LA English
DT Article
DE Crohn's disease; fistula; biologic therapy; surgery
ID INFLAMMATORY-BOWEL-DISEASE; MAINTENANCE THERAPY; NATURAL-HISTORY;
   INFLIXIMAB; FISTULAS; MULTICENTER; INDUCTION; PHENOTYPE; CONSENSUS
AB INTRODUCTION:The prevalence of penetrating complications in Crohn's disease (CD) increases progressively over time, but evidence on the medical treatment in this setting is limited. The aim of this study was to evaluate the effectiveness of biologic agents in CD complicated with internal fistulizing disease.METHODS:Adult patients with CD-related fistulae who received at least 1 biologic agent for this condition from the prospectively maintained ENEIDA registry were included. Exclusion criteria involved those receiving biologics for perianal disease, enterocutaneous, rectovaginal, anastomotic, or peristomal fistulae. The primary end point was fistula-related surgery. Predictive factors associated with surgery and fistula closure were evaluated by multivariate logistic regression and survival analyses.RESULTS:A total of 760 patients from 53 hospitals (673 receiving anti-tumor necrosis factors, 69 ustekinumab, and 18 vedolizumab) were included. After a median follow-up of 56 months (interquartile range, 26-102 months), 240 patients required surgery, with surgery rates of 32%, 41%, and 24% among those under anti-tumor necrosis factor, vedolizumab, or ustekinumab, respectively. Fistula closure was observed in 24% of patients. Older patients, ileocolonic disease, entero-urinary fistulae, or an intestinal stricture distal to the origin of the fistula were associated with a higher risk of surgery, whereas nonsmokers and combination therapy with an immunomodulator reduced this risk.DISCUSSION:Biologic therapy is beneficial in approximately three-quarters of patients with fistulizing CD, achieving fistula closure in 24%. However, around one-third still undergo surgery due to refractory disease. Some patient- and lesion-related factors can identify patients who will obtain more benefit from these drugs.
C1 [Barreiro-de Acosta, Manuel; Ferreiro-Iglesias, Rocio] Hosp Clin Univ Santiago de Compostela, Dept Gastroenterol, Santiago De Compostela, Spain.
   [Fernandez-Clotet, Agnes; Ricart, Elena; Caballol, Berta] Hosp Clin Barcelona, Dept Gastroenterol, Barcelona, Spain.
   [Fernandez-Clotet, Agnes; Ricart, Elena; Caballol, Berta] Inst Invest Biomed August Pi & Sunyer IDIBAPS, Barcelona, Spain.
   [Fernandez-Clotet, Agnes; Casanova, Maria Jose; Canete, Fiorella; Gutierrez, Ana; Calvet, Xavier; Bujanda, Luis; Lucendo, Alfredo J.; Ricart, Elena; Caballol, Berta; Gisbert, Javier P.; Calafat, Margalida; Domenech, Eugeni] Ctr Invest Biomed Red Enfermedades Hepat & Digest, Dept Gastroenterol, Madrid, Spain.
   [Mesonero, Francisco; Nunez, Laura] Hosp Univ Ramon y Cajal, Dept Gastroenterol, Madrid, Spain.
   [Garcia-Alonso, Francisco Javier; Barrio, Jesus] Hosp Univ Rio Hortega, Dept Gastroenterol, Valladolid, Spain.
   [Casanova, Maria Jose; Gisbert, Javier P.] Univ Autonoma Madrid UAM, Hosp Univ La Princesa, Dept Gastroenterol, Inst Invest Sanitaria Princesa IIS Princesa, Madrid, Spain.
   [Fernandez-de la Varga, Margarita; Iborra, Marisa] Hosp Univ & Politecn La Fe, Dept Gastroenterol, Valencia, Spain.
   [Canete, Fiorella; Calafat, Margalida; Domenech, Eugeni] Hosp Badalona Germans Trias & Pujol, Dept Gastroenterol, Badalona, Spain.
   [de Castro, Luisa; Hernandez, Vicent] Hosp Alvaro Cunqueiro, Dept Gastroenterol, Vigo, Spain.
   [Gutierrez, Ana; Perez, Roser Munoz] Hosp Gen Univ Alicante, Dept Gastroenterol, Alicante, Spain.
   [Sicilia, Beatriz] Hosp Univ Burgos, Dept Gastroenterol, Burgos, Spain.
   [Cano, Victoria] Hosp Univ Leon, Dept Gastroenterol, Leon, Spain.
   [Merino, Olga] Hosp Univ Cruces, Dept Gastroenterol, Baracaldo, Spain.
   [de Francisco, Ruth] Hosp Univ Cent Asturias, Dept Gastroenterol, Inst Invest Sanitaria Principado Asturias ISPA, Oviedo, Spain.
   [Gonzalez-Partida, Irene] Hosp Univ Puerta de Hierro, Dept Gastroenterol, Majadahonda, Spain.
   [Suris, Gerard] Hosp Univ Bellvitge, Dept Gastroenterol, Lhospitalet De Llobregat, Spain.
   [Torrealba, Leyanira] Hosp Univ Dr Josep Trueta, Dept Gastroenterol, Girona, Spain.
   [Castro, Beatriz] Hosp Univ Marques de Valdecilla, Dept Gastroenterol, Santander, Spain.
   [Marquez, Lucia] Hosp Mar, Dept Gastroenterol, Barcelona, Spain.
   [Sobrino, Ana] Hosp Gen Univ Ciudad Real, Dept Gastroenterol, Ciudad Real, Spain.
   [Elorza, Ainara; Cabriada, Jose Luis; Rodriguez-Lago, Iago] Hosp Univ Galdakao, Biocruces Bizkaia Hlth Res Inst, Dept Gastroenterol, Galdakao, Spain.
   [Calvet, Xavier] Corp Sanitaria Univ Parc Tauli, Dept Gastroenterol, Sabadell, Spain.
   [Varela, Pilar] Hosp Cabuenes, Dept Gastroenterol, Gijon, Spain.
   [Vicente, Raquel] Hosp Univ Miguel Servet, Dept Gastroenterol, Zaragoza, Spain.
   [Bujanda, Luis] Hosp Univ Donostia, Dept Gastroenterol, Donostia San Sebastian, Spain.
   [Bujanda, Luis] Univ Pais Vasco UPV EHU, Inst Biodonostia, Donostia San Sebastian, Spain.
   [Lario, Laura] Hosp Clin Univ Lozano Blesa, Dept Gastroenterol, Zaragoza, Spain.
   [Mancenido, Noemi] Hosp Univ Infanta Sofia, Dept Gastroenterol, San Sebastian De Reyes, Spain.
   [Garcia-Sepulcre, Mariana F.] Hosp Gen Univ Elche, Dept Gastroenterol, Elche, Spain.
   [Iglesias, Eva] Hosp Univ Reina Sofia, Dept Gastroenterol, IMIBIC, Cordoba, Spain.
   [Rodriguez, Cristina] Hosp Univ Navarra, Dept Gastroenterol, Pamplona, Spain.
   [Piqueras, Marta] Consorci Sanitari Terrassa, Dept Gastroenterol, Terrassa, Spain.
   [Rosique, Juan Angel Ferrer] Hosp Univ Fdn Alcorcon, Dept Gastroenterol, Alcorcon, Spain.
   [Lucendo, Alfredo J.] Hosp Gen Tomelloso, Dept Gastroenterol, Tomelloso, Spain.
   [Lucendo, Alfredo J.] Inst Invest Sanitaria Castilla La Mancha IDISCAM, Inst Invest Sanitaria Princesa, Tomelloso, Spain.
   [Benitez, Olga] Hosp Univ Mutua Terrassa, Dept Gastroenterol, Terrassa, Spain.
   [Garcia, Melody] Hosp Gen San Jorge, Dept Gastroenterol, Huesca, Spain.
   [Olivares, David] Hosp Clin San Carlos, Dept Gastroenterol, Madrid, Spain.
   [Gonzalez-Munoza, Carlos] Hosp Santa Creu & Sant Pau, Dept Gastroenterol, Barcelona, Spain.
   [Lopez-Cauce, Beatriz] Hosp Gen Univ Gregorio Maranon, Dept Gastroenterol, Madrid, Spain.
   [Morales Alvarado, Victor Jair] Hosp Gen Granollers, Dept Gastroenterol, Granollers, Spain.
   [Spicakova, Katerina] Hosp Univ Araba, Dept Gastroenterol, Vitoria, Spain.
   [Brotons, Alicia] Hosp Vega Baja, Dept Gastroenterol, Alicante, Spain.
   [Bermejo, Fernando] Hosp Univ Fuenlabrada, Dept Gastroenterol, Inst Invest Sanitaria La Paz IdiPAZ, Fuenlabrada, Spain.
   [Almela, Pedro] Hosp Gen Castellon, Dept Gastroenterol, Castellon de La Plana, Spain.
   [Ispizua, Nahia] Hosp Univ Basurto, Dept Gastroenterol, Bilbao, Spain.
   [Gilabert, Pau] Hosp Viladecans, Dept Gastroenterol, Viladecans, Spain.
   [Tardillo, Carlos] Hosp Nuestra Senora Candelaria, Dept Gastroenterol, Santa Cruz De Tenerife, Spain.
   [Munoz, Fernando] Hosp Univ Salamanca, Dept Gastroenterol, Salamanca, Spain.
   [Navarro, Pablo] Hosp Clin Univ Valencia, Dept Gastroenterol, Valencia, Spain.
   [Dominguez, Rosa Eva Madrigal] Univ Valladolid, Dept Gastroenterol, Hosp Clin, Valladolid, Spain.
   [Sendra, Pau] Hosp Son Espases, Dept Gastroenterol, Palma De Mallorca, Spain.
   [Hinojosa, Esther] Hosp Manises, Dept Gastroenterol, Manises, Spain.
   [Sainz, Empar] Althaia Xarxa Assistencial Univ Manresa, Dept Gastroenterol, Manresa, Spain.
   [Martin-Arranz, Maria Dolores] Hosp Univ La Paz, Dept Gastroenterol, Madrid, Spain.
   [Carpio, Daniel] Complexo Hosp Univ Pontevedra, Dept Gastroenterol, Pontevedra, Spain.
C3 Complexo Hospitalario Universitario de Santiago de Compostela;
   University of Barcelona; Hospital Clinic de Barcelona; University of
   Barcelona; Hospital Clinic de Barcelona; IDIBAPS; CIBER - Centro de
   Investigacion Biomedica en Red; CIBEREHD; Hospital Universitario Ramon y
   Cajal; Hospital del Rio Hortega; Hospital de La Princesa; Hospital
   Universitari i Politecnic La Fe; Hospital Germans Trias i Pujol; General
   University Hospital of Alicante; Universidad de Leon; Hospital de Leon;
   Hospital Universitario Cruces; Central University Hospital Asturias;
   Instituto de Investigacion Sanitaria del Principado de Asturias (ISPA);
   Hospital Puerta de Hierro-Majadahonda; Institut d'Investigacio Biomedica
   de Bellvitge (IDIBELL); Bellvitge University Hospital; Universitat de
   Girona; Girona University Hospital Dr. Josep Trueta; Hospital
   Universitario Marques de Valdecilla (HUMV); Hospital del Mar Research
   Institute; Hospital del Mar; Galdakao Hospital; Autonomous University of
   Barcelona; Parc Tauli Hospital Universitari; Hospital de Cabuenes;
   Miguel Servet University Hospital; Instituto de Investigacion Sanitaria
   Biodonostia; University of Basque Country; Lozano Blesa University
   Clinical Hospital; Hospital Universitario Infanta Sofia; Servicio
   Navarro de Salud - Osasunbidea; Alcorcon Foundation University Hospital;
   Hospital Universitario Mutua Terrassa; Hospital Universidad San Jorge;
   Hospital Clinico San Carlos; Hospital of Santa Creu i Sant Pau; General
   University Gregorio Maranon Hospital; University Hospital of Araba;
   Hospital Universitario Fuenlabrada; Basurto Hospital; Institut
   d'Investigacio Biomedica de Bellvitge (IDIBELL); Hospital Valdecans;
   Hospital Clinic Universitari de Valencia; Universidad de Valladolid;
   Hospital Universitari Son Espases; Hospital Universitario La Paz;
   Complexo Hospitalario Universitario de Pontevedra
RP Rodríguez-Lago, I (通讯作者)，Hosp Univ Galdakao, Biocruces Bizkaia Hlth Res Inst, Dept Gastroenterol, Galdakao, Spain.
EM manubarreiro@hotmail.com; agfernandez@clinic.cat; pacomeso@hotmail.com;
   fj.garcia.alonso@gmail.com; mjcasanova.g@gmail.com;
   margafvarga@gmail.com; fioreccp@gmail.com;
   Maria.Luisa.de.Castro.Parga@sergas.es; gutierrez_anacas@gva.es;
   bsicilia4@gmail.com; viican@hotmail.com;
   OLGA.MERINOOCHOA@osakidetza.eus; irenegonzalezpartida@gmail.com;
   surisgerard@gmail.com; leyatorrealba@gmail.com; rocioferstg@hotmail.com;
   beatriz.castros@scsalud.es; LMarquez@parcdesalutmar.cat;
   anasobrino12@gmail.com; elorzainara@gmail.com; xcalvet@tauli.cat;
   trastoy80@gmail.com; raquelvicentelidon@gmail.com;
   LUIS.BUJANDAFERNANDEZDEPIEROLA@osakidetza.eus; laura.lario89@gmail.com;
   nmancenido@gmail.com; marifegarciasepulcre@gmail.com;
   evaiflores@gmail.com; cristina.rodriguez.gutierrez@navarra.es;
   piqueras72@gmail.com; jaferrer@fhalcorcon.es; ajlucendo@hotmail.com;
   obenitez@mutuaterrassa.cat; melodygarciadominguez90@gmail.com;
   david2177@hotmail.com; cgonzalezm@santpau.cat;
   ensayosgastroentero.hgugm@gmail.com; vijamorales@gmail.com;
   KATERINA.SPICAKOVA-@osakidetza.eus; aliciabbrotons@gmail.com;
   fbermejos1@gmail.com; palmela67@gmail.com;
   nahia.ispizuamadariaga@osakidetza.eus; pgilabert.hv@gencat.cat;
   cartardillo@yahoo.es; jmunozn@gmail.com; Pnavarrocortes@gmail.com;
   lauriel_73@yahoo.es; pau.sendra41@gmail.com; hinova200@gmail.com;
   esainz@althaia.cat; mmartinarranz@salud.madrid.org; dcarlop1@yahoo.es;
   ERICART@clinic.cat; CABALLOL@clinic.cat; laura.ngz@hotmail.com;
   jbarrioa95@gmail.com; javier.p.gisbert@gmail.com;
   marisaiborra@hotmail.com; margalidasard.calafat@gmail.com;
   vicenthernandez@yahoo.es; rosermunozperez@gmail.com;
   jcabriada@gmail.com; eugenidomenech@gmail.com; iago.r.lago@gmail.com
RI Fernandez, Agnes/IYT-2585-2023; Gisbert, Javier P/ABB-7531-2021
OI Gisbert, Javier P/0000-0003-2090-3445; Rodriguez - Lago,
   Iago/0000-0003-1133-4578; Carpio, Daniel/0000-0001-7929-1151; CANETE,
   FIORELLA/0000-0003-4589-9497; Fernandez Clotet,
   Agnes/0000-0001-7513-0764; Lopez-Cauce, Beatriz/0000-0002-7748-6606;
   BARRIO, JESUS/0000-0001-7087-3921
FU Biogen; Pfizer; Takeda; Gobierno Vasco-Eusko Jaurlaritza [2020222004]
FX The ENEIDA registry is supported by Biogen, Pfizer, and Takeda. None of
   them were involved in the study design,data analysis, interpretation of
   the results, or drafting the manuscript. I.R.-L. is supported by a
   research grant from Gobierno Vasco-Eusko Jaurlaritza (Grant No.
   2020222004)
CR Alric H, 2020, ALIMENT PHARM THER, V51, P948, DOI 10.1111/apt.15706
   Ananthakrishnan AN, 2017, ALIMENT PHARM THER, V46, P162, DOI 10.1111/apt.14125
   Ardizzone S, 2004, INFLAMM BOWEL DIS, V10, P91, DOI 10.1097/00054725-200403000-00005
   Bouguen G, 2020, CLIN GASTROENTEROL H, V18, P628, DOI 10.1016/j.cgh.2019.05.027
   Burisch J, 2019, GUT, V68, P423, DOI 10.1136/gutjnl-2017-315568
   Colombel JF, 2019, CLIN GASTROENTEROL H, V17, P1525, DOI 10.1016/j.cgh.2018.09.033
   El Ouali S, 2020, UNITED EUR GASTROENT, V8, P263, DOI 10.1177/2050640620901960
   Feagan BG, 2016, NEW ENGL J MED, V375, P1946, DOI 10.1056/NEJMoa1602773
   Gomollon F, 2017, J CROHNS COLITIS, V11, P3, DOI 10.1093/ecco-jcc/jjw168
   Harris PA, 2009, J BIOMED INFORM, V42, P377, DOI 10.1016/j.jbi.2008.08.010
   Hirten RP, 2018, INFLAMM BOWEL DIS, V24, P752, DOI 10.1093/ibd/izx108
   Kobayashi T, 2017, INFLAMM BOWEL DIS, V23, P2245, DOI 10.1097/MIB.0000000000001276
   Mañosa M, 2018, ALIMENT PHARM THER, V47, P605, DOI 10.1111/apt.14494
   Miehsler W, 2004, INFLAMM BOWEL DIS, V10, P36, DOI 10.1097/00054725-200401000-00006
   Miheller P, 2009, BMC GASTROENTEROL, V9, DOI 10.1186/1471-230X-9-66
   Poritz LS, 2002, DIS COLON RECTUM, V45, P771, DOI 10.1007/s10350-004-6296-8
   Ricart E, 2001, AM J GASTROENTEROL, V96, P722, DOI 10.1111/j.1572-0241.2001.03612.x
   Rodríguez-Lago I, 2020, J CROHNS COLITIS, V14, P557, DOI 10.1093/ecco-jcc/jjz158
   Sandborn WJ, 2013, NEW ENGL J MED, V369, P711, DOI 10.1056/NEJMoa1215739
   Satsangi J, 2006, GUT, V55, P749, DOI 10.1136/gut.2005.082909
   Schröder O, 2004, ALIMENT PHARM THERAP, V19, P295, DOI 10.1111/j.1365-2036.2004.01850.x
   Schwartz DA, 2002, GASTROENTEROLOGY, V122, P875, DOI 10.1053/gast.2002.32362
   Taxonera C, 2016, J CROHNS COLITIS, V10, P657, DOI 10.1093/ecco-jcc/jjw016
   Thia KT, 2010, GASTROENTEROLOGY, V139, P1147, DOI 10.1053/j.gastro.2010.06.070
   Tjandra D, 2021, ALIMENT PHARM THER, V53, P1064, DOI 10.1111/apt.16326
   Vuyyuru SK, 2021, JGH OPEN, V5, P420, DOI 10.1002/jgh3.12370
   Zabana Y, 2020, GASTROENT HEPAT-BARC, V43, P551, DOI 10.1016/j.gastrohep.2020.05.007
NR 27
TC 3
Z9 3
U1 7
U2 16
PU LIPPINCOTT WILLIAMS & WILKINS
PI PHILADELPHIA
PA TWO COMMERCE SQ, 2001 MARKET ST, PHILADELPHIA, PA 19103 USA
SN 0002-9270
EI 1572-0241
J9 AM J GASTROENTEROL
JI Am. J. Gastroenterol.
PD JUN
PY 2023
VL 118
IS 6
BP 1036
EP 1046
DI 10.14309/ajg.0000000000002152
PG 11
WC Gastroenterology & Hepatology
WE Science Citation Index Expanded (SCI-EXPANDED)
SC Gastroenterology & Hepatology
GA I4LX8
UT WOS:001002523100024
PM 36516073
DA 2024-01-22
ER

PT J
AU Narula, N
   Wong, ECL
   Dulai, PS
   Sengupta, NK
   Marshall, JK
   Colombel, JF
   Reinisch, W
AF Narula, Neeraj
   Wong, Emily C. L.
   Dulai, Parambir S.
   Sengupta, Neil K.
   Marshall, John K.
   Colombel, Jean-Frederic
   Reinisch, Walter
TI Comparative Efficacy and Rapidity of Action for Infliximab vs
   Ustekinumab in Biologic Naive Crohn's Disease
SO CLINICAL GASTROENTEROLOGY AND HEPATOLOGY
LA English
DT Article
DE Crohn's Disease; Inflammatory Bowel Disease; Infliximab; Ustekinumab
ID MAINTENANCE THERAPY; CLINICAL-RESPONSE; DOUBLE-BLIND; ADALIMUMAB;
   INDUCTION; VEDOLIZUMAB; SAFETY; REMISSION
AB BACKGROUND & AIMS: Comparative effectiveness has become increasingly important to help position therapies for inflammatory bowel disease. We compared the efficacy and rapidity of onset of action of infliximab vs ustekinumab induction therapy for moderate to severe biologic-naive Crohn's disease (CD) using patient-level data from randomized controlled trials.
   METHODS: This was a post hoc analysis of 2 large CD clinical trial programs that included data on 420 biologic-naive CD patients. Differences in proportions of patients achieving week 6 clinical remission, clinical response, and normalization of calprotectin were compared. Multivariate logistic regression was used to adjust for confounders. Sensitivity analysis was conducted using propensity scores to create a cohort of matched participants with similar distribution of baseline covariates.
   RESULTS: At week 6, a comparable number of patients achieved clinical remission with infliximab compared with patients treated with ustekinumab (44.9% vs 37.9%; adjusted odds ratio [aOR], 1.22; 95% CI, 0.79-1.89). Similarly, at week 6 the clinical response rates were not significantly different (58.4% infliximab vs 54.9% ustekinumab; aOR, 1.25; 95% CI, 0.82-1.90). No significant difference was observed between treatment groups for achieving a week 6 fecal calprotectin level less than 250 mcg/L in those with increased values at baseline (42.3% infliximab vs 34.7% ustekinumab; aOR, 1.34; 95% CI, 0.79-2.28). Similar results were seen for all analyses performed within the propensity matched cohort.
   CONCLUSIONS: Based on this post hoc analysis, infliximab and ustekinumab appear to have similar efficacy and speed of onset in patients with CD who are biologic-naive.
C1 [Narula, Neeraj; Wong, Emily C. L.; Sengupta, Neil K.; Marshall, John K.] McMaster Univ, Farncombe Family Digest Hlth Res Inst, Dept Med, Div Gastroenterol, Hamilton, ON, Canada.
   [Dulai, Parambir S.] Univ Calif San Diego, Div Gastroenterol, La Jolla, CA USA.
   [Colombel, Jean-Frederic] Icahn Sch Med Mt Sinai, Div Gastroenterol, New York, NY 10029 USA.
   [Reinisch, Walter] Med Univ Vienna, Dept Internal Med 3, Div Gastroenterol & Hepatol, Vienna, Austria.
C3 McMaster University; University of California System; University of
   California San Diego; Icahn School of Medicine at Mount Sinai; Medical
   University of Vienna
RP Narula, N (通讯作者)，McMaster Univ, Farncombe Family Digest Hlth Res Inst, Med Ctr, Div Gastroenterol,Dept Med, 1280 Main St West,Unit 3V67, Hamilton, ON L8S 4K1, Canada.
EM Neeraj.narula@medportal.ca
RI Dulai, Parambir/AAE-2983-2021; Wong, Emily/JGM-0118-2023
OI Wong, Emily Chu Lee/0000-0001-9472-201X
FU Yale Open Data Access Project [2020-4416]
FX This study, performed under the Yale Open Data Access Project 2020-4416,
   used data obtained from the Yale University Open Data Access Project,
   which has an agreement with Janssen Research & Development, LLC. The
   interpretation and reporting of research using this data are solely the
   responsibility of the authors and does not necessarily represent the
   official views of the Yale University Open Data Access Project or
   Janssen Research & Development, LLC.
CR Ahmed Z, 2019, GASTROENTEROL RES, V12, P245, DOI 10.14740/gr1194
   Alric H, 2020, ALIMENT PHARM THER, V51, P948, DOI 10.1111/apt.15706
   Ananthakrishnan AN, 2016, INFLAMM BOWEL DIS, V22, P880, DOI 10.1097/MIB.0000000000000754
   Austin PC, 2011, MULTIVAR BEHAV RES, V46, P399, DOI 10.1080/00273171.2011.568786
   Biemans VBC, 2020, ALIMENT PHARM THER, V52, P123, DOI 10.1111/apt.15745
   Bohm M, 2020, ALIMENT PHARM THER, V52, P669, DOI 10.1111/apt.15921
   Colombel JF, 2010, NEW ENGL J MED, V362, P1383, DOI 10.1056/NEJMoa0904492
   Dignass A, 2014, J CROHNS COLITIS, V8, P970, DOI 10.1016/j.crohns.2014.01.021
   Dreyer NA, 2010, AM J MANAG CARE, V16, P467
   Ebada MA, 2019, INT J COLORECTAL DIS, V34, P1633, DOI 10.1007/s00384-019-03354-7
   Faleck DM, 2021, CLIN GASTROENTEROL H, V19, P238, DOI 10.1016/j.cgh.2020.06.036
   Feagan BG, 2016, NEW ENGL J MED, V375, P1946, DOI 10.1056/NEJMoa1602773
   Ferrante M, 2013, GASTROENTEROLOGY, V145, P978, DOI 10.1053/j.gastro.2013.08.010
   Jones JL, 2015, CLIN GASTROENTEROL H, V13, P2233, DOI 10.1016/j.cgh.2015.06.034
   Jorgensen KK, 2017, LANCET, V389, P2304, DOI 10.1016/S0140-6736(17)30068-5
   Lichtenstein GR, 2018, AM J GASTROENTEROL, V113, P481, DOI 10.1038/ajg.2018.27
   Lobo ED, 2004, J PHARM SCI-US, V93, P2645, DOI 10.1002/jps.20178
   Narula N, 2016, ALIMENT PHARM THER, V44, P170, DOI 10.1111/apt.13671
   Osterman MT, 2014, CLIN GASTROENTEROL H, V12, P811, DOI 10.1016/j.cgh.2013.06.010
   Rawla P, 2018, J INFLAMM RES, V11, P215, DOI 10.2147/JIR.S165330
   Safroneeva E, 2015, ALIMENT PHARM THER, V42, P977, DOI 10.1111/apt.13363
   Sandborn WJ, 2013, NEW ENGL J MED, V369, P711, DOI 10.1056/NEJMoa1215739
   Sands BE, 2019, NEW ENGL J MED, V381, P1215, DOI 10.1056/NEJMoa1905725
   Sands BE, 2014, GASTROENTEROLOGY, V147, P618, DOI 10.1053/j.gastro.2014.05.008
   Singh S, 2018, ALIMENT PHARM THER, V48, P394, DOI 10.1111/apt.14852
   Singh S, 2016, CLIN GASTROENTEROL H, V14, P1120, DOI 10.1016/j.cgh.2016.03.038
   Singh S, 2014, MAYO CLIN PROC, V89, P1621, DOI 10.1016/j.mayocp.2014.08.019
   Vasudevan A, 2017, WORLD J GASTROENTERO, V23, P6385, DOI 10.3748/wjg.v23.i35.6385
   yale, The YODA project
   Ye BD, 2019, LANCET, V393, P1699, DOI 10.1016/S0140-6736(18)32196-2
NR 30
TC 18
Z9 20
U1 2
U2 5
PU ELSEVIER SCIENCE INC
PI NEW YORK
PA STE 800, 230 PARK AVE, NEW YORK, NY 10169 USA
SN 1542-3565
EI 1542-7714
J9 CLIN GASTROENTEROL H
JI Clin. Gastroenterol. Hepatol.
PD JUL
PY 2022
VL 20
IS 7
BP 1579
EP +
DI 10.1016/j.cgh.2021.04.006
EA JUN 2022
PG 11
WC Gastroenterology & Hepatology
WE Science Citation Index Expanded (SCI-EXPANDED)
SC Gastroenterology & Hepatology
GA 5A1ZV
UT WOS:000862693200031
PM 33838348
DA 2024-01-22
ER

PT J
AU Rossi, E
   Leccese, G
   Baldelli, V
   Bibi, A
   Scalone, E
   Camilloni, C
   Paroni, M
   Landini, P
AF Rossi, Elio
   Leccese, Gabriella
   Baldelli, Valerio
   Bibi, Alessia
   Scalone, Emanuele
   Camilloni, Carlo
   Paroni, Moira
   Landini, Paolo
TI Inactivation of the Pyrimidine Biosynthesis <i>pyrD</i> Gene Negatively
   Affects Biofilm Formation and Virulence Determinants in the Crohn's
   Disease-Associated Adherent Invasive <i>Escherichia coli</i> LF82 Strain
SO MICROORGANISMS
LA English
DT Article
DE adherent-invasive E; coli (AIEC); Crohn's disease; dihydroorotate
   dehydrogenase (DHOD); curli fibers; stress response; virulence; adhesion
   factors
ID INFLAMMATORY-BOWEL-DISEASE; SALMONELLA-TYPHIMURIUM; HIGH PREVALENCE;
   ILEAL MUCOSA; TYPE-1 PILI; DI-GMP; AZATHIOPRINE; PATIENT;
   IDENTIFICATION; ANTIBIOTICS
AB In Crohn's disease (CD) patients, the adherent-invasive Escherichia coli (AIEC) pathovar contributes to the chronic inflammation typical of the disease via its ability to invade gut epithelial cells and to survive in macrophages. We show that, in the AIEC strain LF82, inactivation of the pyrD gene, encoding dihydroorotate dehydrogenase (DHOD), an enzyme of the de novo pyrimidine biosynthetic pathway, completely abolished its ability of to grow in a macrophage environment-mimicking culture medium. In addition, pyrD inactivation reduced flagellar motility and strongly affected biofilm formation by downregulating transcription of both type 1 fimbriae and curli subunit genes. Thus, the pyrD gene appears to be essential for several cellular processes involved in AIEC virulence. Interestingly, vidofludimus (VF), a DHOD inhibitor, has been proposed as an effective drug in CD treatment. Despite displaying a potentially similar binding mode for both human and E. coli DHOD in computational molecular docking experiments, VF showed no activity on either growth or virulence-related processes in LF82. Altogether, our results suggest that the crucial role played by the pyrD gene in AIEC virulence, and the presence of structural differences between E. coli and human DHOD allowing for the design of specific inhibitors, make E. coli DHOD a promising target for therapeutical strategies aiming at counteracting chronic inflammation in CD by acting selectively on its bacterial triggers.
C1 [Rossi, Elio; Leccese, Gabriella; Baldelli, Valerio; Bibi, Alessia; Scalone, Emanuele; Camilloni, Carlo; Paroni, Moira; Landini, Paolo] Univ Milan, Dept Biosci, I-20133 Milan, Italy.
C3 University of Milan
RP Paroni, M; Landini, P (通讯作者)，Univ Milan, Dept Biosci, I-20133 Milan, Italy.
EM elio.rossi@unimi.it; gabriella.leccese@unimi.it;
   valerio.baldelli@unimi.it; alessia.bibi@unimi.it;
   emanuele.scalone@unimi.it; carlo.camilloni@unimi.it;
   moira.paroni@unimi.it; paolo.landini@unimi.it
RI Rossi, Elio/N-4802-2015; Leccese, Gabriella/JVO-0944-2024; Camilloni,
   Carlo/A-4395-2009; LANDINI, PAOLO/B-7859-2017
OI Rossi, Elio/0000-0002-2042-608X; Leccese, Gabriella/0000-0003-2058-0009;
   Camilloni, Carlo/0000-0002-9923-8590; Bibi, Alessia/0000-0002-1964-2252;
   Scalone, Emanuele/0000-0003-4271-4856; LANDINI,
   PAOLO/0000-0003-0999-426X; Baldelli, Valerio/0000-0001-6698-7061
FU Cariplo Foundation [2017-0816]; Fondazione Telethon grant [GP191334]
FX This work was funded by Cariplo Foundation grant n. #2017-0816 to MP and
   by a Fondazione Telethon grant (GP191334) to CC.
CR Ahmed I, 2016, MICROORGANISMS, V4, DOI 10.3390/microorganisms4020020
   Antoniani D, 2013, APPL MICROBIOL BIOT, V97, P7325, DOI 10.1007/s00253-013-4875-0
   Bange FC, 1996, INFECT IMMUN, V64, P1794, DOI 10.1128/IAI.64.5.1794-1799.1996
   Barnich N, 2003, MOL MICROBIOL, V48, P781, DOI 10.1046/j.1365-2958.2003.03468.x
   Beaumont HJE, 2009, NATURE, V462, P90, DOI 10.1038/nature08504
   Boudeau J, 2001, MOL MICROBIOL, V39, P1272, DOI 10.1046/j.1365-2958.2001.02315.x
   Boudeau J, 1999, INFECT IMMUN, V67, P4499, DOI 10.1128/IAI.67.9.4499-4509.1999
   Bringer MA, 2007, J BACTERIOL, V189, P4860, DOI 10.1128/JB.00233-07
   Butterworth AD, 2008, COCHRANE DB SYST REV, DOI 10.1002/14651858.CD006634.pub2
   Chassaing B, 2013, J BACTERIOL, V195, P76, DOI 10.1128/JB.01079-12
   Cieza RJ, 2015, INFECT IMMUN, V83, P1904, DOI 10.1128/IAI.03003-14
   D'Haens GR, 2008, GASTROENTEROLOGY, V135, P1123, DOI 10.1053/j.gastro.2008.07.010
   Darfeuille-Michaud A, 2004, GASTROENTEROLOGY, V127, P412, DOI 10.1053/j.gastro.2004.04.061
[truncated: 3,672,253 more chars]
