# Supplementary material for: Worldwide research trends in Crohn’s disease treatment over the past 2 decades: a bibliometric analysis
Source: Front Pharmacol. 2024 Oct 8;15:1441785. doi: 10.3389/fphar.2024.1441785 (PMC11493645; doi:10.3389/fphar.2024.1441785)
Supplement: Supplementary file 1 [file DataSheet1.zip › raw data 1/download_19.txt]

FN Clarivate Analytics Web of Science
VR 1.0
PT J
AU Vande Casteele, N
   Gils, A
   Singh, S
   Ohrmund, L
   Hauenstein, S
   Rutgeerts, P
   Vermeire, S
AF Vande Casteele, Niels
   Gils, Ann
   Singh, Sharat
   Ohrmund, Linda
   Hauenstein, Scott
   Rutgeerts, Paul
   Vermeire, Severine
TI Antibody Response to Infliximab and its Impact on Pharmacokinetics can
   be Transient
SO AMERICAN JOURNAL OF GASTROENTEROLOGY
LA English
DT Article
ID INFLAMMATORY-BOWEL-DISEASE; CROHNS-DISEASE; MAINTENANCE THERAPY;
   ULCERATIVE-COLITIS; SERUM INFLIXIMAB; ASSOCIATION; ADALIMUMAB; TRIAL
AB OBJECTIVES: Infliximab (IFX) is successfully used in the treatment of inflammatory bowel diseases but some patients generate antibodies to IFX (ATI) jeopardizing the pharmacokinetics of the drug. Little is known about the factors influencing ATI formation and whether or not this immune reaction is permanent. Our aim was to investigate the kinetics of ATI formation and drug levels in relation to inflammatory markers and the clinical evolution of the patients.
   METHODS: IFX trough and ATI levels were measured retrospectively in 1,232 consecutive serum samples of 90 (64 Crohn's disease and 26 ulcerative colitis) patients, 57 with previously detected and 33 without antibodies with a new homogenous mobility shift assay.
   RESULTS: Testing with new assay confirmed ATI in 53/90 patients (59%) and 37/90 patients (41%) were ATI negative. In 15/53 patients (28%), ATI disappeared over time whereas in 38/53 patients (72%) ATI persisted. The 26/38 (68%) patients with sustained ATI needed to discontinue IFX treatment compared with 2/15 (13%) patients with transient ATI (relative risk 5.1; 95% confidence interval 1.4-19.0; P=0.0005). An IFX trough level at week 14<2.2 mu g/ml predicted IFX discontinuation due to persistent loss of response (LOR) or hypersensitivity reactions with 74% specificity and 82% sensitivity (likelihood ratio 3.1; P=0.0026).
   CONCLUSIONS: ATI may be transient and do not always lead to a worse clinical outcome. Sustained high levels of ATI, however, lead to permanent LOR. Patients with low IFX trough levels at week 14 are at risk for ATI formation and IFX discontinuation. Therefore, we recommend to measure IFX trough levels at week 14 and at time of LOR. When undetectable or low, ATI should be determined and if positive followed up on consecutive time points to rule out sustained ATI.
C1 [Vande Casteele, Niels; Gils, Ann] Katholieke Univ Leuven, Lab Therapeut & Diagnost Antibodies, Dept Pharmaceut & Pharmacol Sci, B-3000 Louvain, Belgium.
   [Singh, Sharat; Ohrmund, Linda; Hauenstein, Scott] Prometheus Labs, San Diego, CA USA.
   [Rutgeerts, Paul; Vermeire, Severine] Univ Hosp Leuven, Dept Gastroenterol, Louvain, Belgium.
C3 KU Leuven; Prometheus Laboratories Inc.; KU Leuven; University Hospital
   Leuven
RP Vande Casteele, N (通讯作者)，Katholieke Univ Leuven, Lab Therapeut & Diagnost Antibodies, Campus Gasthuisberg O&N2,Box 824,Herestr 49, B-3000 Louvain, Belgium.
EM niels.vandecasteele@pharm.kuleuven.be
OI Vermeire, Severine/0000-0001-9942-3019; Vande Casteele,
   Niels/0000-0003-0854-0274
FU Prometheus Laboratories, San Diego, CA, USA; UCB; Centocor; Merck;
   Abbott; MSD
FX The design and conduct of the study, data analysis, and manuscript
   writing was performed independently by the authors. All authors had
   access to the data and decided to jointly submit the manuscript. IFX and
   antibody to IFX levels were analyzed by Prometheus Laboratories, San
   Diego, CA, USA that also provided additional research support funding.;
   N.V.C. has no conflict of interests. A.G. has served as a speaker for
   Pfizer and MSD. S.S., L.O., and S.H. are employers of Prometheus
   Laboratories. P. R. has served as a speaker and a consultant for
   Centocor, Merck, and Abbott, and has received research funding from UCB,
   Centocor, Merck, and Abbott. S.V. has served as a speaker for UCB,
   Abbott, MSD, Ferring, Centocor, and Chiesi, and has received research
   funding from Abbott, Centocor, MSD, and UCB.
CR Afif W, 2010, AM J GASTROENTEROL, V105, P1133, DOI 10.1038/ajg.2010.9
   Allez M, 2010, J CROHNS COLITIS, V4, P355, DOI 10.1016/j.crohns.2010.04.004
   Baert F, 2003, NEW ENGL J MED, V348, P601, DOI 10.1056/NEJMoa020888
   Bartelds GM, 2010, ANN RHEUM DIS, V69, P817, DOI 10.1136/ard.2009.112847
   Bartelds GM, 2011, JAMA-J AM MED ASSOC, V305, P1460, DOI 10.1001/jama.2011.406
   Ben-Horin S, 2011, GUT, V60, P41, DOI 10.1136/gut.2009.201533
   Casteele NV, 2012, ALIMENT PHARM THER, V36, P765, DOI 10.1111/apt.12030
   Casteele NV, 2012, GUT, V61, P321, DOI 10.1136/gut.2010.236869
   Colombel JF, 2011, GASTROENTEROLOGY, V141, P1194, DOI 10.1053/j.gastro.2011.06.054
   Cornillie F, 2011, AM J GASTROENTEROL, V106, pS462, DOI 10.14309/00000434-201110002-01226
   De Groot AS, 2008, BLOOD, V112, P3303, DOI 10.1182/blood-2008-02-138073
   Ducourau E, 2011, ARTHRITIS RES THER, V13, DOI 10.1186/ar3386
   Gottlieb AB, 2003, J AM ACAD DERMATOL, V48, P68, DOI 10.1067/mjd.2003.10
   Hanauer SB, 2002, LANCET, V359, P1541, DOI 10.1016/S0140-6736(02)08512-4
   Hanauer SB, 2004, CLIN GASTROENTEROL H, V2, P542, DOI 10.1016/S1542-3565(04)00238-1
   Karmiris K, 2009, GASTROENTEROLOGY, V137, P1628, DOI 10.1053/j.gastro.2009.07.062
   Katz L, 2012, INFLAMM BOWEL DIS, V18, P2026, DOI 10.1002/ibd.22902
   Maser EA, 2006, CLIN GASTROENTEROL H, V4, P1248, DOI 10.1016/j.cgh.2006.06.025
   Nanda KS, 2013, AM J GASTROENTEROL, V108, P40, DOI 10.1038/ajg.2012.363
   Ordás I, 2012, CLIN PHARMACOL THER, V91, P635, DOI 10.1038/clpt.2011.328
   Pariente B, 2012, INFLAMM BOWEL DIS, V18, P1199, DOI 10.1002/ibd.21839
   Rutgeerts P, 2005, NEW ENGL J MED, V353, P2462, DOI 10.1056/NEJMoa050516
   Sands BE, 2004, NEW ENGL J MED, V350, P876, DOI 10.1056/NEJMoa030815
   Seow CH, 2010, GUT, V59, P49, DOI 10.1136/gut.2009.183095
   Steenholdt C, 2012, INFLAMM BOWEL DIS, V18, P2209, DOI 10.1002/ibd.22910
   Vande Casteele N, 2011, Aliment Pharmacol Ther, V34, P401, DOI 10.1111/j.1365-2036.2011.04726.x
   Vermeire S, 2007, GUT, V56, P1226, DOI 10.1136/gut.2006.099978
   Wang SL, 2012, J IMMUNOL METHODS, V382, P177, DOI 10.1016/j.jim.2012.06.002
   Wolbink GJ, 2006, ARTHRITIS RHEUM-US, V54, P711, DOI 10.1002/art.21671
NR 29
TC 283
Z9 288
U1 0
U2 13
PU NATURE PUBLISHING GROUP
PI NEW YORK
PA 75 VARICK ST, 9TH FLR, NEW YORK, NY 10013-1917 USA
SN 0002-9270
EI 1572-0241
J9 AM J GASTROENTEROL
JI Am. J. Gastroenterol.
PD JUN
PY 2013
VL 108
IS 6
BP 962
EP 971
DI 10.1038/ajg.2013.12
PG 10
WC Gastroenterology & Hepatology
WE Science Citation Index Expanded (SCI-EXPANDED)
SC Gastroenterology & Hepatology
GA 176KY
UT WOS:000321304400015
PM 23419382
HC Y
HP N
DA 2024-01-22
ER

PT J
AU Giannoni, M
   Rizzetto, G
   Sapigni, C
   Paolinelli, M
   Tagliati, C
   Diotallevi, F
   Campanati, A
   Mandolesi, A
   Pepi, L
   Offidani, A
AF Giannoni, Melania
   Rizzetto, Giulio
   Sapigni, Claudia
   Paolinelli, Matteo
   Tagliati, Corrado
   Diotallevi, Federico
   Campanati, Anna
   Mandolesi, Alessandra
   Pepi, Laura
   Offidani, Annamaria
TI Bullous Sweet's syndrome in a patient with ulcerative colitis: a rare
   case report
SO ACTA DERMATOVENEROLOGICA ALPINA PANNONICA ET ADRIATICA
LA English
DT Article
DE Bullous Sweet's syndrome; Crohn's disease; ulcerative colitis
AB Bullous Sweet's syndrome is an uncommon clinical presentation of classical Sweet's syndrome, often associated with various kinds of tumors, infections, and active inflammatory bowel diseases (IBDs), namely Crohn's disease and ulcerative colitis. Only a few cases of bullous Sweet's syndrome associated with ulcerative colitis are described in the literature. We report a case of a 62-year-old female patient with acute exacerbation of ulcerative colitis associated with infiltrating purple-erythematous skin plaques, which were partly vesicular, and oral ulcerative stomatitis. Biopsy was consistent with bullous Sweet's syndrome. Treatment with betamethasone sodium phosphate, starting at 5.5 mg, followed by gradual dose tapering for 12 weeks, resulted in improvement of the ulcerative colitis and disappearance of the cutaneous lesions. Bullous Sweet's syndrome most commonly occurs in the setting of hematologic malignancies, suggesting that physicians should perform long-term screening for early diagnosis of hematological and solid malignancies.
C1 [Giannoni, Melania; Rizzetto, Giulio; Sapigni, Claudia; Paolinelli, Matteo; Tagliati, Corrado; Diotallevi, Federico; Campanati, Anna; Offidani, Annamaria] Polytech Marche Univ, Dept Clin & Mol Sci, Dermatol Clin, Ancona, Italy.
   [Mandolesi, Alessandra; Pepi, Laura] Polytech Marche Univ, Anatomopathol Inst, Dept Expt & Clin Med, Ancona, Italy.
C3 Marche Polytechnic University; Marche Polytechnic University
RP Diotallevi, F (通讯作者)，Polytech Marche Univ, Dept Clin & Mol Sci, Dermatol Clin, Ancona, Italy.
EM federico.diotallevi@hotmail.it
RI Campanati, Anna/AAD-9584-2022
OI Tagliati, Corrado/0000-0002-4630-1090
CR Ali M, 2008, CAN J GASTROENTEROL, V22, P296, DOI 10.1155/2008/960585
   Campanati A, 2014, MUCOCUTANEOUS PARANE, P2327
   Cohen PR, 2007, ORPHANET J RARE DIS, V2, DOI 10.1186/1750-1172-2-34
   Endo Y, 2011, CASE REP DERMATOL, V3, P259, DOI 10.1159/000334833
   Esposito I, 2019, J EUR ACAD DERMATOL, V33, pE380, DOI 10.1111/jdv.15674
   Greuter T, 2017, CLIN REV ALLERG IMMU, V53, P413, DOI 10.1007/s12016-017-8617-4
   Marzano AV, 2013, CLIN REV ALLERG IMMU, V45, P202, DOI 10.1007/s12016-012-8351-x
   Nasa Mukesh, 2019, J Assoc Physicians India, V67, P84
   Raza S, 2013, INT J ONCOL, V42, P1516, DOI 10.3892/ijo.2013.1874
   Wells MM, 2013, CAN J GASTROENTEROL, V27, P124, DOI 10.1155/2013/848316
NR 10
TC 5
Z9 5
U1 2
U2 3
PU DERMATOVENEROLOGICAL SOC SLOVENIA
PI LJUBLJANA
PA DERMATOLOSKA KLINIKA, ZALOSKA 2, LJUBLJANA, 1525, SLOVENIA
SN 1318-4458
EI 1581-2979
J9 ACTA DERMATOVEN ALP
JI Acta Dermatovenerol. Alp. Pannonica Adriat.
PY 2020
VL 29
IS 3
BP 153
EP 155
DI 10.15570/actaapa.2020.31
PG 3
WC Dermatology
WE Emerging Sources Citation Index (ESCI)
SC Dermatology
GA NY3LS
UT WOS:000576296100010
PM 32975303
OA Bronze
DA 2024-01-22
ER

PT J
AU Schreiber-Dietrich, D
   Chiorean, L
   Cui, XW
   Braden, B
   Kucharzik, T
   Jüngert, J
   Kosiak, W
   Stenzel, M
   Dietrich, CF
AF Schreiber-Dietrich, Dagmar
   Chiorean, Liliana
   Cui, Xin-Wu
   Braden, Barbara
   Kucharzik, Torsten
   Juengert, Joerg
   Kosiak, Wojciech
   Stenzel, Martin
   Dietrich, Christoph F.
TI Particularities of Crohn's disease in pediatric patients: current status
   and perspectives regarding imaging modalities
SO EXPERT REVIEW OF GASTROENTEROLOGY & HEPATOLOGY
LA English
DT Review
DE children; computed tomography; Crohn's disease; guidelines; inflammatory
   bowel disease; MRI; pediatric; ulcerative colitis; ultrasonography
ID INFLAMMATORY-BOWEL-DISEASE; CONTRAST-ENHANCED ULTRASOUND; EVIDENCE-BASED
   CONSENSUS; WIRELESS CAPSULE ENDOSCOPY; MESENTERIC-ARTERY FLOW;
   ULCERATIVE-COLITIS; MR ENTEROGRAPHY; POWER-DOPPLER;
   GASTROINTESTINAL-TRACT; EFSUMB GUIDELINES
AB A consensus on the best imaging modality evaluating inflammatory bowel disease in the pediatric population is lacking and it is often unclear which modality to choose in specific clinical circumstances. Children with inflammatory bowel disease are exposed to ionizing radiation from multiple imaging studies performed at initial diagnosis, throughout treatment and during the follow-up period. This paper discusses the value of different imaging techniques in pediatric patients with inflammatory bowel disease and gives a review of the literature. In addition, particular features of inflammatory bowel disease in children including the predilection of affected segments in the gastrointestinal tract are highlighted. Based on current literature knowledge, we encourage an integrative approach to the interpretation of clinical and imaging data for diagnosis and follow-up in daily clinical settings.
C1 [Schreiber-Dietrich, Dagmar; Chiorean, Liliana; Cui, Xin-Wu; Dietrich, Christoph F.] Caritas Krankenhaus, Dept Med, D-97980 Bad Mergentheim, Germany.
   [Chiorean, Liliana] Clin Cevennes, Dept Imagerie Med, F-07100 Annonay, France.
   [Cui, Xin-Wu] Zhengzhou Univ, Affiliated Hosp 1, Sino German Res Ctr Ultrasound Med, Zhengzhou, Peoples R China.
   [Braden, Barbara] Oxford Univ Hosp, Translat Gastroenterol Unit, Oxford OX3 9DU, England.
   [Kucharzik, Torsten] Klinikum Luneburg, Dept Gastroenterol, Luneburg, Germany.
   [Juengert, Joerg] Univ Erlangen Nurnberg, Dept Pediat, Erlangen, Germany.
   [Kosiak, Wojciech] Med Univ Gdansk, Dept Pediat Hematol & Oncol, Gdansk, Poland.
   [Stenzel, Martin] Univ Freiburg Klinikum, Inst Diagnost & Intervent Radiol, Freiburg, Germany.
C3 Caritas Hospital Bad Mergentheim; Zhengzhou University; University of
   Erlangen Nuremberg; Fahrenheit Universities; Medical University Gdansk;
   University of Freiburg
RP Dietrich, CF (通讯作者)，Caritas Krankenhaus, Dept Med, Uhlandstr 7, D-97980 Bad Mergentheim, Germany.
EM Christoph.dietrich@ckbm.de
RI Braden, Barbara/AAH-8693-2021; Kosiak, Wojciech/T-2972-2018; Dietrich,
   Christoph/AAB-7514-2020; Braden, Barbara/AAI-7869-2020; Dietrich,
   Christoph F./AFQ-4722-2022; Cui, Xin-Wu/H-2140-2015
OI Kosiak, Wojciech/0000-0001-6721-1601; Braden,
   Barbara/0000-0002-8534-6873; Dietrich, Christoph F./0000-0001-6015-6347;
   Cui, Xin-Wu/0000-0003-3890-6660
FU Bad Mergentheim Leberzentrum e.V
FX Xin-Wu Cui was supported by Bad Mergentheim Leberzentrum e.V. The
   authors have no other relevant affiliations or financial involvement
   with any organization or entity with a financial interest in or
   financial conflict with the subject matter or materials discussed in the
   manuscript apart from those disclosed.
CR Adamek HE, 2010, INTERNIST, V51, P722, DOI 10.1007/s00108-009-2566-9
   Alison M, 2007, PEDIATR RADIOL, V37, P1071, DOI 10.1007/s00247-007-0559-1
   Allgayer H, 2011, MED ULTRASON, V13, P302
   ALVAREZ D, 1993, DIGEST DIS SCI, V38, P1175, DOI 10.1007/BF01296064
   Andres PG, 1999, GASTROENTEROL CLIN N, V28, P255, DOI 10.1016/S0889-8553(05)70056-X
   ANGERSON WJ, 1993, GUT, V34, P1531, DOI 10.1136/gut.34.11.1531
   [Anonymous], 2010, Ultraschall Med, V31, P87
   [Anonymous], 2007, J PEDIAT GASTROENTER
   Ardizzone S, 2007, DIGEST LIVER DIS, V39, P970, DOI 10.1016/j.dld.2007.07.155
   Baldassano RN, 1999, GASTROENTEROL CLIN N, V28, P445, DOI 10.1016/S0889-8553(05)70064-9
   Bamber J, 2013, ULTRASCHALL MED, V34, P169, DOI 10.1055/s-0033-1335205
   Barreiros AP, 2009, Z GASTROENTEROL, V47, P731, DOI 10.1055/s-0028-1109261
   Barreiros AP, 2008, SCAND J GASTROENTERO, V43, P1224, DOI 10.1080/00365520802158606
   Barreiros AP, 2010, SCAND J GASTROENTERO, V45, P764, DOI 10.3109/00365521003628343
   Baumgart DC, 2007, LANCET, V369, P1641, DOI 10.1016/S0140-6736(07)60751-X
   Bender GN, 1996, INVEST RADIOL, V31, P43, DOI 10.1097/00004424-199601000-00007
   Biancone L, 2008, J CROHNS COLITIS, V2, P63, DOI 10.1016/j.crohns.2007.12.001
   Bourreille A, 2009, ENDOSCOPY, V41, P618, DOI 10.1055/s-0029-1214790
   Bousvaros A, 2006, INFLAMM BOWEL DIS, V12, P885, DOI 10.1097/01.mib.0000228358.25364.8b
   Bremner AR, 2006, PEDIATR RADIOL, V36, P947, DOI 10.1007/s00247-006-0245-8
   Brenner DJ, 2008, GUT, V57, P1489, DOI 10.1136/gut.2008.156265
   Britton I, 1998, CLIN RADIOL, V53, P599, DOI 10.1016/S0009-9260(98)80153-0
   Canani RB, 2006, J PEDIATR GASTR NUTR, V42, P9, DOI 10.1097/01.mpg.0000187818.76954.9a
   Castiglione F, 2004, AM J GASTROENTEROL, V99, P1977, DOI 10.1111/j.1572-0241.2004.40267.x
   Chalian M, 2011, AM J ROENTGENOL, V196, pW810, DOI 10.2214/AJR.10.5474
   Chiorean L, 2015, WORLD J GASTROENTERO, V21, P5231, DOI 10.3748/wjg.v21.i17.5231
   Chiorean L, 2014, MED ULTRASON, V16, P319
   Chouraki V, 2011, ALIMENT PHARM THER, V33, P1133, DOI 10.1111/j.1365-2036.2011.04628.x
   Civitelli F, 2014, J PEDIATR-US, V165, P78, DOI 10.1016/j.jpeds.2014.02.055
   Claudon M, 2013, ULTRASOUND MED BIOL, V39, P187, DOI 10.1016/j.ultrasmedbio.2012.09.002
   Cohen SA, 2008, J PEDIATR GASTR NUTR, V47, P31, DOI 10.1097/MPG.0b013e318160df85
   Cosgrove D, 2013, ULTRASCHALL MED, V34, P238, DOI 10.1055/s-0033-1335375
   Cuffari C, 2005, INFLAMM BOWEL DIS, V11, P696, DOI 10.1097/01.MIB.0000166933.74477.69
   Cuffari C, 2002, GASTROENTEROL CLIN N, V31, P275, DOI 10.1016/S0889-8553(01)00017-6
   Cui XW, 2013, WORLD J GASTROENTERO, V19, P6329, DOI 10.3748/wjg.v19.i38.6329
   Cui XW, 2013, WORLD J GASTROENTERO, V19, P4850, DOI 10.3748/wjg.v19.i30.4850
   Dambha F, 2014, BEST PRACT RES CL GA, V28, P421, DOI 10.1016/j.bpg.2014.04.010
   Danse EM, 1997, ACTA CHIR BELG, V97, P173
   Delgado MS, 1997, REV ESP ENFERM DIG, V89, P681
   Desmond AN, 2008, GUT, V57, P1524, DOI 10.1136/gut.2008.151415
   Di Mizio R, 2004, ABDOM IMAGING, V29, P23, DOI 10.1007/s00261-003-0087-x
   Diefenbach KA, 2006, WORLD J GASTROENTERO, V12, P3204, DOI 10.3748/wjg.v12.i20.3204
   Dietrich CE, 2007, EUR J RADIOL, V64, P202, DOI 10.1016/j.ejrad.2007.06.034
   Dietrich CF, 2008, Z GASTROENTEROL, V46, P625, DOI 10.1055/s-2008-1027518
   Dietrich CF, 2014, ULTRASCHALL MED, V35, P400, DOI 10.1055/s-0034-1385154
   Dietrich CF, 2014, EUR J RADIOL, V83, P405, DOI 10.1016/j.ejrad.2013.03.023
   Dietrich CF, 2014, EUR J RADIOL, V83, P403, DOI 10.1016/j.ejrad.2013.02.028
   Dietrich CF, 2013, DEUT MED WOCHENSCHR, V138, P1001, DOI 10.1055/s-0032-1333027
   Dietrich CF, 2012, ULTRASCHALL MED, V33, P344, DOI 10.1055/s-0032-1313026
   Dietrich CF, 2012, ULTRASCHALL MED, V33, pS39, DOI 10.1055/s-0032-1312895
   Dietrich CF, 2012, Z GASTROENTEROL, V50, P557, DOI 10.1055/s-0032-1312742
   Dietrich CF, 2012, Z GASTROENTEROL, V50, P555, DOI 10.1055/s-0032-1312772
   Dietrich CF, 2009, DIGEST DIS, V27, P482, DOI 10.1159/000233287
   Dietrich CF, 1998, Z GASTROENTEROL, V36, P955
   Dietrich CF, 2001, ULTRASCHALL MED, V22, P247, DOI 10.1055/s-2001-18923
   Dietrich CF, 2000, DEUT MED WOCHENSCHR, V125, P755, DOI 10.1055/s-2007-1024491
   Dietrich CF, 2014, ULTRASONOGRAPHY SMAL
   Dietrich CF, 2011, LEHRATLAS INTERVENTI
   Dietrich CF, 2014, KOLOPROKTOLOGIE, V3, P4
   Dietrich CF, 2006, WORLD J GASTROENTERO, V12, P1397, DOI 10.3748/wjg.v12.i9.1397
   Dignass A, 2011, Z GASTROENTEROL, V49, P1276, DOI 10.1055/s-0031-1281666
   Dignass A, 2012, J CROHNS COLITIS, V6, P965, DOI 10.1016/j.crohns.2012.09.003
   Drews BH, 2009, EUR RADIOL, V19, P1379, DOI 10.1007/s00330-008-1290-5
   Duigenan S, 2012, AM J ROENTGENOL, V199, P907, DOI 10.2214/AJR.11.7966
   Ercole Elena, 2014, World J Gastrointest Pathophysiol, V5, P457, DOI 10.4291/wjgp.v5.i4.457
   Escher JC, 2005, J PEDIATR GASTR NUTR, V41, P1
   Essary B, 2007, PEDIATR RADIOL, V37, P201, DOI 10.1007/s00247-006-0372-2
   Esteban JM, 2001, EUR RADIOL, V11, P1423, DOI 10.1007/s003300000770
   Fraquelli M, 2005, RADIOLOGY, V236, P95, DOI 10.1148/radiol.2361040799
   Froehlich E, 2015, J ULTRAS MED, V34, P179, DOI 10.7863/ultra.34.2.179
   Furukawa A, 2004, RADIOGRAPHICS, V24, P689, DOI 10.1148/rg.243035120
   Gaca AM, 2008, PEDIATR RADIOL, V38, P285, DOI 10.1007/s00247-007-0702-z
   Giles E, 2013, ALIMENT PHARM THER, V37, P1121, DOI 10.1111/apt.12323
   Gottschalk U, 2010, Z GASTROENTEROL, V48, P1305, DOI 10.1055/s-0029-1245706
   Gottschalk U, 2009, Z GASTROENTEROL, V47, P682, DOI 10.1055/s-0028-1109402
   Guidi L, 2006, Eur Rev Med Pharmacol Sci, V10, P23
   Guimaraes LS, 2010, INFLAMM BOWEL DIS, V16, P226, DOI 10.1002/ibd.21025
   Gupta N, 2008, AM J GASTROENTEROL, V103, P2092, DOI 10.1111/j.1572-0241.2008.02000.x
   Heyne R, 2002, Z GASTROENTEROL, V40, P171, DOI 10.1055/s-2002-22325
   Hirche TO, 2004, INT J COLORECTAL DIS, V19, P586, DOI 10.1007/s00384-004-0598-0
   Hirche TO, 2002, SCAND J GASTROENTERO, V37, P1178, DOI 10.1080/003655202760373399
   Hörmann M, 2008, EUR J RADIOL, V68, P271, DOI 10.1016/j.ejrad.2008.07.019
   HOLDSTOCK G, 1984, DIGEST DIS SCI, V29, P731, DOI 10.1007/BF01312946
   Hollerweger A, 2006, ULTRASCHALL MED, V27, P234, DOI 10.1055/s-2006-926777
   Horsthuis K, 2008, RADIOLOGY, V247, P64, DOI 10.1148/radiol.2471070611
   Ishikawa D, 2011, BMC GASTROENTEROL, V11, DOI 10.1186/1471-230X-11-29
   Jevon Gareth P, 2010, Gastroenterol Hepatol (N Y), V6, P174
   Keljo DJ, 2009, INFLAMM BOWEL DIS, V15, P383, DOI 10.1002/ibd.20767
   Kim SC, 2004, GASTROENTEROLOGY, V126, P1550, DOI 10.1053/j.gastro.2004.03.022
   Koh DM, 2001, AM J ROENTGENOL, V177, P1325, DOI 10.2214/ajr.177.6.1771325
   Kohn A, 1999, INFLAMM BOWEL DIS, V5, P153, DOI 10.1097/00054725-199908000-00001
   Kratzer W, 2005, SCAND J GASTROENTERO, V40, P985, DOI 10.1080/00365520510015818
   Kugathasan S, 2003, J PEDIATR-US, V143, P525, DOI 10.1067/S0022-3476(03)00444-X
   Laghi A, 2003, GUT, V52, P393, DOI 10.1136/gut.52.3.393
   Lee SD, 2002, GASTROENTEROL CLIN N, V31, P119, DOI 10.1016/S0889-8553(01)00008-5
   Levine A, 2013, J PEDIAT GASTROENTER, V58, P795, DOI DOI 10.1097/MPG.0000000000000239
   Levine A, 2007, INFLAMM BOWEL DIS, V13, P1509, DOI 10.1002/ibd.20244
   Levine A, 2014, J PEDIATR GASTR NUTR, V58, P795, DOI 10.1097/MPG.0000000000000239
   Levine A, 2011, INFLAMM BOWEL DIS, V17, P1314, DOI 10.1002/ibd.21493
   Leyendecker JR, 2009, RADIOGRAPHICS, V29, P1827, DOI 10.1148/rg.296095510
   Loftus EV, 2004, GASTROENTEROLOGY, V126, P1504, DOI 10.1053/j.gastro.2004.01.063
   Ludwig D, 1999, AM J GASTROENTEROL, V94, P2942, DOI 10.1111/j.1572-0241.1999.01442.x
   Maccioni F, 2000, ABDOM IMAGING, V25, P219, DOI 10.1007/s002610000004
   Maccioni F, 2014, AM J ROENTGENOL, V203, pW533, DOI 10.2214/AJR.13.11792
   Maccioni F, 2012, EUR RADIOL, V22, P2465, DOI 10.1007/s00330-012-2482-6
   Maconi G, 2003, AM J GASTROENTEROL, V98, P1545, DOI 10.1016/S0002-9270(03)00303-4
   Maconi G, 2013, INFLAMM BOWEL DIS, V19, P2737, DOI 10.1097/01.MIB.0000436274.95722.e5
   Mamula P, 2003, GASTROENTEROL CLIN N, V32, P967, DOI 10.1016/S0889-8553(03)00046-3
   Mann EH, 2008, SEMIN ROENTGENOL, V43, P29, DOI 10.1053/j.ro.2007.08.005
   MARKOWITZ J, 1993, J PEDIATR GASTR NUTR, V16, P373, DOI 10.1097/00005176-199305000-00005
   Martínez MJ, 2009, ABDOM IMAGING, V34, P141, DOI 10.1007/s00261-008-9365-y
   Meckler U, 2004, SONOGRAPHISCHE DIFFE
   Meinzer U, 2005, INFLAMM BOWEL DIS, V11, P639, DOI 10.1097/01.MIB.0000165114.10687.bf
   Mentzel HJ, 2014, WORLD J GASTROENTERO, V20, P1180, DOI 10.3748/wjg.v20.i5.1180
   Mollard BJ, 2015, RADIOLOGY, V274, P29, DOI 10.1148/radiol.14122449
   Morani AC, 2015, AM J ROENTGENOL, V204, P1269, DOI 10.2214/AJR.14.13359
   Moy L, 2007, J PEDIATR GASTR NUTR, V44, P516, DOI 10.1097/MPG.0b013e3180335548
   Murch SH, 2004, J PEDIATR GASTR NUTR, V39, pS647, DOI 10.1097/00005176-200406002-00011
   Neubauer H, 2013, PEDIATR RADIOL, V43, P103, DOI 10.1007/s00247-012-2492-1
   Neye H, 2004, DIGEST DIS, V22, P67, DOI 10.1159/000078737
   Nuernberg D, 2008, Z GASTROENTEROL, V46, P355, DOI 10.1055/s-2007-963485
   Nylund K, 2010, ULTRASOUND Q, V26, P3, DOI 10.1097/RUQ.0b013e3181ce0929
   Ouahed J, 2013, J PEDIAT-BRAZIL, V89, P204, DOI [10.1016/j.jped.2013.0.011, 10.1016/j.jped.2013.03.011]
   Palmer L, 2009, AM J GASTROENTEROL, V104, P2816, DOI 10.1038/ajg.2009.480
   Panes J, 2013, J CROHNS COLITIS, V7, P556, DOI 10.1016/j.crohns.2013.02.020
   Paolantonio P, 2009, EUR J RADIOL, V69, P418, DOI 10.1016/j.ejrad.2008.11.023
   Parente F, 2004, GUT, V53, P1652, DOI 10.1136/gut.2004.041038
   Piekkala M, 2012, ACTA PAEDIATR, V101, P631, DOI 10.1111/j.1651-2227.2012.02607.x
   Piscaglia F, 2012, ULTRASCHALL MED, V33, P33, DOI 10.1055/s-0031-1281676
   Present DH, 2002, INFLAMM BOWEL DIS, V8, P227, DOI 10.1097/00054725-200205000-00013
   PRICE AB, 1978, J CLIN PATHOL, V31, P567, DOI 10.1136/jcp.31.6.567
   Rapaccini GL, 2004, SCAND J GASTROENTERO, V39, P188, DOI 10.1080/00365520310008223
   Rigazio C, 2009, SCAND J GASTROENTERO, V44, P585, DOI 10.1080/00365520802705992
   Ripollés T, 2013, EUR J RADIOL, V82, pE525, DOI 10.1016/j.ejrad.2013.05.043
   Ripollés T, 2013, J CROHNS COLITIS, V7, P120, DOI 10.1016/j.crohns.2012.03.002
   Robotti D, 2004, ABDOM IMAGING, V29, P648, DOI 10.1007/s00261-003-0157-0
   Roche B, 2001, EUR RADIOL, V11, P1165, DOI 10.1007/s003300000702
   Ruess L, 2000, AM J ROENTGENOL, V175, P79, DOI 10.2214/ajr.175.1.1750079
   Sandhu BK, 2010, J PEDIATR GASTR NUTR, V50, pS1, DOI 10.1097/MPG.0b013e3181c92c53
   Sanka S, 2012, J CROHNS COLITIS, V6, P550, DOI 10.1016/j.crohns.2011.10.014
   Sarrazin J, 1996, RADIOGRAPHICS, V16, P499, DOI 10.1148/radiographics.16.3.8897619
   Sauer CG, 2011, INFLAMM BOWEL DIS, V17, P2326, DOI 10.1002/ibd.21626
   Schlottmann K, 2005, EUR J GASTROEN HEPAT, V17, P263, DOI 10.1097/00042737-200503000-00003
   Scholbach T, 2004, J PEDIATR GASTR NUTR, V39, P524, DOI 10.1097/00005176-200411000-00014
   Schreiber-Dietrich DG, 2014, Z GASTROENTEROL, V52, P1178, DOI 10.1055/s-0034-1366766
   Schreyer AG, 2010, ROFO-FORTSCHR RONTG, V182, P116, DOI 10.1055/s-0028-1109837
   Scotiniotis I, 1999, GASTROENTEROL CLIN N, V28, P391, DOI 10.1016/S0889-8553(05)70062-5
   Serra C, 2007, EUR J RADIOL, V62, P114, DOI 10.1016/j.ejrad.2006.11.027
   SHEEHAN AL, 1992, BRIT J SURG, V79, P955, DOI 10.1002/bjs.1800790934
   Spalinger J, 2000, RADIOLOGY, V217, P787, DOI 10.1148/radiology.217.3.r00dc19787
   Spinelli A, 2012, CURR DRUG TARGETS, V13, P1287, DOI 10.2174/138945012802429723
   Stange EF, 2008, J CROHNS COLITIS, V2, P1, DOI 10.1016/j.crohns.2007.11.001
   Stuart S, 2011, POSTGRAD MED J, V87, P288, DOI 10.1136/pgmj.2010.106641
   Sturm EJC, 2004, EUR RADIOL, V14, P778, DOI 10.1007/s00330-003-2204-1
   Tekkis PP, 2005, COLORECTAL DIS, V7, P218, DOI 10.1111/j.1463-1318.2005.00800.x
   Thomson M, 2007, J PEDIATR GASTR NUTR, V44, P192, DOI 10.1097/01.mpg.0000252196.91707.ff
   Turetschek K, 2002, J COMPUT ASSIST TOMO, V26, P488, DOI 10.1097/00004728-200207000-00002
   Van Assche G, 2010, J CROHNS COLITIS, V4, P63, DOI 10.1016/j.crohns.2009.09.009
   Van Assche G, 2010, J CROHNS COLITIS, V4, P7, DOI 10.1016/j.crohns.2009.12.003
   van Oostayen JA, 1998, NETH J MED, V53, pS3, DOI 10.1016/S0300-2977(98)00116-8
   VANOOSTAYEN JA, 1994, RADIOLOGY, V193, P551, DOI 10.1148/radiology.193.2.7972778
   Vernier-Massouille G, 2008, GASTROENTEROLOGY, V135, P1106, DOI 10.1053/j.gastro.2008.06.079
   WILLIAMS CB, 1994, BAILLIERE CLIN GASTR, V8, P121, DOI 10.1016/S0950-3528(06)80022-9
   Wold PB, 2003, RADIOLOGY, V229, P275, DOI 10.1148/radiol.2291020877
NR 164
TC 18
Z9 18
U1 1
U2 4
PU TAYLOR & FRANCIS LTD
PI ABINGDON
PA 2-4 PARK SQUARE, MILTON PARK, ABINGDON OR14 4RN, OXON, ENGLAND
SN 1747-4124
EI 1747-4132
J9 EXPERT REV GASTROENT
JI Expert Rev. Gastroenterol. Hepatol.
PY 2015
VL 9
IS 10
BP 1313
EP 1325
DI 10.1586/17474124.2015.1083420
PG 13
WC Gastroenterology & Hepatology
WE Science Citation Index Expanded (SCI-EXPANDED)
SC Gastroenterology & Hepatology
GA CR4SF
UT WOS:000361327700009
PM 26377445
DA 2024-01-22
ER

PT J
AU Xia, YL
   Chen, HW
   Xiao, HL
   Yang, J
   Li, ZB
   Wang, YC
   Yang, T
   Wang, BY
AF Xia, Yanli
   Chen, Hongwei
   Xiao, Hongli
   Yang, Jing
   Li, Zhibin
   Wang, Youchun
   Yang, Tian
   Wang, Baoyong
TI Immune regulation mechanism of vitamin D level and IL-17/IL-17R pathway
   in Crohn's disease
SO EXPERIMENTAL AND THERAPEUTIC MEDICINE
LA English
DT Article
DE vitamin D level; IL-17; Crohn's disease; rat model
ID D DEFICIENCY; MANAGEMENT; PHENOTYPES; THERAPY; CELLS; RISK; TH1
AB Immune regulation mechanism of vitamin D level and interleukin (IL)-17/IL-17 receptor (IL-17R) pathway in Crohn's disease was studied. Of 40 clean mature healthy rats, 10 rats were used as control group based on random number table, the remaining 30 rats to establish Crohn's disease rat models. After successful modeling, 30 rats were divided into model group, low-dose group and high-dose group with random number table. On the 1st day after modeling, rats in low-dose group were given a single dose of 1,750 IU of vitamin D, and rats in high-dose group a single dose of 7,500 IU of vitamin D. Changes in the condition of rats after modeling were observed and scored. Enzyme-linked immunosorbent assay was used for detecting IL-12, IL-17 and CXCL11 levels, western blotting for detecting IL-17R level, and flow cytometry for detecting Th1 cell and Th17 cell levels in the lamina propria of colon mucosa. Disease activity index scores were significantly lower in low-dose group and high-dose group of rats than those in model group (P<0.05). Those were significantly lower in high-dose group of rats than those in low-dose group (P<0.05). IL-17 and IL-17R levels were significantly lower in high-dose group of rats than those in low-dose group (P<0.05). Th1 cell level was significantly higher in high-dose group of rats than that in low-dose group (P<0.05), but Th17 cell level was lower than that in low-dose group (P<0.05). IL-12 levels were significantly higher in model group, low-dose group and highdose group of rats than those in control group (P<0.05). CXCL11 levels were significantly lower in model group, low-dose group and high-dose group of rats than those in control group (P<0.05). Vitamin D can effectively treat Crohn's disease, which may improve the chemotaxis and differentiation of Th1 cells by inhibiting IL-17/IL-17R pathway, thereby improving immune function and reducing the severity of disease.
C1 [Xia, Yanli; Chen, Hongwei; Xiao, Hongli; Yang, Jing; Li, Zhibin; Wang, Youchun; Yang, Tian; Wang, Baoyong] Zhengzhou Univ, Dept Gastroenterol, Luoyang Cent Hosp, 288 Zhongzhouzhong Rd, Luoyang 471000, Henan, Peoples R China.
C3 Zhengzhou University
RP Wang, BY (通讯作者)，Zhengzhou Univ, Dept Gastroenterol, Luoyang Cent Hosp, 288 Zhongzhouzhong Rd, Luoyang 471000, Henan, Peoples R China.
EM wwy4rf@163.com
RI zhan, xiao/JEZ-3810-2023; Wang, Guang/JFS-8374-2023; yang,
   qing/JBR-8440-2023
CR Ananthakrishnan AN, 2014, AM J GASTROENTEROL, V109, P395, DOI 10.1038/ajg.2013.464
   Brand S, 2009, GUT, V58, P1152, DOI 10.1136/gut.2008.163667
   Cantorna MT, 2015, NUTRIENTS, V7, P3011, DOI 10.3390/nu7043011
   Chen K, 2016, CELL HOST MICROBE, V20, P596, DOI 10.1016/j.chom.2016.10.003
   Chuang LS, 2016, GASTROENTEROLOGY, V151, P710, DOI 10.1053/j.gastro.2016.06.045
   Cleynen I, 2016, LANCET, V387, P156, DOI 10.1016/S0140-6736(15)00465-1
   De Cruz P, 2015, LANCET, V385, P1406, DOI 10.1016/S0140-6736(14)61908-5
   Del Pinto R, 2015, INFLAMM BOWEL DIS, V21, P2708, DOI 10.1097/MIB.0000000000000546
   Dyring-Andersen B, 2015, SCAND J IMMUNOL, V82, P84, DOI 10.1111/sji.12304
   Feagan BG, 2016, NEW ENGL J MED, V375, P1946, DOI 10.1056/NEJMoa1602773
   Gevers D, 2014, CELL HOST MICROBE, V15, P382, DOI 10.1016/j.chom.2014.02.005
   Gharib H, 2016, ENDOCR PRACT, V22, P1, DOI 10.4158/EP161208.GL
   Gomollon F, 2017, J CROHNS COLITIS, V11, P3, DOI 10.1093/ecco-jcc/jjw168
   Kim J, 2016, J INVEST DERMATOL, V136, P2173, DOI 10.1016/j.jid.2016.04.032
   Liu ZT, 2016, J TRANSL MED, V14, DOI 10.1186/s12967-016-1064-9
   Marchant A, 2001, AM J RESP CELL MOL, V24, P187, DOI 10.1165/ajrcmb.24.2.4274
   Maxwell JR, 2015, IMMUNITY, V43, P739, DOI 10.1016/j.immuni.2015.08.019
   Monin L, 2017, J IMMUNOL, V198, P767, DOI 10.4049/jimmunol.1601551
   Monteleone G, 2015, NEW ENGL J MED, V372, P1104, DOI 10.1056/NEJMoa1407250
   Narula N, 2017, DIGEST DIS SCI, V62, P448, DOI 10.1007/s10620-016-4396-7
   Raftery T, 2015, UNITED EUR GASTROENT, V3, P294, DOI 10.1177/2050640615572176
   Sadeghian M, 2016, NUTRITION, V32, P505, DOI 10.1016/j.nut.2015.11.008
   Suibhne TN, 2012, J CROHNS COLITIS, V6, P182, DOI 10.1016/j.crohns.2011.08.002
NR 23
TC 4
Z9 5
U1 1
U2 3
PU SPANDIDOS PUBL LTD
PI ATHENS
PA POB 18179, ATHENS, 116 10, GREECE
SN 1792-0981
EI 1792-1015
J9 EXP THER MED
JI Exp. Ther. Med.
PD MAY
PY 2019
VL 17
IS 5
BP 3423
EP 3428
DI 10.3892/etm.2019.7389
PG 6
WC Medicine, Research & Experimental
WE Science Citation Index Expanded (SCI-EXPANDED)
SC Research & Experimental Medicine
GA HW8JL
UT WOS:000466935600020
PM 30988721
OA Green Published, Green Submitted, gold
DA 2024-01-22
ER

PT J
AU Gao, Q
   Meijer, MJW
   Schlüter, UG
   van Hogezand, RA
   van der Zon, JM
   van den Berg, M
   van Duijn, W
   Lamers, CBHW
   Verspaget, HW
AF Gao, Qiang
   Meijer, Martin J. W.
   Schlueter, Ulrike G.
   van Hogezand, Ruud A.
   van der Zon, Johanna M.
   van den Berg, Marlies
   van Duijn, Wim
   Lamers, Cornelis B. H. W.
   Verspaget, Hein W.
TI Infliximab treatment influences the serological expression of matrix
   metalloproteinase (MMP)-2 and -9 in Crohn's disease
SO INFLAMMATORY BOWEL DISEASES
LA English
DT Article
DE infliximab; Crohn's disease; matrix metalloproteinases
ID INFLAMMATORY-BOWEL-DISEASE; NECROSIS-FACTOR-ALPHA;
   FIBROBLAST-GROWTH-FACTOR; GELATINASE-B; CLINICAL-SIGNIFICANCE;
   RHEUMATOID-ARTHRITIS; EXTRACELLULAR-MATRIX; EXPERIMENTAL COLITIS;
   ANTIBODY INFLIXIMAB; ULCERATIVE-COLITIS
AB Background: Matrix metalloproteinases (MMPs) are actively involved in the pathogenesis of Crohn's disease (CD). We assessed the effect of the anti-tumnor necrosis factor-alpha (TNF-alpha) monoclonal antibody infliximab on the in vitro and in vivo expression of MMP-2 and MMP-9 in CD.
   Methods: Infliximab-treated fistulizing (n = 10) or active disease (n = 7) CD patients, from an in-house Study, and fistulizing CD patients (n = 42) and active CD patients (n = 24) from 2 placebo controlled studies were evaluated for serum MMP levels and clinical response. Biopsies were evaluated immunohistochemically for the MMPs. Whole blood cultures stimulated with lipopolysaccharide (LPS)/infliximab were evaluated for MMP mRNA and protein levels.
   Results: Serum MMP-2 levels in CD patients increased during follow-up, similarly in responders and nonresponders, by infliximab, Immunohistochemistry showed no clear MMP-2 change in biopsies. Serum MMP-9 levels, however, showed a consistent pattern of decrease in most CD patients, particularly in those responding, and MMP-9-positive polymorphonuclear leukocytes in biopsies also decreased by infliximab. LPS stimulation of whole blood increased the MMP-9 levels in plasma significantly in CD patients and controls, but infliximab had no effect on the secretion. Long-term LPS stimulation raised leukocyte MMP-9 mRNA levels 16-fold and infliximab inhibited this induction by 80%.
   Conclusions: Infliximab treatment increases MMP-2 and decreases MMP-9 in serum of patients with CD, the latter also in the intestine, which extends and confirms our previous ex vivo explants observations. However, these changes were not strictly associated with the response to treatment. The enhanced leukocyte MMP-9 expression in CD seems to be regulated by TNF-alpha.
C1 Leiden Univ, Med Ctr, Dept Gastroenterol & Hepatol, NL-2300 RC Leiden, Netherlands.
C3 Leiden University; Leiden University Medical Center (LUMC); Leiden
   University - Excl LUMC
RP Verspaget, HW (通讯作者)，Leiden Univ, Med Ctr, Dept Gastroenterol & Hepatol, POB 9600, NL-2300 RC Leiden, Netherlands.
EM H.W.Verspaget@lumc.nl
CR AGREN MS, 1994, BRIT J DERMATOL, V131, P634, DOI 10.1111/j.1365-2133.1994.tb04974.x
   Baert FJ, 1999, GASTROENTEROLOGY, V116, P22, DOI 10.1016/S0016-5085(99)70224-6
   BAILEY CJ, 1994, J CLIN PATHOL, V47, P113, DOI 10.1136/jcp.47.2.113
   Baugh MD, 1998, ANN NY ACAD SCI, V859, P249, DOI 10.1111/j.1749-6632.1998.tb11139.x
   Baugh MD, 1999, GASTROENTEROLOGY, V117, P814, DOI 10.1016/S0016-5085(99)70339-2
   Blam ME, 2001, AM J GASTROENTEROL, V96, P1977, DOI 10.1016/S0002-9270(01)02494-7
   Brennan FM, 1997, BRIT J RHEUMATOL, V36, P643
   Brinckerhoff CE, 2002, NAT REV MOL CELL BIO, V3, P207, DOI 10.1038/nrm763
   Caradonna L, 2000, AM J GASTROENTEROL, V95, P1495
   Caradonna L, 2000, J ENDOTOXIN RES, V6, P205, DOI 10.1177/09680519000060030101
   Castaneda FE, 2005, GASTROENTEROLOGY, V129, P1991, DOI 10.1053/j.gastro.2005.09.017
   CHOMCZYNSKI P, 1987, ANAL BIOCHEM, V162, P156, DOI 10.1006/abio.1987.9999
   Cornillie F, 2001, ALIMENT PHARM THERAP, V15, P463, DOI 10.1046/j.1365-2036.2001.00956.x
   Delclaux C, 1996, AM J RESP CELL MOL, V14, P288, DOI 10.1165/ajrcmb.14.3.8845180
   Gao Q, 2005, DIGEST LIVER DIS, V37, P584, DOI 10.1016/j.dld.2005.02.011
   Gao Q, 2004, ALIMENT PHARM THER, V20, P585, DOI 10.1111/j.1365-2036.2004.02126.x
   Garg P, 2006, J IMMUNOL, V177, P4103, DOI 10.4049/jimmunol.177.6.4103
   Goetzl EJ, 1996, J IMMUNOL, V156, P1
   Jackson C, 2002, CURR OPIN NEPHROL HY, V11, P295, DOI 10.1097/00041552-200205000-00005
   Keating GM, 2002, BIODRUGS, V16, P111, DOI 10.2165/00063030-200216020-00005
   Kirkegaard T, 2004, GUT, V53, P701, DOI 10.1136/gut.2003.017442
   Kuyvenhoven JP, 2003, THROMB HAEMOSTASIS, V89, P718, DOI 10.1055/s-0037-1613578
   Levi E, 1996, P NATL ACAD SCI USA, V93, P7069, DOI 10.1073/pnas.93.14.7069
   Matsuno K, 2003, J GASTROENTEROL, V38, P348, DOI 10.1007/s005350300062
   McCawley LJ, 2001, CURR OPIN CELL BIOL, V13, P534, DOI 10.1016/S0955-0674(00)00248-9
   Meijer MJ, 2007, INFLAMM BOWEL DIS, V13, P200, DOI 10.1002/ibd.20051
   Nagase H, 1999, J BIOL CHEM, V274, P21491, DOI 10.1074/jbc.274.31.21491
   Naito Yuji, 2005, Molecular Aspects of Medicine, V26, P379
   Ouellette AJ, 2001, INFLAMM BOWEL DIS, V7, P43, DOI 10.1097/00054725-200102000-00007
   Papadakis KA, 2000, GASTROENTEROLOGY, V119, P1148, DOI 10.1053/gast.2000.18160
   Parks WC, 1998, BIOL EXTRAC, P263
   Parsons SL, 1997, BRIT J SURG, V84, P160, DOI 10.1002/bjs.1800840206
   Pender SLF, 1998, J IMMUNOL, V160, P4098
   Pender SLF, 1997, J IMMUNOL, V158, P1582
   Present DH, 1999, NEW ENGL J MED, V340, P1398, DOI 10.1056/NEJM199905063401804
   Pugin J, 1999, AM J RESP CELL MOL, V20, P458, DOI 10.1165/ajrcmb.20.3.3311
   SALO T, 1994, LAB INVEST, V70, P176
   Sancéau J, 2002, J BIOL CHEM, V277, P35766, DOI 10.1074/jbc.M202959200
   Schuppan D, 2000, GUT, V47, P12, DOI 10.1136/gut.47.1.12
   Shankavaram UT, 1998, J LEUKOCYTE BIOL, V64, P221, DOI 10.1002/jlb.64.2.221
   Shapiro SD, 1998, CURR OPIN CELL BIOL, V10, P602, DOI 10.1016/S0955-0674(98)80035-5
   Shapiro SD, 1999, AM J RESP CELL MOL, V20, P1100, DOI 10.1165/ajrcmb.20.6.f151
   Stallmach A, 2000, GUT, V47, P415, DOI 10.1136/gut.47.3.415
   Stamenkovic I, 2003, J PATHOL, V200, P448, DOI 10.1002/path.1400
   Suzuki T, 2000, BLOOD, V96, P2584
   Targan SR, 1997, NEW ENGL J MED, V337, P1029, DOI 10.1056/NEJM199710093371502
   Van Balkom BPJ, 2002, ALIMENT PHARM THER, V16, P1101, DOI 10.1046/j.1365-2036.2002.01268.x
   Verspaget HW, 2001, ALIMENT PHARM THERAP, V15, P2041, DOI 10.1046/j.1365-2036.2001.01119.x
   Vincenti MP, 2000, METH MOL B, V151, P121, DOI 10.1385/1-59259-046-2:121
   von Lampe B, 2000, GUT, V47, P63, DOI 10.1136/gut.47.1.63
   Vu TH, 1998, BIOL EXTRAC, P115
   Wilson CL, 1999, SCIENCE, V286, P113, DOI 10.1126/science.286.5437.113
   Yu AE, 1998, BIOL EXTRAC, P85
NR 53
TC 38
Z9 40
U1 0
U2 1
PU OXFORD UNIV PRESS INC
PI CARY
PA JOURNALS DEPT, 2001 EVANS RD, CARY, NC 27513 USA
SN 1078-0998
EI 1536-4844
J9 INFLAMM BOWEL DIS
JI Inflamm. Bowel Dis.
PD JUN
PY 2007
VL 13
IS 6
BP 693
EP 702
DI 10.1002/ibd.20100
PG 10
WC Gastroenterology & Hepatology
WE Science Citation Index Expanded (SCI-EXPANDED)
SC Gastroenterology & Hepatology
GA 173SX
UT WOS:000246893900003
PM 17243139
OA Bronze
DA 2024-01-22
ER

PT J
AU Danielou, M
   Sarter, H
   Pariente, B
   Fumery, M
   Ley, D
   Mamona, C
   Barthoulot, M
   Charpentier, C
   Siproudhis, L
   Savoye, G
   Gower-Rousseau, C
AF Danielou, Marie
   Sarter, Helene
   Pariente, Benjamin
   Fumery, Mathurin
   Ley, Delphine
   Mamona, Christel
   Barthoulot, Mael
   Charpentier, Cloe
   Siproudhis, Laurent
   Savoye, Guillaume
   Gower-Rousseau, Corinne
CA EPIMAD Grp
TI Natural History of Perianal Fistulising Lesions in Patients With
   Elderly-onset Crohn's Disease: A Population-based Study
SO JOURNAL OF CROHNS & COLITIS
LA English
DT Article
DE Elderly-onset Crohn's disease; perianal disease; epidemiology; natural
   history; treatment
ID INFLAMMATORY-BOWEL-DISEASE; CLINICAL-COURSE; RISK; FISTULAS;
   EPIDEMIOLOGY; CLASSIFICATION; THIOPURINES; PROGNOSIS; CANCERS
AB Introduction: Most studies of elderly-onset Crohn's disease [CD; diagnosed in patients aged 60 or over] have described a mild course. However, data on the natural history of perianal fistulising CD [pfCD] in this population are scarce. In a population-based cohort study, we described the prevalence, natural history, and treatment of pfCD in patients with elderly-onset CD vs patients with paediatric-onset CD.
   Method: All patients diagnosed with CD at or after the age of 60 between 1988 and 2006, were included [n = 372]. Logistic regression, Cox models, and a nested case-control method were used to identify factors associated with pfCD.
   Results: A total of 34 elderly patients [9% of the 372] had pfCD at diagnosis. After a median follow-up of 6 years (interquartile range [IQR]: 3; 10), 59 patients [16%] had pfCD; the same prevalence [16%] was observed in paediatric-onset patients. At last follow-up, anal incontinence was more frequent in elderly patients with pfCD than in elderly patients without pfCD [22% vs 4%, respectively; p < 10(-4)]. Rectal CD at diagnosis was associated with pfCD: hazard ratio (95% confidence interval [CI] = 2.8 [1.6-5.0]). Although 37% of the patients received immunosuppressants and 17% received anti-tumour necrosis factor agents, 24% [14 out of 59] had a definitive stoma at last follow-up.
   Conclusion: During the first 6 years of disease, the prevalence of pfCD was similar in elderly and paediatric patients. Rectal involvement was associated with the appearance of pfCD in elderly-onset patients. Around a quarter of patients with elderly-onset CD will have a stoma. Our results suggest that treatment with biologics should be evaluated in these patients.
C1 [Danielou, Marie; Charpentier, Cloe; Savoye, Guillaume] Univ Rouen, Gastroenterol Unit, EPIMAD Registry, Rouen, France.
   [Danielou, Marie; Charpentier, Cloe; Savoye, Guillaume] Rouen Univ Hosp, Rouen, France.
   [Sarter, Helene; Mamona, Christel; Barthoulot, Mael; Gower-Rousseau, Corinne] Univ Lille, Publ Hlth Epidemiol & Econ Hlth Unit, EPIMAD Registry, Maison Reg Rech Clin, Lille, France.
   [Sarter, Helene; Mamona, Christel; Barthoulot, Mael; Gower-Rousseau, Corinne] Lille Univ Hosp, Lille, France.
   [Sarter, Helene; Gower-Rousseau, Corinne] INSERM, LIRIC, Team 5, UMR 995, Lille, France.
   [Sarter, Helene; Ley, Delphine; Gower-Rousseau, Corinne] Univ Lille, Lille, France.
   [Pariente, Benjamin] Lille Univ Hosp, Gastroenterol Unit, Hop Huriez, EPIMAD Registry, Lille, France.
   [Fumery, Mathurin] Univ Amiens, Gastroenterol Unit, EPIMAD Registry, Amiens, France.
   [Fumery, Mathurin] Univ Amiens, PeriTox, UMR I 01, Amiens, France.
   [Fumery, Mathurin] Amiens Univ Hosp, Amiens, France.
   [Ley, Delphine] Jeanne de Flandre Childrens Hosp, Dept Paediat, Div Gastroenterol Hepatol & Nutr, Lille, France.
   [Siproudhis, Laurent] Rennes Univ Hosp, Gastroenterol Unit, Rennes, France.
C3 Universite de Rouen Normandie; Universite de Rouen Normandie; CHU de
   Rouen; Universite de Lille - ISITE; Universite de Lille; Universite de
   Lille - ISITE; CHU Lille; Institut National de la Sante et de la
   Recherche Medicale (Inserm); Universite de Lille - ISITE; Universite de
   Lille; Universite de Lille - ISITE; Universite de Lille; Universite de
   Lille - ISITE; CHU Lille; Universite de Picardie Jules Verne (UPJV);
   Universite de Picardie Jules Verne (UPJV); Universite de Picardie Jules
   Verne (UPJV); CHU Amiens; Universite de Lille - ISITE; CHU Lille;
   Universite de Rennes; CHU Rennes
RP Gower-Rousseau, C (通讯作者)，Ctr Hosp Univ Reg, Publ Hlth Epidemiol & Econ Hlth, Registre Epimad, Maison Reg Rech Clin, CS 70001, F-59037 Lille, France.
EM corinne.gower@chru-lille.fr
RI Ley, Delphine/I-2749-2018; gottrand, frederic/G-7370-2015
OI Ley, Delphine/0000-0002-7280-7861; Siproudhis,
   laurent/0000-0002-2575-6790; Savoye, Guillaume/0000-0002-9200-2067;
   gottrand, frederic/0000-0002-5290-0436; Hautefeuille,
   Vincent/0000-0003-2735-6448
FU Institut National de la Sante et de la Recherche Medicale [INSERM];
   Agence Sante Publique France; French Health Ministry [PHRC programme] in
   2010; Amiens university hospital; Lille university hospital; Rouen
   university hospital
FX This work was based on the EPIMAD registry, which is funded by the
   Institut National de la Sante et de la Recherche Medicale [INSERM] and
   the Agence Sante Publique France. The registry has also received
   logistic support from the Fondation DigestScience charity [Lille,
   France]. The research was part of a cohort study of elderly-onset IBD
   [PHRC] funded by the French Health Ministry [PHRC programme] in 2010.
   The EPIMAD registry also receives support from Amiens, Lille, and Rouen
   university hospitals.
CR Athanasiadis S, 2007, INT J COLORECTAL DIS, V22, P1051, DOI 10.1007/s00384-007-0294-y
   Beaugerie L, 2006, GASTROENTEROLOGY, V130, P650, DOI 10.1053/j.gastro.2005.12.019
   Beaugerie L, 2009, LANCET, V374, P1617, DOI 10.1016/S0140-6736(09)61302-7
   Bell SJ, 2003, ALIMENT PHARM THER, V17, P1145, DOI 10.1046/j.1365-2036.2003.01561.x
   Bourrier A, 2016, ALIMENT PHARM THER, V43, P252, DOI 10.1111/apt.13466
   Charpentier C, 2014, GUT, V63, P423, DOI 10.1136/gutjnl-2012-303864
   Chun J, 2018, GUT LIVER, V12, P544, DOI 10.5009/gnl18157
   Cosnes J, 2011, GASTROENTEROLOGY, V140, P1785, DOI 10.1053/j.gastro.2011.01.055
   Cottone M, 2011, CLIN GASTROENTEROL H, V9, P30, DOI 10.1016/j.cgh.2010.09.026
   Everhov ÅH, 2018, GASTROENTEROLOGY, V154, P518, DOI 10.1053/j.gastro.2017.10.034
   Gower-Rousseau C, 2013, DIGEST LIVER DIS, V45, P89, DOI 10.1016/j.dld.2012.09.005
   GOWERROUSSEAU C, 1994, GUT, V35, P1433, DOI 10.1136/gut.35.10.1433
   Ha CY, 2014, NAT REV GASTRO HEPAT, V11, P128, DOI 10.1038/nrgastro.2013.241
   HELLERS G, 1980, GUT, V21, P525, DOI 10.1136/gut.21.6.525
   Hou JK, 2016, INFLAMM BOWEL DIS, V22, P2200, DOI 10.1097/MIB.0000000000000849
   HUGHES LE, 1992, DIS COLON RECTUM, V35, P928, DOI 10.1007/BF02253493
   Iesalnieks I, 2009, CHIRURG, V80, P549, DOI 10.1007/s00104-009-1706-z
   Ingle SB, 2007, DIGEST LIVER DIS, V39, P963, DOI 10.1016/j.dld.2007.07.154
   Jeuring SFG, 2016, INFLAMM BOWEL DIS, V22, P1425, DOI 10.1097/MIB.0000000000000738
   KEIGHLEY MRB, 1986, INT J COLORECTAL DIS, V1, P104, DOI 10.1007/BF01648416
   Kotlyar DS, 2015, CLIN GASTROENTEROL H, V13, P847, DOI 10.1016/j.cgh.2014.05.015
   Lakatos PL, 2011, J CROHNS COLITIS, V5, P5, DOI 10.1016/j.crohns.2010.08.004
   Lapidus A, 1998, GASTROENTEROLOGY, V114, P1151, DOI 10.1016/S0016-5085(98)70420-2
   Mahadev S, 2011, DIS COLON RECTUM, V54, P579, DOI 10.1007/DCR.0b013e3182099d9e
   Molodecky NA, 2012, GASTROENTEROLOGY, V142, P46, DOI 10.1053/j.gastro.2011.10.001
   Mueller MH, 2007, J GASTROINTEST SURG, V11, P529, DOI 10.1007/s11605-006-0029-3
   Nguyen GC, 2017, INFLAMM BOWEL DIS, V23, P218, DOI 10.1097/MIB.0000000000000993
   Nguyen GC, 2015, INFLAMM BOWEL DIS, V21, P777, DOI 10.1097/MIB.0000000000000306
   Penner A, 1938, ANN SURG, V108, P867, DOI 10.1097/00000658-193811000-00007
   Peyrin-Biroulet L, 2011, GASTROENTEROLOGY, V141, P1621, DOI 10.1053/j.gastro.2011.06.050
   Sandborn WJ, 2003, GASTROENTEROLOGY, V125, P1508, DOI 10.1016/j.gastro.2003.08.025
   Satsangi J, 2006, GUT, V55, P749, DOI 10.1136/gut.2005.082909
   Schwartz DA, 2002, GASTROENTEROLOGY, V122, P875, DOI 10.1053/gast.2002.32362
   Song EM, 2018, SCAND J GASTROENTERO, V53, P417, DOI 10.1080/00365521.2018.1437927
   Sturm A, 2017, J CROHNS COLITIS, V11, P263, DOI 10.1093/ecco-jcc/jjw188
   Taleban S, 2015, J CROHNS COLITIS, V9, P507, DOI 10.1093/ecco-jcc/jjv059
   Tang LY, 2006, CLIN GASTROENTEROL H, V4, P1130, DOI 10.1016/j.cgh.2006.06.021
   United Nations Department of Economic and Social Affairs, 2016, WORLD POP PROSP, VII
NR 38
TC 4
Z9 4
U1 0
U2 2
PU OXFORD UNIV PRESS
PI OXFORD
PA GREAT CLARENDON ST, OXFORD OX2 6DP, ENGLAND
SN 1873-9946
EI 1876-4479
J9 J CROHNS COLITIS
JI J. Crohns Colitis
PD APR
PY 2020
VL 14
IS 4
BP 501
EP 507
DI 10.1093/ecco-jcc/jjz173
PG 7
WC Gastroenterology & Hepatology
WE Science Citation Index Expanded (SCI-EXPANDED)
SC Gastroenterology & Hepatology
GA LU1JM
UT WOS:000537518200008
PM 31637413
DA 2024-01-22
ER

PT J
AU Kashima, S
   Moriichi, K
   Ando, K
   Ueno, N
   Tanabe, H
   Yuzawa, S
   Fujiya, M
AF Kashima, Shin
   Moriichi, Kentaro
   Ando, Katsuyoshi
   Ueno, Nobuhiro
   Tanabe, Hiroki
   Yuzawa, Sayaka
   Fujiya, Mikihiro
TI Development of pulmonary sarcoidosis in Crohn's disease patient under
   infliximab biosimilar treatment after long-term original infliximab
   treatment: a case report and literature review
SO BMC GASTROENTEROLOGY
LA English
DT Review
DE Crohn's disease; Sarcoidosis; TNF-inhibitors; Original infliximab;
   Infliximab biosimilar
ID INFLAMMATORY RHEUMATIC-DISEASES; TNF-ALPHA TREATMENT; ETANERCEPT
   TREATMENT; CUTANEOUS SARCOIDOSIS; ADALIMUMAB; THERAPY; GRANULOMATOSIS;
   ARTHRITIS; NODULES
AB Background Inflammatory bowel disease (IBD) is chronic inflammation of the gastrointestinal tract, although its etiology has largely been unclear. Tumor necrosis factor inhibitors (TNF-I) are effective for the treatment. Recently, biosimilars of TNF-I, such as CT-P13, have been developed and are thought to possess equal efficacy and safety to the original TNF-I. Sarcoidosis is also a systemic granulomatous disease of unknown etiology. In steroid-resistant cases of sarcoidosis, TNF-I have been reported effective for achieving resolution. However, the progression of sarcoidosis due to the TNF-I also has been reported. We herein report a case of pulmonary sarcoidosis with a Crohn's disease (CD) patient developed after a long period administration (15 years) of TNF-I. Case presentations A 37-year-old woman with CD who had been diagnosed at 22 years old had been treated with the TNF-I (original infliximab; O-IFX and infliximab biosimilar; IFX-BS). Fifteen years after starting the TNF-I, she developed a fever and right chest pain. Chest computed tomography (CT) revealed clustered small nodules in both lungs and multiple enlarged hilar lymph nodes. Infectious diseases including tuberculosis were negative. Bronchoscopic examination was performed and the biopsy specimens were obtained. A pathological examination demonstrated noncaseating granulomatous lesions and no malignant findings. TNF-I were discontinued because of the possibility of TNF-I-related sarcoidosis. After having discontinued for four months, her symptoms and the lesions had disappeared completely. Fortunately, despite the discontinuation of TNF-I, she has maintained remission. Conclusions To our knowledge, this is the first case in which sarcoidosis developed after switching from O-IFX to IFX-BS. To clarify the characteristics of the cases with development of sarcoidosis during administration of TNF-I, we searched PubMed and identified 106 cases. When developing an unexplained fever, asthenia, uveitis and skin lesions in patients with TNF-I treatment, sarcoidosis should be suspected. Once the diagnosis of sarcoidosis due to TNF-I was made, the discontinuation of TNF-I and administration of steroid therapy should be executed promptly. When re-starting TNF-I, another TNF-I should be used for disease control. Clinicians should be aware of the possibility of sarcoidosis in patients under anti-TNF therapy.
C1 [Kashima, Shin; Moriichi, Kentaro; Ando, Katsuyoshi; Ueno, Nobuhiro; Tanabe, Hiroki; Fujiya, Mikihiro] Asahikawa Med Univ, Dept Med, Div Metab & Biosyst Sci Gastroenterol & Hematol O, 2-1 Midorigaoka Higashi, Asahikawa, Hokkaido 0788510, Japan.
   [Yuzawa, Sayaka] Asahikawa Med Univ Hosp, Dept Diagnost Pathol, 2-1 Midorigaoka Higashi, Asahikawa, Hokkaido 0788510, Japan.
C3 Asahikawa Medical College; Asahikawa Medical College
RP Kashima, S (通讯作者)，Asahikawa Med Univ, Dept Med, Div Metab & Biosyst Sci Gastroenterol & Hematol O, 2-1 Midorigaoka Higashi, Asahikawa, Hokkaido 0788510, Japan.
EM shin1014@asahikawa-med.ac.jp
CR Alhajri M, 2013, INT J RHEUM DIS, V16, P472, DOI 10.1111/1756-185X.12078
   Almodóvar R, 2007, CLIN EXP RHEUMATOL, V25, P99
   Ando T, 2019, J DERMATOL, V46, pE360, DOI 10.1111/1346-8138.14893
   Bachmeyer C, 2007, J EUR ACAD DERMATOL, V21, P550, DOI 10.1111/j.1468-3083.2006.01949.x
   Bargagli E, 2008, CLIN CHEST MED, V29, P445, DOI 10.1016/j.ccm.2008.03.004
   Berrios Idanis, 2015, BMJ Case Rep, V2015, DOI 10.1136/bcr-2014-208188
   Biller H, 2006, EUR RESPIR J, V28, P1085, DOI 10.1183/09031936.00050106
   Burns AM, 2012, J CUTAN PATHOL, V39, P289, DOI 10.1111/j.1600-0560.2011.01795.x
   Christoforidou A, 2013, AM J OTOLARYNG, V34, P268, DOI 10.1016/j.amjoto.2012.12.016
   Clementine RR, 2010, JCR-J CLIN RHEUMATOL, V16, P274, DOI 10.1097/RHU.0b013e3181efa190
   Cleynen I, 2012, NAT REV GASTRO HEPAT, V9, P496, DOI 10.1038/nrgastro.2012.125
   Cuchacovich R, 2011, CLIN RHEUMATOL, V30, P133, DOI 10.1007/s10067-010-1577-1
   Daïen CI, 2009, RHEUMATOLOGY, V48, P883, DOI 10.1093/rheumatology/kep046
   Decock A, 2017, J CROHNS COLITIS, V11, P378, DOI 10.1093/ecco-jcc/jjw155
   Dhaille F, 2010, DERMATOLOGY, V220, P234, DOI 10.1159/000275676
   Dorta ZK, 2015, DERMATOL ONLINE J
   Dragnev D, 2013, BMJ Case Rep, V2013, DOI 10.1136/bcr-2013-200552
   Dubosc AE, 2008, J RHEUMATOL, V35, P1222
   Durel CA, 2013, BMC NEUROL, V13, DOI 10.1186/1471-2377-13-212
   Farah M, 2008, J RHEUMATOL, V35, P349
   Farah RE, 2007, PHARMACOTHERAPY, V27, P1446, DOI 10.1592/phco.27.10.1446
   Feagan BG, 2019, ALIMENT PHARM THER, V49, P31, DOI 10.1111/apt.14997
   Fok KC, 2012, J CROHNS COLITIS, V6, P708, DOI 10.1016/j.crohns.2012.01.008
   Fonollosa A, 2012, OCUL IMMUNOL INFLAMM, V20, P44, DOI 10.3109/09273948.2011.623212
   Gifre L, 2011, ARCH BRONCONEUMOL, V47, P208, DOI 10.1016/j.arbres.2010.05.011
   Gîlca GE, 2017, MEDICINE, V96, DOI 10.1097/MD.0000000000006156
   González-López MA, 2006, ARTHRIT RHEUM-ARTHR, V55, P817, DOI 10.1002/art.22238
   Haroon M, 2011, CLIN RHEUMATOL, V30, P1095, DOI 10.1007/s10067-011-1704-7
   Hashkes PJ, 2003, CLIN EXP RHEUMATOL, V21, P645
   Hübscher O, 2003, ARTHRITIS RHEUM, V48, P2077, DOI 10.1002/art.11154
   Ishiguro T, 2008, INTERNAL MED, V47, P1021, DOI 10.2169/internalmedicine.47.0602
   Josse S, 2009, JOINT BONE SPINE, V76, P718, DOI 10.1016/j.jbspin.2009.02.003
   Jung JH, 2017, Z RHEUMATOL, V76, P372, DOI 10.1007/s00393-016-0262-4
   Jung SK, 2014, MABS-AUSTIN, V6, P1163, DOI 10.4161/mabs.32221
   Kanellopoulou T, 2011, CLIN RHEUMATOL, V30, P581, DOI 10.1007/s10067-010-1603-3
   Kerjouan M, 2011, REV MAL RESPIR, V28, P360, DOI 10.1016/j.rmr.2010.08.018
   Kim TK, 2017, ANN COLOPROCTOL, V33, P74, DOI 10.3393/ac.2017.33.2.74
   Kotze Paulo Gustavo, 2013, J Crohns Colitis, V7, pe599, DOI 10.1016/j.crohns.2013.06.002
   Kudrin A, 2007, J RHEUMATOL, V34, P648
   Lamrock E, 2012, AUSTRALAS J DERMATOL, V53, pE87, DOI 10.1111/j.1440-0960.2011.00863.x
   Leventaki V, 2018, AM J HEMATOL, V93, P722, DOI 10.1002/ajh.25021
   Louie GH, 2008, ANN RHEUM DIS, V67, P896, DOI 10.1136/ard.2007.078840
   Mao-Draayer Y, 2013, J NEUROL, V260, P651, DOI 10.1007/s00415-012-6726-9
   Marcella S, 2011, AUSTRALAS J DERMATOL, V52, pE8, DOI 10.1111/j.1440-0960.2010.00660.x
   Massara A, 2010, SEMIN ARTHRITIS RHEU, V39, P313, DOI 10.1016/j.semarthrit.2008.11.003
   McDonnell MJ, 2014, J CROHNS COLITIS, V8, P1140, DOI 10.1016/j.crohns.2014.02.006
   Miyagi R, 2014, INT J RHEUM DIS, V17, P808, DOI 10.1111/1756-185X.12178
   Morgane V, 2014, KIDNEY INT, V86, P215, DOI 10.1038/ki.2013.452
   Nnodum BN., 2019, CASE REP RHEUMATOL, V8
   O'Shea FD, 2006, ARTHRIT RHEUM-ARTHR, V55, P978, DOI 10.1002/art.22351
   Ognenovski VM, 2008, J RHEUMATOL, V35, P2279, DOI 10.3899/jrheum.080383
   Olivier A, 2012, Rev Med Interne, V33, pe25, DOI 10.1016/j.revmed.2011.03.336
   Peno-Green L, 2002, CHEST, V122, P1858, DOI 10.1378/chest.122.5.1858
   Phillips K, 2005, ARTHRIT RHEUM-ARTHR, V53, P618, DOI 10.1002/art.21336
   Pink AE, 2010, BRIT J DERMATOL, V163, P648, DOI 10.1111/j.1365-2133.2010.09843.x
   RIGAT B, 1990, J CLIN INVEST, V86, P1343, DOI 10.1172/JCI114844
   Salvatierra J, 2011, RHEUMATOLOGY, V50, P1346, DOI 10.1093/rheumatology/ker166
   Samimi M, 2009, INT J DERMATOL, V48, P1025, DOI 10.1111/j.1365-4632.2009.04080.x
   Scailteux LM, 2015, PRESSE MED, V44, P4, DOI 10.1016/j.lpm.2014.06.028
   Seve P, 2012, OCUL IMMUNOL INFLAMM, V20, P59, DOI 10.3109/09273948.2011.623213
   Sim JK, 2016, YONSEI MED J, V57, P272, DOI 10.3349/ymj.2016.57.1.272
   Simonetto DA, 2015, GASTROENTEROLOGY, V148, P906, DOI 10.1053/j.gastro.2014.12.040
   Skoie IM, 2012, RHEUMATOL INT, V32, P1049, DOI 10.1007/s00296-009-1349-x
   Sturfelt G, 2007, J RHEUMATOL, V34, P12
   Suzuki J, 2009, JPN J OPHTHALMOL, V53, P439, DOI 10.1007/s10384-009-0691-6
   Takahashi H, 2010, J DERMATOL, V37, P471, DOI 10.1111/j.1346-8138.2010.00861.x
   Takatori S, 2010, J RHEUMATOL, V37, P210, DOI 10.3899/jrheum.090647
   Tong D, 2012, INTERN MED J, V42, P89, DOI 10.1111/j.1445-5994.2011.02612.x
   Toussirot É, 2008, CLIN EXP RHEUMATOL, V26, P471
   Toussirot E, 2009, J RHEUMATOL, V36, P2421, DOI 10.3899/jrheum.090030
   Turkowski Y, 2019, AM J DERMATOPATH, V41, P661, DOI 10.1097/DAD.0000000000001394
   Unterstell N, 2013, AN BRAS DERMATOL, V88, P197, DOI 10.1590/abd1806-4841.20132588
   van der Stoep D, 2009, J RHEUMATOL, V36, P2847, DOI 10.3899/jrheum.090307
   van der Valk ME, 2014, GUT, V63, P72, DOI 10.1136/gutjnl-2012-303376
   Verschueren K, 2007, CLIN RHEUMATOL, V26, P1969, DOI 10.1007/s10067-007-0594-1
   Vigne C, 2013, JOINT BONE SPINE, V80, P104, DOI 10.1016/j.jbspin.2012.05.001
   Watrin A, 2014, REV MAL RESPIR, V31, P255, DOI 10.1016/j.rmr.2013.04.029
   Wladis EJ, 2016, OPHTHAL PLAST RECONS, V32, pE30, DOI 10.1097/IOP.0000000000000200
   Ye BD, 2019, LANCET, V393, P1699, DOI 10.1016/S0140-6736(18)32196-2
NR 79
TC 3
Z9 3
U1 1
U2 2
PU BMC
PI LONDON
PA CAMPUS, 4 CRINAN ST, LONDON N1 9XW, ENGLAND
EI 1471-230X
J9 BMC GASTROENTEROL
JI BMC Gastroenterol.
PD OCT 12
PY 2021
VL 21
IS 1
AR 373
DI 10.1186/s12876-021-01948-6
PG 7
WC Gastroenterology & Hepatology
WE Science Citation Index Expanded (SCI-EXPANDED)
SC Gastroenterology & Hepatology
GA WG1BH
UT WOS:000706733000001
PM 34641810
OA Green Published, gold
DA 2024-01-22
ER

PT J
AU Rupp, A
   Young, E
   Chadwick, AL
AF Rupp, Adam
   Young, Erin
   Chadwick, Andrea L.
TI Low-dose naltrexone's utility for non-cancer centralized pain
   conditions: a scoping review
SO PAIN MEDICINE
LA English
DT Review
DE low-dose naltrexone; chronic pain; centralized pain; Crohn's disease;
   inflammatory bowel disease; complex regional pain syndrome;
   fibromyalgia; diabetic neuropathy; rheumatoid arthritis; low back pain;
   glial cells; inflammatory modulation
ID DIABETIC NEUROPATHIC PAIN; CROHNS-DISEASE; CENTRAL SENSITIZATION;
   OFF-LABEL; FIBROMYALGIA; MANAGEMENT; THERAPY; SAFETY; SLEEP
AB Background At low doses, naltrexone (LDN) has been shown to modulate inflammation through the interruption of microglial cell activation within the central nervous system. One of the most likely contributors to centralized pain is changes in microglial cell processing. Therefore, it has been postulated that LDN can be used to manage patients with pain resulting from central sensitization due to this relationship. This scoping review aims to synthesize the relevant study data for LDN as a novel treatment strategy for various centralized pain conditions. Methods A comprehensive literature search was conducted in PubMed, Embase, and Google Scholar, guided by the Scale for Assessment of Narrative Review Articles (SANRA) criteria. Results Forty-seven studies related to centralized pain conditions were identified. Many of the studies were case reports/series and narrative reviews, but a few randomized control trials have been conducted. Overall, the body of evidence revealed improvement in patient-reported pain severity and in outcomes related to hyperalgesia, physical function, quality of life, and sleep. Variability in dosing paradigms and the time to patient response was present in the reviewed studies. Conclusions Evidence synthesized for this scoping review supports the ongoing use of LDN for the treatment of refractory pain in various centralized chronic pain conditions. Upon review of the currently available published studies, it is apparent that further high-quality, well-powered randomized control trials need to be conducted to establish efficacy, standardization for dosing, and response times. In summary, LDN continues to offer promising results in the management of pain and other distressing symptoms in patients with chronic centralized pain conditions.
C1 [Rupp, Adam] Univ Kansas, Med Ctr, Dept Phys Med & Rehabil, Kansas City, KS 66160 USA.
   [Young, Erin; Chadwick, Andrea L.] Univ Kansas, Med Ctr, Dept Anesthesiol, Kansas City, KS 66160 USA.
C3 University of Kansas; University of Kansas Medical Center; University of
   Kansas; University of Kansas Medical Center
RP Rupp, A (通讯作者)，Univ Kansas, Med Ctr, Dept Phys Med & Rehabil, Kansas City, KS 66160 USA.
EM arupp01@atsu.edu
OI Rupp, Adam/0000-0002-5982-0113
CR Aoyagi K, 2019, CLIN J PAIN, V35, P869, DOI 10.1097/AJP.0000000000000755
   BAUMER P, 1992, GUT, V33, P753, DOI 10.1136/gut.33.6.753
   Belltall A, 2022, CURR ONCOL REP, V24, P1337, DOI 10.1007/s11912-022-01295-z
   BEST WR, 1976, GASTROENTEROLOGY, V70, P439
   Cagnie B, 2014, SEMIN ARTHRITIS RHEU, V44, P68, DOI 10.1016/j.semarthrit.2014.01.001
   Cata JP, 2008, NEUROSCI LETT, V437, P45, DOI 10.1016/j.neulet.2008.03.074
   Chen SR, 2002, J NEUROPHYSIOL, V87, P2726, DOI 10.1152/jn.2002.87.6.2726
   Chopra P, 2013, J NEUROIMMUNE PHARM, V8, P470, DOI 10.1007/s11481-013-9451-y
   Choy EHS, 2015, NAT REV RHEUMATOL, V11, P513, DOI 10.1038/nrrheum.2015.56
   Clauw DJ, 2014, JAMA-J AM MED ASSOC, V311, P1547, DOI 10.1001/jama.2014.3266
   Consoli G, 2012, COMPR PSYCHIAT, V53, P962, DOI 10.1016/j.comppsych.2012.03.008
   Crain SM, 2000, PAIN, V84, P121, DOI 10.1016/S0304-3959(99)00223-7
   Cruciani RA, 2003, J PAIN SYMPTOM MANAG, V25, P491, DOI 10.1016/S0885-3924(03)00139-8
   Del Valle L, 2009, BRAIN BEHAV IMMUN, V23, P85, DOI 10.1016/j.bbi.2008.08.004
   Dydyk AM., 2022, CENTRAL PAIN SYNDROM
   Farahmand S, 2012, AM J EMERG MED, V30, P75, DOI 10.1016/j.ajem.2010.09.031
   Feng B, 2012, AM J PHYSIOL-GASTR L, V302, pG676, DOI 10.1152/ajpgi.00490.2011
   Ghai B, 2014, PAIN MED, V15, P883, DOI 10.1111/pme.12345
   Hatfield E, 2020, J AM DENT ASSOC, V151, P891, DOI 10.1016/j.adaj.2020.08.019
   Holman CM, 2018, BIOTECHNOL LAW REP, V37, P131, DOI 10.1089/blr.2018.29073.cmh
   Hota D, 2016, PAIN MED, V17, P790, DOI 10.1093/pm/pnv009
   Hua SS, 2014, FRONT PHARMACOL, V5, DOI 10.3389/fphar.2014.00027
   Hughes PA, 2009, GUT, V58, P1333, DOI 10.1136/gut.2008.170811
   Jackson D, 2021, FRONT PSYCHIATRY, V12, DOI 10.3389/fpsyt.2021.593842
   Kaye AD, 2018, BEST PRAC RES-CL ANA, V32, P125, DOI 10.1016/j.bpa.2018.06.009
   Kessler A, 2020, NEUROREHABILITATION, V47, P253, DOI 10.3233/NRE-208001
   Kim DH, 2017, IMMUNE NETW, V17, P25, DOI 10.4110/in.2017.17.1.25
   Kim PS, 2020, CURR PAIN HEADACHE R, V24, DOI 10.1007/s11916-020-00898-0
   Koehl JL, 2019, AM J HEALTH-SYST PH, V76, P1097, DOI 10.1093/ajhp/zxz105
   Koutroumpakis E, 2016, SAUDI J GASTROENTERO, V22, P183, DOI 10.4103/1319-3767.182455
   Leonard JB, 2017, AM J EMERG MED, V35, DOI 10.1016/j.ajem.2017.04.012
   Lie MRKL, 2018, J TRANSL MED, V16, DOI 10.1186/s12967-018-1427-5
   Marques AP, 2017, REV BRAS REUMATOL, V57, P356, DOI [10.1016/j.rbr.2016.10.004, 10.1016/j.rbre.2017.01.005]
   Martin SJ, 2022, PAIN MANAG, V12, P699, DOI 10.2217/pmt-2021-0122
   Mattioli TAM, 2010, MOL PAIN, V6, DOI 10.1186/1744-8069-6-22
   Meucci RD, 2015, REV SAUDE PUBL, V49, DOI 10.1590/S0034-8910.2015049005874
   Minozzi S, 2011, COCHRANE DB SYST REV, DOI 10.1002/14651858.CD001333.pub3
   Nijs J, 2021, J CLIN MED, V10, DOI 10.3390/jcm10153203
   Oaks Z, 2018, DISCOV MED, V26, P197
   Parker CE, 2018, COCHRANE DB SYST REV, DOI 10.1002/14651858.CD010410.pub3
   Parkitny L, 2017, BIOMEDICINES, V5, DOI 10.3390/biomedicines5020016
   Patten DK, 2018, PHARMACOTHERAPY, V38, P382, DOI 10.1002/phar.2086
   Ploesser Jennifer, 2010, Int J Pharm Compd, V14, P171
   Raknes G, 2019, PLOS ONE, V14, DOI 10.1371/journal.pone.0212460
   Raknes G, 2018, J CROHNS COLITIS, V12, P677, DOI 10.1093/ecco-jcc/jjy008
   Ramanathan S, 2012, PSYCHOSOMATICS, V53, P591, DOI 10.1016/j.psym.2011.11.006
   Rivera V., 2019, BRAIN STIMUL, V12, pe118, DOI DOI 10.1016/J.BRS.2018.12.216
   Sarzi-Puttini P, 2020, NAT REV RHEUMATOL, V16, P645, DOI 10.1038/s41584-020-00506-w
   Schreiber AK, 2015, WORLD J DIABETES, V6, P432, DOI 10.4239/wjd.v6.i3.432
   Segal D, 2014, COCHRANE DB SYST REV, DOI 10.1002/14651858.CD010410.pub2
   Shannon A, 2010, INFLAMM BOWEL DIS, V16, P1457, DOI 10.1002/ibd.21185
   Smith JP, 2007, AM J GASTROENTEROL, V102, P820, DOI 10.1111/j.1572-0241.2007.01045.x
   Smith JP, 2013, J CLIN GASTROENTEROL, V47, P339, DOI 10.1097/MCG.0b013e3182702f2b
   Smith JP, 2011, DIGEST DIS SCI, V56, P2088, DOI 10.1007/s10620-011-1653-7
   Soin A, 2021, PAIN PHYSICIAN, V24, pE393
   Srinivasan A, 2021, J DIABETES, V13, P770, DOI 10.1111/1753-0407.13202
   Strazzulla LC, 2017, J DRUGS DERMATOL, V16, P1140
   Sturn Kayla M, 2016, Int J Pharm Compd, V20, P197
   Tesfaye S, 2013, DIABETES CARE, V36, P2456, DOI 10.2337/dc12-1964
   Theoharides TC, 2019, FRONT CELL NEUROSCI, V13, DOI 10.3389/fncel.2019.00353
   Toljan Karlo, 2018, Med Sci (Basel), V6, DOI 10.3390/medsci6040082
   Trofimovitch D, 2019, AM J HOSP PALLIAT ME, V36, P907, DOI 10.1177/1049909119838974
   Tzadok R, 2020, PAIN RES MANAG, V2020, DOI 10.1155/2020/6541798
   Üçeyler N, 2009, EXP BRAIN RES, V196, P67, DOI 10.1007/s00221-009-1755-z
   Van Oosterwijck J, 2013, EUR J PAIN, V17, P299, DOI 10.1002/j.1532-2149.2012.00193.x
   Weigent DA, 1998, AM J MED SCI, V315, P405, DOI 10.1097/00000441-199806000-00009
   Weinstock LB, 2016, A A CASE REP, V6, P272, DOI 10.1213/XAA.0000000000000292
   Wolfe F, 2010, ARTHRIT CARE RES, V62, P600, DOI 10.1002/acr.20140
   Woolf CJ, 2011, PAIN, V152, pS2, DOI 10.1016/j.pain.2010.09.030
   Xu JH, 2021, MED SCI MONITOR, V27, DOI 10.12659/MSM.930511
   Younger J, 2014, CLIN RHEUMATOL, V33, P451, DOI 10.1007/s10067-014-2517-2
   Younger J, 2013, ARTHRITIS RHEUM-US, V65, P529, DOI 10.1002/art.37734
   Younger J, 2009, PAIN MED, V10, P663, DOI 10.1111/j.1526-4637.2009.00613.x
   ZAGON IS, 1989, BRAIN RES, V480, P16, DOI 10.1016/0006-8993(89)91562-X
NR 74
TC 2
Z9 2
U1 1
U2 1
PU OXFORD UNIV PRESS
PI OXFORD
PA GREAT CLARENDON ST, OXFORD OX2 6DP, ENGLAND
SN 1526-2375
EI 1526-4637
J9 PAIN MED
JI Pain Med.
PD NOV 2
PY 2023
VL 24
IS 11
BP 1270
EP 1281
DI 10.1093/pm/pnad074
EA JUN 2023
PG 12
WC Anesthesiology; Medicine, General & Internal
WE Science Citation Index Expanded (SCI-EXPANDED)
SC Anesthesiology; General & Internal Medicine
GA Y0QX9
UT WOS:001019106000001
PM 37302106
OA Green Published, hybrid
DA 2024-01-22
ER

PT J
AU Dimke, H
   Winther-Jensen, M
   Allin, KH
   Lund, L
   Allin, KH
AF Dimke, Henrik
   Winther-Jensen, Matilde
   Allin, Kristine Hojgaard
   Lund, Lars
   Jess, Tine
TI Risk of Urolithiasis in Patients With Inflammatory Bowel Disease: A
   Nationwide Danish Cohort Study 1977-2018
SO CLINICAL GASTROENTEROLOGY AND HEPATOLOGY
LA English
DT Article
DE Crohn's Disease; Ulcerative Colitis; Kidney Stone Disease
ID CROHNS-DISEASE; ULCERATIVE-COLITIS; NEPHROLITHIASIS; COMPLICATION;
   INFECTION; HYPEROXALURIA; MESALAZINE; MORTALITY
AB BACKGROUND AND AIMS: Patients with inflammatory bowel disease (IBD) are suggested to be at increased risk of urolithiasis, but the magnitude of risk and the impact of medical and surgical treatment on this risk remain unknown. We therefore aimed to determine overall and treatment-related risk of urolithiasis in patients with IBD in a nationwide population-based cohort study.
   METHODS: Using national registers, we identified all patients with IBD and all cases of urolithiasis in Denmark during 1977-2018. We obtained information on all IBD medications and surgical procedures during 1995-2018. IBD cases were matched 1:10 on age and sex to non-IBD individuals.
   RESULTS: In total, 2,549 (3%) of 75,236 IBD patients and 11,258 (2%) of 767,403 non-IBD individuals developed urolithiasis, resulting in a 2-fold increased risk of urolithiasis (HR, 2.27; 95% CI, 2.17-2.38) in patients with IBD. The patients were also at increased risk of repetitive urolithiasis events (RR, 1.09; 95% CI: 1.04-1.15) and had increased risk of urolithiasis prior to IBD diagnosis (OR, 1.42; 95% CI: 1.34-1.50). After IBD diagnosis, risk of urolithiasis was associated with anti-TNF therapy and surgery.
   CONCLUSION: Patients with IBD had a 2-fold increased risk of urolithiasis after IBD diagnosis and a 42% increased risk prior to IBD diagnosis. Risk was increased in anti-TNF exposed patients, and after surgery, suggesting that IBD severity per se and surgery, with altered intestinal absorption, increase risk of urolithiasis. Since stone formation is associated with adverse outcomes including sepsis, subpopulations of IBD patients, especially those undergoing strong immuno-suppression might benefit from additional urolithiasis screening.
C1 [Dimke, Henrik] Univ Southern Denmark, Inst Mol Med, Dept Cardiovasc & Renal Res, JB Winslows Vej 21,3rd Floor, DK-5000 Odense C, Denmark.
   [Dimke, Henrik] Odense Univ Hosp, Dept Nephrol, Odense, Denmark.
   [Winther-Jensen, Matilde; Allin, Kristine Hojgaard] Bispebjerg & Frederiksberg Hosp, Clin Epidemiol Sect, Ctr Clin Res & Prevent, Copenhagen, Denmark.
   [Allin, Kristine Hojgaard] Univ Copenhagen, Fac Hlth & Med Sci, Novo Nordisk Fdn Ctr Basic Metab Res, Copenhagen, Denmark.
   [Allin, Kristine Hojgaard; Jess, Tine] Statens Serum Inst, Dept Epidemiol Res, Copenhagen, Denmark.
   [Lund, Lars] Univ Southern Denmark, Odense Univ Hosp, Res Unit Urol, Odense, Denmark.
C3 University of Southern Denmark; University of Southern Denmark; Odense
   University Hospital; University of Copenhagen; Bispebjerg Hospital; Novo
   Nordisk Foundation; University of Copenhagen; Statens Serum Institut;
   University of Southern Denmark; Odense University Hospital
RP Dimke, H (通讯作者)，Univ Southern Denmark, Inst Mol Med, Dept Cardiovasc & Renal Res, JB Winslows Vej 21,3rd Floor, DK-5000 Odense C, Denmark.; Allin, KH (通讯作者)，Statens Serum Inst, Ctr Mol Predict Inflammatory Bowel Dis, Artillerivej 5, DK-2300 Copenhagen S, Denmark.
EM hdimke@health.sdu.dk; tjs@ssi.dk
RI Allin, Kristine Højgaard/ABG-3463-2021; Dimke, Henrik/G-7970-2011
OI Allin, Kristine Hojgaard/0000-0002-6880-5759; Lund,
   Lars/0000-0003-0391-9568; Dimke, Henrik/0000-0002-9170-2168
FU Augustinus foundation [18-0662]; Independent Research Fund Denmark
FX This research was supported by the Augustinus foundation (18-0662) (to
   Henrik Dimke). Henrik Dimke's laboratory is funded by the Independent
   Research Fund Denmark.
CR Alexander RT, 2012, BMJ-BRIT MED J, V345, DOI 10.1136/bmj.e5287
   Ananthakrishnan AN, 2013, J CROHNS COLITIS, V7, P107, DOI 10.1016/j.crohns.2012.02.015
   Andersen NN, 2014, JAMA-J AM MED ASSOC, V311, P2406, DOI 10.1001/jama.2014.5613
   BAMBACH CP, 1981, GUT, V22, P257, DOI 10.1136/gut.22.4.257
   Brown Patricia D, 2010, Curr Infect Dis Rep, V12, P450, DOI 10.1007/s11908-010-0141-0
   Caprilli R, 2008, J CROHNS COLITIS, V2, P352, DOI 10.1016/j.crohns.2008.06.001
   CHADWICK VS, 1973, NEW ENGL J MED, V289, P172, DOI 10.1056/NEJM197307262890402
   CHARLSON ME, 1987, J CHRON DIS, V40, P373, DOI 10.1016/0021-9681(87)90171-8
   Corbery B, 2018, UROL J, V15, P132, DOI 10.22037/uj.v0i0.3902
   Gaspar SRD, 2016, UROL ANNALS, V8, P297, DOI 10.4103/0974-7796.184879
   Daudon M, 2004, DRUGS, V64, P245, DOI 10.2165/00003495-200464030-00003
   Fagagnini S, 2017, PLOS ONE, V12, DOI 10.1371/journal.pone.0185193
   Fonager K, 1996, SCAND J GASTROENTERO, V31, P154, DOI 10.3109/00365529609031980
   Gkentzis Agapios, 2016, World J Nephrol, V5, P538
   GREENE ML, 1969, NEW ENGL J MED, V280, P426, DOI 10.1056/NEJM196902202800806
   GREENSTEIN AJ, 1976, MEDICINE, V55, P401, DOI 10.1097/00005792-197609000-00004
   GROSSMAN MS, 1967, AM J DIG DIS, V12, P491, DOI 10.1007/BF02233181
   Hsiao CY, 2019, FRONT MED-LAUSANNE, V6, DOI 10.3389/fmed.2019.00288
   Jacobsson H, 2013, AM J CASE REP, V14, P551, DOI 10.12659/AJCR.889719
   Jakobsen AK, 2014, PLOS ONE, V9, DOI 10.1371/journal.pone.0113602
   Kakinoki H, 2018, UROL INT, V100, P37, DOI 10.1159/000481801
   Kim MJ, 2015, UROL INT, V95, P314, DOI 10.1159/000375536
   KNUDSEN L, 1978, SCAND J GASTROENTERO, V13, P433, DOI 10.3109/00365527809181917
   Li YZ, 2018, BMC UROL, V18, DOI 10.1186/s12894-018-0359-y
   Lichtenstein GR, 2012, AM J GASTROENTEROL, V107, P1409, DOI 10.1038/ajg.2012.218
   Lynge E, 2011, SCAND J PUBLIC HEALT, V39, P30, DOI 10.1177/1403494811401482
   MARATKA Z, 1964, GUT, V5, P214, DOI 10.1136/gut.5.3.214
   Molodecky NA, 2012, GASTROENTEROLOGY, V142, P46, DOI 10.1053/j.gastro.2011.10.001
   Osther PJ, 1999, SCAND J UROL NEPHROL, V33, P372
   Parks JH, 2003, KIDNEY INT, V63, P255, DOI 10.1046/j.1523-1755.2003.00725.x
   Pedersen CB, 2011, SCAND J PUBLIC HEALT, V39, P22, DOI 10.1177/1403494810387965
   Rostgaard Klaus, 2008, Epidemiol Perspect Innov, V5, P7, DOI 10.1186/1742-5573-5-7
   Rungoe C, 2014, GUT, V63, P1607, DOI 10.1136/gutjnl-2013-305607
   Saigal CS, 2005, KIDNEY INT, V68, P1808, DOI 10.1111/j.1523-1755.2005.00599.x
   SMITH LH, 1972, NEW ENGL J MED, V286, P1371, DOI 10.1056/NEJM197206292862601
   Trinchieri Alberto, 2002, Arch Ital Urol Androl, V74, P61
   Varda BK, 2015, UROLOGY, V85, P764, DOI 10.1016/j.urology.2014.12.011
NR 37
TC 11
Z9 13
U1 2
U2 4
PU ELSEVIER SCIENCE INC
PI NEW YORK
PA STE 800, 230 PARK AVE, NEW YORK, NY 10169 USA
SN 1542-3565
EI 1542-7714
J9 CLIN GASTROENTEROL H
JI Clin. Gastroenterol. Hepatol.
PD DEC
PY 2021
VL 19
IS 12
BP 2532
EP +
DI 10.1016/j.cgh.2020.09.049
EA NOV 2021
PG 11
WC Gastroenterology & Hepatology
WE Science Citation Index Expanded (SCI-EXPANDED)
SC Gastroenterology & Hepatology
GA YW7YD
UT WOS:000753629400018
PM 33007511
OA Green Published
DA 2024-01-22
ER

PT J
AU Barry, KK
   Neale, HD
   Hawryluk, EB
AF Barry, Kelly K.
   Neale, Holly D.
   Hawryluk, Elena B.
TI Tumor necrosis factor-alpha inhibitors and acne fulminans: Friend or
   foe?
SO PEDIATRIC DERMATOLOGY
LA English
DT Article
DE acne fulminans; adalimumab; adverse reaction; Crohn disease;
   paradoxical; TNF-alpha; tofacitinib
ID INFLIXIMAB-INDUCED ACNE
AB Acne fulminans (AF) is an uncommon variant of inflammatory acne with abrupt eruption of painful nodules, pustules, and hemorrhagic ulcerations, often associated with systemic symptoms. Paradoxical adverse reactions to tumor necrosis (TNF)-alpha inhibitors have been reported, and rare cutaneous complications include pyoderma gangrenosum, Sweet syndrome-like hypersensitivity eruptions, and pustular folliculitis. We report an unusual case of AF in a patient with Crohn disease that worsened with doses of adalimumab, which is considered a second-line treatment for AF. This case highlights that acneiform eruptions may be an underreported paradoxical adverse reaction to anti-TNF alpha therapy.
C1 [Barry, Kelly K.; Hawryluk, Elena B.] Harvard Med Sch, Massachusetts Gen Hosp, Dept Dermatol, Boston, MA USA.
   [Barry, Kelly K.] Tufts Univ, Sch Med, Boston, MA USA.
   [Neale, Holly D.] Univ Massachusetts, Sch Med, Worcester, MA USA.
C3 Harvard University; Massachusetts General Hospital; Harvard Medical
   School; Tufts University; University of Massachusetts System; University
   of Massachusetts Worcester
RP Hawryluk, EB (通讯作者)，Massachusetts Gen Hosp, Dept Dermatol, 50 Staniford St, Boston, MA 02114 USA.
EM ehawryluk@mgh.harvard.edu
RI Neale, Holly/JWP-8614-2024; Barry, Kelly Kathleen/AEX-8353-2022
OI Neale, Holly/0000-0003-0361-3657; Barry, Kelly
   Kathleen/0000-0003-0382-4470; Hawryluk, Elena/0000-0002-0862-3339
CR Balakirski G, 2017, EUR J DERMATOL, V27, P320, DOI 10.1684/ejd.2017.2990
   Bassi E, 2007, BRIT J DERMATOL, V156, P402, DOI 10.1111/j.1365-2133.2006.07665.x
   Cossio ML, 2020, J CUTAN MED SURG, V24, P333, DOI 10.1177/1203475420917387
   Dall'oglio F, 2020, GIORN ITAL DERMAT V, V155, P711, DOI 10.23736/S0392-0488.20.06711-5
   Fernández-Crehuet P, 2015, INT J DERMATOL, V54, pE306, DOI 10.1111/ijd.12416
   Greywal T, 2017, J AM ACAD DERMATOL, V77, P109, DOI 10.1016/j.jaad.2016.11.028
   Hawryluk EB, 2012, J CUTAN PATHOL, V39, P481, DOI 10.1111/j.1600-0560.2012.01894.x
   Kashat M, 2014, CUTIS, V94, P31
   Sand FL, 2013, JAMA DERMATOL, V149, P1306, DOI 10.1001/jamadermatol.2013.6678
   Sladden MJ, 2008, BRIT J DERMATOL, V158, P172, DOI 10.1111/j.1365-2133.2007.08172.x
   Steels E, 2009, J DERMATOL TREAT, V20, P59, DOI 10.1080/09546630802155073
NR 11
TC 1
Z9 1
U1 1
U2 1
PU WILEY
PI HOBOKEN
PA 111 RIVER ST, HOBOKEN 07030-5774, NJ USA
SN 0736-8046
EI 1525-1470
J9 PEDIATR DERMATOL
JI Pediatr. Dermatol.
PD JUL
PY 2023
VL 40
IS 4
BP 678
EP 680
DI 10.1111/pde.15226
EA DEC 2022
PG 3
WC Dermatology; Pediatrics
WE Science Citation Index Expanded (SCI-EXPANDED)
SC Dermatology; Pediatrics
GA M5TG4
UT WOS:000904092500001
PM 36573468
DA 2024-01-22
ER

PT J
AU Li, GW
   Ren, JN
   Wang, GF
   Hu, QY
   Wu, Q
   Wu, XW
   Li, RR
   Guo, K
   Li, Y
   Gu, GS
   Ren, HJ
   Hong, ZW
   Li, JS
AF Li, Guanwei
   Ren, Jianan
   Wang, Gefei
   Hu, Qiongyuan
   Wu, Qin
   Wu, Xiuwen
   Li, Ranran
   Guo, Kun
   Li, Yuan
   Gu, Guosheng
   Ren, Huajian
   Hong, Zhiwu
   Li, Jieshou
TI Disease-related knowledge and smoking behavior of patients with Crohn's
   disease
SO DIGESTIVE AND LIVER DISEASE
LA English
DT Article
DE Disease knowledge; Patients education; Smoking
ID INFLAMMATORY-BOWEL-DISEASE; QUALITY-OF-LIFE; ULCERATIVE-COLITIS;
   DEVELOPING-COUNTRY; ASIA-PACIFIC; CESSATION; CARE; EPIDEMIOLOGY;
   PROGRAMS; IBD
AB Background: Patients' knowledge poses effects on quality of life, treatment adherence and coping skills in the management of Crohn's disease. Smoking is the most established risk factor and associated with a more severe course. Aims: We aimed to investigate the status of patients' knowledge on Crohn's disease in China, and explore the relationship between patients' knowledge and smoking behavior.
   Methods: Web-based questionnaires were created including a validated Crohn's and Colitis Knowledge Score applied to all participants and the Fagerstrom Test for Nicotine Dependence to smokers. The sociodemographic data, disease characteristics and smoking status were recorded. Patients were enrolled through invitation emails and Internet advertising. Current and ex-smokers were re-visited 6 months after enrollment.
   Results: 923 patients completed valid questionnaires with the knowledge score of 12.18 +/- 4.61. Disease duration and educational status were independent predictors of the knowledge score by multiple linear regression analysis. The smoking rate was 8.2%. Low knowledge score was related with smoking behavior but not nicotine dependence, and smoking relapse during 6 months after enrollment.
   Conclusions: Patients' education should be a priority considering its impacts on many factors including smoking. Extra attention should be given to those from countryside area or having low family income and educational achievement. (C) 2016 Editrice Gastroenterologica Italiana S.r.l. Published by Elsevier Ltd. All rights reserved.
C1 [Li, Guanwei; Ren, Jianan; Wang, Gefei; Hu, Qiongyuan; Wu, Qin; Wu, Xiuwen; Li, Ranran; Guo, Kun; Li, Yuan; Gu, Guosheng; Ren, Huajian; Hong, Zhiwu; Li, Jieshou] Nanjing Univ, Sch Med, Jinling Hosp, Dept Surg, Nanjing, Jiangsu, Peoples R China.
   [Hu, Qiongyuan] Southeast Univ, Sch Med, Nanjing, Jiangsu, Peoples R China.
C3 Nanjing University; Southeast University - China
RP Ren, JN (通讯作者)，Jinling Hosp, Dept Gen Surg, 305 East Zhongshan Rd, Nanjing 210002, Jiangsu, Peoples R China.
EM JiananR@gmail.com
RI Wu, Qin/AAF-5707-2022; 吴, 秀文/AEO-0814-2022; Wu, Qin/AFJ-8752-2022; Li,
   jie/GXG-4583-2022
OI Wu, Qin/0000-0002-7470-8429; Wu, Qin/0000-0002-7470-8429; Wu,
   Xiuwen/0000-0002-3813-3867; Li, Guanwei/0000-0002-0336-2934
CR Borgaonkar MR, 2002, INFLAMM BOWEL DIS, V8, P264, DOI 10.1097/00054725-200207000-00005
   Casati J, 2000, DIGEST DIS SCI, V45, P26, DOI 10.1023/A:1005492806777
   Cerveny P, 2007, INFLAMM BOWEL DIS, V13, P1244, DOI 10.1002/ibd.20189
   Colombara F, 2015, INFLAMM BOWEL DIS, V21, P615, DOI 10.1097/MIB.0000000000000304
   Cosnes J, 2001, GASTROENTEROLOGY, V120, P1093, DOI 10.1053/gast.2001.23231
   Eaden JA, 1999, AM J GASTROENTEROL, V94, P3560, DOI 10.1111/j.1572-0241.1999.01536.x
   Foster G, 2007, COCHRANE DB SYST REV, DOI 10.1002/14651858.CD005108.pub2
   Halpern SD, 2015, NEW ENGL J MED, V372, P2108, DOI 10.1056/NEJMoa1414293
   HEATHERTON TF, 1991, BRIT J ADDICT, V86, P1119
   Hou JK, 2015, WORLD J GASTROENTERO, V21, P6001, DOI 10.3748/wjg.v21.i19.6001
   Husain A, 2004, INFLAMM BOWEL DIS, V10, P444, DOI 10.1097/00054725-200407000-00020
   KAPLAN SH, 1989, MED CARE, V27, pS110, DOI 10.1097/00005650-198903001-00010
   Larsson K, 2003, SCAND J GASTROENTERO, V38, P763, DOI 10.1080/00365520310003309
   Leong RWL, 2004, DIGEST DIS SCI, V49, P1672, DOI 10.1023/B:DDAS.0000043384.26092.f4
   Leung Y, 2012, DIGEST DIS SCI, V57, P1026, DOI 10.1007/s10620-012-2038-2
   Lorig K R, 2001, Eff Clin Pract, V4, P256
   Lunney PC, 2015, ALIMENT PHARM THER, V42, P61, DOI 10.1111/apt.13239
   MARTIN A, 1992, ITAL J GASTROENTEROL, V24, P477
   Moradkhani A, 2011, DIGEST DIS SCI, V56, P2972, DOI 10.1007/s10620-011-1714-y
   MOSER G, 1995, EUR J GASTROEN HEPAT, V7, P853
   Mowat C, 2011, GUT, V60, P571, DOI 10.1136/gut.2010.224154
   Ng SC, 2015, GUT, V64, P1063, DOI 10.1136/gutjnl-2014-307410
   Ng SC, 2014, BEST PRACT RES CL GA, V28, P363, DOI 10.1016/j.bpg.2014.04.003
   Ng SC, 2013, GASTROENTEROLOGY, V145, P158, DOI 10.1053/j.gastro.2013.04.007
   Nunes T, 2013, ALIMENT PHARM THER, V38, P752, DOI 10.1111/apt.12440
   Nunes T, 2013, J CROHNS COLITIS, V7, P202, DOI 10.1016/j.crohns.2012.04.011
   Parkes GC, 2014, J CROHNS COLITIS, V8, P717, DOI 10.1016/j.crohns.2014.02.002
   Quan H, 2003, INFLAMM BOWEL DIS, V9, P356, DOI 10.1097/00054725-200311000-00003
   Rezailashkajani M, 2006, INT J COLORECTAL DIS, V21, P433, DOI 10.1007/s00384-005-0030-4
   Selinger Christian P, 2013, J Crohns Colitis, V7, pe214, DOI 10.1016/j.crohns.2012.09.014
   SMART H, 1986, PUBLIC HEALTH, V100, P184, DOI 10.1016/S0033-3506(86)80033-6
   Subasinghe D, 2010, SINGAP MED J, V51, P484
   van der Eijk I, 2004, INFLAMM BOWEL DIS, V10, P392, DOI 10.1097/00054725-200407000-00010
   Verma S, 2001, DIGEST DIS SCI, V46, P865, DOI 10.1023/A:1010725106411
   ZHU Y, 2013, CHINESE NURSING RES, V27, P3449
NR 35
TC 2
Z9 2
U1 0
U2 12
PU ELSEVIER SCIENCE INC
PI NEW YORK
PA 360 PARK AVE SOUTH, NEW YORK, NY 10010-1710 USA
SN 1590-8658
EI 1878-3562
J9 DIGEST LIVER DIS
JI Dig. Liver Dis.
PD SEP
PY 2016
VL 48
IS 9
BP 1006
EP 1011
DI 10.1016/j.dld.2016.05.015
PG 6
WC Gastroenterology & Hepatology
WE Science Citation Index Expanded (SCI-EXPANDED)
SC Gastroenterology & Hepatology
GA DU6EV
UT WOS:000382307800004
PM 27289332
DA 2024-01-22
ER

PT J
AU Ma, F
   Zhang, Y
   Xing, JJ
   Song, XL
   Huang, L
   Weng, H
   Wu, XS
   Walker, E
   Wang, ZC
AF Ma, Fei
   Zhang, Yi
   Xing, Junjie
   Song, Xiaoling
   Huang, Ling
   Weng, Hao
   Wu, Xiangsong
   Walker, Emma
   Wang, Zhongchuan
TI Fecal bacteria from treatment-naive Crohn's disease patients can skew
   helper T cell responses
SO EXPERIMENTAL CELL RESEARCH
LA English
DT Article
DE Bacteria; Crohn's disease; Helper T cell
ID INFLAMMATORY-BOWEL-DISEASE; PATHOGENESIS; CYTOKINES; GENETICS; TH17
AB Many studies have demonstrated that the inflamed mucosa of Crohn's disease (CD) patients presented a disturbed gut commensal community, and the shift in microbial composition and species variety is associated with disease severity. To establish a link between changes in the intestinal bacterial composition and the alteration of inflammation, we obtained fecal bacteria from CD patients and non-CD controls. The bacteria were then used to stimulate the peripheral blood mononuclear cells (PBMCs) from one non-CD individual. We found that the frequency of IFN-gamma- and IL-17-expressing CD4 T cells was significantly higher after stimulation with CD bacteria than with non-CD bacteria, while the frequency of IL-4- and IL-10-expressing CD4 T cells was significantly decreased after stimulation with CD bacteria. A similar trend was observed in the level of cytokine expression and transcription expression. However, this difference was not clear-cut, as overlapping regions were observed between the two groups. With longer stimulation using CD bacteria, the skewing toward Th1/Th17 responses were further increased. This increase depended on the presence of monocytes/macrophages. Interestingly, we also found that B cells presented an inhibitory effect in CD bacteria-mediated skewing toward Th1/Th17 cells and promoted IL-10 secretion in CD bacteria-stimulated PBMCs. Together, our results demonstrated that CD bacteria could promote Th1/Th17 inflammation in a host factor-independent fashion.
C1 [Ma, Fei] Shanghai Jiao Tong Univ, Sch Med, Xinhua Hosp, Dept Oncol, Shanghai, Peoples R China.
   [Zhang, Yi] Shanghai Jiao Tong Univ, Sch Med, Xinhua Hosp, Dept Digest Endoscop Diag & Treatment, Shanghai, Peoples R China.
   [Xing, Junjie] Second Mil Med Univ, Changhai Hosp, Dept Colorectal Surg, Shanghai, Peoples R China.
   [Song, Xiaoling; Huang, Ling; Weng, Hao; Wu, Xiangsong; Wang, Zhongchuan] Shanghai Jiao Tong Univ, Sch Med, Xinhua Hosp, Dept Colorectal Surg, 1665 Kongjiang Rd, Shanghai, Peoples R China.
   [Walker, Emma] DICAT Biomed Computat Ctr, Vancouver, BC, Canada.
C3 Shanghai Jiao Tong University; Shanghai Jiao Tong University; Naval
   Medical University; Shanghai Jiao Tong University
RP Wang, ZC (通讯作者)，Shanghai Jiao Tong Univ, Sch Med, Xinhua Hosp, Dept Colorectal Surg, 1665 Kongjiang Rd, Shanghai, Peoples R China.
EM wangzhongchuan@xinhuamed.com.cn
CR [Anonymous], 2014, ISRN Inflammation
   Bouma G, 2003, NAT REV IMMUNOL, V3, P521, DOI 10.1038/nri1132
   Castellanos-Rubio A, 2009, AUTOIMMUNITY, V42, P69, DOI 10.1080/08916930802350789
   Ek WE, 2014, ANN GASTROENTEROL, V27, P294
   Gevers D, 2014, CELL HOST MICROBE, V15, P382, DOI 10.1016/j.chom.2014.02.005
   Iwata Y, 2011, BLOOD, V117, P530, DOI 10.1182/blood-2010-07-294249
   Jostins L, 2012, NATURE, V491, P119, DOI 10.1038/nature11582
   Khor B, 2011, NATURE, V474, P307, DOI 10.1038/nature10209
   Kim BS, 2011, J BIOMED BIOTECHNOL, DOI 10.1155/2011/838040
   Mantovani A, 2002, TRENDS IMMUNOL, V23, P549, DOI 10.1016/S1471-4906(02)02302-5
   Morgan XC, 2012, GENOME BIOL, V13, DOI 10.1186/gb-2012-13-9-r79
   Ouyang WJ, 2011, ANNU REV IMMUNOL, V29, P71, DOI 10.1146/annurev-immunol-031210-101312
   Rolhion N, 2007, INFLAMM BOWEL DIS, V13, P1277, DOI 10.1002/ibd.20176
   Rosser EC, 2015, IMMUNITY, V42, P607, DOI 10.1016/j.immuni.2015.04.005
   Said HS, 2014, DNA RES, V21, P15, DOI 10.1093/dnares/dst037
   Strauss J, 2011, INFLAMM BOWEL DIS, V17, P1971, DOI 10.1002/ibd.21606
   Strober W, 2011, GASTROENTEROLOGY, V140, P1756, DOI 10.1053/j.gastro.2011.02.016
   Usui T, 2006, J EXP MED, V203, P755, DOI 10.1084/jem.20052165
   Weaver CT, 2013, ANNU REV PATHOL-MECH, V8, P477, DOI 10.1146/annurev-pathol-011110-130318
NR 19
TC 3
Z9 3
U1 0
U2 3
PU ELSEVIER INC
PI SAN DIEGO
PA 525 B STREET, STE 1900, SAN DIEGO, CA 92101-4495 USA
SN 0014-4827
EI 1090-2422
J9 EXP CELL RES
JI Exp. Cell Res.
PD DEC 1
PY 2017
VL 361
IS 1
BP 135
EP 140
DI 10.1016/j.yexcr.2017.10.011
PG 6
WC Oncology; Cell Biology
WE Science Citation Index Expanded (SCI-EXPANDED)
SC Oncology; Cell Biology
GA FP5MG
UT WOS:000417663000015
PM 29031634
DA 2024-01-22
ER

PT J
AU Palacios, NL
   Agúndez, JAG
   Mendoza, JL
   García-Martín, E
   Martínez, C
   Ferrer, MEF
   Ladero, JM
   Taxonera, C
   Díaz-Rubio, M
AF Lopez Palacios, Natalia
   Agundez, Jose A. G.
   Mendoza, Juan L.
   Garcia-Martin, Elena
   Martinez, Carmen
   Fuentes Ferrer, Manuel Enrique
   Ladero, Jose M.
   Taxonera, Carlos
   Diaz-Rubio, Manuel
TI Analysis of a non-synonymous single nucleotide polymorphism of the human
   diamine oxidase gene (ref. SNP ID: rs1049793) in patients with Crohn's
   disease
SO SCANDINAVIAN JOURNAL OF GASTROENTEROLOGY
LA English
DT Article
DE Crohn's disease; diamine oxidase; pharmacogenetics
ID INFLAMMATORY-BOWEL-DISEASE; MAST-CELLS; ULCERATIVE-COLITIS; HISTAMINE;
   METHYLHISTAMINE; CLASSIFICATION; VARIABILITY; SECRETION; EXCRETION
AB Objective. To analyse the possible influence of a non-synonymous single nucleotide polymorphism (SNP) of the histamine-degrading enzyme diamine oxidase (DAO) on genetic susceptibility to Crohn's disease (CD). Material and methods. In this prospective, case-control study, 210 unrelated Caucasian consecutive CD patients were recruited at the Inflammatory Bowel Disease Unit of a single tertiary centre (Hospital Clinico San Carlos) in Madrid, Spain. A total of 261 healthy volunteers from the same geographic area were also recruited and matched with patients. Both cases and controls were analysed for the presence of a non-synonymous SNP (rs1049793) of DAO using amplification-restriction procedures of the genotype obtained in a blood sample. Results. No significant differences were found in the distribution of carriers of the non-synonymous SNP of DAO between CD patients and controls (OR 1.2 ( 95% CI 0.9-1.6; p = 0.3)). Nor were any differences found between carriers and non-carriers of the non-synonymous SNP in demographic characteristics, phenotypes, complications or treatment of CD. Conclusions. The study of a non-synonymous SNP (rs1049793) of DAO does not seem to be of use in assessing susceptibility to CD, either as a marker of disease activity or as a marker of clinical behaviour in patients with the disease.
C1 [Lopez Palacios, Natalia; Mendoza, Juan L.; Ladero, Jose M.; Taxonera, Carlos; Diaz-Rubio, Manuel] Univ Complutense, Hosp Clin San Carlos, Serv Gastroenterol, ES-28040 Madrid, Spain.
   [Agundez, Jose A. G.; Martinez, Carmen] Univ Extremadura, Dept Pharmacol, Badajoz, Spain.
   [Garcia-Martin, Elena] Univ Extremadura, Dept Biochem & Mol Biol & Genet, Badajoz, Spain.
   [Fuentes Ferrer, Manuel Enrique] Univ Complutense, Res Support Unit, Prevent Med Serv, Hosp Clin San Carlos, ES-28040 Madrid, Spain.
C3 Hospital Clinico San Carlos; Complutense University of Madrid;
   Universidad de Extremadura; Universidad de Extremadura; Complutense
   University of Madrid; Hospital Clinico San Carlos
RP Palacios, NL (通讯作者)，Univ Complutense, Hosp Clin San Carlos, Serv Gastroenterol, Martin Lagos S-N, ES-28040 Madrid, Spain.
EM natalia.lopa@gmail.com
RI Palacios, Natalia Lopez/AAZ-7954-2020; Taxonera, Carlos/AFK-0569-2022;
   Diaz-Rubio, Manuel/B-5359-2010; Agúndez, José A. G./A-5503-2008;
   Mendoza, Juan L/AAZ-6720-2020; García-Martin, Elena/H-9828-2016; Fuentes
   Ferrer, Manuel Enrique/L-1086-2017
OI Taxonera, Carlos/0000-0001-9166-7350; Agúndez, José A.
   G./0000-0001-6895-9160; García-Martin, Elena/0000-0002-8094-046X;
   Fuentes Ferrer, Manuel Enrique/0000-0002-5177-1441
FU Fondo de Investigacion Sanitaria [FIS 05/1056, 06/1252, RETICS
   RD07/0064/0016]; Instituto de Salud Carlos III, Spain; FUNDESALUD,
   Merida, Spain
FX The study was funded by Grants FIS 05/1056, 06/1252 and RETICS
   RD07/0064/0016 from the Fondo de Investigacion Sanitaria, Instituto de
   Salud Carlos III, Spain, and FUNDESALUD, Merida, Spain.
CR Ayuso P, 2007, PHARMACOGENET GENOM, V17, P687, DOI 10.1097/FPC.0b013e328012b8e4
   BARBRY P, 1990, P NATL ACAD SCI USA, V87, P7347, DOI 10.1073/pnas.87.19.7347
   Bischoff SC, 1997, DIGEST DIS SCI, V42, P394, DOI 10.1023/A:1018886423475
   DVORAK AM, 1980, HUM PATHOL, V11, P606, DOI 10.1016/S0046-8177(80)80072-4
   FOX CC, 1993, DIGEST DIS SCI, V38, P1105, DOI 10.1007/BF01295728
   García-Martín E, 2007, CLIN BIOCHEM, V40, P1339, DOI 10.1016/j.clinbiochem.2007.07.019
   García-Martín E, 2006, WORLD J GASTROENTERO, V12, P615, DOI 10.3748/wjg.v12.i4.615
   García-Martín E, 2009, PHARMACOGENOMICS, V10, P867, DOI [10.2217/pgs.09.26, 10.2217/PGS.09.26]
   Gelbmann CM, 1999, GUT, V45, P210, DOI 10.1136/gut.45.2.210
   He SH, 2004, WORLD J GASTROENTERO, V10, P309
   KNUTSON L, 1990, GASTROENTEROLOGY, V98, P849, DOI 10.1016/0016-5085(90)90006-M
   LENNARDJONES JE, 1989, SCAND J GASTROENTERO, V24, P2, DOI 10.3109/00365528909091339
   Maintz L, 2007, AM J CLIN NUTR, V85, P1185, DOI 10.1093/ajcn/85.5.1185
   RAITHEL M, 1995, INT ARCH ALLERGY IMM, V108, P127, DOI 10.1159/000237129
   Silverberg MS, 2005, CAN J GASTROENTEROL, V19, p5A, DOI 10.1155/2005/269076
   Weidenhiller M, 2000, INFLAMM RES, V49, pS35
   Winterkamp S, 2002, AM J GASTROENTEROL, V97, P3071
NR 17
TC 4
Z9 5
U1 0
U2 10
PU TAYLOR & FRANCIS LTD
PI ABINGDON
PA 2-4 PARK SQUARE, MILTON PARK, ABINGDON OR14 4RN, OXON, ENGLAND
SN 0036-5521
EI 1502-7708
J9 SCAND J GASTROENTERO
JI Scand. J. Gastroenterol.
PY 2009
VL 44
IS 10
BP 1207
EP 1212
DI 10.1080/00365520903171250
PG 6
WC Gastroenterology & Hepatology
WE Science Citation Index Expanded (SCI-EXPANDED)
SC Gastroenterology & Hepatology
GA 503BC
UT WOS:000270505400008
PM 19670078
DA 2024-01-22
ER

PT J
AU Quaia, E
   Gennari, AG
   Cova, MA
AF Quaia, Emilio
   Gennari, Antonio Giulio
   Cova, Maria Assunta
TI Early Predictors of the Long-term Response to Therapy in Patients With
   Crohn Disease Derived From a Time-Intensity Curve Analysis After
   Microbubble Contrast Agent Injection
SO JOURNAL OF ULTRASOUND IN MEDICINE
LA English
DT Article
DE contrast media; Crohn disease; microbubbles; treatment outcome;
   ultrasound
ID SMALL-BOWEL; INFLAMMATORY ACTIVITY; CT ENTEROGRAPHY; ULTRASOUND;
   PERFUSION; QUANTIFICATION; NONRESPONDERS; STRICTURES; INDEX; MR
AB Objectives The aim of this study was to identify early predictors of the long-term response to therapy in patients with Crohn disease (CD) from time-intensity curves obtained after microbubble injection. Methods One hundred fifteen consecutive patients with a proven diagnosis of CD involving the terminal ileal loop who were scheduled to begin pharmacologic therapy with biologics (infliximab or adalimumab) were scanned after sulfur hexafluoride-filled microbubble injection before the beginning and at the end of the sixth week of treatment. The absolute value and percentage change of each semiquantitative kinetic parameter (peak enhancement, time to peak enhancement, rise time, mean transit time, wash-in and wash-out rates, area under the curve [AUC] for the whole time-intensity curve, AUC during wash-in, AUC during wash-out, and wash-in perfusion index) as measured on the terminal ileal tract and adjacent reactive mesenteric fat were calculated from time-intensity curves. Patients were followed for at least 24 months with redetermination of the Crohn Disease Activity Index and with at least 1 endoscopy within 18 weeks after the beginning of pharmacologic treatment. The absolute values and percentage changes of kinetic parameters were assessed as potential predictors of the therapeutic outcome by a logistic regression analysis. Results The study group included 66 male and 49 female patients (mean age +/- SD, 45.76 +/- 11 years). The pretreatment values and percentage changes of the peak enhancement, AUC, AUC during wash-in, and AUC during wash-out were found to be predictors (P < .05) of the long-term therapeutic outcome. Conclusions The analysis of time-intensity curves obtained after microbubble contrast agent injection provides early predictors of the long-term therapeutic outcome in patients with CD.
C1 [Quaia, Emilio] Univ Padua, Dept Radiol, Via Giustiniani 2, I-35128 Padua, Italy.
   [Gennari, Antonio Giulio; Cova, Maria Assunta] Univ Trieste, Dept Radiol, Cattinara Hosp, Trieste, Italy.
C3 University of Padua; University of Trieste
RP Quaia, E (通讯作者)，Univ Padua, Dept Radiol, Via Nicolo Giustiniani 2, I-35128 Padua, Italy.
EM emilio.quaia@unipd.it
RI Quaia, Emilio/AAA-8010-2021
OI Quaia, Emilio/0000-0003-2020-9365; Gennari, Antonio
   Giulio/0000-0003-2224-0083
CR Allez M, 2010, J CROHNS COLITIS, V4, P355, DOI 10.1016/j.crohns.2010.04.004
   Arditi M, 2006, IEEE T ULTRASON FERR, V53, P1118, DOI 10.1109/TUFFC.2006.1642510
   BEST WR, 1976, GASTROENTEROLOGY, V70, P439
   Bodily KD, 2006, RADIOLOGY, V238, P505, DOI 10.1148/radiol.2382041159
   Borley NR, 2000, J PATHOL, V190, P196
   Chowers Y, 2010, J CROHNS COLITIS, V4, P367, DOI 10.1016/j.crohns.2010.05.011
   De Franco A, 2012, ABDOM IMAGING, V37, P359, DOI 10.1007/s00261-011-9831-9
   DELONG ER, 1988, BIOMETRICS, V44, P837, DOI 10.2307/2531595
   Gauthier M, 2011, WORLD J RADIOL, V3, P70, DOI 10.4329/wjr.v3.i3.70
   Gourtsoyiannis N, 2004, EUR RADIOL, V14, P1017, DOI 10.1007/s00330-004-2302-8
   Hébuterne X, 2013, GUT, V62, P201, DOI 10.1136/gutjnl-2012-302262
   Hudson JM, 2009, ULTRASOUND MED BIOL, V35, P2007, DOI 10.1016/j.ultrasmedbio.2009.06.1102
   Leyendecker JR, 2009, RADIOGRAPHICS, V29, P1827, DOI 10.1148/rg.296095510
   Lichtenstein GR, 2006, GASTROENTEROLOGY, V130, P940, DOI 10.1053/j.gastro.2006.01.048
   Louis E, 2002, SCAND J GASTROENTERO, V37, P818, DOI 10.1080/713786515
   Martínez MJ, 2009, ABDOM IMAGING, V34, P141, DOI 10.1007/s00261-008-9365-y
   MARY JY, 1989, GUT, V30, P983, DOI 10.1136/gut.30.7.983
   Medellin-Kowalewski A, 2016, AM J ROENTGENOL, V206, P64, DOI 10.2214/AJR.15.14506
   Migaleddu V, 2009, GASTROENTEROLOGY, V137, P43, DOI 10.1053/j.gastro.2009.03.062
   Onali S, 2012, ABDOM IMAGING, V37, P927, DOI 10.1007/s00261-012-9877-3
   Paulsen SR, 2006, RADIOGRAPHICS, V26, P641, DOI 10.1148/rg.263055162
   Peyrin-Biroulet L, 2011, ALIMENT PHARM THER, V33, P870, DOI 10.1111/j.1365-2036.2011.04599.x
   Quaia E, 2017, ULTRASOUND MED BIOL, V43, P1171, DOI 10.1016/j.ultrasmedbio.2017.01.024
   Quaia E, 2016, RADIOLOGY, V281, P606, DOI 10.1148/radiol.2016152461
   Quaia E, 2013, EUR RADIOL, V23, P1650, DOI 10.1007/s00330-012-2754-1
   Quaia E, 2012, ULTRASOUND MED BIOL, V38, DOI 10.1016/j.ultrasmedbio.2012.04.008
   Ripollés T, 2009, RADIOLOGY, V253, P241, DOI 10.1148/radiol.2531082269
   Saevik F, 2014, INFLAMM BOWEL DIS, V20, P2029, DOI 10.1097/MIB.0000000000000159
   Sempere GAJ, 2005, AM J ROENTGENOL, V184, P1829, DOI 10.2214/ajr.184.6.01841829
   Tolan DJM, 2010, RADIOGRAPHICS, V30, P367, DOI 10.1148/rg.302095028
   Tranquart F, 2012, ULTRASCHALL MED, V33, pS31, DOI 10.1055/s-0032-1312894
   Wong DD, 2012, ABDOM IMAGING, V37, P369, DOI 10.1007/s00261-011-9792-z
   Zink F, 2016, ULTRASCHALL MED, V37, P74, DOI 10.1055/s-0034-1398746
NR 33
TC 8
Z9 8
U1 0
U2 1
PU WILEY
PI HOBOKEN
PA 111 RIVER ST, HOBOKEN 07030-5774, NJ USA
SN 0278-4297
EI 1550-9613
J9 J ULTRAS MED
JI J. Ultrasound Med.
PD APR
PY 2019
VL 38
IS 4
BP 947
EP 958
DI 10.1002/jum.14778
PG 12
WC Acoustics; Radiology, Nuclear Medicine & Medical Imaging
WE Science Citation Index Expanded (SCI-EXPANDED)
SC Acoustics; Radiology, Nuclear Medicine & Medical Imaging
GA HP7WX
UT WOS:000461902400011
PM 30208230
DA 2024-01-22
ER

PT J
AU D'Haens, G
   Panaccione, R
   Baert, F
   Bossuyt, P
   Colombel, JF
   Danese, S
   Dubinsky, M
   Feagan, BG
   Hisamatsu, T
   Lim, A
   Lindsay, JO
   Loftus, EV
   Panés, J
   Peyrin-Biroulet, L
   Ran, ZH
   Rubin, DT
   Sandborn, WJ
   Schreiber, S
   Neimark, E
   Song, A
   Kligys, K
   Pang, YN
   Pivorunas, V
   Berg, S
   Duan, WR
   Huang, B
   Kalabic, J
   Liao, XM
   Robinson, A
   Wallace, K
   Ferrante, M
AF D'Haens, Geert
   Panaccione, Remo
   Baert, Filip
   Bossuyt, Peter
   Colombel, Jean-Frederic
   Danese, Silvio
   Dubinsky, Marla
   Feagan, Brian G.
   Hisamatsu, Tadakazu
   Lim, Allen
   Lindsay, James O.
   Loftus, Edward V., Jr.
   Panes, Julian
   Peyrin-Biroulet, Laurent
   Ran, Zhihua
   Rubin, David T.
   Sandborn, William J.
   Schreiber, Stefan
   Neimark, Ezequiel
   Song, Alexandra
   Kligys, Kristina
   Pang, Yinuo
   Pivorunas, Valerie
   Berg, Sofie
   Duan, W. Rachel
   Huang, Bidan
   Kalabic, Jasmina
   Liao, Xiaomei
   Robinson, Anne
   Wallace, Kori
   Ferrante, Marc
TI Risankizumab as induction therapy for Crohn's disease: results from the
   phase 3 ADVANCE and MOTIVATE induction trials
SO LANCET
LA English
DT Article
ID ULCERATIVE-COLITIS; DOUBLE-BLIND; IL-22; SUSCEPTIBILITY; PROTEIN; IL23R
AB Background Risankizumab, an interleukin (IL)-23 p19 inhibitor, was evaluated for safety and efficacy as induction therapy in patients with moderately to severely active Crohn's disease.
   Methods ADVANCE and MOTIVATE were randomised, double-masked, placebo-controlled, phase 3 induction studies. Eligible patients aged 16-80 years with moderately to severely active Crohn's disease, previously showing intolerance or inadequate response to one or more approved biologics or conventional therapy (ADVANCE) or to biologics (MOTIVATE), were randomly assigned to receive a single dose of intravenous risankizumab (600 mg or 1200 mg) or placebo (2:2:1 in ADVANCE, 1:1:1 in MOTIVATE) at weeks 0, 4, and 8. We used interactive response technology for random assignment, with stratification by number of previous failed biologics, corticosteroid use at baseline, and Simple Endoscopic Score for Crohn's disease (SES-CD). All patients and study personnel (excluding pharmacists who prepared intravenous solutions) were masked to treatment allocation throughout the study. Coprimary endpoints were clinical remission (defined by Crohn's disease activity index [CDAI] or patient-reported outcome criteria [average daily stool frequency and abdominal pain score]) and endoscopic response at week 12. The intention-to-treat population (all eligible patients who received at least one dose of study drug in the 12-week induction period) was analysed for efficacy outcomes. Safety was assessed in all patients who received at least one dose of study drug. Both trials were registered on ClinicalTrials.gov, NCT03105128 (ADVANCE) and NCT03104413 (MOTIVATE), and are now complete.
   Findings Participants were enrolled between May 10, 2017, and Aug 24, 2020 (ADVANCE trial), and Dec 18, 2017 and Sept 9, 2020 (MOTIVATE trial). In ADVANCE, 931 patients were assigned to either risankizumab 600 mg (n=373), risankizumab 1200 mg (n=372), or placebo (n=186). In MOTIVATE, 618 patients were assigned to risankizumab 600 mg (n=206), risankizumab 1200 mg (n=205), or placebo (n=207). The primary analysis population comprised 850 participants in ADVANCE and 569 participants in MOTIVATE. All coprimary endpoints at week 12 were met in both trials with both doses of risankizumab (p values =0.0001). In ADVANCE, CDAI clinical remission rate was 45% (adjusted difference 21%, 95% CI 12-29; 152/336) with risankizumab 600 mg and 42% (17%, 8-25; 141/339) with risankizumab 1200 mg versus 25% (43/175) with placebo; stool frequency and abdominal pain score clinical remission rate was 43% (22%, 14-30; 146/336) with risankizumab 600 mg and 41% (19%, 11-27; 139/339) with risankizumab 1200 mg versus 22% (38/175) with placebo; and endoscopic response rate was 40% (28%, 21-35; 135/336) with risankizumab 600 mg and 32% (20%, 14-27; 109/339) with risankizumab 1200 mg versus 12% (21/175) with placebo. In MOTIVATE, CDAI clinical remission rate was 42% (22%, 13-31; 80/191) with risankizumab 600 mg and 40% (21%, 12-29; 77/191) with risankizumab 1200 mg versus 20% (37/187) with placebo; stool frequency and abdominal pain score clinical remission rate was 35% (15%, 6-24; 66/191) with risankizumab 600 mg and 40% (20%, 12-29; 76/191) with risankizumab 1200 mg versus 19% (36/187) with placebo; and endoscopic response rate was 29% (18%, 10-25; 55/191) with risankizumab 600 mg and 34% (23%, 15-31; 65/191) with risankizumab 1200 mg versus 11% (21/187) with placebo. The overall incidence of treatment-emergent adverse events was similar among the treatment groups in both trials. Three deaths occurred during induction (two in the placebo group [ADVANCE] and one in the risankizumab 1200 mg group [MOTIVATE]). The death in the risankizumab-treated patient was deemed unrelated to the study drug.
   Interpretation Risankizumab was effective and well tolerated as induction therapy in patients with moderately to severely active Crohn's disease. Copyright (c) 2022 Elsevier Ltd. All rights reserved.
C1 [D'Haens, Geert] Univ Amsterdam, Inflammatory Bowel Dis Ctr, Med Ctr, NL-1105 AZ Amsterdam, Netherlands.
   [Panaccione, Remo] Univ Calgary, Inflammatory Bowel Dis Unit, Calgary, AB, Canada.
   [Panaccione, Remo] Univ Calgary, Gastrointestinal Res, Calgary, AB, Canada.
   [Baert, Filip] AZ Delta, Roeselare, Belgium.
   [Bossuyt, Peter] Imelda Gen Hosp, Dept Gastroenterol, Bonheiden, Belgium.
   [Colombel, Jean-Frederic; Dubinsky, Marla] Icahn Sch Med Mt Sinai, New York, NY USA.
   [Danese, Silvio] Univ Vita Salute San Raffaele, Gastroenterol & Gastrointestinal Endoscopy Unit, Milan, Italy.
   [Danese, Silvio] IRCCS San Raffaele Hosp, Milan, Italy.
   [Feagan, Brian G.] Univ Western Ontario, Dept Med, Div Gastroenterol, London, ON, Canada.
   [Feagan, Brian G.] Alimentiv, London, ON, Canada.
   [Hisamatsu, Tadakazu] Kyorin Univ, Dept Gastroenterol & Hepatol, Sch Med, Tokyo, Japan.
   [Lim, Allen] Univ Alberta, Edmonton, AB, Canada.
   [Lindsay, James O.] Queen Mary Univ London, Ctr Immunobiol, Barts & London Sch Med & Dent, London, England.
   [Loftus, Edward V., Jr.] Mayo Clin, Coll Med & Sci, Rochester, MN USA.
   [Panes, Julian] Hosp Clin Barcelona, Dept Gastroenterol, CIBEREHD, IDIBAPS, Barcelona, Spain.
   [Peyrin-Biroulet, Laurent] Univ Lorraine, CHRU Nancy, Dept Gastroenterol, Nancy, France.
   [Peyrin-Biroulet, Laurent] Univ Lorraine, INSERM, NGERE, Nancy, France.
   [Ran, Zhihua] Minist Hlth, Div Gastroenterol & Hepatol, Key Lab Gastroenterol & Hepatol, Inflammatory Bowel Dis Res Ctr, Shanghai, Peoples R China.
   [Ran, Zhihua] Shanghai Jiao Tong Univ, Renji Hosp, Sch Med, Shanghai, Peoples R China.
   [Ran, Zhihua] Shanghai Inst Digest Dis, Shanghai, Peoples R China.
   [Rubin, David T.] Univ Chicago Med, Hepatol & Nutr & Digest Dis Ctr, Sect Gastroenterol, Chicago, IL USA.
   [Sandborn, William J.] Univ Calif San Diego, Div Gastroenterol, La Jolla, CA USA.
   [Schreiber, Stefan] Univ Kiel, Univ Hosp Schleswig Holstein, Dept Med 1, Kiel, Germany.
   [Neimark, Ezequiel; Song, Alexandra; Kligys, Kristina; Pang, Yinuo; Pivorunas, Valerie; Berg, Sofie; Duan, W. Rachel; Huang, Bidan; Liao, Xiaomei; Robinson, Anne; Wallace, Kori] AbbVie, N Chicago, IL USA.
   [Kalabic, Jasmina] AbbVie Deutschland, Ludwigshafen, Germany.
   [Ferrante, Marc] Katholieke Univ Leuven, Dept Gastroenterol & Hepatol, Univ Hosp, Leuven, Belgium.
C3 University of Amsterdam; University of Calgary; University of Calgary;
   Imeldaziekenhuis; Icahn School of Medicine at Mount Sinai; Vita-Salute
   San Raffaele University; Vita-Salute San Raffaele University; IRCCS
   Ospedale San Raffaele; Western University (University of Western
   Ontario); Kyorin University; University of Alberta; University of
   London; Queen Mary University London; Mayo Clinic; CIBER - Centro de
   Investigacion Biomedica en Red; CIBEREHD; University of Barcelona;
   Hospital Clinic de Barcelona; IDIBAPS; CHU de Nancy; Universite de
   Lorraine; Universite de Lorraine; Institut National de la Sante et de la
   Recherche Medicale (Inserm); Shanghai Jiao Tong University; University
   of California System; University of California San Diego; University of
   Kiel; Schleswig Holstein University Hospital; AbbVie; AbbVie; KU Leuven
RP D'Haens, G (通讯作者)，Univ Amsterdam, Inflammatory Bowel Dis Ctr, Med Ctr, NL-1105 AZ Amsterdam, Netherlands.
EM g.dhaens@ainsterdamumc.nl
RI Liao, Xiaomei/C-3493-2012; Bossuyt, Peter/AAP-3119-2020; Sandborn,
   William/ABE-8342-2020; Feagan, Brian/G-3292-2011; Panaccione,
   Remo/ABC-1140-2021; Loftus, Edward/E-8304-2011
OI Bossuyt, Peter/0000-0003-4027-7365; Panaccione,
   Remo/0000-0002-5247-940X; Loftus, Edward/0000-0001-7199-6851
CR BEST WR, 1976, GASTROENTEROLOGY, V70, P439
   Brand S, 2006, AM J PHYSIOL-GASTR L, V290, pG827, DOI 10.1152/ajpgi.00513.2005
   Bretz F, 2009, STAT MED, V28, P586, DOI 10.1002/sim.3495
   Duerr RH, 2006, SCIENCE, V314, P1461, DOI 10.1126/science.1135245
   European Medicines Agency, 2018, Guideline on the development of new medicinal products for the treatment of Crohn's disease
   Feagan B, 2018, INFLAMM BOWEL DIS, V24, P932, DOI 10.1093/ibd/izx082
   Feagan BG, 2017, LANCET, V389, P1699, DOI 10.1016/S0140-6736(17)30570-6
   Ferrante M, 2022, LANCET, V399, P2031, DOI 10.1016/S0140-6736(22)00466-4
   Ferrante M, 2013, GASTROENTEROLOGY, V145, P978, DOI 10.1053/j.gastro.2013.08.010
   Geremia A, 2011, J EXP MED, V208, P1127, DOI 10.1084/jem.20101712
   Gordon KB, 2018, LANCET, V392, P650, DOI 10.1016/S0140-6736(18)31713-6
   Khanna R, 2015, ALIMENT PHARM THER, V41, P77, DOI 10.1111/apt.13001
   Kobayashi T, 2008, GUT, V57, P1682, DOI 10.1136/gut.2007.135053
   Kristensen LE, 2022, ANN RHEUM DIS, V81, P225, DOI 10.1136/annrheumdis-2021-221019
   Liu M, 2015, CLIN RES HEPATOL GAS, V39, P516, DOI 10.1016/j.clinre.2014.10.009
   Oppmann B, 2000, IMMUNITY, V13, P715, DOI 10.1016/S1074-7613(00)00070-4
   Papp KA, 2017, NEW ENGL J MED, V376, P1551, DOI 10.1056/NEJMoa1607017
   Sands BE, 2017, GASTROENTEROLOGY, V153, P77, DOI 10.1053/j.gastro.2017.03.049
   Schmechel S, 2008, INFLAMM BOWEL DIS, V14, P204, DOI 10.1002/ibd.20315
   Turner D, 2021, GASTROENTEROLOGY, V160, P1570, DOI 10.1053/j.gastro.2020.12.031
   Wolk K, 2007, J IMMUNOL, V178, P5973, DOI 10.4049/jimmunol.178.9.5973
NR 21
TC 93
Z9 96
U1 6
U2 17
PU ELSEVIER SCIENCE INC
PI NEW YORK
PA STE 800, 230 PARK AVE, NEW YORK, NY 10169 USA
SN 0140-6736
EI 1474-547X
J9 LANCET
JI Lancet
PD MAY 28
PY 2022
VL 399
IS 10340
BP 2015
EP 2030
PG 16
WC Medicine, General & Internal
WE Science Citation Index Expanded (SCI-EXPANDED)
SC General & Internal Medicine
GA 7U4LV
UT WOS:000912105300018
PM 35644154
HC Y
HP N
DA 2024-01-22
ER

PT J
AU Targan, SR
   Feagan, B
   Vermeire, S
   Panaccione, R
   Melmed, GY
   Landers, C
   Li, DL
   Russell, C
   Newmark, R
   Zhang, N
   Chon, Y
   Hsu, YH
   Lin, SL
   Klekotka, P
AF Targan, Stephan R.
   Feagan, Brian
   Vermeire, Severine
   Panaccione, Remo
   Melmed, Gil Y.
   Landers, Carol
   Li, Dalin
   Russell, Chris
   Newmark, Richard
   Zhang, Nan
   Chon, Yun
   Hsu, Yi-Hsiang
   Lin, Shao-Lee
   Klekotka, Paul
TI A Randomized, Double-Blind, Placebo-Controlled Phase 2 Study of
   Brodalumab in Patients With Moderate-to-Severe Crohn's Disease
SO AMERICAN JOURNAL OF GASTROENTEROLOGY
LA English
DT Article
ID INFLAMMATORY-BOWEL-DISEASE; MONOCLONAL-ANTIBODY; INDUCED COLITIS; T(H)17
   CELLS; INTERLEUKIN-17; ARTHRITIS; PSORIASIS; TRIAL; IL-17
AB OBJECTIVES: To assess the safety and efficacy of brodalumab, a human anti-interleukin-17 receptor monoclonal antibody, in patients with moderate-to-severe Crohn's disease (CD).
   METHODS: Phase 2, randomized, double-blind, placebo-controlled, dose-ranging study in patients with moderate-to-severe CD and evidence of active inflammation. Patients were randomized 1: 1: 1: 1 to receive brodalumab (210, 350, or 700 mg at baseline and week 4) or placebo. The primary end point was proportion of patients achieving Crohn's disease activity index (CDAI) remission (<= 150) at week 6. Secondary end points included proportion of patients with CDAI response (reduction from baseline of >= 100) at week 6 and change from baseline in CDAI at week 6.
   RESULTS: The study was terminated early based on an imbalance in worsening CD in active treatment groups. At the time of termination, 130 patients had been randomized. At week 6, remission rates were 3% (210 mg), 15% (350 mg), 9% (700 mg), and 3% (placebo) and CDAI response occurred in 16% (210 mg), 27% (350 mg), 15% (700 mg), and 13% (placebo) of patients. Mean change in CDAI at week 6 was -8.7 (95.3) (210 mg), -35.4 (105.6) (350 mg), -0.6 (105.9) (700 mg), and -28.2 (86.0) (placebo). Besides worsening of CD, overall incidences of adverse events were similar across treatment groups.
   CONCLUSIONS: Treatment with brodalumab resulted in a disproportionate number of cases of worsening CD in patients with active CD and no evidence of meaningful efficacy. These analyses did not suggest additional safety risks of brodalumab beyond worsening of CD symptoms in patients with active CD.
C1 [Targan, Stephan R.; Melmed, Gil Y.; Landers, Carol; Li, Dalin] Cedars Sinai Med Ctr, Div Gastroenterol, 8700 Beverly Blvd,Suite 4065, Los Angeles, CA 90048 USA.
   [Feagan, Brian] Univ Western Ontario, Robarts Res Inst, London, ON, Canada.
   [Vermeire, Severine] Katholieke Univ Leuven, Univ Hosp, Dept Gastroenterol, Leuven, Belgium.
   [Panaccione, Remo] Univ Calgary, Calgary, AB, Canada.
   [Russell, Chris; Newmark, Richard; Zhang, Nan; Chon, Yun; Hsu, Yi-Hsiang; Lin, Shao-Lee; Klekotka, Paul] Amgen Inc, Thousand Oaks, CA USA.
C3 Cedars Sinai Medical Center; Western University (University of Western
   Ontario); KU Leuven; University of Calgary; Amgen
RP Targan, SR (通讯作者)，Cedars Sinai Med Ctr, Div Gastroenterol, 8700 Beverly Blvd,Suite 4065, Los Angeles, CA 90048 USA.
EM stephan.targan@cshs.org
RI Li, Dalin/F-4266-2011; Feagan, Brian/G-3292-2011; Panaccione,
   Remo/ABC-1140-2021
OI Panaccione, Remo/0000-0002-5247-940X; Melmed, Gil/0000-0002-2591-5165;
   Russell, Chris/0000-0002-0240-1815; Vermeire,
   Severine/0000-0001-9942-3019
FU Amgen
FX This study was funded by Amgen.
CR Ben-Horin S, 2011, ALIMENT PHARM THER, V33, P987, DOI 10.1111/j.1365-2036.2011.04612.x
   Esplugues E, 2011, NATURE, V475, P514, DOI 10.1038/nature10228
   Fujino S, 2003, GUT, V52, P65, DOI 10.1136/gut.52.1.65
   Genovese MC, 2010, ARTHRITIS RHEUM-US, V62, P929, DOI 10.1002/art.27334
   Hölttä V, 2008, INFLAMM BOWEL DIS, V14, P1175, DOI 10.1002/ibd.20475
   Hueber W, 2012, GUT, V61, P1693, DOI 10.1136/gutjnl-2011-301668
   Kamm MA, 2011, INFLAMM BOWEL DIS, V17, P2366, DOI 10.1002/ibd.21655
   Kawalec P, 2013, ARCH MED SCI, V9, P765, DOI 10.5114/aoms.2013.38670
   Khanna R, 2015, LANCET, V386, P1825, DOI 10.1016/S0140-6736(15)00068-9
   Kim SW, 2011, GUT, V60, P1527, DOI 10.1136/gut.2011.238477
   Lebwohl M, 2015, NEW ENGL J MED, V373, P1318, DOI 10.1056/NEJMoa1503824
   Lichtenstein GR, 2009, AM J GASTROENTEROL, V104, P465, DOI 10.1038/ajg.2008.168
   Mease PJ, 2014, NEW ENGL J MED, V370, P2295, DOI 10.1056/NEJMoa1315231
   Miossec P, 2012, NAT REV DRUG DISCOV, V11, P763, DOI 10.1038/nrd3794
   Ogawa A, 2004, CLIN IMMUNOL, V110, P55, DOI 10.1016/j.clim.2003.09.013
   Panaccione R, 2015, INFLAMM BOWEL DIS, V21, P1329, DOI 10.1097/MIB.0000000000000366
   Papp KA, 2012, NEW ENGL J MED, V366, P1181, DOI 10.1056/NEJMoa1109017
   Towne JE, 2012, CYTOKINE, V59, P515, DOI 10.1016/j.cyto.2012.06.074
   Towne JE, 2013, 3 IL 17 LIGANDS CONT
   Zhang Z, 2006, INFLAMM BOWEL DIS, V12, P382, DOI 10.1097/01.MIB.0000218764.06959.91
NR 20
TC 251
Z9 261
U1 0
U2 10
PU NATURE PUBLISHING GROUP
PI NEW YORK
PA 75 VARICK ST, 9TH FLR, NEW YORK, NY 10013-1917 USA
SN 0002-9270
EI 1572-0241
J9 AM J GASTROENTEROL
JI Am. J. Gastroenterol.
PD NOV
PY 2016
VL 111
IS 11
BP 1599
EP 1607
DI 10.1038/ajg.2016.298
PG 9
WC Gastroenterology & Hepatology
WE Science Citation Index Expanded (SCI-EXPANDED)
SC Gastroenterology & Hepatology
GA EK6PT
UT WOS:000394047300024
PM 27481309
HC Y
HP N
DA 2024-01-22
ER

PT J
AU Jung, YS
   Han, M
   Park, S
   Cheon, JH
AF Jung, Yoon Suk
   Han, Minkyung
   Park, Sohee
   Cheon, Jae Hee
TI Biologic Use Patterns and Predictors for Non-persistence and Switching
   of Biologics in Patients with Inflammatory Bowel Disease: A Nationwide
   Population-Based Study
SO DIGESTIVE DISEASES AND SCIENCES
LA English
DT Article
DE Inflammatory bowel disease; Biologics; Persistence; Switching
ID 2ND KOREAN GUIDELINES; CROHNS-DISEASE; ULCERATIVE-COLITIS; INFLIXIMAB
   THERAPY; ANTI-TNF; ADALIMUMAB; MANAGEMENT; EFFICACY; SAFETY
AB Background Data on real-life patterns of biologic use for inflammatory bowel disease (IBD) are scarce. Aims We aimed to examine the patterns of biologic use and the factors associated with non-persistence and switching of biologics in Korean IBD patients. Methods Using National Health Insurance claims, we collected data on patients who were diagnosed with IBD and exposed to biologics between 2010 and 2016. Results Among 1838 patients with Crohn's disease (CD), 1237 and 601 started with infliximab and adalimumab, respectively. Among 1125 patients with ulcerative colitis (UC), 774, 294, and 57 initiated infliximab, adalimumab, and golimumab, respectively. Rates of non-persistence and switching were higher in UC than in CD. One- and 3-year non-persistence rates were 14.2% and 26.5% in CD and 35.4% and 53.4% in UC, respectively. One- and 3-year switching rates were 3.7% and 10.1% in CD and 15.6% and 22.0% in UC, respectively. In both CD and UC, infliximab and adalimumab initiators showed similar persistence rates, whereas adalimumab initiators had a higher risk of switching than infliximab initiators. In UC, golimumab initiators had a higher risk of non-persistence and switching than infliximab initiators. Steroid use at biologic initiation was associated with an increased risk of non-persistence and switching in both CD and UC. UC patients who started biologic treatment at tertiary hospitals were more likely to continue treatment than those who started at general hospitals/community hospitals/clinics. Conclusions In real-world clinical practice settings, discontinuation of biologics occurred frequently in IBD patients, and switching of biologics was common in UC patients.
C1 [Jung, Yoon Suk] Sungkyunkwan Univ, Kangbuk Samsung Hosp, Dept Internal Med, Div Gastroenterol,Sch Med, Seoul, South Korea.
   [Han, Minkyung] Yonsei Univ, Dept Biomed Syst Informat, Biostat Collaborat Unit, Coll Med, Seoul, South Korea.
   [Park, Sohee] Yonsei Univ, Grad Sch Publ Hlth, Dept Biostat, 50-1 Yonsei Ro, Seoul, South Korea.
   [Cheon, Jae Hee] Yonsei Univ, Dept Internal Med, Coll Med, 50-1 Yonsei Ro, Seoul, South Korea.
   [Cheon, Jae Hee] Yonsei Univ, Inst Gastroenterol, Coll Med, 50-1 Yonsei Ro, Seoul, South Korea.
C3 Sungkyunkwan University (SKKU); Samsung Medical Center; Yonsei
   University; Yonsei University Health System; Yonsei University; Yonsei
   University Health System; Yonsei University; Yonsei University Health
   System; Yonsei University; Yonsei University Health System
RP Park, S (通讯作者)，Yonsei Univ, Grad Sch Publ Hlth, Dept Biostat, 50-1 Yonsei Ro, Seoul, South Korea.
EM soheepark@yuhs.ac; GENIUSHEE@yuhs.ac
RI Cheon, Jae Hee/B-4523-2015; Jung, Yoon Suk/AAB-7998-2022; Park,
   Sohee/IQW-3799-2023
OI Cheon, Jae Hee/0000-0002-2282-8904; Jung, Yoon Suk/0000-0002-1963-7170;
   Park, Sohee/0000-0001-8513-5163; HAN, MINKYUNG/0000-0002-5011-5557
CR Chen C, 2019, INFLAMM BOWEL DIS, V25, P1417, DOI 10.1093/ibd/izz001
   Choi CH, 2017, INTEST RES, V15, P7, DOI 10.5217/ir.2017.15.1.7
   Choi CH, 2016, YONSEI MED J, V57, P1376, DOI 10.3349/ymj.2016.57.6.1376
   Cramer JA, 2008, VALUE HEALTH, V11, P44, DOI 10.1111/j.1524-4733.2007.00213.x
   Danese S, 2015, NAT REV GASTRO HEPAT, V12, P537, DOI 10.1038/nrgastro.2015.135
   Desai A, 2013, INFLAMM BOWEL DIS, V19, P309, DOI 10.1002/ibd.23026
   Ha C, 2012, CLIN GASTROENTEROL H, V10, P1002, DOI 10.1016/j.cgh.2012.02.004
   Han M, 2019, J GASTROEN HEPATOL, V34, P1166, DOI 10.1111/jgh.14609
   Hanauer SB, 2006, GASTROENTEROLOGY, V130, P323, DOI 10.1053/j.gastro.2005.11.030
   Hanauer SB, 2002, LANCET, V359, P1541, DOI 10.1016/S0140-6736(02)08512-4
   Jung YS, 2017, J CROHNS COLITIS, V11, P954, DOI 10.1093/ecco-jcc/jjx040
   Jung YS, 2017, DIGEST DIS SCI, V62, P2102, DOI 10.1007/s10620-017-4640-9
   Khan S, 2019, J CLIN PHARM THER, V44, P495, DOI 10.1111/jcpt.12830
   Kim ES, 2016, GUT LIVER, V10, P391, DOI 10.5009/gnl15126
   Lee KM, 2013, J GASTROEN HEPATOL, V28, P1829, DOI 10.1111/jgh.12324
   Molodecky NA, 2012, GASTROENTEROLOGY, V142, P46, DOI 10.1053/j.gastro.2011.10.001
   Ng SC, 2012, INFLAMM BOWEL DIS, V18, P1164, DOI 10.1002/ibd.21845
   Ng WK, 2016, INTEST RES, V14, P111, DOI 10.5217/ir.2016.14.2.111
   Null KD, 2017, VALUE HEALTH, V20, P752, DOI 10.1016/j.jval.2017.02.005
   Ooi CJ, 2019, INTEST RES, V17, P285, DOI 10.5217/ir.2019.00026
   Park JJ, 2017, INTEST RES, V15, P38, DOI 10.5217/ir.2017.15.1.38
   Park SH, 2007, INFLAMM BOWEL DIS, V13, P278, DOI 10.1002/ibd.20015
   Patel H, 2017, PLOS ONE, V12, DOI 10.1371/journal.pone.0175099
   Paul S, 2019, ALIMENT PHARM THER, V50, P336, DOI 10.1111/apt.15312
   Rutgeerts P, 2005, NEW ENGL J MED, V353, P2462, DOI 10.1056/NEJMoa050516
   Sandborn WJ, 2012, GASTROENTEROLOGY, V142, P257, DOI 10.1053/j.gastro.2011.10.032
   Wei SC, 2016, INTEST RES, V14, P218, DOI 10.5217/ir.2016.14.3.218
   Yen HH, 2019, INTEST RES, V17, P54, DOI 10.5217/ir.2018.00096
NR 28
TC 14
Z9 14
U1 0
U2 3
PU SPRINGER
PI DORDRECHT
PA VAN GODEWIJCKSTRAAT 30, 3311 GZ DORDRECHT, NETHERLANDS
SN 0163-2116
EI 1573-2568
J9 DIGEST DIS SCI
JI Dig. Dis. Sci.
PD MAY
PY 2020
VL 65
IS 5
BP 1436
EP 1444
DI 10.1007/s10620-019-05867-1
EA NOV 2019
PG 9
WC Gastroenterology & Hepatology
WE Science Citation Index Expanded (SCI-EXPANDED)
SC Gastroenterology & Hepatology
GA LC7EO
UT WOS:000493648000001
PM 31677070
DA 2024-01-22
ER

PT J
AU Shah, R
   Ho, EY
   Kramer, JR
   Richardson, P
   Sansgiry, S
   El-Serag, HB
   Hou, JK
AF Shah, Rajesh
   Ho, Edith Y.
   Kramer, Jennifer R.
   Richardson, Peter
   Sansgiry, Shubhada
   El-Serag, Hashem B.
   Hou, Jason K.
TI Hepatitis B Virus Screening and Reactivation in a National VA Cohort of
   Patients with Inflammatory Bowel Disease Treated with Tumor Necrosis
   Factor Antagonists
SO DIGESTIVE DISEASES AND SCIENCES
LA English
DT Article
DE Inflammatory bowel disease; Ulcerative colitis; Crohn's disease;
   Hepatitis B; Tumor necrosis factor
ID CROHNS-DISEASE; IMMUNOSUPPRESSIVE THERAPY; OPPORTUNISTIC INFECTIONS;
   RISK-FACTORS; C VIRUS; PREVALENCE; INFLIXIMAB; PREVENTION; MANAGEMENT;
   AWARENESS
AB Background Practice guidelines recommend screening for hepatitis B virus (HBV) infection prior to initiating treatment of inflammatory bowel disease (IBD) with anti-tumor necrosis factor (anti-TNF) therapy. However, the adherence to these screening guidelines and the clinical outcomes of HBV reactivation following anti-TNF use are not well known.
   Methods This is a retrospective cohort study using the Veterans Health Administration datasets for IBD patients with filled prescriptions for anti-TNFs from 2003 to 2011. Laboratory testing was used to define HBV screening status in the 12 months preceding anti-TNF initiation. Logistic regression models were used to identify predictors of HBV screening. Cases of potential HBV reactivation were identified using ICD-9 codes for HBV infection or acute liver failure or by medications used for HBV infection treatment, and manually reviewed for verification.
   Results We identified 3357 IBD patients with filled prescriptions for anti-TNF medications. The HBV testing prior to anti-TNF initiation was 8.1% in 2003 and increased to 43.2% by 2011, with an overall rate of 23.7%. In multivariate analysis, African-American race, facilities with a higher volume of IBD patients, and facilities with an academic affiliation were associated with a higher probability of HBV screening. We did not identify a single case of confirmed clinically relevant HBV reactivation after anti-TNF initiation during 7210 patient-years of medication use.
   Conclusions HBV screening rates prior to anti-TNF initiation are low among IBD patients, but have increased over time. Despite low rates of screening, clinically significant HBV reactivation after anti-TNF initiation in this US cohort was nonexistent.
C1 [Shah, Rajesh; Kramer, Jennifer R.; Richardson, Peter; Sansgiry, Shubhada; El-Serag, Hashem B.; Hou, Jason K.] Baylor Coll Med, Dept Med, 2002 Holcombe Blvd MCL 111D, Houston, TX 77030 USA.
   [Ho, Edith Y.] Case Western Reserve Univ, Dept Med, Cleveland, OH 44106 USA.
   [Ho, Edith Y.] Louis Stokes Cleveland Vet Affairs Med Ctr, Cleveland, OH USA.
   [Kramer, Jennifer R.; Richardson, Peter; Sansgiry, Shubhada; El-Serag, Hashem B.; Hou, Jason K.] Michael E DeBakey VA Med Ctr, Ctr Innovat Qual Effectiveness & Safety IQuESt, Houston, TX USA.
   [Sansgiry, Shubhada] South Cent Mental Illness Res Educ & Clin Ctr MIR, Houston, TX USA.
   [Shah, Rajesh] Michael E DeBakey VA Med Ctr, 2002 Holcombe Blvd, Houston, TX 77027 USA.
C3 Baylor College of Medicine; Case Western Reserve University; US
   Department of Veterans Affairs; Veterans Health Administration (VHA);
   Case Western Reserve University; Louis Stokes Cleveland Veterans Affairs
   Medical Center; Baylor College of Medicine; Baylor College of Medicine
RP Shah, R (通讯作者)，Baylor Coll Med, Dept Med, 2002 Holcombe Blvd MCL 111D, Houston, TX 77030 USA.; Shah, R (通讯作者)，Michael E DeBakey VA Med Ctr, 2002 Holcombe Blvd, Houston, TX 77027 USA.
EM rajeshs@bcm.edu
OI Ho, Edith/0000-0002-1569-3271
FU American College of Gastroenterology Junior Faculty Development Award;
   VA HSR&D Center for Innovations in Quality, Effectiveness and Safety at
   the Michael E. DeBakey VA Medical Center, Houston, TX [CIN 13-413]
FX The research reported here was supported in part by the American College
   of Gastroenterology Junior Faculty Development Award (JKH) and with
   resources at the VA HSR&D Center for Innovations in Quality,
   Effectiveness and Safety (#CIN 13-413), at the Michael E. DeBakey VA
   Medical Center, Houston, TX (JKH). No writing assistance was used in the
   preparation of this manuscript.
CR Chevaux JB, 2010, INFLAMM BOWEL DIS, V16, P916, DOI 10.1002/ibd.21147
   Esteve M, 2004, GUT, V53, P1363, DOI 10.1136/gut.2004.040675
   Esteve M, 2007, INFLAMM BOWEL DIS, V13, P1450, DOI 10.1002/ibd.20202
   Garcia-Vidal C, 2009, EUR J CLIN MICROBIOL, V28, P331, DOI 10.1007/s10096-008-0628-x
   Gupta A, 2011, INTERN MED J, V41, P462, DOI 10.1111/j.1445-5994.2009.02114.x
   Herrinton LJ, 2007, INFLAMM BOWEL DIS, V13, P451, DOI 10.1002/ibd.20021
   Hou JK, 2014, DIGEST DIS SCI, V59, P2406, DOI 10.1007/s10620-014-3174-7
   Hwang JP, 2012, J ONCOL PRACT, V8, pE32, DOI 10.1200/JOP.2011.000450
   Katsanos KH, 2010, J CROHNS COLITIS, V4, P450, DOI 10.1016/j.crohns.2010.03.001
   Loras C, 2010, GUT, V59, P1340, DOI 10.1136/gut.2010.208413
   Morisco F, 2013, J VIRAL HEPATITIS, V20, P200, DOI 10.1111/j.1365-2893.2012.01643.x
   Noska AJ, 2017, CLIN INFECT DIS, V65, P252, DOI 10.1093/cid/cix295
   Ojiro K, 2008, J GASTROENTEROL, V43, P397, DOI 10.1007/s00535-008-2165-x
   Papa A, 2013, J CROHNS COLITIS, V7, P113, DOI 10.1016/j.crohns.2012.03.001
   Perrillo RP, 2015, GASTROENTEROLOGY, V148, P221, DOI 10.1053/j.gastro.2014.10.038
   Rahier JF, 2014, J CROHNS COLITIS, V8, P443, DOI 10.1016/j.crohns.2013.12.013
   Stine JG, 2011, SOUTH MED J, V104, P781, DOI 10.1097/SMJ.0b013e318238b608
   Stine JG, 2010, ARTHRIT CARE RES, V62, P704, DOI 10.1002/acr.20209
   Thirumurthi S, 2010, DIGEST DIS SCI, V55, P2592, DOI 10.1007/s10620-009-1074-z
   van der Have M, 2014, DIGEST LIVER DIS, V46, P881, DOI 10.1016/j.dld.2014.07.006
   Vaughn BP, 2012, INFLAMM BOWEL DIS, V18, P1057, DOI 10.1002/ibd.21824
   Weinbaum Cindy M., 2008, Morbidity and Mortality Weekly Report, V57, P1, DOI 10.1002/hep.22882
NR 22
TC 16
Z9 16
U1 0
U2 1
PU SPRINGER
PI DORDRECHT
PA VAN GODEWIJCKSTRAAT 30, 3311 GZ DORDRECHT, NETHERLANDS
SN 0163-2116
EI 1573-2568
J9 DIGEST DIS SCI
JI Dig. Dis. Sci.
PD JUN
PY 2018
VL 63
IS 6
BP 1551
EP 1557
DI 10.1007/s10620-018-5042-3
PG 7
WC Gastroenterology & Hepatology
WE Science Citation Index Expanded (SCI-EXPANDED)
SC Gastroenterology & Hepatology
GA GF9SO
UT WOS:000432319200025
PM 29663266
DA 2024-01-22
ER

PT J
AU Li, Y
   Tian, Y
   Zhu, WM
   Gong, JF
   Guo, Z
   Guo, FL
   Gu, LL
   Li, JS
AF Li, Yi
   Tian, Yun
   Zhu, Weiming
   Gong, Jianfeng
   Guo, Zhen
   Guo, Feilong
   Gu, Lili
   Li, Jieshou
TI IL-10/microRNA-155/SHIP-1 signaling pathway is crucial for commensal
   bacteria induced spontaneous colitis
SO BIOCHEMICAL PHARMACOLOGY
LA English
DT Article
DE Crohn's disease; IL-10; MicroRNA-155; SHIP-1; Commensal bacteria
ID INFLAMMATORY-BOWEL-DISEASE; CROHNS-DISEASE; ULCERATIVE-COLITIS;
   IMMUNE-SYSTEM; CONTROLLED-TRIAL; DOUBLE-BLIND; INTERLEUKIN-10; MICE;
   MIR-155; RECURRENCE
AB Interleukin 10 (IL-10) microRNA-155 (miR-155)/Src homology 2 domain-containing inositol 5-phosphatase 1 (SHIP-1) signaling pathway plays an important role in maintaining immune homeostasis. We aimed to determine and characterize the changes induced by commensal bacteria on the IL-10/miR-155/SHIP-1 signaling pathway, as well as the potential therapeutic effects of anti-miR-155 on colitis in IL-10 deficient (IL-10(-/-)) mice. Age- and sex-matched C57BL/6IL-10(-/-) and wild type mice were transferred from a germ-free environment to a specific pathogen free condition. Part of IL-10(-/-) mice were then treated with anti-miR-155. IL-10/miR-155/SHIP-1 signaling pathway was evaluated and the therapeutic effects of anti-miR-155 treatment on colitis in IL-10(-/-) mice was assessed. The expression and the relationship of IL-10, miR-155, and SHIP-1 were also measured in patients with active Crohn's colitis. IL-10/miR-155/SHIP-1 signaling pathway was activated in IL-10(-/-) mice transferring from a germ-free environment to a specific pathogen free condition. Anti-miR-155 treatment significantly ameliorated the severity of colitis in IL-10(-/-) mice. Additionally, administration of anti-miR-155 was associated with a restoration of SHIP-1 signaling pathway. The relationship of IL-10, miR-155, and SHIP-1 was confirmed in human study using samples from patients with active Crohn's colitis. IL-10/miR-155/SHIP-1 pathways play a critical role in commensal bacteria induced colitis and miR-155 may be a potential therapeutic target for human inflammatory bowel disease. (C) 2016 Elsevier Inc. All rights reserved.
C1 [Li, Yi; Zhu, Weiming; Gong, Jianfeng; Guo, Zhen; Guo, Feilong; Gu, Lili; Li, Jieshou] Nanjing Univ, Jinling Hosp, Dept Gen Surg, Sch Med, 305 East Zhongshan Rd, Nanjing 210002, Jiangsu, Peoples R China.
   [Tian, Yun] Nanjing Med Univ, Affiliated Hosp 2, Dept Oncol, 121 Jiangjiayuan Rd, Nanjing, Jiangsu, Peoples R China.
C3 Nanjing University; Nanjing Medical University
RP Zhu, WM (通讯作者)，Nanjing Univ, Jinling Hosp, Dept Gen Surg, Sch Med, 305 East Zhongshan Rd, Nanjing 210002, Jiangsu, Peoples R China.
EM juwiming@nju.edu.cn
RI Li, jie/GXG-4583-2022; Zhen, Guo/N-1508-2019
OI Zhen, Guo/0000-0002-1541-421X
FU National Natural Science Foundation of China [81200263, 81302110,
   81570500]
FX This work was partly supported by National Natural Science Foundation of
   China (Grant 81200263, 81302110, and 81570500).
CR Arijs I, 2012, GUT, V61, P956, DOI 10.1136/gutjnl-2011-301256
   Arumugam M, 2011, NATURE, V473, P174, DOI 10.1038/nature09944
   Bouma G, 2003, NAT REV IMMUNOL, V3, P521, DOI 10.1038/nri1132
   Chan CS, 2012, J BIOL CHEM, V287, DOI 10.1074/jbc.M112.348599
   Cheung ST, 2013, PLOS ONE, V8, DOI 10.1371/journal.pone.0071336
   Correa I, 2009, J LEUKOCYTE BIOL, V85, P896, DOI 10.1189/jlb.1108698
   Costinean S, 2009, BLOOD, V114, P1374, DOI 10.1182/blood-2009-05-220814
   D'Haens GR, 1998, GASTROENTEROLOGY, V114, P262, DOI 10.1016/S0016-5085(98)70476-7
   Daigle I, 2002, NAT MED, V8, P61, DOI 10.1038/nm0102-61
   Duchmann R, 1997, RES IMMUNOL, V148, P589, DOI 10.1016/S0923-2494(98)80154-5
   Franke A, 2008, NAT GENET, V40, P1319, DOI 10.1038/ng.221
   Freeburn RW, 2002, J IMMUNOL, V169, P5441, DOI 10.4049/jimmunol.169.10.5441
   Garrett WS, 2007, CELL, V131, P33, DOI 10.1016/j.cell.2007.08.017
   Kaser A, 2010, ANNU REV IMMUNOL, V28, P573, DOI 10.1146/annurev-immunol-030409-101225
   Kerr WG, 2011, GUT, V60, P177, DOI 10.1136/gut.2009.202283
   Khan KJ, 2011, AM J GASTROENTEROL, V106, P661, DOI 10.1038/ajg.2011.72
   KUHN R, 1993, CELL, V75, P263, DOI 10.1016/0092-8674(93)80068-P
   Lee YK, 2011, P NATL ACAD SCI USA, V108, P4615, DOI 10.1073/pnas.1000082107
   Lee YK, 2010, SCIENCE, V330, P1768, DOI 10.1126/science.1195568
   Li Y, 2015, BIOCHEM PHARMACOL, V93, P461, DOI 10.1016/j.bcp.2014.12.020
   Li Y, 2013, INT IMMUNOPHARMACOL, V16, P268, DOI 10.1016/j.intimp.2013.04.018
   Li Y, 2010, MOL IMMUNOL, V47, P2467, DOI 10.1016/j.molimm.2010.06.007
   Littman DR, 2011, CELL HOST MICROBE, V10, P311, DOI 10.1016/j.chom.2011.10.004
   Madsen KL, 1999, GASTROENTEROLOGY, V116, P1107, DOI 10.1016/S0016-5085(99)70013-2
   Maharshak N, 2013, GUT MICROBES, V4, P316, DOI 10.4161/gmic.25486
   McCoy CE, 2010, J BIOL CHEM, V285, P20492, DOI 10.1074/jbc.M110.102111
   Moore KW, 2001, ANNU REV IMMUNOL, V19, P683, DOI 10.1146/annurev.immunol.19.1.683
   Murugaiyan G, 2011, J IMMUNOL, V187, P2213, DOI 10.4049/jimmunol.1003952
   O'Connell RM, 2009, P NATL ACAD SCI USA, V106, P7113, DOI 10.1073/pnas.0902636106
   Ohkusa T, 2010, AM J GASTROENTEROL, V105, P1820, DOI 10.1038/ajg.2010.84
   Ono M, 1996, NATURE, V383, P263, DOI 10.1038/383263a0
   Paraskevi A, 2012, J CROHNS COLITIS, V6, P900, DOI 10.1016/j.crohns.2012.02.006
   Quinn SR, 2014, J BIOL CHEM, V289, P4316, DOI 10.1074/jbc.M113.522730
   Round JL, 2010, J AUTOIMMUN, V34, pJ220, DOI 10.1016/j.jaut.2009.11.007
   Rutgeerts P, 2005, GASTROENTEROLOGY, V128, P856, DOI 10.1053/j.gastro.2005.01.010
   RUTGEERTS P, 1995, GASTROENTEROLOGY, V108, P1617, DOI 10.1016/0016-5085(95)90121-3
   RUTGEERTS P, 1991, LANCET, V338, P771, DOI 10.1016/0140-6736(91)90663-A
   Sartor RB, 2007, INFLAMM BOWEL DIS, V13, P600, DOI 10.1002/ibd.20114
   Sartor RB, 2004, GASTROENTEROLOGY, V126, P1620, DOI 10.1053/j.gastro.2004.03.024
   Sartor RB, 2006, NAT CLIN PRACT GASTR, V3, P390, DOI 10.1038/ncpgasthep0528
   SCHREIBER S, 1995, GASTROENTEROLOGY, V108, P1434, DOI 10.1016/0016-5085(95)90692-4
   Schultz M, 1999, AM J PHYSIOL-GASTR L, V276, pG1461, DOI 10.1152/ajpgi.1999.276.6.G1461
   Seddiki N., 2013, IMMUNOLOGY
   Strober W, 2002, ANNU REV IMMUNOL, V20, P495, DOI 10.1146/annurev.immunol.20.100301.064816
   Strober W, 2007, J CLIN INVEST, V117, P514, DOI 10.1172/JCI30587
   Van Assche G, 2010, J CROHNS COLITIS, V4, P7, DOI 10.1016/j.crohns.2009.12.003
   Wu SG, 2009, NAT MED, V15, P1016, DOI 10.1038/nm.2015
   Xavier RJ, 2007, NATURE, V448, P427, DOI 10.1038/nature06005
   Zuo LG, 2014, J CROHNS COLITIS, V8, P1710, DOI 10.1016/j.crohns.2014.08.008
NR 49
TC 6
Z9 6
U1 0
U2 16
PU PERGAMON-ELSEVIER SCIENCE LTD
PI OXFORD
PA THE BOULEVARD, LANGFORD LANE, KIDLINGTON, OXFORD OX5 1GB, ENGLAND
SN 0006-2952
EI 1873-2968
J9 BIOCHEM PHARMACOL
JI Biochem. Pharmacol.
PD SEP 15
PY 2016
VL 116
BP 100
EP 106
DI 10.1016/j.bcp.2016.07.002
PG 7
WC Pharmacology & Pharmacy
WE Science Citation Index Expanded (SCI-EXPANDED)
SC Pharmacology & Pharmacy
GA DW4TS
UT WOS:000383636500009
PM 27395764
DA 2024-01-22
ER

PT J
AU Wang, J
   Macoritto, M
   Guay, H
   Davis, JW
   Levesque, MC
   Cao, XH
AF Wang, Jing
   Macoritto, Michael
   Guay, Heath
   Davis, Justin W.
   Levesque, Marc C.
   Cao, Xiaohong
TI The Clinical Response of Upadacitinib and Risankizumab Is Associated
   With Reduced Inflammatory Bowel Disease Anti-TNF-α Inadequate Response
   Mechanisms
SO INFLAMMATORY BOWEL DISEASES
LA English
DT Article
DE anti-TNF-alpha inadequate responder; mechanism; upadacitinib;
   risankizumab
ID SEVERE CROHNS-DISEASE; RANDOMIZED-TRIAL; EFFICACY; MODERATE
AB Background: anus kinase (JAK) 1 inhibitor upadacitinib and IL-23 inhibitor risankizumab are efficacious in inflammatory bowel disease (IBD) patients who are antitumor necrosis factor (anti-TNF)-alpha inadequate responders (TNF-IRs). We aimed to understand the mechanisms mediating the response of upadacitinib and risankizumab. Methods: Eight tissue transcriptomic data sets from IBD patients treated with anti-TNF-alpha therapies along with single-cell RNAseq data from ulcerative colitis were integrated to identify TNF-IR mechanisms. The RNAseq colon tissue data from clinical studies of TNF-IR Crohn's disease patients treated with upadacitinib or risankizumab were used to identify TNF-IR mechanisms that were favorably modified by upadacitinib and risankizumab. Results: We found 7 TNF-IR upregulated modules related to innate/adaptive immune responses, interferon signaling, and tissue remodeling and 6 TNF-IR upregulated cell types related to inflammatory fibroblasts, postcapillary venules, inflammatory monocytes, macrophages, dendritic cells, and cycling B cells. Upadacitinib was associated with a significant decrease in the expression of most TNF-IR upregulated modules in JAK1 responders (JAK1-R); in contrast, there was no change in these modules among TNF-IR patients treated with a placebo or among JAK1 inadequate responders (JAK1-IR). In addition, 4 of the 6 TNF-IR upregulated cell types were significantly decreased after upadacitinib treatment in JAK1-R but not among subjects treated with a placebo or among JAK1-IR patients. We observed similar findings from colon biopsy samples from TNF-IR patients treated with risankizumab. Conclusions: Collectively, these data suggest that upadacitinib and risankizumab affect TNF-IR upregulated mechanisms, which may account for their clinical response among TNF-IR IBD patients. Lay Summary We identified molecular and cellular mechanisms associated with and potentially mediating the response of upadacitinib and risankizumab for IBD patients that inadequately responded to anti-TNF-alpha treatment.
C1 [Wang, Jing; Macoritto, Michael; Cao, Xiaohong] AbbVie Inc, Genom Res Ctr, Cambridge, MA 02139 USA.
   [Guay, Heath] AbbVie Biores Ctr, Worcester, MA 01605 USA.
   [Davis, Justin W.] AbbVie Inc, Genom Res Ctr, N Chicago, IL 60064 USA.
   [Levesque, Marc C.] AbbVie Cambridge Res Ctr, Cambridge, MA 02139 USA.
   [Wang, Jing] AbbVie Inc, 200 Sidney St, Cambridge, MA 02139 USA.
C3 AbbVie; AbbVie; AbbVie; AbbVie
RP Wang, J (通讯作者)，AbbVie Inc, 200 Sidney St, Cambridge, MA 02139 USA.
EM wang.jing@abbvie.com
RI Davis, Justin/ITV-7226-2023
FU AbbVie
FX The results published here are in part based on data obtained from the
   IBD Plexus program of the Crohn's & Colitis Foundation (funding for the
   IBD Plexus Consortium was provided in part by AbbVie).
CR Adler B, 2022, CELL MOL IMMUNOL, V19, P967, DOI 10.1038/s41423-020-00609-0
   Aguilar D., 2021, INFLAMM BOWEL DIS, V27, P1999, DOI DOI 10.1093/IBD/IZAB116
   Arijs I, 2009, GUT, V58, P1612, DOI 10.1136/gut.2009.178665
   Arijs I, 2018, GUT, V67, P43, DOI 10.1136/gutjnl-2016-312293
   Arijs I, 2009, PLOS ONE, V4, DOI 10.1371/journal.pone.0007984
   Banerjee S, 2017, DRUGS, V77, P521, DOI 10.1007/s40265-017-0701-9
   Catana CS, 2015, WORLD J GASTROENTERO, V21, P5823, DOI 10.3748/wjg.v21.i19.5823
   Chrobak I, 2013, J CELL PHYSIOL, V228, P1774, DOI 10.1002/jcp.24337
   Duchmann R, 1995, CLIN EXP IMMUNOL, V102, P448
   Feagan BG, 2018, LANCET GASTROENTEROL, V3, P671, DOI 10.1016/S2468-1253(18)30233-4
   Feagan BG, 2017, LANCET, V389, P1699, DOI 10.1016/S0140-6736(17)30570-6
   Leal RF, 2015, GUT, V64, P233, DOI 10.1136/gutjnl-2013-306518
   Friedrich M, 2021, NAT MED, V27, P1970, DOI 10.1038/s41591-021-01520-5
   Geremia A, 2014, AUTOIMMUN REV, V13, P3, DOI 10.1016/j.autrev.2013.06.004
   Granlund AV, 2013, PLOS ONE, V8, DOI 10.1371/journal.pone.0056818
   Guo A, 2022, SCI REP-UK, V12, DOI 10.1038/s41598-022-05208-9
   Hänzelmann S, 2013, BMC BIOINFORMATICS, V14, DOI 10.1186/1471-2105-14-7
   Johnson NL, 1992, UNIVARIATE DISCRETE
   Johnson WE, 2007, BIOSTATISTICS, V8, P118, DOI 10.1093/biostatistics/kxj037
   Kennedy NA, 2019, LANCET GASTROENTEROL, V4, P341, DOI 10.1016/S2468-1253(19)30012-3
   Langfelder P., 2016, TUTORIAL WGCNA PACKA
   Liu YF, 2020, J INFLAMM RES, V13, P81, DOI 10.2147/JIR.S236262
   Martin JC, 2019, CELL, V178, P1493, DOI 10.1016/j.cell.2019.08.008
   Menden K, 2020, SCI ADV, V6, DOI 10.1126/sciadv.aba2619
   Panaccione R, 2015, INFLAMM BOWEL DIS, V21, P1329, DOI 10.1097/MIB.0000000000000366
   Ritchie ME, 2015, NUCLEIC ACIDS RES, V43, DOI 10.1093/nar/gkv007
   Sandborn WJ, 2022, CLIN GASTROENTEROL H, V20, P591, DOI 10.1016/j.cgh.2021.02.043
   Sandborn WJ, 2020, GASTROENTEROLOGY, V158, P2139, DOI 10.1053/j.gastro.2020.02.030
   Schelker M, 2017, NAT COMMUN, V8, DOI 10.1038/s41467-017-02289-3
   Smillie CS, 2019, CELL, V178, P714, DOI 10.1016/j.cell.2019.06.029
   Ta AD., 2021, INFLAMM BOWEL DIS, V27, P1707, DOI DOI 10.1093/IBD/IZAA339
   Toedter G, 2011, AM J GASTROENTEROL, V106, P1272, DOI 10.1038/ajg.2011.83
   Torres J, 2017, LANCET, V389, P1741, DOI 10.1016/S0140-6736(16)31711-1
   Verstockt B, 2019, EBIOMEDICINE, V40, P733, DOI 10.1016/j.ebiom.2019.01.027
   Visvanathan S, 2018, J CROHNS COLITIS, V12, P1170, DOI 10.1093/ecco-jcc/jjy099
   Wang J, 2013, NUCLEIC ACIDS RES, V41, pW77, DOI 10.1093/nar/gkt439
   Wéra O, 2016, J CLIN MED, V5, DOI 10.3390/jcm5120118
   Xie XM, 2020, NAT IMMUNOL, V21, P1119, DOI 10.1038/s41590-020-0736-z
   Zhang C, 2018, MEDIAT INFLAMM, V2018, DOI 10.1155/2018/3021863
NR 39
TC 4
Z9 4
U1 5
U2 6
PU OXFORD UNIV PRESS INC
PI CARY
PA JOURNALS DEPT, 2001 EVANS RD, CARY, NC 27513 USA
SN 1078-0998
EI 1536-4844
J9 INFLAMM BOWEL DIS
JI Inflamm. Bowel Dis.
PD MAY 2
PY 2023
VL 29
IS 5
BP 771
EP 782
DI 10.1093/ibd/izac246
EA DEC 2022
PG 12
WC Gastroenterology & Hepatology
WE Science Citation Index Expanded (SCI-EXPANDED)
SC Gastroenterology & Hepatology
GA AJ7F9
UT WOS:000898852600001
PM 36515243
DA 2024-01-22
ER

PT J
AU Roberti, R
   Iannone, LF
   Palleria, C
   De Sarro, C
   Spagnuolo, R
   Barbieri, MA
   Vero, A
   Manti, A
   Pisana, V
   Fries, W
   Trifirò, G
   Naturale, MD
   Larussa, T
   De Francesco, AE
   Bosco, V
   di Paola, ED
   Citraro, R
   Luzza, F
   Bennardo, L
   Rodinò, S
   Doldo, P
   Spina, E
   Russo, E
   De Sarro, G
AF Roberti, Roberta
   Iannone, Luigi Francesco
   Palleria, Caterina
   De Sarro, Caterina
   Spagnuolo, Rocco
   Barbieri, Maria Antonietta
   Vero, Ada
   Manti, Antonia
   Pisana, Valentina
   Fries, Walter
   Trifiro, Gianluca
   Naturale, Maria Diana
   Larussa, Tiziana
   De Francesco, Adele Emanuela
   Bosco, Vincenzo
   di Paola, Eugenio Donato
   Citraro, Rita
   Luzza, Francesco
   Bennardo, Luigi
   Rodino, Stefano
   Doldo, Patrizia
   Spina, Edoardo
   Russo, Emilio
   De Sarro, Giovambattista
TI Safety profiles of biologic agents for inflammatory bowel diseases: a
   prospective pharmacovigilance study in Southern Italy
SO CURRENT MEDICAL RESEARCH AND OPINION
LA English
DT Article
DE Adverse events; biologics; inflammatory bowel diseases;
   pharmacovigilance
ID ADVERSE DRUG-REACTIONS; CROHNS-DISEASE; MAINTENANCE THERAPY;
   CLINICAL-RESPONSE; IBD; ADALIMUMAB; INDUCTION; BIOSIMILARS; USTEKINUMAB;
   VEDOLIZUMAB
AB Introduction Inflammatory bowel diseases (IBDs) are a public health issue with over 3.5 million patients in Europe, but the advent of several biologic agents has completely changed their management. Pharmacovigilance is needed to early detect expected/unexpected adverse events (AEs) to assess the safety of drugs in a real-world setting. Aim of this prospective pharmacovigilance study was to evaluate the occurrence of AEs in patients treated with biologic drugs in gastroenterology units in Southern Italy. Methods All consecutive patients treated with one biologic drug during a 2-years period (2017-2018) in six gastroenterology tertiary units and satisfying inclusion criteria were enrolled. Demographic and clinical characteristics of patients, type of treatment used, therapy discontinuation, failures, switch/swap to another biologic, and possible onset of AEs were collected. Adverse events have been compared to the number of AEs reported in the same centres in the two years before the protocol. Results Overall, 623 patients (253 females) with Crohn's disease (352; 56.5%) or ulcerative colitis (271; 43.5%) have been included. Infliximab (IFX) was the most commonly used (308, 49.4%), followed by adalimumab (ADA; 215, 34.5%), vedolizumab (VED; 73, 11.7%), golimumab (GOL; 26, 4.2%) and ustekinumab (UST; 0.2%). Ninety-two patients have experienced AEs (14.8%) and 10 serious adverse events (SAEs) (1.6%) were recorded. Adverse events and SAEs have been reported with GOL (7/26;p = .88), IFX (51/308;p = .54), ADA (28/125;p = .40) and VED (6/73;p = .11), no AEs occurred with UST (0/1). Conclusion Overall, considering the low rate of AEs reported and discontinuation from therapy, our data seems to confirm the positive beneficial/risk ratio of biologic treatment for IBDs and provide useful data on biologic drugs in gastroenterology.
C1 [Roberti, Roberta; Iannone, Luigi Francesco; Palleria, Caterina; De Sarro, Caterina; Vero, Ada; Manti, Antonia; Naturale, Maria Diana; Larussa, Tiziana; Bosco, Vincenzo; di Paola, Eugenio Donato; Citraro, Rita; Luzza, Francesco; Bennardo, Luigi; Russo, Emilio; De Sarro, Giovambattista] Univ Catanzaro, Sch Med, Sci Hlth Dept, Via T Campanella 115, I-88100 Catanzaro, Italy.
   [Spagnuolo, Rocco; Doldo, Patrizia] Univ Catanzaro, Dept Clin & Expt Med, Catanzaro, Italy.
   [Barbieri, Maria Antonietta; Pisana, Valentina; Fries, Walter; Trifiro, Gianluca; Spina, Edoardo] Univ Messina, Dept Clin & Expt Med, Messina, Italy.
   [De Francesco, Adele Emanuela] Mater Domini Hosp, UOC Pharm, Catanzaro, Italy.
   [Rodino, Stefano] Ciaccio Pugliese Hosp, Div Gastroenterol, Catanzaro, Italy.
C3 Magna Graecia University of Catanzaro; Magna Graecia University of
   Catanzaro; University of Messina
RP Russo, E (通讯作者)，Univ Catanzaro, Sch Med, Sci Hlth Dept, Via T Campanella 115, I-88100 Catanzaro, Italy.
EM erusso@unicz.it
RI Iannone, Luigi Francesco/GPS-5075-2022; Roberti, Roberta/IAP-9440-2023;
   Bennardo, Luigi/ABA-6474-2020; Larussa, Tiziana/K-9991-2016; Russo,
   Emilio/G-5241-2010; spagnuolo, rocco/K-7979-2018; Barbieri, Maria
   Antonietta/AAR-4267-2020; Fries, Walter/AAB-8703-2022
OI Iannone, Luigi Francesco/0000-0003-3598-0195; Roberti,
   Roberta/0000-0002-2633-7635; Larussa, Tiziana/0000-0001-6998-8502;
   Russo, Emilio/0000-0002-1279-8123; spagnuolo, rocco/0000-0002-0871-4644;
   Barbieri, Maria Antonietta/0000-0002-2019-4696; Fries,
   Walter/0000-0001-6159-7478; De Sarro, Caterina/0000-0002-3596-0090;
   Luzza, Francesco/0000-0001-5120-1046
FU Agenzia italiana del Farmaco (AIFA) [2010/2011]; Regione Calabria, Italy
FX This project has been funded by the Agenzia italiana del Farmaco (AIFA)
   2010/2011 and Regione Calabria, Italy with the project "Studio
   multiregionale di Farmacovigilanza attiva per valutazione di sicurezza
   ed appropriatezza prescrittiva ed aderenza alla Terapia di Farmaci
   biologici impiegati in Centri Regionali di Dermatologia,
   Gastroenterologia e Reumatologia".
CR Betteridge JD, 2013, INFLAMM BOWEL DIS, V19, pE29, DOI 10.1002/ibd.22913
   Biancone L, 2017, DIGEST LIVER DIS, V49, P338, DOI 10.1016/j.dld.2017.01.141
   Burisch J, 2013, J CROHNS COLITIS, V7, P322, DOI 10.1016/j.crohns.2013.01.010
   Bye WA, 2017, ALIMENT PHARM THER, V46, P3, DOI 10.1111/apt.14075
   Colombel JF, 2007, GASTROENTEROLOGY, V132, P52, DOI 10.1053/j.gastro.2006.11.041
   Danese S, 2015, NAT REV GASTRO HEPAT, V12, P537, DOI 10.1038/nrgastro.2015.135
   de Camargo MC, 2019, FRONT PHARMACOL, V10, DOI 10.3389/fphar.2019.00965
   Di Sario A, 2016, CURR DRUG SAF, V11, P55, DOI 10.2174/157488631101160212171757
   Feagan BG, 2016, NEW ENGL J MED, V375, P1946, DOI 10.1056/NEJMoa1602773
   Feagan BG, 2013, NEW ENGL J MED, V369, P699, DOI 10.1056/NEJMoa1215734
   Fiorino G, 2014, AUTOIMMUN REV, V13, P751, DOI 10.1016/j.autrev.2014.02.004
   Fracchiolla NS, 2018, HEMATOL ONCOL, V36, P299, DOI 10.1002/hon.2451
   Gecse KB, 2018, LANCET GASTROENTEROL, V3, P644, DOI 10.1016/S2468-1253(18)30159-6
   Haas JS, 2012, AM J MANAG CARE, V18
   Hanauer SB, 2006, GASTROENTEROLOGY, V130, P323, DOI 10.1053/j.gastro.2005.11.030
   Hanauer SB, 2002, LANCET, V359, P1541, DOI 10.1016/S0140-6736(02)08512-4
   Hazell L, 2006, DRUG SAFETY, V29, P385, DOI 10.2165/00002018-200629050-00003
   Holdam ASK, 2016, SCAND J GASTROENTERO, V51, P706, DOI 10.3109/00365521.2015.1136352
   Kaplan GG, 2015, NAT REV GASTRO HEPAT, V12, P720, DOI 10.1038/nrgastro.2015.150
   Lamb YN, 2017, DRUGS, V77, P1105, DOI 10.1007/s40265-017-0765-6
   Leporini C, 2017, EXPERT OPIN DRUG SAF, V16, P515, DOI 10.1080/14740338.2017.1316486
   Lichtenstein GR, 2018, AM J GASTROENTEROL, V113, P481, DOI 10.1038/ajg.2018.27
   Mazurek J, 2012, INT REV ALLERGOL CLI, V18, P34
   NARANJO CA, 1981, CLIN PHARMACOL THER, V30, P239, DOI 10.1038/clpt.1981.154
   Palleria C, 2018, PLOS ONE, V13, DOI 10.1371/journal.pone.0205134
   Papamichael K, 2015, ALIMENT PHARM THER, V42, P1158, DOI 10.1111/apt.13402
   Quezada SM, 2018, EXPERT REV GASTROENT, V12, P1183, DOI 10.1080/17474124.2018.1545574
   Rubin DT, 2019, AM J GASTROENTEROL, V114, P384, DOI 10.14309/ajg.0000000000000152
   Sandborn WJ, 2007, ANN INTERN MED, V146, P829, DOI 10.7326/0003-4819-146-12-200706190-00159
   Sandborn WJ, 2014, GASTROENTEROLOGY, V146, P85, DOI 10.1053/j.gastro.2013.05.048
   Sandborn WJ, 2014, GASTROENTEROLOGY, V146, P96, DOI 10.1053/j.gastro.2013.06.010
   Sandborn WJ, 2012, GASTROENTEROLOGY, V142, P257, DOI 10.1053/j.gastro.2011.10.032
   Sands BE, 2017, INFLAMM BOWEL DIS, V23, P97, DOI 10.1097/MIB.0000000000000979
   Scavone C, 2017, FRONT PHARMACOL, V8, DOI 10.3389/fphar.2017.00607
   Sehgal P, 2016, INFLAMM BOWEL DIS, V22, P1239, DOI 10.1097/MIB.0000000000000703
   Shivaji UN, 2019, ALIMENT PHARM THER, V49, P664, DOI 10.1111/apt.15097
   Singh S, 2020, CLIN GASTROENTEROL H, V18, P69, DOI 10.1016/j.cgh.2019.02.044
   Wheat CL, 2017, BMC GASTROENTEROL, V17, DOI 10.1186/s12876-017-0602-0
   Zhang Y, 2014, J ALTERN COMPLEMENT, V20, pA122
NR 39
TC 38
Z9 38
U1 0
U2 7
PU TAYLOR & FRANCIS LTD
PI ABINGDON
PA 2-4 PARK SQUARE, MILTON PARK, ABINGDON OR14 4RN, OXON, ENGLAND
SN 0300-7995
EI 1473-4877
J9 CURR MED RES OPIN
JI Curr. Med. Res. Opin.
PD SEP 1
PY 2020
VL 36
IS 9
BP 1457
EP 1463
DI 10.1080/03007995.2020.1786681
EA JUL 2020
PG 7
WC Medicine, General & Internal; Medicine, Research & Experimental
WE Science Citation Index Expanded (SCI-EXPANDED)
SC General & Internal Medicine; Research & Experimental Medicine
GA NK3RN
UT WOS:000552543000001
PM 32573307
DA 2024-01-22
ER

PT J
AU Gisbert, JP
   Chaparro, M
AF Gisbert, Javier P.
   Chaparro, Maria
TI Use of a third anti-TNF after failure of two previous anti-TNFs in
   patients with inflammatory bowel disease: is it worth it?
SO SCANDINAVIAN JOURNAL OF GASTROENTEROLOGY
LA English
DT Review
DE anti-TNF; Crohn's disease; failure; inflammatory bowel disease;
   intolerance; switch; ulcerative colitis
ID CROHNS-DISEASE; MONOCLONAL-ANTIBODY; MAINTENANCE THERAPY; DOSE
   INTENSIFICATION; INFLIXIMAB TREATMENT; CERTOLIZUMAB PEGOL;
   CLINICAL-RESPONSE; STURE REGISTRY; ADALIMUMAB; EFFICACY
AB Background. Some patients with inflammatory bowel disease (IBD) never respond or lose their response to a second anti-TNF. Aim. To review the efficacy and safety of a third anti-TNF after failure of two previous anti-TNFs. Methods. Bibliographical searches in PubMed for studies evaluating infliximab, adalimumab, or certolizumab as the third anti-TNF in IBD patients whose two previous anti-TNF treatments had failed. Results. Two retrospective studies with a small sample size and limited follow up evaluated the effectiveness of a third anti-TNF patients whose two previous anti-TNFs had failed. The arguments for this switching strategy are as follows: a) favorable-albeit limited-efficacy (in the study by Allez et al., clinical response was observed in 51% of patients at week 20; and in the study by de Silva et al., over 50% of patients remained on the third anti-TNF at 1 year); b) the eventual response to the third anti-TNF is relatively quick; c) no other medical options have been approved for IBD treatment; d) the only alternative options are surgery, compassionate use with non-anti-TNFs, and clinical trials. However, there are also arguments against the prescription of a third anti-TNF: a) lack of experience, since the few available studies are limited by their small sample size; b) the relatively low response in the long term (mainly due to loss of response); c) and finally, and most importantly, the risk of severe adverse events. Conclusion. The delicate balance between pros and cons means the use of a third anti-TNF after failure of two previous agents should be considered only in patients with no other therapeutic options. Decisions should be taken on an individual basis.
C1 [Gisbert, Javier P.] Hosp Univ La Princesa, Gastroenterol Unit, Madrid 28669, Spain.
   [Gisbert, Javier P.] Inst Invest Sanit Princesa IP, Madrid 28669, Spain.
   CIBEREHD, Madrid, Spain.
C3 CIBER - Centro de Investigacion Biomedica en Red; CIBEREHD
RP Gisbert, JP (通讯作者)，Hosp Univ La Princesa, Gastroenterol Unit, Playa Mojacar 29 Urb Bonanza, Madrid 28669, Spain.
EM javier.p.gisbert@gmail.com
RI Gisbert, Javier P/GRY-2719-2022; Chaparro, María/I-2500-2016; Gisbert,
   Javier P/ABB-7531-2021
OI Chaparro, María/0000-0002-9275-4242; Gisbert, Javier
   P/0000-0003-2090-3445
CR Allez M, 2009, ALIMENT PHARM THER, V31, P92, DOI 10.1111/j.1365-2036.2009.04130.x
   Allez M, 2010, J CROHNS COLITIS, V4, P355, DOI 10.1016/j.crohns.2010.04.004
   Ananthakrishnan AN, 2012, DIGEST DIS SCI, V57, P472, DOI 10.1007/s10620-011-1896-3
   Ben-Horin S, 2011, ALIMENT PHARM THER, V33, P987, DOI 10.1111/j.1365-2036.2011.04612.x
   Billioud V, 2011, AM J GASTROENTEROL, V106, P674, DOI 10.1038/ajg.2011.60
   Bivins A, 2010, EXPERT OPIN BIOL TH, V10, P1279, DOI 10.1517/14712598.2010.505234
   Brandse JF, 2014, INFLAMM BOWEL DIS, V20, P251, DOI 10.1097/01.MIB.0000438248.14218.1d
   Chaparro M, 2012, J CROHNS COLITIS, V6, P62, DOI 10.1016/j.crohns.2011.07.005
   Chaparro M, 2012, ALIMENT PHARM THER
   Chaparro M, 2011, J CLIN GASTROENTEROL, V45, P113, DOI 10.1097/MCG.0b013e3181ebaef9
   Clifford DB, 2010, LANCET NEUROL, V9, P438, DOI 10.1016/S1474-4422(10)70028-4
   Colombel JF, 2007, GASTROENTEROLOGY, V132, P52, DOI 10.1053/j.gastro.2006.11.041
   Da W, 2013, EUR J GASTROEN HEPAT, V25, P885, DOI 10.1097/MEG.0b013e32836220ab
   Dassopoulos T, 2005, INFLAMM BOWEL DIS, V11, P948, DOI 10.1097/01.MIB.0000183426.41587.db
   de Silva PSA, 2012, ALIMENT PHARM THER, V36, P459, DOI 10.1111/j.1365-2036.2012.05214.x
   Gisbert JP, 2014, GASTROENTEROLOGY, V146, pS247
   Gisbert JP, 2009, AM J GASTROENTEROL, V104, P760, DOI 10.1038/ajg.2008.88
   Guerra I, 2011, CURR DRUG METAB, V12, P594
   Hanauer SB, 2002, LANCET, V359, P1541, DOI 10.1016/S0140-6736(02)08512-4
   Kawalec P, 2013, ARCH MED SCI, V9, P765, DOI 10.5114/aoms.2013.38670
   Khanna R, 2013, ALIMENT PHARM THER, V38, P447, DOI 10.1111/apt.12407
   Ko Hin Hin, 2007, Expert Rev Gastroenterol Hepatol, V1, P29, DOI 10.1586/17474124.1.1.29
   Lichtenstein GR, 2005, GASTROENTEROLOGY, V128, P862, DOI 10.1053/j.gastro.2005.01.048
   Ma C, 2009, ALIMENT PHARM THER, V30, P977, DOI 10.1111/j.1365-2036.2009.04101.x
   Matsuoka K, 2013, DIGESTION, V88, P17, DOI 10.1159/000351386
   Nikas SN, 2006, ANN RHEUM DIS, V65, P257, DOI 10.1136/ard.2005.039099
   Pariente B, 2012, INFLAMM BOWEL DIS, V18, P1199, DOI 10.1002/ibd.21839
   Peyrin-Biroulet L, 2008, CLIN GASTROENTEROL H, V6, P644, DOI 10.1016/j.cgh.2008.03.014
   Sakuraba A, 2013, INFLAMM BOWEL DIS, V19, P621, DOI 10.1097/MIB.0b013e31827eea78
   Sandborn WJ, 2008, GASTROENTEROLOGY, V135, P1130, DOI 10.1053/j.gastro.2008.07.014
   Sandborn WJ, 2007, ANN INTERN MED, V146, P829, DOI 10.7326/0003-4819-146-12-200706190-00159
   Sandborn WJ, 2012, NEW ENGL J MED, V367, P1519, DOI 10.1056/NEJMoa1203572
   Sandborn WJ, 2005, NEW ENGL J MED, V353, P1912, DOI 10.1056/NEJMoa043335
   Schreiber S, 2007, NEW ENGL J MED, V357, P239, DOI 10.1056/NEJMoa062897
   Solau-Gervais E, 2006, RHEUMATOLOGY, V45, P1121, DOI 10.1093/rheumatology/kel054
   Toruner M, 2008, GASTROENTEROLOGY, V134, P929, DOI 10.1053/j.gastro.2008.01.012
   van Vollenhoven R, 2003, ANN RHEUM DIS, V62, P1195, DOI 10.1136/ard.2003.009589
   Wick MC, 2005, SCAND J RHEUMATOL, V34, P353, DOI 10.1080/03009740510026887
   Yousry TA, 2006, NEW ENGL J MED, V354, P924, DOI 10.1056/NEJMoa054693
NR 39
TC 15
Z9 15
U1 0
U2 7
PU TAYLOR & FRANCIS LTD
PI ABINGDON
PA 2-4 PARK SQUARE, MILTON PARK, ABINGDON OR14 4RN, OXON, ENGLAND
SN 0036-5521
EI 1502-7708
J9 SCAND J GASTROENTERO
JI Scand. J. Gastroenterol.
PD APR
PY 2015
VL 50
IS 4
BP 379
EP 386
DI 10.3109/00365521.2014.928901
PG 8
WC Gastroenterology & Hepatology
WE Science Citation Index Expanded (SCI-EXPANDED)
SC Gastroenterology & Hepatology
GA CC4QF
UT WOS:000350337300001
PM 25636030
DA 2024-01-22
ER

PT J
AU Burisch, J
   Weimers, P
   Pedersen, N
   Cukovic-Cavka, S
   Vucelic, B
   Kaimakliotis, I
   Duricova, D
   Bortlik, M
   Shonová, O
   Vind, I
   Avnstrom, S
   Thorsgaard, N
   Krabbe, S
   Andersen, V
   Dahlerup, JF
   Kjeldsen, J
   Salupere, R
   Olsen, J
   Nielsen, KR
   Manninen, P
   Collin, P
   Katsanos, KH
   Tsianos, EV
   Ladefoged, K
   Lakatos, L
   Ragnarsson, G
   Björnsson, E
   Bailey, Y
   O'Morain, C
   Schwartz, D
   Odes, S
   Valpiani, D
   Boni, MC
   Jonaitis, L
   Kupcinskas, L
   Turcan, S
   Barros, L
   Magro, F
   Lazar, D
   Goldis, A
   Nikulina, I
   Belousova, E
   Fernandez, A
   Sanroman, L
   Almer, S
   Zhulina, Y
   Halfvarson, J
   Arebi, N
   Diggory, T
   Sebastian, S
   Lakatos, PL
   Langholz, E
   Munkholm, P
AF Burisch, J.
   Weimers, P.
   Pedersen, N.
   Cukovic-Cavka, S.
   Vucelic, B.
   Kaimakliotis, I.
   Duricova, D.
   Bortlik, M.
   Shonova, O.
   Vind, I.
   Avnstrom, S.
   Thorsgaard, N.
   Krabbe, S.
   Andersen, V.
   Dahlerup, J. F.
   Kjeldsen, J.
   Salupere, R.
   Olsen, J.
   Nielsen, K. R.
   Manninen, P.
   Collin, P.
   Katsanos, K. H.
   Tsianos, E. V.
   Ladefoged, K.
   Lakatos, L.
   Ragnarsson, G.
   Bjornsson, E.
   Bailey, Y.
   O'Morain, C.
   Schwartz, D.
   Odes, S.
   Valpiani, D.
   Boni, M. C.
   Jonaitis, L.
   Kupcinskas, L.
   Turcan, S.
   Barros, L.
   Magro, F.
   Lazar, D.
   Goldis, A.
   Nikulina, I.
   Belousova, E.
   Fernandez, A.
   Sanroman, L.
   Almer, S.
   Zhulina, Y.
   Halfvarson, J.
   Arebi, N.
   Diggory, T.
   Sebastian, S.
   Lakatos, P. L.
   Langholz, E.
   Munkholm, P.
CA EpiCom-Grp
TI Health-related quality of life improves during one year of medical and
   surgical treatment in a European population-based inception cohort of
   patients with Inflammatory Bowel Disease - An ECCO-EpiCom study
SO JOURNAL OF CROHNS & COLITIS
LA English
DT Article
DE Quality of life; Epidemiology; Inception cohort; Disease course
ID ULCERATIVE-COLITIS PATIENTS; CROHNS-DISEASE; INITIAL DIAGNOSIS; IQOLA
   PROJECT; VALIDATION; THERAPY; QUESTIONNAIRE; CONSTRUCTION; PROGNOSIS;
   COUNTRIES
AB Background Et Aims: Health-related quality of life (HRQoL) is impaired in patients with Inflammatory Bowel Disease (IBD). The aim was prospectively to assess and validate the pattern of HRQoL in an unselected, population-based inception cohort of IBD patients from Eastern and Western Europe.
   Methods: The EpiCom inception cohort consists of 1560 IBD patients from 31 European centres covering a background population of approximately 10.1 million. Patients answered the disease specific Short Inflammatory Bowel Disease Questionnaire (SIBDQ) and generic Short Form 12 (SF-12) questionnaire at diagnosis and after one year of follow-up.
   Results: In total, 1079 patients were included in this study. Crohn's disease (CD) patients mean SIBDQ scores improved from 45.3 to 55.3 in Eastern Europe and from 44.9 to 53.6 in Western Europe. SIBDQ scores for ulcerative colitis (UC) patients improved from 44.9 to 57.4 and from 48.8 to 55.7, respectively. UC patients needing surgery or biologicals had lower SIBDQ scores before and after compared to the rest, while biological therapy improved SIBDQ scores in CD. CD and UC patients in both regions improved all SF-12 scores. Only Eastern European UC patients achieved SF-12 summary scores equal to or above the normal population.
   Conclusion: Medical and surgical treatment improved HRQoL during the first year of disease. The majority of IBD patients in both Eastern and Western Europe reported a positive perception of disease-specific but not generic HRQoL. Biological therapy improved HRQoL in CD patients, while UC patients in need of surgery or biological therapy experienced lower perceptions of HRQoL than the rest. (C) 2014 European Crohn's and Colitis Organisation. Published by Elsevier B.V. All rights reserved.
C1 [Burisch, J.; Weimers, P.; Pedersen, N.; Munkholm, P.] Herlev Univ Hosp, Med Sect, Ctr Digest Dis, Copenhagen, Denmark.
   [Cukovic-Cavka, S.; Vucelic, B.] Univ Zagreb, Sch Med, Univ Hosp Ctr Zagreb, Div Gastroenterol & Hepatol, Zagreb 41001, Croatia.
   [Duricova, D.; Bortlik, M.] Charles Univ Prague, IBD Ctr ISCARE, Prague, Czech Republic.
   [Shonova, O.] Hosp Ceske Budejovice, Dept Gastroenterol, Ceske Budejovice, Czech Republic.
   [Avnstrom, S.] Amager Hosp, Dept Med, Amager, Denmark.
   [Thorsgaard, N.] Herning Cent Hosp, Dept Med, Herning, Denmark.
   [Krabbe, S.; Andersen, V.] Viborg Reg Hosp, Dept Med, Viborg, Denmark.
   [Andersen, V.] Hosp Southern Jutland, Dept Med, Aabenraa, Denmark.
   [Andersen, V.] Univ Southern Denmark, Inst Reg Hlth Res, Odense, Denmark.
   [Dahlerup, J. F.] Aarhus Univ Hosp, Dept Med Hepatol & Gastroenterol 5, DK-8000 Aarhus, Denmark.
   [Kjeldsen, J.] Odense Univ Hosp, Dept Med Gastroenterol, DK-5000 Odense, Denmark.
   [Salupere, R.] Tartu Univ Hosp, Div Gastroenterol & Endocrinol, Tartu, Estonia.
   [Olsen, J.; Nielsen, K. R.] Natl Hosp Faroe Islands, Dept Med, Torshavn, Faroe Islands, Denmark.
   [Manninen, P.; Collin, P.] Tampere Univ Hosp, Dept Gastroenterol & Alimentary Tract Surg, Tampere, Finland.
   [Katsanos, K. H.; Tsianos, E. V.] Univ Ioannina, Sch Med, Div Internal Med 1, GR-45110 Ioannina, Greece.
   [Katsanos, K. H.; Tsianos, E. V.] Univ Ioannina, Sch Med, Div Gastroenterol, GR-45110 Ioannina, Greece.
   [Ladefoged, K.] Dronning Ingrids Hosp, Dept Med, Nuuk, Greenland.
   [Lakatos, L.] Csolnoky F Prov Hosp, Dept Med, Veszprem, Hungary.
   [Ragnarsson, G.; Bjornsson, E.] Natl Univ Hosp Reykjavik, Sect Gastroenterol & Hepatol, Dept Internal Med, Reykjavik, Iceland.
   [Bailey, Y.; O'Morain, C.] TCD, Adelaide & Meath Hosp, Dept Gastroenterol, Dublin, Ireland.
   [Schwartz, D.; Odes, S.] Soroka Med Ctr, Dept Gastroenterol & Hepatol, IL-84101 Beer Sheva, Israel.
   [Schwartz, D.; Odes, S.] Ben Gurion Univ Negev, IL-84105 Beer Sheva, Israel.
   [Schwartz, D.; Odes, S.] Ben Gurion Univ Negev, Dept Gastroenterol & Hepatol, IL-84105 Beer Sheva, Israel.
   [Valpiani, D.] Osped Morgagni Pierantoni, UO Gastroenterol & Endoscopia Digest, Forli, Italy.
   [Boni, M. C.] Azienda Osped Arcispedale S Maria Nuova, UO Med & Gastroenterol 3, Reggio Emilia, Italy.
   [Valpiani, D.; Boni, M. C.] Ctr Based Crema & Cremona, Florence, Forli, Italy.
   [Jonaitis, L.; Kupcinskas, L.] Lithuanian Univ Hlth Sci, Inst Digest Res, Kaunas, Lithuania.
   [Turcan, S.] State Univ Med & Pharm Republ Moldova, Dept Gastroenterol, Kishinev, Moldova.
   [Barros, L.] Hosp Vale Sousa, Oporto, Portugal.
   [Magro, F.] Hosp Sao Joao, Dept Gastroenterol, Oporto, Portugal.
   [Magro, F.] Univ Porto, Fac Med, Inst Pharmacol & Therapeut, P-4100 Oporto, Portugal.
   [Magro, F.] Univ Porto, IBMC Inst Mol & Cell Biol, P-4100 Oporto, Portugal.
   [Lazar, D.; Goldis, A.] Univ Med Victor Babes, Gastroenterol Clin, Timisoara, Romania.
   [Nikulina, I.; Belousova, E.] Moscow Reg Res Clin Inst, Dept Gastroenterol, Moscow, Russia.
   [Fernandez, A.] POVISA Hosp, Dept Gastroenterol, Vigo, Spain.
   [Sanroman, L.] Complexo Hosp Univ Vigo, Dept Gastroenterol, Vigo, Spain.
   [Almer, S.] Karolinska Inst, Dept Med, Div Gastroenterol & Hepatol, Stockholm, Sweden.
   [Almer, S.] Cty Council Ostergotland, Dept Gastroenterol UHL, Linkoping, Sweden.
   [Zhulina, Y.; Halfvarson, J.] Orebro Univ Hosp, Div Gastroenterol, Dept Med, Orebro, Sweden.
   [Halfvarson, J.] Univ Orebro, Sch Hlth & Med Sci, SE-70182 Orebro, Sweden.
   [Arebi, N.] Univ London Imperial Coll Sci Technol & Med, St Marks Hosp, London, England.
   [Diggory, T.; Sebastian, S.] Hull & East Yorkshire NHS Trust, Kingston Upon Hull, N Humberside, England.
   [Diggory, T.; Sebastian, S.] Hull Royal Infirm, Hull & York Med Sch, Kingston Upon Hull HU3 2JZ, N Humberside, England.
   [Lakatos, P. L.] Semmelweis Univ, Dept Med 1, H-1085 Budapest, Hungary.
   [Langholz, E.] Gentofte Univ Hosp, Dept Med Gastroenterol, Copenhagen, Denmark.
C3 University of Copenhagen; Herlev & Gentofte Hospital; University of
   Zagreb; Charles University Prague; Hospital Ceske Budejovice; Aarhus
   University; Aarhus University; University of Southern Denmark; Aarhus
   University; University of Southern Denmark; Odense University Hospital;
   Tampere University; Tampere University Hospital; University of Ioannina;
   University of Ioannina; Landspitali National University Hospital;
   Trinity College Dublin; Ben Gurion University; Soroka Medical Center;
   Ben Gurion University; Ben Gurion University; IRCCS Arcispedale S. Maria
   Nuova; Lithuanian University of Health Sciences; Nicolae Testemitanu
   State University of Medicine & Pharmacy; Sao Joao Hospital; Universidade
   do Porto; Universidade do Porto; Victor Babes University of Medicine &
   Pharmacy, Timisoara; Complexo Hospitalario Universitario de Vigo;
   Karolinska Institutet; City Council Ostergotland; Orebro University;
   Orebro University; Imperial College London; University of Hull;
   University of York - UK; Semmelweis University; University of
   Copenhagen; Herlev & Gentofte Hospital
RP Burisch, J (通讯作者)，Herlev Univ Hosp, Med Sect, Ctr Digest Dis, Herlev Ringvej 75, DK-2730 Herlev, Denmark.
EM burisch@dadlnet.dk
RI Bortlík, Martin/G-2769-2017; Lakatos, Peter L/B-2131-2008; Munkholm,
   Pia/ABD-2432-2021; Sebastian, Dr Sajith/ABF-1372-2021; Lakatos,
   Peter/Q-4797-2019; Almer, Sven/AFR-5312-2022; arebi,
   naila/AAO-5262-2020; arebi, naila/AAO-5252-2020; Elena,
   Belousova/AAA-8917-2019; Kjeldsen, Jens/Q-6894-2019; Belousova,
   Elena/JOJ-9926-2023; Burisch, Johan/AGJ-3893-2022; Turcan,
   Svetlana/JDH-0785-2023; Andersen, Vibeke/I-7932-2012; Halfvarson,
   Jonas/AAU-4687-2020; Jonaitis, Laimas Virginijus/HJP-0617-2023;
   Sebastian, Shaji/S-6393-2016
OI Bortlík, Martin/0000-0002-6769-3003; Lakatos, Peter
   L/0000-0002-3948-6488; Sebastian, Dr Sajith/0000-0001-7071-8913;
   Lakatos, Peter/0000-0002-3948-6488; Almer, Sven/0000-0001-9334-1821;
   arebi, naila/0000-0001-6976-1690; arebi, naila/0000-0001-6976-1690;
   Elena, Belousova/0000-0003-4523-3337; Belousova,
   Elena/0000-0001-9369-4993; Burisch, Johan/0000-0002-3312-5139; Turcan,
   Svetlana/0000-0002-3348-8466; Andersen, Vibeke/0000-0002-0127-2863;
   Magro, Fernando/0000-0003-2634-9668; Dahlerup, Jens
   Frederik/0000-0002-1587-7636; Weimers, Petra/0000-0002-7646-3728;
   Oksanen, Pia/0000-0003-3480-4819; Sebastian, Shaji/0000-0002-3670-6545;
   Kjeldsen, Jens/0000-0001-8148-6572; Nielsen, Kari
   Rubek/0000-0002-1028-644X; Halfvarson, Jonas/0000-0003-0122-7234
FU Danish Colitis Crohn Patients Organization (CCF); Vibeke Binder and Povl
   Riis Foundation; Scientific Council at Herlev Hospital; Sigrid Rigmor
   Moran Foundation; Aage and Johanne Louis-Hansens Foundation; Munkholm
   Foundation; C.C. Klestrup and Henriette Klestrup Foundation; Knud and
   Dagny Gad Andresens Foundation; Else and Mogens Wedell-Wedellsborgs
   Foundation; Direktor Jacob Madsen and Olga Madsens Foundation; ScanVet;
   Torben og Alice Frimodt Foundation; Laegernes forsikringsforening af
   1891; Bengt Ihre's foundation, Nanna Svartz' foundation; Orebro
   University Hospital Research Foundation; Orebro County Research
   Foundation; Swedish Foundation for Gastrointestinal research; Swedish
   Research Council; Swedish Society of Medicine; Research Council of
   South-East Sweden; County Council of ostergotland; Swedish Organization
   for the study of inflammatory bowel disease; Competitive State Research
   Financing of the Expert Responsibility Area of Tampere University
   Hospital; European Crohn's and Colitis Organization
FX Unrestricted grant support has been received from the Danish Colitis
   Crohn Patients Organization (CCF), the Vibeke Binder and Povl Riis
   Foundation, the Scientific Council at Herlev Hospital, the Sigrid Rigmor
   Moran Foundation, Aage and Johanne Louis-Hansens Foundation, the
   Munkholm Foundation, the C.C. Klestrup and Henriette Klestrup
   Foundation, the Knud and Dagny Gad Andresens Foundation, the Else and
   Mogens Wedell-Wedellsborgs Foundation, the Direktor Jacob Madsen and
   Olga Madsens Foundation, ScanVet, the Torben og Alice Frimodt
   Foundation, Laegernes forsikringsforening af 1891, Bengt Ihre's
   foundation, Nanna Svartz' foundation, Orebro University Hospital
   Research Foundation, Orebro County Research Foundation, The Swedish
   Foundation for Gastrointestinal research, The Swedish Research Council,
   The Swedish Society of Medicine, the Research Council of South-East
   Sweden, the County Council of ostergotland, The Swedish Organization for
   the study of inflammatory bowel disease, the Competitive State Research
   Financing of the Expert Responsibility Area of Tampere University
   Hospital, and the European Crohn's and Colitis Organization. The study
   sponsors have made no contributions to the study design, analysis, data
   interpretation or publication.
CR Bernklev T, 2005, INFLAMM BOWEL DIS, V11, P909, DOI 10.1097/01.mib.0000179467.01748.99
   Bernklev T, 2005, EUR J GASTROEN HEPAT, V17, P1037, DOI 10.1097/00042737-200510000-00006
   Bernklev T, 2004, SCAND J GASTROENTERO, V39, P365, DOI 10.1080/00365520310008386
   Blondel-Kucharski F, 2001, AM J GASTROENTEROL, V96, P2915
   Buck D, 1999, QUAL LIFE RES, V8, P675, DOI 10.1023/A:1008916326411
   Burisch J, 2014, GUT, V63, P588, DOI 10.1136/gutjnl-2013-304636
   Burisch J, 2014, DAN MED J, V61
   Burisch J, 2014, INFLAMM BOWEL DIS, V20, P36, DOI 10.1097/01.MIB.0000436277.13917.c4
   Burisch J, 2013, CURR OPIN GASTROEN, V29, P357, DOI 10.1097/MOG.0b013e32836229fb
   Burisch J, 2011, J CROHNS COLITIS, V5, P342, DOI 10.1016/j.crohns.2011.02.016
   Casellas F, 2005, AM J GASTROENTEROL, V100, P2737, DOI 10.1111/j.1572-0241.2005.00360.x
   Casellas F, 2005, INFLAMM BOWEL DIS, V11, P488, DOI 10.1097/01.MIB.0000159661.55028.56
   Casellas F, 2000, AM J GASTROENTEROL, V95, P177
   Casellas F, 2012, EUR J GASTROEN HEPAT, V24, P762, DOI 10.1097/MEG.0b013e32835414b2
   Elkjaer M, 2008, J CROHNS COLITIS, V2, P181, DOI 10.1016/j.crohns.2008.02.001
   Feagan BG, 2003, AM J GASTROENTEROL, V98, P2232, DOI 10.1016/S0002-9270(03)00659-2
   Feagan BG, 2007, AM J GASTROENTEROL, V102, P794, DOI 10.1111/j.1572-0241.2007.01094.x
   Gandek B, 1998, J CLIN EPIDEMIOL, V51, P1171, DOI 10.1016/S0895-4356(98)00109-7
   GUILLEMIN F, 1993, J CLIN EPIDEMIOL, V46, P1417, DOI 10.1016/0895-4356(93)90142-N
   Han SW, 2000, AM J GASTROENTEROL, V95, P145, DOI 10.1111/j.1572-0241.2000.01676.x
   Hlavaty T, 2006, INFLAMM BOWEL DIS, V12, P199, DOI 10.1097/01.MIB.0000217768.75519.32
   Hoivik ML, 2012, INFLAMM BOWEL DIS, V18, P1540, DOI 10.1002/ibd.21863
   Hoivik ML, 2012, J CROHNS COLITIS, V6, P441, DOI 10.1016/j.crohns.2011.10.001
   Hoivik ML, 2010, INFLAMM BOWEL DIS, V16, P525, DOI 10.1002/ibd.21032
   Irvine EJ, 2008, ALIMENT PHARM THER, V28, P1278, DOI 10.1111/j.1365-2036.2008.03854.x
   Irvine EJ, 1997, AM J GASTROENTEROL, V92, pS18
   Irvine EJ, 1996, J CLIN EPIDEMIOL, V49, P1177, DOI 10.1016/0895-4356(96)00136-9
   Irvine EJ, 1996, AM J GASTROENTEROL, V91, P1571
   Langholz E, 1999, DAN MED BULL, V46, P400
   Levenstein S, 2001, AM J GASTROENTEROL, V96, P1822, DOI 10.1016/S0002-9270(01)02441-8
   Lix LM, 2008, INFLAMM BOWEL DIS, V14, P1575, DOI 10.1002/ibd.20511
   Munkholm P, 1997, DAN MED BULL, V44, P287
   Munkholm P, 2012, CROHN'S DISEASE AND ULCERATIVE COLITIS: FROM EPIDEMIOLOGY AND IMMUNOBIOLOGY TO A RATIONAL DIAGNOSTIC AND THERAPEUTIC APPROACH, P333, DOI 10.1007/978-1-4614-0998-4_25
   Nordin K, 2002, SCAND J GASTROENTERO, V37, P450, DOI 10.1080/003655202317316097
   Romberg-Camps MJL, 2010, INFLAMM BOWEL DIS, V16, P2137, DOI 10.1002/ibd.21285
   Silverberg MS, 2005, CAN J GASTROENTEROL, V19, p5A, DOI 10.1155/2005/269076
   van der Eijk I, 2004, INFLAMM BOWEL DIS, V10, P392, DOI 10.1097/00054725-200407000-00010
   Vind I, 2006, AM J GASTROENTEROL, V101, P1274, DOI 10.1111/j.1572-0241.2006.00552.x
   Ware JE, 1998, J CLIN EPIDEMIOL, V51, P1167, DOI 10.1016/S0895-4356(98)00108-5
   Ware JE, 1996, MED CARE, V34, P220, DOI 10.1097/00005650-199603000-00003
   Ware JE, 2002, SCORE VERSION 2 SF 1, P1
NR 41
TC 49
Z9 53
U1 0
U2 13
PU OXFORD UNIV PRESS
PI OXFORD
PA GREAT CLARENDON ST, OXFORD OX2 6DP, ENGLAND
SN 1873-9946
EI 1876-4479
J9 J CROHNS COLITIS
JI J. Crohns Colitis
PD SEP 1
PY 2014
VL 8
IS 9
BP 1030
EP 1042
DI 10.1016/j.crohns.2014.01.028
PG 13
WC Gastroenterology & Hepatology
WE Science Citation Index Expanded (SCI-EXPANDED)
SC Gastroenterology & Hepatology
GA AP7NV
UT WOS:000342264900014
PM 24560877
OA Bronze
DA 2024-01-22
ER

PT J
AU Artym, J
   Zimecki, M
AF Artym, Jolanta
   Zimecki, Michal
TI Milk-derived proteins and peptides in clinical trials
SO POSTEPY HIGIENY I MEDYCYNY DOSWIADCZALNEJ
LA English
DT Review
DE alpha-lactalbumin; casein; glycomacropeptide; lactoperoxidase; lysozyme;
   proline-rich polypeptide; hyperimmune immunoglobulin concentrate;
   TGF-beta; clinical trial
ID PROLINE-RICH POLYPEPTIDE; PLACEBO-CONTROLLED TRIAL; ENTEROTOXIGENIC
   ESCHERICHIA-COLI; ALPHA-LACTALBUMIN INCREASES; PEDIATRIC CROHNS-DISEASE;
   HEALTHY TERM INFANTS; NEUTRAL AMINO-ACIDS; VAL-PRO-PRO; DOUBLE-BLIND;
   WHEY-PROTEIN
AB Clinical trials are reviewed, involving proteins and peptides derived from milk (predominantly bovine), with the exception of lactoferrin, which will be the subject of another article. The most explored milk fraction is alpha-lactalbumin (LA), which is often applied with glycomacropeptide (GMP) -a casein degradation product. These milk constituents are used in health-promoting infant and adult formulae as well as in a modified form (HAMLET) to treat cancer. Lactoperoxidase (LCP) is used as an additive to mouth hygiene products and as a salivary substitute. Casein derivatives are applied, in addition, in the dry mouth syndrome. On the other hand, casein hydrolysates, containing active tripeptides, found application in hypertension and in type 2 diabetes. Lysozyme is routinely used for food conservation and in pharmaceutical products. It was successfully used in premature infants with concomitant diseases to improve health parameters. When used as prophylaxis in patients with scheduled surgery, it significantly reduced the incidence of hepatitis resulting from blood transfusion. Lysozyme was also used in infected children as an antimicrobial agent showing synergistic effects in combination with different antibiotics. Proline-rich polypeptide (PRP) was introduced to therapy of Alzheimer's disease patients. The therapeutic value of PRP was proved in several clinical trials and supported by studies on its mechanism of action. Concentrated immunoglobulin preparations from colostrum and milk of hyperimmunized cows showed efficacy in prevention of infections by bacteria, viruses and protozoa. A nutrition formula with milk-derived TGF-beta 2 (Modulen IBD (R)) found application in treatment of pediatric Crohn's disease. In conclusion, the preparations containing milk-derived products are safe and effective measures in prevention and treatment of infections as well as autoimmune and neoplastic diseases.
C1 [Artym, Jolanta; Zimecki, Michal] PAN L Hirszfelda Wroclawiu, Zaklad Terapii Doswiadczalnej, Inst Immunol & Terapii Doswiadczalnej, Wroclaw, Poland.
C3 Polish Academy of Sciences; Hirszfeld Institute of Immunology &
   Experimental Therapy of the Polish Academy of Sciences
RP Zimecki, M (通讯作者)，PAN, Zaklad Terapii Doswiadczalnej, Inst Immunol & Terapii Doswiadczalnej, Ul Weigla 12, PL-53114 Wroclaw, Poland.
EM zimecki@iitd.pan.wroc.pl
OI Zimecki, Michal/0000-0002-6206-8006; Artym, Jolanta/0000-0001-9815-3635
CR Ait-Oukhatar N, 2002, J LAB CLIN MED, V140, P290, DOI 10.1067/mlc.2002.128146
   Al Obaidi Amina Hamed Ahmad, 2007, Ann Thorac Med, V2, P107, DOI 10.4103/1817-1737.33698
   Aliko A, 2012, RHEUMATOL INT, V32, P2877, DOI 10.1007/s00296-011-2085-6
   Artym Jolanta, 2005, Postepy Hig Med Dosw (Online), V59, P421
   Azarpazhooh A, 2008, J AM DENT ASSOC, V139, P915, DOI 10.14219/jada.archive.2008.0278
   Barbana C, 2011, CRIT REV FOOD SCI, V51, P783, DOI 10.1080/10408398.2010.481368
   Beulens JWJ, 2004, PHYSIOL BEHAV, V81, P585, DOI 10.1016/j.physbeh.2004.02.027
   Bilikiewicz A, 2004, J ALZHEIMERS DIS, V6, P17
   Boldogh I, 2008, INT ARCH ALLERGY IMM, V146, P298, DOI 10.1159/000121464
   BOLSHAKOVA AM, 1984, ANTIBIOT MED BIOTEK, V29, P784
   Booij L, 2006, J PSYCHOPHARMACOL, V20, P526, DOI 10.1177/0269881105057466
   Bouhallab S, 2004, REPROD NUTR DEV, V44, P493, DOI 10.1051/rnd:2004053
   Brody EP, 2000, BRIT J NUTR, V84, pS39, DOI 10.1017/S0007114500002233
   Brück WM, 2006, J PEDIATR GASTR NUTR, V43, P673
   BUKHARIN OV, 1986, ANTIBIOT MED BIOTEK, V31, P917
   Cheng SCH, 2011, BRIT J RADIOL, V84, P393, DOI 10.1259/bjr/66754762
   Dalbeth N, 2012, ANN RHEUM DIS, V71, P929, DOI 10.1136/annrheumdis-2011-200156
   Darewicz M, 2011, FOOD REV INT, V27, P357, DOI 10.1080/87559129.2011.563396
   Day AS, 2006, J GASTROEN HEPATOL, V21, P1609, DOI 10.1111/j.1440-1746.2006.04294.x
   de Aguilar-Nascimento JE, 2011, NUTRITION, V27, P440, DOI 10.1016/j.nut.2010.02.013
   Douraghi-Zadeh D, 2009, J NUTR HEALTH AGING, V13, P522, DOI 10.1007/s12603-009-0102-1
   Dupont C, 2010, EUR J CLIN NUTR, V64, P765, DOI 10.1038/ejcn.2010.81
   Ebina T, 1996, ARCH VIROL, P217
   EICHENBERGER J R, 1984, Arquivos de Gastroenterologia, V21, P130
   FitzGerald RJ, 2004, J NUTR, V134, p980S, DOI 10.1093/jn/134.4.980S
   Freedman DJ, 1998, J INFECT DIS, V177, P662, DOI 10.1086/514227
   Frestedt JL, 2008, NUTR METAB, V5, DOI 10.1186/1743-7075-5-8
   Gasior-Chrzan B, 1988, Przegl Dermatol, V75, P435
   Geerts Bart F., 2011, Journal of Dietary Supplements, V8, P280, DOI 10.3109/19390211.2011.593617
   Gil-Montoya JA, 2008, GERODONTOLOGY, V25, P3, DOI 10.1111/j.1741-2358.2007.00197.x
   GLUCK U, 1989, HNO, V37, P207
   Gustafsson L, 2004, NEW ENGL J MED, V350, P2663, DOI 10.1056/NEJMoa032454
   Hartman C, 2008, ISR MED ASSOC J, V10, P503
   Hay KD, 2002, ORAL SURG ORAL MED O, V93, P271, DOI 10.1067/moe.2002.120521
   HEINE WE, 1991, J NUTR, V121, P277, DOI 10.1093/jn/121.3.277
   Hirota T, 2007, HYPERTENS RES, V30, P489, DOI 10.1291/hypres.30.489
   HULSMANN AR, 1994, AM J RESP CRIT CARE, V149, P519, DOI 10.1164/ajrccm.149.2.8306055
   Hursel R, 2010, BRIT J NUTR, V103, P775, DOI 10.1017/S0007114509992352
   Inglot Anna D., 1996, Archivum Immunologiae et Therapiae Experimentalis, V44, P215
   Inouye K, 1987, Gan No Rinsho, V33, P627
   Ishida Y, 2011, BIOSCI BIOTECH BIOCH, V75, P427, DOI 10.1271/bbb.100560
   Iwaniak Anna, 2008, Polish Journal of Food and Nutrition Sciences, V58, P289
   JANUSZ M, 1981, BIOCHEM J, V199, P9, DOI 10.1042/bj1990009
   Jyoti S, 2009, J CLIN PEDIATR DENT, V33, P299, DOI 10.17796/jcpd.33.4.83331867x68w120n
   Kelleher SL, 2003, AM J CLIN NUTR, V77, P1261, DOI 10.1093/ajcn/77.5.1261
   Keogh JB, 2008, AM J CLIN NUTR, V87, P1602, DOI 10.1093/ajcn/87.6.1602
   Keogh JB, 2010, BRIT J NUTR, V104, P286, DOI 10.1017/S0007114510000280
   Kirstila V, 1996, ACTA ODONTOL SCAND, V54, P391, DOI 10.3109/00016359609003557
   KIRSTILA V, 1994, ACTA ODONTOL SCAND, V52, P346, DOI 10.3109/00016359409029032
   Kowalczyk A, 2006, Adv Med Sci, V51 Suppl 1, P40
   Krissansen GW, 2007, J AM COLL NUTR, V26, p713S, DOI 10.1080/07315724.2007.10719652
   Kruzel ML, 2001, J MOL NEUROSCI, V17, P379, DOI 10.1385/JMN:17:3:379
   LaClair CE, 2009, J FOOD SCI, V74, pE199, DOI 10.1111/j.1750-3841.2009.01134.x
   Lam SMSCC, 2009, PHYSIOL BEHAV, V96, P162, DOI 10.1016/j.physbeh.2008.09.022
   Leszek Jerzy, 2002, Med Sci Monit, V8, pPI93
   Leszek Jerzy, 1999, Archivum Immunologiae et Therapiae Experimentalis, V47, P377
   Lien EL, 2004, J PEDIATR GASTR NUTR, V38, P170, DOI 10.1097/00005176-200402000-00013
   Lis J, 2013, POSTEP HIG MED DOSW, V67, P529, DOI 10.5604/17322693.1051648
   Litwinczuk Z, 2012, ANN ANIM SCI, V12, P423
   Lönnerdal B, 2013, J PAEDIATR CHILD H, V49, P1, DOI 10.1111/jpc.12104
   Lönnerdal B, 2003, AM J CLIN NUTR, V77, p1537S
   Lönnerdal B, 2010, J PEDIATR-US, V156, pS26, DOI 10.1016/j.jpeds.2009.11.017
   MacLeod EL, 2010, MOL GENET METAB, V100, P303, DOI 10.1016/j.ymgme.2010.04.003
   Marino R, 2010, J ORAL PATHOL MED, V39, P611, DOI 10.1111/j.1600-0714.2010.00922.x
   Markus CR, 2002, AM J CLIN NUTR, V75, P1051, DOI 10.1093/ajcn/75.6.1051
   Markus CR, 2000, AM J CLIN NUTR, V71, P1536
   Matear DW, 2005, J R SOC PROMO HEALTH, V125, P35, DOI 10.1177/146642400512500113
   McKenzie H.A., 1996, Experientia Supplementum (Basel), V75, P365
   McMillan AS, 2006, ORAL ONCOL, V42, P842, DOI 10.1016/j.oraloncology.2005.12.003
   Merens W, 2005, BRIT J NUTR, V94, P415, DOI 10.1079/BJN20051492
   Mizuno S, 2005, BRIT J NUTR, V94, P84, DOI 10.1079/BJN20051422
   Mossberg AK, 2007, INT J CANCER, V121, P1352, DOI 10.1002/ijc.22810
   Nagy K, 2007, J CRANIOFAC SURG, V18, P1157, DOI 10.1097/scs.0b013e3180de6311
   Nakamura T, 2011, ATHEROSCLEROSIS, V219, P298, DOI 10.1016/j.atherosclerosis.2011.06.007
   Navas Lopez V M, 2008, An Pediatr (Barc), V69, P506
   Okhuysen PC, 1998, CLIN INFECT DIS, V26, P1324, DOI 10.1086/516374
   Permyakov EA, 2000, FEBS LETT, V473, P269, DOI 10.1016/S0014-5793(00)01546-5
   Piasecki Egbert, 1997, Archivum Immunologiae et Therapiae Experimentalis, V45, P109
   PROCTOR VA, 1988, CRC CR REV FOOD SCI, V26, P359, DOI 10.1080/10408398809527473
   Rautava S, 2012, J PEDIATR GASTR NUTR, V54, P630, DOI 10.1097/MPG.0b013e31823e7c29
   Rozé JC, 2012, BRIT J NUTR, V107, P1616, DOI 10.1017/S000711451100479X
   Rubio A, 2011, ALIMENT PHARM THER, V33, P1332, DOI 10.1111/j.1365-2036.2011.04662.x
   SACK RB, 1994, ACTA PAEDIATR, V83, P819, DOI 10.1111/j.1651-2227.1994.tb13152.x
   Sandström O, 2008, AM J CLIN NUTR, V87, P921, DOI 10.1093/ajcn/87.4.921
   Sari K, 1994, Fogorv Sz, V87, P263
   SATO M, 1981, HEPATO-GASTROENTEROL, V28, P135
   Schmitt JAJ, 2005, J PSYCHOPHARMACOL, V19, P375, DOI 10.1177/0269881105053288
   Shah NP, 2000, BRIT J NUTR, V84, pS3
   Shahdad SA, 2005, EUR J CANCER CARE, V14, P319, DOI 10.1111/j.1365-2354.2005.00587.x
   Shin K, 2011, CLIN ORAL INVEST, V15, P485, DOI 10.1007/s00784-010-0422-x
   Silva-Hernandez ER, 2002, J AGR FOOD CHEM, V50, P2034, DOI 10.1021/jf010732q
   STAROSCIK K, 1983, MOL IMMUNOL, V20, P1277, DOI 10.1016/0161-5890(83)90157-8
   Svensson M, 2000, P NATL ACAD SCI USA, V97, P4221, DOI 10.1073/pnas.97.8.4221
   Szaniszlo P, 2009, J NUTR HEALTH AGING, V13, P235, DOI 10.1007/s12603-009-0065-2
   Szymlek-Gay EA, 2012, J NUTR, V142, P1226, DOI 10.3945/jn.111.153890
   TACKET CO, 1992, AM J TROP MED HYG, V47, P276, DOI 10.4269/ajtmh.1992.47.276
   Tacket CO, 1999, J INFECT DIS, V180, P2056, DOI 10.1086/315157
   Tenovuo J, 2002, ORAL DIS, V8, P23, DOI 10.1034/j.1601-0825.2002.1o781.x
   Toljanic JA, 1996, J PROSTHET DENT, V76, P292, DOI 10.1016/S0022-3913(96)90174-2
   Townsend RR, 2004, AM J HYPERTENS, V17, P1056, DOI 10.1016/j.amjhyper.2004.06.018
   Trabulsi J, 2011, EUR J CLIN NUTR, V65, P167, DOI 10.1038/ejcn.2010.236
   van Calcar SC, 2009, AM J CLIN NUTR, V89, P1068, DOI 10.3945/ajcn.2008.27280
   van Neerven RJJ, 2012, J ALLERGY CLIN IMMUN, V130, P853, DOI 10.1016/j.jaci.2012.06.050
   van Steenberghe D, 1994, Int Dent J, V44, P133
   Walker G, 2006, J DAIRY RES, V73, P74, DOI 10.1017/S0022029905001482
   Warde P, 2000, SUPPORT CARE CANCER, V8, P203, DOI 10.1007/s005200050286
   Welk A, 2009, BMC MICROBIOL, V9, DOI 10.1186/1471-2180-9-134
   YAMAMOTO N, 1994, J DAIRY SCI, V77, P917, DOI 10.3168/jds.S0022-0302(94)77026-0
   Ylitalo S, 1998, ACTA PAEDIATR, V87, P264, DOI 10.1080/08035259850157291
   YOUNG SN, 1988, CLIN NEUROPHARMACOL, V11, pS207
   Zavaleta N, 2011, J PEDIATR GASTR NUTR, V53, P561, DOI 10.1097/MPG.0b013e318225cdaf
   Zenk JL, 2002, CURR THER RES CLIN E, V63, P430, DOI 10.1016/S0011-393X(02)80049-2
   Zimecki M., 2006, EJPAU, V9, P12
   Zimecki M, 2008, ADV EXP MED BIOL, V606, P241, DOI 10.1007/978-0-387-74087-4_9
   Zimecki M, 2007, J EXP THER ONCOL, V6, P89
NR 115
TC 46
Z9 57
U1 0
U2 43
PU POLISH ACAD SCIENCES, INST IMMUNOL & EXP THERAPY
PI WROCLAW
PA RUDOLF WEIGL 12, WROCLAW, 53-114, POLAND
SN 0032-5449
EI 1732-2693
J9 POSTEP HIG MED DOSW
JI Postep. Hig. Med. Dosw.
PD AUG 6
PY 2013
VL 67
BP 800
EP 816
PG 17
WC Medicine, Research & Experimental
WE Science Citation Index Expanded (SCI-EXPANDED)
SC Research & Experimental Medicine
GA 262ZD
UT WOS:000327775500001
PM 24018446
DA 2024-01-22
ER

PT J
AU Schnitzler, F
   Fidder, H
   Ferrante, M
   Noman, M
   Arijs, I
   Van Assche, G
   Hoffman, I
   Van Steen, K
   Vermeire, S
   Rutgeerts, P
AF Schnitzler, F.
   Fidder, H.
   Ferrante, M.
   Noman, M.
   Arijs, I.
   Van Assche, G.
   Hoffman, I.
   Van Steen, K.
   Vermeire, S.
   Rutgeerts, P.
TI Long-term outcome of treatment with infliximab in 614 patients with
   Crohn's disease: results from a single-centre cohort
SO GUT
LA English
DT Article
ID INFLAMMATORY-BOWEL-DISEASE; FOLLOW-UP; EPISODIC TREATMENT; MAINTENANCE;
   6-MERCAPTOPURINE; AZATHIOPRINE; METHOTREXATE; DEPENDENCY; THERAPY;
   PLACEBO
AB Background and aims: This observational study assessed the long-term clinical benefit of infliximab (IFX) in 614 consecutive patients with Crohn's disease (CD) from a single centre during a median follow-up of 55 months (interquartile range (IQR) 27-83).
   Methods: The primary analysis looked at the proportion of patients with initial response to IFX who had sustained clinical benefit at the end of follow-up. The long-term effects of IFX on the course of CD as reflected by the rate of surgery and hospitalisations and need for corticosteroids were also analysed.
   Results: 10.9% of patients were primary non-responders to IFX. Sustained benefit was observed in 347 of the 547 patients (63.4%) receiving long-term treatment. In 68.3% of these, treatment with IFX was ongoing and in 31.7% IFX was stopped, with the patient being in remission. Seventy patients (12.8%) had to stop IFX due to side effects and 118 (21.6%) due to loss of response. Although the yearly drop-out rates of IFX in patients with episodic (10.7%) and scheduled treatment (7.1%) were similar, the need for hospitalisations and surgery decreased less in the episodic than in the scheduled group. Steroid discontinuation also occurred in a higher proportion of patients in the scheduled group than in the episodic group.
   Conclusions: In this large real-life cohort of patients with CD, long-term treatment with IFX was very efficacious to maintain improvement during a median follow-up of almost 5 years and changed disease outcome by decreasing the rate of hospitalisations and surgery.
C1 [Schnitzler, F.; Fidder, H.; Ferrante, M.; Noman, M.; Arijs, I.; Van Assche, G.; Vermeire, S.; Rutgeerts, P.] Univ Hosp Gasthuisberg, Dept Gastroenterol, B-3000 Louvain, Belgium.
   [Hoffman, I.] Univ Hosp Gasthuisberg, Dept Paediat Gastroenterol, B-3000 Louvain, Belgium.
   [Van Steen, K.] Univ Liege, Dept Elect Engn & Comp Sci, Inst Montefiore, B-4000 Liege, Belgium.
C3 KU Leuven; University Hospital Leuven; KU Leuven; University Hospital
   Leuven; University of Liege
RP Rutgeerts, P (通讯作者)，Univ Hosp Gasthuisberg, Dept Gastroenterol, Herestr 49, B-3000 Louvain, Belgium.
EM paul.rutgeerts@uz.kuleuven.be
RI Arijs, Ingrid/AAJ-3163-2020; Ferrante, Marc/B-4368-2013
OI Van Steen, Kristel/0000-0001-9868-5033; Hoffman,
   Ilse/0000-0002-2541-4117; Arijs, Ingrid/0000-0002-9415-083X; Vermeire,
   Severine/0000-0001-9942-3019
FU ECCO (European Crohn's and Colitis Organisation)
FX FS received an ECCO (European Crohn's and Colitis Organisation)
   fellowship and an educational grant from Centocor bv.
CR Bouhnik Y, 1996, LANCET, V347, P215, DOI 10.1016/S0140-6736(96)90402-X
   CANDY S, 1995, GUT, V37, P674, DOI 10.1136/gut.37.5.674
   De Ridder L, 2008, INFLAMM BOWEL DIS, V14, P353, DOI 10.1002/ibd.20329
   Faubion WA, 2001, GASTROENTEROLOGY, V121, P255, DOI 10.1053/gast.2001.26279
   Feagan BG, 2000, NEW ENGL J MED, V342, P1627, DOI 10.1056/NEJM200006013422202
   FEAGAN BG, 1995, NEW ENGL J MED, V332, P292, DOI 10.1056/NEJM199502023320503
   FIDDER H, 2007, J CROHNS COLITIS S, V1, P3
   Hanauer SB, 2002, LANCET, V359, P1541, DOI 10.1016/S0140-6736(02)08512-4
   Lapidus A, 1998, GASTROENTEROLOGY, V114, P1151, DOI 10.1016/S0016-5085(98)70420-2
   Lofberg R, 1996, GUT, V39, P82, DOI 10.1136/gut.39.1.82
   MUNKHOLM P, 1995, SCAND J GASTROENTERO, V30, P699, DOI 10.3109/00365529509096316
   MUNKHOLM P, 1994, GUT, V35, P360, DOI 10.1136/gut.35.3.360
   Pearce CB, 2007, J GASTROEN HEPATOL, V22, P1671, DOI 10.1111/j.1440-1746.2006.04739.x
   Poupardin C, 2006, GASTROEN CLIN BIOL, V30, P247, DOI 10.1016/S0399-8320(06)73161-X
   PRESENT DH, 1980, NEW ENGL J MED, V302, P981, DOI 10.1056/NEJM198005013021801
   Present DH, 1999, NEW ENGL J MED, V340, P1398, DOI 10.1056/NEJM199905063401804
   Rudolph SJ, 2008, DIGEST DIS SCI, V53, P1033, DOI 10.1007/s10620-007-9969-z
   Rutgeerts P, 2004, GASTROENTEROLOGY, V126, P402, DOI 10.1053/j.gastro.2003.11.014
   Rutgeerts P, 2006, GASTROINTEST ENDOSC, V63, P433, DOI 10.1016/j.gie.2005.08.011
   Sands BE, 2004, NEW ENGL J MED, V350, P876, DOI 10.1056/NEJMoa030815
   Targan SR, 1997, NEW ENGL J MED, V337, P1029, DOI 10.1056/NEJM199710093371502
NR 21
TC 431
Z9 479
U1 0
U2 12
PU BMJ PUBLISHING GROUP
PI LONDON
PA BRITISH MED ASSOC HOUSE, TAVISTOCK SQUARE, LONDON WC1H 9JR, ENGLAND
SN 0017-5749
EI 1468-3288
J9 GUT
JI Gut
PD APR
PY 2009
VL 58
IS 4
BP 492
EP 500
DI 10.1136/gut.2008.155812
PG 9
WC Gastroenterology & Hepatology
WE Science Citation Index Expanded (SCI-EXPANDED)
SC Gastroenterology & Hepatology
GA 420RP
UT WOS:000264307200007
PM 18832518
OA Bronze, Green Submitted
DA 2024-01-22
ER

PT J
AU Guidi, L
   Marzo, M
   Andrisani, G
   Felice, C
   Pugliese, D
   Mocci, G
   Nardone, O
   De Vitis, I
   Papa, A
   Rapaccini, G
   Forni, F
   Armuzzi, A
AF Guidi, Luisa
   Marzo, Manuela
   Andrisani, Gianluca
   Felice, Carla
   Pugliese, Daniela
   Mocci, Giammarco
   Nardone, Olga
   De Vitis, Italo
   Papa, Alfredo
   Rapaccini, Gianlodovico
   Forni, Franca
   Armuzzi, Alessandro
TI Faecal calprotectin assay after induction with anti-Tumour Necrosis
   Factor α agents in inflammatory bowel disease: Prediction of clinical
   response and mucosal healing at one year
SO DIGESTIVE AND LIVER DISEASE
LA English
DT Article
DE Anti-Tumour Necrosis Factor alpha; Faecal calprotectin; Inflammatory
   bowel disease
ID ACTIVE ULCERATIVE-COLITIS; CROHNS-DISEASE; SURROGATE MARKERS; INTESTINAL
   INFLAMMATION; 5-AMINOSALICYLIC ACID; ENDOSCOPIC SCORE; ACTIVITY INDEX;
   RELAPSE; LACTOFERRIN; THERAPY
AB Background: Faecal calprotectin levels correlate with inflammation in inflammatory bowel disease. We evaluated the role of faecal calprotectin after anti-Tumour Necrosis Factor alpha induction in inflammatory bowel disease patients to predict therapeutic effect at one year.
   Methods: Faecal calprotectin levels were measured in stools of 63 patients before and after induction of anti-Tumour Necrosis Factor alpha therapy. Clinical activity, measured by clinical indices, was assessed before and after biologic treatment. Clinical responders after induction were included in the study and colonoscopy was performed before and after one year of treatment to assess mucosal healing.
   Results: 63 patients (44 Crohn's disease, 19 ulcerative colitis) were prospectively included (41.2% males, mean age at diagnosis 33 years). A sustained clinical response during the first year was observed in 57% of patients; median faecal calprotectin was 106 mu g/g after induction versus 308 mu g/g pre-induction (p < 0.0001). Post-induction faecal calprotectin was significantly lower in responders versus non-responders (p = 0.0002). Post-induction faecal calprotectin had 83% sensitivity and 74% specificity (cut-off <= 168 mu g/g) for predicting a sustained clinical response at one year (p = 0.0001); also, sensitivity was 79% and specificity 57% (cut-off <= 121 mu g/g) for predicting mucosal healing (p = 0.0001).
   Conclusions: In inflammatory bowel disease faecal calprotectin assay after anti-Tumour Necrosis Factor alpha induction can be used as a marker to predict sustained clinical response and mucosal healing at one year. (C) 2014 Editrice Gastroenterologica Italiana S.r.l. Published by Elsevier Ltd. All rights reserved.
C1 [Guidi, Luisa; Marzo, Manuela; Andrisani, Gianluca; Felice, Carla; Pugliese, Daniela; Mocci, Giammarco; Nardone, Olga; De Vitis, Italo; Papa, Alfredo; Rapaccini, Gianlodovico; Armuzzi, Alessandro] Univ Cattolica Sacro Cuore, Internal Med & Gastroenterol Unit, I-00168 Rome, Italy.
   [Forni, Franca] Univ Cattolica Sacro Cuore, Lab Diagnost Unit, I-00168 Rome, Italy.
C3 Catholic University of the Sacred Heart; IRCCS Policlinico Gemelli;
   Catholic University of the Sacred Heart; IRCCS Policlinico Gemelli
RP Guidi, L (通讯作者)，Univ Cattolica Sacro Cuore, Internal Med & Gastroenterol Unit, Via Moscati 31, I-00168 Rome, Italy.
EM lguidi@rm.unicatt.it
RI Andrisani, Gianluca/AAG-9146-2021; Papa, Alfredo/AAC-1108-2019;
   Pugliese, Daniela/G-4903-2018; Armuzzi, Alessandro/AIC-5188-2022; Guidi,
   Luisa/F-1688-2010; Armuzzi, Alessandro/JJC-6224-2023; Mocci,
   Giammarco/AIC-4299-2022; Felice, Carla/M-1914-2018
OI Papa, Alfredo/0000-0002-4186-7298; Pugliese,
   Daniela/0000-0001-7930-5402; Armuzzi, Alessandro/0000-0003-1572-0118;
   Guidi, Luisa/0000-0003-3320-7094; Felice, Carla/0000-0001-6646-6231
CR af Björkesten CG, 2012, SCAND J GASTROENTERO, V47, P528, DOI 10.3109/00365521.2012.660542
   BEST WR, 1979, GASTROENTEROLOGY, V77, P843
   Costa F, 2005, GUT, V54, P364, DOI 10.1136/gut.2004.043406
   D'Haens G, 2012, INFLAMM BOWEL DIS, V18, P2218, DOI 10.1002/ibd.22917
   D'Incà R, 2008, AM J GASTROENTEROL, V103, P2007, DOI 10.1111/j.1572-0241.2008.01870.x
   De Vos M, 2012, J CROHNS COLITIS, V6, P557, DOI 10.1016/j.crohns.2011.11.002
   García-Sánchez V, 2010, J CROHNS COLITIS, V4, P144, DOI 10.1016/j.crohns.2009.09.008
   Gisbert JP, 2009, INFLAMM BOWEL DIS, V15, P1190, DOI 10.1002/ibd.20933
   Jensen MD, 2011, SCAND J GASTROENTERO, V46, P694, DOI 10.3109/00365521.2011.560680
   Kallel L, 2010, EUR J GASTROEN HEPAT, V22, P340, DOI 10.1097/MEG.0b013e32832bab49
   Laharie D, 2011, ALIMENT PHARM THER, V34, P462, DOI 10.1111/j.1365-2036.2011.04743.x
   Mao R, 2012, INFLAMM BOWEL DIS, V18, P1894, DOI 10.1002/ibd.22861
   MARY JY, 1989, GUT, V30, P983, DOI 10.1136/gut.30.7.983
   Molander P, 2012, INFLAMM BOWEL DIS, V18, P2011, DOI 10.1002/ibd.22863
   RACHMILEWITZ D, 1989, BMJ-BRIT MED J, V298, P82, DOI 10.1136/bmj.298.6666.82
   Roseth AG, 2004, SCAND J GASTROENTERO, V39, P1017, DOI 10.1080/00365520410007971
   RUTGEERTS P, 1990, GASTROENTEROLOGY, V99, P956, DOI 10.1016/0016-5085(90)90613-6
   Rutgeerts P, 2007, GUT, V56, P453, DOI 10.1136/gut.2005.088732
   Schoepfer AM, 2013, INFLAMM BOWEL DIS, V19, P332, DOI 10.1097/MIB.0b013e3182810066
   Schoepfer AM, 2010, AM J GASTROENTEROL, V105, P162, DOI 10.1038/ajg.2009.545
   SCHROEDER KW, 1987, NEW ENGL J MED, V317, P1625, DOI 10.1056/NEJM198712243172603
   Sipponen T, 2008, ALIMENT PHARM THER, V28, P1221, DOI 10.1111/j.1365-2036.2008.03835.x
   Sipponen T, 2008, INFLAMM BOWEL DIS, V14, P1392, DOI 10.1002/ibd.20490
   Sipponen T, 2010, SCAND J GASTROENTERO, V45, P325, DOI 10.3109/00365520903483650
   Sipponen T, 2008, INFLAMM BOWEL DIS, V14, P40, DOI 10.1002/ibd.20312
   Tibble J, 2000, GUT, V47, P506, DOI 10.1136/gut.47.4.506
   Tibble JA, 2000, GASTROENTEROLOGY, V119, P15, DOI 10.1053/gast.2000.8523
   Tibble JA, 2002, GASTROENTEROLOGY, V123, P450, DOI 10.1053/gast.2002.34755
NR 28
TC 58
Z9 61
U1 0
U2 8
PU ELSEVIER SCIENCE INC
PI NEW YORK
PA STE 800, 230 PARK AVE, NEW YORK, NY 10169 USA
SN 1590-8658
EI 1878-3562
J9 DIGEST LIVER DIS
JI Dig. Liver Dis.
PD NOV
PY 2014
VL 46
IS 11
BP 974
EP 979
DI 10.1016/j.dld.2014.07.013
PG 6
WC Gastroenterology & Hepatology
WE Science Citation Index Expanded (SCI-EXPANDED)
SC Gastroenterology & Hepatology
GA AS4HC
UT WOS:000344233500005
PM 25096964
DA 2024-01-22
ER

PT J
AU Zhang, TH
   Ding, C
   Xie, TB
   Yang, JB
   Dai, XJ
   Lv, TF
   Li, Y
   Gu, LL
   Wei, Y
   Gong, JF
   Zhu, WM
   Li, N
   Li, JS
AF Zhang, Tenghui
   Ding, Chao
   Xie, Tingbin
   Yang, Jianbo
   Dai, Xujie
   Lv, Tengfei
   Li, Yi
   Gu, Lili
   Wei, Yao
   Gong, Jianfeng
   Zhu, Weiming
   Li, Ning
   Li, Jieshou
TI Skeletal muscle depletion correlates with disease activity in ulcerative
   colitis and is reversed after colectomy
SO CLINICAL NUTRITION
LA English
DT Article
DE Sarcopenia.; Body composition; Inflammatory bowel disease; Ulcerative
   colitis; Disease activity; Skeletal muscle mass
ID INFLAMMATORY-BOWEL-DISEASE; QUALITY-OF-LIFE; CROHNS-DISEASE;
   BODY-COMPOSITION; MEDICAL THERAPY; J-POUCH; SARCOPENIA; REMISSION;
   NUTRITION; MASS
AB Background & aims: The body composition of patients with ulcerative colitis (UC) remains unclear. This study evaluated body composition in adult patients with UC and the associations of body composition with disease activity and surgical intervention.
   Methods: This study included 99 patients with UC, 105 with Crohn's disease (CD) and 60 controls. Skeletal muscle area (SMA), visceral fat area (VFA) and subcutaneous fat area (SFA) of the third lumbar vertebrae were evaluated by abdominal computed tomography. The effects of medical therapy and surgery on body composition in UC patients were determined.
   Results: Sarcopenia was more frequent in UC patients (273%) than in controls (8.3%), but less frequent than in CD patients (59.0%). The prevalence of sarcopenia was significantly higher (33.8% vs. 4.5%, p < 0.001), and SMA (144.26 vs. 182.32 cm(2), p < 0.001), skeletal muscle index (SMI) (52.22 vs. 65.52 cm(2)/m(2), p < 0.001) significantly lower, in UC patients with high (>= 6) than low (<6) Mayo score, but SFA and VFA were similar. The prevalence of sarcopenia and alterations in body composition were reversed, along with UC disease activity, following medical treatment or surgery. SMA and SMI correlated significantly with disease activity in UC patients. Multivariate analysis showed that sarcopenia (odds ratio, 8.49; 95% confidence interval, 1.80-40.10; p = 0.007) was a negative predictor of high Mayo score in UC patients. Sarcopenic patients with UC had high probability of need for colectomy in Kaplan Meier survival curves.
   Conclusions: Sarcopenia is associated with high disease activity and poor clinical outcome in UC patients. Medical treatment and colectomy have positive effects on sarcopenia and skeletal muscle depletion. (C) 2016 Elsevier Ltd and European Society for Clinical Nutrition and Metabolism. All rights reserved.
C1 [Zhang, Tenghui; Ding, Chao; Xie, Tingbin; Yang, Jianbo; Dai, Xujie; Lv, Tengfei; Li, Yi; Gu, Lili; Wei, Yao; Gong, Jianfeng; Zhu, Weiming; Li, Ning; Li, Jieshou] Nanjing Univ, Med Sch, Jinling Hosp, Dept Gen Surg, 305 East Zhongshan Rd, Nanjing 210002, Jiangsu, Peoples R China.
C3 Nanjing University
RP Gong, JF; Zhu, WM (通讯作者)，Nanjing Univ, Med Sch, Jinling Hosp, Dept Gen Surg, 305 East Zhongshan Rd, Nanjing 210002, Jiangsu, Peoples R China.
EM tenghuiff@163.com; dingchao19910521@126.com; 18351875182@163.com;
   yang_jianbo@126.com; d670677094@163.com; itengfeilv@163.com;
   liyi1860@126.com; drgulili@163.com; dr_betty@126.com;
   gongjianfeng@aliyun.com; dr_zhuweiming@126.com; liningrigs@vip.sina.com;
   lijieshounj@163.com
RI Li, jie/GXG-4583-2022
FU National Natural Science Foundation of China [81270006]
FX The authors declare no conflict of interest. The work was supported by
   National Natural Science Foundation of China (81270006).
CR Beenakker KGM, 2010, AGEING RES REV, V9, P431, DOI 10.1016/j.arr.2010.05.005
   Beyer I, 2012, CURR OPIN CLIN NUTR, V15, P12, DOI 10.1097/MCO.0b013e32834dd297
   Bryant RV, 2013, ALIMENT PHARM THER, V38, P213, DOI 10.1111/apt.12372
   Capristo E, 1998, J INTERN MED, V243, P339
   Capristo E, 1999, ALIMENT PHARM THERAP, V13, P209
   Chen LK, 2014, J AM MED DIR ASSOC, V15, P95, DOI 10.1016/j.jamda.2013.11.025
   CHRISTIE PM, 1990, DIS COLON RECTUM, V33, P584, DOI 10.1007/BF02052211
   Cooper C, 2013, CALCIFIED TISSUE INT, V93, P201, DOI 10.1007/s00223-013-9757-z
   D'Haens G, 2007, GASTROENTEROLOGY, V132, P763, DOI 10.1053/j.gastro.2006.12.038
   Fearon K, 2011, LANCET ONCOL, V12, P489, DOI 10.1016/S1470-2045(10)70218-7
   Gutzwiller JP, 2011, EUR J NUTR, V50, P665, DOI 10.1007/s00394-011-0177-4
   Hébuterne X, 2014, CURR DRUG TARGETS, V15, P1030, DOI 10.2174/1389450115666140930150047
   Jahnsen J, 2003, AM J GASTROENTEROL, V98, P1556, DOI [10.1016/S0002-9270(03)00302-2, 10.1111/j.1572-0241.2003.07520.x]
   Jensen MB, 2002, DIS COLON RECTUM, V45, P1601, DOI 10.1007/s10350-004-7246-1
   Jo E, 2012, AGING CLIN EXP RES, V24, P412, DOI 10.3275/8464
   Ling S C, 2000, Curr Opin Clin Nutr Metab Care, V3, P339, DOI 10.1097/00075197-200009000-00003
   Mallon DP, 2010, NUTR CLIN PRACT, V25, P335, DOI 10.1177/0884533610373773
   McKinnell LW, 2004, CELL, V119, P907, DOI 10.1016/j.cell.2004.12.007
   Meng SJ, 2010, INT J MOL SCI, V11, P1509, DOI 10.3390/ijms11041509
   Murphy PB, 2015, DIS COLON RECTUM, V58, P899, DOI 10.1097/DCR.0000000000000418
   Park KT, 2012, ANN SURG, V256, P117, DOI 10.1097/SLA.0b013e3182445321
   Rocha R, 2009, BRIT J NUTR, V101, P676, DOI 10.1017/S0007114508032224
   Satsangi J, 2006, GUT, V55, P749, DOI 10.1136/gut.2005.082909
   Schneider SM, 2008, INFLAMM BOWEL DIS, V14, P1562, DOI 10.1002/ibd.20504
   SCHROEDER KW, 1987, NEW ENGL J MED, V317, P1625, DOI 10.1056/NEJM198712243172603
   Subramaniam K, 2015, ALIMENT PHARM THER, V41, P419, DOI 10.1111/apt.13058
   Tang K, 1985, J APPL PHYSIOL, V2013, P1340
   TRUELOVE SC, 1955, BRIT MED J, V2, P1041, DOI 10.1136/bmj.2.4947.1041
   Valentini L, 2008, NUTRITION, V24, P694, DOI 10.1016/j.nut.2008.03.018
   van Langenberg DR, 2014, J CROHNS COLITIS, V8, P626, DOI 10.1016/j.crohns.2013.11.024
   van Langenberg DR, 2014, J CROHNS COLITIS, V8, P137, DOI 10.1016/j.crohns.2013.07.006
   Werkstetter KJ, 2012, J CROHNS COLITIS, V6, P665, DOI 10.1016/j.crohns.2011.11.017
   Wiskin AE, 2012, J HUM NUTR DIET, V25, P319, DOI 10.1111/j.1365-277X.2012.01254.x
   Zhang T, 2015, J PARENTER ENTERAL N
NR 34
TC 52
Z9 55
U1 0
U2 8
PU CHURCHILL LIVINGSTONE
PI EDINBURGH
PA JOURNAL PRODUCTION DEPT, ROBERT STEVENSON HOUSE, 1-3 BAXTERS PLACE,
   LEITH WALK, EDINBURGH EH1 3AF, MIDLOTHIAN, SCOTLAND
SN 0261-5614
EI 1532-1983
J9 CLIN NUTR
JI Clin. Nutr.
PD DEC
PY 2017
VL 36
IS 6
BP 1586
EP 1592
DI 10.1016/j.clnu.2016.10.004
PG 7
WC Nutrition & Dietetics
WE Science Citation Index Expanded (SCI-EXPANDED)
SC Nutrition & Dietetics
GA FN7GQ
UT WOS:000416187100017
PM 27814937
DA 2024-01-22
ER

PT J
AU Hafer, A
   Krämer, S
   Duncker, S
   Krüger, M
   Manns, MP
   Bischoff, SC
AF Hafer, Anne
   Kraemer, Sigrid
   Duncker, Swantje
   Krueger, Martin
   Manns, Michael P.
   Bischoff, Stephan C.
TI Effect of oral lactulose on clinical and immunohistochemical parameters
   in patients with inflammatory bowel disease:: A pilot study
SO BMC GASTROENTEROLOGY
LA English
DT Article
ID PLACEBO-CONTROLLED TRIAL; GENE-DEFICIENT MICE; CROHNS-DISEASE;
   ULCERATIVE-COLITIS; ESCHERICHIA-COLI; DOUBLE-BLIND; MAINTAINING
   REMISSION; PROBIOTIC THERAPY; SACCHAROMYCES-BOULARDII; MAINTENANCE
   TREATMENT
AB Background: The prebiotic potential of lactulose is well established and preclinical studies demonstrated a protective effect of lactulose in murine models of colitis. The aim of the present study was to investigate the clinical and histological efficacy of lactulose in patients with inflammatory bowel disease (IBD), for which probiotic therapy yielded promising results.
   Methods: Patients were treated with standard medication alone or combined with 10 g lactulose daily as adjuvant therapy for 4 months. Clinical efficacy of treatment was assessed using clinical activity indices, a quality of life index (IBDQ), endoscopic scores, defecation frequency and monitoring corticosteroid medication. Orsomucoid, alpha I-antitrypsin and other laboratory parameters were determined. In addition, in some participants colonic biopsies were analyzed with haematoxylin-eosin staining or with antibodies against HLA-DR, CD68, IgA and CD3, and evaluated systematically. All measurements were performed both at enrolment and at the end of the trial.
   Results: 14 patients presenting ulcerative colitis (UC) and 17 patients presenting Crohn's disease (CD), most of them in a clinically active state, were enrolled in this pilot study. After 4 month no significant improvement of clinical activity index, endoscopic score or immunohistochemical parameters was observed in CD or UC patients receiving lactulose in comparison to the control group. However, significant improvement of quality of life was observed in UC patients receiving lactulose compared to the control group (p=0.04).
   Conclusion: The findings of the present pilot study indicate that oral lactulose has no beneficial effects in IBD patients in particular with regard to clinical activity, endoscopic score or immunohistochemical parameters. The importance of the beneficial effect of lactulose in UC patients regarding the quality of life needs further evaluation in larger controlled clinical trials.
C1 Univ Hohenheim, Dept Nutrit Med, D-70593 Stuttgart, Germany.
   Hannover Med Sch, Dept Gastroenterol Hepatol & Endocrinol, D-30625 Hannover, Germany.
   McMaster Univ, Brain Body Inst, Hamilton, ON L8N 4A6, Canada.
C3 University Hohenheim; Hannover Medical School; McMaster University
RP Bischoff, SC (通讯作者)，Univ Hohenheim, Dept Nutrit Med, Fruwirthstr 12, D-70593 Stuttgart, Germany.
EM Hafer.Anne@mh-hannover.de; kraemers@uni-hohenheim.de;
   duncker@mcmaster.ca; krueger.martin@mh-hannover.de;
   manns.michael@mh-hannover.de; bischoff.stephan@uni-hohenheim.de
CR Ballongue J, 1997, SCAND J GASTROENTERO, V32, P41, DOI 10.1080/00365521.1997.11720716
   BARON JH, 1964, BRIT MED J, V1, P89, DOI 10.1136/bmj.1.5375.89
   Beaugerie L, 2001, ALIMENT PHARM THERAP, V15, P1301, DOI 10.1046/j.1365-2036.2001.01059.x
   BEST WR, 1976, GASTROENTEROLOGY, V70, P439
   Bouhnik Y, 2004, AM J CLIN NUTR, V80, P1658, DOI 10.1093/ajcn/80.6.1658
   Bouhnik Y, 2004, ALIMENT PHARM THER, V19, P889, DOI 10.1111/j.1365-2036.2004.01918.x
   CARBONNEL F, 1994, DIGEST DIS SCI, V39, P1550, DOI 10.1007/BF02088063
   CELLIER C, 1994, GUT, V35, P231, DOI 10.1136/gut.35.2.231
   COOKE WT, 1984, J CLIN GASTROENTEROL, V6, P17
   Cummings J H, 2003, Curr Issues Intest Microbiol, V4, P9
   Fellermann K, 2003, EUR J GASTROEN HEPAT, V15, P627, DOI 10.1097/00042737-200306000-00008
   Fleig W E, 2001, Z Gastroenterol, V39, P33, DOI 10.1055/s-2001-10696
   Geboes K, 2000, GUT, V47, P404, DOI 10.1136/gut.47.3.404
   Gionchetti P, 2000, GASTROENTEROLOGY, V119, P305, DOI 10.1053/gast.2000.9370
   Gionchetti P, 2003, GASTROENTEROLOGY, V124, P1202, DOI 10.1016/S0016-5085(03)00171-9
   GOEBELL H, 1988, INFLAMM BOWEL DIS, P253
   Guandalini S, 2002, DIGEST LIVER DIS, V34, pS63, DOI 10.1016/S1590-8658(02)80167-0
   Gupta P, 2000, J PEDIATR GASTR NUTR, V31, P453, DOI 10.1097/00005176-200010000-00024
   Guslandi M, 2000, DIGEST DIS SCI, V45, P1462, DOI 10.1023/A:1005588911207
   Häuser W, 2004, Z GASTROENTEROL, V42, P131, DOI 10.1055/s-2004-812835
   Irvine EJ, 2000, GASTROENTEROLOGY, V119, P1740, DOI 10.1053/gast.2000.20231
   Kanauchi O, 2001, DIGESTION, V63, P60, DOI 10.1159/000051913
   Kleessen B, 2002, SCAND J GASTROENTERO, V37, P1034, DOI 10.1080/003655202320378220
   Kruis W, 1997, ALIMENT PHARM THER, V11, P853, DOI 10.1046/j.1365-2036.1997.00225.x
   Kruis W, 2004, GUT, V53, P1617, DOI 10.1136/gut.2003.037747
   Madsen KL, 1999, INFLAMM BOWEL DIS, V5, P262, DOI 10.1097/00054725-199911000-00004
   Madsen KL, 1999, GASTROENTEROLOGY, V116, P1107, DOI 10.1016/S0016-5085(99)70013-2
   Malchow HA, 1997, J CLIN GASTROENTEROL, V25, P653, DOI 10.1097/00004836-199712000-00021
   MASON DY, 1989, J CLIN PATHOL, V42, P1194, DOI 10.1136/jcp.42.11.1194
   MAYER L, 1991, GASTROENTEROLOGY, V100, P3, DOI 10.1016/0016-5085(91)90575-6
   Mimura T, 2004, GUT, V53, P108, DOI 10.1136/gut.53.1.108
   Petritsch W, 1998, ACTA MED AUST, V25, P37
   PLEIN K, 1993, Z GASTROENTEROL, V31, P129
   Prantera C, 2002, DIGEST LIVER DIS, V34, pS66, DOI 10.1016/S1590-8658(02)80168-2
   RACHMILEWITZ D, 1989, BMJ-BRIT MED J, V298, P82, DOI 10.1136/bmj.298.6666.82
   Reissmann Annette, 2002, Z Arztl Fortbild Qualitatssich, V96, P233
   Rembacken BJ, 1999, LANCET, V354, P635, DOI 10.1016/S0140-6736(98)06343-0
   Riemann JF, 2001, Z GASTROENTEROL, V39, P3, DOI 10.1055/s-2001-10693
   RILEY SA, 1991, GUT, V32, P174, DOI 10.1136/gut.32.2.174
   Riordan SM, 2001, AM J GASTROENTEROL, V96, P494
   Rumi G, 2004, DIGEST DIS SCI, V49, P1466, DOI 10.1023/B:DDAS.0000042248.48819.ad
   RUTGEERTS P, 1990, GASTROENTEROLOGY, V99, P956, DOI 10.1016/0016-5085(90)90613-6
   Sandborn WJ, 2002, GASTROENTEROLOGY, V122, P512, DOI 10.1053/gast.2002.31072
   Sartor RB, 2004, GASTROENTEROLOGY, V126, P1620, DOI 10.1053/j.gastro.2004.03.024
   Sasaki Y, 2002, PATHOL INT, V52, P277, DOI 10.1046/j.1440-1827.2002.01354.x
   Scholmerich J, 2001, Z Gastroenterol, V39, P43, DOI 10.1055/s-2001-10698
   Seibold F, 2003, Ther Umsch, V60, P133, DOI 10.1024/0040-5930.60.3.133
   Setoyama H, 2003, MICROBES INFECT, V5, P115, DOI 10.1016/S1286-4579(02)00080-1
   Shanahan F, 2005, AM J PHYSIOL-GASTR L, V288, pG417, DOI 10.1152/ajpgi.00421.2004
   SHINE B, 1985, CLIN CHIM ACTA, V148, P105, DOI 10.1016/0009-8981(85)90219-0
   Swidsinski A, 2002, GASTROENTEROLOGY, V122, P44, DOI 10.1053/gast.2002.30294
   Szilagyi A, 2002, DIGEST DIS SCI, V47, P2811, DOI 10.1023/A:1021034028295
   von Herbay A, 2001, Z Gastroenterol, V39, P25, DOI 10.1055/s-2001-10694
NR 53
TC 64
Z9 72
U1 0
U2 11
PU BMC
PI LONDON
PA CAMPUS, 4 CRINAN ST, LONDON N1 9XW, ENGLAND
SN 1471-230X
J9 BMC GASTROENTEROL
JI BMC Gastroenterol.
PD SEP 4
PY 2007
VL 7
AR 36
DI 10.1186/1471-230X-7-36
PG 11
WC Gastroenterology & Hepatology
WE Science Citation Index Expanded (SCI-EXPANDED)
SC Gastroenterology & Hepatology
GA 216TT
UT WOS:000249902600001
PM 17784949
OA Green Published, gold
DA 2024-01-22
ER

PT J
AU Teml, A
   Schwab, M
   Harrer, M
   Miehsler, W
   Schaeffeler, E
   Dejaco, C
   Mantl, M
   Schneider, B
   Vogelsang, H
   Reinisch, W
AF Teml, A
   Schwab, M
   Harrer, M
   Miehsler, W
   Schaeffeler, E
   Dejaco, C
   Mantl, M
   Schneider, B
   Vogelsang, H
   Reinisch, W
TI A prospective, open-label trial of 6-thioguanine in patients with
   ulcerative or indeterminate colitis
SO SCANDINAVIAN JOURNAL OF GASTROENTEROLOGY
LA English
DT Article
DE azathioprine or 6-mercaptopurine intolerance; azathioprine or
   6-mercaptopurine resistance; endoscopy; immunosuppression; indeterminate
   colitis; inflammatory bowel disease; 6-thioguanine; 6-thioguanine
   nucleotides; ulcerative colitis
ID INFLAMMATORY-BOWEL-DISEASE; THIOPURINE S-METHYLTRANSFERASE; ACUTE
   LYMPHOBLASTIC-LEUKEMIA; ACTIVE CROHNS-DISEASE; METABOLITE
   CONCENTRATIONS; NODULAR HYPERPLASIA; PORTAL-HYPERTENSION;
   RANDOMIZED-TRIAL; HEALTH-STATUS; LONG-TERM
AB Objective. 6-thioguanine (6-TG) has emerged as a promising therapeutic alternative in patients with Crohn's disease intolerant or resistant to azathioprine (AZA) and/or 6-mercaptopurine (6-MP). The aim of the present study was to evaluate the safety and efficacy of 6-TG in patients with ulcerative colitis (UC) or indeterminate colitis (IC) intolerant or resistant to AZA/6-MP. Material and methods. Twenty patients with an acute flare, steroid-dependent or steroid-refractory disease attending our outpatient department were included in the study. Measurement of 6-TG nucleotide levels was done to check compliance. Complete, partial and non-response were defined by means of the clinical activity index and the daily steroid demand. Secondary outcome parameters included changes in cumulative steroid doses, C-reactive protein (CRP) levels, and an endoscopic score. Results. Out of 20 patients 4 were excluded owing to incompliance; 2/16 compliant patients (13%) had to be prematurely withdrawn because of adverse events, which ceased upon drug discontinuation. By perprotocol analysis, 5/14 patients (36%) were complete, 6/14 (43%) partial and 3/14 (21%) non-responders. In addition to the reduction of the cumulative steroid dose over 3 months, CRP decreased in the study population and the endoscopic score decreased in treatment responders. Conclusions. Treatment with 6-TG was effective in patients with UC or IC previously intolerant or resistant to AZA/6-MP. Future work is needed to define a subpopulation of patients at low risk for its potential hepatotoxicity, which we assume will benefit from 6-TG.
C1 Med Univ Wien, Univ Klin Innere Med 4, Abt Gastroenterol & Hepatol, AT-1090 Vienna, Austria.
   Dr Margarete Fischer Bosch Inst Clin Pharmacol, D-7000 Stuttgart, Germany.
   Med Univ Vienna, Inst Med Stat, Vienna, Austria.
C3 Eberhard Karls University of Tubingen; Eberhard Karls University
   Hospital; Medical University of Vienna
RP Reinisch, W (通讯作者)，Med Univ Wien, Univ Klin Innere Med 4, Abt Gastroenterol & Hepatol, Wahringer Gurtel 18-20, AT-1090 Vienna, Austria.
EM walter.reinisch@meduniwien.ac.at
RI Schwab, Matthias/ABH-7449-2020
OI Schwab, Matthias/0000-0002-9984-075X
CR Arnott IDR, 2000, EUR J GASTROEN HEPAT, V12, P569, DOI 10.1097/00042737-200012050-00016
   BEAN RHD, 1966, BRIT MED J, V1, P1081, DOI 10.1136/bmj.1.5495.1081
   Bonaz B, 2003, ALIMENT PHARM THER, V18, P401, DOI 10.1046/j.1365-2036.2003.01683.x
   Cheung TK, 2003, INTERN MED J, V33, P44, DOI 10.1046/j.1445-5994.2003.00321.x
   CONNELL WR, 1993, GUT, V34, P1081, DOI 10.1136/gut.34.8.1081
   D'Haens G, 1999, GASTROENTEROLOGY, V116, P1029, DOI 10.1016/S0016-5085(99)70005-3
   D'Haens G, 2001, GASTROENTEROLOGY, V120, P1323, DOI 10.1053/gast.2001.23983
   Derijks LJJ, 2003, EUR J GASTROEN HEPAT, V15, P63, DOI 10.1097/00042737-200301000-00011
   DROSSMAN DA, 1989, DIGEST DIS SCI, V34, P1379, DOI 10.1007/BF01538073
   DROSSMAN DA, 1991, PSYCHOSOM MED, V53, P701, DOI 10.1097/00006842-199111000-00010
   Dubinsky MC, 2003, GASTROENTEROLOGY, V125, P298, DOI 10.1016/S0016-5085(03)00938-7
   Dubinsky MC, 2003, AM J GASTROENTEROL, V98, P1058, DOI 10.1016/S0002-9270(03)00131-X
   Dubinsky MC, 2002, GASTROENTEROLOGY, V122, P904, DOI 10.1053/gast.2002.32420
   Dubinsky MC, 2001, INFLAMM BOWEL DIS, V7, P181, DOI 10.1097/00054725-200108000-00001
   Erb N, 1998, CANCER CHEMOTH PHARM, V42, P266, DOI 10.1007/s002800050816
   FADY D, 2004, GASTROENTEROLOGY, V126, pS1376
   Fraser AG, 2002, GUT, V50, P485, DOI 10.1136/gut.50.4.485
   Geboes K, 2003, INFLAMM BOWEL DIS, V9, P324, DOI 10.1097/00054725-200309000-00007
   Geller SA, 2004, AM J SURG PATHOL, V28, P1204, DOI 10.1097/01.pas.0000128665.12063.97
   GUYATT G, 1989, GASTROENTEROLOGY, V96, P804, DOI 10.1016/0016-5085(89)90905-0
   Harms DO, 2003, BLOOD, V102, P2736, DOI 10.1182/blood-2002-08-2372
   HAWTHORNE AB, 1992, BRIT MED J, V305, P20, DOI 10.1136/bmj.305.6844.20
   Herrlinger KR, 2004, ALIMENT PHARM THER, V19, P1269, DOI 10.1111/j.1365-2036.2004.01947.x
   Herrlinger KR, 2003, ALIMENT PHARM THER, V17, P1459, DOI 10.1046/j.1365-2036.2003.01590.x
   Herrlinger KR, 2003, ALIMENT PHARM THER, V17, P503, DOI 10.1046/j.1365-2036.2003.01440.x
   Irvine EJ, 1996, AM J GASTROENTEROL, V91, P1571
   JEWELL DP, 1974, BMJ-BRIT MED J, V4, P627, DOI 10.1136/bmj.4.5945.627
   Joossens S, 2002, GASTROENTEROLOGY, V122, P1242, DOI 10.1053/gast.2002.32980
   Kaser A, 2001, WIEN KLIN WOCHENSCHR, V113, P930
   KIRK AP, 1982, BRIT MED J, V284, P1291, DOI 10.1136/bmj.284.6325.1291
   Lancaster DL, 1998, BRIT J HAEMATOL, V102, P439
   LENNARD L, 1992, EUR J CLIN PHARMACOL, V43, P329, DOI 10.1007/BF02220605
   LENNARD L, 1993, BRIT J CANCER, V68, P186, DOI 10.1038/bjc.1993.311
   LICHTIGER S, 1994, NEW ENGL J MED, V330, P1841, DOI 10.1056/NEJM199406303302601
   Ludwig D, 2000, HEPATO-GASTROENTEROL, V47, P83
   Mason C, 2001, J AM ACAD DERMATOL, V44, P67, DOI 10.1067/mjd.2001.109296
   MILLER AB, 1981, CANCER, V47, P207, DOI 10.1002/1097-0142(19810101)47:1<207::AID-CNCR2820470134>3.0.CO;2-6
   MION F, 1991, GUT, V32, P715, DOI 10.1136/gut.32.6.715
   MOSER G, 1995, EUR J GASTROEN HEPAT, V7, P853
   PODOLSKY DK, 1991, NEW ENGL J MED, V325, P1008, DOI 10.1056/NEJM199110033251406
   PODOLSKY DK, 1991, NEW ENGL J MED, V325, P928, DOI 10.1056/NEJM199109263251306
   PRESENT DH, 1980, NEW ENGL J MED, V302, P981, DOI 10.1056/NEJM198005013021801
   PRICE AB, 1978, J CLIN PATHOL, V31, P567, DOI 10.1136/jcp.31.6.567
   RACHMILEWITZ D, 1989, BMJ-BRIT MED J, V298, P82, DOI 10.1136/bmj.298.6666.82
   Rose M, 2000, Z GASTROENTEROL, V38, P277, DOI 10.1055/s-2000-14868
   ROSENBERG JL, 1975, GASTROENTEROLOGY, V69, P96
   Schaeffeler E, 2004, PHARMACOGENETICS, V14, P407, DOI 10.1097/01.fpc.0000114745.08559.db
   Schaeffeler E, 2001, CLIN CHEM, V47, P548
   Shastri S, 2004, ARCH PATHOL LAB MED, V128, P49
   SHEPHERD PCA, 1991, BRIT J HAEMATOL, V79, P185, DOI 10.1111/j.1365-2141.1991.tb04520.x
   Sood A, 2000, Indian J Gastroenterol, V19, P14
   Wright S, 2004, GUT, V53, P1123, DOI 10.1136/gut.2003.032896
NR 52
TC 16
Z9 17
U1 0
U2 5
PU TAYLOR & FRANCIS LTD
PI ABINGDON
PA 2-4 PARK SQUARE, MILTON PARK, ABINGDON OR14 4RN, OXON, ENGLAND
SN 0036-5521
EI 1502-7708
J9 SCAND J GASTROENTERO
JI Scand. J. Gastroenterol.
PD OCT
PY 2005
VL 40
IS 10
BP 1205
EP 1213
DI 10.1080/00365520510023369
PG 9
WC Gastroenterology & Hepatology
WE Science Citation Index Expanded (SCI-EXPANDED)
SC Gastroenterology & Hepatology
GA 965UO
UT WOS:000231976100010
PM 16265777
DA 2024-01-22
ER

PT J
AU Zhang, XF
   Zuo, LG
   Geng, ZJ
   Song, X
   Li, J
   Ge, ST
   Jiang, YF
   Yang, Z
   Liu, GY
   Zhao, YJ
   Zhao, H
   Yu, L
   Hu, JG
AF Zhang, Xiaofeng
   Zuo, Lugen
   Geng, Zhijun
   Song, Xue
   Li, Jing
   Ge, Sitang
   Jiang, Yifan
   Yang, Zi
   Liu, Guangyong
   Zhao, Yajing
   Zhao, Hao
   Yu, Liang
   Hu, Jianguo
TI Vindoline ameliorates intestinal barrier damage in Crohn's disease mice
   through MAPK signaling pathway
SO FASEB JOURNAL
LA English
DT Article
DE colitis; Crohn's disease; intestinal barrier damage; macrophage-mediated
   inflammation; vindoline
ID POLARIZATION; MACROPHAGES; COLITIS; CELLS
AB Intestinal inflammation and intestinal barrier damage are important pathological changes in Crohn's disease (CD). Vindoline is a natural monomer with anti-inflammatory effects. We employed CD model mice to explore the effect of Vindoline on CD-like colitis and the possible mechanism. Il-10-deficient (Il-10(-/-)) mice and wild-type (WT) mice (both aged 15 weeks, male) were used to explore the effect of Vindoline on colitis and intestinal barrier damage, as well as macrophage-mediated inflammation. Bone-marrow-derived macrophages (BMDMs) and colonic organoids from mice were used to explore the inhibitory effect of Vindoline on macrophage-mediated inflammation and the protective effect on inflammation-induced intestinal barrier damage as well as the possible mechanism. We found that Vindoline significantly ameliorated colitis in CD mice, as evidenced by increased weight change and colon length and decreased the colon macroscopic injury score, histological inflammatory score, and the expression of pro-inflammatory mediators. Vindoline also protected against intestinal barrier damage in CD mice. Furthermore, Vindoline inhibited macrophage-mediated inflammation and protected against inflammation-induced intestinal barrier damage in the coculture system. In addition, Vindoline ameliorated colitis in CD mice by protecting against inflammation-induced intestinal barrier damage, which may be caused by inhibition of MAPK signaling pathway. This protective effect suggests that Vindoline has potential value for clinical application in the treatment of CD.
C1 [Zhang, Xiaofeng; Zuo, Lugen; Geng, Zhijun; Song, Xue; Li, Jing; Ge, Sitang; Yang, Zi; Zhao, Hao; Yu, Liang] Bengbu Med Coll, Dept Cent Lab, Affiliated Hosp 1, Bengbu, Peoples R China.
   [Zhang, Xiaofeng; Geng, Zhijun; Song, Xue; Jiang, Yifan; Liu, Guangyong; Zhao, Yajing; Hu, Jianguo] Bengbu Med Coll, Anhui Key Lab Tissue Transplantat, Bengbu, Peoples R China.
   [Zuo, Lugen; Ge, Sitang] Bengbu Med Coll, Dept Gastrointestinal Surg, Affiliated Hosp 1, Bengbu, Peoples R China.
   [Li, Jing; Hu, Jianguo] Bengbu Med Coll, Dept Clin Lab, Affiliated Hosp 1, 287 Changhuai Rd, Bengbu 233004, Anhui, Peoples R China.
C3 Bengbu Medical College; Bengbu Medical College; Bengbu Medical College;
   Bengbu Medical College
RP Hu, JG (通讯作者)，Bengbu Med Coll, Dept Clin Lab, Affiliated Hosp 1, 287 Changhuai Rd, Bengbu 233004, Anhui, Peoples R China.
EM jghu9200@bbmc.edu.cn
RI Jia, Lihua/ISU-7832-2023; Jiang, Yifan/ABB-4400-2021
FU Major science and technology project incubation program of Bengbu
   Medical College [2020byfy003]; National Natural Science Foundation of
   China (NSFC) [82070561]; First Affiliated Hospital of Bengbu Medical
   College Science Fund for Distinguished Young Scholars [2019byyfyjq01];
   First Affiliated Hospital of Bengbu Medical College Science Fund for
   Outstanding Young Scholars [2019byyfyyq02, 2019byyfyyq08]
FX Major science and technology project incubation program of Bengbu
   Medical College, Grant/Award Number: 2020byfy003; National Natural
   Science Foundation of China (NSFC), Grant/Award Number: 82070561; The
   First Affiliated Hospital of Bengbu Medical College Science Fund for
   Distinguished Young Scholars, Grant/Award Number: 2019byyfyjq01; The
   First Affiliated Hospital of Bengbu Medical College Science Fund for
   Outstanding Young Scholars, Grant/Award Number: 2019byyfyyq02 and
   2019byyfyyq08
CR APPLEYARD CB, 1995, AM J PHYSIOL-GASTR L, V269, pG119, DOI 10.1152/ajpgi.1995.269.1.G119
   Ferré MPB, 2018, MED CLIN-BARCELONA, V151, P26, DOI 10.1016/j.medcli.2017.10.036
   Cao ST, 2020, FREE RADICAL BIO MED, V147, P8, DOI 10.1016/j.freeradbiomed.2019.12.004
   Cho DI, 2014, EXP MOL MED, V46, DOI 10.1038/emm.2013.135
   Di Tommaso N, 2021, INT J ENV RES PUB HE, V18, DOI 10.3390/ijerph182312836
   Feuerstein JD, 2017, MAYO CLIN PROC, V92, P1088, DOI 10.1016/j.mayocp.2017.04.010
   Funes SC, 2018, IMMUNOLOGY, V154, P186, DOI 10.1111/imm.12910
   Garcia LS, 2010, CLIN LAB MED, V30, P93, DOI 10.1016/j.cll.2009.10.001
   Goboza M, 2019, BIOMED PHARMACOTHER, V112, DOI 10.1016/j.biopha.2019.108638
   Han X, 2019, SCI ADV, V5, DOI 10.1126/sciadv.aax9230
   Jia YF, 2020, REDOX BIOL, V32, DOI 10.1016/j.redox.2020.101534
   Kidd M, 2009, NEUROGASTROENT MOTIL, V21, P439, DOI 10.1111/j.1365-2982.2008.01210.x
   Kim Y, 2018, MATRIX BIOL, V66, P93, DOI 10.1016/j.matbio.2017.09.003
   Lauro A, 2017, EXPERT REV GASTROENT, V11, P1105, DOI 10.1080/17474124.2017.1367665
   Li J, 2019, J CELL MOL MED, V23, P5632, DOI 10.1111/jcmm.14471
   Lissner D, 2015, INFLAMM BOWEL DIS, V21, P1297, DOI 10.1097/MIB.0000000000000384
   Liu LL, 2020, BMC IMMUNOL, V21, DOI 10.1186/s12865-020-00355-y
   Liu R, 2018, INT J MOL MED, V42, P2903, DOI 10.3892/ijmm.2018.3829
   Molodecky NA, 2012, GASTROENTEROLOGY, V142, P46, DOI 10.1053/j.gastro.2011.10.001
   Motta JP, 2021, J CROHNS COLITIS, V15, P787, DOI 10.1093/ecco-jcc/jjaa229
   Oguntibeju OO, 2019, BIOMEDICINES, V7, DOI 10.3390/biomedicines7030059
   Patterson L, 2020, FASEB J, V34, P15922, DOI 10.1096/fj.202001669R
   Russo L, 2018, IMMUNOLOGY, V155, P407, DOI 10.1111/imm.13002
   Schoultz I, 2019, CELLS-BASEL, V8, DOI 10.3390/cells8020193
   Schultz M, 1999, AM J PHYSIOL-GASTR L, V276, pG1461, DOI 10.1152/ajpgi.1999.276.6.G1461
   Sertel S, 2011, BIOCHEM PHARMACOL, V81, P723, DOI 10.1016/j.bcp.2010.12.026
   SHARIF H, 1992, INT SURG, V77, P15
   Song X, 2022, J CELL MOL MED, V26, P216, DOI 10.1111/jcmm.17077
   Spalinger MR, 2020, GASTROENTEROLOGY, V159, P1763, DOI 10.1053/j.gastro.2020.07.004
   Talamonti E, 2017, CELL MOL LIFE SCI, V74, P2815, DOI 10.1007/s00018-017-2498-9
   Tang Y, 2020, DIGEST DIS, V38, P211, DOI 10.1159/000501122
   Turpin W, 2020, GASTROENTEROLOGY, V159, DOI 10.1053/j.gastro.2020.08.005
   Vrakas S, 2017, PLOS ONE, V12, DOI 10.1371/journal.pone.0170034
   Wang HG, 2013, BRIT J NUTR, V109, P1990, DOI 10.1017/S0007114512004308
   Wang ZX, 2020, FRONT IMMUNOL, V11, DOI 10.3389/fimmu.2020.563784
   Weischenfeldt Joachim, 2008, CSH Protoc, V2008, DOI 10.1101/pdb.prot5080
   Yang BL, 2018, WORLD J GASTROENTERO, V24, P3414, DOI 10.3748/wjg.v24.i30.3414
   Yin Z, 2018, J CELL BIOCHEM, V119, P9419, DOI 10.1002/jcb.27259
   Zhan YF, 2020, FRONT PHARMACOL, V10, DOI 10.3389/fphar.2019.01587
   Zhou X, 2019, CELL REP, V27, P1176, DOI 10.1016/j.celrep.2019.03.028
   Zhu B, 2018, J ETHNOPHARMACOL, V226, P143, DOI 10.1016/j.jep.2018.08.023
   Zhu YS, 2016, INT IMMUNOPHARMACOL, V30, P74, DOI 10.1016/j.intimp.2015.11.031
   Zuo L, 2019, EUR J IMMUNOL, V49, P1947
   Zuo LG, 2019, J CROHNS COLITIS, V13, P931, DOI 10.1093/ecco-jcc/jjz001
   Zuo LG, 2014, J CROHNS COLITIS, V8, P1710, DOI 10.1016/j.crohns.2014.08.008
NR 45
TC 1
Z9 2
U1 4
U2 12
PU WILEY
PI HOBOKEN
PA 111 RIVER ST, HOBOKEN 07030-5774, NJ USA
SN 0892-6638
EI 1530-6860
J9 FASEB J
JI Faseb J.
PD NOV
PY 2022
VL 36
IS 11
AR e22589
DI 10.1096/fj.202200234RR
PG 15
WC Biochemistry & Molecular Biology; Biology; Cell Biology
WE Science Citation Index Expanded (SCI-EXPANDED)
SC Biochemistry & Molecular Biology; Life Sciences & Biomedicine - Other
   Topics; Cell Biology
GA 5B9QR
UT WOS:000863903200001
PM 36197455
OA hybrid
DA 2024-01-22
ER

PT J
AU Thomas, C
   Monteil-Ganiere, C
   Mirallié, S
   Hémont, C
   Dert, C
   Léger, A
   Joyau, C
   Caldari, D
   Audrain, M
AF Thomas, Caroline
   Monteil-Ganiere, Catherine
   Mirallie, Sophie
   Hemont, Caroline
   Dert, Cecile
   Leger, Alexandra
   Joyau, Caroline
   Caldari, Dominique
   Audrain, Marie
TI A Severe Neonatal Lymphopenia Associated With Administration of
   Azathioprine to the Mother in a Context of Crohn's Disease
SO JOURNAL OF CROHNS & COLITIS
LA English
DT Article
DE Azathioprine; Crohn's disease; pregnancy; SCID; TRECs
ID INFLAMMATORY-BOWEL-DISEASE; PREGNANCY; PHARMACOGENETICS; PANCYTOPENIA;
   THIOPURINES; PREDNISONE
AB Azathioprine is commonly used in Crohn's disease. It has been administered to many pregnant women over many years without significant side effects. However, pancytopenia and severe combined immune deficiency-like disease have been reported in infants whose mothers received azathioprine throughout pregnancy. Moreover, myelotoxicity has been described in patients being treated with azathioprine and having a low or absent thiopurine S-methyl transferase [TPMT] activity.
   Here, we describe the case of a newborn girl found to be highly lymphopenic [< 300 CD3+ T cells] after a positive newborn screening for severe combined immuno deficiency. The clinical examination was normal. The mother was treated with azathioprine throughout her pregnancy, without any reduction of the dose. It was shown that the mother was heterozygous for the 3A [TPMT] activity mutation and that the baby was homozygous for the same mutation; 6-thioguanine nucleotides were high (744 pmol/8.10(8) red blood cells [RBC]) in the mother and detectable in the infant [177 pmol/8.108 RBC].
   Although rare, this case illustrates the potential grave consequences of unsuspected TPMT homozygosity in a newborn of a mother receiving thiopurines during pregnancy. Because of the severity of the risk for the newborn, consideration should be given to performing maternal genetic testing and newborn routine blood count in cases of thiopurine treatment during pregnancy.
C1 [Thomas, Caroline; Leger, Alexandra] CHU Nantes, Hop Mere Enfants, Serv Hematol & Immunol Pediat, Nantes, France.
   [Monteil-Ganiere, Catherine; Joyau, Caroline] CHU Nantes, Serv Pharmacol Clin, Nantes, France.
   [Mirallie, Sophie] Lab ANDEMEGEN, Nantes 1, France.
   [Dert, Cecile] CHU Nantes, Cellule Innovat, Direct Rech, Nantes, France.
   [Caldari, Dominique] CHU NANTES, Hop Mere Enfants, Serv Pediat, Nantes, France.
   [Hemont, Caroline; Leger, Alexandra; Audrain, Marie] CHU Nantes, Serv Immunol, Nantes, France.
C3 Nantes Universite; CHU de Nantes; Nantes Universite; CHU de Nantes;
   Nantes Universite; CHU de Nantes; Nantes Universite; CHU de Nantes;
   Nantes Universite; CHU de Nantes
RP Thomas, C (通讯作者)，Hop Mere Enfants, Serv Hematol & Immunol Pediat, 7 Quai Moncousu, F-44000 Nantes, France.
EM caroline.thomas@chu-nantes.fr
FU French Ministry of Health [PRME] [13-0265]
FX This work was financed by a grant from French Ministry of Health [PRME
   2013, 13-0265], clinical trial no NCT02244450.
CR Ban L, 2014, GASTROENTEROLOGY, V146, P76, DOI 10.1053/j.gastro.2013.09.061
   Bush M C, 2004, J Matern Fetal Neonatal Med, V15, P237, DOI 10.1080/14767050410001668662
   Casanova MJ, 2013, AM J GASTROENTEROL, V108, P433, DOI 10.1038/ajg.2012.430
   Chouchana L, 2012, ALIMENT PHARM THER, V35, P15, DOI 10.1111/j.1365-2036.2011.04905.x
   Coelho J, 2011, GUT, V60, P198, DOI 10.1136/gut.2010.222893
   COTE CJ, 1974, J PEDIATR-US, V85, P324, DOI 10.1016/S0022-3476(74)80109-5
   de Boer NKH, 2013, EXPERT REV GASTROENT, V7, P669, DOI 10.1586/17474124.2013.841541
   DEWITTE DB, 1984, J PEDIATR-US, V105, P625, DOI 10.1016/S0022-3476(84)80435-7
   Gearry RB, 2005, J GASTROEN HEPATOL, V20, P1149, DOI 10.1111/j.1440-1746.2005.03832.x
   Goldstein LH, 2007, BIRTH DEFECTS RES A, V79, P696, DOI 10.1002/bdra.20399
   Jharap B, 2014, GUT, V63, P451, DOI 10.1136/gutjnl-2012-303615
   Maruyama H, 2013, AJP REP, V3, P25, DOI 10.1055/s-0032-1329683
   Reddy D, 2008, AM J GASTROENTEROL, V103, P1203, DOI 10.1111/j.1572-0241.2007.01756.x
   Thomas C, 2015, ARCH PEDIATRIE, V22, P73, DOI 10.1016/S0929-693X(15)30038-5
   van der Woude CJ, 2015, J CROHNS COLITIS, V9, P107, DOI 10.1093/ecco-jcc/jju006
   WEINSHILBOUM RM, 1980, AM J HUM GENET, V32, P651
NR 16
TC 18
Z9 18
U1 0
U2 1
PU OXFORD UNIV PRESS
PI OXFORD
PA GREAT CLARENDON ST, OXFORD OX2 6DP, ENGLAND
SN 1873-9946
EI 1876-4479
J9 J CROHNS COLITIS
JI J. Crohns Colitis
PD FEB
PY 2018
VL 12
IS 2
BP 258
EP 261
DI 10.1093/ecco-jcc/jjx123
PG 4
WC Gastroenterology & Hepatology
WE Science Citation Index Expanded (SCI-EXPANDED)
SC Gastroenterology & Hepatology
GA FU2TN
UT WOS:000423703000013
PM 28961694
OA Bronze
DA 2024-01-22
ER

PT J
AU Dey, N
   Soergel, DAW
   Repo, S
   Brenner, SE
AF Dey, Neelendu
   Soergel, David A. W.
   Repo, Susanna
   Brenner, Steven E.
TI Association of gut microbiota with post-operative clinical course in
   Crohn's disease
SO BMC GASTROENTEROLOGY
LA English
DT Article
DE Crohn's disease; Gut microbiome; Next-generation sequencing; Microbial
   profiling; 16S rRNA gene
ID INFLAMMATORY-BOWEL-DISEASE; FECAL MICROBIOTA; BACTERIAL-FLORA;
   DIVERSITY; MUCOSA; RECURRENCE; SEQUENCES; PROFILES; TWINS
AB Background: The gut microbiome is altered in Crohn's disease. Although individual taxa have been correlated with post-operative clinical course, global trends in microbial diversity have not been described in this context.
   Methods: We collected mucosal biopsies from the terminal ileum and ascending colon during surgery and post-operative colonoscopy in 6 Crohn's patients undergoing ileocolic resection (and 40 additional Crohn's and healthy control patients undergoing either surgery or colonoscopy). Using next-generation sequencing technology, we profiled the gut microbiota in order to identify changes associated with remission or recurrence of inflammation.
   Results: We performed 16S ribosomal profiling using 101 base-pair single-end sequencing on the Illumina GAIIx platform with deep coverage, at an average depth of 1.3 million high quality reads per sample. At the time of surgery, Crohn's patients who would remain in remission were more similar to controls and more species-rich than Crohn's patients with subsequent recurrence. Patients remaining in remission also exhibited greater stability of the microbiota through time.
   Conclusions: These observations permitted an association of gut microbial profiles with probability of recurrence in this limited single-center study. These results suggest that profiling the gut microbiota may be useful in guiding treatment of Crohn's patients undergoing surgery.
C1 [Dey, Neelendu] Univ Calif San Francisco, Div Gastroenterol, Dept Med, San Francisco, CA 94143 USA.
   [Soergel, David A. W.; Repo, Susanna; Brenner, Steven E.] Univ Calif Berkeley, Dept Plant & Microbial Sci, Berkeley, CA 94720 USA.
C3 University of California System; University of California San Francisco;
   University of California System; University of California Berkeley
RP Dey, N (通讯作者)，Washington Univ, Sch Med, Ctr Genome Sci & Syst Biol, St Louis, MO 63108 USA.
EM dey@post.harvard.edu
RI Brenner, Steven E/A-8729-2008
OI Brenner, Steven E/0000-0001-7559-6185; Soergel,
   David/0000-0002-1083-7651; Dey, Neelendu/0000-0001-8825-5689; Susanna,
   Repo/0000-0003-3488-4767
FU National Academies Keck Futures Initiative [Geno11]; National Institutes
   of Health [DK00700733, HG4872]; Marie Curie International Outgoing
   Fellowship [PIOF-GA-2009-237751]
FX National Academies Keck Futures Initiative (Geno11), National Institutes
   of Health (T32 Institutional Training grant DK00700733; HG4872), and
   Marie Curie International Outgoing Fellowship (PIOF-GA-2009-237751).
CR Andoh A, 2009, ALIMENT PHARM THER, V29, P75, DOI 10.1111/j.1365-2036.2008.03860.x
   Bäckhed F, 2005, SCIENCE, V307, P1915, DOI 10.1126/science.1104816
   Barrett JC, 2008, NAT GENET, V40, P955, DOI 10.1038/ng.175
   Benjamin JL, 2011, GUT, V60, P923, DOI 10.1136/gut.2010.232025
   Bibiloni R, 2006, J MED MICROBIOL, V55, P1141, DOI 10.1099/jmm.0.46498-0
   Butterworth AD, 2008, COCHRANE DB SYST REV, DOI 10.1002/14651858.CD006634.pub2
   Caporaso JG, 2010, NAT METHODS, V7, P335, DOI 10.1038/nmeth.f.303
   Caporaso JG, 2010, BIOINFORMATICS, V26, P266, DOI 10.1093/bioinformatics/btp636
   CHAO A, 1984, SCAND J STAT, V11, P265
   Dave M, 2011, GUT, V60, P1043, DOI 10.1136/gut.2010.224337
   Degnan PH, 2012, ISME J, V6, P183, DOI 10.1038/ismej.2011.74
   Dethlefsen L, 2008, PLOS BIOL, V6, P2383, DOI 10.1371/journal.pbio.0060280
   Dicksved J, 2008, ISME J, V2, P716, DOI 10.1038/ismej.2008.37
   Doherty G, 2009, COCHRANE DB SYST REV, DOI 10.1002/14651858.CD006873.pub2
   Eckburg PB, 2005, SCIENCE, V308, P1635, DOI 10.1126/science.1110591
   FAITH DP, 1994, PHILOS T R SOC B, V345, P45, DOI 10.1098/rstb.1994.0085
   Frank DN, 2007, P NATL ACAD SCI USA, V104, P13780, DOI 10.1073/pnas.0706625104
   Frank DN, 2011, INFLAMM BOWEL DIS, V17, P179, DOI 10.1002/ibd.21339
   Franke A, 2010, NAT GENET, V42, P1118, DOI 10.1038/ng.717
   Gophna U, 2006, J CLIN MICROBIOL, V44, P4136, DOI 10.1128/JCM.01004-06
   Haas BJ, 2011, GENOME RES, V21, P494, DOI 10.1101/gr.112730.110
   Hedin CRH, 2010, INFLAMM BOWEL DIS, V16, P2099, DOI 10.1002/ibd.21286
   Huse SM, 2010, ENVIRON MICROBIOL, V12, P1889, DOI 10.1111/j.1462-2920.2010.02193.x
   Jia WJ, 2010, FEMS MICROBIOL LETT, V310, P138, DOI 10.1111/j.1574-6968.2010.02057.x
   Joossens M, 2011, GUT, V60, P631, DOI 10.1136/gut.2010.223263
   Judd TA, 2011, J GASTROEN HEPATOL, V26, P1493, DOI 10.1111/j.1440-1746.2011.06846.x
   Kang S, 2010, INFLAMM BOWEL DIS, V16, P2034, DOI 10.1002/ibd.21319
   KEIGHLEY MRB, 1978, GUT, V19, P1099, DOI 10.1136/gut.19.12.1099
   Ley RE, 2006, NATURE, V444, P1022, DOI 10.1038/4441022a
   Linskens RK, 2001, SCAND J GASTROENTERO, V36, P29, DOI 10.1080/003655201753265082
   Lozupone C, 2005, APPL ENVIRON MICROB, V71, P8228, DOI 10.1128/AEM.71.12.8228-8235.2005
   Manichanh C, 2006, GUT, V55, P205, DOI 10.1136/gut.2005.073817
   Martinez-Medina M, 2006, INFLAMM BOWEL DIS, V12, P1136, DOI 10.1097/01.mib.0000235828.09305.0c
   Mondot S, 2011, INFLAMM BOWEL DIS, V17, P185, DOI 10.1002/ibd.21436
   Muegge BD, 2011, SCIENCE, V332, P970, DOI 10.1126/science.1198719
   Neut C, 2002, AM J GASTROENTEROL, V97, P939, DOI 10.1111/j.1572-0241.2002.05613.x
   Ott SJ, 2004, GUT, V53, P685, DOI 10.1136/gut.2003.025403
   Podolsky DK, 2002, NEW ENGL J MED, V347, P417, DOI 10.1056/NEJMra0804647
   Price MN, 2009, MOL BIOL EVOL, V26, P1641, DOI 10.1093/molbev/msp077
   R Core Team, 2022, R LANG ENV STAT COMP
   Regueiro M, 2009, GASTROENTEROLOGY, V136, P441, DOI 10.1053/j.gastro.2008.10.051
   Rolfe VE, 2006, COCHRANE DB SYST REV, DOI 10.1002/14651858.CD004826
   RUTGEERTS P, 1984, GUT, V25, P665, DOI 10.1136/gut.25.6.665
   Scanlan PD, 2006, J CLIN MICROBIOL, V44, P3980, DOI 10.1128/JCM.00312-06
   Soergel DAW, 2010, THESIS U CALIFORNIA
   Sokol H, 2008, P NATL ACAD SCI USA, V105, P16731, DOI 10.1073/pnas.0804812105
   Swidsinski A, 2005, J CLIN MICROBIOL, V43, P3380, DOI 10.1128/JCM.43.7.3380-3389.2005
   Terdiman JP, 2008, CLIN GASTROENTEROL H, V6, P616, DOI 10.1016/j.cgh.2007.08.020
   Tolstoy Leo., 2004, Anna Karenina
   Turnbaugh PJ, 2009, NATURE, V457, P480, DOI 10.1038/nature07540
   Walker AW, 2011, BMC MICROBIOL, V11, DOI 10.1186/1471-2180-11-7
   Wang Q, 2007, APPL ENVIRON MICROB, V73, P5261, DOI 10.1128/AEM.00062-07
   Warnes G., 2010, GPLOTS VARIOUS R PRO
   Wickham H, 2009, USE R, P1, DOI 10.1007/978-0-387-98141-3
   Willing BP, 2010, GASTROENTEROLOGY, V139, P1844, DOI 10.1053/j.gastro.2010.08.049
   Yatsunenko T, 2012, NATURE, V486, P222, DOI 10.1038/nature11053
NR 56
TC 80
Z9 103
U1 1
U2 26
PU BMC
PI LONDON
PA CAMPUS, 4 CRINAN ST, LONDON N1 9XW, ENGLAND
EI 1471-230X
J9 BMC GASTROENTEROL
JI BMC Gastroenterol.
PD AUG 22
PY 2013
VL 13
AR 131
DI 10.1186/1471-230X-13-131
PG 11
WC Gastroenterology & Hepatology
WE Science Citation Index Expanded (SCI-EXPANDED)
SC Gastroenterology & Hepatology
GA 222SB
UT WOS:000324750300001
PM 23964800
OA Green Published, gold
DA 2024-01-22
ER

PT J
AU Ullrich, S
   Schinke, S
   Both, M
   Knop, KC
   Kirkiles-Smith, NC
   Gross, WL
   Lamprecht, P
AF Ullrich, Sebastian
   Schinke, Susanne
   Both, Markus
   Knop, Karl Christian
   Kirkiles-Smith, Nancy Coula
   Gross, Wolfgang Ludwig
   Lamprecht, Peter
TI Refractory Central Nervous System Vasculitis and Gastrocnemius Myalgia
   Syndrome in Crohn's Disease Successfully Treated with Anti-Tumor
   Necrosis Factor-α Antibody
SO SEMINARS IN ARTHRITIS AND RHEUMATISM
LA English
DT Review
DE vasculitis; Crohn's disease; anti-TNF alpha; Takayasu's syndrome;
   gastrocnemius; myalgia; syndrome; CNS-vasculitis; T-lymphocyte
ID INFLAMMATORY-BOWEL-DISEASE; CUTANEOUS GRANULOMATOUS VASCULITIS;
   OF-THE-LITERATURE; TAKAYASUS-ARTERITIS; RETINAL VASCULITIS; IGA
   NEPHROPATHY; WEGENERS-GRANULOMATOSIS; ANKYLOSING-SPONDYLITIS; CEREBRAL
   VASCULITIS; PATIENT
AB Background: Secondary vasculitis represents a rare extraintestinal manifestation of Crohn's disease (CD). Appropriate and prompt diagnosis is often delayed by uncertainties about the relationship of the vasculitic manifestations and CD.
   Objective: To describe our experience with vasculitis In CD and review the literature with respect to different manifestations mid pathophysiological aspects of extraintestinal vasculitic manifestations of CD.
   Methods: We report 2 new cases of CD with secondary small-vessel vasclitis. We also extensively review the literature (1960-2007) using a broad range of key words related to secondary vasculitis us In CD. Relevant publications were evaluated for the number of reported patients and manifestations of vasculitis.
   Results: Vasculitis is a rare extraintestinal manifestation of CD. Different types of vasculitis effect large, medium, and small-sized vessels associated with CD. Common immunologic features include Intestinal inflammation as well as an infiltration of gamma delta-T-cells and/or Th1-type cells into vessel walls. The 2 new cases of secondary vasculitis in CD reported here reflect 2 major types of CID-related Inflammatory vascular disorders. The first involves the central nervous system, While the second represents circumscribed Musculus gastrocnemius involvement (so-called "gastrocnemius myalgia syndrome"). Successful treatment of refractory secondary vasculitis In CD with all anti-tumor necrosis factor-alpha antibody is shown for the first time.
   Conclusion: Vasculitis secondary to CD is an uncommon finding. Therefore, it has to be carefully differentiated from other forms of primary or secondary vasculitis with intestinal involvement. Treatment with an anti- tumor necrosis factor-alpha antibody may prove a treatment option In vasculitis as an extraintestinal manifestation of CD. (C) 2009 Elsevier Inc. All rights reserved. Semin Arthritis Rheum 38:337-347
C1 [Ullrich, Sebastian] Univ Hamburg Hosp, Dept Anat 2, Ctr Med Expt, D-20246 Hamburg, Germany.
   [Schinke, Susanne; Gross, Wolfgang Ludwig; Lamprecht, Peter] Univ Lubeck, Dept Rheumatol, UKSH Vasculitis Ctr, Bramstedt, Germany.
   [Schinke, Susanne; Gross, Wolfgang Ludwig; Lamprecht, Peter] Rheumaklin Bad Bramstedt, Bramstedt, Germany.
   [Both, Markus] Univ Hosp Schleswig Holstein, Dept Radiol, Kiel, Germany.
   [Knop, Karl Christian] Gen Hosp St Georg, Dept Neurol, Hamburg, Germany.
   [Kirkiles-Smith, Nancy Coula] Yale Univ, Dept Immunobiol, New Haven, CT USA.
C3 University of Hamburg; University Medical Center Hamburg-Eppendorf;
   University of Kiel; Schleswig Holstein University Hospital; University
   of Lubeck; University of Kiel; Schleswig Holstein University Hospital;
   Asklepios Klinik St. Georg; Yale University
RP Ullrich, S (通讯作者)，Univ Hamburg Hosp, Dept Anat 2, Ctr Med Expt, Martinistr 52, D-20246 Hamburg, Germany.
EM hsullrich@aol.com
RI Both, Marcus/F-9633-2010; Lamprecht, Peter/F-1063-2013
OI Both, Marcus/0000-0001-6357-1538; Lamprecht, Peter/0000-0001-5929-868X
FU German Research Foundation (DFG) [KFO170]; NIH [ROIHL51014, RO1HL62188]
FX This work was supported by German Research Foundation (DFG)-funded
   Clinical Research Unit/KFO170 (SU, WLG, PL) and NIH Grants ROIHL51014
   and RO1HL62188 (NKS).
CR ADAMEK RJ, 1993, LEBER MAGEN DARM, V23, P91
   Baqir M, 2007, CLIN RHEUMATOL, V26, P996, DOI 10.1007/s10067-006-0233-2
   BARBARIN JML, 1990, REV ESP ENFERM DIG, V78, P233
   BEAU B, 1980, SEM HOP PARIS, V56, P1841
   Ben Zineb N, 1992, Rev Fr Gynecol Obstet, V87, P591
   Biagi P, 2001, DIGEST LIVER DIS, V33, P487, DOI 10.1016/S1590-8658(01)80027-X
   Brohee P, 1997, J NEUROIMAGING, V7, P195, DOI 10.1111/jon199773195
   BURGDORF W, 1981, ARCH DERMATOL, V117, P674, DOI 10.1001/archderm.117.10.674
   Caprilli R, 2006, GUT, V55, DOI 10.1136/gut.2005.081950c
   CHALVARDJIAN A, 1982, CUTIS, V30, P645
   Christopoulos C, 2003, CLIN RHEUMATOL, V22, P143, DOI 10.1007/s10067-002-0679-9
   Codish S, 2000, ISRAEL MED ASSOC J, V2, P630
   Dabadie A, 1996, ARCH PEDIATRIE, V3, P884, DOI 10.1016/0929-693X(96)87579-8
   De Simone M, 2006, Minerva Gastroenterol Dietol, V52, P441
   Disdier P, 1997, AM J GASTROENTEROL, V92, P880
   Domènech E, 2005, DIGEST DIS SCI, V50, P1122, DOI 10.1007/s10620-005-2716-4
   DUKER JS, 1987, AM J OPHTHALMOL, V103, P664, DOI 10.1016/S0002-9394(14)74326-0
   Ephgrave K, 2007, SURG CLIN N AM, V87, P673, DOI 10.1016/j.suc.2007.03.003
   Forshaw MJ, 2005, INT J COLORECTAL DIS, V20, P463, DOI 10.1007/s00384-004-0696-z
   FRIEDMAN CJ, 1979, DIGEST DIS SCI, V24, P954, DOI 10.1007/BF01311953
   GARCIADIAZ M, 1995, POSTGRAD MED J, V71, P170, DOI 10.1136/pgmj.71.833.170
   GEISSLER A, 1995, LANCET, V345, P897
   GILLIAM JH, 1981, GASTROENTEROLOGY, V81, P787
   GLASSMAN M, 1986, J PEDIATR GASTR NUTR, V5, P966, DOI 10.1097/00005176-198611000-00026
   Gobbelé R, 2000, NERVENARZT, V71, P299, DOI 10.1007/s001150050561
   Goldman MH, 2000, CIRCULATION, V102, P3023
   Gustot T, 2005, GUT, V54, P488, DOI 10.1136/gut.2004.043554
   HALL S, 1985, MEDICINE, V64, P89, DOI 10.1097/00005792-198503000-00002
   Hilario MOE, 1998, CLIN EXP RHEUMATOL, V16, P92
   Houman MH, 1995, ANN GASTROENT HEPATO, V31, P337
   Jacob SE, 2003, INT J DERMATOL, V42, P896, DOI 10.1046/j.1365-4362.2003.01919.x
   Jaussaud R, 1999, REV MED INTERNE, V20, P527, DOI 10.1016/S0248-8663(99)80089-7
   Jayne D, 2001, SPRINGER SEMIN IMMUN, V23, P267, DOI 10.1007/s002810100080
   Jennette JC, 1997, NEW ENGL J MED, V337, P1512, DOI 10.1056/NEJM199711203372106
   KAHN EI, 1980, DIS COLON RECTUM, V23, P258, DOI 10.1007/BF02587095
   Kay MH, 1998, AM J GASTROENTEROL, V93, P1014, DOI 10.1111/j.1572-0241.1998.01014.x
   KERR GS, 1994, ANN INTERN MED, V120, P919, DOI 10.7326/0003-4819-120-11-199406010-00004
   LENHOFF SJ, 1982, POSTGRAD MED J, V58, P386, DOI 10.1136/pgmj.58.680.386
   LEVINE N, 1982, ARCH DERMATOL, V118, P1006, DOI 10.1001/archderm.118.12.1006
   Levitsky J, 2002, J CLIN GASTROENTEROL, V34, P454, DOI 10.1097/00004836-200204000-00016
   Levy PJ, 1997, AM J GASTROENTEROL, V92, P494
   LIE JT, 1990, ARTHRITIS RHEUM-US, V33, P1074
   Mader R, 2005, RHEUMATOL INT, V25, P401, DOI 10.1007/s00296-004-0470-0
   McCallum D, 1997, PEDIATR NEPHROL, V11, P637, DOI 10.1007/s004670050355
   Misumi M, 2003, CYTOKINE, V24, P210, DOI 10.1016/j.cyto.2003.09.003
   OLOUGHLIN EV, 1985, J PEDIATR GASTR NUTR, V4, P135, DOI 10.1097/00005176-198502000-00024
   OWYANG C, 1979, GASTROENTEROLOGY, V76, P825
   Özsöyler I, 2005, HEART VESSELS, V20, P164, DOI 10.1007/s00380-004-0791-7
   Paoluzi OA, 2006, INT J COLORECTAL DIS, V21, P473, DOI 10.1007/s00384-005-0035-z
   Pata Giacomo, 2007, Chir Ital, V59, P417
   Picó MD, 2005, MED CLIN-BARCELONA, V125, P636
   Reimund JM, 1997, GASTROEN CLIN BIOL, V21, P437
   Reny JL, 2003, ANN MED INTERNE, V154, P85
   RUBY AJ, 1990, AM J OPHTHALMOL, V110, P349, DOI 10.1016/S0002-9394(14)77013-8
   SAATCI OA, 2000, INT OPHTHALMOL, V24, P89
   Sàbat M, 2005, J EUR ACAD DERMATOL, V19, P652, DOI 10.1111/j.1468-3083.2005.01230.x
   Salmon JF, 2000, AM J OPHTHALMOL, V130, P528, DOI 10.1016/S0002-9394(00)00609-7
   Saulsbury FT, 2000, J PEDIATR GASTR NUTR, V31, P173, DOI 10.1097/00005176-200008000-00015
   Schluter A, 2004, CLIN NEUROL NEUROSUR, V106, P110, DOI 10.1016/j.clineuro.2003.09.004
   Schmidt C, 2007, INFLAMM BOWEL DIS, V13, P65, DOI 10.1002/ibd.20012
   SCHOFIELD PM, 1984, BRIT MED J, V289, P1039, DOI 10.1136/bmj.289.6451.1039
   Shaer AJ, 2003, AM J KIDNEY DIS, V41, P1097, DOI 10.1016/S0272-6386(03)00208-7
   SLATER DN, 1985, J ROY SOC MED, V78, P589, DOI 10.1177/014107688507800714
   SMOLLER BR, 1990, ARCH PATHOL LAB MED, V114, P609
   Soomro H, 2006, BRIT J OPHTHALMOL, V90, P1438, DOI 10.1136/bjo.2006.097097
   Stange EF, 2006, GUT, V55, DOI 10.1136/gut.2005.081950a
   Sykes SO, 1997, RETINA-J RET VIT DIS, V17, P451
   Takemura T, 2002, PEDIATR NEPHROL, V17, P863, DOI 10.1007/s00467-002-0943-x
   Todini AR, 1999, J MAL VASCUL, V24, P373
   Travis SPL, 2006, GUT, V55, DOI 10.1136/gut.2005.081950b
   VANELBURG RM, 1992, J PEDIATR GASTR NUTR, V14, P97, DOI 10.1097/00005176-199201000-00018
   Veloso FT, 2004, ALIMENT PHARM THER, V20, P50, DOI 10.1111/j.1365-2036.2004.02055.x
   YASSINGER S, 1976, GASTROENTEROLOGY, V71, P844
   Yilmaz S, 2007, INT J COLORECTAL DIS, V22, P1027, DOI 10.1007/s00384-007-0275-1
   Youm Ji Youn, 2006, Korean J Gastroenterol, V47, P324
   Zlatanic J, 1996, AM J GASTROENTEROL, V91, P2410
NR 76
TC 11
Z9 12
U1 0
U2 1
PU W B SAUNDERS CO-ELSEVIER INC
PI PHILADELPHIA
PA 1600 JOHN F KENNEDY BOULEVARD, STE 1800, PHILADELPHIA, PA 19103-2899 USA
SN 0049-0172
EI 1532-866X
J9 SEMIN ARTHRITIS RHEU
JI Semin. Arthritis Rheum.
PD APR
PY 2009
VL 38
IS 5
BP 337
EP 347
DI 10.1016/j.semarthrit.2008.01.008
PG 11
WC Rheumatology
WE Science Citation Index Expanded (SCI-EXPANDED)
SC Rheumatology
GA 432XG
UT WOS:000265167100001
PM 18304612
DA 2024-01-22
ER

PT J
AU Richard-Eaglin, A
   Smallheer, BA
AF Richard-Eaglin, Angela
   Smallheer, Benjamin A.
TI Immunosuppressive/Autoimmune Disorders
SO NURSING CLINICS OF NORTH AMERICA
LA English
DT Article
DE Autoimmune disorders; Graves disease; Hashimoto thyroiditis;
   Inflammatory bowel disease; Crohn disease; Ulcerative colitis; Systemic
   lupus erythematosus; Multiple sclerosis
ID PREVALENCE; DISEASES
AB Autoimmune disorders are a category of diseases in which the immune system attacks healthy cells as a result of a dysfunction of the acquired immune system. Clinical presentation and diagnosis are disease specific and often correspond with the degree of inflammation, as well as the systems involved. Treatment varies based on the specific disease, its stage of presentation, and patient symptoms. The primary goal of treatment is to decrease inflammation, minimize symptoms, and lessen the potential for relapse. Graves disease, Hashimoto thyroiditis, rheumatoid arthritis, Crohn disease, ulcerative colitis, systemic lupus erythematosus, and multiple sclerosis are discussed in this article.
C1 [Richard-Eaglin, Angela] Duke Univ, Sch Nursing, Healthcare Adult Populat Div, DUMC 3322,307 Trent Dr, Durham, NC 27710 USA.
   [Smallheer, Benjamin A.] Duke Univ, Sch Nursing, Practitioner Program, 307 Trent Dr, Durham, NC 27710 USA.
C3 Duke University; Duke University
RP Richard-Eaglin, A (通讯作者)，Duke Univ, Sch Nursing, Healthcare Adult Populat Div, DUMC 3322,307 Trent Dr, Durham, NC 27710 USA.
EM angela.richard-eaglin@duke.edu
RI Smallheer, Benjamin/AAP-2786-2020
OI Smallheer, Benjamin/0000-0002-6190-0526
CR [Anonymous], UPTODATE
   [Anonymous], GASTROENTEROLOGY
   [Anonymous], 2018, DEFINITION EPIDEMIOL
   [Anonymous], MULT SCLER MEDL PLUS
   [Anonymous], INFLAMMATORY BOWEL D
   [Anonymous], GEN PRINCIPLES MANAG
   [Anonymous], HASHIMOTO THYROIDITI
   [Anonymous], SYSTEMIC LUPUS ERYTH
   [Anonymous], GRAVES DIS
   [Anonymous], MEDL PLUS MED ENC WE
   [Anonymous], RHEUMATOID ARTHRITIS
   [Anonymous], AUTOIMMUNE DIS
   [Anonymous], UPTODATE
   [Anonymous], UPTODATE
   [Anonymous], AUT DIS
   [Anonymous], ULCERATIVE COLITIS W
   [Anonymous], UND AUT DIS
   [Anonymous], UPTODATE
   [Anonymous], CROHN DIS WORKUP
   [Anonymous], PATHOGENESIS GRAVES
   [Anonymous], INFLAMMATORY BOWEL D
   [Anonymous], OVERVIEW MANAGEMENT
   [Anonymous], 2011, COST BURD AUT DIS LA
   [Anonymous], MULTIPLE SCLEROSIS
   [Anonymous], SYSTEMIC LUPUS ERYTH
   [Anonymous], PATHOGENESIS HASHIMO
   [Anonymous], UPTODATE
   Antonelli A, 2015, AUTOIMMUN REV, V14, P174, DOI 10.1016/j.autrev.2014.10.016
   Caturegli P, 2014, AUTOIMMUN REV, V13, P391, DOI 10.1016/j.autrev.2014.01.007
   Compston A, 2008, LANCET, V372, P1502, DOI 10.1016/S0140-6736(08)61620-7
   Fairweather D, 2004, EMERG INFECT DIS, V10, P2005, DOI 10.3201/eid1011.040367
   Fakhoury M, 2014, J INFLAMM RES, V7, P113, DOI 10.2147/JIR.S65979
   Gordon C, 2018, RHEUMATOLOGY, V57, pE1, DOI 10.1093/rheumatology/kex286
   Hayter SM, 2012, AUTOIMMUN REV, V11, P754, DOI 10.1016/j.autrev.2012.02.001
   Liang MH, 1999, ARTHRITIS RHEUM-US, V42, P599
   Lu M, 2018, FRONT IMMUNOL, V9, DOI 10.3389/fimmu.2018.00477
   Menconi F, 2014, AUTOIMMUN REV, V13, P398, DOI 10.1016/j.autrev.2014.01.013
   Molodecky NA, 2012, GASTROENTEROLOGY, V142, P46, DOI 10.1053/j.gastro.2011.10.001
   Ng SC, 2017, LANCET, V390, P2769, DOI 10.1016/S0140-6736(17)32448-0
   Polman CH, 2011, ANN NEUROL, V69, P292, DOI 10.1002/ana.22366
   de Mattos BRR, 2015, MEDIAT INFLAMM, V2015, DOI 10.1155/2015/493012
   Scott DL, 2010, LANCET, V376, P1094, DOI 10.1016/S0140-6736(10)60826-4
   Smolen JS, 2016, LANCET, V388, P2023, DOI 10.1016/S0140-6736(16)30173-8
   Takaba H, 2017, TRENDS IMMUNOL, V38, P805, DOI 10.1016/j.it.2017.07.010
   Wang LF, 2015, J INTERN MED, V278, P369, DOI 10.1111/joim.12395
   Wingerchuk DM, 2014, MAYO CLIN PROC, V89, P225, DOI 10.1016/j.mayocp.2013.11.002
NR 46
TC 17
Z9 19
U1 0
U2 6
PU W B SAUNDERS CO-ELSEVIER INC
PI PHILADELPHIA
PA 1600 JOHN F KENNEDY BOULEVARD, STE 1800, PHILADELPHIA, PA 19103-2899 USA
SN 0029-6465
EI 1558-1357
J9 NURS CLIN N AM
JI Nurs. Clin. North Am.
PD SEP
PY 2018
VL 53
IS 3
BP 319
EP +
DI 10.1016/j.cnur.2018.04.002
PG 17
WC Nursing
WE Science Citation Index Expanded (SCI-EXPANDED); Social Science Citation Index (SSCI)
SC Nursing
GA GT6YY
UT WOS:000444668000003
PM 30099999
DA 2024-01-22
ER

PT J
AU Ashton, JJ
   Boukas, K
   Davies, J
   Stafford, IS
   Vallejo, AF
   Haggarty, R
   Coelho, TAF
   Batra, A
   Afzal, NA
   Vadgama, B
   Williams, AP
   Beattie, RM
   Polak, ME
   Ennis, S
AF Ashton, James J.
   Boukas, Konstantinos
   Davies, James
   Stafford, Imogen S.
   Vallejo, Andres F.
   Haggarty, Rachel
   Coelho, Tracy A. F.
   Batra, Akshay
   Afzal, Nadeem A.
   Vadgama, Bhumita
   Williams, Anthony P.
   Beattie, R. Mark
   Polak, Marta E.
   Ennis, Sarah
TI Ileal Transcriptomic Analysis in Paediatric Crohn's Disease Reveals
   <i>IL17-</i> and <i>NOD-</i>signalling Expression Signatures in
   Treatment-naive Patients and Identifies Epithelial Cells Driving
   Differentially Expressed Genes
SO JOURNAL OF CROHNS & COLITIS
LA English
DT Article
DE IBD; crohn's disease; paediatric; transcriptomics
ID INFLAMMATORY-BOWEL-DISEASE; ENRICHMENT ANALYSIS; RNA-SEQ; CHEMOKINES;
   DIAGNOSIS; GENETICS; CHILDREN; PLATFORM
AB Background and Aims: Crohn's disease [CD] arises through host-environment interaction. Abnormal gene expression results from disturbed pathway activation or response to bacteria. We aimed to determine activated pathways and driving cell types in paediatric CD.
   Methods: We employed contemporary targeted autoimmune RNA sequencing, in parallel to single-cell sequencing, to ileal tissue derived from paediatric CD and controls. Weighted gene co-expression network analysis [WGCNA] was performed and differentially expressed genes [DEGs] were determined. We integrated clinical data to determine co-expression modules associated with outcomes.
   Results: In all, 27 treatment-naive CD [TN-CD], 26 established CD patients and 17 controls were included. WGCNA revealed a 31-gene signature characterising TN-CD patients, but not established CD, nor controls. The CSF3R gene is a hub within this module and is key in neutrophil expansion and differentiation. Antimicrobial genes, including S100A12 and the calprotectin subunit S100A9, were significantly upregulated in TN CD compared with controls [p = 2.61 x 10(-15) and p = 9.13 x 10(-14), respectively] and established CD [both p = 0.0055]. Gene-enrichment analysis confirmed upregulation of the IL17-, NOD- and Oncostatin-M-signalling pathways in TN-CD patients, identified in both WGCNA and DEG analyses. An upregulated gene signature was enriched for transcripts promoting Th17-cell differentiation and correlated with prolonged time to relapse [correlation-coefficient-0.36, p = 0.07]. Single-cell sequencing of TN-CD patients identified specialised epithelial cells driving differential expression of S100A9. Cell groups, determined by single-cell gene expression, demonstrated enrichment of IL17-signalling in monocytes and epithelial cells.
   Conclusions: Ileal tissue from treatment-naive paediatric patients is significantly upregulated for genes driving IL17-, NOD- and Oncostatin-M-signalling. This signal is driven by a distinct subset of epithelial cells expressing antimicrobial gene transcripts.
C1 [Ashton, James J.; Stafford, Imogen S.; Ennis, Sarah] Univ Southampton, Dept Human Genet & Genom Med, Southampton, Hants, England.
   [Ashton, James J.; Coelho, Tracy A. F.; Batra, Akshay; Afzal, Nadeem A.; Beattie, R. Mark] Southampton Childrens Hosp, Dept Paediat Gastroenterol, Southampton, Hants, England.
   [Boukas, Konstantinos; Williams, Anthony P.] Univ Southampton, Southampton Gen Hosp, Wessex Invest Sci Hub, Fac Med, Southampton, Hants, England.
   [Davies, James; Vallejo, Andres F.; Polak, Marta E.] Univ Southampton, Fac Med, Clin & Expt Sci, Sir Henry Wellcome Labs, Southampton, Hants, England.
   [Stafford, Imogen S.; Williams, Anthony P.; Polak, Marta E.] Univ Southampton, Inst Life Sci, Southampton, Hants, England.
   [Haggarty, Rachel] Univ Hosp Southampton, NIHR Southampton Biomed Res Ctr, Southampton, Hants, England.
   [Vadgama, Bhumita] Southampton Childrens Hosp, Dept Paediat Histopathol, Southampton, Hants, England.
C3 University of Southampton; University of Southampton; University of
   Southampton; University of Southampton
RP Ennis, S (通讯作者)，Univ Southampton, Human Genet & Genom Med, Southampton Gen Hosp, Duthie Bldg,Mailpoint 8081, Southampton SO16 6YD, Hants, England.
EM s.ennis@southampton.ac.uk
RI williams, anthony/HPE-7348-2023; Polak, Marta Ewa/IAM-6490-2023
OI Polak, Marta Ewa/0000-0003-2878-476X; Batra, Akshay/0000-0003-0722-4392;
   Vallejo, Andres Felipe/0000-0002-4688-0598; Boukas,
   Konstantinos/0000-0002-7126-6944
FU Action Medical Research training fellowship; Wessex Investigational
   Sciences Hub, Faculty of Medicine, Cancer Sciences; Wellcome Trust
   [109377/Z/15/Z]; ESPEN personal fellowship; MRC [MC_PC_15078]; Wellcome
   Trust [109377/Z/15/Z] Funding Source: Wellcome Trust; MRC [MC_PC_15078]
   Funding Source: UKRI
FX JJA is funded by an Action Medical Research training fellowship and an
   ESPEN personal fellowship. KB is funded by Wessex Investigational
   Sciences Hub, Faculty of Medicine, Cancer Sciences. MEP is funded by a
   Sir Henry Dale Fellowship from the Wellcome Trust, 109377/Z/15/Z.
   Drop-Seq experiments were funded by MRC grant MC_PC_15078.
CR Anders S, 2010, GENOME BIOL, V11, DOI 10.1186/gb-2010-11-10-r106
   Aran D, 2019, NAT IMMUNOL, V20, P163, DOI 10.1038/s41590-018-0276-y
   Ashton JJ, 2020, CLIN TRANSL GASTROEN, V11, DOI 10.14309/ctg.0000000000000129
   Ashton JJ, 2019, TRANSL PEDIATR, V8, P56, DOI 10.21037/tp.2018.12.03
   Caruso R, 2014, IMMUNITY, V41, P898, DOI 10.1016/j.immuni.2014.12.010
   Chen J, 2009, NUCLEIC ACIDS RES, V37, pW305, DOI 10.1093/nar/gkp427
   Coelho T, 2020, J PEDIATR GASTR NUTR, V70, P833, DOI 10.1097/MPG.0000000000002719
   Denson LA, 2018, GASTROENTEROLOGY, V154, P2097, DOI 10.1053/j.gastro.2018.02.016
   Dillies MA, 2013, BRIEF BIOINFORM, V14, P671, DOI 10.1093/bib/bbs046
   Dobin A, 2013, BIOINFORMATICS, V29, P15, DOI 10.1093/bioinformatics/bts635
   Fujino S, 2003, GUT, V52, P65, DOI 10.1136/gut.52.1.65
   Gijsbers K, 2004, EUR J IMMUNOL, V34, P1992, DOI 10.1002/eji.200324807
   Godoy PM, 2019, CELL REP, V29, P4212, DOI 10.1016/j.celrep.2019.11.078
   Graham DB, 2020, NATURE, V578, P527, DOI 10.1038/s41586-020-2025-2
   Gudjonsson JE, 2010, J INVEST DERMATOL, V130, P1829, DOI 10.1038/jid.2010.36
   Haberman Y, 2015, J CLIN INVEST, V125, P1363, DOI 10.1172/JCI79657
   Hou GQ, 2020, INFLAMM BOWEL DIS, V26, P653, DOI 10.1093/ibd/izz316
   Howell KJ, 2018, GASTROENTEROLOGY, V154, P585, DOI 10.1053/j.gastro.2017.10.007
   Huang RL, 2019, FRONT PHARMACOL, V10, DOI 10.3389/fphar.2019.00445
   Hurtado M, 2020, PROCESS BIOCHEM, V89, P155, DOI 10.1016/j.procbio.2019.10.022
   Khor B, 2011, NATURE, V474, P307, DOI 10.1038/nature10209
   Kotlarz D, 2012, GASTROENTEROLOGY, V143, P347, DOI 10.1053/j.gastro.2012.04.045
   Kugathasan S, 2017, LANCET, V389, P1710, DOI 10.1016/S0140-6736(17)30317-3
   Kuleshov MV, 2016, NUCLEIC ACIDS RES, V44, pW90, DOI 10.1093/nar/gkw377
   Langfelder P, 2008, BMC BIOINFORMATICS, V9, DOI 10.1186/1471-2105-9-559
   Lee JW, 2008, J IMMUNOL, V181, P6536, DOI 10.4049/jimmunol.181.9.6536
   Levine A, 2014, J PEDIATR GASTR NUTR, V58, P795, DOI 10.1097/MPG.0000000000000239
   López Y, 2015, DATABASE-OXFORD, DOI 10.1093/database/bav117
   Lun ATL, 2019, GENOME BIOL, V20, DOI 10.1186/s13059-019-1662-y
   Lun ATL, 2016, GENOME BIOL, V17, DOI 10.1186/s13059-016-0947-7
   Macosko EZ, 2015, CELL, V161, P1202, DOI 10.1016/j.cell.2015.05.002
   Martin DP, 2016, JOVE-J VIS EXP, DOI 10.3791/54090
   Martin JC, 2019, CELL, V178, P1493, DOI 10.1016/j.cell.2019.08.008
   Martin-Broto J, 2020, LANCET ONCOL, V21, P456, DOI 10.1016/S1470-2045(19)30826-5
   Palmer NP, 2019, PLOS ONE, V14, DOI 10.1371/journal.pone.0222952
   Polanski K, 2020, BIOINFORMATICS, V36, P964, DOI 10.1093/bioinformatics/btz625
   Ran D, 2020, J CLIN ONCOL, V38
   Russo PST, 2018, BMC BIOINFORMATICS, V19, DOI 10.1186/s12859-018-2053-1
   Sahin A, 2014, DIS MARKERS, V2014, DOI 10.1155/2014/690853
   Simon AK, 2015, P ROY SOC B-BIOL SCI, V282, DOI 10.1098/rspb.2014.3085
   Stawczyk-Eder K, 2015, ARCH MED SCI, V11, P353, DOI 10.5114/aoms.2014.43672
   Traag VA, 2019, SCI REP-UK, V9, DOI 10.1038/s41598-019-41695-z
   Uhlig HH, 2014, GASTROENTEROLOGY, V147, P990, DOI 10.1053/j.gastro.2014.07.023
   Vallejo A. F, 2019, RESOLVING CELLULAR S, DOI [10.1101/800631, DOI 10.1101/800631]
   Verstockt B, 2019, EBIOMEDICINE, V40, P733, DOI 10.1016/j.ebiom.2019.01.027
   West NR, 2017, NAT MED, V23, P579, DOI 10.1038/nm.4307
   Wolf FA, 2018, GENOME BIOL, V19, DOI 10.1186/s13059-017-1382-0
NR 47
TC 9
Z9 9
U1 0
U2 10
PU OXFORD UNIV PRESS
PI OXFORD
PA GREAT CLARENDON ST, OXFORD OX2 6DP, ENGLAND
SN 1873-9946
EI 1876-4479
J9 J CROHNS COLITIS
JI J. Crohns Colitis
PD MAY
PY 2021
VL 15
IS 5
BP 774
EP 786
DI 10.1093/ecco-jcc/jjaa236
PG 13
WC Gastroenterology & Hepatology
WE Science Citation Index Expanded (SCI-EXPANDED)
SC Gastroenterology & Hepatology
GA SI2KS
UT WOS:000654655500010
PM 33232439
OA Green Published, Green Accepted, hybrid
DA 2024-01-22
ER

PT J
AU Pippis, EJ
   Yacyshyn, BR
AF Pippis, Elleni J.
   Yacyshyn, Bruce R.
TI Clinical and Mechanistic Characteristics of Current JAK Inhibitors in
   IBD
SO INFLAMMATORY BOWEL DISEASES
LA English
DT Review
DE biologic drugs; inflammatory bowel disease treatment; JAK; Crohn's
   disease; ulcerative colitis
AB Crohn's disease (CD) and ulcerative colitis (UC) are chronic, immune-mediated diseases of the gastrointestinal (GI) tract. Their etiology is complex and involves immune (eg, cytokines) and nonimmune (eg, environment) mediated contributions, causing inflammatory damage to the GI tract. Though cytokines contribute a major role in the inflammatory process of both CD and UC, there are some key differences in which cytokines are involved in the pathobiology of CD and UC. Over the past several years, new biologic-directed therapies have focused on controlling specific aspects of inflammation associated with both conditions. Although these treatments have benefited patients overall, approximately 30% of patients still do not respond to induction (initial) therapy, and up to 50% of patients lose response to treatment over a year. Many of these therapies are administered parenterally and have been associated with adverse events such as serious infections or malignancy. Therefore, there is a significant unmet medical need for these patients to minimize symptoms and promote GI healing. There are several therapeutic agents in the pipeline, including oral, small molecules, which hold much promise. One group of small molecules known as Janus kinase (JAK) inhibitors offers an additional option for treatment of chronic inflammatory conditions, based on currently available data. The article will focus on the potential benefits of JAK inhibitors as oral, small molecules, such as the potential role of selectivity, and potential risks.
C1 [Pippis, Elleni J.] Gilead Sci Inc, Med Affairs, Foster City, CA USA.
   [Yacyshyn, Bruce R.] Univ Louisville, Sch Med, Div Gastroenterol Hepatol & Nutr, Louisville, KY 40202 USA.
   [Yacyshyn, Bruce R.] Univ Louisville, Sch Med, 500 Preston St, Louisville, KY USA.
C3 Gilead Sciences; University of Louisville; University of Louisville
RP Yacyshyn, BR (通讯作者)，Univ Louisville, Sch Med, Div Gastroenterol Hepatol & Nutr, Louisville, KY 40202 USA.; Yacyshyn, BR (通讯作者)，Univ Louisville, Sch Med, 500 Preston St, Louisville, KY USA.
EM Bruce.yacyshyn@louisville.edu
CR [Anonymous], 2021, Inflamm Bowel Dis, V27, P1706, DOI 10.1093/ibd/izab077
NR 1
TC 0
Z9 0
U1 0
U2 0
PU OXFORD UNIV PRESS INC
PI CARY
PA JOURNALS DEPT, 2001 EVANS RD, CARY, NC 27513 USA
SN 1078-0998
EI 1536-4844
J9 INFLAMM BOWEL DIS
JI Inflamm. Bowel Dis.
PD OCT 18
PY 2021
VL 27
IS 10
BP 1674
EP 1683
DI 10.1093/ibd/izaa318
PG 10
WC Gastroenterology & Hepatology
WE Science Citation Index Expanded (SCI-EXPANDED)
SC Gastroenterology & Hepatology
GA VN1AQ
UT WOS:001125378200023
OA Green Published, hybrid
DA 2024-01-22
ER

PT J
AU Dugum, M
   Lin, JM
   Lopez, R
   Estfan, B
   Manilich, E
   Stocchi, L
   Shen, B
   Liu, XL
AF Dugum, Mohannad
   Lin, Jingmei
   Lopez, Rocio
   Estfan, Bassam
   Manilich, Elena
   Stocchi, Luca
   Shen, Bo
   Liu, Xiuli
TI Recurrence and survival rates of inflammatory bowel disease-associated
   colorectal cancer following postoperative chemotherapy: a comparative
   study
SO GASTROENTEROLOGY REPORT
LA English
DT Article
DE inflammatory bowel disease; colorectal cancer; adjuvant chemotherapy;
   prognosis
ID ULCERATIVE-COLITIS; CROHNS-DISEASE; CARCINOGENESIS; FLUOROURACIL; RISK
AB Background and Aim: Inflammatory bowel disease (IBD) is associated with an increased risk of colorectal cancer (CRC). Studies have shown tumorigenetic and histomorphological differences between IBD-associated CRC and non-IBD CRC, suggesting differences in tumor behavior and response to treatment. We aimed to compare tumor recurrence and survival rates following postoperative chemotherapy in CRC patients with and without IBD.
   Methods: Search of the Cleveland Clinic's CRC database revealed 65 patients who had IBD-associated CRC and received postoperative adjuvant chemotherapy between 1994 and 2010. Twenty-one patients were excluded due to incomplete clinical data. Propensity score-matching based on age, surgery intent, CRC site, tumor grade, American Joint Committee on Cancer (AJCC) stage and T stage was used to match IBD and non-IBD patients (1: 4). Competing risk and Cox regression models were used to analyze differences in disease-free survival and overall survival, respectively.
   Results: Forty-four patients with IBD-associated CRC were matched to 176 patients with non-IBD CRC. Among IBD patients, 29 (66%) had ulcerative colitis, 14 (32%) had Crohn's disease, and one (2%) had indeterminate colitis. Mean IBD diagnosis age was 28.1 6 14.5 years, and mean IBD duration at time of CRC treatment was 21.5 6 12.6 years. Ten (23%) IBD patients had tumor recurrence compared with 34 (19%) non-IBD patients (P =.074). There was no significant difference in disease-free survival (hazard ratio [HR] = 0.60; 95% CI: 0.35-1.05; P = 0.074) or overall survival (HR = 0.87; 95% CI: 0.54-1.4; P = 0.58) between IBD and non-IBD patients.
   Conclusion: Patients with IBD-associated CRC have comparable rates of tumor recurrence and survival following postoperative chemotherapy as CRC patients without IBD. Prospective studies are needed to confirm these findings and guide therapeutic decisions.
C1 [Dugum, Mohannad] Univ Pittsburgh, Dept Med, Div Gastroenterol Hepatol & Nutr, Pittsburgh, PA USA.
   [Lin, Jingmei] Indiana Univ Sch Med, Dept Pathol & Lab Med, Indianapolis, IN 46202 USA.
   [Lopez, Rocio] Cleveland Clin, Quantitat Hlth Sci, Cleveland, OH 44106 USA.
   [Estfan, Bassam] Cleveland Clin, Dept Hematol & Oncol, Taussig Canc Inst, Cleveland, OH 44106 USA.
   [Manilich, Elena; Stocchi, Luca] Cleveland Clin, Inst Digest Dis, Dept Colorectal Surg, Cleveland, OH 44106 USA.
   [Shen, Bo] Cleveland Clin, Inst Digest Dis, Dept Gastroenterol & Hepatol, Cleveland, OH 44106 USA.
   [Liu, Xiuli] Cleveland Clin, Dept Anat Pathol, Pathol & Lab Med Inst, Cleveland, OH 44106 USA.
C3 Pennsylvania Commonwealth System of Higher Education (PCSHE); University
   of Pittsburgh; Indiana University System; Indiana University
   Bloomington; Cleveland Clinic Foundation; Cleveland Clinic Foundation;
   Cleveland Clinic Foundation; Cleveland Clinic Foundation; Cleveland
   Clinic Foundation
RP Dugum, M (通讯作者)，Univ Pittsburgh, Div Gastroenterol Hepatol & Nutr, Dept Med, UPMC Presbyterian, 200 Lothrop St,M2,C Wing, Pittsburgh, PA 15213 USA.
EM mdugum.md@gmail.com
RI Liu, Xiu/IYJ-9134-2023; Liu, Xiufang/I-8003-2015
OI Lopez, Ana Rocio/0000-0002-4319-420X
CR Andre T, 2004, NEW ENGL J MED, V350, P2343, DOI 10.1056/NEJMoa032709
   [Anonymous], CLIN GASTROENTEROL H
   Atreya I, 2008, EXPERT REV ANTICANC, V8, P561, DOI 10.1586/14737140.8.4.561
   Bronner MP, 2010, MODERN PATHOL, V23, P1624, DOI 10.1038/modpathol.2010.161
   Chen R, 2005, CANCER GENET CYTOGEN, V162, P99, DOI 10.1016/j.cancergencyto.2005.04.006
   CHOI PM, 1994, GUT, V35, P950, DOI 10.1136/gut.35.7.950
   Delaunoit T, 2006, CLIN GASTROENTEROL H, V4, P335, DOI 10.1016/j.cgh.2005.12.035
   Eaden JA, 2001, GUT, V48, P526, DOI 10.1136/gut.48.4.526
   Edge S, 2009, AJCC CANC STAGING MA
   Feagins LA, 2009, NAT REV GASTRO HEPAT, V6, P297, DOI 10.1038/nrgastro.2009.44
   Gearhart SL, 2012, DIS COLON RECTUM, V55, P270, DOI 10.1097/DCR.0b013e318242620f
   Hrabe JE, 2014, J SURG ONCOL, V109, P117, DOI 10.1002/jso.23465
   Jensen AB, 2006, AM J GASTROENTEROL, V101, P1283, DOI 10.1111/j.1572-0241.2006.00520.x
   Larsen M, 2007, AM J GASTROENTEROL, V102, P163, DOI 10.1111/j.1572-0241.2006.00857.x
   Liu XL, 2012, AM J SURG PATHOL, V36, P1228, DOI 10.1097/PAS.0b013e318253645a
   O'Connor PM, 2010, INFLAMM BOWEL DIS, V16, P1411, DOI 10.1002/ibd.21217
   Ording AG, 2013, INFLAMM BOWEL DIS, V19, P800, DOI 10.1097/MIB.0b013e3182802af7
   Renz BW, 2013, J GASTROINTEST SURG, V17, P981, DOI 10.1007/s11605-013-2171-z
   Sebastian S, 2014, J CROHNS COLITIS, V8, P5, DOI 10.1016/j.crohns.2013.04.008
   Siegel R, 2014, CA-CANCER J CLIN, V64, P9, DOI 10.3322/caac.21208
   Tenesa A, 2009, NAT REV GENET, V10, P353, DOI 10.1038/nrg2574
   Tiersten A, 1996, J CLIN ONCOL, V14, P2043, DOI 10.1200/JCO.1996.14.7.2043
   Ullman TA, 2011, GASTROENTEROLOGY, V140, P1807, DOI 10.1053/j.gastro.2011.01.057
   Velayos FS, 2006, GASTROENTEROLOGY, V130, P1941, DOI 10.1053/j.gastro.2006.03.028
   Waldner Maximilian J., 2008, Inflammation & Allergy Drug Targets, V7, P187, DOI 10.2174/187152808785748137
   Watanabe T, 2011, INFLAMM BOWEL DIS, V17, P802, DOI 10.1002/ibd.21365
NR 26
TC 14
Z9 14
U1 0
U2 7
PU OXFORD UNIV PRESS
PI OXFORD
PA GREAT CLARENDON ST, OXFORD OX2 6DP, ENGLAND
SN 2052-0034
J9 GASTROENTEROL REP
JI Gastroenterol. Rep.
PD FEB
PY 2017
VL 5
IS 1
BP 57
EP 61
DI 10.1093/gastro/gow016
PG 5
WC Gastroenterology & Hepatology
WE Science Citation Index Expanded (SCI-EXPANDED)
SC Gastroenterology & Hepatology
GA EL5LL
UT WOS:000394662500009
PM 27279644
OA Green Published, gold
DA 2024-01-22
ER

PT J
AU Sultan, K
   Korelitz, BI
   Present, D
   Katz, S
   Sunday, S
   Shapira, I
AF Sultan, Keith
   Korelitz, Burton I.
   Present, Daniel
   Katz, Seymour
   Sunday, Suzanne
   Shapira, Iuliana
TI Prognosis of lymphoma in patients following treatment with
   6-mercaptopurine/azathioprine for inflammatory bowel disease
SO INFLAMMATORY BOWEL DISEASES
LA English
DT Article
DE lymphoma; prognosis; 6-mercaptopurine; azathioprine
ID CROHNS-DISEASE; EXTRAINTESTINAL CANCER; INCREASED RISK; LONG-TERM;
   AZATHIOPRINE
AB Background: 6-Mercaptopurine (6-MP) and azathioprine (AZA) are effective for induction and maintenance therapy of Crohn's disease (CD) and ulcerative colitis (UC). There is an increased risk of lymphoma in patients with inflammatory bowel disease (IBD) treated with 6-MP/AZA. Little, however, is known about the prognosis of IBD patients treated with 6-MP/AZA who develop lymphoma. Methods: We conducted a retrospective review of 8780 records from three tertiary IBD centers and the records of 600 lymphoma patients from an academic Hematology and Oncology Center. The primary endpoint variable was survival of IBD patients with a lymphoma diagnosis treated or not treated with 6-MP/AZA. A secondary endpoint was the relative survival rate (by gender, race, and ethnicity) extrapolated from the Surveillance Epidemiology and End Results (SEER) database, computed for each subject. Results: Fourteen IBD patients were diagnosed with lymphoma. Twelve had CD and two had UC. Seven patients had treatment with 6-MP/AZA and seven had not. Two patients who received 6-MP/AZA died (both 1 year after diagnosis) and two patients who had not received 6-MP/AZA died (one after 2 years, another 3 years after diagnosis), all from lymphoma. Survival at last follow-up was similar to expected survival based on extrapolated SEER data for both 6-MP/AZA treated and untreated patients. Conclusions: We found no differences of survival with lymphoma between IBD patients and expected survival for the general population. Also, the prognosis for those IBD patients treated with 6-MP/AZA was not worse than lymphoma patients not treated with 6-MP/AZA. Statistical analysis, however, was limited by the small sample size and heterogeneity of the patients studied. (Inflamm Bowel Dis 2012)
C1 [Korelitz, Burton I.] Lenox Hill Hosp, Dept Med, New York, NY 10075 USA.
   [Sultan, Keith; Katz, Seymour; Shapira, Iuliana] N Shore Univ Hosp, Manhasset, NY USA.
   [Present, Daniel] Mt Sinai Univ Hosp, New York, NY USA.
   [Sunday, Suzanne] Feinstein Inst Med Res, Manhasset, NY USA.
C3 Northwell Health; Northwell Health; North Shore University Hospital;
   Icahn School of Medicine at Mount Sinai; Northwell Health
RP Korelitz, BI (通讯作者)，Lenox Hill Hosp, Dept Med, 100 E 77th St,6 Black Hall, New York, NY 10075 USA.
EM bkorelitz@lenoxhill.net
OI katz, seymour/0000-0002-3492-9200
CR [Anonymous], COCHRANE DATABASE SY, DOI 10.1002/14651858.CD000545
   Armstrong RG, 2010, AM J GASTROENTEROL, V105, P1604, DOI 10.1038/ajg.2009.745
   Askling J, 2005, GUT, V54, P617, DOI 10.1136/gut.2004.051771
   Beaugerie L, 2009, LANCET, V374, P1617, DOI 10.1016/S0140-6736(09)61302-7
   BROOKE BN, 1969, LANCET, V2, P612
   Colombel JF, N ENGL J MED, V362, P1383
   Dayharsh GA, 2002, GASTROENTEROLOGY, V122, P72, DOI 10.1053/gast.2002.30328
   EKBOM A, 1991, CANCER-AM CANCER SOC, V67, P2015, DOI 10.1002/1097-0142(19910401)67:7<2015::AID-CNCR2820670731>3.0.CO;2-R
   Farrell RJ, 2000, GUT, V47, P514, DOI 10.1136/gut.47.4.514
   Fraser AG, 2002, ALIMENT PHARM THER, V16, P1225, DOI 10.1046/j.1365-2036.2002.01297.x
   Jess T, 2004, ALIMENT PHARM THERAP, V19, P287, DOI 10.1111/j.1365-2036.2004.01858.x
   Kandiel A, 2005, GUT, V54, P1121, DOI 10.1136/gut.2004.049460
   Korelitz BI, 1999, AM J GASTROENTEROL, V94, P3248, DOI 10.1016/S0002-9270(99)00589-4
   Kotlyar DS, 2011, CLIN GASTROENTEROL H, V9, P36, DOI 10.1016/j.cgh.2010.09.016
   Kotlyar DS, 2010, CLIN GASTROENTEROL H, V9, pe1
   Lewis JD, 2000, GASTROENTEROLOGY, V118, P1018, DOI 10.1016/S0016-5085(00)70353-2
   Lewis JD, 2001, GASTROENTEROLOGY, V121, P1080, DOI 10.1053/gast.2001.28703
   Pedersen N, 2010, AM J GASTROENTEROL, V105, P1480, DOI 10.1038/ajg.2009.760
   PERSSON PG, 1994, GASTROENTEROLOGY, V107, P1675, DOI 10.1016/0016-5085(94)90807-9
   PRESENT DH, 1980, NEW ENGL J MED, V302, P981, DOI 10.1056/NEJM198005013021801
   Siegel CA, 2009, CLIN GASTROENTEROL H, V7, P874, DOI 10.1016/j.cgh.2009.01.004
NR 21
TC 22
Z9 22
U1 0
U2 6
PU OXFORD UNIV PRESS INC
PI CARY
PA JOURNALS DEPT, 2001 EVANS RD, CARY, NC 27513 USA
SN 1078-0998
EI 1536-4844
J9 INFLAMM BOWEL DIS
JI Inflamm. Bowel Dis.
PD OCT
PY 2012
VL 18
IS 10
BP 1855
EP 1858
DI 10.1002/ibd.22866
PG 4
WC Gastroenterology & Hepatology
WE Science Citation Index Expanded (SCI-EXPANDED)
SC Gastroenterology & Hepatology
GA 004YE
UT WOS:000308716600008
PM 22241664
DA 2024-01-22
ER

PT J
AU Kellil, T
   Chaouch, MA
   Guedich, A
   Touir, W
   Dziri, C
   Zouari, K
AF Kellil, Tarek
   Chaouch, Mohamed Ali
   Guedich, Arwa
   Touir, Wassim
   Dziri, Chadli
   Zouari, Khadija
TI Surgical features to reduce anastomotic recurrence of Crohn's disease
   that requires reoperation: a systematic review
SO SURGERY TODAY
LA English
DT Review
DE Crohn's disease; Recurrence; Surgery; Ileocolic resection;
   Complications; Anastomosis
ID LAPAROSCOPIC ILEOCECAL RESECTION; OPEN ILEOCOLIC RESECTION; LONG-TERM
   OUTCOMES; BOWEL RESECTION; FOLLOW-UP; METAANALYSIS; PREVENTION;
   MESENTERY
AB Anastomotic recurrence after intestinal resection is one of the main embarrassing problems encountered during Crohn's disease (CD) management. This complication is often associated with an expected consequence, mainly a multiple intestinal resection. This systematic review evaluates published evidence on surgical features to reduce surgical recurrence after bowel resection and provide surgeons with recommendations based on published evidence. We conducted bibliographic research on September 05, 2020, through PubMed, Cochrane database, and Google scholar. We retained meta-analysis, randomized clinical trials, and controlled clinical trials. The strength of clinical data and subsequent recommendations were graded according to the Oxford Centre for Evidence-Based Medicine. Fourteen articles were retained. Early resection reduces surgical relapse and the need for additional medical treatment. There was no difference between conventional and laparoscopic bowel resection. Mesenteric excision seems to reduce surgical recurrence. Stapled side-to-side anastomosis reduces surgical recurrence. However, no difference was observed between Kono-S anastomosis ensure at least similar anastomotic recurrence rate compared to conventional anastomosis. Surgical recurrence was reduced after bowel resection when compared to stricturoplasty. There was no difference between the one and two steps resection. Several surgical features have been investigated. Some of them were unanimously found to be effective in lengthening the disease-free relapse. However, others are still controversial.
C1 [Kellil, Tarek; Chaouch, Mohamed Ali; Touir, Wassim; Zouari, Khadija] Univ Monastir, Fattouma Bourguiba Hosp, Dept Visceral & Digest Surg, Monastir, Tunisia.
   [Guedich, Arwa] Univ Monastir, Fattouma Bourguiba Hosp, Dept Gastroenterol, Monastir, Tunisia.
   [Dziri, Chadli] Univ Tunis, Charles Nicolle Hosp, Dept B Digest Surg, Tunis, Tunisia.
C3 Universite de Monastir; Hopital Fattouma Bourguiba; Universite de
   Monastir; Hopital Fattouma Bourguiba; Universite de Tunis-El-Manar;
   Hopital Charles Nicolle; Universite de Tunis
RP Kellil, T (通讯作者)，Univ Monastir, Fattouma Bourguiba Hosp, Dept Visceral & Digest Surg, Monastir, Tunisia.
EM kelliltarek10@gmail.com
RI Chaouch, Mohamed Ali/I-9880-2019
OI Chaouch, Mohamed Ali/0000-0002-9013-5229; Kellil,
   Tarek/0000-0002-1637-6796
CR Adamina M, 2020, J CROHNS COLITIS, V14, P155, DOI 10.1093/ecco-jcc/jjz187
   Antoniou SA, 2014, INT J SURG, V12, P22, DOI 10.1016/j.ijsu.2013.11.003
   Bolckmans R, 2020, COLORECTAL DIS, V22, P430, DOI 10.1111/codi.14895
   Butt WT, 2020, INT J COLORECTAL DIS, V35, P705, DOI 10.1007/s00384-020-03507-z
   Campbell MK, 2004, BMJ-BRIT MED J, V328, P702, DOI 10.1136/bmj.328.7441.702
   Chaouch MA, 2019, WORLD J SURG, V43, P3179, DOI 10.1007/s00268-019-05134-4
   Coffey Calvin J, 2018, J Crohns Colitis, V12, P1139, DOI 10.1093/ecco-jcc/jjx187
   Coffey JC, 2016, CURR OPIN GASTROEN, V32, P267, DOI 10.1097/MOG.0000000000000280
   Dasari BVM, 2011, COCHRANE DB SYST REV, DOI 10.1002/14651858.CD006956.pub2
   Eshuis EJ, 2010, BRIT J SURG, V97, P563, DOI 10.1002/bjs.6918
   Eshuis Emma J, 2008, BMC Surg, V8, P15, DOI 10.1186/1471-2482-8-15
   Feng JS, 2018, MEDICINE, V97, DOI 10.1097/MD.0000000000010315
   Guo Z, 2013, WORLD J SURG, V37, P893, DOI 10.1007/s00268-013-1928-6
   He XS, 2014, DIGEST DIS SCI, V59, P1544, DOI 10.1007/s10620-014-3039-0
   Kono T, 2016, J GASTROINTEST SURG, V20, P783, DOI 10.1007/s11605-015-3061-3
   Kono T, 2011, DIS COLON RECTUM, V54, P586, DOI 10.1007/DCR.0b013e318208b90f
   Li Y, 2020, TRIALS, V21, DOI 10.1186/s13063-020-4105-x
   Luglio G, 2020, ANN SURG, V272, P210, DOI 10.1097/SLA.0000000000003821
   Masson E, PRISE CHARGE CHIRURG
   Moher D, 2009, PLOS MED, V6, DOI [10.1371/journal.pmed.1000097, 10.1016/j.ijsu.2010.07.299, 10.1136/bmj.i4086, 10.1016/j.ijsu.2010.02.007, 10.1136/bmj.b2535, 10.1186/2046-4053-4-1, 10.1136/bmj.b2700]
   Ng CH, 2021, SURG TODAY, V51, P493, DOI 10.1007/s00595-020-02130-3
   Peltrini R, 2019, INT J COLORECTAL DIS, V34, P353, DOI 10.1007/s00384-018-3197-1
   Rosman AS, 2005, SURG ENDOSC, V19, P1549, DOI 10.1007/s00464-005-0114-9
   RUTGEERTS P, 1991, LANCET, V338, P771, DOI 10.1016/0140-6736(91)90663-A
   Ryan EJ, 2020, INT J COLORECTAL DIS, V35, P501, DOI 10.1007/s00384-019-03479-9
   Shimada N, 2019, J GASTROINTEST SURG, V23, P312, DOI 10.1007/s11605-018-4012-6
   Slim K, 2003, ANZ J SURG, V73, P712, DOI 10.1046/j.1445-2197.2003.02748.x
   Stevens TW, 2020, LANCET GASTROENTEROL, V5, P900, DOI 10.1016/S2468-1253(20)30117-5
   Stocchi L, 2008, SURGERY, V144, P622, DOI 10.1016/j.surg.2008.06.016
   Tabet J, 2001, CAN J GASTROENTEROL, V15, P237, DOI 10.1155/2001/814749
   2009, OXFORD CTR EVIDENCE
NR 31
TC 2
Z9 2
U1 0
U2 1
PU SPRINGER
PI NEW YORK
PA ONE NEW YORK PLAZA, SUITE 4600, NEW YORK, NY, UNITED STATES
SN 0941-1291
EI 1436-2813
J9 SURG TODAY
JI Surg. Today
PD APR
PY 2022
VL 52
IS 4
BP 542
EP 549
DI 10.1007/s00595-021-02364-9
EA AUG 2021
PG 8
WC Surgery
WE Science Citation Index Expanded (SCI-EXPANDED)
SC Surgery
GA ZY9IT
UT WOS:000687113700001
PM 34420112
DA 2024-01-22
ER

PT J
AU Lee, SY
   Jamal, MM
   Nguyen, ET
   Bechtold, ML
   Nguyen, DL
AF Lee, Stephanie Y.
   Jamal, Mohammad M.
   Nguyen, Emily T.
   Bechtold, Matthew L.
   Nguyen, Douglas L.
TI Does exposure to isotretinoin increase the risk for the development of
   inflammatory bowel disease? A meta-analysis
SO EUROPEAN JOURNAL OF GASTROENTEROLOGY & HEPATOLOGY
LA English
DT Article
DE Crohn's disease; inflammatory bowel disease; isotretinoin; ulcerative
   colitis
ID SYSTEMATIC-REVIEWS; EPIDEMIOLOGY; ACNE; ACID
AB BackgroundIsotretinoin is a treatment option for severe nodulocystic acne. However, its use has inconsistently been associated with the development of inflammatory bowel disease (IBD). This meta-analysis aims to elucidate the association between isotretinoin exposure and the risk for IBD.MethodsA comprehensive search of PubMed/MEDLINE, CINAHL, the Cochrane database, and Google Scholar was performed (July 2015). All studies on the development of IBD in patients with or without prior exposure to isotretinoin, along with control participants, were included. Meta-analysis was carried out using the Mantel-Haenszel random effect model to assess the risk for IBD in the context of prior isotretinoin exposure.ResultsIn a pooled analysis of six research studies, there was no increased risk of developing IBD in patients exposed to isotretinoin compared with patients not exposed to isotretinoin [odds ratio (OR) 1.08, 95% confidence interval (CI) 0.82, 1.42, P=0.59]. Furthermore, there was no increased risk of developing Crohn's disease (OR 0.98, 95% CI 0.62, 1.55, P=0.93, I-2=62%) or ulcerative colitis (OR 1.14, 95% CI 0.79, 1.63, P=0.49, I-2=44%) in patients exposed to isotretinoin compared with those not exposed to the medication.ConclusionIsotretinoin exposure is not associated with an increased risk of developing both ulcerative colitis and Crohn's disease.
C1 [Lee, Stephanie Y.; Nguyen, Douglas L.] Univ Calif Irvine, Dept Med, Irvine, CA 92717 USA.
   [Nguyen, Emily T.] Univ Calif Irvine, Dept Pharm, Irvine, CA 92717 USA.
   [Jamal, Mohammad M.; Nguyen, Douglas L.] Long Beach Vet Adm Healthcare Syst, Div Gastroenterol, Long Beach, CA USA.
   [Bechtold, Matthew L.] Univ Missouri, Dept Internal Med, Columbia, MO USA.
C3 University of California System; University of California Irvine;
   University of California System; University of California Irvine; US
   Department of Veterans Affairs; Veterans Health Administration (VHA); VA
   Long Beach Healthcare System; University of Missouri System; University
   of Missouri Columbia
RP Nguyen, DL (通讯作者)，UC Irvine Sch Med, Dept Med, 333 City Blvd West,Suite 400, Orange, CA 92868 USA.
EM douglaln@uci.edu
CR Alhusayen RO, 2013, J INVEST DERMATOL, V133, P907, DOI 10.1038/jid.2012.387
   Armijo-Olivo S, 2012, J EVAL CLIN PRACT, V18, P12, DOI 10.1111/j.1365-2753.2010.01516.x
   Bernstein CN, 2009, AM J GASTROENTEROL, V104, P2774, DOI 10.1038/ajg.2009.417
   Bhate K, 2013, BRIT J DERMATOL, V168, P474, DOI 10.1111/bjd.12149
   Cornish JA, 2008, AM J GASTROENTEROL, V103, P2394, DOI 10.1111/j.1572-0241.2008.02064.x
   Cosnes J, 2011, GASTROENTEROLOGY, V140, P1785, DOI 10.1053/j.gastro.2011.01.055
   Crockett SD, 2010, AM J GASTROENTEROL, V105, P1986, DOI 10.1038/ajg.2010.124
   Etminan M, 2013, JAMA DERMATOL, V149, P216, DOI 10.1001/jamadermatol.2013.1344
   Karimkhani C, 2014, JAMA DERMATOL, V150, P945, DOI 10.1001/jamadermatol.2014.709
   LAMMER EJ, 1985, NEW ENGL J MED, V313, P837, DOI 10.1056/NEJM198510033131401
   Mann NS, 2013, INT MED J, V20, P535
   Ng SC, 2014, BEST PRACT RES CL GA, V28, P363, DOI 10.1016/j.bpg.2014.04.003
   Papaconstantinou I, 2014, WORLD J GASTRO SURG, V6, P142, DOI 10.4240/wjgs.v6.i7.142
   Passier JLM, 2006, NETH J MED, V64, P52
   PECK GL, 1979, NEW ENGL J MED, V300, P329, DOI 10.1056/NEJM197902153000701
   Racine A, 2014, AM J GASTROENTEROL, V109, P563, DOI 10.1038/ajg.2014.8
   Racine A, 2012, GASTROENTEROLOGY, V142, pS88
   Rashtak S, 2014, JAMA DERMATOL, V150, P1322, DOI 10.1001/jamadermatol.2014.1540
   Reniers DE, 2001, ANN PHARMACOTHER, V35, P1214
   Silverberg JI, 2014, BRIT J DERMATOL, V170, P1136, DOI 10.1111/bjd.12912
   Stobaugh DJ, 2013, J AM ACAD DERMATOL, V69, P393, DOI 10.1016/j.jaad.2013.04.031
   Ungaro R, 2014, AM J GASTROENTEROL, V109, P1728, DOI 10.1038/ajg.2014.246
NR 22
TC 39
Z9 41
U1 1
U2 7
PU LIPPINCOTT WILLIAMS & WILKINS
PI PHILADELPHIA
PA TWO COMMERCE SQ, 2001 MARKET ST, PHILADELPHIA, PA 19103 USA
SN 0954-691X
EI 1473-5687
J9 EUR J GASTROEN HEPAT
JI Eur. J. Gastroenterol. Hepatol.
PD FEB
PY 2016
VL 28
IS 2
BP 210
EP 216
DI 10.1097/MEG.0000000000000496
PG 7
WC Gastroenterology & Hepatology
WE Science Citation Index Expanded (SCI-EXPANDED)
SC Gastroenterology & Hepatology
GA DH8FZ
UT WOS:000373030200014
PM 26545085
DA 2024-01-22
ER

PT J
AU Nuti, F
   Viola, F
   Civitelli, F
   Alessandri, C
   Aloi, M
   Dilillo, A
   Del Giudice, E
   Cucchiara, S
AF Nuti, Federica
   Viola, Franca
   Civitelli, Fortunata
   Alessandri, Claudia
   Aloi, Marina
   Dilillo, Anna
   Del Giudice, Emanuela
   Cucchiara, Salvatore
TI Biological Therapy in a Pediatric Crohn Disease Population at a Referral
   Center
SO JOURNAL OF PEDIATRIC GASTROENTEROLOGY AND NUTRITION
LA English
DT Article
DE Crohn disease; infliximab; long-term outcome; adalimumab; pediatrics
ID INFLAMMATORY-BOWEL-DISEASE; T-CELL LYMPHOMA; INFLIXIMAB THERAPY;
   MAINTENANCE INFLIXIMAB; ADALIMUMAB; DURATION; PREDICTORS; CHILDHOOD;
   EFFICACY; CHILDREN
AB Objective:
   The antitumor necrosis factor alpha (TNF alpha) antibodies infliximab and adalimumab are effective in inducing and maintaining remission in pediatric patients with Crohn disease (CD). The aim of the study was to evaluate the long-term efficacy and safety of biological therapy in pediatric patients with CD followed at a referral center.
   Methods:
   This work is a retrospective observational study enrolling patients with CD treated with infliximab or adalimumab beyond the induction protocol. The patients' data were collected from the unit's IBD database (maximum follow-up evaluation after 36 months of treatment). The efficacy was evaluated by the Pediatric Crohn Disease Activity Index score and by analysis of the cumulative probability of continuing therapy; the safety was assessed in terms of adverse events.
   Results:
   We enrolled 78 patients; the mean therapy duration was 27.2 +/- 16.7 months, and the mean age at enrollment was 15 +/- 3.1 years. The Kaplan-Meier analysis showed a cumulative probability of continuing therapy of 81%, 54%, and 33% at 1, 2, and 3 years, respectively, from the introduction of therapy. No association between the patients' baseline characteristics and the long-term outcome was found. The evaluation of the concomitant therapy with immunomodulators and anti-TNF alpha therapy versus anti-TNF alpha alone did not show a different outcome. No serious adverse events were recorded.
   Conclusions:
   The study indicates that biological therapy is effective and safe in pediatric patients with CD in a longer follow-up period. The response to treatment was not influenced by the patients' baseline characteristics or by the immunomodulator association.
C1 [Nuti, Federica; Viola, Franca; Civitelli, Fortunata; Alessandri, Claudia; Aloi, Marina; Dilillo, Anna; Del Giudice, Emanuela; Cucchiara, Salvatore] Univ Roma La Sapienza, Pediat Gastroenterol & Liver Unit, I-00161 Rome, Italy.
C3 Sapienza University Rome
RP Cucchiara, S (通讯作者)，Univ Roma La Sapienza, Pediat Gastroenterol & Liver Unit, Viale Regina Elena 324, I-00161 Rome, Italy.
EM salvatore.cucchiara@uniroma1.it
RI Civitelli, Fortunata/K-1562-2016; Del Giudice, Emanuela/GNW-6695-2022;
   civitelli, fortunata/HJI-3287-2023; Aloi, Marina/K-2496-2016; Cucchiara,
   Salvatore/K-1628-2016
OI Civitelli, Fortunata/0000-0003-4570-8048; Del Giudice,
   Emanuela/0000-0002-3334-4884; Aloi, Marina/0000-0001-7404-4004;
   Cucchiara, Salvatore/0000-0002-2939-9698
CR Assa A, 2013, J CROHNS COLITIS, V7, P369, DOI 10.1016/j.crohns.2012.03.006
   Ben-Horin S, 2011, ALIMENT PHARM THER, V33, P987, DOI 10.1111/j.1365-2036.2011.04612.x
   Benchimol EI, 2011, INFLAMM BOWEL DIS, V17, P423, DOI 10.1002/ibd.21349
   Chouliaras G, 2010, ACTA GASTRO-ENT BELG, V73, P342
   Colombel JF, 2010, NEW ENGL J MED, V362, P1383, DOI 10.1056/NEJMoa0904492
   Colombel JF, 2007, GASTROENTEROLOGY, V132, P52, DOI 10.1053/j.gastro.2006.11.041
   Crombé V, 2011, INFLAMM BOWEL DIS, V17, P2144, DOI 10.1002/ibd.21615
   Cucchiara S, 2009, J PEDIATR GASTR NUTR, V48, P257, DOI 10.1097/MPG.0b013e31818cf555
   de Bie CI, 2011, ALIMENT PHARM THER, V33, P243, DOI 10.1111/j.1365-2036.2010.04507.x
   Fidder H, 2009, GUT, V58, P501, DOI 10.1136/gut.2008.163642
   Hanauer SB, 2002, LANCET, V359, P1541, DOI 10.1016/S0140-6736(02)08512-4
   Hyams J, 2007, GASTROENTEROLOGY, V132, P863, DOI 10.1053/j.gastro.2006.12.003
   HYAMS JS, 1991, J PEDIATR GASTR NUTR, V12, P439, DOI 10.1097/00005176-199105000-00005
   Hyoms JS, 2009, INFLAMM BOWEL DIS, V15, P816, DOI 10.1002/ibd.20845
   Kugathasan S, 2000, AM J GASTROENTEROL, V95, P3189
   Laharie D, 2005, GASTROEN CLIN BIOL, V29, P145, DOI 10.1016/S0399-8320(05)80718-3
   Lionetti P, 2003, ALIMENT PHARM THER, V18, P425, DOI 10.1046/j.1365-2036.2003.01672.x
   Mackey AC, 2009, J PEDIATR GASTR NUTR, V48, P386, DOI 10.1097/MPG.0b013e3181957a11
   Mahadevan U, 2011, AM J GASTROENTEROL, V106, P214, DOI 10.1038/ajg.2010.464
   Malaty HM, 2010, J PEDIATR GASTR NUTR, V50, P27, DOI 10.1097/MPG.0b013e3181b99baa
   Mamula P, 2003, GASTROENTEROL CLIN N, V32, P967, DOI 10.1016/S0889-8553(03)00046-3
   Noe JD, 2008, INFLAMM BOWEL DIS, V14, P1683, DOI 10.1002/ibd.20534
   Romberg-Camps MJL, 2009, AM J GASTROENTEROL, V104, P371, DOI 10.1038/ajg.2008.38
   Rosh JR, 2007, INFLAMM BOWEL DIS, V13, P1024, DOI 10.1002/ibd.20169
   Rosh JR, 2009, AM J GASTROENTEROL, V104, P3042, DOI 10.1038/ajg.2009.493
   Russell RK, 2011, ALIMENT PHARM THER, V33, P946, DOI 10.1111/j.1365-2036.2011.04603.x
   Silverberg MS, 2005, CAN J GASTROENTEROL, V19, p5A, DOI 10.1155/2005/269076
   Sprakes MB, 2012, J CROHNS COLITIS, V6, P143, DOI 10.1016/j.crohns.2011.07.011
   Vermeire S, 2002, AM J GASTROENTEROL, V97, P2357
   Vernier-Massouille G, 2008, GASTROENTEROLOGY, V135, P1106, DOI 10.1053/j.gastro.2008.06.079
   Viola F, 2009, AM J GASTROENTEROL, V104, P2566, DOI 10.1038/ajg.2009.372
   Wynands J, 2008, J PEDIATR GASTR NUTR, V46, P293, DOI 10.1097/MPG.0b013e31815604cd
   Yanai H, 2011, AM J GASTROENTEROL, V106, P685, DOI 10.1038/ajg.2011.103
NR 33
TC 30
Z9 30
U1 0
U2 5
PU LIPPINCOTT WILLIAMS & WILKINS
PI PHILADELPHIA
PA TWO COMMERCE SQ, 2001 MARKET ST, PHILADELPHIA, PA 19103 USA
SN 0277-2116
EI 1536-4801
J9 J PEDIATR GASTR NUTR
JI J. Pediatr. Gastroenterol. Nutr.
PD MAY
PY 2014
VL 58
IS 5
BP 582
EP 587
DI 10.1097/MPG.0000000000000276
PG 6
WC Gastroenterology & Hepatology; Nutrition & Dietetics; Pediatrics
WE Science Citation Index Expanded (SCI-EXPANDED)
SC Gastroenterology & Hepatology; Nutrition & Dietetics; Pediatrics
GA AG8FG
UT WOS:000335653600017
PM 24343280
OA Bronze
DA 2024-01-22
ER

PT J
AU Turner, D
   Ricciuto, A
   Lewis, A
   D'Amico, F
   Dhaliwal, J
   Griffiths, AM
   Bettenworth, D
   Sandborn, WJ
   Sands, BE
   Reinisch, W
   Schölmerich, J
   Bemelman, W
   Danese, S
   Mary, JY
   Rubin, D
   Colombel, JF
   Peyrin-Biroulet, L
   Dotan, I
   Abreu, MT
   Dignass, A
AF Turner, Dan
   Ricciuto, Amanda
   Lewis, Ayanna
   D'Amico, Ferdinando
   Dhaliwal, Jasbir
   Griffiths, Anne M.
   Bettenworth, Dominik
   Sandborn, William J.
   Sands, Bruce E.
   Reinisch, Walter
   Schoelmerich, Juergen
   Bemelman, Willem
   Danese, Silvio
   Mary, Jean Yves
   Rubin, David
   Colombel, Jean-Frederic
   Peyrin-Biroulet, Laurent
   Dotan, Iris
   Abreu, Maria T.
   Dignass, Axel
CA Int Org Study IBD
TI STRIDE-II: An Update on the Selecting Therapeutic Targets in
   Inflammatory Bowel Disease (STRIDE) Initiative of the International
   Organization for the Study of IBD (IOIBD): Determining Therapeutic Goals
   for Treat-to-Target strategies in IBD
SO GASTROENTEROLOGY
LA English
DT Article
DE Treat-to-Target; Endoscopic Healing; Biologics; Patient-Reported
   Outcomes; Biomarkers
ID QUALITY-OF-LIFE; C-REACTIVE PROTEIN; FECAL CALPROTECTIN MEASUREMENTS;
   COLITIS ACTIVITY INDEX; CROHNS-DISEASE; ULCERATIVE-COLITIS; INTESTINAL
   INFLAMMATION; MUCOSAL INFLAMMATION; RELAPSE; REMISSION
AB BACKGROUND: The Selecting Therapeutic Targets in Inflammatory Bowel Disease (STRIDE) initiative of the International Organization for the Study of Inflammatory Bowel Diseases (IOIBD) has proposed treatment targets in 2015 for adult patients with inflammatory bowel disease (IBD). We aimed to update the original STRIDE statements for incorporating treatment targets in both adult and pediatric IBD. METHODS: Based on a systematic review of the literature and iterative surveys of 89 IOIBD members, recommendations were drafted and modified in 2 surveys and 2 voting rounds. Consensus was reached if >= 75% of participants scored the recommendation as 7 to 10 on a 10-point rating scale. RESULTS: In the systematic review, 11,278 manuscripts were screened, of which 435 were included. The first IOIBD survey identified the following targets as most important: clinical response and remission, endoscopic healing, and normalization of C-reactive protein/erythrocyte sedimentation rate and calprotectin. Fifteen recommendations were identified, of which 13 were endorsed. STRIDE-II confirmed STRIDE-I long-term targets of clinical remission and endoscopic healing and added absence of disability, restoration of quality of life, and normal growth in children. Symptomatic relief and normalization of serum and fecal markers have been determined as short-term targets. Transmural healing in Crohn's disease and histological healing in ulcerative colitis are not formal targets but should be assessed as measures of the remission depth. CONCLUSIONS: STRIDE-II encompasses evidence- and consensus-based recommendations for treat-to-target strategies in adults and children with IBD. This framework should be adapted to individual patients and local resources to improve outcomes.
C1 [Turner, Dan] Hebrew Univ Jerusalem, Shaare Zedek Med Ctr, Jerusalem, Israel.
   [Ricciuto, Amanda; Griffiths, Anne M.] Hosp Sick Children, Toronto, ON, Canada.
   [Lewis, Ayanna; Abreu, Maria T.] Univ Miami, Miller Sch Med, Div Gastroenterol, Dept Med, Miami, FL 33136 USA.
   [D'Amico, Ferdinando; Danese, Silvio] Rozzano & Humanitas Univ, Humanitas Clin & Res Ctr IRCCS, Dept Biomed Sci, Milan, Italy.
   [Dhaliwal, Jasbir] Univ Cincinnati, Cincinnati Childrens Hosp, Cincinnati, OH USA.
   [Bettenworth, Dominik] Univ Hosp Munster, Dept Med Gastroenterol & Hepatol B, Munster, Germany.
   [Sandborn, William J.] Univ Calif San Diego, Div Gastroenterol, La Jolla, CA 92093 USA.
   [Sands, Bruce E.; Colombel, Jean-Frederic] Icahn Sch Med Mt Sinai, Henry D Janowitz Div Gastroenterol, New York, NY 10029 USA.
   [Reinisch, Walter] Med Univ Vienna, Dept Internal Med 3, Div Gastroenterol & Hepatol, Vienna, Austria.
   [Bemelman, Willem] Univ Amsterdam, Dept Surg, Locatie AMC, Amsterdam UMC, Amsterdam, Netherlands.
   [Mary, Jean Yves] Univ Paris, Equipe ECSTRRA, Inserm UMR1153 CRESS, Paris, France.
   [Rubin, David] Univ Chicago Med, Sect Gastroenterol Hepatol & Nutr, Chicago, IL USA.
   [Peyrin-Biroulet, Laurent] Univ Lorraine, Univ Hosp Nancy, Dept Gastroenterol, Vandoeuvre Les Nancy, France.
   [Peyrin-Biroulet, Laurent] Univ Lorraine, Univ Hosp Nancy, Inserm NGERE U1256, Vandoeuvre Les Nancy, France.
   [Dotan, Iris] Rabin Med Ctr, Div Gastroenterol, Petah Tiqwa, Israel.
   [Dotan, Iris] Tel Aviv Univ, Sackler Fac Med, Tel Aviv, Israel.
   [Dignass, Axel] Goethe Univ, Agaples Markus Hosp, Dept Med 1, Frankfurt, Germany.
C3 Hebrew University of Jerusalem; Shaare Zedek Medical Center; University
   of Toronto; Hospital for Sick Children (SickKids); University of Miami;
   Cincinnati Children's Hospital Medical Center; University System of
   Ohio; University of Cincinnati; University of Munster; University of
   California System; University of California San Diego; Icahn School of
   Medicine at Mount Sinai; Medical University of Vienna; University of
   Amsterdam; Universite Paris Cite; CHU de Nancy; Universite de Lorraine;
   CHU de Nancy; Universite de Lorraine; Rabin Medical Center; Sackler
   Faculty of Medicine; Goethe University Frankfurt
RP Turner, D (通讯作者)，Hebrew Univ Jerusalem, Shaare Zedek Med Ctr, Juliet Keidan Inst Pediat Gastroenterol & Nutr, POB 3235, IL-91031 Jerusalem, Israel.; Dignass, A (通讯作者)，Agaples Markus Hosp, Dept Med 1, Wilhelm Epstein Str 4, D-60431 Frankfurt, Germany.
EM turnerd@szmc.org.il; axel.dignass@fdk.info
RI Dignass, Axel/AAW-9653-2020; Sandborn, William/ABE-8342-2020
OI Dhaliwal, Jasbir/0000-0001-6472-9210
CR Ahmad T, 2016, ALIMENT PHARM THER, V43, P910, DOI 10.1111/apt.13547
   Allocca M, 2018, J CROHNS COLITIS, V12, P1385, DOI 10.1093/ecco-jcc/jjy107
   Anderson A, 2018, INFLAMM BOWEL DIS, V24, P1380, DOI 10.1093/ibd/izy040
   Argyriou K, 2017, CAN J GASTROENTEROL, V2017, DOI 10.1155/2017/6138105
   Arias MT, 2015, CLIN GASTROENTEROL H, V13, P531, DOI 10.1016/j.cgh.2014.07.055
   Ashorn S, 2009, INFLAMM BOWEL DIS, V15, P199, DOI 10.1002/ibd.20535
   Bortlik M, 2016, SCAND J GASTROENTERO, V51, P196, DOI 10.3109/00365521.2015.1079924
   Boschetti G, 2015, INFLAMM BOWEL DIS, V21, P331, DOI 10.1097/MIB.0000000000000273
   Canani RB, 2008, DIGEST LIVER DIS, V40, P547, DOI 10.1016/j.dld.2008.01.017
   Chan W, 2017, DIGEST LIVER DIS, V49, P1314, DOI 10.1016/j.dld.2017.08.020
   Chen JM, 2017, WORLD J GASTROENTERO, V23, P8235, DOI 10.3748/wjg.v23.i46.8235
   Cohen BL, 2014, ALIMENT PHARM THER, V39, P811, DOI 10.1111/apt.12659
   Colombel JF, 2017, LANCET, V390, P2779, DOI 10.1016/S0140-6736(17)32641-7
   Colombel JF, 2017, GUT, V66, P2063, DOI 10.1136/gutjnl-2016-312307
   Colombel JF, 2014, CLIN GASTROENTEROL H, V12, P414, DOI 10.1016/j.cgh.2013.06.019
   Cornillie F, 2014, GUT, V63, P1721, DOI 10.1136/gutjnl-2012-304094
   Cozijnsen MA, 2020, CLIN GASTROENTEROL H, V18, P133, DOI 10.1016/j.cgh.2019.04.012
   D'Arcangelo G, 2019, J PEDIATR GASTR NUTR, V68, P841, DOI 10.1097/MPG.0000000000002262
   Daniluk U, 2019, ADV MED SCI-POLAND, V64, P9, DOI 10.1016/j.advms.2018.08.001
   Diederen K, 2017, ALIMENT PHARM THER, V45, P951, DOI 10.1111/apt.13950
   Dowson HM, 2013, VALUE HEALTH, V16, P367, DOI 10.1016/j.jval.2012.11.005
   Echarri A, 2015, EUR J GASTROEN HEPAT, V27, P430, DOI 10.1097/MEG.0000000000000296
   Ferreiro-Iglesias R, 2018, J CLIN GASTROENTEROL, V52, P229, DOI 10.1097/MCG.0000000000000774
   Foster AJ, 2019, WORLD J GASTROENTERO, V25, P1266, DOI 10.3748/wjg.v25.i10.1266
   Gauss A, 2016, MEDICINE, V95, DOI 10.1097/MD.0000000000003477
   Geboes K, 2005, AM J GASTROENTEROL, V100, pS292, DOI 10.14309/00000434-200509001-00789
   Gisbert JP, 2015, ALIMENT PHARM THER, V42, P391, DOI 10.1111/apt.13276
   Guardiola J, 2017, DIGEST LIVER DIS, V49, P1334, DOI 10.1016/j.dld.2017.09.130
   Guidi L, 2014, DIGEST LIVER DIS, V46, P974, DOI 10.1016/j.dld.2014.07.013
   Haisma SM, 2019, J PEDIATR GASTR NUTR, V69, P466, DOI 10.1097/MPG.0000000000002458
   Heida A, 2017, INFLAMM BOWEL DIS, V23, P894, DOI 10.1097/MIB.0000000000001082
   Herrera-deGuise C, 2015, J GASTROEN HEPATOL, V30, P286, DOI 10.1111/jgh.12803
   Isaacs KL, 2010, DIGEST DIS, V28, P548, DOI 10.1159/000320415
   Kappelman MD, 2014, CLIN GASTROENTEROL H, V12, P1315, DOI 10.1016/j.cgh.2013.10.019
   Khanna R, 2015, ALIMENT PHARM THER, V41, P77, DOI 10.1111/apt.13001
   Kjaer MD, 2014, WORLD J SURG, V38, P2460, DOI 10.1007/s00268-014-2557-4
   Komraus M, 2012, MEDIAT INFLAMM, V2012, DOI 10.1155/2012/608249
   Korelitz BI, 2010, INFLAMM BOWEL DIS, V16, P1628, DOI 10.1002/ibd.21268
   Kucharzik T, 2017, CLIN GASTROENTEROL H, V15, P535, DOI 10.1016/j.cgh.2016.10.040
   Laterza L, 2018, DIGEST DIS, V36, P184, DOI 10.1159/000487589
   Lemmens B, 2013, INFLAMM BOWEL DIS, V19, P1194, DOI 10.1097/MIB.0b013e318280e75f
   Levine A, 2014, INFLAMM BOWEL DIS, V20, P278, DOI 10.1097/01.MIB.0000437735.11953.68
   Ma C, 2017, INFLAMM BOWEL DIS, V23, P1643, DOI 10.1097/MIB.0000000000001173
   Meuwis M-A, 2013, J Crohns Colitis, V7, pe678, DOI 10.1016/j.crohns.2013.06.008
   Minderhoud IM, 2015, INFLAMM BOWEL DIS, V21, P2453, DOI 10.1097/MIB.0000000000000507
   Mojtahed A, 2014, INFLAMM BOWEL DIS, V20, P2092, DOI 10.1097/MIB.0000000000000155
   Molander P, 2015, J CROHNS COLITIS, V9, P33, DOI 10.1016/j.crohns.2014.06.012
   Morris MW, 2018, INFLAMM BOWEL DIS, V24, P277, DOI 10.1093/ibd/izx018
   Nakar I, 2018, J PEDIAT GASTROENTER, V16
   Nakarai A, 2014, INTERNAL MED, V53, P1905, DOI 10.2169/internalmedicine.53.2627
   Neurath MF, 2012, GUT, V61, P1619, DOI 10.1136/gutjnl-2012-302830
   O'Grady NP, 2002, CLIN INFECT DIS, V35, P1281, DOI 10.1086/344188
   Peyrin-Biroulet L, 2015, AM J GASTROENTEROL, V110, P1324, DOI 10.1038/ajg.2015.233
   Peyrin-Biroulet L, 2014, CLIN GASTROENTEROL H, V12, P929, DOI 10.1016/j.cgh.2013.07.022
   Poncin M, 2014, ACTA GASTRO-ENT BELG, V77, P41
   Ponsioen CY, 2017, LANCET GASTROENTEROL, V2, P785, DOI 10.1016/S2468-1253(17)30248-0
   Puolanne AM, 2017, DIGEST DIS SCI, V62, P3123, DOI 10.1007/s10620-017-4770-0
   Reinisch W, 2018, J CROHNS COLITIS, V12, pS11
   Restellini S, 2019, CLIN GASTROENTEROL H, V17, P1265, DOI 10.1016/j.cgh.2018.12.021
   RILEY SA, 1991, GUT, V32, P174, DOI 10.1136/gut.32.2.174
   Roblin X, 2015, J CROHNS COLITIS, V9, P525, DOI 10.1093/ecco-jcc/jjv061
   Rochelle TL, 2013, J HEALTH PSYCHOL, V18, P972, DOI 10.1177/1359105312459094
   Rokkas T, 2018, J GASTROINTEST LIVER, V27, P299, DOI 10.15403/jgld.2014.1121.273.pti
   Roszak D, 2015, ADV MED SCI-POLAND, V60, P246, DOI 10.1016/j.advms.2015.04.003
   Sands BE, 2015, GASTROENTEROLOGY, V149, P1275, DOI 10.1053/j.gastro.2015.07.003
   Schoepfer AM, 2009, INFLAMM BOWEL DIS, V15, P1851, DOI 10.1002/ibd.20986
   Sipponen T, 2010, SCAND J GASTROENTERO, V45, P872, DOI 10.3109/00365521003782389
   Sollelis E, 2019, WORLD J GASTROENTERO, V25, P2354, DOI 10.3748/wjg.v25.i19.2354
   Stallmach A, 2016, ALIMENT PHARM THER, V44, P1199, DOI 10.1111/apt.13813
   Stragier E, 2013, ACTA GASTRO-ENT BELG, V76, P322
   Tajti J, 2018, J LAPAROENDOSC ADV S, V28, P833, DOI 10.1089/lap.2017.0698
   Theede K, 2016, INFLAMM BOWEL DIS, V22, P1042, DOI 10.1097/MIB.0000000000000736
   Tibble JA, 2000, GASTROENTEROLOGY, V119, P15, DOI 10.1053/gast.2000.8523
   Turner D, 2007, GASTROENTEROLOGY, V133, P423, DOI 10.1053/j.gastro.2007.05.029
   Turner D, 2013, CLIN GASTROENTEROL H, V11, P1460, DOI 10.1016/j.cgh.2013.04.049
   Turner D, 2009, CLIN GASTROENTEROL H, V7, P1081, DOI 10.1016/j.cgh.2009.06.024
   Turner D, 2009, INFLAMM BOWEL DIS, V15, P1218, DOI 10.1002/ibd.20867
   Tursi A, 2014, EUR J INTERN MED, V25, P485, DOI 10.1016/j.ejim.2014.02.010
   Ullman TA, 2011, GASTROENTEROLOGY, V140, P1807, DOI 10.1053/j.gastro.2011.01.057
   Ungaro RC, 2020, GASTROENTEROLOGY, V159, P139, DOI 10.1053/j.gastro.2020.03.039
   Vashist NM, 2018, COCHRANE DB SYST REV, DOI 10.1002/14651858.CD011450.pub2
   Voiosu T, 2014, J GASTROINTEST LIVER, V23, P273, DOI [10.15403/jgld.2014.1121.233.thv, 10.1543/jgld.2014.1121.233.thv]
   Yamamoto T, 2014, INT J COLORECTAL DIS, V29, P485, DOI 10.1007/s00384-013-1817-3
   Yoon JY, 2014, DIGEST DIS SCI, V59, P829, DOI 10.1007/s10620-013-2907-3
   Yoshida K, 2014, SURG TODAY, V44, P73, DOI 10.1007/s00595-013-0505-9
   Zittan E, 2017, J CROHNS COLITIS, V11, P543, DOI 10.1093/ecco-jcc/jjw200
   Zubin G, 2015, INFLAMM BOWEL DIS, V21, P1386, DOI 10.1097/MIB.0000000000000388
NR 87
TC 798
Z9 826
U1 12
U2 133
PU W B SAUNDERS CO-ELSEVIER INC
PI PHILADELPHIA
PA 1600 JOHN F KENNEDY BOULEVARD, STE 1800, PHILADELPHIA, PA 19103-2899 USA
SN 0016-5085
EI 1528-0012
J9 GASTROENTEROLOGY
JI Gastroenterology
PD MAR
PY 2021
VL 160
IS 5
BP 1570
EP 1583
DI 10.1053/j.gastro.2020.12.031
EA APR 2021
PG 14
WC Gastroenterology & Hepatology
WE Science Citation Index Expanded (SCI-EXPANDED)
SC Gastroenterology & Hepatology
GA RJ2UB
UT WOS:000637453900026
PM 33359090
OA Bronze
HC Y
HP N
DA 2024-01-22
ER

PT J
AU Honap, S
   Meade, S
   Ibraheim, H
   Irving, PM
   Jones, MP
   Samaan, MA
AF Honap, Sailish
   Meade, Susanna
   Ibraheim, Hajir
   Irving, Peter M.
   Jones, Michael P.
   Samaan, Mark A.
TI Effectiveness and Safety of Ustekinumab in Inflammatory Bowel Disease: A
   Systematic Review and Meta-Analysis
SO DIGESTIVE DISEASES AND SCIENCES
LA English
DT Review
DE Ustekinumab; Crohn&#8217; s disease; Ulcerative colitis; Effectiveness;
   Safety; Real-world
ID REFRACTORY CROHNS-DISEASE; REAL-WORLD EFFECTIVENESS; ANTI-TNF; PREGNANCY
   OUTCOMES; INDUCTION THERAPY; SUBCUTANEOUS USTEKINUMAB;
   CLINICAL-PRACTICE; TROUGH LEVELS; DRUG LEVELS; MULTICENTER
AB Introduction Ustekinumab, an interleukin-12 and interleukin-23 antagonist, is licensed for the treatment of Crohn's disease (CD) and ulcerative colitis (UC) after the phase III trial programs demonstrated efficacy over placebo. However, these findings may not be directly transferable to the real-world due to the stringent inclusion criteria of clinical trials. Methods We conducted a systematic review and meta-analysis of the safety and effectiveness of ustekinumab in inflammatory bowel disease (IBD). A systematic literature search was conducted via Medline and Embase from inception to April 21, 2020. Observational studies assessing ustekinumab's safety and effectiveness by reporting response, remission and/or adverse events (AE) in either CD or UC were included. Two reviewers independently assessed risk of bias and extracted study data. Random-effects meta-analysis was performed to pool rates of clinical response, remission, and safety data. Results Following deduplication, 2147 records were identified of which 41 studies (38 CD, 3 UC) comprising 4400 patients were included for quantitative analysis. Pooled clinical remission rates for CD were 34% (95% CI, 26%-42%) following induction and 31% (95% CI, 25%-38%) at one year. For UC, post-induction clinical remission rates were 39% (95% CI, 23%-56%). Serious AEs were reported in 5.6% of patients. Pregnancy outcomes were similar to the general population. One-third of patients with active baseline perianal disease responded or had fistula healing with ustekinumab. Conclusions In the most comprehensive systematic review and meta-analysis to date, and the first to include UC, ustekinumab was shown to be effective and safe in the real-world treatment of IBD.
C1 [Honap, Sailish; Meade, Susanna; Irving, Peter M.; Samaan, Mark A.] Guys & St Thomas NHS Fdn Trust, St Thomas Hosp, IBD Ctr, 1st Floor IBD Ctr,Westminster Bridge Rd, London SE1 7EH, England.
   [Honap, Sailish; Irving, Peter M.] Kings Coll London, Sch Immunol & Microbial Sci, London, England.
   [Ibraheim, Hajir] Imperial Coll London, Dept Metab Digest & Reprod, Norfolk Pl,St Marys Campus, London W2 1PG, England.
   [Jones, Michael P.] Macquarie Univ, Dept Psychol, Ctr Emot Hlth, Sydney, NSW 2109, Australia.
C3 Guy's & St Thomas' NHS Foundation Trust; University of London; King's
   College London; Imperial College London; Macquarie University
RP Honap, S (通讯作者)，Guys & St Thomas NHS Fdn Trust, St Thomas Hosp, IBD Ctr, 1st Floor IBD Ctr,Westminster Bridge Rd, London SE1 7EH, England.; Honap, S (通讯作者)，Kings Coll London, Sch Immunol & Microbial Sci, London, England.
EM shonap@nhs.net; susanna.meade@nhs.net; hajir.ibraheim@gmail.com;
   peter.irving@gstt.nhs.uk; mike.jones@mq.edu.au; mark.samaan@gstt.nhs.uk
RI Samaan, Mark/AFD-1263-2022; Irving, Peter/AAP-4543-2020; Jones,
   Michael/A-9013-2013
OI Samaan, Mark/0000-0002-4057-9200; Jones, Michael/0000-0003-0565-4938;
   Honap, Dr Sailish/0000-0001-6657-2763; Meade,
   Susanna/0000-0002-8283-6148
CR Adedokun OJ, 2019, AM J GASTROENTEROL, V114, pS481, DOI 10.14309/01.ajg.0000592864.20947.89
   Afif W, 2010, AM J GASTROENTEROL, V105, P1133, DOI 10.1038/ajg.2010.9
   Alameel T, 2019, GASTROENTEROLOGY, V157, P1435, DOI 10.1053/j.gastro.2019.05.077
   Alric H, 2020, ALIMENT PHARM THER, V51, P948, DOI 10.1111/apt.15706
   Alsenaid A, 2016, J EUR ACAD DERMATOL, V30, P488, DOI 10.1111/jdv.12872
   Amiot A, 2020, ALIMENT PHARM THER, V51, P1039, DOI 10.1111/apt.15717
   Andrulonis R, 2012, J DRUGS DERMATOL, V11, P1240
   [Anonymous], STEL TREMF PREGN EXP
   Battat R, 2017, CLIN GASTROENTEROL H, V15, P1427, DOI 10.1016/j.cgh.2017.03.032
   Biemans VBC, 2020, J CROHNS COLITIS, V14, P33, DOI 10.1093/ecco-jcc/jjz119
   Biron C, 2019, J CROHNS COLITIS, V13, pS74, DOI 10.1093/ecco-jcc/jjy222.108
   Bressler B, 2019, J CROHNS COLITIS, V13, pS394, DOI 10.1093/ecco-jcc/jjy222.685
   Deza DC, 2020, GASTROENT HEPAT-BARC, V43, P126, DOI 10.1016/j.gastrohep.2019.09.011
   Claire P, 2017, J CROHNS COLITIS, V11, pS260
   Cortes X, 2017, J CLIN PHARM THER, V42, P234, DOI 10.1111/jcpt.12492
   Deeks JJ., 2020, Cochrane Handbook for Systematic Reviews of Interventions version 6.1
   DERSIMONIAN R, 1986, CONTROL CLIN TRIALS, V7, P177, DOI 10.1016/0197-2456(86)90046-2
   Duval S, 2000, BIOMETRICS, V56, P455, DOI 10.1111/j.0006-341X.2000.00455.x
   Eberl A, 2019, SCAND J GASTROENTERO, V54, P718, DOI 10.1080/00365521.2019.1624817
   Engel T, 2019, DIGEST LIVER DIS, V51, P1232, DOI 10.1016/j.dld.2019.05.002
   Feagan BG, 2016, NEW ENGL J MED, V375, P1946, DOI 10.1056/NEJMoa1602773
   Fotiadou C, 2012, J DERMATOL CASE REP, V6, P105, DOI 10.3315/jdcr.2012.1116
   FREEMAN MF, 1950, ANN MATH STAT, V21, P607, DOI 10.1214/aoms/1177729756
   Gadhok R, 2020, J CROHNS COLITIS, V14, pS439
   Galli-Novak E, 2016, J EUR ACAD DERMATOL, V30, pE191, DOI 10.1111/jdv.13499
   Garg R, 2020, GASTROENTEROLOGY, V158, pS447
   Geldhof A, 2020, J CROHNS COLITIS, V14, pS460
   Greenup AJ, 2017, SCAND J GASTROENTERO, V52, P1354, DOI 10.1080/00365521.2017.1373847
   Gubbiotti A, 2020, J CROHNS COLITIS, V14, pS379
   Ha C, 2012, CLIN GASTROENTEROL H, V10, P1002, DOI 10.1016/j.cgh.2012.02.004
   Hanauer SB, 2020, J CROHNS COLITIS, V14, P23, DOI 10.1093/ecco-jcc/jjz110
   Harris KA, 2016, INFLAMM BOWEL DIS, V22, P397, DOI 10.1097/MIB.0000000000000624
   Harris RJ, 2020, FRONTLINE GASTROENTE, V11, P111, DOI 10.1136/flgastro-2019-101237
   Hernez Camba A., 2019, UNITED EUR GASTROENT, V7, p8S
   Heron V, 2019, J CROHNS COLITIS, V13, pS379, DOI 10.1093/ecco-jcc/jjy222.657
   Hoffmann P, 2019, WORLD J GASTROENTERO, V25, P4481, DOI 10.3748/wjg.v25.i31.4481
   Hong S, 2020, INFLAMM BOWEL DIS, V26, pS73, DOI 10.1093/ibd/zaa010.185
   Iborra M, 2019, ALIMENT PHARM THER, V50, P278, DOI 10.1111/apt.15371
   Iborra M, 2020, GASTROENTEROLOGY, V158, pS953
   Keihanian S, 2014, AM J GASTROENTEROL, V109, pS490, DOI 10.14309/00000434-201410002-01651
   Khorrami S, 2016, INFLAMM BOWEL DIS, V22, P1662, DOI 10.1097/MIB.0000000000000842
   Klenske E, 2019, J CROHNS COLITIS, V13, P267, DOI 10.1093/ecco-jcc/jjy153
   Kolar M, 2019, J CROHNS COLITIS, V13, pS438, DOI 10.1093/ecco-jcc/jjy222.765
   Kopylov U, 2014, J CROHNS COLITIS, V8, P1516, DOI 10.1016/j.crohns.2014.06.005
   Kubesch A, 2019, J CLIN MED, V8, DOI 10.3390/jcm8122140
   Kurent T, 2020, CLIN GASTROENTEROL H
   Lebwohl M, 2012, J AM ACAD DERMATOL, V66, P731, DOI 10.1016/j.jaad.2011.06.011
   Lee T, 2020, J CROHNS COLITIS, V14, pS449
   Liefferinckx C, 2020, J CROHNS COLITIS, V14, pS331
   Liefferinckx C, 2019, J CROHNS COLITIS, V13, P1401, DOI 10.1093/ecco-jcc/jjz080
   Long MD., 2020, CROHNS COLITIS, V360
   Tobaruela JML, 2020, J CROHNS COLITIS, V14, pS485
   Lukesova L., 2019, Gastroent Hepatol, V73, P43, DOI [10.14735/amgh201943, DOI 10.14735/AMGH201943]
   Lund T, 2017, DERMATOL THER, V30, DOI 10.1111/dth.12454
   Lynn AM, 2019, GASTROENTEROLOGY, V156, pS885
   Ma C, 2017, ALIMENT PHARM THER, V45, P1232, DOI 10.1111/apt.14016
   Macaluso FS, 2020, EXPERT OPIN BIOL TH, V20, P193, DOI 10.1080/14712598.2020.1707800
   Mahadevan U, 2019, GASTROENTEROLOGY, V156, P1508, DOI [10.1053/j.gastro.2018.12.022, 10.1093/ibd/izz037]
   Mahadevan U, 2018, GASTROENTEROLOGY, V154, pS588
   Martin PL, 2010, BIRTH DEFECTS RES B, V89, P351, DOI 10.1002/bdrb.20250
   Mohammad D, 2020, J CROHNS COLITIS, V14, pS426
   Mugheddu C, 2019, DERMATOL THER, V32, DOI 10.1111/dth.12895
   *NAT I CLIN EXC, APP 4 QUAL ASS CAS S
   Ochsenkühn T, 2020, UNITED EUR GASTROENT, V8, P91, DOI 10.1177/2050640619895361
   Panés J, 2017, NAT REV GASTRO HEPAT, V14, P652, DOI 10.1038/nrgastro.2017.104
   Parra RS, 2019, J CROHNS COLITIS, V13, pS341, DOI 10.1093/ecco-jcc/jjy222.584
   Plevris N, 2020, J CROHNS COLITIS, V14, pS484
   Puchner A, 2019, WIEN KLIN WOCHENSCHR, V131, P29, DOI 10.1007/s00508-019-1448-y
   Rajagopalan A, 2019, J GASTROEN HEPATOL, V34, P150
   Ramaswamy PK, 2020, J CROHNS COLITIS, V14, pS564
   Rayer C, 2020, GASTROENTEROLOGY, V158, pS958
   Roblin X, 2014, CLIN GASTROENTEROL H, V12, P80, DOI 10.1016/j.cgh.2013.07.010
   Rocha K, 2015, DERMATOLOGY, V231, P103, DOI 10.1159/000380880
   Rosen M, 2012, AM J GASTROENTEROL, V107, pS516, DOI 10.14309/00000434-201210001-01300
   Rosen M, 2011, INFLAMM BOWEL DIS, V17, pS13, DOI 10.1097/00054725-201112002-00041
   Rowan CR, 2017, J CROHNS COLITIS, V11, pS407
   Rowan C, 2018, GASTROENTEROLOGY, V154, pS824
   Rowan CR, 2018, J CROHNS COLITIS, V12, P376, DOI 10.1093/ecco-jcc/jjx141
   Rullan M, 2019, J CROHNS COLITIS, V13, pS453, DOI 10.1093/ecco-jcc/jjy222.792
   Saman S, 2019, INTEST RES, V17, P340, DOI 10.5217/ir.2019.00012
   Rodríguez ES, 2020, J CROHNS COLITIS, V14, pS590
   Sandborn WJ, 2012, NEW ENGL J MED, V367, P1519, DOI 10.1056/NEJMoa1203572
   Sands BE, 2019, NEW ENGL J MED, V381, P1201, DOI 10.1056/NEJMoa1900750
   Sands BE, 2017, GASTROENTEROLOGY, V152, pS185, DOI 10.1016/S0016-5085(17)30930-7
   Satyam VR, 2018, GASTROENTEROLOGY, V154, pS834
   Scherl E., 2018, J. Can. Assoc. Gastroenterol, V1, P166, DOI [10.1093/jcag/gwy009.109, DOI 10.1093/JCAG/GWY009.109]
   Sheeran C, 2014, AUSTRALAS J DERMATOL, V55, P235, DOI 10.1111/ajd.12214
   Shitrit ABG, 2020, UNITED EUR GASTROENT, V8, P418, DOI 10.1177/2050640620902956
   Soufflet N, 2019, J CROHNS COLITIS, V13, pS446, DOI 10.1093/ecco-jcc/jjy222.778
   StataCorp, 2019, STATA STAT SOFTWARE
   Theeuwen R, 2019, J CROHNS COLITIS, V13, pS384, DOI 10.1093/ecco-jcc/jjy222.664
   Townsend T, 2019, J CROHNS COLITIS, V13, pS407, DOI 10.1093/ecco-jcc/jjy222.710
   Truyens M, 2020, J CROHNS COLITIS, V14, pS330
   Venturin C, 2017, BMC GASTROENTEROL, V17, DOI 10.1186/s12876-017-0633-6
   Verstockt B, 2018, J CROHNS COLITIS, V12, pS467
   Verstockt B, 2019, J CROHNS COLITIS, V13, P864, DOI 10.1093/ecco-jcc/jjz008
   Walshe M., 2020, J CANAD ASS GASTROEN, V3, P117, DOI [10.1093/jcag/gwz047.100, DOI 10.1093/JCAG/GWZ047.100]
   Watson N, 2019, BRIT J DERMATOL, V180, P195, DOI 10.1111/bjd.17086
   Wils P, 2020, J CROHNS COLITIS, V14, pS402
   Wils P, 2018, ALIMENT PHARM THER, V47, P588, DOI 10.1111/apt.14487
   Wils P, 2016, CLIN GASTROENTEROL H, V14, P242, DOI 10.1016/j.cgh.2015.09.018
NR 101
TC 30
Z9 30
U1 3
U2 11
PU SPRINGER
PI DORDRECHT
PA VAN GODEWIJCKSTRAAT 30, 3311 GZ DORDRECHT, NETHERLANDS
SN 0163-2116
EI 1573-2568
J9 DIGEST DIS SCI
JI Dig. Dis. Sci.
PD MAR
PY 2022
VL 67
IS 3
BP 1018
EP 1035
DI 10.1007/s10620-021-06932-4
EA MAR 2021
PG 18
WC Gastroenterology & Hepatology
WE Science Citation Index Expanded (SCI-EXPANDED)
SC Gastroenterology & Hepatology
GA ZZ5LZ
UT WOS:000629123200001
PM 33723700
DA 2024-01-22
ER

PT J
AU Larsen, L
   Drewes, AM
   Broberg, MCH
   Fallingborg, J
   Jacobsen, BA
   Jensen, TB
   Jess, T
AF Larsen, Lone
   Drewes, Asbjorn Mohr
   Broberg, Marie Christine Hede
   Fallingborg, Jan
   Jacobsen, Bent Ascanius
   Jensen, Thomas Bo
   Jess, Tine
TI Changing Infliximab Prescription Patterns in Inflammatory Bowel Disease:
   A Population-Based Cohort Study, 1999-2014
SO INFLAMMATORY BOWEL DISEASES
LA English
DT Article
DE indications; inflammatory bowel disease; infliximab; prescription
   patterns
ID SINGLE-CENTER COHORT; ANTI-TNF THERAPY; CROHNS-DISEASE;
   CLINICAL-PRACTICE; SAFETY PROFILE; FOLLOW-UP; ULCERATIVE-COLITIS;
   MEDICAL THERAPY; TERM; EXPERIENCE
AB Background: Long-term data on real life use of infliximab (IFX) for inflammatory bowel disease (IBD) are lacking. We studied prescription patterns during the first 16 years following marketing authorization.
   Methods: In a population-based cohort from the North Denmark Region, all IBD patients exposed to IFX during 1999 to 2014 were identified.
   Results: A total of 623 patients (210 with ulcerative colitis [UC] and 413 with Crohn's disease [CD]) were exposed to IFX. In patients with UC, age at first exposure decreased by 10 months per calendar year (P < 0.05) during the study period. In patients with CD, disease duration at time of first IFX exposure decreased by 7 months per calendar year (P < 0.001). From 2005-2009 to 2010-2014, the proportion of IFX-exposed patients with pancolitis (40% vs 24%, P = 0.04) and the proportion of patients with extensive CD (P = 0.002) decreased. The mean time to discontinuation of IFX remained stable in patients with CD during the study period (2.5-3.0 years) and increased from 0.34 years (2005-2009) to 1.11 years (2010-2015) in patients with UC (P = 0.04).
   Conclusion: During the first 16 years postmarketing, age at first exposure to IFX decreased in patients with UC, whereas disease duration at time of first exposure decreased in patients with CD. Also, a significant change toward less extensive disease in both UC and CD patients exposed to IFX was observed. Treatment duration in patients with UC increased during the study period, but did not reach the more constant and longer duration of treatment observed in patients with CD.
C1 [Larsen, Lone; Drewes, Asbjorn Mohr; Broberg, Marie Christine Hede; Fallingborg, Jan; Jacobsen, Bent Ascanius] Aalborg Univ Hosp, Dept Gastroenterol & Hepatol, Molleparkvej 4, DK-9000 Aalborg, Denmark.
   [Drewes, Asbjorn Mohr; Jess, Tine] Aalborg Univ, Dept Clin Med, Aalborg, Denmark.
   [Jensen, Thomas Bo] Bispebjerg & Frederiksberg Hosp, Dept Clin Pharmacol, Copenhagen, Denmark.
   [Jess, Tine] Bispebjerg & Frederiksberg Hosp, Dept Clin Epidemiol, Frederiksberg, Denmark.
C3 Aalborg University; Aalborg University Hospital; Aalborg University;
   University of Copenhagen; Bispebjerg Hospital; University of Copenhagen;
   Bispebjerg Hospital
RP Larsen, L (通讯作者)，Aalborg Univ Hosp, Dept Gastroenterol & Hepatol, Molleparkvej 4, DK-9000 Aalborg, Denmark.
EM lone.larsen@rn.dk
RI Jensen, Thomas Bo/H-9518-2019; Drewes, Asbjørn/AAR-7479-2021
OI Jensen, Thomas Bo/0000-0002-8920-9374; Drewes,
   Asbjørn/0000-0001-7465-964X; Larsen, Lone/0000-0003-4067-2381
FU Krista og Viggo Pedersens Fond (KV-Fonden.dk); Colitis-Crohn Foreningen
   (ccf.dk)
FX Supported by: This work was partially supported by the Krista og Viggo
   Pedersens Fond (KV-Fonden.dk) and Colitis-Crohn Foreningen (ccf.dk).
CR Angelison L, 2017, ALIMENT PHARM THER, V45, P519, DOI 10.1111/apt.13893
   Caspersen S, 2008, CLIN GASTROENTEROL H, V6, P1212, DOI 10.1016/j.cgh.2008.05.010
   Colombel JF, 2004, GASTROENTEROLOGY, V126, P19, DOI 10.1053/j.gastro.2003.10.047
   Desai A, 2013, INFLAMM BOWEL DIS, V19, P309, DOI 10.1002/ibd.23026
   Eshuis EJ, 2013, INFLAMM BOWEL DIS, V19, P1622, DOI 10.1097/MIB.0b013e318281f4c4
   Fidder H, 2009, GUT, V58, P501, DOI 10.1136/gut.2008.163642
   Hamzaoglu H, 2010, INFLAMM BOWEL DIS, V16, P2109, DOI 10.1002/ibd.21290
   Hanauer SB, 2002, LANCET, V359, P1541, DOI 10.1016/S0140-6736(02)08512-4
   Hanauer SB, 1999, CURR OPIN GASTROEN, V15, P308, DOI 10.1097/00001574-199907000-00006
   Jacobsen BA, 2006, EUR J GASTROEN HEPAT, V18, P601, DOI 10.1097/00042737-200606000-00005
   Juillerat P, 2015, INFLAMM BOWEL DIS, V21, P60, DOI 10.1097/MIB.0000000000000225
   Larsen L, 2016, CLIN EPIDEMIOL, V8, P607, DOI 10.2147/CLEP.S99478
   Larsen L, 2016, SCAND J GASTROENTERO, V51, P1106, DOI 10.1080/00365521.2016.1174879
   Lees CW, 2009, ALIMENT PHARM THER, V29, P286, DOI 10.1111/j.1365-2036.2008.03882.x
   Lehtola E, 2016, SCAND J GASTROENTERO, V51, P1476, DOI 10.1080/00365521.2016.1218539
   Ljung T, 2004, GUT, V53, P849, DOI 10.1136/gut.2003.018515
   Ma C, 2016, INFLAMM BOWEL DIS, V22, P870, DOI 10.1097/MIB.0000000000000679
   Magro F, 2017, J CROHNS COLITIS, V11, P649, DOI 10.1093/ecco-jcc/jjx008
   O'Donnell S, 2011, EUR J GASTROEN HEPAT, V23, P603, DOI 10.1097/MEG.0b013e3283479125
   Pressman AR, 2008, INFLAMM BOWEL DIS, V14, P1265, DOI 10.1002/ibd.20483
   Ricart E, 2001, AM J GASTROENTEROL, V96, P722, DOI 10.1111/j.1572-0241.2001.03612.x
   Riis Å, 2012, SCAND J GASTROENTERO, V47, P649, DOI 10.3109/00365521.2012.672591
   Rungoe C, 2014, GUT, V63, P1607, DOI 10.1136/gutjnl-2013-305607
   Rutgeerts P, 2005, NEW ENGL J MED, V353, P2462, DOI 10.1056/NEJMoa050516
   Satsangi J, 2006, GUT, V55, P749, DOI 10.1136/gut.2005.082909
   Schnitzler F, 2009, GUT, V58, P492, DOI 10.1136/gut.2008.155812
   Stein RB, 1999, GASTROENTEROL CLIN N, V28, P297, DOI 10.1016/S0889-8553(05)70058-3
   Targan SR, 1997, NEW ENGL J MED, V337, P1029, DOI 10.1056/NEJM199710093371502
   Zabana Y, 2010, ALIMENT PHARM THER, V31, P553, DOI 10.1111/j.1365-2036.2009.04206.x
NR 29
TC 12
Z9 12
U1 0
U2 0
PU LIPPINCOTT WILLIAMS & WILKINS
PI PHILADELPHIA
PA TWO COMMERCE SQ, 2001 MARKET ST, PHILADELPHIA, PA 19103 USA
SN 1078-0998
EI 1536-4844
J9 INFLAMM BOWEL DIS
JI Inflamm. Bowel Dis.
PD FEB
PY 2018
VL 24
IS 2
BP 433
EP 439
DI 10.1093/ibd/izx038
PG 7
WC Gastroenterology & Hepatology
WE Science Citation Index Expanded (SCI-EXPANDED)
SC Gastroenterology & Hepatology
GA FZ3XY
UT WOS:000427525900022
PM 29361095
DA 2024-01-22
ER

PT J
AU Steenholdt, C
   Al-khalaf, M
   Brynskov, J
   Bendtzen, K
   Thomsen, OO
   Ainsworth, MA
AF Steenholdt, Casper
   Al-khalaf, Magid
   Brynskov, Jorn
   Bendtzen, Klaus
   Thomsen, Ole O.
   Ainsworth, Mark A.
TI Clinical implications of variations in anti-infliximab antibody levels
   in patients with inflammatory bowel disease
SO INFLAMMATORY BOWEL DISEASES
LA English
DT Article
DE inflammatory bowel disease; Crohn's disease; ulcerative colitis;
   infliximab; TNF; antidrug antibody; anti-TNF antibodies;
   pharmacokinetics
ID CROHNS-DISEASE; ULCERATIVE-COLITIS; SERUM INFLIXIMAB; IMMUNOGENICITY;
   MAINTENANCE; EFFICACY; PHARMACOKINETICS; ASSOCIATION; THERAPY;
   BIOAVAILABILITY
AB Background: The aim of the study was to investigate variations in anti-infliximab (IFX) antibody (Ab) levels and clinical implications thereof in patients with inflammatory bowel disease (IBD).
   Methods: A retrospective, explorative, single-center study of patients with IBD who developed anti-IFX Ab and in whom anti-IFX Ab were reassessed.
   Results: IFX was administered to 316 patients; anti-IFX Ab was determined in 180 patients and detected in 83 (46%). During ongoing IFX maintenance therapy, anti-IFX Ab disappeared at later reassessment in two-thirds of patients with clinical response after median 4 (35) infusions. In contrast, anti-IFX Ab persisted in all patients without clinical response. Anti-IFX Ab appeared pharmacologically active, as IFX levels were high when anti-IFX Ab disappeared (median 3.7 mu g/mL, interquartile range [IQR] 2.85.5), while undetectable or low when anti-IFX Ab persisted (median 0 mu g/mL, IQR 00). In 56 patients, anti-IFX Ab were assessed after IFX discontinuation. The proportion of patients with anti-IFX Ab gradually declined over time, with a few patients having anti-IFX Ab up to about 4 years after initial assessment. No variables were associated with anti-IFX Ab disappearance in multivariate analysis.
   Conclusions: Discontinuation of IFX is advisable in patients with inadequate response and repeat positive anti-IFX Ab measurements. Anti-IFX Ab can persist for years after discontinuation, which could impact efficacy and safety at retreatment. Continued IFX treatment may, however, be considered in patients with clinical response and a single positive anti-IFX Ab measurement, as anti-IFX Ab disappears in two-thirds of these during continued treatment. (Inflamm Bowel Dis 2012;)
C1 [Steenholdt, Casper; Al-khalaf, Magid; Brynskov, Jorn; Thomsen, Ole O.; Ainsworth, Mark A.] Univ Copenhagen, Herlev Hosp, Dept Med Gastroenterol, DK-2730 Herlev, Denmark.
   [Bendtzen, Klaus] Rigshosp, Inst Inflammat Res, Copenhagen, Denmark.
C3 University of Copenhagen; Herlev & Gentofte Hospital; University of
   Copenhagen; Rigshospitalet
RP Steenholdt, C (通讯作者)，Univ Copenhagen, Herlev Hosp, Dept Med Gastroenterol, Herlev Ringvej 75, DK-2730 Herlev, Denmark.
EM steenholdt@brygge.dk
RI Ainsworth, Mark Andrew/AAO-6988-2020; Steenholdt, Casper/JAC-5915-2023;
   Ainsworth, Mark Andrew/CAA-2707-2022
OI Ainsworth, Mark Andrew/0000-0002-4899-1048; Steenholdt,
   Casper/0000-0003-3898-4212; Ainsworth, Mark Andrew/0000-0002-4899-1048
FU Aase and Ejnar Danielsen's Foundation; Beckett Foundation; Danish
   Biotechnology Program; Danish Colitis-Crohn Society; Danish Medical
   Association Research Foundation; Frode V. Nyegaard and wife's
   Foundation; Health Science Research Foundation of Region of Copenhagen;
   Herlev Hospital Research Council; Lundbeck Foundation; P. Carl Petersens
   Foundation
FX Supported by unrestricted grants from Aase and Ejnar Danielsen's
   Foundation, Beckett Foundation, Danish Biotechnology Program, Danish
   Colitis-Crohn Society, Danish Medical Association Research Foundation,
   Frode V. Nyegaard and wife's Foundation, Health Science Research
   Foundation of Region of Copenhagen, Herlev Hospital Research Council,
   Lundbeck Foundation, and P. Carl Petersens Foundation.
CR Afif W, 2010, AM J GASTROENTEROL, V105, P1133, DOI 10.1038/ajg.2010.9
   Ainsworth MA, 2008, AM J GASTROENTEROL, V103, P944, DOI 10.1111/j.1572-0241.2007.01638.x
   Allez M, 2010, J CROHNS COLITIS, V4, P355, DOI 10.1016/j.crohns.2010.04.004
   Baert F, 2003, NEW ENGL J MED, V348, P601, DOI 10.1056/NEJMoa020888
   Bartelds GM, 2011, JAMA-J AM MED ASSOC, V305, P1460, DOI 10.1001/jama.2011.406
   Ben-Horin S, 2011, GUT, V60, P41, DOI 10.1136/gut.2009.201533
   Bendtzen Klaus, 2008, V8, P189
   Bendtzen K, 2006, ARTHRITIS RHEUM-US, V54, P3782, DOI 10.1002/art.22214
   Bendtzen K, 2011, ARTHRITIS RHEUM-US, V63, P867, DOI 10.1002/art.30207
   Bendtzen K, 2009, SCAND J GASTROENTERO, V44, P774, DOI 10.1080/00365520802699278
   Cassinotti A, 2009, INFLAMM BOWEL DIS, V15, P1264, DOI 10.1002/ibd.20899
   Clark M, 2007, GASTROENTEROLOGY, V133, P312, DOI 10.1053/j.gastro.2007.05.006
   Danese S, 2011, ALIMENT PHARM THER, V34, P1, DOI 10.1111/j.1365-2036.2011.04679.x
   Dignass A, 2010, J CROHNS COLITIS, V4, P28, DOI 10.1016/j.crohns.2009.12.002
   Gisbert JP, 2009, AM J GASTROENTEROL, V104, P760, DOI 10.1038/ajg.2008.88
   Hanauer SB, 2004, CLIN GASTROENTEROL H, V2, P542, DOI 10.1016/S1542-3565(04)00238-1
   Kopylov U, 2011, ALIMENT PHARM THER, V33, P349, DOI 10.1111/j.1365-2036.2010.04523.x
   LANGHOLZ E, 1994, GASTROENTEROLOGY, V107, P3, DOI 10.1016/0016-5085(94)90054-X
   Maser EA, 2006, CLIN GASTROENTEROL H, V4, P1248, DOI 10.1016/j.cgh.2006.06.025
   MORELL A, 1970, J CLIN INVEST, V49, P673, DOI 10.1172/JCI106279
   MUNKHOLM P, 1992, SCAND J GASTROENTERO, V27, P609, DOI 10.3109/00365529209000127
   Pascual-Salcedo D, 2011, RHEUMATOLOGY, V50, P1445, DOI 10.1093/rheumatology/ker124
   Radstake TRDJ, 2009, ANN RHEUM DIS, V68, P1739, DOI 10.1136/ard.2008.092833
   Sands BE, 2004, NEW ENGL J MED, V350, P876, DOI 10.1056/NEJMoa030815
   Seow CH, 2010, GUT, V59, P49, DOI 10.1136/gut.2009.183095
   Steenholdt C, 2011, ALIMENT PHARM THER, V34, P404, DOI 10.1111/j.1365-2036.2011.04748.x
   Steenholdt C, 2011, ALIMENT PHARM THER, V34, P51, DOI 10.1111/j.1365-2036.2011.04682.x
   Steenholdt C, 2012, J CROHNS COLITIS
   Steenholdt C, 2012, J CROHNS COLITIS, V6, P108, DOI 10.1016/j.crohns.2011.08.001
   Steenholdt C, 2011, SCAND J GASTROENTERO, V46, P310, DOI 10.3109/00365521.2010.536254
   Svenson M, 2007, RHEUMATOLOGY, V46, P1828, DOI 10.1093/rheumatology/kem261
   Talley NJ, 2011, AM J GASTROENTEROL, V106, pS2, DOI 10.1038/ajg.2011.58
   Ternant D, 2008, THER DRUG MONIT, V30, P523, DOI 10.1097/FTD.0b013e318180e300
   Travis SPL, 2008, J CROHNS COLITIS, V2, P24, DOI 10.1016/j.crohns.2007.11.002
   Van Assche G, 2008, GASTROENTEROLOGY, V134, P1861, DOI 10.1053/j.gastro.2008.03.004
   Vermeire S, 2007, GUT, V56, P1226, DOI 10.1136/gut.2006.099978
   Wolbink GJ, 2006, ARTHRITIS RHEUM-US, V54, P711, DOI 10.1002/art.21671
   Xu ZH, 2008, J CLIN PHARMACOL, V48, P681, DOI 10.1177/0091270008316886
   Yanai H, 2011, AM J GASTROENTEROL, V106, P685, DOI 10.1038/ajg.2011.103
   Zanetti AR, 2005, LANCET, V366, P1379, DOI 10.1016/S0140-6736(05)67568-X
NR 40
TC 81
Z9 81
U1 0
U2 3
PU OXFORD UNIV PRESS INC
PI CARY
PA JOURNALS DEPT, 2001 EVANS RD, CARY, NC 27513 USA
SN 1078-0998
EI 1536-4844
J9 INFLAMM BOWEL DIS
JI Inflamm. Bowel Dis.
PD DEC
PY 2012
VL 18
IS 12
BP 2209
EP 2217
DI 10.1002/ibd.22910
PG 9
WC Gastroenterology & Hepatology
WE Science Citation Index Expanded (SCI-EXPANDED)
SC Gastroenterology & Hepatology
GA 039JR
UT WOS:000311242400002
PM 22344964
OA Bronze
DA 2024-01-22
ER

PT J
AU Rosen, MJ
   Frey, MR
   Washington, MK
   Chaturvedi, R
   Kuhnhein, LA
   Matta, P
   Revetta, FL
   Wilson, KT
   Polk, DB
AF Rosen, Michael J.
   Frey, Mark R.
   Washington, M. Kay
   Chaturvedi, Rupesh
   Kuhnhein, Lindsay A.
   Matta, Poojitha
   Revetta, Frank L.
   Wilson, Keith T.
   Polk, D. Brent
TI STAT6 Activation in Ulcerative Colitis: A New Target for Prevention of
   IL-13-induced Colon Epithelial Cell Dysfunction
SO INFLAMMATORY BOWEL DISEASES
LA English
DT Article
DE ulcerative colitis; STAT6 transcription factor; suberoylanilide
   hydroxamic acid; interleukin-13; cell membrane permeability
ID INFLAMMATORY-BOWEL-DISEASE; HISTONE DEACETYLASE INHIBITORS;
   REED-STERNBERG CELLS; NF-KAPPA-B; NK-T-CELLS; CROHNS-DISEASE; HODGKIN
   LYMPHOMA; EXPRESSION; INTERLEUKIN-13; CYTOKINE
AB Background: Interleukin 13 (IL-13) is upregulated in ulcerative colitis (UC) and increases colon epithelial permeability by inducing apoptosis and expression of the pore-forming tight junction protein claudin-2. IL-13 induces activation of signal transducer and activator of transcription 6 (STAT6). However, the STAT6 phosphorylation status in patients with UC is unknown, as is the effect of STAT6 inhibition on colonic epithelium exposed to IL-13. The study aims were to determine if mucosal STAT6 phosphorylation is increased in patients with UC, and if STAT6 inhibition attenuates IL-13-induced colon epithelial cell dysfunction.
   Methods: Immunohistochemical staining for phosphorylated (p) STAT6 was performed on colonic tissue from newly diagnosed pediatric subjects with UC (early UC) or Crohn's disease (CD), colectomy tissue from adults with UC (advanced UC), and controls. Colon HT-29 and T84 cells were transfected with STAT6 small interfering RNA (siRNA), or treated with suberoylanilide hydroxamic acid (SAHA), a histone deacetylase inhibitor that inhibits STAT6, prior to IL-13 treatment.
   Results: The median score for epithelial pSTAT6 was 0 in control subjects, 2 in early UC (versus control P = 0.019), 4 in advanced UC (P = 0.003), and 0 in CD (P = 0.4). Cell transfection with STAT6 siRNA prevented IL-13-induced apoptosis and claudin-2 expression. SAHA inhibited IL-13-induced STAT6 phosphorylation, apoptosis, and claudin-2 expression, and mitigated IL-13-induced reductions in transepithelial resistance.
   Conclusions: UC is associated with increased colonic epithelial STAT6 phosphorylation, and STAT6 inhibition prevents IL-13-induced apoptosis and barrier disruption. These data identify STAT6 as a novel target for UC treatment and support further study of SAHA as a therapeutic agent. (Inflamm Bowel Dis 2011; 17: 2224-2234)
C1 [Rosen, Michael J.; Kuhnhein, Lindsay A.; Matta, Poojitha] Vanderbilt Univ, Sch Med, Dept Pediat, Div Gastroenterol Hepatol & Nutr, Nashville, TN 37232 USA.
   [Frey, Mark R.; Polk, D. Brent] Univ So Calif, Keck Sch Med, Saban Res Inst, Childrens Hosp Los Angeles, Los Angeles, CA 90033 USA.
   [Frey, Mark R.; Polk, D. Brent] Univ So Calif, Keck Sch Med, Dept Pediat, Los Angeles, CA 90033 USA.
   [Washington, M. Kay; Revetta, Frank L.] Vanderbilt Univ, Sch Med, Dept Pathol, Nashville, TN 37232 USA.
   [Chaturvedi, Rupesh; Wilson, Keith T.] Vanderbilt Univ, Sch Med, Dept Med, Div Gastroenterol Hepatol & Nutr, Nashville, TN 37232 USA.
   [Chaturvedi, Rupesh; Wilson, Keith T.] Vet Affairs Tennessee Valley Healthcare Syst, Nashville, TN USA.
   [Polk, D. Brent] Univ So Calif, Keck Sch Med, Dept Biochem & Mol Biol, Los Angeles, CA 90033 USA.
C3 Vanderbilt University; University of Southern California; Children's
   Hospital Los Angeles; University of Southern California; Vanderbilt
   University; Vanderbilt University; US Department of Veterans Affairs;
   Veterans Health Administration (VHA); VA Tennessee Valley Healthcare
   System; University of Southern California
RP Rosen, MJ (通讯作者)，Vanderbilt Univ, Sch Med, Dept Pediat, Div Gastroenterol Hepatol & Nutr, 2215 Garland Ave,1025 MRB 4, Nashville, TN 37232 USA.
EM michael.rosen@vanderbilt.edu
RI Frey, Mark/M-1739-2019; Frey, Mark/G-3691-2015
OI Frey, Mark/0000-0002-2561-5402; Frey, Mark/0000-0002-2561-5402; Wilson,
   Keith/0000-0003-4421-1830; Rosen, Michael/0000-0002-5149-718X
FU National Institutes of Health [2T32DK007673-16, R01DK056008,
   5R01AT004821-03, 3R01AT004821-02S1, K01DK077956]; American College of
   Gastroenterology; NASPGHAN Fellow to Faculty Transition Award; George
   Ferry Young Investigator Award; Vanderbilt Physician Scientist
   Development Award; Vanderbilt Digestive Diseases Research Center (NIH)
   [P30DK058404]
FX Supported by National Institutes of Health grants 2T32DK007673-16,
   R01DK056008 (to D. B. P.), 5R01AT004821-03 and 3R01AT004821-02S1 (to K.
   T. W.), K01DK077956 (to M. R. F.), American College of Gastroenterology
   Clinical Research Award (to M.J.R.), NASPGHAN Fellow to Faculty
   Transition Award and George Ferry Young Investigator Award (to M.J.R.),
   a Vanderbilt Physician Scientist Development Award (to M.J.R.), and the
   Vanderbilt Digestive Diseases Research Center (NIH P30DK058404)
   including the Center's Pilot and Feasibility Program, Flow Cytometry and
   Cellular and Animal Modeling Shared Resources.
CR Buglio D, 2008, BLOOD, V112, P1424, DOI 10.1182/blood-2008-01-133769
   Camoglio L, 1998, INFLAMM BOWEL DIS, V4, P285, DOI 10.1002/ibd.3780040406
   Carew JS, 2008, CANCER LETT, V269, P7, DOI 10.1016/j.canlet.2008.03.037
   Ceponis PJM, 2000, J BIOL CHEM, V275, P29132, DOI 10.1074/jbc.M003516200
   de Zoeten EF, 2010, GASTROENTEROLOGY, V138, P583, DOI 10.1053/j.gastro.2009.10.037
   Edelblum KL, 2008, GASTROENTEROLOGY, V135, P539, DOI 10.1053/j.gastro.2008.04.025
   Fuss IJ, 2004, J CLIN INVEST, V113, P1490, DOI 10.1172/JCI200419836
   Fuss IJ, 1996, J IMMUNOL, V157, P1261
   Glauben R, 2008, GUT, V57, P613, DOI 10.1136/gut.2007.134650
   Glauben R, 2006, J IMMUNOL, V176, P5015, DOI 10.4049/jimmunol.176.8.5015
   Gough DJ, 2009, SCIENCE, V324, P1713, DOI 10.1126/science.1171721
   Guiter C, 2004, BLOOD, V104, P543, DOI 10.1182/blood-2003-10-3545
   Hebenstreit D, 2005, MOL IMMUNOL, V42, P295, DOI 10.1016/j.molimm.2004.09.004
   Heller F, 2005, GASTROENTEROLOGY, V129, P550, DOI 10.1053/j.gastro.2005.05.002
   Heller F, 2002, IMMUNITY, V17, P629, DOI 10.1016/S1074-7613(02)00453-3
   Hershey GKK, 2003, J ALLERGY CLIN IMMUN, V111, P677, DOI 10.1067/mai.2003.1333
   Huang XW, 2006, CANCER RES, V66, P9245, DOI 10.1158/0008-5472.CAN-06-0887
   Inoue S, 1999, AM J GASTROENTEROL, V94, P2441
   Kadivar K, 2004, INFLAMM BOWEL DIS, V10, P593, DOI 10.1097/00054725-200409000-00014
   Kapp U, 1999, J EXP MED, V189, P1939, DOI 10.1084/jem.189.12.1939
   KARTTUNNEN R, 1994, J CLIN PATHOL, V47, P1015, DOI 10.1136/jcp.47.11.1015
   Klampfer L, 2007, CANCER RES, V67, P8477, DOI 10.1158/0008-5472.CAN-07-0210
   Krämer OH, 2009, GENE DEV, V23, P223, DOI 10.1101/gad.479209
   Kugathasan S, 2007, GUT, V56, P1696, DOI 10.1136/gut.2006.116467
   Lee H, 2009, CANCER CELL, V15, P283, DOI 10.1016/j.ccr.2009.02.015
   Madden KB, 2002, J IMMUNOL, V169, P4417, DOI 10.4049/jimmunol.169.8.4417
   Marks PA, 2001, NAT REV CANCER, V1, P194, DOI 10.1038/35106079
   Minucci S, 2006, NAT REV CANCER, V6, P38, DOI 10.1038/nrc1779
   Nielsen OH, 1996, DIGEST DIS SCI, V41, P1786, DOI 10.1007/BF02088746
   NIESSNER M, 1995, CLIN EXP IMMUNOL, V101, P428
   Skinnider BF, 2002, BLOOD, V99, P618, DOI 10.1182/blood.V99.2.618
   Takeda K, 1996, J IMMUNOL, V157, P3220
   Takemoto S, 1997, P NATL ACAD SCI USA, V94, P13897, DOI 10.1073/pnas.94.25.13897
   Tao R, 2007, NAT MED, V13, P1299, DOI 10.1038/nm1652
   Vainer B, 2000, CYTOKINE, V12, P1531, DOI 10.1006/cyto.2000.0744
   Vasiliauskas EA, 2000, GUT, V47, P487, DOI 10.1136/gut.47.4.487
   Vasiliauskas EA, 1996, GASTROENTEROLOGY, V110, P1810, DOI 10.1053/gast.1996.v110.pm8964407
   Weber CR, 2010, J BIOL CHEM, V285, P12037, DOI 10.1074/jbc.M109.064808
   West GA, 1996, GASTROENTEROLOGY, V110, P1683, DOI 10.1053/gast.1996.v110.pm8964392
   Xavier RJ, 2007, NATURE, V448, P427, DOI 10.1038/nature06005
   Yu CR, 2004, J IMMUNOL, V173, P737, DOI 10.4049/jimmunol.173.2.737
   Yuan ZL, 2005, SCIENCE, V307, P269, DOI 10.1126/science.1105166
   Zhang CL, 2005, J INVEST DERMATOL, V125, P1045, DOI 10.1111/j.0022-202X.2005.23925.x
NR 43
TC 89
Z9 97
U1 0
U2 8
PU WILEY-BLACKWELL
PI MALDEN
PA COMMERCE PLACE, 350 MAIN ST, MALDEN 02148, MA USA
SN 1078-0998
J9 INFLAMM BOWEL DIS
JI Inflamm. Bowel Dis.
PD NOV
PY 2011
VL 17
IS 11
BP 2224
EP 2234
DI 10.1002/ibd.21628
PG 11
WC Gastroenterology & Hepatology
WE Science Citation Index Expanded (SCI-EXPANDED)
SC Gastroenterology & Hepatology
GA 840ED
UT WOS:000296420200008
PM 21308881
OA Bronze, Green Accepted
DA 2024-01-22
ER

PT J
AU Wilson, A
   Peel, C
   Wang, Q
   Pananos, AD
   Kim, RB
AF Wilson, Aze
   Peel, Celeste
   Wang, Qian
   Pananos, Athanasios Demetri
   Kim, Richard B.
TI <i>HLADQA1*05</i> genotype predicts anti-drug antibody formation and
   loss of response during infliximab therapy for inflammatory bowel
   disease
SO ALIMENTARY PHARMACOLOGY & THERAPEUTICS
LA English
DT Article
ID IMPLEMENTATION CONSORTIUM GUIDELINES; CROHNS-DISEASE; MAINTENANCE;
   AZATHIOPRINE; PANCREATITIS; INDUCTION
AB Background Anti-drug antibodies (ADAs) are a leading contributor to infliximab loss of response and adverse drug events. It is not feasible to identify patients at risk of antibody formation before initiating infliximab. The genetic variation HLADQA1*05 (rs2097432) has been linked to infliximab antibody formation in Crohn's disease (CD). Aims To evaluate the association between HLADQA1*05 and infliximab antibody formation, infliximab loss of response, treatment discontinuation and adverse drug events in patients with inflammatory bowel disease (IBD) Methods In a retrospective cohort study, infliximab-exposed patients with IBD (n = 262) were screened for the genetic variation, HLADQA1*05A>G (rs2097432). Risk of infliximab ADA formation, infliximab loss of response, adverse events and discontinuation were assessed in wild-type (GG) and variant-carrying (AG or AA) individuals. Results Forty per cent of all participants were HLADQA1*05A>G variant carriers, with 79% of participants with infliximab antibodies carrying at least one variant allele. The risk of infliximab antibody formation was higher in HLADQA1*05A>G variant carriers (adjusted HR = 7.29, 95% confidence interval (CI) = 2.97-17.191, P = 1.46 x 10(-5)) independent of age, sex, weight, dose and co-immunosuppression with an immunomodulator. Variant carrier status was associated with an increased risk of infliximab loss of response (adjusted HR = 2.34, 95% CI = 1.41-3.88, P = .001) and discontinuation (adjusted HR = 2.27, 95% CI = 1.46-3.43, P = 2.53 x 10(-4)) although not with infliximab-associated adverse drug events. Conclusions HLADQA1*05 is independently associated with a high risk of infliximab antibody formation in addition to infliximab loss of response and treatment discontinuation. There may be a role for genotype-guided application of combination therapy in IBD.
C1 [Wilson, Aze; Kim, Richard B.] Western Univ, Dept Med, Div Clin Pharmacol, London, ON, Canada.
   [Wilson, Aze; Kim, Richard B.] Western Univ, Dept Med, Div Gastroenterol, London, ON, Canada.
   [Wilson, Aze] Western Univ, Dept Physiol & Pharmacol, London, ON, Canada.
   [Peel, Celeste] London Hlth Sci Ctr, London, ON, Canada.
   [Wang, Qian] Western Univ, Schulich Sch Med & Dent, London, ON, Canada.
   [Pananos, Athanasios Demetri] Western Univ, Dept Epidemiol & Biostat, London, ON, Canada.
C3 Western University (University of Western Ontario); Western University
   (University of Western Ontario); Western University (University of
   Western Ontario); London Health Sciences Centre; Western University
   (University of Western Ontario); Western University (University of
   Western Ontario)
RP Wilson, A (通讯作者)，339 Windermere Rd,A10-221a, London, ON N6A 5A5, Canada.
EM awilson2008@meds.uwo.ca
RI Wilson, Aze A/K-1129-2016; Kim, Richard/D-6971-2011
OI Kim, Richard/0000-0001-8148-1632; Wilson, Aze
   Suzanne/0000-0001-6568-1714
FU Wolfe Medical Research Chair in Pharmacogenomics [MOP-89753]; Academic
   Medical Organization of Southwestern Ontario [INN18-005, S17-004];
   Lawson Health Research Institute [IRF-05-19]
FX This work was supported by the Wolfe Medical Research Chair in
   Pharmacogenomics (MOP-89753 to RBK) and the Academic Medical
   Organization of Southwestern Ontario (INN18-005 to RBK and AW; S17-004
   to AW) and Lawson Health Research Institute (IRF-05-19 to AW). No
   professional medical writing company was used.
CR Abraham C, 2009, NEW ENGL J MED, V361, P2066, DOI 10.1056/NEJMra0804647
   Baert F, 2003, NEW ENGL J MED, V348, P601, DOI 10.1056/NEJMoa020888
   Best WR, 2006, INFLAMM BOWEL DIS, V12, P304, DOI 10.1097/01.MIB.0000215091.77492.2a
   Choo SY, 2007, YONSEI MED J, V48, P11, DOI 10.3349/ymj.2007.48.1.11
   Cullen G, 2011, ALIMENT PHARM THER, V34, P1318, DOI 10.1111/j.1365-2036.2011.04866.x
   D'Haens G, 2008, LANCET, V371, P660, DOI 10.1016/S0140-6736(08)60304-9
   Hanauer SB, 2002, LANCET, V359, P1541, DOI 10.1016/S0140-6736(02)08512-4
   Heap GA, 2014, NAT GENET, V46, P1131, DOI 10.1038/ng.3093
   Lewis JD, 2008, INFLAMM BOWEL DIS, V14, P1660, DOI 10.1002/ibd.20520
   Lichtenstein L, 2015, J CROHNS COLITIS, V9, P806, DOI 10.1093/ecco-jcc/jjv096
   Martin MA, 2014, CLIN PHARMACOL THER, V95, P499, DOI 10.1038/clpt.2014.38
   Ng SC, 2017, LANCET, V390, P2769, DOI 10.1016/S0140-6736(17)32448-0
   Panaccione R, 2014, GASTROENTEROLOGY, V146, P392, DOI 10.1053/j.gastro.2013.10.052
   Phillips EJ, 2018, CLIN PHARMACOL THER, V103, P574, DOI 10.1002/cpt.1004
   Relling MV, 2011, CLIN PHARMACOL THER, V89, P387, DOI 10.1038/clpt.2010.320
   Roda G, 2016, CLIN TRANSL GASTROEN, V7, DOI 10.1038/ctg.2015.63
   Rutgeerts P, 2005, NEW ENGL J MED, V353, P2462, DOI 10.1056/NEJMoa050516
   Saito Y, 2016, CLIN PHARMACOL THER, V99, P36, DOI 10.1002/cpt.161
   Sazonovs A, 2018, BIORXIV, DOI [10.1101/410035, DOI 10.1101/410035]
   Team RC, 2019, R LANG ENV STAT COMP, DOI DOI 10.1038/S41598-020-79736-7
   Terdiman JP, 2013, GASTROENTEROLOGY, V145, P1459, DOI 10.1053/j.gastro.2013.10.047
   Vande Casteele N, 2015, GASTROENTEROLOGY, V148, pe3
   Vande Casteele N, 2013, AM J GASTROENTEROL, V108, P962, DOI 10.1038/ajg.2013.12
   Vermeire S, 2018, THER ADV GASTROENTER, V11, DOI 10.1177/1756283X17750355
   Vermeire S, 2010, CLIN GASTROENTEROL H, V8, P357, DOI 10.1016/j.cgh.2010.01.001
   Vincent FB, 2013, ANN RHEUM DIS, V72, P165, DOI 10.1136/annrheumdis-2012-202545
   Wilson A, 2018, ALIMENT PHARM THER, V47, P615, DOI 10.1111/apt.14483
   Yanai H, 2011, AM J GASTROENTEROL, V106, P685, DOI 10.1038/ajg.2011.103
NR 28
TC 48
Z9 48
U1 0
U2 6
PU WILEY
PI HOBOKEN
PA 111 RIVER ST, HOBOKEN 07030-5774, NJ USA
SN 0269-2813
EI 1365-2036
J9 ALIMENT PHARM THER
JI Aliment. Pharmacol. Ther.
PD FEB
PY 2020
VL 51
IS 3
BP 356
EP 363
DI 10.1111/apt.15563
EA OCT 2019
PG 8
WC Gastroenterology & Hepatology; Pharmacology & Pharmacy
WE Science Citation Index Expanded (SCI-EXPANDED)
SC Gastroenterology & Hepatology; Pharmacology & Pharmacy
GA KC2SB
UT WOS:000492379700001
PM 31650614
DA 2024-01-22
ER

PT J
AU Perera, AP
   Kunde, D
   Eri, R
AF Perera, Agampodi Promoda
   Kunde, Dale
   Eri, Rajaraman
TI NLRP3 Inhibitors as Potential Therapeutic Agents for Treatment of
   Inflammatory Bowel Disease
SO CURRENT PHARMACEUTICAL DESIGN
LA English
DT Review
DE Inflammatory bowel disease; NLRP3 inflammasome; NLRP3 inhibitors;
   interleukin-1 beta; interleukin-18; chronic colitis; colorectal cancer
ID MURINE EXPERIMENTAL COLITIS; NF-KAPPA-B; TARGETED ANTIOXIDANT MITOQ;
   CHRONIC INTESTINAL INFLAMMATION; ULCERATIVE-COLITIS; CROHNS-DISEASE;
   NALP3 INFLAMMASOME; COLORECTAL-CANCER; ACTIVATION; INNATE
AB Background: Inflammatory bowel disease (IBD) is a group of intestinal disorders characterised by chronic relapsing inflammation of the small intestine and colon. IBD manifests as either ulcerative colitis or Crohn's disease and increases the risk of developing colorectal cancer.
   Methods: Here, we have reviewed current treatment regimen for IBD utilising anti-inflammatory drugs, immune system suppressors and antibiotics or a combination of these. However, these therapeutics lead to a number of adverse effects, remission or significant non-responsiveness creating an urgent need to develop potent drugs with novel mechanisms of action for IBD.
   Results: The inflammasome is a multiprotein complex that assembles to a key innate immune system signalling platform and is involved in the pathogenesis of inflammatory and autoimmune diseases. A number of investigations show that the NLRP3 inflammasome recognizes microbial and cell stress components and serve as a platform for caspase-1 activation and pro-inflammatory cytokine IL-1 beta, IL18 maturation. Although the exact aetiology of IBD is unknown, uncontrolled NLRP3 Inflammasome activation has shown to play a major role in the chronic intestinal inflammation and mature IL-1 beta and IL18 are consistently associated with increased colitis and colitis associated colorectal cancer development.
   Conclusion: In this review, we discuss the experimental NLRP3 inhibitors that have been investigated in IBD experimental models. The potential mechanism of action of these inhibitors such as inhibiting NF-kappa B activation and decreasing mitochondrial reactive oxygen species are discussed in detail. We further expand the controversial role of NLRP3 in IBD and future issues that might arise from the long term use of NLRP3 inhibitors in IBD therapy.
C1 [Perera, Agampodi Promoda; Kunde, Dale; Eri, Rajaraman] Univ Tasmania, Sch Hlth Sci, Launceston, Tas 7250, Australia.
C3 University of Tasmania
RP Eri, R (通讯作者)，Univ Tasmania, Sch Hlth Sci, Launceston, Tas 7250, Australia.
EM rderi@utas.edu.au
RI Eri, Rajaraman/AAM-3214-2020; Perera, Promoda P/G-7163-2015; Eri,
   Raj/AAD-1185-2020
OI Perera, Promoda P/0000-0002-3674-9940; Eri, Raj/0000-0003-1688-8043
FU Clifford Craig Medical Research Trust [E24129]; Cancer Council grant
   [K0023758]
FX This work was funded by a Clifford Craig Medical Research Trust project
   grant to Eri R (E24129) and Cancer Council grant to Kunde D and Eri R
   (K0023758).
CR Allen IC, 2010, J EXP MED, V207, P1045, DOI 10.1084/jem.20100050
   Allen IC, 2009, IMMUNITY, V30, P556, DOI 10.1016/j.immuni.2009.02.005
   [Anonymous], 2013, American Journal of Medical and Biological Research, DOI DOI 10.12691/AJMBR-1-3-3
   Bauer C, 2007, DIGEST DIS SCI, V52, P1642, DOI 10.1007/s10620-007-9802-8
   Bauer C, 2012, DIGEST DIS, V30, P82, DOI 10.1159/000341681
   Bauer C, 2010, GUT, V59, P1192, DOI 10.1136/gut.2009.197822
   Beaugerie L, 2009, LANCET, V374, P1617, DOI 10.1016/S0140-6736(09)61302-7
   Belham C, 2003, J BIOL CHEM, V278, P34897, DOI 10.1074/jbc.M303663200
   Bernstein CN, 2006, AM J GASTROENTEROL, V101, P1559, DOI 10.1111/j.1572-0241.2006.00603.x
   Bouma G, 2003, NAT REV IMMUNOL, V3, P521, DOI 10.1038/nri1132
   Burisch J, 2013, J CROHNS COLITIS, V7, P322, DOI 10.1016/j.crohns.2013.01.010
   Canavan C, 2006, ALIMENT PHARM THER, V23, P1097, DOI 10.1111/j.1365-2036.2006.02854.x
   Chacko BK, 2011, HEPATOLOGY, V54, P153, DOI 10.1002/hep.24377
   Chen GY, 2011, GASTROENTEROLOGY, V141, P1986, DOI 10.1053/j.gastro.2011.10.002
   Chen Y, 2013, BLOOD, V121, P3682, DOI 10.1182/blood-2012-11-466219
   Chen Y, 2009, TOXICOLOGY, V259, P10, DOI 10.1016/j.tox.2009.01.010
   Chung Y, 2009, IMMUNITY, V30, P576, DOI 10.1016/j.immuni.2009.02.007
   Cima RR, 2010, DIGEST DIS, V28, P501, DOI 10.1159/000320409
   Clambey ET, 2012, P NATL ACAD SCI USA, V109, pE2784, DOI 10.1073/pnas.1202366109
   Coccia M, 2012, J EXP MED, V209, P1595, DOI 10.1084/jem.20111453
   Coll RC, 2015, NAT MED, V21, P248, DOI 10.1038/nm.3806
   Coll RC, 2011, PLOS ONE, V6, DOI 10.1371/journal.pone.0029539
   Cruz CM, 2007, J BIOL CHEM, V282, P2871, DOI 10.1074/jbc.M608083200
   Dashdorj A, 2013, BMC MED, V11, DOI 10.1186/1741-7015-11-178
   Dinarello CA, 2009, ANNU REV IMMUNOL, V27, P519, DOI 10.1146/annurev.immunol.021908.132612
   Dostert C, 2008, SCIENCE, V320, P674, DOI 10.1126/science.1156995
   Duewell P, 2010, NATURE, V464, P1357, DOI 10.1038/nature08938
   Dupaul-Chicoine J, 2015, IMMUNITY, V43, P751, DOI 10.1016/j.immuni.2015.08.013
   Dupaul-Chicoine J, 2010, IMMUNITY, V32, P367, DOI 10.1016/j.immuni.2010.02.012
   Eaden JA, 2001, GUT, V48, P526, DOI 10.1136/gut.48.4.526
   Elinav Eran, 2013, Methods Mol Biol, V1040, P185, DOI 10.1007/978-1-62703-523-1_14
   Eri R, 2012, METHODS MOL BIOL, V844, P261, DOI 10.1007/978-1-61779-527-5_19
   Faubion WA, 2001, GASTROENTEROLOGY, V121, P255, DOI 10.1053/gast.2001.26279
   Fornaro R, 2015, J DIGEST DIS, V16, P558, DOI 10.1111/1751-2980.12278
   Franchi L, 2012, NAT IMMUNOL, V13, P325, DOI 10.1038/ni.2231
   Graham D, 2009, HYPERTENSION, V54, P322, DOI 10.1161/HYPERTENSIONAHA.109.130351
   Gris D, 2010, J IMMUNOL, V185, P974, DOI 10.4049/jimmunol.0904145
   Gross O, 2009, NATURE, V459, P433, DOI 10.1038/nature07965
   Guimbaud R, 1998, AM J GASTROENTEROL, V93, P2397, DOI 10.1016/S0002-9270(98)00575-9
   Guo HT, 2015, NAT MED, V21, P677, DOI 10.1038/nm.3893
   Guo WJ, 2015, J PHARMACOL SCI, V129, P101, DOI 10.1016/j.jphs.2015.05.003
   Guo WJ, 2015, INT IMMUNOPHARMACOL, V24, P232, DOI 10.1016/j.intimp.2014.12.009
   Guo WJ, 2014, AUTOPHAGY, V10, P972, DOI 10.4161/auto.28374
   Gurung P, 2015, TRENDS MOL MED, V21, P193, DOI 10.1016/j.molmed.2014.11.008
   Halle A, 2008, NAT IMMUNOL, V9, P857, DOI 10.1038/ni.1636
   Hanauer SB, 2006, INFLAMM BOWEL DIS, V12, pS3, DOI 10.1097/01.MIB.0000195385.19268.68
   He XX, 2016, SCI REP-UK, V6, DOI 10.1038/srep28370
   He Y, 2016, NATURE, V530, P354, DOI 10.1038/nature16959
   Heid ME, 2013, J IMMUNOL, V191, P5230, DOI 10.4049/jimmunol.1301490
   Hirota SA, 2011, INFLAMM BOWEL DIS, V17, P1359, DOI 10.1002/ibd.21478
   Jiang XY, 2016, ENVIRON TOXICOL PHAR, V41, P72, DOI 10.1016/j.etap.2015.10.009
   Kanai T, 2013, CURR DRUG TARGETS, V14, P1392, DOI 10.2174/13894501113149990006
   Karin M, 2005, NAT REV IMMUNOL, V5, P749, DOI 10.1038/nri1703
   Ke P, 2016, PLOS ONE, V11, DOI 10.1371/journal.pone.0155076
   Kelsen J, 2008, INFLAMM BOWEL DIS, V14, pS9, DOI 10.1002/ibd.20560
   Kim J, 2010, MUTAT RES-FUND MOL M, V690, P12, DOI 10.1016/j.mrfmmm.2009.09.007
   Klionsky DJ, 2012, AUTOPHAGY, V8, P445, DOI 10.4161/auto.19496
   Kummer JA, 2007, J HISTOCHEM CYTOCHEM, V55, P443, DOI 10.1369/jhc.6A7101.2006
   Levine Jonathan S, 2011, Gastroenterol Hepatol (N Y), V7, P235
   Li WG, 2008, BIOCHEM PHARMACOL, V76, P1485, DOI 10.1016/j.bcp.2008.07.017
   Liu W, 2016, ONCOTARGET, V7, P30536, DOI 10.18632/oncotarget.8867
   Liu W, 2013, BIOCHEM PHARMACOL, V85, P1504, DOI 10.1016/j.bcp.2013.03.008
   Liu XT, 2016, BIOCHEM PHARMACOL, V112, P37, DOI 10.1016/j.bcp.2016.05.002
   Loher F, 2004, J PHARMACOL EXP THER, V308, P583, DOI 10.1124/jpet.103.057059
   Lowes DA, 2008, FREE RADICAL BIO MED, V45, P1559, DOI 10.1016/j.freeradbiomed.2008.09.003
   Ludwig-Portugall I, 2016, KIDNEY INT, V90, P525, DOI 10.1016/j.kint.2016.03.035
   Maloy KJ, 2011, NATURE, V474, P298, DOI 10.1038/nature10208
   Mariathasan S, 2006, NATURE, V440, P228, DOI 10.1038/nature04515
   Márquez-Flores YK, 2016, J NUTR BIOCHEM, V30, P143, DOI 10.1016/j.jnutbio.2015.12.002
   Martinez FO, 2009, ANNU REV IMMUNOL, V27, P451, DOI 10.1146/annurev.immunol.021908.132532
   Martinon F, 2006, NATURE, V440, P237, DOI 10.1038/nature04516
   Martinon F, 2002, MOL CELL, V10, P417, DOI 10.1016/S1097-2765(02)00599-3
   Masters SL, 2010, NAT IMMUNOL, V11, P897, DOI 10.1038/ni.1935
   McAlindon ME, 1998, GUT, V42, P214, DOI 10.1136/gut.42.2.214
   McGilligan VE, 2013, PLOS ONE, V8, DOI 10.1371/journal.pone.0074010
   Medzhitov R, 2002, SCIENCE, V296, P298, DOI 10.1126/science.1068883
   MUNKHOLM P, 1992, SCAND J GASTROENTERO, V27, P609, DOI 10.3109/00365529209000127
   Naija Narjess, 2011, Tunis Med, V89, P517
   Okada M, 2014, J BIOL CHEM, V289, DOI 10.1074/jbc.M114.579961
   Ozaki E, 2015, J INFLAMM RES, V8, P15, DOI 10.2147/JIR.S51250
   PERREGAUX D, 1994, J BIOL CHEM, V269, P15195
   Perse M, 2012, J BIOMED BIOTECHNOL, DOI 10.1155/2012/718617
   Petrilli V, 2007, CELL DEATH DIFFER, V14, P1583, DOI 10.1038/sj.cdd.4402195
   Ponder Alexis, 2013, Clin Epidemiol, V5, P237, DOI 10.2147/CLEP.S33961
   Rathinam VAK, 2012, CELL, V150, P606, DOI 10.1016/j.cell.2012.07.007
   Reuter BK, 2004, EUR J IMMUNOL, V34, P2347, DOI 10.1002/eji.200425351
   Rubin DC, 2012, FRONT IMMUNOL, V3, DOI 10.3389/fimmu.2012.00107
   Salaro E, 2016, SCI REP-UK, V6, DOI 10.1038/srep26280
   Schoultz I, 2009, AM J GASTROENTEROL, V104, P1180, DOI 10.1038/ajg.2009.29
   Schroder K, 2010, CELL, V140, P821, DOI 10.1016/j.cell.2010.01.040
   SHI HX, 2016, NAT IMMUNOL, V17, P250, DOI DOI 10.1038/NI.3333
   Siegmund B, 2001, AM J PHYSIOL-REG I, V281, pR1264, DOI 10.1152/ajpregu.2001.281.4.R1264
   Sivakumar PV, 2002, GUT, V50, P812, DOI 10.1136/gut.50.6.812
   Snow BJ, 2010, MOVEMENT DISORD, V25, P1670, DOI 10.1002/mds.23148
   Sun Y, 2015, BIOCHEM PHARMACOL, V94, P142, DOI 10.1016/j.bcp.2015.02.002
   Supinski GS, 2009, AM J PHYSIOL-REG I, V297, pR1095, DOI 10.1152/ajpregu.90902.2008
   Sutterwala FS, 2006, IMMUNITY, V24, P317, DOI 10.1016/j.immuni.2006.02.004
   Suzuki T, 2013, TRENDS PHARMACOL SCI, V34, P340, DOI 10.1016/j.tips.2013.04.005
   Takagi H, 2003, SCAND J GASTROENTERO, V38, P837, DOI 10.1080/00365520310004047
   THOMAS TK, 1991, AGENTS ACTIONS, V34, P187, DOI 10.1007/BF01993274
   Tian ZQ, 2017, PLANTA MED, V83, P70, DOI 10.1055/s-0042-108589
   van de Veerdonk Frank L, 2011, Trends Immunol, V32, P110, DOI 10.1016/j.it.2011.01.003
   van Hout GPJ, 2017, EUR HEART J, V38, P828, DOI 10.1093/eurheartj/ehw247
   Villani AC, 2009, NAT GENET, V41, P71, DOI 10.1038/ng.285
   Wu XF, 2014, TOXICOL APPL PHARM, V281, P146, DOI 10.1016/j.taap.2014.10.002
   Yan YT, 2009, PLOS ONE, V4, DOI 10.1371/journal.pone.0006073
   Zaki MH, 2010, IMMUNITY, V32, P379, DOI 10.1016/j.immuni.2010.03.003
   Zhernakova A, 2008, AM J HUM GENET, V82, P1202, DOI 10.1016/j.ajhg.2008.03.016
   Zhou RB, 2011, NATURE, V469, P221, DOI 10.1038/nature09663
   Ziegler SF, 2009, MICROBES INFECT, V11, P594, DOI 10.1016/j.micinf.2009.04.002
NR 110
TC 32
Z9 37
U1 5
U2 7
PU BENTHAM SCIENCE PUBL LTD
PI SHARJAH
PA EXECUTIVE STE Y-2, PO BOX 7917, SAIF ZONE, 1200 BR SHARJAH, U ARAB
   EMIRATES
SN 1381-6128
EI 1873-4286
J9 CURR PHARM DESIGN
JI Curr. Pharm. Design
PY 2017
VL 23
IS 16
BP 2321
EP 2327
DI 10.2174/1381612823666170201162414
PG 7
WC Pharmacology & Pharmacy
WE Science Citation Index Expanded (SCI-EXPANDED)
SC Pharmacology & Pharmacy
GA EY2WM
UT WOS:000403833400006
PM 28155620
DA 2024-01-22
ER

PT J
AU Li, QR
   Zhang, Q
   Wang, M
   Zhao, SM
   Ma, J
   Luo, N
   Li, N
   Li, YS
   Xu, GW
   Li, JS
AF Li, Qiurong
   Zhang, Qjang
   Wang, Meng
   Zhao, Sumin
   Ma, Jian
   Luo, Nan
   Li, Ning
   Li, Yousheng
   Xu, Guowang
   Li, Jieshou
TI Interferon-γ and tumor necrosis factor-α disrupt epithelial barrier
   function by altering lipid composition in membrane microdomains of tight
   junction
SO CLINICAL IMMUNOLOGY
LA English
DT Article
DE tight junction; barrier function; membrane microdomains; fatty acid
   composition; phospholipids; tight junction proteins
ID INFLAMMATORY-BOWEL-DISEASE; INTESTINAL PERMEABILITY; CROHNS-DISEASE;
   PROINFLAMMATORY CYTOKINES; TNF-ALPHA; CELLS; APOPTOSIS; PROTEINS;
   ACTIVATION; MECHANISMS
AB Tight junctions (TJs) are specialized membrane microdomains of plasma membrane and play an important role in barrier function. IFN-gamma and TNF-alpha have been implicated in intestinal barrier dysfunction. In the present study, we analyzed the effect of IFN-gamma and TNF-alpha on epithelial barrier function and determined the contribution of apoptosis to this process using T84 cells, a model intestinal epithelial cell line. We found that TNF-alpha and IFN-gamma synergistically affected the epithelial barrier and disrupted the structure of TJs. We demonstrated for the first time that treatment with TNF-alpha and IFN-gamma changed lipid composition and fatty acyl substitutions of phospholipids in membrane microdomains of TJs. Alterations of lipid environment affected TJs barrier function and partly removed flotillin-1 and displaced occludin from membrane microdomains of TJs to detergent-soluble fractions. The distribution of claudin isoforms was unaffected by TNF-alpha and IFN-gamma treatment. These findings indicated the interaction between inflammatory cytokines and alterations of lipid composition in membrane microdomains of TJs in the inflammatory processes. The apoptosis inhibitor did not prevent cytokine-induced decrease in TER and increase in permeability to FITC-dextran. Our results suggest that the cytokines directly influence TJ function and modulate both the membrane microdomain localization of TJ proteins and lipid composition of TJs. The effects of proinflammatory cytokines on TJ structure and function provide a mechanism in the pathophysiology of Crohn's disease (CD). Understanding the intracellular mechanisms involved could be important in devising future therapeutic strategies to induce retightening of the leaky TJ barrier. (C) 2007 Elsevier Inc. All rights reserved.
C1 [Li, Qiurong; Zhang, Qjang; Wang, Meng; Ma, Jian; Luo, Nan; Li, Ning; Li, Yousheng; Li, Jieshou] Jinling Hosp, Inst Gen Surg, Nanjing 210002, Peoples R China.
   [Zhao, Sumin; Xu, Guowang] Chinese Acad Sci, Inst Chem Phys, Natl Chromatog Res & Anal Ctr, Dalian 116011, Peoples R China.
   [Wang, Meng] Nanjing Univ, Sch Med, Nanjing 210093, Peoples R China.
C3 Chinese Academy of Sciences; Dalian Institute of Chemical Physics, CAS;
   Nanjing University
RP Li, JS (通讯作者)，Jinling Hosp, Inst Gen Surg, 305 E Zhongshan Rd, Nanjing 210002, Peoples R China.
EM liqiurong@yahoo.com
RI Xu, Guowang/L-6910-2014; Li, jie/GXG-4583-2022
CR ANDUS T, 1991, PATHOBIOLOGY, V59, P166, DOI 10.1159/000163637
   Arnott IDR, 2000, SCAND J GASTROENTERO, V35, P1163
   Balda MS, 2000, SEMIN CELL DEV BIOL, V11, P281, DOI 10.1006/scdb.2000.0177
   Bouma G, 2003, NAT REV IMMUNOL, V3, P521, DOI 10.1038/nri1132
   BREESE EJ, 1994, GASTROENTEROLOGY, V106, P1455, DOI 10.1016/0016-5085(94)90398-0
   Bruewer M, 2003, J IMMUNOL, V171, P6164, DOI 10.4049/jimmunol.171.11.6164
   CEREIJIDO M, 1988, AM REV RESPIR DIS, V138, pS17, DOI 10.1164/ajrccm/138.6_Pt_2.S17
   Chen YH, 2000, MOL BIOL CELL, V11, P849, DOI 10.1091/mbc.11.3.849
   Coyne CB, 2002, MOL BIOL CELL, V13, P3218, DOI 10.1091/mbc.E02-03-0134
   D'Incà R, 1999, AM J GASTROENTEROL, V94, P2956, DOI 10.1111/j.1572-0241.1999.01444.x
   Denker BM, 1998, AM J PHYSIOL-RENAL, V274, pF1, DOI 10.1152/ajprenal.1998.274.1.F1
   ESTEVECOMAS M, 1992, GUT, V33, P1365, DOI 10.1136/gut.33.10.1365
   Gassler N, 2001, AM J PHYSIOL-GASTR L, V281, pG216, DOI 10.1152/ajpgi.2001.281.1.G216
   Gitter AH, 2000, FASEB J, V14, P1749, DOI 10.1096/fj.99-0898com
   Gitter AH, 2000, ANN NY ACAD SCI, V915, P193
   González-Mariscal L, 2003, PROG BIOPHYS MOL BIO, V81, P1, DOI 10.1016/S0079-6107(02)00037-8
   Kawachiya T, 2005, INT J MOL MED, V15, P417
   Kucharzik T, 2001, AM J PATHOL, V159, P2001, DOI 10.1016/S0002-9440(10)63051-9
   Lambert D, 2005, BIOCHEM J, V387, P553, DOI 10.1042/BJ20041377
   Leung LW, 2003, AM J PHYSIOL-CELL PH, V284, pC1021, DOI 10.1152/ajpcell.00149.2002
   Li QR, 2005, J LIPID RES, V46, P1904, DOI 10.1194/jlr.M500033-JLR200
   McKay DM, 1997, J IMMUNOL, V159, P2382
   Nusrat A, 2000, J CELL SCI, V113, P1771
   O'Connell J, 2000, J CELL PHYSIOL, V185, P331, DOI 10.1002/1097-4652(200012)185:3<331::AID-JCP3>3.0.CO;2-V
   Ruemmele FM, 1999, J CELL PHYSIOL, V181, P45, DOI 10.1002/(SICI)1097-4652(199910)181:1<45::AID-JCP5>3.0.CO;2-Q
   Sanders SE, 1995, EPITHELIAL CELL BIOL, V4, P25
   Schmitz H, 2000, ANN NY ACAD SCI, V915, P312
   SHINITZKY M, 1978, BIOCHIM BIOPHYS ACTA, V515, P367, DOI 10.1016/0304-4157(78)90010-2
   SOLER AP, 1996, RENAL FLUID ELECTROD, V270, pF869
   Suenaert P, 2002, AM J GASTROENTEROL, V97, P2000
   Wang FJ, 2005, AM J PATHOL, V166, P409, DOI 10.1016/S0002-9440(10)62264-X
   WYATT J, 1993, LANCET, V341, P1437, DOI 10.1016/0140-6736(93)90882-H
   Zahraoui A, 2000, J CELL BIOL, V151, pF31, DOI 10.1083/jcb.151.5.F31
   Zegers MMP, 1998, BIOCHEM J, V336, P257, DOI 10.1042/bj3360257
   ZEISSIG S, 2007, CHANGES EXPRESSION D, V56, P61
NR 35
TC 97
Z9 124
U1 2
U2 32
PU ACADEMIC PRESS INC ELSEVIER SCIENCE
PI SAN DIEGO
PA 525 B ST, STE 1900, SAN DIEGO, CA 92101-4495 USA
SN 1521-6616
EI 1521-7035
J9 CLIN IMMUNOL
JI Clin. Immunol.
PD JAN
PY 2008
VL 126
IS 1
BP 67
EP 80
DI 10.1016/j.clim.2007.08.017
PG 14
WC Immunology
WE Science Citation Index Expanded (SCI-EXPANDED)
SC Immunology
GA 252AE
UT WOS:000252416400007
PM 17964857
DA 2024-01-22
ER

PT J
AU Husain, A
   Triadafilopoulos, G
AF Husain, A
   Triadafilopoulos, G
TI Communicating with patients with inflammatory bowel disease
SO INFLAMMATORY BOWEL DISEASES
LA English
DT Article
DE inflammatory bowel disease; patient education
ID SEXUAL DYSFUNCTION; CROHNS-DISEASE; PEOPLE; WOMEN
AB Ulcerative colitis and Crohn's disease, the two main forms of inflammatory bowel disease (IBD), are chronic illnesses that affect hundreds of thousands of Americans. Patients with IBD suffer chronically from diarrhea, abdominal pain, gastrointestinal bleeding, malabsorption, and weight loss requiring continuous medical and surgical attention. Despite recent advances in therapy, IBD follows a course of exacerbations and remissions with approximately 25-50% of patients relapsing annually. Hence, these diseases are readily encountered in primary care and gastroenterology clinics. Though medical and surgical treatment options have improved significantly, little has been written about the psychosocial aspects of IBD. Currently, there is a paucity of data concerning effective communication methods enabling physicians to develop stronger rapport with patients suffering from IBD, the care of whom requires a multidisciplinary approach involving primary care physicians, gastroenterologists, and colorectal surgeons. Because IBD has a high morbidity, it is worthwhile to further investigate those social factors that will improve patients' quality of life. In this paper, we summarize some of the common problems that emerge when taking care of patients with I BD and provide initial guidelines based on the world literature regarding the management and education of patients with IBD. Both primary care physicians and specialists (gastroenterologists, colorectal surgeons) need to be aware of the questions and concerns of I BD patients and to be capable of dispensing the information in a clear and concise manner. Using the case scenario format, we review the most common aspects of communication for health care professionals taking care of IBD patients and suggest ways to establish and maintain long-term doctor-patient relationships. The two most significant interventions that dramatically improve quality of life and patient-physician relationships are proper patient education and appropriate treatment of concurrent depression and anxiety. We hope that our review will form a framework by which different members of the medical team learn their roles in the complex management decisions affecting IBD patients.
C1 Stanford Univ, Sch Med, Gastroenterol Sect, Palo Alto Vet Affairs Hlth Care Syst, Palo Alto, CA 94304 USA.
   Stanford Univ, Sch Med, Dept Med, Palo Alto, CA 94304 USA.
   Stanford Univ, Sch Med, Div Gastroenterol & Hepatol, Palo Alto, CA 94304 USA.
C3 Stanford University; Stanford University; Stanford University
RP Triadafilopoulos, G (通讯作者)，Stanford Univ, Sch Med, Gastroenterol Sect, Palo Alto Vet Affairs Hlth Care Syst, 3801 Miranda Ave, Palo Alto, CA 94304 USA.
EM vagt@leland.stanford.edu
OI Triadafilopoulos, George/0000-0002-4233-3773
CR BLACKWELL B, 1986, ILLNESS BEHAVIOUR MU, P401
   FALLOWFIELD LJ, 1997, AM J GASTROENTEROL, V92, P457
   FORBES A, 1997, CLIN GUIDE INFLAMMAT
   GODBER D, 1988, J ROY SOC MED, V81, P528, DOI 10.1177/014107688808100911
   HARRIS EC, 1994, MEDICINE, V73, P297
   HAY JW, 1992, J CLIN GASTROENTEROL, V14, P309, DOI 10.1097/00004836-199206000-00009
   KATON W, 1990, Journal of Clinical Psychiatry, V51, P3
   Kurina LM, 2001, J EPIDEMIOL COMMUN H, V55, P716, DOI 10.1136/jech.55.10.716
   Levenstein S, 2001, AM J GASTROENTEROL, V96, P1822, DOI 10.1016/S0002-9270(01)02441-8
   LICHTAROWICZ A, 1991, Journal of Obstetrics and Gynaecology (Abingdon), V11, P361, DOI 10.3109/01443619109007786
   LICHTAROWICZ A, 1989, Q J MED, V72, P623
   Maunder RG, 1997, CAN J GASTROENTEROL, V11, P681, DOI 10.1155/1997/183841
   Mayberry JF, 1997, ITAL J GASTROENTEROL, V29, P483
   MOODY G, 1992, DIGESTION, V52, P179, DOI 10.1159/000200951
   MOODY GA, 1993, DIGESTION, V54, P256, DOI 10.1159/000201046
   NARENDRANATHAN M, 1989, J CLIN GASTROENTEROL, V11, P403, DOI 10.1097/00004836-198908000-00011
   Rowlinson A, 1999, Br J Nurs, V8, P1013
   SANDLER RS, 2000, INFLAMM BOWEL DIS, P89
   SCHOLMERICH J, 1987, HEPATO-GASTROENTEROL, V34, P182
   Shanahan F, 1999, CURR OPIN PSYCHIATR, V12, P739, DOI 10.1097/00001504-199911000-00026
   Walker EA, 1996, GEN HOSP PSYCHIAT, V18, P220, DOI 10.1016/0163-8343(96)00036-9
   [No title captured]
NR 22
TC 60
Z9 67
U1 0
U2 8
PU OXFORD UNIV PRESS INC
PI CARY
PA JOURNALS DEPT, 2001 EVANS RD, CARY, NC 27513 USA
SN 1078-0998
EI 1536-4844
J9 INFLAMM BOWEL DIS
JI Inflamm. Bowel Dis.
PD JUL
PY 2004
VL 10
IS 4
BP 444
EP 450
DI 10.1097/00054725-200407000-00020
PG 7
WC Gastroenterology & Hepatology
WE Science Citation Index Expanded (SCI-EXPANDED)
SC Gastroenterology & Hepatology
GA 835JV
UT WOS:000222479900019
PM 15475757
OA Bronze
DA 2024-01-22
ER

PT J
AU Suenaert, P
   Bulteel, V
   Vermeire, S
   Noman, M
   Van Assche, G
   Rutgeerts, P
AF Suenaert, P
   Bulteel, V
   Vermeire, S
   Noman, M
   Van Assche, G
   Rutgeerts, P
TI Hyperresponsiveness of the mucosal barrier in Crohn's disease is not
   tumor necrosis factor-dependent
SO INFLAMMATORY BOWEL DISEASES
LA English
DT Article
DE Crohn's disease; infliximab; intestinal permeability; nonsteroidal
   anti-inflammatory drugs
ID INFLAMMATORY-BOWEL-DISEASE; MONOCLONAL-ANTIBODY CA2; INTESTINAL
   PERMEABILITY; NSAID-ENTEROPATHY; FACTOR-ALPHA; GUT BARRIER; IN-VIVO;
   INFLIXIMAB; RELATIVES; RAT
AB Background: Crohn's disease (CD) is associated with gut barrier dysfunction. Besides the baseline barrier defect, a subgroup of patients also expresses an intestinal barrier hyperresponsiveness to nonsteroidal anti-inflammatory drugs. We studied whether reducing inflammation and restoring gut barrier dysfunction with anti-tumor necrosis factor (TNF) antibody treatment also antagonizes the permeability increase by oral nonsteroidal anti-inflammatory drug intake in patients with CD.
   Methods: Thirty-one healthy control subjects and 25 patients with active CD were studied. The 31 controls performed intestinal permeability testing for Cr-51-EDTA before (baseline) and after oral intake of indomethacin (50 + 75 mg). Twenty-five patients carried out a baseline and indomethacin-mediated permeability test before infliximab infusion. The patients repeated either the indomethacin test (12/25) or baseline and indomethacin tests (13/25), 1 month after this treatment. Intestinal permeability was studied by measurement of urinary excretion of Cr-51-EDTA after oral intake.
   Results: Increased whole gut permeation before treatment (3.16%; interquartile range [IQR], 2.92-5.72) was restored to normal values (2.47%; IQR, 1.97-2.78) by anti-TNF treatment. Indomethacin increased whole gut permeability significantly more in patients with CD (before anti-TNF: 6.50%; IQR, 4.84-10.38; after anti-TNF: 5.50%; IQR, 3.97-10.09) compared with the healthy subjects (4.66%; IQR, 3.51-5.64). Eleven of 25 patients (44%) had an abnormal whole gut permeability response to indomethacin before anti-TNF, and 9 of them remained hyperresponsive after infusion, despite clinical remission.
   Conclusions: Although anti-TNF treatment suppresses inflammation and restores gut barrier function in patients with CD, it does not antagonize the barrier hyperresponsiveness to indomethacin. These data support the notion of an underlying intestinal mucosal barrier hyperresponsiveness in a subset of patients with CD, independent of inflammation.
C1 Catholic Univ Louvain, Univ Hosp Gasthuisberg, Dept Gastroenterol, Div Gastroenterol, B-3000 Louvain, Belgium.
   McGill Univ, Montreal Gen Hosp, Ctr Hlth, Div Gastroenterol, Montreal, PQ H3G 1A4, Canada.
C3 KU Leuven; University Hospital Leuven; Universite Catholique Louvain;
   McGill University
RP Rutgeerts, P (通讯作者)，Catholic Univ Louvain, Univ Hosp Gasthuisberg, Dept Gastroenterol, Div Gastroenterol, Herestr 49, B-3000 Louvain, Belgium.
EM paul.rutgeerts@uz.kuleuven.ac.be
OI Vermeire, Severine/0000-0001-9942-3019
CR AHRENSTEDT O, 1994, J GASTROEN HEPATOL, V9, P539, DOI 10.1111/j.1440-1746.1994.tb01557.x
   Baert FJ, 1999, GASTROENTEROLOGY, V116, P22, DOI 10.1016/S0016-5085(99)70224-6
   BEST WR, 1976, GASTROENTEROLOGY, V70, P439
   Colpaert S, 2001, ALIMENT PHARM THER, V15, P1827, DOI 10.1046/j.1365-2036.2001.01111.x
   D'Haens G, 1999, GASTROENTEROLOGY, V116, P1029, DOI 10.1016/S0016-5085(99)70005-3
   Davies NM, 1998, ALIMENT PHARM THER, V12, P303
   Di Sabatino A, 2004, GUT, V53, P70, DOI 10.1136/gut.53.1.70
   Elson CO, 2002, NEW ENGL J MED, V346, P614, DOI 10.1056/NEJM200202213460812
   Hanauer SB, 2002, LANCET, V359, P1541, DOI 10.1016/S0140-6736(02)08512-4
   Hatoum OA, 2003, GASTROENTEROLOGY, V125, P58, DOI 10.1016/S0016-5085(03)00699-1
   HERMISTON ML, 1995, SCIENCE, V270, P1203, DOI 10.1126/science.270.5239.1203
   Hilsden RJ, 1996, GASTROENTEROLOGY, V110, P1395, DOI 10.1053/gast.1996.v110.pm8613043
   Hisamatsu T, 2003, GASTROENTEROLOGY, V124, P993, DOI 10.1053/gast.2003.50153
   Jacob M, 2002, CLIN SCI, V102, P541, DOI 10.1042/CS20010269
   KAUFMANN HJ, 1987, ANN INTERN MED, V107, P513, DOI 10.7326/0003-4819-107-4-513
   Lügering A, 2001, GASTROENTEROLOGY, V121, P1145, DOI 10.1053/gast.2001.28702
   MACDERMOTT RP, 1994, MED CLIN N AM, V78, P1207, DOI 10.1016/S0025-7125(16)30096-7
   Podolsky DK, 2002, NEW ENGL J MED, V347, P417, DOI 10.1056/NEJMra0804647
   Reuter BK, 1999, AM J PHYSIOL-GASTR L, V277, pG847, DOI 10.1152/ajpgi.1999.277.4.G847
   Shanahan F, 2002, LANCET, V359, P62, DOI 10.1016/S0140-6736(02)07284-7
   Söderholm JD, 2002, GUT, V50, P307, DOI 10.1136/gut.50.3.307
   Söderholm JD, 2002, GASTROENTEROLOGY, V123, P1099, DOI 10.1053/gast.2002.36019
   Söderholm JD, 1999, GUT, V44, P96, DOI 10.1136/gut.44.1.96
   Somasundaram S, 2000, ALIMENT PHARM THER, V14, P639
   Strober W, 2002, ANNU REV IMMUNOL, V20, P495, DOI 10.1146/annurev.immunol.20.100301.064816
   Suenaert P, 2002, AM J GASTROENTEROL, V97, P2000
   Suenaert P, 2003, SCAND J GASTROENTERO, V38, P399, DOI 10.1080/00365520310000834
   Targan SR, 1997, NEW ENGL J MED, V337, P1029, DOI 10.1056/NEJM199710093371502
   Thjodleifsson B, 2003, GASTROENTEROLOGY, V124, P1728, DOI 10.1016/S0016-5085(03)00383-4
   VANDULLEMEN HM, 1995, GASTROENTEROLOGY, V109, P129, DOI 10.1016/0016-5085(95)90277-5
   WYATT J, 1993, LANCET, V341, P1437, DOI 10.1016/0140-6736(93)90882-H
NR 32
TC 30
Z9 32
U1 0
U2 1
PU OXFORD UNIV PRESS INC
PI CARY
PA JOURNALS DEPT, 2001 EVANS RD, CARY, NC 27513 USA
SN 1078-0998
EI 1536-4844
J9 INFLAMM BOWEL DIS
JI Inflamm. Bowel Dis.
PD JUL
PY 2005
VL 11
IS 7
BP 667
EP 673
DI 10.1097/01.MIB.0000168371.87283.4b
PG 7
WC Gastroenterology & Hepatology
WE Science Citation Index Expanded (SCI-EXPANDED)
SC Gastroenterology & Hepatology
GA 944NL
UT WOS:000230435600008
PM 15973122
OA Bronze
DA 2024-01-22
ER

PT J
AU Ben-Horin, S
   Chowers, Y
   Ungar, B
   Kopylov, U
   Loebstein, R
   Weiss, B
   Eliakim, R
   Del Tedesco, E
   Paul, S
   Roblin, X
AF Ben-Horin, S.
   Chowers, Y.
   Ungar, B.
   Kopylov, U.
   Loebstein, R.
   Weiss, B.
   Eliakim, R.
   Del Tedesco, E.
   Paul, S.
   Roblin, X.
TI Undetectable anti-TNF drug levels in patients with long-term remission
   predict successful drug withdrawal
SO ALIMENTARY PHARMACOLOGY & THERAPEUTICS
LA English
DT Article
ID INFLAMMATORY-BOWEL-DISEASE; CROHNS-DISEASE; CLINICAL REMISSION;
   INFLIXIMAB; MAINTENANCE; THERAPY; PHARMACOKINETICS; DISCONTINUATION;
   ADALIMUMAB; ANTIBODIES
AB BackgroundLow drug levels are associated with emerging loss of response to anti-TNF. However, this may not be the case in patients with long-term remission.
   AimTo investigate the outcome of anti-TNF discontinuation in patients with long-term remission and incidental undetectable drug levels.
   MethodsA retrospective cohort study examining the duration of relapse-free survival in IBD patients in remission who discontinued infliximab or adalimumab having undetectable drug levels.
   ResultsForty eight patients who discontinued anti-TNF while in remission and had available drug levels were identified in two centres in France and Israel (infliximab-treated 35, adalimumab-13, Crohn's disease 30, ulcerative colitis 18, mean treatment duration of 22.712.4months). Endoscopy/MRE before stopping showed absence of active inflammation in 40/42 (95%) of evaluated patients, while inflammatory biomarkers (CRP and/or Calprotectin) were completely normal in only 31/48 (65%) of patients. During 12months median follow-up, relapse occurred in 16/20 (80%) of patients who stopped anti-TNF while having measurable drug levels compared with 9/28 (32%) of patients who had undetectable drug levels (OR: 8.4, 95% CI: 2.2-32, P=0.002). Relapse-free survival after anti-TNF cessation was significantly longer in patients with absent drug compared to those with detectable drug (P<0.001, log rank test). On multivariate analysis, a patient's decision to stop therapy was weakly associated and abnormal inflammatory biomarkers and detectable drug levels were both strongly and independently associated with a higher risk of relapse after drug discontinuation.
   ConclusionIncidental finding of undetectable anti-TNF drug levels in patients with stable long-term deep remission may identify a subset of patients whose clinical remission is no longer dependent on anti-TNF treatment.
C1 [Ben-Horin, S.; Ungar, B.; Kopylov, U.; Eliakim, R.] Chaim Sheba Med Ctr, Dept Gastroenterol, IL-52621 Tel Hashomer, Israel.
   [Ben-Horin, S.; Kopylov, U.; Loebstein, R.; Weiss, B.; Eliakim, R.] Tel Aviv Univ, Sackler Sch Med, IL-69978 Tel Aviv, Israel.
   [Chowers, Y.] Rambam Hlth Care Campus, Haifa, Israel.
   [Chowers, Y.] Technion Israel Inst Technol, Bruce Rappaport Sch Med, Haifa, Israel.
   [Loebstein, R.] Chaim Sheba Med Ctr, Inst Clin Pharmacol, IL-52621 Tel Hashomer, Israel.
   [Weiss, B.] Edmond & Lily Safra Childrens Hosp, Tel Hashomer, Israel.
   [Del Tedesco, E.; Roblin, X.] INSERM CIC 1408, Dept Gastroenterol, Paris, France.
   [Paul, S.] INSERM CIC 1408, Dept Immunol, Paris, France.
C3 Chaim Sheba Medical Center; Sackler Faculty of Medicine; Rambam Health
   Care Campus; Technion Israel Institute of Technology; Rappaport Faculty
   of Medicine; Chaim Sheba Medical Center; Institut National de la Sante
   et de la Recherche Medicale (Inserm); Institut National de la Sante et
   de la Recherche Medicale (Inserm)
RP Ben-Horin, S (通讯作者)，Chaim Sheba Med Ctr, Dept Gastroenterol, IL-52621 Tel Hashomer, Israel.
EM shomron.benhorin@gmail.com
OI Chowers, Yehuda/0000-0001-5130-845X; Roblin, Xavier/0000-0002-7929-4878;
   Kopylov, Uri/0000-0002-7156-0588
FU Sheba Medical Center; Legacy Heritage Foundation from the Rambam Health
   Care Center; Leona M. and Harry B. Helmsley Charitable Trust
FX This work was supported in part by the 'Talpiot' Medical Leadership
   grant from the Sheba Medical Center (to SBH), the Legacy Heritage
   Foundation from the Rambam Health Care Center (to YC) and the Leona M.
   and Harry B. Helmsley Charitable Trust (to SBH, RE and YC).
CR Armuzzi A, 2010, GASTROENTEROLOGY, V138, pS691
   Ben-Horin S, 2014, NAT REV GASTRO HEPAT, V11, P243, DOI 10.1038/nrgastro.2013.253
   Ben-Horin S, 2011, GUT, V60, P41, DOI 10.1136/gut.2009.201533
   Brooks AJ, 2014, J CROHNS COLITIS, V5
   Colombel JF, 2007, GASTROENTEROLOGY, V132, P52, DOI 10.1053/j.gastro.2006.11.041
   Colombel JF, 2012, INFLAMM BOWEL DIS, V18, P349, DOI 10.1002/ibd.21831
   Drobne D, 2015, CLIN GASTROENTEROL H, V13, P514, DOI 10.1016/j.cgh.2014.07.027
   Hanauer SB, 2002, LANCET, V359, P1541, DOI 10.1016/S0140-6736(02)08512-4
   Hanauer SB, 2004, CLIN GASTROENTEROL H, V2, P542, DOI 10.1016/S1542-3565(04)00238-1
   Karmiris K, 2009, GASTROENTEROLOGY, V137, P1628, DOI 10.1053/j.gastro.2009.07.062
   Louis E, 2012, GASTROENTEROLOGY, V142, P63, DOI 10.1053/j.gastro.2011.09.034
   Maser EA, 2006, CLIN GASTROENTEROL H, V4, P1248, DOI 10.1016/j.cgh.2006.06.025
   Molnár T, 2013, ALIMENT PHARM THER, V37, P225, DOI 10.1111/apt.12160
   Mooiweer E, 2015, J CROHNS COLITIS, V9, P50, DOI 10.1093/ecco-jcc/jju003
   Ordás I, 2012, CLIN PHARMACOL THER, V91, P635, DOI 10.1038/clpt.2011.328
   Roblin X, 2014, AM J GASTROENTEROL, V109, P1250, DOI 10.1038/ajg.2014.146
   Sands BE, 2004, NEW ENGL J MED, V350, P876, DOI 10.1056/NEJMoa030815
   Steenholdt C, 2012, INFLAMM BOWEL DIS, V18, P2209, DOI 10.1002/ibd.22910
   Steenholdt C, 2012, SCAND J GASTROENTERO, V47, P518, DOI 10.3109/00365521.2012.660541
   Vande Casteele N, 2015, GASTROENTEROLOGY, V148, P1320, DOI 10.1053/j.gastro.2015.02.031
   Vande Casteele N, 2013, AM J GASTROENTEROL, V108, P962, DOI 10.1038/ajg.2013.12
   Waugh AWG, 2010, ALIMENT PHARM THER, V32, P1129, DOI 10.1111/j.1365-2036.2010.04446.x
NR 22
TC 66
Z9 68
U1 0
U2 6
PU WILEY
PI HOBOKEN
PA 111 RIVER ST, HOBOKEN 07030-5774, NJ USA
SN 0269-2813
EI 1365-2036
J9 ALIMENT PHARM THER
JI Aliment. Pharmacol. Ther.
PD AUG
PY 2015
VL 42
IS 3
BP 356
EP 364
DI 10.1111/apt.13268
PG 9
WC Gastroenterology & Hepatology; Pharmacology & Pharmacy
WE Science Citation Index Expanded (SCI-EXPANDED)
SC Gastroenterology & Hepatology; Pharmacology & Pharmacy
GA CM3SE
UT WOS:000357603300010
PM 26032402
OA Bronze
DA 2024-01-22
ER

PT J
AU Tsampalieros, A
   Berkenstock, MK
   Zemel, BS
   Griffin, L
   Shults, J
   Burnham, JM
   Baldassano, RN
   Leonard, MB
AF Tsampalieros, A.
   Berkenstock, M. K.
   Zemel, B. S.
   Griffin, L.
   Shults, J.
   Burnham, J. M.
   Baldassano, R. N.
   Leonard, M. B.
TI Changes in trabecular bone density in incident pediatric Crohn's
   disease: a comparison of imaging methods
SO OSTEOPOROSIS INTERNATIONAL
LA English
DT Article
DE Bone disease; Crohn's disease; DXA; Glucocorticoids; Growth;
   Inflammation
ID X-RAY ABSORPTIOMETRY; INFLAMMATORY-BOWEL-DISEASE; QUANTITATIVE
   COMPUTED-TOMOGRAPHY; MINERAL DENSITY; OFFICIAL POSITIONS; NEPHROTIC
   SYNDROME; BODY-COMPOSITION; FRACTURE RISK; UNITED-STATES; LUMBAR SPINE
AB This study of changes in dual energy x-ray absorptiometry (DXA) spine BMD following diagnosis and treatment for childhood Crohn's disease demonstrated that changes in conventional posteroanterior BMD results were confounded by impaired growth, and suggested that lateral spine measurements and strategies to estimate volumetric BMD were more sensitive to disease and treatment effects.
   We previously reported significant increases in peripheral quantitative CT (pQCT) measures of trabecular volumetric bone mineral density (vBMD) following diagnosis and treatment of pediatric Crohn's disease (CD). The objective of this study was to compare pQCT trabecular vBMD and three DXA measures of spine BMD in this cohort: (1) conventional posteroanterior BMD (PA-BMD), (2) PA-BMD adjusted for height Z (PA-BMDHtZ), and (3) width-adjusted volumetric BMD (WA-BMD) estimated from PA and lateral scans.
   Spine DXA [lumbar (L1-4) for posteroanterior and L3 for lateral] and tibia pQCT scans were obtained in 65 CD subjects (ages 7-18 years) at diagnosis and 12 months later. BMD results were converted to sex, race, and age-specific Z-scores based on reference data in > 650 children (ages 5-21 years). Multivariable linear regression models identified factors associated with BMD Z-scores.
   At CD diagnosis, all BMD Z-scores were lower compared with the reference children (all p values < 0.01). The pQCT vBMD Z-scores (-1.46 +/- 1.30) were lower compared with DXA PA-BMD (-0.75 +/- 0.98), PA-BMDHtZ (-0.53 +/- 0.87), and WA-BMD (-0.61 +/- 1.10) among CD participants. Only PA-BMD Z-scores were correlated with height Z-scores at baseline (R = 0.47, p < 0.0001). pQCT and WA-BMD Z-scores increased significantly over 12 months to -1.04 +/- 1.26 and -0.20 +/- 1.14, respectively. Changes in all four BMD Z-scores were positively associated with changes in height Z-scores (p < 0.05). Glucocorticoid doses were inversely associated with changes in WA-BMD (p < 0.01) only.
   Conventional and height Z-score-adjusted PA DXA methods did not demonstrate the significant increases in trabecular vBMD noted on pQCT and WA-BMD scans. WA-BMD captured glucocorticoid effects, potentially due to isolation of the vertebral body on the lateral projection. Future studies are needed to identify the BMD measure that provides greatest fracture discrimination in CD.
C1 [Tsampalieros, A.] Univ Ottawa, Childrens Hosp Eastern Ontario, Dept Pediat, Fac Med, Ottawa, ON K1H 8L1, Canada.
   [Tsampalieros, A.; Zemel, B. S.; Burnham, J. M.; Baldassano, R. N.; Leonard, M. B.] Univ Penn, Dept Pediat, Childrens Hosp Philadelphia, Perelman Sch Med, Philadelphia, PA 19104 USA.
   [Berkenstock, M. K.] Drexel Univ, Dept Ophthalmol, Coll Med, Philadelphia, PA 19107 USA.
   [Griffin, L.] NYU, Dept Radiol, Sch Med, New York, NY 10016 USA.
   [Shults, J.; Leonard, M. B.] Univ Penn, Perelman Sch Med, Dept Biostat & Epidemiol, Philadelphia, PA 19104 USA.
C3 University of Ottawa; Children's Hospital of Eastern Ontario; University
   of Pennsylvania; Pennsylvania Medicine; Childrens Hospital of
   Philadelphia; Drexel University; New York University; University of
   Pennsylvania
RP Leonard, MB (通讯作者)，Univ Penn, Dept Pediat, Childrens Hosp Philadelphia, Perelman Sch Med, 3535 Market St, Philadelphia, PA 19104 USA.
EM atsampalieros@cheo.on.ca; leonard@email.chop.edu
RI Zemel, Babette/JDV-5959-2023; Zemel, Babette S./D-1117-2009
OI Zemel, Babette S./0000-0002-6164-7348; Leonard, Mary/0000-0002-8972-6582
FU National Center for Research Resources [R01-DK060030, K24-DK076808,
   UL1-RR-024134]; Society of Pediatric Research; University of Ottawa,
   Faculty of Medicine; Doris Duke Clinical Research Foundation
FX We greatly thank the children and their families who participated in
   this study for their dedication and the physicians and nurses in the
   Division of Gastroenterology at the Children's Hospital of Philadelphia.
   This project was supported by grants R01-DK060030, K24-DK076808, and
   UL1-RR-024134 from the National Center for Research Resources. Dr.
   Berkenstock was supported by the Society of Pediatric Research, Dr.
   Tsampalieros by the University of Ottawa, Faculty of Medicine, and Dr.
   Griffin by the Doris Duke Clinical Research Foundation.
CR Ahmed SF, 2004, J PEDIATR GASTR NUTR, V38, P276, DOI 10.1097/00005176-200403000-00008
   Andres PG, 1999, GASTROENTEROL CLIN N, V28, P255, DOI 10.1016/S0889-8553(05)70056-X
   Bishop N, 2008, J CLIN DENSITOM, V11, P29, DOI 10.1016/j.jocd.2007.12.004
   BLAKE GM, 1994, BRIT J RADIOL, V67, P624, DOI 10.1259/0007-1285-67-799-624
   Burnham JM, 2005, AM J CLIN NUTR, V82, P413, DOI 10.1093/ajcn/82.2.413
   Burnham JM, 2004, J BONE MINER RES, V19, P1961, DOI 10.1359/JBMR.040908
   Burnham JM, 2007, J BONE MINER RES, V22, P551, DOI 10.1359/JBMR.070110
   Canalis E, 2007, OSTEOPOROSIS INT, V18, P1319, DOI 10.1007/s00198-007-0394-0
   Carbonare LD, 2001, J BONE MINER RES, V16, P97, DOI 10.1359/jbmr.2001.16.1.97
   COLE TJ, 1990, EUR J CLIN NUTR, V44, P45
   Dubner SE, 2008, J CLIN DENSITOM, V11, P302, DOI 10.1016/j.jocd.2007.10.005
   Dubner SE, 2009, GASTROENTEROLOGY, V136, P123, DOI 10.1053/j.gastro.2008.09.072
   FINKELSTEIN JS, 1994, J CLIN ENDOCR METAB, V78, P724, DOI 10.1210/jc.78.3.724
   Gilbert L, 2000, ENDOCRINOLOGY, V141, P3956, DOI 10.1210/en.141.11.3956
   Gordon CM, 2008, J CLIN DENSITOM, V11, P43, DOI 10.1016/j.jocd.2007.12.005
   Gupta A, 2004, J CLIN DENSITOM, V7, P290, DOI 10.1385/JCD:7:3:290
   Harpavat M, 2005, J PEDIATR GASTR NUTR, V40, P295, DOI 10.1097/01.MPG.0000153278.98861.32
   Hill RJ, 2009, J PEDIATR GASTR NUTR, V48, P538, DOI 10.1097/MPG.0b013e31818cb4b6
   HYAMS JS, 1991, J PEDIATR GASTR NUTR, V12, P439, DOI 10.1097/00005176-199105000-00005
   Kalkwarf HJ, 2011, OSTEOPOROSIS INT, V22, P607, DOI 10.1007/s00198-010-1333-z
   Laakso S, 2012, CALCIFIED TISSUE INT, V91, P121, DOI 10.1007/s00223-012-9617-2
   Lee DC, 2007, J CLIN ENDOCR METAB, V92, P4248, DOI 10.1210/jc.2007-0126
   Leonard MB, 2006, J CLIN DENSITOM, V9, P265, DOI 10.1016/j.jocd.2006.05.008
   Liu D, 2007, OSTEOPOROSIS INT, V18, P991, DOI 10.1007/s00198-007-0325-0
   Mäkitie O, 2005, J PEDIATR-US, V146, P395, DOI 10.1016/j.jpeds.2004.10.052
   Ogden CL, 2002, PEDIATRICS, V109, P45, DOI 10.1542/peds.109.1.45
   Oostlander AE, 2011, GASTROENTEROLOGY, V140, P116, DOI 10.1053/j.gastro.2010.09.007
   Rodd C, 2012, ARTHRIT CARE RES, V64, P122, DOI 10.1002/acr.20589
   Schall JI, 2002, J PEDIATR-US, V141, P223, DOI 10.1067/mpd.2002.125907
   Sylvester FA, 2002, J BONE MINER RES, V17, P695, DOI 10.1359/jbmr.2002.17.4.695
   Sylvester FA, 2007, INFLAMM BOWEL DIS, V13, P42, DOI 10.1002/ibd.20006
   Tanner JM., 1962, GROWTH ADOLESCENCE
   Thayu M, 2010, GASTROENTEROLOGY, V139, P430, DOI 10.1053/j.gastro.2010.04.044
   Thearle M, 2000, J CLIN ENDOCR METAB, V85, P2122, DOI 10.1210/jc.85.6.2122
   Tsampalieros A, 2013, AM J TRANSP IN PRESS
   Walther F, 2006, J PEDIATR GASTR NUTR, V43, P42, DOI 10.1097/01.mpg.0000228105.91240.80
   Wetzsteon RJ, 2009, J BONE MINER RES, V24, P503, DOI 10.1359/JBMR.081101
   Wetzsteon RJ, 2008, J BONE MINER RES, V23, P1946, DOI [10.1359/jbmr.080810, 10.1359/JBMR.080810]
   Wren TAL, 2005, J PEDIATR-US, V146, P776, DOI 10.1016/j.jpeds.2005.01.028
   Wren TAL, 2012, J PEDIATR-US, V161, P1035, DOI 10.1016/j.jpeds.2012.07.054
   Yu W, 1995, OSTEOPOROSIS INT, V5, P433, DOI 10.1007/BF01626604
   Zemel BS, 2010, J CLIN ENDOCR METAB, V95, P1265, DOI 10.1210/jc.2009-2057
NR 42
TC 13
Z9 15
U1 0
U2 8
PU SPRINGER LONDON LTD
PI LONDON
PA 236 GRAYS INN RD, 6TH FLOOR, LONDON WC1X 8HL, ENGLAND
SN 0937-941X
EI 1433-2965
J9 OSTEOPOROSIS INT
JI Osteoporosis Int.
PD JUL
PY 2014
VL 25
IS 7
BP 1875
EP 1883
DI 10.1007/s00198-014-2701-x
PG 9
WC Endocrinology & Metabolism
WE Science Citation Index Expanded (SCI-EXPANDED)
SC Endocrinology & Metabolism
GA AI7BI
UT WOS:000337034600007
PM 24760243
OA Green Accepted
DA 2024-01-22
ER

PT J
AU Magalhaes, D
   Peyrin-Biroulet, L
   Estevinho, MM
   Danese, S
   Magro, F
AF Magalhaes, Diogo
   Peyrin-Biroulet, Laurent
   Estevinho, Maria Manuela
   Danese, Silvio
   Magro, Fernando
CA GEDII
TI Pursuing neutrophils: systematic scoping review on blood-based
   biomarkers as predictors of treatment outcomes in inflammatory bowel
   disease
SO THERAPEUTIC ADVANCES IN GASTROENTEROLOGY
LA English
DT Review
DE calprotectin; CPa9-HNE; eNAMPT; nCD64; OSM; TREM1
ID B-ASSOCIATED LIPOCALIN; ONCOSTATIN M; MATRIX-METALLOPROTEINASE-9
   COMPLEX; SERUM CALPROTECTIN; CROHNS-DISEASE; MARKER; REMISSION; UTILITY;
   TARGET; FUTURE
AB Background: Long-term management of inflammatory bowel diseases (IBD) is challenging and the identification of reliable predictors for treatment outcomes is an unmet need. Neutrophil-related biomarkers have been mainly studied in the feces, but blood analyses have inherent advantages.Objective: To review the recent learnings on the ability of blood-based neutrophil-expressed biomarkers to predict treatment outcomes in IBD.Design: Systematic scoping review.Data sources and methods: We performed a literature search in Pubmed, EMBASE, SCOPUS, Web of Science, ScienceDirect, and Cochrane Central Register of Controlled Trials from inception until May 2022 according to Preferred Reporting Items for Systematic reviews and Meta-Analyses guidelines. All human studies associating blood-based neutrophil-related compounds with the prediction of disease progression, complication onset, or treatment outcomes were included.Results: From 1032 retrieved entries, 34 studies were selected, 32 published in 2013 or later. In all, 17 biomarkers from granules, cytoplasm, plasmatic membrane, and plasma were explored. In total, 1850 Crohn's disease (CD) and 1122 ulcerative colitis non-duplicated patients were included. The most mentioned biomarkers were nCD64, serum calprotectin (SC), oncostatin M (OSM), neutrophil elastase-generated calprotectin fragment (CPa9-HNE), and triggering receptor expressed on myeloid cells 1 (TREM1). Six biomarkers showed promising results: OSM, SC, eNAMPT, nCD64, TREM1, and CPa9-HNE. Variable positive signals were found for human neutrophil peptide 1-3, LL-37, S100A12, and neutrophil gelatinase-associated lipocalin. No predictive ability was found for the remaining markers. Sharing a neutrophil compartment did not indicate similar behavior.Conclusion: Advances in the last decade began to unveil the untapped potential of the readily accessible blood neutrophil-expressed biomarkers, especially nCD64, TREM1, and CPa9-HNE. Current evidence suggests that future research should focus on well-defined subpopulations instead of a one-size-fits-all biomarker.
C1 [Magro, Fernando] Univ Porto, Fac Med, Dept Biomed, Unit Pharmacol & Therapeut, Rua Dr Placido Costa, 3, P-4200450 Porto, Porto, Portugal.
   [Magro, Fernando] Sao Joao Hosp Univ Ctr, Dept Gastroenterol, Porto, Portugal.
   [Magro, Fernando] Ctr Hlth Technol, Serv Res CINTESIS, Porto, Portugal.
   [Magro, Fernando] Sao Joao Hosp Univ Ctr, Unidade Farmacol Clin, Porto, Portugal.
   [Magro, Fernando] Portuguese Inflammatory Bowel Dis Grp GEDII, Sao Paulo, Brazil.
   [Magalhaes, Diogo] Univ Porto, Fac Med, Dept Biomed, Unit Pharmacol & Therapeut, Porto, Portugal.
   [Peyrin-Biroulet, Laurent] Univ Lorraine, Univ Hosp Nancy, Dept Gastroenterol, Nancy, France.
   [Peyrin-Biroulet, Laurent] Univ Lorraine, Univ Hosp Nancy, Inserm NGERE U1256, Nancy, France.
   [Estevinho, Maria Manuela] Univ Porto, Fac Med, Dept Biomed, Unit Pharmacol & Therapeut, Porto, Portugal.
   [Estevinho, Maria Manuela] Vila Nova Gaia Espinho Hosp Ctr, Dept Gastroenterol, IRCCS, Vila Nova De Gaia, Portugal.
   [Danese, Silvio] Humanitas Univ, Dept Biomed Sci, Milan, Italy.
C3 Universidade do Porto; Universidade do Porto; CHU de Nancy; Universite
   de Lorraine; Universite de Lorraine; CHU de Nancy; Universidade do
   Porto; Humanitas University
RP Magro, F (通讯作者)，Univ Porto, Fac Med, Dept Biomed, Unit Pharmacol & Therapeut, Rua Dr Placido Costa, 3, P-4200450 Porto, Porto, Portugal.; Magro, F (通讯作者)，Sao Joao Hosp Univ Ctr, Dept Gastroenterol, Porto, Portugal.; Magro, F (通讯作者)，Ctr Hlth Technol, Serv Res CINTESIS, Porto, Portugal.; Magro, F (通讯作者)，Sao Joao Hosp Univ Ctr, Unidade Farmacol Clin, Porto, Portugal.; Magro, F (通讯作者)，Portuguese Inflammatory Bowel Dis Grp GEDII, Sao Paulo, Brazil.
EM fm@med.up.pt
OI Magro, Fernando/0000-0003-2634-9668
FU Portuguese Group of Studies in Inflammatory Bowel Disease (GEDII)
FX The authors disclosed receipt of the following financial support for the
   research, authorship, and/or publication of this article: This work was
   funded by the Portuguese Group of Studies in Inflammatory Bowel Disease
   (GEDII)
CR Alexdóttir MS, 2022, J CROHNS COLITIS, V16, pI468
   Atreya R, 2020, FRONT MED-LAUSANNE, V7, DOI 10.3389/fmed.2020.00517
   Bertani L, 2020, ALIMENT PHARM THER, V52, P284, DOI 10.1111/apt.15870
   Bolignano D, 2010, J INVEST MED, V58, P569, DOI 10.231/JIM.0b013e3181ccc20c
   Boschetti G, 2015, INFLAMM BOWEL DIS, V21, P331, DOI 10.1097/MIB.0000000000000273
   Buisson A, 2017, INFLAMM BOWEL DIS, V23, P425, DOI 10.1097/MIB.0000000000001140
   Carbone F., 2018, EUR J CLIN INVEST, V48
   Chen P, 2020, FRONT MED-LAUSANNE, V7, DOI 10.3389/fmed.2020.00123
   Colman R, 2022, GASTROENTEROLOGY, V162, pS100
   Colman RJ, 2021, INFLAMM BOWEL DIS, V27, P1045, DOI 10.1093/ibd/izaa241
   Colombo G, 2020, J MOL MED, V98, P595, DOI 10.1007/s00109-020-01892-0
   Däbritz J, 2013, INFLAMM BOWEL DIS, V19, P1130, DOI 10.1097/MIB.0b013e318280b1cd
   de Bruyn M, 2020, J CROHNS COLITIS, V14, P176, DOI 10.1093/ecco-jcc/jjz125
   de Bruyn M, 2015, J CROHNS COLITIS, V9, P1079, DOI 10.1093/ecco-jcc/jjv148
   de Bruyn M, 2014, INFLAMM BOWEL DIS, V20, P1198, DOI 10.1097/MIB.0000000000000068
   DEOS M, 2013, INFLAMM BOWEL DIS, V19, P2111
   Di Ruscio M, 2018, INFLAMM BOWEL DIS, V24, P78, DOI 10.1093/ibd/izx011
   Tran DHN, 2017, BMC GASTROENTEROL, V17, DOI 10.1186/s12876-017-0619-4
   Drury B, 2021, CELL MOL GASTROENTER, V12, P321, DOI 10.1016/j.jcmgh.2021.03.002
   Friebe D, 2011, DIABETOLOGIA, V54, P1200, DOI 10.1007/s00125-010-2042-z
   Gao Q, 2007, INFLAMM BOWEL DIS, V13, P693, DOI 10.1002/ibd.20100
   Gaujoux R, 2019, GUT, V68, P604, DOI 10.1136/gutjnl-2017-315494
   Giachero F, 2021, EXPERT REV CLIN IMMU, V17, P871, DOI 10.1080/1744666X.2021.1945442
   Gisbert JP, 2020, J CROHNS COLITIS, V14, P694, DOI 10.1093/ecco-jcc/jjz195
   Grenier A, 1999, BLOOD, V93, P1413, DOI 10.1182/blood.V93.4.1413.404k06_1413_1421
   Hare NC, 2014, J CROHNS COLITIS, V8, pS210, DOI 10.1016/S1873-9946(14)60469-4
   Jukic A, 2021, GUT, V70, P1978, DOI 10.1136/gutjnl-2021-324855
   Kalla R, 2016, AM J GASTROENTEROL, V111, P1796, DOI 10.1038/ajg.2016.342
   Kanmura S, 2009, INFLAMM BOWEL DIS, V15, P909, DOI 10.1002/ibd.20854
   Kou F., 2022, UROL ONCOL-SEMIN ORI, V11, P1
   Lee SH, 2022, INTEST RES, V20, P203, DOI 10.5217/ir.2021.00020
   Lominadze G, 2005, MOL CELL PROTEOMICS, V4, P1503, DOI 10.1074/mcp.M500143-MCP200
   Louis E., 2021, ALIMENT PHARM THER, V7, P64
   Luo Y, 2022, J CROHNS COLITIS, V16, pI231
   Marlicz W, 2018, THER ADV GASTROENTER, V11, DOI 10.1177/1756284818769076
   Matusiewicz M, 2014, DIS MARKERS, V2014, DOI 10.1155/2014/643645
   Mayadas TN, 2014, ANNU REV PATHOL-MECH, V9, P181, DOI 10.1146/annurev-pathol-020712-164023
   Meuwis M-A, 2013, J Crohns Colitis, V7, pe678, DOI 10.1016/j.crohns.2013.06.008
   Minar P., 2017, J PEDIATR GASTR NUTR, V65, pS218
   Minar P, 2019, CROHNS COLITIS 360, V1, DOI 10.1093/crocol/otz026
   Minar P, 2016, INFLAMM BOWEL DIS, V22, pS7, DOI 10.1097/01.MIB.0000480112.04319.78
   Minar P, 2014, INFLAMM BOWEL DIS, V20, P1037, DOI 10.1097/MIB.0000000000000049
   Moher D, 2009, PLOS MED, V6, DOI [10.1371/journal.pmed.1000097, 10.1016/j.ijsu.2010.07.299, 10.1136/bmj.i4086, 10.1016/j.ijsu.2010.02.007, 10.1136/bmj.b2535, 10.1186/2046-4053-4-1, 10.1136/bmj.b2700]
   Mori Atsushi, 2021, Kurume Med J, V66, P209, DOI 10.2739/kurumemedj.MS664009
   Mortensen JH., 2021, UNITED EUR GASTROENT, V9, P465
   Mortensen JH, 2022, J CROHNS COLITIS, V16, P1447, DOI 10.1093/ecco-jcc/jjac047
   Nardone OM, 2020, INFLAMM BOWEL DIS, V26, P961, DOI 10.1093/ibd/izz226
   Neubauer K, 2019, INT J MOL SCI, V20, DOI 10.3390/ijms20010166
   Oikonomou KA, 2012, J GASTROENTEROL, V47, P519, DOI 10.1007/s00535-011-0516-5
   Peters CP., 2013, J IMMUNOL METHODS, V1, pA362
   Qiu Y, 2017, J GASTROENTEROL, V52, P535, DOI 10.1007/s00535-017-1324-3
   Rivero M., 2016, GASTROENT HEPAT-BARC, V4
   Roda G, 2020, NAT REV DIS PRIMERS, V6, DOI 10.1038/s41572-020-0156-2
   Roe K, 2014, FRONT MICROBIOL, V5, DOI 10.3389/fmicb.2014.00627
   Segal AW, 2018, EUR J CLIN INVEST, V48, DOI 10.1111/eci.12983
   Shiga H, 2020, SCI REP-UK, V10, DOI 10.1038/s41598-020-57508-7
   Sorokina Alexdottir M., 2021, UNITED EUR GASTROENT, V9, P458
   Tajra JB, 2019, SCAND J GASTROENTERO, V54, P441, DOI 10.1080/00365521.2019.1596305
   Tricco AC, 2018, ANN INTERN MED, V169, P467, DOI 10.7326/M18-0850
   Turner D, 2021, GASTROENTEROLOGY, V160, P1570, DOI 10.1053/j.gastro.2020.12.031
   Vernia F, 2021, DIGESTION, V102, P833, DOI 10.1159/000518419
   Verstockt B, 2019, EBIOMEDICINE, V40, P733, DOI 10.1016/j.ebiom.2019.01.027
   Verstockt B, 2019, GUT, V68, P1531, DOI 10.1136/gutjnl-2018-316845
   Verstockt S, 2021, Inflamm Bowel Dis, V27, P1564, DOI [DOI 10.1093/IBD/IZAB032, 10.1093/ibd/izab032]
   Veyrard P., 2022, J CLIN GASTROENTEROL, V2, P33
   Wagatsuma K, 2021, LIFE-BASEL, V11, DOI 10.3390/life11121375
   Waluga M, 2014, WORLD J GASTROENTERO, V20, P6912, DOI 10.3748/wjg.v20.i22.6912
   Wang YG, 2019, FRONT IMMUNOL, V10, DOI 10.3389/fimmu.2019.00172
   West NR, 2017, NAT MED, V23, P579, DOI 10.1038/nm.4307
   Xiong Y, 2021, CLIN PHARMACOL THER, V109, P1639, DOI 10.1002/cpt.2148
NR 70
TC 4
Z9 4
U1 2
U2 2
PU SAGE PUBLICATIONS LTD
PI LONDON
PA 1 OLIVERS YARD, 55 CITY ROAD, LONDON EC1Y 1SP, ENGLAND
SN 1756-283X
EI 1756-2848
J9 THER ADV GASTROENTER
JI Ther. Adv. Gastroenterol.
PY 2023
VL 16
AR 17562848231155987
DI 10.1177/17562848231155987
PG 20
WC Gastroenterology & Hepatology
WE Science Citation Index Expanded (SCI-EXPANDED)
SC Gastroenterology & Hepatology
GA 9T9RF
UT WOS:000947358100001
[truncated: 3,200,576 more chars]
