# Supplementary material for: Worldwide research trends in Crohn’s disease treatment over the past 2 decades: a bibliometric analysis
Source: Front Pharmacol. 2024 Oct 8;15:1441785. doi: 10.3389/fphar.2024.1441785 (PMC11493645; doi:10.3389/fphar.2024.1441785)
Supplement: Supplementary file 1 [file DataSheet1.zip › raw data 1/download_2.txt]

FN Clarivate Analytics Web of Science
VR 1.0
PT J
AU Di Candido, F
   Fiorino, G
   Spadaccini, M
   Danese, S
   Spinelli, A
AF Di Candido, Francesca
   Fiorino, Gionata
   Spadaccini, Marco
   Danese, Silvio
   Spinelli, Antonino
TI Are Surgical Rates Decreasing in the Biological Era In IBD?
SO CURRENT DRUG TARGETS
LA English
DT Review
DE Inflammatory bowel diseases; Crohn's disease; ulcerative colitis;
   biologics; surgical treatment; biologic agents
ID INFLAMMATORY-BOWEL-DISEASE; SEVERE ULCERATIVE-COLITIS; CROHNS-DISEASE;
   MAINTENANCE THERAPY; COLECTOMY RATES; NATURAL-HISTORY; RESCUE THERAPY;
   REDUCES HOSPITALIZATIONS; INTESTINAL RESECTION; INDUCTION THERAPY
AB Crohn's Disease (CD) and Ulcerative Colitis (UC), known as Inflammatory Bowel Diseases (IBD), are multifactorial, potentially debilitating diseases with probable genetic heterogeneity and unknown etiology. During the disease course of IBD, periods of inflammatory activity alternate with periods of remission. Severe complications in IBD often result in surgery. In the last two decades, major advances in medical treatment have changed the management of IBD. The advent of monoclonal antibodies targeting cytokines and adhesion molecules has brought a revolution in the treatment of IBD refractory to conventional therapy. However, it is not well established if these treatments could influence the long-term course of the diseases and the need for surgical treatment, though they have no severe adverse effects and improve quality of life. It has been shown that in the era of biologic agents, there has been a relative reduction in surgery rate for mild disease presentation, while the incidence of emergency or urgent surgery both for CD and UC remains unmodified. We summarized key data about current surgical rates in IBD after the advent of biologic agents.
C1 [Di Candido, Francesca; Spinelli, Antonino] Humanitas Clin & Res Ctr, Div Colon & Rectal Surg, Milan, Italy.
   [Fiorino, Gionata; Spadaccini, Marco; Danese, Silvio] Humanitas Clin & Res Ctr, Dept Gastroenterol, IBD Ctr, Milan, Italy.
   [Fiorino, Gionata; Danese, Silvio; Spinelli, Antonino] Humanitas Univ, Dept Biomed Sci, Milan, Italy.
C3 Humanitas University
RP Di Candido, F (通讯作者)，Humanitas Clin & Res Ctr, Div Colon & Rectal Surg, Milan, Italy.
EM francesca.di_candido@humanitas.it
RI Fiorino, Gionata/G-3124-2013; Danese, Silvio/ABH-9571-2020; Spinelli,
   Antonino/ABI-1441-2020; Spadaccini, Marco/HOH-7613-2023
OI Fiorino, Gionata/0000-0001-5623-2968; Danese,
   Silvio/0000-0001-7341-1351; Spinelli, Antonino/0000-0002-1493-1768;
   Spadaccini, Marco/0000-0003-3909-9012
CR Abou Khalil M, 2018, J GASTROINTEST SURG, V22, P124, DOI 10.1007/s11605-017-3530-y
   Ananthakrishnan AN, 2008, AM J GASTROENTEROL, V103, P154, DOI 10.1111/j.1572-0241.2007.01561.x
   Ananthakrishnan AN, 2011, J GASTROINTEST SURG, V15, P267, DOI 10.1007/s11605-010-1396-3
   Annese V, 2016, J CROHNS COLITIS, V10, P216, DOI 10.1093/ecco-jcc/jjv190
   BERLIN C, 1993, CELL, V74, P185, DOI 10.1016/0092-8674(93)90305-A
   Bernstein CN, 2006, AM J GASTROENTEROL, V101, P1559, DOI 10.1111/j.1572-0241.2006.00603.x
   Bernstein CN, 2012, GUT, V61, P622, DOI 10.1136/gutjnl-2011-301397
   Bernstein CN, 2006, AM J GASTROENTEROL, V101, P110, DOI 10.1111/j.1572-0241.2006.00330.x
   BINDER V, 1985, GUT, V26, P146, DOI 10.1136/gut.26.2.146
   Burisch J, 2018, GUT
   Colombel JF, 2007, GASTROENTEROLOGY, V132, P52, DOI 10.1053/j.gastro.2006.11.041
   Cosnes J, 2013, GASTROENTEROLOGY, V145, P758, DOI 10.1053/j.gastro.2013.04.048
   Cosnes J, 2011, GASTROENTEROLOGY, V140, P1785, DOI 10.1053/j.gastro.2011.01.055
   Costa J, 2013, INFLAMM BOWEL DIS, V19, P2098, DOI 10.1097/MIB.0b013e31829936c2
   Danese S, 2011, ALIMENT PHARM THER, V34, P1, DOI 10.1111/j.1365-2036.2011.04679.x
   Danese S, 2017, GUT, V66, P2179, DOI 10.1136/gutjnl-2017-314519
   Dotan I, 2014, INFLAMM BOWEL DIS, V20, P2247, DOI 10.1097/MIB.0000000000000212
   Duijvestein Marjolijn, 2018, Curr Treat Options Gastroenterol, V16, P129, DOI 10.1007/s11938-018-0175-1
   Faiz O, 2010, J AM COLL SURGEONS, V210, P390, DOI 10.1016/j.jamcollsurg.2009.11.017
   Feagan BG, 2016, NEW ENGL J MED, V375, P1946, DOI 10.1056/NEJMoa1602773
   Feagan BG, 2008, GASTROENTEROLOGY, V135, P1493, DOI 10.1053/j.gastro.2008.07.069
   Feagan BG, 2013, NEW ENGL J MED, V369, P699, DOI 10.1056/NEJMoa1215734
   Fiorino G, 2015, J CROHNS COLITIS, V9, P633, DOI 10.1093/ecco-jcc/jjv080
   Frolkis AD, 2014, AM J GASTROENTEROL, V109, P1739, DOI 10.1038/ajg.2014.297
   Frolkis AD, 2013, GASTROENTEROLOGY, V145, P996, DOI 10.1053/j.gastro.2013.07.041
   Hanauer SB, 2002, LANCET, V359, P1541, DOI 10.1016/S0140-6736(02)08512-4
   Hellers G., 1979, ACTA CHIR SCAND    S, V490, p1e84
   Hoie O, 2007, GASTROENTEROLOGY, V132, P507, DOI 10.1053/j.gastro.2006.11.015
   Iborra M, 2017, J GASTROENTEROL, V52, P875, DOI 10.1007/s00535-016-1293-y
   Järnerot G, 2005, GASTROENTEROLOGY, V128, P1805, DOI 10.1053/j.gastro.2005.03.003
   Khanna R, 2015, LANCET, V386, P1825, DOI 10.1016/S0140-6736(15)00068-9
   Kotze PG, 2018, INTEST RES, V16, P62, DOI 10.5217/ir.2018.16.1.62
   Kurnool S, 2018, ALIMENT PHARM THER, V47, P1472, DOI 10.1111/apt.14665
   Lakatos PL, 2012, AM J GASTROENTEROL, V107, P579, DOI 10.1038/ajg.2011.448
   Lichtenstein GR, 2005, GASTROENTEROLOGY, V128, P862, DOI 10.1053/j.gastro.2005.01.048
   Loftus EV, 2017, J CROHNS COLITIS, V11, P400, DOI 10.1093/ecco-jcc/jjw177
   Lynch RW, 2013, ALIMENT PHARM THER, V38, P935, DOI 10.1111/apt.12473
   MUNKHOLM P, 1993, GASTROENTEROLOGY, V105, P1716, DOI 10.1016/0016-5085(93)91068-S
   Narula N, 2016, AM J GASTROENTEROL, V111, P477, DOI 10.1038/ajg.2016.7
   Odes S, 2006, GASTROENTEROLOGY, V131, P719, DOI 10.1053/j.gastro.2006.05.052
   Olivera P, 2017, CURR OPIN GASTROEN, V33, P246, DOI 10.1097/MOG.0000000000000361
   Powar MP, 2013, COLORECTAL DIS, V15, P374, DOI 10.1111/j.1463-1318.2012.03188.x
   Ramadas AV, 2010, GUT, V59, P1200, DOI 10.1136/gut.2009.202101
   Reinisch W, 2011, GUT, V60, P780, DOI 10.1136/gut.2010.221127
   Rungoe C, 2014, GUT, V63, P1607, DOI 10.1136/gutjnl-2013-305607
   Rutgeerts P, 2004, GASTROENTEROLOGY, V126, P402, DOI 10.1053/j.gastro.2003.11.014
   Sandborn WJ, 2007, ANN INTERN MED, V146, P829, DOI 10.7326/0003-4819-146-12-200706190-00159
   Sandborn WJ, 2009, GASTROENTEROLOGY, V137, P1250, DOI 10.1053/j.gastro.2009.06.061
   Sandborn WJ, 2013, NEW ENGL J MED, V369, P711, DOI 10.1056/NEJMoa1215739
   Sandborn WJ, 2012, GASTROENTEROLOGY, V142, P257, DOI 10.1053/j.gastro.2011.10.032
   Sandborn WJ, 2005, NEW ENGL J MED, V353, P1912, DOI 10.1056/NEJMoa043335
   Sands BE, 2014, GASTROENTEROLOGY, V147, P618, DOI 10.1053/j.gastro.2014.05.008
   Schreiber S, 2007, NEW ENGL J MED, V357, P239, DOI 10.1056/NEJMoa062897
   Sharma S, 2015, INFLAMM BOWEL DIS, V21, P783, DOI 10.1097/MIB.0000000000000327
   Slattery E, 2011, J CLIN GASTROENTEROL, V45, P691, DOI 10.1097/MCG.0b013e318201ff96
   Targan SR, 1997, NEW ENGL J MED, V337, P1029, DOI 10.1056/NEJM199710093371502
   Taxonera C, 2017, DIGEST DIS SCI, V62, P481, DOI 10.1007/s10620-016-4398-5
   Teisner AS, 2010, SCAND J GASTROENTERO, V45, P1457, DOI 10.3109/00365521.2010.510572
   Thorne K, 2016, EUR J GASTROEN HEPAT, V28, P369, DOI 10.1097/MEG.0000000000000568
   Turner D, 2007, CLIN GASTROENTEROL H, V5, P103, DOI 10.1016/j.cgh.2006.09.033
   Van Assche G, 2011, GUT, V60, P130, DOI 10.1136/gut.2009.192765
   Vermeire S, 2017, J CROHNS COLITIS, V11, P412, DOI 10.1093/ecco-jcc/jjw176
   Vind I, 2006, AM J GASTROENTEROL, V101, P1274, DOI 10.1111/j.1572-0241.2006.00552.x
NR 63
TC 13
Z9 14
U1 0
U2 4
PU BENTHAM SCIENCE PUBL LTD
PI SHARJAH
PA EXECUTIVE STE Y-2, PO BOX 7917, SAIF ZONE, 1200 BR SHARJAH, U ARAB
   EMIRATES
SN 1389-4501
EI 1873-5592
J9 CURR DRUG TARGETS
JI Curr. Drug Targets
PY 2019
VL 20
IS 13
BP 1356
EP 1362
DI 10.2174/1389450120666190426165325
PG 7
WC Pharmacology & Pharmacy
WE Science Citation Index Expanded (SCI-EXPANDED)
SC Pharmacology & Pharmacy
GA IX6HG
UT WOS:000485783300007
PM 31465283
DA 2024-01-22
ER

PT J
AU de Parades, V
   Fathallah, N
   Blanchard, P
   Zeitoun, JD
   Bennadji, B
   Atienza, P
AF de Parades, V.
   Fathallah, N.
   Blanchard, P.
   Zeitoun, J. -D.
   Bennadji, B.
   Atienza, P.
TI Horseshoe tract of anal fistula: bad luck or an avoidable extension?
   Lessons from 82 cases
SO COLORECTAL DISEASE
LA English
DT Article
DE Anal fistula; horseshoe extension; previous surgery; Crohn's disease;
   antibiotics; non-steroidal anti-inflammatory drugs
ID IN-ANO; ABSCESS FISTULA; CROHNS-DISEASE; SURGERY; SETON; MANAGEMENT;
   OUTCOMES
AB Aim The aim of this study was to analyse the characteristics of horseshoe tract formation in anal fistula.
   Method We retrospectively analysed the data from all consecutive patients who underwent surgery for an anal fistula from November 2004 to March 2011. A horseshoe tract was defined as a circumferential extension connecting both sides of the anorectum.
   Results During the period of analysis, 1876 patients were operated on for a fistula. Of these, 82 (4.4%) had a horseshoe extension. The majority (72%) were male and the median age was 46 (17-84) years. The primary tract was high transsphincteric in 90% of cases and the primary opening was posterior in 65% of cases. The location of the horseshoe extension was posterior in 66% of cases with spread in the deep perianal space in 62%. In all, 71% were cryptoglandular and 24% were seen in Crohn's disease (20). Of the 62 non-Crohn's patients previous treatment was common and included surgery (42), antibiotics alone (41) and non-steroidal anti-inflammatory drugs (21).
   Conclusion Horseshoe extension in anal fistula is uncommon. With Crohn's disease excepted, the majority had had previous treatment.
C1 [de Parades, V.; Fathallah, N.; Zeitoun, J. -D.; Bennadji, B.; Atienza, P.] Grp Hosp Diaconesses Croix St Simon, F-75012 Paris, France.
   [de Parades, V.] Hop Europeen Georges Pompidou, Paris, France.
   [Fathallah, N.] Grp Hosp Paris St Joseph, Paris, France.
   [Blanchard, P.] Inst Gustave Roussy, Serv Biostat & Epidemiol, Villejuif, France.
C3 Assistance Publique Hopitaux Paris (APHP); Universite Paris Cite;
   Hopital Universitaire Europeen Georges-Pompidou - APHP; Universite Paris
   Cite; Hopital Paris Saint-Joseph; UNICANCER; Gustave Roussy
RP de Parades, V (通讯作者)，Grp Hosp Diaconesses Croix St Simon, 18 Rue Sergent Bauchat, F-75012 Paris, France.
EM proctologie@hopital-dcss.org
RI Blanchard, Pierre/AAC-8695-2019
OI Blanchard, Pierre/0000-0003-4785-3409
CR Atkin GK, 2011, TECH COLOPROCTOL, V15, P143, DOI 10.1007/s10151-011-0676-6
   BEYNON J, 1988, J ROY SOC MED, V81, P43, DOI 10.1177/014107688808100118
   Browder LK, 2009, TECH COLOPROCTOL, V13, P301, DOI 10.1007/s10151-009-0539-6
   Choi D, 2010, DIS COLON RECTUM, V53, P812, DOI 10.1007/DCR.0b013e3181d2a8f9
   Coremans G, 2003, AM J GASTROENTEROL, V98, P2732, DOI 10.1016/j.amjgastroenterol.2003.08.020
   Corman ML, 1983, DIS COLON RECTUM, V26, P197
   Davies M, 2008, INT J COLORECTAL DIS, V23, P833, DOI 10.1007/s00384-008-0444-x
   de Parades V, 2010, J VISC SURG, V147, pE203, DOI 10.1016/j.jviscsurg.2010.07.007
   Galis-Rozen E, 2010, COLORECTAL DIS, V12, P358, DOI 10.1111/j.1463-1318.2009.01796.x
   HANLEY PH, 1976, DIS COLON RECTUM, V19, P507, DOI 10.1007/BF02590943
   HELD D, 1986, DIS COLON RECTUM, V29, P793, DOI 10.1007/BF02555347
   Hyman N, 2009, DIS COLON RECTUM, V52, P2022, DOI 10.1007/DCR.0b013e3181b72378
   Inceoglu Resit, 2003, BMC Surg, V3, P10, DOI 10.1186/1471-2482-3-10
   Koehler A, 2004, DIS COLON RECTUM, V47, P1874, DOI 10.1007/s10350-004-0650-8
   Kondylis PD, 2009, AM J SURG, V197, P325, DOI 10.1016/j.amjsurg.2008.11.002
   Nwaejike N, 2007, COLORECTAL DIS, V9, P749, DOI 10.1111/j.1463-1318.2007.01227.x
   PARKS AG, 1976, BRIT J SURG, V63, P1, DOI 10.1002/bjs.1800630102
   PEZIM ME, 1994, AM J SURG, V167, P513, DOI 10.1016/0002-9610(94)90247-X
   Roig JV, 2009, DIS COLON RECTUM, V52, P1462, DOI 10.1007/DCR.0b013e3181a80e24
   Rosen SA, 2006, SURG INNOV, V13, P17, DOI 10.1177/155335060601300104
   Sygut A, 2007, COLORECTAL DIS, V9, P151, DOI 10.1111/j.1463-1318.2006.01036.x
   USTYNOSKI K, 1990, DIS COLON RECTUM, V33, P602, DOI 10.1007/BF02052216
   Williams JG, 2007, COLORECTAL DIS, V9, P18, DOI 10.1111/j.1463-1318.2007.01372.x
NR 23
TC 7
Z9 7
U1 0
U2 4
PU WILEY-BLACKWELL
PI HOBOKEN
PA 111 RIVER ST, HOBOKEN 07030-5774, NJ USA
SN 1462-8910
J9 COLORECTAL DIS
JI Colorectal Dis.
PD DEC
PY 2012
VL 14
IS 12
BP 1512
EP 1515
DI 10.1111/j.1463-1318.2012.03034.x
PG 4
WC Gastroenterology & Hepatology; Surgery
WE Science Citation Index Expanded (SCI-EXPANDED)
SC Gastroenterology & Hepatology; Surgery
GA 039NJ
UT WOS:000311253000021
PM 22443225
DA 2024-01-22
ER

PT J
AU Kim, S
   Cheon, JH
   Park, JJ
   Kim, ES
   Jeon, SW
   Jung, SA
   Park, DI
   Lee, CK
   Im, JP
   Kim, YS
   Kim, HS
   Lee, J
   Eun, CS
   Lee, JM
   Jang, BI
   Seo, GS
AF Kim, Sung
   Cheon, Jae Hee
   Park, Jae Jun
   Kim, Eun Soo
   Jeon, Seong Woo
   Jung, Sung-Ae
   Park, Dong Il
   Lee, Chang Kyun
   Im, Jong Pil
   Kim, You Sun
   Kim, Hyun Soo
   Lee, Jun
   Eun, Chang Soo
   Lee, Jeong Mi
   Jang, Byung Ik
   Seo, Geom Seog
TI Risk Factors for Postoperative Recurrence in Korean Patients with
   Crohn's Disease
SO GUT AND LIVER
LA English
DT Article
DE Crohn disease; Recurrence; Surgery; Risk factors; Thiopurine
ID INFLAMMATORY-BOWEL-DISEASE; CLINICAL CHARACTERISTICS; ILEOCOLIC
   RESECTION; SURGICAL RECURRENCE; NATURAL-HISTORY; MANAGEMENT; WESTERN;
   OUTCOMES; EASTERN
AB Background/Aims: A considerable number of patients with Crohn's disease still need intestinal resection surgery. Postoperative recurrence is an important issue in Crohn's disease management, including the selection of high-risk patients. Eastern Asian patients showed several differences from Caucasian patients. Therefore, we investigated the postoperative surgical recurrence outcome and identified risk factors in Korean patients. Methods: Clinical data of 372 patients with Crohn's disease who underwent first intestinal resection between January 2004 and August 2014 at 14 hospitals in Korea were retrospectively reviewed. Results: Over the follow-up period, 50 patients (17.1%) showed surgical recurrence. The cumulative surgical recurrence rate was 6.5% at 1 year and 15.4% at 7 years. Age under 16 (p=0.011; hazard ratio [HR], 5.136; 95% confidence interval [CI], 1576 to 16.731), colonic involvement (p=0.023; HR , 2.011; 95% CI, 1.102 to 3.670), and the presence of perianal disease at surgery (p=0.008; HR, 2.239; 95% CI, 1.236 to 4.059) were independent risk factors associated with surgical recurrence. Postoperative thiopurine treatment (p=0.002; HR, 0.393; 95% CI, 0.218 to 0.710) was a protective factor for surgical recurrence. Conclusions: Among the disease characteristics at surgery, younger age, colonic location, and perianal lesions were independent risk factors for surgical recurrence. Postoperative thiopurine treatment significantly reduced the incidence of surgical recurrence.
C1 [Kim, Sung; Cheon, Jae Hee; Park, Jae Jun] Yonsei Univ, Inst Gastroenterol, Dept Internal Med, Coll Med, Seoul, South Korea.
   [Kim, Eun Soo; Jeon, Seong Woo] Kyungpook Natl Univ, Sch Med, Dept Internal Med, Daegu, South Korea.
   [Jung, Sung-Ae] Ewha Womans Univ, Dept Internal Med, Sch Med, Seoul, South Korea.
   [Park, Dong Il] Sungkyunkwan Univ, Dept Internal Med, Kangbuk Samsung Hosp, Sch Med, Seoul, South Korea.
   [Lee, Chang Kyun] Kyung Hee Univ, Ctr Crohns & Colitis, Dept Gastroenterol, Coll Med, Seoul, South Korea.
   [Im, Jong Pil] Seoul Natl Univ, Dept Internal Med, Coll Med, Seoul, South Korea.
   [Im, Jong Pil] Seoul Natl Univ, Liver Res Inst, Coll Med, Seoul, South Korea.
   [Kim, You Sun] Inje Univ, Dept Internal Med, Coll Med, Seoul Paik Hosp, Seoul, South Korea.
   [Kim, Hyun Soo] Chonnam Natl Univ, Dept Internal Med, Div Gastroenterol, Med Sch, Gwangju, South Korea.
   [Lee, Jun] Chosun Univ, Dept Internal Med, Coll Med, Gwangju, South Korea.
   [Eun, Chang Soo] Hanyang Univ, Dept Internal Med, Guri Hosp, Guri, South Korea.
   [Lee, Jeong Mi] Wonkwang Univ, Dept Publ Hlth, Grad Sch, Iksan, South Korea.
   [Jang, Byung Ik] Yeungnam Univ, Dept Internal Med, Coll Med, Daegu, South Korea.
   [Seo, Geom Seog] Wonkwang Univ, Digest Dis Res Inst, Dept Internal Med, Coll Med, 460 Iksan Daero, Iksan 54538, South Korea.
C3 Yonsei University; Yonsei University Health System; Kyungpook National
   University; Ewha Womans University; Sungkyunkwan University (SKKU);
   Samsung Medical Center; Kyung Hee University; Seoul National University
   (SNU); Seoul National University (SNU); Inje University; Chonnam
   National University; Chosun University; Hanyang University; Wonkwang
   University; Yeungnam University; Wonkwang University
RP Seo, GS (通讯作者)，Wonkwang Univ, Digest Dis Res Inst, Dept Internal Med, Coll Med, 460 Iksan Daero, Iksan 54538, South Korea.; Jang, BI (通讯作者)，Yeungnam Univ, Dept Internal Med, Div Gastroenterol & Hepatol, Coll Med, 170 Hyeonchung Ro, Daegu 42415, South Korea.
EM jbi@med.yu.ac.kr; medsgs@wonkwang.ac.kr
RI Cheon, Jae Hee/B-4523-2015; Lee, Jun/AAC-6941-2022; Kim, You
   Sun/AFR-0428-2022
OI Cheon, Jae Hee/0000-0002-2282-8904; Lee, Jun/0000-0002-8060-9646; Kim,
   You Sun/0000-0002-5156-3458; Park, Dong Il/0000-0003-2307-8575; Im, Jong
   Pil/0000-0003-1584-0160; Kim, Eun Soo/0000-0003-0806-9136; Lee, Chang
   Kyun/0000-0002-4279-3825; Jeon, Seong Woo/0000-0002-9539-9389
FU Wonkwang University
FX This work supported by Wonkwang University 2018.
CR Abraham BP, 2012, J CLIN GASTROENTEROL, V46, P581, DOI 10.1097/MCG.0b013e318247c32f
   Ananthakrishnan AN, 2015, NAT REV GASTRO HEPAT, V12, P205, DOI 10.1038/nrgastro.2015.34
   Blum E, 2009, INFLAMM BOWEL DIS, V15, P463, DOI 10.1002/ibd.20741
   Cheon JH, 2013, J GASTROEN HEPATOL, V28, P220, DOI 10.1111/jgh.12053
   Cohen-Mekelburg Shirley, 2017, Gastroenterol Hepatol (N Y), V13, P651
   De Cruz P, 2015, LANCET, V385, P1406, DOI 10.1016/S0140-6736(14)61908-5
   Duricova D, 2017, EUR J GASTROEN HEPAT, V29, P125, DOI 10.1097/MEG.0000000000000761
   Gklavas A, 2017, ANN GASTROENTEROL, V30, P598, DOI 10.20524/aog.2017.0195
   Han YM, 2016, J GASTROEN HEPATOL, V31, P1436, DOI 10.1111/jgh.13310
   Kim HJ, 2017, J CROHNS COLITIS, V11, P157, DOI 10.1093/ecco-jcc/jjw146
   Kristo I, 2015, WORLD J GASTROENTERO, V21, P6097, DOI 10.3748/wjg.v21.i20.6097
   Kusaka J, 2017, INT J COLORECTAL DIS, V32, P1407, DOI 10.1007/s00384-017-2867-8
   Lee Kil Yeon, 2012, J Korean Soc Coloproctol, V28, P188
   Lee YW, 2014, INTEST RES, V12, P117, DOI 10.5217/ir.2014.12.2.117
   Li X, 2017, INT J ENV RES PUB HE, V14, DOI 10.3390/ijerph14030238
   Lichtenstein GR, 2018, AM J GASTROENTEROL, V113, P481, DOI 10.1038/ajg.2018.27
   Manser CN, 2014, INFLAMM BOWEL DIS, V20, P1548, DOI 10.1097/MIB.0000000000000123
   Morar PS, 2015, COLORECTAL DIS, V17, pO247, DOI 10.1111/codi.13094
   Ng SC, 2015, J GASTROEN HEPATOL, V30, P440, DOI 10.1111/jgh.12859
   Ng SC, 2013, GASTROENTEROLOGY, V145, P158, DOI 10.1053/j.gastro.2013.04.007
   Ng SC, 2013, GUT, V62, P630, DOI 10.1136/gutjnl-2012-303661
   Park Jae Jun, 2017, Korean J Gastroenterol, V69, P29, DOI 10.4166/kjg.2017.69.1.29
   Park SJ, 2014, WORLD J GASTROENTERO, V20, P11525, DOI 10.3748/wjg.v20.i33.11525
   Peyrin-Biroulet L, 2010, AM J GASTROENTEROL, V105, P289, DOI 10.1038/ajg.2009.579
   Prideaux L, 2012, J GASTROEN HEPATOL, V27, P919, DOI 10.1111/j.1440-1746.2011.06984.x
   Regueiro M, 2017, GASTROENTEROLOGY, V152, P277, DOI 10.1053/j.gastro.2016.10.039
   Riss S, 2014, TECH COLOPROCTOL, V18, P365, DOI 10.1007/s10151-013-1061-4
   Rungoe C, 2014, GUT, V63, P1607, DOI 10.1136/gutjnl-2013-305607
   Thia KTJ, 2006, INFLAMM BOWEL DIS, V12, P57, DOI 10.1097/01.MIB.0000195390.11645.7d
   van Overstraeten AD, 2017, BRIT J SURG, V104, P1713, DOI 10.1002/bjs.10595
   Yang KM, 2017, WORLD J GASTROENTERO, V23, P7016, DOI 10.3748/wjg.v23.i38.7016
   Zhao M, 2019, INFLAMM BOWEL DIS, V25, P1227, DOI 10.1093/ibd/izy374
NR 32
TC 9
Z9 9
U1 0
U2 1
PU EDITORIAL OFFICE GUT & LIVER
PI SEOUL
PA 305 LOTTE GOLD ROSE II, 890-59, DAECHI 4-DONG, GANGNAM-GU, SEOUL,
   135-839, SOUTH KOREA
SN 1976-2283
EI 2005-1212
J9 GUT LIVER
JI Gut Liver
PD MAY
PY 2020
VL 14
IS 3
BP 331
EP 337
DI 10.5009/gnl19085
PG 7
WC Gastroenterology & Hepatology
WE Science Citation Index Expanded (SCI-EXPANDED)
SC Gastroenterology & Hepatology
GA LO3QE
UT WOS:000533543100010
PM 31550869
OA Green Published, gold
DA 2024-01-22
ER

PT J
AU Bauditz, J
   Schachschal, G
   Wedel, S
   Lochs, H
AF Bauditz, J
   Schachschal, G
   Wedel, S
   Lochs, H
TI Thalidomide for treatment of severe intestinal bleeding
SO GUT
LA English
DT Article
ID ENDOTHELIAL GROWTH-FACTOR; INFLAMMATORY-BOWEL-DISEASE; CROHNS-DISEASE;
   VASCULAR MALFORMATIONS; TRIAL; ANGIODYSPLASIA; ANGIOGENESIS;
   ENTEROSCOPY; HEMORRHAGE; EXPRESSION
AB Apart from its anti-inflammatory activity, which has been used for the treatment of active Crohn's disease, thalidomide is also a potent inhibitor of angiogenesis. We therefore studied the effect of thalidomide in six patients with severe recurrent intestinal bleeding refractory to standard treatment ( three patients with Crohn's disease ( CD), three patients with obscure intestinal bleeding; mean of 56 blood transfusions within the last 24 months). Bleeding stopped within two weeks after the start of thalidomide in all patients. Haemoglobin normalised without further transfusions for the whole observation period ( mean follow up 33 months) while patients needed a mean of 2.2 (CD) and 3.1 (obscure bleeding) blood units/month in the 12 months before treatment. After three months of thalidomide therapy, serum levels of vascular endothelial growth factor were strongly suppressed compared with pretreatment levels. ( CD 818 ( 82) v 129 ( 86) pg/ml; obscure bleeding 264 ( 68) v 50 ( 25) pg/ml). All six patients reported transient fatigue. Peripheral neuropathy was observed in one patient with CD after nine months and was reversible after lowering the dose to 100 mg daily. These results indicate that thalidomide might be useful for patients with otherwise refractory intestinal bleeding.
C1 Charite Univ Hosp, Dept Med 4, Berlin, Germany.
C3 Free University of Berlin; Humboldt University of Berlin; Charite
   Universitatsmedizin Berlin
RP Bauditz, J (通讯作者)，Univ Klinikum Charite, Med Klin & Poliklin 4, Schumannstr 20-21, D-10117 Berlin, Germany.
EM juergen.bauditz@charite.de
CR Bauditz J, 2002, GUT, V50, P196, DOI 10.1136/gut.50.2.196
   Bousvaros A, 1999, DIGEST DIS SCI, V44, P424, DOI 10.1023/A:1026635308127
   DAMATO RJ, 1994, P NATL ACAD SCI USA, V91, P4082, DOI 10.1073/pnas.91.9.4082
   Ehrenpreis ED, 1999, GASTROENTEROLOGY, V117, P1271, DOI 10.1016/S0016-5085(99)70276-3
   Ell C, 2002, ENDOSCOPY, V34, P685, DOI 10.1055/s-2002-33446
   Gordon FH, 2001, BEST PRACT RES CL GA, V15, P41, DOI 10.1053/bega.2000.0155
   Griga T, 1998, SCAND J GASTROENTERO, V33, P504
   Griga T, 2002, HEPATO-GASTROENTEROL, V49, P116
   Harris AL, 2002, NAT REV CANCER, V2, P38, DOI 10.1038/nrc704
   HOMAN WP, 1976, ARCH SURG-CHICAGO, V111, P901
   Junquera F, 1999, AM J GASTROENTEROL, V94, P1070
   Junquera F, 2001, GASTROENTEROLOGY, V121, P1073, DOI 10.1053/gast.2001.28650
   Kenyon BM, 1997, EXP EYE RES, V64, P971, DOI 10.1006/exer.1997.0292
   Kraft A, 1999, CANCER-AM CANCER SOC, V85, P178
   Lee RJ, 2000, CIRCULATION, V102, P898
   Lentzsch S, 2002, CANCER RES, V62, P2300
   LEWIS BS, 1991, GUT, V32, P763, DOI 10.1136/gut.32.7.763
   ROBERT JR, 1991, ANN SURG, V213, P207, DOI 10.1097/00000658-199103000-00004
   Shurafa M, 2003, AM J GASTROENTEROL, V98, P221
   VANCUTSEM E, 1990, LANCET, V335, P953, DOI 10.1016/0140-6736(90)91010-8
   Vasiliauskas EA, 1999, GASTROENTEROLOGY, V117, P1278, DOI 10.1016/S0016-5085(99)70277-5
NR 21
TC 89
Z9 105
U1 1
U2 5
PU B M J PUBLISHING GROUP
PI LONDON
PA BRITISH MED ASSOC HOUSE, TAVISTOCK SQUARE, LONDON WC1H 9JR, ENGLAND
SN 0017-5749
J9 GUT
JI Gut
PD APR 1
PY 2004
VL 53
IS 4
BP 609
EP 612
DI 10.1136/gut.2003.029710
PG 4
WC Gastroenterology & Hepatology
WE Science Citation Index Expanded (SCI-EXPANDED)
SC Gastroenterology & Hepatology
GA 802FB
UT WOS:000220148300023
PM 15016759
OA Green Published, Green Submitted, Bronze
DA 2024-01-22
ER

PT J
AU Isaacs, KL
   Lewis, JD
   Sandborn, WJ
   Sands, BE
   Targan, SR
AF Isaacs, KL
   Lewis, JD
   Sandborn, WJ
   Sands, BE
   Targan, SR
TI State of the art: IBD therapy and clinical trials in IBD
SO INFLAMMATORY BOWEL DISEASES
LA English
DT Article; Proceedings Paper
CT Conference on IBD Clinical Trials Course - Principles and Practice
CY MAR 11-12, 2005
CL St Petersburg, FL
DE Crohn's disease; inflammatory bowel disease; pathogenesis; ulcerative
   colitis
ID INFLAMMATORY-BOWEL-DISEASE; ACTIVE ULCERATIVE-COLITIS; TERM-FOLLOW-UP;
   CROHNS-DISEASE; DOUBLE-BLIND; MAINTENANCE TREATMENT; NATURAL-HISTORY;
   ORAL BUDESONIDE; INNATE IMMUNITY; MESALAMINE
AB Inflammatory bowel diseases (IBD) encompass Crohn's disease and ulcerative colitis, which are diseases characterized by chronic intestinal inflammation. IBD is believed to result from predisposing genetic and environmental factors (specific antigens and pathogen-associated molecular patterns) acting on the inummoregulatory system and causing inflammation of the gastrointestinal mucosa. IBD may be the result of an imbalance of effector (proinflammatory) and regulatory T-cell responses. Three scenarios indicative of the outcome of this balance exist in animal models: balanced effector and regulatory T cells resulting in a normal controlled inflammation; overactive effector T cells resulting in inflammation and disease; and an absence of regulatory T cells resulting in uncontrolled inflammation and severe, aggressive disease. The number of products under study for the treatment of IBD has increased from 3 products and I target in 1993 to more than 30 products and more than 10 targets in 2005. The number of products under development and continued investigations into the pathogenesis of IBD emphasize the need to expand clinical research efforts in IBD.
C1 Univ N Carolina, Chapel Hill, NC USA.
   Univ Penn, Sch Med, Philadelphia, PA 19104 USA.
   Mayo Clin, Coll Med, Rochester, MN USA.
   Massachusetts Gen Hosp, Boston, MA 02114 USA.
   Harvard Univ, Sch Med, Boston, MA 02115 USA.
   Cedars Sinai Med Ctr, Los Angeles, CA 90048 USA.
C3 University of North Carolina; University of North Carolina Chapel Hill;
   University of Pennsylvania; Mayo Clinic; Harvard University;
   Massachusetts General Hospital; Harvard University; Harvard Medical
   School; Cedars Sinai Medical Center
RP Isaacs, KL (通讯作者)，Crohns & Colitis Fdn Amer, 386 Pk Ave S,17th Floor, New York, NY 10016 USA.
EM mmerrick@ccfa.org
RI Sandborn, William/ABE-8342-2020; Sands, Bruce/R-7887-2019
OI Sands, Bruce/0000-0001-5762-5042; Isaacs, Kim/0000-0002-6433-876X
CR Abreu MT, 2004, J PEDIATR-US, V144, P421, DOI 10.1016/j.jpeds.2004.01.057
   Ardizzone S, 2004, GASTROENTEROLOGY, V127, P730, DOI 10.1053/j.gastro.2004.06.051
   Arora S, 1999, HEPATO-GASTROENTEROL, V46, P1724
   Bar-Meir S, 1998, GASTROENTEROLOGY, V115, P835, DOI 10.1016/S0016-5085(98)70254-9
   Boirivant M, 1999, GASTROENTEROLOGY, V116, P557, DOI 10.1016/S0016-5085(99)70177-0
   CALKINS BM, 1989, DIGEST DIS SCI, V34, P1841, DOI 10.1007/BF01536701
   Camma C, 1997, GASTROENTEROLOGY, V113, P1465, DOI 10.1053/gast.1997.v113.pm9352848
   Campieri M, 1997, GUT, V41, P209, DOI 10.1136/gut.41.2.209
   CANDY S, 1995, GUT, V37, P674, DOI 10.1136/gut.37.5.674
   Casellas F, 1998, INFLAMM BOWEL DIS, V4, P1
   Cima RR, 2005, ARCH SURG-CHICAGO, V140, P300, DOI 10.1001/archsurg.140.3.300
   Corrao G, 1998, INT J EPIDEMIOL, V27, P397, DOI 10.1093/ije/27.3.397
   Cottone M, 2000, GASTROENTEROLOGY, V119, P597, DOI 10.1053/gast.2000.16153
   Danese S, 2004, AUTOIMMUN REV, V3, P394, DOI 10.1016/j.autrev.2004.03.002
   DISSANAYAKE AS, 1973, GUT, V14, P923, DOI 10.1136/gut.14.12.923
   Eaden J, 2003, ALIMENT PHARM THER, V18, P15, DOI 10.1046/j.1365-2036.18.s2.3.x
   Economou M, 2004, AM J GASTROENTEROL, V99, P2393, DOI 10.1111/j.1572-0241.2004.40304.x
   FARMER RG, 1985, GASTROENTEROLOGY, V88, P1818, DOI 10.1016/0016-5085(85)90006-X
   FARMER RG, 1993, DIGEST DIS SCI, V38, P1137, DOI 10.1007/BF01295733
   Faubion WA, 2001, GASTROENTEROLOGY, V121, P255, DOI 10.1053/gast.2001.26279
   Feagan BG, 2000, NEW ENGL J MED, V342, P1627, DOI 10.1056/NEJM200006013422202
   FEAGAN BG, 1995, NEW ENGL J MED, V332, P292, DOI 10.1056/NEJM199502023320503
   Greenberg GR, 1996, GASTROENTEROLOGY, V110, P45, DOI 10.1053/gast.1996.v110.pm8536887
   GREENBERG GR, 1994, NEW ENGL J MED, V331, P836, DOI 10.1056/NEJM199409293311303
   Gross V, 1996, EUR J GASTROEN HEPAT, V8, P905
   Hanauer SB, 2004, GASTROENTEROLOGY, V127, P723, DOI 10.1053/j.gastro.2004.06.002
   Hanauer SB, 2002, LANCET, V359, P1541, DOI 10.1016/S0140-6736(02)08512-4
   Hanauer SB, 2004, CLIN GASTROENTEROL H, V2, P379, DOI 10.1016/S1542-3565(04)00122-3
   Hugot JP, 2004, BEST PRACT RES CL GA, V18, P451, DOI 10.1016/j.bpg.2004.01.001
   Ilnyckyj A, 1997, GASTROENTEROLOGY, V112, P1854, DOI 10.1053/gast.1997.v112.pm9178676
   KORELITZ BI, 1985, DIGEST DIS SCI, V30, P58, DOI 10.1007/BF01318372
   KORNBLUTH AA, 1993, J CLIN GASTROENTEROL, V16, P215, DOI 10.1097/00004836-199304000-00010
   Lala S, 2003, GASTROENTEROLOGY, V125, P47, DOI 10.1016/S0016-5085(03)00661-9
   LANGHOLZ E, 1994, GASTROENTEROLOGY, V107, P3, DOI 10.1016/0016-5085(94)90054-X
   Lapidus A, 1998, GASTROENTEROLOGY, V114, P1151, DOI 10.1016/S0016-5085(98)70420-2
   LICHTIGER S, 1994, NEW ENGL J MED, V330, P1841, DOI 10.1056/NEJM199406303302601
   Lochs H, 2000, GASTROENTEROLOGY, V118, P264, DOI 10.1016/S0016-5085(00)70208-3
   Lofberg R, 1996, GUT, V39, P82, DOI 10.1136/gut.39.1.82
   Loftus CG, 2003, GUT, V52, P172, DOI 10.1136/gut.52.2.172
   Loftus EV, 2000, GUT, V46, P336, DOI 10.1136/gut.46.3.336
   Loftus EV, 2002, ALIMENT PHARM THERAP, V16, P51, DOI 10.1046/j.1365-2036.2002.01140.x
   Loftus EV, 2004, GASTROENTEROLOGY, V126, P1504, DOI 10.1053/j.gastro.2004.01.063
   Lopez-Sanroman A, 2004, ALIMENT PHARM THER, V20, P161, DOI 10.1111/j.1365-2036.2004.02030.x
   Maeda S, 2005, SCIENCE, V307, P734, DOI 10.1126/science.1103685
   Mantzaris GJ, 2004, AM J GASTROENTEROL, V99, P1122, DOI 10.1111/j.1572-0241.2004.11481.x
   Mantzaris GJ, 1997, AM J GASTROENTEROL, V92, P454
   Markowitz J, 2000, GASTROENTEROLOGY, V119, P895, DOI 10.1053/gast.2000.18144
   MARSHALL JK, 1995, ALIMENT PHARM THERAP, V9, P293
   MISIEWICZ JJ, 1965, LANCET, V1, P185
   MUNKHOLM P, 1995, SCAND J GASTROENTERO, V30, P699, DOI 10.3109/00365529509096316
   *NATL FDN IL COL, 1989, P WORKSH SPONS CROHN
   Oren R, 1997, AM J GASTROENTEROL, V92, P2203
   Orth T, 2000, AM J GASTROENTEROL, V95, P1201
   PEARSON DC, 1995, ANN INTERN MED, V123, P132, DOI 10.7326/0003-4819-123-2-199507150-00009
   Peppelenbosch MP, 2004, GUT, V53, P1556, DOI 10.1136/gut.2004.040824
   Powrie Fiona, 2004, Novartis Found Symp, V263, P164
   Present DH, 1999, NEW ENGL J MED, V340, P1398, DOI 10.1056/NEJM199905063401804
   QIAO L, 1994, CLIN EXP IMMUNOL, V97, P303
   RUTGEERTS P, 1995, GASTROENTEROLOGY, V108, P1617, DOI 10.1016/0016-5085(95)90121-3
   RUTGEERTS P, 1994, NEW ENGL J MED, V331, P842, DOI 10.1056/NEJM199409293311304
   Sandborn WJ, 2003, GASTROENTEROLOGY, V125, P1508, DOI 10.1016/j.gastro.2003.08.025
   Sandborn WJ, 2003, ALIMENT PHARM THER, V18, P263, DOI 10.1046/j.1365-2036.2003.01661.x
   Sands BE, 2004, NEW ENGL J MED, V350, P876, DOI 10.1056/NEJMoa030815
   Sands BE, 2000, GASTROENTEROLOGY, V118, pS68, DOI 10.1016/S0016-5085(00)70007-2
   SARTOR RB, 1995, GASTROENTEROL CLIN N, V24, P475
   Sartor RB, 2003, J GASTROENTEROL, V38, P43
   Sartor RB, 1997, AM J GASTROENTEROL, V92, pS5
   SCHROEDER KW, 1987, NEW ENGL J MED, V317, P1625, DOI 10.1056/NEJM198712243172603
   Shibolet O, 2005, COCHRANE DB SYST REV, DOI 10.1002/14641858.CD004277.pub2
   SINGLETON J, 1994, GASTROENTEROLOGY, V107, P632, DOI 10.1016/0016-5085(94)90210-0
   SINGLETON JW, 1993, GASTROENTEROLOGY, V104, P1293, DOI 10.1016/0016-5085(93)90337-C
   Strober W, 2002, ANNU REV IMMUNOL, V20, P495, DOI 10.1146/annurev.immunol.20.100301.064816
   Su CY, 2004, GASTROENTEROLOGY, V126, P1257, DOI 10.1053/j.gastro.2004.01.024
   SUMMERS RW, 1979, GASTROENTEROLOGY, V77, P847
   SUTHERLAND L, 1991, GUT, V32, P1071, DOI 10.1136/gut.32.9.1071
   SUTHERLAND L, 2005, COCHRANE DATABASE SY
   Sutherland LR, 2000, GASTROENTEROLOGY, V118, P436, DOI 10.1016/S0016-5085(00)70227-7
   Targan SR, 1997, NEW ENGL J MED, V337, P1029, DOI 10.1056/NEJM199710093371502
   Thomsen OO, 1998, NEW ENGL J MED, V339, P370, DOI 10.1056/NEJM199808063390603
   TRUELOVE SC, 1955, BRIT MED J, V2, P1041, DOI 10.1136/bmj.2.4947.1041
   Turunen U, 1999, GASTROENTEROLOGY, V117, P282
   Vecchi M, 2001, ALIMENT PHARM THERAP, V15, P251, DOI 10.1046/j.1365-2036.2001.00913.x
NR 82
TC 73
Z9 77
U1 2
U2 13
PU OXFORD UNIV PRESS INC
PI CARY
PA JOURNALS DEPT, 2001 EVANS RD, CARY, NC 27513 USA
SN 1078-0998
EI 1536-4844
J9 INFLAMM BOWEL DIS
JI Inflamm. Bowel Dis.
PD NOV
PY 2005
VL 11
SU 1
BP S3
EP S12
DI 10.1097/01.MIB.0000184852.84558.b2
PG 10
WC Gastroenterology & Hepatology
WE Science Citation Index Expanded (SCI-EXPANDED); Conference Proceedings Citation Index - Science (CPCI-S)
SC Gastroenterology & Hepatology
GA 984RM
UT WOS:000233322000002
PM 16254481
OA Bronze
DA 2024-01-22
ER

PT J
AU Nash, PT
   Florin, THJ
AF Nash, PT
   Florin, THJ
TI Tumour necrosis factor inhibitors
SO MEDICAL JOURNAL OF AUSTRALIA
LA English
DT Article
ID ACTIVE RHEUMATOID-ARTHRITIS; PLACEBO-CONTROLLED TRIAL; CROHNS-DISEASE;
   MONOCLONAL-ANTIBODY; TUBERCULOSIS INFECTION; ANKYLOSING-SPONDYLITIS;
   INFLIXIMAB TREATMENT; DOUBLE-BLIND; FACTOR-ALPHA; SHORT-TERM
AB The cytokine, tumour necrosis factor-alpha (TNF-alpha) plays a key role in the pathogenesis of many chronic inflammatory and rheumatic diseases, in particular, Crohn's disease, rheumatoid arthritis, ankylosing spondylitis and psoriatic arthritis.
   Controlled trials have shown that the TNF inhibitors (etanercept, infliximab and adalimumab) significantly reduce symptoms and signs, improve function and quality of life, and reduce radiologically evident damage in patients with rheumatoid diseases. For reasons that are not entirely clear, etanercept does not work in Crohn's disease.
   Injection site and intravenous reactions and increased risk of infection (in particular, reactivation of tuberculosis) are associated with the use of these agents.
   Increased risk of lymphoproliferative disease, the development of lupus-like syndromes and demyelination, including optic neuritis and reactivation of multiple sclerosis, are under evaluation in long-term follow-up studies.
   The TNF inhibitors are expensive (about $18000 per year), and in some patients need to be given continuously to maintain benefit, even in the presence of other immunosuppressive therapy.
C1 Univ Queensland, Dept Med, Rheumatol Res Unit, Cottontree, Qld 4558, Australia.
   Mater Adult Hosp, Brisbane, Qld, Australia.
C3 University of Queensland
RP Nash, PT (通讯作者)，Univ Queensland, Dept Med, Rheumatol Res Unit, POB 59, Cottontree, Qld 4558, Australia.
EM pnash@tpg.com.au
RI Hill, Catherine L/AAE-7152-2019; Nash, Peter/D-7392-2013
OI Hill, Catherine L/0000-0001-8289-4922; Nash, Peter/0000-0002-2571-788X
CR ANTONI C, 2005, IN PRESS ANN RHEUM D
   Arnott IDR, 2003, ALIMENT PHARM THERAP, V17, P1451, DOI 10.1046/j.1365-2036.2003.01574.x
   Baecklund E, 1998, BRIT MED J, V317, P180, DOI 10.1136/bmj.317.7152.180
   BARALIAKOS X, 2005, ANN RHEUM DIS   0318
   Braun J, 2003, ANN RHEUM DIS, V62, P817, DOI 10.1136/ard.62.9.817
   Choy EHS, 2001, NEW ENGL J MED, V344, P907, DOI 10.1056/NEJM200103223441207
   Davis JC, 2003, ARTHRITIS RHEUM, V48, P3230, DOI 10.1002/art.11325
   Furst D E, 2004, Ann Rheum Dis, V63 Suppl 2, pii2, DOI 10.1136/ard.2004.029272
   Giles Jon T, 2004, J Intensive Care Med, V19, P320, DOI 10.1177/0885066604267854
   Hanauer SB, 2004, CLIN GASTROENTEROL H, V2, P542, DOI 10.1016/S1542-3565(04)00238-1
   KAVANAGH A, 2005, IN PRESS ANN RHEUM D
   Keystone EC, 2004, ARTHRITIS RHEUM, V50, P353, DOI 10.1002/art.20019
   Keystone EC, 2004, ARTHRITIS RHEUM, V50, P1400, DOI 10.1002/art.20217
   Klareskog L, 2004, LANCET, V363, P675, DOI 10.1016/S0140-6736(04)15640-7
   Li Janet, 2004, Commun Dis Intell Q Rep, V28, P464
   Lipsky PE, 2000, NEW ENGL J MED, V343, P1594, DOI 10.1056/NEJM200011303432202
   Lovell DJ, 2003, ARTHRITIS RHEUM, V48, P218, DOI 10.1002/art.10710
   Mease PJ, 2004, ARTHRITIS RHEUM-US, V50, P2264, DOI 10.1002/art.20335
   Moreland LW, 1999, ANN INTERN MED, V130, P478, DOI 10.7326/0003-4819-130-6-199903160-00004
   Mortimore M, 2001, INTERN MED J, V31, P146, DOI 10.1046/j.1445-5994.2001.00039.x
   *NAT HLTH MED RES, 1999, GUID DEV IMPL CLIN P
   Ochsenkühn T, 2002, AM J GASTROENTEROL, V97, P2022
   Ormerod LP, 2004, CYTOKINE, V28, P179, DOI 10.1016/j.cyto.2004.07.013
   Present DH, 1999, NEW ENGL J MED, V340, P1398, DOI 10.1056/NEJM199905063401804
   Rutgeerts P, 2004, GASTROENTEROLOGY, V126, P402, DOI 10.1053/j.gastro.2003.11.014
   Rutgeerts P, 2005, GASTROENTEROLOGY, V128, pA105
   Sandborn W, 2005, GASTROENTEROLOGY, V128, pA111
   Targan SR, 1997, NEW ENGL J MED, V337, P1029, DOI 10.1056/NEJM199710093371502
   TAUBER WB, SERIOUS ADVERSE EFFE
   ten Hove T, 2002, GUT, V50, P206, DOI 10.1136/gut.50.2.206
   van de Putte BA, 2004, ANN RHEUM DIS, V63, P508, DOI 10.1136/ard.2003.013052
   Winter TA, 2004, ALIMENT PHARM THER, V20, P1337, DOI 10.1111/j.1365-2036.2004.02285.x
   Wolfe F, 2004, ARTHRITIS RHEUM-US, V50, P372, DOI 10.1002/art.20009
   Wolfe F, 2004, ARTHRITIS RHEUM-US, V50, P1740, DOI 10.1002/art.20311
NR 34
TC 84
Z9 104
U1 0
U2 3
PU AUSTRALASIAN MED PUBL CO LTD
PI PYRMONT
PA LEVEL 2, 26-32 PYRMONT BRIDGE RD, PYRMONT, NSW 2009, AUSTRALIA
SN 0025-729X
EI 1326-5377
J9 MED J AUSTRALIA
JI Med. J. Aust.
PD AUG 15
PY 2005
VL 183
IS 4
BP 205
EP 208
DI 10.5694/j.1326-5377.2005.tb06998.x
PG 4
WC Medicine, General & Internal
WE Science Citation Index Expanded (SCI-EXPANDED)
SC General & Internal Medicine
GA 968HH
UT WOS:000232152000014
PM 16097922
DA 2024-01-22
ER

PT J
AU Di Jiang, C
   Raine, T
AF Di Jiang, Caroline
   Raine, Tim
TI IBD considerations in spondyloarthritis
SO THERAPEUTIC ADVANCES IN MUSCULOSKELETAL DISEASE
LA English
DT Review
DE crohn's disease; inflammatory bowel disease; spondyloarthritis;
   ulcerative colitis
ID INFLAMMATORY-BOWEL-DISEASE; EVIDENCE-BASED CONSENSUS; CROHNS-DISEASE;
   MAINTENANCE THERAPY; ULCERATIVE-COLITIS; COMBINATION THERAPY;
   CERTOLIZUMAB PEGOL; CLINICAL-RESPONSE; ANKYLOSING-SPONDYLITIS;
   PSORIATIC-ARTHRITIS
AB Spondyloarthritis (SpA) may be regarded a family of auto-inflammatory conditions with inflammation focused on the joints. These form part of a wider family of immune-mediated inflammatory diseases, which include inflammatory bowel diseases (IBD). These conditions share common elements of pathophysiology and it is perhaps unsurprising, therefore, that individuals with SpA frequently manifest gastrointestinal inflammation, to which the physician managing the patient with SpA must be alert. In this article, we review the shared epidemiology and pathophysiology of these conditions, before discussing approaches to diagnosis and management of inflammatory gastrointestinal pathology in patients seen in rheumatology clinics. In particular, we discuss the difference between non-specific gastrointestinal inflammation commonly described in this patient group and the more specific diagnosis of Crohn's disease or ulcerative colitis. We describe the appropriate diagnostic workup for patients suspected of having IBD. In addition, we discuss how a diagnosis of IBD can inform treatment selection, highlighting important differences in treatment choice, drug dosing, monitoring and drug safety for this particular comorbid patient population.
C1 [Raine, Tim] Cambridge Univ Hosp NHS Fdn Trust, Addenbrookes Hosp, Dept Gastroenterol, Cambridge CB2 0QQ, England.
   [Di Jiang, Caroline] Addenbrookes Hosp, Dept Gastroenterol, Cambridge, England.
C3 Cambridge University Hospitals NHS Foundation Trust; Addenbrooke's
   Hospital; University of Cambridge; Cambridge University Hospitals NHS
   Foundation Trust; Addenbrooke's Hospital; University of Cambridge
RP Raine, T (通讯作者)，Cambridge Univ Hosp NHS Fdn Trust, Addenbrookes Hosp, Dept Gastroenterol, Cambridge CB2 0QQ, England.
EM tim.raine@addenbrookes.nhs.uk
RI Raine, Tim/HKO-1914-2023
OI Raine, Tim/0000-0002-5855-9873
CR Annunziata ML, 2012, DIGEST DIS SCI, V57, P1618, DOI 10.1007/s10620-012-2072-0
   Awasthi A, 2009, NAT IMMUNOL, V10, P568, DOI 10.1038/ni0609-568
   Axelrad JE, 2016, WORLD J GASTROENTERO, V22, P10103, DOI 10.3748/wjg.v22.i46.10103
   Ben-Horin S, 2020, J CROHNS COLITIS S1, V14, pS021
   Brandse JF, 2017, INFLAMM BOWEL DIS, V23, P650, DOI 10.1097/MIB.0000000000001043
   Brown D, 2007, INFLAMM BOWEL DIS, V13, P656
   Chalhoub JM, 2017, INFLAMM BOWEL DIS, V23, P316, DOI 10.1097/MIB.0000000000001203
   Colombel JF, 2013, GUT, V62, P800, DOI 10.1136/gutjnl-2012-304154
   Colombel JF, 2010, NEW ENGL J MED, V362, P1383, DOI 10.1056/NEJMoa0904492
   Colombel JF, 2007, GASTROENTEROLOGY, V132, P52, DOI 10.1053/j.gastro.2006.11.041
   Colombel JF, 2014, AM J GASTROENTEROL, V109, P1771, DOI 10.1038/ajg.2014.242
   D'Haens G, 2018, GASTROENTEROLOGY, V154, P1343, DOI 10.1053/j.gastro.2018.01.004
   de Winter JJ, 2016, ARTHRITIS RES THER, V18, DOI 10.1186/s13075-016-1093-z
   Deodhar A, 2019, ARTHRITIS RES THER, V21, DOI 10.1186/s13075-019-1882-2
   Deodhar A, 2019, ARTHRITIS RHEUMATOL, V71, P258, DOI 10.1002/art.40728
   DeVos M, 1996, GASTROENTEROLOGY, V110, P1696, DOI 10.1053/gast.1996.v110.pm8964393
   Diaz Liege I, 2020, Gastroenterol Hepatol (N Y), V16, P75
   Dubash S, 2019, RHEUMATOLOGY, V58, P963, DOI 10.1093/rheumatology/key267
   El Miedany Y, 2006, AM J GASTROENTEROL, V101, P311, DOI 10.1111/j.1572-0241.2006.00384.x
   Fauny M, 2020, J CROHNS COLITIS, V14, P686, DOI 10.1093/ecco-jcc/jjz205
   Feagan BG, 2016, NEW ENGL J MED, V375, P1946, DOI 10.1056/NEJMoa1602773
   Feagan BG, 2019, J CROHNS COLITIS, V13, P50, DOI 10.1093/ecco-jcc/jjy125
   Feagan BG, 2013, NEW ENGL J MED, V369, P699, DOI 10.1056/NEJMoa1215734
   Feagan BG, 2012, COCHRANE DB SYST REV, DOI 10.1002/14651858.CD000543.pub3
   Fragoulis GE, 2019, WORLD J GASTROENTERO, V25, P2162, DOI 10.3748/wjg.v25.i18.2162
   Frederiksen MT, 2014, INFLAMM BOWEL DIS, V20, P1714, DOI 10.1097/MIB.0000000000000138
   Fries W, 2019, CLIN DRUG INVEST, V39, P799, DOI 10.1007/s40261-019-00803-7
   Gomollon F, 2017, J CROHNS COLITIS, V11, P3, DOI 10.1093/ecco-jcc/jjw168
   Gossec L, 2016, ANN RHEUM DIS, V75, P499, DOI 10.1136/annrheumdis-2015-208337
   Gossec L, 2020, ANN RHEUM DIS, V79, P69, DOI 10.1136/annrheumdis-2019-215694
   Gracey E, 2019, CURR OPIN RHEUMATOL, V31, P62, DOI 10.1097/BOR.0000000000000569
   Hanauer SB, 2006, GASTROENTEROLOGY, V130, P323, DOI 10.1053/j.gastro.2005.11.030
   Hanauer SB, 2002, LANCET, V359, P1541, DOI 10.1016/S0140-6736(02)08512-4
   Harbord M, 2016, J CROHNS COLITIS, V10, P239, DOI 10.1093/ecco-jcc/jjv213
   Hedin CRH, 2019, J CROHNS COLITIS, V13, P541, DOI 10.1093/ecco-jcc/jjy191
   Hirten RP, 2018, CLIN GASTROENTEROL H, V16, P1374, DOI 10.1016/j.cgh.2018.02.024
   Hohenberger M, 2018, J DERMATOL TREAT, V29, P13, DOI 10.1080/09546634.2017.1329511
   Hueber W, 2012, GUT, V61, P1693, DOI 10.1136/gutjnl-2011-301668
   Jostins L, 2012, NATURE, V491, P119, DOI 10.1038/nature11582
   Kennedy NA, 2019, LANCET GASTROENTEROL, V4, P341, DOI 10.1016/S2468-1253(19)30012-3
   Klingberg E, 2017, ARTHRITIS RES THER, V19, DOI 10.1186/s13075-017-1223-2
   Kobayashi T, 2008, GUT, V57, P1682, DOI 10.1136/gut.2007.135053
   Kopylov U, 2018, J RHEUMATOL, V45, P498, DOI 10.3899/jrheum.161216
   Korzenik J, 2019, ALIMENT PHARM THER, V50, P289, DOI 10.1111/apt.15370
   Kuehbacher T, 2017, GASTROENTEROLOGY, V152, pS398, DOI 10.1016/S0016-5085(17)31568-8
   Lee YH, 1997, SCAND J RHEUMATOL, V26, P473, DOI 10.3109/03009749709065722
   LEIRISALOREPO M, 1994, ARTHRITIS RHEUM-US, V37, P23, DOI 10.1002/art.1780370105
   Magro F, 2017, J CROHNS COLITIS, V11, P649, DOI 10.1093/ecco-jcc/jjx008
   Martineau C, 2017, ALIMENT PHARM THER, V46, P1077, DOI 10.1111/apt.14371
   Menees SB, 2015, AM J GASTROENTEROL, V110, P444, DOI 10.1038/ajg.2015.6
   Mergener K, 2007, ENDOSCOPY, V39, P895, DOI 10.1055/s-2007-966930
   Miao XP, 2014, COCHRANE DB SYST REV, DOI 10.1002/14651858.CD007744.pub2
   MIELANTS H, 1988, BRIT J RHEUMATOL, V27, P95
   Moninuola OO, 2018, ALIMENT PHARM THER, V47, P1428, DOI 10.1111/apt.14606
   NICE, 2017, SPOND 16S DIAGN MAN
   Osterman MT, 2018, GASTROENTEROLOGY, V154, pS71, DOI 10.1053/j.gastro.2017.11.183
   Panés J, 2018, J CROHNS COLITIS, V12, pS366
   Parkes M, 2013, NAT REV GENET, V14, P661, DOI 10.1038/nrg3502
   Patel V, 2014, COCHRANE DB SYST REV, DOI 10.1002/14651858.CD006884.pub3
   Proft F, 2018, THER ADV MUSCULOSKEL, V10, P129, DOI 10.1177/1759720X18773726
   Quattrocchi CC, 2013, INSIGHTS IMAGING, V4, P301, DOI 10.1007/s13244-013-0234-z
   RAMPTON DS, 1981, POSTGRAD MED J, V57, P297, DOI 10.1136/pgmj.57.667.297
   Reinisch W, 2011, GUT, V60, P780, DOI 10.1136/gut.2010.221127
   Reveille JD, 2012, NAT REV RHEUMATOL, V8, P296, DOI 10.1038/nrrheum.2012.41
   Ricciuto A, 2018, J CROHNS COLITIS, V12, P1302, DOI 10.1093/ecco-jcc/jjy109
   Roblin X, 2017, ALIMENT PHARM THER, V46, P142, DOI 10.1111/apt.14106
   Roblin X, 2020, GUT, V69, P1206, DOI 10.1136/gutjnl-2019-319758
   Rubin DT, 2019, AM J GASTROENTEROL, V114, P384, DOI 10.14309/ajg.0000000000000152
   Russi Linda, 2017, Inflamm Intest Dis, V2, P131, DOI 10.1159/000481400
   Rutgeerts P, 2005, NEW ENGL J MED, V353, P2462, DOI 10.1056/NEJMoa050516
   Rutgeerts P, 2012, GASTROENTEROLOGY, V142, P1102, DOI 10.1053/j.gastro.2012.01.035
   Sakuraba A, 2009, GASTROENTEROLOGY, V137, P1736, DOI 10.1053/j.gastro.2009.07.049
   Sandborn WJ, 2007, NEW ENGL J MED, V357, P228, DOI 10.1056/NEJMoa067594
   Sandborn WJ, 2017, NEW ENGL J MED, V376, P1723, DOI 10.1056/NEJMoa1606910
   Sandborn WJ, 2014, GASTROENTEROLOGY, V146, P85, DOI 10.1053/j.gastro.2013.05.048
   Sandborn WJ, 2014, GASTROENTEROLOGY, V146, P96, DOI 10.1053/j.gastro.2013.06.010
   Sandborn WJ, 2013, NEW ENGL J MED, V369, P711, DOI 10.1056/NEJMoa1215739
   Sandborn WJ, 2012, GASTROENTEROLOGY, V142, P257, DOI 10.1053/j.gastro.2011.10.032
   Sandborn WJ, 2001, GASTROENTEROLOGY, V121, P1088, DOI 10.1053/gast.2001.28674
   Sandborn WJ, 2006, CLIN GASTROENTEROL H, V4, P203, DOI 10.1016/j.cgh.2005.12.002
   Sands BE, 2019, NEW ENGL J MED, V381, P1201, DOI 10.1056/NEJMoa1900750
   Sands BE, 2007, INFLAMM BOWEL DIS, V13, P2, DOI 10.1002/ibd.20014
   Schreiber S, 2007, NEW ENGL J MED, V357, P239, DOI 10.1056/NEJMoa062897
   Schreiber S, 2019, ANN RHEUM DIS, V78, P473, DOI 10.1136/annrheumdis-2018-214273
   Scribano ML, 2018, WORLD J GASTROENTERO, V24, P2457, DOI 10.3748/wjg.v24.i23.2457
   Spiceland CM, 2018, WORLD J GASTROENTERO, V24, P4014, DOI 10.3748/wjg.v24.i35.4014
   Stolwijk C, 2015, ANN RHEUM DIS, V74, P1373, DOI 10.1136/annrheumdis-2014-205253
   Stolwijk C, 2015, ANN RHEUM DIS, V74, P65, DOI 10.1136/annrheumdis-2013-203582
   Targan SR, 2016, AM J GASTROENTEROL, V111, P1599, DOI 10.1038/ajg.2016.298
   Tuncel SA, 2015, KOREAN J RADIOL, V16, P866, DOI 10.3348/kjr.2015.16.4.866
   van der Heijde D, 2017, ANN RHEUM DIS, V76, P978, DOI 10.1136/annrheumdis-2016-210770
   Van Praet L, 2013, ANN RHEUM DIS, V72, P414, DOI 10.1136/annrheumdis-2012-202135
   Vande Casteele N, 2015, GASTROENTEROLOGY, V148, P1320, DOI 10.1053/j.gastro.2015.02.031
   Varkas G, 2017, ANN RHEUM DIS, V76, DOI 10.1136/annrheumdis-2016-210233
   Vermeire S, 2018, THER ADV GASTROENTER, V11, DOI 10.1177/1756283X17750355
   Wallace JL, 2001, GASTROENTEROL CLIN N, V30, P971, DOI 10.1016/S0889-8553(05)70223-5
   Wang JZ, 2018, ACG CASE REP J, V5, DOI 10.14309/crj.2018.56
   Wang YJ, 2016, COCHRANE DB SYST REV, DOI 10.1002/14651858.CD000544.pub4
   Wang YJ, 2015, COCHRANE DB SYST REV, DOI 10.1002/14651858.CD007560.pub3
   Wolf D, 2014, ALIMENT PHARM THER, V40, P486, DOI 10.1111/apt.12863
   Yarur AJ, 2015, CLIN GASTROENTEROL H, V13, P1118, DOI 10.1016/j.cgh.2014.12.026
NR 101
TC 10
Z9 10
U1 1
U2 5
PU SAGE PUBLICATIONS LTD
PI LONDON
PA 1 OLIVERS YARD, 55 CITY ROAD, LONDON EC1Y 1SP, ENGLAND
SN 1759-720X
EI 1759-7218
J9 THER ADV MUSCULOSKEL
JI Ther. Adv. Musculoskelet. Dis.
PD JUL
PY 2020
VL 12
AR 1759720X20939410
DI 10.1177/1759720X20939410
PG 13
WC Rheumatology
WE Science Citation Index Expanded (SCI-EXPANDED)
SC Rheumatology
GA MP0HF
UT WOS:000551894200001
PM 32695235
OA Green Published, gold
DA 2024-01-22
ER

PT J
AU Wang, YR
   Talley, NJ
   Picco, MF
AF Wang, Yize Richard
   Talley, Nicholas J.
   Picco, Michael F.
TI Overlap <i>Irritable Bowel Syndrome</i>, <i>Inflammatory Bowel
   Disease</i>, <i>and Diverticular Disease</i>
SO JOURNAL OF CLINICAL GASTROENTEROLOGY
LA English
DT Article
DE diverticulosis; diverticular colitis; irritable bowel syndrome;
   inflammatory bowel disease; Crohn's disease; ulcerative colitis
ID CROHNS-DISEASE; OLMSTED COUNTY; ULCERATIVE-COLITIS; HUMAN COLON;
   MAST-CELLS; PREVALENCE; MINNESOTA; SYMPTOMS; MOTILITY; HYPERSENSITIVITY
AB Diverticular disease and its complications overlap with both irritable bowel syndrome (IBS) and inflammatory bowel disease (IBD). Diverticular disease and IBS are common gastrointestinal disorders and share common pathophysiologic factors including visceral hypersensitivity, gastrointestinal motor disturbance, a fiber-depleted diet, and subtle mucosal inflammation. New onset IBS-like symptoms in older patients warrant further investigation including colonoscopy to exclude organic diseases. It can be difficult to differentiate symptomatic diverticular disease from IBS, and fecal calprotectin may help in such cases. Rifaximin treatment improves symptoms of both IBS and diverticular disease. The pathogenesis of diverticulitis and diverticular colitis (or known as segmental colitis associated with diverticular disease) may overlap with that of IBD. Pathologic features of IBD can be observed in both diverticulitis and diverticular colitis. Diverticulitis mimics Crohn's disease in presentation and radiologic findings. A follow-up colonoscopy helps to differentiate diverticulitis from Crohn's disease. Diverticular colitis is an infrequent complication of diverticular disease and is limited to the segment of colon with diverticula. Patients with diverticular colitis usually respond to mesalamine and have a better prognosis than IBD. Further understanding of the overlap of IBS, IBD, and diverticular disease may shed light into new therapeutic interventions.
C1 [Wang, Yize Richard; Talley, Nicholas J.; Picco, Michael F.] Mayo Clin, Div Gastroenterol & Hepatol, Jacksonville, FL 32224 USA.
   [Wang, Yize Richard] Univ Penn, Leonard Davis Inst Hlth Econ, Philadelphia, PA 19104 USA.
   [Talley, Nicholas J.] Univ Newcastle, Fac Hlth, Callaghan, NSW 2308, Australia.
C3 Mayo Clinic; University of Pennsylvania; University of Newcastle
RP Picco, MF (通讯作者)，Mayo Clin, Div Gastroenterol, 4500 San Pablo Rd, Jacksonville, FL 32224 USA.
EM picco.michael@mayo.edu
RI Talley, Nicholas J/D-5399-2013
OI Talley, Nicholas J/0000-0003-2537-3092
CR ACCARINO AM, 1995, GASTROENTEROLOGY, V108, P636, DOI 10.1016/0016-5085(95)90434-4
   [Anonymous], ROME
   ATTISHA RP, 1969, BRIT J SURG, V56, P891, DOI 10.1002/bjs.1800561205
   Bamias G, 2005, ANN INTERN MED, V143, P895, DOI 10.7326/0003-4819-143-12-200512200-00007
   Bassotti G, 2005, CLIN GASTROENTEROL H, V3, P248, DOI 10.1016/S1542-3565(04)00614-7
   BERGIN AJ, 1993, EUR J GASTROEN HEPAT, V5, P617, DOI 10.1097/00042737-199308000-00011
   BURKITT DP, 1972, LANCET, V1, P1408
   CHAUDHARY NA, 1962, Q J MED, V31, P307
   Chey WD, 2010, AM J GASTROENTEROL, V105, P859, DOI 10.1038/ajg.2010.55
   Clemens CHM, 2004, GUT, V53, P717, DOI 10.1136/gut.2003.018093
   COLLINS SM, 1992, SCAND J GASTROENTERO, V27, P102, DOI 10.3109/00365529209095988
   COOK IJ, 1990, GASTROENTEROLOGY, V98, P66, DOI 10.1016/0016-5085(90)91292-E
   Delvaux M, 1999, GASTROENTEROLOGY, V116, P38, DOI 10.1016/S0016-5085(99)70226-X
   Delvaux M, 2002, GUT, V51, pI67, DOI 10.1136/gut.51.suppl_1.i67
   DROSSMAN DA, 2006, ROME, V3
   Dunlop SP, 2003, AM J GASTROENTEROL, V98, P1578, DOI 10.1016/S0002-9270(03)000375-7
   Fiocchi C, 1998, GASTROENTEROLOGY, V115, P182, DOI 10.1016/S0016-5085(98)70381-6
   FRANCIS CY, 1995, GASTROENTEROLOGY, V108, pA601
   Freeman HJ, 2008, DIGEST DIS SCI, V53, P2452, DOI 10.1007/s10620-007-0173-y
   Gatta L, 2010, J CLIN GASTROENTEROL, V44, P113, DOI 10.1097/MCG.0b013e3181a15864
   Gelbmann CM, 1999, GUT, V45, P210, DOI 10.1136/gut.45.2.210
   Gledhill A, 1998, GUT, V42, P392, DOI 10.1136/gut.42.3.392
   Goldstein NS, 2000, AM J SURG PATHOL, V24, P668, DOI 10.1097/00000478-200005000-00005
   Gui XY, 1998, J GASTROEN HEPATOL, V13, P980, DOI 10.1111/j.1440-1746.1998.tb00558.x
   Gwee KA, 1996, LANCET, V347, P150, DOI 10.1016/S0140-6736(96)90341-4
   Hadithi M, 2008, WORLD J GASTROENTERO, V14, P3183, DOI 10.3748/wjg.14.3183
   Harpaz N, 2006, J CLIN GASTROENTEROL, V40, pS132, DOI 10.1097/01.mcg.0000225505.67547.90
   Huizinga JD, 1999, SCAND J GASTROENTERO, V34, P683
   Ierardi E, 2008, DIGEST DIS SCI, V53, P1865, DOI 10.1007/s10620-007-0086-9
   Imperiali G, 2000, AM J GASTROENTEROL, V95, P1014
   Jung HK, 2010, AM J GASTROENTEROL, V105, P652, DOI 10.1038/ajg.2009.621
   KATSCHINSKI M, 1990, SCAND J GASTROENTERO, V25, P761, DOI 10.3109/00365529008997605
   KLEIN S, 1988, ANN INTERN MED, V108, P700, DOI 10.7326/0003-4819-108-5-700
   Korzenik JR, 2006, J CLIN GASTROENTEROL, V40, pS112, DOI 10.1097/01.mcg.0000225503.59923.6c
   Lahat A, 2007, INFLAMM BOWEL DIS, V13, P733, DOI 10.1002/ibd.20065
   Lamps LW, 2007, CLIN GASTROENTEROL H, V5, P27, DOI 10.1016/j.cgh.2006.10.024
   Loftus CG, 2007, INFLAMM BOWEL DIS, V13, P254, DOI 10.1002/ibd.20029
   Loftus EV, 2000, GUT, V46, P336, DOI 10.1136/gut.46.3.336
   Loftus EV, 1998, GASTROENTEROLOGY, V114, P1161, DOI 10.1016/S0016-5085(98)70421-4
   Makapugay LM, 1996, AM J SURG PATHOL, V20, P94, DOI 10.1097/00000478-199601000-00011
   Marlett JA, 2002, J AM DIET ASSOC, V102, P993, DOI 10.1016/S0002-8223(02)90228-2
   Mearin F, 2005, GASTROENTEROLOGY, V129, P98, DOI 10.1053/j.gastro.2005.04.012
   MERTZ H, 1995, GASTROENTEROLOGY, V109, P40, DOI 10.1016/0016-5085(95)90267-8
   Mulhall AM, 2009, DIS COLON RECTUM, V52, P1072, DOI 10.1007/DCR.0b013e31819ef79a
   Neal KR, 1997, BRIT MED J, V314, P779, DOI 10.1136/bmj.314.7083.779
   O'Mahony L, 2005, GASTROENTEROLOGY, V128, P541, DOI 10.1053/j.gastro.2004.11.050
   PAINTER NS, 1965, GASTROENTEROLOGY, V49, P169
   Peppercorn MA, 2004, J CLIN GASTROENTEROL, V38, pS8, DOI 10.1097/01.mcg.0000123993.13937.ec
   Picco MF, 2009, GASTROENTEROL CLIN N, V38, P447, DOI 10.1016/j.gtc.2009.06.006
   Pimentel M, 2006, ANN INTERN MED, V145, P557, DOI 10.7326/0003-4819-145-8-200610170-00004
   Rispo A, 2007, DIS COLON RECTUM, V50, P1164, DOI 10.1007/s10350-007-0218-5
   Sandler RS, 2002, GASTROENTEROLOGY, V122, P1500, DOI 10.1053/gast.2002.32978
   Shepherd NA, 1996, GUT, V38, P801, DOI 10.1136/gut.38.6.801
   Sheth AA, 2008, AM J GASTROENTEROL, V103, P1550, DOI 10.1111/j.1572-0241.2008.01879.x
   Spiegel BMR, 2007, NAT CLIN PRACT GASTR, V4, P296, DOI 10.1038/ncpgasthep0820
   Stollman N, 2004, LANCET, V363, P631, DOI 10.1016/S0140-6736(04)15597-9
   SUGIHARA K, 1983, GUT, V24, P1130, DOI 10.1136/gut.24.12.1130
   Talley NJ, 2006, INTERN MED J, V36, P724, DOI 10.1111/j.1445-5994.2006.01217.x
   Talley NJ, 2002, LANCET, V360, P555, DOI 10.1016/S0140-6736(02)09712-X
   TROTMAN IF, 1988, GUT, V29, P218, DOI 10.1136/gut.29.2.218
   Tursi A, 2008, DIGEST LIVER DIS, V40, P737, DOI 10.1016/j.dld.2008.02.022
   Tursi A, 2008, J CLIN GASTROENTEROL, V42, P699, DOI 10.1097/MCG.0b013e3180653ca2
   Tursi A, 2010, NAT REV GASTRO HEPAT, V7, P77, DOI 10.1038/nrgastro.2009.237
   Tursi A, 2009, INT J COLORECTAL DIS, V24, P49, DOI 10.1007/s00384-008-0595-9
   von Roon AC, 2007, AM J GASTROENTEROL, V102, P803, DOI 10.1111/j.1572-0241.2007.01126.x
   West AB, 2004, J CLIN GASTROENTEROL, V38, pS11, DOI 10.1097/01.mcg.0000124005.07433.69
NR 66
TC 1
Z9 1
U1 0
U2 3
PU LIPPINCOTT WILLIAMS & WILKINS
PI PHILADELPHIA
PA TWO COMMERCE SQ, 2001 MARKET ST, PHILADELPHIA, PA 19103 USA
SN 0192-0790
EI 1539-2031
J9 J CLIN GASTROENTEROL
JI J. Clin. Gastroenterol.
PD APR
PY 2011
VL 45
IS 4
SU S
BP S36
EP S42
PG 7
WC Gastroenterology & Hepatology
WE Science Citation Index Expanded (SCI-EXPANDED)
SC Gastroenterology & Hepatology
GA 742CY
UT WOS:000288918200008
DA 2024-01-22
ER

PT J
AU Irving, PM
   Gibson, PR
AF Irving, Peter M.
   Gibson, Peter R.
TI Infections and IBD
SO NATURE CLINICAL PRACTICE GASTROENTEROLOGY & HEPATOLOGY
LA English
DT Review
DE Crohn's disease; infections; inflammatory bowel disease; therapy;
   ulcerative colitis
ID INFLAMMATORY-BOWEL-DISEASE; POPULATION-BASED COHORT; TRICHURIS-SUIS
   THERAPY; CROHNS-DISEASE; ULCERATIVE-COLITIS; SERIOUS INFECTIONS;
   CLOSTRIDIUM-DIFFICILE; FOLLOW-UP; RISK; CYTOMEGALOVIRUS
AB An interaction between infection and IBD was identified soon after Crohn's disease and ulcerative colitis were first described. Since then it has become apparent that infectious agents are involved with both the etiopathogenesis and clinical course of IBD on several levels. Whilst our understanding of this interplay is incomplete, it is clear that infections can initiate both the onset and relapse of IBD. Furthermore, the disease process itself predisposes patients to certain infections, and many drugs used to treat IBD also increase the risk of infectious complications. Attempts to establish the relative infectious risks associated with the drugs used to treat IBD remain in an early stage; but it seems that the greatest risks relate to the combined use of immunomodulating agents rather than to individual drugs. The risk of infections in patients with IBD might also be exacerbated by underuse of, and perhaps substandard response to, vaccinations. it is axiomatic that physicians treating patients with IBD must be aware of these infectious risks and of strategies to minimize them. Meanwhile, intriguing advances in the use of parasitic agents as a treatment for ulcerative colitis and Crohn's disease have introduced a new angle to the interplay between infections and IBD.
C1 [Irving, Peter M.; Gibson, Peter R.] Box Hill Hosp, Dept Gastroenterol & Med, Box Hill, Vic 3128, Australia.
   [Irving, Peter M.; Gibson, Peter R.] Monash Univ, Box Hill, Vic, Australia.
C3 Box Hill Hospital; Monash University
RP Gibson, PR (通讯作者)，Box Hill Hosp, Dept Med, 16 Arnold St, Box Hill, Vic 3128, Australia.
EM peter.gibson@med.monash.edu.au
RI Irving, Peter/AAP-4543-2020
OI Irving, Peter/0000-0003-0972-8148
CR Abbas MA, 2000, DIGEST DIS SCI, V45, P1836, DOI 10.1023/A:1005561607130
   Alberto L, 2006, GASTROENTEROLOGY, V130, P1588, DOI 10.1053/j.gastro.2006.02.004
   Arts J, 2004, INFLAMM BOWEL DIS, V10, P73, DOI 10.1097/00054725-200403000-00002
   Ben-Ami H, 2002, CAN J GASTROENTEROL, V16, P225, DOI 10.1155/2002/204614
   Bernatsky S, 2007, RHEUMATOLOGY, V46, P1157, DOI 10.1093/rheumatology/kem076
   Bertalot G, 2001, DIGEST LIVER DIS, V33, P551, DOI 10.1016/S1590-8658(01)80106-7
   Bongartz T, 2006, JAMA-J AM MED ASSOC, V295, P2275, DOI 10.1001/jama.295.19.2275
   Camus P, 2000, EUR RESPIR J, V15, P5, DOI 10.1034/j.1399-3003.2000.15a03.x
   Carmona L, 2005, ARTHRITIS RHEUM-US, V52, P1766, DOI 10.1002/art.21043
   Colombel JF, 2004, GASTROENTEROLOGY, V126, P19, DOI 10.1053/j.gastro.2003.10.047
   CONNELL WR, 1993, GUT, V34, P1081, DOI 10.1136/gut.34.8.1081
   Criscuoli V, 2004, DIGEST LIVER DIS, V36, P818, DOI 10.1016/j.dld.2004.05.013
   Croese J, 2006, GUT, V55, P136, DOI 10.1136/gut.2005.079129
   Dotan I, 2007, GASTROENTEROLOGY, V132, pA51
   Esteve M, 2004, GUT, V53, P1363, DOI 10.1136/gut.2004.040675
   Ewaschuk JB, 2006, WORLD J GASTROENTERO, V12, P5941, DOI 10.3748/wjg.v12.i37.5941
   FARTHING MJG, 2003, INFLAMM BOWEL DIS, P845
   FAUSA O, 1991, SEMIN LIVER DIS, V11, P31, DOI 10.1055/s-2008-1040420
   GELZAYD EA, 1968, AM J DIG DIS, V13, P1027, DOI 10.1007/BF02233547
   GENT AE, 1994, LANCET, V343, P766, DOI 10.1016/S0140-6736(94)91841-4
   Ghosh S, 2003, NEW ENGL J MED, V348, P24, DOI 10.1056/NEJMoa020732
   Gibson PR, 1997, BAILLIERE CLIN GASTR, V11, P17, DOI 10.1016/S0950-3528(97)90051-8
   Hernández-Cruz B, 1999, CLIN EXP RHEUMATOL, V17, P81
   Hommes DW, 2004, INFLAMM BOWEL DIS, V10, P245, DOI 10.1097/00054725-200405000-00011
   HOMMES DW, 2006, CLIN DILEMMAS INFLAM, P159
   Hugot JP, 2001, NATURE, V411, P599, DOI 10.1038/35079107
   Irving PM, 2007, ALIMENT PHARM THER, V26, P313, DOI 10.1111/j.1365-2036.2007.03379.x
   Issa M, 2007, CLIN GASTROENTEROL H, V5, P345, DOI 10.1016/j.cgh.2006.12.028
   Jess T, 2002, GASTROENTEROLOGY, V122, P1808, DOI 10.1053/gast.2002.33632
   Kandiel A, 2006, AM J GASTROENTEROL, V101, P2857, DOI 10.1111/j.1572-0241.2006.00869.x
   Kradin RL, 2006, ARCH PATHOL LAB MED, V130, P718
   Lamers CBHW, 1999, SCAND J GASTROENTERO, V34, P111, DOI 10.1080/003655299750025633
   Lichtenstein GR, 2006, CLIN GASTROENTEROL H, V4, P621, DOI 10.1016/j.cgh.2006.03.002
   MALCHOW H, 1984, GASTROENTEROLOGY, V86, P249
   Marks DJB, 2006, LANCET, V367, P668, DOI 10.1016/S0140-6736(06)68265-2
   Matsuoka K, 2007, AM J GASTROENTEROL, V102, P331, DOI 10.1111/j.1572-0241.2006.00989.x
   MAYBERRY J, 1989, DIGESTION, V44, P172, DOI 10.1159/000199907
   Melmed GY, 2006, AM J GASTROENTEROL, V101, P1834, DOI 10.1111/j.1572-0241.2006.00646.x
   Mylonaki M, 2004, EUR J GASTROEN HEPAT, V16, P775, DOI 10.1097/01.meg.0000131040.38607.09
   Nathan DM, 2006, J GASTROEN HEPATOL, V21, P1366, DOI 10.1111/j.1440-1746.2006.04559.x
   Nuding S, 2007, GUT, V56, P1240, DOI 10.1136/gut.2006.118646
   O'Sullivan M, 2006, BEST PRACT RES CL GA, V20, P561, DOI 10.1016/j.bpg.2006.03.001
   Ohkusa T, 2004, INTERNAL MED, V43, P534, DOI 10.2169/internalmedicine.43.534
   Papadakis KA, 2001, AM J GASTROENTEROL, V96, P2137, DOI 10.1111/j.1572-0241.2001.03949.x
   Peyrin-Biroulet L, 2007, J ENDOTOXIN RES, V13, P135, DOI 10.1177/0968051907080429
   Pirlich M, 2003, DIGEST DIS, V21, P245, DOI 10.1159/000073342
   POWELL SJ, 1966, GUT, V7, P438, DOI 10.1136/gut.7.5.438
   PRESENT DH, 1989, ANN INTERN MED, V111, P641, DOI 10.7326/0003-4819-111-8-641
   Rodemann JF, 2007, CLIN GASTROENTEROL H, V5, P339, DOI 10.1016/j.cgh.2006.12.027
   Ryan P, 2004, AM J GASTROENTEROL, V99, P1539, DOI 10.1111/j.1572-0241.2004.40103.x
   Ryan P, 2002, GUT, V51, P665, DOI 10.1136/gut.51.5.665
   SAMUEL S, 2006, CLIN DILEMMAS INFLAM, P217
   Sanchez-Fructuoso AI, 2000, TRANSPLANTATION, V69, P436, DOI 10.1097/00007890-200002150-00023
   Sands BE, 2004, NEW ENGL J MED, V350, P876, DOI 10.1056/NEJMoa030815
   Sands BE, 2004, INFLAMM BOWEL DIS, V10, P677, DOI 10.1097/00054725-200409000-00028
   Sartor RB, 2005, CURR OPIN GASTROEN, V21, P44
   SCHUMACHER G, 1993, SCAND J GASTROENTERO, V28, P1077, DOI 10.3109/00365529309098313
   Scrimshaw NS, 2003, J NUTR, V133, p316S, DOI 10.1093/jn/133.1.316S
   Shanahan F, 2005, AM J GASTROENTEROL, V100, P1537, DOI 10.1111/j.1572-0241.2005.50358.x
   Shin JL, 2004, CAN J GASTROENTEROL, V18, P175, DOI 10.1155/2004/298064
   Slifman NR, 2003, ARTHRITIS RHEUM, V48, P319, DOI 10.1002/art.10758
   STUCK AE, 1989, REV INFECT DIS, V11, P954
   Summers RW, 2006, ARCH PATHOL LAB MED, V130, P1753
   Summers RW, 2005, GASTROENTEROLOGY, V128, P825, DOI 10.1053/j.gastro.2005.01.005
   Summers RW, 2005, GUT, V54, P87, DOI 10.1136/gut.2004.041749
   Summers RW, 2003, AM J GASTROENTEROL, V98, P2034, DOI 10.1111/j.1572-0241.2003.07660.x
   TORUNER M, 2006, GASTROENTEROLOGY S2, V130, P96
   Van Assche G, 2005, NEW ENGL J MED, V353, P362, DOI 10.1056/NEJMoa051586
   Vignal C, 2007, MICROBES INFECT, V9, P658, DOI 10.1016/j.micinf.2007.01.016
   Wallis RS, 2004, CLIN INFECT DIS, V38, P1261, DOI 10.1086/383317
   Winther KV, 2003, GASTROENTEROLOGY, V125, P1576, DOI 10.1053/j.gastro.2003.09.036
   Winthrop KL, 2006, NAT CLIN PRACT RHEUM, V2, P602, DOI 10.1038/ncprheum0336
   2007, PERIODIC SAFETY UPDA
NR 73
TC 71
Z9 79
U1 0
U2 6
PU NATURE PUBLISHING GROUP
PI NEW YORK
PA 75 VARICK ST, 9TH FLR, NEW YORK, NY 10013-1917 USA
SN 1743-4378
J9 NAT CLIN PRACT GASTR
JI Nat. Clin. Pract. Gastroenterol. Hepatol.
PD JAN
PY 2008
VL 5
IS 1
BP 18
EP 27
DI 10.1038/ncpgasthep1004
PG 10
WC Gastroenterology & Hepatology
WE Science Citation Index Expanded (SCI-EXPANDED)
SC Gastroenterology & Hepatology
GA 246KG
UT WOS:000252005300008
PM 18174904
DA 2024-01-22
ER

PT J
AU Tapias, NS
   Vergnolle, N
   Denadai-Souza, A
   Barreau, F
AF Tapias, Nuria Sola
   Vergnolle, Nathalie
   Denadai-Souza, Alexandre
   Barreau, Frederick
TI The Interplay Between Genetic Risk Factors and Proteolytic Dysregulation
   in the Pathophysiology of Inflammatory Bowel Disease
SO JOURNAL OF CROHNS & COLITIS
LA English
DT Review
DE Proteases; NOD2; autophagy; endoplasmic reticulum stress; Crohn's
   disease; ulcerative colitis; inflammatory bowel disease
ID PROTEINASE-ACTIVATED RECEPTOR-2; CROHNS-DISEASE; MATRIX
   METALLOPROTEINASES; EPITHELIAL-BARRIER; CATHEPSIN-D; COLONIC
   INFLAMMATION; EXPERIMENTAL COLITIS; TISSUE INHIBITORS; SERINE PROTEASES;
   PAR4 ACTIVATION
AB Crohn's disease [CD] and ulcerative colitis [UC] are the two main forms of inflammatory bowel disease [IBD]. Previous studies reported increased levels of proteolytic activity in stool and tissue samples from IBD patients, whereas the re-establishment of the proteolytic balance abrogates the development of experimental colitis. Furthermore, recent data suggest that IBD occurs in genetically predisposed individuals who develop an abnormal immune response to intestinal microbes once exposed to environmental triggers. In this review, we highlight the role of proteases in IBD pathophysiology, and we showcase how the main cellular pathways associated with IBD influence proteolytic unbalance and how functional proteomics are allowing the unambiguous identification of dysregulated proteases in IBD, paving the way to the development of new protease inhibitors as a new potential treatment.
C1 [Tapias, Nuria Sola; Vergnolle, Nathalie; Barreau, Frederick] Univ Toulouse, UPS, IRSD, INSERM,INRA,ENVT, Toulouse, France.
   [Vergnolle, Nathalie] Univ Calgary, Dept Physiol & Pharmacol, Calgary, AB, Canada.
   [Denadai-Souza, Alexandre] Univ Leuven, Dept Chron Dis Metab & Ageing, Leuven, Belgium.
C3 Universite de Toulouse; Ecole Nationale Veterinaire de Toulouse;
   Institut National de la Sante et de la Recherche Medicale (Inserm);
   Universite Toulouse III - Paul Sabatier; INRAE; University of Calgary;
   KU Leuven
RP Denadai-Souza, A (通讯作者)，Katholieke Univ Leuven, Translat Res GastroIntestinal Disorders TARGID, Lab Intestinal Neuroimmune Interact, O&N I Herestr 49 Box 701, B-3000 Leuven, Belgium.
EM alexandre.denadai-souza@kuleuven.be
RI Denadai-Souza, Alexandre/D-1680-2009; Vergnolle, Nathalie/C-7677-2018
OI Denadai-Souza, Alexandre/0000-0003-0385-1321; Vergnolle,
   Nathalie/0000-0003-1825-6015; Barreau, Frederick/0000-0002-7150-9619
FU Institut National de la Sante et de la Recherche Medicale; Direction
   Generale de l'Offre de Soins Label Mardi [Rare Digestive Diseases]
FX This work was supported by grants from the Institut National de la Sante
   et de la Recherche Medicale and the Direction Generale de l'Offre de
   Soins Label Mardi [Rare Digestive Diseases].
CR Al Nabhani Z, 2017, INFLAMM BOWEL DIS, V23, P1109, DOI 10.1097/MIB.0000000000001135
   Amadesi S, 2004, CURR OPIN PHARMACOL, V4, P551, DOI 10.1016/j.coph.2004.08.004
   Barreau F, 2010, GUT, V59, P207, DOI 10.1136/gut.2008.171546
   Biancheri P, 2013, FIBROGENESIS TISSUE, V6, DOI 10.1186/1755-1536-6-13
   Brew K, 2010, BBA-MOL CELL RES, V1803, P55, DOI 10.1016/j.bbamcr.2010.01.003
   Bunnett NW, 2006, SEMIN THROMB HEMOST, V32, P39, DOI 10.1055/s-2006-939553
   Buzza MS, 2010, P NATL ACAD SCI USA, V107, P4200, DOI 10.1073/pnas.0903923107
   Carroll IM, 2013, WORLD J GASTROENTERO, V19, P7531, DOI 10.3748/wjg.v19.i43.7531
   Castaneda FE, 2005, GASTROENTEROLOGY, V129, P1991, DOI 10.1053/j.gastro.2005.09.017
   Cenac N, 2004, J PHYSIOL-LONDON, V558, P913, DOI 10.1113/jphysiol.2004.061721
   Cenac N, 2003, J IMMUNOL, V170, P4296, DOI 10.4049/jimmunol.170.8.4296
   Cenac N, 2002, AM J PATHOL, V161, P1903, DOI 10.1016/S0002-9440(10)64466-5
   Chairatana P, 2016, CHEM SCI, V7, P1738, DOI [10.1039/C5SC04194E, 10.1039/c5sc04194e]
   Chu HT, 2016, SCIENCE, V352, P1116, DOI 10.1126/science.aad9948
   Cleynen I, 2011, PLOS ONE, V6, DOI 10.1371/journal.pone.0024106
   Coelho AM, 2002, GASTROENTEROLOGY, V122, P1035, DOI 10.1053/gast.2002.32387
   Dabek M, 2009, AM J PATHOL, V175, P207, DOI 10.2353/ajpath.2009.080986
   Darmoul D, 2004, J BIOL CHEM, V279, P20927, DOI 10.1074/jbc.M401430200
   Denadai-Souza A, 2018, SCI REP-UK, V8, DOI 10.1038/s41598-018-26282-y
   Derrien M, 2008, APPL ENVIRON MICROB, V74, P1646, DOI 10.1128/AEM.01226-07
   Devaney JM, 2003, FEBS LETT, V544, P129, DOI 10.1016/S0014-5793(03)00482-4
   Di Cera E, 2009, IUBMB LIFE, V61, P510, DOI 10.1002/iub.186
   Elphick D, 2008, AM J PATHOL, V172, P702, DOI 10.2353/ajpath.2008.070755
   FIOCCA R, 1994, SCAND J GASTROENTERO, V29, P11, DOI 10.3109/00365529409091404
   Fischbeck A, 2011, GUT, V60, P55, DOI 10.1136/gut.2009.201988
   Fujino S, 2003, GUT, V52, P65, DOI 10.1136/gut.52.1.65
   Garg M, 2015, J RENIN-ANGIO-ALDO S, V16, P559, DOI 10.1177/1470320314521086
   Gerova VA, 2016, INFLAMM BOWEL DIS, P1
   Ghosh D, 2002, NAT IMMUNOL, V3, P583, DOI 10.1038/ni797
   Gibold L, 2016, CELL MICROBIOL, V18, P617, DOI 10.1111/cmi.12539
   Günther C, 2011, NATURE, V477, P335, DOI 10.1038/nature10400
   Hansen KK, 2005, P NATL ACAD SCI USA, V102, P8363, DOI 10.1073/pnas.0409535102
   Hausmann M, 2004, CLIN EXP IMMUNOL, V136, P157, DOI 10.1111/j.1365-2249.2004.02420.x
   Heutinck KM, 2010, MOL IMMUNOL, V47, P1943, DOI 10.1016/j.molimm.2010.04.020
   Hoffman S, 2019, J CROHNS COLITIS, V13, P1558, DOI 10.1093/ecco-jcc/jjz086
   HOXIE JA, 1993, J BIOL CHEM, V268, P13756
   Hu JL, 2007, NAT REV DRUG DISCOV, V6, P480, DOI 10.1038/nrd2308
   Hyun E, 2010, INFLAMM RES, V59, P699, DOI 10.1007/s00011-010-0181-9
   Imhann F, 2018, GUT, V67, P108, DOI 10.1136/gutjnl-2016-312135
   Inokuchi Y, 2005, GUT, V54, P349, DOI 10.1136/gut.2003.036343
   Kamath S, 1998, MOL MICROBIOL, V30, P933, DOI 10.1046/j.1365-2958.1998.01121.x
   Kaplan GG, 2015, NAT REV GASTRO HEPAT, V12, P720, DOI 10.1038/nrgastro.2015.150
   Kaser A, 2010, GASTROENTEROL HEPATO, V6, P714
   Kaser A, 2010, CURR OPIN GASTROEN, V26, P318, DOI 10.1097/MOG.0b013e32833a9ff1
   Kawabata A, 1998, BRIT J PHARMACOL, V125, P419, DOI 10.1038/sj.bjp.0702063
   Kennedy NA, 2018, INFLAMM BOWEL DIS, V24, P583, DOI 10.1093/ibd/izx061
   Kim SC, 2005, GASTROENTEROLOGY, V128, P891, DOI 10.1053/j.gastro.2005.02.009
   Knights D, 2014, GENOME MED, V6, DOI 10.1186/s13073-014-0107-1
   Kong WY, 1997, P NATL ACAD SCI USA, V94, P8884, DOI 10.1073/pnas.94.16.8884
   Lau C, 2011, AM J PHYSIOL-CELL PH, V300, pC113, DOI 10.1152/ajpcell.00162.2010
   Lavoie S, 2019, ELIFE, V8, DOI 10.7554/eLife.39982
   Law RHP, 2006, GENOME BIOL, V7, DOI 10.1186/gb-2006-7-5-216
   Ma TY, 2004, AM J PHYSIOL-GASTR L, V286, pG367, DOI 10.1152/ajpgi.00173.2003
   MACFARLANE GT, 1988, J APPL BACTERIOL, V64, P37, DOI 10.1111/j.1365-2672.1988.tb02427.x
   Maharshak N, 2015, INFECT IMMUN, V83, P2762, DOI 10.1128/IAI.00425-15
   Mäkitalo L, 2010, SCAND J GASTROENTERO, V45, P862, DOI 10.3109/00365520903583863
   Man SM, 2016, NAT REV IMMUNOL, V16, P7, DOI 10.1038/nri.2015.7
   Matsuno K, 2003, J GASTROENTEROL, V38, P348, DOI 10.1007/s005350300062
   McDougall JJ, 2009, ARTHRITIS RHEUM-US, V60, P728, DOI 10.1002/art.24300
   McGovern D, 2007, GUT, V56, P1333, DOI 10.1136/gut.2006.115402
   McLaughlin SD, 2010, THERAP ADV GASTROENT, V3, P335, DOI DOI 10.1177/1756283X10370611
   Mengwasser J, 2017, FRONT IMMUNOL, V8, DOI 10.3389/fimmu.2017.00203
   Menzel K, 2006, CLIN EXP IMMUNOL, V146, P169, DOI 10.1111/j.1365-2249.2006.03188.x
   Moreau ME, 2005, J PHARMACOL SCI, V99, P6, DOI 10.1254/jphs.SRJ05001X
   Moschen AR, 2019, NAT REV GASTRO HEPAT, V16, P185, DOI 10.1038/s41575-018-0084-8
   Moss ML, 2017, MEDIAT INFLAMM, V2017, DOI 10.1155/2017/9673537
   Motta JP, 2019, NAT COMMUN, V10, DOI 10.1038/s41467-019-11140-w
   Motta JP, 2012, SCI TRANSL MED, V4, DOI 10.1126/scitranslmed.3004212
   Motta JP, 2011, GASTROENTEROLOGY, V140, P1272, DOI 10.1053/j.gastro.2010.12.050
   Murphy G, 2011, GENOME BIOL, V12, DOI 10.1186/gb-2011-12-11-233
   Muzes G, 2013, WORLD J GASTROENTERO, V19, P4447, DOI 10.3748/wjg.v19.i28.4447
   Nakae S, 2003, P NATL ACAD SCI USA, V100, P5986, DOI 10.1073/pnas.1035999100
   Nakanishi-Matsui M, 2000, NATURE, V404, P609, DOI 10.1038/35007085
   Netzel-Arnett S, 2012, INFLAMM BOWEL DIS, V18, P1303, DOI 10.1002/ibd.21930
   Neurath MF, 2007, NAT MED, V13, P26, DOI 10.1038/nm0107-26
   Pender SL, 2004, CURR OPIN PHARMACOL, V4, P546, DOI 10.1016/j.coph.2004.06.005
   Puente XS, 2003, NAT REV GENET, V4, P544, DOI 10.1038/nrg1111
   Raithel H, 2001, SCAND J GASTROENTERO, V36, P174, DOI 10.1080/003655201750065933
   RINDERKNECHT H, 1979, GUT, V20, P886, DOI 10.1136/gut.20.10.886
   Rioux JD, 2007, NAT GENET, V39, P596, DOI 10.1038/ng2032
   Rodríguez D, 2010, BBA-MOL CELL RES, V1803, P39, DOI 10.1016/j.bbamcr.2009.09.015
   Rolland-Fourcade C, 2017, GUT, V66, P1767, DOI 10.1136/gutjnl-2016-312094
   Rousset P, 2009, GASTROENTEROLOGY, V136, pA110
   Ruemmele FM, 2002, J PEDIATR GASTR NUTR, V34, P254, DOI 10.1097/00005176-200203000-00005
   Saeed MA, 2017, INFLAMM BOWEL DIS, V23, P593, DOI 10.1097/MIB.0000000000001045
   Schieffer KM, 2016, ALIMENT PHARM THER, V44, P817, DOI 10.1111/apt.13780
   Schieffer KM, 2017, J CROHNS COLITIS, V11, P1393, DOI 10.1093/ecco-jcc/jjx083
   Sébert M, 2019, FRONT ENDOCRINOL, V10, DOI 10.3389/fendo.2019.00717
   Siddig EE, 2019, PLOS NEGLECT TROP D, V13, DOI 10.1371/journal.pntd.0007351
   Sidhu TS, 2014, INT J MOL SCI, V15, P6169, DOI 10.3390/ijms15046169
   Sillalber C, 1999, J IMMUNOL, V162, P1032
   Sina C, 2013, GUT, V62, P520, DOI 10.1136/gutjnl-2011-300076
   Singh S, 2018, J PATHOL, V244, P311, DOI 10.1002/path.5013
   Steck N, 2011, GASTROENTEROLOGY, V141, P959, DOI 10.1053/j.gastro.2011.05.035
   Strober W, 2011, MUCOSAL IMMUNOL, V4, P484, DOI 10.1038/mi.2011.29
   Sutton C, 2006, J EXP MED, V203, P1685, DOI 10.1084/jem.20060285
   Swystun VA, 2009, AM J PHYSIOL-GASTR L, V297, pG60, DOI 10.1152/ajpgi.00096.2009
   Tamhane T, 2016, BIOCHIMIE, V122, P208, DOI 10.1016/j.biochi.2015.09.003
   Tapias NS, 2017, J CROHNS COLITIS, V11, pS127
   Thomas VC, 2008, J BACTERIOL, V190, P5690, DOI 10.1128/JB.00314-08
   Trapani JA, 2001, GENOME BIOL, V2
   Turner JR, 1997, AM J PHYSIOL-CELL PH, V273, pC1378, DOI 10.1152/ajpcell.1997.273.4.C1378
   Limbergen J, 2007, GUT, V56, P1173, DOI 10.1136/gut.2007.122069
   Vergnolle N, 2005, GUT, V54, P867, DOI 10.1136/gut.2004.048876
   Vergnolle N, 2001, NAT MED, V7, P821, DOI 10.1038/89945
   Vergnolle N, 2006, PROTEASES THEIR RECE, P123
   Vergnolle N, 2017, FASEB J S1, V31, P631
   Vergnolle N, 2008, INT J BIOCHEM CELL B, V40, P1219, DOI 10.1016/j.biocel.2008.01.016
   Vergnolle N, 2016, GUT, V65, P1215, DOI 10.1136/gutjnl-2015-309147
   Verma S, 2016, FRONT PHARMACOL, V7, DOI 10.3389/fphar.2016.00107
   von Lampe B, 2000, GUT, V47, P63, DOI 10.1136/gut.47.1.63
   VU TKH, 1991, NATURE, V353, P674, DOI 10.1038/353674a0
   Wang M, 2014, NAT REV CANCER, V14, P581, DOI 10.1038/nrc3800
   Yoon H, 2018, CELL MOL GASTROENTER, V6, P370, DOI 10.1016/j.jcmgh.2018.05.008
NR 114
TC 16
Z9 18
U1 1
U2 13
PU OXFORD UNIV PRESS
PI OXFORD
PA GREAT CLARENDON ST, OXFORD OX2 6DP, ENGLAND
SN 1873-9946
EI 1876-4479
J9 J CROHNS COLITIS
JI J. Crohns Colitis
PD AUG
PY 2020
VL 14
IS 8
BP 1149
EP 1161
DI 10.1093/ecco-jcc/jjaa033
PG 13
WC Gastroenterology & Hepatology
WE Science Citation Index Expanded (SCI-EXPANDED)
SC Gastroenterology & Hepatology
GA OH1EG
UT WOS:000582314300013
PM 32090263
OA Bronze, Green Accepted
DA 2024-01-22
ER

PT J
AU Krupka, N
   Baumgart, DC
AF Krupka, Niklas
   Baumgart, Daniel C.
TI Designing biologic selectivity for inflammatory bowel disease - role of
   vedolizumab
SO DRUG DESIGN DEVELOPMENT AND THERAPY
LA English
DT Review
DE ulcerative colitis; Crohn's disease; vedolizumab; MLN0002; MLN-02;
   LDP-02; anti-alpha 4 beta 7
ID ACTIVE ULCERATIVE-COLITIS; PROGRESSIVE MULTIFOCAL LEUKOENCEPHALOPATHY;
   HUMANIZED MONOCLONAL-ANTIBODY; PLACEBO-CONTROLLED TRIAL; CROHNS-DISEASE;
   MAINTENANCE THERAPY; INDUCTION THERAPY; NATALIZUMAB; INTEGRIN;
   METAANALYSIS
AB Crohn's disease and ulcerative colitis are two chronic inflammatory bowel conditions. Current approved biologic therapies are limited to blocking tumor necrosis factor alpha. Unfortunately, some patients are primary nonresponders, experiencing a loss of response, intolerance, or side effects. This defines an unmet need for novel therapeutic strategies. The rapid recruitment and inappropriate retention of leukocytes is a hallmark of chronic inflammation and a potentially promising therapeutic target. Here we discuss the clinical trial results of vedolizumab (anti-alpha 4 beta 7, LDP-02, MLN-02, and MLN0002) and its impact on future management of inflammatory bowel disease.
C1 [Krupka, Niklas; Baumgart, Daniel C.] Humboldt Univ, Charite Med Sch, Dept Med, Div Gastroenterol & Hepatol, D-13344 Berlin, Germany.
C3 Free University of Berlin; Humboldt University of Berlin; Charite
   Universitatsmedizin Berlin
RP Baumgart, DC (通讯作者)，Humboldt Univ, Sch Med, Virchow Hosp, Charite Med Ctr,Dept Med,Div Gastroenterol & Hepa, D-13344 Berlin, Germany.
EM daniel.baumgart@charite.de
RI Krupka, Niklas/T-4194-2019; Baumgart, Daniel C./AAU-2930-2021
OI Krupka, Niklas/0000-0001-5948-7536; Baumgart, Daniel
   C./0000-0003-2146-507X
FU Takeda; Genentech; Roche; Pfizer
FX Daniel C Baumgart has served as a speaker or paid scientific consultant
   for Takeda, Genentech, Roche and Pfizer, that are developing
   anti-adhesion therapies. All of his activities and contracts are in
   conformity with the "FSA-Kodex Fachkreise" (voluntary self-monitoring
   code for expert consultants to the pharmaceutical industry), have been
   checked by the legal Department of Charite - Universitatsmedizin Berlin,
   and have been approved by the directorate of the Faculty of Medicine
   Charite - Universitatsmedizin Berlin. Niklas Krupka reports no conflicts
   of interest in this work.
CR Anderson CA, 2011, NAT GENET, V43, P246, DOI 10.1038/ng.764
   Barrett JC, 2009, NAT GENET, V41, P1330, DOI 10.1038/ng.483
   Baumgart DC, 2007, LANCET, V369, P1627, DOI 10.1016/S0140-6736(07)60750-8
   Baumgart DC, 2012, LANCET, V380, P1590, DOI 10.1016/S0140-6736(12)60026-9
   BERLIN C, 1993, CELL, V74, P185, DOI 10.1016/0092-8674(93)90305-A
   BEST WR, 1976, GASTROENTEROLOGY, V70, P439
   Binion DG, 1997, GASTROENTEROLOGY, V112, P1895, DOI 10.1053/gast.1997.v112.pm9178682
   Bloomgren G, 2012, NEW ENGL J MED, V366, P1870, DOI 10.1056/NEJMoa1107829
   Briskin M, 1997, AM J PATHOL, V151, P97
   BRISKIN MJ, 1993, NATURE, V363, P461, DOI 10.1038/363461a0
   Colombel JF, 2013, GASTROENTEROLOGY, V144, pS113
   Danese S, 2014, ANN INTERN MED, V160, P704, DOI 10.7326/M13-2403
   Dave M, 2014, INFLAMM BOWEL DIS, V20, P196, DOI 10.1097/MIB.0b013e3182a827d2
   ERLE DJ, 1994, J IMMUNOL, V153, P517
   Feagan BG, 2005, NEW ENGL J MED, V352, P2499, DOI 10.1056/NEJMoa042982
   Feagan BG, 2014, GASTROENTEROLOGY, V146, pS590
   Feagan BG, 2013, NEW ENGL J MED, V369, P699, DOI 10.1056/NEJMoa1215734
   Feagan BG, 2008, CLIN GASTROENTEROL H, V6, P1370, DOI 10.1016/j.cgh.2008.06.007
   Fedyk ER, 2012, INFLAMM BOWEL DIS, V18, P2107, DOI 10.1002/ibd.22940
   Franke A, 2010, NAT GENET, V42, P1118, DOI 10.1038/ng.717
   Ghosh S, 2003, NEW ENGL J MED, V348, P24, DOI 10.1056/NEJMoa020732
   Gordon FH, 2001, GASTROENTEROLOGY, V121, P268, DOI 10.1053/gast.2001.26260
   Gordon FH, 2002, ALIMENT PHARM THER, V16, P699, DOI 10.1046/j.1365-2036.2002.01205.x
   Haanstra KG, 2013, J IMMUNOL, V190, P1961, DOI 10.4049/jimmunol.1202490
   Hanauer SB, 2002, LANCET, V359, P1541, DOI 10.1016/S0140-6736(02)08512-4
   Hesterberg PE, 1996, GASTROENTEROLOGY, V111, P1373, DOI 10.1053/gast.1996.v111.pm8898653
   HU MCT, 1992, P NATL ACAD SCI USA, V89, P8254, DOI 10.1073/pnas.89.17.8254
   Hynes RO, 2002, CELL, V110, P673, DOI 10.1016/S0092-8674(02)00971-6
   Kleinschmidt-DeMasters BK, 2005, NEW ENGL J MED, V353, P369, DOI 10.1056/NEJMoa051782
   Langer-Gould A, 2005, NEW ENGL J MED, V353, P375, DOI 10.1056/NEJMoa051847
   Maloy KJ, 2011, NATURE, V474, P298, DOI 10.1038/nature10208
   Marsal J, 2012, J INTERN MED, V272, P411, DOI 10.1111/j.1365-2796.2012.02588.x
   Miller DH, 2003, NEW ENGL J MED, V348, P15, DOI 10.1056/NEJMoa020696
   Muller WA, 2011, ANNU REV PATHOL-MECH, V6, P323, DOI 10.1146/annurev-pathol-011110-130224
   Ordás I, 2012, LANCET, V380, P1606, DOI 10.1016/S0140-6736(12)60150-0
   Pan WJ, 2013, BRIT J PHARMACOL, V169, P51, DOI 10.1111/bph.12134
   Pan WJ, 2014, BR J CLIN PHARM
   Parikh A, 2012, INFLAMM BOWEL DIS, V18, P1470, DOI 10.1002/ibd.21896
   Peyrin-Biroulet L, 2008, CLIN GASTROENTEROL H, V6, P644, DOI 10.1016/j.cgh.2008.03.014
   Polman CH, 2006, NEW ENGL J MED, V354, P899, DOI 10.1056/NEJMoa044397
   Pullen N, 2009, BRIT J PHARMACOL, V157, P281, DOI 10.1111/j.1476-5381.2009.00137.x
   Rudick RA, 2006, NEW ENGL J MED, V354, P911, DOI 10.1056/NEJMoa044396
   Rutgeerts P, 2005, NEW ENGL J MED, V353, P2462, DOI 10.1056/NEJMoa050516
   Sandborn WJ, 2007, GUT, V56, P1232, DOI 10.1136/gut.2006.106781
   Sandborn WJ, 2014, GASTROENTEROLOGY, V146, pS588
   Sandborn WJ, 2013, NEW ENGL J MED, V369, P711, DOI 10.1056/NEJMoa1215739
   Sandborn WJ, 2005, NEW ENGL J MED, V353, P1912, DOI 10.1056/NEJMoa043335
   Sands BE, 2004, CLIN GASTROENTEROL H, V2, P912, DOI 10.1016/S1542-3565(04)00414-8
   Sands BE, 2014, GASTROENTEROLOGY, V147, P618, DOI 10.1053/j.gastro.2014.05.008
   SCHROEDER KW, 1987, NEW ENGL J MED, V317, P1625, DOI 10.1056/NEJM198712243172603
   SELBY WS, 1984, GUT, V25, P32, DOI 10.1136/gut.25.1.32
   Soler D, 2009, J PHARMACOL EXP THER, V330, P864, DOI 10.1124/jpet.109.153973
   STREETER PR, 1988, NATURE, V331, P41, DOI 10.1038/331041a0
   Targan SR, 2007, GASTROENTEROLOGY, V132, P1672, DOI 10.1053/j.gastro.2007.03.024
   Targownik LE, 2013, AM J GASTROENTEROL, V108, P1835, DOI 10.1038/ajg.2013.294
   Thomas Saskia, 2012, Inflammopharmacology, V20, P1, DOI 10.1007/s10787-011-0104-6
   Van Assche G, 2005, NEW ENGL J MED, V353, P362, DOI 10.1056/NEJMoa051586
   Vermeire S, 2014, LANCET, V384, P309, DOI 10.1016/S0140-6736(14)60661-9
   Vermeire S, 2011, GUT, V60, P1068, DOI 10.1136/gut.2010.226548
   Wagner N, 1996, NATURE, V382, P366, DOI 10.1038/382366a0
   YEDNOCK TA, 1992, NATURE, V356, P63, DOI 10.1038/356063a0
NR 61
TC 11
Z9 11
U1 0
U2 4
PU DOVE MEDICAL PRESS LTD
PI ALBANY
PA PO BOX 300-008, ALBANY, AUCKLAND 0752, NEW ZEALAND
SN 1177-8881
J9 DRUG DES DEV THER
JI Drug Des. Dev. Ther.
PY 2014
VL 9
BP 147
EP 154
DI 10.2147/DDDT.S50348
PG 8
WC Chemistry, Medicinal; Pharmacology & Pharmacy
WE Science Citation Index Expanded (SCI-EXPANDED)
SC Pharmacology & Pharmacy
GA AW6YS
UT WOS:000346412200002
PM 25552903
OA gold, Green Submitted, Green Published
DA 2024-01-22
ER

PT J
AU Peixoto, RD
   Ferreira, AR
   Cleary, JM
   Fogacci, JP
   Vasconcelos, JP
   Jácome, AA
AF Peixoto, Renata D.
   Ferreira, Artur R.
   Cleary, James M.
   Fogacci, Joao P.
   Vasconcelos, Joao P.
   Jacome, Alexandre A.
TI Risk of Cancer in Inflammatory Bowel Disease and Pitfalls in Oncologic
   Therapy
SO JOURNAL OF GASTROINTESTINAL CANCER
LA English
DT Review
DE Inflammatory bowel disease; Cancer risk; Cancer treatment
ID EVIDENCE-BASED CONSENSUS; COLORECTAL-CANCER; CROHNS-DISEASE; INTESTINAL
   CANCER; INTERLEUKIN-10-DEFICIENT MICE; IMMUNOSUPPRESSIVE THERAPY;
   EXTRAINTESTINAL CANCER; COLON-CANCER; POPULATION; METAANALYSIS
AB Background Inflammatory bowel disease (IBD), represented by ulcerative colitis and Crohn's disease, is an idiopathic condition caused by a dysregulated immune response to host intestinal microflora, leading to chronic relapsing intestinal inflammation. Individuals with IBD are more prone to die from several diseases, including cancer. Methods An extensive search was conducted of PubMed using the following medical subject heading-"inflammatory bowel disease" OR "Crohn's disease" OR "ulcerative colitis" AND "cancer." Results In this review article, we discuss the oncogenic mechanisms and genomics of colitis-associated colorectal cancer. Beyond this, we describe the multiple other malignancies that IBD patients are at risk for, discuss caveats in the screening and diagnosis of those cancers, and shed light on pitfalls on the management and treatment of cancer in IBD patients. Conclusion Patients, caregivers, and health professionals who deal with IBD must be educated on how to identify warning signs so that cancers can be diagnosed and treated as early as possible.
C1 [Peixoto, Renata D.; Ferreira, Artur R.; Fogacci, Joao P.; Vasconcelos, Joao P.; Jacome, Alexandre A.] Inst Oncoclin, Sao Paulo, SP, Brazil.
   [Cleary, James M.] Dana Farber Canc Inst, Boston, MA 02215 USA.
C3 Harvard University; Dana-Farber Cancer Institute
RP Peixoto, RD (通讯作者)，Inst Oncoclin, Sao Paulo, SP, Brazil.
EM renatadalpino@gmail.com
OI Solar Vasconcelos, Joao Paulo/0000-0002-7870-7765; Jacome,
   Alexandre/0000-0001-9070-4383; Peixoto, Renata/0000-0003-0053-7951
CR Abu-Sbeih H, 2020, J CLIN ONCOL, V38, P576, DOI 10.1200/JCO.19.01674
   Algaba A, 2015, J CROHNS COLITIS, V9, P326, DOI 10.1093/ecco-jcc/jjv032
   Allegretti JR, 2015, INFLAMM BOWEL DIS, V21, P1089, DOI 10.1097/MIB.0000000000000338
   Annede P, 2017, J GASTROINTEST ONCOL, V8, P173, DOI 10.21037/jgo.2017.01.13
   Annese, 2020, SMALL BOWEL ADENOCAR
   Annese V, 2015, J CROHNS COLITIS, V9, P945, DOI 10.1093/ecco-jcc/jjv141
   Axelrad J, 2017, CLIN COLORECTAL CANC, V16, pE205, DOI 10.1016/j.clcc.2016.09.005
   Axelrad JE, 2020, CLIN GASTROENTEROL H, V18, P872, DOI 10.1016/j.cgh.2019.06.042
   Axelrad JE, 2016, WORLD J GASTROENTERO, V22, P4794, DOI 10.3748/wjg.v22.i20.4794
   Axelrad JE, 2012, CLIN GASTROENTEROL H, V10, P1021, DOI 10.1016/j.cgh.2012.06.016
   Bae SI, 2014, CLIN ENDOSC, V47, P509, DOI 10.5946/ce.2014.47.6.509
   Beaugerie L, 2015, NEW ENGL J MED, V372, P1441, DOI 10.1056/NEJMra1403718
   Beaugerie L, 2012, GUT, V61, P476, DOI 10.1136/gutjnl-2011-301133
   Berg DJ, 1996, J CLIN INVEST, V98, P1010, DOI 10.1172/JCI118861
   Bergquist A, 2002, J HEPATOL, V36, P321, DOI 10.1016/S0168-8278(01)00288-4
   Beuers U, 2009, J HEPATOL, V51, P237, DOI 10.1016/j.jhep.2009.04.009
   Bisschops R, 2019, ENDOSCOPY, V51, P1155, DOI 10.1055/a-1031-7657
   Bosch SL, 2017, RADIOTHER ONCOL, V123, P147, DOI 10.1016/j.radonc.2017.02.009
   Buchner AM, 2010, CLIN GASTROENTEROL H, V8, P364, DOI 10.1016/j.cgh.2009.11.009
   BUROKER TR, 1994, J CLIN ONCOL, V12, P14, DOI 10.1200/JCO.1994.12.1.14
   Bye WA, 2018, AM J GASTROENTEROL, V113, P1801, DOI 10.1038/s41395-018-0354-7
   Canavan C, 2006, ALIMENT PHARM THER, V23, P1097, DOI 10.1111/j.1365-2036.2006.02854.x
   Chapman R, 2010, HEPATOLOGY, V51, P660, DOI 10.1002/hep.23294
   Chen CM, 2019, ONCOL LETT, V18, P5673, DOI 10.3892/ol.2019.10983
   Clarke WT, 2019, WORLD J GASTROENTERO, V25, P4148, DOI 10.3748/wjg.v25.i30.4148
   Clarke WT, 2018, CURR OPIN GASTROEN, V34, P208, DOI 10.1097/MOG.0000000000000448
   Danese S, 2010, ONCOGENE, V29, P3313, DOI 10.1038/onc.2010.109
   Danese S, 2006, WORLD J GASTROENTERO, V12, P4807
   DICOSTANZO F, 1988, CANCER INVEST, V6, P133, DOI 10.3109/07357908809077040
   Doherty Bryan, 2017, Curr Gastroenterol Rep, V19, P2, DOI 10.1007/s11894-017-0542-4
   Dugum M, 2017, GASTROENTEROL REP, V5, P57, DOI [10.1093/gastro/gow016, 10.1093/gastro/gov016]
   EKBOM A, 1990, NEW ENGL J MED, V323, P1228, DOI 10.1056/NEJM199011013231802
   Elriz K, 2013, INFLAMM BOWEL DIS, V19, P1823, DOI 10.1097/MIB.0b013e31828c84f2
   Erichsen R, 2009, EUR J EPIDEMIOL, V24, P513, DOI 10.1007/s10654-009-9365-4
   Farraye FA, 2010, GASTROENTEROLOGY, V138, P746, DOI [10.1053/j.gastro.2009.12.037, 10.1053/j.gastro.2009.12.035]
   Feuerstein JD, 2019, GASTROINTEST ENDOSC, V90, P186, DOI 10.1016/j.gie.2019.04.219
   Garg SK, 2017, GASTROENTEROL CLIN N, V46, P515, DOI 10.1016/j.gtc.2017.05.006
   Gomollon F, 2017, J CROHNS COLITIS, V11, P3, DOI 10.1093/ecco-jcc/jjw168
   GREENSTEIN AJ, 1985, CANCER, V56, P2914, DOI 10.1002/1097-0142(19851215)56:12<2914::AID-CNCR2820561232>3.0.CO;2-J
   Greuter T, 2020, DIGESTION, V101, P136, DOI 10.1159/000509544
   Gutierrez-Dalmau A, 2007, DRUGS, V67, P1167, DOI 10.2165/00003495-200767080-00006
   Hammoudi N, 2018, EJSO-EUR J SURG ONC, V44, P799, DOI 10.1016/j.ejso.2018.03.006
   Harnish DC, 2004, AM J PHYSIOL-GASTR L, V286, pG118, DOI 10.1152/ajpgi.00024.2003
   Hirschfield GM, 2013, LANCET, V382, P1587, DOI 10.1016/S0140-6736(13)60096-3
   Huai JP, 2014, ASIAN PAC J CANCER P, V15, P3477, DOI 10.7314/APJCP.2014.15.8.3477
   Jemal A, 2010, CA-CANCER J CLIN, V60, P277, DOI 10.3322/caac.20073
   Jess T, 2005, AM J GASTROENTEROL, V100, P2724, DOI 10.1111/j.1572-0241.2005.00287.x
   Jess T, 2004, ALIMENT PHARM THERAP, V19, P287, DOI 10.1111/j.1365-2036.2004.01858.x
   Jess T, 2013, CLIN GASTROENTEROL H, V11, P43, DOI 10.1016/j.cgh.2012.09.026
   Jess T, 2012, GASTROENTEROLOGY, V143, P375, DOI 10.1053/j.gastro.2012.04.016
   Keller DS, 2019, TECH COLOPROCTOL, V23, P3, DOI 10.1007/s10151-019-1926-2
   Khan SA, 2012, GUT, V61, P1657, DOI 10.1136/gutjnl-2011-301748
   Khashab MA, 2015, GASTROINTEST ENDOSC, V81, P81, DOI 10.1016/j.gie.2014.08.008
   Kotlyar DS, 2015, CLIN GASTROENTEROL H, V13, P847, DOI 10.1016/j.cgh.2014.05.015
   KUHN R, 1993, CELL, V75, P263, DOI 10.1016/0092-8674(93)80068-P
   Laine L, 2015, GASTROENTEROLOGY, V148, P639, DOI 10.1053/j.gastro.2015.01.031
   Laukoetter MG, 2011, J GASTROINTEST SURG, V15, P576, DOI 10.1007/s11605-010-1402-9
   Leung Galen, 2016, Curr Treat Options Gastroenterol, V14, P507
   Lewis JD, 2001, GASTROENTEROLOGY, V121, P1080, DOI 10.1053/gast.2001.28703
   Li YH, 2012, CARCINOGENESIS, V33, P1231, DOI 10.1093/carcin/bgs137
   Lopez A, 2014, CLIN GASTROENTEROL H, V12, P1324, DOI 10.1016/j.cgh.2014.02.026
   Lutgens MWMD, 2013, INFLAMM BOWEL DIS, V19, P789, DOI 10.1097/MIB.0b013e31828029c0
   Magro Fernando, 2017, J Crohns Colitis, V11, P649, DOI 10.1093/ecco-jcc/jjx008
   Manninen P, 2015, SCAND J GASTROENTERO, V50, P423, DOI 10.3109/00365521.2014.946085
   MARSH JW, 1988, ANN SURG, V207, P21
   Marthey L, 2016, J CROHNS COLITIS, V10, P395, DOI 10.1093/ecco-jcc/jjv227
   Mudgway R, 2019, INT J RADIAT ONCOL, V105, P994, DOI 10.1016/j.ijrobp.2019.08.023
   MUNKHOLM P, 1993, GASTROENTEROLOGY, V105, P1716, DOI 10.1016/0016-5085(93)91068-S
   Naito A, 2014, HEPATO-GASTROENTEROL, V61, P942, DOI 10.5754/hge13966
   Ou BC, 2016, DIGEST DIS SCI, V61, P881, DOI 10.1007/s10620-015-3940-1
   Pasternak B, 2013, AM J EPIDEMIOL, V177, P1296, DOI 10.1093/aje/kws375
   Pedersen N, 2010, AM J GASTROENTEROL, V105, P1480, DOI 10.1038/ajg.2009.760
   Podolsky DK, 2002, NEW ENGL J MED, V347, P417, DOI 10.1056/NEJMra0804647
   Ramsey M, 2017, CLIN TRANSL GASTROEN, V8, DOI 10.1038/ctg.2017.54
   Razumilava N, 2011, HEPATOLOGY, V54, P1842, DOI 10.1002/hep.24570
   Rhodes JM, 2002, TRENDS MOL MED, V8, P10, DOI 10.1016/S1471-4914(01)02194-3
   Singh S, 2014, CLIN GASTROENTEROL H, V12, P210, DOI 10.1016/j.cgh.2013.04.033
   Slesser AAP, 2013, SURG ONCOL, V22, P230, DOI 10.1016/j.suronc.2013.08.002
   Söderlund S, 2009, GASTROENTEROLOGY, V136, P1561, DOI 10.1053/j.gastro.2009.01.064
   Soetikno R, 2013, GASTROENTEROLOGY, V144, P1349, DOI 10.1053/j.gastro.2013.04.008
   Sokol H, 2012, INFLAMM BOWEL DIS, V18, P2063, DOI 10.1002/ibd.22889
   Spencer SD, 1998, J EXP MED, V187, P571, DOI 10.1084/jem.187.4.571
   Stidham RW, 2018, CLIN COLON RECT SURG, V31, P168, DOI 10.1055/s-0037-1602237
   Terzic J, 2010, GASTROENTEROLOGY, V138, P2101, DOI 10.1053/j.gastro.2010.01.058
   Tiersten A, 1996, J CLIN ONCOL, V14, P2043, DOI 10.1200/JCO.1996.14.7.2043
   Wang PP, 2014, INT J COLORECTAL DIS, V29, P1023, DOI 10.1007/s00384-014-1892-0
   Welzel TM, 2007, INT J CANCER, V120, P638, DOI 10.1002/ijc.22283
   White EC, 2015, AM J CLIN ONCOL-CANC, V38, P564, DOI 10.1097/COC.0000000000000010
   Wick EC, 2014, INFLAMM BOWEL DIS, V20, P821, DOI 10.1097/MIB.0000000000000019
   Wijnands AM, 2021, GASTROENTEROLOGY, V160, P1584, DOI 10.1053/j.gastro.2020.12.036
   Wu SG, 2009, NAT MED, V15, P1016, DOI 10.1038/nm.2015
NR 91
TC 1
Z9 1
U1 0
U2 7
PU SPRINGER
PI NEW YORK
PA ONE NEW YORK PLAZA, SUITE 4600, NEW YORK, NY, UNITED STATES
SN 1941-6628
EI 1941-6636
J9 J GASTROINTEST CANC
JI J. Gastrointest. Cancer
PD JUN
PY 2023
VL 54
IS 2
BP 357
EP 367
DI 10.1007/s12029-022-00816-0
EA MAR 2022
PG 11
WC Oncology; Gastroenterology & Hepatology
WE Emerging Sources Citation Index (ESCI)
SC Oncology; Gastroenterology & Hepatology
GA P4BU1
UT WOS:000768623000001
PM 35288863
DA 2024-01-22
ER

PT J
AU Tatsuoka, J
   Igarashi, T
   Kajimoto, R
   Kobayashi, M
   Moro, N
   Suma, T
   Oshima, H
   Yoshino, A
AF Tatsuoka, Juri
   Igarashi, Takahiro
   Kajimoto, Ryuta
   Kobayashi, Masato
   Moro, Nobuhiro
   Suma, Takeshi
   Oshima, Hideki
   Yoshino, Atsuo
TI High-dose-infliximab-associated Cerebral Venous Sinus Thrombosis: A Case
   Report and Review of the Literature
SO INTERNAL MEDICINE
LA English
DT Review
DE cerebral infarct; inflammatory bowel disease; infliximab; sinus
   thrombosis
ID RETINAL VEIN-THROMBOSIS; ANTI-TNF-ALPHA; CROHNS-DISEASE; EFFICACY;
   THERAPY; TERM
AB A 28-year-old woman experienced severe headache and right homonymous hemianopia after receiving high-dose infliximab for Crohn's disease. Computed tomography showed hemorrhagic infarction in the left temporal and parietal lobes. An angiogram revealed left transverse to sigmoid sinus occlusion and a stagnated Labbe vein. The patient was treated surgically and achieved a good outcome. Inflammatory bowel diseases are known to accompany venous and arterial thrombosis in 1-2% of cases. Recently, infliximab has been suggested to increase this possibility. A case of Crohn's disease presenting with cerebral sinus thrombosis in the remission period during long-term/high-dose use of infliximab is presented. In addition, infliximab-associated thrombosis cases were reviewed.
C1 [Tatsuoka, Juri; Igarashi, Takahiro; Kajimoto, Ryuta; Kobayashi, Masato; Moro, Nobuhiro; Suma, Takeshi; Oshima, Hideki; Yoshino, Atsuo] Nihon Univ, Dept Neurol Surg, Div Neurosurg, Sch Med, Tokyo, Japan.
C3 Nihon University
RP Igarashi, T (通讯作者)，Nihon Univ, Dept Neurol Surg, Div Neurosurg, Sch Med, Tokyo, Japan.
EM igarashi.takahiro@nihon-u.ac.jp
CR Andersohn F, 2010, INFLAMM BOWEL DIS, V16, P1387, DOI 10.1002/ibd.21187
   Baert F, 2003, NEW ENGL J MED, V348, P601, DOI 10.1056/NEJMoa020888
   Braun J, 2005, RHEUMATOLOGY, V44, P670, DOI 10.1093/rheumatology/keh584
   Brown SL, 2002, ARTHRITIS RHEUM-US, V46, P3151, DOI 10.1002/art.10679
   Chaudhari U, 2001, LANCET, V357, P1842, DOI 10.1016/S0140-6736(00)04954-0
   Cojocaru Inimioara Mihaela, 2014, Rom J Intern Med, V52, P97
   Girot M, 2007, STROKE, V38, P337, DOI 10.1161/01.STR.0000254579.16319.35
   Grainge MJ, 2010, LANCET, V375, P657, DOI 10.1016/S0140-6736(09)61963-2
   Hanauer SB, 2002, LANCET, V359, P1541, DOI 10.1016/S0140-6736(02)08512-4
   Huang ZY, 2016, J DIGEST DIS, V17, P773, DOI 10.1111/1751-2980.12405
   Irving PM, 2005, CLIN GASTROENTEROL H, V3, P617, DOI 10.1016/S1542-3565(05)00154-0
   Katsanos AH, 2013, QJM-INT J MED, V106, P401, DOI 10.1093/qjmed/hcs229
   Katsanos AH, 2014, EUR J INTERN MED, V25, P37, DOI 10.1016/j.ejim.2013.08.702
   Lemaitre Caroline, 2013, World J Nephrol, V2, P90, DOI 10.5527/wjn.v2.i3.90
   Lipsky PE, 2000, NEW ENGL J MED, V343, P1594, DOI 10.1056/NEJM200011303432202
   Ljung T, 2004, GUT, V53, P849, DOI 10.1136/gut.2003.018515
   Masuda H, 2018, J PEDIATR-US, V195, P115, DOI 10.1016/j.jpeds.2017.10.013
   Matsueda K, 2018, INTERNAL MED, V57, P2179, DOI 10.2169/internalmedicine.0583-17
   Mehta J.S., 2010, GRAND ROUNDS, V10, P78
   Miyoshi J, 2014, DIGESTION, V90, P130, DOI 10.1159/000365783
   Panteris V, 2006, WORLD J GASTROENTERO, V12, P6235, DOI 10.3748/wjg.v12.i38.6235
   Present DH, 1999, NEW ENGL J MED, V340, P1398, DOI 10.1056/NEJM199905063401804
   Puli SR, 2003, AM J GASTROENTEROL, V98, P939
   Rutgeerts P, 2004, GASTROENTEROLOGY, V126, P402, DOI 10.1053/j.gastro.2003.11.014
   Ryan BM, 2004, EUR J GASTROEN HEPAT, V16, P941, DOI 10.1097/00042737-200409000-00022
   Solem CA, 2004, AM J GASTROENTEROL, V99, P97, DOI 10.1046/j.1572-0241.2003.04026.x
   Tabibian James H, 2008, Medscape J Med, V10, P6
   Targan SR, 1997, NEW ENGL J MED, V337, P1029, DOI 10.1056/NEJM199710093371502
   Tsuchiya A, 2018, INTERNAL MED, V57, P2603, DOI 10.2169/internalmedicine.0695-18
   Vallet H, 2015, J AUTOIMMUN, V62, P67, DOI 10.1016/j.jaut.2015.06.005
   Veerappan SG, 2008, EUR J GASTROEN HEPAT, V20, P588, DOI 10.1097/MEG.0b013e3282f376ac
   Wakefield TW, 1996, J SURG RES, V64, P26, DOI 10.1006/jsre.1996.0301
   Warris A, 2001, NEW ENGL J MED, V344, P1099, DOI 10.1056/NEJM200104053441415
   Yasuda T, INTERNAL MED, V60, P2021
NR 34
TC 3
Z9 3
U1 0
U2 0
PU JAPAN SOC INTERNAL MEDICINE
PI TOKYO
PA 34-3 3-CHOME HONGO BUNKYO-KU, TOKYO, 113, JAPAN
SN 0918-2918
EI 1349-7235
J9 INTERNAL MED
JI Intern. Med.
PY 2021
VL 60
IS 16
BP 2677
EP 2681
DI 10.2169/internalmedicine.6447-20
PG 5
WC Medicine, General & Internal
WE Science Citation Index Expanded (SCI-EXPANDED)
SC General & Internal Medicine
GA UB6XL
UT WOS:000685986500026
PM 33678739
OA gold, Green Published
DA 2024-01-22
ER

PT J
AU Domènech, E
   Mañosa, M
   Cabré, E
AF Domenech, Eugeni
   Manosa, Miriam
   Cabre, Eduard
TI An Overview of the Natural History of Inflammatory Bowel Diseases
SO DIGESTIVE DISEASES
LA English
DT Article
DE Crohn's disease; Natural history; Outcome; Ulcerative colitis
ID DISTAL ULCERATIVE-COLITIS; CAUSE-SPECIFIC MORTALITY; CROHNS-DISEASE;
   INCEPTION COHORT; CONVENTIONAL MANAGEMENT; CORTICOSTEROID-THERAPY;
   CLINICAL-COURSE; WORKING PARTY; CLASSIFICATION; DIAGNOSIS
AB Inflammatory bowel disease includes two main conditions: Crohn's disease (CD) and ulcerative colitis (UC). Natural history studies of these two entities have shown relevant differences in several clinical outcomes, mainly a more chronic and persistent (although often subclinical) inflammatory activity and the development of complications related to long-term tissue damage in CD. This led in recent years to different long-term therapeutic strategies in each disease. In this article, we review the main phenotypic features of UC and CD at the time of disease diagnosis and their changes along the course of the disease, as well as their consequences regarding drug therapy and surgical requirements. (C) 2014 S. Karger AG, Basel
C1 Hosp Badalona Germans Trias & Pujol, Dept Gastroenterol & Hepatol, IBD Unit, ES-08916 Badalona, Spain.
   Ctr Invest Biomed Red Enfermedades Hepat & Digest, Barcelona, Spain.
C3 Hospital Germans Trias i Pujol; CIBER - Centro de Investigacion
   Biomedica en Red; CIBEREHD
RP Domènech, E (通讯作者)，Hosp Badalona Germans Trias & Pujol, Dept Gastroenterol, 5th Floor,Edifici Principal,Ctra Canyet S-N, ES-08916 Badalona, Spain.
EM edomenech.germanstrias@gencat.cat
CR Bourreille A, 2006, GUT, V55, P978, DOI 10.1136/gut.2005.081851
   Camus M, 2013, CLIN GASTROENTEROL H, V11, P389, DOI 10.1016/j.cgh.2012.10.038
   Cosnes J, 2002, INFLAMM BOWEL DIS, V8, P244, DOI 10.1097/00054725-200207000-00002
   Cosnes J, 2013, GASTROENTEROLOGY, V145, P758, DOI 10.1053/j.gastro.2013.04.048
   D'Haens G, 2008, LANCET, V371, P660, DOI 10.1016/S0140-6736(08)60304-9
   DHaens G, 1997, AM J GASTROENTEROL, V92, P1275
   Domènech E, 2009, DIGEST DIS, V27, P306, DOI 10.1159/000228565
   Duricova D, 2010, INFLAMM BOWEL DIS, V16, P347, DOI 10.1002/ibd.21007
   Faubion WA, 2001, GASTROENTEROLOGY, V121, P255, DOI 10.1053/gast.2001.26279
   Garcia-Planella E, 2012, DIGEST LIVER DIS, V44, P206, DOI 10.1016/j.dld.2011.10.004
   Gasche C, 2000, INFLAMM BOWEL DIS, V6, P8, DOI 10.1097/00054725-200002000-00002
   GREENSTEIN AJ, 1988, GUT, V29, P588, DOI 10.1136/gut.29.5.588
   Henriksen M, 2007, SCAND J GASTROENTERO, V42, P602, DOI 10.1080/00365520601076124
   Henriksen M, 2006, INFLAMM BOWEL DIS, V12, P543, DOI 10.1097/01.MIB.0000225339.91484.fc
   Ho GT, 2006, ALIMENT PHARM THER, V24, P319, DOI 10.1111/j.1365-2036.2006.02974.x
   Hoie O, 2007, GASTROENTEROLOGY, V132, P507, DOI 10.1053/j.gastro.2006.11.015
   Jess T, 2007, INFLAMM BOWEL DIS, V13, P481, DOI 10.1002/ibd.20036
   Jess T, 2007, AM J GASTROENTEROL, V102, P609, DOI 10.1111/j.1572-0241.2006.01000.x
   Lakatos PL, 2012, AM J GASTROENTEROL, V107, P579, DOI 10.1038/ajg.2011.448
   Lau A, 2008, ALIMENT PHARM THER, V28, P606, DOI 10.1111/j.1365-2036.2008.03772.x
   LESCUT D, 1993, GUT, V34, P647, DOI 10.1136/gut.34.5.647
   Loftus CG, 2007, INFLAMM BOWEL DIS, V13, P254, DOI 10.1002/ibd.20029
   Louis E, 2001, GUT, V49, P777, DOI 10.1136/gut.49.6.777
   Magro F, 2012, INFLAMM BOWEL DIS, V18, P573, DOI 10.1002/ibd.21815
   Naves JE, 2011, J GASTROINTEST LIVER, V20, P355
   Nuij VJAA, 2013, INFLAMM BOWEL DIS, V19, P2215, DOI 10.1097/MIB.0b013e3182961626
   Ramadas AV, 2010, GUT, V59, P1200, DOI 10.1136/gut.2009.202101
   Romberg-Camps MJL, 2009, AM J GASTROENTEROL, V104, P371, DOI 10.1038/ajg.2008.38
   Sachar DB, 1992, Gastroenterol Int, V5, P141
   Silverberg MS, 2005, CAN J GASTROENTEROL, V19, p5A, DOI 10.1155/2005/269076
   Strisciuglio C, 2013, INFLAMM BOWEL DIS, V19, P1617, DOI 10.1097/MIB.0b013e318281f469
   Zabana Y, 2013, J CROHNS COLITIS, V7, P280, DOI 10.1016/j.crohns.2012.03.020
NR 32
TC 34
Z9 38
U1 0
U2 1
PU KARGER
PI BASEL
PA ALLSCHWILERSTRASSE 10, CH-4009 BASEL, SWITZERLAND
SN 0257-2753
EI 1421-9875
J9 DIGEST DIS
JI Dig. Dis.
PY 2014
VL 32
IS 4
BP 320
EP 327
DI 10.1159/000358131
PG 8
WC Gastroenterology & Hepatology
WE Science Citation Index Expanded (SCI-EXPANDED)
SC Gastroenterology & Hepatology
GA AJ8WY
UT WOS:000337990000002
PM 24969275
DA 2024-01-22
ER

PT J
AU Toskas, A
   Akbar, A
AF Toskas, Alexandros
   Akbar, Ayesha
TI IBD therapeutics: what is in the pipeline?
SO FRONTLINE GASTROENTEROLOGY
LA English
DT Review
DE IBD; CROHN'S DISEASE; ULCERATIVE COLITIS
ID MODERATE-TO-SEVERE; INFLAMMATORY-BOWEL-DISEASE; SEVERE
   ULCERATIVE-COLITIS; SEVERE CROHNS-DISEASE; DOUBLE-BLIND; MAINTENANCE
   THERAPY; INDUCTION; OZANIMOD; EFFICACY; PHASE-2
AB Inflammatory bowel disease (IBD) is an idiopathic long-term relapsing and remitting disorder including ulcerative colitis and Crohn's disease. The aim of therapy is to induce and maintain remission. Anti-TNF therapies dramatically improved clinical outcomes but primary failure or secondary loss is a common problem as well as potential side effects potentially limiting efficacy and long-term use. The advent of new targeted agents with the potential for greater safety is welcomed in IBD and offers the potential for different agents as the disease becomes refractory or even combination therapies to maximise effectiveness without compromising safety in the future. More data are required to understand the best positioning in pathways and longer-term safety effects.
C1 [Toskas, Alexandros; Akbar, Ayesha] St Marks Hosp, Harrow HA1 3UJ, Middx, England.
C3 Imperial College London
RP Akbar, A (通讯作者)，St Marks Hosp, Harrow HA1 3UJ, Middx, England.
EM aakbar@doctors.org.uk
OI TOSKAS, ALEXANDROS/0000-0003-2642-1367; Akbar,
   Ayesha/0000-0002-3924-6505
CR Ahluwalia B, 2018, SCAND J GASTROENTERO, V53, P379, DOI 10.1080/00365521.2018.1447597
   Al-Bawardy B, 2021, FRONT PHARMACOL, V12, DOI 10.3389/fphar.2021.651415
   [Anonymous], 2021, STUD EFF SAF UP ABT
   Atreya R, 2020, LANCET GASTROENTEROL, V5, P1063, DOI 10.1016/S2468-1253(20)30301-0
   Bossuyt P, 2022, GASTROENTEROLOGY, V162, pS974
   Cai ZB, 2021, FRONT MED-LAUSANNE, V8, DOI 10.3389/fmed.2021.765474
   Danese S, 2021, J CROHNS COLITIS, V15, pS022, DOI 10.1093/ecco-jcc/jjab075.023
   Danese S, 2022, LANCET GASTROENTEROL, V7, P118, DOI 10.1016/S2468-1253(21)00294-6
   Danese S, 2020, CLIN GASTROENTEROL H, V18, P2526, DOI 10.1016/j.cgh.2019.12.032
   Feagan BG, 2021, LANCET, V397, P2372, DOI 10.1016/S0140-6736(21)00666-8
   Feagan BG, 2020, LANCET GASTROENTEROL, V5, P819, DOI 10.1016/S2468-1253(20)30188-6
   Ferrante M, 2021, J CROHNS COLITIS, V15, P2001, DOI 10.1093/ecco-jcc/jjab093
   Grossberg LB, 2022, ALIMENT PHARM THER, V55, P789, DOI 10.1111/apt.16785
   Gulacsi L, 2019, CURR MED CHEM, V26, P259, DOI 10.2174/0929867324666170406112304
   Khan N, 2020, GASTROENTEROLOGY, V159, P1592, DOI 10.1053/j.gastro.2020.06.044
   Lee HS, 2018, KOREAN J INTERN MED, V33, P20, DOI 10.3904/kjim.2017.393
   Matsuoka K, 2022, LANCET GASTROENTEROL, V7, P648, DOI 10.1016/S2468-1253(22)00022-X
   Ng SC, 2017, LANCET, V390, P2769, DOI 10.1016/S0140-6736(17)32448-0
   Noviello D, 2021, FRONT IMMUNOL, V12, DOI 10.3389/fimmu.2021.611256
   Parigi TL, 2021, GASTROENTEROLOGY, V160, P1472, DOI 10.1053/j.gastro.2020.04.034
   Peyrin-Biroulet L, 2022, LANCET GASTROENTEROL, V7, P128, DOI 10.1016/S2468-1253(21)00298-3
   Sandborn W, 2021, J CROHNS COLITIS, V15, pS030, DOI 10.1093/ecco-jcc/jjab075.032
   Sandborn WJ, 2021, J CROHNS COLITIS, V15, P1120, DOI 10.1093/ecco-jcc/jjab012
   Sandborn WJ, 2022, GASTROENTEROLOGY, V162, P1650, DOI 10.1053/j.gastro.2022.01.047
   Sandborn WJ, 2021, NEW ENGL J MED, V385, P1280, DOI 10.1056/NEJMoa2033617
   Sandborn WJ, 2022, CLIN GASTROENTEROL H, V20, P105, DOI 10.1016/j.cgh.2020.09.028
   Sandborn WJ, 2020, GASTROENTEROLOGY, V158, P2123, DOI 10.1053/j.gastro.2020.01.047
   Sandborn WJ, 2020, GASTROENTEROLOGY, V158, P550, DOI 10.1053/j.gastro.2019.10.035
   Sandborn WJ, 2020, GASTROENTEROLOGY, V158, P537, DOI 10.1053/j.gastro.2019.08.043
   Sandborn WJ, 2020, GASTROENTEROLOGY, V158, P562, DOI 10.1053/j.gastro.2019.08.027
   Sands BE, 2022, GASTROENTEROLOGY, V162, P495, DOI 10.1053/j.gastro.2021.10.050
   Sands BE, 2017, GASTROENTEROLOGY, V153, P77, DOI 10.1053/j.gastro.2017.03.049
   Schultz BG, 2021, J MANAG CARE SPEC PH, V27, P1592, DOI 10.18553/jmcp.2021.27.11.1592
   Smith PJ, 2022, J CROHNS COLITIS, V16, P1436, DOI 10.1093/ecco-jcc/jjac053
   Smith PJ, 2021, GUT, V70, pA91, DOI 10.1136/gutjnl-2021-BSG.167
   Troncone E, 2020, CLIN EXP GASTROENTER, V13, P131, DOI 10.2147/CEG.S208020
   Ventress E, 2022, J CROHNS COLITIS, V16, P911, DOI 10.1093/ecco-jcc/jjab224
   Vermeire S, 2021, J CROHNS COLITIS, V15, pS021, DOI 10.1093/ecco-jcc/jjab075.022
   Vermeire S, 2022, LANCET GASTROENTEROL, V7, P28, DOI 10.1016/S2468-1253(21)00295-8
   Vermeire S, 2022, J CROHNS COLITIS, V16, P27, DOI 10.1093/ecco-jcc/jjab133
   Vermeire S, 2021, GASTROENTEROLOGY, V160, P2595, DOI 10.1053/j.gastro.2021.02.054
   Vermeire S, 2017, LANCET, V389, P266, DOI 10.1016/S0140-6736(16)32537-5
   Wang J, 2022, ALIMENT PHARM THER, V55, P277, DOI 10.1111/apt.16741
   William S, 2020, AM J GASTROENTEROL, V115, pS6, DOI 10.14309/01.ajg.0000722896.32651.d6
   Yadav PK, 2011, J BIOMED BIOTECHNOL, P1, DOI 10.1155/2011/348530
NR 45
TC 3
Z9 3
U1 2
U2 9
PU BMJ PUBLISHING GROUP
PI LONDON
PA BRITISH MED ASSOC HOUSE, TAVISTOCK SQUARE, LONDON WC1H 9JR, ENGLAND
SN 2041-4137
EI 2041-4145
J9 FRONTLINE GASTROENTE
JI Frontline Gastroenterol.
PD AUG
PY 2022
VL 13
IS E1
BP E35
EP E43
DI 10.1136/flgastro-2022-102130
EA JUN 2022
PG 9
WC Gastroenterology & Hepatology
WE Emerging Sources Citation Index (ESCI)
SC Gastroenterology & Hepatology
GA 2L7RP
UT WOS:000813089700001
PM 35812030
OA Bronze, Green Published
DA 2024-01-22
ER

PT J
AU Lee, NM
   Eisen, GM
AF Lee, Noel M.
   Eisen, Glenn M.
TI 10 years of capsule endoscopy: an update
SO EXPERT REVIEW OF GASTROENTEROLOGY & HEPATOLOGY
LA English
DT Review
DE capsule endoscopy; celiac disease; Crohn's disease; obscure
   gastrointestinal bleeding
ID DOUBLE-BALLOON ENTEROSCOPY; SMALL-BOWEL PREPARATION; M2A PATENCY
   CAPSULE; CROHNS-DISEASE; DIAGNOSTIC MODALITIES; ESOPHAGEAL-VARICES;
   COST-EFFECTIVENESS; COLON CAPSULE; VIDEO; METAANALYSIS
AB Capsule endoscopy (CE) has evolved in a few short years to become a first-line, noninvasive diagnostic technique for the small bowel. CE is now being utilized worldwide to assess patients for obscure gastrointestinal bleeding, possible Crohn's disease, celiac disease and small bowel tumors. The device is now used in tandem with balloon enteroscopy to direct therapeutic interventions. Alterations and improvements in CE have also led to the evaluation of both the esophagus and colon. It can be anticipated that in the near future pan CE of the entire GI tract will be performed, as well as possible tissue acquisition, drug delivery and therapeutic interventions.
C1 [Lee, Noel M.] Univ Wisconsin, Madison, WI 53715 USA.
   [Eisen, Glenn M.] Oregon Hlth & Sci Univ, Portland, OR 97201 USA.
C3 University of Wisconsin System; University of Wisconsin Madison; Oregon
   Health & Science University
RP Lee, NM (通讯作者)，Univ Wisconsin, 600 Highland Ave, Madison, WI 53715 USA.
EM nlee79@gmail.com
CR Albert J, 2004, GASTROINTEST ENDOSC, V59, P487, DOI 10.1016/S0016-5107(04)00003-3
   Albert JG, 2008, EUR J GASTROEN HEPAT, V20, P971, DOI 10.1097/MEG.0b013e3282fb2a53
   Apostolopoulos P, 2006, ENDOSCOPY, V38, P1127, DOI 10.1055/s-2006-944736
   Arakawa D, 2009, GASTROINTEST ENDOSC, V69, P866, DOI 10.1016/j.gie.2008.06.008
   Bailey AA, 2006, AM J GASTROENTEROL, V101, P2237, DOI 10.1111/j.1572-0241.2006.00749.x
   Banerjee R, 2007, J GASTROEN HEPATOL, V22, P2060, DOI 10.1111/j.1440-1746.2007.05039.x
   Bang S, 2009, GASTROINTEST ENDOSC, V69, P253, DOI 10.1016/j.gie.2008.04.033
   Bardan E, 2003, ENDOSCOPY, V35, P688
   Ben-Soussan E, 2005, GASTROINTEST ENDOSC, V62, P785, DOI 10.1016/j.gie.2005.07.040
   Bhardwaj A, 2009, AM J GASTROENTEROL, V104, P1533, DOI 10.1038/ajg.2009.86
   Bourreille A, 2009, ENDOSCOPY, V41, P618, DOI 10.1055/s-0029-1214790
   Brown G, 2006, ENDOSCOPY, V38, P385, DOI 10.1055/s-2006-925028
   Burke CA, 2005, AM J GASTROENTEROL, V100, P1498, DOI 10.1111/j.1572-0241.2005.41506.x
   Carey EJ, 2007, AM J GASTROENTEROL, V102, P89, DOI 10.1111/j.1572-0241.2006.00941.x
   Cave D, 2005, ENDOSCOPY, V37, P1065, DOI 10.1055/s-2005-870264
   Cave DR, 2008, GASTROINTEST ENDOSC, V68, P487, DOI 10.1016/j.gie.2007.12.037
   Cheifetz AS, 2006, AM J GASTROENTEROL, V101, P2218, DOI 10.1111/j.1572-0241.2006.00761.x
   Cheifetz AS, 2006, J CLIN GASTROENTEROL, V40, P688, DOI 10.1097/00004836-200609000-00005
   Davis Brian R, 2005, Surg Innov, V12, P129, DOI 10.1177/155335060501200210
   de Franchis R, 2008, HEPATOLOGY, V47, P1595, DOI 10.1002/hep.22227
   De Jonge PJF, 2008, SCAND J GASTROENTERO, V43, P870, DOI 10.1080/00365520801908878
   Delvaux M, 2005, ENDOSCOPY, V37, P801, DOI 10.1055/s-2005-870241
   Dhaliwal H, 2006, GASTROINTEST ENDOSC, V63, pAB148, DOI 10.1016/j.gie.2006.03.277
   Dionisio PM, 2010, AM J GASTROENTEROL, V105, P1240, DOI 10.1038/ajg.2009.713
   Ei-Matary W, 2008, J PEDIATR GASTR NUTR, V46, P4, DOI 10.1097/01.mpg.0000304447.69305.cc
   El-Matary W, 2009, J LAPAROENDOSC ADV A
   Eliakim R, 2006, ENDOSCOPY, V38, P963, DOI 10.1055/s-2006-944832
   Fidder HH, 2007, J CLIN GASTROENTEROL, V41, P384, DOI 10.1097/01.mcg.0000225621.02094.8a
   Fireman Z, 2003, GUT, V52, P390, DOI 10.1136/gut.52.3.390
   Ge ZZ, 2006, ENDOSCOPY, V38, P836, DOI 10.1055/s-2006-944634
   Ge ZZ, 2004, WORLD J GASTROENTERO, V10, P1349
   Gerson L, 2008, GASTROINTEST ENDOSC, V68, P920, DOI 10.1016/j.gie.2008.01.035
   Gerson L, 2007, CLIN GASTROENTEROL H, V5, P319, DOI 10.1016/j.cgh.2006.12.022
   Ginsberg GG, 2002, GASTROINTEST ENDOSC, V56, P621, DOI 10.1016/S0016-5107(02)70106-5
   Girelli CM, 2007, DIGEST LIVER DIS, V39, P148, DOI 10.1016/j.dld.2006.10.018
   Girelli CM, 2006, ENDOSCOPY, V38, P94, DOI 10.1055/s-2005-870458
   Gölder SK, 2006, INT J COLORECTAL DIS, V21, P97, DOI 10.1007/s00384-005-0755-0
   Goldstein JL, 2005, CLIN GASTROENTEROL H, V3, P133, DOI 10.1016/S1542-3565(04)00619-6
   Gralnek IM, 2008, ENDOSCOPY, V40, P275, DOI 10.1055/s-2007-995645
   Gralnev IM, 2008, ALIMENT PHARM THERAP, V27, P146, DOI 10.1111/j.1365-2036.2007.03556.x
   Hartmann D, 2007, ENDOSCOPY, V39, P1041, DOI 10.1055/s-2007-966943
   Hassan C, 2008, ENDOSCOPY, V40, P414, DOI 10.1055/s-2007-995565
   Herrerias JM, 2008, GASTROINTEST ENDOSC, V67, P902, DOI 10.1016/j.gie.2007.10.063
   Hopper AD, 2007, DIGEST LIVER DIS, V39, P140, DOI 10.1016/j.dld.2006.07.017
   Jones BH, 2005, AM J GASTROENTEROL, V100, P1058, DOI 10.1111/j.1572-0241.2005.40722.x
   Kav T, 2009, WORLD J GASTROENTERO, V15, P1934, DOI 10.3748/wjg.15.1934
   Krauss Norbert, 2006, Gastrointest Endosc Clin N Am, V16, P317, DOI 10.1016/j.giec.2006.03.005
   Leighton Jonathan A, 2006, Gastrointest Endosc Clin N Am, V16, P229, DOI 10.1016/j.giec.2006.03.004
   Lewis Blair S, 2004, Gastrointest Endosc Clin N Am, V14, P11, DOI 10.1016/j.giec.2003.11.001
   Li CY, 2008, J ZHEJIANG UNIV-SC B, V9, P857, DOI 10.1631/jzus.B0820034
   LIAO Z, 2008, GASTROINTEST ENDOSC, V67, pAB265
   Liao ZA, 2010, GASTROINTEST ENDOSC, V71, P280, DOI 10.1016/j.gie.2009.09.031
   Lu Y, 2009, WORLD J GASTROENTERO, V15, P1254, DOI 10.3748/wjg.15.1254
   Maiden L, 2009, DIGEST DIS SCI, V54, P1280, DOI 10.1007/s10620-008-0486-5
   Maiden L, 2007, CLIN GASTROENTEROL H, V5, P1040, DOI 10.1016/j.cgh.2007.04.031
   Marmo R, 2009, ENDOSCOPY, V41, P587, DOI 10.1055/s-0029-1214896
   Mata A, 2008, WORLD J GASTROENTERO, V14, P1969, DOI 10.3748/wjg.14.1969
   Mergener K, 2007, ENDOSCOPY, V39, P895, DOI 10.1055/s-2007-966930
   Mishkin DS, 2006, GASTROINTEST ENDOSC, V63, P539, DOI 10.1016/j.gie.2006.01.014
   Mow WS, 2004, CLIN GASTROENTEROL H, V2, P31, DOI 10.1016/S1542-3565(03)00289-1
   Muñoz-Navas M, 2009, WORLD J GASTROENTERO, V15, P1584, DOI 10.3748/wjg.15.1584
   Nakamura T, 2008, J GASTROENTEROL, V43, P93, DOI 10.1007/s00535-007-2153-6
   Ning D, 2005, GASTROINTEST ENDOSC, V61, P28, DOI 10.1016/S0016-5107(04)02444-7
   Nolan DJ, 1997, CLIN RADIOL, V52, P809, DOI 10.1016/S0009-9260(97)80075-X
   Pennazio M, 2006, DIGEST LIVER DIS, V38, P867, DOI 10.1016/j.dld.2006.09.007
   Pennazio M, 2004, GASTROENTEROLOGY, V126, P643, DOI 10.1053/j.gastro.2003.11.057
   Postgate A, 2009, GASTROINTEST ENDOSC, V69, P1120, DOI 10.1016/j.gie.2008.06.044
   Repici A, 2008, GASTROINTEST ENDOSC, V67, P180, DOI 10.1016/j.gie.2007.05.044
   Rey JF, 2006, ENDOSCOPY, V38, P1047, DOI 10.1055/s-2006-944874
   Rokkas T, 2009, AM J GASTROENTEROL, V104, P219, DOI 10.1038/ajg.2008.63
   Rokkas T, 2010, GASTROINTEST ENDOSC, V71, P792, DOI 10.1016/j.gie.2009.10.050
   Rondonotti E, 2008, ENDOSCOPY, V40, P488, DOI 10.1055/s-2007-995783
   Rondonotti E, 2007, WORLD J GASTROENTERO, V13, P6140, DOI 10.3748/wjg.13.6140
   Rondonotti E, 2007, AM J GASTROENTEROL, V102, P1624, DOI 10.1111/j.1572-0241.2007.01238.x
   Ross A, 2008, DIGEST DIS SCI, V53, P2140, DOI 10.1007/s10620-007-0110-0
   Selby W, 2005, GASTROINTEST ENDOSC, V61, P80, DOI 10.1016/S0016-5107(04)02462-9
   Somsouk V, 2008, CLIN GASTROENTEROL H, V6, P661, DOI 10.1016/j.cgh.2008.02.033
   Sostegni R, 2003, ALIMENT PHARM THER, V17, P11, DOI 10.1046/j.1365-2036.17.s2.17.x
   Spada C, 2006, DIGEST LIVER DIS, V38, P696, DOI 10.1016/j.dld.2006.05.011
   Spada C, 2008, WORLD J GASTROENTERO, V14, P4146, DOI 10.3748/wjg.14.4146
   Spada C, 2010, CLIN GASTROENTEROL H, V8, P516, DOI 10.1016/j.cgh.2010.02.018
   Spiegel BMR, 2007, GASTROINTEST ENDOSC, V66, P679, DOI 10.1016/j.gie.2007.02.048
   Triester SL, 2005, AM J GASTROENTEROL, V100, P2407, DOI 10.1111/j.1572-0241.2005.00274.x
   Triester SL, 2006, AM J GASTROENTEROL, V101, P954, DOI 10.1111/j.1572-0241.2006.00506.x
   Tukey M, 2009, AM J GASTROENTEROL, V104, P2734, DOI 10.1038/ajg.2009.404
   Van Gossum A, 2009, NEW ENGL J MED, V361, P264, DOI 10.1056/NEJMoa0806347
   Viazis N, 2009, GASTROINTEST ENDOSC, V69, P850, DOI 10.1016/j.gie.2008.05.053
   Voderholzer WA, 2005, GUT, V54, P369, DOI 10.1136/gut.2004.040055
   Waterman M, 2009, ABDOM IMAGING, V34, P452, DOI 10.1007/s00261-008-9431-5
   Wei W, 2007, J GASTROEN HEPATOL, V22, P1605, DOI 10.1111/j.1440-1746.2007.05064.x
   Westerhof J, 2009, NETH J MED, V67, P260
   Westerhof J, 2009, GASTROINTEST ENDOSC, V69, P74, DOI 10.1016/j.gie.2008.04.034
   Wong RF, 2006, GASTROINTEST ENDOSC, V64, P530, DOI 10.1016/j.gie.2005.12.014
NR 93
TC 20
Z9 24
U1 2
U2 5
PU TAYLOR & FRANCIS LTD
PI ABINGDON
PA 2-4 PARK SQUARE, MILTON PARK, ABINGDON OR14 4RN, OXON, ENGLAND
SN 1747-4124
EI 1747-4132
J9 EXPERT REV GASTROENT
JI Expert Rev. Gastroenterol. Hepatol.
PD AUG
PY 2010
VL 4
IS 4
BP 503
EP 512
DI 10.1586/EGH.10.44
PG 10
WC Gastroenterology & Hepatology
WE Science Citation Index Expanded (SCI-EXPANDED)
SC Gastroenterology & Hepatology
GA 860YA
UT WOS:000297983200017
PM 20678022
DA 2024-01-22
ER

PT J
AU McLean, LP
   Cross, RK
AF McLean, Leon P.
   Cross, Raymond K.
TI Adverse events in IBD: to stop or continue immune suppressant and
   biologic treatment
SO EXPERT REVIEW OF GASTROENTEROLOGY & HEPATOLOGY
LA English
DT Review
DE adalimumab; azathioprine; certolizumab pegol; Crohn's disease;
   inflammatory bowel disease; infliximab; mercaptopurine; methotrexate;
   natalizumab; ulcerative colitis
ID INFLAMMATORY-BOWEL-DISEASE; NECROSIS-FACTOR-ALPHA; LOW-DOSE
   METHOTREXATE; NODULAR REGENERATIVE HYPERPLASIA; NONMELANOMA SKIN-CANCER;
   PROGRESSIVE MULTIFOCAL LEUKOENCEPHALOPATHY; CHIMERIC
   MONOCLONAL-ANTIBODY; LUPUS-LIKE SYNDROME; DRUG-INDUCED LUPUS;
   CROHNS-DISEASE
AB Crohn's disease and ulcerative colitis affect an increasing number of patients. A variety of medical options exist for the treatment of these diseases including immune suppressants and biologic therapies. Unfortunately, these agents are associated with adverse events ranging from mild nuisance symptoms to potentially life-threatening complications including infections and malignancies. This review discusses adverse events associated with azathioprine, mercaptopurine, and methotrexate as well as anti-TNF- and anti-integrin antibodies. In addition, adverse events associated with combination therapy are discussed as are clinical scenarios in which it may be reasonable to discontinue or de-escalate drug therapy. It is the responsibility of the treating gastroenterologist to effectively communicate the benefits and risks of therapy with patients; this review offers strategies that may assist providers in communicating risk with patients in addition to offering our perspective on whether modification or cessation of therapy can be considered.
C1 [McLean, Leon P.; Cross, Raymond K.] Univ Maryland, Dept Med, Div Gastroenterol & Hepatol, Baltimore, MD 21201 USA.
C3 University System of Maryland; University of Maryland Baltimore
RP Cross, RK (通讯作者)，Univ Maryland, Dept Med, Div Gastroenterol & Hepatol, 100 North Greene St,Lower Level, Baltimore, MD 21201 USA.
EM rcross@medicine.umaryland.edu
FU NIH [T32 DK-067872]; AHRQ [R01 HS-018975]; Abbvie; Janssen
FX LP McLean was supported by NIH grant T32 DK-067872. RK Cross was
   supported by AHRQ grant R01 HS-018975. RK Cross has received educational
   and research grants from Abbvie and Janssen, has participated in
   advisory boards and consulting for Abbvie and Janssen and receives
   honoraria for disease state awareness lectures from both Abbvie and
   Janssen. The authors have no other relevant affiliations or financial
   involvement with any organization or entity with a financial interest in
   or financial conflict with the subject matter or materials discussed in
   the manuscript apart from those disclosed.
CR AbbVie Inc, 2013, HUMIRA INJ
   Aberra FN, 2005, INFLAMM BOWEL DIS, V11, P685, DOI 10.1097/01.MIB.0000160742.91602.b7
   Abreu C, 2013, J CROHNS COLITIS, V7, P175, DOI [10.1016/j.crohns.2012.04.018, 10.1016/j.crohns.2013.03.004]
   Alfadhli AAF, 2005, COCHRANE DB SYST REV, DOI 10.1002/14651858.CD003459.pub2
   [Anonymous], 1999, Neurology, V53, P457
   Ansari A, 2008, ALIMENT PHARM THER, V28, P973, DOI 10.1111/j.1365-2036.2008.03788.x
   Baumgart DC, 2011, INFLAMM BOWEL DIS, V17, P2512, DOI 10.1002/ibd.21643
   Beaugerie L, 2013, GUT
   Beaugerie L, 2012, GASTROENTEROLOGY, V142, pS122
   Beaugerie L, 2009, LANCET, V374, P1617, DOI 10.1016/S0140-6736(09)61302-7
   Beghin D, 2011, J RHEUMATOL, V38, P628, DOI 10.3899/jrheum.100600
   Beigel F, 2011, INFLAMM BOWEL DIS, V17, P91, DOI 10.1002/ibd.21362
   Berends MAM, 2006, ALIMENT PHARM THERAP, V24, P805, DOI 10.1111/j.1365-2036.2006.03047.x
   Bermejo F, 2008, ALIMENT PHARM THER, V28, P623, DOI 10.1111/j.1365-2036.2008.03746.x
   Bidinger JJ, 2011, J AM ACAD DERMATOL, V65, P184, DOI 10.1016/j.jaad.2010.04.041
   Biogen Idec Inc, 2012, TYSABRI NAT INJ FULL
   Bongartz T, 2006, JAMA-J AM MED ASSOC, V295, P2275, DOI 10.1001/jama.295.19.2275
   Buckley LM, 1997, ARTHRITIS RHEUM, V40, P971, DOI 10.1002/art.1780400527
   Carbonnel F, 2011, CURR DRUG TARGETS, V12, P1413, DOI 10.2174/138945011796818252
   Chaparro M, 2013, INFLAMM BOWEL DIS, V19, P1404, DOI 10.1097/MIB.0b013e318281f28f
   Cheifetz A, 2003, AM J GASTROENTEROL, V98, P1315, DOI 10.1016/S0002-9270(03)00231-4
   Chung ES, 2003, CIRCULATION, V107, P3133, DOI 10.1161/01.CIR.0000077913.60364.D2
   Collamer AN, 2008, ARTHRIT RHEUM-ARTHR, V59, P996, DOI 10.1002/art.23835
   Colombel JF, 2010, NEW ENGL J MED, V362, P1383, DOI 10.1056/NEJMoa0904492
   Colombel JF, 2007, GASTROENTEROLOGY, V132, P52, DOI 10.1053/j.gastro.2006.11.041
   Colombel JF, 2009, AM J GASTROENTEROL, V104, P1170, DOI 10.1038/ajg.2009.59
   Colombel JF, 2004, GASTROENTEROLOGY, V126, P19, DOI 10.1053/j.gastro.2003.10.047
   Colombel JF, 2004, AM J GASTROENTEROL, V99, P878, DOI 10.1111/j.1572-0241.2004.04148.x
   Costantino G, 2012, J CROHNS COLITIS, V6, P588, DOI 10.1016/j.crohns.2011.11.007
   Cutolo M, 2001, ANN RHEUM DIS, V60, P729, DOI 10.1136/ard.60.8.729
   Dahlhaus S, 2013, J NEUROL NEUROSUR PS, V84, P1068, DOI 10.1136/jnnp-2013-304897
   De Boer NKH, 2008, SCAND J GASTROENTERO, V43, P604, DOI 10.1080/00365520701800266
   Deepak P, 2013, ALIMENT PHARM THER, V38, P388, DOI 10.1111/apt.12385
   Derijks LJJ, 2010, CURR PHARM DESIGN, V16, P145, DOI 10.2174/138161210790112773
   Dubinsky MC, 2000, GASTROENTEROLOGY, V118, P705, DOI 10.1016/S0016-5085(00)70140-5
   Dubinsky MC, 2003, GASTROENTEROLOGY, V125, P298, DOI 10.1016/S0016-5085(03)00938-7
   Dubinsky MC, 2003, AM J GASTROENTEROL, V98, P1058, DOI 10.1016/S0002-9270(03)00131-X
   Enayati PJ, 2005, J CLIN GASTROENTEROL, V39, P303, DOI 10.1097/01.mcg.0000155126.82171.32
   Esmailzadeh A, 2009, DERMATOLOGY, V219, P263, DOI 10.1159/000235582
   FEAGAN BG, 1995, NEW ENGL J MED, V332, P292, DOI 10.1056/NEJM199502023320503
   Fidder H, 2009, GUT, V58, P501, DOI 10.1136/gut.2008.163642
   Ford AC, 2013, AM J GASTROENTEROL, V108, P1268, DOI 10.1038/ajg.2013.138
   Foroozan R, 2002, ARCH OPHTHALMOL-CHIC, V120, P985
   Fournier MR, 2010, AM J GASTROENTEROL, V105, P1620, DOI 10.1038/ajg.2010.21
   Fraser AG, 2002, GUT, V50, P485, DOI 10.1136/gut.50.4.485
   Gearry RB, 2003, ALIMENT PHARM THER, V18, P395, DOI 10.1046/j.1365-2036.2003.01690.x
   Glazier KD, 2005, J CLIN GASTROENTEROL, V39, P21
   GOODMAN TA, 1994, RHEUM DIS CLIN N AM, V20, P513
   Hanauer SB, 2006, INFLAMM BOWEL DIS, V12, pS3, DOI 10.1097/01.MIB.0000195385.19268.68
   Hanauer SB, 2002, LANCET, V359, P1541, DOI 10.1016/S0140-6736(02)08512-4
   Hanna J, 2013, J NEUROL NEUROSUR PS, V84, DOI 10.1136/jnnp-2013-306573.179
   Hartleb M, 2011, WORLD J GASTROENTERO, V17, P1400, DOI 10.3748/wjg.v17.i11.1400
   Hegde N, 2005, SOUTH MED J, V98, P564, DOI 10.1097/01.SMJ.0000155499.21189.75
   Hellwig K, 2008, ARCH NEUROL-CHICAGO, V65, P656, DOI 10.1001/archneur.65.5.656
   Herrinton LJ, 2011, AM J GASTROENTEROL, V106, P2146, DOI 10.1038/ajg.2011.283
   Hilliquin P, 1996, BRIT J RHEUMATOL, V35, P441
   Hindorf U, 2006, ALIMENT PHARM THER, V24, P331, DOI 10.1111/j.1365-2036.2006.02977.x
   Hospira I, 2011, METHOTREXATE INJECTI
   Hou JK, 2010, INFLAMM BOWEL DIS, V16, P925, DOI 10.1002/ibd.21284
   Hunt David, 2012, Pract Neurol, V12, P25, DOI 10.1136/practneurol-2011-000092
   Hyoun SC, 2012, BIRTH DEFECTS RES A, V94, P187, DOI 10.1002/bdra.23003
   Imokawa S, 2000, EUR RESPIR J, V15, P373, DOI 10.1034/j.1399-3003.2000.15b25.x
   Indar AA, 2009, WORLD J SURG, V33, P1049, DOI 10.1007/s00268-009-9957-x
   Jannsen Biotech Inc, 2013, REM INFL
   JOHNS DG, 1972, AM J OBSTET GYNECOL, V112, P978, DOI 10.1016/0002-9378(72)90824-1
   Johnson FR, 2010, J MANAGE CARE PHARM, V16, P616, DOI 10.18553/jmcp.2010.16.8.616
   Juillerat P, 2013, INFLAMM BOWEL DIS, V19, P2457, DOI 10.1097/MIB.0b013e3182a32a0d
   Kaltsonoudis E, 2014, AUTOIMMUN REV, V13, P54, DOI 10.1016/j.autrev.2013.09.002
   Kalyoncu U, 2007, SCAND J INFECT DIS, V39, P475, DOI 10.1080/00365540601071867
   Katz LH, 2008, J VIRAL HEPATITIS, V15, P89, DOI 10.1111/j.1365-2893.2007.00902.x
   Katz U, 2010, AUTOIMMUN REV, V10, P46, DOI 10.1016/j.autrev.2010.07.005
   Kennedy NA, 2013, ALIMENT PHARM THER, V38, P1255, DOI 10.1111/apt.12511
   Khan N, 2013, GASTROENTEROLOGY, V145, P1007, DOI 10.1053/j.gastro.2013.07.035
   Kip KE, 2013, INFLAMM BOWEL DIS, V19, P1164, DOI 10.1097/MIB.0b013e31828075bd
   Ko JM, 2009, J DERMATOL TREAT, V20, P100, DOI 10.1080/09546630802441234
   Kotlyar DS, 2011, CLIN GASTROENTEROL H, V9, P36, DOI 10.1016/j.cgh.2010.09.016
   Kremer JM, 1997, ARTHRITIS RHEUM, V40, P1829, DOI 10.1002/art.1780401016
   Kuehn BM, 2009, JAMA-J AM MED ASSOC, V301, P1423, DOI 10.1001/jama.2009.451
   Kwon HJ, 2003, ANN INTERN MED, V138, P807, DOI 10.7326/0003-4819-138-10-200305200-00008
   Lee YH, 2013, CLIN EXP RHEUMATOL, V31, P118
   Lees CW, 2008, ALIMENT PHARM THER, V27, P220, DOI 10.1111/j.1365-2036.2007.03570.x
   Lémann M, 2005, GASTROENTEROLOGY, V128, P1812, DOI 10.1053/j.gastro.2005.03.031
   LENNARD L, 1989, CLIN PHARMACOL THER, V46, P149, DOI 10.1038/clpt.1989.119
   Lichtenstein GR, 2012, AM J GASTROENTEROL, V107, P1409, DOI 10.1038/ajg.2012.218
   Lichtenstein GR, 2006, CLIN GASTROENTEROL H, V4, P621, DOI 10.1016/j.cgh.2006.03.002
   Lichtenstein GR, 2006, GASTROENTEROLOGY, V130, P940, DOI 10.1053/j.gastro.2006.01.048
   Lim WC, 2010, COCHRANE DB SYST REV, DOI 10.1002/14651858.CD008870
   LING YH, 1992, MOL PHARMACOL, V42, P802
   Lok ASF, 2009, HEPATOLOGY, V50, P661, DOI 10.1002/hep.23190
   Long MD, 2011, INFLAMM BOWEL DIS, V17, P1423, DOI 10.1002/ibd.21484
   Long MD, 2012, GASTROENTEROLOGY, V143, P390, DOI 10.1053/j.gastro.2012.05.004
   Long MD, 2010, CLIN GASTROENTEROL H, V8, P268, DOI 10.1016/j.cgh.2009.11.024
   Lopez-Olivo MA, 2012, JAMA-J AM MED ASSOC, V308, P898, DOI 10.1001/2012.jama.10857
   Loras C, 2010, GUT, V59, P1340, DOI 10.1136/gut.2010.208413
   Loras C, 2009, AM J GASTROENTEROL, V104, P57, DOI 10.1038/ajg.2008.4
   Louis E, 2012, GASTROENTEROLOGY, V142, pE18, DOI [10.1053/j.gastro.2011.11.011, 10.1053/j.gastro.2012.03.031]
   Louis E, 2012, GASTROENTEROLOGY, V142, P63, DOI 10.1053/j.gastro.2011.09.034
   Mann CLA, 2000, NEUROLOGY, V54, P552, DOI 10.1212/WNL.54.3.552
   Marcellin P, 2009, J HEPATOL, V50, P227, DOI 10.1016/j.jhep.2008.10.001
   Marehbian J, 2009, AM J GASTROENTEROL, V104, P2524, DOI 10.1038/ajg.2009.322
   Margagnoni G, 2010, J CROHNS COLITIS, V4, P211, DOI 10.1016/j.crohns.2009.11.007
   Mariette X, 2011, ANN RHEUM DIS, V70, P1895, DOI 10.1136/ard.2010.149419
   Mayo JMC, 2004, INFLAMM BOWEL DIS, V10, P700, DOI 10.1097/00054725-200409000-00034
   McGovern DP, 2000, GASTROENTEROLOGY, V118, pA890, DOI 10.1016/S0016-5085(00)85699-1
   Meggitt SJ, 2011, BRIT J DERMATOL, V165, P711, DOI 10.1111/j.1365-2133.2011.10575.x
   Melmed GY, 2006, AM J GASTROENTEROL, V101, P1834, DOI 10.1111/j.1572-0241.2006.00646.x
   Melmed GY, 2009, INFLAMM BOWEL DIS, V15, P1410, DOI 10.1002/ibd.20943
   Mohan N, 2001, ARTHRITIS RHEUM-US, V44, P2862, DOI 10.1002/1529-0131(200112)44:12<2862::AID-ART474>3.0.CO;2-W
   Molodecky NA, 2012, GASTROENTEROLOGY, V142, P46, DOI 10.1053/j.gastro.2011.10.001
   MORGAN SL, 1994, ANN INTERN MED, V121, P833, DOI 10.7326/0003-4819-121-11-199412010-00002
   Moscandrew M, 2009, INFLAMM BOWEL DIS, V15, P1399, DOI 10.1002/ibd.20944
   MUNKHOLM P, 1993, GASTROENTEROLOGY, V105, P1716, DOI 10.1016/0016-5085(93)91068-S
   Musumba CO, 2013, ALIMENT PHARM THER, V38, P1025, DOI 10.1111/apt.12490
   Naganuma M, 2013, J GASTROENTEROL, V48, P595, DOI 10.1007/s00535-012-0686-9
   Narula N, 2013, ALIMENT PHARM THER, V37, P1057, DOI 10.1111/apt.12313
   Okafor PN, 2013, INFLAMM BOWEL DIS, V19, P1764, DOI 10.1097/MIB.0b013e318281f562
   Paltiel M, 2008, ARCH DERMATOL, V144, P1190, DOI 10.1001/archderm.144.9.1190
   Parker R, 2010, POSTGRAD MED J, V86, P208, DOI 10.1136/pgmj.2009.085787
   PENN I, 1993, TRANSPLANTATION, V55, P742, DOI 10.1097/00007890-199304000-00011
   Peyrin-Biroulet L, 2011, ALIMENT PHARM THER, V33, P870, DOI 10.1111/j.1365-2036.2011.04599.x
   Peyrin-Biroulet L, 2011, GASTROENTEROLOGY, V141, P1621, DOI 10.1053/j.gastro.2011.06.050
   Pietersma F, 2008, LEUKEMIA LYMPHOMA, V49, P1028, DOI 10.1080/10428190801911662
   Pittet V, 2013, J CROHNS COLITIS, V7, P820, DOI 10.1016/j.crohns.2013.04.013
   Polman CH, 2006, NEW ENGL J MED, V354, P899, DOI 10.1056/NEJMoa044397
   Prefontaine E, 2009, COCHRANE DB SYST REV, DOI 10.1002/14651858.CD000067.pub2
   PRESENT DH, 1989, ANN INTERN MED, V111, P641, DOI 10.7326/0003-4819-111-8-641
   Rahier JF, 2010, CLIN GASTROENTEROL H, V8, P1048, DOI 10.1016/j.cgh.2010.07.022
   Rasmussen HH, 1999, SCAND J GASTROENTERO, V34, P199
   Roenigk HH, 1998, J AM ACAD DERMATOL, V38, P478, DOI 10.1016/S0190-9622(98)70508-0
   Rutgeerts P, 2005, NEW ENGL J MED, V353, P2462, DOI 10.1056/NEJMoa050516
   Saibeni S, 2012, DIGEST LIVER DIS, V44, P123, DOI 10.1016/j.dld.2011.09.015
   Sakuraba A, 2013, INFLAMM BOWEL DIS, V19, P621, DOI 10.1097/MIB.0b013e31827eea78
   Salmon-Ceron D, 2011, ANN RHEUM DIS, V70, P616, DOI 10.1136/ard.2010.137422
   Sandborn WJ, 2007, NEW ENGL J MED, V357, P228, DOI 10.1056/NEJMoa067594
   Sandborn WJ, 2014, GASTROENTEROLOGY, V146, P85, DOI 10.1053/j.gastro.2013.05.048
   Sandborn WJ, 2012, GASTROENTEROLOGY, V142, P257, DOI 10.1053/j.gastro.2011.10.032
   Sandborn WJ, 2005, NEW ENGL J MED, V353, P1912, DOI 10.1056/NEJMoa043335
   Sandborn WJ, 2013, GASTROENTEROLOGY, V146
   Sands BE, 2008, GASTROENTEROLOGY, V135, P400, DOI 10.1053/j.gastro.2008.04.023
   Sands BE, 2004, CLIN GASTROENTEROL H, V2, P912, DOI 10.1016/S1542-3565(04)00414-8
   Sarzi-Puttini P, 2005, AUTOIMMUNITY, V38, P507, DOI 10.1080/08916930500285857
   Schaible TF, 2000, CAN J GASTROENTER SC, V14, P29
   Schowinsky J, 2012, ACTA NEUROPATHOL, V123, P751, DOI 10.1007/s00401-012-0967-7
   Schreiber S, 2007, NEW ENGL J MED, V357, P239, DOI 10.1056/NEJMoa062897
   Seinen ML, 2013, CLIN GASTROENTEROL H, V11, P667, DOI 10.1016/j.cgh.2012.12.026
   Seitz Michael, 1999, Current Opinion in Rheumatology, V11, P226, DOI 10.1097/00002281-199905000-00012
   Seksik P, 2011, INFLAMM BOWEL DIS, V17, P565, DOI 10.1002/ibd.21330
   Shih DQ, 2012, ALIMENT PHARM THER, V36, P449, DOI 10.1111/j.1365-2036.2012.05206.x
   Shin ISJ, 2006, ARTHRITIS RHEUM-US, V54, P1429, DOI 10.1002/art.21814
   SHIROKY JB, 1993, ARTHRITIS RHEUM, V36, P795, DOI 10.1002/art.1780360609
   Siegel CA, 2010, INFLAMM BOWEL DIS, V16, P2168, DOI 10.1002/ibd.21305
   Siegel CA, 2009, CLIN GASTROENTEROL H, V7, P874, DOI 10.1016/j.cgh.2009.01.004
   Simms RW, 1996, ARTHRITIS RHEUM-US, V39, P723
   SKALKO RG, 1974, TERATOLOGY, V9, P159, DOI 10.1002/tera.1420090206
   Sorensen PS, 2012, MULT SCLER J, V18, P143, DOI 10.1177/1352458511435105
   Sparrow MP, 2005, ALIMENT PHARM THER, V22, P441, DOI 10.1111/j.1365-2036.2005.02583.x
   STCLAIR EW, 1985, ARCH INTERN MED, V145, P2035, DOI 10.1001/archinte.145.11.2035
   Syed A, 2013, AM J GASTROENTEROL, V108, P583, DOI 10.1038/ajg.2012.464
   Targan SR, 1997, NEW ENGL J MED, V337, P1029, DOI 10.1056/NEJM199710093371502
   Targan SR, 2007, GASTROENTEROLOGY, V132, P1672, DOI 10.1053/j.gastro.2007.03.024
   Thomas CW, 2004, INFLAMM BOWEL DIS, V10, P28, DOI 10.1097/00054725-200401000-00004
   Timmer A, 2012, COCHRANE DB SYST REV, DOI 10.1002/14651858.CD000478.pub3
   Toruner M, 2008, GASTROENTEROLOGY, V134, P929, DOI 10.1053/j.gastro.2008.01.012
   Treton X, 2009, CLIN GASTROENTEROL H, V7, P80, DOI 10.1016/j.cgh.2008.08.028
   UCB Inc, 2013, CIMZ INJ
   Van Assche G, 2005, NEW ENGL J MED, V353, P362, DOI 10.1056/NEJMoa051586
   Van Assche G, 2008, GASTROENTEROLOGY, V134, P1861, DOI 10.1053/j.gastro.2008.03.004
   van Swelm RPL, 2013, TOXICOL LETT, V221, P219, DOI 10.1016/j.toxlet.2013.06.234
   Vavricka BMP, 2011, MULT SCLER J, V17, P255, DOI 10.1177/1352458510389629
   Vernier-Massouille G, 2007, GUT, V56, P1404, DOI 10.1136/gut.2006.114363
   Wahed M, 2009, ALIMENT PHARM THER, V30, P614, DOI 10.1111/j.1365-2036.2009.04073.x
   Wasan SK, 2010, AM J GASTROENTEROL, V105, P1231, DOI 10.1038/ajg.2009.733
   Weersma RK, 2008, J PANCREAS, V9, P283
   WEINBLATT ME, 1985, J RHEUMATOL, V12, P35
   Wetter DA, 2009, MAYO CLIN PROC, V84, P979, DOI 10.4065/84.11.979
   Williams Chadwick, 2011, Therap Adv Gastroenterol, V4, P237, DOI 10.1177/1756283X11405250
   Winthrop KL, 2013, JAMA-J AM MED ASSOC, V309, P887, DOI 10.1001/jama.2013.1099
   Wolfe F, 2007, ARTHRITIS RHEUM, V56, P1433, DOI 10.1002/art.22579
   Wroblova K, 2012, DIGEST DIS SCI, V57, P2394, DOI 10.1007/s10620-012-2163-y
   ZACHARIAE H, 1980, BRIT J DERMATOL, V102, P407, DOI 10.1111/j.1365-2133.1980.tb06553.x
NR 180
TC 69
Z9 70
U1 2
U2 16
PU TAYLOR & FRANCIS LTD
PI ABINGDON
PA 2-4 PARK SQUARE, MILTON PARK, ABINGDON OR14 4RN, OXON, ENGLAND
SN 1747-4124
EI 1747-4132
J9 EXPERT REV GASTROENT
JI Expert Rev. Gastroenterol. Hepatol.
PD MAR
PY 2014
VL 8
IS 3
BP 223
EP 240
DI 10.1586/17474124.2014.881715
PG 18
WC Gastroenterology & Hepatology
WE Science Citation Index Expanded (SCI-EXPANDED)
SC Gastroenterology & Hepatology
GA AG8DA
UT WOS:000335647800003
PM 24490595
OA Green Accepted
DA 2024-01-22
ER

PT J
AU Rutgeerts, P
   Van Assche, G
   Vermeire, S
AF Rutgeerts, P
   Van Assche, G
   Vermeire, S
TI Optimizing anti-TNF treatment in inflammatory bowel disease
SO GASTROENTEROLOGY
LA English
DT Article
ID NECROSIS-FACTOR-ALPHA; CHIMERIC MONOCLONAL-ANTIBODY; ACTIVE
   CROHNS-DISEASE; REFRACTORY ULCERATIVE-COLITIS; PROPRIA T-LYMPHOCYTES;
   DOUBLE-BLIND; INFLIXIMAB TREATMENT; OPEN-LABEL; LONG-TERM;
   ANKYLOSING-SPONDYLITIS
AB Infliximab, the chimeric monoclonal immunoglobulin (Ig)GI antibody to tumor necrosis factor (TNF) has changed our therapy of Crohn's disease. Infliximab is indicated in refractory luminal and fistulizing Crohn's disease. In patients with luminal disease, a single intravenous (IV) dose of 5 mg/kg is efficacious; in fistulizing disease, an IV loading therapy of 5 mg/kg at weeks 0, 2, and 6 is advocated. Because the majority of patients will relapse if not re-treated, a long-term strategy is necessary. The optimal long-term approach is systematic retreatment with 5 mg/kg every 8 weeks. Episodic therapy on relapse also is possible but is less efficacious and frequently is associated with problems resulting from the formation of antibodies to infliximab (ATI). If treatment is episodic, maintenance therapy with immunosuppression (azathioprine [AZA]/6-mercaptopurine [6-MP] or methotrexate) is mandatory. Trial data suggest that systematic maintenance with 8 weekly doses of infliximab decreases the rate of complications, hospitalizations, and surgeries. These effects probably are achieved thanks to thorough healing of the bowel. Infliximab also is indicated in treating corticosteroid-dependent Crohn's disease and extraintestinal manifestations of Crohn's disease. There are no data yet that support its use as first-line therapy. The data in ulcerative colitis (UC) are conflicting and we should await the results of 2 large controlled trials (ACT1 and ACT2) to position infliximab in the treatment of UC. Other anti-TNF strategies have been less effective than infliximab in the treatment of IBD until now. The results with thalidomide are promising but much more research into small molecules inhibiting TNF and other proinflammatory cytokines is necessary. Safety problems with antibody treatment mainly concern immunogenicity leading to infusion reactions, loss of response, and serum sickness-like delayed infusion reactions. The rate of opportunistic infections is increased mainly in patients treated concomitantly with immunosuppression. Other adverse events associated with anti-TNF strategies are demyelinating disease and worsening of congestive heart failure. Malignancy rates in patients treated with anti-TNF strategies do not seem to be increased.
C1 Katholieke Univ Leuven, Div Gastroenterol, Dept Med, B-3000 Louvain, Belgium.
C3 KU Leuven
RP Rutgeerts, P (通讯作者)，Univ Hosp Gasthuisberg, Div Gastroenterol, Dept Med, Herestr 49, B-3000 Louvain, Belgium.
EM paul.rutgeerts@uz.kuleuven.ac.be
RI Eckhardt, Erik/G-1567-2010
OI Vermeire, Severine/0000-0001-9942-3019
CR Andus T, 2003, MED KLIN, V98, P429, DOI 10.1007/s00063-003-1282-9
   Ardizzone S, 2002, DIGEST LIVER DIS, V34, P411, DOI 10.1016/S1590-8658(02)80038-X
   Arnott IDR, 2003, GASTROENTEROLOGY, V124, pA523, DOI 10.1016/S0016-5085(03)82646-X
   Baert F, 2003, NEW ENGL J MED, V348, P601, DOI 10.1056/NEJMoa020888
   Baert FJ, 1999, GASTROENTEROLOGY, V116, P22, DOI 10.1016/S0016-5085(99)70224-6
   Bauditz J, 2002, GUT, V50, P196, DOI 10.1136/gut.50.2.196
   Bell SJ, 2003, ALIMENT PHARM THER, V17, P387, DOI 10.1046/j.1365-2036.2003.01427.x
   Blomqvist P, 1997, SCAND J GASTROENTERO, V32, P1134, DOI 10.3109/00365529709002993
   Bouhnik Y, 1996, LANCET, V347, P215, DOI 10.1016/S0140-6736(96)90402-X
   Braun J, 2002, LANCET, V359, P1187, DOI 10.1016/S0140-6736(02)08215-6
   BREESE EJ, 1994, GASTROENTEROLOGY, V106, P1455, DOI 10.1016/0016-5085(94)90398-0
   CANDY S, 1995, GUT, V37, P674, DOI 10.1136/gut.37.5.674
   Chey WY, 2001, INFLAMM BOWEL DIS, V7, pS30, DOI 10.1002/ibd.3780070507
   Chung ES, 2003, CIRCULATION, V107, P3133, DOI 10.1161/01.CIR.0000077913.60364.D2
   Cohen RD, 2000, AM J GASTROENTEROL, V95, P524
   Cohen RD, 2001, INFLAMM BOWEL DIS, V7, pS17, DOI 10.1002/ibd.3780070505
   Colombel JF, 2004, GASTROENTEROLOGY, V126, P19, DOI 10.1053/j.gastro.2003.10.047
   COMILLIE F, 2001, ALIMENT PHARM THER, V15, P463
   D'Haens G, 1999, GASTROENTEROLOGY, V116, P1029, DOI 10.1016/S0016-5085(99)70005-3
   DERKX B, 1993, LANCET, V342, P173, DOI 10.1016/0140-6736(93)91375-V
   Ehrenpreis ED, 1999, GASTROENTEROLOGY, V117, P1271, DOI 10.1016/S0016-5085(99)70276-3
   El-Shabrawi Y, 2002, OPHTHALMOLOGY, V109, P2342, DOI 10.1016/S0161-6420(02)01292-7
   ELLIOTT MJ, 1994, LANCET, V344, P1105, DOI 10.1016/S0140-6736(94)90628-9
   Esters N, 2002, AM J GASTROENTEROL, V97, P1458
   Farrell RJ, 2003, GASTROENTEROLOGY, V124, P917, DOI 10.1053/gast.2003.50145
   Faubion WA, 2001, GASTROENTEROLOGY, V121, P255, DOI 10.1053/gast.2001.26279
   Feagan BG, 2000, AM J GASTROENTEROL, V95, P1955
   Feagan BG, 2000, NEW ENGL J MED, V342, P1627, DOI 10.1056/NEJM200006013422202
   FEAGAN BG, 1995, NEW ENGL J MED, V332, P292, DOI 10.1056/NEJM199502023320503
   Ghosh S, 2003, NEW ENGL J MED, V348, P24, DOI 10.1056/NEJMoa020732
   Gorman JD, 2002, NEW ENGL J MED, V346, P1349, DOI 10.1056/NEJMoa012664
   Gornet JM, 2003, ALIMENT PHARM THER, V18, P175, DOI 10.1046/j.1365-2036.2003.01686.x
   Hanauer SB, 1999, GASTROENTEROLOGY, V116, pA731
   Hanauer SB, 2002, LANCET, V359, P1541, DOI 10.1016/S0140-6736(02)08512-4
   Hommes D, 2002, GASTROENTEROLOGY, V122, P7, DOI 10.1053/gast.2002.30770
   Hommes DW, 2002, INFLAMM BOWEL DIS, V8, P81, DOI 10.1097/00054725-200203000-00002
   JEWELL DP, 2003, GUT, V45
   Joseph A, 2003, OPHTHALMOLOGY, V110, P1449, DOI 10.1016/S0161-6420(03)00406-8
   Keane J, 2001, NEW ENGL J MED, V345, P1098, DOI 10.1056/NEJMoa011110
   Lapidus A, 1998, GASTROENTEROLOGY, V114, P1151, DOI 10.1016/S0016-5085(98)70420-2
   LEMANN M, 2003, GUT, V52, pA44
   Lichtenstein GR, 1999, AM J GASTROENTEROL, V94, pA2691
   Lionetti P, 2003, ALIMENT PHARM THER, V18, P425, DOI 10.1046/j.1365-2036.2003.01672.x
   Lofberg R, 1996, GUT, V39, P82, DOI 10.1136/gut.39.1.82
   Louis E, 2002, SCAND J GASTROENTERO, V37, P818, DOI 10.1080/713786515
   LOUIS E, 2003, GASTROENTEROLOGY, V124, P29
   Lügering A, 2001, GASTROENTEROLOGY, V121, P1145, DOI 10.1053/gast.2001.28702
   Lyons JL, 1997, ARCH OPHTHALMOL-CHIC, V115, P61, DOI 10.1001/archopht.1997.01100150063010
   Mascheretti S., 2002, Pharmacogenomics Journal, V2, P127, DOI 10.1038/sj.tpj.6500091
   Mascheretti S, 2002, PHARMACOGENETICS, V12, P509, DOI 10.1097/00008571-200210000-00002
   Mortimore M, 2001, INTERN MED J, V31, P146, DOI 10.1046/j.1445-5994.2001.00039.x
   MUNKHOLM P, 1995, SCAND J GASTROENTERO, V30, P699, DOI 10.3109/00365529509096316
   MUNKHOLM P, 1994, GUT, V35, P360, DOI 10.1136/gut.35.3.360
   NICHOLLS S, 1993, J CLIN PATHOL, V46, P757, DOI 10.1136/jcp.46.8.757
   Ochsenkuhn T, 2003, GASTROENTEROLOGY, V124, pA62, DOI 10.1016/S0016-5085(03)80304-9
   Papadakis KA, 2003, ALIMENT PHARM THER, V18, P741, DOI 10.1046/j.1365-2036.2003.01739.x
   Parsi MA, 2002, GASTROENTEROLOGY, V123, P707, DOI 10.1053/gast.2002.35390
   PRESENT DH, 1980, NEW ENGL J MED, V302, P981, DOI 10.1056/NEJM198005013021801
   Present DH, 1999, NEW ENGL J MED, V340, P1398, DOI 10.1056/NEJM199905063401804
   Probert CSJ, 2003, GUT, V52, P998, DOI 10.1136/gut.52.7.998
   Regueiro M, 2003, AM J GASTROENTEROL, V98, P1821, DOI 10.1016/S0002-9270(03)00430-1
   Reiff A, 2001, ARTHRITIS RHEUM, V44, P1411, DOI 10.1002/1529-0131(200106)44:6<1411::AID-ART235>3.0.CO;2-O
   REINECKER HC, 1993, CLIN EXP IMMUNOL, V94, P174
   Ricart E, 2001, AM J GASTROENTEROL, V96, P722, DOI 10.1111/j.1572-0241.2001.03612.x
   Ringheanu M, 2003, GASTROENTEROLOGY, V124, pA101, DOI 10.1016/S0016-5085(03)80497-3
   Rubenstein JH, 2002, J CLIN GASTROENTEROL, V35, P151, DOI 10.1097/00004836-200208000-00007
   Rutgeerts P, 2004, GASTROENTEROLOGY, V126, P402, DOI 10.1053/j.gastro.2003.11.014
   Rutgeerts P, 1999, GASTROENTEROLOGY, V117, P761, DOI 10.1016/S0016-5085(99)70332-X
   Rutgeerts P, 2003, ALIMENT PHARM THER, V17, P185, DOI 10.1046/j.1365-2036.2003.01414.x
   Sabate JM, 2002, ALIMENT PHARM THER, V16, P1117, DOI 10.1046/j.1365-2036.2002.01273.x
   SAMPAIO EP, 1991, J EXP MED, V173, P699, DOI 10.1084/jem.173.3.699
   Sample C, 2002, CAN J GASTROENTEROL, V16, P165, DOI 10.1155/2002/379307
   Sandborn WJ, 2001, GASTROENTEROLOGY, V120, P1330, DOI 10.1053/gast.2001.24042
   Sandborn WJ, 2001, GASTROENTEROLOGY, V121, P1088, DOI 10.1053/gast.2001.28674
   SANDBORN WJ, 2003, GASTROENTEROLOGY, V124, pA469
   Sands BE, 2004, NEW ENGL J MED, V350, P876, DOI 10.1056/NEJMoa030815
   Sands BE, 2001, INFLAMM BOWEL DIS, V7, P83, DOI 10.1097/00054725-200105000-00001
   Schreiber S, 2003, GASTROENTEROLOGY, V124, pA61, DOI 10.1016/S0016-5085(03)80301-3
   SCHREIBER S, 2003, GUT, V52, pA4
   Sheldon DG, 2000, ARCH SURG-CHICAGO, V135, P564, DOI 10.1001/archsurg.135.5.564
   Shen C, 2003, GASTROENTEROLOGY, V124, pA486
   Su CY, 2002, AM J GASTROENTEROL, V97, P2577
   Targan SR, 1997, NEW ENGL J MED, V337, P1029, DOI 10.1056/NEJM199710093371502
   Taylor KD, 2001, GASTROENTEROLOGY, V120, P1347, DOI 10.1053/gast.2001.23966
   ten Hove T, 2002, GUT, V50, P206, DOI 10.1136/gut.50.2.206
   Topstad DR, 2003, DIS COLON RECTUM, V46, P577, DOI 10.1007/s10350-004-6611-4
   Van Assche G, 2003, AM J GASTROENTEROL, V98, P332, DOI 10.1016/S0002-9270(02)05909-9
   Van Balkom BPJ, 2002, ALIMENT PHARM THER, V16, P1101, DOI 10.1046/j.1365-2036.2002.01268.x
   van Bodegraven AA, 2002, DIS COLON RECTUM, V45, P39, DOI 10.1007/s10350-004-6111-6
   Van den Bosch F, 2000, LANCET, V356, P1821, DOI 10.1016/S0140-6736(00)03239-6
   Van den Bosch F, 2002, ARTHRITIS RHEUM, V46, P755, DOI 10.1002/art.511
   Van Den Brande JMH, 2003, GASTROENTEROLOGY, V124, P1774, DOI 10.1016/S0016-5085(03)00382-2
   VANDULLEMEN HM, 1995, GASTROENTEROLOGY, V109, P129, DOI 10.1016/0016-5085(95)90277-5
   Vasiliauskas EA, 1999, GASTROENTEROLOGY, V117, P1278, DOI 10.1016/S0016-5085(99)70277-5
   Vermeire S, 2002, GASTROENTEROLOGY, V123, P106, DOI 10.1053/gast.2002.34172
   Vermeire S, 2003, GASTROENTEROLOGY, V125, P32, DOI 10.1016/S0016-5085(03)00701-7
   Vermeire S, 2002, AM J GASTROENTEROL, V97, P2357
   Wiendl H, 2002, BIODRUGS, V16, P183, DOI 10.2165/00063030-200216030-00003
   WONG JB, 2003, GUT A, V54
NR 99
TC 325
Z9 361
U1 0
U2 17
PU W B SAUNDERS CO-ELSEVIER INC
PI PHILADELPHIA
PA 1600 JOHN F KENNEDY BOULEVARD, STE 1800, PHILADELPHIA, PA 19103-2899 USA
SN 0016-5085
EI 1528-0012
J9 GASTROENTEROLOGY
JI Gastroenterology
PD MAY
PY 2004
VL 126
IS 6
BP 1593
EP 1610
DI 10.1053/j.gastro.2004.02.070
PG 18
WC Gastroenterology & Hepatology
WE Science Citation Index Expanded (SCI-EXPANDED)
SC Gastroenterology & Hepatology
GA 823VR
UT WOS:000221642200009
PM 15168370
OA Bronze
DA 2024-01-22
ER

PT J
AU Porter, RJ
   Andrews, C
   Brice, DP
   Durum, SK
   McLean, MH
AF Porter, Ross John
   Andrews, Caroline
   Brice, Daniel Paul
   Durum, Scott Kenneth
   McLean, Mairi Hall
TI Can We Target Endogenous Anti-inflammatory Responses as a Therapeutic
   Strategy for Inflammatory Bowel Disease?
SO INFLAMMATORY BOWEL DISEASES
LA English
DT Review
DE inflammatory bowel disease; immunoregulation; cytokine; ulcerative
   colitis; Crohn's disease; treatment
ID INNATE LYMPHOID-CELLS; REGULATORY T-CELLS; REFRACTORY
   ULCERATIVE-COLITIS; ACTIVE CROHNS-DISEASE; COLON-EXTRACTED PROTEINS; I
   CLINICAL-TRIAL; DENDRITIC CELLS; INTESTINAL INFLAMMATION;
   IMMUNE-RESPONSES; PHASE-I
AB Inflammatory bowel disease (IBD) describes chronic relapsing remitting inflammation of the gastrointestinal tract including ulcerative colitis and Crohn's disease. The prevalence of IBD is rising across the globe. Despite a growing therapeutic arsenal, current medical treatments are not universally effective, do not induce lasting remission in all, or are accompanied by short-and long-term adverse effects. Therefore, there is a clinical need for novel therapeutic strategies for IBD. Current treatments for IBD mainly manipulate the immune system for therapeutic gain by inhibiting pro-inflammatory activity. There is a robust endogenous immunoregulatory capacity within the repertoire of both innate and adaptive immune responses. An alternative treatment strategy for IBD is to hijack and bolster this endogenous capability for therapeutic gain. This review explores this hypothesis and presents current evidence for this therapeutic direction in immune cell function, cytokine biology, and alternative mechanisms of immunoregulation such as microRNA, oligonucleotides, and the endocannabinoid system.
C1 [Porter, Ross John; Brice, Daniel Paul; McLean, Mairi Hall] Univ Aberdeen, Sch Med Med Sci & Nutr, Aberdeen, Scotland.
   [Andrews, Caroline; Durum, Scott Kenneth] NCI, Lab Mol Immunoregulat, Canc & Inflammat Program, NIH, Frederick, MD 21701 USA.
C3 University of Aberdeen; National Institutes of Health (NIH) - USA; NIH
   National Cancer Institute (NCI)
RP McLean, MH (通讯作者)，Inst Med Sci, Aberdeen AB25 2ZD, Scotland.
EM m.h.mclean@abdn.ac.uk
RI Brice, Daniel/IAM-9229-2023
OI Porter, Ross/0000-0001-5043-186X; durum, scott/0000-0003-1307-9582;
   McLean, Mairi/0000-0002-7443-2653; Brice, Daniel
   Paul/0000-0002-2507-3965
FU National Institutes of Health; National Cancer Institute, USA
FX Drs. Andrews and Durum are supported by the Intramural Research Program
   of the National Institutes of Health and National Cancer Institute, USA.
CR Ananthakrishnan AN, 2015, NAT REV GASTRO HEPAT, V12, P205, DOI 10.1038/nrgastro.2015.34
   Andrews C, 2016, INFLAMM BOWEL DIS, V22, P2255, DOI 10.1097/MIB.0000000000000818
   Artis D, 2015, NATURE, V517, P293, DOI 10.1038/nature14189
   Atarashi K, 2011, SCIENCE, V331, P337, DOI 10.1126/science.1198469
   Atreya R, 2016, J CROHNS COLITIS, V10, P1294, DOI 10.1093/ecco-jcc/jjw103
   Baumgart DC, 2010, INFLAMM BOWEL DIS, V16, P620, DOI 10.1002/ibd.21084
   Bian Z, 2011, J PATHOL, V225, P544, DOI 10.1002/path.2907
   Blat D, 2014, MOL THER, V22, P1018, DOI 10.1038/mt.2014.41
   Borrelli F, 2013, BIOCHEM PHARMACOL, V85, P1306, DOI 10.1016/j.bcp.2013.01.017
   Canavan JB, 2016, GUT, V65, P584, DOI 10.1136/gutjnl-2014-306919
   Chuang AY, 2014, INFLAMM BOWEL DIS, V20, P126, DOI 10.1097/01.MIB.0000436954.70596.9b
   Collison LW, 2010, NAT IMMUNOL, V11, P1093, DOI 10.1038/ni.1952
   Coombes JL, 2007, J EXP MED, V204, P1757, DOI 10.1084/jem.20070590
   Croci T, 2003, BRIT J PHARMACOL, P115
   D'Argenio G, 2006, FASEB J, V20, P568, DOI 10.1096/fj.05-4943fje
   Dann SM, 2014, INFECT IMMUN, V82, P1949, DOI 10.1128/IAI.00066-14
   Dave M, 2015, INFLAMM BOWEL DIS, V21, P2696, DOI 10.1097/MIB.0000000000000543
   De Filippis D, 2011, PLOS ONE, V6, DOI 10.1371/journal.pone.0028159
   De Salvo C, 2016, AM J PATHOL, V186, P885, DOI 10.1016/j.ajpath.2015.11.028
   Desreumaux P, 2012, GASTROENTEROLOGY, V143, P1207, DOI 10.1053/j.gastro.2012.07.116
   Di Sabatino A, 2011, MUCOSAL IMMUNOL, V4, P574, DOI 10.1038/mi.2011.18
   Díaz-Jiménez D, 2016, BMC GASTROENTEROL, V16, DOI 10.1186/s12876-016-0520-6
   Do JS, 2016, MUCOSAL IMMUNOL, V9, P137, DOI 10.1038/mi.2015.45
   Dotan I, 2016, DIGEST DIS SCI, V61, P3246, DOI 10.1007/s10620-016-4276-1
   Esposito G, 2014, GUT, V63, P1300, DOI 10.1136/gutjnl-2013-305005
   Feagan BG, 2018, GASTROENTEROLOGY, V154, P61, DOI 10.1053/j.gastro.2017.08.035
   Fichna JP, 2014, PLOS ONE, V9, DOI 10.1371/journal.pone.0115470
   Fonseca-Camarillo G, 2015, CYTOKINE, V75, P389, DOI 10.1016/j.cyto.2015.04.009
   Forster K, 2012, GASTROENTEROLOGY, V143, P1298, DOI 10.1053/j.gastro.2012.07.019
   Frosali S, 2015, J IMMUNOL RES, V2015, DOI 10.1155/2015/489821
   Fuchs A, 2013, IMMUNITY, V38, P769, DOI 10.1016/j.immuni.2013.02.010
   Carballeda JF, 2016, IMMUNOL RES, V64, P901, DOI 10.1007/s12026-016-8804-z
   Garrett WS, 2007, CELL, V131, P33, DOI 10.1016/j.cell.2007.08.017
   Geem D, 2015, INFLAMM BOWEL DIS, V21, P1409, DOI 10.1097/MIB.0000000000000343
   Ghorpade DS, 2013, J BIOL CHEM, V288, P33037, DOI 10.1074/jbc.M113.492496
   Goetz M, 2007, INFLAMM BOWEL DIS, V13, P1365, DOI 10.1002/ibd.20215
   Goldberg R, 2015, NAT REV GASTRO HEPAT, V12, P271, DOI 10.1038/nrgastro.2015.52
   Gonzalez-Rey E, 2006, GASTROENTEROLOGY, V131, P1799, DOI 10.1053/j.gastro.2006.10.023
   Hahm KB, 2001, GUT, V49, P190, DOI 10.1136/gut.49.2.190
   Hanson ML, 2014, GASTROENTEROLOGY, V146, P210, DOI 10.1053/j.gastro.2013.09.060
   Harvey BS, 2013, CYTOKINE, V63, P209, DOI 10.1016/j.cyto.2013.04.032
   He C, 2016, GUT, V65, P1938, DOI 10.1136/gutjnl-2015-309389
   Holmén N, 2006, INFLAMM BOWEL DIS, V12, P447, DOI 10.1097/00054725-200606000-00003
   Huang Z, 2014, GUT, V63, P1247, DOI 10.1136/gutjnl-2012-304213
   Ilan Y, 2016, CLIN TRANSL IMMUNOL, V5, DOI 10.1038/cti.2015.47
   Imaeda H, 2013, CLIN EXP IMMUNOL, V172, P410, DOI 10.1111/cei.12061
   Israeli ED, 2015, J GASTROEN HEPATOL, V2, P12
   Israeli E, 2005, WORLD J GASTROENTERO, V11, P3105, DOI 10.3748/wjg.v11.i20.3105
   Israeli E, 2015, WORLD J GASTROENTERO, V21, P5685, DOI 10.3748/wjg.v21.i18.5685
   Jarry A, 2011, GASTROENTEROLOGY, V141, P1887, DOI 10.1053/j.gastro.2011.08.002
   Jauregui-Amezaga A, 2015, J CROHNS COLITIS, V9, P1071, DOI 10.1093/ecco-jcc/jjv144
   Kimball ES, 2006, AM J PHYSIOL-GASTR L, V291, pG364, DOI 10.1152/ajpgi.00407.2005
   Kinnebrew MA, 2012, IMMUNITY, V36, P276, DOI 10.1016/j.immuni.2011.12.011
   Kirchberger S, 2013, J EXP MED, V210, P917, DOI 10.1084/jem.20122308
   Klose CSN, 2016, NAT IMMUNOL, V17, P765, DOI 10.1038/ni.3489
   Kobori A, 2010, J GASTROENTEROL, V45, P999, DOI 10.1007/s00535-010-0245-1
   Kohlhaas S, 2009, J IMMUNOL, V182, P2578, DOI 10.4049/jimmunol.0803162
   Konieczna P, 2013, PLOS ONE, V8, DOI 10.1371/journal.pone.0062617
   Kuhn C, 2016, IMMUNOTHERAPY-UK, V8, P889, DOI 10.2217/imt-2016-0049
   Laffont S, 2010, EUR J IMMUNOL, V40, P1877, DOI 10.1002/eji.200939957
   Latiano A, 2013, PLOS ONE, V8, DOI 10.1371/journal.pone.0062144
   Lee J, 2006, NAT CELL BIOL, V8, P1327, DOI 10.1038/ncb1500
   Li Y, 2014, MEDIAT INFLAMM, V2014
   Liu T, 2015, SCI REP-UK, V5, DOI 10.1038/srep16760
   MacManus CF, 2017, J CROHNS COLITIS, V11, P1101, DOI 10.1093/ecco-jcc/jjx056
   Malik A, 2016, J CLIN INVEST, V126, P4469, DOI 10.1172/JCI88625
   Maloy KJ, 2003, J EXP MED, V197, P111, DOI 10.1084/jem.20021345
   Mannon PJ, 2009, CLIN EXP IMMUNOL, V155, P447, DOI 10.1111/j.1365-2249.2008.03799.x
   Margalit M, 2006, AM J GASTROENTEROL, V101, P561, DOI 10.1111/j.1572-0241.2006.00441.x
   Marin M, 2017, MOL IMMUNOL, V91, P249, DOI 10.1016/j.molimm.2017.09.011
   Marlow GJ, 2013, WORLD J GASTROENTERO, V19, P3931, DOI 10.3748/wjg.v19.i25.3931
   Martin NT, 2016, NAT IMMUNOL, V17, P122, DOI 10.1038/ni.3370
   Maul J, 2005, GASTROENTEROLOGY, V128, P1868, DOI 10.1053/j.gastro.2005.03.043
   McLean MH, 2017, INFLAMM BOWEL DIS, V23, P1983, DOI 10.1097/MIB.0000000000001274
   McNamee EN, 2011, P NATL ACAD SCI USA, V108, P16711, DOI 10.1073/pnas.1111982108
   Mielke LA, 2013, J EXP MED, V210, P1117, DOI 10.1084/jem.20121588
   Mishima Y, 2015, CELL MOL GASTROENTER, V1, P295, DOI 10.1016/j.jcmgh.2015.01.002
   Monteleone G, 2004, J BIOL CHEM, V279, P3925, DOI 10.1074/jbc.M303654200
   Monteleone G, 2015, NEW ENGL J MED, V372, P1104, DOI 10.1056/NEJMoa1407250
   Monteleone G, 2012, MOL THER, V20, P870, DOI 10.1038/mt.2011.290
   MORRISSEY PJ, 1993, J EXP MED, V178, P237, DOI 10.1084/jem.178.1.237
   Mottet C, 2003, J IMMUNOL, V170, P3939, DOI 10.4049/jimmunol.170.8.3939
   Mowat C, 2011, GUT, V60, P571, DOI 10.1136/gut.2010.224154
   Naftali T, 2017, DIGEST DIS SCI, V62, P1615, DOI 10.1007/s10620-017-4540-z
   Naftali T, 2013, CLIN GASTROENTEROL H, V11, P1276, DOI 10.1016/j.cgh.2013.04.034
   Neurath MF, 2014, MUCOSAL IMMUNOL, V7, P6, DOI 10.1038/mi.2013.73
   Niess JH, 2008, WORLD J GASTROENTERO, V14, P5138, DOI 10.3748/wjg.14.5138
   Nold MF, 2010, NAT IMMUNOL, V11, P1014, DOI 10.1038/ni.1944
   Oshitani N, 2003, INT J MOL MED, V12, P715
   Osorio F, 2015, FRONT IMMUNOL, V6, DOI 10.3389/fimmu.2015.00535
   Pearson C, 2012, TRENDS IMMUNOL, V33, P289, DOI 10.1016/j.it.2012.04.004
   Philpott DJ, 2014, NAT REV IMMUNOL, V14, P9, DOI 10.1038/nri3565
   Plevy S, 2007, GASTROENTEROLOGY, V133, P1414, DOI 10.1053/j.gastro.2007.08.035
   POWRIE F, 1993, INT IMMUNOL, V5, P1461, DOI 10.1093/intimm/5.11.1461
   Qiu J, 2013, IMMUNITY, V39, P386, DOI 10.1016/j.immuni.2013.08.002
   Rosser EC, 2015, IMMUNITY, V42, P607, DOI 10.1016/j.immuni.2015.04.005
   Sandborn WJ, 2010, GUT, V59, P1485, DOI 10.1136/gut.2009.205443
   Sasaoka T, 2011, AM J PHYSIOL-GASTR L, V300, pG568, DOI 10.1152/ajpgi.00329.2010
   Sattler S, 2014, J AUTOIMMUN, V50, P107, DOI 10.1016/j.jaut.2014.01.032
   Sawant DV, 2015, J INTERF CYTOK RES, V35, P499, DOI 10.1089/jir.2015.0015
   Schiering C, 2014, NATURE, V513, P564, DOI 10.1038/nature13577
   Sedhom MAK, 2013, GUT, V62, P1714, DOI 10.1136/gutjnl-2011-301785
   Spadoni I, 2012, MUCOSAL IMMUNOL, V5, P184, DOI 10.1038/mi.2011.64
   Spits H, 2013, NAT REV IMMUNOL, V13, P145, DOI 10.1038/nri3365
   Storr MA, 2008, J MOL MED, V86, P925, DOI 10.1007/s00109-008-0359-6
   Taganov KD, 2006, P NATL ACAD SCI USA, V103, P12481, DOI 10.1073/pnas.0605298103
   Tanabe S, 2008, INT J MOL MED, V22, P181, DOI 10.3892/ijmm_00000006
   Travis MA, 2014, ANNU REV IMMUNOL, V32, P51, DOI 10.1146/annurev-immunol-032713-120257
   Troy AE, 2009, J IMMUNOL, V183, P2037, DOI 10.4049/jimmunol.0802918
   van der Woude CJ, 2010, INFLAMM BOWEL DIS, V16, P1708, DOI 10.1002/ibd.21252
   Van Sickle MD, 2005, SCIENCE, V310, P329, DOI 10.1126/science.1115740
   Visperas A, 2014, MUCOSAL IMMUNOL, V7, P625, DOI 10.1038/mi.2013.82
   Wang L, 2015, MUCOSAL IMMUNOL, V8, P1297, DOI 10.1038/mi.2015.20
   Wang WQ, 2015, ACTA PHARMACOL SIN, V36, P1377, DOI 10.1038/aps.2015.51
   Watanabe K, 2008, INFECT IMMUN, V76, P5834, DOI 10.1128/IAI.00542-08
   Weidlich S, 2014, J PEDIATR GASTR NUTR, V59, pE18, DOI 10.1097/MPG.0000000000000387
   Wirtz S, 2011, GASTROENTEROLOGY, V141, P1875, DOI 10.1053/j.gastro.2011.07.040
   Wright K, 2005, GASTROENTEROLOGY, V129, P437, DOI 10.1053/j.gastro.2005.05.026
   Wu F, 2008, GASTROENTEROLOGY, V135, P1624, DOI 10.1053/j.gastro.2008.07.068
   Wu F, 2010, INFLAMM BOWEL DIS, V16, P1729, DOI 10.1002/ibd.21267
   Wu W, 2015, GUT, V64, P1755, DOI 10.1136/gutjnl-2014-307980
   Yamada A, 2016, WORLD J GASTROENTERO, V22, P2195, DOI 10.3748/wjg.v22.i7.2195
   Yamanishi H, 2012, J IMMUNOL, V188, P2164, DOI 10.4049/jimmunol.1100559
   Yu QT, 2007, INFLAMM BOWEL DIS, V13, P191, DOI 10.1002/ibd.20053
   Yu YB, 2014, WORLD J GASTROENTERO, V20, P11273, DOI 10.3748/wjg.v20.i32.11273
   Zahm AM, 2014, J CROHNS COLITIS, V8, P1108, DOI 10.1016/j.crohns.2014.02.012
   Zhang MM, 2016, BMC GASTROENTEROL, V16, DOI 10.1186/s12876-016-0500-x
   Zhu JF, 2015, INT IMMUNOPHARMACOL, V29, P846, DOI 10.1016/j.intimp.2015.08.032
NR 128
TC 8
Z9 8
U1 1
U2 6
PU OXFORD UNIV PRESS INC
PI CARY
PA JOURNALS DEPT, 2001 EVANS RD, CARY, NC 27513 USA
SN 1078-0998
EI 1536-4844
J9 INFLAMM BOWEL DIS
JI Inflamm. Bowel Dis.
PD OCT
PY 2018
VL 24
IS 10
BP 2123
EP 2134
DI 10.1093/ibd/izy230
PG 12
WC Gastroenterology & Hepatology
WE Science Citation Index Expanded (SCI-EXPANDED)
SC Gastroenterology & Hepatology
GA GZ2BS
UT WOS:000449182600005
PM 30020451
OA Green Published, hybrid, Green Submitted
DA 2024-01-22
ER

PT J
AU Kaur, H
   Kochhar, GS
   Dulai, PS
AF Kaur, Harpreet
   Kochhar, Gursimran Singh
   Dulai, Parambir S.
TI Role of hyperbaric oxygen therapy in patients with inflammatory bowel
   disease
SO CURRENT OPINION IN GASTROENTEROLOGY
LA English
DT Review
DE hypoxia; inflammation; oxygen
ID ULCERATIVE-COLITIS; CROHNS-DISEASE; SEVERE PERINEAL; HYPOXIA
AB Purpose of reviewHypoxia is a known contributor to inflammation in inflammatory bowel diseases (IBD), and a growing interest has emerged in pharmacologically targeting hypoxia response pathways to treat IBD. The most basic form of treatment for hypoxia is delivering higher amounts of oxygen to the intestinal mucosa. In this review, we summarize the evidence in support of hyperbaric oxygen therapy (HBOT), a mechanism to deliver high amounts of oxygen to tissue, for treating IBD.Recent findingsTwo phase 2 clinical trials in hospitalized ulcerative colitis patients suffering from moderate-to-severe flares have demonstrated that HBOT improves responsiveness to steroids and avoidance of rescue medical and surgical therapy. Outpatient cohort studies in perianal fistulizing Crohn's disease and fistulizing complications of the pouch have demonstrated improved healing, particularly for complex fistulae. Several systematic reviews have now been completed, and HBOT has been observed to be well tolerated with low rates of adverse events.HBOT may be considered as an adjunctive treatment for hospitalized ulcerative colitis flares and Crohn's disease-related fistulae. Higher quality trials are needed to confirm efficacy.
C1 [Kaur, Harpreet] BronxCare Hlth Syst, Dept Internal Med, Bronx, NY USA.
   [Kochhar, Gursimran Singh] Allegheny Hlth Network, Div Gastroenterol Hepatol & Nutr, Pittsburgh, PA USA.
   [Dulai, Parambir S.] Northwestern Univ, Feinberg Sch Med, Div Gastroenterol & Hepatol, Chicago, IL USA.
   [Dulai, Parambir S.] Northwestern Univ, Feinberg Sch Med, Div Gastroenterol & Hepatol, Med,GI Clin Trials,Precis Med, 676N St Clair St, 14th Floor, Room 14-012, Chicago, IL 60611 USA.
C3 BronxCare Health System; Northwestern University; Feinberg School of
   Medicine; Northwestern University; Feinberg School of Medicine
RP Dulai, PS (通讯作者)，Northwestern Univ, Feinberg Sch Med, Div Gastroenterol & Hepatol, Med,GI Clin Trials,Precis Med, 676N St Clair St, 14th Floor, Room 14-012, Chicago, IL 60611 USA.
EM parambir.dulai@northwestern.edu
FU NIDDK [U01DK134321-01]
FX This work was supported by a grant to P.S.D. (NIDDK U01DK134321-01).
CR Agrawal G, 2015, FUTUR SCI OA, V1, DOI 10.4155/fso.15.77
   Basso JE, 2020, AM J GASTROENTEROL, V115, pS1185
   Bekheit M, 2016, BMJ OPEN GASTROENTER, V3, DOI 10.1136/bmjgast-2016-000082
   BRADY CE, 1993, GASTROENTEROLOGY, V105, P1264, DOI 10.1016/0016-5085(93)90989-P
   BRADY CE, 1989, GASTROENTEROLOGY, V97, P756, DOI 10.1016/0016-5085(89)90649-5
   Buchman AL, 2001, J CLIN GASTROENTEROL, V33, P337, DOI 10.1097/00004836-200110000-00018
   Chun C, 2017, FREE RADICAL BIO MED, V105, P86, DOI 10.1016/j.freeradbiomed.2016.09.027
   COLOMBEL JF, 1995, DIS COLON RECTUM, V38, P609, DOI 10.1007/BF02054120
   Demirtürk L, 2002, J CLIN GASTROENTEROL, V35, P286, DOI 10.1097/01.MCG.0000024624.48459.99
   Dulai PS, 2020, ALIMENT PHARM THER, V52, P955, DOI 10.1111/apt.15984
   Dulai PS, 2018, AM J GASTROENTEROL, V113, P1516, DOI 10.1038/s41395-018-0005-z
   Eltzschig HK, 2011, NEW ENGL J MED, V364, P656, DOI 10.1056/NEJMra0910283
   Fahad H, 2021, CLIN GASTROENTEROL H, V19, P1288, DOI 10.1016/j.cgh.2020.06.029
   Feitosa MR, 2021, GASTROENT RES PRACT, V2021, DOI 10.1155/2021/6628142
   Gu GJ, 2008, J APPL PHYSIOL, V104, P1185, DOI 10.1152/japplphysiol.00323.2007
   Gürbüz AK, 2003, SOUTH MED J, V96, P632
   Harlan NP, 2022, INFLAMM BOWEL DIS, V28, P1474, DOI 10.1093/ibd/izac141
   Hasan B, 2021, INFLAMM BOWEL DIS, V27, P965, DOI 10.1093/ibd/izaa245
   Helavirta I, 2020, INT J COLORECTAL DIS, V35, P2027, DOI 10.1007/s00384-020-03680-1
   Iezzi LE, 2011, ACTA CIR BRAS, V26, P129, DOI 10.1590/S0102-86502011000800024
   Jokinen-Gordon H, 2017, ADV SKIN WOUND CARE, V30, P125, DOI 10.1097/01.ASW.0000508712.86959.c9
   Kante B, 2022, INTEST RES, V20, P231, DOI 10.5217/ir.2021.00056
   Karhausen J, 2004, J CLIN INVEST, V114, P1098, DOI 10.1172/JCI200421086
   Khanna Reena, 2021, Gastroenterology, V161, P2059, DOI 10.1053/j.gastro.2021.09.021
   Lansdorp CA, 2022, UNITED EUR GASTROENT, V10, P160, DOI 10.1002/ueg2.12189
   Lansdorp CA, 2021, ALIMENT PHARM THER, V53, P587, DOI 10.1111/apt.16228
   LAVY A, 1994, J CLIN GASTROENTEROL, V19, P202, DOI 10.1097/00004836-199410000-00006
   McCurdy J, 2022, INFLAMM BOWEL DIS, V28, P611, DOI 10.1093/ibd/izab098
   Meah N, 2018, J LOW GENIT TRACT DI, V22, P409, DOI 10.1097/LGT.0000000000000417
   NELSON EW, 1990, DIGEST DIS SCI, V35, P1561, DOI 10.1007/BF01540577
   Pagoldh M, 2013, SCAND J GASTROENTERO, V48, P1033, DOI 10.3109/00365521.2013.819443
   Peng ZY, 2008, BRAIN RES, V1212, P71, DOI 10.1016/j.brainres.2008.03.027
   Rossignol DA, 2012, MED GAS RES, V2, DOI 10.1186/2045-9912-2-6
   Sethuraman Kinjal N, 2022, Adv Surg, V56, P169, DOI 10.1016/j.yasu.2022.02.011
   Singh A, 2019, GASTROENTEROL REP, V7, P121, DOI 10.1093/gastro/goz001
   Speit G, 2000, CARCINOGENESIS, V21, P1795, DOI 10.1093/carcin/21.10.1795
   Vazharov I., 2017, SCRIPTA SCI MED, V49, P60
NR 37
TC 0
Z9 0
U1 0
U2 0
PU LIPPINCOTT WILLIAMS & WILKINS
PI PHILADELPHIA
PA TWO COMMERCE SQ, 2001 MARKET ST, PHILADELPHIA, PA 19103 USA
SN 0267-1379
EI 1531-7056
J9 CURR OPIN GASTROEN
JI Curr. Opin. Gastroenterol.
PD JUL
PY 2023
VL 39
IS 4
BP 263
EP 267
DI 10.1097/MOG.0000000000000952
PG 5
WC Gastroenterology & Hepatology
WE Science Citation Index Expanded (SCI-EXPANDED)
SC Gastroenterology & Hepatology
GA I6TL3
UT WOS:001004088300003
PM 37265170
DA 2024-01-22
ER

PT J
AU Furey, TS
   Sethupathy, P
   Sheikh, SZ
AF Furey, Terrence S.
   Sethupathy, Praveen
   Sheikh, Shehzad Z.
TI Redefining the IBDs using genome-scale molecular phenotyping
SO NATURE REVIEWS GASTROENTEROLOGY & HEPATOLOGY
LA English
DT Review
ID INFLAMMATORY-BOWEL-DISEASE; ONSET CROHNS-DISEASE; PEDIATRIC-PATIENTS;
   CELLULAR IDENTITY; WIDE ASSOCIATION; DNA METHYLATION; BREAST-CANCER;
   CHIP-SEQ; EXPRESSION; SUBTYPES
AB The IBDs, Crohn's disease and ulcerative colitis, are chronic inflammatory conditions of the gastrointestinal tract resulting from an aberrant immune response to enteric microbiota in genetically susceptible individuals. Disease presentation and progression within and across IBDs, especially Crohn's disease, are highly heterogeneous in location, severity of inflammation and other phenotypes. Current clinical classifications fail to accurately predict disease course and response to therapies. Genome-wide association studies have identified > 240 loci that confer risk of IBD, but the clinical utility of these findings remains unclear, and mechanisms by which the genetic variants contribute to disease are largely unknown. In the past 5 years, the profiling of genome-wide gene expression, epigenomic features and gut microbiota composition in intestinal tissue and faecal samples has uncovered distinct molecular signatures that define IBD subtypes, including within Crohn's disease and ulcerative colitis. In this Review, we summarize studies in both adult and paediatric patients that have identified different IBD subtypes, which in some cases have been associated with distinct clinical phenotypes. We posit that genome-scale molecular phenotyping in large cohorts holds great promise not only to further our understanding of the diverse molecular causes of IBD but also for improving clinical trial design to develop more personalized disease management and treatment.
C1 [Furey, Terrence S.; Sheikh, Shehzad Z.] Univ N Carolina, Dept Genet, Ctr Gastrointestinal Biol & Dis, Chapel Hill, NC 27515 USA.
   [Furey, Terrence S.] Univ N Carolina, Lineberger Comprehens Canc Ctr, Dept Biol, Chapel Hill, NC 27515 USA.
   [Sethupathy, Praveen] Cornell Univ, Coll Vet Med, Dept Biomed Sci, Ithaca, NY 14853 USA.
   [Sheikh, Shehzad Z.] Univ N Carolina, Dept Med, Chapel Hill, NC 27515 USA.
C3 University of North Carolina; University of North Carolina Chapel Hill;
   University of North Carolina; University of North Carolina Chapel Hill;
   Cornell University; University of North Carolina; University of North
   Carolina Chapel Hill
RP Furey, TS; Sheikh, SZ (通讯作者)，Univ N Carolina, Dept Genet, Ctr Gastrointestinal Biol & Dis, Chapel Hill, NC 27515 USA.; Furey, TS (通讯作者)，Univ N Carolina, Lineberger Comprehens Canc Ctr, Dept Biol, Chapel Hill, NC 27515 USA.; Sheikh, SZ (通讯作者)，Univ N Carolina, Dept Med, Chapel Hill, NC 27515 USA.
EM tsfurey@email.unc.edu; shehzad_sheikh@med.unc.edu
RI , Advanced Analytics Core/AAE-5263-2022
OI Furey, Terry/0000-0001-5546-9672
FU National Institute of Diabetes and Digestive and Kidney Diseases (NIDDK)
   [1R01DK104828-01A1]; NIDDK [P30-DK034987, P01-DK094779-01A1]; American
   Diabetes Association Pathway Award [1-16-ACE-47]; University of North
   Carolina (UNC) Nutrition Obesity Research Center Pilot & Feasibility
   Grant [P30DK056350]; Crohn's and Colitis Foundation PRO-KIIDS NETWORK;
   Sinai-Helmsley Alliance for Research Excellence (SHARE) from the
   Helmsley Trust; UNC University Cancer Research Fund (UCRF)
FX The work of the authors is supported by 1R01DK104828-01A1 from National
   Institute of Diabetes and Digestive and Kidney Diseases (NIDDK) (to
   T.S.F. and S.Z.S.), P01-DK094779-01A1 from NIDDK (to S.Z.S.),
   P30-DK034987 from NIDDK (to S.Z.S.), 1-16-ACE-47 American Diabetes
   Association Pathway Award (to P.S.), University of North Carolina (UNC)
   Nutrition Obesity Research Center Pilot & Feasibility Grant P30DK056350
   (to P.S.), the Crohn's and Colitis Foundation PRO-KIIDS NETWORK (to S.
   Z.S. and P.S.), the Sinai-Helmsley Alliance for Research Excellence
   (SHARE) from the Helmsley Trust (to T.S.F. and S.Z.S.) and the UNC
   University Cancer Research Fund (UCRF; to T.S.F. and P.S.).
CR Abraham C, 2017, GASTROENTEROLOGY, V152, P374, DOI 10.1053/j.gastro.2016.10.018
   Adams AT, 2014, INFLAMM BOWEL DIS, V20, P1784, DOI 10.1097/MIB.0000000000000179
   Allen PB, 2017, ALIMENT PHARM THER, V45, P1058, DOI 10.1111/apt.13995
   Andersson R, 2014, NATURE, V507, P455, DOI 10.1038/nature12787
   Barrett JC, 2009, NAT GENET, V41, P1330, DOI 10.1038/ng.483
   Bartel DP, 2018, CELL, V173, P20, DOI 10.1016/j.cell.2018.03.006
   Belmont AS, 2014, CURR OPIN CELL BIOL, V26, P69, DOI 10.1016/j.ceb.2013.10.002
   Benchimol EI, 2011, INFLAMM BOWEL DIS, V17, P423, DOI 10.1002/ibd.21349
   Béres NJ, 2017, DIGEST LIVER DIS, V49, P378, DOI 10.1016/j.dld.2016.12.022
   Chu TY, 2018, NAT GENET, V50, P1553, DOI 10.1038/s41588-018-0244-3
   Chun S, 2017, NAT GENET, V49, P600, DOI 10.1038/ng.3795
   Cleynen I, 2016, LANCET, V387, P156, DOI 10.1016/S0140-6736(15)00465-1
   Collisson EA, 2014, NATURE, V511, P543, DOI 10.1038/nature13385
   Cookson W, 2009, NAT REV GENET, V10, P184, DOI 10.1038/nrg2537
   De Guire V, 2013, CLIN BIOCHEM, V46, P846, DOI 10.1016/j.clinbiochem.2013.03.015
   de Jong S, 2012, EUR J HUM GENET, V20, P1004, DOI 10.1038/ejhg.2012.38
   de Souza HSP, 2017, NAT REV GASTRO HEPAT, V14, P739, DOI 10.1038/nrgastro.2017.110
   Dulai PS, 2018, GASTROENTEROLOGY, V154, P37, DOI 10.1053/j.gastro.2017.09.052
   Dunham I, 2012, NATURE, V489, P57, DOI 10.1038/nature11247
   Fedorak RN, 2004, BEST PRACT RES CL GA, V18, P99, DOI 10.1016/j.bpg.2004.06.018
   Fisher AG, 2002, NAT REV IMMUNOL, V2, P977, DOI 10.1038/nri958
   Franzosa EA, 2014, P NATL ACAD SCI USA, V111, pE2329, DOI 10.1073/pnas.1319284111
   Fullwood M. J., 2010, CURR PROTOC MOL BIOL, V89
   Fumery M, 2017, ALIMENT PHARM THER, V45, P381, DOI 10.1111/apt.13886
   Furey TS, 2012, NAT REV GENET, V13, P840, DOI 10.1038/nrg3306
   Gaffney DJ, 2012, GENOME BIOL, V13, DOI 10.1186/gb-2012-13-1-r7
   Gaujoux R, 2019, GUT, V68, P604, DOI 10.1136/gutjnl-2017-315494
   Gecse KB, 2014, GUT, V63, P1381, DOI 10.1136/gutjnl-2013-306709
   Gerich ME, 2014, NAT REV GASTRO HEPAT, V11, P287, DOI 10.1038/nrgastro.2013.242
   Getz G, 2013, NATURE, V497, P67, DOI 10.1038/nature12113
   Gordon H, 2015, INFLAMM BOWEL DIS, V21, P1428, DOI 10.1097/MIB.0000000000000393
   Gosselin D, 2014, CELL, V159, P1327, DOI 10.1016/j.cell.2014.11.023
   Gray JM, 2015, J NEUROSCI, V35, P13819, DOI 10.1523/JNEUROSCI.2622-15.2015
   Guizzetti L, 2018, J CROHNS COLITIS, V12, P167, DOI 10.1093/ecco-jcc/jjx130
   Güler EN, 2017, EUR J BREAST HEALTH, V13, P168, DOI 10.5152/ejbh.2017.3636
   Haber AL, 2017, NATURE, V551, P333, DOI 10.1038/nature24489
   Haberman Y, 2018, INFLAMM BOWEL DIS, V24, P346, DOI 10.1093/ibd/izx013
   Haberman Y, 2014, J CLIN INVEST, V124, P3617, DOI 10.1172/JCI75436
   Häsler R, 2012, GENOME RES, V22, P2130, DOI 10.1101/gr.138347.112
   Howell KJ, 2018, GASTROENTEROLOGY, V154, P585, DOI 10.1053/j.gastro.2017.10.007
   Huang HL, 2017, NATURE, V547, P173, DOI 10.1038/nature22969
   Hugot JP, 2001, NATURE, V411, P599, DOI 10.1038/35079107
   Hyland NP, 2016, DEV BIOL, V417, P182, DOI 10.1016/j.ydbio.2016.06.027
   Ilott NE, 2013, METHODS, V63, P50, DOI 10.1016/j.ymeth.2013.03.019
   Jostins L, 2012, NATURE, V491, P119, DOI 10.1038/nature11582
   Kammermeier J, 2014, J MED GENET, V51, P748, DOI 10.1136/jmedgenet-2014-102624
   Kanno Y, 2012, ANNU REV IMMUNOL, V30, P707, DOI 10.1146/annurev-immunol-020711-075058
   Keith BP, 2018, JCI INSIGHT, V3, DOI 10.1172/jci.insight.122788
   Koch A, 2018, NAT REV CLIN ONCOL, V15, P459, DOI 10.1038/s41571-018-0004-4
   Kodzius R, 2006, NAT METHODS, V3, P211, DOI 10.1038/nmeth0306-211
   Kugathasan S, 2017, LANCET, V389, P1710, DOI 10.1016/S0140-6736(17)30317-3
   Lavin Y, 2014, CELL, V159, P1312, DOI 10.1016/j.cell.2014.11.018
   Lawrenson K, 2015, NAT COMMUN, V6, DOI 10.1038/ncomms9234
   Lee JC, 2017, NAT GENET, V49, P262, DOI 10.1038/ng.3755
   Lee JC, 2011, J CLIN INVEST, V121, P4170, DOI 10.1172/JCI59255
   Lee YS, 2009, GENE DEV, V23, P2639, DOI 10.1101/gad.1837609
   Lenz G, 2008, P NATL ACAD SCI USA, V105, P13520, DOI 10.1073/pnas.0804295105
   Levine A, 2011, INFLAMM BOWEL DIS, V17, P1314, DOI 10.1002/ibd.21493
   Levine M, 2014, CELL, V157, P13, DOI 10.1016/j.cell.2014.02.009
   Lewis JD, 2017, CELL HOST MICROBE, V22, P246, DOI 10.1016/j.chom.2017.07.011
   Li QY, 2013, CELL, V152, P633, DOI 10.1016/j.cell.2012.12.034
   Lin Z, 2011, CLIN GENET, V80, P59, DOI 10.1111/j.1399-0004.2010.01546.x
   Lovasz BD, 2013, WORLD J GASTROENTERO, V19, P2217, DOI 10.3748/wjg.v19.i14.2217
   Lynch SV, 2016, NEW ENGL J MED, V375, P2369, DOI 10.1056/NEJMra1600266
   Mahony S, 2015, CRIT REV BIOCHEM MOL, V50, P269, DOI 10.3109/10409238.2015.1051505
   Mangravite LM, 2013, NATURE, V502, P377, DOI 10.1038/nature12508
   Martínez-Sanchez A, 2017, FRONT GENET, V7, DOI 10.3389/fgene.2016.00226
   McGovern DPB, 2015, GASTROENTEROLOGY, V149, P1163, DOI 10.1053/j.gastro.2015.08.001
   McGovern DPB, 2010, NAT GENET, V42, P332, DOI 10.1038/ng.549
   Meddens CA, 2016, GENOME BIOL, V17, DOI 10.1186/s13059-016-1100-3
   Miranda-Morales E, 2017, FRONT MOL NEUROSCI, V10, DOI 10.3389/fnmol.2017.00225
   Mirkov MU, 2017, LANCET GASTROENTEROL, V2, P224, DOI 10.1016/S2468-1253(16)30111-X
   MISRA R, 1989, BRIT MED J, V299, P834, DOI 10.1136/bmj.299.6703.834
   Moran CJ, 2017, SEMIN PEDIATR SURG, V26, P356, DOI 10.1053/j.sempedsurg.2017.10.004
   Mottawea W, 2016, NAT COMMUN, V7, DOI 10.1038/ncomms13419
   Ogura Y, 2001, NATURE, V411, P603, DOI 10.1038/35079114
   Ostuni R, 2013, CELL, V152, P157, DOI 10.1016/j.cell.2012.12.018
   Palm NW, 2014, CELL, V158, P1000, DOI 10.1016/j.cell.2014.08.006
   Panés J, 2017, NAT REV GASTRO HEPAT, V14, P652, DOI 10.1038/nrgastro.2017.104
   Park PJ, 2009, NAT REV GENET, V10, P669, DOI 10.1038/nrg2641
   Pascal V, 2017, GUT, V66, P813, DOI 10.1136/gutjnl-2016-313235
   Peck BCE, 2015, INFLAMM BOWEL DIS, V21, P2178, DOI 10.1097/MIB.0000000000000478
   Peloquin JM, 2016, ANNU REV IMMUNOL, V34, P31, DOI 10.1146/annurev-immunol-032414-112151
   Peters LA, 2017, NAT GENET, V49, P1437, DOI 10.1038/ng.3947
   Petrey AC, 2017, CURR OPIN GASTROEN, V33, P234, DOI 10.1097/MOG.0000000000000368
   Prat A, 2015, BREAST, V24, pS26, DOI 10.1016/j.breast.2015.07.008
   Prat A, 2011, MOL ONCOL, V5, P5, DOI 10.1016/j.molonc.2010.11.003
   Pritchard CC, 2012, NAT REV GENET, V13, P358, DOI 10.1038/nrg3198
   Qazi TJ, 2018, MOL NEUROBIOL, V55, P1026, DOI 10.1007/s12035-016-0357-6
   Quince C, 2017, NAT BIOTECHNOL, V35, P833, DOI 10.1038/nbt.3935
   Rigoli L, 2014, WORLD J GASTROENTERO, V20, P10262, DOI 10.3748/wjg.v20.i30.10262
   Sadler T, 2016, CLIN EPIGENETICS, V8, DOI 10.1186/s13148-016-0193-6
   Sartor RB, 2006, NAT CLIN PRACT GASTR, V3, P390, DOI 10.1038/ncpgasthep0528
   Satsangi J, 2006, GUT, V55, P749, DOI 10.1136/gut.2005.082909
   Satsangi J, 1996, GUT, V38, P738, DOI 10.1136/gut.38.5.738
   Simon JM, 2016, EUR J IMMUNOL, V46, P1912, DOI 10.1002/eji.201546237
   Stork C, 2016, METHODS MOL BIOL, V1421, P137, DOI 10.1007/978-1-4939-3591-8_12
   Strimbu K, 2010, CURR OPIN HIV AIDS, V5, P463, DOI 10.1097/COH.0b013e32833ed177
   Sun CM, 2017, WORLD J GASTROENTERO, V23, P7888, DOI 10.3748/wjg.v23.i44.7888
   Sun ZF, 2015, EPIGENOMICS-UK, V7, P813, DOI 10.2217/epi.15.21
   Tanoue T, 2016, NAT REV IMMUNOL, V16, P295, DOI 10.1038/nri.2016.36
   Thompson DM, 2009, CELL, V138, P215, DOI 10.1016/j.cell.2009.07.001
   Tomczak Katarzyna, 2015, Contemp Oncol (Pozn), V19, pA68, DOI 10.5114/wo.2014.47136
   Tyler AD, 2013, PLOS ONE, V8, DOI 10.1371/journal.pone.0066934
   Uhlig HH, 2014, GASTROENTEROLOGY, V147, P990, DOI 10.1053/j.gastro.2014.07.023
   Uhlig HH, 2013, GUT, V62, P1795, DOI 10.1136/gutjnl-2012-303956
   VanDussen KL, 2014, GASTROENTEROLOGY, V146, P200, DOI 10.1053/j.gastro.2013.09.048
   Vashist NM, 2018, COCHRANE DB SYST REV, DOI 10.1002/14651858.CD011450.pub2
   Ventham NT, 2016, NAT COMMUN, V7, DOI 10.1038/ncomms13507
   Verhaak RGW, 2010, CANCER CELL, V17, P98, DOI 10.1016/j.ccr.2009.12.020
   Viladomiu M, 2017, SCI TRANSL MED, V9, DOI 10.1126/scitranslmed.aaf9655
   Vinken M, 2016, BBA-GENE REGUL MECH, V1859, P262, DOI 10.1016/j.bbagrm.2015.11.002
   Wagner J, 2016, BMC MICROBIOL, V16, DOI 10.1186/s12866-016-0891-4
   Wang Z, 2009, NAT REV GENET, V10, P57, DOI 10.1038/nrg2484
   Weiser M, 2018, GUT, V67, P36, DOI 10.1136/gutjnl-2016-312518
   Whelan FJ, 2017, MICROBIOME, V5, DOI 10.1186/s40168-017-0314-2
   Widschwendter M, 2018, NAT REV CLIN ONCOL, V15, P292, DOI 10.1038/nrclinonc.2018.30
   Wu F, 2010, INFLAMM BOWEL DIS, V16, P1729, DOI 10.1002/ibd.21267
   Zhang ZM, 2015, AUTOIMMUN REV, V14, P854, DOI 10.1016/j.autrev.2015.05.008
   2017, INFLAMM BOWEL DIS, V23, P366, DOI DOI 10.1097/MIB.0000000000001027
   2014, NAT REV GENET, V15, P272, DOI DOI 10.1038/NRG3682
   2013, INFLAMM BOWEL DIS, V19, P378, DOI DOI 10.1002/IBD.23008
   2017, NAT MED, V23, P579, DOI DOI 10.1038/NM.4307
   2016, J MICROBIOL METH, V127, P132, DOI DOI 10.1016/J.MIMET.2016.06.004
   2015, NATURE, V525, P251, DOI DOI 10.1038/NATURE14966
   2018, ALIMENT PHARM THER, V47, P162, DOI DOI 10.1111/APT.14422
   2014, GASTROENTEROLOGY, V146, P1040, DOI DOI 10.1053/J.GASTRO.2013.12.003
   2017, AM J GASTROENTEROL, V112, P1120, DOI DOI 10.1038/AJG.2017.97
   2017, NAT GENET, V49, P1517, DOI DOI 10.1038/NG.3936
   2001, GUT, V49, P665
   2010, INFLAMM BOWEL DIS, V16, P1299, DOI DOI 10.1002/IBD.21229
NR 131
TC 46
Z9 50
U1 0
U2 15
PU NATURE PUBLISHING GROUP
PI NEW YORK
PA 75 VARICK ST, 9TH FLR, NEW YORK, NY 10013-1917 USA
SN 1759-5045
EI 1759-5053
J9 NAT REV GASTRO HEPAT
JI Nat. Rev. Gastroenterol. Hepatol.
PD MAY
PY 2019
VL 16
IS 5
BP 296
EP 311
DI 10.1038/s41575-019-0118-x
PG 16
WC Gastroenterology & Hepatology
WE Science Citation Index Expanded (SCI-EXPANDED)
SC Gastroenterology & Hepatology
GA HV7MF
UT WOS:000466164400009
PM 30787446
OA Green Accepted
DA 2024-01-22
ER

PT J
AU Bressler, B
   Sands, BE
AF Bressler, B.
   Sands, B. E.
TI Review article: medical therapy for fistulizing Crohn's disease
SO ALIMENTARY PHARMACOLOGY & THERAPEUTICS
LA English
DT Review
ID INFLAMMATORY-BOWEL-DISEASE; PERIANAL FISTULAS; LONG-TERM; METRONIDAZOLE
   THERAPY; ENDOSCOPIC ULTRASOUND; SERIOUS INFECTIONS; CONTROLLED-TRIAL;
   CYCLOSPORINE-A; INFLIXIMAB; 6-MERCAPTOPURINE
AB Background Fistulae will develop in approximately one-third of patients with Crohn's disease. With an expected spontaneous healing rate of only 10%, fistulizing Crohn's disease requires a comprehensive strategy with a medical and possible surgical approach.
   Aim To summarize the current literature evaluating various medical options for treating patients with fistulizing Crohn's disease.
   Methods A literature review was conducted using PubMed (search terms: Crohn's disease and fistula) and manual search of references among the identified studies and relevant review papers to identify papers that present data on medical treatment of fistulizing Crohn's disease.
   Results The first line of medical therapy remains antibiotics (metronidazole and ciprofloxacin). Mercaptopurine and azathioprine are medications that are effective in treating fistulizing Crohn's disease. The current gold standard of medical treatment to induce and maintain remission for fistulizing Crohn's disease is infliximab. Used as induction therapy, infliximab produced a 62% clinical response, and a complete closure rate of 46%. A maintenance therapy trial demonstrated at 54 weeks, 46% of patients receiving infliximab continued to respond to treatment, compared with 23% in the placebo group (P = 0.001).
   Conclusions Further research to find new therapies and to improve our existing medical treatment of fistulizing Crohn's disease is required.
C1 Massachusetts Gen Hosp, Gastrointestinal Unit, Crohns & Colitis Ctr, Boston, MA 02114 USA.
   Harvard Univ, Sch Med, Boston, MA 02114 USA.
   Univ British Columbia, St Pauls Hosp, Div Gastroenterol, Vancouver, BC V5Z 1M9, Canada.
C3 Harvard University; Massachusetts General Hospital; Harvard University;
   Harvard Medical School; University of British Columbia; St. Paul's
   Hospital
RP Sands, BE (通讯作者)，Massachusetts Gen Hosp, Gastrointestinal Unit, Crohns & Colitis Ctr, 165 Cambridge St,9th Floor, Boston, MA 02114 USA.
EM bsands@partners.org
RI Sands, Bruce/R-7887-2019
OI Sands, Bruce/0000-0001-5762-5042
CR Arseneau KO, 2001, GASTROENTEROLOGY, V120, P1640, DOI 10.1053/gast.2001.24884
   Baert F, 2003, NEW ENGL J MED, V348, P601, DOI 10.1056/NEJMoa020888
   BERNSTEIN LH, 1980, GASTROENTEROLOGY, V79, P357
   Bongartz T, 2006, JAMA-J AM MED ASSOC, V295, P2275, DOI 10.1001/jama.295.19.2275
   BRANDT LJ, 1982, GASTROENTEROLOGY, V83, P383
   Casparian JM, 2000, SOUTHERN MED J, V93, P488, DOI 10.1097/00007611-200005000-00008
   Colombel JF, 2004, GASTROENTEROLOGY, V126, P19, DOI 10.1053/j.gastro.2003.10.047
   Crohn BB, 1932, J AMER MED ASSOC, V99, P1323, DOI 10.1001/jama.1932.02740680019005
   Cuffari C, 2001, GUT, V48, P642, DOI 10.1136/gut.48.5.642
   Dejaco C, 2003, ALIMENT PHARM THER, V18, P1113, DOI 10.1046/j.1365-2036.2003.01793.x
   Egan LJ, 1998, AM J GASTROENTEROL, V93, P442, DOI 10.1111/j.1572-0241.1998.00442.x
   Farrell RJ, 2003, GASTROENTEROLOGY, V124, P917, DOI 10.1053/gast.2003.50145
   Feagan BG, 2004, CLIN GASTROENTEROL H, V2, P376, DOI 10.1016/S1542-3565(04)00121-1
   FLANAGAN WM, 1991, NATURE, V352, P803, DOI 10.1038/352803a0
   GLASS RE, 1985, DIS COLON RECTUM, V28, P557, DOI 10.1007/BF02554140
   GREENSTEIN AJ, 1989, DIS COLON RECTUM, V32, P888, DOI 10.1007/BF02554563
   HANAUER SB, 1993, AM J GASTROENTEROL, V88, P627
   Hanauer SB, 2004, CLIN GASTROENTEROL H, V2, P542, DOI 10.1016/S1542-3565(04)00238-1
   Ierardi E, 2000, J CLIN GASTROENTEROL, V30, P200, DOI 10.1097/00004836-200003000-00015
   JAKOBOVITS J, 1984, AM J GASTROENTEROL, V79, P533
   Jeshion WC, 2000, J CLIN GASTROENTEROL, V30, P294, DOI 10.1097/00004836-200004000-00018
   JONES JH, 1966, GUT, V7, P181, DOI 10.1136/gut.7.2.181
   Kandiel A, 2005, GUT, V54, P1121, DOI 10.1136/gut.2004.049460
   KORELITZ BI, 1985, DIGEST DIS SCI, V30, P58, DOI 10.1007/BF01318372
   Korzenik JR, 2005, NEW ENGL J MED, V352, P2193, DOI 10.1056/NEJMoa041109
   Lavy A, 2003, CAN J GASTROENTEROL, V17, P555, DOI 10.1155/2003/645751
   Lichtenstein GR, 2006, CLIN GASTROENTEROL H, V4, P621, DOI 10.1016/j.cgh.2006.03.002
   Lichtenstein GR, 2005, GASTROENTEROLOGY, V128, P862, DOI 10.1053/j.gastro.2005.01.048
   LIU J, 1991, CELL, V66, P807, DOI 10.1016/0092-8674(91)90124-H
   Ljung T, 2004, GUT, V53, P849, DOI 10.1136/gut.2003.018515
   Lowry PW, 1999, INFLAMM BOWEL DIS, V5, P239, DOI 10.1097/00054725-199911000-00001
   MALCHOW H, 1984, GASTROENTEROLOGY, V86, P249
   MARGOLIN ML, 1989, J CLIN GASTROENTEROL, V11, P399, DOI 10.1097/00004836-198908000-00010
   MCDONALD JW, 2005, COCHRANE DB SYST REV, V18
   Miheller P, 2006, DIGEST DIS, V24, P201, DOI 10.1159/000091299
   Noyer CM, 1999, AM J GASTROENTEROL, V94, P318, DOI 10.1111/j.1572-0241.1999.00848.x
   OBRIEN JJ, 1991, GASTROENTEROLOGY, V101, P39, DOI 10.1016/0016-5085(91)90457-V
   Ochsenkühn T, 2002, AM J GASTROENTEROL, V97, P2022
   PEARSON DC, 1995, ANN INTERN MED, V123, P132, DOI 10.7326/0003-4819-123-2-199507150-00009
   Poritz LS, 2002, DIS COLON RECTUM, V45, P771, DOI 10.1007/s10350-004-6296-8
   PRESENT DH, 1980, NEW ENGL J MED, V302, P981, DOI 10.1056/NEJM198005013021801
   PRESENT DH, 1994, DIGEST DIS SCI, V39, P374, DOI 10.1007/BF02090211
   Present DH, 1999, NEW ENGL J MED, V340, P1398, DOI 10.1056/NEJM199905063401804
   PRESENT DH, 1989, ANN INTERN MED, V111, P641, DOI 10.7326/0003-4819-111-8-641
   Rasul I, 2004, AM J GASTROENTEROL, V99, P82, DOI 10.1046/j.1572-0241.2003.04009.x
   Sandborn WJ, 1997, AM J GASTROENTEROL, V92, P876
   Sandborn WJ, 2003, GASTROENTEROLOGY, V125, P380, DOI 10.1016/S0016-5085(03)00877-1
   Sands BE, 2004, NEW ENGL J MED, V350, P876, DOI 10.1056/NEJMoa030815
   Sands BE, 2006, ALIMENT PHARM THERAP, V23, P1127, DOI 10.1111/j.1365-2036.2006.02878.x
   Sands BE, 2004, CLIN GASTROENTEROL H, V2, P912, DOI 10.1016/S1542-3565(04)00414-8
   Schwartz DA, 2002, GASTROENTEROLOGY, V122, P875, DOI 10.1053/gast.2002.32362
   Schwartz DA, 2005, INFLAMM BOWEL DIS, V11, P727, DOI 10.1097/01.MIB.0000172811.57242.18
   Schwartz DA, 2001, GASTROENTEROLOGY, V121, P1064, DOI 10.1053/gast.2001.28676
   Singh B, 2004, BRIT J SURG, V91, P801, DOI 10.1002/bjs.4613
   Solem CA, 2002, AM J GASTROENTEROL, V97, P2300
   SOLOMON MJ, 1993, CAN J GASTROENTEROL, V7, P571, DOI 10.1155/1993/610272
   Soon SY, 2004, EUR J GASTROEN HEPAT, V16, P921, DOI 10.1097/00042737-200409000-00018
   SPARBERG M, 1966, AM J DIG DIS, V11, P865, DOI 10.1007/BF02233943
   Turunen U, 1989, SCAND J GASTR   S158, V24, P144
   Vasiliauskas EA, 1999, GASTROENTEROLOGY, V117, P1278, DOI 10.1016/S0016-5085(99)70277-5
   Vermeire S, 2003, GASTROENTEROLOGY, V125, P32, DOI 10.1016/S0016-5085(03)00701-7
   Wenzl HH, 2004, ALIMENT PHARM THERAP, V19, P427, DOI 10.1111/j.1365-2036.2004.01856.x
   West RL, 2005, DIGEST DIS SCI, V50, P1260, DOI 10.1007/s10620-005-2769-4
   West RL, 2004, ALIMENT PHARM THERAP, V20, P1329, DOI 10.1111/j.1365-2036.2004.02247.x
   Wise PE, 2006, CLIN GASTROENTEROL H, V4, P426, DOI 10.1016/j.cgh.2006.02.001
   WOLF J L, 1990, Gastroenterology, V98, pA212
NR 66
TC 32
Z9 34
U1 1
U2 4
PU BLACKWELL PUBLISHING
PI OXFORD
PA 9600 GARSINGTON RD, OXFORD OX4 2DQ, OXON, ENGLAND
SN 0269-2813
J9 ALIMENT PHARM THERAP
JI Aliment. Pharmacol. Ther.
PD NOV 1
PY 2006
VL 24
IS 9
BP 1283
EP 1293
DI 10.1111/j.1365-2036.2006.03126.x
PG 11
WC Gastroenterology & Hepatology; Pharmacology & Pharmacy
WE Science Citation Index Expanded (SCI-EXPANDED)
SC Gastroenterology & Hepatology; Pharmacology & Pharmacy
GA 095XS
UT WOS:000241342200002
PM 17059510
OA Bronze
DA 2024-01-22
ER

PT J
AU Montgomery, SC
   Williams, CM
   Maxwell, PJ
AF Montgomery, Stephanie C.
   Williams, Cayla M.
   Maxwell, Pinkney J.
TI Nutritional Support of Patient with Inflammatory Bowel Disease
SO SURGICAL CLINICS OF NORTH AMERICA
LA English
DT Article
DE Nutrition; Inflammatory bowel disease; Crohn's disease; Ulcerative
   colitis
ID INTRAABDOMINAL SEPTIC COMPLICATIONS; CROHNS-DISEASE; ULCERATIVE-COLITIS;
   ENTERAL NUTRITION; RISK-FACTORS; THERAPY; SURGERY; EPIDEMIOLOGY;
   DEFICIENCIES; PATHOGENESIS
AB Ideally, surgical patients should be nutritionally optimized, as better nutritional status correlates with favorable outcomes during the perioperative period. As inflammatory bowel disease often leads to overall malnutrition, special consideration should be given to this patient population by surgeons. In this article, we review methods for nutritional assessment and provide nutritional recommendations for this special surgical population.
C1 [Montgomery, Stephanie C.] St Francis Hosp & Med Ctr, Dept Surg, Hartford, CT 06105 USA.
   [Williams, Cayla M.] Western Michigan Univ, Dept Emergency Med, Homer Stryker MD Sch Med, Kalamazoo, MI 49008 USA.
   [Maxwell, Pinkney J.] Med Univ S Carolina, Dept Surg, Charleston, SC 29425 USA.
C3 Saint Francis Hospital & Medical Center; Western Michigan University;
   Medical University of South Carolina
RP Montgomery, SC (通讯作者)，St Francis Hosp & Med Ctr, Dept Surg, 114 Woodland St, Hartford, CT 06105 USA.
EM scmontgo@stfranciscare.org
CR Bautista MC, 2013, DIGEST DIS SCI, V58, P2955, DOI 10.1007/s10620-013-2754-2
   Boyce B, 2014, J ACAD NUTR DIET, V114, P13, DOI 10.1016/j.jand.2013.10.016
   Bringiotti Roberto, 2014, World J Gastrointest Pathophysiol, V5, P550, DOI 10.4291/wjgp.v5.i4.550
   Buijs N, 2013, P NUTR SOC, V72, P277, DOI 10.1017/S0029665112003047
   Burisch J, 2015, SCAND J GASTROENTERO, V50, P942, DOI 10.3109/00365521.2015.1014407
   Chan SSM, 2014, INFLAMM BOWEL DIS, V20, P2013, DOI 10.1097/MIB.0000000000000168
   Chen WX, 2014, WORLD J GASTROENTERO, V20, P15657, DOI 10.3748/wjg.v20.i42.15657
   Santos Gilton Marques dos, 2014, Rev. paul. pediatr., V32, P403, DOI [10.1016/j.rpped.2014.04.008, 10.1590/S0103-05822014000400018]
   Elia M, 2000, BRIT J NUTR, V84, P257, DOI 10.1017/S0007114500001525
   Ezri J, 2012, DIGESTION, V85, P308, DOI 10.1159/000336766
   Feng Y, 2014, CLIN NUTR, V33, P850, DOI 10.1016/j.clnu.2013.10.009
   Filippi J, 2006, INFLAMM BOWEL DIS, V12, P185, DOI 10.1097/01.MIB.0000206541.15963.c3
   Gasparetto M, 2014, WORLD J GASTROENTERO, V20, P13219, DOI 10.3748/wjg.v20.i37.13219
   Goh J, 2003, ALIMENT PHARM THER, V17, P307, DOI 10.1046/j.1365-2036.2003.01482.x
   Guandalini S, 2014, FRONT MED-LAUSANNE, V1, DOI 10.3389/fmed.2014.00023
   Hartman C, 2009, WORLD J GASTROENTERO, V15, P2570, DOI 10.3748/wjg.15.2570
   Hou JK, 2014, CLIN GASTROENTEROL H, V12, P1592, DOI 10.1016/j.cgh.2013.09.063
   Hu D, 2014, J CLIN GASTROENTEROL, V48, P790, DOI 10.1097/MCG.0000000000000041
   Huang WP, 2015, J CROHNS COLITIS, V9, P293, DOI 10.1093/ecco-jcc/jju028
   Kansal S, 2013, GASTROENT RES PRACT, V2013, DOI 10.1155/2013/482108
   Khalili H, 2015, INFLAMM BOWEL DIS, V21, P361, DOI 10.1097/MIB.0000000000000283
   Latella G, 2012, WORLD J GASTROENTERO, V18, P3790, DOI 10.3748/wjg.v18.i29.3790
   Lee D, 2015, GASTROENTEROLOGY, V148, P1087, DOI 10.1053/j.gastro.2015.01.007
   Li G, 2014, EUR J CLIN NUTR, V68, P441, DOI 10.1038/ejcn.2014.16
   Lim Heesook, 2014, J Bone Metab, V21, P195, DOI 10.11005/jbm.2014.21.3.195
   Loftus EV, 2004, GASTROENTEROLOGY, V126, P1504, DOI 10.1053/j.gastro.2004.01.063
   Lopes MB, 2014, NUTR HOSP, V29, P575, DOI 10.3305/nh.2014.29.3.7124
   Massironi S, 2013, CLIN NUTR, V32, P904, DOI 10.1016/j.clnu.2013.03.020
   Meijers JMM, 2010, NUTRITION, V26, P432, DOI 10.1016/j.nut.2009.06.012
   Morar PS, 2015, J CROHNS COLITIS, V9, P483, DOI 10.1093/ecco-jcc/jjv051
   Nguyen GC, 2008, INFLAMM BOWEL DIS, V14, P1105, DOI 10.1002/ibd.20429
   O'Sullivan M, 2015, P NUTR SOC, V74, P5, DOI 10.1017/S0029665114001621
   Polk TM, 2012, WORLD J SURG, V36, P524, DOI 10.1007/s00268-011-1315-0
   Prince AC, 2014, HLTH EXPECT
   Raczkowska Aneta, 2014, Pol Przegl Chir, V86, P410, DOI 10.2478/pjs-2014-0073
   Ranaldi G, 2013, J NUTR BIOCHEM, V24, P967, DOI 10.1016/j.jnutbio.2012.06.020
   Rocha R, 2009, BRIT J NUTR, V101, P676, DOI 10.1017/S0007114508032224
   Sandhu A, 2015, JPEN J PARENTER ENTE
   Scharl M, 2012, CURR OPIN GASTROEN, V28, P301, DOI 10.1097/MOG.0b013e328353e61e
   Shung DL, 2015, DIGEST DIS SCI, V60, P1132, DOI 10.1007/s10620-014-3462-2
   Sökülmez P, 2014, TURK J GASTROENTEROL, V25, P493, DOI 10.5152/tjg.2014.4955
   Telem DA, 2010, ARCH SURG-CHICAGO, V145, P371, DOI 10.1001/archsurg.2010.40
   Tilg H, 2015, GASTROENTEROLOGY, V148, P1107, DOI 10.1053/j.gastro.2014.12.036
   Vagianos K, 2007, JPEN-PARENTER ENTER, V31, P311, DOI 10.1177/0148607107031004311
   Wahed M, 2007, EUR J GASTROEN HEPAT, V19, P365, DOI 10.1097/MEG.0b013e3280bdc1fc
   Walton M, 2014, BRIT J NUTR, V112, P1628, DOI 10.1017/S0007114514002074
   Wedlake L, 2014, INFLAMM BOWEL DIS, V20, P576, DOI 10.1097/01.MIB.0000437984.92565.31
   Wiese DM, 2008, NUTR CLIN PRACT, V23, P309, DOI 10.1177/0884533608318674
   Yamamoto T, 2009, ALIMENT PHARM THER, V30, P99, DOI 10.1111/j.1365-2036.2009.04035.x
   Zachos M, 2007, COCHRANE DB SYST REV, DOI 10.1002/14651858.CD000542.pub2
   Zhao J, 2015, WORLD J GASTROENTERO, V21, P1299, DOI 10.3748/wjg.v21.i4.1299
NR 51
TC 6
Z9 13
U1 0
U2 20
PU W B SAUNDERS CO-ELSEVIER INC
PI PHILADELPHIA
PA 1600 JOHN F KENNEDY BOULEVARD, STE 1800, PHILADELPHIA, PA 19103-2899 USA
SN 0039-6109
EI 1558-3171
J9 SURG CLIN N AM
JI Surg. Clin.-North Am.
PD DEC
PY 2015
VL 95
IS 6
BP 1271
EP +
DI 10.1016/j.suc.2015.08.006
PG 10
WC Surgery
WE Science Citation Index Expanded (SCI-EXPANDED)
SC Surgery
GA CZ6HO
UT WOS:000367202000013
PM 26596927
DA 2024-01-22
ER

PT J
AU Nehring, P
   Przybylkowski, A
AF Nehring, Piotr
   Przybylkowski, Adam
TI Is Psoriasis Treatment a Risk Factor for Inflammatory Bowel Disease?
SO PHARMACEUTICAL MEDICINE
LA English
DT Review
ID GENERALIZED PUSTULAR PSORIASIS; DOUBLE-BLIND; ANKYLOSING-SPONDYLITIS;
   ULCERATIVE-COLITIS; PLAQUE PSORIASIS; CROHNS-DISEASE; EXTRAINTESTINAL
   MANIFESTATIONS; MODERATE; IXEKIZUMAB; SECUKINUMAB
AB Inflammatory bowel diseases-ulcerative colitis and Crohn's disease-are linked with several environmental and genetic risk factors. There are also known drugs able to induce de novo disease or to exacerbate its course. Several autoimmune disorders are more frequent in patients with inflammatory bowel diseases, including psoriasis. The aim of the presented review was to summarise current knowledge on the links between psoriasis therapy and inflammatory bowel diseases. The interleukin-17 inhibitors (secukinumab, brodalumab and ixekizumab) and tumour necrosis factor inhibitor (etanercept), have the potential to induce ulcerative colitis and Crohn's disease de novo or exacerbate existing but silent diseases. There is no evidence that other biologic agents used in psoriasis are lined with such risk. The biologic drugs for psoriasis differ in their potential to induce or worsen inflammatory bowel diseases. Currently, there are no recommendations in European guidelines to screen patients with psoriasis for inflammatory bowel diseases. However, based on available evidence, inflammatory bowel diseases should not be forgotten on in-depth diagnostics in patients with psoriasis.
C1 [Nehring, Piotr; Przybylkowski, Adam] Med Univ Warsaw, Dept Gastroenterol & Internal Med, Banacha 1a, PL-02097 Warsaw, Poland.
C3 Medical University of Warsaw
RP Przybylkowski, A (通讯作者)，Med Univ Warsaw, Dept Gastroenterol & Internal Med, Banacha 1a, PL-02097 Warsaw, Poland.
EM aprzybylkowski@wum.edu.pl
RI Przybyłkowski, Adam/U-4964-2018; Nehring, Piotr/H-7071-2013
OI Przybyłkowski, Adam/0000-0002-5851-2856; Nehring,
   Piotr/0000-0003-3118-7843
FU Medical University of Warsaw
FX No funding was received for publication of the review. Open Access has
   been covered by The Medical University of Warsaw.
CR Bae JM, 2018, ALIMENT PHARM THER, V48, P196, DOI 10.1111/apt.14822
   Bagel J, 2017, J AM ACAD DERMATOL, V77, P667, DOI 10.1016/j.jaad.2017.05.033
   Canavan TN, 2016, AM J CLIN DERMATOL, V17, P33, DOI 10.1007/s40257-015-0162-4
   Christophers E, 2001, CLIN EXP DERMATOL, V26, P314, DOI 10.1046/j.1365-2230.2001.00832.x
   Christophers E, 2007, CLIN DERMATOL, V25, P529, DOI 10.1016/j.clindermatol.2007.08.006
   Cohen AD, 2009, J EUR ACAD DERMATOL, V23, P561, DOI 10.1111/j.1468-3083.2008.03031.x
   Eickstaedt JB, 2017, PEDIATR DERMATOL, V34, P253, DOI 10.1111/pde.13081
   Fries W, 2019, CLIN DRUG INVEST, V39, P799, DOI 10.1007/s40261-019-00803-7
   Girolomoni G, 2012, BRIT J DERMATOL, V167, P717, DOI 10.1111/j.1365-2133.2012.11099.x
   Gordon KB, 2016, NEW ENGL J MED, V375, P345, DOI 10.1056/NEJMoa1512711
   Gottlieb A, 2017, J AM ACAD DERMATOL, V76, P70, DOI 10.1016/j.jaad.2016.07.058
   Griffiths CEM, 2015, LANCET, V386, P541, DOI 10.1016/S0140-6736(15)60125-8
   Grozdev I, 2014, CLIN DERMATOL, V32, P343, DOI 10.1016/j.clindermatol.2013.11.001
   Gulliver W, 2008, BRIT J DERMATOL, V159, P2, DOI 10.1111/j.1365-2133.2008.08779.x
   Harbord M, 2016, J CROHNS COLITIS, V10, P239, DOI 10.1093/ecco-jcc/jjv213
   Hueber W, 2012, GUT, V61, P1693, DOI 10.1136/gutjnl-2011-301668
   Ito R, 2008, BIOCHEM BIOPH RES CO, V377, P12, DOI 10.1016/j.bbrc.2008.09.019
   Korzenik J, 2019, ALIMENT PHARM THER, V50, P289, DOI 10.1111/apt.15370
   Lebwohl M, 2015, NEW ENGL J MED, V373, P1318, DOI 10.1056/NEJMoa1503824
   Lee ASW, 2020, CLIN EXP DERMATOL, V45, P344, DOI 10.1111/ced.14149
   LEE FI, 1990, AM J GASTROENTEROL, V85, P962
   Maaser C, 2017, J CROHNS COLITIS, V11, P905, DOI 10.1093/ecco-jcc/jjw223
   Makredes M, 2009, J AM ACAD DERMATOL, V61, P405, DOI 10.1016/j.jaad.2009.02.015
   Maxwell JR, 2015, IMMUNITY, V43, P739, DOI 10.1016/j.immuni.2015.08.019
   Nash P, 2017, LANCET, V389, P2317, DOI 10.1016/S0140-6736(17)31429-0
   O'Connor W, 2009, NAT IMMUNOL, V10, P603, DOI 10.1038/ni.1736
   O'Toole A, 2016, DIGEST DIS SCI, V61, P1772, DOI 10.1007/s10620-015-4007-z
   Ogawa A, 2004, CLIN IMMUNOL, V110, P55, DOI 10.1016/j.clim.2003.09.013
   Ouyang WJ, 2008, IMMUNITY, V28, P454, DOI 10.1016/j.immuni.2008.03.004
   Papp KA, 2016, BRIT J DERMATOL, V175, P273, DOI 10.1111/bjd.14493
   Philipose Jobin, 2018, Case Rep Gastroenterol, V12, P617, DOI 10.1159/000493922
   Puig L, 2019, J AM ACAD DERMATOL
   Reich K, 2017, J AM ACAD DERMATOL, V76, P441, DOI 10.1016/j.jaad.2016.10.027
   Saeki H, 2017, J DERMATOL, V44, P355, DOI 10.1111/1346-8138.13622
   Schreiber S, 2019, ANN RHEUM DIS, V78, P473, DOI 10.1136/annrheumdis-2018-214273
   Shabgah AG, 2014, POSTEP DERM ALERGOL, V31, P256, DOI 10.5114/pdia.2014.40954
   Skroza N, 2013, BIOMED RES INT, V2013, DOI 10.1155/2013/983902
   Smith MK, 2019, BMC GASTROENTEROL, V19, DOI 10.1186/s12876-019-1067-0
   Stolwijk C, 2015, ANN RHEUM DIS, V74, P1373, DOI 10.1136/annrheumdis-2014-205253
   Strober W, 2011, GASTROENTEROLOGY, V140, P1756, DOI 10.1053/j.gastro.2011.02.016
   Targan SR, 2016, AM J GASTROENTEROL, V111, P1599, DOI 10.1038/ajg.2016.298
   Tolu S, 2018, RHEUMATOL INT, V38, P2157, DOI 10.1007/s00296-018-4165-3
   Toussirot É, 2012, JOINT BONE SPINE, V79, P457, DOI 10.1016/j.jbspin.2011.10.001
   Umezawa Y, 2016, J EUR ACAD DERMATOL, V30, P1957, DOI 10.1111/jdv.13785
   Ungaro R, 2014, AM J GASTROENTEROL, V109, P1728, DOI 10.1038/ajg.2014.246
   van de Kerkhof PCM, 2016, J AM ACAD DERMATOL, V75, P83, DOI 10.1016/j.jaad.2016.03.024
   Vavricka SR, 2011, AM J GASTROENTEROL, V106, P110, DOI 10.1038/ajg.2010.343
   Wang JZ, 2018, ACG CASE REP J, V5, DOI 10.14309/crj.2018.56
   Wendling D, 2014, CURR MED RES OPIN, V30, P2515, DOI 10.1185/03007995.2014.969368
   Whitlock SM, 2018, J AM ACAD DERMATOL, V78, P383, DOI 10.1016/j.jaad.2017.06.043
   Yamada A, 2019, ALIMENT PHARM THER, V50, P373, DOI 10.1111/apt.15397
   Yamasaki K, 2017, BRIT J DERMATOL, V176, P741, DOI 10.1111/bjd.14702
   Yang XXO, 2008, J EXP MED, V205, P1063, DOI 10.1084/jem.20071978
NR 53
TC 11
Z9 12
U1 1
U2 5
PU SPRINGER INTERNATIONAL PUBLISHING AG
PI CHAM
PA GEWERBESTRASSE 11, CHAM, CH-6330, SWITZERLAND
SN 1178-2595
EI 1179-1993
J9 PHARM MED
JI Pharm. Med.
PD AUG
PY 2020
VL 34
IS 4
BP 257
EP 262
DI 10.1007/s40290-020-00340-1
EA JUN 2020
PG 6
WC Pharmacology & Pharmacy
WE Emerging Sources Citation Index (ESCI)
SC Pharmacology & Pharmacy
GA NA9EX
UT WOS:000538961200001
PM 32514931
OA Green Published, hybrid
DA 2024-01-22
ER

PT J
AU Chang, MN
   Chang, L
   Chang, HNM
   Chang, FJ
AF Chang, Minna
   Chang, Liisa
   Chang, Hanna M.
   Chang, Fuju
TI Intestinal and Extraintestinal Cancers Associated With Inflammatory
   Bowel Disease
SO CLINICAL COLORECTAL CANCER
LA English
DT Review
DE Cholangiocarcinoma; Colorectal cancer; Crohn's disease; Dysplasia;
   Lymphoma; Ulcerative colitis
ID POPULATION-BASED COHORT; PRIMARY SCLEROSING CHOLANGITIS; NONMELANOMA
   SKIN CANCERS; EVIDENCE-BASED CONSENSUS; ULCERATIVE-COLITIS;
   COLORECTAL-CANCER; CROHNS-DISEASE; INCREASED RISK; COLON-CANCER;
   IMMUNOSUPPRESSIVE THERAPY
AB Inflammatory bowel disease (IBD) with its 2 most common entities, ulcerative colitis and Crohn's disease, causes an increased risk of developing intestinal cancers. In fact, malignancies are the second most common cause of death after cardiovascular diseases in both sexes of patients with IBD. Risk factors for colorectal cancer in IBD correlate with the duration of the disease, extent of disease, the association with primary sclerosing cholangitis, family history, and early age at onset. Patients with IBD also have an increased risk for developing a variety of extraintestinal malignancies. In particular, lymphomas, mostly non-Hodgkin lymphomas and skin cancers, are more frequently observed in IBD patients. Longstanding inflammation and the degree of immunosuppression as a result of IBD treatment appear to be the main driving factors for IBD-related carcinogenesis. This review provides an update on the clinical and pathological features of IBD-related intestinal and extraintestinal malignancies.
C1 [Chang, Minna; Chang, Hanna M.] Imperial Coll London, Fac Med, South Kensington Campus, London, England.
   [Chang, Liisa] Medway NHS Fdn Trust, Dept Med, Gillingham, Kent, England.
   [Chang, Fuju] Kings Coll London, Div Canc Studies, London, England.
   [Chang, Fuju] Guys & St Thomas Hosp NHS Fdn Trust, Dept Histopathol, Westminster Bridge Rd, London SE1 7EH, England.
C3 Imperial College London; University of London; King's College London;
   Guy's & St Thomas' NHS Foundation Trust
RP Chang, FJ (通讯作者)，Guys & St Thomas Hosp NHS Fdn Trust, Dept Histopathol, Westminster Bridge Rd, London SE1 7EH, England.
EM fuju.chang@gstt.nhs.uk
OI Chang, Fuju/0000-0003-0973-6949
CR Abreu MT, 2014, GASTROENTEROLOGY, V146, P1534, DOI 10.1053/j.gastro.2014.01.001
   Allegretti JR, 2015, INFLAMM BOWEL DIS, V21, P1089, DOI 10.1097/MIB.0000000000000338
   Althumairi AA, 2016, WORLD J GASTROENTERO, V22, P961, DOI 10.3748/wjg.v22.i3.961
   American Cancer Society, AM CANC SOC REC COL
   Andersen NN, 2014, JAMA-J AM MED ASSOC, V311, P2406, DOI 10.1001/jama.2014.5613
   Annese V, 2015, J CROHNS COLITIS, V9, P945, DOI 10.1093/ecco-jcc/jjv141
   Annese V, 2013, J CROHNS COLITIS, V7, P982, DOI 10.1016/j.crohns.2013.09.016
   Ariyaratnam J, 2014, AM J GASTROENTEROL, V109, P163, DOI 10.1038/ajg.2013.451
   Axelrad JE, 2016, WORLD J GASTROENTERO, V22, P4794, DOI 10.3748/wjg.v22.i20.4794
   Bae SI, 2014, CLIN ENDOSC, V47, P509, DOI 10.5946/ce.2014.47.6.509
   Beaugerie L, 2015, NEW ENGL J MED, V372, P1441, DOI 10.1056/NEJMra1403718
   Beaugerie L, 2014, CURR DRUG TARGETS, V15, P1042, DOI 10.2174/1389450115666140821113330
   Beaugerie L, 2014, GUT, V63, P1416, DOI 10.1136/gutjnl-2013-305763
   Beaugerie L, 2013, GASTROENTEROLOGY, V145, P166, DOI 10.1053/j.gastro.2013.03.044
   Beaugerie L, 2009, LANCET, V374, P1617, DOI 10.1016/S0140-6736(09)61302-7
   Bernstein CN, 2006, AM J GASTROENTEROL, V101, P1559, DOI 10.1111/j.1572-0241.2006.00603.x
   Bressenot A, 2014, WORLD J GASTROENTERO, V20, P3164, DOI 10.3748/wjg.v20.i12.3164
   Broomé U, 2006, SEMIN LIVER DIS, V26, P31, DOI 10.1055/s-2006-933561
   Burisch J, 2013, J CROHNS COLITIS, V7, P322, DOI 10.1016/j.crohns.2013.01.010
   Cairns SR, 2010, GUT, V59, P666, DOI 10.1136/gut.2009.179804
   Cannon J, 2015, SURG CLIN N AM, V95, P1261, DOI 10.1016/j.suc.2015.08.001
   Carbonnel F, 2017, SEMIN IMMUNOPATHOL, V39, P327, DOI 10.1007/s00281-016-0613-x
   Devon KM, 2009, DIS COLON RECTUM, V52, P211, DOI 10.1007/DCR.0b013e318197d0ad
   Dohan A, 2015, DIAGN INTERV IMAG, V96, P871, DOI 10.1016/j.diii.2015.02.009
   Eaden JA, 2001, GUT, V48, P526, DOI 10.1136/gut.48.4.526
   EKBOM A, 1990, NEW ENGL J MED, V323, P1228, DOI 10.1056/NEJM199011013231802
   Elriz K, 2013, INFLAMM BOWEL DIS, V19, P1823, DOI 10.1097/MIB.0b013e31828c84f2
   Farraye FA, 2010, GASTROENTEROLOGY, V138, P746, DOI [10.1053/j.gastro.2009.12.037, 10.1053/j.gastro.2009.12.035]
   Galandiuk S, 2012, GASTROENTEROLOGY, V142, P855, DOI 10.1053/j.gastro.2011.12.004
   Gupta RB, 2007, GASTROENTEROLOGY, V133, P1099, DOI 10.1053/j.gastro.2007.08.001
   Gutierrez-Dalmau A, 2007, DRUGS, V67, P1167, DOI 10.2165/00003495-200767080-00006
   Hartnett L, 2012, CARCINOGENESIS, V33, P723, DOI 10.1093/carcin/bgs006
   Horsley-Silva JL, 2016, LIVER INT, P1
   Irrazábal T, 2014, MOL CELL, V54, P309, DOI 10.1016/j.molcel.2014.03.039
   Itzkowitz SH, 2004, AM J PHYSIOL-GASTR L, V287, pG7, DOI 10.1152/ajpgi.00079.2004
   Jess T, 2005, AM J GASTROENTEROL, V100, P2724, DOI 10.1111/j.1572-0241.2005.00287.x
   Jess T, 2013, CLIN GASTROENTEROL H, V11, P43, DOI 10.1016/j.cgh.2012.09.026
   Jess T, 2012, CLIN GASTROENTEROL H, V10, P639, DOI 10.1016/j.cgh.2012.01.010
   Kane S, 2008, AM J GASTROENTEROL, V103, P631, DOI 10.1111/j.1572-0241.2007.01582.x
   Karlsen TH, 2010, DIGEST LIVER DIS, V42, P390, DOI 10.1016/j.dld.2010.01.011
   Kornbluth A, 2010, AM J GASTROENTEROL, V105, P501, DOI 10.1038/ajg.2009.727
   Kotlyar DS, 2015, CLIN GASTROENTEROL H, V13, P847, DOI 10.1016/j.cgh.2014.05.015
   Kotlyar DS, 2011, CLIN GASTROENTEROL H, V9, P36, DOI 10.1016/j.cgh.2010.09.016
   Laine L, 2015, GASTROENTEROLOGY, V148, P639, DOI 10.1053/j.gastro.2015.01.031
   Lang M, 2015, DIGEST DIS, V33, P58, DOI 10.1159/000366037
   Le DT, 2015, NEW ENGL J MED, V372, P2509, DOI 10.1056/NEJMoa1500596
   Leighton JA, 2006, GASTROINTEST ENDOSC, V63, P558, DOI 10.1016/j.gie.2006.02.005
   Long MD, 2012, GASTROENTEROLOGY, V143, P390, DOI 10.1053/j.gastro.2012.05.004
   Lynch HT, 2015, NAT REV CANCER, V15, P181, DOI 10.1038/nrc3878
   Lynch HT, 2003, NEW ENGL J MED, V348, P919, DOI 10.1056/NEJMra012242
   Marion JF, 2016, CLIN GASTROENTEROL H, V14, P713, DOI 10.1016/j.cgh.2015.11.011
   Matkowskyj KA, 2013, ARCH PATHOL LAB MED, V137, P338, DOI 10.5858/arpa.2012-0086-RA
   Molodecky NA, 2012, GASTROENTEROLOGY, V142, P46, DOI 10.1053/j.gastro.2011.10.001
   National Health Service Choices, BOW CANC SCREEN
   Neumann H, 2011, WORLD J GASTROENTERO, V17, P3184, DOI 10.3748/wjg.v17.i27.3184
   Nieminen U, 2015, SCAND J GASTROENTERO, V50, P81, DOI 10.3109/00365521.2014.992041
   Pasternak B, 2013, AM J EPIDEMIOL, V177, P1296, DOI 10.1093/aje/kws375
   Pedersen N, 2010, AM J GASTROENTEROL, V105, P1480, DOI 10.1038/ajg.2009.760
   Penn I, 1997, Ann Transplant, V2, P14
   Peyrin-Biroulet L, 2011, GASTROENTEROLOGY, V141, P1621, DOI 10.1053/j.gastro.2011.06.050
   Podolsky DK, 2002, NEW ENGL J MED, V347, P417, DOI 10.1056/NEJMra0804647
   Rojas-Feria M, 2013, WORLD J GASTROENTERO, V19, P7327, DOI 10.3748/wjg.v19.i42.7327
   Rossi RE, 2016, EUR J GASTROEN HEPAT, V28, P123, DOI 10.1097/MEG.0000000000000532
   Rubin DT, 2013, CLIN GASTROENTEROL H, V11, P1601, DOI 10.1016/j.cgh.2013.06.023
   Rutter MD, 2004, GUT, V53, P256, DOI 10.1136/gut.2003.016386
   Scarpa M, 2014, WORLD J GASTROENTERO, V20, P6774, DOI 10.3748/wjg.v20.i22.6774
   Sokol H, 2012, INFLAMM BOWEL DIS, V18, P2063, DOI 10.1002/ibd.22889
   Svrcek M, 2014, INFLAMM BOWEL DIS, V20, P1584, DOI 10.1097/MIB.0000000000000112
   Vieth M, 2015, HISTOPATHOLOGY, V66, P37, DOI 10.1111/his.12565
   von Roon AC, 2007, DIS COLON RECTUM, V50, P839, DOI 10.1007/s10350-006-0848-z
   Wong NACS, 2003, J PATHOL, V201, P312, DOI 10.1002/path.1442
   Yu JX, 2016, BEST PRACT RES CL GA, V30, P949, DOI 10.1016/j.bpg.2016.10.014
NR 72
TC 34
Z9 34
U1 2
U2 20
PU CIG MEDIA GROUP, LP
PI DALLAS
PA 3500 MAPLE AVENUE, STE 750, DALLAS, TX 75219-3931 USA
SN 1533-0028
EI 1938-0674
J9 CLIN COLORECTAL CANC
JI Clin. Colorectal Canc.
PD MAR
PY 2018
VL 17
IS 1
BP E29
EP E37
DI 10.1016/j.clcc.2017.06.009
PG 9
WC Oncology
WE Science Citation Index Expanded (SCI-EXPANDED)
SC Oncology
GA FY0HC
UT WOS:000426490300004
PM 28712945
OA Green Submitted, Bronze
DA 2024-01-22
ER

PT J
AU Moffatt, DC
   Bernstein, CN
AF Moffatt, Dana C.
   Bernstein, Charles N.
TI Drug therapy for inflammatory bowel disease in pregnancy and the
   puerperium
SO BEST PRACTICE & RESEARCH CLINICAL GASTROENTEROLOGY
LA English
DT Article
DE Crohn's disease; ulcerative colitis; inflammatory bowel disease;
   pregnancy; lactation; treatment; puerperium
ID PROSPECTIVE CONTROLLED COHORT; SEVERE ULCERATIVE-COLITIS; N-3
   FATTY-ACIDS; CROHNS-DISEASE; 5-AMINOSALICYLIC ACID; TRANSPLANT
   RECIPIENTS; HUMAN-MILK; INFLIXIMAB; SAFETY; METRONIDAZOLE
AB Inflammatory bowel disease (IBD) has a peak age of onset in the 3rd decade and a peak prevalent age in the fourth decade in most studies. As a result many patients affected by Crohn's disease and ulcerative colitis are females of reproductive age interested in bearing children. It has been shown that the most important factor in the success of a pregnancy in patients with IBD is the state of disease activity. Therefore, the goal prior to and during pregnancy is to best optimise control of the disease through medical therapy. Unfortunately, many medications utilised to treat IBD are potentially toxic and/or teratogenic, leaving many physicians and patients without a clear answer as to the safest methods of therapy. This review attempts to summarise the medical literature to date, as it pertains to the safety of medical therapy for IBD during pregnancy and the puerperium.
C1 Univ Manitoba, Hlth Sci Ctr, Dept Internal Med, Winnipeg, MB, Canada.
C3 University of Manitoba; Children's Hospital Research Institute of
   Manitoba
RP Moffatt, DC (通讯作者)，Univ Manitoba, Hlth Sci Ctr, Dept Internal Med, Winnipeg, MB, Canada.
EM danamoffatt@shaw.ca
CR Allen KGD, 2001, EXP BIOL MED, V226, P498, DOI 10.1177/153537020122600602
   ALSTEAD EM, 1990, GASTROENTEROLOGY, V99, P443, DOI 10.1016/0016-5085(90)91027-4
   ANDERSON JB, 1987, J ROY SOC MED, V80, P492, DOI 10.1177/014107688708000812
   Armenti VT, 2002, DRUGS, V62, P2361, DOI 10.2165/00003495-200262160-00004
   AZADKHAN AK, 1979, BRIT MED J, V2, P1553, DOI 10.1136/bmj.2.6204.1553
   Baker Danial E, 2004, Rev Gastroenterol Disord, V4, P196
   BAR OB, 2001, TRANSPLANTATION, V71, P1051, DOI DOI 10.1097/00007890-200104270-00006
   Baumgart DC, 2006, AM J GASTROENTEROL, V101, P1048, DOI 10.1111/j.1572-0241.2006.00524.x
   Baumgart DC, 2005, GUT, V54, P1822, DOI 10.1136/gut.2005.078972
   Bell CM, 1997, AM J GASTROENTEROL, V92, P2201
   BERKOVITCH M, 1994, OBSTET GYNECOL, V84, P535
   BERTSCHINGER P, 1995, AM J GASTROENTEROL, V90, P330
   Bonapace ES, 1998, GASTROENTEROL CLIN N, V27, P197, DOI 10.1016/S0889-8553(05)70353-8
   Briggs G, 2005, DRUGS PREGNANCY LACT
   CANTU JM, 1982, BIRTH DEFECTS-ORIG, V18, P85
   CaroPaton T, 1997, BRIT J CLIN PHARMACO, V44, P179, DOI 10.1046/j.1365-2125.1997.00660.x
   Chapman TM, 2006, DRUGS, V66, P1371, DOI 10.2165/00003495-200666100-00006
   CHRISTENSEN LA, 1994, ACTA OBSTET GYN SCAN, V73, P399, DOI 10.3109/00016349409006251
   Cornish J, 2007, GUT, V56, P830, DOI 10.1136/gut.2006.108324
   Cottone M, 2006, GASTROENTEROLOGY, V130, P1929, DOI 10.1053/j.gastro.2006.03.051
   CRAXI A, 1980, ARCH INTERN MED, V140, P1674, DOI 10.1001/archinte.1980.00330230120030
   Czeizel AE, 1997, TERATOLOGY, V56, P335, DOI 10.1002/(SICI)1096-9926(199711)56:5<335::AID-TERA7>3.0.CO;2-W
   DEBENEDETTI PG, 1981, J MED CHEM, V24, P454, DOI 10.1021/jm00136a015
   Del Campo M, 1999, TERATOLOGY, V60, P10, DOI 10.1002/(SICI)1096-9926(199907)60:1<10::AID-TERA5>3.0.CO;2-H
   Diav-Citrin O, 1998, GASTROENTEROLOGY, V114, P23, DOI 10.1016/S0016-5085(98)70628-6
   Diav-Citrin O, 2001, TERATOLOGY, V63, P186, DOI 10.1002/tera.1033
   DONNENFIELD A, 1994, TERATOLOGY, V332, P49
   Ehrenpreis ED, 1999, GASTROENTEROLOGY, V117, P1271, DOI 10.1016/S0016-5085(99)70276-3
   Einarson A, 2000, CAN J GASTROENTEROL, V14, P185, DOI 10.1155/2000/957649
   ESBJORNER E, 1987, ACTA PAEDIATR SCAND, V76, P137, DOI 10.1111/j.1651-2227.1987.tb10430.x
   FEDORKOW DM, 1989, AM J OBSTET GYNECOL, V160, P998, DOI 10.1016/0002-9378(89)90324-4
   Francella A, 2003, GASTROENTEROLOGY, V124, P9, DOI 10.1053/gast.2003.50014
   Gasche C, 2000, INFLAMM BOWEL DIS, V6, P8, DOI 10.1097/00054725-200002000-00002
   GASCHE C, 1998, WORK PART WORLD C GA
   GOLDENBERG M, 1993, HUM REPROD, V8, P660, DOI 10.1093/oxfordjournals.humrep.a138116
   GOLDSTEIN F, 1987, J CLIN GASTROENTEROL, V9, P654, DOI 10.1097/00004836-198712000-00009
   GREENBERG F, 1985, AM J MED GENET, V22, P825, DOI 10.1002/ajmg.1320220417
   Guslandi M, 2003, EUR J GASTROEN HEPAT, V15, P697, DOI 10.1097/00042737-200306000-00017
   Hanauer SB, 2002, LANCET, V359, P1541, DOI 10.1016/S0140-6736(02)08512-4
   HAUGEN G, 1994, ACTA OBSTET GYN SCAN, V73, P541, DOI 10.3109/00016349409006270
   HOO JJ, 1988, NEW ENGL J MED, V318, P1128
   Jensen CL, 2006, AM J CLIN NUTR, V83, p1452S, DOI 10.1093/ajcn/83.6.1452S
   JOHNS DG, 1972, AM J OBSTET GYNECOL, V112, P978, DOI 10.1016/0002-9378(72)90824-1
   Kainz A, 2000, TRANSPLANTATION, V70, P1718, DOI 10.1097/00007890-200012270-00010
   KHOSLA R, 1984, GUT, V25, P52, DOI 10.1136/gut.25.1.52
   Kremer JM, 2004, ARTHRITIS RHEUM-US, V50, P1370, DOI 10.1002/art.20278
   Lichtenstein GR, 2004, GASTROENTEROLOGY, V126, pA54
   LICHTIGER S, 1994, NEW ENGL J MED, V330, P1841, DOI 10.1056/NEJM199406303302601
   LINDHAGEN T, 1986, INT J COLORECTAL DIS, V1, P25, DOI 10.1007/BF01648832
   LINSEMAN DA, 1995, FUND APPL TOXICOL, V28, P59, DOI 10.1006/faat.1995.1146
   Loebstein R, 1998, ANTIMICROB AGENTS CH, V42, P1336, DOI 10.1128/AAC.42.6.1336
   Mahadevan U, 2005, ALIMENT PHARM THER, V21, P733, DOI 10.1111/j.1365-2036.2005.02405.x
   Mahadevan U, 2006, GASTROENTEROLOGY, V131, P278, DOI 10.1053/j.gastro.2006.04.048
   Mishkin DS, 2006, INFLAMM BOWEL DIS, V12, P827, DOI 10.1097/00054725-200608000-00020
   Moretti ME, 2006, ANN PHARMACOTHER, V40, P2269, DOI 10.1345/aph.1H152
   Moskovitz DN, 2004, AM J GASTROENTEROL, V99, P656, DOI 10.1111/j.1572-0241.2004.04140.x
   Mozaffarian D, 2006, JAMA-J AM MED ASSOC, V296, P1885, DOI 10.1001/jama.296.15.1885
   Nagy S, 2003, OBSTET GYNECOL, V102, P121, DOI 10.1016/S0029-7844(03)00369-7
   NELIS GF, 1989, LANCET, V1, P383
   Norgård B, 2003, GUT, V52, P243, DOI 10.1136/gut.52.2.243
   Norgård B, 2001, ALIMENT PHARM THER, V15, P483, DOI 10.1046/j.1365-2036.2001.00962.x
   Norjavaara E, 2003, J ALLERGY CLIN IMMUN, V111, P736, DOI 10.1067/mai.2003.1340
   OLSEN SF, 1992, LANCET, V339, P1003, DOI 10.1016/0140-6736(92)90533-9
   OST L, 1985, J PEDIATR-US, V106, P1008, DOI 10.1016/S0022-3476(85)80259-6
   OSTENSEN M, 1992, AM J REPROD IMMUNOL, V28, P148, DOI 10.1111/j.1600-0897.1992.tb00778.x
   Park-Wyllie L, 2000, TERATOLOGY, V62, P385, DOI 10.1002/1096-9926(200012)62:6<385::AID-TERA5>3.0.CO;2-Z
   Peltier M, 2001, AM J GASTROENTEROL, V96, pP258
   Polifka JE, 2002, TERATOLOGY, V65, P240, DOI 10.1002/tera.10043
   Prantera C, 2002, GUT, V51, P405, DOI 10.1136/gut.51.3.405
   RamseyGoldman R, 1997, RHEUM DIS CLIN N AM, V23, P149, DOI 10.1016/S0889-857X(05)70320-3
   Rautava S, 2002, J ALLERGY CLIN IMMUN, V109, P119, DOI 10.1067/mai.2002.120273
   Rinne M, 2005, J PEDIATR-US, V147, P186, DOI 10.1016/j.jpeds.2005.03.053
   Robert E, 1994, Int J Risk Saf Med, V6, P75, DOI 10.3233/JRS-1994-6201
   Rodríguez-Pinilla E, 1998, TERATOLOGY, V58, P2, DOI 10.1002/(SICI)1096-9926(199807)58:1<2::AID-TERA2>3.0.CO;2-4
   Rutgeerts P, 2006, ALIMENT PHARM THER, V23, P451, DOI 10.1111/j.1365-2036.2006.02786.x
   Rutgeerts P, 2005, NEW ENGL J MED, V353, P2462, DOI 10.1056/NEJMoa050516
   Sauk J, 2005, EXPERT OPIN PHARMACO, V6, P1833, DOI 10.1517/14656566.6.11.1833
   Sifontis NM, 2006, TRANSPLANTATION, V82, P1698, DOI 10.1097/01.tp.0000252683.74584.29
   Srinivasan R, 2001, AM J GASTROENTEROL, V96, P2274, DOI 10.1016/S0002-9270(01)02550-3
   VASILIAUSKAS ED, 2005, GASTROENTEROLOGY, V128, pP33
   Vasiliauskas EA, 2006, CLIN GASTROENTEROL H, V4, P1255, DOI 10.1016/j.cgh.2006.07.018
   Vesga L, 2005, GUT, V54, P890, DOI 10.1136/gut.2005.065417
   Walker R, 1997, ULTRASON SONOCHEM, V4, P39, DOI 10.1016/S1350-4177(96)00035-1
   WILLOUGHBY CP, 1980, GUT, V21, P469, DOI 10.1136/gut.21.6.469
NR 84
TC 26
Z9 27
U1 0
U2 1
PU ELSEVIER SCI LTD
PI OXFORD
PA THE BOULEVARD, LANGFORD LANE, KIDLINGTON, OXFORD OX5 1GB, OXON, ENGLAND
SN 1521-6918
EI 1532-1916
J9 BEST PRACT RES CL GA
JI Best Pract. Res. Clin. Gastroenterol.
PY 2007
VL 21
IS 5
BP 835
EP 847
DI 10.1016/j.bpg.2007.05.002
PG 13
WC Gastroenterology & Hepatology
WE Science Citation Index Expanded (SCI-EXPANDED)
SC Gastroenterology & Hepatology
GA 222NJ
UT WOS:000250303900007
PM 17889811
DA 2024-01-22
ER

PT J
AU Wanchaitanawong, W
   Thinrungroj, N
   Chattipakorn, SC
   Chattipakorn, N
   Shinlapawittayatorn, K
AF Wanchaitanawong, Wasuwit
   Thinrungroj, Nithi
   Chattipakorn, Siriporn C.
   Chattipakorn, Nipon
   Shinlapawittayatorn, Krekwit
TI Repurposing metformin as a potential treatment for inflammatory bowel
   disease: Evidence from cell to the clinic
SO INTERNATIONAL IMMUNOPHARMACOLOGY
LA English
DT Article
DE Inflammatory bowel disease; Ulcerative colitis; Crohn?s disease;
   Metformin; AMPK
ID NF-KAPPA-B; INTESTINAL BARRIER DYSFUNCTION; CROHNS-DISEASE; ANTIOXIDANT
   DEFENSES; DOSE INTENSIFICATION; OXIDATIVE STRESS; TIGHT JUNCTIONS;
   COLITIS; PERMEABILITY; REQUIREMENT
AB Inflammatory bowel disease (IBD) comprises a group of intestinal disorders, including ulcerative colitis and Crohn's disease. Currently, the incidence and prevalence of IBD are increasing globally. Although both biologic agents and small molecule drugs have been available for treatment of IBD patients, approximately one third of treated patients do not respond to these treatments. Therefore, novel therapy or repurposing of drugs have been extensively studied to obtain an effective therapy for IBD patients. Among these drugs, metformin has been reported to exert beneficial effects in many organs via its anti-inflammatory effect. Additionally, evidence from cellular to clinical models of IBD demonstrated significant positive effects of metformin on inflammatory pathways, oxidative stress, gut barrier integrity, and gut microbiota. In this review, the beneficial effects of metformin on IBD are comprehensively summarized and discussed using the results of in vitro, in vivo, and clinical studies. Increased understanding of these protective effects and the underlying mechanisms may pave the way for effective use of metformin in IBD patients.
C1 [Wanchaitanawong, Wasuwit; Thinrungroj, Nithi] Chiang Mai Univ, Fac Med, Dept Internal Med, Div Gastroenterol & Hepatol, Chiang Mai 50200, Thailand.
   [Chattipakorn, Siriporn C.; Chattipakorn, Nipon; Shinlapawittayatorn, Krekwit] Chiang Mai Univ, Fac Med, Cardiac Electrophysiol Res & Training Ctr, Chiang Mai 50200, Thailand.
   [Chattipakorn, Siriporn C.; Chattipakorn, Nipon; Shinlapawittayatorn, Krekwit] Chiang Mai Univ, Ctr Excellence Cardiac Electrophysiol Res, Chiang Mai 50200, Thailand.
   [Chattipakorn, Nipon; Shinlapawittayatorn, Krekwit] Chiang Mai Univ, Fac Med, Dept Physiol, Cardiac Electrophysiol Unit, Chiang Mai 50200, Thailand.
C3 Chiang Mai University; Chiang Mai University; Chiang Mai University;
   Chiang Mai University
RP Shinlapawittayatorn, K (通讯作者)，Chiang Mai Univ, Fac Med, Cardiac Electrophysiol Res & Training Ctr, Chiang Mai 50200, Thailand.
EM kshinlap@gmail.com
RI Thinrungroj, Nithi/HKD-8938-2023
OI Wanchaitanawong, Wasuwit/0000-0001-7221-4196
FU National Research Council of Thailand; National Science and Technology
   Development Agency Thailand; Chiang Mai University Center of Excellence
   Award
FX This work was supported by the Senior Reserach Scholar Award from the
   National Research Council of Thailand (S.C.C.) , the NSTDA Research
   Chair grant from the National Science and Technology Development Agency
   Thailand (N.C.) , and the Chiang Mai University Center of Excellence
   Award (N.C.) .
CR Al-Dwairi A, 2018, EXP THER MED, V16, P985, DOI 10.3892/etm.2018.6222
   Amer Diabet Assoc Professional Pra, 2022, DIABETES CARE, V45, pS125, DOI 10.2337/dc22-S009
   Ben-Horin S, 2014, AUTOIMMUN REV, V13, P24, DOI 10.1016/j.autrev.2013.06.002
   Billioud V, 2011, AM J GASTROENTEROL, V106, P674, DOI 10.1038/ajg.2011.60
   Brand S, 2009, GUT, V58, P1152, DOI 10.1136/gut.2008.163667
   BUFFINTON GD, 1995, FREE RADICAL BIO MED, V19, P911, DOI 10.1016/0891-5849(95)94362-H
   Carter MJ, 2004, GUT, V53, DOI 10.1136/gut.2004.043372
   Chan HCH, 2017, J GASTROENTEROL, V52, P141, DOI 10.1007/s00535-016-1283-0
   Chang JT, 2020, NEW ENGL J MED, V383, P2652, DOI 10.1056/NEJMra2002697
   Chen FL, 2018, INT J MOL SCI, V19, DOI 10.3390/ijms19113517
   Chen L, 2018, FRONT PHARMACOL, V9, DOI 10.3389/fphar.2018.00761
   Degagné E, 2014, CLIN EXP GASTROENTER, V7, P205, DOI 10.2147/CEG.S43453
   Deng J, 2018, J CELL MOL MED, V22, P546, DOI 10.1111/jcmm.13342
   Di Fusco D, 2018, CLIN SCI, V132, P1155, DOI 10.1042/CS20180167
   El-Mahdy NA, 2021, IMMUNOPHARM IMMUNOT, V43, P192, DOI 10.1080/08923973.2021.1878214
   Fan YH, 2013, PROTEIN CELL, V4, P176, DOI 10.1007/s13238-013-2084-3
   Ferrari L, 2016, WORLD J GASTRO SURG, V8, P363, DOI 10.4240/wjgs.v8.i5.363
   Forslund K, 2015, NATURE, V528, P262, DOI 10.1038/nature15766
   Gisbert JP, 2009, AM J GASTROENTEROL, V104, P760, DOI 10.1038/ajg.2008.88
   Glassner KL, 2020, J ALLERGY CLIN IMMUN, V145, P16, DOI 10.1016/j.jaci.2019.11.003
   He XC, 2004, NAT GENET, V36, P1117, DOI 10.1038/ng1430
   Hooper KM, 2017, J CROHNS COLITIS, V11, P118, DOI 10.1093/ecco-jcc/jjw127
   Huang HL, 2020, IMMUNOL REV, V295, P15, DOI 10.1111/imr.12845
   ISSENMAN RM, 1993, CLIN INVEST MED, V16, P187
   Jankowski JAZ, 1998, LAB INVEST, V78, P1155
   JENKINS RT, 1988, CLIN INVEST MED, V11, P151
   JONES SC, 1995, GUT, V36, P724, DOI 10.1136/gut.36.5.724
   Kaspar JW, 2009, FREE RADICAL BIO MED, V47, P1304, DOI 10.1016/j.freeradbiomed.2009.07.035
   Ke HR, 2021, FRONT PHARMACOL, V12, DOI 10.3389/fphar.2021.726707
   Khan I, 2019, PATHOGENS, V8, DOI 10.3390/pathogens8030126
   Khare V, 2015, INFLAMM BOWEL DIS, V21, P287, DOI 10.1097/MIB.0000000000000281
   Kim J, 2014, J BIOL CHEM, V289, P23246, DOI 10.1074/jbc.M114.577908
   Kim S, 2019, CELLS-BASEL, V8, DOI 10.3390/cells8010077
   Koh SJ, 2014, J GASTROEN HEPATOL, V29, P502, DOI 10.1111/jgh.12435
   Kristófi R, 2021, J ENDOCRINOL, V251, pR11, DOI 10.1530/JOE-21-0194
   Kruidenier L, 2003, J PATHOL, V201, P28, DOI 10.1002/path.1409
   Landy J, 2016, WORLD J GASTROENTERO, V22, P3117, DOI 10.3748/wjg.v22.i11.3117
   Lee H, 2009, CANCER CELL, V15, P283, DOI 10.1016/j.ccr.2009.02.015
   Lee JM, 2018, J BIOL CHEM, V293, P13125, DOI 10.1074/jbc.RA118.002196
   Lee SY, 2015, PLOS ONE, V10, DOI 10.1371/journal.pone.0135858
   LihBrody L, 1996, DIGEST DIS SCI, V41, P2078, DOI 10.1007/BF02093613
   Lin XJ, 2018, MUCOSAL IMMUNOL, V11, P1663, DOI 10.1038/s41385-018-0018-3
   Linares R, 2021, FRONT CELL DEV BIOL, V9, DOI 10.3389/fcell.2021.703310
   Liu XW, 2021, BIOTECH HISTOCHEM, V96, P146, DOI 10.1080/10520295.2020.1776896
   Liu ZY, 2021, FRONT PHARMACOL, V12, DOI 10.3389/fphar.2021.640347
   Lu Y, 2018, FRONT IMMUNOL, V9, DOI 10.3389/fimmu.2018.00072
   Luckheeram RV, 2012, CLIN DEV IMMUNOL, DOI 10.1155/2012/925135
   Maloum F, 2011, AM J PHYSIOL-GASTR L, V300, pG1065, DOI 10.1152/ajpgi.00176.2010
   Maynard CL, 2009, IMMUNITY, V31, P389, DOI 10.1016/j.immuni.2009.08.012
   McDaniel DK, 2016, INFLAMM BOWEL DIS, V22, P2265, DOI 10.1097/MIB.0000000000000858
   McGuckin MA, 2009, INFLAMM BOWEL DIS, V15, P100, DOI 10.1002/ibd.20539
   Morgan MJ, 2011, CELL RES, V21, P103, DOI 10.1038/cr.2010.178
   Neurath MF, 2014, NAT REV IMMUNOL, V14, P329, DOI 10.1038/nri3661
   Ng SC, 2017, LANCET, V390, P2769, DOI 10.1016/S0140-6736(17)32448-0
   Nishida A, 2018, CLIN J GASTROENTEROL, V11, P1, DOI 10.1007/s12328-017-0813-5
   Novak EA, 2015, FRONT CELL DEV BIOL, V3, DOI 10.3389/fcell.2015.00062
   Okumura R, 2017, EXP MOL MED, V49, DOI 10.1038/emm.2017.20
   Olivier S, 2022, CELLS-BASEL, V11, DOI 10.3390/cells11040590
   Pandey A, 2017, BIOMED PHARMACOTHER, V94, P1121, DOI 10.1016/j.biopha.2017.08.020
   Postler TS, 2021, SCI REP-UK, V11, DOI 10.1038/s41598-021-97441-x
   Raine T, 2022, J CROHNS COLITIS, V16, P2, DOI 10.1093/ecco-jcc/jjab178
   Ramos GP, 2019, MAYO CLIN PROC, V94, P155, DOI 10.1016/j.mayocp.2018.09.013
   Rogler G, 1998, GASTROENTEROLOGY, V115, P357, DOI 10.1016/S0016-5085(98)70202-1
   Saber S, 2021, INFLAMMOPHARMACOLOGY, V29, P237, DOI 10.1007/s10787-020-00730-6
   Samman FS, 2018, PHARMACOL REP, V70, P488, DOI 10.1016/j.pharep.2017.11.015
   Schmitz H, 1999, GASTROENTEROLOGY, V116, P301, DOI 10.1016/S0016-5085(99)70126-5
   Schulze-Osthoff K, 1997, IMMUNOBIOLOGY, V198, P35, DOI 10.1016/S0171-2985(97)80025-3
   Sedda S, 2015, INFLAMM BOWEL DIS, V21, P2921, DOI 10.1097/MIB.0000000000000542
   Szanto I, 2005, J PATHOL, V207, P164, DOI 10.1002/path.1824
   Takahara M, 2022, FASEB J, V36, DOI 10.1096/fj.202100831RR
   Terciolo C, 2017, J CROHNS COLITIS, V11, P999, DOI 10.1093/ecco-jcc/jjx030
   Tian T, 2017, OXID MED CELL LONGEV, V2017, DOI 10.1155/2017/4535194
   Torres J, 2020, J CROHNS COLITIS, V14, P4, DOI 10.1093/ecco-jcc/jjz180
   Tseng CH, 2021, J CROHNS COLITIS, V15, P64, DOI 10.1093/ecco-jcc/jjaa136
   Tsunada S, 2003, SCAND J GASTROENTERO, V38, P1002, DOI 10.1080/00365520310005055
   Vainer B, 2000, CLIN EXP IMMUNOL, V121, P242, DOI 10.1046/j.1365-2249.2000.01296.x
   Waetzig GH, 2002, J IMMUNOL, V168, P5342, DOI 10.4049/jimmunol.168.10.5342
   Wang SQ, 2019, CANCER BIOL THER, V20, P338, DOI 10.1080/15384047.2018.1529108
   Welcker K, 2004, EUR J MED RES, V9, P456
   Wu H, 2017, NAT MED, V23, P850, DOI 10.1038/nm.4345
   Wu WC, 2018, MOL PHARMACEUT, V15, P3272, DOI 10.1021/acs.molpharmaceut.8b00332
   Xiong WF, 2021, CELL DEATH DIS, V12, DOI 10.1038/s41419-021-04235-0
   Xue YS, 2016, PLOS ONE, V11, DOI 10.1371/journal.pone.0168670
   Yang Q, 2001, SCIENCE, V294, P2155, DOI 10.1126/science.1065718
   Yang S, 2021, FRONT IMMUNOL, V12, DOI 10.3389/fimmu.2021.652709
   Youssef ME, 2021, FRONT PHARMACOL, V12, DOI 10.3389/fphar.2021.719984
   Zeissig S, 2007, GUT, V56, P61, DOI 10.1136/gut.2006.094375
   Zhang Q, 2020, DIABET METAB SYND OB, V13, P5003, DOI 10.2147/DMSO.S286430
NR 88
TC 2
Z9 2
U1 1
U2 9
PU ELSEVIER
PI AMSTERDAM
PA RADARWEG 29, 1043 NX AMSTERDAM, NETHERLANDS
SN 1567-5769
EI 1878-1705
J9 INT IMMUNOPHARMACOL
JI Int. Immunopharmacol.
PD NOV
PY 2022
VL 112
AR 109230
DI 10.1016/j.intimp.2022.109230
EA SEP 2022
PG 17
WC Immunology; Pharmacology & Pharmacy
WE Science Citation Index Expanded (SCI-EXPANDED)
SC Immunology; Pharmacology & Pharmacy
GA 5C0UH
UT WOS:000863982700007
PM 36099786
DA 2024-01-22
ER

PT J
AU Zakerska-Banaszak, O
   Lykowska-Szuber, L
   Walczak, M
   Zuraszek, J
   Zielinska, A
   Skrzypczak-Zielinska, M
AF Zakerska-Banaszak, Oliwia
   Lykowska-Szuber, Liliana
   Walczak, Michal
   Zuraszek, Joanna
   Zielinska, Aleksandra
   Skrzypczak-Zielinska, Marzena
TI Cytotoxicity of Thiopurine Drugs in Patients with Inflammatory Bowel
   Disease
SO TOXICS
LA English
DT Review
DE thiopurines; azathioprine; mercaptopurine; thioguanine; cytotoxicity;
   inflammatory bowel disease; Crohn's disease; ulcerative colitis;
   pharmacogenetics; therapeutic drug monitoring
ID AZATHIOPRINE METABOLITE CONCENTRATIONS; 6-THIOGUANINE NUCLEOTIDE LEVELS;
   EVIDENCE-BASED CONSENSUS; TERM-FOLLOW-UP; METHYLTRANSFERASE ACTIVITY;
   CROHNS-DISEASE; NUDT15 POLYMORPHISMS; COMBINATION THERAPY;
   MASS-SPECTROMETRY; CLINICAL-RESPONSE
AB The effectiveness of thiopurine drugs in inflammatory bowel disease (IBD) was confirmed more than a half-century ago. It was proven that these can be essential immunomodulatory medications. Since then, they have been used routinely to maintain remission of Crohn's disease (CD) and ulcerative colitis (UC). The cytotoxic properties of thiopurines and the numerous adverse effects of the treatment are controversial. However, the research subject of their pharmacology, therapy monitoring, and the search for predictive markers are still very relevant. In this article, we provide an overview of the current knowledge and findings in the field of thiopurines in IBD, focusing on the aspect of their cytotoxicity. Due to thiopurines' benefits in IBD therapy, it is expected that they will still constitute an essential part of the CD and UC treatment algorithm. More studies are still required on the modulation of the action of thiopurines in combination therapy and their interaction with the gut microbiota.
C1 [Zakerska-Banaszak, Oliwia; Walczak, Michal; Zuraszek, Joanna; Zielinska, Aleksandra; Skrzypczak-Zielinska, Marzena] Polish Acad Sci, Inst Human Genet, Strzeszynska 32, PL-60479 Poznan, Poland.
   [Lykowska-Szuber, Liliana] Poznan Univ Med Sci, Dept Gastroenterol, Dietet & Internal Dis, Przybyszewskiego 49, PL-60355 Poznan, Poland.
C3 Polish Academy of Sciences; Institute of Human Genetics of the Polish
   Academy of Sciences; Poznan University of Medical Sciences
RP Skrzypczak-Zielinska, M (通讯作者)，Polish Acad Sci, Inst Human Genet, Strzeszynska 32, PL-60479 Poznan, Poland.
EM o.zakerska.banaszak@gmail.com; lszuber@wp.pl;
   michal.walczak@igcz.poznan.pl; joanna.zuraszek@igcz.poznan.pl;
   aleksandra.zielinska@igcz.poznan.pl; mskrzypczakzielinska@gmail.com
OI Skrzypczak-Zielinska, Marzena/0000-0001-5313-107X; Zielinska,
   Aleksandra/0000-0003-2603-1377; Zuraszek- Szymanska,
   Joanna/0000-0002-0433-2729; Walczak, Michal/0000-0002-8386-3762
FU Polish National Science Centre [2016/23/D/NZ2/01620]; START 2021 Program
   of the Foundation for Polish Science (FNP)
FX This work was supported by the Polish National Science Centre (grant no.
   2016/23/D/NZ2/01620). Aleksandra Zieliska received funding from the
   START 2021 Program of the Foundation for Polish Science (FNP).
CR Amin J, 2015, INFLAMM BOWEL DIS, V21, P445, DOI 10.1097/MIB.0000000000000197
   Andoh A, 2021, J GASTROENTEROL, V56, P881, DOI 10.1007/s00535-021-01805-z
   Ansari A, 2008, ALIMENT PHARM THER, V28, P973, DOI 10.1111/j.1365-2036.2008.03788.x
   Ardizzone S, 2006, GUT, V55, P47, DOI 10.1136/gut.2005.068809
   Banerjee R, 2020, ALIMENT PHARM THER, V52, P1683, DOI 10.1111/apt.16137
   Bangma A, 2020, ALIMENT PHARM THER, V51, P1105, DOI 10.1111/apt.15762
   Biemans VBC, 2020, ALIMENT PHARM THER, V51, P1076, DOI 10.1111/apt.15730
   Booth RA, 2011, ANN INTERN MED, V154, P814, DOI 10.7326/0003-4819-154-12-201106210-00009
   Boyapati RK, 2018, COCHRANE DB SYST REV, DOI 10.1002/14651858.CD012540.pub2
   Brandse JF, 2016, CLIN GASTROENTEROL H, V14, P251, DOI 10.1016/j.cgh.2015.10.029
   BROOKE BN, 1969, LANCET, V2, P612
   Chande N, 2015, COCHRANE DB SYST REV, DOI 10.1002/14651858.CD000067.pub3
   Chang JY, 2020, CLIN GASTROENTEROL H, V18, P2010, DOI 10.1016/j.cgh.2019.08.034
   Chaparro M, 2013, INFLAMM BOWEL DIS, V19, P1404, DOI 10.1097/MIB.0b013e318281f28f
   Chen S, 2020, PHARMACOGENOMICS J, V20, P505, DOI 10.1038/s41397-019-0126-9
   Choi R, 2020, BRIT J CLIN PHARMACO, V86, P2302, DOI 10.1111/bcp.14339
   Christophorou D, 2015, ALIMENT PHARM THER, V41, P603, DOI 10.1111/apt.13102
   Citterio-Quentin A, 2017, THER DRUG MONIT, V39, P483, DOI 10.1097/FTD.0000000000000430
   Coelho T, 2016, SCI REP-UK, V6, DOI 10.1038/srep34658
   Colombel JF, 2010, NEW ENGL J MED, V362, P1383, DOI 10.1056/NEJMoa0904492
   Cornish JS, 2020, FRONT MED-LAUSANNE, V7, DOI 10.3389/fmed.2020.00008
   Coulthard SA, 2002, MOL PHARMACOL, V62, P102, DOI 10.1124/mol.62.1.102
   Coulthard SA, 2016, J CHROMATOGR B, V1028, P175, DOI 10.1016/j.jchromb.2016.06.017
   Crouwel F, 2020, J GASTROINTEST LIVER, V29, P637, DOI 10.15403/jgld-2765
   Cuffari C, 2004, CLIN GASTROENTEROL H, V2, P410, DOI 10.1016/S1542-3565(04)00127-2
   D'Haens G, 2018, AM J GASTROENTEROL, V113, P872, DOI 10.1038/s41395-018-0098-4
   D'Haens G, 2017, J CROHNS COLITIS, V11, P680, DOI 10.1093/ecco-jcc/jjw221
   Daehn I, 2011, FEBS LETT, V585, P3941, DOI 10.1016/j.febslet.2011.10.040
   de Boer NKH, 2006, AM J GASTROENTEROL, V101, P1390, DOI 10.1111/j.1572-0241.2006.00538.x
   Derijks LJJ, 2006, THER DRUG MONIT, V28, P45, DOI 10.1097/01.ftd.0000179839.71138.6d
   Dubinsky MC, 2000, GASTROENTEROLOGY, V118, P705, DOI 10.1016/S0016-5085(00)70140-5
   Dubinsky MC, 2003, GASTROENTEROLOGY, V125, P298, DOI 10.1016/S0016-5085(03)00938-7
   Dujardin RWG, 2016, EUR J GASTROEN HEPAT, V28, P991, DOI 10.1097/MEG.0000000000000675
   Duley JA, 2012, PHARMACOGENOMICS, V13, P1549, DOI [10.2217/pgs.12.140, 10.2217/PGS.12.140]
   Effenberger M, 2021, J CROHNS COLITIS, V15, P88, DOI 10.1093/ecco-jcc/jjaa152
   Estevinho MM, 2017, J CROHNS COLITIS, V11, P1381, DOI 10.1093/ecco-jcc/jjx089
   Feagan BG, 2013, NEW ENGL J MED, V369, P699, DOI 10.1056/NEJMoa1215734
   Feuerstein JD, 2017, GASTROENTEROLOGY, V153, P827, DOI 10.1053/j.gastro.2017.07.032
   Flanagan E, 2021, ALIMENT PHARM THER, V53, P810, DOI 10.1111/apt.16294
   Fraser AG, 2002, GUT, V50, P485, DOI 10.1136/gut.50.4.485
   Genova E, 2021, CHEM-BIOL INTERACT, V347, DOI 10.1016/j.cbi.2021.109624
   Gilissen LPL, 2012, J CROHNS COLITIS, V6, P698, DOI 10.1016/j.crohns.2011.12.003
   Gisbert JP, 2006, AM J GASTROENTEROL, V101, P2769, DOI 10.1111/j.1572-0241.2006.00843.x
   González-Lama Y, 2011, ALIMENT PHARM THER, V34, P544, DOI 10.1111/j.1365-2036.2011.04756.x
   Govani SM, 2010, J CROHNS COLITIS, V4, P444, DOI 10.1016/j.crohns.2010.02.009
   Haglund S, 2011, THER DRUG MONIT, V33, P200, DOI 10.1097/FTD.0b013e31820b42bb
   Harbord M, 2017, J CROHNS COLITIS, V11, P769, DOI 10.1093/ecco-jcc/jjx009
   Harmand PO, 2020, GENES-BASEL, V11, DOI 10.3390/genes11101212
   Hoentjen F, 2013, INFLAMM BOWEL DIS, V19, P363, DOI 10.1002/ibd.23021
   Jharap B, 2010, INFLAMM BOWEL DIS, V16, P1541, DOI 10.1002/ibd.21221
   Jones JL, 2015, CLIN GASTROENTEROL H, V13, P2233, DOI 10.1016/j.cgh.2015.06.034
   Kanis SL, 2017, CLIN GASTROENTEROL H, V15, P1232, DOI 10.1016/j.cgh.2017.02.041
   Kim HY, 2015, PHARMACOGENET GENOM, V25, P143, DOI 10.1097/FPC.0000000000000117
   Kopylov U, 2015, DIGEST DIS SCI, V60, P478, DOI 10.1007/s10620-014-3362-5
   Kudo M, 2008, PHARMACOGENET GENOM, V18, P243, DOI 10.1097/FPC.0b013e3282f55e2e
   Kwan LY, 2008, DIGEST LIVER DIS, V40, P425, DOI 10.1016/j.dld.2008.01.003
   Larussa T, 2012, EUR J INTERN MED, V23, P273, DOI 10.1016/j.ejim.2011.12.002
   Lee MN, 2015, INFLAMM BOWEL DIS, V21, P1054, DOI 10.1097/MIB.0000000000000347
   LENNARD L, 1992, J CHROMATOGR-BIOMED, V583, P83, DOI 10.1016/0378-4347(92)80347-S
   Lewis JD, 2009, CLIN GASTROENTEROL H, V7, P1195, DOI 10.1016/j.cgh.2009.07.019
   Lichtenstein GR, 2014, AM J GASTROENTEROL, V109, P212, DOI 10.1038/ajg.2013.441
   Lichtenstein GR, 2012, AM J GASTROENTEROL, V107, P1051, DOI 10.1038/ajg.2012.89
   Lim SZ, 2018, FRONT PHARMACOL, V9, DOI 10.3389/fphar.2018.01107
   Liu YP, 2015, PLOS ONE, V10, DOI 10.1371/journal.pone.0121745
   Lucafò M, 2019, GENES-BASEL, V10, DOI 10.3390/genes10040277
   Mahadevan U, 2021, GASTROENTEROLOGY, V160, P1131, DOI 10.1053/j.gastro.2020.11.038
   Moreau B, 2017, THER ADV GASTROENTER, V10, P819, DOI 10.1177/1756283X17733657
   Moriyama T, 2017, BLOOD, V130, P1209, DOI 10.1182/blood-2017-05-782383
   Moriyama T, 2016, NAT GENET, V48, P367, DOI 10.1038/ng.3508
   Movva R, 2016, J MICROBIOL METH, V128, P102, DOI 10.1016/j.mimet.2016.07.017
   Nguyen GC, 2016, GASTROENTEROLOGY, V150, P734, DOI 10.1053/j.gastro.2015.12.003
   Nishii R, 2018, BLOOD, V131, P2466, DOI 10.1182/blood-2017-11-815506
   Oancea I, 2017, GUT, V66, P59, DOI 10.1136/gutjnl-2015-310874
   Panés J, 2013, GASTROENTEROLOGY, V145, P766, DOI 10.1053/j.gastro.2013.06.009
   Pelin M, 2017, CHEM-BIOL INTERACT, V275, P189, DOI 10.1016/j.cbi.2017.08.009
   Poppe D, 2006, J IMMUNOL, V176, P640, DOI 10.4049/jimmunol.176.1.640
   Privitera G, 2021, AUTOIMMUN REV, V20, DOI 10.1016/j.autrev.2021.102832
   Rahier JF, 2014, J CROHNS COLITIS, V8, P443, DOI 10.1016/j.crohns.2013.12.013
   RAPPAPORT HP, 1993, BIOCHEMISTRY-US, V32, P3047, DOI 10.1021/bi00063a016
   Reinisch W, 2008, AM J GASTROENTEROL, V103, P2284, DOI 10.1111/j.1572-0241.2008.02024.x
   Relling MV, 2019, CLIN PHARMACOL THER, V105, P1095, DOI 10.1002/cpt.1304
   Sahasranaman S, 2008, EUR J CLIN PHARMACOL, V64, P753, DOI 10.1007/s00228-008-0478-6
   Sayani FA, 2005, CAN J GASTROENTEROL, V19, P147, DOI 10.1155/2005/470863
   Schaeffeler E, 2019, GENET MED, V21, P2145, DOI 10.1038/s41436-019-0448-7
   Schwab M, 2002, PHARMACOGENETICS, V12, P429, DOI 10.1097/00008571-200208000-00003
   Seinen ML, 2013, J CROHNS COLITIS, V7, P812, DOI 10.1016/j.crohns.2012.12.006
   Shih DQ, 2012, ALIMENT PHARM THER, V36, P449, DOI 10.1111/j.1365-2036.2012.05206.x
   Simsek M, 2019, ALIMENT PHARM THER, V50, P54, DOI 10.1111/apt.15280
   Sousa P, 2020, J CLIN MED, V9, DOI 10.3390/jcm9072216
   Stocco G, 2014, J CLIN GASTROENTEROL, V48, P43, DOI 10.1097/MCG.0b013e31828b2866
   Takatsu N, 2009, J GASTROEN HEPATOL, V24, P1258, DOI 10.1111/j.1440-1746.2009.05917.x
   Teich N, 2016, J CROHNS COLITIS, V10, P61, DOI 10.1093/ecco-jcc/jjv188
   Tiede I, 2003, J CLIN INVEST, V111, P1133, DOI 10.1172/JCI200316432
   Torres J, 2020, J CROHNS COLITIS, V14, P4, DOI 10.1093/ecco-jcc/jjz180
   Toyonaga T, 2021, J GASTROENTEROL, V56, P999, DOI 10.1007/s00535-021-01820-0
   Ungaro RC, 2021, GUT, V70, P725, DOI 10.1136/gutjnl-2020-322539
   Valerie NCK, 2016, CANCER RES, V76, P5501, DOI 10.1158/0008-5472.CAN-16-0584
   van den Bosch BJC, 2021, PHARMACOGENOMICS, V22, P55, DOI 10.2217/pgs-2020-0095
   van der Woude CJ, 2015, J CROHNS COLITIS, V9, P107, DOI 10.1093/ecco-jcc/jju006
   Vikingsson S, 2009, THER DRUG MONIT, V31, P345, DOI 10.1097/FTD.0b013e3181a1ea58
   Voskuil MD, 2019, WORLD J GASTROENTERO, V25, P2539, DOI 10.3748/wjg.v25.i21.2539
   Walker GJ, 2019, JAMA-J AM MED ASSOC, V321, P773, DOI 10.1001/jama.2019.0709
   Wang HH, 2018, WORLD J GASTROENTERO, V24, P941, DOI 10.3748/wjg.v24.i8.941
   Warner B, 2018, FRONTLINE GASTROENTE, V9, P10, DOI 10.1136/flgastro-2016-100738
   WARREN DJ, 1995, CANCER RES, V55, P1670
   WEINSHILBOUM RM, 1980, AM J HUM GENET, V32, P651
   Wilson A, 2018, ALIMENT PHARM THER, V47, P615, DOI 10.1111/apt.14483
   Wong DR, 2017, ALIMENT PHARM THER, V45, P391, DOI 10.1111/apt.13879
   Wong DR, 2007, THER DRUG MONIT, V29, P845, DOI 10.1097/FTD.0b013e31815bf4dc
   Yang JJ, 2019, CLIN PHARMACOL THER, V105, P1091, DOI 10.1002/cpt.1268
   You CJ, 2012, J BIOL CHEM, V287, P40915, DOI 10.1074/jbc.M112.418681
   Yuan BF, 2011, CANCER RES, V71, P1904, DOI 10.1158/0008-5472.CAN-10-3430
NR 112
TC 7
Z9 7
U1 0
U2 3
PU MDPI
PI BASEL
PA ST ALBAN-ANLAGE 66, CH-4052 BASEL, SWITZERLAND
EI 2305-6304
J9 TOXICS
JI Toxics
PD APR
PY 2022
VL 10
IS 4
AR 151
DI 10.3390/toxics10040151
PG 19
WC Environmental Sciences; Toxicology
WE Science Citation Index Expanded (SCI-EXPANDED)
SC Environmental Sciences & Ecology; Toxicology
GA 0T2WO
UT WOS:000786832600001
PM 35448412
OA gold, Green Published
DA 2024-01-22
ER

PT J
AU Perrier, C
   Rutgeerts, P
AF Perrier, Clementine
   Rutgeerts, Paul
TI New Drug Therapies on the Horizon for IBD
SO DIGESTIVE DISEASES
LA English
DT Article
DE Biological therapy; Crohn's disease; Ulcerative colitis; Interleukins;
   Adhesion molecules; Janus kinase
ID ACTIVE CROHNS-DISEASE; PROGRESSIVE MULTIFOCAL LEUKOENCEPHALOPATHY;
   INFLAMMATORY BOWEL DISEASES; HUMANIZED ANTIBODY; NATALIZUMAB; ARTHRITIS;
   TRIAL
AB IBD are diseases of the GI tract causing important morbidity. Several anti-TNF-alpha agents are currently used to treat Crohn's disease and ulcerative colitis. Although these molecules have dramatically improved the treatment of IBD, up to half of the patients have no sustained benefit due to nonre-sponse, loss of response or intolerance. New anti-TNF strategies are under development. Novel therapies targeting other immune pathways are under study, such as antibodies targeting the IL-12/IL-23 pathway, and have shown interesting preliminary results. In parallel, antiadhesion therapies limiting the recruitment of cells to the gut will reach the clinic in the coming years. Small molecules inhibiting the production of proinflammatory cytokines are already used in the clinic for rheumatoid arthritis, and Tofacitinib, a Janus kinase inhibitor, seems to have great potential to treat ulcerative colitis. In this review we focus on the novel molecules that are likely to reach the clinic in the near future for the treatment of IBD. Copyright (C) 2012 S. Karger AG, Basel
C1 [Perrier, Clementine; Rutgeerts, Paul] Univ Louvain, Dept Med, Div Gastroenterol, Louvain, Belgium.
RP Rutgeerts, P (通讯作者)，Univ Ziekenhuis, Herestr 49, BE-3000 Louvain, Belgium.
EM paul.rutgeerts@uz.kuleuven.ac.be
FU Swiss Science Research Foundation; Centocor; Schering Plough; UCB;
   Abbott;  [PBLAP3-129427/1]
FX C.P. was supported by the Swiss Science Research Foundation grants and
   PBLAP3-129427/1. P. R. discloses a consulting role for Centocor,
   Schering-Plough, UCB, Abbott, Genentech, Pfizer, Hoffmann-La Roche,
   Bristol Myers Squibb, Millenium Pharmaceuticals, Tillotts, GSK,
   ChemoCentryx, and has received lecture and research support from
   Centocor, Schering Plough, UCB and Abbott. The authors have no other
   relevant affiliations or financial involvement with any organization or
   entity with a financial interest in or financial conflict with the
   subject matter or materials discussed in the article apart from those
   disclosed.
CR Cosnes J, 2005, GUT, V54, P237, DOI 10.1136/gut.2004.045294
   Delavallée L, 2009, ARTHRITIS RES THER, V11, DOI 10.1186/ar2897
   Feagan B, 2012, DDW 2012
   Feagan BG, 2005, NEW ENGL J MED, V352, P2499, DOI 10.1056/NEJMoa042982
   Feagan BG, 2008, CLIN GASTROENTEROL H, V6, P1370, DOI 10.1016/j.cgh.2008.06.007
   Ghosh S, 2003, NEW ENGL J MED, V348, P24, DOI 10.1056/NEJMoa020732
   Kleinschmidt-DeMasters BK, 2005, NEW ENGL J MED, V353, P369, DOI 10.1056/NEJMoa051782
   Kremer JM, 2009, ARTHRITIS RHEUM-US, V60, P1895, DOI 10.1002/art.24567
   Langer-Gould A, 2005, NEW ENGL J MED, V353, P375, DOI 10.1056/NEJMoa051847
   Mannon PJ, 2004, NEW ENGL J MED, V351, P2069, DOI 10.1056/NEJMoa033402
   O'Sullivan LA, 2007, MOL IMMUNOL, V44, P2497, DOI 10.1016/j.molimm.2006.11.025
   Panaccione R, 2010, UEGW 2010
   Parikh A, 2011, INFLAMM BOWEL DIS
   Perrier C, 2011, IMMUNOTHERAPY-UK, V3, P1341, DOI [10.2217/IMT.11.122, 10.2217/imt.11.122]
   Riese RJ, 2010, BEST PRACT RES CL RH, V24, P513, DOI 10.1016/j.berh.2010.02.003
   Rutgeerts P, 2009, GASTROENTEROLOGY, V136, P1182, DOI 10.1053/j.gastro.2009.02.001
   Rutgeerts PJ, 2012, GUT
   Sandborn W, 2011, DDW A, VA-145, P592
   Sandborn W, 2011, DDW 2011
   Sandborn WJ, 2008, GASTROENTEROLOGY, V135, P1130, DOI 10.1053/j.gastro.2008.07.014
   Sandborn WJ, 2005, NEW ENGL J MED, V353, P1912, DOI 10.1056/NEJMoa043335
   Sandborn WJ, 2012, DDW 2012
   Targan SR, 2007, GASTROENTEROLOGY, V132, P1672, DOI 10.1053/j.gastro.2007.03.024
   Van Assche G, 2005, NEW ENGL J MED, V353, P362, DOI 10.1056/NEJMoa051586
   Vandepapeliere P, 2011, DDW 2011
   Vermeire S, 2010, DDW 2010, P46
   Vermeire S, 2011, GUT, V60, P1068, DOI 10.1136/gut.2010.226548
   Wachsmann P, 2012, METHOD ENZYMOL, V508, P377, DOI 10.1016/B978-0-12-391860-4.00019-7
NR 28
TC 17
Z9 19
U1 1
U2 9
PU KARGER
PI BASEL
PA ALLSCHWILERSTRASSE 10, CH-4009 BASEL, SWITZERLAND
SN 0257-2753
EI 1421-9875
J9 DIGEST DIS
JI Dig. Dis.
PY 2012
VL 30
SU 1
BP 100
EP 105
DI 10.1159/000341133
PG 6
WC Gastroenterology & Hepatology
WE Science Citation Index Expanded (SCI-EXPANDED)
SC Gastroenterology & Hepatology
GA 022SB
UT WOS:000309981500016
PM 23075877
DA 2024-01-22
ER

PT J
AU Buchanan, J
   Wordsworth, S
   Ahmad, T
   Perrin, A
   Vermeire, S
   Sans, M
   Taylor, J
   Jewell, D
AF Buchanan, James
   Wordsworth, Sarah
   Ahmad, Tariq
   Perrin, Angela
   Vermeire, Severine
   Sans, Miguel
   Taylor, Jenny
   Jewell, Derek
TI Managing the long term care of inflammatory bowel disease patients: The
   cost to European health care providers
SO JOURNAL OF CROHNS & COLITIS
LA English
DT Article
DE Inflammatory bowel disease; Ulcerative colitis; Crohn's disease; Health
   economics; Costs
ID QUALITY-OF-LIFE; CROHNS-DISEASE; ULCERATIVE-COLITIS; FOLLOW-UP;
   MANAGEMENT; INFLIXIMAB; AZATHIOPRINE; MAINTENANCE; REMISSION; THERAPY
AB Background and aims: Inflammatory Bowel Disease (which includes Crohn's Disease and Ulcerative Colitis), is a chronic condition characterised by substantial morbidity. Inflammatory Bowel Disease patients are considered expensive to manage, hence accurate estimates of care costs are crucial to help healthcare providers plan clinical management. The aim of this study is to estimate the cost of care for Crohn's Disease and Ulcerative Colitis patients in the United Kingdom and Western mainland Europe.
   Methods: Decision models were built to simulate the natural disease history of Crohn's Disease and Ulcerative Colitis, informed by United Kingdom and European clinical pathways. A healthcare provider perspective was adopted, model inputs were informed by published sources and expert opinion, and UK healthcare costs were used (2008 prices). Cohorts of 25 year old patients presenting with symptoms of varying severity were modelled over ten years, and annual treatment costs calculated per patient.
   Results: The average annual cost of care per Crohn's Disease/Ulcerative Colitis patient was 631 pound/762 pound (United Kingdom) and 838 pound/796 pound (Europe). Most costs were incurred immediately following diagnosis, particularly in European Crohn's patients, reflecting the earlier use of more aggressive treatments. Surgery, hospitalisation, and the use of biological therapies and mesalazine (in Ulcerative Colitis) were key cost drivers. The total annual cost to the United Kingdom National Health Service of caring for Inflammatory Bowel Disease patients was estimated to be 31 pound million.
   Conclusions: This study confirms that Inflammatory Bowel Disease patients are expensive to manage and illustrates the importance of differentiating between alternative clinical management scenarios. (C) 2011 European Crohn's and Colitis Organisation. Published by Elsevier B.V. All rights reserved.
C1 [Buchanan, James] Univ Oxford, Dept Publ Hlth, Hlth Econ Res Ctr, Oxford OX3 7LF, England.
   [Ahmad, Tariq] Royal Devon & Exeter Hosp, Exeter EX2 5DW, Devon, England.
   [Perrin, Angela; Jewell, Derek] Univ Oxford, John Radcliffe Hosp, Gastroenterol Unit, Oxford OX3 7LF, England.
   [Vermeire, Severine] Univ Hosp, Louvain, Belgium.
   [Sans, Miguel] Hosp Clin Barcelona, Barcelona, Spain.
   [Taylor, Jenny] Univ Oxford, Wellcome Trust Ctr Human Genet, NIHR Oxford Biomed Res Ctr, Oxford OX3 7LF, England.
C3 University of Oxford; University of Exeter; University of Oxford;
   University of Barcelona; Hospital Clinic de Barcelona; University of
   Oxford; Wellcome Centre for Human Genetics
RP Buchanan, J (通讯作者)，Univ Oxford, Dept Publ Hlth, Hlth Econ Res Ctr, Old Rd Campus, Oxford OX3 7LF, England.
EM james.buchanan@dphpc.ox.ac.uk
RI Buchanan, James/H-7157-2019; wei, wei/HHR-8613-2022; wei,
   wei/IQW-1347-2023
OI Buchanan, James/0000-0003-2528-0638; Vermeire,
   Severine/0000-0001-9942-3019; Taylor, Jenny/0000-0003-3602-5704;
   Wordsworth, Sarah/0000-0002-2361-3040
FU European Commission; Oxford Biomedical Research Centre
FX The authors acknowledge funding from the European Commission's Sixth
   Framework Programme and the Oxford Biomedical Research Centre. The study
   funders had no involvement in the study design, the collection, analysis
   and interpretation of data, the writing of the manuscript, or the
   decision to submit the manuscript for publication. We thank the IBD
   Consortium members for assistance. We also thank Dr John Ramage,
   Professor John Williams, Robert Peacock, Alastair Windsor, Dr Stirling
   Pugh and Jill Cockrill for helpful discussions concerning NHS Reference
   Costs. Any views expressed in this paper are solely those of the
   authors.
CR Ali F, 2007, GUT, V56, P1, DOI 10.1136/gut.2006.117598
   [Anonymous], POP EST UK ENGL WAL
   [Anonymous], NHS REF COSTS 2007 2
   Ardizzone S, 2007, DIGEST LIVER DIS, V39, P957, DOI 10.1016/j.dld.2007.07.152
   Arseneau KO, 2001, GASTROENTEROLOGY, V120, P1640, DOI 10.1053/gast.2001.24884
   *ASTHM UK, 2004, LIV KNIF EDG
   Bassi A, 2004, GUT, V53, P1471, DOI 10.1136/gut.2004.041616
   Bodger K, 2005, PHARMACOECONOMICS, V23, P875, DOI 10.2165/00019053-200523090-00002
   Bodger K, 2002, PHARMACOECONOMICS, V20, P639, DOI 10.2165/00019053-200220100-00001
   Bouhnik Y, 1996, LANCET, V347, P215, DOI 10.1016/S0140-6736(96)90402-X
   Briggs A, 1998, PHARMACOECONOMICS, V13, P397, DOI 10.2165/00019053-199813040-00003
   BRIGGS A, 2001, EC EVALUATION HLTH C, P286
   Briggs AH, 2000, PHARMACOECONOMICS, V17, P479, DOI 10.2165/00019053-200017050-00006
   Carter MJ, 2004, GUT, V53, DOI 10.1136/gut.2004.043372
   Cohen RD, 2010, ALIMENT PHARM THER, V31, P693, DOI 10.1111/j.1365-2036.2010.04234.x
   Cohen RD, 2008, INFLAMM BOWEL DIS, V14, P1707, DOI 10.1002/ibd.20530
   Curtis L, 2008, UNIT COSTS HLTH SOCI
   D'Haens G, 2008, LANCET, V371, P660, DOI 10.1016/S0140-6736(08)60304-9
   *DEP HLTH, 2008, DRUG TAR NAT HLTH SE
   *DEP HLTH, 2007, NHS REF COSTS 2006 2
   Dignass A, 2010, J CROHNS COLITIS, V4, P28, DOI 10.1016/j.crohns.2009.12.002
   DOMSELAAR M, 2010, GASTROENTEROLOGY, V138, pS205
   Drummond MF, 2005, METHODS EC EVALUATIO
   Dryden GW, 2009, EXPERT OPIN BIOL TH, V9, P967, DOI 10.1517/14712590903048909
   EDWARDS FC, 1963, GUT, V4, P299, DOI 10.1136/gut.4.4.299
   *EUROSTAT, DAT EXPL
   Feagan BG, 1999, ALIMENT PHARM THER, V13, P29, DOI 10.1046/j.1365-2036.1999.00028.x
   Feagan BG, 2000, AM J GASTROENTEROL, V95, P1955
   Feagan BG, 2000, NEW ENGL J MED, V342, P1627, DOI 10.1056/NEJM200006013422202
   FEAGAN BG, 1995, NEW ENGL J MED, V332, P292, DOI 10.1056/NEJM199502023320503
   Feagan BG, 2008, GASTROENTEROLOGY, V135, P1493, DOI 10.1053/j.gastro.2008.07.069
   Gupta R, 2004, CLIN EXP ALLERGY, V34, P520, DOI 10.1111/j.1365-2222.2004.1935.x
   Hanauer SB, 2002, LANCET, V359, P1541, DOI 10.1016/S0140-6736(02)08512-4
   HAY JW, 1992, J CLIN GASTROENTEROL, V14, P309, DOI 10.1097/00004836-199206000-00009
   *HM REV CUST, 2010, FOR EXCH RAT SPOT RA
   Ho GT, 2006, ALIMENT PHARM THER, V24, P319, DOI 10.1111/j.1365-2036.2006.02974.x
   Horjus CS, 2010, GASTROENTEROLOGY, V138, pS534
   Jewell DR, 2005, EUR J GASTROEN HEPAT, V17, P1047, DOI 10.1097/00042737-200510000-00007
   *JOINT FORM COMM, 2008, BRIT NAT FORM
   Jönsson B, 2002, DIABETOLOGIA, V45, pS5, DOI 10.1007/s00125-002-0858-x
   Kappelman MD, 2008, GASTROENTEROLOGY, V135, P1907, DOI 10.1053/j.gastro.2008.09.012
   Langholz E, 1996, SCAND J GASTROENTERO, V31, P260, DOI 10.3109/00365529609004876
   Lewis JD, 2000, GASTROENTEROLOGY, V118, P1018, DOI 10.1016/S0016-5085(00)70353-2
   Lichtenstein GR, 2006, GASTROENTEROLOGY, V130, pA71, DOI 10.1053/j.gastro.2005.12.042
   Lichtenstein GR, 2004, AM J GASTROENTEROL, V99, P91, DOI 10.1046/j.1572-0241.2003.04010.x
   Lofland J, 2010, GASTROENTEROLOGY, V138, pS317
   Loftus EV, 2004, GASTROENTEROLOGY, V126, P1504, DOI 10.1053/j.gastro.2004.01.063
   MALCHOW H, 1984, GASTROENTEROLOGY, V86, P249
   Mannon P, 2007, ANN INTERN MED, V146, P888, DOI 10.7326/0003-4819-146-12-200706190-00011
   Mesterton J, 2009, INFLAMM BOWEL DIS, V15, P1882, DOI 10.1002/ibd.20939
   Odes S, 2006, GASTROENTEROLOGY, V131, P719, DOI 10.1053/j.gastro.2006.05.052
   Odes S, 2008, WORLD J GASTROENTERO, V14, P6641, DOI 10.3748/wjg.14.6641
   *OFF NAT STAT, 2009, UK INT LIF TABL
   PEARSON DC, 1995, ANN INTERN MED, V123, P132, DOI 10.7326/0003-4819-123-2-199507150-00009
   Peyrin-Biroulet L, 2011, INFLAMM BOWEL DIS, V17, P471, DOI 10.1002/ibd.21417
   Probert CSJ, 2003, GUT, V52, P998, DOI 10.1136/gut.52.7.998
   Reenaers Catherine, 2010, Therap Adv Gastroenterol, V3, P99, DOI 10.1177/1756283X09356872
   Rubin GP, 2000, ALIMENT PHARM THER, V14, P1553, DOI 10.1046/j.1365-2036.2000.00886.x
   Safar Bashar, 2007, Clin Colon Rectal Surg, V20, P282, DOI 10.1055/s-2007-991027
   Sandborn WJ, 2007, NEW ENGL J MED, V357, P228, DOI 10.1056/NEJMoa067594
   Silverstein MD, 1999, GASTROENTEROLOGY, V117, P49, DOI 10.1016/S0016-5085(99)70549-4
   SJOQVIST U, 2006, CHALLENGES INFLAMMAT, P281
   STEINHART A, 2006, CHALLENGES INFLAMMAT, P181
   SUMMERS RW, 1979, GASTROENTEROLOGY, V77, P847
   Targan SR, 1997, NEW ENGL J MED, V337, P1029, DOI 10.1056/NEJM199710093371502
   Travis SPL, 2008, J CROHNS COLITIS, V2, P24, DOI 10.1016/j.crohns.2007.11.002
   TRAVIS SPL, 2006, CHALLENGES INFLAMMAT, P124
   Treasury HM, 2006, GREEN BOOK APPR EV C
   TRUELOVE SC, 1962, BMJ-BRIT MED J, P1708, DOI 10.1136/bmj.2.5321.1708
   TURNBULL GK, 1995, AM J GASTROENTEROL, V90, P1450
   *U COLL NAT CTR SO, 2008, HLTH SURV ENGL 2006
   Wolters FL, 2006, SCAND J GASTROENTERO, V41, P46, DOI 10.1080/00365520600664250
   Wordsworth Sarah, 2007, Genomic Med, V1, P35, DOI 10.1007/s11568-007-9005-6
NR 73
TC 32
Z9 34
U1 0
U2 6
PU OXFORD UNIV PRESS
PI OXFORD
PA GREAT CLARENDON ST, OXFORD OX2 6DP, ENGLAND
SN 1873-9946
EI 1876-4479
J9 J CROHNS COLITIS
JI J. Crohns Colitis
PD AUG
PY 2011
VL 5
IS 4
BP 301
EP 316
DI 10.1016/j.crohns.2011.02.005
PG 16
WC Gastroenterology & Hepatology
WE Science Citation Index Expanded (SCI-EXPANDED)
SC Gastroenterology & Hepatology
GA 792YJ
UT WOS:000292786000004
PM 21683300
OA Bronze
DA 2024-01-22
ER

PT J
AU Mitsuyama, K
   Niwa, M
   Takedatsu, H
   Yamasaki, H
   Kuwaki, K
   Yoshioka, S
   Yamauchi, R
   Fukunaga, S
   Torimura, T
AF Mitsuyama, Keiichi
   Niwa, Mikio
   Takedatsu, Hidetoshi
   Yamasaki, Hiroshi
   Kuwaki, Kotaro
   Yoshioka, Shinichiro
   Yamauchi, Ryosuke
   Fukunaga, Shuhei
   Torimura, Takuji
TI Antibody markers in the diagnosis of inflammatory bowel disease
SO WORLD JOURNAL OF GASTROENTEROLOGY
LA English
DT Review
DE Biomarker; Crohn's disease; Serological antibody; Ulcerative colitis
ID ANTINEUTROPHIL CYTOPLASMIC ANTIBODIES; SACCHAROMYCES-CEREVISIAE
   ANTIBODIES; POUCH-ANAL ANASTOMOSIS; CROHNS-DISEASE; ULCERATIVE-COLITIS;
   INDETERMINATE COLITIS; IMMUNE-RESPONSES; FAMILIAL EXPRESSION;
   SEROLOGICAL MARKERS; MICROBIAL ANTIGENS
AB Inflammatory bowel disease (IBD), including Crohn's disease and ulcerative colitis, is a chronic intestinal inflammation of unknown etiology. The diagnosis of IBD is based on endoscopic, radiologic and histopathologic criteria. Recently, the search for a noninvasive marker that could augment or replace part of this diagnostic process has become a focus of IBD research. In this review, antibody markers, including microbial antibodies, autoantibodies and peptide antibodies, will be described, focusing on their common features. At present, no single marker with qualities that are satisfactory for the diagnosis and treatment of IBD has been identified, although panels of some antibodies are being evaluated with keen interest. The discovery of novel IBD-specific and sensitive markers is anticipated. Such markers could minimize the use of endoscopic and radiologic examinations and could enable clinicians to implement individualized treatment plans designed to improve the long-term prognosis of patients with IBD.
C1 [Mitsuyama, Keiichi] Kurume Univ, Sch Med, Ctr Inflammatory Bowel Dis, 67 Asahi Machi, Kurume, Fukuoka 8300011, Japan.
   [Mitsuyama, Keiichi; Takedatsu, Hidetoshi; Yamasaki, Hiroshi; Kuwaki, Kotaro; Yoshioka, Shinichiro; Yamauchi, Ryosuke; Fukunaga, Shuhei; Torimura, Takuji] Kurume Univ, Sch Med, Dept Med, Div Gastroenterol, Kurume, Fukuoka 8300011, Japan.
   [Niwa, Mikio] Toagosei Co Ltd, Inst Adv Sci, Tsukuba, Ibaraki 3002611, Japan.
C3 Kurume University; Kurume University
RP Mitsuyama, K (通讯作者)，Kurume Univ, Sch Med, Ctr Inflammatory Bowel Dis, 67 Asahi Machi, Kurume, Fukuoka 8300011, Japan.
EM ibd@med.kurume-u.ac.jp
RI Takedatsu, Hidetoshi/AAD-1037-2020; 慎一郎, 吉岡/AFP-6446-2022
OI Takedatsu, Hidetoshi/0000-0002-0318-0129; 
CR CHIODINI RJ, 1984, J CLIN MICROBIOL, V20, P966, DOI 10.1128/JCM.20.5.966-971.1984
   Desplat-Jégo S, 2007, WORLD J GASTROENTERO, V13, P2312, DOI 10.3748/wjg.v13.i16.2312
   Dotan I, 2006, GASTROENTEROLOGY, V131, P366, DOI 10.1053/j.gastro.2006.04.030
   Dotan Iris, 2007, Expert Rev Gastroenterol Hepatol, V1, P265, DOI 10.1586/17474124.1.2.265
   Dubinsky MC, 2006, AM J GASTROENTEROL, V101, P360, DOI 10.1111/j.1572-0241.2006.00456.x
   Esters N, 2002, AM J GASTROENTEROL, V97, P1458
   Ferrante M, 2007, GUT, V56, P1394, DOI 10.1136/gut.2006.108043
   Ferrante M, 2007, INFLAMM BOWEL DIS, V13, P123, DOI 10.1002/ibd.20054
   Forcione DG, 2004, GUT, V53, P1117, DOI 10.1136/gut.2003.030734
   Gionchetti P, 1997, GUT, V40, P102, DOI 10.1136/gut.40.1.102
   Gupta N, 2006, GASTROENTEROLOGY, V130, P1069, DOI 10.1053/j.gastro.2006.02.003
   Halfvarson J, 2005, GUT, V54, P1237, DOI 10.1136/gut.2005.066860
   Hisabe T, 2003, J GASTROENTEROL, V38, P121, DOI 10.1007/s005350300020
   Hui T, 2005, DIS COLON RECTUM, V48, P1254, DOI 10.1007/s10350-005-0013-0
   Israeli E, 2005, GUT, V54, P1232, DOI 10.1136/gut.2004.060228
   Joossens S, 2006, GUT, V55, P1667, DOI 10.1136/gut.2005.089623
   Joossens S, 2002, GASTROENTEROLOGY, V122, P1242, DOI 10.1053/gast.2002.32980
   Kuisma J, 2004, SCAND J GASTROENTERO, V39, P544, DOI 10.1080/00365520410004668
   Lakatos PL, 2009, INFLAMM BOWEL DIS, V15, P365, DOI 10.1002/ibd.20778
   Landers CJ, 2002, GASTROENTEROLOGY, V123, P689, DOI 10.1053/gast.2002.35379
   Lawrance IC, 2005, INFLAMM BOWEL DIS, V11, P890, DOI 10.1097/01.MIB.0000182872.76434.8c
   Lodes MJ, 2004, J CLIN INVEST, V113, P1296, DOI 10.1172/JCI200420295
   MAIN J, 1988, BRIT MED J, V297, P1105, DOI 10.1136/bmj.297.6656.1105
   Mei L, 2006, GASTROENTEROLOGY, V130, P1078, DOI 10.1053/j.gastro.2006.02.013
   Mitsuyama K, 2011, CLIN EXP IMMUNOL, V166, P72, DOI 10.1111/j.1365-2249.2011.04444.x
   Mow WS, 2004, GASTROENTEROLOGY, V126, P414, DOI 10.1053/j.gastro.2003.11.015
   Nakase H, 2006, INFLAMM BOWEL DIS, V12, P62, DOI 10.1097/01.MIB.0000191671.12229.47
   Naser S, 1999, CLIN DIAGN LAB IMMUN, V6, P282, DOI 10.1128/CDLI.6.2.282-282.1999
   Oshitani N, 2003, CLIN DIAGN LAB IMMUN, V10, P856, DOI 10.1128/CDLI.10.5.856-861.2003
   Oshitani N, 2003, INT J MOL MED, V11, P99
   Peeters M, 2001, AM J GASTROENTEROL, V96, P730, DOI 10.1111/j.1572-0241.2001.03613.x
   Quinton JF, 1998, GUT, V42, P788, DOI 10.1136/gut.42.6.788
   Reese GE, 2006, AM J GASTROENTEROL, V101, P2410, DOI 10.1111/j.1572-0241.2006.00840.x
   Ruemmele FM, 1998, GASTROENTEROLOGY, V115, P822, DOI 10.1016/S0016-5085(98)70252-5
   Saito H, 2003, GUT, V52, P535, DOI 10.1136/gut.52.4.535
   Sandborn WJ, 1996, MAYO CLIN PROC, V71, P431, DOI 10.4065/71.5.431
   Seow CH, 2009, AM J GASTROENTEROL, V104, P1426, DOI 10.1038/ajg.2009.79
   Sitaraman SV, 2005, AM J PHYSIOL-GASTR L, V288, pG403, DOI 10.1152/ajpgi.00357.2004
   Sutton CL, 2000, GUT, V46, P58, DOI 10.1136/gut.46.1.58
   Targan SR, 2005, GASTROENTEROLOGY, V128, P2020, DOI 10.1053/j.gastro.2005.03.046
   Taylor KD, 2001, GASTROENTEROLOGY, V120, P1347, DOI 10.1053/gast.2001.23966
   Török HP, 2005, DIGESTION, V72, P119, DOI 10.1159/000088366
   Vecchi M, 2008, INFLAMM BOWEL DIS, V14, pS95, DOI 10.1002/ibd.20699
   Yu CS, 2000, DIS COLON RECTUM, V43, P1487, DOI 10.1007/BF02236726
   Zholudev A, 2004, AM J GASTROENTEROL, V99, P2235, DOI 10.1111/j.1572-0241.2004.40369.x
NR 45
TC 77
Z9 92
U1 0
U2 15
PU BAISHIDENG PUBLISHING GROUP INC
PI PLEASANTON
PA 8226 REGENCY DR, PLEASANTON, CA 94588 USA
SN 1007-9327
EI 2219-2840
J9 WORLD J GASTROENTERO
JI World J. Gastroenterol.
PD JAN 21
PY 2016
VL 22
IS 3
BP 1304
EP 1310
DI 10.3748/wjg.v22.i3.1304
PG 7
WC Gastroenterology & Hepatology
WE Science Citation Index Expanded (SCI-EXPANDED)
SC Gastroenterology & Hepatology
GA DB5KD
UT WOS:000368552100033
PM 26811667
OA hybrid, Green Published
DA 2024-01-22
ER

PT J
AU Ghosh, S
   D'Haens, G
   Feagan, BG
   Silverberg, MS
   Szigethy, EM
AF Ghosh, Subrata
   D'Haens, Geert
   Feagan, Brian G.
   Silverberg, Mark S.
   Szigethy, Eva M.
TI What do changes in inflammatory bowel disease management mean for our
   patients?
SO JOURNAL OF CROHNS & COLITIS
LA English
DT Article
DE Benefit/risk; Crohn's disease; Inflammatory bowel disease (IBD); Medical
   decision-making; Motivational communication
ID CROHNS-DISEASE; RISK-FACTORS; THERAPY; PREFERENCES; INFECTIONS;
   BEHAVIOR; TRIALS
AB Treatment goals in Crohn's disease are evolving beyond the control of symptoms. A treat-to-target approach to management that features earlier initiation of TNF antagonist therapy will enable resolution of objective parameters of inflammation. The decision to initiate anti-TNF therapy should be based on a patient-specific assessment of risks and benefits. This paradigm necessitates a complex process, influenced by multiple factors that include the quality of data available, physicians' and patients' knowledge of the data, and the preferences and values of patients, physicians and society. The potential 'opportunity cost' resulting from a delay in initiation of effective therapy, a consideration that has been neglected in the past, must also enter into the equation. Our evolving approach to the management of Crohn's disease challenges patients to participate in the decision-making process and to become an active partner in their care. Ideally, this evolution should occur within the context of an enduring physician/patient relationship that is based on mutual trust. Motivational communication provides a useful technique to improve dialogue and collaboration between healthcare professionals and patients, and may help to engage and motivate patients to commit to managing their disease. (C) 2012 European Crohn's and Colitis Organisation. Published by Elsevier B.V. All rights reserved.
C1 [Ghosh, Subrata] Univ Calgary, Dept Med, Calgary, AB, Canada.
   [D'Haens, Geert] Univ Amsterdam, Acad Med Ctr, Dept Gastroenterol, NL-1105 AZ Amsterdam, Netherlands.
   [Feagan, Brian G.] Univ Western Ontario, Robarts Res Inst, Dept Med, London, ON, Canada.
   [Feagan, Brian G.] Univ Western Ontario, Robarts Res Inst, Dept Epidemiol, London, ON, Canada.
   [Feagan, Brian G.] Univ Western Ontario, Robarts Res Inst, Dept Biostat, London, ON, Canada.
   [Silverberg, Mark S.] Univ Toronto, Mt Sinai Hosp, Toronto, ON M5S 1A1, Canada.
   [Silverberg, Mark S.] Univ Toronto, Zane Cohen Ctr Digest Dis, Toronto, ON M5S 1A1, Canada.
   [Szigethy, Eva M.] Univ Pittsburgh, Dept Psychiat, Pittsburgh, PA USA.
C3 University of Calgary; University of Amsterdam; Academic Medical Center
   Amsterdam; Western University (University of Western Ontario); Western
   University (University of Western Ontario); Western University
   (University of Western Ontario); University of Toronto; Sinai Health
   System Toronto; University of Toronto; Pennsylvania Commonwealth System
   of Higher Education (PCSHE); University of Pittsburgh
RP Ghosh, S (通讯作者)，Foothills Med Ctr, North Tower,Room 929,1403 29th St NW, Calgary, AB T2N 2T9, Canada.
EM subrata.ghosh@albertahealthservices.ca
RI Feagan, Brian/G-3292-2011; Ghosh, Subrata/AAC-2676-2021; Silverberg,
   Mark/B-4183-2008; Feagan, Brian G/M-4283-2015
OI Ghosh, Subrata/0000-0002-1713-7797; 
FU Merck; Abbott; MSD; Janssen Biologics; Centocor; UCB; Ferring; Vifor
   Pharma; Dr Falk Pharma; Pfizer; Shire; Abbott Laboratories; ActoGeniX;
   Alba Therapeutics; Atherys; Axcan; Bristol-Myers Squibb; Celgene;
   Elan/Biogen; Genentech; Given Imaging Inc.; ISIS; Janssen-Ortho; Pfizer,
   Inc.; Procter and Gamble; Prometheus Therapeutics and Diagnostics;
   Protein Design Labs; Salix Pharmaceuticals; Santarus; Shire
   Pharmaceuticals; Synta Pharmaceuticals Corp; Teva Pharmaceuticals;
   Tillotts Pharma; UCB Pharma; Wyeth; Zeland Pharma; CombinatoRx;
   Engelheim; Millennium Pharmaceuticals Inc.; Novartis; Synta; National
   Institutes of Health; Janssen; Prometheus
FX Professor Ghosh has received honorarium for speaking at educational
   events organized by Merck, Abbott, Shire, Ferring and Millenium;
   received research funding from Merck and Abbott; and participated in
   ad-hoc advisory boards organized by Centocor, Abbott, Pfizer, BMS, Shire
   and Merck.; Professor D'Haens has received speaker and consultancy fees
   from Abbott, MSD, Janssen Biologics, Centocor, UCB, Ferring, Vifor
   Pharma, Dr Falk Pharma, Pfizer and Shire; acted as a scientific
   consultant for Abbott, MSD, Janssen Biologics, Centocor, UCB, Ferring,
   Vifor Pharma, Dr Falk Pharma, Pfizer, Shire and Teva; and received
   research grants from MSD and Centocor.; Professor Feagan has received
   consultancy fees from Abbott Laboratories, ActoGeniX, Alba Therapeutics,
   Atherys, Axcan, Bristol-Myers Squibb, Celgene, Centocor, Elan/Biogen,
   Genentech, Given Imaging Inc., ISIS, Janssen-Ortho, Merck, Millennium
   Pharmaceuticals Inc. (now Takeda), Ore Pharm (previously Gene-Logic),
   Pfizer, Inc., Procter and Gamble, Prometheus Therapeutics and
   Diagnostics, Protein Design Labs, Salix Pharmaceuticals, Santarus, Shire
   Pharmaceuticals, Synta Pharmaceuticals Corp, Teva Pharmaceuticals,
   Tillotts Pharma, UCB Pharma, Wyeth and Zeland Pharma, and has received
   financial remuneration for serving on advisory boards for Abbott
   Laboratories, AstraZeneca, Axcan, Celgene, Celltech, Centocor,
   Elan/Biogen, Given Imaging Inc., GlaxoSmithKline, Merck, Novartis, Novo
   Nordisk, Pfizer, Prometheus Laboratories, Protein Design Labs, Merck,
   Salix Pharmaceuticals, Tillotts Pharma and UCB Pharma. His institution
   has received grants or has grants pending from the following companies:
   Abbott Laboratories, ActoGeniX, Bristol-Myers Squibb, Centocor,
   CombinatoRx, Elan/Biogen, Engelheim, Genentech, Merck, Millennium
   Pharmaceuticals Inc. (now Takeda), Novartis, Procter and Gamble, Synta,
   Tillotts Pharma and UCB Pharma.; Dr Silverberg has received speaker and
   consultancy fees from Abbott, Janssen and Prometheus; acted as a
   consultant and advisory board member for Abbott, Janssen and Prometheus;
   and received research support from Abbott and Prometheus.; Dr Szigethy
   has received research grants from the National Institutes of Health and
   book royalties from American Psychiatric Press.
CR [Anonymous], HUM EPAR PROD INF
   [Anonymous], IMPACT 2010 11 CROHN
   [Anonymous], 2013, Motivational Interviewing: Helping People Change, 3rd Edn
   Baars JE, 2010, DIGESTION, V81, P113, DOI 10.1159/000253862
   Bauchner H, 2001, ARCH DIS CHILD, V84, P459, DOI 10.1136/adc.84.6.459
   Beaugerie L, 2006, GASTROENTEROLOGY, V130, P650, DOI 10.1053/j.gastro.2005.12.019
   Chen SM, 2011, INT J NURS STUD
   Colombel J, 2010, J CROHNS COLITIS, V4, P511
   Colombel JF, 2010, NEW ENGL J MED, V362, P1383, DOI 10.1056/NEJMoa0904492
   Colombel JF, 2009, INFLAMM BOWEL DIS, V15, P1308, DOI 10.1002/ibd.20956
   Conklin LS, 2010, EXPERT REV GASTROENT, V4, P305, DOI 10.1586/EGH.10.23
   Cravo M, 2010, INFLAMM BOWEL DIS, V16, P2117, DOI 10.1002/ibd.21297
   European Medicines Agency, REM EPAR PROD INF
   Feagan BG, 2008, GASTROENTEROLOGY, V135, P1493, DOI 10.1053/j.gastro.2008.07.069
   Ferrante M, 2012, J CROHNS COLITIS, V6, P116, DOI 10.1016/j.crohns.2011.09.009
   Gance-Cleveland Bonnie, 2007, J Pediatr Health Care, V21, P81, DOI 10.1016/j.pedhc.2006.05.002
   Gregor JC, 1997, INFLAMM BOWEL DIS, V3, P265, DOI 10.1002/ibd.3780030405
   Herrinton LJ, 2011, AM J GASTROENTEROL, V106, P2146, DOI 10.1038/ajg.2011.283
   Johnson FR, 2007, GASTROENTEROLOGY, V133, P769, DOI 10.1053/j.gastro.2007.04.075
   Lichtenstein GR, 2006, CLIN GASTROENTEROL H, V4, P621, DOI 10.1016/j.cgh.2006.03.002
   McGlynn EA, 2003, NEW ENGL J MED, V348, P2635, DOI 10.1056/NEJMsa022615
   Miller WR, 2009, BEHAV COGN PSYCHOTH, V37, P129, DOI 10.1017/S1352465809005128
   MORGENSTERN O., 1947, THEORY GAMES EC BEHA
   Peyrin-Biroulet L, 2010, GUT, V59, P141, DOI 10.1136/gut.2009.187120
   Peyrin-Biroulet L, 2010, AM J GASTROENTEROL, V105, P289, DOI 10.1038/ajg.2009.579
   Prochaska JO, 1997, AM J HEALTH PROMOT, V12, P38, DOI 10.4278/0890-1171-12.1.38
   Prochaska JO, 1986, COMPREHENSIVE MODEL, DOI DOI 10.1007/978-1-4613-2191-0_1
   Rutgeerts P, 2009, GASTROENTEROLOGY, V136, pA116
   Scott SD, 2011, IMPLEMENT SCI, V6, DOI 10.1186/1748-5908-6-58
   Seow CH, 2008, COCHRANE DB SYST REV, DOI 10.1002/14651858.CD000296.pub3
   Siegel CA, 2011, ALIMENT PHARM THER, V33, P23, DOI 10.1111/j.1365-2036.2010.04489.x
   Siegel CA, 2012, GUT, V61, P459, DOI 10.1136/gutjnl-2011-300988
   Siegel CA, 2009, CURR OPIN GASTROEN, V25, P334, DOI 10.1097/MOG.0b013e32832b764b
   Siegel CA, 2009, CLIN GASTROENTEROL H, V7, P874, DOI 10.1016/j.cgh.2009.01.004
   STUCK AE, 1989, REV INFECT DIS, V11, P954
   Toruner M, 2008, GASTROENTEROLOGY, V134, P929, DOI 10.1053/j.gastro.2008.01.012
NR 36
TC 10
Z9 11
U1 0
U2 2
PU ELSEVIER SCIENCE BV
PI AMSTERDAM
PA PO BOX 211, 1000 AE AMSTERDAM, NETHERLANDS
SN 1873-9946
EI 1876-4479
J9 J CROHNS COLITIS
JI J. Crohns Colitis
PD FEB
PY 2012
VL 6
SU 2
BP S243
EP S249
PG 7
WC Gastroenterology & Hepatology
WE Science Citation Index Expanded (SCI-EXPANDED)
SC Gastroenterology & Hepatology
GA 904ON
UT WOS:000301207900004
PM 22463931
OA Bronze
DA 2024-01-22
ER

PT J
AU Sivamaruthi, BS
AF Sivamaruthi, Bhagavathi Sundaram
TI A comprehensive review on clinical outcome of probiotic and synbiotic
   therapy for inflammatory bowel diseases
SO ASIAN PACIFIC JOURNAL OF TROPICAL BIOMEDICINE
LA English
DT Review
ID ACTIVE ULCERATIVE-COLITIS; RESIDENT INTESTINAL FLORA; DOUBLE-BLIND;
   SACCHAROMYCES-BOULARDII; MAINTENANCE TREATMENT; BARRIER FUNCTION;
   CROHNS-DISEASE; LACTOBACILLUS; BIFIDOBACTERIUM; PREVENTION
AB The composition of gut microflora and its metabolic activity are closely correlated with the host immune system, and the changes in the biometric of the microbiome lead to inflammatory diseases like inflammatory bowel disease. The supplementation of probiotics and synbiotic could indeed manipulate the microflora, which can be an alternative therapy for ulcerative colitis, and Crohn's disease. Several in vitro, in vivo and clinical studies for the initiation and maintenance of remission in patients with inflammatory bowel disease have been completed. Those studies evaluated the efficacy of many probiotic formulations, especially about VSL#3. Even though the clinical studies proved that almost all the probiotic interventions are safe and bring improvement to patients, some studies are deficient in sample size, proper controls, and follow-ups. This paper summarizes the possible mechanism of inflammatory bowel disease development, probiotics, the clinical outcome of probiotic and synbiotic interventions for ulcerative colitis and Crohn's disease, as well as the adverse effect of probiotic treatments.
C1 [Sivamaruthi, Bhagavathi Sundaram] Chiang Mai Univ, Innovat Ctr Holist Hlth Nutraceut & Cosmeceut, Fac Pharm, Chiang Mai 50200, Thailand.
C3 Chiang Mai University
RP Sivamaruthi, BS (通讯作者)，Chiang Mai Univ, Innovat Ctr Holist Hlth Nutraceut & Cosmeceut, Fac Pharm, Chiang Mai 50200, Thailand.
EM sivasgene@gmail.com
RI Sivamaruthi, Bhagavathi Sundaram/S-5580-2016; Sivamaruthi, Bhagavathi
   Sundaram/K-5160-2019
OI Sivamaruthi, Bhagavathi Sundaram/0000-0002-5499-8350; Sivamaruthi,
   Bhagavathi Sundaram/0000-0002-5499-8350
FU CMU Post-Doctoral Fellowship, Chiang Mai University, Chiang Mai,
   Thailand [6592(11)/01501]
FX This work is supported by the CMU Post-Doctoral Fellowship (No.
   6592(11)/01501, dated 24 February 2017), Chiang Mai University, Chiang
   Mai, Thailand.
CR Ahmed J, 2013, INT J SURG, V11, P1131, DOI 10.1016/j.ijsu.2013.08.019
   Aloisio I, 2012, APPL MICROBIOL BIOT, V96, P1561, DOI 10.1007/s00253-012-4138-5
   [Anonymous], CHEMOTHERAPIE J
   Baroja ML, 2007, CLIN EXP IMMUNOL, V149, P470, DOI 10.1111/j.1365-2249.2007.03434.x
   Basavanna Girishkumar, 2012, Annals Food Science and Technology, V13, P231
   Baumgart DC, 2007, LANCET, V369, P1627, DOI 10.1016/S0140-6736(07)60750-8
   Besselink MGH, 2008, LANCET, V371, P651, DOI 10.1016/S0140-6736(08)60207-X
   Bourreille A, 2013, CLIN GASTROENTEROL H, V11, P982, DOI 10.1016/j.cgh.2013.02.021
   Brunser O, 2017, REV CHIL PEDIATR-CHI, V88, P534, DOI 10.4067/S0370-41062017000400015
   Buller H, 2002, J PEDIATR GASTR NUTR, V35, pS151, DOI 10.1097/00005176-200208002-00013
   Champagn CP, 2011, INT J FOOD MICROBIOL, V149, P185, DOI 10.1016/j.ijfoodmicro.2011.07.005
   Chmielewska A, 2010, WORLD J GASTROENTERO, V16, P69, DOI 10.3748/wjg.v16.i1.69
   Clavel Thomas, 2007, Curr Issues Intest Microbiol, V8, P25
   Cui HH, 2004, WORLD J GASTROENTERO, V10, P1521
   D'Incà R, 2011, DIGEST DIS SCI, V56, P1178, DOI 10.1007/s10620-010-1384-1
   Darfeuille-Michaud A, 2004, GASTROENTEROLOGY, V127, P412, DOI 10.1053/j.gastro.2004.04.061
   De Groote MA, 2005, PEDIATR INFECT DIS J, V24, P278, DOI 10.1097/01.inf.0000154588.79356.e6
   Degnan FH, 2008, CLIN INFECT DIS, V46, pS133, DOI 10.1086/523324
   Demers M, 2014, CLIN NUTR, V33, P761, DOI 10.1016/j.clnu.2013.10.015
   Di Gioia D, 2014, APPL MICROBIOL BIOT, V98, P563, DOI 10.1007/s00253-013-5405-9
   Doron S, 2015, CLIN INFECT DIS, V60, pS129, DOI 10.1093/cid/civ085
   Doron SI, 2008, J CLIN GASTROENTEROL, V42, pS58, DOI 10.1097/MCG.0b013e3181618ab7
   Duchmann R, 1999, GUT, V44, P812, DOI 10.1136/gut.44.6.812
   Duchmann R, 1995, CLIN EXP IMMUNOL, V102, P448
   Dylag K, 2014, CURR PHARM DESIGN, V20, P1149, DOI 10.2174/13816128113199990422
   FAO/WHO, 2006, FAO Food and Nutrition Paper 85, V85
   Fedorak RN, 2015, CLIN GASTROENTEROL H, V13, P928, DOI 10.1016/j.cgh.2014.10.031
   Fitzpatrick Leo R, 2013, World J Gastrointest Pathophysiol, V4, P47, DOI 10.4291/wjgp.v4.i3.47
   Fujimori S, 2009, NUTRITION, V25, P520, DOI 10.1016/j.nut.2008.11.017
   Grin PM, 2013, CAN J UROL, V20, P6607
   Groeger D, 2013, GUT MICROBES, V4, P325, DOI 10.4161/gmic.25487
   Haggar Fatima A, 2009, Clin Colon Rectal Surg, V22, P191, DOI 10.1055/s-0029-1242458
   Haller D, 2010, J NUTR, V140, p690S, DOI 10.3945/jn.109.113746
   Hegazy SK, 2010, WORLD J GASTROENTERO, V16, P4145, DOI 10.3748/wjg.v16.i33.4145
   Hempel S, 2012, JAMA-J AM MED ASSOC, V307, P1959, DOI 10.1001/jama.2012.3507
   Hill C, 2014, NAT REV GASTRO HEPAT, V11, P506, DOI 10.1038/nrgastro.2014.66
   Ishikawa H, 2011, DIGESTION, V84, P128, DOI 10.1159/000322977
   Isolauri E, 2012, GASTROENTEROL CLIN N, V41, P747, DOI 10.1016/j.gtc.2012.08.007
   Johnston BC, 2011, COCHRANE DB SYST REV, DOI 10.1002/14651858.CD004827.pub3
   Kaser A, 2010, ANNU REV IMMUNOL, V28, P573, DOI 10.1146/annurev-immunol-030409-101225
   Kato K, 2004, ALIMENT PHARM THER, V20, P1133, DOI 10.1111/j.1365-2036.2004.02268.x
   Knutson A, 2010, SCAND J WORK ENV HEA, V36, P85, DOI 10.5271/sjweh.2897
   Krag A, 2012, WORLD J GASTROENTERO, V18, P1773, DOI 10.3748/wjg.v18.i15.1773
   LeDoux D, 2006, INT J STD AIDS, V17, P280, DOI 10.1258/095646206776253507
   Li Kun, 2013, Zhonghua Wei Chang Wai Ke Za Zhi, V16, P336
   Liu YW, 2011, INT IMMUNOPHARMACOL, V11, P2159, DOI 10.1016/j.intimp.2011.09.013
   Mackay Andrew D., 1999, Clin Microbiol Infect, V5, P290, DOI 10.1111/j.1469-0691.1999.tb00144.x
   Matsumoto S, 1998, GUT, V43, P71, DOI 10.1136/gut.43.1.71
   Matsumoto S, 2005, CLIN EXP IMMUNOL, V140, P417, DOI 10.1111/j.1365-2249.2005.02790.x
   McFarland Lynne V, 2007, Travel Med Infect Dis, V5, P97, DOI 10.1016/j.tmaid.2005.10.003
   Miele E, 2009, AM J GASTROENTEROL, V104, P437, DOI 10.1038/ajg.2008.118
   Munakata S, 2010, BRAIN DEV-JPN, V32, P691, DOI 10.1016/j.braindev.2009.09.024
   Muñoz P, 2005, CLIN INFECT DIS, V40, P1625, DOI 10.1086/429916
   Natividad JMM, 2012, INFLAMM BOWEL DIS, V18, P1434, DOI 10.1002/ibd.22848
   Ng SC, 2010, INFLAMM BOWEL DIS, V16, P1286, DOI 10.1002/ibd.21222
   Niault M, 1999, CLIN INFECT DIS, V28, P930, DOI 10.1086/517255
   Ocón B, 2013, EUR J NUTR, V52, P457, DOI 10.1007/s00394-012-0347-z
   Oggioni MR, 1998, J CLIN MICROBIOL, V36, P325, DOI 10.1128/JCM.36.1.325-326.1998
   Ohishi A, 2010, J PEDIATR-US, V156, P679, DOI 10.1016/j.jpeds.2009.11.041
   Oliva S, 2012, ALIMENT PHARM THER, V35, P327, DOI 10.1111/j.1365-2036.2011.04939.x
   Oliveira FM, 2010, CIENC SAUDE COLETIVA, V15, P1031, DOI 10.1590/S1413-81232010000700009
   Ordás I, 2012, LANCET, V380, P1606, DOI 10.1016/S0140-6736(12)60150-0
   Ozen M, 2015, BENEF MICROBES, V6, P159, DOI 10.3920/BM2014.0103
   Palumbo VD, 2016, BIOMED PAP, V160, P372, DOI 10.5507/bp.2016.044
   Perapoch J, 2000, EUR J CLIN MICROBIOL, V19, P468, DOI 10.1007/s100960000295
   Persborn M, 2013, ALIMENT PHARM THER, V38, P772, DOI 10.1111/apt.12451
   Petersen AM, 2014, J CROHNS COLITIS, V8, P1498, DOI 10.1016/j.crohns.2014.06.001
   Piechno S, 2007, CAN J ANAESTH, V54, P245, DOI 10.1007/BF03022650
   Podolsky DK, 2002, NEW ENGL J MED, V347, P417, DOI 10.1056/NEJMra0804647
   RICHARD V, 1988, EUR J CLIN MICROBIOL, V7, P783, DOI 10.1007/BF01975049
   SADLACK B, 1993, CELL, V75, P253, DOI 10.1016/0092-8674(93)80067-O
   Sanders ME, 2015, J CLIN GASTROENTEROL, V49, pS2, DOI 10.1097/MCG.0000000000000350
   Porbén SS, 2010, NUTR HOSP, V25, P971, DOI 10.3305/nh.2010.25.6.4629
   Sartor RB, 2006, NAT CLIN PRACT GASTR, V3, P390, DOI 10.1038/ncpgasthep0528
   Shadnoush Mahdi, 2015, Korean J Gastroenterol, V65, P215, DOI 10.4166/kjg.2015.65.4.215
   Shanahan F, 2002, LANCET, V359, P62, DOI 10.1016/S0140-6736(02)07284-7
   Siegel R, 2014, CA-CANCER J CLIN, V64, P104, DOI [10.3322/caac.21220, 10.3322/caac.21395]
   Sood A, 2009, CLIN GASTROENTEROL H, V7, P1202, DOI 10.1016/j.cgh.2009.07.016
   Steed H, 2010, ALIMENT PHARM THER, V32, P872, DOI 10.1111/j.1365-2036.2010.04417.x
   Tamaki H, 2016, DIGEST ENDOSC, V28, P67, DOI 10.1111/den.12553
   Tomaro-Duchesneau C, 2014, APPL MICROBIOL BIOT, V98, P115, DOI 10.1007/s00253-013-5252-8
   Tommasi Chiara, 2008, J Med Case Rep, V2, P315, DOI 10.1186/1752-1947-2-315
   Tompkins TA, 2010, BENEF MICROBES, V1, P93, DOI 10.3920/BM2008.1005
   Torre LA, GLOBAL 65
   Tsuda Y, 2007, SCAND J GASTROENTERO, V42, P1306, DOI 10.1080/00365520701396091
   Tung JM, 2009, CAN J GASTROENTEROL, V23, P817, DOI 10.1155/2009/915847
   Tursi A, 2010, AM J GASTROENTEROL, V105, P2218, DOI 10.1038/ajg.2010.218
   Vahabnezhad E, 2013, J CLIN GASTROENTEROL, V47, P437, DOI 10.1097/MCG.0b013e318279abf0
   Venturi A, 1999, ALIMENT PHARM THER, V13, P1103
   Venugopalan V, 2010, EMERG INFECT DIS, V16, P1661, DOI 10.3201/eid1611.100574
   Vezza T, 2016, NUTRIENTS, V8, DOI 10.3390/nu8040211
   Vilela EG, 2008, SCAND J GASTROENTERO, V43, P842, DOI 10.1080/00365520801943354
   Vleggaar FR, 2008, EUR J GASTROEN HEPAT, V20, P688, DOI 10.1097/MEG.0b013e3282f5197e
   Wildt S, 2011, J CROHNS COLITIS, V5, P115, DOI 10.1016/j.crohns.2010.11.004
   World Cancer Research Fund/American Institute for Cancer Research, 2007, FOOD NUTR PHYS ACT P
   Yasueda A, 2016, SURG TODAY, V46, P939, DOI 10.1007/s00595-015-1261-9
   Yoshimatsu Y, 2015, WORLD J GASTROENTERO, V21, P5985, DOI 10.3748/wjg.v21.i19.5985
   Zein E F, 2008, Ann Biol Clin (Paris), V66, P195, DOI 10.1684/abc.2008.0210
NR 98
TC 19
Z9 19
U1 1
U2 21
PU WOLTERS KLUWER MEDKNOW PUBLICATIONS
PI MUMBAI
PA WOLTERS KLUWER INDIA PVT LTD , A-202, 2ND FLR, QUBE, C T S  NO 1498A-2
   VILLAGE MAROL, ANDHERI EAST, MUMBAI, Maharashtra, INDIA
SN 2221-1691
EI 2588-9222
J9 ASIAN PAC J TROP BIO
JI Asian Pac. Trop. Biomed.
PD MAR
PY 2018
VL 8
IS 3
BP 179
EP 186
DI 10.4103/2221-1691.228000
PG 8
WC Tropical Medicine
WE Science Citation Index Expanded (SCI-EXPANDED)
SC Tropical Medicine
GA GA4IQ
UT WOS:000428293500007
OA gold
DA 2024-01-22
ER

PT J
AU Goetz, M
AF Goetz, Martin
TI Endoscopic Surveillance in Inflammatory Bowel Disease
SO VISCERAL MEDICINE
LA English
DT Review
DE Inflammatory bowel disease; Crohn's disease; Ulcerative colitis; Mucosal
   healing; Rutgeerts score; Dysplasia
ID LONG-TERM PROGNOSIS; ULCERATIVE-COLITIS; DYSPLASTIC LESIONS;
   COLORECTAL-CANCER; CROHNS-DISEASE; ADEQUATE TREATMENT; CHROMOENDOSCOPY;
   ADENOMA; POLYPECTOMY; SEVERITY
AB Introduction: Endoscopy is a key technique for the surveillance of patients with inflammatory bowel diseases (Crohn's disease (CD) and ulcerative colitis). Indication to perform endoscopy for surveillance includes assessment of response to therapy, postoperative surveillance, and surveillance for intraepithelial neoplasia. Methods: In addition to personal experience, a literature search was performed and the guidelines were consulted. Results and Conclusion: Endoscopy is the gold standard in the long-term assessment of mucosal healing and in the short-term control of response to intensified therapy. For postoperative surveillance in CD, mucosal changes (as graded by the Rutgeerts score) are predictive of clinical recurrence. For neoplasia surveillance, virtual chromoendoscopy has not (yet) replaced conventional chromoendoscopy. Surveillance can be optimized by the use of high-definition endoscopes as well as (pan-) chromoendoscopy and requires time to scrutinize the mucosa. This approach seems to be superior to random biopsies. (C) 2018 S. Karger GmbH, Freiburg
C1 [Goetz, Martin] Univ Hosp Tubingen, Dept Internal Med 1, Tubingen, Germany.
C3 Eberhard Karls University of Tubingen; Eberhard Karls University
   Hospital
RP Goetz, M (通讯作者)，Univ Klinikum Tubingen, Innere Med 1, Otfried Muller Str 10, Tubingen, Germany.
EM martin.goetz@med.uni-tuebingen.de
CR Annese V, 2013, J CROHNS COLITIS, V7, P982, DOI 10.1016/j.crohns.2013.09.016
   Arai M, 2016, J CROHNS COLITIS, V10, P1303, DOI 10.1093/ecco-jcc/jjw104
   Atreya R, 2014, NAT MED, V20, P313, DOI 10.1038/nm.3462
   Blonski W, 2008, SCAND J GASTROENTERO, V43, P817, DOI 10.1080/00365520801909686
   Dignass A, 2011, Z GASTROENTEROL, V49, P1276, DOI 10.1055/s-0031-1281666
   Engelsgjerd M, 1999, GASTROENTEROLOGY, V117, P1288, DOI 10.1016/S0016-5085(99)70278-7
   Iacucci M, 2017, GASTROINTEST ENDOSC, V86, P1118, DOI 10.1016/j.gie.2017.03.012
   Ignjatovic A, 2012, AM J GASTROENTEROL, V107, P885, DOI 10.1038/ajg.2012.67
   Ikeya K, 2016, J CROHNS COLITIS, V10, P286, DOI 10.1093/ecco-jcc/jjv210
   Kiesslich R, 2012, GUT, V61, P1146, DOI 10.1136/gutjnl-2011-300695
   Kiesslich R, 2003, GASTROENTEROLOGY, V124, P880, DOI 10.1053/gast.2003.50146
   Konijeti GG, 2014, GASTROINTEST ENDOSC, V79, P455, DOI 10.1016/j.gie.2013.10.026
   Laine L, 2015, GASTROINTEST ENDOSC, V81, P489, DOI 10.1016/j.gie.2014.12.009
   Levi GS, 2006, AM J SURG PATHOL, V30, P1022, DOI 10.1097/00000478-200608000-00014
   Louis E, 2012, GASTROENTEROLOGY, V142, P63, DOI 10.1053/j.gastro.2011.09.034
   Miyoshi Jun, 2013, J Crohns Colitis, V7, pe609, DOI 10.1016/j.crohns.2013.04.018
   Odze RD, 2004, CLIN GASTROENTEROL H, V2, P534, DOI 10.1016/S1542-3565(04)00237-X
   Pellisé M, 2011, GASTROINTEST ENDOSC, V74, P840, DOI 10.1016/j.gie.2011.05.013
   Rubin DT, 2007, GASTROINTEST ENDOSC, V65, P998, DOI 10.1016/j.gie.2006.09.025
   Rubin PH, 1999, GASTROENTEROLOGY, V117, P1295, DOI 10.1016/S0016-5085(99)70279-9
   RUTGEERTS P, 1990, GASTROENTEROLOGY, V99, P956, DOI 10.1016/0016-5085(90)90613-6
   Rutter MD, 2004, GASTROINTEST ENDOSC, V60, P334, DOI 10.1016/S0016-5107(04)01710-9
   SCHROEDER KW, 1987, NEW ENGL J MED, V317, P1625, DOI 10.1056/NEJM198712243172603
   Subramanian V, 2011, ALIMENT PHARM THER, V33, P304, DOI 10.1111/j.1365-2036.2010.04525.x
   Subramanian V, 2013, INFLAMM BOWEL DIS, V19, P350, DOI 10.1002/ibd.23002
   Travis SPL, 2012, GUT, V61, P535, DOI 10.1136/gutjnl-2011-300486
   van den Broek FJC, 2011, ENDOSCOPY, V43, P108, DOI 10.1055/s-0030-1255956
   van den Broek FJC, 2014, AM J GASTROENTEROL, V109, P715, DOI 10.1038/ajg.2011.93
   Vieth M, 2006, GUT, V55, P1151, DOI 10.1136/gut.2005.075531
   Watanabe T, 2016, GASTROENTEROLOGY, V151, P1122, DOI 10.1053/j.gastro.2016.08.002
   Wu L, 2012, COLORECTAL DIS, V14, P416, DOI 10.1111/j.1463-1318.2010.02505.x
NR 31
TC 10
Z9 10
U1 0
U2 3
PU KARGER
PI BASEL
PA ALLSCHWILERSTRASSE 10, CH-4009 BASEL, SWITZERLAND
SN 2297-4725
EI 2297-475X
J9 VISC MED
JI Visc. Med.
PY 2018
VL 34
IS 1
BP 66
EP 71
DI 10.1159/000485019
PG 6
WC Gastroenterology & Hepatology; Surgery
WE Science Citation Index Expanded (SCI-EXPANDED)
SC Gastroenterology & Hepatology; Surgery
GA FY7UQ
UT WOS:000427069300010
PM 29594172
OA Green Published, Bronze
DA 2024-01-22
ER

PT J
AU Reenaers, C
   Belaiche, J
   Louis, E
AF Reenaers, Catherine
   Belaiche, Jacques
   Louis, Edouard
TI Impact of medical therapies on inflammatory bowel disease complication
   rate
SO WORLD JOURNAL OF GASTROENTEROLOGY
LA English
DT Article
DE Crohn's disease; Ulcerative colitis; Inflammatory bowel diseases;
   Therapy; Surgery; Complications
ID CROHNS-DISEASE; ULCERATIVE-COLITIS; CLINICAL REMISSION; NATURAL-HISTORY;
   COLORECTAL NEOPLASIA; RISK-FACTORS; INFLIXIMAB; AZATHIOPRINE;
   METHOTREXATE; SURGERY
AB Crohn's disease and ulcerative colitis are progressive diseases associated with a high risk of complications over time including strictures, fistulae, perianal complications, surgery, and colorectal cancer. Changing the natural history and avoiding evolution to a disabling disease should be the main goal of treatment. In recent studies, mucosal healing has been associated with longer-term remission and fewer complications. Conventional therapies with immunosuppressive drugs are able to induce mucosal healing in a minority of cases but their impact on disease progression appears modest. Higher rates of mucosal healing can be achieved with anti-tumor necrosis factor therapies that reduce the risk of relapse, surgery and hospitalization, and are associated with perianal fistulae closure. These drugs might be able to change the natural history of the disease mainly when introduced early in the course of the disease. Treatment strategy in inflammatory bowel diseases should thus be tailored according to the risk that each patient could develop disabling disease. (C) 2012 Baishideng. All rights reserved.
C1 [Reenaers, Catherine; Belaiche, Jacques; Louis, Edouard] Univ Liege, CHU Sart Tilman, Dept Gastroenterol, B-4000 Liege, Belgium.
C3 University of Liege
RP Reenaers, C (通讯作者)，Univ Liege, CHU Sart Tilman, Dept Gastroenterol, B-4000 Liege, Belgium.
EM catherine.reenaers@ulg.ac.be
CR Ardizzone S, 2006, GUT, V55, P47, DOI 10.1136/gut.2005.068809
   Baert F, 2010, GASTROENTEROLOGY, V138, P463, DOI 10.1053/j.gastro.2009.09.056
   Bergeron V, 2010, AM J GASTROENTEROL, V105, P2405, DOI 10.1038/ajg.2010.248
   Colombel JF, 2011, GASTROENTEROLOGY, V141, P1194, DOI 10.1053/j.gastro.2011.06.054
   Colombel JF, 2010, NEW ENGL J MED, V362, P1383, DOI 10.1056/NEJMoa0904492
   Cosnes J, 2005, GUT, V54, P237, DOI 10.1136/gut.2004.045294
   Cosnes J, 2002, INFLAMM BOWEL DIS, V8, P244, DOI 10.1097/00054725-200207000-00002
   D'Haens G, 1999, GASTROENTEROLOGY, V116, P1029, DOI 10.1016/S0016-5085(99)70005-3
   D'Haens G, 1999, GASTROINTEST ENDOSC, V50, P667, DOI 10.1016/S0016-5107(99)80017-0
   Eaden JA, 2001, GUT, V48, P526, DOI 10.1136/gut.48.4.526
   EKBOM A, 1990, LANCET, V336, P357, DOI 10.1016/0140-6736(90)91889-I
   Feagan BG, 2008, GASTROENTEROLOGY, V135, P1493, DOI 10.1053/j.gastro.2008.07.069
   Froslie KF, 2007, GASTROENTEROLOGY, V133, P412, DOI 10.1053/j.gastro.2007.05.051
   Gupta RB, 2007, GASTROENTEROLOGY, V133, P1099, DOI 10.1053/j.gastro.2007.08.001
   Hanauer SB, 2005, NAT CLIN PRACT GASTR, V2, P493, DOI 10.1038/ncpgasthep0318
   Hanauer SB, 2002, LANCET, V359, P1541, DOI 10.1016/S0140-6736(02)08512-4
   HELLERS G, 1980, GUT, V21, P525, DOI 10.1136/gut.21.6.525
   Hoie O, 2007, GASTROENTEROLOGY, V132, P507, DOI 10.1053/j.gastro.2006.11.015
   Jones DW, 2010, ANN SURG, V252, P307, DOI 10.1097/SLA.0b013e3181e61df5
   KOZAREK RA, 1989, ANN INTERN MED, V110, P353, DOI 10.7326/0003-4819-110-5-353
   Laharie D, 2011, ALIMENT PHARM THER, V33, P714, DOI 10.1111/j.1365-2036.2010.04569.x
   Langholz E, 1996, SCAND J GASTROENTERO, V31, P260, DOI 10.3109/00365529609004876
   Löfberg R, 2012, INFLAMM BOWEL DIS, V18, P1, DOI 10.1002/ibd.21663
   Louis E, 2001, GUT, V49, P777, DOI 10.1136/gut.49.6.777
   Louis E, 2012, GASTROENTEROLOGY, V142, pE18, DOI [10.1053/j.gastro.2011.11.011, 10.1053/j.gastro.2012.03.031]
   Louis E, 2012, GASTROENTEROLOGY, V142, P63, DOI 10.1053/j.gastro.2011.09.034
   MEKHJIAN HS, 1979, GASTROENTEROLOGY, V77, P898
   MUNKHOLM P, 1995, SCAND J GASTROENTERO, V30, P699, DOI 10.3109/00365529509096316
   Panaccione R, 2010, ALIMENT PHARM THER, V31, P1296, DOI 10.1111/j.1365-2036.2010.04304.x
   Pariente B, 2011, INFLAMM BOWEL DIS, V17, P1415, DOI 10.1002/ibd.21506
   PEARSON DC, 1995, ANN INTERN MED, V123, P132, DOI 10.7326/0003-4819-123-2-199507150-00009
   Peyrin-Biroulet L, 2011, GUT, V60, P930, DOI 10.1136/gut.2010.227884
   Piton G, 2008, AM J GASTROENTEROL, V103, P1730, DOI 10.1111/j.1572-0241.2008.01847.x
   Ramadas AV, 2010, GUT, V59, P1200, DOI 10.1136/gut.2009.202101
   Roumeguère P, 2011, INFLAMM BOWEL DIS, V17, P69, DOI 10.1002/ibd.21405
   Rubio CA, 2009, ANTICANCER RES, V29, P4291
   RUTGEERTS P, 1984, GUT, V25, P665, DOI 10.1136/gut.25.6.665
   Rutter M, 2004, GASTROENTEROLOGY, V126, P451, DOI 10.1053/j.gastro.2003.11.010
   Rutter MD, 2004, GUT, V53, P256, DOI 10.1136/gut.2003.016386
   Sandborn WJ, 2008, GASTROENTEROLOGY, V135, P1442, DOI 10.1053/j.gastro.2008.09.053
   Sandborn WJ, 2009, GASTROENTEROLOGY, V137, P1250, DOI 10.1053/j.gastro.2009.06.061
   Sandborn WJ, 2012, GASTROENTEROLOGY, V142, P257, DOI 10.1053/j.gastro.2011.10.032
   SANDBORN WJ, 1995, GASTROENTEROLOGY, V109, P1808, DOI 10.1016/0016-5085(95)90747-5
   Sands BE, 2004, CLIN GASTROENTEROL H, V2, P912, DOI 10.1016/S1542-3565(04)00414-8
   Schnitzler F, 2009, INFLAMM BOWEL DIS, V15, P1295, DOI 10.1002/ibd.20927
   Vienne A, 2011, ALIMENT PHARM THER, V34, P188, DOI 10.1111/j.1365-2036.2011.04711.x
NR 46
TC 14
Z9 18
U1 0
U2 1
PU BAISHIDENG PUBLISHING GROUP INC
PI PLEASANTON
PA 8226 REGENCY DR, PLEASANTON, CA 94588 USA
SN 1007-9327
EI 2219-2840
J9 WORLD J GASTROENTERO
JI World J. Gastroenterol.
PD AUG 7
PY 2012
VL 18
IS 29
BP 3823
EP 3827
DI 10.3748/wjg.v18.i29.3823
PG 5
WC Gastroenterology & Hepatology
WE Science Citation Index Expanded (SCI-EXPANDED)
SC Gastroenterology & Hepatology
GA 986VQ
UT WOS:000307374100008
PM 22876033
OA Green Published, hybrid
DA 2024-01-22
ER

PT J
AU Vatn, SS
   Lindstrom, JC
   Moen, AEF
   Brackmann, S
   Tannæs, TM
   Olbjorn, C
   Bergemalm, D
   Keita, AV
   Gomollon, F
   Detlie, TE
   Lüders, T
   Kalla, R
   Adams, A
   Satsangi, J
   Jahnsen, J
   Vatn, MH
   Halfvarson, J
   Ricanek, P
   Nilsen, H
AF Vatn, Simen Svendsen
   Lindstrom, Jonas Christoffer
   Moen, Aina E. F.
   Brackmann, Stephan
   Tannaes, Tone M.
   Olbjorn, Christine
   Bergemalm, Daniel
   Keita, Asa, V
   Gomollon, Fernando
   Detlie, Trond Espen
   Luders, Torben
   Kalla, Rahul
   Adams, Alex
   Satsangi, Jack
   Jahnsen, Jorgen
   Vatn, Morten H.
   Halfvarson, Jonas
   Ricanek, Petr
   Nilsen, Hilde
CA IBD CHARACTER Consortium
TI Mucosal Gene Transcript Signatures in Treatment Naive Inflammatory Bowel
   Disease: A Comparative Analysis of Disease to Symptomatic and Healthy
   Controls in the European IBD-Character Cohort
SO CLINICAL AND EXPERIMENTAL GASTROENTEROLOGY
LA English
DT Article
DE Crohn's disease; healthy controls; mitochondria; mucosal transcriptome;
   non-inflamed; prediction; symptomatic controls; ulcerative colitis
ID EVIDENCE-BASED CONSENSUS; CROHNS-DISEASE; ULCERATIVE-COLITIS; MONTREAL
   CLASSIFICATION; EXPRESSION PROFILES; DIAGNOSIS; MANAGEMENT; PROGNOSIS;
   INFLIXIMAB; PATTERNS
AB Background: Studies of the mucosal transcriptomic landscape have given new insight into the pathogenesis of inflammatory bowel disease (IBD). Recently, the predictive biomarker potential of gene expression signatures has been explored. To further investigate the mucosal gene expression in IBD, we recruited a cohort of treatment naive patients and compared them to both symptomatic and healthy controls.
   Methods: Altogether, 323 subjects were included: Crohn's disease (N = 75), ulcerative colitis (N = 87) and IBD unclassified (N = 3). Additionally, there were two control groups: symptomatic controls (N = 131) and healthy controls (N = 27). Mucosal biopsies were collected during ileocolonoscopy and gene expression in inflamed and non-inflamed mucosa was explored. Gene expression profiling was performed using Agilent G3 Human Gene Expression 860K v3 One-Color microarray. We recorded information about treatment escalation to anti-TNF agents or surgery, and anti-TNF response, to explore predictive opportunities of the mucosal transcriptome.
   Results: Gene expression profiles in symptomatic controls in whom IBD had been excluded resembled that of IBD patients and diverged from that of healthy controls. In non-inflamed Crohn's disease and ulcerative colitis, gene set enrichment analysis revealed dysregulation of pathways involved in basic cellular biological processes. Mitochondria-associated pathways were dysregulated both in non-inflamed and inflamed Crohn's disease and ulcerative colitis (>2.6 normalized enrichment scores <-1.8). Gene expression signatures of Crohn's disease and ulcerative colitis did not predict time for treatment escalation (p = 0.175). No significant association was found between gene expression signatures and anti-TNF response.
   Conclusion: Non-inflamed samples are probably superior to inflamed samples when exploring gene expression signatures in IBD and might reveal underlying mechanisms central for disease initiation. The gene expression signatures of the control groups were related to if they were symptomatic or not, which may have important implications for future study designs.
C1 [Vatn, Simen Svendsen; Moen, Aina E. F.; Brackmann, Stephan; Tannaes, Tone M.; Olbjorn, Christine; Detlie, Trond Espen; Jahnsen, Jorgen; Vatn, Morten H.; Nilsen, Hilde] Univ Oslo, Inst Clin Med, Dept Clin Mol Biol, Oslo, Norway.
   [Vatn, Simen Svendsen; Brackmann, Stephan; Detlie, Trond Espen; Jahnsen, Jorgen; Ricanek, Petr] Akershus Univ Hosp, Div Med, Dept Gastroenterol, Lorenskog, Norway.
   [Lindstrom, Jonas Christoffer] Akershus Univ Hosp, Hlth Serv Res Unit HOKH, Lorenskog, Norway.
   [Lindstrom, Jonas Christoffer; Moen, Aina E. F.] Norwegian Inst Publ Hlth, Div Infect Dis Control & Environm Hlth, Dept Methods Dev & Analyt, Oslo, Norway.
   [Moen, Aina E. F.; Tannaes, Tone M.; Luders, Torben; Nilsen, Hilde] Akershus Univ Hosp, Sect Clin Mol Biol EpiGen, Lorenskog, Norway.
   [Olbjorn, Christine] Akershus Univ Hosp, Dept Pediat & Adolescent Med, Lorenskog, Norway.
   [Bergemalm, Daniel; Halfvarson, Jonas] Orebro Univ, Fac Med & Hlth, Dept Gastroenterol, Orebro, Sweden.
   [Keita, Asa, V] Linkoping Univ, Dept Biomed & Clin Sci, Linkoping, Sweden.
   [Gomollon, Fernando] IIS Aragon, Digest Dis Unit, Zaragoza, Spain.
   [Kalla, Rahul; Adams, Alex; Satsangi, Jack] Univ Edinburgh, Div Med & Radiol Sci, Gastrointestinal Unit, Ctr Genom & Mol Med, Edinburgh, Midlothian, Scotland.
   [Adams, Alex; Satsangi, Jack] Univ Oxford, Med Sci Expt Med Div, Translat Gastroenterol Unit, Oxford, England.
C3 University of Oslo; University of Oslo; University of Oslo; Norwegian
   Institute of Public Health (NIPH); University of Oslo; University of
   Oslo; Orebro University; Linkoping University; University of Edinburgh;
   University of Oxford
RP Vatn, SS (通讯作者)，Akershus Univ Hosp, POB 1000, N-1478 Lorenskog, Norway.
EM bikkjas@hotmail.com
RI Halfvarson, Jonas/AAU-4687-2020; Jahnsen, Jorgen/GRO-3253-2022
OI Jahnsen, Jorgen/0000-0002-0419-2914; Moen, Aina/0000-0002-1892-846X;
   Halfvarson, Jonas/0000-0003-0122-7234; Gomollon,
   Fernando/0000-0003-0076-3529; vatn, simen/0000-0002-6124-4995; Tannaes,
   Tone Moller/0000-0001-5789-9203; Adams, Alex/0000-0001-9364-8540
FU EU FP7 grant: IBD-CHARACTER [2858546]; South-Eastern Norway Regional
   Health Authority [2014011, 2018001]
FX The study was funded by the following EU FP7 grant: IBD-CHARACTER
   (contract #2858546) . PR and SV were funded by South-Eastern Norway
   Regional Health Authority (project numbers 2014011 and 2018001) .
CR Arijs I, 2010, INFLAMM BOWEL DIS, V16, P2090, DOI 10.1002/ibd.21301
   Beaugerie L, 2006, GASTROENTEROLOGY, V130, P650, DOI 10.1053/j.gastro.2005.12.019
   Biasci D, 2019, GUT, V68, P1386, DOI 10.1136/gutjnl-2019-318343
   Borg-Bartolo Simon P, 2020, F1000Res, V9, DOI 10.12688/f1000research.20928.1
   Buono JL, 2017, HEALTH QUAL LIFE OUT, V15, DOI 10.1186/s12955-017-0611-2
   Canavan C, 2014, CLIN EPIDEMIOL, V6, P71, DOI 10.2147/CLEP.S40245
   Cassar GE, 2020, GASTROENTEROL NURS, V43, pE102, DOI 10.1097/SGA.0000000000000530
   Costello CM, 2005, PLOS MED, V2, P771, DOI 10.1371/journal.pmed.0020199
   Dooley TP, 2004, INFLAMM BOWEL DIS, V10, P1, DOI 10.1097/00054725-200401000-00001
   Drossman DA, 2016, GASTROENTEROLOGY, V150, P1257, DOI 10.1053/j.gastro.2016.03.035
   Camarillo GF, 2020, MEDIAT INFLAMM, V2020, DOI 10.1155/2020/9238970
   Franceschi C, 2005, MECH AGEING DEV, V126, P351, DOI 10.1016/j.mad.2004.08.028
   Gionchetti P, 2017, J CROHNS COLITIS, V11, P135, DOI 10.1093/ecco-jcc/jjw169
   Gomollon F, 2017, J CROHNS COLITIS, V11, P3, DOI 10.1093/ecco-jcc/jjw168
   Granlund AV, 2013, PLOS ONE, V8, DOI 10.1371/journal.pone.0056818
   Gwee KA, 2018, J GASTROEN HEPATOL, V33, P99, DOI 10.1111/jgh.13987
   Haberman Y, 2019, NAT COMMUN, V10, DOI 10.1038/s41467-018-07841-3
   Häsler R, 2017, GUT, V66, P2087, DOI 10.1136/gutjnl-2016-311651
   Halloran B, 2014, INFLAMM BOWEL DIS, V20, P2353, DOI 10.1097/MIB.0000000000000239
   Harbord M, 2017, J CROHNS COLITIS, V11, P769, DOI 10.1093/ecco-jcc/jjx009
   Howell KJ, 2018, GASTROENTEROLOGY, V154, P585, DOI 10.1053/j.gastro.2017.10.007
   Kennedy NA, 2019, LANCET GASTROENTEROL, V4, P341, DOI 10.1016/S2468-1253(19)30012-3
   Khaloian S, 2020, GUT, V69, P1939, DOI 10.1136/gutjnl-2019-319514
   Ko CW, 2018, J BIOL CHEM, V293, P3399, DOI 10.1074/jbc.M117.819136
   Kugathasan S, 2017, LANCET, V389, P1710, DOI 10.1016/S0140-6736(17)30317-3
   Lee HS, 2019, CELLS-BASEL, V8, DOI 10.3390/cells8060535
   Lee JC, 2017, NAT GENET, V49, P262, DOI 10.1038/ng.3755
   Lee JC, 2011, J CLIN INVEST, V121, P4170, DOI 10.1172/JCI59255
   Liberzon A, 2015, CELL SYST, V1, P417, DOI 10.1016/j.cels.2015.12.004
   Magro F, 2017, J CROHNS COLITIS, V11, P649, DOI 10.1093/ecco-jcc/jjx008
   Mäkitalo L, 2009, INT J COLORECTAL DIS, V24, P1157, DOI 10.1007/s00384-009-0756-5
   McGovern Dermot, 2014, Gastroenterol Hepatol (N Y), V10, P662
   Mokrowiecka A, 2010, HEPATO-GASTROENTEROL, V57, P787
   Monstad I, 2014, ANN GASTROENTEROL, V27, P95
   Mouli VP, 2014, ALIMENT PHARM THER, V39, P125, DOI 10.1111/apt.12553
   Noble CL, 2008, GUT, V57, P1398, DOI 10.1136/gut.2008.148395
   Noble CL, 2010, INFLAMM BOWEL DIS, V16, P1717, DOI 10.1002/ibd.21263
   Nygård S, 2019, SCI REP-UK, V9, DOI 10.1038/s41598-019-52529-3
   Osipenko MF, 2015, TERAPEVT ARKH, V87, P30, DOI 10.17116/terarkh201587230-33
   Ouahed J, 2018, INFLAMM BOWEL DIS, V24, P2565, DOI 10.1093/ibd/izy242
   Padyukov L, 2011, ANN RHEUM DIS, V70, P259, DOI 10.1136/ard.2009.126821
   Peck BCE, 2015, INFLAMM BOWEL DIS, V21, P2178, DOI 10.1097/MIB.0000000000000478
   Planell N, 2013, GUT, V62, P967, DOI 10.1136/gutjnl-2012-303333
   Rismo R, 2012, SCAND J GASTROENTERO, V47, P538, DOI 10.3109/00365521.2012.667146
   Ritchie ME, 2015, NUCLEIC ACIDS RES, V43, DOI 10.1093/nar/gkv007
   Satsangi J, 2006, GUT, V55, P749, DOI 10.1136/gut.2005.082909
   Sipos F, 2011, DIS MARKERS, V30, P1, DOI 10.3233/DMA-2011-0758
   Sünderhauf A, 2021, CELL MOL GASTROENTER, V12, P229, DOI 10.1016/j.jcmgh.2021.01.017
   Telesco SE, 2018, GASTROENTEROLOGY, V155, P1008, DOI 10.1053/j.gastro.2018.06.077
   Thia KT, 2010, GASTROENTEROLOGY, V139, P1147, DOI 10.1053/j.gastro.2010.06.070
   Toedter G, 2011, AM J GASTROENTEROL, V106, P1272, DOI 10.1038/ajg.2011.83
   Vatn S, 2020, SCAND J GASTROENTERO, V55, P1146, DOI 10.1080/00365521.2020.1803396
   West NR, 2017, NAT MED, V23, P579, DOI 10.1038/nm.4307
   Wu F, 2007, INFLAMM BOWEL DIS, V13, P807, DOI 10.1002/ibd.20110
   Xu LL, 2016, MOL MED REP, V13, P2729, DOI 10.3892/mmr.2016.4880
   Zhang H, 2018, EXPERT REV MOL DIAGN, V18, P867, DOI 10.1080/14737159.2018.1516549
NR 56
TC 5
Z9 5
U1 2
U2 6
PU DOVE MEDICAL PRESS LTD
PI ALBANY
PA PO BOX 300-008, ALBANY, AUCKLAND 0752, NEW ZEALAND
SN 1178-7023
J9 CLIN EXP GASTROENTER
JI Clin. Exp. Gastroenterol.
PY 2022
VL 15
BP 5
EP 25
DI 10.2147/CEG.S343468
PG 21
WC Gastroenterology & Hepatology
WE Emerging Sources Citation Index (ESCI)
SC Gastroenterology & Hepatology
GA ZG2AT
UT WOS:000760064500001
PM 35185343
OA Green Published, gold
DA 2024-01-22
ER

PT J
AU Quinn, KP
   Raffals, LE
AF Quinn, Kevin P.
   Raffals, Laura E.
TI An Update on the Medical Management of Inflammatory Pouch Complications
SO AMERICAN JOURNAL OF GASTROENTEROLOGY
LA English
DT Review
ID CHRONIC REFRACTORY POUCHITIS; QUALITY-OF-LIFE; DISEASE-LIKE
   COMPLICATIONS; LONG-TERM FAILURE; ANAL ANASTOMOSIS; ULCERATIVE-COLITIS;
   CROHNS-DISEASE; RESTORATIVE PROCTOCOLECTOMY; DOUBLE-BLIND; ILEAL
   RESERVOIRS
AB Total proctocolectomy with ileal pouch-anal anastomosis is the surgical procedure of choice for patients with medically-refractory ulcerative colitis or ulcerative colitis with associated dysplasia. Although most patients after ileal pouch-anal anastomosis experience good functional outcomes, a number of complications may develop. Of the long-term complications, pouchitis is most common. Although most respond to antibiotic treatment, some patients develop chronic pouchitis, leading to substantial morbidity and occasionally pouch failure. In patients with pouchitis who are not responsive to conventional antimicrobial therapy, secondary causes of chronic pouchitis need to be considered, including Crohn's disease of the pouch. In recent years, more literature has become available regarding the medical management of chronic pouchitis and Crohn's disease of the pouch, including the use of newer biologic agents. We herein provide a concise review on inflammatory complications involving the ileal pouch, including a focused approach to diagnosis and medical management.
C1 [Quinn, Kevin P.; Raffals, Laura E.] Mayo Clin, Div Gastroenterol & Hepatol, Rochester, MN 55905 USA.
C3 Mayo Clinic
RP Raffals, LE (通讯作者)，Mayo Clin, Div Gastroenterol & Hepatol, Rochester, MN 55905 USA.
EM Raffals.Laura@mayo.edu
CR Abdelrazeq AS, 2005, COLORECTAL DIS, V7, P182, DOI 10.1111/j.1463-1318.2004.00746.x
   AMBROZE WL, 1993, GASTROENTEROLOGY, V104, P514, DOI 10.1016/0016-5085(93)90421-8
   [Anonymous], 2013, J CROHNS COLITIS
   Ardalan ZS, 2020, FRONT MED-LAUSANNE, V6, DOI 10.3389/fmed.2019.00337
   Bär F, 2018, ALIMENT PHARM THER, V47, P581, DOI 10.1111/apt.14479
   Baidoo L, 2005, GASTROENTEROLOGY, V128, pA797
   Barnes EL, 2019, INFLAMM BOWEL DIS, V25, P1474, DOI 10.1093/ibd/izz005
   Barreiro-de Acosta M, 2012, INFLAMM BOWEL DIS, V18, P812, DOI 10.1002/ibd.21821
   Barreiro-de Acosta M, 2012, EUR J GASTROEN HEPAT, V24, P756, DOI 10.1097/MEG.0b013e3283525a7b
   Batista D, 2014, INFLAMM BOWEL DIS, V20, P1481, DOI 10.1097/MIB.0000000000000055
   Belluzzi A, 2010, ALIMENT PHARM THER, V31, P228, DOI 10.1111/j.1365-2036.2009.04163.x
   Calabrese C, 2008, ALIMENT PHARM THERAP, V27, P759, DOI 10.1111/j.1365-2036.2008.03656.x
   Carne Peter W G, 2004, Clin Colon Rectal Surg, V17, P35, DOI 10.1055/s-2004-823069
   Chopra A, 2006, INFLAMM BOWEL DIS, V12, P29, DOI 10.1097/01.MIB.0000192323.82426.83
   Coletta M, 2017, J CROHNS COLITIS, V11, P1507, DOI 10.1093/ecco-jcc/jjx090
   Colombel JF, 2003, AM J GASTROENTEROL, V98, P2239, DOI 10.1016/S0002-9270(03)00660-9
   Cosnes J, 2011, GASTROENTEROLOGY, V140, P1785, DOI 10.1053/j.gastro.2011.01.055
   Dalal RL, 2018, INFLAMM BOWEL DIS, V24, P989, DOI 10.1093/ibd/izy020
   Dubinsky V, 2020, GASTROENTEROLOGY, V158, P610, DOI 10.1053/j.gastro.2019.10.001
   Elahi B, 2008, DIGEST DIS SCI, V53, P1278, DOI 10.1007/s10620-007-0006-z
   Fazio VW, 2013, ANN SURG, V257, P679, DOI 10.1097/SLA.0b013e31827d99a2
   FAZIO VW, 1995, ANN SURG, V222, P120, DOI 10.1097/00000658-199508000-00003
   Fazio VW, 2003, ANN SURG, V238, P605, DOI 10.1097/01.sla.0000090940.39838.6a
   Ferrante M, 2008, INFLAMM BOWEL DIS, V14, P20, DOI 10.1002/ibd.20278
   Ferrante M, 2010, INFLAMM BOWEL DIS, V16, P243, DOI 10.1002/ibd.21037
   Gionchetti P, 2000, GASTROENTEROLOGY, V119, P305, DOI 10.1053/gast.2000.9370
   Gionchetti P, 2007, ALIMENT PHARM THER, V25, P1231, DOI 10.1111/j.1365-2036.2007.03306.x
   Gionchetti P, 1999, ALIMENT PHARM THERAP, V13, P713, DOI 10.1046/j.1365-2036.1999.00553.x
   Gionchetti P, 2002, ALIMENT PHARM THER, V16, P13, DOI 10.1046/j.1365-2036.16.s4.3.x
   Gionchetti P, 2007, DIS COLON RECTUM, V50, P2075, DOI 10.1007/s10350-007-9068-4
   Gionchetti P, 2015, EXPERT REV GASTROENT, V9, P1175, DOI 10.1586/17474124.2015.1072046
   Goolsby TA, 2018, INT J ANTIMICROB AG, V51, P319, DOI 10.1016/j.ijantimicag.2017.08.033
   Gregory M, 2019, INFLAMM BOWEL DIS, V25, P1569, DOI 10.1093/ibd/izz030
   Ha CY, 2010, GASTROENTEROLOGY, V138, pS69
   Hahnloser D, 2007, BRIT J SURG, V94, P333, DOI 10.1002/bjs.5464
   Hata K, 2017, DIGEST ENDOSC, V29, P26, DOI 10.1111/den.12744
   Haveran LA, 2011, DIS COLON RECTUM, V54, P15, DOI 10.1007/DCR.0b013e3181fc9f04
   Heikens JT, 2012, BRIT J SURG, V99, P263, DOI 10.1002/bjs.7711
   Huguet M, 2018, INFLAMM BOWEL DIS, V24, P261, DOI 10.1093/ibd/izx049
   Iizuka M, 2014, INTERNAL MED, V53, P2581, DOI 10.2169/internalmedicine.53.2793
   Isaacs KL, 2007, INFLAMM BOWEL DIS, V13, P1250, DOI 10.1002/ibd.20187
   Kelly OB, 2016, J CROHNS COLITIS, V10, P410, DOI 10.1093/ecco-jcc/jjv225
   Kirat Hasan T, 2010, Clin Colon Rectal Surg, V23, P239, DOI 10.1055/s-0030-1268250
   Kjær MD, 2019, SCAND J GASTROENTERO, V54, P188, DOI 10.1080/00365521.2019.1569718
   KOHLER LW, 1991, GASTROENTEROLOGY, V101, P679
   Kolehmainen S, 2019, SCAND J GASTROENTERO, V54, P707, DOI 10.1080/00365521.2019.1620326
   Landy J, 2012, INFLAMM BOWEL DIS, V18, P1146, DOI 10.1002/ibd.21911
   Lee GC, 2019, INT J COLORECTAL DIS, V34, P491, DOI 10.1007/s00384-018-03221-x
   Li Y, 2012, INFLAMM BOWEL DIS, V18, P2232, DOI 10.1002/ibd.22933
   Li Y, 2012, GASTROENTEROL CLIN N, V41, P355, DOI 10.1016/j.gtc.2012.01.013
   Lightner AL, 2017, DIS COLON RECTUM, V60, P1201, DOI 10.1097/DCR.0000000000000918
   Lightner AL, 2017, INFLAMM BOWEL DIS, V23, P781, DOI 10.1097/MIB.0000000000001061
   Lovegrove RE, 2007, COLORECTAL DIS, V9, P310, DOI 10.1111/j.1463-1318.2006.01093.x
   MADDEN MV, 1994, DIGEST DIS SCI, V39, P1193, DOI 10.1007/BF02093783
   MADDEN MV, 1990, GUT, V31, P247, DOI 10.1136/gut.31.3.247
   Madiba TE, 2001, J ROY COLL SURG EDIN, V46, P334
   MEUWISSEN SGM, 1989, NETH J MED, V35, pS54
   Michelassi F, 2003, ANN SURG, V238, P433, DOI 10.1097/01.sla.0000086658.60555.ea
   MIGLIOLI M, 1989, NEW ENGL J MED, V320, P257
   Mimura T, 2004, GUT, V53, P108, DOI 10.1136/gut.53.1.108
   Mimura T, 2002, ALIMENT PHARM THER, V16, P909, DOI 10.1046/j.1365-2036.2002.01203.x
   Navaneethan Udayakumar, 2010, Curr Gastroenterol Rep, V12, P485, DOI 10.1007/s11894-010-0143-y
   Navaneethan Udayakumar, 2009, Expert Rev Gastroenterol Hepatol, V3, P547, DOI 10.1586/egh.09.37
   Navaneethan U, 2010, AM J GASTROENTEROL, V105, P51, DOI 10.1038/ajg.2009.530
   NYGAARD K, 1994, SCAND J GASTROENTERO, V29, P462, DOI 10.3109/00365529409096839
   Pardi DS, 2009, INFLAMM BOWEL DIS, V15, P1424, DOI 10.1002/ibd.21039
   PARKS AG, 1978, BRIT MED J, V2, P85, DOI 10.1136/bmj.2.6130.85
   PEMBERTON JH, 1987, ANN SURG, V206, P504, DOI 10.1097/00000658-198710000-00011
   Peter J, 2018, J CROHNS COLITIS, V12, P1008, DOI 10.1093/ecco-jcc/jjy037
   Philpott J, 2017, INFLAMM BOWEL DIS, V23, pE5, DOI 10.1097/MIB.0000000000000992
   Pronio A, 2008, INFLAMM BOWEL DIS, V14, P662, DOI 10.1002/ibd.20369
   Quinn KP, 2019, INFLAMM BOWEL DIS, V25, P460, DOI 10.1093/ibd/izy267
   Quinn KP, 2017, CLIN GASTROENTEROL H, V15, P1242, DOI 10.1016/j.cgh.2017.02.024
   SAGAR PM, 1994, BRIT J SURG, V81, P325, DOI 10.1002/bjs.1800810304
   Sambuelli A, 2002, ALIMENT PHARM THER, V16, P27, DOI 10.1046/j.1365-2036.2002.01139.x
   SANDBORN WJ, 1994, MAYO CLIN PROC, V69, P409, DOI 10.1016/S0025-6196(12)61634-6
   Schmid M, 2017, INT J COLORECTAL DIS, V32, P597, DOI 10.1007/s00384-017-2761-4
   Schwartz DA, 2001, GASTROENTEROLOGY, V121, P1064, DOI 10.1053/gast.2001.28676
   Segal JP, 2018, FRONTLINE GASTROENTE, V9, P154, DOI 10.1136/flgastro-2017-100913
   Shelton E, 2015, INFLAMM BOWEL DIS, V21, P2879, DOI 10.1097/MIB.0000000000000561
   Shen B, 2005, AM J GASTROENTEROL, V100, P93, DOI 10.1111/j.1572-0241.2005.40778.x
   Shen B, 2005, AM J GASTROENTEROL, V100, P2796, DOI 10.1111/j.1572-0241.2005.00278.x
   Shen B, 2004, AM J GASTROENTEROL, V99, P1527, DOI 10.1111/j.1572-0241.2004.30518.x
   Shen B, 2005, ALIMENT PHARM THER, V22, P721, DOI 10.1111/j.1365-2036.2005.02642.x
   Shen B, 2003, DIS COLON RECTUM, V46, P748, DOI 10.1007/s10350-004-6652-8
   Shen B, 2009, ALIMENT PHARM THER, V29, P519, DOI 10.1111/j.1365-2036.2008.03920.x
   Shen B, 2001, INFLAMM BOWEL DIS, V7, P301, DOI 10.1097/00054725-200111000-00004
   Shen B, 2018, POUCHITIS ILEAL POUC
   Shen B, 2008, CLIN GASTROENTEROL H, V6, P145, DOI 10.1016/j.cgh.2007.11.006
   Shen B, 2007, DIS COLON RECTUM, V50, P1450, DOI 10.1007/s10350-007-0284-8
   Shen B, 2007, DIS COLON RECTUM, V50, P498, DOI 10.1007/s10350-006-0828-3
   Shen B, 2016, CURR OPIN GASTROEN, V32, P49, DOI 10.1097/MOG.0000000000000235
   Shen B, 2013, CLIN GASTROENTEROL H, V11, P1538, DOI 10.1016/j.cgh.2013.03.033
   Shen B, 2012, NAT REV GASTRO HEPAT, V9, P323, DOI 10.1038/nrgastro.2012.58
   Shen B, 2012, J CROHNS COLITIS, V6, P198, DOI 10.1016/j.crohns.2011.08.006
   Shen B, 2011, INFLAMM BOWEL DIS, V17, P994, DOI 10.1002/ibd.21412
   Shen B, 2011, INFLAMM BOWEL DIS, V17, P1890, DOI 10.1002/ibd.21594
   Shen Bo, 2010, Clin Colon Rectal Surg, V23, P259, DOI 10.1055/s-0030-1268252
   Shen B, 2008, BMC GASTROENTEROL, V8, DOI 10.1186/1471-230X-8-26
   Shen B, 2009, INFLAMM BOWEL DIS, V15, P284, DOI 10.1002/ibd.20661
   SHEPHERD NA, 1993, GUT, V34, P101, DOI 10.1136/gut.34.1.101
   Sherman J, 2014, INFLAMM BOWEL DIS, V20, P1678, DOI 10.1097/MIB.0000000000000086
   Stocchi L, 2001, GASTROENTEROL CLIN N, V30, P223, DOI 10.1016/S0889-8553(05)70175-8
   Szeto W, 2017, SEMIN COLON RECTAL S, V28, P116, DOI 10.1053/j.scrs.2017.05.002
   Tambasco R, 2010, DIGEST LIVER DIS, V42, pS72, DOI 10.1016/S1590-8658(10)60030-8
   Tekkis PP, 2010, COLORECTAL DIS, V12, P433, DOI 10.1111/j.1463-1318.2009.01816.x
   Thompson-Fawcett MW, 1999, DIS COLON RECTUM, V42, P348, DOI 10.1007/BF02236352
   Tomasz B, 2014, BIOMED RES INT, V2014, DOI 10.1155/2014/208064
   Tran-Minh ML, 2017, J CROHNS COLITIS, V11, P1156, DOI 10.1093/ecco-jcc/jjx018
   Tulchinsky H, 2003, ANN SURG, V238, P229, DOI 10.1097/01.sla.0000082121.84763.4c
   Viscido A, 2004, Eur Rev Med Pharmacol Sci, V8, P239
   Weaver KN, 2019, INFLAMM BOWEL DIS, V25, P767, DOI 10.1093/ibd/izy302
   Willis S, 2002, INT J COLORECTAL DIS, V17, P85, DOI 10.1007/s003840100352
   Wu B, 2013, INFLAMM BOWEL DIS, V19, P404, DOI 10.1097/MIB.0b013e31828100ed
   Yeates J, 2010, GASTROENT RES PRACT, V2010, DOI 10.1155/2010/860394
   Zezos P, 2015, WORLD J GASTROENTERO, V21, P8739, DOI 10.3748/wjg.v21.i29.8739
NR 116
TC 15
Z9 18
U1 0
U2 1
PU LIPPINCOTT WILLIAMS & WILKINS
PI PHILADELPHIA
PA TWO COMMERCE SQ, 2001 MARKET ST, PHILADELPHIA, PA 19103 USA
SN 0002-9270
EI 1572-0241
J9 AM J GASTROENTEROL
JI Am. J. Gastroenterol.
PD SEP
PY 2020
VL 115
IS 9
BP 1439
EP 1450
DI 10.14309/ajg.0000000000000666
PG 12
WC Gastroenterology & Hepatology
WE Science Citation Index Expanded (SCI-EXPANDED)
SC Gastroenterology & Hepatology
GA NQ9NA
UT WOS:000571191900019
PM 32453044
DA 2024-01-22
ER

PT J
AU Grave, B
   McCullough, M
   Wiesenfeld, D
AF Grave, B.
   McCullough, M.
   Wiesenfeld, D.
TI Orofacial granulomatosis - a 20-year review
SO ORAL DISEASES
LA English
DT Article
DE orofacial granulomatosis; Crohn's disease; Saroidosis
ID MELKERSSON-ROSENTHAL-SYNDROME; INFLAMMATORY-BOWEL-DISEASE; ORO-FACIAL
   GRANULOMATOSIS; POLYMERASE-CHAIN-REACTION; ORAL CROHNS-DISEASE;
   CHEILITIS-GRANULOMATOSA; TRIAMCINOLONE INJECTIONS;
   DELAYED-HYPERSENSITIVITY; SACCHAROMYCES-CEREVISIAE; IGA ANTIBODY
AB Orofacial granulomatosis (OFG) is the presence of persistent enlargement of the soft tissues of the oral and maxillofacial region, characterized by non-caseating granulomatous inflammation in the absence of diagnosable systemic Crohn's disease (CD) or sarcoidosis. Over 20 years have passed since OFG was first described and an extensive review of the literature reveals that there is no consensus whether OFG is a distinct clinical disorder or an initial presentation of CD or sarcoidosis. Furthermore, the precise cause of OFG is still unknown although several theories have been suggested including infection, genetic predisposition and allergy. The clinical outcome of OFG patients continues to be unpredictable. Current therapies remain unsatisfactory. Regular clinical review is indicated to identify the development of gastrointestinal or systemic involvement. The aim of this review was to analyse the developments in our understanding of the aetiology, pathogenesis and treatment protocols, with particular emphasis on management and outcomes of OFG since this entity was first described in 1985.
C1 [Grave, B.] Royal Melbourne Hosp, Oral & Maxillofacial Surg Unit, Melbourne, Australia.
   [McCullough, M.] Univ Melbourne, Sch Dent Sci, Melbourne, Vic 3000, Australia.
   [Wiesenfeld, D.] Royal Melbourne Hosp, Oral & Maxillofacial Surg Unit, Melbourne, Australia.
C3 Royal Melbourne Hospital; University of Melbourne; Royal Melbourne
   Hospital
RP Wiesenfeld, D (通讯作者)，5th Floor 766 Elizabeth St, Melbourne, Vic 3000, Australia.
EM wiesen@bigpond.net.au
RI Wiesenfeld, David/U-9153-2019; McCullough, Michael J/C-3295-2014
OI Wiesenfeld, David/0000-0001-9163-3492; McCullough,
   Michael/0000-0001-7829-4684
CR ALLEN CM, 1990, J AM ACAD DERMATOL, V23, P444, DOI 10.1016/0190-9622(90)70238-D
   Apaydin Rebiay, 2004, Australas J Dermatol, V45, P94, DOI 10.1111/j.1440-0960.2004.00071.x
   Armstrong D K, 1997, Am J Contact Dermat, V8, P35, DOI 10.1016/S1046-199X(97)90034-8
   BARNES RMR, 1990, INT ARCH ALLER A IMM, V92, P9, DOI 10.1159/000235217
   Casson DH, 2000, GUT, V47, P436, DOI 10.1136/gut.47.3.436
   Challacombe S J, 1997, Oral Dis, V3, P127
   Crohn BB, 2000, MT SINAI J MED, V67, P263
   EISENBUD L, 1972, ORAL SURG ORAL MED O, V34, P770, DOI 10.1016/0030-4220(72)90294-0
   Facchetti F, 2000, J ORAL PATHOL MED, V29, P519, DOI 10.1034/j.1600-0714.2000.291007.x
   Freysdottir J, 2007, INFLAMM BOWEL DIS, V13, P439, DOI 10.1002/ibd.20023
   Gaya DR, 2006, GUT, V55, P1524, DOI 10.1136/gut.2006.099143
   Gibson J, 2000, BRIT J DERMATOL, V143, P1119, DOI 10.1046/j.1365-2133.2000.03877.x
   Guttman-Yassky E, 2003, J EUR ACAD DERMATOL, V17, P344, DOI 10.1046/j.1468-3083.2003.00793.x
   Hegarty A, 2003, ORAL SURG ORAL MED O, V95, P576, DOI 10.1067/moe.2002.113
   IBRAHIM MSM, 2007, J GASTROENTEROL H S3, V22, pA325
   IVANYI L, 1993, J ORAL PATHOL MED, V22, P320, DOI 10.1111/j.1600-0714.1993.tb01081.x
   JAMES J, 1986, Journal of Oral Medicine, V41, P29
   KRUTCHKOFF D, 1978, ARCH DERMATOL, V114, P1203, DOI 10.1001/archderm.114.8.1203
   Lazarov A, 2003, J AM ACAD DERMATOL, V49, P1117, DOI 10.1016/S0190-9622(03)02185-6
   Levy FS, 1996, DERMATOLOGY, V192, P99, DOI 10.1159/000246330
   Lim SH, 1997, GUT, V40, P683, DOI 10.1136/gut.40.5.683
   Mahadevan U, 2001, INFLAMM BOWEL DIS, V7, P38, DOI 10.1097/00054725-200102000-00006
   MEISELSTOSIEK M, 1990, ACTA DERM-VENEREOL, V70, P221
   Melkersson E, 1928, HYGIEA STOCKH, V90, P737
   Miescher G., 1945, DERMATOLOGICA, V91, P57, DOI [10.1159/000255774, DOI 10.1159/000255774]
   Mignogna MD, 2004, J AM ACAD DERMATOL, V51, P265, DOI 10.1016/s0190-9622(03)00769-2
   Mignogna MD, 2003, J ORAL PATHOL MED, V32, P200, DOI 10.1034/j.1600-0714.2003.00106.x
   Muelleger RR, 2000, ARCH DERMATOL, V136, P1502, DOI 10.1001/archderm.136.12.1502
   OLIVER AJ, 1991, ORAL SURG ORAL MED O, V71, P560, DOI 10.1016/0030-4220(91)90362-G
   PATTON DW, 1985, BRIT J ORAL MAX SURG, V23, P235, DOI 10.1016/0266-4356(85)90038-5
   PRYCE DW, 1990, CLIN EXP DERMATOL, V15, P384, DOI 10.1111/j.1365-2230.1990.tb02123.x
   REED BE, 1993, AUST DENT J, V38, P287, DOI 10.1111/j.1834-7819.1993.tb05499.x
   Riggio MP, 1997, GUT, V41, P646, DOI 10.1136/gut.41.5.646
   Rogers RS, 1996, DERMATOL CLIN, V14, P371, DOI 10.1016/S0733-8635(05)70363-6
   Rogers RS, 2000, ARCH DERMATOL, V136, P1557, DOI 10.1001/archderm.136.12.1557
   Rosenthal C, 1931, Z GESAMTE NEUROL PSY, V131, P475, DOI 10.1007/BF02865984
   Sanderson J, 2005, INFLAMM BOWEL DIS, V11, P840, DOI 10.1097/01.MIB.0000178261.88356.67
   SATSANGI J, 1994, GUT, V35, P696, DOI 10.1136/gut.35.5.696
   Savage NW, 2004, CLIN EXP IMMUNOL, V135, P483, DOI 10.1111/j.1365-2249.2004.02394.x
   Sciubba JJ, 2003, J ORAL PATHOL MED, V32, P576, DOI 10.1034/j.1600-0714.2003.t01-1-00056.x
   SHENGOLD MA, 1951, ORAL SURG ORAL MED O, V4, P239, DOI 10.1016/0030-4220(51)90437-9
   SUSSMAN GL, 1992, ANN ALLERGY, V69, P187
   SWEATMAN MC, 1986, CLIN ALLERGY, V16, P331, DOI 10.1111/j.1365-2222.1986.tb01965.x
   Taibjee SM, 2004, BRIT J DERMATOL, V150, P595, DOI 10.1046/j.1365-2133.2004.05829.x
   Targan SR, 1997, NEW ENGL J MED, V337, P1029, DOI 10.1056/NEJM199710093371502
   van der Waal RIF, 2002, INT J DERMATOL, V41, P225, DOI 10.1046/j.1365-4362.2002.01466.x
   van der Waal RIF, 2001, J EUR ACAD DERMATOL, V15, P519, DOI 10.1046/j.1468-3083.2001.00353.x
   WIESENFELD D, 1985, Q J MED, V54, P101
   Wray D, 2000, QJM-MON J ASSOC PHYS, V93, P507, DOI 10.1093/qjmed/93.8.507
   Ziem PE, 2000, BRIT J DERMATOL, V143, P860, DOI 10.1046/j.1365-2133.2000.03791.x
NR 50
TC 109
Z9 111
U1 0
U2 33
PU WILEY
PI HOBOKEN
PA 111 RIVER ST, HOBOKEN 07030-5774, NJ USA
SN 1354-523X
EI 1601-0825
J9 ORAL DIS
JI Oral Dis.
PD JAN
PY 2009
VL 15
IS 1
BP 46
EP 51
DI 10.1111/j.1601-0825.2008.01500.x
PG 6
WC Dentistry, Oral Surgery & Medicine
WE Science Citation Index Expanded (SCI-EXPANDED)
SC Dentistry, Oral Surgery & Medicine
GA 382OY
UT WOS:000261616500007
PM 19076470
DA 2024-01-22
ER

PT J
AU State, M
   Negreanu, L
AF State, Monica
   Negreanu, Lucian
TI Defining the Failure of Medical Therapy for Inflammatory Bowel Disease
   in the Era of Advanced Therapies: A Systematic Review
SO BIOMEDICINES
LA English
DT Review
DE inflammatory bowel disease; Crohn's disease; ulcerative colitis;
   failure; biologics; medical treatment
ID CROHNS-DISEASE; MAINTENANCE THERAPY; JAPANESE PATIENTS; ANTI-TNF;
   CLINICAL REMISSION; INDUCTION THERAPY; INFLIXIMAB; ADALIMUMAB;
   AZATHIOPRINE; USTEKINUMAB
AB Background: The expansion of advanced therapies for inflammatory bowel disease created a lag between the development of these new therapies and their incorporation and use in daily practice. At present, no clear definitions for treatment optimization, treatment failure or criteria to abandon therapy are available. We aimed to centralize criteria for a nonresponse to all available molecules and to summarize guideline principles for treatment optimization. Methods: We conducted a systematic review of studies that reported criteria for the treatment response to all advanced therapies (infliximab, adalimumab, golimumab, ustekinumab, vedolizumab and tofacitinib) in patients with inflammatory bowel disease. Results: Across trials, criteria for a response of both patients with ulcerative colitis and Crohn's disease are heterogenous. Investigators use different definitions for clinical and endoscopic remission, and endoscopic response and outcomes are assessed at variable time points. Current society guidelines provide heterogenous recommendations on treatment optimization. Most available data on loss of response concern anti-TNF molecules, and newer therapies are not included in the guidelines. Conclusion: The lack of clear definitions and formal recommendations provide the premise for empirical treatment strategies and premature abandonment of therapies.
C1 [State, Monica; Negreanu, Lucian] Carol Davila Univ Med& Pharm, Internal Med Gastroenterol, Dept 5, Bucharest 020021, Romania.
   [State, Monica] Colentina Clin Hosp, Bucharest 020125, Romania.
   [Negreanu, Lucian] Emergency Univ Hosp, Bucharest 050098, Romania.
C3 Carol Davila University of Medicine & Pharmacy
RP Negreanu, L (通讯作者)，Carol Davila Univ Med& Pharm, Internal Med Gastroenterol, Dept 5, Bucharest 020021, Romania.; Negreanu, L (通讯作者)，Emergency Univ Hosp, Bucharest 050098, Romania.
EM lucian.negreanu@umfcd.ro
OI STATE, ROXANA MONICA/0000-0003-4961-3476; Negreanu,
   Lucian/0000-0003-3042-0754
CR Allez M, 2010, J CROHNS COLITIS, V4, P355, DOI 10.1016/j.crohns.2010.04.004
   Amiot A, 2021, DIGEST LIVER DIS, V53, P35, DOI 10.1016/j.dld.2020.10.018
   Ben-Horin S, 2014, AUTOIMMUN REV, V13, P24, DOI 10.1016/j.autrev.2013.06.002
   Cheifetz AS, 2021, AM J GASTROENTEROL, V116, P2014, DOI 10.14309/ajg.0000000000001396
   D'Haens G, 2018, GASTROENTEROLOGY, V154, P1343, DOI 10.1053/j.gastro.2018.01.004
   Feagan BG, 2016, NEW ENGL J MED, V375, P1946, DOI 10.1056/NEJMoa1602773
   Feagan B, 2018, INFLAMM BOWEL DIS, V24, P932, DOI 10.1093/ibd/izx082
   Kwapisz L, 2021, CLIN GASTROENTEROL H, V19, P616, DOI 10.1016/j.cgh.2020.02.017
   Lamb CA, 2019, GUT, V68, pS1, DOI 10.1136/gutjnl-2019-318484
   Lémann M, 2006, GASTROENTEROLOGY, V130, P1054, DOI 10.1053/j.gastro.2006.02.014
   Matsumoto T, 2016, J CROHNS COLITIS, V10, P1259, DOI 10.1093/ecco-jcc/jjw152
   Mitrev N, 2017, ALIMENT PHARM THER, V46, P1037, DOI 10.1111/apt.14368
   Motoya S, 2019, PLOS ONE, V14, DOI 10.1371/journal.pone.0212989
   Oresland T, 2015, J CROHNS COLITIS, V9, P4, DOI 10.1016/j.crohns.2014.08.012
   Panaccione R, 2014, GASTROENTEROLOGY, V146, P392, DOI 10.1053/j.gastro.2013.10.052
   Panés J, 2022, GASTROENTEROLOGY, V162, P1891, DOI 10.1053/j.gastro.2022.02.033
   Panés J, 2015, BMC GASTROENTEROL, V15, DOI 10.1186/s12876-015-0239-9
   Papamichael K, 2019, CURR OPIN GASTROEN, V35, P302, DOI 10.1097/MOG.0000000000000536
   Reinisch W, 2011, GUT, V60, P780, DOI 10.1136/gut.2010.221127
   Ribaldone DG, 2019, SCAND J GASTROENTERO, V54, P407, DOI 10.1080/00365521.2019.1597159
   Roblin X, 2020, GUT, V69, P1206, DOI 10.1136/gutjnl-2019-319758
   Rodrigues BL, 2020, WORLD J GASTRO ENDOS, V12, P504, DOI 10.4253/wjge.v12.i12.504
   Rutgeerts P, 2005, NEW ENGL J MED, V353, P2462, DOI 10.1056/NEJMoa050516
   Rutgeerts P, 2012, GASTROENTEROLOGY, V142, P1102, DOI 10.1053/j.gastro.2012.01.035
   Sandborn WJ, 2007, ANN INTERN MED, V146, P829, DOI 10.7326/0003-4819-146-12-200706190-00159
   Sandborn WJ, 2017, NEW ENGL J MED, V376, P1723, DOI 10.1056/NEJMoa1606910
   Sandborn WJ, 2014, CLIN GASTROENTEROL H, V12, P1485, DOI 10.1016/j.cgh.2014.01.029
   Sandborn WJ, 2014, GASTROENTEROLOGY, V146, P85, DOI 10.1053/j.gastro.2013.05.048
   Sandborn WJ, 2012, GASTROENTEROLOGY, V142, P257, DOI 10.1053/j.gastro.2011.10.032
   Sands BE, 2019, NEW ENGL J MED, V381, P1201, DOI 10.1056/NEJMoa1900750
   Sands BE, 2014, GASTROENTEROLOGY, V147, P618, DOI 10.1053/j.gastro.2014.05.008
   Schwartz DA, 2022, CLIN GASTROENTEROL H, V20, P1059, DOI 10.1016/j.cgh.2021.09.028
   Sprakes MB, 2011, J CROHNS COLITIS, V5, P324, DOI 10.1016/j.crohns.2011.02.007
   Suzuki Y, 2014, J GASTROENTEROL, V49, P283, DOI 10.1007/s00535-013-0922-y
   Syversen SW, 2021, JAMA-J AM MED ASSOC, V325, P1744, DOI 10.1001/jama.2021.4172
   Torres J, 2020, J CROHNS COLITIS, V14, P4, DOI 10.1093/ecco-jcc/jjz180
   Turner D, 2021, GASTROENTEROLOGY, V160, P1570, DOI 10.1053/j.gastro.2020.12.031
   Vande Casteele N, 2015, GASTROENTEROLOGY, V148, P1320, DOI 10.1053/j.gastro.2015.02.031
   Watanabe K, 2020, J GASTROENTEROL, V55, P291, DOI 10.1007/s00535-019-01647-w
   Watanabe M, 2012, J CROHNS COLITIS, V6, P160, DOI 10.1016/j.crohns.2011.07.013
   Yang E, 2020, ALIMENT PHARM THER, V51, P1031, DOI 10.1111/apt.15719
   Yang HS, 2022, ALIMENT PHARM THER, V55, P764, DOI 10.1111/apt.16802
NR 42
TC 2
Z9 2
U1 0
U2 1
PU MDPI
PI BASEL
PA ST ALBAN-ANLAGE 66, CH-4052 BASEL, SWITZERLAND
EI 2227-9059
J9 BIOMEDICINES
JI Biomedicines
PD FEB
PY 2023
VL 11
IS 2
AR 544
DI 10.3390/biomedicines11020544
PG 11
WC Biochemistry & Molecular Biology; Medicine, Research & Experimental;
   Pharmacology & Pharmacy
WE Science Citation Index Expanded (SCI-EXPANDED)
SC Biochemistry & Molecular Biology; Research & Experimental Medicine;
   Pharmacology & Pharmacy
GA 9G9LS
UT WOS:000938466200001
PM 36831079
OA Green Published, gold
DA 2024-01-22
ER

PT J
AU Solina, G
   Mandalà, S
   La Barbera, C
   Mandalà, V
AF Solina, Gaspare
   Mandala, Stefano
   La Barbera, Camillo
   Mandala, Vincenzo
TI Current management of intestinal bowel disease: the role of surgery
SO UPDATES IN SURGERY
LA English
DT Review
DE Inflammatory bowel disease; Crohn's disease; Ulcerative colitis;
   Surgery; Laparoscopic surgery
ID POUCH-ANAL ANASTOMOSIS; LAPAROSCOPIC RESTORATIVE PROCTOCOLECTOMY; OPEN
   ILEOCOLIC RESECTION; LONG-TERM OUTCOMES; EVIDENCE-BASED CONSENSUS;
   CROHNS-DISEASE; ULCERATIVE-COLITIS; ILEOCECAL RESECTION; ILEORECTAL
   ANASTOMOSIS; PREDICT CONVERSION
AB Inflammatory bowel disease (IBD) is a chronic affection, in which the two main phenotypical components are Crohn's disease and ulcerative colitis. In both diseases, medical treatment has the main role; in some phases of the natural history of IBD, surgery becomes an important therapeutic tool. The IBD represents a model of multidisciplinary management. Timing represents the key issue for proper management of IBD patients. For acute and severe IBD, the surgery can be a salvage procedure. Today, the laparoscopic approach plays an important role in armamentarium of the surgeon. Several articles compared the short- and long-term results between laparoscopic and open approaches in IBD. The aim of this review is to focus the role of surgery in IBD as well as the role of laparoscopic approach, and principally, the "state of the art" for surgical treatment, sometimes very challenging for surgeon, in all clinical features of IBD by a review of literature highlighted by the most recent international guidelines.
C1 [Solina, Gaspare] V Cervello Hosp, Unit Gen Surg, Palermo, Italy.
   [Mandala, Stefano; La Barbera, Camillo; Mandala, Vincenzo] Noto Pasqualino Hosp, Unit Gen Surg, Palermo, Italy.
   [Mandala, Vincenzo] Buccheri La Ferla Hosp, Dept Gen Surg, Palermo, Italy.
RP Solina, G (通讯作者)，V Cervello Hosp, Unit Gen Surg, Palermo, Italy.; Mandalà, S (通讯作者)，Noto Pasqualino Hosp, Unit Gen Surg, Palermo, Italy.
EM g.solina@villasofia.it; stefano.mandala@gmail.com
OI Mandala, Stefano/0000-0002-6198-4002
CR Aarons CB, 2013, CLIN COLON RECT SURG, V26, P122, DOI 10.1055/s-0033-1348051
   Alves A, 2005, DIS COLON RECTUM, V48, P2302, DOI 10.1007/s10350-005-0190-x
   Alves A, 2005, ANN CHIR, V130, P421, DOI 10.1016/j.anchir.2005.04.004
   Andersson P, 2014, J CROHNS COLITIS, V8, P582, DOI 10.1016/j.crohns.2013.11.014
   Antakia R, 2013, COLORECTAL DIS, V15, P210, DOI 10.1111/j.1463-1318.2012.03124.x
   Antolovic Dalibor, 2006, BMC Surg, V6, P13, DOI 10.1186/1471-2482-6-13
   Bartels SAL, 2013, BRIT J SURG, V100, P726, DOI 10.1002/bjs.9061
   Bartels SAL, 2012, ANN SURG, V256, P1045, DOI 10.1097/SLA.0b013e318250caa9
   Bell SJ, 2003, ALIMENT PHARM THER, V17, P1145, DOI 10.1046/j.1365-2036.2003.01561.x
   Berdah SV, 2009, J LAPAROENDOSC ADV S, V19, P485, DOI 10.1089/lap.2008.0390
   Bergamaschi R, 2003, DIS COLON RECTUM, V46, P1129, DOI 10.1007/s10350-004-7292-8
   Beyer-Berjot L, 2013, ANN SURG, V258, P275, DOI 10.1097/SLA.0b013e3182813741
   Brouquet A, 2010, SURG ENDOSC, V24, P879, DOI 10.1007/s00464-009-0682-1
   Burns EM, 2011, BRIT J SURG, V98, P408, DOI 10.1002/bjs.7312
   Chaudhary B, 2011, COLORECTAL DIS, V13, P1413, DOI 10.1111/j.1463-1318.2010.02511.x
   Chowdhury MM, 2007, BRIT J SURG, V94, P145, DOI 10.1002/bjs.5714
   Dasari BVM, 2011, COCHRANE DB SYST REV, DOI 10.1002/14651858.CD006956.pub2
   de Zeeuw S, 2012, INT J COLORECTAL DIS, V27, P843, DOI 10.1007/s00384-011-1402-6
   de Zoeten EF, 2013, J PEDIATR GASTR NUTR, V57, P401, DOI 10.1097/MPG.0b013e3182a025ee
   Dewint P, 2014, GUT, V63, P292, DOI 10.1136/gutjnl-2013-304488
   Dignass A, 2010, J CROHNS COLITIS, V4, P28, DOI 10.1016/j.crohns.2009.12.002
   Dignass A, 2012, J CROHNS COLITIS, V6, P991, DOI 10.1016/j.crohns.2012.09.002
   Edwards CM, 2000, BRIT J SURG, V87, P1063, DOI 10.1046/j.1365-2168.2000.01467.x
   El-Gazzaz G, 2012, COLORECTAL DIS, V14, P1217, DOI 10.1111/j.1463-1318.2012.02944.x
   Eshuis EJ, 2010, BRIT J SURG, V97, P563, DOI 10.1002/bjs.6918
   Fazio VW, 2013, ANN SURG, V257, P679, DOI 10.1097/SLA.0b013e31827d99a2
   FAZIO VW, 1993, DIS COLON RECTUM, V36, P71, DOI 10.1007/BF02050305
   Fichera A, 2007, J GASTROINTEST SURG, V11, P791, DOI 10.1007/s11605-006-0068-9
   Fichera A, 2011, WORLD J SURG, V35, P1500, DOI 10.1007/s00268-011-1031-9
   Fichera A, 2009, J GASTROINTEST SURG, V13, P526, DOI 10.1007/s11605-008-0755-9
   Gecse KB, 2014, GUT, V63, P1381, DOI 10.1136/gutjnl-2013-306709
   Goyer P, 2009, DIS COLON RECTUM, V52, P205, DOI 10.1007/DCR.0b013e31819c9c08
   Hasegawa H, 2003, BRIT J SURG, V90, P970, DOI 10.1002/bjs.4136
   HELLERS G, 1980, GUT, V21, P525, DOI 10.1136/gut.21.6.525
   Holubar SD, 2010, INFLAMM BOWEL DIS, V16, P1940, DOI 10.1002/ibd.21265
   Holubar SD, 2009, INFLAMM BOWEL DIS, V15, P1337, DOI 10.1002/ibd.20914
   Hong MKH, 2011, COLORECTAL DIS, V13, P171, DOI 10.1111/j.1463-1318.2009.02092.x
   Kessler H, 2011, WORLD J GASTROENTERO, V17, P1116, DOI 10.3748/wjg.v17.i9.1116
   Ky AJ, 2002, DIS COLON RECTUM, V45, P207, DOI 10.1007/s10350-004-6149-5
   Ky AJ, 2002, DIS COLON RECTUM, V45, P211
   LEE ECG, 1982, ANN ROY COLL SURG, V64, P229
   Lee Y, 2012, COLORECTAL DIS, V14, P572, DOI 10.1111/j.1463-1318.2011.02756.x
   Lesperance K, 2009, J GASTROINTEST SURG, V13, P1251, DOI 10.1007/s11605-009-0853-3
   Lim James Y, 2014, World J Gastrointest Pathophysiol, V5, P200, DOI 10.4291/wjgp.v5.i3.200
   Maartense S, 2006, ANN SURG, V243, P143, DOI 10.1097/01.sla.0000197318.37459.ec
   Maartense S, 2004, ANN SURG, V240, P984, DOI 10.1097/01.sla.0000145923.03130.1c
   Maggiori L, 2014, BEST PRACT RES CL GA, V28, P183, DOI 10.1016/j.bpg.2013.11.004
   Marcello PW, 2000, DIS COLON RECTUM, V43, P604, DOI 10.1007/BF02235570
   McCormick PH, 2012, DIS COLON RECTUM, V55, P1251, DOI 10.1097/DCR.0b013e318270327f
   Milsom JW, 2001, DIS COLON RECTUM, V44, P1, DOI 10.1007/BF02234810
   Moorthy K, 2004, AM J SURG, V187, P47, DOI 10.1016/j.amjsurg.2002.12.007
   Moreira AD, 2007, J GASTROINTEST SURG, V11, P1529, DOI 10.1007/s11605-007-0284-y
   Myrelid P, 2015, J CROHNS COLITIS, V9, P433, DOI 10.1093/ecco-jcc/jjv060
   Neumann PA, 2013, INT J COLORECTAL DIS, V28, P599, DOI 10.1007/s00384-013-1684-y
   Nguyen SQ, 2009, SURG ENDOSC, V23, P2380, DOI 10.1007/s00464-009-0362-1
   Oresland T, 2015, J CROHNS COLITIS, V9, P4, DOI 10.1016/j.crohns.2014.08.012
   Orlando A, 2011, DIGEST LIVER DIS, V43, P1, DOI 10.1016/j.dld.2010.07.010
   Pace DE, 2002, SURG LAPARO ENDO PER, V12, P337, DOI 10.1097/00129689-200210000-00006
   PARKS AG, 1976, BRIT J SURG, V63, P1, DOI 10.1002/bjs.1800630102
   Patel SV, 2013, BMC SURG, V13, DOI 10.1186/1471-2482-13-14
   Pinto RA, 2011, COLORECTAL DIS, V13, P302, DOI 10.1111/j.1463-1318.2009.02133.x
   Poggioli G, 2003, DIS COLON RECTUM, V46, P127, DOI 10.1007/s10350-004-6508-2
   Polle SW, 2006, DIGEST SURG, V23, P346, DOI 10.1159/000097950
   Reames BN, 2014, ANN SURG, V260, P244, DOI 10.1097/SLA.0000000000000375
   Reese GE, 2007, COLORECTAL DIS, V9, P686, DOI 10.1111/j.1463-1318.2006.01114.x
   Rosman AS, 2005, SURG ENDOSC, V19, P1549, DOI 10.1007/s00464-005-0114-9
   Sauk J, 2014, INFLAMM BOWEL DIS, V20, P2260, DOI 10.1097/MIB.0000000000000216
   Schmidt CM, 2001, ANN SURG, V233, P733, DOI 10.1097/00000658-200106000-00002
   Schwartz DA, 2002, GASTROENTEROLOGY, V122, P875, DOI 10.1053/gast.2002.32362
   Scoglio D, 2014, WORLD J GASTROENTERO, V20, P13211, DOI 10.3748/wjg.v20.i37.13211
   Sica GS, 2013, WORLD J GASTROENTERO, V19, P2445, DOI 10.3748/wjg.v19.i16.2445
   Singh S, 2015, ALIMENT PHARM THER, V42, P783, DOI 10.1111/apt.13356
   Soltani A, 2010, DIS COLON RECTUM, V53, P486, DOI 10.1007/DCR.0b013e3181ce8b01
   Stocchi L, 2008, SURGERY, V144, P622, DOI 10.1016/j.surg.2008.06.016
   Tan JJY, 2007, DIS COLON RECTUM, V50, P576, DOI 10.1007/s10350-006-0855-0
   Tavernier M, 2013, J VISC SURG, V150, P389, DOI 10.1016/j.jviscsurg.2013.09.004
   Taxonera C, 2009, WORLD J GASTROENTERO, V15, P4263, DOI 10.3748/wjg.15.4263
   Tekkis PP, 2006, COLORECTAL DIS, V8, P82, DOI 10.1111/j.1463-1318.2005.00903.x
   Tekkis PP, 2005, ANN SURG, V241, P262, DOI 10.1097/01.sla.0000152018.99541.f1
   Tilney HS, 2006, SURG ENDOSC, V20, P1036, DOI 10.1007/s00464-005-0500-3
   TRUELOVE SC, 1955, BRIT MED J, V2, P1041, DOI 10.1136/bmj.2.4947.1041
   Umanskiy K, 2010, J GASTROINTEST SURG, V14, P658, DOI 10.1007/s11605-010-1157-3
   Van Assche G, 2010, J CROHNS COLITIS, V4, P63, DOI 10.1016/j.crohns.2009.09.009
   van der Hagen SJ, 2005, COLORECTAL DIS, V7, P513, DOI 10.1111/j.1463-1318.2005.00850.x
   Vergara-Fernandez O, 2013, WORLD J GASTROENTERO, V19, P6805, DOI 10.3748/wjg.v19.i40.6805
   Wexner SD, 2005, SURG CLIN N AM, V85, P35, DOI 10.1016/j.suc.2004.09.009
   Yamamoto T, 2007, DIS COLON RECTUM, V50, P1968, DOI 10.1007/s10350-007-0279-5
NR 88
TC 11
Z9 12
U1 0
U2 5
PU SPRINGER-VERLAG ITALIA SRL
PI MILAN
PA VIA DECEMBRIO, 28, MILAN, 20137, ITALY
SN 2038-131X
EI 2038-3312
J9 UPDATES SURG
JI Updates Surg.
PD MAR
PY 2016
VL 68
IS 1
SI SI
BP 13
EP 23
DI 10.1007/s13304-016-0361-4
PG 11
WC Surgery
WE Science Citation Index Expanded (SCI-EXPANDED)
SC Surgery
GA DK6ST
UT WOS:000375056200004
PM 27067590
DA 2024-01-22
ER

PT J
AU Diefenbach, KA
   Breuer, CK
AF Diefenbach, Karen A.
   Breuer, Christopher K.
TI Pediatric inflammatory bowel disease
SO WORLD JOURNAL OF GASTROENTEROLOGY
LA English
DT Article
DE pediatric; inflammatory bowel; ulcerative colitis; Crohn's disease
ID QUALITY-OF-LIFE; CROHNS-DISEASE; ULCERATIVE-COLITIS; RESTORATIVE
   PROCTOCOLECTOMY; ADOLESCENT PATIENTS; NATURAL-HISTORY; THERAPY;
   CHILDREN; 6-MERCAPTOPURINE; INFLIXIMAB
AB Inflammatory bowel disease is an important cause of gastrointestinal pathology in children and adolescents. The incidence of pediatric inflammatory bowel disease is increasing; therefore, it is important for the clinician to be aware of the presentation of this disease in the pediatric population. Laboratory tests, radiology studies, and endoscopic procedures are helpful in diagnosing inflammatory bowel disease and differentiating between Crohn's disease and ulcerative colitis. Once diagnosed, the goal of medical management is to induce remission of disease while minimizing the side effects of the medication. Specific attention needs to be paid to achieving normal growth in this susceptible population. Surgical management is usually indicated for failure of medical management, complication, or malignancy. Algorithms for diagnostic evaluation and treatment of pediatric inflammatory bowel disease are presented. The specific psychosocial issues facing these patients are also discussed in this review as are the future goals of research in the complex problem of pediatric inflammatory bowel disease. (C) 2006 The WJG Press. All rights reserved.
C1 Yale Univ, Dept Surg, Sch Med, Div Pediat Surg, N Haven, CT 06520 USA.
C3 Yale University
RP Breuer, CK (通讯作者)，Yale Univ, Dept Surg, Sch Med, Div Pediat Surg, 330 Cedar St,Rm 132 FMB, N Haven, CT 06520 USA.
EM christopher.breuer@yale.edu
OI Breuer, Christopher/0000-0003-0987-3898
CR Abreu MT, 2002, GASTROENTEROLOGY, V123, P679, DOI 10.1053/gast.2002.35393
   Andres PG, 1999, GASTROENTEROL CLIN N, V28, P255, DOI 10.1016/S0889-8553(05)70056-X
   Antonioli DA, 2005, PEDIATR DEVEL PATHOL, V8, P2, DOI 10.1007/s10024-004-0511-4
   Baldassano R, 2003, AM J GASTROENTEROL, V98, P833, DOI 10.1016/S0002-9270(03)00007-8
   Baldassano RN, 2001, AM J GASTROENTEROL, V96, P2169, DOI 10.1016/S0002-9270(01)02439-X
   Baldassano RN, 1999, GASTROENTEROL CLIN N, V28, P445, DOI 10.1016/S0889-8553(05)70064-9
   Becker JM, 1999, GASTROENTEROL CLIN N, V28, P371, DOI 10.1016/S0889-8553(05)70061-3
   Blumberg D, 2002, GASTROENTEROL CLIN N, V31, P219, DOI 10.1016/S0889-8553(01)00013-9
   Chen QK, 2005, WORLD J GASTROENTERO, V11, P2462, DOI 10.3748/wjg.v11.i16.2462
   Chong AKH, 2005, GASTROINTEST ENDOSC, V61, P255, DOI 10.1016/S0016-5107(04)02571-4
   Cosnes J, 2002, INFLAMM BOWEL DIS, V8, P244, DOI 10.1097/00054725-200207000-00002
   Cuffari C, 2002, GASTROENTEROL CLIN N, V31, P275, DOI 10.1016/S0889-8553(01)00017-6
   Cuthbert AP, 2002, GASTROENTEROLOGY, V122, P867, DOI 10.1053/gast.2002.32415
   Day AS, 2005, WORLD J GASTROENTERO, V11, P1028, DOI 10.3748/wjg.v11.i7.1028
   De Boer M, 2005, INFLAMM BOWEL DIS, V11, P400, DOI 10.1097/01.MIB.0000164024.10848.0a
   Dubinsky MC, 2000, GASTROENTEROLOGY, V118, P705, DOI 10.1016/S0016-5085(00)70140-5
   Eidelwein AP, 2005, INFLAMM BOWEL DIS, V11, P213, DOI 10.1097/01.MIB.0000160803.44449.a5
   Faubion WA, 2001, GASTROENTEROLOGY, V121, P255, DOI 10.1053/gast.2001.26279
   Fiocchi C, 1998, GASTROENTEROLOGY, V115, P182, DOI 10.1016/S0016-5085(98)70381-6
   FISH D, 2004, ADOLESC MED CLIN, V15, pR9, DOI DOI 10.1016/J.ADMECLI.2003.11.012
   Fish Daryl, 2004, Adolesc Med Clin, V15, P67, DOI 10.1016/j.admecli.2003.11.012
   Friedman S, 2004, GASTROENTEROL CLIN N, V33, P191, DOI 10.1016/j.gtc.2004.02.003
   Han PD, 1999, GASTROENTEROL CLIN N, V28, P423, DOI 10.1016/S0889-8553(05)70063-7
   Hanauer SB, 2004, GASTROENTEROLOGY, V127, P723, DOI 10.1053/j.gastro.2004.06.002
   Hyams JS, 2005, J PEDIATR GASTR NUTR, V40, P262, DOI 10.1097/01.MPG.0000154660.62359.FE
   Ikeuchi H, 2005, DIS COLON RECTUM, V48, P1550, DOI 10.1007/s10350-005-0083-z
   Kim SC, 2004, GASTROENTEROLOGY, V126, P1550, DOI 10.1053/j.gastro.2004.03.022
   Levine A, 2005, AM J GASTROENTEROL, V100, P1598, DOI 10.1111/j.1572-0241.2005.41737.x
   Lewis JD, 1999, GASTROENTEROL CLIN N, V28, P459, DOI 10.1016/S0889-8553(05)70065-0
   Lomer MCE, 2005, EUR J GASTROEN HEPAT, V17, P377, DOI 10.1097/00042737-200503000-00019
   Mackner LM, 2005, AM J GASTROENTEROL, V100, P1386, DOI 10.1111/j.1572-0241.2005.41428.x
   Mamula P, 2003, GASTROENTEROL CLIN N, V32, P967, DOI 10.1016/S0889-8553(03)00046-3
   Markowitz J, 2000, GASTROENTEROLOGY, V119, P895, DOI 10.1053/gast.2000.18144
   Markowitz J, 2002, AM J GASTROENTEROL, V97, P928
   Murch SH, 2004, J PEDIATR GASTR NUTR, V39, pS647, DOI 10.1097/00005176-200406002-00011
   Nishiwaki T, 2005, J GASTROENTEROL, V40, P128, DOI 10.1007/s00535-004-1510-y
   Raj V, 1999, GASTROENTEROL CLIN N, V28, P491, DOI 10.1016/S0889-8553(05)70067-4
   Ruemmele FM, 1998, GASTROENTEROLOGY, V115, P822, DOI 10.1016/S0016-5085(98)70252-5
   Sainsbury A, 2005, ALIMENT PHARM THER, V21, P499, DOI 10.1111/j.1365-2036.2005.02380.x
   Sandborn WJ, 2002, GASTROENTEROLOGY, V122, P1592, DOI 10.1053/gast.2002.33426
   Schraut WH, 2002, GASTROENTEROL CLIN N, V31, P255, DOI 10.1016/S0889-8553(01)00023-1
   Scotiniotis I, 1999, GASTROENTEROL CLIN N, V28, P391, DOI 10.1016/S0889-8553(05)70062-5
   Seidman E G, 2000, Curr Gastroenterol Rep, V2, P248
   Sharan R, 2002, GASTROENTEROL CLIN N, V31, P237, DOI 10.1016/S0889-8553(01)00014-0
   Silva MA, 2005, INFLAMM BOWEL DIS, V11, P219, DOI 10.1097/01.MIB.0000160804.52072.6a
   Stephens MC, 2003, AM J GASTROENTEROL, V98, P104
   Tekkis PP, 2005, COLORECTAL DIS, V7, P218, DOI 10.1111/j.1463-1318.2005.00800.x
   Vasiliauskas EA, 2000, GUT, V47, P487, DOI 10.1136/gut.47.4.487
   Wewer V, 2005, J PEDIATR GASTR NUTR, V40, P189, DOI 10.1097/00005176-200502000-00020
   Wiarda BM, 2005, DIGEST DIS SCI, V50, P1036, DOI 10.1007/s10620-005-2700-z
   Zankel E, 2005, EUR J GASTROEN HEPAT, V17, P395, DOI 10.1097/00042737-200504000-00002
NR 51
TC 86
Z9 102
U1 0
U2 4
PU BAISHIDENG PUBLISHING GROUP INC
PI PLEASANTON
PA 8226 REGENCY DR, PLEASANTON, CA 94588 USA
SN 1007-9327
EI 2219-2840
J9 WORLD J GASTROENTERO
JI World J. Gastroenterol.
PD MAY 28
PY 2006
VL 12
IS 20
BP 3204
EP 3212
DI 10.3748/wjg.v12.i20.3204
PG 9
WC Gastroenterology & Hepatology
WE Science Citation Index Expanded (SCI-EXPANDED)
SC Gastroenterology & Hepatology
GA 076ZK
UT WOS:000239997100012
PM 16718840
OA hybrid, Green Published
DA 2024-01-22
ER

PT J
AU Narula, N
   Marshall, JK
AF Narula, Neeraj
   Marshall, John K.
TI Management of inflammatory bowel disease with vitamin D: Beyond bone
   health
SO JOURNAL OF CROHNS & COLITIS
LA English
DT Review
DE Crohn's disease; Ulcerative colitis; Inflammatory bowel disease; Vitamin
   D; Colon cancer; Osteoporosis
ID CROHNS-DISEASE; D-RECEPTOR; MINERAL DENSITY; D SUPPLEMENTATION; D
   DEFICIENCY; PEDIATRIC-PATIENTS; COLON-CANCER; RISK-FACTORS; PREVENTION;
   CALCIUM
AB A relationship between vitamin D and several disorders, including Crohn's disease (CD), has recently been proposed. Vitamin D appears to have several important actions beyond the maintenance of bone health, including various effects on the immune system. Vitamin D deficiency has been implicated in the development of CD, and its analogues may have a role in the treatment of CD. Current research also suggests a role for vitamin D in counteracting some IBD-specific complications, including osteopenia, colorectal neoplasia, and depression. There remains a need for prospective studies to further delineate these relationships. Given current evidence and the apparent safety of vitamin D supplementation, it appears reasonable to screen for and treat vitamin D deficiency in patients with IBD. (C) 2011 European Crohn's and Colitis Organisation. Published by Elsevier B.V. All rights reserved.
C1 McMaster Univ, Dept Med, Div Gastroenterol, Hamilton, ON L8S 4K1, Canada.
   [Marshall, John K.] McMaster Univ, Div Gastroenterol 2F59, Med Ctr, Farncombe Family Digest Hlth Res Inst, Hamilton, ON L8S 4K1, Canada.
C3 McMaster University; McMaster University
RP Marshall, JK (通讯作者)，McMaster Univ, Div Gastroenterol 2F59, Med Ctr, Farncombe Family Digest Hlth Res Inst, 1280 Main St W, Hamilton, ON L8S 4K1, Canada.
EM marshllj@mcmaster.ca
RI xu, wei/HHD-2891-2022
OI Marshall, John/0000-0002-0523-9032
CR Addolorato G, 1997, SCAND J GASTROENTERO, V32, P1013, DOI 10.3109/00365529709011218
   Adorini L, 2008, NAT CLIN PRACT RHEUM, V4, P404, DOI 10.1038/ncprheum0855
   Albert PJ, 2009, AUTOIMMUN REV, V8, P639, DOI 10.1016/j.autrev.2009.02.011
   Alpert PT, 2007, BIOL RES NURS, V9, P117, DOI 10.1177/1099800407308057
   Ananthakrishnan A, 2011, DIGESTIVE DIS WEEK
   Ardizzone S, 2009, INT J IMMUNOPATH PH, V22, P63, DOI 10.1177/039463200902200108
   Armstrong D, 2006, CLIN RHEUMATOL, V26, P551
   Avernell A, 2009, COCHRANE DB SYST REV
   Bartram SA, 2006, WORLD J GASTROENTERO, V12, P5680, DOI 10.3748/wjg.v12.i35.5680
   Bernstein CN, 1996, ALIMENT PHARM THERAP, V10, P777, DOI 10.1046/j.1365-2036.1996.63205000.x
   Bischof MG, 1995, J PHARMACOL EXP THER, V275, P1254
   Bischoff-Ferrari HA, 2005, JAMA-J AM MED ASSOC, V293, P2257, DOI 10.1001/jama.293.18.2257
   Boonstra A, 2001, J IMMUNOL, V167, P4974, DOI 10.4049/jimmunol.167.9.4974
   Bouillon R, 2008, ENDOCR REV, V29, P726, DOI 10.1210/er.2008-0004
   Chowers Y, 2004, AM J GASTROENTEROL, V99, P1974, DOI 10.1111/j.1572-0241.2004.40058.x
   CROSS HS, 1992, JNCI-J NATL CANCER I, V84, P1355, DOI 10.1093/jnci/84.17.1355
   Daniel C, 2008, J PHARMACOL EXP THER, V324, P23, DOI 10.1124/jpet.107.127209
   Dawson-Hughes B, 2005, OSTEOPOROSIS INT, V16, P713, DOI 10.1007/s00198-005-1867-7
   Day A, 2011, DIGESTIVE DIS WEEK
   Economou M, 2008, INFLAMM BOWEL DIS, V14, P709, DOI 10.1002/ibd.20352
   Eyles D, 2003, NEUROSCIENCE, V118, P641, DOI 10.1016/S0306-4522(03)00040-X
   Farrokhyar F, 2006, INFLAMM BOWEL DIS, V12, P38, DOI 10.1097/01.MIB.0000195391.49762.89
   Froicu M, 2007, BMC IMMUNOL, V8, DOI 10.1186/1471-2172-8-5
   Gaidos J, 2011, DIGESTIVE DIS WEEK
   Garcion E, 2002, TRENDS ENDOCRIN MET, V13, P100, DOI 10.1016/S1043-2760(01)00547-1
   GARLAND CF, 1980, INT J EPIDEMIOL, V9, P227, DOI 10.1093/ije/9.3.227
   Gartlehner G, 2008, DRUG SAFETY, V31, P851, DOI 10.2165/00002018-200831100-00004
   Gilman J, 2006, ALIMENT PHARM THER, V23, P1007, DOI 10.1111/j.1365-2036.2006.02835.x
   Gombart AF, 2005, FASEB J, V19, P1067, DOI 10.1096/fj.04-3284com
   Gorham ED, 2005, J STEROID BIOCHEM, V97, P179, DOI 10.1016/j.jsbmb.2005.06.018
   Gorham ED, 2007, AM J PREV MED, V32, P210, DOI 10.1016/j.amepre.2006.11.004
   Hanley DA, 2010, CAN MED ASSOC J, V182, pE610, DOI 10.1503/cmaj.080663
   HARRIS S, 1993, PSYCHIAT RES, V49, P77, DOI 10.1016/0165-1781(93)90031-B
   Hofer H, 1999, J PHARMACOL EXP THER, V291, P450
   Holick MF, 2004, AM J CLIN NUTR, V80, p1678S, DOI 10.1093/ajcn/80.6.1678S
   Holick MF, 2007, NEW ENGL J MED, V357, P266, DOI 10.1056/NEJMra070553
   Hyppönen E, 2001, LANCET, V358, P1500, DOI 10.1016/S0140-6736(01)06580-1
   Jantchou P, 2011, DIGESTIVE DIS WEEK
   Jeffery LE, 2009, J IMMUNOL, V183, P5458, DOI 10.4049/jimmunol.0803217
   Johnson MA, 2006, NUTR REV, V64, P410, DOI 10.1111/j.1753-4887.2006.tb00226.x
   Jorde R, 2008, J INTERN MED, V264, P599, DOI 10.1111/j.1365-2796.2008.02008.x
   Jorgensen S, 2008, DIGESTIVE DIS WEEK
   Jorgensen SP, 2010, ALIMENT PHARM THER, V32, P377, DOI 10.1111/j.1365-2036.2010.04355.x
   Joseph AJ, 2009, INDIAN J MED RES, V130, P133
   Kamen DL, 2010, J MOL MED, V88, P441, DOI 10.1007/s00109-010-0590-9
   Kessler RC, 2003, J OCCUP ENVIRON MED, V45, P1257, DOI 10.1097/01.jom.0000100000.70011.bb
   Kong J, 2008, AM J PHYSIOL-GASTR L, V294, pG208, DOI 10.1152/ajpgi.00398.2007
   Kovács Z, 2007, INT J PSYCHIAT MED, V37, P245, DOI 10.2190/PM.37.3.a
   Laverny G, 2010, IMMUNOL LETT, V131, P49, DOI 10.1016/j.imlet.2010.03.006
   Lichtenstein GR, 2006, INFLAMM BOWEL DIS, V12, P797, DOI 10.1097/00054725-200608000-00016
   Lim WC, 2005, NAT CLIN PRACT GASTR, V2, P308, DOI 10.1038/ncpgasthep0215
   Liu PT, 2006, SCIENCE, V311, P1770, DOI 10.1126/science.1123933
   Lockefeer J H, 1990, Ned Tijdschr Geneeskd, V134, P1931
   Loftus EV, 2004, GASTROENTEROLOGY, V126, P1504, DOI 10.1053/j.gastro.2004.01.063
   Mahon BD, 2003, J CELL BIOCHEM, V89, P922, DOI 10.1002/jcb.10580
   Mardini HE, 2004, DIGEST DIS SCI, V49, P492, DOI 10.1023/B:DDAS.0000020509.23162.cc
   Miheller P, 2009, INFLAMM BOWEL DIS, V15, P1656, DOI 10.1002/ibd.20947
   Munger KL, 2004, NEUROLOGY, V62, P60, DOI 10.1212/01.WNL.0000101723.79681.38
   Nagpal S, 2005, ENDOCR REV, V26, P662, DOI 10.1210/er.2004-0002
   Narang N K, 1984, J Assoc Physicians India, V32, P185
   Nowson Caryl A, 2004, Aust Fam Physician, V33, P133
   Paganelli M, 2007, INFLAMM BOWEL DIS, V13, P416, DOI 10.1002/ibd.20039
   Pappa HM, 2006, INFLAMM BOWEL DIS, V12, P1162, DOI 10.1097/01.mib.0000236929.74040.b0
   Persoons P, 2005, ALIMENT PHARM THER, V22, P101, DOI 10.1111/j.1365-2036.2005.02535.x
   Peyrin-Biroulet L, 2009, MED HYPOTHESES, V73, P94, DOI 10.1016/j.mehy.2009.01.022
   Pohl C, 2000, HEPATO-GASTROENTEROL, V47, P57
   SAMBROOK P, 1993, NEW ENGL J MED, V328, P1747, DOI 10.1056/NEJM199306173282404
   Schneider B, 2000, J NEURAL TRANSM, V107, P839, DOI 10.1007/s007020070063
   Schwalfenberg GK, 2010, PUBLIC HEALTH, V124, P350, DOI 10.1016/j.puhe.2010.03.003
   Siffledeen JS, 2004, INFLAMM BOWEL DIS, V10, P220, DOI 10.1097/00054725-200405000-00007
   SONNENBERG A, 1990, GUT, V31, P1037, DOI 10.1136/gut.31.9.1037
   Stio M, 2007, J STEROID BIOCHEM, V103, P51, DOI 10.1016/j.jsbmb.2006.07.008
   Sullivan MD, 1997, AM J MED, V103, P348, DOI 10.1016/S0002-9343(97)00167-8
   Sylvester FA, 2007, INFLAMM BOWEL DIS, V13, P42, DOI 10.1002/ibd.20006
   Vagianos K, 2007, JPEN-PARENTER ENTER, V31, P311, DOI 10.1177/0148607107031004311
   Van Hogezand RA, 2006, SCAND J GASTROENTERO, V41, P59, DOI 10.1080/00365520600664276
   Van Ranst M, 2005, INFLAMM BOWEL DIS, V11, P597, DOI 10.1097/01.MIB.0000163697.34592.d4
   VIETH R, 1991, SURGERY, V110, P1043
   Vieth R, 2007, J BONE MINER RES, V22, pV64, DOI 10.1359/JBMR.07S221
   Vieth R, 2004, NUTR J, V3, DOI 10.1186/1475-2891-3-8
   von Scheven E, 2006, J PEDIATR ENDOCR MET, V19, P821
   Wactawski-Wende J, 2006, NEW ENGL J MED, V354, P684, DOI 10.1056/NEJMoa055222
   Wada K, 2009, ONCOL REP, V22, P1021, DOI 10.3892/or_00000530
   WALKER EA, 1995, PSYCHOL MED, V25, P1259, DOI 10.1017/S0033291700033225
   Wang TT, 2004, J IMMUNOL, V173, P2909, DOI 10.4049/jimmunol.173.5.2909
   Wilkins CH, 2006, AM J GERIAT PSYCHIAT, V14, P1032, DOI 10.1097/01.JGP.0000240986.74642.7c
   Wu SP, 2010, INT J BIOCHEM CELL B, V42, P329, DOI 10.1016/j.biocel.2009.11.012
   Xue YB, 2009, GASTROENTEROLOGY, V136, P1317, DOI 10.1053/j.gastro.2008.12.051
   Yu SH, 2008, P NATL ACAD SCI USA, V105, P20834, DOI 10.1073/pnas.0808700106
   Zehnder D, 2001, J CLIN ENDOCR METAB, V86, P888, DOI 10.1210/jc.86.2.888
NR 90
TC 47
Z9 51
U1 0
U2 10
PU OXFORD UNIV PRESS
PI OXFORD
PA GREAT CLARENDON ST, OXFORD OX2 6DP, ENGLAND
SN 1873-9946
EI 1876-4479
J9 J CROHNS COLITIS
JI J. Crohns Colitis
PD MAY
PY 2012
VL 6
IS 4
BP 397
EP 404
DI 10.1016/j.crohns.2011.10.015
PG 8
WC Gastroenterology & Hepatology
WE Science Citation Index Expanded (SCI-EXPANDED)
SC Gastroenterology & Hepatology
GA 937DM
UT WOS:000303639200001
PM 22398052
OA Bronze
DA 2024-01-22
ER

PT J
AU Lakatos, PL
   Lakatos, L
   Kiss, LS
   Peyrin-Biroulet, L
   Schoepfer, A
   Vavricka, S
AF Lakatos, Peter L.
   Lakatos, Laszlo
   Kiss, Lajos S.
   Peyrin-Biroulet, Laurent
   Schoepfer, Alain
   Vavricka, Stephan
TI Treatment of Extraintestinal Manifestations in Inflammatory Bowel
   Disease
SO DIGESTION
LA English
DT Article
DE Inflammatory bowel disease; Ulcerative colitis; Crohn's disease;
   Extraintestinal manifestations
ID PRIMARY SCLEROSING CHOLANGITIS; CROHNS-DISEASE; PYODERMA-GANGRENOSUM;
   URSODEOXYCHOLIC ACID; ULCERATIVE-COLITIS; ERYTHEMA-NODOSUM;
   DOUBLE-BLIND; RISK-FACTOR; INFLIXIMAB; COMPLICATIONS
AB Inflammatory bowel disease (IBD) is a systemic disease associated with a large number of extraintestinal manifestations (EIM). EIM are present in 15-20% of patients with ulcerative colitis and in 20-40% of patients with Crohn's disease. The management of EIM is best provided by a multidisciplinary team, which includes specialists in the affected organ systems with training in the treatment of IBD. Therapeutic strategy is often empirical. This is explained by the paucity of randomized-controlled studies for the specific treatment of EIM in IBD and by the fact that treatment models are based on extrapolation from patients with similar conditions but without IBD. For most EIM, the mainstay of therapy is the treatment of the underlying active IBD. However, some EIM such as axial arthritis, pyoderma gangrenosum, uveitis and primary sclerosing cholangitis run a clinical course independent of IBD activity and need specific therapy (e.g. TNF antagonists in ankylosing spondylitis and skin manifestations). This review summarizes the conventional and novel (e.g. anti-TNF) treatment modalities, and the therapeutic implications for the management of extraintestinal symptoms in IBD, in order to assist clinicians in optimizing treatment strategies for IBD patients with EIM. Copyright (C) 2012 S. Karger AG, Basel
C1 [Lakatos, Peter L.; Kiss, Lajos S.] Semmelweis Univ, Dept Med 1, HU-1083 Budapest, Hungary.
   [Lakatos, Laszlo] Csolnoky F Prov Hosp, Dept Med 1, Veszprem, Hungary.
   [Peyrin-Biroulet, Laurent] Univ Lorraine, Nancy Univ Hosp, Dept Hepato Gastroenterol, Vandoeuvre Les Nancy, France.
   [Schoepfer, Alain] CHU Vaudois, Div Gastroenterol & Hepatol, CH-1011 Lausanne, Switzerland.
   [Vavricka, Stephan] Triemli Municipal Hosp, Div Gastroenterol & Hepatol, Zurich, Switzerland.
   [Vavricka, Stephan] Univ Zurich Hosp, Div Gastroenterol & Hepatol, CH-8091 Zurich, Switzerland.
C3 Semmelweis University; CHU de Nancy; Universite de Lorraine; University
   of Lausanne; Centre Hospitalier Universitaire Vaudois (CHUV); Triemli
   Hospital; University of Zurich; University Zurich Hospital
RP Lakatos, PL (通讯作者)，Semmelweis Univ, Dept Med 1, Koranyi S Utca 2-A, HU-1083 Budapest, Hungary.
EM lakatos.peter_laszlo@med.semmelweis-univ.hu
RI Lakatos, Peter L/B-2131-2008; Lakatos, Peter/Q-4797-2019
OI Lakatos, Peter L/0000-0002-3948-6488; Lakatos,
   Peter/0000-0002-3948-6488; peyrin-biroulet, laurent/0000-0003-2536-6618
FU Swiss National Science Foundation [32003B_135665/1, 320000-114009/3,
   32473B_135694/1]; Zurich Center for Integrative Human Physiology,
   University of Zurich; Swiss IBD Cohort [3347CO-108792]
FX The authors acknowledge Michael D. Mandel for assistance in editing the
   manuscript. Our research was supported by grants from the Swiss National
   Science Foundation to A.S. (Grant No. 32003B_135665/1), S.V. (Grant No.
   320000-114009/3 and 32473B_135694/1), by the Zurich Center for
   Integrative Human Physiology, University of Zurich and the Swiss IBD
   Cohort (Grant No. 3347CO-108792).
CR Atzeni F, 2009, WORLD J GASTROENTERO, V15, P2469, DOI 10.3748/wjg.15.2469
   Barnabas Ashley, 2012, Curr Gastroenterol Rep, V14, P17, DOI 10.1007/s11894-011-0230-8
   Bennett ML, 2000, MEDICINE, V79, P37, DOI 10.1097/00005792-200001000-00004
   Bernstein Charles N, 2002, Curr Gastroenterol Rep, V4, P513, DOI 10.1007/s11894-002-0028-9
   Bernstein CN, 2001, AM J GASTROENTEROL, V96, P1116
   Bernstein CN, 2003, GASTROENTEROLOGY, V124, P795, DOI 10.1053/gast.2003.50106
   Bernstein M, 2005, AM J GASTROENTEROL, V100, P2031, DOI 10.1111/j.1572-0241.2005.50219.x
   Brooklyn TN, 2006, GUT, V55, P505, DOI 10.1136/gut.2005.074815
   Clayton TH, 2006, CLIN EXP DERMATOL, V31, P823, DOI 10.1111/j.1365-2230.2006.02221.x
   Cullen G, 2011, ALIMENT PHARM THER, V34, P1318, DOI 10.1111/j.1365-2036.2011.04866.x
   Eaton JE, 2011, AM J GASTROENTEROL, V106, P1638, DOI 10.1038/ajg.2011.156
   Farhi D, 2008, MEDICINE, V87, P281, DOI 10.1097/MD.0b013e318187cc9c
   Fries W, 2002, AM J GASTROENTEROL, V97, P499
   Galor A, 2006, OPHTHALMOLOGY, V113, P2317, DOI 10.1016/j.ophtha.2006.04.038
   Generini S, 2004, ANN RHEUM DIS, V63, P1664, DOI 10.1136/ard.2003.012450
   Gould MK, 2012, CHEST, V141, pE227S, DOI 10.1378/chest.11-2297
   GREENSTEIN AJ, 1976, MEDICINE, V55, P401, DOI 10.1097/00005792-197609000-00004
   Henderson S, 2006, AM J GASTROENTEROL, V101, P119, DOI 10.1111/j.1572-0241.2006.00372.x
   Herfarth H, 2002, AM J GASTROENTEROL, V97, P2688
   Juillerat P, 2007, DIGESTION, V76, P141, DOI 10.1159/000111029
   Kaufman I, 2005, RHEUMATOL INT, V25, P406, DOI 10.1007/s00296-004-0467-8
   Lakatos L, 2003, WORLD J GASTROENTERO, V9, P2300
   Lakatos PL, 2006, WORLD J GASTROENTERO, V12, P1829, DOI 10.3748/wjg.v12.i12.1829
   Ljung T, 2002, SCAND J GASTROENTERO, V37, P1108, DOI 10.1080/003655202320378338
   Miehsler W, 2004, GUT, V53, P542, DOI 10.1136/gut.2003.025411
   Miheller P, 2007, INFLAMM BOWEL DIS, V13, P1379, DOI 10.1002/ibd.20234
   Miheller P, 2010, WORLD J GASTROENTERO, V16, P5536, DOI 10.3748/wjg.v16.i44.5536
   Mintz R, 2004, INFLAMM BOWEL DIS, V10, P135, DOI 10.1097/00054725-200403000-00012
   Nguyen GC, 2008, AM J GASTROENTEROL, V103, P2301, DOI 10.1111/j.1572-0241.2008.01949.x
   Novacek G, 2010, GASTROENTEROLOGY, V139, P779, DOI 10.1053/j.gastro.2010.05.026
   OLSSON R, 1991, GASTROENTEROLOGY, V100, P1319
   Orchard TR, 2002, GASTROENTEROLOGY, V123, P714, DOI 10.1053/gast.2002.35396
   Orchard TR, 1998, GUT, V42, P387, DOI 10.1136/gut.42.3.387
   Pardi DS, 2003, GASTROENTEROLOGY, V124, P889, DOI 10.1053/gast.2003.50156
   Peyrin-Biroulet L, 2011, INFLAMM BOWEL DIS, V17, P471, DOI 10.1002/ibd.21417
   Qaseem A, 2011, ANN INTERN MED, V155, P625, DOI 10.7326/0003-4819-155-9-201111010-00011
   Regueiro M, 2003, AM J GASTROENTEROL, V98, P1821, DOI 10.1016/S0002-9270(03)00430-1
   RUSSELL AS, 1977, ANN INTERN MED, V86, P820, DOI 10.7326/0003-4819-86-6-820
   Satsangi J, 1996, GUT, V38, P738, DOI 10.1136/gut.38.5.738
   Singh S, 2009, AM J GASTROENTEROL, V104, P1298, DOI 10.1038/ajg.2009.15
   Spina L, 2005, AM J GASTROENTEROL, V100, P2036, DOI 10.1111/j.1572-0241.2005.42029.x
   Van Assche G, 2010, J CROHNS COLITIS, V4, P63, DOI 10.1016/j.crohns.2009.09.009
   van Hoogstraten HJF, 2000, AM J GASTROENTEROL, V95, P2015, DOI 10.1016/S0002-9270(00)01059-5
   Vavricka SR, 2011, AM J GASTROENTEROL, V106, P110, DOI 10.1038/ajg.2010.343
   Veloso FT, 1996, J CLIN GASTROENTEROL, V23, P29, DOI 10.1097/00004836-199607000-00009
   Yüksel I, 2009, INFLAMM BOWEL DIS, V15, P546, DOI 10.1002/ibd.20807
   Zochling J, 2006, ANN RHEUM DIS, V65, P423, DOI 10.1136/ard.2005.041129
NR 47
TC 37
Z9 42
U1 1
U2 7
PU KARGER
PI BASEL
PA ALLSCHWILERSTRASSE 10, CH-4009 BASEL, SWITZERLAND
SN 0012-2823
EI 1421-9867
J9 DIGESTION
JI Digestion
PY 2012
VL 86
SU 1
BP 28
EP 35
DI 10.1159/000341950
PG 8
WC Gastroenterology & Hepatology
WE Science Citation Index Expanded (SCI-EXPANDED)
SC Gastroenterology & Hepatology
GA 018VU
UT WOS:000309695600007
PM 23051724
DA 2024-01-22
ER

PT J
AU Levy, RL
   van Tilburg, MAL
   Langer, SL
   Romano, JM
   Walker, LS
   Mancl, LA
   Murphy, TB
   Claar, RL
   Feld, SI
   Christie, DL
   Abdullah, B
   DuPen, MM
   Swanson, KS
   Baker, MD
   Stoner, SA
   Whitehead, WE
AF Levy, Rona L.
   van Tilburg, Miranda A. L.
   Langer, Shelby L.
   Romano, Joan M.
   Walker, Lynn S.
   Mancl, Lloyd A.
   Murphy, Tasha B.
   Claar, Robyn L.
   Feld, Shara I.
   Christie, Dennis L.
   Abdullah, Bisher
   DuPen, Melissa M.
   Swanson, Kimberly S.
   Baker, Melissa D.
   Stoner, Susan A.
   Whitehead, William E.
TI Effects of a Cognitive Behavioral Therapy Intervention Trial to Improve
   Disease Outcomes in Children with Inflammatory Bowel Disease
SO INFLAMMATORY BOWEL DISEASES
LA English
DT Article
DE inflammatory bowel disease; Crohn's disease; ulcerative colitis;
   pediatric gastroenterology; quality of life
ID QUALITY-OF-LIFE; PEDIATRIC CROHNS-DISEASE; FUNCTIONAL DISABILITY;
   DEPRESSIVE SYMPTOMS; 2 PSYCHOTHERAPIES; ABDOMINAL-PAIN; ACTIVITY INDEX;
   ADOLESCENTS; HEALTH; VALIDATION
AB Background: Studies testing the efficacy of behavioral interventions to modify psychosocial sequelae of inflammatory bowel disease in children are limited. This report presents outcomes through a 6-month follow-up from a large randomized controlled trial testing the efficacy of a cognitive behavioral intervention for children with inflammatory bowel disease and their parents.
   Methods: One hundred eighty-five children aged 8 to 17 years with a diagnosis of Crohn's disease or ulcerative colitis and their parents were randomized to one of two 3-session conditions: (1) a social learning and cognitive behavioral therapy condition or (2) an education support condition designed to control for time and attention.
   Results: There was a significant overall treatment effect for school absences due to Crohn's disease or ulcerative colitis (P < 0.05) at 6 months after treatment. There was also a significant overall effect after treatment for child-reported quality of life (P < 0.05), parent-reported increases in adaptive child coping (P < 0.001), and reductions in parents' maladaptive responses to children's symptoms (P < 0.05). Finally, exploratory analyses indicated that for children with a higher level of flares (2 or more) prebaseline, those in social learning and cognitive behavioral therapy condition experienced a greater reduction in flares after treatment.
   Conclusions: This trial suggests that a brief cognitive behavioral intervention for children with inflammatory bowel disease and their parents can result in improved child functioning and quality of life, and for some children may decrease disease activity.
C1 [Levy, Rona L.; Langer, Shelby L.; Murphy, Tasha B.; DuPen, Melissa M.] Univ Washington, Sch Social Work, Seattle, WA 98195 USA.
   [van Tilburg, Miranda A. L.; Claar, Robyn L.; Whitehead, William E.] Univ N Carolina, Div Gastroenterol & Hepatol, Chapel Hill, NC USA.
   [Romano, Joan M.] Univ Washington, Dept Psychiat & Behav Sci, Seattle, WA 98195 USA.
   [Walker, Lynn S.] Vanderbilt Univ, Dept Pediat, Nashville, TN USA.
   [Mancl, Lloyd A.] Univ Washington, Dept Oral Hlth Sci, Seattle, WA 98195 USA.
   [Feld, Shara I.] Univ Wisconsin, Sch Med & Publ Hlth, Madison, WI USA.
   [Christie, Dennis L.] Seattle Childrens Hosp, Dept Gastroenterol, Seattle, WA USA.
   [Abdullah, Bisher] Prime Hlth Clin, Federal Way, WA USA.
   [Swanson, Kimberly S.] St Charles Hlth Syst, Bend, OR USA.
   [Baker, Melissa D.] HealthPoint, Bothell, WA USA.
   [Stoner, Susan A.] Univ Washington, Alcohol & Drug Abuse Inst, Seattle, WA 98195 USA.
C3 University of Washington; University of Washington Seattle; University
   of North Carolina; University of North Carolina Chapel Hill; University
   of Washington; University of Washington Seattle; Vanderbilt University;
   University of Washington; University of Washington Seattle; University
   of Wisconsin System; University of Wisconsin Madison; Seattle Children's
   Hospital; University of Washington; University of Washington Seattle
RP Levy, RL (通讯作者)，Univ Washington, Box 354900,4101 15th Ave NE, Seattle, WA 98105 USA.
EM rlevy@uw.edu
RI Stoner, Susan/JWO-6450-2024
OI Levy, Rona/0000-0002-9742-5894; Stoner, Susan/0000-0001-8548-219X; van
   tilburg, miranda/0000-0002-0504-9829; Langer, Shelby
   L/0000-0002-6034-1830
FU Eunice Kennedy Shriver National Institute of Child Health and Human
   Development [R01HD050345]
FX Supported by a grant from the Eunice Kennedy Shriver National Institute
   of Child Health and Human Development (award number R01HD050345 to R. L.
   Levy).
CR [Anonymous], HDB FATHER INVOLVEME
   Baldassano RN, 1999, GASTROENTEROL CLIN N, V28, P445, DOI 10.1016/S0889-8553(05)70064-9
   Bandura A., 1963, SOCIAL LEARNING PERS
   BURKE PM, 1994, CHILD PSYCHIAT HUM D, V25, P45, DOI 10.1007/BF02251099
   Caes L, 2011, PAIN, V152, P212, DOI 10.1016/j.pain.2010.10.037
   Engelmann G, 2015, CHILD PSYCHIAT HUM D, V46, P300, DOI 10.1007/s10578-014-0471-5
   ENGSTROM I, 1992, J CHILD PSYCHOL PSYC, V33, P563, DOI 10.1111/j.1469-7610.1992.tb00891.x
   Goubert L, 2009, EUR J PAIN, V13, P196, DOI 10.1016/j.ejpain.2008.03.009
   Greenley RN, 2010, J PEDIATR PSYCHOL, V35, P857, DOI 10.1093/jpepsy/jsp120
   HARPER PH, 1987, DIS COLON RECTUM, V30, P174, DOI 10.1007/BF02554332
   Hechler T, 2011, EUR J PAIN, V15, DOI 10.1016/j.ejpain.2010.09.015
   HYAMS JS, 1991, J PEDIATR GASTR NUTR, V12, P439, DOI 10.1097/00005176-199105000-00005
   Jackson T, 2014, J PAIN, V15, P586, DOI 10.1016/j.jpain.2014.01.499
   KOVACS M, 1985, PSYCHOPHARMACOL BULL, V21, P995
   Kovacs M., 2003, CHILDRENS DEPRESSION
   Kundhal PS, 2003, J PEDIATR GASTR NUTR, V36, P83, DOI 10.1097/00005176-200301000-00016
   KURATA JH, 1992, GASTROENTEROLOGY, V102, P1940, DOI 10.1016/0016-5085(92)90317-R
   Levine A, 2011, INFLAMM BOWEL DIS, V17, P1314, DOI 10.1002/ibd.21493
   Levy RL, 2004, AM J GASTROENTEROL, V99, P2442, DOI 10.1111/j.1572-0241.2004.40478.x
   Levy RL, 2013, JAMA PEDIATR, V167, P178, DOI 10.1001/2013.jamapediatrics.282
   Levy RL, 2010, AM J GASTROENTEROL, V105, P946, DOI 10.1038/ajg.2010.106
   Mackner LM, 2013, J PEDIATR GASTR NUTR, V56, P449, DOI 10.1097/MPG.0b013e3182841263
   Mackner LM, 2006, INFLAMM BOWEL DIS, V12, P239, DOI 10.1097/01.MIB.0000217769.83142.c6
   Mamula P, 2003, GASTROENTEROL CLIN N, V32, P967, DOI 10.1016/S0889-8553(03)00046-3
   March JS, 1997, J AM ACAD CHILD PSY, V36, P554, DOI 10.1097/00004583-199704000-00019
   Miró J, 2014, PAIN MED, V15, P887, DOI 10.1111/pme.12316
   Molenberghs G, 2005, MODELS DISCRETE LONG
   MOTIL KJ, 1993, GASTROENTEROLOGY, V105, P681, DOI 10.1016/0016-5085(93)90883-E
   Noel M, 2016, J PEDIATR PSYCHOL, V41, P350, DOI 10.1093/jpepsy/jsv095
   Ondersma SJ, 1997, J PEDIATR PSYCHOL, V22, P723, DOI 10.1093/jpepsy/22.5.723
   Otley A, 1999, GASTROENTEROLOGY, V116, P527, DOI 10.1016/S0016-5085(99)70173-3
   Otley A, 2002, J PEDIATR GASTR NUTR, V35, P557, DOI 10.1097/00005176-200210000-00018
   Perrin JM, 2008, J PEDIATR GASTR NUTR, V46, P164, DOI 10.1097/MPG.0b013e31812f7f4e
   Reed-Knight B, 2014, INFLAMM BOWEL DIS, V20, P614, DOI 10.1097/01.MIB.0000442678.62674.b7
   Reigada LC, 2015, J PEDIATR GASTR NUTR, V60, P30, DOI 10.1097/MPG.0000000000000552
   Rubin DB., 2004, MULTIPLE IMPUTATION
   Safer DL, 2006, BEHAV THER, V37, P120, DOI 10.1016/j.beth.2005.06.001
   SAYLOR CF, 1984, J CONSULT CLIN PSYCH, V52, P955, DOI 10.1037/0022-006X.52.6.955
   Schafer J.L, 1997, ANAL INCOMPLETE MULT
   Srinath AI, 2014, INFLAMM BOWEL DIS, V20, P1329, DOI 10.1097/MIB.0000000000000104
   Swallow V, 2012, HEALTH EXPECT, V15, P157, DOI 10.1111/j.1369-7625.2011.00674.x
   Szigethy E, 2004, J PEDIATR GASTR NUTR, V39, P395, DOI 10.1097/00005176-200410000-00017
   Szigethy E, 2007, J AM ACAD CHILD PSY, V46, P1290, DOI 10.1097/chi.0b013e3180f6341f
   Szigethy E, 2015, INFLAMM BOWEL DIS, V21, P1321, DOI 10.1097/MIB.0000000000000358
   Szigethy E, 2014, J AM ACAD CHILD PSY, V53, P726, DOI 10.1016/j.jaac.2014.04.014
   Szigethy E, 2010, CHILD ADOL PSYCH CL, V19, P301, DOI 10.1016/j.chc.2010.01.007
   Szigethy EM, 2014, J PEDIATR GASTR NUTR, V58, P574, DOI 10.1097/MPG.0000000000000262
   Targownik LE, 2015, AM J GASTROENTEROL, V110, P1001, DOI 10.1038/ajg.2015.147
   Thorn BE, 2011, PAIN, V152, P2710, DOI 10.1016/j.pain.2011.07.007
   Turner D, 2007, GASTROENTEROLOGY, V133, P423, DOI 10.1053/j.gastro.2007.05.029
   van Tilburg MAL, 2015, J PEDIATR GASTR NUTR, V61, P431, DOI 10.1097/MPG.0000000000000841
   Varni JW, 2015, INFLAMM BOWEL DIS, V21, P1115, DOI 10.1097/MIB.0000000000000351
   Verbeke G, 2009, SPRINGER SER STAT, P1
   Walker LS, 2005, HEALTH PSYCHOL, V24, P364, DOI 10.1037/0278-6133.24.4.364
   Walker LS, 1997, PSYCHOL ASSESSMENT, V9, P392, DOI 10.1037/1040-3590.9.4.392
   WALKER LS, 1991, J PEDIATR PSYCHOL, V16, P39, DOI 10.1093/jpepsy/16.1.39
   Walker LS, 2008, PAIN, V137, P266, DOI 10.1016/j.pain.2007.08.038
   Walker LS, 2006, CLIN J PAIN, V22, P712, DOI 10.1097/01.ajp.0000210916.18536.44
   Wojtowicz AA, 2014, J CROHNS COLITIS, V8, P1118, DOI 10.1016/j.crohns.2014.02.011
NR 59
TC 35
Z9 41
U1 0
U2 17
PU OXFORD UNIV PRESS INC
PI CARY
PA JOURNALS DEPT, 2001 EVANS RD, CARY, NC 27513 USA
SN 1078-0998
EI 1536-4844
J9 INFLAMM BOWEL DIS
JI Inflamm. Bowel Dis.
PD SEP
PY 2016
VL 22
IS 9
BP 2134
EP 2148
DI 10.1097/MIB.0000000000000881
PG 15
WC Gastroenterology & Hepatology
WE Science Citation Index Expanded (SCI-EXPANDED); Social Science Citation Index (SSCI)
SC Gastroenterology & Hepatology
GA DX6AS
UT WOS:000384464800019
PM 27542131
OA Green Accepted, Bronze, Green Submitted
DA 2024-01-22
ER

PT J
AU Monteleone, G
   Fina, D
   Caruso, R
   Pallone, F
AF Monteleone, G
   Fina, D
   Caruso, R
   Pallone, F
TI New mediators of immunity and inflammation in inflammatory bowel disease
SO CURRENT OPINION IN GASTROENTEROLOGY
LA English
DT Article
DE Crohn's disease; interleukin-12; interieukin-13; interieukin-21;
   interleukin-22; NKT cells; T cells; ulcerative colitis
ID ACTIVE CROHNS-DISEASE; NK-T-CELLS; ULCERATIVE-COLITIS; MATRIX
   METALLOPROTEINASES; MONOCLONAL-ANTIBODY; OXAZOLONE COLITIS; GAMMA
   PRODUCTION; UP-REGULATION; IFN-GAMMA; RECEPTOR
AB Purpose of review In both Crohn's disease and ulcerative I colitis, the tissue damage results from an inappropriate or exaggerated immune response to antigens of the gut microflora. This review summarizes current knowledge regarding the role of immune-inflammatory mediators in the pathogenesis of inflammatory bowel disease.
   Recent findings Despite having a common basis in overresponsiveness to luminal antigens, Crohn's disease and ulcerative colitis are immunologically distinct entities. Crohn's disease is associated with a Th1 T cell-mediated response, characterized by enhanced production of interferon-gamma and tumor necrosis factor-alpha. Interleukin (IL)-12 and, possibly, IL-23 govern the, Th1 cell differentiation, but optimal induction and stabilization of polarized Thl cells would require additional cytokines, such as IL-15, IL-18 and IL-21. In ulcerative colitis, the local immune response is less polarized, but it is characterized by CD1-reactive natural killer T cell production of IL-13. Beyond these differences, Crohn's disease and ulcerative colitis share important end-stage effector pathways of intestinal injury, which are mediated by an active cross-talk between immune and non-immune mucosal cells.
   Summary The clarification of the complex network of immune-inflammatory mediators operating in the gut of patients with inflammatory bowel disease has led to the identification of new targets that could, in turn, drive the development of effective biological therapies.
C1 Univ Roma Tor Vergata, Dipartimento Med Interna, Cattedra Gastroenterol, Ctr Excellence Study Genom Risk Complex & Multifa, I-00133 Rome, Italy.
C3 University of Rome Tor Vergata
RP Monteleone, G (通讯作者)，Univ Roma Tor Vergata, Dipartimento Med Interna, Cattedra Gastroenterol, Ctr Excellence Study Genom Risk Complex & Multifa, Via Monpellier 1, I-00133 Rome, Italy.
EM Gi.Monteleone@Med.uniroma2.it
RI Monteleone, Giovanni/AAE-1418-2021; Caruso, Roberta/AAA-7661-2020
CR Andoh A, 2005, GASTROENTEROLOGY, V129, P969, DOI 10.1053/j.gastro.2005.06.071
   Atreya R, 2000, NAT MED, V6, P583, DOI 10.1038/75068
   Boirivant M, 1998, J EXP MED, V188, P1929, DOI 10.1084/jem.188.10.1929
   Castaneda FE, 2005, GASTROENTEROLOGY, V129, P1991, DOI 10.1053/j.gastro.2005.09.017
   Danese S, 2005, AM J GASTROENTEROL, V100, P886, DOI 10.1111/j.1572-0241.2005.41469.x
   Fichtner-Feigl S, 2006, NAT MED, V12, P99, DOI 10.1038/nm1332
   Fujino S, 2003, GUT, V52, P65, DOI 10.1136/gut.52.1.65
   Fuss IJ, 2006, INFLAMM BOWEL DIS, V12, P9, DOI 10.1097/01.MIB.0000194183.92671.b6
   Fuss IJ, 2004, J CLIN INVEST, V113, P1490, DOI 10.1172/JCI200419836
   Fuss IJ, 1996, J IMMUNOL, V157, P1261
   Heller F, 2005, GASTROENTEROLOGY, V129, P550, DOI 10.1053/j.gastro.2005.05.002
   Heller F, 2002, IMMUNITY, V17, P629, DOI 10.1016/S1074-7613(02)00453-3
   Heuschkel RB, 2000, GUT, V47, P57, DOI 10.1136/gut.47.1.57
   Ito H, 2004, GASTROENTEROLOGY, V126, P989, DOI 10.1053/j.gastro.2004.01.012
   Kruidenier L, 2006, GASTROENTEROLOGY, V130, P127, DOI 10.1053/j.gastro.2005.09.032
   Mannon PJ, 2004, NEW ENGL J MED, V351, P2069, DOI 10.1056/NEJMoa033402
   Matsuoka K, 2004, GUT, V53, P1303, DOI 10.1136/gut.2003.024190
   Monteleone G, 2005, GASTROENTEROLOGY, V128, P687, DOI 10.1053/j.gastro.2004.12.042
   Monteleone G, 1997, GASTROENTEROLOGY, V112, P1169, DOI 10.1016/S0016-5085(97)70128-8
   Neurath MF, 2002, J EXP MED, V195, P1129, DOI 10.1084/jem.20011956
   Papadakis KA, 2005, J IMMUNOL, V174, P4985, DOI 10.4049/jimmunol.174.8.4985
   Papadakis KA, 2004, CURR ALLERGY ASTHM R, V4, P83, DOI 10.1007/s11882-004-0048-7
   Parrello T, 2000, J IMMUNOL, V165, P7234, DOI 10.4049/jimmunol.165.12.7234
   Pender SL, 2004, CURR OPIN PHARMACOL, V4, P546, DOI 10.1016/j.coph.2004.06.005
   Puleston J, 2005, ALIMENT PHARM THER, V21, P109, DOI 10.1111/j.1365-2036.2004.02262.x
   Sato T, 2005, GUT, V54, P1254, DOI 10.1136/gut.2004.048298
   Stokkers PCF, 2004, CYTOKINE, V28, P167, DOI 10.1016/j.cyto.2004.07.012
   Sturm A, 2004, GUT, V53, P1624, DOI 10.1136/gut.2003.033613
   Sturm A, 2002, J CLIN INVEST, V109, P1481, DOI 10.1172/JCI14967
   von Lampe B, 2000, GUT, V47, P63, DOI 10.1136/gut.47.1.63
   Watanabe T, 2004, NAT IMMUNOL, V5, P800, DOI 10.1038/ni1092
NR 31
TC 79
Z9 96
U1 0
U2 7
PU LIPPINCOTT WILLIAMS & WILKINS
PI PHILADELPHIA
PA 530 WALNUT ST, PHILADELPHIA, PA 19106-3621 USA
SN 0267-1379
J9 CURR OPIN GASTROEN
JI Curr. Opin. Gastroenterol.
PD JUL
PY 2006
VL 22
IS 4
BP 361
EP 364
DI 10.1097/01.mog.0000231808.10773.8e
PG 4
WC Gastroenterology & Hepatology
WE Science Citation Index Expanded (SCI-EXPANDED)
SC Gastroenterology & Hepatology
GA 059MO
UT WOS:000238737100005
PM 16760750
DA 2024-01-22
ER

PT J
AU Hawkey, CJ
AF Hawkey, C. J.
TI Stem Cells as Treatment in Inflammatory Bowel Disease
SO DIGESTIVE DISEASES
LA English
DT Article
DE Haemopoietic stem cells; Transplantation; Immunoablation; Crohn's
   disease
ID REFRACTORY CROHNS-DISEASE; BONE-MARROW-TRANSPLANTATION;
   NON-HODGKINS-LYMPHOMA; TERM-FOLLOW-UP; COMPLETE REMISSION; COLITIS;
   AUTOTRANSPLANT
AB Background: The Autologous Stem Cell Transplantation International Crohn's Disease (ASTIC) trial is a randomised controlled evaluation of the proposition that immunoablation and haemopoietic stem cell transplantation improves the course of Crohn's disease. Recruitment of all 48 patients in the trial will be completed in early 2012 and the results to date are descriptively presented here. Methods: Patients with an impaired quality of life due to active Crohn's disease, despite the administration of at least 3 immunosuppressive agents, all received mobilisation treatment (cyclophosphamide 4 g/m(2) over 2 days followed by recombinant human granulocyte colony stimulating factor (filgrastim) 10 mu g/kg daily before randomisation to immediate (after 1 month) or delayed (after 1 year) immunoablation and stem cell transplantation. The conditioning regime was cyclophosphamide 50 mg/kg/day for 4 days, anti-thymocyte globulin 2.5 mg/kg/day and methylprednisolone 1 mg/kg on days 3-5. The bone marrow was reconstituted by the infusion of an unselected graft of 3-8 x 10(6)/kg CD34-positive stem cells. Results were compared 1 year after mobilisation alone or after transplantation. Results: Twelve months after stem cell transplantation (early or delayed) the Crohn's Disease Activity Index (CDAI) fell from 324 (median, interquartile range 229-411) to 161 (85-257, n = 17) compared to 351 (287-443) to 272 (214-331) following mobilisation alone (n = 11). Six patients had a normal CDAI after transplantation versus 1 after mobilisation. C-reactive protein fell from 16.6 (6.7-32.0) to 6.5 (3.5-12.5) mg/l versus 14 (8.0-27.0) to 9.0 (2.0-23.4) mg/l following mobilisation alone. The Crohn's Disease Endoscopic Index of Severity (CDEIS) (aggregate for upper and lower endoscopy) fell from 18 (10-25) to 5 (1-11) following transplantation versus 14 (12-16) to 9 (4-22) following mobilisation. Three patients achieved the goal of a normal CDAI, no drug therapy and normal upper and lower endoscopy 1 year after transplantation, but so did 1 patient following mobilisation alone. Serious adverse events were common (n = 100 to date) with 42 infective episodes requiring or prolonging hospitalisation, following both mobilisation and conditioning and transplantation. There were 7 episodes of viral (re)activation. Temporary flare of Crohn's disease activity or a need for surgery occurred in 8 patients. Conclusions: Immunoablation and haemopoietic stem cell transplantation appear to be an effective treatment for some patients with Crohn's disease, although full results will be required for a firm conclusion. The risks are significant, making it potentially suitable for only a limited number of patients. Data from the whole trial will be needed to judge whether mobilisation alone has any benefits. Copyright (C) 2012 S. Karger AG, Basel
C1 Nottingham Digest Dis Ctr, Nottingham NG7 2UH, England.
C3 University of Nottingham
RP Hawkey, CJ (通讯作者)，Nottingham Digest Dis Ctr, Nottingham NG7 2UH, England.
EM cj.hawkey@nottingham.ac.uk
CR Anumakonda V, 2007, GUT, V56, P1325, DOI 10.1136/gut.2006.111377
   Brittan M, 2002, GUT, V50, P752, DOI 10.1136/gut.50.6.752
   Burt RK, 2010, BLOOD, V116, P6123, DOI 10.1182/blood-2010-06-292391
   Cassinotti A, 2008, GUT, V57, P211, DOI 10.1136/gut.2007.128694
   Castro J., 1996, Blood, V88, p133A
   Ditschkowski M, 2003, TRANSPLANTATION, V75, P1745, DOI 10.1097/01.TP.0000062540.29757.E9
   DRAKOS PE, 1993, AM J HEMATOL, V43, P157, DOI 10.1002/ajh.2830430223
   Elawad M, COMMUNICATION
   Finke J, 2012, FALK S BAS 2012
   García-Gómez I, 2010, EXPERT OPIN BIOL TH, V10, P1453, DOI 10.1517/14712598.2010.519333
   Glocker EO, 2010, LANCET, V376, P1272, DOI 10.1016/S0140-6736(10)61008-2
   Hawkey CJ, 2004, BEST PRACT RES CL HA, V17, P317, DOI 10.1016/j.beha.2004.05.006
   Hommes DW, 2011, J CROHNS COLITIS, V5, P543, DOI 10.1016/j.crohns.2011.05.004
   Kashyap A, 1998, BRIT J HAEMATOL, V103, P651, DOI 10.1046/j.1365-2141.1998.01059.x
   Kountouras J, 2011, J CROHNS COLITIS, V5, P275, DOI 10.1016/j.crohns.2011.03.004
   Kreisel W, 2003, BONE MARROW TRANSPL, V32, P337, DOI 10.1038/sj.bmt.1704134
   Lopez-Cubero SO, 1998, GASTROENTEROLOGY, V114, P433, DOI 10.1016/S0016-5085(98)70525-6
   Martí JL, 2001, BONE MARROW TRANSPL, V28, P109, DOI 10.1038/sj.bmt.1703103
   Musso M, 2000, BONE MARROW TRANSPL, V26, P921, DOI 10.1038/sj.bmt.1702621
   Oyama Y, 2005, GASTROENTEROLOGY, V128, P552, DOI 10.1053/j.gastro.2004.11.051
   Ratajczak Mariusz Z, 2012, Pediatr Endocrinol Rev, V9, P639
   Rizzo A, 2004, INFLAMM BOWEL DIS, V10, P892, DOI 10.1097/00054725-200411000-00027
   Sjodahl R, 2002, SCAND J GASTROENTERO, V37, P613
   Sonwalkar SA, 2003, GUT, V52, P1518, DOI 10.1136/gut.52.10.1518
   Talbot DC, 1998, HOSP MED, V59, P580
   Tyndall A, 2011, HEMATOL-AM SOC HEMAT, P280, DOI 10.1182/asheducation-2011.1.280
   van der Flier LG, 2009, ANNU REV PHYSIOL, V71, P241, DOI 10.1146/annurev.physiol.010908.163145
NR 27
TC 18
Z9 22
U1 0
U2 5
PU KARGER
PI BASEL
PA ALLSCHWILERSTRASSE 10, CH-4009 BASEL, SWITZERLAND
SN 0257-2753
EI 1421-9875
J9 DIGEST DIS
JI Dig. Dis.
PY 2012
VL 30
SU 3
BP 134
EP 139
DI 10.1159/000342740
PG 6
WC Gastroenterology & Hepatology
WE Science Citation Index Expanded (SCI-EXPANDED)
SC Gastroenterology & Hepatology
GA 066JO
UT WOS:000313217200020
PM 23295704
DA 2024-01-22
ER

PT J
AU Krasteva, A
   Panov, V
   Krasteva, A
   Kisselova, A
AF Krasteva, Assya
   Panov, Vladimir
   Krasteva, Adriana
   Kisselova, Angelina
TI ORAL CAVITY AND SYSTEMIC DISEASES - INFLAMMATORY BOWEL DISEASES
SO BIOTECHNOLOGY & BIOTECHNOLOGICAL EQUIPMENT
LA English
DT Review
DE inflammatory bowel diseases; oral signs; dental recommendations
ID PERIODONTAL-DISEASE; CROHNS-DISEASE; MANIFESTATIONS
AB Inflammatory bowel diseases (IBD) refer to two chronic diseases which involve the large and small intestines: ulcerative colitis and Crohn's disease.
   The aim of this review is to focus on main oral signs related to IBD based on three important conditions:
   1. Oral signs corresponding to the activity of the disease;
   2. Oral manifestation which may precede the onset of intestinal lesions;
   3. Oral findings which are related to a specific treatment.
   Some particularities of the pathogenesis of IBD and the presentation of different oral lesions are discussed and general and specific practical dental recommendations for systemic and local therapy are presented.
C1 [Krasteva, Assya; Kisselova, Angelina] Med Univ Sofia, Fac Med Dent, Dept Imaging & Oral Diagnost, Sofia, Bulgaria.
   [Panov, Vladimir] Med Univ Prof Dr P Stoyanov, Fac Med Dent, Dept Conservat & Pediat Dent, Varna, Bulgaria.
   [Krasteva, Adriana] Med Univ Sofia, Fac Pharm, Dept Pharmacol & Toxicol, Sofia, Bulgaria.
C3 Medical University Sofia; Medical University Varna; Medical University
   Sofia
RP Krasteva, A (通讯作者)，Med Univ Sofia, Fac Med Dent, Dept Imaging & Oral Diagnost, Sofia, Bulgaria.
EM asyakrasteva@gmail.com
RI Krasteva, Asya/HNR-0497-2023
OI Krasteva, Asya/0000-0001-6652-4470; Panov, Vladimir/0000-0002-1087-0857;
   Kisselova, Angelina/0000-0003-2203-6453
CR BASU MK, 1975, GUT, V16, P249
   Brandtzaeg P, 2006, ADV EXP MED BIOL, V579, P149
   Brandtzaeg P, 2001, ACTA ODONTOL SCAND, V59, P235, DOI 10.1080/00016350152509265
   Bricker S., 1994, ORAL DIAGNOSIS ORAL, P274
   FLEMMIG TF, 1991, J CLIN PERIODONTOL, V18, P690, DOI 10.1111/j.1600-051X.1991.tb00111.x
   GHANDOUR K, 1991, ORAL SURG ORAL MED O, V72, P565, DOI 10.1016/0030-4220(91)90495-X
   GREENBERG MS, 2008, BURKETS ORAL MED, P352
   HALME L, 1993, ORAL SURG ORAL MED O, V76, P175, DOI 10.1016/0030-4220(93)90200-N
   Hanauer SB, 2006, INFLAMM BOWEL DIS, V12, pS3, DOI 10.1097/01.MIB.0000195385.19268.68
   KRASTEV Z, 2009, ORAL MED, V1, P354
   Krasteva A., 2009, THESIS
   Krasteva A., 2011, ORAL LESIONS
   Nerich V, 2006, INFLAMM BOWEL DIS, V12, P218, DOI 10.1097/01.MIB.0000206540.38834.8c
   PLAUTH M, 1991, J CLIN GASTROENTEROL, V13, P29, DOI 10.1097/00004836-199102000-00008
   Shivananda S, 1996, GUT, V39, P690, DOI 10.1136/gut.39.5.690
   Siegel M., 1989, CURRENT THERAPY GAST, P1
   Spassova Z., 2004, INTERNAL MED, P241
NR 17
TC 2
Z9 2
U1 0
U2 5
PU TAYLOR & FRANCIS LTD
PI ABINGDON
PA 2-4 PARK SQUARE, MILTON PARK, ABINGDON OR14 4RN, OXON, ENGLAND
SN 1310-2818
EI 1314-3530
J9 BIOTECHNOL BIOTEC EQ
JI Biotechnol. Biotechnol. Equip.
PD MAY
PY 2011
VL 25
IS 2
BP 2305
EP 2309
DI 10.5504/BBEQ.2011.0034
PG 5
WC Biotechnology & Applied Microbiology
WE Science Citation Index Expanded (SCI-EXPANDED)
SC Biotechnology & Applied Microbiology
GA 766YV
UT WOS:000290823400001
OA Bronze
DA 2024-01-22
ER

PT J
AU Sohn, IW
   Kim, ST
   Kim, B
   Lee, HJ
   Park, SJ
   Hong, SP
   Kim, TI
   Kim, WH
   Cheon, JH
AF Sohn, Il Woong
   Kim, Sung Tae
   Kim, Bun
   Lee, Hyun Jung
   Park, Soo Jung
   Hong, Sung Pil
   Kim, Tae Il
   Kim, Won Ho
   Cheon, Jae Hee
TI Efficacy of Adalimumab in Korean Patients with Crohn's Disease
SO GUT AND LIVER
LA English
DT Article
DE Crohn disease; Adalimumab; Remission induction; Treatment outcome
ID INFLAMMATORY-BOWEL-DISEASE; TRIAL; METAANALYSIS; INFLIXIMAB; THERAPY;
   PERSPECTIVES; MAINTENANCE; REMISSION; CHARM; SERUM
AB Background/Aims: Adalimumab is effective for both remission induction and the maintenance of Crohn's disease (CD) in Western countries. We evaluated the efficacy of adalimumab in the conventional step-up treatment approach for CD in Korea. Methods: We retrospectively reviewed 62 patients with CD who were treated with adalimumab. Their Crohn's disease activity index (CDAI) was measured at weeks 4, 8, and 52. Clinical remission was defined as a CDAI score <150. Induction and maintenance outcomes were analyzed. Results: Forty-one patients (66.1%) achieved a reduction of 70 CDAI points at week 8. Among them, 28 (45.2%) achieved clinical remission at week 8, 20 (32.3%) maintained remission at week 52. The absence of prior anti-tumor necrosis factor (TNF) therapy and Montreal classification L1 at baseline predicted clinical remission at week 8 in the multivariate logistic regression analysis. In the Cox proportional hazards model, the hazard ratio for the secondary loss of response during maintenance therapy after clinical remission induction was significantly higher in patients who showed initial mild CDAI severity or Montreal classification A3. Conclusions: In our study, anti-TNF therapy-naive and Montreal classification Ll were associated with adalimumab efficacy as induction therapy in CD. Further studies are warranted to determine the prognostic factors for the long-term response after adalimumab therapy.
C1 [Cheon, Jae Hee] Yonsei Univ, Coll Med, Dept Internal Med, Div Gastroenterol, 50-1 Yonsei Ro, Seoul 120752, South Korea.
   [Cheon, Jae Hee] Yonsei Univ, Coll Med, Dept Internal Med, Inst Gastroenterol, 50-1 Yonsei Ro, Seoul 120752, South Korea.
C3 Yonsei University; Yonsei University Health System; Yonsei University;
   Yonsei University Health System
RP Cheon, JH (通讯作者)，Yonsei Univ, Coll Med, Dept Internal Med, Div Gastroenterol, 50-1 Yonsei Ro, Seoul 120752, South Korea.; Cheon, JH (通讯作者)，Yonsei Univ, Coll Med, Dept Internal Med, Inst Gastroenterol, 50-1 Yonsei Ro, Seoul 120752, South Korea.
EM geniushee@yuhs.ac
RI Cheon, Jae Hee/B-4523-2015
OI Cheon, Jae Hee/0000-0002-2282-8904; Kim, Tae Il/0000-0003-4807-890X;
   Kim, Won Ho/0000-0002-5682-9972
FU Basic Science Research Program through National Research Foundation of
   Korea - Ministry of Science, ICT & Future Planning
   [NRF-2013R1A2A2A01067123]; Korean Health Technology R&D Project,
   Ministry of Health and Welfare, Republic of Korea [A120176, HI13C1345]
FX This work was supported by Basic Science Research Program through the
   National Research Foundation of Korea funded by the Ministry of Science,
   ICT & Future Planning (NRF-2013R1A2A2A01067123) and grants of the Korean
   Health Technology R&D Project, Ministry of Health and Welfare, Republic
   of Korea (A120176 and HI13C1345).
CR Billioud V, 2011, AM J GASTROENTEROL, V106, P674, DOI 10.1038/ajg.2011.60
   Chang CW, 2014, INTEST RES, V12, P287, DOI 10.5217/ir.2014.12.4.287
   Colombel JF, 2007, GASTROENTEROLOGY, V132, P52, DOI 10.1053/j.gastro.2006.11.041
   Ferrante M, 2012, J CROHNS COLITIS, V6, P116, DOI 10.1016/j.crohns.2011.09.009
   Hanauer SB, 2006, GASTROENTEROLOGY, V130, P323, DOI 10.1053/j.gastro.2005.11.030
   Jones J, 2008, CLIN GASTROENTEROL H, V6, P1218, DOI 10.1016/j.cgh.2008.06.010
   Karmiris K, 2009, GASTROENTEROLOGY, V137, P1628, DOI 10.1053/j.gastro.2009.07.062
   Kim ES, 2010, GUT LIVER, V4, P1, DOI 10.5009/gnl.2010.4.1.1
   Lee YW, 2014, INTEST RES, V12, P117, DOI 10.5217/ir.2014.12.2.117
   Nanda KS, 2013, AM J GASTROENTEROL, V108, P40, DOI 10.1038/ajg.2012.363
   Panaccione R, 2013, ALIMENT PHARM THER, V38, P1236, DOI 10.1111/apt.12499
   Park SJ, 2014, WORLD J GASTROENTERO, V20, P11525, DOI 10.3748/wjg.v20.i33.11525
   Peyrin-Biroulet L, 2008, CLIN GASTROENTEROL H, V6, P644, DOI 10.1016/j.cgh.2008.03.014
   Sandborn WJ, 2007, GUT, V56, P1232, DOI 10.1136/gut.2006.106781
   Sandborn WJ, 2007, ANN INTERN MED, V146, P829, DOI 10.7326/0003-4819-146-12-200706190-00159
   Schnitzler F, 2009, GUT, V58, P492, DOI 10.1136/gut.2008.155812
   Silverberg MS, 2005, CAN J GASTROENTEROL, V19, p5A, DOI 10.1155/2005/269076
   Singh S, 2014, MAYO CLIN PROC, V89, P1621, DOI 10.1016/j.mayocp.2014.08.019
   Toruner M, 2008, GASTROENTEROLOGY, V134, P929, DOI 10.1053/j.gastro.2008.01.012
   Van Assche G, 2010, J CROHNS COLITIS, V4, P7, DOI 10.1016/j.crohns.2009.12.003
   Yanai H, 2011, AM J GASTROENTEROL, V106, P685, DOI 10.1038/ajg.2011.103
   Yang DH, 2015, GUT LIVER, V9, P80, DOI 10.5009/gnl13424
NR 22
TC 9
Z9 10
U1 0
U2 3
PU EDITORIAL OFFICE GUT & LIVER
PI SEOUL
PA 305 LOTTE GOLD ROSE II, 890-59, DAECHI 4-DONG, GANGNAM-GU, SEOUL,
   135-839, SOUTH KOREA
SN 1976-2283
EI 2005-1212
J9 GUT LIVER
JI Gut Liver
PD MAR
PY 2016
VL 10
IS 2
BP 255
EP 261
DI 10.5009/gnl15165
PG 7
WC Gastroenterology & Hepatology
WE Science Citation Index Expanded (SCI-EXPANDED)
SC Gastroenterology & Hepatology
GA DG1UB
UT WOS:000371851900014
PM 26470766
OA Green Submitted, gold, Green Published
DA 2024-01-22
ER

PT J
AU Gray, MA
   Chao, CY
   Staudacher, HM
   Kolosky, NA
   Talley, NJ
   Holtmann, G
AF Gray, Marcus A.
   Chao, Che-yung
   Staudacher, Heidi M.
   Kolosky, Natasha A.
   Talley, Nicholas J.
   Holtmann, Gerald
TI Anti-TNFα therapy in IBD alters brain activity reflecting visceral
   sensory function and cognitive-affective biases
SO PLOS ONE
LA English
DT Article
ID MAJOR DEPRESSIVE DISORDER; INFLAMMATORY-BOWEL-DISEASE; QUALITY-OF-LIFE;
   CROHNS-DISEASE; FECAL CALPROTECTIN; ANXIETY; COMORBIDITY; INFLIXIMAB;
   SYMPTOMS; IMPROVES
AB Background
   In inflammatory bowel disease (IBD), immune activation with increased circulating TNF-alpha is linked to the intensity of gastrointestinal symptoms and depression or anxiety. A central feature of depression is cognitive biases linked to negative attributions about self, the world and the future. We aimed to assess the effects of anti-TNF alpha therapy on the central processing of self-attribution biases and visceral afferent information in patients with Crohn's disease.
   Methods
   We examined 9 patients with Crohn's disease (age 26.1 +/- 10.6. yrs, 5 female, 5 ileocolonic, 2 colonic and 2 ileal disease) during chronic anti-TNF alpha therapy (5 adalimumab, 4 infliximab). Patients were studied twice in randomized order before and after anti-TNF alpha administration. On each occasion patients underwent functional magnetic resonance imaging (fMRI) of the brain during a test of implicit attribution biases regarding sickness/health and undertook a standardized nutrient challenge.
   Results
   Following anti-TNFa treatment, ratings of 'fullness' following nutrient challenge reduced compared to pre-treatment ratings (p<0.05). Reaction times revealed improved processing of self-related and positive health words, consistent with improved implicit sense of wellbeing that correlated with improvements in sensory function after treatment (r = 0.67, p<0.05). Treatment-associated improvements in implicit processing were mirrored by alterations of prefrontal, amygdala, posterior cingulate and visual regions. Between patients, the degree of functional amygdala change was additionally explained by individual differences in attention regulation and body awareness rankings.
   Conclusion
   In patients with Crohn's disease, anti-TNF alpha administration reduces visceral sensitivity and improves implicit cognitive-affective biases linked to alterations in limbic (amygdala) function.
C1 [Gray, Marcus A.; Chao, Che-yung; Staudacher, Heidi M.; Kolosky, Natasha A.; Holtmann, Gerald] Princess Alexandra Hosp, Dept Gastroenterol & Hepatol, Brisbane, Qld, Australia.
   [Gray, Marcus A.; Staudacher, Heidi M.; Kolosky, Natasha A.; Holtmann, Gerald] Translat Res Inst, Brisbane, Qld, Australia.
   [Gray, Marcus A.; Holtmann, Gerald] Univ Queensland, Fac Hlth & Behav Sci, Brisbane, Qld, Australia.
   [Kolosky, Natasha A.] Univ Queensland, Fac Med, Brisbane, Qld, Australia.
   [Kolosky, Natasha A.; Talley, Nicholas J.] Univ Newcastle, Fac Hlth & Med, Newcastle, NSW, Australia.
C3 University of Queensland; University of Queensland; University of
   Newcastle
RP Gray, MA (通讯作者)，Princess Alexandra Hosp, Dept Gastroenterol & Hepatol, Brisbane, Qld, Australia.; Gray, MA (通讯作者)，Translat Res Inst, Brisbane, Qld, Australia.; Gray, MA (通讯作者)，Univ Queensland, Fac Hlth & Behav Sci, Brisbane, Qld, Australia.
EM marcus.gray@tri.edu.au
RI Staudacher, Heidi/AAC-8193-2022; Holtmann, G.J./I-5341-2014; Holtmann,
   Gerald/S-4065-2019
OI Staudacher, Heidi/0000-0001-6704-2131; Holtmann,
   G.J./0000-0002-0206-2358; 
CR af Björkesten CG, 2012, SCAND J GASTROENTERO, V47, P528, DOI 10.3109/00365521.2012.660542
   Bastin C, 2015, BIOL PSYCHIAT, V77
   BECK AT, 1964, ARCH GEN PSYCHIAT, V10, P561
   BECK AT, 1963, ARCH GEN PSYCHIAT, V9, P324
   Beck AT, 1972, DEPRESSION CAUSES TR, pxiv
   Beigel F, 2014, PLOS ONE, V9, DOI 10.1371/journal.pone.0099293
   Bernstein CN, 2016, DIGEST DIS, V34, P58, DOI 10.1159/000442929
   Bojic D, 2016, J CROHNS COLITIS
   Bortolato B, 2015, CURR NEUROPHARMACOL, V13, P558, DOI 10.2174/1570159X13666150630171433
   Bortolato B, 2014, CNS NEUROL DISORD-DR, V13, P1804
   Cadahia V, 2004, REV ESP ENFERM DIG, V96, P369
   Cameron OG, 2001, PSYCHOSOM MED, V63, P697, DOI 10.1097/00006842-200109000-00001
   Craig AD, 2002, NAT REV NEUROSCI, V3, P655, DOI 10.1038/nrn894
   Critchley HD, 2013, NEURON, V77, P624, DOI 10.1016/j.neuron.2013.02.008
   D'Haens G, 2012, INFLAMM BOWEL DIS, V18, P2218, DOI 10.1002/ibd.22917
   Dadsetan S, 2016, FRONT MOL NEUROSCI, V9, DOI 10.3389/fnmol.2016.00106
   Dantzer R, 2004, EUR J PHARMACOL, V500, P399, DOI 10.1016/j.ejphar.2004.07.040
   Eisenberger NI, 2010, BRAIN BEHAV IMMUN, V24, P558, DOI 10.1016/j.bbi.2009.12.009
   Evertsz FB, 2012, J CROHNS COLITIS, V6, P68, DOI 10.1016/j.crohns.2011.07.006
   Farraye FA, 2017, AM J GASTROENTEROL
   Feldman SR, 2008, BRIT J DERMATOL, V159, P704, DOI 10.1111/j.1365-2133.2008.08727.x
   FRACKOWIAK RSJ, 2004, HUMAN BRAIN FUNCTION, pR16
   Greenwald AG, 2002, PSYCHOL REV, V109, P3, DOI 10.1037/0033-295X.109.1.3
   Greenwald AG, 1998, J PERS SOC PSYCHOL, V74, P1464, DOI 10.1037/0022-3514.74.6.1464
   GUYATT G, 1989, GASTROENTEROLOGY, V96, P804, DOI 10.1016/0016-5085(89)90905-0
   Haag S, 2007, ALIMENT PHARM THER, V25, P973, DOI 10.1111/j.1365-2036.2007.03277.x
   Haag S, 2010, NEUROGASTROENT MOTIL, V22, DOI 10.1111/j.1365-2982.2009.01415.x
   Haag S, 2004, GUT, V53, P1445, DOI 10.1136/gut.2003.030049
   Harrison NA, 2009, BIOL PSYCHIAT, V66, P415, DOI 10.1016/j.biopsych.2009.03.007
   Harrison NA, 2009, BIOL PSYCHIAT, V66, P407, DOI 10.1016/j.biopsych.2009.03.015
   Healy GF, 2015, FRONT HUM NEUROSCI, V9, DOI 10.3389/fnhum.2015.00605
   Hess A, 2015, GASTROENTEROLOGY, V149, P864, DOI 10.1053/j.gastro.2015.05.063
   Hess A, 2011, P NATL ACAD SCI USA, V108, P3731, DOI 10.1073/pnas.1011774108
   Holtmann GT, 1996, GASTROENTEROLOGY, V110, pA680
   Horst S, 2015, DIGEST DIS SCI, V60, P465, DOI 10.1007/s10620-014-3375-0
   Hughes PA, 2014, BRAIN BEHAV IMMUN, V42, P191, DOI 10.1016/j.bbi.2014.07.001
   Hughes PA, 2013, GUT, V62, P1456, DOI 10.1136/gutjnl-2011-301856
   Kaplan GG, 2015, NAT REV GASTRO HEPAT, V12, P720, DOI 10.1038/nrgastro.2015.150
   Knutson KM, 2007, HUM BRAIN MAPP, V28, P915, DOI 10.1002/hbm.20320
   Luo QA, 2006, NEUROIMAGE, V30, P1449, DOI 10.1016/j.neuroimage.2005.11.005
   Manabe Noriaki, 2013, Nihon Naika Gakkai Zasshi, V102, P32
   Martin-Subero M, 2016, CNS SPECTRUMS, V21, P184, DOI 10.1017/S1092852915000449
   Mehling WE, 2012, PLOS ONE, V7, DOI 10.1371/journal.pone.0048230
   Mikocka-Walus A, 2008, J GASTROEN HEPATOL, V23, P1137, DOI 10.1111/j.1440-1746.2007.05245.x
   Mikocka-Walus A, 2016, INFLAMM BOWEL DIS, V22, P752, DOI 10.1097/MIB.0000000000000620
   Miller AH, 2016, NAT REV IMMUNOL, V16, P22, DOI 10.1038/nri.2015.5
   Miwa Y, 2014, EUR J RHEUMATOL, V1, P147, DOI 10.5152/eurjrheumatol.2014.140074
   Molander P, 2013, J CROHNS COLITIS, V7, P730, DOI 10.1016/j.crohns.2012.10.018
   Moore MT, 2012, CLIN PSYCHOL REV, V32, P496, DOI 10.1016/j.cpr.2012.05.004
   Neuendorf R, 2016, J PSYCHOSOM RES, V87, P70, DOI 10.1016/j.jpsychores.2016.06.001
   Persoons P, 2005, ALIMENT PHARM THER, V22, P101, DOI 10.1111/j.1365-2036.2005.02535.x
   Phelps EA, 2000, J COGNITIVE NEUROSCI, V12, P729, DOI 10.1162/089892900562552
   Porges S.W., 1993, Body Perception Questionnaire
   Rutgeerts P, 2004, GASTROENTEROLOGY, V126, P1593, DOI 10.1053/j.gastro.2004.02.070
   Schoepfer AM, 2010, AM J GASTROENTEROL, V105, P162, DOI 10.1038/ajg.2009.545
   Shestyuk AY, 2010, AM J PSYCHIAT, V167, P536, DOI 10.1176/appi.ajp.2009.06091444
   Snyder HR, 2013, PSYCHOL BULL, V139, P81, DOI 10.1037/a0028727
   Souza GR, 2013, P NATL ACAD SCI USA, V110, P11193, DOI 10.1073/pnas.1307445110
   Spielberger CD, 1989, STATE TRAIT ANXIETY
   Williet N, 2014, CLIN GASTROENTEROL H, V12, P1246, DOI 10.1016/j.cgh.2014.02.016
   ZIGMOND AS, 1983, ACTA PSYCHIAT SCAND, V67, P361, DOI 10.1111/j.1600-0447.1983.tb09716.x
NR 61
TC 32
Z9 34
U1 1
U2 7
PU PUBLIC LIBRARY SCIENCE
PI SAN FRANCISCO
PA 1160 BATTERY STREET, STE 100, SAN FRANCISCO, CA 94111 USA
SN 1932-6203
J9 PLOS ONE
JI PLoS One
PD MAR 8
PY 2018
VL 13
IS 3
AR e0193542
DI 10.1371/journal.pone.0193542
PG 17
WC Multidisciplinary Sciences
WE Science Citation Index Expanded (SCI-EXPANDED); Social Science Citation Index (SSCI)
SC Science & Technology - Other Topics
GA FY5UV
UT WOS:000426902900023
PM 29518097
OA Green Published, Green Submitted, gold
DA 2024-01-22
ER

PT J
AU Boers-Sonderen, MJ
   Mulder, SF
   Nagtegaal, ID
   Jacobs, JFM
   Wanten, GJ
   Hoentjen, F
   van Herpen, CM
AF Boers-Sonderen, Marye J.
   Mulder, Sasja F.
   Nagtegaal, Iris D.
   Jacobs, Joannes F. M.
   Wanten, Geert J.
   Hoentjen, Frank
   van Herpen, Carla M.
TI Severe exacerbation of Crohn's disease during sunitinib treatment
SO EUROPEAN JOURNAL OF GASTROENTEROLOGY & HEPATOLOGY
LA English
DT Article
DE Crohn's disease; exacerbation; inflammatory bowel disease; sunitinib
ID GROWTH-FACTOR; ANGIOGENESIS; INFLAMMATION; RECEPTORS; THERAPY; VEGF
AB Sunitinib is a multiple tyrosine kinase inhibitor of the vascular endothelial growth factor and platelet-derived growth factor pathway and inhibits angiogenesis, cell proliferation, and tumor cell invasion, and stimulates apoptosis. Treatment with sunitinib in first-line metastatic renal cell carcinoma improves progression-free survival and overall survival compared with interferon-. Crohn's disease is characterized by chronic immune-mediated intestinal inflammation. Although the exact pathogenesis of Crohn's disease remains unknown, the involvement of angiogenesis is acknowledged. It is unknown whether sunitinib interferes with the natural course of Crohn's disease. We describe a patient with metastatic renal cell carcinoma and a history of Crohn's disease who was treated with sunitinib and developed a severe exacerbation of Crohn's disease. After rechallenge with sunitinib, a second exacerbation occurred. We therefore conclude that angiogenesis inhibitors should be administered with care in patients with a history of Crohn's disease. (C) 2014 Wolters Kluwer Health | Lippincott Williams & Wilkins.
C1 [Boers-Sonderen, Marye J.; Mulder, Sasja F.; Jacobs, Joannes F. M.; van Herpen, Carla M.] Radboud Univ Nijmegen, Med Ctr, Dept Med Oncol, NL-6500 HB Nijmegen, Netherlands.
   [Nagtegaal, Iris D.] Radboud Univ Nijmegen, Med Ctr, Dept Pathol, NL-6500 HB Nijmegen, Netherlands.
   [Jacobs, Joannes F. M.] Radboud Univ Nijmegen, Med Ctr, Dept Tumor Immunol, NL-6500 HB Nijmegen, Netherlands.
   [Jacobs, Joannes F. M.] Radboud Univ Nijmegen, Med Ctr, Dept Lab Med, NL-6500 HB Nijmegen, Netherlands.
   [Wanten, Geert J.; Hoentjen, Frank] Radboud Univ Nijmegen, Med Ctr, Dept Gastroenterol, NL-6500 HB Nijmegen, Netherlands.
C3 Radboud University Nijmegen; Radboud University Nijmegen; Radboud
   University Nijmegen; Radboud University Nijmegen; Radboud University
   Nijmegen
RP Boers-Sonderen, MJ (通讯作者)，Radboud Univ Nijmegen, Med Ctr, Dept Med Oncol 452, POB 9101, NL-6500 HB Nijmegen, Netherlands.
EM m.boers-sonderen@aig.umcn.nl
RI Mulder, S.F./L-4536-2015; Boers-Sonderen, Marye J/I-6820-2018;
   Nagtegaal, Iris D/A-2448-2014; van Herpen, Carla/N-3576-2014; Wanten,
   G.J.A./L-4742-2015; Hoentjen, F./L-4378-2015; Jacobs,
   Joannes/E-7954-2010
OI Nagtegaal, Iris D/0000-0003-0887-4127; Jacobs,
   Joannes/0000-0002-6208-6386; Hoentjen, Frank/0000-0001-5314-4452
CR Chidlow JH, 2006, AM J PATHOL, V169, P2014, DOI 10.2353/ajpath.2006.051021
   Coriat R, 2011, INFLAMM BOWEL DIS, V17, P1632, DOI 10.1002/ibd.21545
   Danese S, 2007, GUT, V56, P855, DOI 10.1136/gut.2006.114314
   Danese S, 2006, GASTROENTEROLOGY, V130, P2060, DOI 10.1053/j.gastro.2006.03.054
   Ehrenpreis ED, 1999, GASTROENTEROLOGY, V117, P1271, DOI 10.1016/S0016-5085(99)70276-3
   Frysz-Naglak D, 2011, INT IMMUNOPHARMACOL, V11, P220, DOI 10.1016/j.intimp.2010.11.023
   Ginsburg PM, 2001, AM J GASTROENTEROL, V96, P1305
   Ginsburg PM, 2001, ANN MED, V33, P516, DOI 10.3109/07853890108995961
   Krzystek-Korpacka M, 2009, CLIN BIOCHEM, V42, P1602, DOI 10.1016/j.clinbiochem.2009.08.002
   Kumagai S, 2001, TOHOKU J EXP MED, V195, P21, DOI 10.1620/tjem.195.21
   Loriot Y, 2008, ANN ONCOL, V19, DOI 10.1093/annonc/mdn566
   Magro F, 2006, INFLAMM BOWEL DIS, V12, P1087, DOI 10.1097/01.mib.0000232468.15950.34
   Motzer RJ, 2007, NEW ENGL J MED, V356, P115, DOI 10.1056/NEJMoa065044
   Rafiee P, 2010, AM J PHYSIOL-GASTR L, V298, pG167, DOI 10.1152/ajpgi.00385.2009
   Scaldaferri F, 2009, GASTROENTEROLOGY, V136, P585, DOI 10.1053/j.gastro.2008.09.064
   Tursi A, 2012, J CROHNS COLITIS, V6, P809, DOI 10.1016/j.crohns.2012.05.004
NR 16
TC 6
Z9 6
U1 0
U2 5
PU LIPPINCOTT WILLIAMS & WILKINS
PI PHILADELPHIA
PA TWO COMMERCE SQ, 2001 MARKET ST, PHILADELPHIA, PA 19103 USA
SN 0954-691X
EI 1473-5687
J9 EUR J GASTROEN HEPAT
JI Eur. J. Gastroenterol. Hepatol.
PD FEB
PY 2014
VL 26
IS 2
BP 234
EP 236
DI 10.1097/MEG.0b013e328365ac54
PG 3
WC Gastroenterology & Hepatology
WE Science Citation Index Expanded (SCI-EXPANDED)
SC Gastroenterology & Hepatology
GA 292AY
UT WOS:000329875200015
PM 24025975
DA 2024-01-22
ER

PT J
AU Triantafillidis, JK
   Tzouvala, M
   Triantafyllidi, E
AF Triantafillidis, John K.
   Tzouvala, Maria
   Triantafyllidi, Eleni
TI Enteral Nutrition Supplemented with Transforming Growth Factor-β,
   Colostrum, Probiotics, and Other Nutritional Compounds in the Treatment
   of Patients with Inflammatory Bowel Disease
SO NUTRIENTS
LA English
DT Review
DE enteral nutrition; TGF-beta; colostrum; probiotics; Crohn's disease;
   ulcerative colitis; inflammatory bowel disease
ID BOVINE COLOSTRUM; TGF-BETA; ANTISENSE OLIGONUCLEOTIDE; INTESTINAL
   FUNCTION; CROHNS-DISEASE; HUMAN-MILK; POLYMERIC FEED; WHEY PROTEINS;
   IMMUNE CELLS; EFFICACY
[truncated: 3,465,331 more chars]
