# Supplementary material for: Worldwide research trends in Crohn’s disease treatment over the past 2 decades: a bibliometric analysis
Source: Front Pharmacol. 2024 Oct 8;15:1441785. doi: 10.3389/fphar.2024.1441785 (PMC11493645; doi:10.3389/fphar.2024.1441785)
Supplement: Supplementary file 1 [file DataSheet1.zip › raw data 1/download_20.txt]

FN Clarivate Analytics Web of Science
VR 1.0
PT J
AU Ghaly, S
   Hart, PH
   Lawrance, IC
AF Ghaly, Simon
   Hart, Prue H.
   Lawrance, Ian C.
TI Inflammatory bowel diseases: interrelationships between dietary vitamin
   D, exposure to UV radiation and the fecal microbiome
SO EXPERT REVIEW OF GASTROENTEROLOGY & HEPATOLOGY
LA English
DT Review
DE Vitamin D; ultraviolet radiation; Crohn's disease; ulcerative colitis;
   inflammatory bowel disease; microbiome
ID ACTIVE ULCERATIVE-COLITIS; CROHNS-DISEASE; GUT MICROBIOME; DOUBLE-BLIND;
   D DEFICIENCY; D-RECEPTOR; FAECALIBACTERIUM-PRAUSNITZII; PROSTAGLANDIN
   E-2; BIOLOGIC THERAPY; CLINICAL RELAPSE
AB Introduction: Environmental factors and an altered fecal microbiome are believed to be central to the pathogenesis of inflammatory bowel diseases (IBD). Vitamin D and ultraviolet radiation (UVR) are environmental factors that are associated by several pathways, including changes to the gastrointestinal microbiome, with the development and course of IBD. Area covered: This review explores the interaction of vitamin D, and UVR, with the intestinal innate and adaptive immune systems, and how they may influence the gut microbiome and the subsequent development, and progression, of IBD. Expert opinion: Vitamin D and UVR both regulate innate and adaptive immunity through a combination of common and independent mechanisms, with the overall effect being the promotion of immune tolerance. Vitamin D, and to a lesser extent UVR, can modify the gastrointestinal microbiome either directly, or through immune-mediated mechanisms and this may explain the effect on intestinal inflammation in animal models of IBD and some clinical studies. Thus, both vitamin D and UVR exposure can be considered potential 'master regulators' of gastrointestinal immunity, fine-tuning the complex interaction between genetics, host immunity and the gut microbiome. Further research and increased understanding of environment-host interactions is essential to achieving the ultimate goal of preventing and curing IBD.
C1 [Ghaly, Simon] St Vincents Hosp, Dept Gastroenterol, Sydney, NSW, Australia.
   [Ghaly, Simon] UNSW Sydney, Fac Med, St Vincents Clin Sch, Sydney, NSW, Australia.
   [Ghaly, Simon] Univ Western Australia, Fac Hlth & Med Sci, Perth, WA, Australia.
   [Ghaly, Simon; Hart, Prue H.; Lawrance, Ian C.] Telethon Kids Inst, Inflammat, Nedlands, WA, Australia.
   [Lawrance, Ian C.] St John God Hosp, Ctr Inflammatory Bowel Dis, Subiaco, WA, Australia.
C3 NSW Health; St Vincents Hospital Sydney; University of New South Wales
   Sydney; University of Western Australia; University of Western
   Australia; Telethon Kids Institute; St John of God Health Care
RP Ghaly, S (通讯作者)，Univ New South Wales Sydney, St Vincents Clin Sch, Dept Gastroenterol, Sydney, NSW, Australia.
EM simon.ghaly@svha.org.au
RI Lawrance, Ian C/H-5252-2014; Hart, Prue H/AFL-0919-2022
OI Hart, Prue H/0000-0001-7207-6467; Ghaly, Simon/0000-0003-2489-6430
CR Ahuja V, 2010, J DIGEST DIS, V11, P134, DOI 10.1111/j.1751-2980.2010.00429.x
   Ananthakrishnan AN, 2017, CELL HOST MICROBE, V21, P603, DOI 10.1016/j.chom.2017.04.010
   Ananthakrishnan AN, 2014, CLIN GASTROENTEROL H, V12, P821, DOI 10.1016/j.cgh.2013.10.011
   Ananthakrishnan AN, 2013, INFLAMM BOWEL DIS, V19, P1921, DOI 10.1097/MIB.0b013e3182902ad9
   Ananthakrishnan AN, 2013, INFLAMM BOWEL DIS, V19, P37, DOI [10.1002/ibd.22951, 10.1097/MIB.0b013e3182902ad9]
   Ananthakrishnan AN, 2012, GASTROENTEROLOGY, V142, P482, DOI 10.1053/j.gastro.2011.11.040
   Assa A, 2014, J INFECT DIS, V210, P1296, DOI 10.1093/infdis/jiu235
   Baird AC, 2015, DIGEST DIS SCI, V60, P1603, DOI 10.1007/s10620-015-3552-9
   Barnich N, 2013, Pathol Biol (Paris), V61, pe65, DOI 10.1016/j.patbio.2010.01.004
   Bashir M, 2016, EUR J NUTR, V55, P1479, DOI 10.1007/s00394-015-0966-2
   Bernard JJ, 2012, NAT MED, V18, P1286, DOI 10.1038/nm.2861
   BHALLA AK, 1983, J CLIN ENDOCR METAB, V57, P1308, DOI 10.1210/jcem-57-6-1308
   Bodnar LM, 2009, J NUTR, V139, P1157, DOI 10.3945/jn.108.103168
   Bora SA, 2018, FRONT IMMUNOL, V9, DOI 10.3389/fimmu.2018.00408
   Bora SA, 2018, J NUTR BIOCHEM, V56, P65, DOI 10.1016/j.jnutbio.2018.01.011
   Breuer J, 2014, ANN NEUROL, V75, P739, DOI 10.1002/ana.24165
   Brown EL, 2001, PHOTOCHEM PHOTOBIOL, V73, P537, DOI 10.1562/0031-8655(2001)073&lt;0537:TEOUIO&gt;2.0.CO;2
   Burns EM, 2019, EXP DERMATOL, V28, P136, DOI 10.1111/exd.13854
   Cahill KC, 2011, J PLAST RECONSTR AES, V64, pE321, DOI 10.1016/j.bjps.2011.04.042
   CESTARI TF, 1995, J INVEST DERMATOL, V105, P8, DOI 10.1111/1523-1747.ep12312309
   Costello SP, 2019, JAMA-J AM MED ASSOC, V321, P156, DOI 10.1001/jama.2018.20046
   Crockett SD, 2019, GUT, V68, P475, DOI 10.1136/gutjnl-2017-315242
   Forbes JD, 2016, INFLAMM BOWEL DIS, V22, P817, DOI 10.1097/MIB.0000000000000684
   Garg M, 2018, J CROHNS COLITIS, V12, P963, DOI 10.1093/ecco-jcc/jjy052
   Garg M, 2017, CLIN GASTROENTEROL H, V15, P1136, DOI 10.1016/j.cgh.2017.02.021
   Gearry RB, 2006, INFLAMM BOWEL DIS, V12, P936, DOI 10.1097/01.mib.0000231572.88806.b9
   Gevers D, 2017, CELL HOST MICROBE, V21, P301, DOI 10.1016/j.chom.2017.02.012
   Ghaly S, 2018, NUTRIENTS, V10, DOI 10.3390/nu10081069
   Ghaly S, 2018, SCI REP-UK, V8, DOI 10.1038/s41598-018-29759-y
   Ghaly S, 2016, INFLAMM BOWEL DIS, V22, P2456, DOI 10.1097/MIB.0000000000000894
   Ghaly S, 2014, EXPERT REV GASTROENT, V8, P909, DOI 10.1586/17474124.2014.925796
   Glässer R, 2009, J ALLERGY CLIN IMMUN, V123, P1117, DOI 10.1016/j.jaci.2009.01.043
   Gorman S, 2012, PLOS ONE, V7, DOI 10.1371/journal.pone.0046006
   GOWERROUSSEAU C, 1994, GUT, V35, P1433, DOI 10.1136/gut.35.10.1433
   Gubatan J, 2017, CLIN GASTROENTEROL H, V15, P240, DOI 10.1016/j.cgh.2016.05.035
   Hanauer SB, 2017, CLIN GASTROENTEROL H, V15, P247, DOI 10.1016/j.cgh.2016.11.001
   Hansen R, 2012, AM J GASTROENTEROL, V107, P1913, DOI 10.1038/ajg.2012.335
   HARPER PH, 1985, GUT, V26, P279, DOI 10.1136/gut.26.3.279
   HARRIES AD, 1985, GUT, V26, P1197, DOI 10.1136/gut.26.11.1197
   Hart PH, 2018, PHOTOCH PHOTOBIO SCI, V17, P1872, DOI 10.1039/c7pp00312a
   Hart PH, 2019, ANNU REV PATHOL-MECH, V14, P55, DOI 10.1146/annurev-pathmechdis-012418-012809
   Hart PH, 2011, NAT REV IMMUNOL, V11, P584, DOI 10.1038/nri3045
   Hewison M, 2003, J IMMUNOL, V170, P5382, DOI 10.4049/jimmunol.170.11.5382
   Hiramoto K, 2016, PHOTOCHEM PHOTOBIOL, V92, P728, DOI 10.1111/php.12620
   Hiratsuka T, 2014, J GASTROEN HEPATOL, V29, P749, DOI 10.1111/jgh.12460
   Hollams EM, 2017, J ALLERGY CLIN IMMUN, V139, P472, DOI 10.1016/j.jaci.2016.07.032
   Holliman G, 2017, SCI REP-UK, V7, DOI 10.1038/s41598-017-11567-5
   Janowitz HD, 1998, INFLAMM BOWEL DIS, V4, P29, DOI 10.1097/00054725-199802000-00006
   Jantchou P, 2014, INFLAMM BOWEL DIS, V20, P75, DOI 10.1097/01.MIB.0000436275.12131.4f
   JEEVAN A, 1992, J INVEST DERMATOL, V99, P59, DOI 10.1111/1523-1747.ep12611853
   Jefferson KK, 2019, J PERINATOL, V39, P824, DOI 10.1038/s41372-019-0343-8
   Jia X, 2007, BRIT J NUTR, V98, P593, DOI 10.1017/S0007114507725163
   Jorgensen SP, 2010, ALIMENT PHARM THER, V32, P377, DOI 10.1111/j.1365-2036.2010.04355.x
   Jorgensen Soren Peter, 2013, J Crohns Colitis, V7, pe407, DOI 10.1016/j.crohns.2013.01.012
   Kabbani TCA, 2016, AM J GASTROENTEROL, V111, P712, DOI 10.1038/ajg.2016.53
   Kåhrström CT, 2016, NATURE, V535, P47, DOI 10.1038/535047a
   Kanhere M, 2018, J CLIN ENDOCR METAB, V103, P564, DOI 10.1210/jc.2017-01983
   Khalili H, 2012, GUT, V61, P1686, DOI 10.1136/gutjnl-2011-301574
   Khan KJ, 2011, AM J GASTROENTEROL, V106, P661, DOI 10.1038/ajg.2011.72
   Kong J, 2008, AM J PHYSIOL-GASTR L, V294, pG208, DOI 10.1152/ajpgi.00398.2007
   Kostic AD, 2014, GASTROENTEROLOGY, V146, P1489, DOI 10.1053/j.gastro.2014.02.009
   Lagishetty V, 2010, ENDOCRINOLOGY, V151, P2423, DOI 10.1210/en.2010-0089
   Li JZ, 2018, MEDICINE, V97, DOI [10.1097/MD.0000000000012662, 10.1097/md.0000000000012662]
   Limketkai BN, 2014, ALIMENT PHARM THER, V40, P508, DOI 10.1111/apt.12845
   Lin YD, 2019, FRONT IMMUNOL, V10, DOI 10.3389/fimmu.2019.00001
   Loftus EV, 2004, GASTROENTEROLOGY, V126, P1504, DOI 10.1053/j.gastro.2004.01.063
   Lopez-Siles M, 2012, APPL ENVIRON MICROB, V78, P420, DOI 10.1128/AEM.06858-11
   Manichanh C, 2006, GUT, V55, P205, DOI 10.1136/gut.2005.073817
   McIlroy J, 2018, ALIMENT PHARM THER, V47, P26, DOI 10.1111/apt.14384
   Melamed ML, 2008, ARCH INTERN MED, V168, P1629, DOI 10.1001/archinte.168.15.1629
   Moayyedi P, 2015, GASTROENTEROLOGY, V149, P102, DOI 10.1053/j.gastro.2015.04.001
   Murphy K, 2012, JANEWAYS IMMUNOBIOLO, V8th
   Narula N, 2017, DIGEST DIS SCI, V62, P448, DOI 10.1007/s10620-016-4396-7
   Nerich V, 2006, INFLAMM BOWEL DIS, V12, P218, DOI 10.1097/01.MIB.0000206540.38834.8c
   Nerich V, 2011, ALIMENT PHARM THER, V33, P940, DOI 10.1111/j.1365-2036.2011.04601.x
   Ng WK, 2016, INTEST RES, V14, P111, DOI 10.5217/ir.2016.14.2.111
   Nielsen OH, 2018, J CROHNS COLITIS, V12, P742, DOI 10.1093/ecco-jcc/jjy025
   Ooi JH, 2013, J NUTR, V143, P1679, DOI 10.3945/jn.113.180794
   Opstelten JL, 2018, INFLAMM BOWEL DIS, V24, P633, DOI 10.1093/ibd/izx050
   Paramsothy S, 2017, LANCET, V389, P1218, DOI 10.1016/S0140-6736(17)30182-4
   Pascal V, 2017, GUT, V66, P813, DOI 10.1136/gutjnl-2016-313235
   Penna G, 2000, J IMMUNOL, V164, P2405, DOI 10.4049/jimmunol.164.5.2405
   PROVVEDINI DM, 1989, J CLIN ENDOCR METAB, V68, P774, DOI 10.1210/jcem-68-4-774
   Qin JJ, 2010, NATURE, V464, P59, DOI 10.1038/nature08821
   Roggenbuck M, 2016, RESP RES, V17, DOI 10.1186/s12931-016-0435-3
   Romano M, 2013, ARQ NEURO-PSIQUIAT, V71, P549, DOI 10.1590/0004-282X20130082
   RUTGEERTS P, 1991, LANCET, V338, P771, DOI 10.1016/0140-6736(91)90663-A
   Sanford JA, 2013, SEMIN IMMUNOL, V25, P370, DOI 10.1016/j.smim.2013.09.005
   Santoru ML, 2017, SCI REP-UK, V7, DOI 10.1038/s41598-017-10034-5
   Schäffler H, 2018, J DIGEST DIS, V19, P225, DOI 10.1111/1751-2980.12591
   Schirmer M, 2018, NAT MICROBIOL, V3, P337, DOI 10.1038/s41564-017-0089-z
   Shaw KA, 2016, GENOME MED, V8, DOI 10.1186/s13073-016-0331-y
   Sheibanie AF, 2007, J IMMUNOL, V178, P8138, DOI 10.4049/jimmunol.178.12.8138
   Shivananda S, 1996, GUT, V39, P690, DOI 10.1136/gut.39.5.690
   Sonnenberg A, 2009, DIGEST DIS SCI, V54, P2449, DOI 10.1007/s10620-009-0973-3
   Soontrapa K, 2011, P NATL ACAD SCI USA, V108, P6668, DOI 10.1073/pnas.1018625108
   Suskind DL, 2018, J CLIN GASTROENTEROL, V52, P155, DOI 10.1097/MCG.0000000000000772
   Suwanpradid J, 2017, J INVEST DERMATOL, V137, P288, DOI 10.1016/j.jid.2016.08.013
   Swidsinski A, 2005, J CLIN MICROBIOL, V43, P3380, DOI 10.1128/JCM.43.7.3380-3389.2005
   Tan B, 2018, J DIGEST DIS, V19, P215, DOI 10.1111/1751-2980.12590
   Ulitsky A, 2011, JPEN-PARENTER ENTER, V35, P308, DOI 10.1177/0148607110381267
   Veldhoen M, 2010, CURR OPIN IMMUNOL, V22, P747, DOI 10.1016/j.coi.2010.09.001
   Walker AW, 2011, BMC MICROBIOL, V11, DOI 10.1186/1471-2180-11-7
   Wallace KL, 2014, WORLD J GASTROENTERO, V20, P6, DOI 10.3748/wjg.v20.i1.6
   Waterhouse M, 2019, EUR J NUTR, V58, P2895, DOI 10.1007/s00394-018-1842-7
   Wu SP, 2015, GUT, V64, P1082, DOI 10.1136/gutjnl-2014-307436
   Zaiou M, 2002, J MOL MED, V80, P549, DOI 10.1007/s00109-002-0350-6
   Zhang Y, 2013, J MATER CHEM B, V1, P132, DOI 10.1039/c2tb00071g
NR 108
TC 5
Z9 6
U1 2
U2 14
PU TAYLOR & FRANCIS LTD
PI ABINGDON
PA 2-4 PARK SQUARE, MILTON PARK, ABINGDON OR14 4RN, OXON, ENGLAND
SN 1747-4124
EI 1747-4132
J9 EXPERT REV GASTROENT
JI Expert Rev. Gastroenterol. Hepatol.
PD NOV 2
PY 2019
VL 13
IS 11
BP 1039
EP 1048
DI 10.1080/17474124.2019.1685874
EA NOV 2019
PG 10
WC Gastroenterology & Hepatology
WE Science Citation Index Expanded (SCI-EXPANDED)
SC Gastroenterology & Hepatology
GA JO2XD
UT WOS:000495153200001
PM 31657973
DA 2024-01-22
ER

PT J
AU Zammit, SC
   Sidhu, R
AF Chetcuti Zammit, Stefania
   Sidhu, Reena
TI Capsule endoscopy - Recent developments and future directions
SO EXPERT REVIEW OF GASTROENTEROLOGY & HEPATOLOGY
LA English
DT Review
DE Small-bowel capsule endoscopy; Crohn&#8217; s capsule endoscopy;
   artificial intelligence; magnetically controlled upper gastrointestinal
   capsule; colon capsule endoscopy
ID MAGNETICALLY GUIDED CAPSULE; DEVICE-ASSISTED ENTEROSCOPY; DISORDERS
   EUROPEAN-SOCIETY; CROHNS-DISEASE; DIAGNOSTIC YIELD; COLONOSCOPY; 1ST;
   GASTROSCOPY; EXPERIENCE; ACCURACY
AB Introduction
   Capsule endoscopy (CE) is an established modality in the diagnostic algorithm of small bowel (SB) pathology. Its use has expanded for investigation of upper and lower gastrointestinal diseases with similar prototypes.
   Areas covered
   This review covers the role and recent advances of CE, as a non-invasive investigative tool.
   Expert opinion
   The use of upper gastrointestinal CE is useful in patients who require surveillance for varices particularly in the current era of the COVID-19 pandemic. It has also shown high accuracy in the detection of upper gastrointestinal hemorrhage in patients presenting with a suspicion of hemorrhage. Findings on CE help to guide further management by device-assisted enteroscopy. The data on colon CE suggest comparable diagnostic accuracy to colonoscopy for polyp detection; however, more evidence is required in the high-risk group. Crohn's CE has become an integral part of the management of patients with Crohn's disease offering a comparative assessment tool post escalation of therapy. Artificial intelligence within CE has demonstrated similar if not better diagnostic yield compared to the human with a significantly shorter reading time. Artificial intelligence is likely to be in-built within CE reading platforms over the next few years minimizing reporting time and human error.
C1 [Chetcuti Zammit, Stefania; Sidhu, Reena] Royal Hallamshire Hosp, Acad Dept Gastroenterol, Sheffield, S Yorkshire, England.
C3 University of Sheffield
RP Zammit, SC (通讯作者)，Sheffield Teaching Hosp, Royal Hallamshire Hosp, Acad Dept Gastroenterol, Sheffield S10 2JF, S Yorkshire, England.
EM stf_che@yahoo.com
RI Chetcuti Zammit, Stefania/GPK-5290-2022
OI Chetcuti Zammit, Stefania/0000-0002-1361-2204
CR Aasen T, 2019, CANCERS, V11, DOI 10.3390/cancers11030320
   Aggarwal V, 2017, GASTROINTEST ENDOSC, V86, P1070, DOI 10.1016/j.gie.2017.09.011
   Al-Bawardy B, 2015, INFLAMM BOWEL DIS, V21, P2158, DOI 10.1097/MIB.0000000000000482
   Albert JG, 2015, MEDICINE, V94, DOI 10.1097/MD.0000000000001941
   [Anonymous], 2017, RHEUMATOLOGY, V56, pe22
   [Anonymous], 2020, CLIN GUIDE TRIAGING
   Assadsangabi A, 2015, J GASTROEN HEPATOL, V30, P984, DOI 10.1111/jgh.12891
   Atlas DS, 2011, GASTROINTEST ENDOSC, V74, P1315, DOI 10.1016/j.gie.2011.05.049
   Baichi MM, 2006, GASTROINTEST ENDOSC, V64, P283, DOI 10.1016/j.gie.2006.02.036
   Bar-Gil Shitrit A, 2017, SCAND J GASTROENTERO, V52
   Barret M, 2012, AM J GASTROENTEROL, V107, P1546, DOI 10.1038/ajg.2012.199
   Belsey J, 2012, CURR MED RES OPIN, V28, P1883, DOI 10.1185/03007995.2012.747953
   Ben-Horin S, 2019, LANCET GASTROENTEROL, V4, P519, DOI 10.1016/S2468-1253(19)30088-3
   Bhardwaj A, 2009, AM J GASTROENTEROL, V104, P1533, DOI 10.1038/ajg.2009.86
   Branchi F, 2020, DIGEST ENDOSC, V32, P778, DOI 10.1111/den.13575
   Bruining DH, 2020, BMJ OPEN GASTROENTER, V7, DOI 10.1136/bmjgast-2019-000365
   Cave D, 2005, ENDOSCOPY, V37, P1065, DOI 10.1055/s-2005-870264
   Chak A, 2014, GASTROINTEST ENDOSC, V80, P774, DOI 10.1016/j.gie.2014.04.034
   Chandran S, 2013, GASTROINTEST ENDOSC, V77, P891, DOI 10.1016/j.gie.2013.01.003
   Chetcuti Zammit S, 2020, CLIN RES HEPATOL GAS, V44, P753
   Chetcuti Zammit S, 2019, J GASTROINTESTIN LIV, V28
   Chetcuti Zammit S, 2020, TECH COLOPROCTOL, V24
   Chetcuti Zammit S, 2020, DIG ENDOSC, V32, P823
   Ching HL, 2019, GASTROINTEST ENDOSC, V90, P430, DOI 10.1016/j.gie.2019.04.248
   Ching HL, 2019, ENDOSCOPY, V51, P409, DOI 10.1055/a-0750-5682
   Ching HL, 2018, WORLD J GASTROENTERO, V24, P2893, DOI 10.3748/wjg.v24.i26.2893
   Colli A, 2014, COCHRANE DB SYST REV, DOI 10.1002/14651858.CD008760.pub2
   Culliford A, 2005, GASTROINTEST ENDOSC, V62, P55, DOI 10.1016/S0016-5107(05)01566-X
   Daum S, 2007, ENDOSCOPY, V39, P455, DOI 10.1055/s-2007-966239
   De Palma Giovanni D, 2012, J Med Case Rep, V6, P121, DOI 10.1186/1752-1947-6-121
   Denzer UW, 2015, J CLIN GASTROENTEROL, V49, P101, DOI 10.1097/MCG.0000000000000110
   Ding Z, 2019, GASTROENTEROLOGY, V157, P1044, DOI 10.1053/j.gastro.2019.06.025
   Valenzuela JE, 2016, REV ESP ENFERM DIG, V108, P394, DOI 10.17235/reed.2016.4318/2016
   Valenzuela JE, 2015, REV ESP ENFERM DIG, V107, P211
   Eliakim R, 2018, ENDOSC INT OPEN, V6, pE1235, DOI 10.1055/a-0677-170
   Ell C, 2002, ENDOSCOPY, V34, P685, DOI 10.1055/s-2002-33446
   Endo H, 2017, J GASTROENTEROL, V52, P194, DOI 10.1007/s00535-016-1212-2
   Friedrich K, 2013, J GASTROEN HEPATOL, V28, P1496, DOI 10.1111/jgh.12280
   Galloro G, 2020, DIG LIVER DIS, V52
   Gastineau S, 2012, DIGEST LIVER DIS, V44, P839, DOI 10.1016/j.dld.2012.05.018
   Gay G, 2006, ENDOSCOPY, V38, P49, DOI 10.1055/s-2005-921176
   Gilbert D, 2008, J GASTROEN HEPATOL, V23, P1806, DOI 10.1111/j.1440-1746.2008.05643.x
   Gomes C, 2018, WORLD J GASTRO ENDOS, V10, P74, DOI 10.4253/wjge.v10.i4.74
   González-Suárez B, 2020, BMC MED, V18, DOI 10.1186/s12916-020-01717-4
   Gupta S, 2020, GASTROINTEST ENDOSC, V92, P735, DOI 10.1016/j.gie.2020.04.050
   Hale MF, 2016, EUR J GASTROEN HEPAT, V28, P1145, DOI 10.1097/MEG.0000000000000696
   Hansel SL, 2020, GASTROENTEROL REP, V8, P31, DOI 10.1093/gastrol/goz054
   Hartmann D, 2005, GASTROINTEST ENDOSC, V61, P826, DOI 10.1016/S0016-5107(05)00372-X
   Hashimoto R, 2020, GASTROINTEST ENDOSC, V91, P1264, DOI 10.1016/j.gie.2019.12.049
   Hassan C, 2021, DIGEST ENDOSC, V33, P285, DOI 10.1111/den.13807
   Hawkes E, 2019, GUT, V68, pA165, DOI 10.1136/gutjnl-2019-BSGAbstracts.316
   Holleran G, 2014, ENDOSCOPY, V46, P473, DOI 10.1055/s-0034-1365402
   Iddan G, 2000, NATURE, V405, P417, DOI 10.1038/35013140
   Judge C, 2019, ENDOSC INT OPEN, V7, pE1379, DOI 10.1055/a-0990-9225
   KJOLHEDE T, 2020, ENDOSCOPY 0828, VOnli
   Kopylov U, 2016, EUR J GASTROEN HEPAT, V28, P1137, DOI 10.1097/MEG.0000000000000692
   Kopylov U, 2015, AM J GASTROENTEROL, V110, P1316, DOI 10.1038/ajg.2015.221
   Krijbolder MS, 2018, NETH J MED, V76, P27
   Le Berre C, 2019, WORLD J GASTROENTERO, V25, P4534, DOI 10.3748/wjg.v25.i31.4534
   Leighton JA, 2017, GASTROINTEST ENDOSC, V85, P196, DOI 10.1016/j.gie.2016.09.009
   Lewis BS, 2002, GASTROINTEST ENDOSC, V56, P349, DOI 10.1067/mge.2002.126906
   Li X, 2009, ENDOSCOPY, V41, P762, DOI 10.1055/s-0029-1215009
   Liao ZA, 2010, GASTROINTEST ENDOSC, V71, P280, DOI 10.1016/j.gie.2009.09.031
   Lin OS, 2007, GASTROINTEST ENDOSC, V65, P725, DOI 10.1016/j.gie.2006.11.033
   Lobo A, 2020, INT J QUAL HEALTH C, V32, P332, DOI 10.1093/intqhc/mzaa039
   Lui TKL, 2020, GASTROINTEST ENDOSC, V92, P821, DOI 10.1016/j.gie.2020.06.034
   Maaser C, 2019, J CROHNS COLITIS, V13, P144, DOI 10.1093/ecco-jcc/jjy113
   MacLeod C, 2020, COLORECTAL DIS, V22, P621, DOI 10.1111/codi.15134
   Maiden L, 2009, DIGEST DIS SCI, V54, P1280, DOI 10.1007/s10620-008-0486-5
   Maiden L, 2005, GASTROENTEROLOGY, V128
   Makipour K, 2014, DIGEST ENDOSC, V26, P646, DOI 10.1111/den.12243
   Marya NB, GASTROINTEST ENDOSC, V89, P33
   McCarty TR, 2017, J CLIN GASTROENTEROL, V51, P174, DOI 10.1097/MCG.0000000000000589
   Meltzer AC, 2014, AM J EMERG MED, V32, P823, DOI 10.1016/j.ajem.2013.11.012
   MIROCAM MC, 2000, CAPSULE SYN MED LTD
   Mitsui K, 2016, J CLIN GASTROENTEROL, V50, P141, DOI 10.1097/MCG.0000000000000335
   Monteiro S, 2018, INFLAMM BOWEL DIS, V24, P2033, DOI 10.1093/ibd/izy098
   Mowat C, 2019, BMJ OPEN GASTROENTER, V6, DOI 10.1136/bmjgast-2019-000293
   Nemeth A, 2017, UNITED EUR GASTROENT, V5, P677, DOI 10.1177/2050640616675219
   Ojidu H, 2018, EUR J GASTROEN HEPAT, V30, P520, DOI 10.1097/MEG.0000000000001090
   Pan, 2020, GASTROINTEST ENDOSC, V91
   Papamichael K, 2015, ANN GASTROENTEROL, V28, P464
   Pasha SF, 2020, INFLAMM BOWEL DIS, V26, P33, DOI 10.1093/ibd/izz083
   Pennazio M, 2015, ENDOSCOPY, V47, P352, DOI 10.1055/s-0034-1391855
   Perez-Cuadrado-Robles E, 2018, DIG ENDOSC, V30
   Physicians RCo, JOINT ADV GROUP GI E
   Pioche M, 2014, ENDOSCOPY, V46, P479, DOI 10.1055/s-0033-1358832
   Pioche M, 2011, GASTROINTEST ENDOSC, V73, P1181, DOI 10.1016/j.gie.2011.02.011
   Placone N, 2020, CLIN ENDOSC, V53, P713, DOI 10.5946/ce.2019.213
   Pohl H, 2010, CLIN GASTROENTEROL H, V8, P858, DOI 10.1016/j.cgh.2010.06.028
   Postgate A, 2008, ENDOSCOPY, V40, P496, DOI 10.1055/s-2007-995590
   Postgate A, 2009, GASTROINTEST ENDOSC, V70
   Qian YY, 2018, DIGEST LIVER DIS, V50, P1041, DOI 10.1016/j.dld.2018.04.013
   Rey JF, 2012, GASTROINTEST ENDOSC, V75, P373, DOI 10.1016/j.gie.2011.09.030
   Rezapour M, 2017, GASTROINTEST ENDOSC, V85, P1157, DOI 10.1016/j.gie.2016.12.024
   Römmele C, 2017, GASTROENT RES PRACT, V2017, DOI 10.1155/2017/4969814
   Rondonotti E, 2018, ENDOSCOPY, V50, P423, DOI 10.1055/a-0576-0566
   Rondonotti E, 2014, CLIN GASTROENTEROL H, V12, P1303, DOI 10.1016/j.cgh.2013.12.027
   S Ct B, 2018, GUT, V6
   Shah K, 2020, AM J EMERG MED, V38, DOI 10.1016/j.ajem.2020.04.075
   Shirasawa T, 2015, HEPATO-GASTROENTEROL, V62, P240, DOI 10.5754/hge14860
   Sidhu R, 2020, ENDOSCOPY, V52
   Sidhu R, 2007, GASTROENTEROL NURS, V30, P45, DOI 10.1097/00001610-200701000-00005
   Singh A, 2013, GASTROINTEST ENDOSC, V77, P761, DOI 10.1016/j.gie.2012.11.041
   Singh R, 2019, INT J INTELL UNMANNE, V7, P2, DOI 10.1108/IJIUS-05-2018-0013
   Soffer S, 2020, GASTROINTEST ENDOSC, V92, P831, DOI 10.1016/j.gie.2020.04.039
   Spada C, 2012, ENDOSCOPY, V44, P527, DOI 10.1055/s-0031-1291717
   Spada C, 2016, CLIN GASTROENTEROL H, V14, P1533, DOI 10.1016/j.cgh.2016.04.038
   Spada C, 2015, GUT, V64, P272, DOI 10.1136/gutjnl-2013-306550
   Sung JJY, 2016, GASTROINTEST ENDOSC, V84, P907, DOI 10.1016/j.gie.2016.04.043
   Tai FWD, 2021, UNITED EUR GASTROENT, V9, P248, DOI 10.1177/2050640620948664
   Teshima CW, 2011, J GASTROEN HEPATOL, V26, P796, DOI 10.1111/j.1440-1746.2010.06530.x
   Thygesen MK, 2019, ACTA ONCOL, V58, pS71, DOI 10.1080/0284186X.2019.1581372
   Tomba C, 2016, J CLIN GASTROENTEROL, V50, P313, DOI 10.1097/MCG.0000000000000424
   Tontini GE, 2020, BMC GASTROENTEROL, V20, DOI 10.1186/s12876-020-01231-0
   Tontini GE, 2017, GASTROINTEST ENDOSC, V85, P401, DOI 10.1016/j.gie.2016.07.063
   Tontini GE, 2014, ENDOSCOPY, V46, DOI 10.1055/s-0034-1377358
   Topol EJ, 2019, NAT MED, V25, P44, DOI 10.1038/s41591-018-0300-7
   Toth E, 2017, ANN TRANSL MED, V5, DOI 10.21037/atm.2017.03.91
   Tun GSZ, 2016, EUR J GASTROEN HEPAT, V28, P820, DOI 10.1097/MEG.0000000000000629
   Uchida G, 2021, DIGEST ENDOSC, V33, P66, DOI 10.1111/den.13669
   Urquhart P, 2014, FAM CANCER, V13, P249, DOI 10.1007/s10689-014-9700-0
   van Rijn JC, 2006, AM J GASTROENTEROL, V101, P343, DOI 10.1111/j.1572-0241.2006.00390.x
   Vicnesh J, 2019, J MED SYST, V43, DOI 10.1007/s10916-019-1285-6
   Vlachogiannakos J, 2011, DIG DIS SCI, V56
   Wang P, 2019, GUT, V68, P1813, DOI 10.1136/gutjnl-2018-317500
   Wang YC, 2019, DIGEST DIS SCI, V64, P1297, DOI 10.1007/s10620-018-5415-7
   Wu S, 2020, J GASTROEN HEPATOL, V35, P634, DOI 10.1111/jgh.14899
   Xavier S, 2019, DIGEST LIVER DIS, V51, P1388, DOI 10.1016/j.dld.2019.04.014
   Xavier S, 2018, REV ESP ENFERM DIG, V110, P155, DOI 10.17235/reed.2017.5071/2017
   Yamada A, 2012, HEPATO-GASTROENTEROL, V59, P676, DOI 10.5754/hge12180
   Yousuf H, 2018, DIGEST DIS, V36, P202, DOI 10.1159/000485375
   Yung DE, 2017, EXPERT REV GASTROENT, V11, P979, DOI 10.1080/17474124.2017.1359540
   Yung DE, 2017, ENDOSCOPY, V49, P258, DOI 10.1055/s-0042-122015
   Zhang TH, 2018, CRYST RES TECHNOL, V53, DOI 10.1002/crat.201800147
   Zhang Wenchao, 2014, BMC Bioinformatics, V15 Suppl 11, pS5, DOI 10.1186/1471-2105-15-S11-S5
   Zhao AJ, 2018, GASTROINTEST ENDOSC, V88, P466, DOI 10.1016/j.gie.2018.05.003
   Zhu SG, 2018, DIGEST LIVER DIS, V50, P42, DOI 10.1016/j.dld.2017.09.129
   Zou WB, 2015, ENDOSCOPY, V47, P526, DOI 10.1055/s-0034-1391123
NR 139
TC 27
Z9 27
U1 3
U2 22
PU TAYLOR & FRANCIS LTD
PI ABINGDON
PA 2-4 PARK SQUARE, MILTON PARK, ABINGDON OR14 4RN, OXON, ENGLAND
SN 1747-4124
EI 1747-4132
J9 EXPERT REV GASTROENT
JI Expert Rev. Gastroenterol. Hepatol.
PD FEB 1
PY 2021
VL 15
IS 2
BP 127
EP 137
DI 10.1080/17474124.2021.1840351
EA NOV 2020
PG 11
WC Gastroenterology & Hepatology
WE Science Citation Index Expanded (SCI-EXPANDED)
SC Gastroenterology & Hepatology
GA QE4WF
UT WOS:000584058700001
PM 33111600
OA Bronze
DA 2024-01-22
ER

PT J
AU Hassanshahi, M
   Anderson, PH
   Sylvester, CL
   Stringer, AM
AF Hassanshahi, Mohammadhossein
   Anderson, Paul H.
   Sylvester, Cyan L.
   Stringer, Andrea M.
TI Highlight article: Current evidence for vitamin D in intestinal function
   and disease
SO EXPERIMENTAL BIOLOGY AND MEDICINE
LA English
DT Review
DE Intestine; mucositis; cancer; inflammation; medicine; oncology; colon
ID NF-KAPPA-B; CYCLOOXYGENASE-2 COX-2 EXPRESSION; METASTATIC
   COLORECTAL-CANCER; IRINOTECAN-INDUCED MUCOSITIS;
   INFLAMMATORY-BOWEL-DISEASE; ALIMENTARY-TRACT MUCOSITIS;
   RECEPTOR-KNOCKOUT MICE; COLON-CARCINOMA CELLS; 1,25-DIHYDROXYVITAMIN
   D-3; CROHNS-DISEASE
AB Vitamin D activity is associated with the modulation of a wide variety of biological systems, in addition to its roles in calcium homeostatic mechanisms. While vitamin D is well known to promote gastrointestinal calcium absorption, vitamin D also plays a role in attenuating and/or preventing the progression of several gastrointestinal diseases including Crohn's disease, ulcerative colitis, and colorectal cancer, and may also play a role in chemotherapy-induced intestinal mucositis. The pro-differentiation, immunomodulatory, and anti-inflammatory effects of vitamin D, which has been reported in numerous circumstances, are key potential mechanisms of action in the prevention of gastrointestinal disorders. While the debate of the effectiveness of vitamin D to treat bone pathologies continues, the clinical importance of vitamin D therapy to prevent gastrointestinal disorders should be investigated given current evidence, using both nutritional and pharmaceutical intervention approaches. Impact statement The non-skeletal functions of vitamin D play an important role in health and disease. The anti-inflammatory properties and maintenance of intestinal function fulfilled by vitamin D impact other systems in the body though downstream processing. This review provides insight into the mechanisms underpinning the potential benefits of vitamin D in both maintaining intestinal homeostasis and associated diseased states.
C1 [Hassanshahi, Mohammadhossein; Anderson, Paul H.; Sylvester, Cyan L.; Stringer, Andrea M.] Univ South Australia, Sch Pharm & Med Sci, Adelaide, SA 5000, Australia.
   [Stringer, Andrea M.] Univ Adelaide, Adelaide Med Sch, Adelaide, SA 5000, Australia.
C3 University of South Australia; University of Adelaide
RP Stringer, AM (通讯作者)，Univ South Australia, Sch Pharm & Med Sci, Adelaide, SA 5000, Australia.; Stringer, AM (通讯作者)，Univ Adelaide, Adelaide Med Sch, Adelaide, SA 5000, Australia.
EM andrea.stringer@unisa.edu.au
RI Hassanshahi, Mohammadhossein/ABF-5123-2020; Stringer,
   Andrea/E-9495-2013; Anderson, Paul H/F-4198-2013; Sylvester, Cyan
   L/K-9551-2017
OI Stringer, Andrea/0000-0003-3245-5360; Anderson, Paul
   H/0000-0002-8685-3252; Sylvester, Cyan L/0000-0003-2866-5891;
   Hassanshahi, Mohammadhossein/0000-0002-4097-8527
FU University of South Australia Postgraduate Award (USAPA)
FX CS is supported by a University of South Australia Postgraduate Award
   (USAPA).
CR Abdul Khalek Feras J, 2010, Gastrointest Cancer Res, pS16
   Ajouz H, 2014, WORLD J SURG ONCOL, V12, DOI 10.1186/1477-7819-12-164
   Almerighi C, 2009, CYTOKINE, V45, P190, DOI 10.1016/j.cyto.2008.12.009
   Ananthakrishnan AN, 2012, GASTROENTEROLOGY, V142, P482, DOI 10.1053/j.gastro.2011.11.040
   Aoki T, 2012, TRENDS PHARMACOL SCI, V33, P304, DOI 10.1016/j.tips.2012.02.004
   Aranow C, 2011, J INVEST MED, V59, P881, DOI 10.2310/JIM.0b013e31821b8755
   Aspray TJ, 2019, AM J CLIN NUTR, V109, P207, DOI 10.1093/ajcn/nqy280
   Assa A, 2015, INFLAMM BOWEL DIS, V21, P297, DOI 10.1097/MIB.0000000000000282
   Augenlicht LH, 2017, J CELL BIOCHEM, V118, P943, DOI 10.1002/jcb.25719
   Bakke D, 2018, INFLAMM BOWEL DIS, V24, P1149, DOI 10.1093/ibd/izy092
   Barbachano A, 2018, VITAMIN D, V2, P837
   Barbáchano A, 2017, MOL CELL ENDOCRINOL, V453, P79, DOI 10.1016/j.mce.2016.11.028
   Barry EL, 2017, JAMA ONCOL, V3, P628, DOI 10.1001/jamaoncol.2016.5917
   Bashir M, 2016, EUR J NUTR, V55, P1479, DOI 10.1007/s00394-015-0966-2
   Benn BS, 2008, ENDOCRINOLOGY, V149, P3196, DOI 10.1210/en.2007-1655
   Berger MD, 2018, CLIN CANCER RES, V24, P784, DOI 10.1158/1078-0432.CCR-17-1663
   Bernstein CN, 2010, INFLAMM BOWEL DIS, V16, P112, DOI 10.1002/ibd.21048
   BHALLA AK, 1984, J IMMUNOL, V133, P1748
   Bikle DD, 2012, REV ENDOCR METAB DIS, V13, P3, DOI 10.1007/s11154-011-9194-0
   Bikle DD, 2004, J STEROID BIOCHEM, V89-90, P355, DOI 10.1016/j.jsbmb.2004.03.020
   Bonhomme C, 2003, GUT, V52, P1465, DOI 10.1136/gut.52.10.1465
   Bora SA, 2018, FRONT IMMUNOL, V9, DOI 10.3389/fimmu.2018.00408
   Bouillon R, 2019, ENDOCR REV, V40, P1109, DOI 10.1210/er.2018-00126
   Brini M, 2011, CSH PERSPECT BIOL, V3, DOI 10.1101/cshperspect.a004168
   Brozek W, 2005, EUR J CANCER, V41, P2347, DOI 10.1016/j.ejca.2005.07.014
   CAI Q, 1993, P NATL ACAD SCI USA, V90, P1345, DOI 10.1073/pnas.90.4.1345
   Cantorna MT, 2014, EXP BIOL MED, V239, P1524, DOI 10.1177/1535370214523890
   Cantorna MT, 2008, MOL ASPECTS MED, V29, P369, DOI 10.1016/j.mam.2008.04.004
   Cantorna MT, 2000, J NUTR, V130, P2648, DOI 10.1093/jn/130.11.2648
   Carneiro BA, 2004, DIGEST DIS SCI, V49, P65, DOI 10.1023/B:DDAS.0000011604.45531.2c
   Chae WJ, 2010, P NATL ACAD SCI USA, V107, P5540, DOI 10.1073/pnas.0912675107
   Chen J, 2015, MUCOSAL IMMUNOL, V8, P618, DOI 10.1038/mi.2014.94
   Chen J, 2014, BMC IMMUNOL, V15, DOI 10.1186/1471-2172-15-6
   Chen SW, 2015, INFLAMMATION, V38, P375, DOI 10.1007/s10753-014-0041-9
   Christakos Sylvia, 2014, Bonekey Rep, V3, P496, DOI 10.1038/bonekey.2013.230
   Ciubotaru I, 2015, TRANSL RES, V166, P401, DOI 10.1016/j.trsl.2015.06.015
   Corbo C, 2012, PROTEOMICS, V12, P2045, DOI 10.1002/pmic.201100370
   Cui XY, 2017, MOL CELL ENDOCRINOL, V453, P131, DOI 10.1016/j.mce.2017.05.035
   Daniel C, 2008, J PHARMACOL EXP THER, V324, P23, DOI 10.1124/jpet.107.127209
   Del Pinto R, 2015, INFLAMM BOWEL DIS, V21, P2708, DOI 10.1097/MIB.0000000000000546
   DeLuca HF, 2004, AM J CLIN NUTR, V80, p1689S, DOI 10.1093/ajcn/80.6.1689S
   Deng YH, 2013, CANCER INVEST, V31, P97, DOI 10.3109/07357907.2012.754458
   Du J, 2015, INFLAMM BOWEL DIS, V21, P2495, DOI 10.1097/MIB.0000000000000526
   Echchgadda I, 2004, MOL PHARMACOL, V65, P720, DOI 10.1124/mol.65.3.720
   Egan JB, 2010, MOL CARCINOGEN, V49, P337, DOI 10.1002/mc.20603
   Fakih M, 2009, INT J COLORECTAL DIS, V24, P219, DOI 10.1007/s00384-008-0593-y
   Fan JH, 2009, J PHARMACOL EXP THER, V330, P389, DOI 10.1124/jpet.108.149815
   Farraye FA, 2011, INFLAMM BOWEL DIS, V17, P2116, DOI 10.1002/ibd.21595
   Ferlay J, 2010, INT J CANCER, V127, P2893, DOI 10.1002/ijc.25516
   Ferrer-Mayorga G, 2019, J STEROID BIOCHEM, V185, P1, DOI 10.1016/j.jsbmb.2018.07.002
   Ferrer-Mayorga G, 2017, GUT, V66, P1449, DOI 10.1136/gutjnl-2015-310977
   Froicu M, 2006, IMMUNOLOGY, V117, P310, DOI 10.1111/j.1365-2567.2005.02290.x
   Froicu M, 2003, MOL ENDOCRINOL, V17, P2386, DOI 10.1210/me.2003-0281
   Froicu M, 2007, BMC IMMUNOL, V8, DOI 10.1186/1471-2172-8-5
   Fudge NJ, 2010, ENDOCRINOLOGY, V151, P886, DOI 10.1210/en.2009-1010
   Fujita H, 2008, MOL BIOL CELL, V19, P1912, DOI 10.1091/mbc.E07-09-0973
   Gao N, 2009, DEV CELL, V16, P588, DOI 10.1016/j.devcel.2009.02.010
   GHIJSEN WEJM, 1982, BIOCHIM BIOPHYS ACTA, V689, P170, DOI 10.1016/0005-2736(82)90202-4
   Gibson RJ, 2007, CHEMOTHERAPY, V53, P360, DOI 10.1159/000107458
   Gibson RJ, 2013, SUPPORT CARE CANCER, V21, P313, DOI 10.1007/s00520-012-1644-z
   Gibson RJ, 2005, CLIN EXP MED, V4, P188, DOI 10.1007/s10238-004-0055-y
   Gibson RJ, 2006, ASIA-PAC J CLIN ONCO, V2, P39, DOI DOI 10.1111/j.1743-7563.2006.00038.x
   Goltzman D, 2018, HISTOCHEM CELL BIOL, V149, P305, DOI 10.1007/s00418-018-1648-y
   Haagen J, 2009, RADIOTHER ONCOL, V92, P472, DOI 10.1016/j.radonc.2009.06.006
   Hewison M, 2012, P NUTR SOC, V71, P50, DOI 10.1017/S0029665111001650
   Ho S, 2013, CURR PHARM DESIGN, V19, P40
   Höbaus J, 2016, INT J CANCER, V138, P440, DOI 10.1002/ijc.29717
   Holt PR, 2006, CANCER-AM CANCER SOC, V106, P287, DOI 10.1002/cncr.21618
   Hooper LV, 2003, NAT IMMUNOL, V4, P269, DOI 10.1038/ni888
   Hsu CP, 2011, EUR J CLIN INVEST, V41, P277, DOI 10.1111/j.1365-2362.2010.02405.x
   Larriba MJ, 2009, CARCINOGENESIS, V30, P1459, DOI 10.1093/carcin/bgp140
   Jiang X, 2018, NAT COMMUN, V9, DOI 10.1038/s41467-017-02662-2
   Jin DP, 2015, CLIN THER, V37, P996, DOI 10.1016/j.clinthera.2015.04.004
   Jorgensen SP, 2010, ALIMENT PHARM THER, V32, P377, DOI 10.1111/j.1365-2036.2010.04355.x
   Jurutka PW, 2005, J CELL BIOCHEM, V94, P917, DOI 10.1002/jcb.20359
   Kabeya T, 2018, DRUG METAB DISPOS, V46, P1411, DOI 10.1124/dmd.118.082123
   Kaler P, 2009, ONCOGENE, V28, P3892, DOI 10.1038/onc.2009.247
   Kaneko I, 2011, PFLUG ARCH EUR J PHY, V461, P77, DOI 10.1007/s00424-010-0888-z
   Kong J, 2008, AM J PHYSIOL-GASTR L, V294, pG208, DOI 10.1152/ajpgi.00398.2007
   Kotlarz A, 2016, TUMOR BIOL, V37, P4699, DOI 10.1007/s13277-015-4311-4
   Krausova M, 2014, CELL SIGNAL, V26, P570, DOI 10.1016/j.cellsig.2013.11.032
   Krishnan AV, 2011, ANNU REV PHARMACOL, V51, P311, DOI 10.1146/annurev-pharmtox-010510-100611
   Kühne H, 2014, LIPIDS HEALTH DIS, V13, DOI 10.1186/1476-511X-13-51
   Kutuzova GD, 2004, ARCH BIOCHEM BIOPHYS, V432, P152, DOI 10.1016/j.abb.2004.09.004
   Lee SM, 2015, J BIOL CHEM, V290, P18199, DOI 10.1074/jbc.M115.665794
   Li MX, 2017, CURR MED CHEM, V24, P918, DOI 10.2174/0929867324666170214110633
   Li YC, 1997, P NATL ACAD SCI USA, V94, P9831, DOI 10.1073/pnas.94.18.9831
   Lima V, 2005, EUR J ORAL SCI, V113, P210, DOI 10.1111/j.1600-0722.2005.00216.x
   Lippitz BE, 2013, LANCET ONCOL, V14, pE218, DOI 10.1016/S1470-2045(12)70582-X
   Liu PT, 2006, SCIENCE, V311, P1770, DOI 10.1126/science.1123933
   Liu TJ, 2016, SCI REP-UK, V6, DOI 10.1038/srep32889
   Liu WC, 2013, J CLIN INVEST, V123, P3983, DOI 10.1172/JCI65842
   Liu ZY, 2015, HISTOPATHOLOGY, V67, P158, DOI 10.1111/his.12474
   Logan RM, 2008, CANCER BIOL THER, V7, P1139
   Logan RM, 2008, CANCER CHEMOTH PHARM, V62, P33, DOI 10.1007/s00280-007-0570-0
   Logan RM, 2007, CANCER TREAT REV, V33, P448, DOI 10.1016/j.ctrv.2007.03.001
   Logan RM, 2007, ORAL ONCOL, V43, P395, DOI 10.1016/j.oraloncology.2006.04.011
   Logan R, 2009, CANCER CHEMOTH PHARM, V63, P239, DOI 10.1007/s00280-008-0732-8
   Marks J, 2006, EXP PHYSIOL, V91, P531, DOI 10.1113/expphysiol.2005.032516
   Masuyama R, 2003, J BONE MINER RES, V18, P1217, DOI 10.1359/jbmr.2003.18.7.1217
   Meeker S, 2014, CANCER RES, V74, P4398, DOI 10.1158/0008-5472.CAN-13-2820
   Melo MLP, 2008, CANCER CHEMOTH PHARM, V61, P775, DOI 10.1007/s00280-007-0534-4
   Melton AC, 2013, PLOS ONE, V8, DOI 10.1371/journal.pone.0058966
   Miheller P, 2009, INFLAMM BOWEL DIS, V15, P1656, DOI 10.1002/ibd.20947
   Moreno J, 2005, CANCER RES, V65, P7917, DOI 10.1158/0008-5472.CAN-05-1435
   Ng K, 2019, JAMA-J AM MED ASSOC, V321, P1370, DOI 10.1001/jama.2019.2402
   Nitsa A, 2018, IN VIVO, V32, P977, DOI 10.21873/invivo.11338
   Nonn L, 2006, CANCER RES, V66, P4516, DOI 10.1158/0008-5472.CAN-05-3796
   Nusse R, 2017, CELL, V169, P985, DOI 10.1016/j.cell.2017.05.016
   Ooi JH, 2013, J NUTR, V143, P1679, DOI 10.3945/jn.113.180794
   Oosterom N, 2019, SUPPORT CARE CANCER, V27, P183, DOI 10.1007/s00520-018-4312-0
   Opstelten JL, 2018, INFLAMM BOWEL DIS, V24, P633, DOI 10.1093/ibd/izx050
   Ordóñez-Morán P, 2008, J CELL BIOL, V183, P697, DOI 10.1083/jcb.200803020
   Packey CD, 2009, CURR OPIN INFECT DIS, V22, P292, DOI 10.1097/QCO.0b013e32832a8a5d
   Pálmer HG, 2004, NAT MED, V10, P917, DOI 10.1038/nm1095
   Pálmer HG, 2001, J CELL BIOL, V154, P369, DOI 10.1083/jcb.200102028
   Pappa HM, 2006, INFLAMM BOWEL DIS, V12, P1162, DOI 10.1097/01.mib.0000236929.74040.b0
   Peehl DM, 2004, J STEROID BIOCHEM, V92, P131, DOI 10.1016/j.jsbmb.2004.07.003
   Penna G, 2005, BLOOD, V106, P3490, DOI 10.1182/blood-2005-05-2044
   Peregrina K, 2015, CARCINOGENESIS, V36, P25, DOI 10.1093/carcin/bgu221
   Piemonti L, 2000, J IMMUNOL, V164, P4443, DOI 10.4049/jimmunol.164.9.4443
   Pulito C, 2015, PLOS ONE, V10, DOI 10.1371/journal.pone.0124894
   QIAO L, 1995, BBA-LIPID LIPID MET, V1258, P215, DOI 10.1016/0005-2760(95)00100-Q
   Raftery T, 2015, P NUTR SOC, V74, P56, DOI 10.1017/S0029665114001591
   Ribiczey P, 2015, BIOCHEM BIOPH RES CO, V464, P189, DOI 10.1016/j.bbrc.2015.06.113
   Rummens K, 2003, PEDIATR RES, V54, P466, DOI 10.1203/01.PDR.0000081302.06915.D3
   Ryz NR, 2012, AM J PHYSIOL-GASTR L, V303, pG1299, DOI 10.1152/ajpgi.00320.2012
   Schäffler H, 2018, J DIGEST DIS, V19, P225, DOI 10.1111/1751-2980.12591
   Schepens MAA, 2009, J NUTR, V139, P1525, DOI 10.3945/jn.109.105205
   Segawa H, 2004, AM J PHYSIOL-RENAL, V287, pF39, DOI 10.1152/ajprenal.00375.2003
   Serrano D, 2016, EUR J CANCER PREV, V25, P85, DOI 10.1097/CEJ.0000000000000132
   Sintov AC, 2013, INVEST NEW DRUG, V31, P247, DOI 10.1007/s10637-012-9839-1
   Song YR, 2003, ENDOCRINOLOGY, V144, P3885, DOI 10.1210/en.2003-0314
   Sonis SL, 2002, CRIT REV ORAL BIOL M, V13, P380, DOI 10.1177/154411130201300502
   Sonis ST, 2004, ORAL ONCOL, V40, P170, DOI 10.1016/S1368-8375(03)00148-9
   Sonis Stephen T, 2004, J Support Oncol, V2, P21
   Stringer AM, 2009, INT J EXP PATHOL, V90, P489, DOI 10.1111/j.1365-2613.2009.00671.x
   Stringer AM, 2009, CANCER CHEMOTH PHARM, V64, P123, DOI 10.1007/s00280-008-0855-y
   Stringer AM, 2009, EXP BIOL MED, V234, P430, DOI 10.3181/0810-RM-301
   Sutalo Nikica, 2017, Psychiatr Danub, V29 Suppl 4, P855
   Tan XY, 2007, J STEROID BIOCHEM, V103, P491, DOI 10.1016/j.jsbmb.2006.11.011
   Tang J, 2009, J IMMUNOL, V182, P4624, DOI 10.4049/jimmunol.0801543
   Tangpricha V, 2005, J NUTR, V135, P2350, DOI 10.1093/jn/135.10.2350
   Tseng JY, 2014, CLIN CANCER RES, V20, P2885, DOI 10.1158/1078-0432.CCR-13-2162
   Tsuji S, 1996, PROSTAG LEUKOTR ESS, V55, P179, DOI 10.1016/S0952-3278(96)90095-2
   Urashima M, 2019, JAMA-J AM MED ASSOC, V321, P1361, DOI 10.1001/jama.2019.2210
   Van Cromphaut SJ, 2003, J BONE MINER RES, V18, P1725, DOI 10.1359/jbmr.2003.18.10.1725
   Van Cromphaut SJ, 2001, P NATL ACAD SCI USA, V98, P13324, DOI 10.1073/pnas.231474698
   van Harten-Gerritsen AS, 2015, CANCER EPIDEM BIOMAR, V24, P1820, DOI 10.1158/1055-9965.EPI-15-0601
   Vaughan-Shaw PG, 2017, BRIT J CANCER, V116, P1092, DOI 10.1038/bjc.2017.44
   Wang F, 2017, ENDOCRINOLOGY, V158, P1951, DOI 10.1210/en.2016-1913
   Wang J, 2016, NAT GENET, V48, P1396, DOI 10.1038/ng.3695
   Wang ZC, 2013, J STEROID BIOCHEM, V136, P54, DOI 10.1016/j.jsbmb.2012.09.012
   Waterhouse M, 2019, EUR J NUTR, V58, P2895, DOI 10.1007/s00394-018-1842-7
   Wei R, 2015, NUTRIENTS, V7, P8251, DOI 10.3390/nu7105392
   Williams KB, 2007, AM J PHYSIOL-ENDOC M, V292, pE1917, DOI 10.1152/ajpendo.00654.2006
   Xu H, 2002, AM J PHYSIOL-CELL PH, V282, pC487, DOI 10.1152/ajpcell.00412.2001
   Xue Y, 2009, GASTROENTEROLOGY, V136, pe1311
   Yamamoto H, 1999, J BONE MINER RES, V14, P240, DOI 10.1359/jbmr.1999.14.2.240
   Yang LL, 2013, CLIN TRANSL GASTROEN, V4, DOI 10.1038/ctg.2013.1
   Yoshizawa T, 1997, NAT GENET, V16, P391, DOI 10.1038/ng0897-391
   Yu SH, 2008, P NATL ACAD SCI USA, V105, P20834, DOI 10.1073/pnas.0808700106
   Zhao P, 2012, BMC GASTROENTEROL, V12, DOI 10.1186/1471-230X-12-1
   Zhou A, 2003, ONCOGENE, V22, P2054, DOI 10.1038/sj.onc.1206262
   Zhou JY, 2016, ONCOTARGET, V7, P7657, DOI 10.18632/oncotarget.7084
NR 165
TC 5
Z9 5
U1 1
U2 23
PU SAGE PUBLICATIONS LTD
PI LONDON
PA 1 OLIVERS YARD, 55 CITY ROAD, LONDON EC1Y 1SP, ENGLAND
SN 1535-3702
EI 1535-3699
J9 EXP BIOL MED
JI Exp. Biol. Med.
PD SEP
PY 2019
VL 244
IS 12
BP 1040
EP 1052
DI 10.1177/1535370219867262
PG 13
WC Medicine, Research & Experimental
WE Science Citation Index Expanded (SCI-EXPANDED)
SC Research & Experimental Medicine
GA IS8KT
UT WOS:000482399300011
PM 31366237
OA Bronze, Green Published
DA 2024-01-22
ER

PT J
AU Atreya, I
   Atreya, R
   Neurath, MF
AF Atreya, I.
   Atreya, R.
   Neurath, M. F.
TI NF-κB in inflammatory bowel disease
SO JOURNAL OF INTERNAL MEDICINE
LA English
DT Article
DE gastroenterology; inflammation
ID CROHNS-DISEASE; IKK-BETA; INTESTINAL-MUCOSA; KINASE COMPLEX;
   IMMUNE-SYSTEM; ACTIVATION; ALPHA; INHIBITION; EXPRESSION; COLITIS
AB Apart from genetic and environmental factors, the mucosal immune system of the gut plays a central role in the pathogenesis of inflammatory bowel disease (IBD). In the healthy gut, the mucosal immune system ensures the balance between pro- and anti-inflammatory mediators and thereby allows an effective defence against luminal pathogens but at the same time prevents an overwhelming immune reaction directed against the huge amount of harmless luminal antigens (for example, components of food or nonpathological bacteria). In both entities of IBD (Crohn's disease and ulcerative colitis) this immunological balance is severely impaired and shifted towards the pro-inflammatory side. The chronic mucosal inflammation in IBD is caused by hyperactivation of effector immune cells, which produce high levels of pro-inflammatory cytokines like tumour necrosis factor-alpha, interleukin-6 and interferon-gamma, resulting in colonic tissue damage. The nuclear transcription factor kappaB (NF-kappa B) was identified as one of the key regulators in this immunological setting. Its activation is markedly induced in IBD patients and through its ability to promote the expression of various pro-inflammatory genes, NF-kappa B strongly influences the course of mucosal inflammation. Considering the different cell-type specific effects which are mediated by NF-kappa B, this review aims at describing the complex role of NF-kappa B in IBD and discusses existing pharmacological attempts to block the activation of NF-kappa B to develop new therapeutic strategies in IBD.
C1 [Atreya, I.] Johannes Gutenberg Univ Mainz, Inst Mol Med, D-55131 Mainz, Germany.
C3 Johannes Gutenberg University of Mainz
RP Neurath, MF (通讯作者)，Johannes Gutenberg Univ Mainz, Inst Mol Med, Langenbeckstr 1, D-55131 Mainz, Germany.
EM neurath@1-med.klinik.uni-mainz.de
CR AUPHAN N, 1995, SCIENCE, V270, P286, DOI 10.1126/science.270.5234.286
   BAEUERLE PA, 1994, ANNU REV IMMUNOL, V12, P141, DOI 10.1146/annurev.immunol.12.1.141
   Becker C, 2003, J CLIN INVEST, V112, P693, DOI 10.1172/JCI200317464
   Becker C, 2001, J IMMUNOL, V167, P2608, DOI 10.4049/jimmunol.167.5.2608
   Bonizzi G, 2004, TRENDS IMMUNOL, V25, P280, DOI 10.1016/j.it.2004.03.008
   Conner EM, 1997, J PHARMACOL EXP THER, V282, P1615
   DeBosscher K, 1997, P NATL ACAD SCI USA, V94, P13504, DOI 10.1073/pnas.94.25.13504
   Dejardin E, 2006, BIOCHEM PHARMACOL, V72, P1161, DOI 10.1016/j.bcp.2006.08.007
   Fichtner-Feigl S, 2005, J CLIN INVEST, V115, P3057, DOI 10.1172/JCI24792
   Gelbmann CM, 2003, GUT, V52, P1448, DOI 10.1136/gut.52.10.1448
   Greten FR, 2007, CELL, V130, P918, DOI 10.1016/j.cell.2007.07.009
   Greten FR, 2004, CANCER LETT, V206, P193, DOI 10.1016/j.canlet.2003.08.029
   Guidi L, 2005, INT J IMMUNOPATH PH, V18, P155, DOI 10.1177/039463200501800116
   Holtmann MH, 2004, CURR MOL MED, V4, P439, DOI 10.2174/1566524043360636
   Karin M, 2005, NAT REV IMMUNOL, V5, P749, DOI 10.1038/nri1703
   Li QT, 2002, NAT REV IMMUNOL, V2, P725, DOI 10.1038/nri910
   Li XH, 2001, J BIOL CHEM, V276, P4494, DOI 10.1074/jbc.M008353200
   Luedde T, 2007, CANCER CELL, V11, P119, DOI 10.1016/j.ccr.2006.12.016
   Majumdar S, 2001, J IMMUNOL, V167, P2911, DOI 10.4049/jimmunol.167.5.2911
   Naumann M, 2000, BIOCHEM PHARMACOL, V60, P1109, DOI 10.1016/S0006-2952(00)00390-7
   Nenci A, 2007, NATURE, V446, P557, DOI 10.1038/nature05698
   Neurath MF, 2002, NAT MED, V8, P567, DOI 10.1038/nm0602-567
   Neurath MF, 1996, NAT MED, V2, P998, DOI 10.1038/nm0996-998
   Oppmann B, 2000, IMMUNITY, V13, P715, DOI 10.1016/S1074-7613(00)00070-4
   Pallone F, 2001, CURR OPIN GASTROEN, V17, P307, DOI 10.1097/00001574-200107000-00002
   Plevy SE, 1997, J IMMUNOL, V159, P6276
   Rogler G, 1998, GASTROENTEROLOGY, V115, P357, DOI 10.1016/S0016-5085(98)70202-1
   Siebenlist U, 2005, NAT REV IMMUNOL, V5, P435, DOI 10.1038/nri1629
   SIEBENLIST U, 1994, ANNU REV CELL BIOL, V10, P405, DOI 10.1146/annurev.cb.10.110194.002201
   Thiele K, 1999, GUT, V45, P693, DOI 10.1136/gut.45.5.693
   Visekruna A, 2006, J CLIN INVEST, V116, P3195, DOI 10.1172/JCI28804
   Wang LX, 2003, J IMMUNOL, V171, P3194, DOI 10.4049/jimmunol.171.6.3194
   Weber CK, 2000, GASTROENTEROLOGY, V119, P1209, DOI 10.1053/gast.2000.19458
   Zandi E, 1997, CELL, V91, P243, DOI 10.1016/S0092-8674(00)80406-7
   Zaph C, 2007, NATURE, V446, P552, DOI 10.1038/nature05590
NR 35
TC 597
Z9 701
U1 1
U2 45
PU WILEY-BLACKWELL
PI MALDEN
PA COMMERCE PLACE, 350 MAIN ST, MALDEN 02148, MA USA
SN 0954-6820
J9 J INTERN MED
JI J. Intern. Med.
PD JUN
PY 2008
VL 263
IS 6
BP 591
EP 596
DI 10.1111/j.1365-2796.2008.01953.x
PG 6
WC Medicine, General & Internal
WE Science Citation Index Expanded (SCI-EXPANDED)
SC General & Internal Medicine
GA 300PH
UT WOS:000255837200004
PM 18479258
OA Bronze
DA 2024-01-22
ER

PT J
AU Beaugerie, L
   Carrat, F
   Nahon, S
   Zeitoun, JD
   Sabaté, JM
   Peyrin-Biroulet, L
   Colombel, JF
   Allez, M
   Fléjou, JF
   Kirchgesner, J
   Svrcek, M
AF Beaugerie, Laurent
   Carrat, Fabrice
   Nahon, Stephane
   Zeitoun, Jean-David
   Sabate, Jean-Marc
   Peyrin-Biroulet, Laurent
   Colombel, Jean-Frederic
   Allez, Matthieu
   Flejou, Jean-Francois
   Kirchgesner, Julien
   Svrcek, Magali
CA Canc Surrisque Associe Aux
TI High Risk of Anal and Rectal Cancer in Patients With Anal and/or
   Perianal Crohn's Disease
SO CLINICAL GASTROENTEROLOGY AND HEPATOLOGY
LA English
DT Article
DE Carcinogenesis; Inflammation; HPV
ID INFLAMMATORY-BOWEL-DISEASE; EVIDENCE-BASED CONSENSUS; CARCINOMA;
   MANAGEMENT; DYSPLASIA; NEOPLASIA; FISTULAS
AB BACKGROUND & AIMS: Little is known about the magnitude of the risk of anal and rectal cancer in patients with anal and/or perineal Crohn's disease. We aimed to assess the risk of anal and rectal cancer in patients with Crohn's perianal disease followed up in the Cancers Et Surrisque Associe aux Maladies Inflammatoires Intestinales En France (CESAME) cohort.
   METHODS: We collected data from 19,486 patients with inflammatory bowel disease (IBD) enrolled in the observational CESAME study in France, from May 2004 through June 2005; 14.9% of participants had past or current anal and/or perianal Crohn's disease. Subjects were followed up for a median time of 35 months (interquartile range, 29-40 mo). To identify risk factors for anal cancer in the total CESAME population, we performed a case-control study in which participants were matched for age and sex.
   RESULTS: Among the total IBD population, 8 patients developed anal cancer and 14 patients developed rectal cancer. In the subgroup of 2911 patients with past or current anal and/or perianal Crohn's lesions at cohort entry, 2 developed anal squamous-cell carcinoma, 3 developed perianal fistula-related adenocarcinoma, and 6 developed rectal cancer. The corresponding incidence rates were 0.26 per 1000 patient-years for anal squamous-cell carcinoma, 0.38 per 1000 patient-years for perianal fistula-related adenocarcinoma, and 0.77 per 1000 patient-years for rectal cancer. Among the 16,575 patients with ulcerative colitis or Crohn's disease without anal or perianal lesions, the incidence rate of anal cancer was 0.08 per 1000 patient-years and of rectal cancer was 0.21 per 1000 patient-years. Among factors tested by univariate conditional regression (IBD subtype, disease duration, exposure to immune-suppressive therapy, presence of past or current anal and/or perianal lesions), the presence of past or current anal and/or perianal lesions at cohort entry was the only factor significantly associated with development of anal cancer (odds ratio, 11.2; 95% CI, 1.18-551.51; P = .03).
   CONCLUSIONS: In an analysis of data from the CESAME cohort in France, patients with anal and/or perianal Crohn's disease have a high risk of anal cancer, including perianal fistula-related cancer, and a high risk of rectal cancer.
C1 [Beaugerie, Laurent; Zeitoun, Jean-David; Kirchgesner, Julien] Sorbonne Univ, GRC UPMC 03, Hop St Antoine, AP HP,Dept Gastroenterol, Paris, France.
   [Carrat, Fabrice] Sorbonne Univ, Hop St Antoine, AP HP, INSERM,IPLESP,UMRS 1136,Dept Publ Hlth, Paris, France.
   [Nahon, Stephane] Grp Hosp Intercommunal Le Raincy Montfermeil, Dept Gastroenterol, Montfermeil, France.
   [Zeitoun, Jean-David] Croix St Simon Hosp, Dept Surg Proctol, Paris, France.
   [Sabate, Jean-Marc] Univ Paris Diderot, Hop Avicenne, AP HP, Dept Gastroenterol, Paris, France.
   [Sabate, Jean-Marc] Univ Paris Diderot, Sorbonne Paris Cite, Paris, France.
   [Peyrin-Biroulet, Laurent] Lorraine Univ, Univ Hosp Nancy, INSERM, U954, Vandoeuvre Les Nancy, France.
   [Peyrin-Biroulet, Laurent] Lorraine Univ, Univ Hosp Nancy, Dept Hepatogastroenterol, Vandoeuvre Les Nancy, France.
   [Sabate, Jean-Marc] Icahn Sch Med Mt Sinai, Dr Henry D Janowitz Div Gastroenterol, New York, NY 10029 USA.
   [Allez, Matthieu] Sorbonne Paris Cite Univ, Paris Diderot, Hop St Louis, AP HP,INSERM,UMRS 1160,Dept Gastroenterol, Paris, France.
   [Flejou, Jean-Francois; Svrcek, Magali] Sorbonne Univ, Hop St Antoine, AP HP, Dept Pathol, Paris, France.
C3 Assistance Publique Hopitaux Paris (APHP); Sorbonne Universite; Hopital
   Universitaire Saint-Antoine - APHP; Universite Paris Cite; Hopital
   Universitaire Hotel-Dieu - APHP; Hopital Universitaire Paul-Brousse -
   APHP; Institut National de la Sante et de la Recherche Medicale
   (Inserm); Assistance Publique Hopitaux Paris (APHP); Hopital
   Universitaire Paul-Brousse - APHP; Universite Paris Cite; Hopital
   Universitaire Hotel-Dieu - APHP; Sorbonne Universite; Hopital
   Universitaire Saint-Antoine - APHP; Assistance Publique Hopitaux Paris
   (APHP); Hopital Universitaire Avicenne - APHP; Hopital Universitaire
   Paul-Brousse - APHP; Universite Paris Cite; Hopital Universitaire
   Hotel-Dieu - APHP; Universite Paris Cite; Institut National de la Sante
   et de la Recherche Medicale (Inserm); CHU de Nancy; Universite de
   Lorraine; Universite de Lorraine; CHU de Nancy; Icahn School of Medicine
   at Mount Sinai; Assistance Publique Hopitaux Paris (APHP); Hopital
   Universitaire Paul-Brousse - APHP; Universite Paris Cite; Hopital
   Universitaire Saint-Louis - APHP; Institut National de la Sante et de la
   Recherche Medicale (Inserm); Hopital Universitaire Hotel-Dieu - APHP;
   Assistance Publique Hopitaux Paris (APHP); Universite Paris Cite;
   Hopital Universitaire Hotel-Dieu - APHP; Hopital Universitaire
   Paul-Brousse - APHP; Sorbonne Universite; Hopital Universitaire
   Saint-Antoine - APHP
RP Beaugerie, L (通讯作者)，Hop St Antoine, Serv Gastroenterol & Nutr, 184 Rue Faubourg St Antoine, F-75571 Paris 12, France.
EM laurent.beaugerie@sat.aphp.fr
RI Carrat, Fabrice/AAU-8480-2020; NANCEY, STEPHANE/Y-5093-2019;
   Kirchgesner, Julien/ABA-1398-2021; ARNOUX, Pierre Jean/AAK-6652-2021;
   Desreumaux, Pierre F/R-6877-2018; gottrand, frederic/G-7370-2015
OI Carrat, Fabrice/0000-0002-8672-7918; NANCEY,
   STEPHANE/0000-0003-2088-1442; ARNOUX, Pierre Jean/0000-0002-0311-560X;
   Desreumaux, Pierre F/0000-0002-6127-5281; Allez,
   Matthieu/0000-0002-2012-7522; BRONSTEIN, Jean-Ariel/0000-0002-9657-0416;
   gottrand, frederic/0000-0002-5290-0436; Kirchgesner,
   Julien/0000-0002-2314-9284; Beaugerie, Laurent/0000-0002-5012-4146;
   Roblin, Xavier/0000-0002-7929-4878; FLOURIE,
   bernard/0000-0002-3300-0299; Thiefin, Gerard/0000-0002-8626-8352;
   Savoye, Guillaume/0000-0002-9200-2067; BENAMOUZIG,
   ROBERT/0000-0003-1952-6830; Hugot, Jean-Pierre/0000-0002-8446-6056;
   peyrin-biroulet, laurent/0000-0003-2536-6618; Siproudhis,
   laurent/0000-0002-2575-6790; MION, Francois/0000-0002-2908-1591
CR Annese V, 2015, J CROHNS COLITIS, V9, P945, DOI 10.1093/ecco-jcc/jjv141
   Beaugerie L, 2015, NEW ENGL J MED, V373, P195, DOI 10.1056/NEJMc1505689
   Beaugerie L, 2013, GASTROENTEROLOGY, V145, P166, DOI 10.1053/j.gastro.2013.03.044
   Beaugerie L, 2009, LANCET, V374, P1617, DOI 10.1016/S0140-6736(09)61302-7
   Bosman FT, 2010, WHO CLASSIFICATION T
   Bourrier A, 2016, ALIMENT PHARM THER, V43, P252, DOI 10.1111/apt.13466
   Brochard C, 2014, ALIMENT PHARM THER, V40, P796, DOI 10.1111/apt.12894
   Ferlay J, 2015, INT J CANCER, V136, pE359, DOI 10.1002/ijc.29210
   Korelitz BI, 1999, AM J GASTROENTEROL, V94, P2337
   Ky A, 1998, DIS COLON RECTUM, V41, P992, DOI 10.1007/BF02237388
   Laukoetter MG, 2011, J GASTROINTEST SURG, V15, P576, DOI 10.1007/s11605-010-1402-9
   Lutgens MWMD, 2013, INFLAMM BOWEL DIS, V19, P789, DOI 10.1097/MIB.0b013e31828029c0
   Rahier JF, 2014, J CROHNS COLITIS, V8, P443, DOI 10.1016/j.crohns.2013.12.013
   Ruel J, 2016, CLIN TRANSL GASTROEN, V7, DOI 10.1038/ctg.2016.8
   Shah SB, 2015, CLIN GASTROENTEROL H, V13, P1955, DOI 10.1016/j.cgh.2015.05.031
   Shiels MS, 2015, CANCER EPIDEM BIOMAR, V24, P1548, DOI 10.1158/1055-9965.EPI-15-0044
   Slesser AAP, 2013, SURG ONCOL, V22, P230, DOI 10.1016/j.suronc.2013.08.002
   Ullman TA, 2011, GASTROENTEROLOGY, V140, P1807, DOI 10.1053/j.gastro.2011.01.057
   Wisniewski A, 2017, J CROHNS COLITIS, V11, P1011, DOI 10.1093/ecco-jcc/jjx035
NR 19
TC 65
Z9 69
U1 3
U2 11
PU ELSEVIER SCIENCE INC
PI NEW YORK
PA 360 PARK AVE SOUTH, NEW YORK, NY 10010-1710 USA
SN 1542-3565
EI 1542-7714
J9 CLIN GASTROENTEROL H
JI Clin. Gastroenterol. Hepatol.
PD JUN
PY 2018
VL 16
IS 6
BP 892
EP +
DI 10.1016/j.cgh.2017.11.041
PG 10
WC Gastroenterology & Hepatology
WE Science Citation Index Expanded (SCI-EXPANDED)
SC Gastroenterology & Hepatology
GA GG4OR
UT WOS:000432676600023
PM 29199142
OA Green Accepted, Bronze
DA 2024-01-22
ER

PT J
AU Gajdosik, Z
AF Gajdosik, Z.
TI Upadacitinib tartrate <i>Tyrosine</i>-<i>protein kinase JAK1 inhibitor
   Treatment of autoimmune inflammatory diseases Treatment of rheumatoid
   arthritis</i>
SO DRUGS OF THE FUTURE
LA English
DT Article
DE ABT-494; Upadacitinib tartrate; Autoimmune inflammatory diseases;
   Rheumatoid arthritis; JAK1 inhibitors
ID SELECTIVE JAK-1 INHIBITOR; RHEUMATOID-ARTHRITIS; INADEQUATE RESPONSE;
   PHASE IIB; ABT-494; PHARMACOKINETICS
AB Upadacitinib tartrate (ABT-494) is a potent and selective tyrosine-protein kinase JAK1 inhibitor being developed for the treatment of systemic autoimmune inflammatory diseases, including rheumatoid arthritis (RA), Crohn's disease, ulcerative colitis and psoriatic arthritis. In vitro, upadacitinib demonstrated higher selectivity for inhibiting JAK1 over JAK2 and JAK3, suggesting a potentially improved therapeutic profile in treating patients with inflammatory diseases compared to nonselective JAK inhibitors. Upadacitinib has demonstrated safety and efficacy in phase II trials in patients with RA and inflammatory bowel disease, and is currently in phase III development for these indications.
EM zgajdosik@gmail.com
CR Allian A., WO, Patent No. 2017066775
   Burmester G. R., 2017, 81 ANN SCI M AM COLL
   Genovese M., 2017, 81 ANN SCI M AM COLL
   Genovese MC, 2016, ANN RHEUM DIS, V75, P141, DOI 10.1136/annrheumdis-2016-eular.3698
   Genovese MC, 2016, ARTHRITIS RHEUMATOL, V68, P2857, DOI 10.1002/art.39808
   Graff C., 2014, 78 ANN SCI M AM COLL
   Klünder B, 2018, CLIN PHARMACOKINET, V57, P977, DOI 10.1007/s40262-017-0605-6
   Klunder B., 2017, 81 ANN SCI M AM COLL
   Kremer JM, 2016, ANN RHEUM DIS, V75, P1038, DOI 10.1136/annrheumdis-2016-eular.1448
   Kremer J. M., 2015, 79 ANN SCI M AM COLL
   Kremer JM, 2016, ARTHRITIS RHEUMATOL, V68, P2867, DOI 10.1002/art.39801
   Mohamed ME, 2016, ANN RHEUM DIS, V75, P256, DOI 10.1136/annrheumdis-2016-eular.1748
   Mohamed M.-E., 2016, 80 ANN SCI M AM COLL
   Mohamed M.-E., 2017, 81 ANN SCI M AM COLL
   Mohamed M.-E., 2015, 79 ANN SCI M AM COLL
   Mohamed MEF, 2017, ANN RHEUM DIS, V76, P268, DOI 10.1136/annrheumdis-2017-eular.3224
   Mohamed MEF, 2017, ANN RHEUM DIS, V76, P1201, DOI 10.1136/annrheumdis-2017-eular.3230
   Mohamed MEF, 2017, BRIT J CLIN PHARMACO, V83, P2242, DOI 10.1111/bcp.13329
   Nakayamada S, 2016, BIODRUGS, V30, P407, DOI 10.1007/s40259-016-0190-5
   Norman P, 2014, EXPERT OPIN INV DRUG, V23, P1067, DOI 10.1517/13543784.2014.918604
   Nurmohamed M, 2017, ANN RHEUM DIS, V76, P280, DOI 10.1136/annrheumdis-2017-eular.2807
   Schreiber S., 2018, 13 C EUR CROHN COL O
   Strand V, 2017, ANN RHEUM DIS, V76, P283, DOI 10.1136/annrheumdis-2017-eular.3216
   Strand V., 2017, 81 ANN SCI M AM COLL
   Voss J, 2014, ANN RHEUM DIS, V73, P222, DOI 10.1136/annrheumdis-2014-eular.3823
   Wishart N., WO, Patent No. 2011068881
   Wishart N., US, Patent No. 2013072470
   Wishart N., US, Patent No. 2009312338
NR 28
TC 0
Z9 0
U1 1
U2 18
PU PROUS SCIENCE, SAU-THOMSON REUTERS
PI BARCELONA
PA 398 PROVENCA, 08025 BARCELONA, SPAIN
SN 0377-8282
EI 2013-0368
J9 DRUG FUTURE
JI Drug Future
PD OCT
PY 2018
VL 43
IS 10
BP 731
EP 743
DI 10.1358/dof.2018.043.10.2849626
PG 13
WC Pharmacology & Pharmacy
WE Science Citation Index Expanded (SCI-EXPANDED)
SC Pharmacology & Pharmacy
GA HC9ZJ
UT WOS:000452166600003
DA 2024-01-22
ER

PT J
AU Tan, PF
   Li, XG
   Shen, J
   Feng, Q
AF Tan, Pufang
   Li, Xiaogang
   Shen, Jun
   Feng, Qi
TI Fecal Microbiota Transplantation for the Treatment of Inflammatory Bowel
   Disease: An Update
SO FRONTIERS IN PHARMACOLOGY
LA English
DT Review
DE fecal microbiota transplantation; inflammatory bowel disease; ulcerative
   colitis; Crohn's disease; microbiome
ID CLOSTRIDIUM-DIFFICILE INFECTION; ACTIVE ULCERATIVE-COLITIS; RECURRENT;
   EFFICACY; REMISSION; SAFETY; TRIAL; METAANALYSIS; POUCHITIS; STOOL
AB Fecal microbiota transplantation (FMT) has successfully been applied for the treatment of recurrentClostridioides difficileinfection (CDI), which has led to studies on its application to other gastrointestinal diseases and extraintestinal diseases associated with gut microbiota dysbiosis. Recently, the results of FMT for patients with inflammatory bowel disease (IBD) have been encouraging. However, studies have not fully clarified the clinical application of this emerging therapy. Here, we aimed to review the current knowledge in this fast-growing field and characterize the effectiveness, safety and mechanisms of FMT for the treatment of IBD patients.
C1 [Tan, Pufang; Li, Xiaogang; Shen, Jun] Shanghai Jiao Tong Univ, Sch Med, Baoshan Branch, Div Gastroenterol & Hepatol,Renji Hosp, Shanghai, Peoples R China.
   [Shen, Jun] Shanghai Jiao Tong Univ, Shanghai Inst Digest Dis,Sch Med, Div Gastroenterol & Hepatol,Minist Hlth,Renji Hos, Key Lab Gastroenterol & Hepatol,Inflammatory Bowe, Shanghai, Peoples R China.
   [Feng, Qi] Shanghai Jiao Tong Univ, Renji Hosp, Dept Radiol, Sch Med, Shanghai, Peoples R China.
C3 Shanghai Jiao Tong University; Shanghai Jiao Tong University; Shanghai
   Jiao Tong University
RP Shen, J (通讯作者)，Shanghai Jiao Tong Univ, Sch Med, Baoshan Branch, Div Gastroenterol & Hepatol,Renji Hosp, Shanghai, Peoples R China.; Shen, J (通讯作者)，Shanghai Jiao Tong Univ, Shanghai Inst Digest Dis,Sch Med, Div Gastroenterol & Hepatol,Minist Hlth,Renji Hos, Key Lab Gastroenterol & Hepatol,Inflammatory Bowe, Shanghai, Peoples R China.
EM shenjun79@sina.cn
OI Shen, Jun/0000-0001-7206-1847
FU National Natural Science Foundation of China [81770545, 81701746]; MDT
   Project of Clinical Research Innovation Foundation, Renji Hospital,
   School of Medicine, Shanghai Jiaotong University [PYI-17-003]; North
   Shanghai Medical Star Talent Training Program of Baoshan Branch Renji
   Hospital [rbxxrc-2019-008]
FX Supported by grants from National Natural Science Foundation of China
   (No. 81770545 & 81701746) and MDT Project of Clinical Research
   Innovation Foundation, Renji Hospital, School of Medicine, Shanghai
   Jiaotong University (PYI-17-003), and North Shanghai Medical Star Talent
   Training Program of Baoshan Branch Renji Hospital (rbxxrc-2019-008).
CR Alang N, 2015, OPEN FORUM INFECT DI, V2, DOI 10.1093/ofid/ofv004
   Anand R, 2017, DIGEST DIS SCI, V62, P1002, DOI 10.1007/s10620-017-4449-6
   Bakken JS, 2011, CLIN GASTROENTEROL H, V9, P1044, DOI 10.1016/j.cgh.2011.08.014
   Basso PJ, 2019, FRONT PHARMACOL, V9, DOI 10.3389/fphar.2018.01571
   Blumberg RS, 1999, CURR OPIN IMMUNOL, V11, P648, DOI 10.1016/S0952-7915(99)00032-1
   Burrello C, 2019, CELLS-BASEL, V8, DOI 10.3390/cells8060517
   Cammarota G, 2015, ALIMENT PHARM THER, V41, P835, DOI 10.1111/apt.13144
   Cammarota G, 2019, GUT, V68, P2111, DOI 10.1136/gutjnl-2019-319548
   Cohen NA, 2016, ISR MED ASSOC J, V18, P594
   Costello SP, 2017, ALIMENT PHARM THER, V46, P213, DOI 10.1111/apt.14173
   Costello SP, 2015, ALIMENT PHARM THER, V42, P1011, DOI 10.1111/apt.13366
   Costello SP, 2019, JAMA-J AM MED ASSOC, V321, P156, DOI 10.1001/jama.2018.20046
   Cui BT, 2015, J GASTROEN HEPATOL, V30, P51, DOI 10.1111/jgh.12727
   de Jager CPC, 2012, ALIMENT PHARM THER, V36, P941, DOI 10.1111/apt.12069
   Drekonja D, 2015, ANN INTERN MED, V162, P630, DOI 10.7326/M14-2693
   Erickson AR, 2012, PLOS ONE, V7, DOI 10.1371/journal.pone.0049138
   Fang HM, 2018, BIOMED RES INT-UK, V2018, DOI 10.1155/2018/8941340
   Fischer M, 2016, INFLAMM BOWEL DIS, V22, P2402, DOI 10.1097/MIB.0000000000000908
   Goyal A, 2018, INFLAMM BOWEL DIS, V24, P410, DOI 10.1093/ibd/izx035
   Gupta Arjun, 2017, JAMA, V318, P102, DOI 10.1001/jama.2017.6466
   Gutin L, 2019, UNITED EUR GASTROENT, V7, P807, DOI 10.1177/2050640619845986
   Henson MA, 2017, BMC SYST BIOL, V11, DOI 10.1186/s12918-017-0522-1
   Herfarth Hans, 2019, Inflamm Intest Dis, V4, P1, DOI 10.1159/000497042
   Kaser A, 2010, ANNU REV IMMUNOL, V28, P573, DOI 10.1146/annurev-immunol-030409-101225
   Kelly CR, 2016, ANN INTERN MED, V165, P609, DOI 10.7326/M16-0271
   Kelly CR, 2015, GASTROENTEROLOGY, V149, P223, DOI 10.1053/j.gastro.2015.05.008
   Khoruts A, 2016, CLIN GASTROENTEROL H, V14, P1433, DOI 10.1016/j.cgh.2016.02.018
   Landy J, 2015, SCI REP-UK, V5, DOI 10.1038/srep12955
   Levy AN, 2019, THER ADV GASTROENTER, V12, DOI 10.1177/1756284819836893
   Maharshak N, 2017, J CROHNS COLITIS, V11, P314, DOI 10.1093/ecco-jcc/jjw157
   Moayyedi P, 2015, GASTROENTEROLOGY, V149, P102, DOI 10.1053/j.gastro.2015.04.001
   Mullish BH, 2018, GUT, V67, P1920, DOI [10.1136/gutjnl-2018-316818, 10.1016/j.jhin.2018.07.037]
   Natividad JM, 2015, INFLAMM BOWEL DIS, V21, P1883, DOI 10.1097/MIB.0000000000000422
   Newman KM, 2017, GUT MICROBES, V8, P303, DOI 10.1080/19490976.2017.1279377
   Ni J, 2017, NAT REV GASTRO HEPAT, V14, P573, DOI 10.1038/nrgastro.2017.88
   Nishida A, 2019, CLIN CASE REP, V7, P782, DOI 10.1002/ccr3.2096
   Oh SR, 2017, ASIAN PAC J TROP MED, V10, P864, DOI 10.1016/j.apjtm.2017.08.017
   Paramsothy S, 2017, J CROHNS COLITIS, V11, P1180, DOI 10.1093/ecco-jcc/jjx063
   Paramsothy S, 2017, LANCET, V389, P1218, DOI 10.1016/S0140-6736(17)30182-4
   Persborn M, 2013, ALIMENT PHARM THER, V38, P772, DOI 10.1111/apt.12451
   Quraishi MN, 2017, ALIMENT PHARM THER, V46, P479, DOI 10.1111/apt.14201
   Rodemann JF, 2007, CLIN GASTROENTEROL H, V5, P339, DOI 10.1016/j.cgh.2006.12.027
   Rossen NG, 2015, GASTROENTEROLOGY, V149, P110, DOI 10.1053/j.gastro.2015.03.045
   Rubin David T, 2015, Gastroenterol Hepatol (N Y), V11, P618
   Selvig D, 2020, DIGEST DIS SCI, V65, P1099, DOI 10.1007/s10620-019-05715-2
   Sheehan D, 2015, J GASTROENTEROL, V50, P495, DOI 10.1007/s00535-015-1064-1
   Shen B, 2012, DIGEST DIS, V30, P351, DOI 10.1159/000338125
   Sokol H, 2008, P NATL ACAD SCI USA, V105, P16731, DOI 10.1073/pnas.0804812105
   Sokol H, 2020, MICROBIOME, V8, DOI 10.1186/s40168-020-0792-5
   Sood A, 2020, J GASTROEN HEPATOL, V35, P418, DOI 10.1111/jgh.14829
   Sood A, 2019, J CROHNS COLITIS, V13, P1311, DOI 10.1093/ecco-jcc/jjz060
   Stallmach A, 2016, AM J GASTROENTEROL, V111, P441, DOI 10.1038/ajg.2015.436
   Surawicz CM, 2013, AM J GASTROENTEROL, V108, P478, DOI 10.1038/ajg.2013.4
   Suskind DL, 2015, INFLAMM BOWEL DIS, V21, P556, DOI 10.1097/MIB.0000000000000307
   Terveer EM, 2017, CLIN MICROBIOL INFEC, V23, P924, DOI 10.1016/j.cmi.2017.05.015
   Vaughn BP, 2016, INFLAMM BOWEL DIS, V22, P2182, DOI 10.1097/MIB.0000000000000893
   Vermeire S, 2016, J CROHNS COLITIS, V10, P387, DOI 10.1093/ecco-jcc/jjv203
   Wang YZ, 2020, INT IMMUNOPHARMACOL, V85, DOI 10.1016/j.intimp.2020.106661
   Wei YL, 2018, FRONT MICROBIOL, V9, DOI 10.3389/fmicb.2018.01921
   Wei Y, 2015, GASTROENT RES PRACT, V2015, DOI 10.1155/2015/517597
   White C., 2018, PRESCRIBER, V29, P17, DOI [10.1002/psb.1701, DOI 10.1002/PSB.1701]
   Xiang LY, 2020, MICROB BIOTECHNOL, V13, P760, DOI 10.1111/1751-7915.13536
   Zeng WJ, 2019, J IMMUNOL RES, V2019, DOI 10.1155/2019/1603758
   Zhou MX, 2017, BIOMED RES INT, V2017, DOI 10.1155/2017/8201672
   Zuo T, 2018, FRONT MICROBIOL, V9, DOI 10.3389/fmicb.2018.02247
NR 65
TC 54
Z9 58
U1 4
U2 22
PU FRONTIERS MEDIA SA
PI LAUSANNE
PA AVENUE DU TRIBUNAL FEDERAL 34, LAUSANNE, CH-1015, SWITZERLAND
SN 1663-9812
J9 FRONT PHARMACOL
JI Front. Pharmacol.
PD SEP 18
PY 2020
VL 11
AR 574533
DI 10.3389/fphar.2020.574533
PG 8
WC Pharmacology & Pharmacy
WE Science Citation Index Expanded (SCI-EXPANDED)
SC Pharmacology & Pharmacy
GA NY6IH
UT WOS:000576490100001
PM 33041818
OA Green Published, gold
DA 2024-01-22
ER

PT J
AU Chauvin, C
   Alvarez-Simon, D
   Radulovic, K
   Boulard, O
   Laine, W
   Delacre, M
   Waldschmitt, N
   Segura, E
   Kluza, J
   Chamaillard, M
   Poulin, LF
AF Chauvin, Camille
   Alvarez-Simon, Daniel
   Radulovic, Katarina
   Boulard, Olivier
   Laine, William
   Delacre, Myriam
   Waldschmitt, Nadine
   Segura, Elodie
   Kluza, Jerome
   Chamaillard, Mathias
   Poulin, Lionel F. F.
TI NOD2 in monocytes negatively regulates macrophage development through
   TNFalpha
SO FRONTIERS IN IMMUNOLOGY
LA English
DT Article
DE NOD2; monocytes; macrophages; mo-DCs; TNF-& alpha;; colitis; microbiota;
   mTOR
ID CROHNS-DISEASE PATIENTS; DENDRITIC CELLS; MURAMYL DIPEPTIDE; LAMINA
   PROPRIA; CUTTING EDGE; MEDIATES TOLERANCE; IMMUNE-RESPONSES; BLOOD
   MONOCYTES; SELF-RENEWAL; BONE-MARROW
AB Objective: It is believed that intestinal recruitment of monocytes from Crohn's Disease (CD) patients who carry NOD2 risk alleles may repeatedly give rise to recruitment of pathogenic macrophages. We investigated an alternative possibility that NOD2 may rather inhibit their differentiation from intravasating monocytes.Design: The monocyte fate decision was examined by using germ-free mice, mixed bone marrow chimeras and a culture system yielding macrophages and monocyte-derived dendritic cells (mo-DCs).Results: We observed a decrease in the frequency of mo-DCs in the colon of Nod2-deficient mice, despite a similar abundance of monocytes. This decrease was independent of the changes in the gut microbiota and dysbiosis caused by Nod2 deficiency. Similarly, the pool of mo-DCs was poorly reconstituted in a Nod2-deficient mixed bone marrow (BM) chimera. The use of pharmacological inhibitors revealed that activation of NOD2 during monocyte-derived cell development, dominantly inhibits mTOR-mediated macrophage differentiation in a TNFa-dependent manner. These observations were supported by the identification of a TNFa-dependent response to muramyl dipeptide (MDP) that is specifically lost when CD14-expressing blood cells bear a frameshift mutation in NOD2.Conclusion: NOD2 negatively regulates a macrophage developmental program through a feed-forward loop that could be exploited for overcoming resistance to anti-TNF therapy in CD.
C1 [Chauvin, Camille; Alvarez-Simon, Daniel; Delacre, Myriam] Univ Lille, Inst Pasteur Lille,U1019, Ctr Natl Rech Sci,Inserm, Ctr Hosp Univ Lille, Lille, France.
   [Chauvin, Camille] Ctr Rech Cordeliers, INSERM U1138, Paris, France.
   [Radulovic, Katarina] Ctr Hosp Valenciennes, Unite Rech Clin, Valenciennes, France.
   [Boulard, Olivier; Chamaillard, Mathias; Poulin, Lionel F. F.] Univ Lille, U1003, Inserm, Lille, France.
   [Laine, William; Kluza, Jerome] Univ Lille, UMR9020 U1277 CANTHER Canc Heterogene Plast & Resi, Lille, France.
   [Waldschmitt, Nadine] Tech Univ Munich, Chair Nutr & Immunol, Sch Life Sci, Freising Weihenstephan, Germany.
   [Segura, Elodie] Paris Sci & Lettres Res Univ, Inst Curie, INSERM U932, Paris, France.
C3 Institut National de la Sante et de la Recherche Medicale (Inserm);
   Universite de Lille - ISITE; CHU Lille; Universite de Lille; Le Reseau
   International des Instituts Pasteur (RIIP); Institut Pasteur Lille;
   Centre National de la Recherche Scientifique (CNRS); Institut National
   de la Sante et de la Recherche Medicale (Inserm); Universite Paris Cite;
   Sorbonne Universite; CH de Valenciennes; Institut National de la Sante
   et de la Recherche Medicale (Inserm); Universite de Lille - ISITE;
   Universite de Lille; Universite de Lille - ISITE; Universite de Lille;
   Technical University of Munich; Universite PSL; UNICANCER; Institut
   Curie; Institut National de la Sante et de la Recherche Medicale
   (Inserm); Universite Paris Cite
RP Chamaillard, M; Poulin, LF (通讯作者)，Univ Lille, U1003, Inserm, Lille, France.
EM mathias.chamaillard@inserm.fr; lionel.poulin@cnrs.fr
OI kluza, jerome/0000-0002-7346-1305
FU French government's ATIP-Avenir program; Fondation Recherche Medicale
   [EQU202103012718]; ATIP-Avenir program - French national IBD patients'
   association (Association Francois Aupetit (AFA)); Comite du Nord de La
   Ligue contre le cancer; cancer charity "La Ligue contre le cancer";
   Agence Nationale de la Recherche [ANR-17-CE15-0011-01]; Contrat de Plan
   Etat-Region CPER Cancer 2015-2020
FX & nbsp;This work was funded by the French government's ATIP-Avenir
   program and by the Fondation Recherche Medicale" (grant number
   EQU202103012718). LP also received a fellowship from the ATIP-Avenir
   program, funding support by the French national IBD patients'
   association (Association Francois Aupetit (AFA) and by "Comite du Nord
   de La Ligue contre le cancer ". CC received a fellowship funded by the
   cancer charity "La Ligue contre le cancer". ES received funding support
   from the Agence Nationale de la Recherche (grant number
   ANR-17-CE15-0011-01). This work is supported by a grant from Contrat de
   Plan Etat-Region CPER Cancer 2015-2020.
CR Achuthan A, 2016, J CLIN INVEST, V126, P3453, DOI 10.1172/JCI87828
   Al Nabhani Z, 2019, IMMUNITY, V50, P1276, DOI 10.1016/j.immuni.2019.02.014
   Arnold IC, 2016, MUCOSAL IMMUNOL, V9, P352, DOI 10.1038/mi.2015.65
   Auffray C, 2007, SCIENCE, V317, P666, DOI 10.1126/science.1142883
   Aziz A, 2009, SCIENCE, V326, P867, DOI 10.1126/science.1176056
   Bain CC, 2013, MUCOSAL IMMUNOL, V6, P498, DOI 10.1038/mi.2012.89
   Bain CC, 2014, NAT IMMUNOL, V15, P929, DOI 10.1038/ni.2967
   Baldwin HM, 2010, ANN RHEUM DIS, V69, P1200, DOI 10.1136/ard.2009.110502
   Beikzadeh B, 2016, CELL MOL IMMUNOL, V13, P160, DOI 10.1038/cmi.2014.135
   Bernardo D, 2018, MUCOSAL IMMUNOL, V11, P1114, DOI 10.1038/s41385-018-0030-7
   Bist P, 2017, NAT COMMUN, V8, DOI 10.1038/ncomms15865
   Biswas A, 2012, J MOL MED, V90, P15, DOI 10.1007/s00109-011-0802-y
   Boulet S, 2019, P NATL ACAD SCI USA, V116, P15150, DOI 10.1073/pnas.1821296116
   Brunn GJ, 1996, EMBO J, V15, P5256, DOI 10.1002/j.1460-2075.1996.tb00911.x
   Bujko A, 2018, J EXP MED, V215, P441, DOI 10.1084/jem.20170057
   Bune AJ, 2001, IMMUNOLOGY, V102, P103, DOI 10.1046/j.1365-2567.2001.01145.x
   Byles V, 2013, NAT COMMUN, V4, DOI 10.1038/ncomms3834
   Caër C, 2020, FRONT IMMUNOL, V11, DOI 10.3389/fimmu.2020.00410
   Chapman TP, 2019, FRONT IMMUNOL, V10, DOI 10.3389/fimmu.2019.01495
   Chapuis F, 1997, EUR J IMMUNOL, V27, P431, DOI 10.1002/eji.1830270213
   Chapuy L, 2019, MUCOSAL IMMUNOL, V12, P703, DOI 10.1038/s41385-018-0126-0
   Chen EY, 2013, BMC BIOINFORMATICS, V14, DOI 10.1186/1471-2105-14-128
   Chen Y, 2017, NPJ GENOM MED, V2, DOI 10.1038/s41525-016-0001-4
   Cheng SC, 2014, SCIENCE, V345, P1579, DOI 10.1126/science.1250684
   Cheong C, 2010, CELL, V143, P416, DOI 10.1016/j.cell.2010.09.039
   Chin WY, 2021, FRONT IMMUNOL, V12, DOI 10.3389/fimmu.2021.630318
   Chomarat P, 2000, NAT IMMUNOL, V1, P510, DOI 10.1038/82763
   Coillard A, 2021, P NATL ACAD SCI USA, V118, DOI 10.1073/pnas.2109225118
   Cooney R, 2010, NAT MED, V16, P90, DOI 10.1038/nm.2069
   Cosín-Roger J, 2016, MUCOSAL IMMUNOL, V9, P986, DOI 10.1038/mi.2015.123
   Cosin-Roger J, 2017, NAT COMMUN, V8, DOI 10.1038/s41467-017-00213-3
   Couturier-Maillard A, 2013, J CLIN INVEST, V123, P700, DOI 10.1172/JCI62236
   Nguyen DX, 2016, J EXP MED, V213, P1241, DOI 10.1084/jem.20151255
   Deng WH, 2017, J IMMUNOL, V198, P492, DOI 10.4049/jimmunol.1501845
   El Kasmi KC, 2007, J IMMUNOL, V179, P7215, DOI 10.4049/jimmunol.179.11.7215
   Erlich Z, 2019, NAT IMMUNOL, V20, P397, DOI 10.1038/s41590-019-0313-5
   Díaz FE, 2020, CELL REP, V31, DOI 10.1016/j.celrep.2020.107613
   Fernandez EM, 2011, GUT, V60, P1050, DOI 10.1136/gut.2010.232918
   Fritz T, 2011, GUT, V60, P1580, DOI 10.1136/gut.2009.206466
   Funk JO, 2000, J IMMUNOL, V165, P4792, DOI 10.4049/jimmunol.165.9.4792
   Gibellini L, 2016, PLOS ONE, V11, DOI 10.1371/journal.pone.0167757
   Goudot C, 2017, IMMUNITY, V47, P582, DOI 10.1016/j.immuni.2017.08.016
   Guilliams M, 2014, NAT REV IMMUNOL, V14, P571, DOI 10.1038/nri3712
   Guo CY, 2021, EXCLI J, V20, P628, DOI 10.17179/excli2020-3053
   Gutierrez O, 2002, J BIOL CHEM, V277, P41701, DOI 10.1074/jbc.M206473200
   Guzmán-Beltrán S, 2017, CELL IMMUNOL, V315, P45, DOI 10.1016/j.cellimm.2017.02.004
   Gwinn DM, 2008, MOL CELL, V30, P214, DOI 10.1016/j.molcel.2008.03.003
   He ZM, 2019, FRONT IMMUNOL, V10, DOI 10.3389/fimmu.2019.00410
   Hedl M, 2007, P NATL ACAD SCI USA, V104, P19440, DOI 10.1073/pnas.0706097104
   Hedl M, 2019, J IMMUNOL, V203, P3325, DOI 10.4049/jimmunol.1900031
   Hedl M, 2016, CELL REP, V16, P2442, DOI 10.1016/j.celrep.2016.07.060
   Hedl M, 2011, GASTROENTEROLOGY, V140, P231, DOI 10.1053/j.gastro.2010.09.009
   Helft J, 2015, IMMUNITY, V42, P1197, DOI 10.1016/j.immuni.2015.05.018
   Hiasa M, 2009, BLOOD, V114, P4517, DOI 10.1182/blood-2009-04-215020
   Honda T, 2014, IMMUNITY, V40, P235, DOI 10.1016/j.immuni.2013.11.017
   Horiuchi K, 2007, J IMMUNOL, V179, P2686, DOI 10.4049/jimmunol.179.5.2686
   Huang ZX, 2019, NAT MICROBIOL, V4, P766, DOI 10.1038/s41564-019-0381-1
   Jang MH, 2006, J IMMUNOL, V176, P803, DOI 10.4049/jimmunol.176.2.803
   Jangani M, 2022, J LEUKOCYTE BIOL, V111, P967, DOI 10.1002/JLB.1A0920-588R
   Jha AK, 2015, IMMUNITY, V42, P419, DOI 10.1016/j.immuni.2015.02.005
   Jones GR, 2018, FRONT IMMUNOL, V9, DOI 10.3389/fimmu.2018.02764
   Kim KW, 2016, J EXP MED, V213, P1951, DOI 10.1084/jem.20160486
   Kim YG, 2011, IMMUNITY, V34, P769, DOI 10.1016/j.immuni.2011.04.013
   Klappacher GW, 2002, CELL, V109, P169, DOI 10.1016/S0092-8674(02)00714-6
   Kolypetri P, 2021, ISCIENCE, V24, DOI 10.1016/j.isci.2021.102356
   Kramer M, 2006, J LEUKOCYTE BIOL, V79, P860, DOI 10.1189/jlb.0805484
   Kratchmarov R, 2018, IMMUNOL CELL BIOL, V96, P863, DOI 10.1111/imcb.12040
   Kratochvill F, 2015, CELL REP, V12, P1902, DOI 10.1016/j.celrep.2015.08.033
   Kuleshov MV, 2016, NUCLEIC ACIDS RES, V44, pW90, DOI 10.1093/nar/gkw377
   Lamas B, 2016, NAT MED, V22, P598, DOI 10.1038/nm.4102
   Laoui D, 2016, NAT COMMUN, V7, DOI 10.1038/ncomms13720
   Lee KH, 2012, J BIOL CHEM, V287, DOI 10.1074/jbc.M112.410027
   Lee PY, 2017, SCI IMMUNOL, V2, DOI 10.1126/sciimmunol.aam6641
   Lessard AJ, 2017, CELL REP, V20, P1830, DOI 10.1016/j.celrep.2017.08.009
   Ma Y, 2013, IMMUNITY, V38, P729, DOI 10.1016/j.immuni.2013.03.003
   Maess MB, 2014, J IMMUNOL METHODS, V402, P76, DOI 10.1016/j.jim.2013.11.006
   Maier B, 2020, NATURE, V580, P257, DOI 10.1038/s41586-020-2134-y
   Martin JC, 2019, CELL, V178, P1493, DOI 10.1016/j.cell.2019.08.008
   Mehrotra P, 2014, PLOS PATHOG, V10, DOI 10.1371/journal.ppat.1004265
   Menezes S, 2016, IMMUNITY, V45, P1205, DOI 10.1016/j.immuni.2016.12.001
   MEURET G, 1978, GASTROENTEROLOGY, V74, P501
   Mogilenko DA, 2019, CELL, V177, P1201, DOI 10.1016/j.cell.2019.03.018
   Moller SH, 2022, CELL MOL IMMUNOL, V19, P370, DOI 10.1038/s41423-021-00753-1
   Moreira TG, 2021, NAT COMMUN, V12, DOI 10.1038/s41467-021-25115-3
   Murugina NE, 2020, J BIOL CHEM, V295, P3099, DOI 10.1074/jbc.RA119.010589
   Netea MG, 2020, NAT REV IMMUNOL, V20, P375, DOI 10.1038/s41577-020-0285-6
   Nieminen JK, 2014, CLIN EXP IMMUNOL, V177, P190, DOI 10.1111/cei.12326
   Niess JH, 2010, J IMMUNOL, V184, P2026, DOI 10.4049/jimmunol.0901936
   Niess JH, 2005, SCIENCE, V307, P254, DOI 10.1126/science.1102901
   Normand S, 2018, NAT COMMUN, V9, DOI 10.1038/s41467-018-07750-5
   Otto NA, 2021, J IMMUNOL, V206, P827, DOI 10.4049/jimmunol.2000702
   Park EK, 2007, INFLAMM RES, V56, P45, DOI 10.1007/s00011-007-6115-5
   Park SM, 2021, BIOMEDICINES, V9, DOI 10.3390/biomedicines9070791
   Poulin LF, 2007, J EXP MED, V204, P3119, DOI 10.1084/jem.20071724
   Prescott D, 2020, P NATL ACAD SCI USA, V117, P10946, DOI 10.1073/pnas.1912866117
   Roberts DJ, 2014, MOL CELL, V53, P521, DOI 10.1016/j.molcel.2013.12.019
   ROMANI N, 1994, J EXP MED, V180, P83, DOI 10.1084/jem.180.1.83
   SALLUSTO F, 1994, J EXP MED, V179, P1109, DOI 10.1084/jem.179.4.1109
   Salucci V, 2008, INFLAMM BOWEL DIS, V14, P812, DOI 10.1002/ibd.20390
   Sander J, 2017, IMMUNITY, V47, P1051, DOI 10.1016/j.immuni.2017.11.024
   Schulz O, 2009, J EXP MED, V206, P3101, DOI 10.1084/jem.20091925
   Seo SU, 2015, NAT COMMUN, V6, DOI 10.1038/ncomms9010
   Sheng Y, 2016, LEUKEMIA, V30, P2106, DOI 10.1038/leu.2016.146
   Sidibe A, 2018, NAT COMMUN, V9, DOI 10.1038/s41467-017-02610-0
   Sieminska I, 2020, FRONT IMMUNOL, V11, DOI 10.3389/fimmu.2020.01526
   Smythies LE, 2005, J CLIN INVEST, V115, P66, DOI 10.1172/JCI200519229
   Smythies LE, 2006, J LEUKOCYTE BIOL, V80, P492, DOI 10.1189/jlb.1005566
   Spörri R, 2005, NAT IMMUNOL, V6, P163, DOI 10.1038/ni1162
   Tamoutounour S, 2012, EUR J IMMUNOL, V42, P3150, DOI 10.1002/eji.201242847
   Thiesen S, 2014, J LEUKOCYTE BIOL, V95, P531, DOI 10.1189/jlb.0113021
   Tokuhira N, 2015, INT J MOL MED, V35, P10, DOI 10.3892/ijmm.2014.1981
   Wakim LM, 2008, SCIENCE, V319, P198, DOI 10.1126/science.1151869
   Watanabe R, 2018, JCI INSIGHT, V3, DOI 10.1172/jci.insight.123047
   Watanabe T, 2008, J CLIN INVEST, V118, P545, DOI [10.1172/JCI33145, 10.1172/JC133145]
   Wculek SK, 2019, FRONT IMMUNOL, V10, DOI 10.3389/fimmu.2019.00775
   Weichart D, 2006, J BIOL CHEM, V281, P2380, DOI 10.1074/jbc.M505986200
   Wolfert MA, 2002, J BIOL CHEM, V277, P39179, DOI 10.1074/jbc.M204885200
   Worthington JJ, 2011, GASTROENTEROLOGY, V141, P1802, DOI 10.1053/j.gastro.2011.06.057
   Xie Zhuorui, 2021, Curr Protoc, V1, pe90, DOI 10.1002/cpz1.90
   Yang SH, 2001, INFECT IMMUN, V69, P2045, DOI 10.1128/IAI.69.4.2045-2053.2001
   Yarilina A, 2008, NAT IMMUNOL, V9, P378, DOI 10.1038/ni1576
   Zhang MC, 2019, AUTOPHAGY, V15, P1150, DOI 10.1080/15548627.2019.1578040
   Zhao Y, 2018, BLOOD, V131, P1587, DOI 10.1182/blood-2017-04-777128
   Zheng C, 2018, ARTIF CELL NANOMED B, V46, pS64, DOI 10.1080/21691401.2018.1489264
   Zigmond E, 2014, IMMUNITY, V40, P720, DOI 10.1016/j.immuni.2014.03.012
NR 125
TC 1
Z9 1
U1 4
U2 4
PU FRONTIERS MEDIA SA
PI LAUSANNE
PA AVENUE DU TRIBUNAL FEDERAL 34, LAUSANNE, CH-1015, SWITZERLAND
SN 1664-3224
J9 FRONT IMMUNOL
JI Front. Immunol.
PD JUN 21
PY 2023
VL 14
AR 1181823
DI 10.3389/fimmu.2023.1181823
PG 20
WC Immunology
WE Science Citation Index Expanded (SCI-EXPANDED)
SC Immunology
GA L6ON3
UT WOS:001024436800001
PM 37415975
OA Green Published, gold
DA 2024-01-22
ER

PT J
AU Bezzio, C
   Manes, G
   Schettino, M
   Arena, I
   de Nucci, G
   Della Corte, C
   Devani, M
   Mandelli, E
   Morganti, D
   Omazzi, B
   Pellegrini, L
   Picascia, D
   Redaelli, D
   Reati, R
   Saibeni, S
AF Bezzio, Cristina
   Manes, Gianpiero
   Schettino, Mario
   Arena, Ilaria
   de Nucci, Germana
   Della Corte, Cristina
   Devani, Massimo
   Mandelli, Enzo
   Morganti, Daniela
   Omazzi, Barbara
   Pellegrini, Lucienne
   Picascia, Desiree
   Redaelli, Davide
   Reati, Raffaella
   Saibeni, Simone
TI Inflammatory bowel disease in a colorectal cancer screening population:
   Diagnosis and follow-up
SO DIGESTIVE AND LIVER DISEASE
LA English
DT Article
DE Inflammatory bowel disease; Screening; Diagnosis; Colonoscopy;
   Colorectal cancer
ID ULCERATIVE-COLITIS; CROHNS-DISEASE; COLONOSCOPY; CONSENSUS; ENDOSCOPY;
   PROGRAM
AB Background: Inflammatory bowel disease (IBD) is usually diagnosed in subjects with gastrointestinal symptoms, but may also be asymptomatic and diagnosed incidentally. Aims: to determine the prevalence of IBD in asymptomatic adults. Methods: we identified subjects who underwent colonoscopy between 1 September 2013 and 31 August 2019 in a regional colorectal cancer screening program with endoscopic findings suggestive of IBD, and retrieved their clinical, histological and therapeutic information. Results: 5116 subjects underwent colonoscopy, and 4640 persons were considered assessable. Of these, 54 (1.16%) had endoscopic findings suggestive of IBD, including 40 of Crohn?s disease (CD) and 14 of ulcerative colitis (UC). A definite diagnosis of IBD was made in 19 patients, for an overall IBD prevalence of 0.41%, with 13 cases of CD (0.28%) and 6 of UC (0.13%). The mean follow-up was 26.8 months after the first colonoscopy. Therapy was started in 5 of 13 CD patients and all UC patients. Conclusion: Endoscopic findings suggestive of IBD are not infrequent in an asymptomatic colorectal cancer screening population. Visualization of the terminal ileum is recommended in this setting. A definite diagnosis of IBD was made in about 1 out of 3 subjects with endoscopic lesions. Most IBD patients had a mild form of disease, but some needed biologic therapy. ? 2020 Editrice Gastroenterologica Italiana S.r.l. Published by Elsevier Ltd. All rights reserved.
C1 [Bezzio, Cristina; Manes, Gianpiero; Schettino, Mario; Arena, Ilaria; Della Corte, Cristina; Devani, Massimo; Omazzi, Barbara; Pellegrini, Lucienne; Saibeni, Simone] ASST Rhodense, Gastroenterol Unit, Rho Hosp, Corso Europa 250, I-20017 Rho, MI, Italy.
   [Manes, Gianpiero; de Nucci, Germana; Mandelli, Enzo; Morganti, Daniela; Picascia, Desiree; Redaelli, Davide; Reati, Raffaella] ASST Rhodense, Gastroenterol Unit, Garbagnate Milanese Hosp, Rho, MI, Italy.
RP Saibeni, S (通讯作者)，ASST Rhodense, Gastroenterol Unit, Rho Hosp, Corso Europa 250, I-20017 Rho, MI, Italy.
EM saibo@tiscali.it
RI Saibeni, Simone/AAA-3663-2019
OI Saibeni, Simone/0000-0001-5677-2534
CR Allen PB, 2017, THER ADV GASTROENTER, V10, P865, DOI 10.1177/1756283X17732720
   Amitay EL, 2019, INT J CANCER, V144, P2419, DOI 10.1002/ijc.31972
   Annese V, 2013, J CROHNS COLITIS, V7, P982, DOI 10.1016/j.crohns.2013.09.016
   Bevan R, 2014, J MED SCREEN, V21, P89, DOI 10.1177/0969141314528889
   Bezzio C, 2017, INT J COLORECTAL DIS, V32, P1025, DOI 10.1007/s00384-017-2770-3
   Cantoro L, 2017, J CROHNS COLITIS, V11, P975, DOI 10.1093/ecco-jcc/jjx041
   D'Haens G, 2007, GASTROENTEROLOGY, V132, P763, DOI 10.1053/j.gastro.2006.12.038
   Danese S, 2014, CURR DRUG TARGETS, V15, P1056, DOI 10.2174/1389450115666140908125738
   Daperno M, 2004, GASTROINTEST ENDOSC, V60, P505, DOI 10.1016/S0016-5107(04)01878-4
   Deandrea S., SCREENING ONCOLOGICI
   Gabrielli E., 2016, J PREVENTIVE MED HYG, V57, P211
   Gecse KB, 2018, LANCET GASTROENTEROL, V3, P644, DOI 10.1016/S2468-1253(18)30159-6
   Greuter T, 2019, EXPERT REV GASTROENT, V13, P307, DOI 10.1080/17474124.2019.1574569
   Howarth GF, 2002, AM J GASTROENTEROL, V97, P690
   Johnston RD, 2008, INFLAMM BOWEL DIS, V14, pS170, DOI 10.1002/ibd.20596
   Katicic M, 2012, WORLD J GASTROENTERO, V18, P4300, DOI 10.3748/wjg.v18.i32.4300
   Lai EJ, 2009, GASTROINTEST ENDOSC, V69, P620, DOI 10.1016/j.gie.2008.05.057
   Logan RFA, 2012, GUT, V61, P1439, DOI 10.1136/gutjnl-2011-300843
   Maaser C, 2019, J CROHNS COLITIS, V13, P144, DOI 10.1093/ecco-jcc/jjy113
   Magro F, 2013, J CROHNS COLITIS, V7, P827, DOI 10.1016/j.crohns.2013.06.001
   MAYBERRY JF, 1989, GUT, V30, P481, DOI 10.1136/gut.30.4.481
   Park SK, 2014, J CROHNS COLITIS, V8, P1254, DOI 10.1016/j.crohns.2014.03.002
   Pellat A, 2018, ANN ONCOL S8, V29, pviii176
   Raza K, 2014, RHEUM DIS CLIN N AM, V40, P569, DOI 10.1016/j.rdc.2014.07.001
   Rembacken B, 2012, ENDOSCOPY, V44, P957, DOI 10.1055/s-0032-1325686
   Rodríguez-Lago I, 2018, CLIN GASTROENTEROL H, V16, P1459, DOI 10.1016/j.cgh.2017.11.006
   Satsangi J, 2006, GUT, V55, P749, DOI 10.1136/gut.2005.082909
   Sorrentino D, 2019, CELLS-BASEL, V8, DOI 10.3390/cells8060548
   Torres J, 2017, LANCET, V389, P1741, DOI 10.1016/S0140-6736(16)31711-1
   Torres J, 2016, GUT, V65, P1061, DOI 10.1136/gutjnl-2016-311785
   Ungaro R, 2017, LANCET, V389, P1756, DOI 10.1016/S0140-6736(16)32126-2
NR 31
TC 3
Z9 3
U1 0
U2 1
PU ELSEVIER SCIENCE INC
PI NEW YORK
PA STE 800, 230 PARK AVE, NEW YORK, NY 10169 USA
SN 1590-8658
EI 1878-3562
J9 DIGEST LIVER DIS
JI Dig. Liver Dis.
PD MAY
PY 2021
VL 53
IS 5
BP 587
EP 591
DI 10.1016/j.dld.2020.07.036
EA APR 2021
PG 5
WC Gastroenterology & Hepatology
WE Science Citation Index Expanded (SCI-EXPANDED)
SC Gastroenterology & Hepatology
GA RU2BI
UT WOS:000644954600011
PM 32863160
DA 2024-01-22
ER

PT J
AU Kim, H
   Zhao, QJ
   Zheng, H
   Li, X
   Zhang, T
   Ma, XJ
AF Kim, Hajeong
   Zhao, Quanju
   Zheng, Hua
   Li, Xin
   Zhang, Tuo
   Ma, Xiaojing
TI A novel crosstalk between TLR4-and NOD2-mediated signaling in the
   regulation of intestinal inflammation
SO SCIENTIFIC REPORTS
LA English
DT Article
ID BINDING-PROTEIN-ALPHA; CROHNS-DISEASE SUSCEPTIBILITY; STEM-CELL
   TRANSPLANTATION; DENDRITIC CELLS; EXPERIMENTAL COLITIS; IL-12
   PRODUCTION; BOWEL-DISEASE; NOD2 MUTATION; C/EBP-ALPHA; P35 GENE
AB Although Toll-like receptor 4 (TLR4)- and nucleotide-binding oligomerization domain 2 (NOD2)-mediated signaling mechanisms have been extensively studied individually, the crosstalk between them in the regulation of intestinal mucosal defense and tissue homeostasis has been underappreciated. Here, we uncover some novel activities of NOD2 by gene expression profiling revealing the global nature of the cross-regulation between TLR4- and NOD2-mediated signaling. Specifically, NOD2 is able to sense the intensity of TLR4-mediated signaling, resulting in either synergistic stimulation of Interluekin-12 (IL-12) production when the TLR signaling intensity is low; or in the inhibition of IL-12 synthesis and maintenance of intestinal mucosal homeostasis when the TLR signaling intensifies. This balancing act is mediated through receptor-interacting serine/threonine kinase 2, and the transcriptional regulator CCAAT/enhancer-binding protein a (C/EBPa) via its serine 248 phosphorylation by Protein Kinase C. Mice deficient in C/EBPa in the hematopoietic compartment are highly susceptible to chemically induced experimental colitis in an IL-12-dependent manner. Additionally, in contrast to the dogma, we find that the major Crohn's disease-associated NOD2 mutations could cause a primarily immunodeficient phenotype by selectively impairing TLR4-mediated IL-12 production and host defense. To restore the impaired homeostasis would be a way forward to developing novel therapeutic strategies for inflammatory bowel diseases.
C1 [Kim, Hajeong; Zhao, Quanju; Zheng, Hua; Ma, Xiaojing] Shanghai Jiao Tong Univ, Sheng Yushou Ctr Cell Biol & Immunol, State Key Lab Microbial Metab, Shanghai 200240, Peoples R China.
   [Kim, Hajeong; Zhao, Quanju; Zheng, Hua; Ma, Xiaojing] Shanghai Jiao Tong Univ, Sch Life Sci & Biotechnol, Shanghai 200240, Peoples R China.
   [Zhao, Quanju; Li, Xin; Zhang, Tuo; Ma, Xiaojing] Weill Cornell Med Coll, Dept Microbiol & Immunol, New York, NY 10065 USA.
   [Li, Xin] Cent S Univ, Xiangya Hosp, Dept Breast Surg, Changsha 410008, Hunan, Peoples R China.
C3 Shanghai Jiao Tong University; Shanghai Jiao Tong University; Cornell
   University; Weill Cornell Medicine; Central South University
RP Ma, XJ (通讯作者)，Shanghai Jiao Tong Univ, Sheng Yushou Ctr Cell Biol & Immunol, State Key Lab Microbial Metab, 800 Dongchuan Rd, Shanghai 200240, Peoples R China.
EM xim2002@sjtu.edu.cn
RI Cao, Zhang/JAC-8326-2023
OI Cao, Zhang/0000-0003-3649-9512
FU Natural Science Foundation of China [31370903]
FX This project was supported in part by a grant from the Natural Science
   Foundation of China (31370903) to X.M.
CR Alex P, 2009, INFLAMM BOWEL DIS, V15, P341, DOI 10.1002/ibd.20753
   Arseneau Kristen O, 2007, Curr Gastroenterol Rep, V9, P508, DOI 10.1007/s11894-007-0067-3
   Barrett JC, 2008, NAT GENET, V40, P955, DOI 10.1038/ng.175
   Becker C, 2006, J IMMUNOL, V177, P2760, DOI 10.4049/jimmunol.177.5.2760
   Behre G, 2002, J BIOL CHEM, V277, P26293, DOI 10.1074/jbc.M202301200
   Biswas A, 2010, P NATL ACAD SCI USA, V107, P14739, DOI 10.1073/pnas.1003363107
   Bootcov MR, 1997, P NATL ACAD SCI USA, V94, P11514, DOI 10.1073/pnas.94.21.11514
   Cha HC, 2008, J BIOL CHEM, V283, P18002, DOI 10.1074/jbc.M800419200
   Chamberlin WM, 2006, MED SCI MONITOR, V12, pRA27
   Corre J, 2013, STEM CELL TRANSL MED, V2, P946, DOI 10.5966/sctm.2013-0055
   Datta J, 2007, CANCER RES, V67, P2736, DOI 10.1158/0008-5472.CAN-06-4433
   Folwaczny C, 2003, EUR J GASTROEN HEPAT, V15, P621, DOI 10.1097/00042737-200306000-00007
   Franke A, 2010, NAT GENET, V42, P1118, DOI 10.1038/ng.717
   Friedman AD, 2003, BLOOD CELL MOL DIS, V31, P338, DOI 10.1016/S1079-9796(03)00135-9
   Fritz JH, 2005, EUR J IMMUNOL, V35, P2459, DOI 10.1002/eji.200526286
   Girardin SE, 2003, J BIOL CHEM, V278, P8869, DOI 10.1074/jbc.C200651200
   Glas J, 2012, PLOS ONE, V7, DOI 10.1371/journal.pone.0033682
   Grumont R, 2001, J EXP MED, V194, P1021, DOI 10.1084/jem.194.8.1021
   Hayes MP, 1998, BLOOD, V91, P4645, DOI 10.1182/blood.V91.12.4645.412k36_4645_4651
   Holler E, 2008, INT J IMMUNOGENET, V35, P381, DOI 10.1111/j.1744-313X.2008.00795.x
   Holler E, 2006, BLOOD, V107, P4189, DOI 10.1182/blood-2005-09-3741
   Hugot JP, 2007, AM J GASTROENTEROL, V102, P1259, DOI 10.1111/j.1572-0241.2007.01149.x
   Hugot JP, 2001, NATURE, V411, P599, DOI 10.1038/35079107
   Inohara N, 2003, J BIOL CHEM, V278, P5509, DOI 10.1074/jbc.C200673200
   Kapoor A, 2014, PLOS ONE, V9, DOI 10.1371/journal.pone.0092704
   Kobayashi K, 2002, NATURE, V416, P194, DOI 10.1038/416194a
   Kobayashi KS, 2005, SCIENCE, V307, P731, DOI 10.1126/science.1104911
   Lesage S, 2002, AM J HUM GENET, V70, P845, DOI 10.1086/339432
   Liu JG, 2003, J EXP MED, V198, P1265, DOI 10.1084/jem.20030026
   Maeda S, 2005, SCIENCE, V307, P734, DOI 10.1126/science.1103685
   Mannon PJ, 2004, NEW ENGL J MED, V351, P2069, DOI 10.1056/NEJMoa033402
   Marks DJB, 2006, LANCET, V367, P668, DOI 10.1016/S0140-6736(06)68265-2
   Monteleone G, 1997, GASTROENTEROLOGY, V112, P1169, DOI 10.1016/S0016-5085(97)70128-8
   Morosky SA, 2011, J BIOL CHEM, V286, P28574, DOI 10.1074/jbc.M111.227942
   Nakajima H, 2001, BLOOD, V98, P897, DOI 10.1182/blood.V98.4.897
   NERLOV C, 1995, EMBO J, V14, P4318, DOI 10.1002/j.1460-2075.1995.tb00106.x
   Netea MG, 2005, J IMMUNOL, V174, P6518, DOI 10.4049/jimmunol.174.10.6518
   Noguchi E, 2009, NAT IMMUNOL, V10, P471, DOI 10.1038/ni.1722
   Ogura Y, 2001, NATURE, V411, P603, DOI 10.1038/35079114
   Pabst T, 2007, ONCOGENE, V26, P6829, DOI 10.1038/sj.onc.1210765
   Parkes M, 2007, NAT GENET, V39, P830, DOI 10.1038/ng2061
   Pierce JW, 1997, J BIOL CHEM, V272, P21096, DOI 10.1074/jbc.272.34.21096
   Radomska HS, 1998, MOL CELL BIOL, V18, P4301, DOI 10.1128/MCB.18.7.4301
   Salucci V, 2008, INFLAMM BOWEL DIS, V14, P812, DOI 10.1002/ibd.20390
   Sandborn WJ, 2008, GASTROENTEROLOGY, V135, P1130, DOI 10.1053/j.gastro.2008.07.014
   Sarra M, 2010, INFLAMM BOWEL DIS, V16, P1808, DOI 10.1002/ibd.21248
   Schmidt C, 2005, INFLAMM BOWEL DIS, V11, P16, DOI 10.1097/00054725-200501000-00003
   Strober W, 2008, MUCOSAL IMMUNOL, V1, pS5, DOI 10.1038/mi.2008.42
   Tada H, 2005, INFECT IMMUN, V73, P7967, DOI 10.1128/IAI.73.12.7967-7976.2005
   Unsicker K, 2013, CYTOKINE GROWTH F R, V24, P373, DOI 10.1016/j.cytogfr.2013.05.003
   Watanabe T, 2004, NAT IMMUNOL, V5, P800, DOI 10.1038/ni1092
   Watanabe T, 2008, J CLIN INVEST, V118, P545, DOI [10.1172/JCI33145, 10.1172/JC133145]
   Watanabe T, 2006, IMMUNITY, V25, P473, DOI 10.1016/j.immuni.2006.06.018
   Zhang P, 1998, J EXP MED, V188, P1173, DOI 10.1084/jem.188.6.1173
   Zhang Y, 2010, J IMMUNOL, V184, P3866, DOI 10.4049/jimmunol.0903417
NR 55
TC 30
Z9 33
U1 0
U2 18
PU NATURE PUBLISHING GROUP
PI LONDON
PA MACMILLAN BUILDING, 4 CRINAN ST, LONDON N1 9XW, ENGLAND
SN 2045-2322
J9 SCI REP-UK
JI Sci Rep
PD JUL 8
PY 2015
VL 5
AR 12018
DI 10.1038/srep12018
PG 17
WC Multidisciplinary Sciences
WE Science Citation Index Expanded (SCI-EXPANDED)
SC Science & Technology - Other Topics
GA CM3RO
UT WOS:000357601300001
PM 26153766
OA gold, Green Published
DA 2024-01-22
ER

PT J
AU Doherty, G
   Bennett, G
   Patil, S
   Cheifetz, A
   Moss, AC
AF Doherty, Glen
   Bennett, Gayle
   Patil, Seema
   Cheifetz, Adam
   Moss, Alan C.
TI Interventions for prevention of post-operative recurrence of Crohn's
   disease
SO COCHRANE DATABASE OF SYSTEMATIC REVIEWS
LA English
DT Review
ID RANDOMIZED CONTROLLED-TRIAL; INFLAMMATORY-BOWEL-DISEASE; HAND-SEWN
   ANASTOMOSES; DOUBLE-BLIND; ENDOSCOPIC RECURRENCE; NATURAL-HISTORY;
   CLINICAL-TRIAL; LACTOBACILLUS-JOHNSONII; POSTSURGICAL RECURRENCE;
   ILEOCOLIC RESECTION
AB Background Recurrence of Crohn's disease is common after intestinal resection. A number of agents have been studied in controlled trials with the goal of reducing the risk of endoscopic or clinical recurrence of Crohn's disease following surgery.
   Objectives
   To undertake a systematic review of the use of medical therapies for the prevention of post-operative recurrence of Crohn's disease
   Search strategy
   MEDLINE, EMBASE and the Cochrane Central Register of Controlled Trials (CENTRAL) were searched to identify relevant studies. References from selected papers and abstracts from Digestive Disease Week were also searched.
   Selection criteria
   Randomised controlled trials that compared medical therapy to placebo or other medical agents for the prevention of recurrence of intestinal Crohn's disease were selected for inclusion.
   Data collection and analysis
   Two authors reviewed all abstracts containing search terms, and those meeting inclusion criteria were selected for full data abstraction. Dichotomous data were summarised using relative risk and 95% confidence intervals. A fixed-effects model was used, and sensitivity analysis performed.
   Main results
   Twenty-three studies were identified for inclusion. Probiotics were not superior to placebo for any outcome measured. The use of nitroimidazole antibiotics appeared to reduce the risk of clinical (RR 0.23; 95% CI 0.09 to 0.57, NNT=4) and endoscopic (RR 0.44; 95% CI 0.26 to 0.74, NNT= 4) recurrence relative to placebo. However, these agents were associated with higher risk of serious adverse events (RR 2.39, 95% CI 1.5 to 3.7). Mesalamine therapy was associated with a significantly reduced risk of clinical recurrence (RR 0.76; 95% CI 0.62 to 0.94, NNT= 12), and severe endoscopic recurrence (RR 0.50; 95% CI 0.29 to 0.84, NNT= 8) when compared to placebo. Azathioprine/6MP was also associated with a significantly reduced risk of clinical recurrence (RR 0.59; 95% CI 0.38 to 0.92, NNT=7), and severe endoscopic recurrence (RR 0.64; 95% CI 0.44 to 0.92, NNT=4), when compared to placebo. Neither agent had a higher risk than placebo of serious adverse events. When compared to azathioprine/6MP, mesalamine was associated with a higher risk of any endoscopic recurrence (RR 1.45, 95% CI 1.03 to 2.06), but a lower risk of serious adverse events (RR 0.51; 95% CI 0.30 to 0.89). There was no significant difference between mesalamine and azathioprine/6MP for any other outcome.
   Authors' conclusions There are insufficient randomised controlled trials of infliximab, budesonide, tenovil and interleukin-10 to draw conclusions. Nitroimidazole antibiotics, mesalamine and immunosuppressive therapy with azathioprine/6-MP or infliximab all appear to be superior to placebo for the prevention of post-operative recurrence of Crohn's disease. The cost, toxicity and tolerability of these approaches require careful consideration to determine the optimal approach for post-operative prophylaxis.
C1 [Doherty, Glen; Bennett, Gayle; Patil, Seema; Cheifetz, Adam; Moss, Alan C.] Beth Israel Deaconess Med Ctr, Ctr Inflammatory Bowel Dis, Boston, MA 02215 USA.
C3 Harvard University; Beth Israel Deaconess Medical Center
RP Moss, AC (通讯作者)，Beth Israel Deaconess Med Ctr, Ctr Inflammatory Bowel Dis, Rabb Rose 1,E Brookline Ave, Boston, MA 02215 USA.
EM amoss@bidmc.harvard.edu
RI Moss, Alan/B-9192-2019
OI Moss, Alan/0000-0003-0179-5477; Doherty, Glen/0000-0003-4384-5049
CR Abdelli M Nabil, 2007, Tunis Med, V85, P569
   Achkar J P, 2001, Curr Gastroenterol Rep, V3, P484, DOI 10.1007/s11894-001-0069-5
   Achkar JP, 2000, AM J GASTROENTEROL, V95, P1139
   AKOBENG AK, 2005, COCHRANE DB SYST REV, V1
   Alves A, 2004, INFLAMM BOWEL DIS, V10, P491, DOI 10.1097/00054725-200409000-00001
   AMBROSE NS, 1985, DIS COLON RECTUM, V28, P81, DOI 10.1007/BF02552649
   Ardizzone S, 2004, GASTROENTEROLOGY, V127, P730, DOI 10.1053/j.gastro.2004.06.051
   Ardizzone S, 2003, Ann Ital Chir, V74, P621
   Bakkevold KE, 2000, SCAND J GASTROENTERO, V35, P293, DOI 10.1080/003655200750024173
   Belluzzi A, 1996, NEW ENGL J MED, V334, P1557, DOI 10.1056/NEJM199606133342401
   Bemelman WA, 2001, DIGEST SURG, V18, P56, DOI 10.1159/000050098
   BERGMAN L, 1976, SCAND J GASTROENTERO, V11, P651
   Bernell O, 2000, ANN SURG, V231, P38, DOI 10.1097/00000658-200001000-00006
   BERREBI W, 1993, DIGEST DIS SCI, V38, P1558, DOI 10.1007/BF01308621
   Biancone L, 2006, GASTROINTEST ENDOSC, V63, P486, DOI 10.1016/j.gie.2005.08.047
   BLUMBERG N, 1990, Transfusion Medicine Reviews, V4, P24, DOI 10.1016/S0887-7963(90)70239-8
   Borley NR, 1997, BRIT J SURG, V84, P1493, DOI 10.1002/bjs.1800841104
   BRIGNOLA C, 1995, GASTROENTEROLOGY, V108, P345, DOI 10.1016/0016-5085(95)90059-4
   CAMERON JL, 1992, ANN SURG, V215, P546, DOI 10.1097/00000658-199205000-00018
   CAPRILLI R, 1994, ALIMENT PHARM THER, V8, P35
   Caprilli R, 2003, ALIMENT PHARM THER, V17, P517, DOI 10.1046/j.1365-2036.2003.01462.x
   Caprilli R, 1996, DIS COLON RECTUM, V39, P335, DOI 10.1007/BF02049478
   Chermesh I, 2007, DIGEST DIS SCI, V52, P385, DOI 10.1007/s10620-006-9549-7
   Colombel JF, 2001, GUT, V49, P42, DOI 10.1136/gut.49.1.42
   Cottone M, 2003, ALIMENT PHARM THER, V17, P38, DOI 10.1046/j.1365-2036.17.s2.12.x
   Cuillerier E, 2001, EUR J GASTROEN HEPAT, V13, P1291, DOI 10.1097/00042737-200111000-00005
   D'Haens G, 1999, Curr Gastroenterol Rep, V1, P476, DOI 10.1007/s11894-999-0006-6
   D'Haens G, 1999, INFLAMM BOWEL DIS, V5, P295, DOI 10.1097/00054725-199911000-00010
   D'Haens GR, 2008, GASTROENTEROLOGY, V135, P1123, DOI 10.1053/j.gastro.2008.07.010
   de Jong DJ, 2007, NETH J MED, V65, P339
   Delaney CP, 2003, J AM COLL SURGEONS, V196, P714, DOI 10.1016/S1072-7515(03)00131-5
   DIRKS E, 1989, DIGEST DIS SCI, V34, P1832, DOI 10.1007/BF01536700
   Domenech E, 2004, Gastroenterol Hepatol, V27, P563, DOI 10.1157/13069129
   Doménech E, 2008, INFLAMM BOWEL DIS, V14, P508, DOI 10.1002/ibd.20359
   Ellis CN, 2006, DIS COLON RECTUM, V49, P1736, DOI 10.1007/s10350-006-0718-8
   Esaki M, 2005, SCAND J GASTROENTERO, V40, P1431, DOI 10.1080/00365520510023729
   EWE K, 1989, DIGESTION, V42, P224, DOI 10.1159/000199850
   Ewe K, 1999, EUR J GASTROEN HEPAT, V11, P277, DOI 10.1097/00042737-199903000-00011
   Ewe K, 1980, Verh Dtsch Ges Inn Med, V86, P1327
   EWE K, 1984, LANGENBECK ARCH CHIR, V364, P427, DOI 10.1007/BF01823251
   EWE K, 1976, Verhandlungen der Deutschen Gesellschaft fuer Innere Medizin, V82, P930
   EWE K, 1981, Z GASTROENTEROL, V19, P41
   Fazio VW, 1996, ANN SURG, V224, P563, DOI 10.1097/00000658-199610000-00014
   Feagan BG, 2003, AM J GASTROENTEROL, V98, pS6, DOI 10.1016/j.amjgastroenterol.2003.11.002
   FEAGAN BG, 1994, NEW ENGL J MED, V330, P1846, DOI 10.1056/NEJM199406303302602
   Fedorak RN, 2000, GASTROENTEROLOGY, V119, P1473, DOI 10.1053/gast.2000.20229
   FIASSE R, 1991, Gastroenterology, V100, pA208
   Florent C, 1996, EUR J GASTROEN HEPAT, V8, P229, DOI 10.1097/00042737-199603000-00008
   FORCESE C, 2002, YALE HUM RTS DEV LJ, V5, P1
   Froehlich F, 2005, DIGESTION, V71, P49, DOI 10.1159/000083873
   Garcia JC, 2001, J CLIN GASTROENTEROL, V32, P409, DOI 10.1097/00004836-200105000-00010
   Gardiner KR, 2007, SURG CLIN N AM, V87, P587, DOI 10.1016/j.suc.2007.03.011
   Ghidirim Gh, 2007, Chirurgia (Bucur), V102, P607
   GOOSZEN HG, 1994, NETH J MED, V45, P65
   GROSS V, 1995, CHIRURG, V66, P757
   Hamedani R, 1997, ALIMENT PHARM THER, V11, P98
   Hanauer SB, 2004, GASTROENTEROLOGY, V127, P723, DOI 10.1053/j.gastro.2004.06.002
   Hanauer SB, 2003, BEST PRACT RES CL GA, V17, P131, DOI 10.1053/bega.2003.0361
   Hancock L, 2006, COLORECTAL DIS, V8, P10, DOI 10.1111/j.1463-1318.2006.00986.x
   Hellers G, 1999, GASTROENTEROLOGY, V116, P294, DOI 10.1016/S0016-5085(99)70125-3
   Herfarth H, 2006, GUT, V55, P1525
   Higgins JPT, 2008, COCHRANE HDB SYSTEMA
   Ikeuchi H, 2000, DIGEST SURG, V17, P493, DOI 10.1159/000051946
   Jadad AR, 1996, CONTROL CLIN TRIALS, V17, P1, DOI 10.1016/0197-2456(95)00134-4
   Kader HA, 1997, J PEDIATR GASTR NUTR, V25, P93, DOI 10.1097/00005176-199707000-00016
   Kennedy ED, 1998, CAN J GASTROENTEROL, V12, P287, DOI 10.1155/1998/274172
   KLEIN O, 1995, AM J GASTROENTEROL, V90, P1949
   KOOP I, 1994, INTERNIST, V35, P192
   Korelitz B, 1998, GASTROENTEROLOGY, V114, pA1011, DOI 10.1016/S0016-5085(98)84115-2
   Kusunoki M, 1998, DIGEST SURG, V15, P679, DOI 10.1159/000018677
   Larson DW, 2004, GASTROENTEROLOGY, V126, P1611, DOI 10.1053/j.gastro.2004.03.063
   Lémann M, 2006, ALIMENT PHARM THER, V24, P22, DOI 10.1111/j.1365-2036.2006.03055.x
   Lémann M, 2006, GASTROENTEROLOGY, V130, P1054, DOI 10.1053/j.gastro.2006.02.014
   LEVENSTEIN S, 1985, GUT, V26, P989, DOI 10.1136/gut.26.10.989
   Lochs H, 2000, GASTROENTEROLOGY, V118, P264, DOI 10.1016/S0016-5085(00)70208-3
   MacDonald A, 2006, GASTROENTEROL NURS, V29, P295, DOI 10.1097/00001610-200607000-00005
   Madsen K, 2008, GASTROENTEROLOGY, V134, pA361
   Mahmud N, 2001, GUT, V49, P552, DOI 10.1136/gut.49.4.552
   Mamula P, 2000, J Pediatr Gastroenterol Nutr, V30, P557, DOI 10.1097/00005176-200005000-00018
   Marteau P, 2006, GUT, V55, P842, DOI 10.1136/gut.2005.076604
   MCINTYRE PB, 1986, GUT, V27, P481, DOI 10.1136/gut.27.5.481
   MCLEOD RS, 1995, GASTROENTEROLOGY, V109, P404, DOI 10.1016/0016-5085(95)90327-5
   Mcleod RS, 1996, NETH J MED, V48, P68, DOI 10.1016/0300-2977(95)00089-5
   MEKHJIAN HS, 1979, GASTROENTEROLOGY, V77, P898
   Morettini A, 1981, Recenti Prog Med, V70, P669
   Myrelid P, 2006, SCAND J GASTROENTERO, V41, P1190, DOI 10.1080/00365520600587378
   Nos P, 2000, Gastroenterol Hepatol, V23, P374
   OBRIEN CJ, 1991, AM J GASTROENTEROL, V86, P1614
   OLAISON G, 1992, GUT, V33, P331, DOI 10.1136/gut.33.3.331
   Otley A, 2005, COCHRANE DB SYST REV, V4
   Peyrin-Biroulet L, 2009, AM J GASTROENTEROL, V104, P2089, DOI 10.1038/ajg.2009.301
   Prantera C, 2002, GUT, V51, P405, DOI 10.1136/gut.51.3.405
   Prantera C, 1999, ITAL J GASTROENTEROL, V31, P515
   Prefontaine E, 2009, COCHRANE DB SYST REV, DOI 10.1002/14651858.CD000067.pub2
   Qasim A, 2001, GUT, V49, P873, DOI 10.1136/gut.49.6.873
   Régimbeau JM, 1999, J AM COLL SURGEONS, V189, P171, DOI 10.1016/S1072-7515(99)00092-7
   Regueiro M, 2009, GASTROENTEROLOGY, V136, P441, DOI 10.1053/j.gastro.2008.10.051
   Reinisch W, 2008, GASTROENTEROLOGY, V134, pA70
   Rutgeerts P, 2005, GASTROENTEROLOGY, V128, P856, DOI 10.1053/j.gastro.2005.01.010
   RUTGEERTS P, 1995, GASTROENTEROLOGY, V108, P1617, DOI 10.1016/0016-5085(95)90121-3
   Rutgeerts P, 2003, BEST PRACT RES CL GA, V17, P63, DOI 10.1053/bega.2002.0358
   RUTGEERTS P, 1984, GUT, V25, P665, DOI 10.1136/gut.25.6.665
   RUTGEERTS P, 1990, GASTROENTEROLOGY, V99, P956, DOI 10.1016/0016-5085(90)90613-6
   Ryan WR, 2004, AM J SURG, V187, P219, DOI 10.1016/j.amjsurg.2003.11.007
   Sandborn WJ, 2004, GASTROENTEROLOGY, V127, P990, DOI 10.1053/j.gastro.2004.07.037
   Scarpa M, 2007, INT J COLORECTAL DIS, V22, P1061, DOI 10.1007/s00384-007-0329-4
   Seibold F, 2003, Swiss Surg, V9, P127, DOI 10.1024/1023-9332.9.3.127
   Sninsky CA, 2001, INFLAMM BOWEL DIS, V7, pS34, DOI 10.1002/ibd.3780070508
   Sokol H, 2008, P NATL ACAD SCI USA, V105, P16731, DOI 10.1073/pnas.0804812105
   Sorrentino D, 2007, ARCH INTERN MED, V167, P1804, DOI 10.1001/archinte.167.16.1804
   Sorrentino D, 2006, EUR J GASTROEN HEPAT, V18, P457, DOI 10.1097/00042737-200604000-00025
   Stein RB, 1999, GASTROENTEROL CLIN N, V28, P297, DOI 10.1016/S0889-8553(05)70058-3
   Steinhart AH, 2007, ALIMENT PHARM THER, V25, P1389, DOI 10.1111/j.1365-2036.2007.03324.x
   STEINHART AH, 1992, J CLIN EPIDEMIOL, V45, P495
   Sutherland LR, 2000, INFLAMM BOWEL DIS, V6, P321, DOI 10.1002/ibd.3780060410
   Tay GS, 2003, SURGERY, V134, P565, DOI 10.1016/S0039-6060(03)00298-8
   Travis S, 2001, EUR J GASTROEN HEPAT, V13, P1277, DOI 10.1097/00042737-200111000-00001
   Travis SPL, 2006, GUT, V55, DOI 10.1136/gut.2005.081950b
   Van Assche G, 2004, GASTROENTEROL CLIN N, V33, P347, DOI 10.1016/j.gtc.2004.02.012
   Van Gossum A, 2007, INFLAMM BOWEL DIS, V13, P135, DOI 10.1002/ibd.20063
   van Hogezand RA, 1998, NETH J MED, V53, pS32, DOI 10.1016/S0300-2977(98)00121-1
   Viscido A, 1999, ITAL J GASTROENTEROL, V31, P274
   Volk-Zeiher B A, 1998, Praxis (Bern 1994), V87, P1657
   Yamamoto T, 2007, ALIMENT PHARM THER, V25, P67, DOI 10.1111/j.1365-2036.2006.03158.x
   Yamamoto T, 2005, WORLD J GASTROENTERO, V11, P3971, DOI 10.3748/wjg.v11.i26.3971
NR 125
TC 161
Z9 169
U1 0
U2 6
PU WILEY
PI HOBOKEN
PA 111 RIVER ST, HOBOKEN 07030-5774, NJ USA
SN 1469-493X
EI 1361-6137
J9 COCHRANE DB SYST REV
JI Cochrane Database Syst Rev.
PY 2009
IS 4
AR CD006873
DI 10.1002/14651858.CD006873.pub2
PG 67
WC Medicine, General & Internal
WE Science Citation Index Expanded (SCI-EXPANDED)
SC General & Internal Medicine
GA 505IR
UT WOS:000270687000006
PM 19821389
DA 2024-01-22
ER

PT J
AU Li, Y
   Peng, ZH
   Xu, D
   Peng, Y
   Liu, XW
AF Li, Yong
   Peng, Ziheng
   Xu, Duo
   Peng, Yu
   Liu, Xiaowei
TI The GLIM Criteria Represent a More Appropriate Tool for Nutritional
   Assessment in Patients With Crohn's Disease
SO FRONTIERS IN NUTRITION
LA English
DT Article
DE GLIM; NRS 2002; Crohn's disease; nutritional assessment; nutrition
   therapy
ID INFLAMMATORY-BOWEL-DISEASE; ENTERAL NUTRITION; RISK-FACTORS;
   MALNUTRITION; PREVALENCE; MANAGEMENT; DIAGNOSIS; THERAPY; ADULTS; DIET
AB BackgroundThe early recognition of malnutrition is essential for improving the prognosis of patients with Crohn's disease (CD). The Global Leadership Initiative on Malnutrition (GLIM) criteria represent a new consensus for the diagnosis of malnutrition but need to be validated in CD. The aims were to explore the related factors of malnutrition in CD and explore whether GLIM-positive patients who did not meet the Nutritional Risk Screening 2002 (NRS 2002) would benefit from nutritional treatment. MethodsThis study retrospectively enrolled patients with CD at the Gastroenterology Department of Xiangya Hospital Central South University between March 2020 and March 2021. After bioelectrical impedance analysis, all patients underwent nutritional screening and diagnosis using the NRS 2002 and GLIM criteria, respectively. Multivariable analysis was performed to evaluate risk factors related to malnutrition in patients with CD. A multivariable Cox hazard model was used to assess the association between nutritional therapy and prognostic outcomes. ResultsOf the 118 patients included, fifty were classified as having a high malnutrition risk according to the NRS 2002, while 76 were diagnosed with malnutrition by the GLIM criteria. Multivariate analysis showed that a high malnutrition risk was independently associated with the L4 phenotype [odds ratio (OR) (95% confidence interval (CI)) = 4.718 (1.108, 20.10), p = 0.036] and Crohn's Disease Activity Index (CDAI) [OR (95% CI) = 1.018 (1.007, 1.029), p = 0.002] based on the NRS 2002. The age at onset [OR (95% CI) = 0.828 (0.699, 0.980), p = 0.028] and CDAI [OR (95% CI) = 1.111 (1.034, 1.195), p = 0.004] were regarded as independent risk factors related to malnutrition, as determined by the GLIM criteria. Among 26 GLIM+/NRS- patients, significantly more patients who received nutritional support achieved 6-week remission than patients who did not (100 vs. 71.4%, p < 0.05). The 6-week remission risk in patients treated with nutrition therapy was more than 4-fold higher than those without nutritional therapy. ConclusionThe GLIM criteria could diagnose more malnourished patients with CD who are not positively screened by the NRS 2002, among whom nutritional support therapy would be beneficial for disease remission. The new criteria should be more appropriate for assessing the nutritional status of patients with CD.
C1 [Li, Yong; Peng, Ziheng; Xu, Duo; Peng, Yu; Liu, Xiaowei] Cent South Univ, Xiangya Hosp, Dept Gastroenterol, Changsha, Peoples R China.
   [Li, Yong; Peng, Ziheng; Xu, Duo; Peng, Yu; Liu, Xiaowei] Cent South Univ, Xiangya Hosp, Hunan Int Sci & Technol Cooperat Base Artificial, Changsha, Peoples R China.
   [Liu, Xiaowei] Cent South Univ, Xiangya Hosp, Res Ctr Geriatr Disorder, Changsha, Peoples R China.
C3 Central South University; Central South University; Central South
   University
RP Peng, Y; Liu, XW (通讯作者)，Cent South Univ, Xiangya Hosp, Dept Gastroenterol, Changsha, Peoples R China.; Peng, Y; Liu, XW (通讯作者)，Cent South Univ, Xiangya Hosp, Hunan Int Sci & Technol Cooperat Base Artificial, Changsha, Peoples R China.; Liu, XW (通讯作者)，Cent South Univ, Xiangya Hosp, Res Ctr Geriatr Disorder, Changsha, Peoples R China.
EM pengyu918@csu.edu.cn; liuxw@csu.edu.cn
FU National Natural Science Foundation of China [81770584]
FX Funding This work was supported by the National Natural Science
   Foundation of China (Grant No. 81770584).
CR Adams DW, 2017, INFLAMM BOWEL DIS, V23, P1182, DOI 10.1097/MIB.0000000000001128
   Al-Jaouni R, 2000, NUTRITION, V16, P173, DOI 10.1016/S0899-9007(99)00281-6
   Allard JP, 2020, CLIN NUTR, V39, P2771, DOI 10.1016/j.clnu.2019.12.004
   Ananthakrishnan AN, 2010, AM J GASTROENTEROL, V105, P1799, DOI 10.1038/ajg.2010.105
   Ber Y, 2021, NUTRIENTS, V13, DOI 10.3390/nu13072325
   Bischoff SC, 2020, CLIN NUTR, V39, P632, DOI 10.1016/j.clnu.2019.11.002
   Boparai G, 2021, EUR J CLIN NUTR, V75, P1491, DOI 10.1038/s41430-021-00857-x
   Cantoro L, 2020, UNITED EUR GASTROENT, V8, P52, DOI 10.1177/2050640619860661
   Cederholm T., 2019, J CACHEXIA SARCOPENI, V38, P1, DOI [10.1016/j.clnu.2018.08.002, DOI 10.1002/jcsm.12383]
   Chin YH, 2021, DIGEST LIVER DIS, V53, P1548, DOI 10.1016/j.dld.2021.07.037
   Contreras-Bolívar V, 2019, NUTRIENTS, V11, DOI 10.3390/nu11092043
   Donnellan CF, 2013, THER ADV GASTROENTER, V6, P231, DOI 10.1177/1756283X13477715
   Emsley C, 2021, CLIN NUTR, V40, P2521, DOI 10.1016/j.clnu.2021.02.047
   Federman AD, 2021, INT J CHRONIC OBSTR, V16, P2385, DOI 10.2147/COPD.S310630
   Forbes A, 2017, CLIN NUTR, V36, P321, DOI 10.1016/j.clnu.2016.12.027
   Gomollon F, 2017, J CROHNS COLITIS, V11, P3, DOI 10.1093/ecco-jcc/jjw168
   Greenlee H, 2019, CANCER J, V25, P320, DOI 10.1097/PPO.0000000000000405
   Hartman C, 2009, WORLD J GASTROENTERO, V15, P2570, DOI 10.3748/wjg.15.2570
   Helminen H, 2019, EUR J CLIN NUTR, V73, P112, DOI 10.1038/s41430-018-0267-y
   Holt DQ, 2017, ALIMENT PHARM THER, V45, P1255, DOI 10.1111/apt.14018
   Casanova MJ, 2017, J CROHNS COLITIS, V11, P1430, DOI 10.1093/ecco-jcc/jjx102
   Kondrup J, 2003, CLIN NUTR, V22, P321, DOI 10.1016/S0261-5614(02)00214-5
   Lee SH, 2015, INTEST RES, V13, P11, DOI 10.5217/ir.2015.13.1.11
   Mankowska-Wierzbicka D, 2019, NUTRIENTS, V11, DOI 10.3390/nu11092246
   Mao R, 2018, THER ADV GASTROENTER, V11, DOI 10.1177/1756284818777938
   McCauley HA, 2020, NAT COMMUN, V11, DOI 10.1038/s41467-020-18536-z
   Mijac DD, 2010, EUR J INTERN MED, V21, P315, DOI 10.1016/j.ejim.2010.04.012
   Mingrone G, 1999, AM J CLIN NUTR, V69, P325
   Nguyen DL, 2015, THER ADV GASTROENTER, V8, P168, DOI 10.1177/1756283X15578607
   Nguyen GC, 2008, INFLAMM BOWEL DIS, V14, P1105, DOI 10.1002/ibd.20429
   Nishikawa H, 2021, J CLIN MED, V10, DOI 10.3390/jcm10184214
   Oliveira CLP, 2018, J ACAD NUTR DIET, V118, P668, DOI 10.1016/j.jand.2017.02.003
   Pan JF, 2020, ANN TRANSL MED, V8, DOI 10.21037/atm-20-2212
   Pulley J, 2020, JGH OPEN, V4, P454, DOI 10.1002/jgh3.12278
   Quezada SM, 2013, AGE AGEING, V42, P102, DOI 10.1093/ageing/afs107
   Raslan M, 2010, NUTRITION, V26, P721, DOI 10.1016/j.nut.2009.07.010
   Ryan E, 2019, INFLAMM BOWEL DIS, V25, P67, DOI 10.1093/ibd/izy212
   Saad AM, 2016, INFLAMM BOWEL DIS, V22, P1027, DOI 10.1097/MIB.0000000000000732
   Satsangi J, 2006, GUT, V55, P749, DOI 10.1136/gut.2005.082909
   Seeger WA, 2020, UNITED EUR GASTROENT, V8, P804, DOI 10.1177/2050640620936383
   Sun XW, 2019, DIGEST DIS SCI, V64, P3291, DOI 10.1007/s10620-019-05651-1
   Takagi S, 2006, ALIMENT PHARM THERAP, V24, P1333, DOI 10.1111/j.1365-2036.2006.03120.x
   Tew GA, 2019, BMC GASTROENTEROL, V19, DOI 10.1186/s12876-019-0936-x
   Vaisman N, 2006, NUTRITION, V22, P855, DOI 10.1016/j.nut.2006.05.013
   van Rheenen PF, 2021, J CROHNS COLITIS, V15, P171, DOI 10.1093/ecco-jcc/jjaa161
   Wall CL, 2013, WORLD J GASTROENTERO, V19, P7652, DOI 10.3748/wjg.v19.i43.7652
   Wallaert JB, 2012, DIS COLON RECTUM, V55, P1138, DOI 10.1097/DCR.0b013e3182698f60
   Xiao ZY, 2017, EUR J NUTR, V56, P2393, DOI 10.1007/s00394-016-1279-9
   Xu JY, 2020, NUTRITION, V79-80, DOI 10.1016/j.nut.2020.110802
   Ye BD, 2019, LANCET, V393, P1699, DOI 10.1016/S0140-6736(18)32196-2
   Zhang TH, 2017, JPEN-PARENTER ENTER, V41, P592, DOI 10.1177/0148607115612054
   Zhang ZH, 2021, NUTRITION, V83, DOI 10.1016/j.nut.2020.111072
NR 52
TC 5
Z9 6
U1 0
U2 5
PU FRONTIERS MEDIA SA
PI LAUSANNE
PA AVENUE DU TRIBUNAL FEDERAL 34, LAUSANNE, CH-1015, SWITZERLAND
SN 2296-861X
J9 FRONT NUTR
JI Front. Nutr.
PD MAR 28
PY 2022
VL 9
AR 826028
DI 10.3389/fnut.2022.826028
PG 11
WC Nutrition & Dietetics
WE Science Citation Index Expanded (SCI-EXPANDED)
SC Nutrition & Dietetics
GA 0O1IE
UT WOS:000783282000001
PM 35419396
OA gold, Green Published
DA 2024-01-22
ER

PT J
AU Feagan, BG
   Sandborn, WJ
   Gasink, C
   Jacobstein, D
   Lang, Y
   Friedman, JR
   Blank, MA
   Johanns, J
   Gao, LL
   Miao, Y
   Adedokun, OJ
   Sands, BE
   Hanauer, SB
   Vermeire, S
   Targan, S
   Ghosh, S
   de Villiers, WJ
   Colombel, JF
   Tulassay, Z
   Seidler, U
   Salzberg, BA
   Desreumaux, P
   Lee, SD
   Loftus, EV
   Dieleman, LA
   Katz, S
   Rutgeerts, P
AF Feagan, B. G.
   Sandborn, W. J.
   Gasink, C.
   Jacobstein, D.
   Lang, Y.
   Friedman, J. R.
   Blank, M. A.
   Johanns, J.
   Gao, L. -L.
   Miao, Y.
   Adedokun, O. J.
   Sands, B. E.
   Hanauer, S. B.
   Vermeire, S.
   Targan, S.
   Ghosh, S.
   de Villiers, W. J.
   Colombel, J. -F.
   Tulassay, Z.
   Seidler, U.
   Salzberg, B. A.
   Desreumaux, P.
   Lee, S. D.
   Loftus, E. V., Jr.
   Dieleman, L. A.
   Katz, S.
   Rutgeerts, P.
CA UNITI-IM-UNITI Study Grp
TI Ustekinumab as Induction and Maintenance Therapy for Crohn's Disease
SO NEW ENGLAND JOURNAL OF MEDICINE
LA English
DT Article
ID INFLAMMATORY-BOWEL-DISEASE; MONOCLONAL-ANTIBODY; RANDOMIZED-TRIAL;
   INFLIXIMAB; ADALIMUMAB; INFECTIONS; EFFICACY; ARTICLE; SAFETY
AB BACKGROUND
   Ustekinumab, a monoclonal antibody to the p40 subunit of interleukin-12 and interleukin-23, was evaluated as an intravenous induction therapy in two populations with moderately to severely active Crohn's disease. Ustekinumab was also evaluated as subcutaneous maintenance therapy.
   METHODS
   We randomly assigned patients to receive a single intravenous dose of ustekinumab (either 130 mg or approximately 6 mg per kilogram of body weight) or placebo in two induction trials. The UNITI-1 trial included 741 patients who met the criteria for primary or secondary nonresponse to tumor necrosis factor (TNF) antagonists or had unacceptable side effects. The UNITI-2 trial included 628 patients in whom conventional therapy failed or unacceptable side effects occurred. Patients who completed these induction trials then participated in IM-UNITI, in which the 397 patients who had a response to ustekinumab were randomly assigned to receive subcutaneous maintenance injections of 90 mg of ustekinumab (either every 8 weeks or every 12 weeks) or placebo. The primary end point for the induction trials was a clinical response at week 6 (defined as a decrease from baseline in the Crohn's Disease Activity Index [CDAI] score of = 100 points or a CDAI score <150). The primary end point for the maintenance trial was remission at week 44 (CDAI score <150).
   RESULTS
   The rates of response at week 6 among patients receiving intravenous ustekinumab at a dose of either 130 mg or approximately 6 mg per kilogram were significantly higher than the rates among patients receiving placebo (in UNITI-1, 34.3%, 33.7%, and 21.5%, respectively, with P=0.003 for both comparisons with placebo; in UNITI-2, 51.7%, 55.5%, and 28.7%, respectively, with P<0.001 for both doses). In the groups receiving maintenance doses of ustekinumab every 8 weeks or every 12 weeks, 53.1% and 48.8%, respectively, were in remission at week 44, as compared with 35.9% of those receiving placebo (P = 0.005 and P = 0.04, respectively). Within each trial, adverse-event rates were similar among treatment groups.
   CONCLUSIONS
   Among patients with moderately to severely active Crohn's disease, those receiving intravenous ustekinumab had a significantly higher rate of response than did those receiving placebo. Subcutaneous ustekinumab maintained remission in patients who had a clinical response to induction therapy. (Funded by Janssen Research and Development; ClinicalTrials.gov numbers, NCT01369329, NCT01369342, and NCT01369355.)
C1 [Feagan, B. G.] Univ Western Ontario, Robarts Clin Trials, Robarts Res Inst, 100 Perth Dr, London, ON N6A 5K8, Canada.
   [Ghosh, S.] Univ Calgary, Calgary, AB, Canada.
   [Dieleman, L. A.] Univ Alberta, Div Gastroenterol, Edmonton, AB, Canada.
   [Dieleman, L. A.] Univ Alberta, CEGIIR, Edmonton, AB, Canada.
   [Sandborn, W. J.] Univ Calif San Diego, La Jolla, CA 92093 USA.
   [Targan, S.] Cedars Sinai Med Ctr, Los Angeles, CA 90048 USA.
   [Gasink, C.; Jacobstein, D.; Lang, Y.; Friedman, J. R.; Johanns, J.; Gao, L. -L.; Miao, Y.; Adedokun, O. J.] Janssen Res & Dev, Spring House, PA USA.
   [Blank, M. A.] Janssen Sci Affairs, Horsham, PA USA.
   [Sands, B. E.; Colombel, J. -F.] Icahn Sch Med Mt Sinai, Dr Henry D Janowitz Div Gastroenterol, New York, NY 10029 USA.
   [Katz, S.] NYU, Sch Med, New York, NY USA.
   [Hanauer, S. B.] Northwestern Univ, Feinberg Sch Med, Chicago, IL 60611 USA.
   [Vermeire, S.; Rutgeerts, P.] Univ Hosp Leuven, Leuven, Belgium.
   [de Villiers, W. J.] Univ Stellenbosch, Stellenbosch, South Africa.
   [Tulassay, Z.] Semmelweis Univ, Budapest, Hungary.
   [Seidler, U.] Hannover Med Sch, Dept Gastroenterol, Hannover, Germany.
   [Salzberg, B. A.] Atlanta Gastroenterol Specialists, Atlanta, GA USA.
   [Desreumaux, P.] Hop Claude Huriez, Lille, France.
   [Lee, S. D.] Univ Washington, Med Ctr, Seattle, WA 98195 USA.
   [Loftus, E. V., Jr.] Mayo Clin, Div Gastroenterol & Hepatol, Rochester, MN USA.
C3 Western University (University of Western Ontario); University of
   Calgary; University of Alberta; University of Alberta; University of
   California System; University of California San Diego; Cedars Sinai
   Medical Center; Johnson & Johnson; Janssen Pharmaceuticals; Johnson &
   Johnson; Janssen Pharmaceuticals; Icahn School of Medicine at Mount
   Sinai; New York University; Northwestern University; Feinberg School of
   Medicine; KU Leuven; University Hospital Leuven; Stellenbosch
   University; Semmelweis University; Hannover Medical School; Universite
   de Lille - ISITE; CHU Lille; University of Washington; University of
   Washington Seattle; Mayo Clinic
RP Sandborn, WJ (通讯作者)，Univ Calif San Diego, Div Gastroenterol, 9500 Gilman Dr, La Jolla, CA 92093 USA.; Feagan, BG (通讯作者)，Univ Western Ontario, Robarts Clin Trials, Robarts Res Inst, 100 Perth Dr, London, ON N6A 5K8, Canada.
EM brian.feagan@robartsinc.com; wsandborn@ucsd.edu
RI Seidler, Ursula/HII-8049-2022; Pavli, Paul/GZL-0607-2022; Stimac,
   Davor/S-7420-2018; Sands, Bruce/R-7887-2019; Penchev,
   Plamen/V-3049-2018; WANG, HUIYUAN/IXX-2427-2023; Glerup,
   Henning/R-2191-2019; Loftus, Edward V/E-8304-2011; Dieleman,
   Levinus/AAT-8198-2021; Sandborn, William/ABE-8342-2020; Sorrentino,
   Dario/K-7253-2019; Ghosh, Subrata/AAC-2676-2021; Preiß, Jan/N-4976-2019;
   Friedman, Joshua/Q-9367-2019; Feagan, Brian/G-3292-2011; Desreumaux,
   Pierre F/R-6877-2018; Gisbert, Javier P/ABB-7531-2021; Leong, Rupert
   WL/J-7839-2012; Bossa, Fabrizio/B-3078-2017
OI Seidler, Ursula/0000-0002-9600-2769; Stimac, Davor/0000-0001-8243-2453;
   Sands, Bruce/0000-0001-5762-5042; Penchev, Plamen/0000-0001-5042-5216;
   Glerup, Henning/0000-0002-8247-8766; Loftus, Edward
   V/0000-0001-7199-6851; Ghosh, Subrata/0000-0002-1713-7797; Preiß,
   Jan/0000-0002-0901-1422; Friedman, Joshua/0000-0001-9382-8429;
   Desreumaux, Pierre F/0000-0002-6127-5281; Gisbert, Javier
   P/0000-0003-2090-3445; Leong, Rupert WL/0000-0001-5944-3488; Connor,
   Susan/0000-0001-5606-0270; Pollok, Richard/0000-0001-6452-6763;
   Marshall, John/0000-0002-0523-9032; Sipahi, Aytan/0000-0002-9686-1627;
   iqbal, tariq/0000-0002-6681-9882; Wnek, Aneta/0000-0003-4177-0514;
   MARTIN ARRANZ, MARIA DOLORES/0000-0002-1872-0917; van der Woude,
   C.Janneke/0000-0003-3875-6957; Stein, Jurgen/0000-0003-3558-3341;
   Travis, Simon/0000-0002-2690-4361; Glover, Sarah/0000-0002-9899-0473;
   Isaacs, Kim/0000-0002-6433-876X; katz, seymour/0000-0002-3492-9200;
   Allez, Matthieu/0000-0002-2012-7522; peyrin-biroulet,
   laurent/0000-0003-2536-6618; Dieleman, Levinus/0000-0001-7852-2122; Rai,
   Rajesh Kumar/0000-0002-5249-9937; Bossa, Fabrizio/0000-0002-4518-9949;
   Annese, Vito/0000-0002-0082-892X; Ehehalt, Robert/0000-0003-4252-5801;
   Yacyshyn, Bruce/0000-0003-3472-6697; Maria dos Santos,
   Fabiana/0000-0003-1785-7388; Savoye, Guillaume/0000-0002-9200-2067;
   Danese, Silvio/0000-0001-7341-1351; Yamamoto,
   Takayuki/0000-0001-7551-5568; Parkes, Miles/0000-0002-6467-0631;
   Beaugerie, Laurent/0000-0002-5012-4146; Vermeire,
   Severine/0000-0001-9942-3019
FU Janssen Research and Development
FX Funded by Janssen Research and Development; ClinicalTrials.gov numbers,
   NCT01369329, NCT01369342, and NCT01369355.
CR [Anonymous], 2014, STEL UST SUBC US
   BEST WR, 1976, GASTROENTEROLOGY, V70, P439
   Biancone L, 2003, ALIMENT PHARM THER, V17, P31, DOI 10.1046/j.1365-2036.17.s2.20.x
   Colombel JF, 2007, GASTROENTEROLOGY, V132, P52, DOI 10.1053/j.gastro.2006.11.041
   Gottlieb AB, 2014, J DRUGS DERMATOL, V13, P1441
   Hanauer SB, 2006, GASTROENTEROLOGY, V130, P323, DOI 10.1053/j.gastro.2005.11.030
   Hanauer SB, 2002, LANCET, V359, P1541, DOI 10.1016/S0140-6736(02)08512-4
   Kavanaugh A, 2015, ARTHRIT CARE RES, V67, P1739, DOI 10.1002/acr.22645
   Konidari Anastasia, 2014, World J Gastrointest Pharmacol Ther, V5, P63, DOI 10.4292/wjgpt.v5.i2.63
   Lichtenstein GR, 2012, AM J GASTROENTEROL, V107, P1051, DOI 10.1038/ajg.2012.89
   Papp KA, 2013, BRIT J DERMATOL, V168, P844, DOI 10.1111/bjd.12214
   Papp K, 2015, J DRUGS DERMATOL, V14, P58
   Rutgeerts PJ, 2001, ALIMENT PHARM THER, V15, P1515, DOI 10.1046/j.1365-2036.2001.01060.x
   Sandborn WJ, 2008, GASTROENTEROLOGY, V135, P1130, DOI 10.1053/j.gastro.2008.07.014
   Sandborn WJ, 2012, NEW ENGL J MED, V367, P1519, DOI 10.1056/NEJMoa1203572
   Sandborn WJ, 2004, GUT, V53, P780, DOI 10.1136/gut.2003.020552
   Sandborn WJ, 2002, GASTROENTEROLOGY, V122, P512, DOI 10.1053/gast.2002.31072
   Sands BE, 2014, GASTROENTEROLOGY, V147, P618, DOI 10.1053/j.gastro.2014.05.008
   Toruner M, 2008, GASTROENTEROLOGY, V134, P929, DOI 10.1053/j.gastro.2008.01.012
NR 19
TC 1069
Z9 1130
U1 5
U2 68
PU MASSACHUSETTS MEDICAL SOC
PI WALTHAM
PA WALTHAM WOODS CENTER, 860 WINTER ST,, WALTHAM, MA 02451-1413 USA
SN 0028-4793
EI 1533-4406
J9 NEW ENGL J MED
JI N. Engl. J. Med.
PD NOV 17
PY 2016
VL 375
IS 20
BP 1946
EP 1960
DI 10.1056/NEJMoa1602773
PG 15
WC Medicine, General & Internal
WE Science Citation Index Expanded (SCI-EXPANDED)
SC General & Internal Medicine
GA EC1HS
UT WOS:000387856100007
PM 27959607
OA Green Published, Bronze, Green Accepted
HC Y
HP N
DA 2024-01-22
ER

PT J
AU Peppas, S
   Pansieri, C
   Piovani, D
   Danese, S
   Peyrin-Biroulet, L
   Tsantes, AG
   Brunetta, E
   Tsantes, AE
   Bonovas, S
AF Peppas, Spyros
   Pansieri, Claudia
   Piovani, Daniele
   Danese, Silvio
   Peyrin-Biroulet, Laurent
   Tsantes, Andreas G.
   Brunetta, Enrico
   Tsantes, Argirios E.
   Bonovas, Stefanos
TI The Brain-Gut Axis: Psychological Functioning and Inflammatory Bowel
   Diseases
SO JOURNAL OF CLINICAL MEDICINE
LA English
DT Review
DE neuropsychology; gastroenterology; inflammatory bowel diseases; mental
   disorders; anti-depressive agents
ID QUALITY-OF-LIFE; CENTRAL-NERVOUS-SYSTEM; FECAL MICROBIOTA
   TRANSPLANTATION; MAJOR DEPRESSIVE DISORDER; AMBIENT AIR-POLLUTION;
   C-REACTIVE PROTEIN; IBS-LIKE SYMPTOMS; LOW-FODMAP DIET;
   ULCERATIVE-COLITIS; CROHNS-DISEASE
AB The brain-gut axis represents a complex bi-directional system comprising multiple interconnections between the neuroendocrine pathways, the autonomous nervous system and the gastrointestinal tract. Inflammatory bowel disease (IBD), comprising Crohn's disease and ulcerative colitis, is a chronic, relapsing-remitting inflammatory disorder of the gastrointestinal tract with a multifactorial etiology. Depression and anxiety are prevalent among patients with chronic disorders characterized by a strong immune component, such as diabetes mellitus, cancer, multiple sclerosis, rheumatoid arthritis and IBD. Although psychological problems are an important aspect of morbidity and of impaired quality of life in patients with IBD, depression and anxiety continue to be under-diagnosed. There is lack of evidence regarding the exact mechanisms by which depression, anxiety and cognitive dysfunction may occur in these patients, and whether psychological disorders are the result of disease activity or determinants of the IBD occurrence. In this comprehensive review, we summarize the role of the brain-gut axis in the psychological functioning of patients with IBD, and discuss current preclinical and clinical data on the topic and therapeutic strategies potentially useful for the clinical management of these patients. Personalized pathways of psychological supports are needed to improve the quality of life in patients with IBD.
C1 [Peppas, Spyros] Athens Naval Hosp, Dept Gastroenterol, Athens 11521, Greece.
   [Pansieri, Claudia; Piovani, Daniele; Danese, Silvio; Brunetta, Enrico; Bonovas, Stefanos] Humanitas Univ, Dept Biomed Sci, I-20090 Milan, Italy.
   [Pansieri, Claudia; Piovani, Daniele; Danese, Silvio; Brunetta, Enrico; Bonovas, Stefanos] Humanitas Clin & Res Ctr IRCCS, I-20089 Milan, Italy.
   [Peyrin-Biroulet, Laurent] Lorraine Univ, Dept Gastroenterol, Inserm U1256 NGERE, Nancy Univ Hosp, F-54500 Vandoeuvre Les Nancy, France.
   [Tsantes, Andreas G.; Tsantes, Argirios E.] Natl & Kapodistrian Univ Athens, Sch Med, Attiko Hosp, Athens 12462, Greece.
C3 Humanitas University; Universite de Lorraine; CHU de Nancy; Athens
   Medical School; National & Kapodistrian University of Athens; University
   Hospital Attikon
RP Piovani, D; Bonovas, S (通讯作者)，Humanitas Univ, Dept Biomed Sci, I-20090 Milan, Italy.; Piovani, D; Bonovas, S (通讯作者)，Humanitas Clin & Res Ctr IRCCS, I-20089 Milan, Italy.
EM peppas.spyros@gmail.com; pansieri.claudia@gmail.com;
   dpiovani@hotmail.com; sdanese@hotmail.com; peyrinbiroulet@gmail.com;
   andreas.tsantes@yahoo.com; enrico.brunetta@humanitas.it;
   atsantes@yahoo.com; sbonovas@gmail.com
RI Brunetta, Enrico/AAT-6524-2021; Bonovas, Stefanos/GZG-4609-2022;
   Pansieri, Claudia/ABI-2205-2020
OI Bonovas, Stefanos/0000-0001-6102-6579; Pansieri,
   Claudia/0000-0002-0976-7756; Brunetta, Enrico/0000-0002-0676-1228;
   Tsantes, Andreas G./0000-0002-3695-0759
CR Addolorato G, 1997, SCAND J GASTROENTERO, V32, P1013, DOI 10.3109/00365529709011218
   Ait-Belgnaoui A, 2014, NEUROGASTROENT MOTIL, V26, P510, DOI 10.1111/nmo.12295
   Alexakis C, 2017, ALIMENT PHARM THER, V46, P225, DOI 10.1111/apt.14171
   Allegretti JR, 2015, INFLAMM BOWEL DIS, V21, P2583, DOI 10.1097/MIB.0000000000000537
   Ananthakrishnan AN, 2013, ALIMENT PHARM THER, V37, P445, DOI 10.1111/apt.12195
   Ananthakrishnan AN, 2018, NAT REV GASTRO HEPAT, V15, P39, DOI 10.1038/nrgastro.2017.136
   Ananthakrishnan AN, 2013, CLIN GASTROENTEROL H, V11, P965, DOI 10.1016/j.cgh.2013.01.021
   Ananthakrishnan AN, 2013, CLIN GASTROENTEROL H, V11, P57, DOI 10.1016/j.cgh.2012.08.032
   Ananthakrishnan AN, 2011, INFLAMM BOWEL DIS, V17, P1138, DOI 10.1002/ibd.21455
   Bailey MT, 2006, J NEUROIMMUNOL, V171, P29, DOI 10.1016/j.jneuroim.2005.09.008
   Benchimol EI, 2017, AM J GASTROENTEROL, V112, P1412, DOI 10.1038/ajg.2017.208
   Bercik P, 2011, NEUROGASTROENT MOTIL, V23, P1132, DOI 10.1111/j.1365-2982.2011.01796.x
   Bercik P, 2010, GASTROENTEROLOGY, V139, P2102, DOI 10.1053/j.gastro.2010.06.063
   BERLIN G, 1986, AGENTS ACTIONS, V18, P89, DOI 10.1007/BF01987991
   Bernstein CN, 2019, INFLAMM BOWEL DIS, V25, P360, DOI 10.1093/ibd/izy235
   Bernstein CN, 2010, INFLAMM BOWEL DIS, V16, P112, DOI 10.1002/ibd.21048
   Bernstein CN, 2001, AM J GASTROENTEROL, V96, P1116
   Berrill JW, 2014, J CROHNS COLITIS, V8, P945, DOI 10.1016/j.crohns.2014.01.018
   Bhandari S, 2017, GUT LIVER, V11, P512, DOI 10.5009/gnl16347
   Bitton A, 2003, AM J GASTROENTEROL, V98, P2203, DOI 10.1016/S0002-9270(03)00750-0
   Bonaz B, 2016, NEUROGASTROENT MOTIL, V28, P948, DOI 10.1111/nmo.12792
   Bonaz BL, 2013, GASTROENTEROLOGY, V144, P36, DOI 10.1053/j.gastro.2012.10.003
   Boye B, 2011, INFLAMM BOWEL DIS, V17, P1863, DOI 10.1002/ibd.21575
   Braniste V, 2014, SCI TRANSL MED, V6, DOI 10.1126/scitranslmed.3009759
   Buckley JP, 2013, INFLAMM BOWEL DIS, V19, P2725, DOI 10.1097/01.MIB.0000435442.07237.a4
   Byrne G, 2017, CAN J GASTROENTEROL, V2017, DOI 10.1155/2017/6496727
   Calloway A, 2017, DIGEST DIS SCI, V62, P3563, DOI 10.1007/s10620-017-4800-y
   Carabotti M, 2015, ANN GASTROENTEROL, V28, P203
   Carter CT, 2011, ADV THER, V28, P671, DOI 10.1007/s12325-011-0048-7
   Casellas F, 2005, INFLAMM BOWEL DIS, V11, P488, DOI 10.1097/01.MIB.0000159661.55028.56
   Collins SM, 2020, INFLAMM BOWEL DIS, V26, P493, DOI 10.1093/ibd/izaa004
   Collins SM, 2009, GASTROENTEROLOGY, V136, P2003, DOI 10.1053/j.gastro.2009.01.075
   Cox SR, 2017, J CROHNS COLITIS, V11, P1420, DOI 10.1093/ecco-jcc/jjx073
   Cryan JF, 2011, NEUROGASTROENT MOTIL, V23, P187, DOI 10.1111/j.1365-2982.2010.01664.x
   Daghaghzadeh H, 2015, J RES MED SCI, V20, P595, DOI 10.4103/1735-1995.165969
   Dalile B, 2019, NAT REV GASTRO HEPAT, V16, P461, DOI 10.1038/s41575-019-0157-3
   de Jonge WJ, 2005, NAT IMMUNOL, V6, P844, DOI 10.1038/ni1229
   Derwa Y, 2017, ALIMENT PHARM THER, V46, P389, DOI 10.1111/apt.14203
   Desbonnet L, 2008, J PSYCHIATR RES, V43, P164, DOI 10.1016/j.jpsychires.2008.03.009
   Dhakal R, 2012, BRAZ J MICROBIOL, V43, P1230, DOI 10.1590/S1517-83822012000400001
   Dowlati Y, 2010, BIOL PSYCHIAT, V67, P446, DOI 10.1016/j.biopsych.2009.09.033
   Emge JR, 2016, AM J PHYSIOL-GASTR L, V310, pG989, DOI 10.1152/ajpgi.00086.2016
   Evertsz FB, 2017, J CONSULT CLIN PSYCH, V85, P918, DOI 10.1037/ccp0000227
   Farhadi A, 2005, AM J GASTROENTEROL, V100, P1796, DOI 10.1111/j.1572-0241.2005.50071.x
   Fattahian E, 2016, IRAN J PHARM RES, V15, P125
   Faust Alejandra H, 2012, Gastroenterol Hepatol (N Y), V8, P173
   Ferjan I, 1996, INFLAMM RES, V45, P141, DOI 10.1007/BF02265168
   Fidder HH, 2013, WORLD J GASTROENTERO, V19, P4344, DOI 10.3748/wjg.v19.i27.4344
   FIFER SK, 1994, ARCH GEN PSYCHIAT, V51, P740
   Ford AC, 2018, ALIMENT PHARM THER, V48, P1044, DOI 10.1111/apt.15001
   Ford AC, 2019, AM J GASTROENTEROL, V114, P21, DOI 10.1038/s41395-018-0222-5
   Ford AC, 2014, AM J GASTROENTEROL, V109, P1350, DOI 10.1038/ajg.2014.148
   Foster JA, 2013, TRENDS NEUROSCI, V36, P305, DOI 10.1016/j.tins.2013.01.005
   Frolkis AD, 2019, GUT, V68, P1606, DOI 10.1136/gutjnl-2018-317182
   Fuller-Thomson E, 2006, INFLAMM BOWEL DIS, V12, P697, DOI 10.1097/00054725-200608000-00005
   Fuller-Thomson E, 2015, INFLAMM BOWEL DIS, V21, P2341, DOI 10.1097/MIB.0000000000000518
   Gaines LS, 2016, AM J GASTROENTEROL, V111, P864, DOI 10.1038/ajg.2016.98
   Gareau MG, 2007, AM J PHYSIOL-GASTR L, V293, pG198, DOI 10.1152/ajpgi.00392.2006
   Gareau MG, 2010, NAT REV GASTRO HEPAT, V7, P503, DOI 10.1038/nrgastro.2010.117
   Gearry RB, 2009, J CROHNS COLITIS, V3, P8, DOI 10.1016/j.crohns.2008.09.004
   Ghaisas S, 2016, PHARMACOL THERAPEUT, V158, P52, DOI 10.1016/j.pharmthera.2015.11.012
   Ghia JE, 2008, J CLIN INVEST, V118, P2209, DOI 10.1172/JCI32849
   Ghia JE, 2011, INFLAMM BOWEL DIS, V17, P1474, DOI 10.1002/ibd.21531
   Ghia JE, 2009, GASTROENTEROLOGY, V136, P2280, DOI 10.1053/j.gastro.2009.02.069
   Gibson PR, 2007, J GASTROEN HEPATOL, V22, P1306, DOI 10.1111/j.1440-1746.2007.04930.x
   Gibson PR, 2010, J GASTROEN HEPATOL, V25, P252, DOI 10.1111/j.1440-1746.2009.06149.x
   Goehler LE, 2005, BRAIN BEHAV IMMUN, V19, P334, DOI 10.1016/j.bbi.2004.09.002
   Goodhand JR, 2013, ALIMENT PHARM THER, V38, P1097, DOI 10.1111/apt.12476
   Gracie DJ, 2018, GASTROENTEROLOGY, V154, P1635, DOI 10.1053/j.gastro.2018.01.027
   Gracie DJ, 2017, CLIN GASTROENTEROL H, V15, P376, DOI 10.1016/j.cgh.2016.05.012
   Gracie DJ, 2016, AM J GASTROENTEROL, V111, P541, DOI 10.1038/ajg.2016.59
   Gracie DJ, 2019, LANCET GASTROENTEROL, V4, P632, DOI 10.1016/S2468-1253(19)30089-5
   Graff LA, 2006, CLIN GASTROENTEROL H, V4, P1491, DOI 10.1016/j.cgh.2006.09.027
   Grigsby AB, 2002, J PSYCHOSOM RES, V53, P1053, DOI 10.1016/S0022-3999(02)00417-8
   Grossman P, 2007, PSYCHOTHER PSYCHOSOM, V76, P226, DOI 10.1159/000101501
   Haack M, 2007, SLEEP, V30, P1145, DOI 10.1093/sleep/30.9.1145
   Haj-Mirzaian A, 2017, NEUROSCIENCE, V366, P124, DOI 10.1016/j.neuroscience.2017.10.023
   Hall BJ, 2018, CAN J GASTROENTEROL, V2018, DOI 10.1155/2018/2047242
   Halmos EP, 2010, ALIMENT PHARM THER, V32, P925, DOI 10.1111/j.1365-2036.2010.04416.x
   Halmos EP, 2014, GASTROENTEROLOGY, V146, P67, DOI 10.1053/j.gastro.2013.09.046
   Halpin SJ, 2012, AM J GASTROENTEROL, V107, P1474, DOI 10.1038/ajg.2012.260
   Han SW, 2005, INFLAMM BOWEL DIS, V11, P24, DOI 10.1097/00054725-200501000-00004
   Hill LT, 2013, NUTRITION, V29, P948, DOI 10.1016/j.nut.2012.12.023
   Hookway C, 2015, BMJ-BRIT MED J, V350, DOI 10.1136/bmj.h701
   Horst S, 2015, DIGEST DIS SCI, V60, P465, DOI 10.1007/s10620-014-3375-0
   Howren MB, 2009, PSYCHOSOM MED, V71, P171, DOI 10.1097/PSY.0b013e3181907c1b
   Iskandar HN, 2014, J CLIN GASTROENTEROL, V48, P423, DOI 10.1097/MCG.0000000000000049
   Jackson CA, 2010, AM J GASTROENTEROL, V105, P525, DOI 10.1038/ajg.2009.685
   Jackson JL, 2000, AM J MED, V108, P65, DOI 10.1016/S0002-9343(99)00299-5
   Jedel S, 2014, DIGESTION, V89, P142, DOI 10.1159/000356316
   Johnson JD, 2005, NEUROSCIENCE, V135, P1295, DOI 10.1016/j.neuroscience.2005.06.090
   Jonefjäll B, 2016, INFLAMM BOWEL DIS, V22, P2630, DOI 10.1097/MIB.0000000000000921
   Jordan C, 2018, PSYCHOL HEALTH, V33, P634, DOI 10.1080/08870446.2017.1381958
   Kane SV, 2009, ALIMENT PHARM THER, V29, P855, DOI 10.1111/j.1365-2036.2009.03941.x
   Kaplan GG, 2010, AM J GASTROENTEROL, V105, P2412, DOI 10.1038/ajg.2010.252
   Kasper S, 2006, INT J PSYCHIAT CLIN, V10, P3, DOI 10.1080/13651500600552297
   Kassam Z, 2013, AM J GASTROENTEROL, V108, P500, DOI 10.1038/ajg.2013.59
   Katzman MA, 2014, BMC PSYCHIATRY, V14, DOI 10.1186/1471-244X-14-S1-S1
   Keefer L, 2013, ALIMENT PHARM THER, V38, P761, DOI 10.1111/apt.12449
   Keefer L, 2018, GASTROENTEROLOGY, V154, P1249, DOI 10.1053/j.gastro.2018.01.045
   Kessler RC, 2003, JAMA-J AM MED ASSOC, V289, P3095, DOI 10.1001/jama.289.23.3095
   Khan I, 2019, PATHOGENS, V8, DOI 10.3390/pathogens8030126
   Kiliaan AJ, 1998, AM J PHYSIOL-GASTR L, V275, pG1037, DOI 10.1152/ajpgi.1998.275.5.G1037
   Kish L, 2013, PLOS ONE, V8, DOI 10.1371/journal.pone.0062220
   Knowles SR, 2018, INFLAMM BOWEL DIS, V24, P966, DOI 10.1093/ibd/izy015
   Knowles SR, 2018, INFLAMM BOWEL DIS, V24, P742, DOI 10.1093/ibd/izx100
   Knowles SR, 2013, INFLAMM BOWEL DIS, V19, P2704, DOI 10.1097/MIB.0b013e318296ae5a
   Kochar B, 2018, AM J GASTROENTEROL, V113, P80, DOI 10.1038/ajg.2017.423
   Koloski NA, 2016, ALIMENT PHARM THER, V44, P592, DOI 10.1111/apt.13738
   Koloski NA, 2012, GUT, V61, P1284, DOI 10.1136/gutjnl-2011-300474
   Lacy BE, 2016, GASTROENTEROLOGY, V150, P1393, DOI 10.1053/j.gastro.2016.02.031
   Langhorst J, 2013, INFLAMM BOWEL DIS, V19, P2380, DOI 10.1097/MIB.0b013e3182a192ba
   Lanquillon S, 2000, NEUROPSYCHOPHARMACOL, V22, P370, DOI 10.1016/S0893-133X(99)00134-7
   Lerebours E, 2007, AM J GASTROENTEROL, V102, P122, DOI 10.1111/j.1572-0241.2006.00931.x
   Levenstein S, 2000, AM J GASTROENTEROL, V95, P1213, DOI 10.1111/j.1572-0241.2000.02012.x
   Levine Jonathan S, 2011, Gastroenterol Hepatol (N Y), V7, P235
   Lewis K, 2019, INFLAMM BOWEL DIS, V25, P1674, DOI 10.1093/ibd/izz045
   Lix LM, 2008, INFLAMM BOWEL DIS, V14, P1575, DOI 10.1002/ibd.20511
   Lopez A, 2013, INFLAMM BOWEL DIS, V19, P1528, DOI 10.1097/MIB.0b013e31828132cb
   Marafini I, 2020, J CLIN MED, V9, DOI 10.3390/jcm9051387
   Mardini HE, 2004, DIGEST DIS SCI, V49, P492, DOI 10.1023/B:DDAS.0000020509.23162.cc
   Marrie RA, 2019, EPIDEMIOL PSYCH SCI, V28, P333, DOI 10.1017/S2045796017000579
   Marrie RA, 2016, BRAIN BEHAV, V6, DOI 10.1002/brb3.493
   Marrie RA, 2016, J PSYCHOSOM RES, V89, P107, DOI 10.1016/j.jpsychores.2016.08.014
   Marrie RA, 2015, MULT SCLER J, V21, P305, DOI 10.1177/1352458514564487
   Matcham F, 2013, RHEUMATOLOGY, V52, P2136, DOI 10.1093/rheumatology/ket169
   Matsuoka K, 2018, J GASTROENTEROL, V53, P305, DOI 10.1007/s00535-018-1439-1
   Mawdsley JE, 2006, NEUROIMMUNOMODULAT, V13, P327, DOI 10.1159/000104861
   Mawdsley JE, 2006, GASTROENTEROLOGY, V131, P410, DOI 10.1053/j.gastro.2006.05.017
   Meng J, 2013, NAT REV GASTRO HEPAT, V10, P58, DOI 10.1038/nrgastro.2012.173
   Mikocka-Walus A, 2017, J CROHNS COLITIS, V11, P509, DOI 10.1093/ecco-jcc/jjw165
   Mikocka-Walus A, 2016, CLIN GASTROENTEROL H, V14, P829, DOI 10.1016/j.cgh.2015.12.045
   Mikocka-Walus A, 2016, INFLAMM BOWEL DIS, V22, P752, DOI 10.1097/MIB.0000000000000620
   Mikocka-Walus A, 2015, BMC GASTROENTEROL, V15, DOI 10.1186/s12876-015-0278-2
   Mikocka-Walus AA, 2007, INFLAMM BOWEL DIS, V13, P225, DOI 10.1002/ibd.20062
   Mikocka-Walus AA, 2013, EUR J GASTROEN HEPAT, V25, P393, DOI 10.1097/MEG.0b013e32835c07b4
   Miller AH, 2009, BIOL PSYCHIAT, V65, P732, DOI 10.1016/j.biopsych.2008.11.029
   Minaiyan M, 2015, RES PHARM SCI, V10, P295
   Minderhoud IM, 2007, WORLD J GASTROENTERO, V13, P2089, DOI 10.3748/wjg.v13.i14.2089
   Mitchell AJ, 2011, LANCET ONCOL, V12, P160, DOI 10.1016/S1470-2045(11)70002-X
   Mittermaier C, 2004, PSYCHOSOM MED, V66, P79, DOI 10.1097/01.PSY.0000106907.24881.F2
   Moayyedi P, 2016, CURR OPIN GASTROEN, V32, P282, DOI 10.1097/MOG.0000000000000285
   Monk JP, 2006, J CLIN ONCOL, V24, P1852, DOI 10.1200/JCO.2005.04.2838
   Murray K, 2014, AM J GASTROENTEROL, V109, P110, DOI 10.1038/ajg.2013.386
   Nahon S, 2012, INFLAMM BOWEL DIS, V18, P2086, DOI 10.1002/ibd.22888
   Narula N, 2017, INFLAMM BOWEL DIS, V23, P1702, DOI 10.1097/MIB.0000000000001228
   Navabi S, 2018, INFLAMM BOWEL DIS, V24, P2303, DOI 10.1093/ibd/izy143
   Neilson K, 2016, INFLAMM BOWEL DIS, V22, P694, DOI 10.1097/MIB.0000000000000629
   Neuendorf R, 2016, J PSYCHOSOM RES, V87, P70, DOI 10.1016/j.jpsychores.2016.06.001
   Ng SC, 2017, LANCET, V390, P2769, DOI 10.1016/S0140-6736(17)32448-0
   Nguyen NH, 2020, CLIN GASTROENTEROL H, V18, P1939, DOI 10.1016/j.cgh.2019.08.042
   Nyuyki KD, 2018, FRONT BEHAV NEUROSCI, V12, DOI 10.3389/fnbeh.2018.00058
   O'Mahony SM, 2015, BEHAV BRAIN RES, V277, P32, DOI 10.1016/j.bbr.2014.07.027
   Painsipp E, 2011, PLOS ONE, V6, DOI 10.1371/journal.pone.0020719
   Panara AJ, 2014, ALIMENT PHARM THER, V39, P802, DOI 10.1111/apt.12669
   Pedersen N, 2017, WORLD J GASTROENTERO, V23, P3356, DOI 10.3748/wjg.v23.i18.3356
   Persoons P, 2005, ALIMENT PHARM THER, V22, P101, DOI 10.1111/j.1365-2036.2005.02535.x
   Peters SL, 2015, ALIMENT PHARM THER, V41, P1104, DOI 10.1111/apt.13202
   Petra AI, 2015, CLIN THER, V37, P984, DOI 10.1016/j.clinthera.2015.04.002
   Piovani D, 2020, ALIMENT PHARM THER, V51, P261, DOI 10.1111/apt.15542
   Piovani D, 2020, J CROHNS COLITIS, V14, P323, DOI 10.1093/ecco-jcc/jjz150
   Piovani D, 2019, GASTROENTEROLOGY, V157, P647, DOI 10.1053/j.gastro.2019.04.016
   Podolsky DK, 2002, NEW ENGL J MED, V347, P417, DOI 10.1056/NEJMra0804647
   Poojary P, 2017, INFLAMM BOWEL DIS, V23, P347, DOI 10.1097/MIB.0000000000001041
   Porcelli P, 1996, J PSYCHOSOM RES, V41, P569, DOI 10.1016/S0022-3999(96)00221-8
   Prince AC, 2016, INFLAMM BOWEL DIS, V22, P1129, DOI 10.1097/MIB.0000000000000708
   Qiu BS, 1999, NAT MED, V5, P1178, DOI 10.1038/13503
   Rahimi Hamid Reza, 2012, World J Gastrointest Pharmacol Ther, V3, P83, DOI 10.4292/wjgpt.v3.i6.83
   Rahimi R, 2009, WORLD J GASTROENTERO, V15, P1548, DOI 10.3748/wjg.15.1548
   Raison CL, 2013, JAMA PSYCHIAT, V70, P31, DOI 10.1001/2013.jamapsychiatry.4
   Rampton D, 2009, DIGEST DIS, V27, P76, DOI 10.1159/000268124
   Regueiro M, 2017, GASTROENTEROLOGY, V152, P430, DOI 10.1053/j.gastro.2016.10.036
   Riazi K, 2008, P NATL ACAD SCI USA, V105, P17151, DOI 10.1073/pnas.0806682105
   Riazi K, 2015, J NEUROSCI, V35, P4942, DOI 10.1523/JNEUROSCI.4485-14.2015
   Rosenzweig S, 2010, J PSYCHOSOM RES, V68, P29, DOI 10.1016/j.jpsychores.2009.03.010
   Roy T, 2012, J AFFECT DISORDERS, V142, pS8, DOI 10.1016/S0165-0327(12)70004-6
   Sacerdote P, 1997, EUR J PHARMACOL, V319, P287, DOI 10.1016/S0014-2999(96)00984-3
   Santos J, 1999, AM J PHYSIOL-GASTR L, V277, pG391, DOI 10.1152/ajpgi.1999.277.2.G391
   Sewitch MJ, 2001, AM J GASTROENTEROL, V96, P1470
   Sexton KA, 2017, INFLAMM BOWEL DIS, V23, P473, DOI 10.1097/MIB.0000000000001040
   Shale MJ, 2003, ALIMENT PHARM THER, V18, P191, DOI 10.1046/j.1365-2036.2003.01648.x
   Simrén M, 2002, AM J GASTROENTEROL, V97, P389
   Singh S, 2009, AM J GASTROENTEROL, V104, P1298, DOI 10.1038/ajg.2009.15
   Speca M, 2000, PSYCHOSOM MED, V62, P613, DOI 10.1097/00006842-200009000-00004
   Staudacher HM, 2014, NAT REV GASTRO HEPAT, V11, P256, DOI 10.1038/nrgastro.2013.259
   Staudacher HM, 2012, J NUTR, V142, P1510, DOI 10.3945/jn.112.159285
   Stevens BW, 2017, DIGEST DIS SCI, V62, P197, DOI 10.1007/s10620-016-4356-2
   Sudo N, 2004, J PHYSIOL-LONDON, V558, P263, DOI 10.1113/jphysiol.2004.063388
   Sun Y, 2019, FRONT PEDIATR, V7, DOI 10.3389/fped.2019.00432
   Szigethy EM, 2017, CLIN GASTROENTEROL H, V15, P986, DOI 10.1016/j.cgh.2017.02.037
   Taft TH, 2009, INFLAMM BOWEL DIS, V15, P1224, DOI 10.1002/ibd.20864
   Testa A, 2018, DIGEST DIS, V36, P271, DOI 10.1159/000489487
   Thomann AK, 2020, ALIMENT PHARM THER, V52, P247, DOI 10.1111/apt.15787
   Thorkelson G, 2016, INFLAMM BOWEL DIS, V22, P1509, DOI 10.1097/MIB.0000000000000734
   Thursby E, 2017, BIOCHEM J, V474, P1823, DOI 10.1042/BCJ20160510
   Tyring S, 2006, LANCET, V367, P29, DOI 10.1016/S0140-6736(05)67763-X
   van Hoboken EA, 2011, SCAND J GASTROENTERO, V46, P981, DOI 10.3109/00365521.2011.579156
   van Langenberg DR, 2010, J CROHNS COLITIS, V4, P413, DOI 10.1016/j.crohns.2010.01.004
   Vangeli E, 2015, ADV THER, V32, P983, DOI 10.1007/s12325-015-0256-7
   Varghese AK, 2006, GASTROENTEROLOGY, V130, P1743, DOI 10.1053/j.gastro.2006.02.007
   Vetulani J, 2013, PHARMACOL REP, V65, P1451, DOI 10.1016/S1734-1140(13)71505-6
   Walker JR, 2008, AM J GASTROENTEROL, V103, P1989, DOI 10.1111/j.1572-0241.2008.01980.x
   Wilkinson B, 2019, NEUROGASTROENT MOTIL, V31, DOI 10.1111/nmo.13647
   Wilson RG, 2015, DIGEST DIS SCI, V60, P2136, DOI 10.1007/s10620-015-3580-5
   Wintjens DSJ, 2019, J CROHNS COLITIS, V13, P410, DOI 10.1093/ecco-jcc/jjy177
   Yanartas O, 2016, NEUROPSYCH DIS TREAT, V12, DOI 10.2147/NDT.S106039
   Yarandi SS, 2016, J NEUROGASTROENTEROL, V22, P201, DOI 10.5056/jnm15146
   Zois CD, 2010, J CROHNS COLITIS, V4, P115, DOI 10.1016/j.crohns.2009.10.005
NR 208
TC 32
Z9 33
U1 8
U2 25
PU MDPI
PI BASEL
PA ST ALBAN-ANLAGE 66, CH-4052 BASEL, SWITZERLAND
EI 2077-0383
J9 J CLIN MED
JI J. Clin. Med.
PD FEB
PY 2021
VL 10
IS 3
AR 377
DI 10.3390/jcm10030377
PG 21
WC Medicine, General & Internal
WE Science Citation Index Expanded (SCI-EXPANDED); Social Science Citation Index (SSCI)
SC General & Internal Medicine
GA QD2IH
UT WOS:000615348300001
PM 33498197
OA gold, Green Published
DA 2024-01-22
ER

PT J
AU Li, Y
   Yu, C
   Zhu, WM
   Xie, Y
   Qi, X
   Li, N
   Li, JS
AF Li, Yi
   Yu, Chao
   Zhu, Wei-ming
   Xie, Ying
   Qi, Xin
   Li, Ning
   Li, Jie-shou
TI Triptolide ameliorates IL-10-deficient mice colitis by mechanisms
   involving suppression of IL-6/STAT3 signaling pathway and
   down-regulation of IL-17
SO MOLECULAR IMMUNOLOGY
LA English
DT Article
DE Triptolide; IL-10 deficient mice; IL 6; STAT3; IL-17
ID INFLAMMATORY-BOWEL-DISEASE; CELL-MEDIATED COLITIS; INTESTINAL
   INFLAMMATION; TH17 CELLS; T-CELLS; INTERLEUKIN-10-DEFICIENT MICE; STAT3
   ACTIVATION; CROHNS-DISEASE; DIFFERENTIATION; PATHOGENESIS
AB Triptolide is an active component of extracts derived from the medicinal vine Tripterygium Wilfordii Hook f (TWHF) whose extracts have been used to treat inflammatory bowel disease (IBD) We have reported that triptolide showed therapeutic activity in a murine IBD model but the potential mechanism of action of this agent in IBD remains elusive Accumulated data showed that both T-helper (Th) 1 and Th17 response may contribute to pathogenesis of human IBD and animal colitis Interleukin (IL)-6/signal transducer and activator of transcription-3 (STAT3) signaling pathway play an important role in Th17 response as well as pathophysiology of IBD We hypothesized that triptolide would attenuate the experimental colitis by repressing IL-17 and that this would Involve down-regulation of IL-6/STAT3 signaling pathway Histological examination demonstrated that triptolide significantly reduced the severity of colitis in C3H/HeJBir IL-10-deficeint mice Triptolide suppressed the IL-6/STAT3 signaling pathway as well as repressed gene expression of IL-17 in vivo In addition triptolide (20 ng/ml) in vitro was able to down-regulate the IL-6/STAT3 pathway and reduce IL-17 expression in cultured colonic explants from patients with Crohn s disease (CD) (C) 2010 Elsevier Ltd All rights reserved
C1 [Li, Yi; Yu, Chao; Zhu, Wei-ming; Xie, Ying; Li, Ning; Li, Jie-shou] Nanjing Univ, Sch Med, Jinling Hosp, Dept Gen Surg, Nanjing 210008, Peoples R China.
   [Qi, Xin] Nanjing Univ, Sch Med, Model Anim Res Ctr, Nanjing 210008, Peoples R China.
C3 Nanjing University; Nanjing University
RP Zhu, WM (通讯作者)，Nanjing Univ, Sch Med, Jinling Hosp, Dept Gen Surg, 305 E Zhongshan Rd, Nanjing 210008, Peoples R China.
RI Li, jie/GXG-4583-2022
FU National Natural Science Foundation of China [30972881]; Model Animal
   Research Center Nanjing University (Nanjing China)
FX This work was supported by the National Natural Science Foundation of
   China (grant 30972881) This work was also partly supported by the Model
   Animal Research Center Nanjing University (Nanjing China) The authors
   would like to acknowledge the expert technical assistance of Professor
   Xiang Gao and the members of his lab (the Model Animal Research Center
   Nanjing University China) We also thank Dr Bing Guan (Medical School of
   Nanjing China) for assistance in histopathology evaluation
CR Arrieta MC, 2009, GUT, V58, P41, DOI 10.1136/gut.2008.150888
   Atreya R, 2008, CURR DRUG TARGETS, V9, P369, DOI 10.2174/138945008784221116
   Atreya R, 2000, NAT MED, V6, P583, DOI 10.1038/75068
   Berg DJ, 1996, J CLIN INVEST, V98, P1010, DOI 10.1172/JCI118861
   Brand S, 2009, GUT, V58, P1152, DOI 10.1136/gut.2008.163667
   Bristol IJ, 2000, INFLAMM BOWEL DIS, V6, P290, DOI 10.1002/ibd.3780060407
   de Beaucoudrey L, 2008, J EXP MED, V205, P1543, DOI 10.1084/jem.20080321
   Dong C, 2008, NAT REV IMMUNOL, V8, P337, DOI 10.1038/nri2295
   Elson CO, 2007, GASTROENTEROLOGY, V132, P2359, DOI 10.1053/j.gastro.2007.03.104
   Han XN, 2005, GASTROENTEROLOGY, V129, P185, DOI 10.1053/j.gastro.2005.05.018
   Harris TJ, 2007, J IMMUNOL, V179, P4313, DOI 10.4049/jimmunol.179.7.4313
   Hue S, 2006, J EXP MED, V203, P2473, DOI 10.1084/jem.20061099
   Ivanov II, 2006, CELL, V126, P1121, DOI 10.1016/j.cell.2006.07.035
   JOHN SR, 2009, CURR PHARM DESIGN, V15, P2095
   Korn T, 2007, NATURE, V448, P484, DOI 10.1038/nature05970
   KRAWISZ JE, 1984, GASTROENTEROLOGY, V87, P1344
   Kucharzik T, 2006, INFLAMM BOWEL DIS, V12, P1068, DOI 10.1097/01.mib.0000235827.21778.d5
   KUHN R, 1993, CELL, V75, P263, DOI 10.1016/0092-8674(93)80068-P
   Langrish CL, 2005, J EXP MED, V201, P233, DOI 10.1084/jem.20041257
   LI Y, INFLAMM RES IN PRESS
   Lin N, 2007, BIOCHEM PHARMACOL, V73, P136, DOI 10.1016/j.bcp.2006.08.027
   Liu QY, 2007, MOL IMMUNOL, V44, P2686, DOI 10.1016/j.molimm.2006.12.003
   Liu QY, 2006, BIOCHEM BIOPH RES CO, V345, P1122, DOI 10.1016/j.bbrc.2006.05.024
   Lovato P, 2003, J BIOL CHEM, V278, P16777, DOI 10.1074/jbc.M207999200
   Lytle C, 2005, INFLAMM BOWEL DIS, V11, P231, DOI 10.1097/01.MIB.0000160805.46235.eb
   Madsen KL, 1999, GASTROENTEROLOGY, V116, P1107, DOI 10.1016/S0016-5085(99)70013-2
   Marx J, 2007, SCIENCE, V315, P33, DOI 10.1126/science.315.5808.33
   Mathur AN, 2007, J IMMUNOL, V178, P4901, DOI 10.4049/jimmunol.178.8.4901
   McGovern D, 2007, GUT, V56, P1333, DOI 10.1136/gut.2006.115402
   Mudter J, 2007, INFLAMM BOWEL DIS, V13, P1016, DOI 10.1002/ibd.20148
   Neurath MF, 2007, NAT MED, V13, P26, DOI 10.1038/nm0107-26
   Nishihara M, 2007, INT IMMUNOL, V19, P695, DOI 10.1093/intimm/dxm045
   Noguchi D, 2007, INT IMMUNOL, V19, P1431, DOI 10.1093/intimm/dxm114
   Ogura H, 2008, IMMUNITY, V29, P628, DOI 10.1016/j.immuni.2008.07.018
   Ren J, 2007, DIGEST DIS SCI, V52, P1790, DOI 10.1007/s10620-007-9747-y
   Scheller J, 2006, SCAND J IMMUNOL, V63, P321, DOI 10.1111/j.1365-3083.2006.01750.x
   Schwarzenberger P, 1998, J IMMUNOL, V161, P6383
   Spencer DM, 2002, GASTROENTEROLOGY, V122, P94, DOI 10.1053/gast.2002.30308
   Suzuki A, 2001, J EXP MED, V193, P471, DOI 10.1084/jem.193.4.471
   Tao QS, 2007, ACTA PHARMACOL SIN, V28, P81, DOI 10.1111/j.1745-7254.2007.00482.x
   Tesmer LA, 2008, IMMUNOL REV, V223, P87, DOI 10.1111/j.1600-065X.2008.00628.x
   van Eden W, 2009, J NEUROIMMUNOL, V217, P10, DOI 10.1016/j.jneuroim.2009.09.008
   Wang Y, 2008, SCAND J IMMUNOL, V68, P383, DOI 10.1111/j.1365-3083.2008.02147.x
   Weaver CT, 2007, ANNU REV IMMUNOL, V25, P821, DOI 10.1146/annurev.immunol.25.022106.141557
   Wei XW, 2008, CLIN IMMUNOL, V129, P211, DOI 10.1016/j.clim.2008.07.018
   Wei XQ, 2008, J COMPUT INF SCI ENG, V8, DOI 10.1115/1.2988341
   Yang XXO, 2007, J BIOL CHEM, V282, P9358, DOI 10.1074/jbc.C600321200
   Yen D, 2006, J CLIN INVEST, V116, P1310, DOI 10.1172/JCI21404
   Zhu KJ, 2005, INT IMMUNOPHARMACOL, V5, P1415, DOI 10.1016/j.intimp.2005.03.020
NR 49
TC 74
Z9 81
U1 0
U2 25
PU PERGAMON-ELSEVIER SCIENCE LTD
PI OXFORD
PA THE BOULEVARD, LANGFORD LANE, KIDLINGTON, OXFORD OX5 1GB, ENGLAND
SN 0161-5890
J9 MOL IMMUNOL
JI Mol. Immunol.
PD SEP
PY 2010
VL 47
IS 15
BP 2467
EP 2474
DI 10.1016/j.molimm.2010.06.007
PG 8
WC Biochemistry & Molecular Biology; Immunology
WE Science Citation Index Expanded (SCI-EXPANDED)
SC Biochemistry & Molecular Biology; Immunology
GA 681GE
UT WOS:000284298600006
PM 20615550
DA 2024-01-22
ER

PT J
AU Ge, ST
   Yang, YT
   Zuo, LG
   Song, X
   Wen, HX
   Geng, ZJ
   He, YF
   Xu, ZL
   Wu, HT
   Shen, MD
   Ge, YY
   Sun, XJ
AF Ge, Sitang
   Yang, Yating
   Zuo, Lugen
   Song, Xue
   Wen, Hexin
   Geng, Zhijun
   He, Yifan
   Xu, Zilong
   Wu, Huatao
   Shen, Mengdi
   Ge, Yuanyuan
   Sun, Xuejun
TI Sotetsuflavone ameliorates Crohn's disease-like colitis by inhibiting M1
   macrophage-induced intestinal barrier damage via JNK and MAPK signalling
SO EUROPEAN JOURNAL OF PHARMACOLOGY
LA English
DT Article
DE Crohn?s disease; Sotetsuflavone; Intestinal barrier function; MAPK;
   Macrophages
ID CELLS; MICE; METHYLTRANSFERASE; INFLAMMATION; MECHANISMS; CANCER
AB Objectives: Intestinal inflammation and intestinal barrier dysfunction are two important pathological changes in Crohn's disease (CD). Sotetsuflavone (SF) is a natural monomeric herbal compound with anti-inflammatory and cytoprotective effects that is mostly nontoxic. The effect of SF on CD-like spontaneous colitis was investigated in this study.Methods: Il-10 /mice were used as a CD model and were administered different doses of SF. Lipopolysaccharide (LPS) plus IFN-gamma-induced macrophages (RAW264.7) and a coculture system (RAW264.7 and organoids) were used in vitro. The protective effects of SF against CD-like colitis and macrophage differentiation and the mech-anisms were evaluated.Results: SF treatment markedly improved spontaneous colitis in the CD model, as shown by the following evi-dence: reductions in the DAI, macroscopic scores (3.63 +/- 1.30), colonic tissue inflammatory scores (2 +/- 0.76) and proinflammatory factor levels and the attenuation of colon shortening (8 +/- 0.93 cm) and weight loss (1.75 +/- 1.83 g). Decreased intestinal permeability and intestinal bacterial translocation rates provided evidence of the protective effect of SF on intestinal barrier function. We also found that SF suppressed M1 macrophage-induced inflammatory responses. In the coculture system of mouse colonic organoids and RAW264.7 cells, SF signifi-cantly ameliorated M1 macrophage-induced intestinal epithelial damage. In addition, SF inhibited JNK and MAPK (p38) signalling in both Il-10 / mice and LPS plus IFN-gamma-induced macrophages (RAW264.7).Conclusions: The protective effects of SF against CD-like colitis may be achieved partially by inhibiting M1 macrophage-induced intestinal barrier damage via JNK and p38 signalling. SF may have therapeutic potential for treating CD, especially considering its safety.
C1 [Ge, Sitang; Sun, Xuejun] Xi An Jiao Tong Univ, Dept Gen Surg, Affiliated Hosp 1, Xian, Shanxi, Peoples R China.
   [Ge, Sitang; Yang, Yating; Zuo, Lugen; Wen, Hexin; He, Yifan; Xu, Zilong; Wu, Huatao; Shen, Mengdi] Bengbu Med Coll, Dept Gastrointestinal Surg, Affiliated Hosp 1, Bengbu, Anhui, Peoples R China.
   [Yang, Yating; Zuo, Lugen; Song, Xue; He, Yifan; Xu, Zilong; Wu, Huatao; Shen, Mengdi] Bengbu Med Coll, Anhui Key Lab Tissue Transplantat, Bengbu, Peoples R China.
   [Song, Xue; Geng, Zhijun] Bengbu Med Coll, Dept Cent Lab, Affiliated Hosp 1, Bengbu, Peoples R China.
   [Ge, Yuanyuan] Nanjing Univ Chinese Med, Dept Colorectal Surg, Affiliated Hosp 3, Nanjing, Peoples R China.
   [Sun, Xuejun] Xi An Jiao Tong Univ, Dept Gen Surg, Affiliated Hosp 1, 76 West Yanta Rd, Xian 710061, Shanxi, Peoples R China.
C3 Xi'an Jiaotong University; Bengbu Medical College; Bengbu Medical
   College; Bengbu Medical College; Nanjing University of Chinese Medicine;
   Xi'an Jiaotong University
RP Sun, XJ (通讯作者)，Xi An Jiao Tong Univ, Dept Gen Surg, Affiliated Hosp 1, 76 West Yanta Rd, Xian 710061, Shanxi, Peoples R China.
EM sunxy@mail.xjtu.edu.cn
RI Jia, Lihua/ISU-7832-2023
FU Natural Science Foundation of Anhui Province [1808085QH237]; 512 Talent
   Cultivation Plan of Bengbu Medical College [by51201322]; National
   Natural Science Foundation of China [82070561]
FX This work was supported partly by funding from the Natural Science
   Foundation of Anhui Province (1808085QH237) , 512 Talent Cultivation
   Plan of Bengbu Medical College (by51201322) and National Natural Science
   Foundation of China (82070561) .
CR Allert S, 2018, MBIO, V9, DOI 10.1128/mBio.00915-18
   APPLEYARD CB, 1995, AM J PHYSIOL-GASTR L, V269, pG119, DOI 10.1152/ajpgi.1995.269.1.G119
   Boozari M, 2021, PHYTOTHER RES, V35, P864, DOI 10.1002/ptr.6873
   Bowie RV, 2012, AM J PHYSIOL-GASTR L, V302, pG781, DOI 10.1152/ajpgi.00002.2011
   Bramhall M, 2015, INFLAMM BOWEL DIS, V21, P1248, DOI 10.1097/MIB.0000000000000369
   Buisson A, 2016, INFLAMM BOWEL DIS, V22, P2943, DOI 10.1097/MIB.0000000000000946
   Carvalho ATP, 2014, WORLD J GASTROENTERO, V20, P3327, DOI 10.3748/wjg.v20.i12.3327
   Chen GX, 2018, EBIOMEDICINE, V30, P317, DOI 10.1016/j.ebiom.2018.03.030
   Colombel JF, 2000, GASTROENTEROLOGY, V118, P1025, DOI 10.1016/S0016-5085(00)70354-4
   Darwish RS, 2021, RSC ADV, V11, P24624, DOI 10.1039/d1ra01681d
   Das P, 2018, INTEST RES, V16, P426, DOI 10.5217/ir.2018.16.3.426
   Globig AM, 2021, CELL MOL GASTROENTER, V11, P1, DOI 10.1016/j.jcmgh.2020.07.005
   Gren ST, 2016, INFLAMM BOWEL DIS, V22, P1992, DOI 10.1097/MIB.0000000000000824
   Huang YH, 2016, J PHARM PHARM SCI, V19, P114, DOI 10.18433/J3SG7K
   Jia YF, 2020, REDOX BIOL, V32, DOI 10.1016/j.redox.2020.101534
   Jofra T, 2019, CLIN EXP IMMUNOL, V197, P263, DOI 10.1111/cei.13339
   Kidd M, 2009, NEUROGASTROENT MOTIL, V21, P439, DOI 10.1111/j.1365-2982.2008.01210.x
   Kim N, 2019, BIOCHEM PHARMACOL, V170, DOI 10.1016/j.bcp.2019.113646
   Kuo WT, 2019, GASTROENTEROLOGY, V157, P1323, DOI 10.1053/j.gastro.2019.07.058
   Li CQ, 2007, PHYTOTHER RES, V21, P347, DOI 10.1002/ptr.2040
   Li HD, 2019, FRONT PHARMACOL, V10, DOI 10.3389/fphar.2019.00376
   Li J, 2019, J CELL MOL MED, V23, P5632, DOI 10.1111/jcmm.14471
   Lissner D, 2015, INFLAMM BOWEL DIS, V21, P1297, DOI 10.1097/MIB.0000000000000384
   Liu R, 2018, INT J MOL MED, V42, P2903, DOI 10.3892/ijmm.2018.3829
   Loftus EV, 2007, REV GASTROENTEROL DI, V7, pS3
   Maloy KJ, 2011, NATURE, V474, P298, DOI 10.1038/nature10208
   Motta JP, 2021, J CROHNS COLITIS, V15, P787, DOI 10.1093/ecco-jcc/jjaa229
   Nikaido M, 2019, HISTOCHEM CELL BIOL, V151, P369, DOI 10.1007/s00418-018-1736-z
   Ortiz-Masiá D, 2016, J CROHNS COLITIS, V10, P582, DOI 10.1093/ecco-jcc/jjw009
   Petagna L, 2020, BIOL DIRECT, V15, DOI 10.1186/s13062-020-00280-5
   Qasem A, 2020, BIOMEDICINES, V8, DOI 10.3390/biomedicines8110513
   Ramos GP, 2019, MAYO CLIN PROC, V94, P155, DOI 10.1016/j.mayocp.2018.09.013
   Rennick DM, 1997, J LEUKOCYTE BIOL, V61, P389, DOI 10.1002/jlb.61.4.389
   Schultz M, 1999, AM J PHYSIOL-GASTR L, V276, pG1461, DOI 10.1152/ajpgi.1999.276.6.G1461
   Song X, 2019, LIFE SCI, V239, DOI 10.1016/j.lfs.2019.117021
   Spencer DM, 2002, GASTROENTEROLOGY, V122, P94, DOI 10.1053/gast.2002.30308
   Sun YL, 2020, INT J MOL SCI, V21, DOI 10.3390/ijms21228513
   Thiébaut R, 2016, PLOS ONE, V11, DOI 10.1371/journal.pone.0165420
   Tian JX, 2019, DIABETES OBES METAB, V21, P1801, DOI 10.1111/dom.13760
   Torres J, 2020, J CROHNS COLITIS, V14, P4, DOI 10.1093/ecco-jcc/jjz180
   Torres J, 2017, LANCET, V389, P1741, DOI 10.1016/S0140-6736(16)31711-1
   Turpin W, 2020, GASTROENTEROLOGY, V159, DOI 10.1053/j.gastro.2020.08.005
   Vrakas S, 2017, PLOS ONE, V12, DOI 10.1371/journal.pone.0170034
   Wang K, 2016, GASTROENT RES PRACT, V2016, DOI 10.1155/2016/9686238
   Wang SH, 2019, FRONT PHARMACOL, V10, DOI 10.3389/fphar.2019.01460
   Wang SH, 2018, BMC COMPLEM ALTERN M, V18, DOI 10.1186/s12906-018-2300-z
   Wei J, 2010, RECENT PATENTS INFLA, V4, P105, DOI 10.2174/187221310791163071
   Weigmann B, 2007, NAT PROTOC, V2, P2307, DOI 10.1038/nprot.2007.315
   White NJ, 2014, LANCET, V383, P723, DOI 10.1016/S0140-6736(13)60024-0
   Wu H, 2021, BIOMED PHARMACOTHER, V133, DOI 10.1016/j.biopha.2020.110937
   Zuo L, 2019, EUR J IMMUNOL, V49, P1947
   Zuo LG, 2019, J CROHNS COLITIS, V13, P931, DOI 10.1093/ecco-jcc/jjz001
NR 52
TC 1
Z9 2
U1 5
U2 9
PU ELSEVIER
PI AMSTERDAM
PA RADARWEG 29, 1043 NX AMSTERDAM, NETHERLANDS
SN 0014-2999
EI 1879-0712
J9 EUR J PHARMACOL
JI Eur. J. Pharmacol.
PD FEB 5
PY 2023
VL 940
AR 175464
DI 10.1016/j.ejphar.2022.175464
EA DEC 2022
PG 11
WC Pharmacology & Pharmacy
WE Science Citation Index Expanded (SCI-EXPANDED)
SC Pharmacology & Pharmacy
GA 7U6XY
UT WOS:000912275600001
PM 36566007
OA hybrid
DA 2024-01-22
ER

PT J
AU Schreiber, S
   Khaliq-Kareemi, M
   Lawrance, IC
   Thomsen, OO
   Hanauer, SB
   McColm, J
   Bloomfield, R
   Sandborn, WJ
AF Schreiber, Stefan
   Khaliq-Kareemi, Mani
   Lawrance, Ian C.
   Thomsen, Ole Ostergaard
   Hanauer, Stephen B.
   McColm, Juliet
   Bloomfield, Ralph
   Sandborn, William J.
CA PRECISE 2 Study Investigators
TI Maintenance therapy with certolizumab pegol for Crohn's disease
SO NEW ENGLAND JOURNAL OF MEDICINE
LA English
DT Article
ID TUMOR-NECROSIS-FACTOR; ANTI-TNF AGENTS; PEGYLATED FAB FRAGMENT;
   FACTOR-ALPHA; RHEUMATOID-ARTHRITIS; CDP870; INFLIXIMAB; TRIAL;
   ETANERCEPT; ADALIMUMAB
AB Background: Certolizumab pegol is a pegylated humanized Fab' fragment with a high binding affinity for tumor necrosis factor (alpha) that does not induce apoptosis of T cells or monocytes.
   Methods: In our randomized, double-blind, placebo-controlled trial, we evaluated the efficacy of certolizumab pegol maintenance therapy in adults with moderate-to-severe Crohn's disease. As induction therapy, 400 mg of certolizumab pegol was administered subcutaneously at weeks 0, 2, and 4. Patients with a clinical response (defined as reduction of at least 100 from the baseline score on the Crohn's Disease Activity Index [CDAI]) at week 6 were stratified according to their baseline C-reactive protein level and were randomly assigned to receive 400 mg of certolizumab pegol or placebo every 4 weeks through week 24, with follow-up through week 26.
   Results: Among patients with a response to induction therapy at week 6 (428 of 668 [64%]), the response was maintained through week 26 in 62% of patients with a baseline C-reactive protein level of at least 10 mg per liter (the primary end point) who were receiving certolizumab pegol (vs. 34% of those receiving placebo, P<0.001) and in 63% of patients in the intention-to-treat population who were receiving certolizumab pegol (vs. 36% receiving placebo, P<0.001). Among patients with a response to induction therapy at week 6, remission (defined by a CDAI score of lessthan/equal 150) at week 26 was achieved in 48% of patients in the certolizumab group and 29% of those in the placebo group (P<0.001). The efficacy of certolizumab pegol was also shown in patients taking and those not taking glucocorticoids or immunosuppressants and in patients who had and those who had not previously taken infliximab. Infectious serious adverse events (including one case of pulmonary tuberculosis) occurred in 3% of patients receiving certolizumab pegol and in less than 1% of patients receiving placebo. Antinuclear antibodies developed in 8% of the patients in the certolizumab group; antibodies against certolizumab pegol developed in 9% of all patients who entered the induction phase.
   Conclusions: Patients with moderate-to-severe Crohn's disease who had a response to induction therapy with 400 mg of certolizumab pegol were more likely to have a maintained response and a remission at 26 weeks with continued certolizumab pegol treatment than with a switch to placebo.
C1 Univ Kiel, Hosp Gen Internal Med, Kiel, Germany.
   Dalhousie Univ, Halifax, NS, Canada.
   Univ Western Australia, Fremantle Hosp, Sch Med & Pharmacol, Fremantle, Australia.
   Univ Copenhagen, Herlev Hosp, Dept Gastroenterol, DK-2730 Herlev, Denmark.
   Univ Chicago, Med Ctr, Sect Gastroenterol & Nutr, Chicago, IL 60637 USA.
   UCB Pharma, Slough, Berks, England.
   Mayo Clin, Div Gastroenterol, Rochester, MN USA.
C3 University of Kiel; Dalhousie University; University of Western
   Australia; University of Copenhagen; Herlev & Gentofte Hospital;
   University of Chicago; University of Chicago Medical Center; UCB Pharma
   SA; Mayo Clinic
RP Schreiber, S (通讯作者)，Univ Klinikum Schleswig Holstein, Klin Allgemeine Innere Med, Schittenhelmstr 122, D-24105 Kiel, Germany.
EM s.schreiber@mucosa.de
RI Lawrance, Ian C/H-5252-2014; Pavli, Paul/GZL-0607-2022; Sandborn,
   William/ABE-8342-2020
CR BEST WR, 1976, GASTROENTEROLOGY, V70, P439
   BRAEGGER CP, 1992, LANCET, V339, P89, DOI 10.1016/0140-6736(92)90999-J
   Choy EHS, 2002, RHEUMATOLOGY, V41, P1133, DOI 10.1093/rheumatology/41.10.1133
   Colombel JF, 2007, GASTROENTEROLOGY, V132, P52, DOI 10.1053/j.gastro.2006.11.041
   Fossati G, 2005, AM J GASTROENTEROL, V100, pS298, DOI 10.14309/00000434-200509001-00806
   Fossati G, 2005, AM J GASTROENTEROL, V100, pS299, DOI 10.14309/00000434-200509001-00807
   Hanauer SB, 2002, LANCET, V359, P1541, DOI 10.1016/S0140-6736(02)08512-4
   IRVINE EJ, 1994, GASTROENTEROLOGY, V106, P287, DOI 10.1016/0016-5085(94)90585-1
   Keystone E, 2001, ARTHRITIS RHEUM, V44, P2946
   Koch GG., 1996, DRUG INF J, V30, P523, DOI DOI 10.1177/009286159603000228
   Lügering A, 2001, GASTROENTEROLOGY, V121, P1145, DOI 10.1053/gast.2001.28702
   MACDONALD TT, 1990, CLIN EXP IMMUNOL, V81, P301
   MURCH SH, 1991, GUT, V32, P913, DOI 10.1136/gut.32.8.913
   Nesbitt AM, 2004, AM J GASTROENTEROL, V99, pS253, DOI 10.14309/00000434-200410001-00777
   Sandborn WJ, 2007, NEW ENGL J MED, V357, P228, DOI 10.1056/NEJMoa067594
   SCALLON BJ, 1995, CYTOKINE, V7, P251, DOI 10.1006/cyto.1995.0029
   Schreiber S, 2005, GASTROENTEROLOGY, V129, P807, DOI 10.1053/j.gastro.2005.06.064
   Schreiber S, 2005, GASTROENTEROLOGY, V129, P1808
   Schreiber S, 1999, LANCET, V353, P459, DOI 10.1016/S0140-6736(98)03339-X
   Tan EM, 1997, ARTHRITIS RHEUM-US, V40, P1601, DOI 10.1002/art.1780400909
   Targan SR, 1997, NEW ENGL J MED, V337, P1029, DOI 10.1056/NEJM199710093371502
   Van Den Brande JMH, 2003, GASTROENTEROLOGY, V124, P1774, DOI 10.1016/S0016-5085(03)00382-2
   Winter TA, 2004, ALIMENT PHARM THER, V20, P1337, DOI 10.1111/j.1365-2036.2004.02285.x
NR 23
TC 812
Z9 854
U1 1
U2 26
PU MASSACHUSETTS MEDICAL SOC
PI WALTHAM
PA WALTHAM WOODS CENTER, 860 WINTER ST,, WALTHAM, MA 02451-1413 USA
SN 0028-4793
J9 NEW ENGL J MED
JI N. Engl. J. Med.
PD JUL 19
PY 2007
VL 357
IS 3
BP 239
EP 250
DI 10.1056/NEJMoa062897
PG 12
WC Medicine, General & Internal
WE Science Citation Index Expanded (SCI-EXPANDED)
SC General & Internal Medicine
GA 191FH
UT WOS:000248115100005
PM 17634459
OA Bronze
DA 2024-01-22
ER

PT J
AU Zhang, T
   Xiang, J
   Cui, BT
   He, Z
   Li, P
   Chen, H
   Xu, LJ
   Ji, GZ
   Nie, YZ
   Wu, KC
   Fan, DM
   Huang, GM
   Bai, JL
   Zhang, FM
AF Zhang, Ting
   Xiang, Jie
   Cui, Bota
   He, Zhi
   Li, Pan
   Chen, Hai
   Xu, Lijuan
   Ji, Guozhong
   Nie, Yongzhan
   Wu, Kaichun
   Fan, Daiming
   Huang, Guangming
   Bai, Jianling
   Zhang, Faming
TI Cost-effectiveness analysis of fecal microbiota transplantation for
   inflammatory bowel disease
SO ONCOTARGET
LA English
DT Article
DE inflammatory bowel disease; fecal microbiota transplantation;
   cost-effectiveness analysis; incremental cost effectiveness ratio; net
   monetary benefit
ID RANDOMIZED CONTROLLED-TRIAL; ACTIVE ULCERATIVE-COLITIS; REFRACTORY
   CROHNS-DISEASE; EPIDEMIOLOGY; REMISSION; THERAPY; IBD
AB There is a lack of health economics evidence on the use of fecal microbiota transplantation (FMT) for inflammatory bowel disease (IBD). This study aims to evaluate the cost-effectiveness before (with conventional therapy) and after introducing FMT for treating IBD. 104 patients with IBD received FMT were recruited. Health status was evaluated by European dimension health table (ED-5Q). Incremental cost-effectiveness ratio (ICER) and net monetary benefit (NB) were calculated by different age groups, genders, smoking status, and disease subtypes. The willingness-to-pay threshold was set to the value equal to three times China's per capita GDP (141240 CNY/QALY, 2014). From the health-care perspective, FMT strategy was 73% likely to be cost-effective compared with the conventional therapy before FMT with an ICER of -185712 CNY/QALY and a positive NB of CNY 45150. From the societal perspective, FMT strategy was 75% likely to be cost-effective with an ICER of -207417 CNY/QALY and a positive NB of CNY 48395. Moreover, younger patients (<= 24), females, non-smokers and Crohn's disease (CD) achieved more benefits. This study for the first time demonstrated that FMT showed its cost-effectiveness, especially on improving the life quality and decreasing the medical and societal cost, for the moderate to severe IBD in a Chinese cohort.
C1 [Zhang, Ting; Xiang, Jie; Cui, Bota; He, Zhi; Li, Pan; Xu, Lijuan; Ji, Guozhong; Huang, Guangming; Zhang, Faming] Nanjing Med Univ, Affiliated Hosp 2, Med Ctr Digest Dis, Nanjing 210011, Jiangsu, Peoples R China.
   [Chen, Hai] Ctr Dis Control & Prevent, Wuxi 214000, Peoples R China.
   [Nie, Yongzhan; Wu, Kaichun; Fan, Daiming] Fourth Mil Med Univ, State Key Lab Canc Biol, Xian 710032, Shaanxi, Peoples R China.
   [Nie, Yongzhan; Wu, Kaichun; Fan, Daiming] Fourth Mil Med Univ, Xijing Hosp Digest Dis, Xian 710032, Shaanxi, Peoples R China.
   [Bai, Jianling] Nanjing Med Univ, Sch Publ Hlth, Dept Biostat, Nanjing 211100, Jiangsu, Peoples R China.
C3 Nanjing Medical University; Chinese Center for Disease Control &
   Prevention; Air Force Military Medical University; Air Force Military
   Medical University; Nanjing Medical University
RP Huang, GM; Zhang, FM (通讯作者)，Nanjing Med Univ, Affiliated Hosp 2, Med Ctr Digest Dis, Nanjing 210011, Jiangsu, Peoples R China.; Bai, JL (通讯作者)，Nanjing Med Univ, Sch Publ Hlth, Dept Biostat, Nanjing 211100, Jiangsu, Peoples R China.
EM hgming@njmu.edu.cn; jbai@njmu.edu.cn; fzhang@njmu.edu.cn
RI zhan, y/ISA-2807-2023
OI Wu, Kaichun/0000-0002-0699-9666; Zhang, Faming/0000-0003-4157-1144
FU Intestine Initiative Foundation; Jiangsu Province 333 talents project;
   Jiangsu Province Medicine Creation Team and Leading Talents project;
   China National Science Foundation [81670495]; National Center for
   Clinical Research of Digestive System Diseases [2015BAI13B07]
FX This work was supported by publically donated Intestine Initiative
   Foundation; Jiangsu Province 333 talents project (Zhang F); Jiangsu
   Province Medicine Creation Team and Leading Talents project (Zhang F);
   China National Science Foundation (81670495); and National Center for
   Clinical Research of Digestive System Diseases (2015BAI13B07).
CR Ananthakrishnan AN, 2015, NAT REV GASTRO HEPAT, V12, P205, DOI 10.1038/nrgastro.2015.34
   Ben-Horin S, 2011, ALIMENT PHARM THER, V33, P987, DOI 10.1111/j.1365-2036.2011.04612.x
   Blackhouse G, 2012, J CROHNS COLITIS, V6, P77, DOI 10.1016/j.crohns.2011.07.007
   Cui BT, 2015, J TRANSL MED, V13, DOI 10.1186/s12967-015-0646-2
   Cui BT, 2015, J GASTROEN HEPATOL, V30, P51, DOI 10.1111/jgh.12727
   D'Haens GR, 2011, AM J GASTROENTEROL, V106, P199, DOI 10.1038/ajg.2010.392
   Grevenitis P, 2015, SURG CLIN N AM, V95, P1159, DOI 10.1016/j.suc.2015.08.004
   HE ZX, 2017, SCI REP UK, V7
   Kao DN, 2014, J CLIN GASTROENTEROL, V48, P625, DOI 10.1097/MCG.0000000000000131
   Kaser A, 2010, ANNU REV IMMUNOL, V28, P573, DOI 10.1146/annurev-immunol-030409-101225
   König J, 2017, ALIMENT PHARM THER, V45, P222, DOI 10.1111/apt.13868
   Liu GG, 2014, VALUE HEALTH, V17, P597, DOI 10.1016/j.jval.2014.05.007
   Moayyedi P, 2015, GASTROENTEROLOGY, V149, P102, DOI 10.1053/j.gastro.2015.04.001
   Ng SC, 2016, INFLAMM BOWEL DIS, V22, P1954, DOI 10.1097/MIB.0000000000000846
   Ooi CJ, 2016, J GASTROEN HEPATOL, V31, P45, DOI 10.1111/jgh.12956
   Paramsothy S, 2017, LANCET, V389, P1218, DOI 10.1016/S0140-6736(17)30182-4
   Peng ZY, 2016, ENDOSC INT OPEN, V4, pE610, DOI 10.1055/s-0042-105205
   Ren Rongrong, 2015, Zhonghua Nei Ke Za Zhi, V54, P411
   Rossen NG, 2015, GASTROENTEROLOGY, V149, P110, DOI 10.1053/j.gastro.2015.03.045
   Shimizu H, 2016, PEDIATR INT, V58, P781, DOI 10.1111/ped.12967
   Sullivan SD, 2001, J ALLERGY CLIN IMMUN, V107, P203, DOI 10.1067/mai.2001.112851
   Suskind DL, 2015, INFLAMM BOWEL DIS, V21, P556, DOI 10.1097/MIB.0000000000000307
   Varier RU, 2015, INFECT CONT HOSP EP, V36, P438, DOI 10.1017/ice.2014.80
   Wei Y, 2015, GASTROENT RES PRACT, V2015, DOI 10.1155/2015/517597
   WILLIAMS A, 1990, HEALTH POLICY, V16, P199
NR 25
TC 25
Z9 27
U1 2
U2 23
PU IMPACT JOURNALS LLC
PI ORCHARD PARK
PA 6666 E QUAKER ST, STE 1, ORCHARD PARK, NY 14127 USA
EI 1949-2553
J9 ONCOTARGET
JI Oncotarget
PD OCT 24
PY 2017
VL 8
IS 51
BP 88894
EP 88903
DI 10.18632/oncotarget.21491
PG 10
WC Oncology; Cell Biology
WE Science Citation Index Expanded (SCI-EXPANDED)
SC Oncology; Cell Biology
GA FK6AP
UT WOS:000413585600057
PM 29179485
OA Green Published, gold
DA 2024-01-22
ER

PT J
AU Gobbato, N
   Rachid, M
   Perdigón, G
AF Gobbato, Nadia
   Rachid, Mirta
   Perdigon, Gabriela
TI Anti-inflammatory effect of yoghurt in an experimental inflammatory
   bowel disease in mouse
SO JOURNAL OF DAIRY RESEARCH
LA English
DT Article
DE inflammatory bowel disease-yoghurt-TNBS-apoptosis
ID CROHNS-DISEASE; T-CELLS; MECHANISMS; APOPTOSIS; COLITIS; SYSTEM; MODEL
AB Inflammatory bowel disease (IBID; Crohn's disease and ulcerative colitis) is the clinical outcome of three interactive pathogenic factors: genetic susceptibility, environmental triggers and immune dis-regulation. At present, only the immune response is targeted by most therapeutic or preventive strategies. The beneficial effect of yoghurt on health as well as its immunomodulator effect on the gut immune system is well documented. The aim of this work was to study the possible beneficial effects of yoghurt consumption on an experimental model of IBID in mice. Balb/c mice were fed with yoghurt for 10 consecutive days. At the end of the feeding period the mice received three inoculations of 2, 4, 6-trinitrobenzene sulphonic acid (TNBS) solutions once a week for 3 consecutive weeks. After TNBS instillation the mice received yoghurt again for 10 consecutive days. IBD control received only TNBS. After treatments we analysed the number of IgA-secreting cells, CD4+, CD8+ T cells population and the number of apoptotic cells in the large intestine. The number of erythrocytes and leucocytes in peripheral blood mononuclear cells (PBMCs) was also determined. We demonstrated the antinflammatory effect of yoghurt in an experimental model of IBD induced by TNBS. The effect was mediated by an increase in the number of the IgA+cells, a decrease in CD8+ population and by the induction of apoptosis of the infiltrative cells in the large intestine.
C1 [Gobbato, Nadia; Rachid, Mirta; Perdigon, Gabriela] Univ Nacl Tucuman, Fac Bioquim Quim & Farm, Inst Microbiol Dr Luis C Verna, RA-4000 San Miguel De Tucuman, Tucuman, Argentina.
   [Perdigon, Gabriela] Consejo Nacl Invest Cient & Tecn, Ctr Referencia Lactobacilos CERELA, RA-4000 San Miguel De Tucuman, Argentina.
C3 Universidad Nacional de Tucuman; Consejo Nacional de Investigaciones
   Cientificas y Tecnicas (CONICET)
RP Perdigón, G (通讯作者)，Univ Nacl Tucuman, Fac Bioquim Quim & Farm, Inst Microbiol Dr Luis C Verna, Ayacucho 471-2 Piso, RA-4000 San Miguel De Tucuman, Tucuman, Argentina.
EM perdigon@cerela.org.ar
FU Consejo de Investigaciones Universidad Nacional de Tucuman, Argentina
   (CIUNT) [D/351]; Consejo de Investigaciones Cientfficas y Tecnicas,
   Argentina (CONICET) [PIP 5445]
FX This work was financially supported by grants from the Consejo de
   Investigaciones Universidad Nacional de Tucuman, Argentina (CIUNT) D/351
   and from the Consejo de Investigaciones Cientfficas y Tecnicas,
   Argentina (CONICET) PIP 5445.
CR Blumberg RS, 2001, JAMA-J AM MED ASSOC, V285, P643, DOI 10.1001/jama.285.5.643
   Boirivant M, 1999, GASTROENTEROLOGY, V116, P557, DOI 10.1016/S0016-5085(99)70177-0
   CHIN KW, 1994, DIGEST DIS SCI, V39, P513, DOI 10.1007/BF02088336
   Fiocchi C, 1998, GASTROENTEROLOGY, V115, P182, DOI 10.1016/S0016-5085(98)70381-6
   Fuss IJ, 1999, GASTROENTEROLOGY, V117, P1078, DOI 10.1016/S0016-5085(99)70392-6
   Galdeano CM, 2007, CLIN VACCINE IMMUNOL, V14, P485, DOI 10.1128/CVI.00406-06
   Gobbato N, 2008, FOOD AGR IMMUNOL, V19, P11, DOI 10.1080/09540100701828739
   Guarner F, 1998, INT J FOOD MICROBIOL, V39, P237, DOI 10.1016/S0168-1605(97)00136-0
   ISAACSON P, 1982, J CLIN PATHOL, V35, P14, DOI 10.1136/jcp.35.1.14
   Isolauri E, 2001, AM J CLIN NUTR, V73, p444S, DOI 10.1093/ajcn/73.2.444s
   Isolauri E, 2001, AM J CLIN NUTR, V73, p1142S
   Macpherson AJ, 2000, SCIENCE, V288, P2222, DOI 10.1126/science.288.5474.2222
   Madsen KL, 1999, GASTROENTEROLOGY, V116, P1107, DOI 10.1016/S0016-5085(99)70013-2
   Malin M, 1996, ANN NUTR METAB, V40, P137, DOI 10.1159/000177907
   Müller S, 1998, AM J PATHOL, V152, P261
   PERDIGON G, 1994, J DAIRY RES, V61, P553, DOI 10.1017/S002202990002848X
   Perdigón G, 1998, J DAIRY RES, V65, P129, DOI 10.1017/S0022029997002604
   Perdigón G, 2002, EUR J CLIN NUTR, V56, pS65, DOI 10.1038/sj.ejcn.1601490
   PERDIGON G, 1995, J DAIRY SCI, V78, P1597, DOI 10.3168/jds.S0022-0302(95)76784-4
   PIRZER U, 1991, LANCET, V338, P1238, DOI 10.1016/0140-6736(91)92104-A
   Rachid MM, 2002, INT J IMMUNOPATH PH, V15, P209, DOI 10.1177/039463200201500307
   Saikumar P, 1999, AM J MED, V107, P489, DOI 10.1016/S0002-9343(99)00259-4
   SAINTEMARIE G, 1962, J HISTOCHEM CYTOCHEM, V10, P250, DOI 10.1177/10.3.250
   Salminen S, 1998, BRIT J NUTR, V80, pS147, DOI 10.1079/BJN19980108
   Shanahan F, 2001, GASTROENTEROLOGY, V120, P622, DOI 10.1053/gast.2001.22122
   Singh B, 2001, IMMUNOL REV, V182, P190, DOI 10.1034/j.1600-065X.2001.1820115.x
   Steidler L, 2001, MICROBES INFECT, V3, P1157, DOI 10.1016/S1286-4579(01)01476-9
NR 27
TC 14
Z9 16
U1 5
U2 15
PU CAMBRIDGE UNIV PRESS
PI NEW YORK
PA 32 AVENUE OF THE AMERICAS, NEW YORK, NY 10013-2473 USA
SN 0022-0299
EI 1469-7629
J9 J DAIRY RES
JI J. Dairy Res.
PD NOV
PY 2008
VL 75
IS 4
BP 497
EP 504
DI 10.1017/S0022029908003579
PG 8
WC Agriculture, Dairy & Animal Science; Food Science & Technology
WE Science Citation Index Expanded (SCI-EXPANDED)
SC Agriculture; Food Science & Technology
GA 377ME
UT WOS:000261254500017
PM 19032800
DA 2024-01-22
ER

PT J
AU Dilger, K
   Fux, R
   Röck, D
   Mörike, K
   Gleiter, CH
AF Dilger, Karin
   Fux, Richard
   Roeck, Daniel
   Moerike, Klaus
   Gleiter, Christoph H.
TI Effect of high-dose metronidazole on pharmacokinetics of oral budesonide
   and vice versa:: A double drug interaction study
SO JOURNAL OF CLINICAL PHARMACOLOGY
LA English
DT Article
DE budesonide; cortisol; CYP3A; metronidazole
ID PRIMARY BILIARY-CIRRHOSIS; TORSADES-DE-POINTES; CROHNS-DISEASE;
   IN-VITRO; PHARMACODYNAMIC ACTION; CONTROLLED TRIAL; THERAPY;
   CYCLOSPORINE; INHIBITION; PREDNISONE
AB Recent case reports suggest that addition of high-dose metronidozole might be associated with elevated plasma concentrations of substrates of cytochrome P450 (CYP) 3A. Because patients with fistulizing Crohn's disease benefit by using high doses of metronidazole for prolonged periods, this study's primary aim was to evaluate the effect of high-dose metronidazole on the pharmacokinetics of oral budesonide, a sensitive substrate of GYP3A commonly prescribed in acute inflammatory bowel disease. Twelve healthy adults received 1.5 g metronidazole per day over 1 week. The CYP3A-dependent metabolic profile of an oral dose of budesonide (3 mg) and that of endogenous cortisol were compared intraindividually before and after administration of metronidazole. There was neither a significant effect of high-dose metronidazole on the area under the plasma concentration-time curve (AUG) of budesonide (90% confidence interval, 79%-115%) nor on the AUC ratios of 6 beta-hydroxybudesonide/budesonide and 16 alpha hydroxyprednisolone/budesonide. In parallel, metronidazole did not significantly alter formation of 6 beta-hydroxycortisol. Vice versa, budesonide did not affect the AUC of metronidazole (90% confidence interval, 91%-100%). The authors conclude that in contrast to concomitant intake of other imidazoles such as ketoconazole, concomitant intake of metronidazole may not lead to serious safety concerns due to elevated systemic concentrations of the glucocorticoid budesonide.
C1 Univ Tubingen Hosp, Inst Pharmacol & Toxicol, Dept Clin Pharmacol, D-72076 Tubingen, Germany.
   Pharma GmbH, Freiburg, Germany.
   Univ Hosp Tubingen & Ulm, Coordinat Ctr Clin Trials, Tubingen, Germany.
C3 Eberhard Karls University of Tubingen; Eberhard Karls University
   Hospital; Ulm University
RP Gleiter, CH (通讯作者)，Univ Tubingen Hosp, Inst Pharmacol & Toxicol, Dept Clin Pharmacol, Otfried Muller Str 45, D-72076 Tubingen, Germany.
EM christoph.gleiter@med.uni-fuebingen.de
CR Armitage EL, 2004, GASTROENTEROLOGY, V127, P1051, DOI 10.1053/j.gastro.2004.06.024
   Bar-Meir S, 1998, GASTROENTEROLOGY, V115, P835, DOI 10.1016/S0016-5085(98)70254-9
   Bressler B, 2006, ALIMENT PHARM THERAP, V24, P1283, DOI 10.1111/j.1365-2036.2006.03126.x
   Cooke CE, 1996, ANN PHARMACOTHER, V30, P364, DOI 10.1177/106002809603000408
   Cudmore SL, 2004, CLIN MICROBIOL REV, V17, P783, DOI 10.1128/CMR.17.4.783-793.2004
   Dilger K, 2006, ALIMENT PHARM THER, V23, P387, DOI 10.1111/j.1365-2036.2006.02771.x
   Dilger K, 2005, HEPATOLOGY, V41, P595, DOI 10.1002/hep.20568
   Dilger K, 2004, INFLAMM BOWEL DIS, V10, P578, DOI 10.1097/00054725-200409000-00012
   Dresser GK, 2000, CLIN PHARMACOKINET, V38, P41, DOI 10.2165/00003088-200038010-00003
   ERADIRI O, 1988, BIOPHARM DRUG DISPOS, V9, P219, DOI 10.1002/bod.2510090210
   Fedorak RN, 2005, ADV DRUG DELIVER REV, V57, P303, DOI 10.1016/j.addr.2004.08.009
   Flockhart D. A., DRUG INTERACTIONS CY
   Galteau MM, 2003, EUR J CLIN PHARMACOL, V59, P713, DOI 10.1007/s00228-003-0690-3
   GED C, 1989, BRIT J CLIN PHARMACO, V28, P373, DOI 10.1111/j.1365-2125.1989.tb03516.x
   Guengrich FP, 1999, ANNU REV PHARMACOL, V39, P1, DOI 10.1146/annurev.pharmtox.39.1.1
   Hempfling W, 2003, HEPATOLOGY, V38, P196, DOI 10.1053/jhep.2003.50266
   Herzig K, 1999, NEPHROL DIAL TRANSPL, V14, P521
   JONSSON G, 1995, DRUG METAB DISPOS, V23, P137
   Kenworthy KE, 1999, BRIT J CLIN PHARMACO, V48, P716
   Kounas SP, 2005, PACE, V28, P472, DOI 10.1111/j.1540-8159.2005.09348.x
   Lal S, 2006, CAN J GASTROENTEROL, V20, P651, DOI 10.1155/2006/250490
   Lamp KC, 1999, CLIN PHARMACOKINET, V36, P353, DOI 10.2165/00003088-199936050-00004
   MAURICE M, 1992, FASEB J, V6, P752, DOI 10.1096/fasebj.6.2.1371482
   MONAHAN BP, 1990, JAMA-J AM MED ASSOC, V264, P2788, DOI 10.1001/jama.264.21.2788
   Obach RS, 2005, CLIN PHARMACOL THER, V78, P582, DOI 10.1016/j.clpt.2005.09.004
   Page RL, 2005, ANN PHARMACOTHER, V39, P1109, DOI 10.1345/aph.1E399
   Papi C, 2000, ALIMENT PHARM THERAP, V14, P1419, DOI 10.1046/j.1365-2036.2000.00867.x
   Perencevich M, 2006, INFLAMM BOWEL DIS, V12, P651, DOI 10.1097/01.MIB.0000225330.38119.c7
   RUTGEERTS P, 1995, GASTROENTEROLOGY, V108, P1617, DOI 10.1016/0016-5085(95)90121-3
   SIROWEJ H, 1985, J CLIN CHEM CLIN BIO, V23, P560
   Spina E, 1996, CLIN PHARMACOKINET, V31, P198, DOI 10.2165/00003088-199631030-00004
   SUTHERLAND L, 1991, GUT, V32, P1071, DOI 10.1136/gut.32.9.1071
   Thummel KE, 1998, ANNU REV PHARMACOL, V38, P389, DOI 10.1146/annurev.pharmtox.38.1.389
   Tucker Geoffrey T., 2001, Clinical Pharmacology and Therapeutics, V70, P103, DOI 10.1067/mcp.2001.116891
   U. S. Food and Drug Administration Center for Drug Evaluation and Research, GUID IND DRUG INT ST
   VINCENT F, 1994, THERAPIE, V49, P155
   Wang JS, 2000, EUR J CLIN PHARMACOL, V56, P555, DOI 10.1007/s002280000201
   ZYLBERKATZ E, 1988, DRUG INTEL CLIN PHAR, V22, P504, DOI 10.1177/106002808802200616
NR 38
TC 14
Z9 14
U1 0
U2 2
PU SAGE PUBLICATIONS INC
PI THOUSAND OAKS
PA 2455 TELLER RD, THOUSAND OAKS, CA 91320 USA
SN 0091-2700
J9 J CLIN PHARMACOL
JI J. Clin. Pharmacol.
PD DEC
PY 2007
VL 47
IS 12
BP 1532
EP 1539
DI 10.1177/0091270007308617
PG 8
WC Pharmacology & Pharmacy
WE Science Citation Index Expanded (SCI-EXPANDED)
SC Pharmacology & Pharmacy
GA 234AG
UT WOS:000251132400007
PM 18048573
DA 2024-01-22
ER

PT J
AU Gassull, MA
AF Gassull, M. A.
TI Review article: the intestinal lumen as a therapeutic target in
   inflammatory bowel disease
SO ALIMENTARY PHARMACOLOGY & THERAPEUTICS
LA English
DT Review
ID KAPPA-B ACTIVITY; CROHNS-DISEASE; DOUBLE-BLIND; MAINTAINING REMISSION;
   ULCERATIVE-COLITIS; ESCHERICHIA-COLI; POSTOPERATIVE RECURRENCE;
   PROBIOTIC THERAPY; CONTROLLED-TRIAL; SODIUM-BUTYRATE
AB Undigested carbohydrates reaching the colon can act as competitors for epithelial bacterial receptors, making it difficult for noncommensal bacteria to adhere to them.
   On the contrary, fermentation of these carbohydrates by anaerobic flora produces - among other substrates - butyrate that is involved in numerous important metabolic processes. These include the provision of energy to the colonocytes, the enhancement of sodium and water absorption and the synthesis of mucus and cell membranes. In addition, butyrate inhibits the nuclear translocation of the transcription factor NF kappa B, which exerts a potent anti- inflammatory activity.
   Clinical experience with probiotics in inflammatory bowel disease (IBD) is controversial. Whereas some probiotic preparations appear to be useful in ulcerative colitis (UC) and pouchitis, most attempts to use probiotics for treating or preventing recurrence in Crohn's disease have failed. It should be pointed out that - unlike in the small bowel - the colon and ileal pouches are well -established microbiological ecosystems with increasing amounts of a wide variety of bacterial strains. These bacterial strains have a high degree of metabolic interaction with luminal nutrients and a greater probability of developing dysbiosis.
   With this in mind, the rationale for using pre- and probiotics appears to be stronger for colonic IBD (UC or Crohn's colitis) and pouchitis than for IBD mostly involving the small bowel.
C1 Univ Autonoma Barcelona, Dept Gastroenterol & Hepatol, Hosp Univ Germans Trias & Pujol, Badalona 08916, Spain.
C3 Autonomous University of Barcelona; Hospital Germans Trias i Pujol
RP Gassull, MA (通讯作者)，Univ Autonoma Barcelona, Dept Gastroenterol & Hepatol, Hosp Univ Germans Trias & Pujol, Carretera Canyet S-N, Badalona 08916, Spain.
EM mgassull.germanstrias@gencat.net
CR Bengmark S, 1998, GUT, V42, P2, DOI 10.1136/gut.42.1.2
   D'Haens G, 1999, INFLAMM BOWEL DIS, V5, P295, DOI 10.1097/00054725-199911000-00010
   Darfeuille-Michaud A, 2004, GASTROENTEROLOGY, V127, P412, DOI 10.1053/j.gastro.2004.04.061
   Den Hond E, 1998, GASTROENTEROLOGY, V115, P584
   Drakes M, 2004, INFECT IMMUN, V72, P3299, DOI 10.1128/IAI.72.6.3299-3309.2004
   Fernández-Bañares F, 1999, AM J GASTROENTEROL, V94, P427, DOI 10.1111/j.1572-0241.1999.872_a.x
   GIBSON GR, 1995, J NUTR, V125, P1401, DOI 10.1093/jn/125.6.1401
   Gionchetti P, 2000, GASTROENTEROLOGY, V119, P305, DOI 10.1053/gast.2000.9370
   Gionchetti P, 2003, GASTROENTEROLOGY, V124, P1202, DOI 10.1016/S0016-5085(03)00171-9
   Govers MJAP, 1999, GUT, V45, P840, DOI 10.1136/gut.45.6.840
   Grönlund MM, 1999, J PEDIATR GASTR NUTR, V28, P19, DOI 10.1097/00005176-199901000-00007
   Harmsen HJM, 2000, J PEDIATR GASTR NUTR, V30, P61, DOI 10.1097/00005176-200001000-00019
   Hart AL, 2004, GUT, V53, P1602, DOI 10.1136/gut.2003.037325
   Hooper LV, 2001, SCIENCE, V291, P881, DOI 10.1126/science.291.5505.881
   Inan MS, 2000, GASTROENTEROLOGY, V118, P724, DOI 10.1016/S0016-5085(00)70142-9
   Kleessen B, 2001, BRIT J NUTR, V86, P291, DOI 10.1079/BJN2001403
   Kobayashi KS, 2005, SCIENCE, V307, P731, DOI 10.1126/science.1104911
   Kolida S, 2002, BRIT J NUTR, V87, pS193, DOI 10.1079/BJN/2002537
   Kruis W, 2004, GUT, V53, P1617, DOI 10.1136/gut.2003.037747
   Langlands SJ, 2004, GUT, V53, P1610, DOI 10.1136/gut.2003.037580
   Lührs H, 2002, SCAND J GASTROENTERO, V37, P458, DOI 10.1080/003655202317316105
   Macfarlane GT, 1999, BRIT MED J, V318, P999, DOI 10.1136/bmj.318.7189.999
   Maeda S, 2005, SCIENCE, V307, P734, DOI 10.1126/science.1103685
   Marteau P, 2006, GUT, V55, P842, DOI 10.1136/gut.2005.076604
   Mimura T, 2004, GUT, V53, P108, DOI 10.1136/gut.53.1.108
   Oostenbrug LE, 2005, INFLAMM BOWEL DIS, V11, P567, DOI 10.1097/01.MIB.0000161305.81198.0f
   Pitcher MCL, 2000, GUT, V46, P64, DOI 10.1136/gut.46.1.64
   Prantera C, 2002, GUT, V51, P405, DOI 10.1136/gut.51.3.405
   Rembacken BJ, 1999, LANCET, V354, P635, DOI 10.1016/S0140-6736(98)06343-0
   ROMBEAU JL, 1990, JPEN-PARENTER ENTER, V14, pS181, DOI 10.1177/014860719001400507
   Ruiz-Palacios GM, 2003, J BIOL CHEM, V278, P14112, DOI 10.1074/jbc.M207744200
   Rutgeerts P, 2005, GASTROENTEROLOGY, V128, P856, DOI 10.1053/j.gastro.2005.01.010
   RUTGEERTS P, 1995, GASTROENTEROLOGY, V108, P1617, DOI 10.1016/0016-5085(95)90121-3
   Säemann MD, 2000, FASEB J, V14, P2380
   SAGAR PM, 1995, DIS COLON RECTUM, V38, P488, DOI 10.1007/BF02148848
   Salminen S, 1998, BRIT J NUTR, V80, pS147, DOI 10.1079/BJN19980108
   SCHEPPACH W, 1994, GUT, V35, pS35, DOI 10.1136/gut.35.1_Suppl.S35
   Segain JP, 2000, GUT, V47, P397, DOI 10.1136/gut.47.3.397
   Smits HH, 2005, J ALLERGY CLIN IMMUN, V115, P1260, DOI 10.1016/j.jaci.2005.03.036
   Swidsinski A, 2005, J CLIN MICROBIOL, V43, P3380, DOI 10.1128/JCM.43.7.3380-3389.2005
   van der Kleij D, 2003, EUR J IMMUNOL, V33, P2953, DOI 10.1002/eji.200324340
   Van Gossum A, 2005, GASTROENTEROLOGY, V128, pA17
   Van Loo J, 1999, BRIT J NUTR, V81, P121, DOI 10.1017/S0007114599000252
   Vernia P, 2000, LANCET, V356, P1232, DOI 10.1016/S0140-6736(00)02787-2
   Vernia P, 2000, DIGEST DIS SCI, V45, P976, DOI 10.1023/A:1005537411244
   Wehkamp J, 2003, INFLAMM BOWEL DIS, V9, P215, DOI 10.1097/00054725-200307000-00001
   Wehkamp Jan, 2005, V86, P42, DOI 10.1159/000086672
   Welters CFM, 2002, DIS COLON RECTUM, V45, P621, DOI 10.1007/s10350-004-6257-2
NR 48
TC 22
Z9 25
U1 0
U2 8
PU WILEY
PI HOBOKEN
PA 111 RIVER ST, HOBOKEN 07030-5774, NJ USA
SN 0269-2813
EI 1365-2036
J9 ALIMENT PHARM THER
JI Aliment. Pharmacol. Ther.
PD OCT
PY 2006
VL 24
SU 3
BP 90
EP 95
DI 10.1111/j.1365-2036.2006.03067.x
PG 6
WC Gastroenterology & Hepatology; Pharmacology & Pharmacy
WE Science Citation Index Expanded (SCI-EXPANDED)
SC Gastroenterology & Hepatology; Pharmacology & Pharmacy
GA 096KC
UT WOS:000241375000017
PM 16961752
OA Bronze
DA 2024-01-22
ER

PT J
AU Schwartz, E
AF Schwartz, Emily
TI Perioperative Parenteral Nutrition in Adults With Inflammatory Bowel
   Disease: A Review of the Literature
SO NUTRITION IN CLINICAL PRACTICE
LA English
DT Review
DE parenteral nutrition; inflammatory bowel diseases; Crohn disease;
   ulcerative colitis; surgery; nutritional support
ID POLYUNSATURATED FATTY-ACIDS; BLOOD-STREAM INFECTIONS; CROHNS-DISEASE;
   ULCERATIVE-COLITIS; POSTOPERATIVE COMPLICATIONS; SURGICAL-PATIENTS;
   WORKING PARTY; CLASSIFICATION; GASTROENTEROLOGY; MALNUTRITION
AB Inflammatory bowel disease (IBD) is a chronic inflammatory condition with numerous nutrition implications, including an increased risk of malnutrition and various nutrient deficiencies. Surgical interventions are often necessary in the treatment of IBD, and patients with IBD presenting for surgery often have multiple issues, including acute inflammatory processes, malnutrition, anemia, and infections, which may increase the likelihood of poor surgical outcomes. Thus, determining adjunctive treatments that may decrease postoperative complications is paramount. Although enteral nutrition (EN) is considered the preferred nutrition support modality when the gastrointestinal tract is accessible and functional, parenteral nutrition (PN) may provide a suitable alternative when the use of EN is not feasible. The aim of this review is to evaluate the currently available literature on the impact of perioperative PN on postoperative complications, disease severity, and nutrition status in adults with IBD. Six studies within the past 10 years investigated this topic and are analyzed here. Results indicate general trends toward improvements in postoperative outcomes, disease severity, and nutrition status associated with perioperative PN use. Although results appear promising, additional, larger studies with an emphasis on PN composition will improve our understanding of the benefits of perioperative PN in adults with IBD.
C1 [Schwartz, Emily] Providence Pk Hosp, Novi, MI 48374 USA.
RP Schwartz, E (通讯作者)，Providence Pk Hosp, Touchpoint Support Serv, 47601 Grand River Ave, Novi, MI 48374 USA.
EM ESchwartz@IamTouchpoint.com
CR Aggio R, 2014, DIGEST DIS, V32, P463, DOI 10.1159/000358153
   Appau KA, 2008, J GASTROINTEST SURG, V12, P1738, DOI 10.1007/s11605-008-0646-0
   Battistella FD, 1997, J TRAUMA, V43, P52, DOI 10.1097/00005373-199707000-00013
   Baumgart DC, 2007, LANCET, V369, P1641, DOI 10.1016/S0140-6736(07)60751-X
   Beghetto MG, 2005, JPEN-PARENTER ENTER, V29, P367, DOI 10.1177/0148607105029005367
   BEST WR, 1976, GASTROENTEROLOGY, V70, P439
   Bouillanne O, 2011, NUTRITION, V27, P165, DOI 10.1016/j.nut.2009.12.007
   Bregenholt S, 1998, CLIN EXP IMMUNOL, V114, P19
   Buschmann K, 2015, MEDIAT INFLAMM, V2015, DOI 10.1155/2015/757059
   Butterworth AD, 2008, COCHRANE DB SYST REV, DOI 10.1002/14651858.CD006634.pub2
   Carter D, 2014, CURR OPIN GASTROEN, V30, P370, DOI 10.1097/MOG.0000000000000074
   Cima RR, 2012, SEMIN COLON RECTAL S, V23, P89, DOI 10.1053/j.scrs.2012.02.008
   Darouiche RO, 2005, ANN SURG, V242, P193, DOI 10.1097/01.sla.0000171874.29934.61
   Edgeworth J, 2009, J HOSP INFECT, V73, P323, DOI 10.1016/j.jhin.2009.05.008
   Ewald PW, 2013, CURR OPIN GASTROEN, V29, P350, DOI 10.1097/MOG.0b013e328361f80f
   Fakhoury M, 2014, J INFLAMM RES, V7, P113, DOI 10.2147/JIR.S65979
   Forbes A, 2011, JPEN-PARENTER ENTER, V35, P571, DOI 10.1177/0148607111413599
   Forchielli ML, 2000, JPEN-PARENTER ENTER, V24, P119, DOI 10.1177/0148607100024002119
   Frolkis AD, 2013, GASTROENTEROLOGY, V145, P996, DOI 10.1053/j.gastro.2013.07.041
   Gasche C, 2000, INFLAMM BOWEL DIS, V6, P8, DOI 10.1097/00054725-200002000-00002
   Ghouri YA, 2014, CLIN EXP GASTROENTER, V7, P473, DOI 10.2147/CEG.S27530
   Grau-Carmona T, 2015, CRIT CARE MED, V43, P31, DOI 10.1097/CCM.0000000000000612
   Grivceva Stardelova Kalina, 2008, Prilozi, V29, P21
   HARRIES AD, 1982, HUM NUTR-CLIN NUTR, V36, P307
   Indar AA, 2009, WORLD J SURG, V33, P1049, DOI 10.1007/s00268-009-9957-x
   Jacobson S, 2012, SCAND J GASTROENTERO, V47, P170, DOI 10.3109/00365521.2011.648954
   Kappelman MD, 2007, CLIN GASTROENTEROL H, V5, P1424, DOI 10.1016/j.cgh.2007.07.012
   Klement E, 2004, AM J CLIN NUTR, V80, P1342, DOI 10.1093/ajcn/80.5.1342
   Kornbluth A, 2004, AM J GASTROENTEROL, V99, P1371, DOI 10.1111/j.1572-0241.2004.40036.x
   Krzywda EA, 2007, ASPEN NUTR SUPPORT C, P300
   Kunitake H, 2008, J GASTROINTEST SURG, V12, P1730, DOI 10.1007/s11605-008-0630-8
   Laass MW, 2014, AUTOIMMUN REV, V13, P467, DOI 10.1016/j.autrev.2014.01.029
   LASHNER BA, 1989, DIGEST DIS SCI, V34, P741, DOI 10.1007/BF01540346
   Lewis JD, 2011, GASTROENTEROLOGY, V140, P1817, DOI 10.1053/j.gastro.2010.11.058
   Loftus EV, 2004, GASTROENTEROLOGY, V126, P1504, DOI 10.1053/j.gastro.2004.01.063
   McClave SA, 2009, JPEN-PARENTER ENTER, V33, P277, DOI 10.1177/0148607109335234
   Michael Posey L, 2011, PHARMACOTHERAPY PATH
   Mijac DD, 2010, EUR J INTERN MED, V21, P315, DOI 10.1016/j.ejim.2010.04.012
   Mowat C, 2011, GUT, V60, P571, DOI 10.1136/gut.2010.224154
   Naidoo K, 2011, COCHRANE DB SYST REV, DOI 10.1002/14651858.CD007443.pub2
   Nguyen GC, 2008, INFLAMM BOWEL DIS, V14, P1105, DOI 10.1002/ibd.20429
   O'Grady NP, 2002, INFECT CONT HOSP EP, V23, P759, DOI 10.1086/502007
   Pontes-Arruda A, 2012, JPEN-PARENTER ENTER, V36, P421, DOI 10.1177/0148607111420061
   Puertollano MA, 2010, NUTR THER METAB, V28, P161
   RAAD II, 1992, CLIN INFECT DIS, V15, P197, DOI 10.1093/clinids/15.2.197
   ROMBEAU JL, 1982, AM J SURG, V143, P139, DOI 10.1016/0002-9610(82)90144-1
   Salinas H, 2012, INT J COLORECTAL DIS, V27, P1479, DOI 10.1007/s00384-012-1535-2
   Sartor RB, 2008, GASTROENTEROLOGY, V134, P577, DOI 10.1053/j.gastro.2007.11.059
   Satsangi J, 2006, GUT, V55, P749, DOI 10.1136/gut.2005.082909
   Schoepfer AM, 2012, J CROHNS COLITIS, V6, P412, DOI 10.1016/j.crohns.2011.09.008
   Shoda R, 1996, AM J CLIN NUTR, V63, P741, DOI 10.1093/ajcn/63.5.741
   Sica GS, 2013, WORLD J GASTROENTERO, V19, P2445, DOI 10.3748/wjg.v19.i16.2445
   Silverberg MS, 2005, CAN J GASTROENTEROL, V19, p5A, DOI 10.1155/2005/269076
   Strober W, 2007, J CLIN INVEST, V117, P514, DOI 10.1172/JCI30587
   Tappenden KA, 2013, JPEN-PARENTER ENTER, V37, P482, DOI 10.1177/0148607113484066
   Tian HL, 2013, NUTR REV, V71, P815, DOI 10.1111/nure.12053
   Triantafillidis JK, 2014, SCAND J GASTROENTERO, V49, P3, DOI 10.3109/00365521.2013.860557
   Tsekos E, 2004, CLIN NUTR, V23, P325, DOI 10.1016/j.clnu.2003.07.008
   Vagianos K, 2007, JPEN-PARENTER ENTER, V31, P311, DOI 10.1177/0148607107031004311
   Vagianos K, 2016, JPEN-PARENTER ENTER, V40, P405, DOI 10.1177/0148607114549254
   Vermeire S, 2012, CURR OPIN GASTROEN, V28, P321, DOI 10.1097/MOG.0b013e328354be1e
   Wagner IJ, 2011, SURG CLIN N AM, V91, P787, DOI 10.1016/j.suc.2011.04.013
   White JV, 2012, J ACAD NUTR DIET, V112, P730, DOI 10.1016/j.jand.2012.03.012
   Yao GX, 2005, WORLD J GASTROENTERO, V11, P5732, DOI 10.3748/wjg.v11.i36.5732
   Yilmaz G, 2007, JPEN-PARENTER ENTER, V31, P284, DOI 10.1177/0148607107031004284
NR 65
TC 25
Z9 25
U1 0
U2 10
PU SAGE PUBLICATIONS INC
PI THOUSAND OAKS
PA 2455 TELLER RD, THOUSAND OAKS, CA 91320 USA
SN 0884-5336
EI 1941-2452
J9 NUTR CLIN PRACT
JI Nutr. Clin. Pract.
PD APR
PY 2016
VL 31
IS 2
BP 159
EP 170
DI 10.1177/0884533615594011
PG 12
WC Nutrition & Dietetics
WE Science Citation Index Expanded (SCI-EXPANDED)
SC Nutrition & Dietetics
GA DH6LS
UT WOS:000372902700004
PM 26245541
DA 2024-01-22
ER

PT J
AU Yamaguchi, Y
   Noda, H
   Okaniwa, N
   Adachi, K
   Shinmura, T
   Nakagawa, S
   Ebi, M
   Ogasawara, N
   Funaki, Y
   Zhuo, LS
   Kimata, K
   Sasaki, M
   Kasugai, K
AF Yamaguchi, Yoshiharu
   Noda, Hisatsugu
   Okaniwa, Noriko
   Adachi, Kazunori
   Shinmura, Tetsuya
   Nakagawa, Shoko
   Ebi, Masahide
   Ogasawara, Naotaka
   Funaki, Yasushi
   Zhuo, Lisheng
   Kimata, Koji
   Sasaki, Makoto
   Kasugai, Kunio
TI Serum-Derived Hyaluronan-Associated Protein Is a Noval Biomarker for
   Inflammatory Bowel Diseases
SO DIGESTION
LA English
DT Article
DE Serum-derived hyaluronan-associated proteins; Hyaluronan; Inflammatory
   bowel diseases; Biomarker
ID ALPHA-TRYPSIN INHIBITOR; INTESTINAL INFLAMMATION; MAINTENANCE THERAPY;
   FECAL CALPROTECTIN; LEUKOCYTE ADHESION; SIGNAL TRANSDUCER;
   CROHNS-DISEASE; SHAP; COLITIS; ACID
AB Background/Aims: We evaluated the role of serum-derived hyaluronan-associated protein (SHAP) in inflammatory bowel disease (IBD) pathogenesis and its potential as a novel IBD biomarker. Methods: We studied the SHAP expression in a mouse model of colitis and in human intestinal samples of IBD and compared serum concentrations with normal controls. Results: SHAP was expressed in the connective tissue derived from inflamed regions of the intestine. In mice, serum levels of SHAP-hyaluronic acid (SHAP-HA) were positively correlated with the histological damage of the colon (r = 0.566, p < 0.001). Serum concentration of SHAP-HA complex was significantly higher in patients with active ulcerative colitis than in those in remission, and this value was positively correlated with the erythrocyte sedimentation rate, serum level of tumor necrosis factor (TNF)-alpha, and endoscopic damage (r = 0.568, p < 0.001; r = 0.521, p < 0.001, and r = 0.641, p < 0.001). In patients with Crohn's disease, the serum SHAP-HA level correlated only with TNF-alpha (r = 0.630, p = 0.002). Conclusion: SHAP is a novel IBD biomarker that is related to disease activity in certain types of colitis, and it may affect disease pathogenesis. Future studies are needed to evaluate the therapeutic potential of this complex. (C) 2017 S. Karger AG, Basel
C1 [Yamaguchi, Yoshiharu; Noda, Hisatsugu; Okaniwa, Noriko; Adachi, Kazunori; Shinmura, Tetsuya; Nakagawa, Shoko; Ebi, Masahide; Ogasawara, Naotaka; Funaki, Yasushi; Sasaki, Makoto; Kasugai, Kunio] Aichi Med Univ, Sch Med, Dept Gastroenterol, 1-1 Yazakokarimata, Nagakute, Aichi 4801195, Japan.
   [Zhuo, Lisheng; Kimata, Koji] Aichi Med Univ, Res Complex Med Frontiers, Nagakute, Aichi, Japan.
C3 Aichi Medical University; Aichi Medical University
RP Sasaki, M (通讯作者)，Aichi Med Univ, Sch Med, Dept Gastroenterol, 1-1 Yazakokarimata, Nagakute, Aichi 4801195, Japan.
EM msasaki@aichi-med-u.ac.jp
FU AstraZeneca K.K.; Daiich Sankyo Co., Ltd.; Takeda Pharmaceutical Co.,
   Ltd.
FX K.K. received a research grant from AstraZeneca K.K., Daiich Sankyo Co.,
   Ltd., Takeda Pharmaceutical Co., Ltd. and lecture fees from AstraZeneca
   K.K.; Daiich Sankyo Co., Ltd.; and Takeda Pharmaceutical Co., Ltd. There
   are no other conflicts of interest to declare.
CR Abraham C, 2009, NEW ENGL J MED, V361, P2066, DOI 10.1056/NEJMra0804647
   Bandyopadhyay SK, 2008, AM J PATHOL, V173, P1361, DOI 10.2353/ajpath.2008.080444
   de la Motte CA, 2003, AM J PATHOL, V163, P121, DOI 10.1016/S0002-9440(10)63636-X
   Dieleman LA, 1997, SCAND J GASTROENTERO, V32, P99
   Dieleman LA, 1998, CLIN EXP IMMUNOL, V114, P385
   Genasetti A, 2008, CONNECT TISSUE RES, V49, P120, DOI 10.1080/03008200802148462
   HUANG L, 1993, J BIOL CHEM, V268, P26725
   Kessler S, 2008, CTS-CLIN TRANSL SCI, V1, P57, DOI 10.1111/j.1752-8062.2008.00025.x
   Kida D, 1999, J RHEUMATOL, V26, P1230
   Lin WC, 2015, WORLD J GASTROENTERO, V21, P13566, DOI 10.3748/wjg.v21.i48.13566
   Litwiniuk M, 2016, WOUNDS, V28, P78
   Mowat C, 2011, GUT, V60, P571, DOI 10.1136/gut.2010.224154
   Parikh A, 2012, INFLAMM BOWEL DIS, V18, P1470, DOI 10.1002/ibd.21896
   ROSETH AG, 1992, SCAND J GASTROENTERO, V27, P793, DOI 10.3109/00365529209011186
   Sandborn WJ, 2012, NEW ENGL J MED, V367, P1519, DOI 10.1056/NEJMoa1203572
   Sandborn WJ, 2005, NEW ENGL J MED, V353, P1912, DOI 10.1056/NEJMoa043335
   Schreiber S, 2002, GUT, V51, P379, DOI 10.1136/gut.51.3.379
   Tibble JA, 2000, GASTROENTEROLOGY, V119, P15, DOI 10.1053/gast.2000.8523
   van Rheenen PF, 2010, BMJ-BRIT MED J, V341, DOI 10.1136/bmj.c3369
   Wang C, 1996, AM J PATHOL, V148, P1861
   Wilkinson TS, 2004, AM J RESP CELL MOL, V31, P92, DOI 10.1165/rcmb.2003-0380OC
   YONEDA M, 1990, J BIOL CHEM, V265, P5247
   ZHAO M, 1995, J BIOL CHEM, V270, P26657, DOI 10.1074/jbc.270.44.26657
   Zhuo LS, 2006, J BIOL CHEM, V281, P20303, DOI 10.1074/jbc.M506703200
NR 24
TC 14
Z9 15
U1 1
U2 6
PU KARGER
PI BASEL
PA ALLSCHWILERSTRASSE 10, CH-4009 BASEL, SWITZERLAND
SN 0012-2823
EI 1421-9867
J9 DIGESTION
JI Digestion
PY 2017
VL 95
IS 2
BP 146
EP 155
DI 10.1159/000456071
PG 10
WC Gastroenterology & Hepatology
WE Science Citation Index Expanded (SCI-EXPANDED)
SC Gastroenterology & Hepatology
GA EP4NU
UT WOS:000397358000006
PM 28161704
DA 2024-01-22
ER

PT J
AU Xie, JL
   Itzkowitz, SH
AF Xie, Jianlin
   Itzkowitz, Steven H.
TI Cancer in inflammatory bowel disease
SO WORLD JOURNAL OF GASTROENTEROLOGY
LA English
DT Review
DE colon cancer; inflammatory bowel disease; dysplasia; chemoprevention;
   colonoscopy; genomic instability
ID CHRONIC ULCERATIVE-COLITIS; LOW-GRADE DYSPLASIA; PRIMARY SCLEROSING
   CHOLANGITIS; POPULATION-BASED COHORT; 10-YEAR FOLLOW-UP;
   COLORECTAL-CANCER; CROHNS-DISEASE; COLONOSCOPIC SURVEILLANCE;
   IMMUNOSUPPRESSIVE THERAPY; ENDOSCOPIC SURVEILLANCE
AB Patients with long-standing inflammatory bowel disease (IBD) have an increased risk of developing colorectal cancer (CRC). Many of the molecular alterations responsible for sporadic colorectal cancer, namely chromosomal instability microsatellite instability and hypermethylation, also play a role in colitis-associated colon carcinogenesis. Colon cancer risk in inflammatory bowel disease increases with longer duration of colitis, greater anatomic extent of colitis, the presence of primary sclerosing cholangitis, family history of CRC and degree of inflammation of the bowel. Chemoprevention includes aminosalicylates, ursodeoxycholic acid, and possibly folic acid and statins. To reduce CRC mortality in IBD, colonoscopic surveillance with random biopsies remains the major way to detect early mucosal dysplasia. When dysplasia is confirmed, proctocolectomy is considered for these patients. Patients with small intestinal Crohn's disease are at increased risk of small bowel adenocarcinoma. Ulcerative colitis patients with total proctocolectomy and ileal pouch anal-anastomosis have a rather low risk of clysplasia in the ileal pouch, but the anal transition zone should be monitored periodically. Other extra intestinal cancers, such as hepatobiliary and hematopoietic cancer, have shown variable incidence rates. New endoscopic and molecular screening approaches may further refine our current surveillance guidelines and our understanding of the natural history of dysplasia. (c) 2008 WJG. All rights reserved.
C1 [Itzkowitz, Steven H.] Mt Sinai Sch Med, GI Div, New York, NY 10029 USA.
   [Xie, Jianlin] Mt Sinai Sch Med, Dept Med, Div Gastroenterol, New York, NY 10029 USA.
C3 Icahn School of Medicine at Mount Sinai; Icahn School of Medicine at
   Mount Sinai
RP Itzkowitz, SH (通讯作者)，Mt Sinai Sch Med, GI Div, Box 1069,1 Gustave Levy Pl, New York, NY 10029 USA.
EM steven.itzkowitz@msnyuhealth.org
CR Ahlquist DA, 2000, GASTROENTEROLOGY, V119, P1219, DOI 10.1053/gast.2000.19580
   Aithal GP, 2001, ALIMENT PHARM THERAP, V15, P1101, DOI 10.1046/j.1365-2036.2001.01023.x
   Askling J, 2005, GUT, V54, P617, DOI 10.1136/gut.2004.051771
   Askling J, 2001, GASTROENTEROLOGY, V120, P1356, DOI 10.1053/gast.2001.24052
   Baylin SB, 2001, HUM MOL GENET, V10, P687, DOI 10.1093/hmg/10.7.687
   Bebb JR, 2001, ALIMENT PHARM THER, V15, P1843, DOI 10.1046/j.1365-2036.2001.01125.x
   Befrits R, 2002, DIS COLON RECTUM, V45, P615, DOI 10.1007/s10350-004-6255-4
   BERNSTEIN CN, 1995, AM J GASTROENTEROL, V90, P2106
   BERNSTEIN CN, 1994, LANCET, V343, P71
   Bernstein CN, 2001, CANCER-AM CANCER SOC, V91, P854, DOI 10.1002/1097-0142(20010215)91:4<854::AID-CNCR1073>3.0.CO;2-Z
   BLACKSTONE MO, 1981, GASTROENTEROLOGY, V80, P366
   Boland CR, 1998, CANCER RES, V58, P5248
   Bouhnik Y, 1996, LANCET, V347, P215, DOI 10.1016/S0140-6736(96)90402-X
   Brentnall TA, 2003, CURR OPIN GASTROEN, V19, P64, DOI 10.1097/00001574-200301000-00011
   Brown SL, 2002, ARTHRITIS RHEUM-US, V46, P3151, DOI 10.1002/art.10679
   BUTT JH, 1983, DIGEST DIS SCI, V28, P18, DOI 10.1007/BF01393356
   CASPI O, 1995, LEUKEMIA LYMPHOMA, V17, P255, DOI 10.3109/10428199509056830
   CHOI PM, 1993, GASTROENTEROLOGY, V105, P418, DOI 10.1016/0016-5085(93)90715-O
   CONNELL WR, 1994, GUT, V35, P347, DOI 10.1136/gut.35.3.347
   CONNELL WR, 1994, GASTROENTEROLOGY, V107, P934, DOI 10.1016/0016-5085(94)90216-X
   CONNELL WR, 1994, LANCET, V343, P1249, DOI 10.1016/S0140-6736(94)92150-4
   Crohn UB, 1925, AM J MED SCI, V170, P220
   Disanti W, 2006, CLIN GASTROENTEROL H, V4, P1025, DOI 10.1016/j.cgh.2006.03.018
   DIXON MF, 1988, HISTOPATHOLOGY, V13, P385, DOI 10.1111/j.1365-2559.1988.tb02055.x
   Eaden J, 2000, ALIMENT PHARM THERAP, V14, P145
   Eaden J, 2001, J PATHOL, V194, P152, DOI 10.1002/path.876
   Eaden JA, 2000, GASTROINTEST ENDOSC, V51, P123, DOI 10.1016/S0016-5107(00)70405-6
   Eaden JA, 2001, GUT, V48, P526, DOI 10.1136/gut.48.4.526
   EKBOM A, 1991, CANCER-AM CANCER SOC, V67, P2015, DOI 10.1002/1097-0142(19910401)67:7<2015::AID-CNCR2820670731>3.0.CO;2-R
   EKBOM A, 1990, NEW ENGL J MED, V323, P1228, DOI 10.1056/NEJM199011013231802
   Engelsgjerd M, 1999, GASTROENTEROLOGY, V117, P1288, DOI 10.1016/S0016-5085(99)70278-7
   Farrell RJ, 2000, GUT, V47, P514, DOI 10.1136/gut.47.4.514
   Fearnhead NS, 2001, HUM MOL GENET, V10, P721, DOI 10.1093/hmg/10.7.721
   FIELDING JF, 1972, SCAND J GASTROENTERO, V7, P3, DOI 10.3109/00365527209180730
   FIREMAN Z, 1989, SCAND J GASTROENTERO, V24, P346, DOI 10.3109/00365528909093058
   Fraser AG, 2002, ALIMENT PHARM THER, V16, P1225, DOI 10.1046/j.1365-2036.2002.01297.x
   FREUDENHEIM JL, 1991, INT J EPIDEMIOL, V20, P368, DOI 10.1093/ije/20.2.368
   Friedman S, 2001, GASTROENTEROLOGY, V120, P820, DOI 10.1053/gast.2001.22449
   GIOVANNUCCI E, 1993, J NATL CANCER I, V85, P875, DOI 10.1093/jnci/85.11.875
   GREENSTEIN AJ, 1978, AM J SURG, V135, P86, DOI 10.1016/0002-9610(78)90015-6
   GREENSTEIN AJ, 1992, CANCER-AM CANCER SOC, V69, P1119
   GREENSTEIN AJ, 1979, GASTROENTEROLOGY, V77, P290
   GREENSTEIN AJ, 1985, CANCER, V56, P2914, DOI 10.1002/1097-0142(19851215)56:12<2914::AID-CNCR2820561232>3.0.CO;2-J
   Griffiths AM, 1997, J PEDIATR GASTR NUTR, V24, P202, DOI 10.1097/00005176-199702000-00015
   Gullberg K, 1997, GASTROENTEROLOGY, V112, P1487, DOI 10.1016/S0016-5085(97)70029-5
   GUMASTE V, 1992, GUT, V33, P938, DOI 10.1136/gut.33.7.938
   Harada N, 1999, EMBO J, V18, P5931, DOI 10.1093/emboj/18.21.5931
   Harpaz N, 1996, SEMIN DIAGN PATHOL, V13, P339
   Herline AJ, 2003, DIS COLON RECTUM, V46, P156, DOI 10.1007/s10350-004-6517-1
   Heuschen UA, 2001, GASTROENTEROLOGY, V120, P841, DOI 10.1053/gast.2001.22434
   Issa JPJ, 2001, CANCER RES, V61, P3573
   Itzkowitz SH, 2004, GASTROENTEROLOGY, V126, P1634, DOI 10.1053/j.gastro.2004.03.025
   Itzkowitz SH, 2005, INFLAMM BOWEL DIS, V11, P314, DOI 10.1097/01.MIB.0000160811.76729.d5
   Itzkowitz SH, 2002, GASTROENTEROL CLIN N, V31, P1133, DOI 10.1016/S0889-8553(02)00047-X
   Itzkowitz SH, 2006, GASTROENTEROL CLIN N, V35, P553, DOI 10.1016/j.gtc.2006.07.002
   Jayaram H, 2001, GUT, V48, P430, DOI 10.1136/gut.48.3.430
   Kandiel A, 2005, GUT, V54, P1121, DOI 10.1136/gut.2004.049460
   Karlén P, 1999, AM J GASTROENTEROL, V94, P1047
   Karlén P, 1998, GUT, V42, P711, DOI 10.1136/gut.42.5.711
   Kiesslich R, 2003, GASTROENTEROLOGY, V124, P880, DOI 10.1053/gast.2003.50146
   Kinzler KW, 1996, CELL, V87, P159, DOI 10.1016/S0092-8674(00)81333-1
   Kolodner RD, 1999, CURR OPIN GENET DEV, V9, P89, DOI 10.1016/S0959-437X(99)80013-6
   Korelitz BI, 1999, AM J GASTROENTEROL, V94, P3248, DOI 10.1016/S0002-9270(99)00589-4
   Kornbluth A, 1997, AM J GASTROENTEROL, V92, P204
   Kornfeld K, 1997, GUT, V41, P522, DOI 10.1136/gut.41.4.522
   Kuismanen SA, 2000, AM J PATHOL, V156, P1773, DOI 10.1016/S0002-9440(10)65048-1
   Ky A, 1998, DIS COLON RECTUM, V41, P992, DOI 10.1007/BF02237388
   Lashner BA, 1997, GASTROENTEROLOGY, V112, P29, DOI 10.1016/S0016-5085(97)70215-4
   LASHNER BA, 1989, GASTROENTEROLOGY, V97, P255, DOI 10.1016/0016-5085(89)90058-9
   LENNARDJONES JE, 1990, GUT, V31, P800, DOI 10.1136/gut.31.7.800
   LENNARDJONES JE, 1985, BRIT J SURG, V72, pS84, DOI 10.1002/bjs.1800721344
   Lewis JD, 2000, GASTROENTEROLOGY, V118, P1018, DOI 10.1016/S0016-5085(00)70353-2
   Lim CH, 2003, GUT, V52, P1127, DOI 10.1136/gut.52.8.1127
   Ljung T, 2004, GUT, V53, P849, DOI 10.1136/gut.2003.018515
   Markowitz S, 2000, BBA-REV CANCER, V1470, pM13, DOI 10.1016/S0304-419X(99)00031-1
   Mathy C, 2003, INFLAMM BOWEL DIS, V9, P351, DOI 10.1097/00054725-200311000-00002
   Matula S, 2005, CLIN GASTROENTEROL H, V3, P1015, DOI 10.1016/S1542-3565(05)00738-X
   MELLEMKJAER L, 1995, INT J CANCER, V60, P330, DOI 10.1002/ijc.2910600309
   MELVILLE DM, 1989, HUM PATHOL, V20, P1008, DOI 10.1016/0046-8177(89)90273-6
   MIRMADJLESSI SH, 1986, CANCER-AM CANCER SOC, V58, P1569, DOI 10.1002/1097-0142(19861001)58:7<1569::AID-CNCR2820580731>3.0.CO;2-U
   Morin PJ, 1997, SCIENCE, V275, P1787, DOI 10.1126/science.275.5307.1787
   MUNKHOLM P, 1993, GASTROENTEROLOGY, V105, P1716, DOI 10.1016/0016-5085(93)91068-S
   Nuako KW, 1998, GASTROENTEROLOGY, V115, P1079, DOI 10.1016/S0016-5085(98)70077-0
   NUGENT FW, 1991, GASTROENTEROLOGY, V100, P1241, DOI 10.1016/0016-5085(91)70010-U
   O'Riordain MG, 2000, DIS COLON RECTUM, V43, P1660, DOI 10.1007/BF02236846
   Ochsenkühn T, 2006, ENDOSCOPY, V38, P477, DOI 10.1055/s-2006-925165
   Odze RD, 2000, AM J SURG PATHOL, V24, P1209, DOI 10.1097/00000478-200009000-00003
   Odze RD, 2002, MODERN PATHOL, V15, P379, DOI 10.1038/modpathol.3880534
   Odze RD, 2004, CLIN GASTROENTEROL H, V2, P534, DOI 10.1016/S1542-3565(04)00237-X
   OSHIMA M, 1995, P NATL ACAD SCI USA, V92, P4482, DOI 10.1073/pnas.92.10.4482
   Pardi DS, 2003, GASTROENTEROLOGY, V124, P889, DOI 10.1053/gast.2003.50156
   PERSSON PG, 1994, GASTROENTEROLOGY, V107, P1675, DOI 10.1016/0016-5085(94)90807-9
   Poynter JN, 2005, NEW ENGL J MED, V352, P2184, DOI 10.1056/NEJMoa043792
   PRIOR P, 1982, GUT, V23, P490, DOI 10.1136/gut.23.6.490
   RIDDELL RH, 1983, HUM PATHOL, V14, P931, DOI 10.1016/S0046-8177(83)80175-0
   RIDDELL RH, 1995, EUR J CANCER, V31A, P1169, DOI 10.1016/0959-8049(95)00134-5
   ROZEN P, 1995, GASTROENTEROLOGY, V108, P1361, DOI 10.1016/0016-5085(95)90683-5
   RUBIN CE, 1992, GASTROENTEROLOGY, V103, P1611, DOI 10.1016/0016-5085(92)91185-7
   Rubin PH, 1999, GASTROENTEROLOGY, V117, P1295, DOI 10.1016/S0016-5085(99)70279-9
   Rutter M, 2004, GASTROENTEROLOGY, V126, P451, DOI 10.1053/j.gastro.2003.11.010
   Rutter MD, 2004, GUT, V53, P256, DOI 10.1136/gut.2003.016386
   Rutter MD, 2006, GASTROENTEROLOGY, V130, P1030, DOI 10.1053/j.gastro.2005.12.035
   SACHAR DB, 1994, GUT, V35, P1507, DOI 10.1136/gut.35.11.1507
   Sandborn WJ, 2004, GUT, V53, P780, DOI 10.1136/gut.2003.020552
   SCHNEIDER A, 1993, Z GASTROENTEROL, V31, P653
   Selaru FM, 2002, GASTROENTEROLOGY, V122, P606, DOI 10.1053/gast.2002.31904
   Shetty K, 1999, AM J GASTROENTEROL, V94, P1643
   Sjodahl R I, 2003, Colorectal Dis, V5, P490, DOI 10.1046/j.1463-1318.2003.00510.x
   Solem CA, 2004, INFLAMM BOWEL DIS, V10, P32, DOI 10.1097/00054725-200401000-00005
   Tagore Kuldeep S, 2003, Clin Colorectal Cancer, V3, P47, DOI 10.3816/CCC.2003.n.011
   Thompson-Fawcett MW, 2001, GASTROENTEROLOGY, V121, P275, DOI 10.1053/gast.2001.26442
   Torres C, 1998, AM J SURG PATHOL, V22, P275, DOI 10.1097/00000478-199803000-00001
   Tung BY, 2001, ANN INTERN MED, V134, P89, DOI 10.7326/0003-4819-134-2-200101160-00008
   Ullman T, 2003, GASTROENTEROLOGY, V125, P1311, DOI 10.1016/j.gastro.2003.08.023
   Ullman TA, 2002, AM J GASTROENTEROL, V97, P922
   Velayos FS, 2006, GASTROENTEROLOGY, V130, P1941, DOI 10.1053/j.gastro.2006.03.028
   Velayos FS, 2005, AM J GASTROENTEROL, V100, P1345, DOI 10.1111/j.1572-0241.2005.41442.x
   WOOLRICH AJ, 1992, GASTROENTEROLOGY, V103, P431, DOI 10.1016/0016-5085(92)90831-I
NR 118
TC 234
Z9 284
U1 1
U2 20
PU BAISHIDENG PUBLISHING GROUP INC
PI PLEASANTON
PA 8226 REGENCY DR, PLEASANTON, CA 94588 USA
SN 1007-9327
EI 2219-2840
J9 WORLD J GASTROENTERO
JI World J. Gastroenterol.
PD JAN 21
PY 2008
VL 14
IS 3
BP 378
EP 389
DI 10.3748/wjg.14.378
PG 12
WC Gastroenterology & Hepatology
WE Science Citation Index Expanded (SCI-EXPANDED)
SC Gastroenterology & Hepatology
GA 255TE
UT WOS:000252679500006
PM 18200660
OA Green Published, hybrid
DA 2024-01-22
ER

PT J
AU Khanna, R
   Chande, N
   Nelson, RL
AF Khanna, Reena
   Chande, Nilesh
   Nelson, Richard L.
TI Treatment of an Initial Infection with <i>Clostridium difficile</i> in
   Patients with Inflammatory Bowel Disease
SO INFLAMMATORY BOWEL DISEASES
LA English
DT Review
DE antibiotic-associated diarrhea; Clostridium difficile; Crohn's disease;
   inflammatory bowel disease; pseudomembranous colitis; ulcerative colitis
ID VANCOMYCIN; DIARRHEA; METRONIDAZOLE; AMERICA; SOCIETY; IMPACT
AB Although the incidence of Clostridium difficile-associated diarrhea in the general population has increased dramatically over the past decade, an even greater rate of infection exists in patients with inflammatory bowel disease. Susceptibility in this population is likely inherent to the pathophysiology and treatment of these diseases. C. difficile infection can cause serious complications and death. Consequently, early diagnosis and initiation of effective antibacterial therapy is imperative. This article evaluates treatment recommendations for an initial episode of C. difficile infection in patients with inflammatory bowel disease based on the current guidelines and a Cochrane systematic review.
C1 [Khanna, Reena] Univ Western Ontario, Dept Med, Robarts Res Inst, London, ON, Canada.
   [Chande, Nilesh] Univ Western Ontario, Dept Med, Div Gastroenterol, London, ON, Canada.
   [Nelson, Richard L.] No Gen Hosp, Dept Gen Surg, Sheffield S5 7AU, S Yorkshire, England.
C3 Western University (University of Western Ontario); Western University
   (University of Western Ontario); Northern General Hospital
RP Khanna, R (通讯作者)，Robarts Res Inst, Robarts Clin Trials, 100 Perth Dr, London, ON N6A 5K8, Canada.
EM rkhanna@robarts.ca
RI Khanna, Reena/H-5626-2013
CR Abraham C, 2009, NEW ENGL J MED, V361, P2066, DOI 10.1056/NEJMra0804647
   Ananthakrishnan AN, 2010, INFLAMM BOWEL DIS, V16, P1445, DOI 10.1002/ibd.21140
   Ananthakrishnan AN, 2010, MED CLIN N AM, V94, P135, DOI 10.1016/j.mcna.2009.08.013
   [Anonymous], CLOSTR DIFF INF DEAL
   BARTLETT JG, 1980, AM J CLIN NUTR, V33, P2521, DOI 10.1093/ajcn/33.11.2521
   BARTLETT JG, 1990, REV INFECT DIS, V12, pS243, DOI 10.1093/clinids/12.Supplement_2.S243
   Bartlett JG, 2002, NEW ENGL J MED, V346, P334, DOI 10.1056/NEJMcp011603
   Bauer MP, 2009, CLIN MICROBIOL INFEC, V15, P1067, DOI 10.1111/j.1469-0691.2009.03099.x
   Ben-Horin S, 2010, J CROHNS COLITIS, V4, P194, DOI 10.1016/j.crohns.2009.11.001
   Berg AM, 2013, INFLAMM BOWEL DIS, V19, P194, DOI 10.1002/ibd.22964
   Cohen SH, 2010, INFECT CONT HOSP EP, V31, P431, DOI 10.1086/651706
   Cornely OA, 2012, LANCET INFECT DIS, V12, P281, DOI 10.1016/S1473-3099(11)70374-7
   FEKETY R, 1993, JAMA-J AM MED ASSOC, V269, P71, DOI 10.1001/jama.269.1.71
   GEORGE WL, 1982, J CLIN MICROBIOL, V15, P1049, DOI 10.1128/JCM.15.6.1049-1053.1982
   Issa M, 2008, INFLAMM BOWEL DIS, V14, P1432, DOI 10.1002/ibd.20500
   Issa M, 2007, CLIN GASTROENTEROL H, V5, P345, DOI 10.1016/j.cgh.2006.12.028
   Kelly CP, 1998, ANNU REV MED, V49, P375
   KELLY CP, 1994, NEW ENGL J MED, V330, P257, DOI 10.1056/NEJM199401273300406
   Louie TJ, 2011, NEW ENGL J MED, V364, P422, DOI 10.1056/NEJMoa0910812
   LYERLY D M, 1988, Clinical Microbiology Reviews, V1, P1
   Musher DM, 2009, CLIN INFECT DIS, V48, pE41, DOI 10.1086/596552
   Musher DM, 2005, CLIN INFECT DIS, V40, P1586, DOI 10.1086/430311
   NELSON RL, 2011, COCHRANE DATABASE SY
   Nguyen GC, 2008, AM J GASTROENTEROL, V103, P1443, DOI 10.1111/j.1572-0241.2007.01780.x
   Pépin J, 2005, CAN MED ASSOC J, V173, P1037, DOI 10.1503/cmaj.050978
   Pillai A, 2008, COCHRANE DB SYST REV, DOI 10.1002/14651858.CD004611.pub2
   Sartor RB, 2008, GASTROENTEROLOGY, V134, P577, DOI 10.1053/j.gastro.2007.11.059
   TEASLEY DG, 1983, LANCET, V2, P1043
   Wullt M, 2003, INFECT CONT HOSP EP, V24, P765, DOI 10.1086/502129
   Zar FA, 2007, CLIN INFECT DIS, V45, P302, DOI 10.1086/519265
NR 30
TC 3
Z9 3
U1 0
U2 6
PU OXFORD UNIV PRESS INC
PI CARY
PA JOURNALS DEPT, 2001 EVANS RD, CARY, NC 27513 USA
SN 1078-0998
EI 1536-4844
J9 INFLAMM BOWEL DIS
JI Inflamm. Bowel Dis.
PD SEP
PY 2013
VL 19
IS 10
BP 2223
EP 2226
DI 10.1097/MIB.0b013e31829b3e1d
PG 4
WC Gastroenterology & Hepatology
WE Science Citation Index Expanded (SCI-EXPANDED)
SC Gastroenterology & Hepatology
GA 284WZ
UT WOS:000329354000028
PM 23929262
OA Bronze
DA 2024-01-22
ER

PT J
AU Yoneno, K
   Hisamatsu, T
   Matsuoka, K
   Okamoto, S
   Takayama, T
   Ichikawa, R
   Sujino, T
   Miyoshi, J
   Takabayashi, K
   Mikami, Y
   Mizuno, S
   Wada, Y
   Yajima, T
   Naganuma, M
   Inoue, N
   Iwao, Y
   Ogata, H
   Hasegawa, H
   Kitagawa, Y
   Hibi, T
   Kanai, T
AF Yoneno, Kazuaki
   Hisamatsu, Tadakazu
   Matsuoka, Katsuyoshi
   Okamoto, Susumu
   Takayama, Tetsuro
   Ichikawa, Riko
   Sujino, Tomohisa
   Miyoshi, Jun
   Takabayashi, Kaoru
   Mikami, Yohei
   Mizuno, Shinta
   Wada, Yasuyo
   Yajima, Tomoharu
   Naganuma, Makoto
   Inoue, Nagamu
   Iwao, Yasushi
   Ogata, Haruhiko
   Hasegawa, Hirotoshi
   Kitagawa, Yuko
   Hibi, Toshifumi
   Kanai, Takanori
TI Risk and Management of Intra-Abdominal Abscess in Crohn's Disease
   Treated with Infliximab
SO DIGESTION
LA English
DT Article
DE Crohn's disease; Infliximab; Abdominal
ID C-REACTIVE PROTEIN; THERAPY; MALIGNANCY; INDICATOR; APOPTOSIS; OUTCOMES
AB Background and Aims: Infliximab (IFX) is a monoclonal antibody used to treat patients with Crohn's disease (CD). Intra-abdominal abscess formation is a major complication of CD with negative effects on patient prognosis. We have analyzed risk factors for abscess formation in CD patients treated with IFX. Methods: CD patients who received IFX between January 2000 and April 2011 at Keio University Hospital were analyzed retrospectively. Risk factors for abscess formation were assessed by univariate and multivariate logistic regression analyses. Results: Intra-abdominal abscess was seen in 15 of 258 patients. Univariate analyses showed serum C-reactive protein (CRP) concentration at 14 weeks after initiation of IFX (p = 0.021), serum albumin concentration at week 0 (p = 0.022) and week 14 (p = 0.004), the presence of anallesions (p = 0.036), progression of intestine deformation (p = 0.015) and early loss of response to IFX (p < 0.0001) to be risk factors. Multivariate analysis showed that CRP concentration at 14 weeks [odds ratio (OR) 1.361] and loss of IFX response within 6 months (OR 5.361) were independent risk factors. Conclusions: Abscess formation should be suspected in patients with symptoms of CD recurrence during IFX therapy. Uncontrolled CRP concentration and early loss of response to IFX are risk factors. (C) 2014 S. Karger AG, Basel
C1 [Yoneno, Kazuaki; Hisamatsu, Tadakazu; Matsuoka, Katsuyoshi; Okamoto, Susumu; Takayama, Tetsuro; Ichikawa, Riko; Sujino, Tomohisa; Miyoshi, Jun; Takabayashi, Kaoru; Mikami, Yohei; Mizuno, Shinta; Wada, Yasuyo; Yajima, Tomoharu; Kanai, Takanori] Keio Univ, Sch Med, Dept Internal Med, Div Gastroenterol & Hepatol, Tokyo 1608582, Japan.
   [Naganuma, Makoto; Ogata, Haruhiko] Keio Univ, Sch Med, Ctr Diagnost & Therapeut Endoscopy, Tokyo 1608582, Japan.
   [Inoue, Nagamu; Iwao, Yasushi] Keio Univ, Sch Med, Ctr Prevent Med, Tokyo 1608582, Japan.
   [Hasegawa, Hirotoshi; Kitagawa, Yuko] Keio Univ, Sch Med, Dept Surg, Tokyo 1608582, Japan.
   [Hibi, Toshifumi] Kitasato Univ, Kitasato Inst Hosp, Ctr Adv IBD Res & Treatment, Tokyo, Japan.
C3 Keio University; Keio University; Keio University; Keio University;
   Kitasato University
RP Hisamatsu, T (通讯作者)，Keio Univ, Sch Med, Dept Internal Med, Div Gastroenterol & Hepatol,Shinjuku Ku, 35 Shinanomachi, Tokyo 1608582, Japan.
EM hisamachi@a7.keio.jp
RI Matsuoka, Katsuyoshi/AAB-1580-2022; MIKAMI, YOHEI/GRJ-8133-2022; Ogata,
   H/B-3964-2014
OI Matsuoka, Katsuyoshi/0000-0002-2950-7660; MIKAMI,
   YOHEI/0000-0001-5104-4415; Kanai, Takanori/0000-0002-1466-4532; Sujino,
   Tomohisa/0000-0003-0699-6577
FU Grants-in-Aid for Scientific Research [26460977, 12J05920] Funding
   Source: KAKEN
CR Abraham C, 2009, NEW ENGL J MED, V361, P2066, DOI 10.1056/NEJMra0804647
   Agrawal A, 2005, CLIN GASTROENTEROL H, V3, P1215, DOI 10.1016/S1542-3565(05)00759-7
   Baumgart DC, 2012, LANCET, V380, P1590, DOI 10.1016/S0140-6736(12)60026-9
   Bermejo F, 2012, INFLAMM BOWEL DIS, V18, P1509, DOI 10.1002/ibd.21865
   Caspersen S, 2008, CLIN GASTROENTEROL H, V6, P1212, DOI 10.1016/j.cgh.2008.05.010
   DERKX B, 1993, LANCET, V342, P173, DOI 10.1016/0140-6736(93)91375-V
   Dignass A, 2010, J CROHNS COLITIS, V4, P28, DOI 10.1016/j.crohns.2009.12.002
   Hanauer SB, 2002, LANCET, V359, P1541, DOI 10.1016/S0140-6736(02)08512-4
   Hibi T, 2014, J GASTROENTEROL, V49, P254, DOI 10.1007/s00535-013-0807-0
   Jürgens M, 2011, CLIN GASTROENTEROL H, V9, P421, DOI 10.1016/j.cgh.2011.02.008
   Koelewijn CL, 2008, WORLD J GASTROENTERO, V14, P85, DOI 10.3748/wjg.14.85
   Komano Y, 2011, J RHEUMATOL, V38, P1258, DOI 10.3899/jrheum.101009
   Lichtenstein GR, 2012, AM J GASTROENTEROL, V107, P1051, DOI 10.1038/ajg.2012.89
   Lügering A, 2001, GASTROENTEROLOGY, V121, P1145, DOI 10.1053/gast.2001.28702
   Moreira AD, 2009, DIS COLON RECTUM, V52, P906, DOI 10.1007/DCR.0b013e31819f27c3
   Nenci A, 2007, NATURE, V446, P557, DOI 10.1038/nature05698
   Nguyen DL, 2012, CLIN GASTROENTEROL H, V10, P400, DOI 10.1016/j.cgh.2011.11.023
   Pariente B, 2011, INFLAMM BOWEL DIS, V17, P1415, DOI 10.1002/ibd.21506
   Peyrin-Biroulet L, 2010, GUT, V59, P141, DOI 10.1136/gut.2009.187120
   Reinisch W, 2012, ALIMENT PHARM THER, V35, P568, DOI 10.1111/j.1365-2036.2011.04987.x
   Sands BE, 2004, NEW ENGL J MED, V350, P876, DOI 10.1056/NEJMoa030815
   Thia KT, 2010, GASTROENTEROLOGY, V139, P1147, DOI 10.1053/j.gastro.2010.06.070
   Xie Y, 2012, INT J COLORECTAL DIS, V27, P199, DOI 10.1007/s00384-011-1338-x
   Yamaguchi A, 2004, J GASTROENTEROL, V39, P441
   Zaph C, 2007, NATURE, V446, P552, DOI 10.1038/nature05590
   Zeissig S, 2004, GUT, V53, P1295, DOI 10.1136/gut.2003.036632
NR 26
TC 7
Z9 7
U1 0
U2 3
PU KARGER
PI BASEL
PA ALLSCHWILERSTRASSE 10, CH-4009 BASEL, SWITZERLAND
SN 0012-2823
EI 1421-9867
J9 DIGESTION
JI Digestion
PY 2014
VL 89
IS 3
BP 201
EP 208
DI 10.1159/000360618
PG 8
WC Gastroenterology & Hepatology
WE Science Citation Index Expanded (SCI-EXPANDED)
SC Gastroenterology & Hepatology
GA AJ7VE
UT WOS:000337906100004
PM 24803137
DA 2024-01-22
ER

PT J
AU Tsujikawa, T
   Andoh, A
   Inatomi, O
   Bamba, S
   Nakahara, T
   Sasaki, M
   Saito, H
   Fujiyama, Y
AF Tsujikawa, Tomoyuki
   Andoh, Akira
   Inatomi, Osamu
   Bamba, Shigeki
   Nakahara, Tamio
   Sasaki, Masaya
   Saito, Haruyasu
   Fujiyama, Yoshihide
TI Alendronate Improves Low Bone Mineral Density Induced by Steroid Therapy
   in Crohn's Disease
SO INTERNAL MEDICINE
LA English
DT Article
DE Crohn's disease; bone mineral density; steroid; alendronate
ID INFLAMMATORY-BOWEL-DISEASE; ULCERATIVE-COLITIS; COMPLICATIONS;
   OSTEOPOROSIS; METABOLISM; INFLIXIMAB
AB Aim We investigated whether steroid therapy for Crohn's disease (CD) patients influences bone mineral density (BMD), and whether alendronate is effective for improving this loss of BMD.
   Methods We recruited 16 outpatients with CD. The BMD of the whole body, the lumbar spine, and the proximal femoral neck was measured by dual-energy X-ray absorptimetry. The BMD was expressed as a T score. Some CD patients with low BMD values had been given vitamin K2 or alendronate for one year.
   Results In the steroid-dependent group, the mean dose of prednisolone was 968 mg per year and 2.7 mg per day. Although the duration of the disease was not related to the T score, the amount of total steroids was negatively correlated with the T score among patients taking no preventative drugs. The T score in the vitamin K2 group after one year did was not altered in the 3 areas examined. On the other hand, the T score in the alendronate group increased by 2.8% for the whole body, 4.5% in the lumbar spine, and 3.4% in the proximal femoral neck.
   Conclusion The BMD of Japanese CD patients was decreased depending on the total amount of steroid administered, and oral alendronate improved the loss of BMD.
C1 [Tsujikawa, Tomoyuki; Andoh, Akira; Inatomi, Osamu; Bamba, Shigeki; Nakahara, Tamio; Sasaki, Masaya; Saito, Haruyasu; Fujiyama, Yoshihide] Shiga Univ Med Sci, Dept Internal Med, Otsu, Shiga 52021, Japan.
   [Tsujikawa, Tomoyuki; Andoh, Akira; Inatomi, Osamu; Bamba, Shigeki; Nakahara, Tamio; Sasaki, Masaya; Saito, Haruyasu; Fujiyama, Yoshihide] Shiga Univ Med Sci Hosp, Div Clin Nutr, Otsu, Shiga, Japan.
   [Tsujikawa, Tomoyuki; Andoh, Akira; Inatomi, Osamu; Bamba, Shigeki; Nakahara, Tamio; Sasaki, Masaya; Saito, Haruyasu; Fujiyama, Yoshihide] Shiga Univ Med Sci Hosp, Dept Endoscop Med, Otsu, Shiga, Japan.
C3 Shiga University of Medical Science; Shiga University of Medical
   Science; Shiga University of Medical Science
RP Tsujikawa, T (通讯作者)，Shiga Univ Med Sci, Dept Internal Med, Otsu, Shiga 52021, Japan.
EM tujikawa@belle.shiga-med.ac.jp
RI Fujiyama, Yoshihide/C-6460-2008; Andoh, Akira/AAB-9303-2022
OI Bamba, Shigeki/0000-0002-4108-5894; Inatomi, Osamu/0000-0002-5837-6575
CR Abu-Amer Y, 2000, J BIOL CHEM, V275, P27307
   Adachi JD, 1999, INFLAMM BOWEL DIS, V5, P200, DOI 10.1097/00054725-199908000-00009
   Andreassen H, 1999, AM J GASTROENTEROL, V94, P824, DOI 10.1111/j.1572-0241.1999.00866.x
   Bailen LS, 2001, INFLAMM BOWEL DIS, V7, P175, DOI 10.1097/00054725-200105000-00017
   Bernstein M, 2005, AM J GASTROENTEROL, V100, P2031, DOI 10.1111/j.1572-0241.2005.50219.x
   Bischoff SC, 1997, AM J GASTROENTEROL, V92, P1157
   COMPSTON JE, 1987, GUT, V28, P410, DOI 10.1136/gut.28.4.410
   GHOSH S, 1994, GASTROENTEROLOGY, V107, P1031, DOI 10.1016/0016-5085(94)90227-5
   Haderslev KV, 2000, GASTROENTEROLOGY, V119, P639, DOI 10.1053/gast.2000.16518
   Hara K, 2002, BONE, V31, P575, DOI 10.1016/S8756-3282(02)00874-8
   Koshihara Y, 1997, J BONE MINER RES, V12, P431, DOI 10.1359/jbmr.1997.12.3.431
   Kunisaki R, 2005, ALIMENT PHARM THER, V21, P789, DOI 10.1111/j.1365-2036.2005.02400.x
   KUSUNOKI M, 1992, DIS COLON RECTUM, V35, P1003, DOI 10.1007/BF02253508
   Lichtenstein GR, 2006, CLIN GASTROENTEROL H, V4, P621, DOI 10.1016/j.cgh.2006.03.002
   Plotkin LI, 1999, J CLIN INVEST, V104, P1363, DOI 10.1172/JCI6800
   Pollak RD, 1998, AM J GASTROENTEROL, V93, P1483
   Robinson RJ, 1998, DIGEST DIS SCI, V43, P2500, DOI 10.1023/A:1026650719552
   Sasaki N, 2005, J BONE MINER METAB, V23, P41, DOI 10.1007/s00774-004-0539-6
   Schulte C, 1998, INFLAMM BOWEL DIS, V4, P268, DOI 10.1002/ibd.3780040403
   Shinozaki M, 1998, J GASTROENTEROL, V33, P196, DOI 10.1007/s005350050069
   Silvennoinen JA, 1996, SCAND J GASTROENTERO, V31, P367, DOI 10.3109/00365529609006412
   SILVENNOINEN JA, 1995, GUT, V37, P71, DOI 10.1136/gut.37.1.71
   Soen Satoshi, 2005, Mod Rheumatol, V15, P163, DOI 10.1007/s10165-005-0391-0
   Soen Satoshi, 2006, Clin Calcium, V16, P1788
   Uchida K, 2006, DIS COLON RECTUM, V49, P74, DOI 10.1007/s10350-005-0213-7
NR 25
TC 8
Z9 8
U1 0
U2 0
PU JAPAN SOC INTERNAL MEDICINE
PI TOKYO
PA 34-3 3-CHOME HONGO BUNKYO-KU, TOKYO, 113, JAPAN
SN 0918-2918
EI 1349-7235
J9 INTERNAL MED
JI Intern. Med.
PY 2009
VL 48
IS 12
BP 933
EP 937
DI 10.2169/internalmedicine.48.2005
PG 5
WC Medicine, General & Internal
WE Science Citation Index Expanded (SCI-EXPANDED)
SC General & Internal Medicine
GA 465QA
UT WOS:000267600700001
PM 19525577
OA Bronze
DA 2024-01-22
ER

PT J
AU Tantravedi, S
   Vesuna, F
   Winnard, PT
   Van Voss, MRH
   Van Diest, PJ
   Raman, V
AF Tantravedi, Saritha
   Vesuna, Farhad
   Winnard, Paul T., Jr.
   Van Voss, Marise R. Heerma
   Van Diest, Paul J.
   Raman, Venu
TI Role of DDX3 in the pathogenesis of inflammatory bowel disease
SO ONCOTARGET
LA English
DT Article
DE DDX3; inflammatory bowel disease; colorectal cancer; MMP; small molecule
   inhibitor
ID MATRIX METALLOPROTEINASES MMP-2; COLORECTAL-CANCER; CROHNS-DISEASE;
   ULCERATIVE-COLITIS; CLINICAL-IMPLICATIONS; EPITHELIAL-CELLS; EXPRESSION;
   INHIBITORS; CARCINOMA; BUTYRATE
AB When crypt stem cells of the gastrointestinal tract become injured, the result is increased synthesis of pro-inflammatory cytokines and matrix metalloproteinases by their progeny - the colonic epithelium. Chronic inflammation of the gastrointestinal tract is a characteristic of inflammatory bowel disease, which includes Crohn's Disease and Ulcerative Colitis. In our ongoing investigation to decipher the characteristic functions of a RNA helicase gene, DDX3, we identified high DDX3 expression by immunohistochemistry of colon biopsy samples, which included chronic/mild Morbus Crohn, active Morbus Crohn, Chronic/mild Colitis Ulcerosa and active Colitis Ulcerosa in epithelium and stromal compartments. We used a small molecule inhibitor of DDX3, RK-33, on two human colonic epithelial cell lines, HCEC1CT and HCEC2CT and found that RK-33 was able to decrease expression of MMP-1, MMP-2, MMP-3, and MMP-10. Moreover, forced differentiation of a human colonic cancer cell line, HT29, resulted in decreased DDX3 levels, indicating that DDX3 contributes to the modulation of colonic epithelium differentiation. In conclusion, our results revealed novel functions of DDX3 in inflammatory bowel disease and indicate a potential for using RK-33 as a systemic therapy to promote not only differentiation of transformed colonic epithelium but also to reduce MMP expression and thus elicit a decreased inflammatory response.
C1 [Tantravedi, Saritha; Vesuna, Farhad; Winnard, Paul T., Jr.; Van Voss, Marise R. Heerma; Raman, Venu] Johns Hopkins Univ, Sch Med, Dept Radiol & Radiol Sci, Baltimore, MD 21218 USA.
   [Van Voss, Marise R. Heerma; Van Diest, Paul J.; Raman, Venu] Univ Med Ctr Utrecht, Dept Pathol, Utrecht, Netherlands.
   [Raman, Venu] Johns Hopkins Univ, Sch Med, Dept Oncol, Baltimore, MD 21218 USA.
C3 Johns Hopkins University; Utrecht University; Utrecht University Medical
   Center; Johns Hopkins University
RP Raman, V (通讯作者)，Johns Hopkins Univ, Sch Med, Dept Radiol & Radiol Sci, Baltimore, MD 21218 USA.; Raman, V (通讯作者)，Univ Med Ctr Utrecht, Dept Pathol, Utrecht, Netherlands.; Raman, V (通讯作者)，Johns Hopkins Univ, Sch Med, Dept Oncol, Baltimore, MD 21218 USA.
EM vraman2@jhmi.edu
RI van Voss, Marise R Heerma/N-5637-2016; Vesuna, Farhad/G-3179-2010
OI van Voss, Marise R Heerma/0000-0001-8368-9859; Vesuna,
   Farhad/0000-0002-0356-5096
FU Maryland Stem Cell Research Fund
FX This work was financially supported by Maryland Stem Cell Research Fund.
CR Angus AGN, 2010, J GEN VIROL, V91, P122, DOI 10.1099/vir.0.015909-0
   Asano T, 2008, J SURG RES, V146, P32, DOI 10.1016/j.jss.2007.02.011
   Atreya R, 2010, DIGEST DIS, V28, P386, DOI 10.1159/000320392
   AUGERON C, 1984, CANCER RES, V44, P3961
   Baumgart DC, 2007, LANCET, V369, P1641, DOI 10.1016/S0140-6736(07)60751-X
   Bol GM, 2015, EMBO MOL MED, V7, P648, DOI 10.15252/emmm.201404368
   Cai JY, 2006, CELL STRESS CHAPERON, V11, P199, DOI 10.1379/CSC-180R.1
   Danese S, 2012, GUT, V61, P918, DOI 10.1136/gutjnl-2011-300904
   Dave M, 2014, GASTROENTEROL CLIN N, V43, P405, DOI 10.1016/j.gtc.2014.05.003
   de Bruyn M, 2014, INFLAMM BOWEL DIS, V20, P339, DOI 10.1097/01.MIB.0000438430.15553.90
   Di Sabatino A, 2009, EUR J GASTROEN HEPAT, V21, P1049, DOI 10.1097/MEG.0b013e3283293d0f
   Gao Q, 2007, INFLAMM BOWEL DIS, V13, P693, DOI 10.1002/ibd.20100
   GIBSON P, 1995, GUT, V37, P536, DOI 10.1136/gut.37.4.536
   González L, 2012, DIGEST DIS SCI, V57, P2063, DOI 10.1007/s10620-012-2154-z
   Gunnarsson C, 2012, DIGEST DIS SCI, V57, P3080, DOI 10.1007/s10620-012-2289-y
   Hayden DM, 2011, J SURG RES, V168, P315, DOI 10.1016/j.jss.2010.03.002
   Herszényi L, 2012, INT J MOL SCI, V13, P13240, DOI 10.3390/ijms131013240
   Heuschkel RB, 2000, GUT, V47, P57, DOI 10.1136/gut.47.1.57
   Hu JL, 2007, NAT REV DRUG DISCOV, V6, P480, DOI 10.1038/nrd2308
   Jess T, 2006, GASTROENTEROLOGY, V130, P1039, DOI 10.1053/j.gastro.2005.12.037
   Jess T, 2013, CLIN GASTROENTEROL H, V11, P43, DOI 10.1016/j.cgh.2012.09.026
   Jimbo K, 2014, PEDIATR INT, V56, P873, DOI 10.1111/ped.12362
   Khounlotham M, 2012, IMMUNITY, V37, P563, DOI 10.1016/j.immuni.2012.06.017
   Kirkegaard T, 2004, GUT, V53, P701, DOI 10.1136/gut.2003.017442
   Louis E, 2000, CLIN EXP IMMUNOL, V120, P241, DOI 10.1046/j.1365-2249.2000.01227.x
   Lukas M, 2010, DIGEST DIS, V28, P619, DOI 10.1159/000320276
   Mäkitalo L, 2012, SCAND J GASTROENTERO, V47, P785, DOI 10.3109/00365521.2012.677954
   Matsuno K, 2003, J GASTROENTEROL, V38, P348, DOI 10.1007/s005350300062
   Mook ORF, 2004, BBA-REV CANCER, V1705, P69, DOI 10.1016/j.bbcan.2004.09.006
   Nelson AR, 2000, J CLIN ONCOL, V18, P1135, DOI 10.1200/JCO.2000.18.5.1135
   Pedersen G, 2009, CLIN EXP IMMUNOL, V155, P257, DOI 10.1111/j.1365-2249.2008.03836.x
   Pesta M, 2007, ANTICANCER RES, V27, P1863
   Roda G, 2010, WORLD J GASTROENTERO, V16, P4264, DOI 10.3748/wjg.v16.i34.4264
   Said AH, 2014, CANCERS, V6, P366, DOI 10.3390/cancers6010366
   Salem N, 2016, FUTURE ONCOL, V12, P323, DOI 10.2217/fon.15.325
   Salmela MT, 2002, GUT, V51, P540, DOI 10.1136/gut.51.4.540
   Sim WH, 2012, J GASTROEN HEPATOL, V27, P1083, DOI 10.1111/j.1440-1746.2011.06973.x
   Sipos F, 2014, EUR J CANCER PREV, V23, P336, DOI 10.1097/CEJ.0000000000000058
   Strober W, 2007, J CLIN INVEST, V117, P514, DOI 10.1172/JCI30587
   Torres J, 2013, GUT, V62, P1642, DOI 10.1136/gutjnl-2012-303959
   van der Wath RC, 2013, PLOS ONE, V8, DOI 10.1371/journal.pone.0073204
   van Voss MRH, 2015, ONCOTARGET, V6, P28312, DOI 10.18632/oncotarget.4873
   Vandenbroucke RE, 2013, EMBO MOL MED, V5, P1000, DOI 10.1002/emmm.201202100
   von Lampe B, 2000, GUT, V47, P63, DOI 10.1136/gut.47.1.63
   Wang YD, 2007, WORLD J GASTROENTERO, V13, P5926, DOI 10.3748/wjg.v13.i44.5926
   Warnaar N, 2006, INFLAMM BOWEL DIS, V12, P863, DOI 10.1097/01.mib.0000231568.43065.ed
   Woo M, 2007, J GASTROEN HEPATOL, V22, P1064, DOI 10.1111/j.1440-1746.2006.04424.x
   Xie M, 2016, CANC RES
   Zhang L, 2015, BMC GENOMICS, V16, DOI 10.1186/1471-2164-16-S1-S8
NR 49
TC 8
Z9 9
U1 0
U2 4
PU IMPACT JOURNALS LLC
PI ORCHARD PARK
PA 6666 E QUAKER ST, STE 1, ORCHARD PARK, NY 14127 USA
EI 1949-2553
J9 ONCOTARGET
JI Oncotarget
PD DEC 29
PY 2017
VL 8
IS 70
BP 115280
EP 115289
DI 10.18632/oncotarget.23323
PG 10
WC Oncology; Cell Biology
WE Science Citation Index Expanded (SCI-EXPANDED)
SC Oncology; Cell Biology
GA FS1XB
UT WOS:000419571000076
PM 29383159
OA Green Published, gold, Green Submitted
DA 2024-01-22
ER

PT J
AU Eder, P
   Lykowska-Szuber, L
   Iwanik, K
   Krela-Kazmierczak, I
   Stawczyk-Eder, K
   Majewski, P
   Linke, K
   Kay, EW
   Wozniak, A
AF Eder, Piotr
   Lykowska-Szuber, Liliana
   Iwanik, Katarzyna
   Krela-Kazmierczak, Iwona
   Stawczyk-Eder, Kamila
   Majewski, Przemyslaw
   Linke, Krzysztof
   Kay, Elaine W.
   Wozniak, Aldona
TI The influence of anti-TNF therapy on CD31 and VEGF expression in colonic
   mucosa of Crohn's disease patients in relation to mucosal healing
SO FOLIA HISTOCHEMICA ET CYTOBIOLOGICA
LA English
DT Article
DE Crohn's disease; anti-TNF therapy; CD31; VEGF; angiogenesis; IHC
ID INFLAMMATORY-BOWEL-DISEASE; ANGIOGENESIS; PATHOGENESIS
AB Introduction. Immune-mediated angiogenesis may play an important role in the pathogenesis of inflammatory lesions in Crohn's disease (CD). The study aimed to assess the influence of anti-tumour necrosis factor (anti-TNF) therapy on the angiogenesis in relation to microscopic and endoscopic healing in CD patients.
   Material and methods. Colonic tissue samples from 17 CD patients were taken during colonoscopy before and after anti-TNF therapy. Endoscopic and microscopic severities were estimated using validated scores. Immunohistochemical expression of CD31 and vascular endothelial growth factor (VEGF) were assessed in parallel.
   Results. The expression of CD31 and VEGF decreased significantly after the anti-TNF therapy in parallel to endoscopic improvement; however, the microscopic activity did not change significantly. There was a correlation between the change in CD31 and VEGF expression (p = 0.01; r = 0.6), as well as endoscopic healing (p = 0.04; r = 0.4). CD31 immunoexpression correlated with the number of poly-and mononuclear cells in the infiltrates in the mucosal lamina propria before the therapy (p = 0.02; r = 0.5).
   Conclusions. We suggest that modulation of vascular proliferation can be a novel option to increase the efficacy of biological therapy in CD.
C1 [Eder, Piotr; Lykowska-Szuber, Liliana; Krela-Kazmierczak, Iwona; Stawczyk-Eder, Kamila; Linke, Krzysztof] Poznan Univ Med Sci, Heliodor Swiecicki Hosp, Dept Gastroenterol Human Nutr & Internal Dis, Przybyszewskiego 49, PL-60355 Poznan, Poland.
   [Iwanik, Katarzyna; Majewski, Przemyslaw; Wozniak, Aldona] Poznan Univ Med Sci, Heliodor Swiecicki Hosp, Dept Clin Pathomorphol, Poznan, Poland.
   [Kay, Elaine W.] Beaumont Hosp, Dept Histopathol, Dublin, Ireland.
   [Kay, Elaine W.] Royal Coll Surgeons Ireland, Dublin, Ireland.
C3 Poznan University of Medical Sciences; Poznan University of Medical
   Sciences; Royal College of Surgeons - Ireland
RP Eder, P (通讯作者)，Poznan Univ Med Sci, Heliodor Swiecicki Hosp, Dept Gastroenterol Human Nutr & Internal Dis, Przybyszewskiego 49, PL-60355 Poznan, Poland.
EM piotr.eder@op.pl
RI Majewski, Przemysław Wojciech/GLR-2179-2022
OI Stawczyk-Eder, Kamila/0000-0001-9368-0188; Eder,
   Piotr/0000-0001-9306-5038; Krela-Kazmierczak, Iwona/0000-0001-5122-8003
CR Algaba A, 2013, J CROHNS COLITIS, V11, P569, DOI [10.1016/j.erohns.2013.04.005, DOI 10.1016/J.EROHNS.2013.04.005]
   Antunes O, 2014, BEST PRACT RES CL GA, V28, P473, DOI 10.1016/j.bpg.2014.05.001
   BEST WR, 1976, GASTROENTEROLOGY, V70, P439
   Cibor D, 2016, WORLD J GASTROENTERO, V22, P1067, DOI 10.3748/wjg.v22.i3.1067
   D'Haens GR, 1998, GASTROENTEROLOGY, V114, P262, DOI 10.1016/S0016-5085(98)70476-7
   Daperno M, 2004, GASTROINTEST ENDOSC, V60, P505, DOI 10.1016/S0016-5107(04)01878-4
   Di Sabatino A, 2004, INFLAMM BOWEL DIS, V10, P573, DOI 10.1097/00054725-200409000-00011
   Eder P, 2015, CYTOKINE, V76, P288, DOI 10.1016/j.cyto.2015.09.018
   Eder P, 2015, CURR PROTEIN PEPT SC, V16, P249, DOI 10.2174/1389203716666150224150756
   Eder P, 2013, FOLIA HISTOCHEM CYTO, V51, P239, DOI 10.5603/FHC.2013.0034
   Gilroy L, 2014, CLIN EXP GASTROENTER, V7, P163, DOI 10.2147/CEG.S45261
   Jain RK, 2005, SCIENCE, V307, P58, DOI 10.1126/science.1104819
   Kanakaraj P, 2012, MABS-AUSTIN, V4, P600, DOI 10.4161/mabs.21227
   Koutroubakis IE, 2006, INFLAMM BOWEL DIS, V12, P515, DOI 10.1097/00054725-200606000-00012
   Kruschewski M, 2010, DIGEST DIS SCI, V55, P733, DOI 10.1007/s10620-009-0763-y
   Magro F, 2013, J CROHNS COLITIS, V7, P827, DOI 10.1016/j.crohns.2013.06.001
   Neurath MF, 2014, MUCOSAL IMMUNOL, V7, P6, DOI 10.1038/mi.2013.73
   Oikonomopoulos A, 2013, CURR DRUG TARGETS, V14, P1421, DOI 10.2174/13894501113149990164
   Park S, 2015, CLIN SCI, V129, P217, DOI 10.1042/CS20140714
   Rutella S, 2011, AM J GASTROENTEROL, V106, P762, DOI 10.1038/ajg.2011.48
   Tracey D, 2008, PHARMACOL THERAPEUT, V117, P244, DOI 10.1016/j.pharmthera.2007.10.001
   Tsiolakidou G, 2008, DIGEST LIVER DIS, V40, P673, DOI 10.1016/j.dld.2008.02.010
   Walsh A, 2014, ENDOSC CLIN N AM, V24, P367, DOI DOI 10.1016/J.GIEC.2014.03.005
NR 23
TC 10
Z9 10
U1 0
U2 5
PU VIA MEDICA
PI GDANSK
PA UL SWIETOKRZYSKA 73, 80-180 GDANSK, POLAND
SN 0239-8508
EI 1897-5631
J9 FOLIA HISTOCHEM CYTO
JI Folia Histochem. Cytobiol.
PY 2016
VL 54
IS 2
BP 75
EP 80
DI 10.5603/FHC.a2016.0008
PG 6
WC Biochemistry & Molecular Biology; Cell Biology
WE Science Citation Index Expanded (SCI-EXPANDED)
SC Biochemistry & Molecular Biology; Cell Biology
GA DX3GV
UT WOS:000384262500002
PM 27270504
OA Green Submitted, gold
DA 2024-01-22
ER

PT J
AU Bresci, G
   Romano, A
   Mazzoni, A
   Scatena, F
   Altomare, E
   Capria, A
   Sacco, R
AF Bresci, G.
   Romano, A.
   Mazzoni, A.
   Scatena, F.
   Altomare, E.
   Capria, A.
   Sacco, R.
TI Feasibility and safety of granulocytapheresis in Crohn's disease: A
   prospective cohort study
SO GASTROENTEROLOGIE CLINIQUE ET BIOLOGIQUE
LA English
DT Article
ID INFLAMMATORY-BOWEL-DISEASE; ULCERATIVE-COLITIS; LEUKOCYTAPHERESIS;
   APOPTOSIS; APHERESIS; THERAPY; ADULTS; TRIAL
AB Background and objective. - This study evaluated the feasibility and safety of granulocytapheresis (GCAP) in inducing and maintaining remission in refractory Crohn's disease. The relationship between the clinical outcomes and the location (ileal or ileocolonic) of disease was also assessed.
   Patients. - We evaluated 16 patients with ileal location (group A), 14 with ileocolonic location (group B). The patients underwent five sessions (1 session/wk) of GCAP (Adacolumn (TM)). CDAI was measured at the end of the GCAP, at 6, 9 and 12 months.
   Results and conclusions. - No major complications were observed. At the end of GCAP, 19 (63.3%) patients showed a clinical remission: 10 (62.5%) in group A versus 9 (64.2%) in group B. At 6 months, 16 (53.3%) of the cases had maintained remission: 9 (56.2%) in group A versus 7 (50.0%) in group B. At 9 months, 13 (43.3%) patients had maintained remission: 7 (43.7%) in group A versus 6 (42.8%) in group B. At 12 months, 12 (40%) patients were still in clinical remission: 7 (43.7%) in group A versus 5 (35.7%) in group B. Risk of relapse was not related to disease location. The procedure was well tolerated and feasible in an important percentage of Crohn's disease patients. (C) 2010 Elsevier Masson SAS. All rights reserved.
C1 [Bresci, G.; Romano, A.; Capria, A.; Sacco, R.] Azienda Osped Univ Pisana, UO Gastroenterol & Malattie Ricambio, I-56124 Pisa, Italy.
   [Mazzoni, A.; Scatena, F.] Azienda Osped Univ Pisana, UO Immunoematol, I-56124 Pisa, Italy.
   [Altomare, E.; Sacco, R.] Univ Foggia, Ist Med Interna, Foggia, Italy.
C3 University of Pisa; Azienda Ospedaliero Universitaria Pisana; University
   of Pisa; Azienda Ospedaliero Universitaria Pisana; University of Foggia
RP Bresci, G (通讯作者)，Azienda Osped Univ Pisana, UO Gastroenterol & Malattie Ricambio, A Della Spina 11, I-56124 Pisa, Italy.
EM gbresci@libero.it
RI Sacco, Rodolfo/K-7706-2016
OI Sacco, Rodolfo/0000-0002-9887-7315
CR Ardizzone S, 1999, ALIMENT PHARM THERAP, V13, P373
   BEST WR, 1976, GASTROENTEROLOGY, V70, P439
   Brannigan AE, 2000, SHOCK, V13, P361, DOI 10.1097/00024382-200005000-00003
   Bresci G, 1997, INT J CLIN PHARM RES, V17, P17
   Bresci G, 2002, DIGEST LIVER DIS, V34, P419, DOI 10.1016/S1590-8658(02)80039-1
   Carter MJ, 2004, GUT, V53, DOI 10.1136/gut.2004.043372
   D'Odorico A, 2000, DIGEST DIS SCI, V45, P1594, DOI 10.1023/A:1005521212948
   Dignass A, 2010, J CROHNS COLITIS, V4, P28, DOI 10.1016/j.crohns.2009.12.002
   FARMER RG, 1985, GASTROENTEROLOGY, V88, P1818, DOI 10.1016/0016-5085(85)90006-X
   Fregan BG, 2004, CLIN GASTROENTEROL H, V2, P376
   Gordon JN, 2005, IBD YB, P19
   Kawamura A, 1999, Ther Apher, V3, P334, DOI 10.1046/j.1526-0968.1999.00207.x
   Kohgo Y, 2003, J GASTROENTEROL, V38, P51
   KOZAREK R, 1995, AM J GASTROENTEROL, V90, P2093
   LEE A, 1993, J LEUKOCYTE BIOL, V54, P283, DOI 10.1002/jlb.54.4.283
   MEKHJIAN HS, 1979, GASTROENTEROLOGY, V77, P898
   Nikolaus S, 1998, GUT, V42, P470, DOI 10.1136/gut.42.4.470
   Present DH, 2000, INFLAMM BOWEL DIS, V6, P48, DOI 10.1097/00054725-200002000-00009
   RIIS P, 1973, SCAND J GASTROENTERO, V8, P71
   Sandborn WJ, 2002, GASTROENTEROLOGY, V122, P512, DOI 10.1053/gast.2002.31072
   Saniabadi AR, 2003, THER APHER DIAL, V7, P48, DOI 10.1046/j.1526-0968.2003.00012.x
   Satsangi J, 2006, GUT, V55, P749, DOI 10.1136/gut.2005.082909
   Sawada K, 2003, CURR PHARM DESIGN, V9, P307, DOI 10.2174/1381612033391928
   SLOAN WP, 1950, GASTROENTEROLOGY, V16, P25, DOI 10.1016/S0016-5085(19)36591-6
   Su CY, 2004, GASTROENTEROL CLIN N, V33, P209, DOI 10.1016/j.gtc.2004.02.004
   SUMMERS RW, 1979, GASTROENTEROLOGY, V77, P847
   Suzuki Y, 2004, DIGEST DIS SCI, V49, P565, DOI 10.1023/B:DDAS.0000026299.43792.ae
   Yamaji K, 1998, Ther Apher, V2, P105
NR 28
TC 8
Z9 9
U1 0
U2 2
PU MASSON EDITEUR
PI MOULINEAUX CEDEX 9
PA 21 STREET CAMILLE DESMOULINS, ISSY, 92789 MOULINEAUX CEDEX 9, FRANCE
SN 0399-8320
J9 GASTROEN CLIN BIOL
JI Gastroenterol. Clin. Biol.
PD DEC
PY 2010
VL 34
IS 12
BP 682
EP 686
DI 10.1016/j.gcb.2010.09.009
PG 5
WC Gastroenterology & Hepatology
WE Science Citation Index Expanded (SCI-EXPANDED)
SC Gastroenterology & Hepatology
GA 699RV
UT WOS:000285681400006
PM 21075574
DA 2024-01-22
ER

PT J
AU Massey, DCO
   Parkes, M
AF Massey, Dunecan C. O.
   Parkes, Miles
TI Genome-wide association scanning highlights two autophagy genes,
   <i>ATG16L1</i> and <i>IRGM</i>, as being significantly associated with
   Crohn's disease
SO AUTOPHAGY
LA English
DT Article
DE genome-wide association scan; Crohn's disease; IRGM; ATG16L1; autophagy
ID SUSCEPTIBILITY; VARIANTS; INFECTION; LRG-47; ROLES; LOCI
AB The era of genome-wide association (GWA) scanning has shed new light on the genetic basis of common disease and nowhere is this better illustrated than Crohn's disease (CD). CD is a chronic debilitating inflammatory bowel disease characterized by stricturing and fistula formation. Mainstays of current therapy are immune suppression and surgery. The pathogenesis of CD is poorly understood, but it has long been recognized that both genetic susceptibility and bacterial antigens play important roles. A variety of intracellular bacteria have been postulated to trigger CD, but the evidence for any one organism is equivocal. The current consensus is that commensal gut bacteria provide the drive for CD-related inflammation. Three GWA scans undertaken in the last 6 months have identified 10 new loci demonstrating highly significant and replicated association with CD. Two of the strongest hits implicate genes IRGM and ATG16L1, which encode proteins thought to be critical to the autophagy pathway. The critical next step is functional characterization of the CD-associated genetic variants in IRGM and ATG 16L. It seems highly plausible that variation in these genes holds the key to understanding exactly which bacteria drive the intestinal inflammation of CD and the mechanism by which they do this.
C1 Addenbrookes Hosp, Cambridge IBD Genet Res Grp, Cambridge CB2 0QQ, England.
   Univ Cambridge, Cambridge, England.
C3 Cambridge University Hospitals NHS Foundation Trust; Addenbrooke's
   Hospital; University of Cambridge; University of Cambridge
RP Parkes, M (通讯作者)，Addenbrookes Hosp, Cambridge IBD Genet Res Grp, Box 201A, Cambridge CB2 0QQ, England.
EM miles.parkes@addenbrookes.nhs.net
OI Parkes, Miles/0000-0002-6467-0631; Massey, Dunecan/0000-0002-7144-4579
FU Medical Research Council [G0800383] Funding Source: Medline
CR Burton PR, 2007, NATURE, V447, P661, DOI 10.1038/nature05911
   Collazo CM, 2001, J EXP MED, V194, P181, DOI 10.1084/jem.194.2.181
   Eckburg PB, 2007, CLIN INFECT DIS, V44, P256, DOI 10.1086/510385
   Economou M, 2004, AM J GASTROENTEROL, V99, P2393, DOI 10.1111/j.1572-0241.2004.40304.x
   Feng CG, 2004, J IMMUNOL, V172, P1163, DOI 10.4049/jimmunol.172.2.1163
   Hampe J, 2007, NAT GENET, V39, P207, DOI 10.1038/ng1954
   Hugot JP, 2001, NATURE, V411, P599, DOI 10.1038/35079107
   Mizushima N, 2001, J CELL BIOL, V152, P657, DOI 10.1083/jcb.152.4.657
   Mizushima N, 2003, J CELL SCI, V116, P1679, DOI 10.1242/jcs.00381
   OGUTA Y, 2001, NATURE, V411, P603
   Parkes M, 2007, NAT GENET, V39, P830, DOI 10.1038/ng2061
   Ravikumar B, 2004, NAT GENET, V36, P585, DOI 10.1038/ng1362
   Rioux JD, 2007, NAT GENET, V39, P596, DOI 10.1038/ng2032
   Rubinszfein DC, 2005, AUTOPHAGY, V1, P11, DOI 10.4161/auto.1.1.1513
   Singh SB, 2006, SCIENCE, V313, P1438, DOI 10.1126/science.1129577
   TYSK C, 1988, GUT, V29, P990, DOI 10.1136/gut.29.7.990
   YANG Q, 2007, CELL RES
NR 17
TC 109
Z9 114
U1 0
U2 4
PU TAYLOR & FRANCIS INC
PI PHILADELPHIA
PA 530 WALNUT STREET, STE 850, PHILADELPHIA, PA 19106 USA
SN 1554-8627
EI 1554-8635
J9 AUTOPHAGY
JI Autophagy
PD NOV-DEC
PY 2007
VL 3
IS 6
BP 649
EP 651
DI 10.4161/auto.5075
PG 3
WC Cell Biology
WE Science Citation Index Expanded (SCI-EXPANDED)
SC Cell Biology
GA 229IR
UT WOS:000250797000026
PM 17921695
OA Bronze
DA 2024-01-22
ER

PT J
AU White, JH
AF White, John H.
TI Vitamin D deficiency and the pathogenesis of Crohn's disease
SO JOURNAL OF STEROID BIOCHEMISTRY AND MOLECULAR BIOLOGY
LA English
DT Article; Proceedings Paper
CT 5th International Conference on Vitamin D Deficiency, Nutrition and
   Human Health
CY MAR 24-25, 2016
CL Abu Dhabi, U ARAB EMIRATES
DE Crohn's disease; 1 alpha,25-dihydroxyvitamin D-3; Vitamin D receptor;
   Innate immunity; Autophagy; Vitamin D deficiency; Intervention trials
ID INFLAMMATORY-BOWEL-DISEASE; GENOME-WIDE ASSOCIATION; D-RECEPTOR;
   SUSCEPTIBILITY LOCI; REDUCED RISK; AUTOPHAGY; GENE; NOD2; VARIANTS;
   EPIDEMIOLOGY
AB Vitamin D has emerged as a key regulator of innate immune responses to pathogen threat. The hormonal form of vitamin D signals through a nuclear receptor transcription factor and regulates gene transcription. Several papers have shown that vitamin D signaling is active both upstream and downstream of pattern recognition receptors, vanguards of innate immune responses. Crohn's disease (CD) is a relapsing-recurring inflammatory bowel disease (IBD) that arises from dysregulated intestinal innate immunity. Indeed, genetic studies have identified several CD susceptibility markers linked to mechanisms of innate immune responses to infection. Interest in links between vitamin D deficiency and CD has grown substantially, particularly in the last five years. While a number of studies have consistently revealed an association between CD and vitamin D deficiency, recent experimental work has uncovered a compelling mechanistic basis for the contribution of vitamin D deficiency to the pathogenesis of the disease. Moreover, a number of intervention trials have provided generally solid evidence that robust vitamin D supplementation may be of therapeutic benefit to patients with CD. This review summarizes these laboratory and clinical findings. (C) 2016 Elsevier Ltd. All rights reserved.
C1 [White, John H.] McGill Univ, Dept Physiol, Montreal, PQ, Canada.
   [White, John H.] McGill Univ, Dept Med, Montreal, PQ, Canada.
C3 McGill University; McGill University
RP White, JH (通讯作者)，McGill Univ, Dept Physiol, Montreal, PQ, Canada.; White, JH (通讯作者)，McGill Univ, Dept Med, Montreal, PQ, Canada.
EM john.white@mcgill.ca
RI white, john h/N-9782-2013
OI white, john h/0000-0002-4785-2687
CR Ananthakrishnan AN, 2014, CLIN GASTROENTEROL H, V12, P821, DOI 10.1016/j.cgh.2013.10.011
   Ananthakrishnan AN, 2013, INFLAMM BOWEL DIS, V19, P1921, DOI 10.1097/MIB.0b013e3182902ad9
   Ananthakrishnan AN, 2012, GASTROENTEROLOGY, V142, P482, DOI 10.1053/j.gastro.2011.11.040
   Barrett JC, 2008, NAT GENET, V40, P955, DOI 10.1038/ng.175
   Bernstein CN, 2006, AM J GASTROENTEROL, V101, P1559, DOI 10.1111/j.1572-0241.2006.00603.x
   Chun RF, 2014, FRONT PHYSIOL, V5, DOI 10.3389/fphys.2014.00151
   Colli ML, 2010, HUM MOL GENET, V19, P135, DOI 10.1093/hmg/ddp474
   Cooney R, 2010, NAT MED, V16, P90, DOI 10.1038/nm.2069
   Coulombe F, 2009, LANCET, V374, P769, DOI 10.1016/S0140-6736(09)61576-2
   El-Matary W, 2011, DIGEST DIS SCI, V56, P825, DOI 10.1007/s10620-010-1380-5
   Fellermann K, 2006, AM J HUM GENET, V79, P439, DOI 10.1086/505915
   Franchi L, 2012, NAT IMMUNOL, V13, P325, DOI 10.1038/ni.2231
   Giovannucci E, 2006, JNCI-J NATL CANCER I, V98, P451, DOI 10.1093/jnci/djj101
   Gombart AF, 2005, FASEB J, V19, P1067, DOI 10.1096/fj.04-3284com
   Hampe J, 2007, NAT GENET, V39, P207, DOI 10.1038/ng1954
   HARRIES AD, 1985, GUT, V26, P1197, DOI 10.1136/gut.26.11.1197
   Heikkinen S, 2011, NUCLEIC ACIDS RES, V39, P9181, DOI 10.1093/nar/gkr654
   Hewison M, 2010, ENDOCRIN METAB CLIN, V39, P365, DOI 10.1016/j.ecl.2010.02.010
   Holick MF, 2006, MAYO CLIN PROC, V81, P353, DOI 10.4065/81.3.353
   Holick MF, 2007, NEW ENGL J MED, V357, P266, DOI 10.1056/NEJMra070553
   Hoyer-Hansen M, 2007, CELL DEATH DIFFER, V14, P1576, DOI 10.1038/sj.cdd.4402200
   Hoyer-Hansen M, 2007, AUTOPHAGY, V3, P381, DOI 10.4161/auto.4240
   Hugot JP, 2001, NATURE, V411, P599, DOI 10.1038/35079107
   Jantchou P, 2014, INFLAMM BOWEL DIS, V20, P75, DOI 10.1097/01.MIB.0000436275.12131.4f
   Jorgensen SP, 2010, ALIMENT PHARM THER, V32, P377, DOI 10.1111/j.1365-2036.2010.04355.x
   Juzeniene A, 2010, INT J INFECT DIS, V14, pE1099, DOI 10.1016/j.ijid.2010.09.002
   Kawasaki T, 2014, FRONT IMMUNOL, V5, DOI 10.3389/fimmu.2014.00461
   Khalili H, 2012, GUT, V61, P1686, DOI 10.1136/gutjnl-2011-301574
   Levin AD, 2011, DIGEST DIS SCI, V56, P830, DOI 10.1007/s10620-010-1544-3
   Li J, 2004, HUM MOL GENET, V13, P1715, DOI 10.1093/hmg/ddh182
   Lim WC, 2005, NAT CLIN PRACT GASTR, V2, P308, DOI 10.1038/ncpgasthep0215
   Lin R, 2004, BIOESSAYS, V26, P21, DOI 10.1002/bies.10368
   Liu PT, 2007, TRENDS MOL MED, V13, P117, DOI 10.1016/j.molmed.2007.01.006
   Liu PT, 2006, SCIENCE, V311, P1770, DOI 10.1126/science.1123933
   LO CW, 1985, AM J CLIN NUTR, V42, P644, DOI 10.1093/ajcn/42.4.644
   Loftus EV, 2004, GASTROENTEROLOGY, V126, P1504, DOI 10.1053/j.gastro.2004.01.063
   Marks DJB, 2011, CURR OPIN GASTROEN, V27, P328, DOI 10.1097/MOG.0b013e3283463b45
   Masten A.R., 1935, CHEST, V1, P8, DOI DOI 10.1378/CHEST.1.7.8
   McGovern DPB, 2015, GASTROENTEROLOGY, V149, P1163, DOI 10.1053/j.gastro.2015.08.001
   Ogura Y, 2001, J BIOL CHEM, V276, P4812, DOI 10.1074/jbc.M008072200
   Parkes M, 2007, NAT GENET, V39, P830, DOI 10.1038/ng2061
   Raftery T, 2015, DIGEST DIS SCI, V60, P2427, DOI 10.1007/s10620-015-3620-1
   Raftery T, 2015, UNITED EUR GASTROENT, V3, P294, DOI 10.1177/2050640615572176
   Ramagopalan SV, 2010, GENOME RES, V20, P1352, DOI 10.1101/gr.107920.110
   Rioux JD, 2007, NAT GENET, V39, P596, DOI 10.1038/ng2032
   Ryynänen J, 2013, PLOS ONE, V8, DOI 10.1371/journal.pone.0078170
   Samson CM, 2012, J PEDIATR GASTR NUTR, V55, P679, DOI 10.1097/MPG.0b013e318262de16
   Schroder K, 2010, CELL, V140, P821, DOI 10.1016/j.cell.2010.01.040
   Sun J, 2016, AUTOPHAGY, V12, P1057, DOI 10.1080/15548627.2015.1072670
   Tavera LE, 2007, SCI AM, V297, P62, DOI 10.1038/scientificamerican1107-62
   Travassos LH, 2010, NAT IMMUNOL, V11, P55, DOI 10.1038/ni.1823
   Ulitsky A, 2011, JPEN-PARENTER ENTER, V35, P308, DOI 10.1177/0148607110381267
   van der Mei IAF, 2003, BRIT MED J, V327, P316, DOI 10.1136/bmj.327.7410.316
   Verway M, 2013, PLOS PATHOG, V9, DOI 10.1371/journal.ppat.1003407
   Verway M, 2010, EXPERT REV CLIN IMMU, V6, P505, DOI [10.1586/eci.10.31, 10.1586/ECI.10.31]
   Villani AC, 2009, NAT GENET, V41, P71, DOI 10.1038/ng.285
   Wang J., 2016, NAT GENET
   Wang TT, 2010, J BIOL CHEM, V285, P2237, DOI 10.1074/jbc.C109.071225
   Wang TT, 2004, J IMMUNOL, V173, P2909, DOI 10.4049/jimmunol.173.5.2909
   White JH, 2012, REV ENDOCR METAB DIS, V13, P21, DOI 10.1007/s11154-011-9195-z
   Youssef D, 2012, GERIATR GERONTOL INT, V12, P475, DOI 10.1111/j.1447-0594.2011.00798.x
   Yuk JM, 2009, CELL HOST MICROBE, V6, P231, DOI 10.1016/j.chom.2009.08.004
   Zehnder D, 2001, J CLIN ENDOCR METAB, V86, P888, DOI 10.1210/jc.86.2.888
NR 63
TC 45
Z9 49
U1 0
U2 19
PU PERGAMON-ELSEVIER SCIENCE LTD
PI OXFORD
PA THE BOULEVARD, LANGFORD LANE, KIDLINGTON, OXFORD OX5 1GB, ENGLAND
SN 0960-0760
J9 J STEROID BIOCHEM
JI J. Steroid Biochem. Mol. Biol.
PD JAN
PY 2018
VL 175
SI SI
BP 23
EP 28
DI 10.1016/j.jsbmb.2016.12.015
PG 6
WC Biochemistry & Molecular Biology; Endocrinology & Metabolism
WE Science Citation Index Expanded (SCI-EXPANDED); Conference Proceedings Citation Index - Science (CPCI-S)
SC Biochemistry & Molecular Biology; Endocrinology & Metabolism
GA FR9VP
UT WOS:000419421500005
PM 28025175
DA 2024-01-22
ER

PT J
AU Stjernman, H
   Tysk, C
   Almer, S
   Ström, M
   Hjortswang, H
AF Stjernman, Henrik
   Tysk, Curt
   Almer, Sven
   Strom, Magnus
   Hjortswang, Henrik
TI Factors Predicting the Outcome of Disease Activity Assessment in Crohn's
   Disease
SO INFLAMMATORY BOWEL DISEASES
LA English
DT Article
DE inflammatory bowel disease; Crohn's disease; outcome assessment; disease
   activity
ID INFLAMMATORY-BOWEL-DISEASE; QUALITY-OF-LIFE; ACTIVITY INDEX; THERAPY;
   DISORDERS; ARTICLE; GENDER; TRIAL
AB Background: The Crohn's Disease Activity Index (CDAI) has become the gold standard for assessment of disease activity in CD. This study investigated the relationship between CDAI and the physicians' global assessment of disease activity (PGA) and whether different demographic and disease-related factors predict the outcome.
   Methods: Multiple linear regression analysis was used to investigate the relationship between CDAI and PGA obtained from 405 CD patients. Predictors of the CDAI and the PGA outcome were identified.
   Results: The correlation between CDAI and PGA was moderate. In patients with CDAI > 150, 72% of the total score were derived froth the subjective variables. The regression coefficients were not significant for 3 of the CDAI variables. In regression analysis, C-reactive protein (CRP), stenosis, smoking, bowel resection, concomitant disease, and gender predicted the CDAI outcome. The PGA outcome was predicted only by CRP, stenosis, and fistula.
   Conclusions: The correlation between CDAI and PGA was moderate and the subjective variables had a high impact on CDAI. Factors with no obvious relation to inflammatory activity predicted the outcome of CDAI, but not PGA. In trials of CD therapies, separation of subjective (symptoms, well-being) from objective (endoscopy, inflammatory markers) variables should be considered in the assessment of disease activity.
C1 [Stjernman, Henrik] Cty Hosp Ryhov, Dept Med, Div Gastroenterol, S-55185 Jonkoping, Sweden.
   [Tysk, Curt] Orebro Univ Hosp, Dept Med, Div Gastroenterol, Orebro, Sweden.
   [Tysk, Curt] Univ Orebro, Sch Hlth & Med Sci, Orebro, Sweden.
   [Almer, Sven; Strom, Magnus; Hjortswang, Henrik] Linkoping Univ Hosp, Div Gastroenterol & Hepatol, Dept Clin & Expt Med, S-58185 Linkoping, Sweden.
C3 Orebro University; Orebro University; Linkoping University
RP Stjernman, H (通讯作者)，Cty Hosp Ryhov, Dept Internal Med, Div Gastroenterol, S-55185 Jonkoping, Sweden.
EM henrik.stjernman@lj.se
RI Almer, Sven/AFR-5312-2022
OI Almer, Sven/0000-0001-9334-1821
FU Research Council of the South East of Sweden; Futurum; Academy of
   Healthcare; Jonkoping County Council, Sweden
FX Supported by the Research Council of the South East of Sweden and
   Futurum-the Academy of Healthcare, Jonkoping County Council, Sweden.
CR Acciuffi S, 1996, ALIMENT PHARM THER, V10, P321, DOI 10.1111/j.0953-0673.1996.00321.x
   Bernklev T, 2005, INFLAMM BOWEL DIS, V11, P909, DOI 10.1097/01.mib.0000179467.01748.99
   BEST WR, 1979, GASTROENTEROLOGY, V77, P843
   BEST WR, 1976, GASTROENTEROLOGY, V70, P439
   BEST WR, 1980, 2 INT WORKSH CROHNS
   Castiglione F, 2000, J CLIN GASTROENTEROL, V31, P63, DOI 10.1097/00004836-200007000-00015
   Chang L, 2006, GASTROENTEROLOGY, V130, P1435, DOI 10.1053/j.gastro.2005.09.071
   CRAMABOHBOUTH G, 1989, GUT, V30, P1236, DOI 10.1136/gut.30.9.1236
   DEDOMBAL FT, 1987, GUT, V28, P474, DOI 10.1136/gut.28.4.474
   GOMES P, 1986, GUT, V27, P92, DOI 10.1136/gut.27.1.92
   Gourtsoyiannis N, 2004, EUR RADIOL, V14, P1017, DOI 10.1007/s00330-004-2302-8
   Hanauer SB, 2002, LANCET, V359, P1541, DOI 10.1016/S0140-6736(02)08512-4
   HARVEY RF, 1980, LANCET, V1, P514
   Hjortswang H, 2003, EUR J GASTROEN HEPAT, V15, P1011, DOI 10.1097/00042737-200309000-00012
   IRVINE EJ, 1995, J CLIN GASTROENTEROL, V20, P27
   MEE AS, 1978, GUT, V19, pA990
   NYHLIN H, 1994, GUT, V35, P90, DOI 10.1136/gut.35.1.90
   Rapaccini GL, 2004, SCAND J GASTROENTERO, V39, P188, DOI 10.1080/00365520310008223
   Saibeni S, 2005, HEPATO-GASTROENTEROL, V52, P509
   Sandborn WJ, 2007, GUT, V56, P1232, DOI 10.1136/gut.2006.106781
   Sandborn WJ, 2005, NEW ENGL J MED, V353, P1912, DOI 10.1056/NEJMoa043335
   Sandborn WJ, 2002, GASTROENTEROLOGY, V122, P512, DOI 10.1053/gast.2002.31072
   SANDLER RS, 1988, J CLIN EPIDEMIOL, V41, P451, DOI 10.1016/0895-4356(88)90046-7
   Simrén M, 2002, AM J GASTROENTEROL, V97, P389
   Sostegni R, 2003, ALIMENT PHARM THER, V17, P11, DOI 10.1046/j.1365-2036.17.s2.17.x
   Stankiewicz P, 2006, GENOME DYN, V1, P1, DOI 10.1159/000092496
   Stjernman H, 2008, INFLAMM BOWEL DIS, V14, P47, DOI 10.1002/ibd.20255
   Stjernman H, 2006, SCAND J GASTROENTERO, V41, P934, DOI 10.1080/00365520500529488
   VANHEES PAM, 1980, GUT, V21, P279, DOI 10.1136/gut.21.4.279
   Vermeire S, 2007, ALIMENT PHARM THER, V25, P3, DOI 10.1111/j.1365-2036.2006.03134.x
   WINSHIP DH, 1979, GASTROENTEROLOGY, V77, P829
   WRIGHT JP, 1985, S AFR MED J, V68, P502
NR 32
TC 12
Z9 12
U1 0
U2 6
PU OXFORD UNIV PRESS INC
PI CARY
PA JOURNALS DEPT, 2001 EVANS RD, CARY, NC 27513 USA
SN 1078-0998
EI 1536-4844
J9 INFLAMM BOWEL DIS
JI Inflamm. Bowel Dis.
PD DEC
PY 2009
VL 15
IS 12
BP 1859
EP 1866
DI 10.1002/ibd.20975
PG 8
WC Gastroenterology & Hepatology
WE Science Citation Index Expanded (SCI-EXPANDED)
SC Gastroenterology & Hepatology
GA 530DH
UT WOS:000272568600014
PM 19575357
OA Bronze
DA 2024-01-22
ER

PT J
AU Bogale, K
   Maheshwari, P
   Kang, M
   Gorrepati, VS
   Dalessio, S
   Walter, V
   Stuart, A
   Koltun, W
   Bernasko, N
   Tinsley, A
   Williams, ED
   Clarke, K
   Coates, MD
AF Bogale, Kaleb
   Maheshwari, Parth
   Kang, Mitchell
   Gorrepati, Venkata Subhash
   Dalessio, Shannon
   Walter, Vonn
   Stuart, August
   Koltun, Walter
   Bernasko, Nana
   Tinsley, Andrew
   Williams, Emmanuelle D.
   Clarke, Kofi
   Coates, Matthew D.
TI Symptoms associated with healthcare resource utilization in the setting
   of inflammatory bowel disease
SO SCIENTIFIC REPORTS
LA English
DT Article
ID UNITED-STATES; EMERGENCY-DEPARTMENT; ANTIINFLAMMATORY DRUGS;
   HOSPITALIZATION RATES; CROHNS-DISEASE; PREVALENCE; CHILDREN; PAIN;
   PREDICTORS; COLITIS
AB Several symptoms have been connected to increased healthcare resource utilization (HRU) in the context of inflammatory bowel disease (IBD), including both Crohn's disease (CD) and ulcerative colitis (UC). This study was designed to investigate the prevalence of IBD-associated symptoms and to determine whether any are independently associated with HRU. We undertook a retrospective analysis of data related to consecutive IBD patient encounters from a tertiary care referral center between 1/1/2015 and 8/31/2019. Demographics, clinical activity, endoscopic severity, IBD-related symptom scores, anxiety and depression scores, and other key clinical data were abstracted. Four hundred sixty-seven IBD patients [247f.: 220 m; 315 CD, 142 UC and 11 indeterminate colitis] were included in this study. The most common symptoms were fatigue (83.6%), fecal urgency (68.2%) and abdominal pain (63.5%). Fatigue, abdominal pain, anxiety or depression, corticosteroids, and opioids were each positively associated with HRU, while NSAID and mesalamine use were inversely associated on bivariate analysis. The only factor that demonstrated a statistically significant association with HRU in the whole cohort on multivariable analysis was abdominal pain. Abdominal pain is independently associated with HRU and should be specifically screened for in IBD patients to identify individuals at risk of undergoing expensive interventions. This study also reinforces the importance of optimizing diagnostic and therapeutic management of abdominal pain in IBD.
C1 [Bogale, Kaleb; Maheshwari, Parth] Penn State Univ, Dept Med, Coll Med, Hershey, PA USA.
   [Kang, Mitchell; Gorrepati, Venkata Subhash; Dalessio, Shannon; Stuart, August; Bernasko, Nana; Tinsley, Andrew; Williams, Emmanuelle D.; Clarke, Kofi; Coates, Matthew D.] Penn State Univ, Dept Med, Div Gastroenterol & Hepatol, Coll Med, 500 Univ Dr,MC HU33, Hershey, PA 17033 USA.
   [Walter, Vonn] Penn State Univ, Dept Publ Hlth Sci, Coll Med, Hershey, PA USA.
   [Koltun, Walter] Penn State Univ, Dept Surg, Div Colorectal Surg, Coll Med, Hershey, PA USA.
   [Coates, Matthew D.] Penn State Univ, Dept Pharmacol, Coll Med, Hershey, PA 17033 USA.
C3 Pennsylvania Commonwealth System of Higher Education (PCSHE);
   Pennsylvania State University; Penn State Health; Pennsylvania
   Commonwealth System of Higher Education (PCSHE); Pennsylvania State
   University; Penn State Health; Pennsylvania Commonwealth System of
   Higher Education (PCSHE); Pennsylvania State University; Penn State
   Health; Pennsylvania Commonwealth System of Higher Education (PCSHE);
   Pennsylvania State University; Penn State Health; Pennsylvania
   Commonwealth System of Higher Education (PCSHE); Pennsylvania State
   University; Penn State Health
RP Coates, MD (通讯作者)，Penn State Univ, Dept Med, Div Gastroenterol & Hepatol, Coll Med, 500 Univ Dr,MC HU33, Hershey, PA 17033 USA.; Coates, MD (通讯作者)，Penn State Univ, Dept Pharmacol, Coll Med, Hershey, PA 17033 USA.
EM mcoates@pennstatehealth.psu.edu
RI Walter, Vonn/AAI-3450-2021
OI Walter, Vonn/0000-0001-6114-6714; Bogale, Kaleb/0000-0002-8840-0783
FU National Institute of Diabetes and Digestive and Kidney Diseases
   [R01DK122364]; Peter and Marsha Carlino Early Career Professorship in
   Inflammatory Bowel Disease; Margot E. Walrath Career Development
   Professorship in Gastroenterology; National Institutes of Health
   [R01DK122364]
FX This work was supported by the National Institutes of Health and
   National Institute of Diabetes and Digestive and Kidney Diseases [grant
   number R01DK122364 to MDC], the Peter and Marsha Carlino Early Career
   Professorship in Inflammatory Bowel Disease (MDC) and the Margot E.
   Walrath Career Development Professorship in Gastroenterology (MDC).
CR Ananthakrishnan AN, 2010, AM J GASTROENTEROL, V105, P363, DOI 10.1038/ajg.2009.580
   Axelrad JE, 2019, INFLAMM BOWEL DIS, V25, P1711, DOI 10.1093/ibd/izz060
   Ballou S, 2018, ALIMENT PHARM THER, V47, P913, DOI 10.1111/apt.14551
   Bernstein CN, 2001, AM J GASTROENTEROL, V96, P1116
   Bewtra M, 2007, CLIN GASTROENTEROL H, V5, P597, DOI 10.1016/j.cgh.2007.01.015
   Bielefeldt K, 2009, INFLAMM BOWEL DIS, V15, P778, DOI 10.1002/ibd.20848
   Blaney H, 2021, DIGEST DIS SCI, V66, P2555, DOI 10.1007/s10620-020-06590-y
   Borren NZ, 2019, NAT REV GASTRO HEPAT, V16, P247, DOI 10.1038/s41575-018-0091-9
   Cai W, 2021, DIGEST DIS SCI, V66, P760, DOI 10.1007/s10620-020-06329-9
   Click B, 2016, INFLAMM BOWEL DIS, V22, P1442, DOI 10.1097/MIB.0000000000000763
   Coates MD, 2020, DIGEST DIS SCI, V65, P2379, DOI 10.1007/s10620-019-05968-x
   Coates MD, 2020, ANN GASTROENTEROL, V33, P45, DOI 10.20524/aog.2019.0442
   Coates MD, 2013, INFLAMM BOWEL DIS, V19, P2207, DOI 10.1097/MIB.0b013e31829614c6
   Dahlhamer JM, 2016, MMWR-MORBID MORTAL W, V65, P1166, DOI 10.15585/mmwr.mm6542a3
   de Boer AGEM, 1998, EUR J GASTROEN HEPAT, V10, P783, DOI 10.1097/00042737-199809000-00010
   DROSSMAN DA, 1991, DIGEST DIS SCI, V36, P1746, DOI 10.1007/BF01296620
   Gajendran M, 2016, DIGEST DIS SCI, V61, P389, DOI 10.1007/s10620-015-3895-2
   Gasche C, 2004, GUT, V53, P1190, DOI 10.1136/gut.2003.035758
   HARVEY RF, 1980, LANCET, V1, P514
   Irvine EJ, 1996, AM J GASTROENTEROL, V91, P1571
   Kappelman MD, 2011, INFLAMM BOWEL DIS, V17, P62, DOI 10.1002/ibd.21371
   Kappelman MD, 2008, GASTROENTEROLOGY, V135, P1907, DOI 10.1053/j.gastro.2008.09.012
   Kawalec P, 2016, ARCH MED SCI, V12, P295, DOI 10.5114/aoms.2016.59254
   Keerthy D, 2016, J PEDIATR GASTR NUTR, V63, P658, DOI 10.1097/MPG.0000000000001207
   Keohane J, 2010, AM J GASTROENTEROL, V105, P1789, DOI 10.1038/ajg.2010.156
   Klein A, 2010, PHARMACEUTICALS, V3, P1084, DOI 10.3390/ph3041084
   Koutroumpakis E, 2016, SAUDI J GASTROENTERO, V22, P183, DOI 10.4103/1319-3767.182455
   Lapointe TK, 2015, AM J PHYSIOL-GASTR L, V309, pG87, DOI 10.1152/ajpgi.00421.2014
   Limsrivilai J, 2017, CLIN GASTROENTEROL H, V15, P385, DOI 10.1016/j.cgh.2016.09.012
   Long MD, 2016, J CLIN GASTROENTEROL, V50, P152, DOI 10.1097/MCG.0000000000000421
   Ma C, 2020, CLIN GASTROENTEROL H, V18, P2500, DOI 10.1016/j.cgh.2020.01.023
   Ng SC, 2017, LANCET, V390, P2769, DOI 10.1016/S0140-6736(17)32448-0
   Nguyen GC, 2007, INFLAMM BOWEL DIS, V13, P1529, DOI 10.1002/ibd.20250
   Nocerino A, 2020, ADV THER, V37, P97, DOI 10.1007/s12325-019-01151-w
   Park KT, 2020, INFLAMM BOWEL DIS, V26, P1, DOI 10.1093/ibd/izz104
   Peery AF, 2019, GASTROENTEROLOGY, V156, P254, DOI [10.1053/j.gastro.2018.08.063, 10.1053/j.gastro.2015.08.045]
   Pillai N, 2019, J CROHNS COLITIS, V13, P744, DOI 10.1093/ecco-jcc/jjz003
   Ranjbaran Z, 2007, J GASTROEN HEPATOL, V22, P1748, DOI 10.1111/j.1440-1746.2006.04820.x
   Singh S, 2011, CLIN GASTROENTEROL H, V9, P769, DOI 10.1016/j.cgh.2011.05.016
   Tan MC, 2017, DIGEST DIS SCI, V62, P607, DOI 10.1007/s10620-016-4414-9
   van Deen WK, 2014, INFLAMM BOWEL DIS, V20, P1747, DOI 10.1097/MIB.0000000000000139
   van der Valk ME, 2014, GUT, V63, P72, DOI 10.1136/gutjnl-2012-303376
   Walmsley RS, 1998, GUT, V43, P29, DOI 10.1136/gut.43.1.29
   Zeitz J, 2016, PLOS ONE, V11, DOI 10.1371/journal.pone.0156666
   ZIGMOND AS, 1983, ACTA PSYCHIAT SCAND, V67, P361, DOI 10.1111/j.1600-0447.1983.tb09716.x
NR 45
TC 5
Z9 5
U1 1
U2 3
PU NATURE PORTFOLIO
PI BERLIN
PA HEIDELBERGER PLATZ 3, BERLIN, 14197, GERMANY
SN 2045-2322
J9 SCI REP-UK
JI Sci Rep
PD JUN 22
PY 2022
VL 12
IS 1
AR 10577
DI 10.1038/s41598-022-14838-y
PG 8
WC Multidisciplinary Sciences
WE Science Citation Index Expanded (SCI-EXPANDED)
SC Science & Technology - Other Topics
GA 2I2TN
UT WOS:000814836700057
PM 35732802
OA gold, Green Published
DA 2024-01-22
ER

PT J
AU Li, J
   Butcher, J
   Mack, D
   Stintzi, A
AF Li, Jennifer
   Butcher, James
   Mack, David
   Stintzi, Alain
TI Functional Impacts of the Intestinal Microbiome in the Pathogenesis of
   Inflammatory Bowel Disease
SO INFLAMMATORY BOWEL DISEASES
LA English
DT Article
DE Crohn's disease; ulcerative colitis; intestinal microbiota; dysbiosis
ID CYTOLETHAL DISTENDING TOXIN; INVASIVE ESCHERICHIA-COLI;
   MUCOSA-ASSOCIATED MICROBIOTA; UBIQUITIN-PROTEASOME SYSTEM;
   BUTYRATE-PRODUCING BACTERIA; SULFATE-REDUCING BACTERIA; CROHNS-DISEASE;
   GUT MICROBIOTA; ULCERATIVE-COLITIS; FECAL MICROBIOTA
AB The human intestinal microbiome plays a critical role in human health and disease, including the pathogenesis of inflammatory bowel disease (IBD). Numerous studies have identified altered bacterial diversity and abundance at varying taxonomic levels through biopsies and fecal samples of patients with IBD and diseased model animals. However, inconsistent observations regarding the microbial compositions of such patients have hindered the efforts in assessing the etiological role of specific bacterial species in the pathophysiology of IBD. These observations highlight the importance of minimizing the confounding factors associated with IBD and the need for a standardized methodology to analyze well-defined microbial sampling sources in early IBD diagnosis. Furthermore, establishing the linkage between microbiota compositions with their function within the host system can provide new insights on the pathogenesis of IBD. Such research has been greatly facilitated by technological advances that include functional metagenomics coupled with proteomic and metabolomic profiling. This review provides updates on the composition of the microbiome in IBD and emphasizes microbiota dysbiosis-involved mechanisms. We highlight functional roles of specific bacterial groups in the development and management of IBD. Functional analyses of the microbiome may be the key to understanding the role of microbiota in the development and chronicity of IBD and reveal new strategies for therapeutic intervention.
C1 [Li, Jennifer; Butcher, James; Stintzi, Alain] Univ Ottawa, Ottawa Inst Syst Biol, Ottawa, ON, Canada.
   [Li, Jennifer; Butcher, James; Stintzi, Alain] Univ Ottawa, Dept Biochem Microbiol & Immunol, Ottawa, ON, Canada.
   [Mack, David] Univ Ottawa, Dept Pediat, Ottawa, ON K1N 6N5, Canada.
   [Mack, David] Univ Ottawa, CHEO Res Inst, Ottawa, ON, Canada.
C3 University of Ottawa; University of Ottawa; University of Ottawa;
   University of Ottawa; Children's Hospital of Eastern Ontario
RP Mack, D (通讯作者)，Childrens Hosp Eastern Ontario, Dept Pediat, 401 Smyth Rd, Ottawa, ON K1H 8L1, Canada.
EM dmack@cheo.on.ca; astintzi@uottawa.ca
RI Butcher, James/AAC-8339-2020
OI Butcher, James/0000-0002-7050-1834
FU Government of Canada through Genome Canada; Ontario Genomics Institute
   [OGI-067]; CIHR [GPH-129340, MOP-114872]; Ontario Ministry of Economic
   Development and Innovation [REG1-4450]; 3C Foundation of Canada; Crohn's
   and Colitis Canada (CCC)
FX A. Stintzi and D. Mack are funded by the Government of Canada through
   Genome Canada and the Ontario Genomics Institute (OGI-067), CIHR grant
   number GPH-129340, CIHR grant number MOP-114872, and the Ontario
   Ministry of Economic Development and Innovation (REG1-4450). D. Mack and
   A. Stintzi also acknowledge funding from the 3C Foundation of Canada and
   the Crohn's and Colitis Canada (CCC).
CR Agathou Claire Louise, 2013, F1000Res, V2, P69, DOI 10.12688/f1000research.2-69.v1
   Anand PK, 2012, NATURE, V488, P389, DOI 10.1038/nature11250
   Ananthakrishnan AN, 2012, ANN INTERN MED, V156, P350, DOI 10.7326/0003-4819-156-5-201203060-00007
   Andoh A, 2007, INFLAMM BOWEL DIS, V13, P955, DOI 10.1002/ibd.20151
   Andoh A, 2012, J GASTROENTEROL, V47, P1298, DOI 10.1007/s00535-012-0605-0
   Andoh A, 2011, J GASTROENTEROL, V46, P479, DOI 10.1007/s00535-010-0368-4
   Angelberger S, 2013, AM J GASTROENTEROL, V108, P1620, DOI 10.1038/ajg.2013.257
   Angot A, 2007, PLOS PATHOG, V3, P1, DOI 10.1371/journal.ppat.0030003
   Antoni Lena, 2013, J Crohns Colitis, V7, pe652, DOI 10.1016/j.crohns.2013.05.006
   Arribas B, 2010, J AGR FOOD CHEM, V58, P6476, DOI 10.1021/jf100513j
   Arthur JC, 2012, SCIENCE, V338, P120, DOI 10.1126/science.1224820
   Arumugam M, 2011, NATURE, V473, P174, DOI 10.1038/nature09944
   Atterbury RJ, 2011, APPL ENVIRON MICROB, V77, P5794, DOI 10.1128/AEM.00426-11
   Barnich N, 2007, J CLIN INVEST, V117, P1566, DOI 10.1172/JCI30504
   Baumgart M, 2007, ISME J, V1, P403, DOI 10.1038/ismej.2007.52
   Belkaid Y, 2009, ANNU REV IMMUNOL, V27, P551, DOI 10.1146/annurev.immunol.021908.132723
   Bell SJ, 2003, ALIMENT PHARM THER, V18, P481, DOI 10.1046/j.1365-2036.2003.01703.x
   Benchimol EI, 2009, GUT, V58, P1490, DOI 10.1136/gut.2009.188383
   Benchimol EI, 2011, INFLAMM BOWEL DIS, V17, P423, DOI 10.1002/ibd.21349
   Benchimol EI, 2009, CAN FAM PHYSICIAN, V55, P1184
   Benchimol Jaime L., 2009, Hist. cienc. saude-Manguinhos, V16, P847, DOI 10.1590/S0104-59702009000400001
   Benchimol M, 2009, TISSUE CELL, V41, P151, DOI 10.1016/j.tice.2009.01.001
   Berg AM, 2013, INFLAMM BOWEL DIS, V19, P194, DOI 10.1002/ibd.22964
   Bernardo D, 2012, PLOS ONE, V7, DOI 10.1371/journal.pone.0036262
   Berry D, 2013, BEST PRACT RES CL GA, V27, P47, DOI 10.1016/j.bpg.2013.03.005
   Biagi E, 2010, PLOS ONE, V5, DOI 10.1371/journal.pone.0010667
   Bibiloni R, 2005, AM J GASTROENTEROL, V100, P1539, DOI 10.1111/j.1572-0241.2005.41794.x
   Bibiloni R, 2006, J MED MICROBIOL, V55, P1141, DOI 10.1099/jmm.0.46498-0
   Bohr URM, 2004, J CLIN MICROBIOL, V42, P2766, DOI 10.1128/JCM.42.6.2766-2768.2004
   Borthakur A, 2013, PLOS ONE, V8, DOI 10.1371/journal.pone.0075664
   Bücker R, 2014, GUT, V63, P1893, DOI 10.1136/gutjnl-2013-306099
   Bull TJ, 2003, J CLIN MICROBIOL, V41, P2915, DOI 10.1128/JCM.41.7.2915-2923.2003
   Caporaso JG, 2011, GENOME BIOL, V12, DOI 10.1186/gb-2011-12-5-r50
   Chassaing B, 2014, GUT, V63, P1069, DOI 10.1136/gutjnl-2013-304909
   Chassaing B, 2011, GASTROENTEROLOGY, V140, P1720, DOI 10.1053/j.gastro.2011.01.054
   Chevalier N, 2010, ANN ENDOCRINOL-PARIS, V71, P56, DOI 10.1016/j.ando.2009.10.001
   Cho JH, 2011, GASTROENTEROLOGY, V140, P1704, DOI 10.1053/j.gastro.2011.02.046
   Ciorba MA, 2013, CURR OPIN GASTROEN, V29, P146, DOI 10.1097/MOG.0b013e32835c9cb3
   Claesson MJ, 2012, NATURE, V488, P178, DOI 10.1038/nature11319
   Claus SP, 2011, MBIO, V2, DOI 10.1128/mBio.00271-10
   Clayton EM, 2009, AM J GASTROENTEROL, V104, P1162, DOI 10.1038/ajg.2009.4
   Cleynen I, 2014, GUT, V63, P1265, DOI 10.1136/gutjnl-2012-303205
   COLLINS MD, 1994, INT J SYST BACTERIOL, V44, P812, DOI 10.1099/00207713-44-4-812
   Collins SM, 2012, NAT REV MICROBIOL, V10, P735, DOI 10.1038/nrmicro2876
   Cuthbert AP, 2002, GASTROENTEROLOGY, V122, P867, DOI 10.1053/gast.2002.32415
   Darfeuille-Michaud A, 1998, GASTROENTEROLOGY, V115, P1405, DOI 10.1016/S0016-5085(98)70019-8
   Darfeuille-Michaud A, 2004, GASTROENTEROLOGY, V127, P412, DOI 10.1053/j.gastro.2004.04.061
   Dave M, 2014, INFLAMM BOWEL DIS, V20, P196, DOI 10.1097/MIB.0b013e3182a827d2
   David LA, 2014, NATURE, V505, P559, DOI 10.1038/nature12820
   de Albuquerque MC, 2009, MEM I OSWALDO CRUZ, V104, P451, DOI 10.1590/S0074-02762009000300009
   De Preter V, 2013, CLIN TRANSL GASTROEN, V4, DOI 10.1038/ctg.2012.24
   Denizot J, 2012, INFLAMM BOWEL DIS, V18, P294, DOI 10.1002/ibd.21787
   Devkota S, 2012, NATURE, V487, P104, DOI 10.1038/nature11225
   Dicksved J, 2008, ISME J, V2, P716, DOI 10.1038/ismej.2008.37
   Diegelmann J, 2012, J BIOL CHEM, V287, P286, DOI 10.1074/jbc.M111.294355
   Dominguez-Bello MG, 2011, GASTROENTEROLOGY, V140, P1713, DOI 10.1053/j.gastro.2011.02.011
   Dreux N, 2013, PLOS PATHOG, V9, DOI 10.1371/journal.ppat.1003141
   Duck LW, 2007, INFLAMM BOWEL DIS, V13, P1191, DOI 10.1002/ibd.20237
   Duncan SH, 2002, INT J SYST EVOL MICR, V52, P2141, DOI [10.1099/ijs.0.02241-0, 10.1099/00207713-52-6-2141]
   Eckburg PB, 2005, SCIENCE, V308, P1635, DOI 10.1126/science.1110591
   Pérez-Cobas AE, 2013, GUT, V62, P1591, DOI 10.1136/gutjnl-2012-303184
   Elinav E, 2011, CELL, V145, P745, DOI 10.1016/j.cell.2011.04.022
   Erickson AR, 2012, PLOS ONE, V7, DOI 10.1371/journal.pone.0049138
   Faith JJ, 2013, SCIENCE, V341, P44, DOI 10.1126/science.1237439
   Fava F, 2011, WORLD J GASTROENTERO, V17, P557, DOI 10.3748/wjg.v17.i5.557
   Feller M, 2010, CLIN INFECT DIS, V50, P473, DOI 10.1086/649923
   Fox JG, 2004, INFECT IMMUN, V72, P1116, DOI 10.1128/IAI.72.2.1116-1125.2004
   Fraher MH, 2012, NAT REV GASTRO HEPAT, V9, P312, DOI 10.1038/nrgastro.2012.44
   Frank DN, 2007, P NATL ACAD SCI USA, V104, P13780, DOI 10.1073/pnas.0706625104
   Frank DN, 2011, INFLAMM BOWEL DIS, V17, P179, DOI 10.1002/ibd.21339
   Frick JS, 2013, CURR TOP MICROBIOL, V358, P273, DOI 10.1007/82_2012_217
   Ge ZM, 2007, CELL MICROBIOL, V9, P2070, DOI 10.1111/j.1462-5822.2007.00939.x
   Gevers D, 2014, CELL HOST MICROBE, V15, P382, DOI 10.1016/j.chom.2014.02.005
   Golinska E, 2013, WORLD J GASTROENTERO, V19, P3562, DOI 10.3748/wjg.v19.i23.3562
   Greenblum S, 2012, P NATL ACAD SCI USA, V109, P594, DOI 10.1073/pnas.1116053109
   Gronbach K, 2014, GASTROENTEROLOGY, V146, P765, DOI 10.1053/j.gastro.2013.11.033
   Guarner F, 2003, LANCET, V361, P512, DOI 10.1016/S0140-6736(03)12489-0
   Guarner F, 2007, BRIT J NUTR, V98, pS85, DOI 10.1017/S0007114507832958
   Håkansson Å, 2015, CLIN EXP MED, V15, P107, DOI 10.1007/s10238-013-0270-5
   Hamilton W, 2009, HIST CIENC SAUDE-MAN, V16, P95, DOI 10.1590/S0104-59702009000500006
   Nguyen HTT, 2014, GASTROENTEROLOGY, V146, P508, DOI 10.1053/j.gastro.2013.10.021
   Hansen R, 2013, PLOS ONE, V8, DOI 10.1371/journal.pone.0058825
   Hansen R, 2012, AM J GASTROENTEROL, V107, P1913, DOI 10.1038/ajg.2012.335
   Hashimoto T, 2012, NATURE, V487, P477, DOI 10.1038/nature11228
   Hedin CRH, 2010, INFLAMM BOWEL DIS, V16, P2099, DOI 10.1002/ibd.21286
   Hetzenecker AM, 2012, DIGESTION, V86, P34, DOI 10.1159/000336353
   Hörmannsperger G, 2013, GUT MICROBES, V4, P152, DOI 10.4161/gmic.23444
   Hooper LV, 2012, SCIENCE, V336, P1268, DOI 10.1126/science.1223490
   Hooper LV, 2009, NAT REV MICROBIOL, V7, P367, DOI 10.1038/nrmicro2114
   Hooper LV, 2001, SCIENCE, V292, P1115, DOI 10.1126/science.1058709
   Hotte NSC, 2012, PLOS ONE, V7, DOI 10.1371/journal.pone.0037932
   Hu B, 2013, P NATL ACAD SCI USA, V110, P9862, DOI 10.1073/pnas.1307575110
   Huang HL, 2009, BRIT J CANCER, V101, P1555, DOI 10.1038/sj.bjc.6605352
   Huang J, 2011, COLORECTAL DIS, V13, P617, DOI 10.1111/j.1463-1318.2009.02164.x
   Huttenhower C, 2012, NATURE, V486, P207, DOI 10.1038/nature11234
   Hviid A, 2011, GUT, V60, P49, DOI 10.1136/gut.2010.219683
   Iebba V, 2013, PLOS ONE, V8, DOI 10.1371/journal.pone.0061608
   Jia WJ, 2012, FEMS IMMUNOL MED MIC, V65, P55, DOI 10.1111/j.1574-695X.2012.00935.x
   Jonkers D, 2012, DRUGS, V72, P803, DOI 10.2165/11632710-000000000-00000
   Jostins L, 2012, NATURE, V491, P119, DOI 10.1038/nature11582
   Kabeerdoss J, 2013, BMC GASTROENTEROL, V13, DOI 10.1186/1471-230X-13-20
   Kang CS, 2013, PLOS ONE, V8, DOI 10.1371/journal.pone.0076520
   Kang S, 2010, INFLAMM BOWEL DIS, V16, P2034, DOI 10.1002/ibd.21319
   Khor B, 2011, NATURE, V474, P307, DOI 10.1038/nature10209
   Kleessen B, 2002, SCAND J GASTROENTERO, V37, P1034, DOI 10.1080/003655202320378220
   Knösel T, 2009, PATHOL RES PRACT, V205, P223, DOI 10.1016/j.prp.2008.04.018
   Kolmeder CA, 2012, PLOS ONE, V7, DOI 10.1371/journal.pone.0029913
   Komiyama A, 2012, CLIN IMPLANT DENT R, V14, P157, DOI 10.1111/j.1708-8208.2009.00243.x
   Komiyama Y, 2011, SCAND J GASTROENTERO, V46, P40, DOI 10.3109/00365521.2010.513062
   Kotlowski R, 2007, GUT, V56, P669, DOI 10.1136/gut.2006.099796
   Krych L, 2013, PLOS ONE, V8, DOI 10.1371/journal.pone.0062578
   Kumari R, 2013, WORLD J GASTROENTERO, V19, P3404, DOI 10.3748/wjg.v19.i22.3404
   Lecours PB, 2014, PLOS ONE, V9, DOI 10.1371/journal.pone.0087734
   Lee J, 2014, J HUM NUTR DIET, V27, P207, DOI 10.1111/jhn.12176
   Lennon G, 2014, COLORECTAL DIS, V16, pO161, DOI 10.1111/codi.12503
   Lepage P, 2005, INFLAMM BOWEL DIS, V11, P473, DOI 10.1097/01.MIB.0000159662.62651.06
   Lepage P, 2013, GUT, V62, P146, DOI 10.1136/gutjnl-2011-301805
   Lepage P, 2011, GASTROENTEROLOGY, V141, P227, DOI 10.1053/j.gastro.2011.04.011
   Ley RE, 2006, CELL, V124, P837, DOI 10.1016/j.cell.2006.02.017
   Ley RE, 2005, P NATL ACAD SCI USA, V102, P11070, DOI 10.1073/pnas.0504978102
   Li E, 2012, PLOS ONE, V7, DOI 10.1371/journal.pone.0026284
   Lodes MJ, 2004, J CLIN INVEST, V113, P1296, DOI 10.1172/JCI200420295
   Lopes FR, 2009, BMC GENOMICS, V10, DOI 10.1186/1471-2164-10-330
   Loubinoux J, 2002, FEMS MICROBIOL ECOL, V40, P107, DOI 10.1111/j.1574-6941.2002.tb00942.x
   Lozupone CA, 2012, NATURE, V489, P220, DOI 10.1038/nature11550
   Lu K, 2012, J PROTEOME RES, V11, P4916, DOI 10.1021/pr300429x
   Maccaferri S, 2011, DIGEST DIS, V29, P525, DOI 10.1159/000332966
   Machiels K, 2014, GUT, V63, P1275, DOI 10.1136/gutjnl-2013-304833
   Mack DR, 2011, NUTRIENTS, V3, P245, DOI 10.3390/nu3020245
   MACK DR, 1992, AM J PHYSIOL, V262, pG171, DOI 10.1152/ajpgi.1992.262.1.G171
   Mack DR, 2003, GUT, V52, P827, DOI 10.1136/gut.52.6.827
   Mackie RI, 1999, AM J CLIN NUTR, V69, p1035S, DOI 10.1093/ajcn/69.5.1035s
   Mahendran V, 2011, PLOS ONE, V6, DOI 10.1371/journal.pone.0025417
   Mahowald MA, 2009, P NATL ACAD SCI USA, V106, P5859, DOI 10.1073/pnas.0901529106
   Man SM, 2008, HELICOBACTER, V13, P234, DOI 10.1111/j.1523-5378.2008.00607.x
   Man SM, 2011, NAT REV GASTRO HEPAT, V8, P669, DOI 10.1038/nrgastro.2011.191
   Man SM, 2010, INFLAMM BOWEL DIS, V16, P1008, DOI 10.1002/ibd.21157
   Manichanh C, 2012, NAT REV GASTRO HEPAT, V9, P599, DOI 10.1038/nrgastro.2012.152
   Marchesi J, 2007, CURR OPIN INFECT DIS, V20, P508, DOI 10.1097/QCO.0b013e3282a56a99
   Martinez-Medina M, 2006, INFLAMM BOWEL DIS, V12, P1136, DOI 10.1097/01.mib.0000235828.09305.0c
   Martinez-Medina M, 2014, GUT, V63, P116, DOI 10.1136/gutjnl-2012-304119
   Martinez-Medina M, 2009, INFLAMM BOWEL DIS, V15, P872, DOI 10.1002/ibd.20860
   Masclee GMC, 2013, INFLAMM BOWEL DIS, V19, P2125, DOI 10.1097/MIB.0b013e318297d222
   Mazmanian SK, 2008, NATURE, V453, P620, DOI 10.1038/nature07008
   McLaughlin SD, 2010, ANN SURG, V252, P90, DOI 10.1097/SLA.0b013e3181e3dc8b
   Meisch JP, 2013, INFLAMM BOWEL DIS, V19, P942, DOI 10.1097/MIB.0b013e318280b11a
   Meyer F, 2012, GENOME BIOL, V13, DOI 10.1186/gb4042
   Midlej V, 2010, PARASITOLOGY, V137, P65, DOI 10.1017/S0031182009991041
   Midlej V, 2009, PARASITOL INT, V58, P72, DOI 10.1016/j.parint.2008.11.002
   Miele E, 2009, AM J GASTROENTEROL, V104, P437, DOI 10.1038/ajg.2008.118
   Mir SA, 2013, PLOS ONE, V8, DOI 10.1371/journal.pone.0073162
   Molodecky NA, 2012, GASTROENTEROLOGY, V142, P46, DOI 10.1053/j.gastro.2011.10.001
   Mondot S, 2011, INFLAMM BOWEL DIS, V17, P185, DOI 10.1002/ibd.21436
   Montravers P, 2009, J ANTIMICROB CHEMOTH, V63, P785, DOI 10.1093/jac/dkp005
   Morelli L, 2008, J NUTR, V138, p1791S, DOI 10.1093/jn/138.9.1791S
   Morgan XC, 2012, GENOME BIOL, V13, DOI 10.1186/gb-2012-13-9-r79
   Mukhopadhya I, 2012, NAT REV GASTRO HEPAT, V9, P219, DOI 10.1038/nrgastro.2012.14
   Nagano Y, 2012, CURR OPIN IMMUNOL, V24, P392, DOI 10.1016/j.coi.2012.05.007
   Nagy-Szakal D, 2013, PLOS ONE, V8, DOI 10.1371/journal.pone.0056685
   Negroni A, 2012, INFLAMM BOWEL DIS, V18, P913, DOI 10.1002/ibd.21899
   Ng SC, 2013, GUT, V62, P630, DOI 10.1136/gutjnl-2012-303661
   Nicholson JK, 2012, SCIENCE, V336, P1262, DOI 10.1126/science.1223813
   Nickerson KP, 2012, PLOS ONE, V7, DOI 10.1371/journal.pone.0052132
   Nishimura T, 2010, J CLIN BIOCHEM NUTR, V46, P105, DOI 10.3164/jcbn.09-72
   Nowak EC, 2012, J EXP MED, V209, P2127, DOI 10.1084/jem.20120408
   Nwosu FC, 2013, GASTROENT RES PRACT, V2013, DOI 10.1155/2013/302398
   Olendzki BC, 2014, NUTR J, V13, DOI 10.1186/1475-2891-13-5
   Papa E, 2012, PLOS ONE, V7, DOI 10.1371/journal.pone.0039242
   Patel KK, 2013, ANNU REV PHYSIOL, V75, P241, DOI 10.1146/annurev-physiol-030212-183658
   Pereira-Neves A, 2009, PROTIST, V160, P536, DOI 10.1016/j.protis.2009.05.001
   Persborn M, 2013, ALIMENT PHARM THER, V38, P772, DOI 10.1111/apt.12451
   Pillois X, 2009, CLIN CHEM LAB MED, V47, P1039, DOI 10.1515/CCLM.2009.250
   Png CW, 2010, AM J GASTROENTEROL, V105, P2420, DOI 10.1038/ajg.2010.281
   Podolsky DK, 2002, NEW ENGL J MED, V347, P417, DOI 10.1056/NEJMra0804647
   PODOLSKY DK, 1991, NEW ENGL J MED, V325, P928, DOI 10.1056/NEJM199109263251306
   Pratt JS, 2006, INFECT IMMUN, V74, P4496, DOI 10.1128/IAI.00503-06
   Qin JJ, 2012, NATURE, V490, P55, DOI 10.1038/nature11450
   Rahier JF, 2014, J CROHNS COLITIS, V8, P443, DOI 10.1016/j.crohns.2013.12.013
   Rajilic-Stojanovic M, 2013, ENVIRON MICROBIOL, V15, P1146, DOI 10.1111/1462-2920.12023
   Ridaura VK, 2013, SCIENCE, V341, P1079, DOI 10.1126/science.1241214
   Rigottier-Gois L, 2013, ISME J, V7, P1256, DOI 10.1038/ismej.2013.80
   Roberfroid M, 2007, J NUTR, V137, p830S, DOI 10.1093/jn/137.3.830S
   Round JL, 2010, P NATL ACAD SCI USA, V107, P12204, DOI 10.1073/pnas.0909122107
   Saland JM, 2009, CLIN J AM SOC NEPHRO, V4, P201, DOI 10.2215/CJN.02170508
   SANDERSON JD, 1992, GUT, V33, P890, DOI 10.1136/gut.33.7.890
   Sartor RB, 2008, GASTROENTEROLOGY, V134, P577, DOI 10.1053/j.gastro.2007.11.059
   Sartor RB, 2004, GASTROENTEROLOGY, V126, P1620, DOI 10.1053/j.gastro.2004.03.024
   Sasaki Maiko, 2012, J Signal Transduct, V2012, P704953, DOI 10.1155/2012/704953
   Scanu AM, 2007, J CLIN MICROBIOL, V45, P3883, DOI 10.1128/JCM.01371-07
   Schaible TD, 2011, HUM MOL GENET, V20, P1687, DOI 10.1093/hmg/ddr044
   Schilling J, 2014, J CROHNS COLITIS, V8, P543, DOI 10.1016/j.crohns.2013.11.015
   Schroder K, 2010, CELL, V140, P821, DOI 10.1016/j.cell.2010.01.040
   Sebastian S, 2014, J CROHNS COLITIS, V8, P5, DOI 10.1016/j.crohns.2013.04.008
   Seksik P, 2003, GUT, V52, P237, DOI 10.1136/gut.52.2.237
   Selby W, 2007, GASTROENTEROLOGY, V132, P2313, DOI 10.1053/j.gastro.2007.03.031
   Sellon RK, 1998, INFECT IMMUN, V66, P5224, DOI 10.1128/IAI.66.11.5224-5231.1998
   Seow CH, 2009, EXPERT OPIN DRUG MET, V5, P971, DOI 10.1517/17425250903124355
   Shaw SY, 2010, AM J GASTROENTEROL, V105, P2687, DOI 10.1038/ajg.2010.398
   Simone DA, 2004, J NEUROPHYSIOL, V91, P213, DOI 10.1152/jn.00527.2003
   Smith JL, 2006, CRIT REV MICROBIOL, V32, P227, DOI 10.1080/10408410601023557
   Smith MI, 2013, SCIENCE, V339, P548, DOI 10.1126/science.1229000
   Sobhani I, 2011, PLOS ONE, V6, DOI 10.1371/journal.pone.0016393
   Sokol H, 2006, INFLAMM BOWEL DIS, V12, P106, DOI 10.1097/01.MIB.0000200323.38139.c6
   Sokol H, 2008, P NATL ACAD SCI USA, V105, P16731, DOI 10.1073/pnas.0804812105
   Sommer F, 2013, NAT REV MICROBIOL, V11, P227, DOI 10.1038/nrmicro2974
   Steck N, 2012, GUT, V61, P1610, DOI 10.1136/gutjnl-2011-300775
   Steck N, 2011, GASTROENTEROLOGY, V141, P959, DOI 10.1053/j.gastro.2011.05.035
   Swidsinski A, 2005, J CLIN MICROBIOL, V43, P3380, DOI 10.1128/JCM.43.7.3380-3389.2005
   Swidsinski A, 2002, GASTROENTEROLOGY, V122, P44, DOI 10.1053/gast.2002.30294
   Tai E, 2009, P NATL ACAD SCI USA, V106, P11431, DOI 10.1073/pnas.0905997106
   Tap J, 2009, ENVIRON MICROBIOL, V11, P2574, DOI 10.1111/j.1462-2920.2009.01982.x
   Tchoupa AK, 2014, CELL COMMUN SIGNAL, V12, DOI 10.1186/1478-811X-12-27
   Theriot CM, 2014, NAT COMMUN, V5, DOI 10.1038/ncomms4114
   Thia KT, 2009, INFLAMM BOWEL DIS, V15, P17, DOI 10.1002/ibd.20608
   Thomazini CM, 2011, INT J MED MICROBIOL, V301, P475, DOI 10.1016/j.ijmm.2011.04.015
   Thomson JM, 2011, PLOS ONE, V6, DOI 10.1371/journal.pone.0017184
   Thorkildsen LT, 2013, GASTROENT RES PRACT, V2013, DOI 10.1155/2013/636785
   Tong MM, 2013, PLOS ONE, V8, DOI 10.1371/journal.pone.0080702
   Troeger H, 2007, CELL MICROBIOL, V9, P2530, DOI 10.1111/j.1462-5822.2007.00978.x
   Turnbaugh PJ, 2009, NATURE, V457, P480, DOI 10.1038/nature07540
   Van Limbergen J, 2009, ANNU REV GENOM HUM G, V10, P89, DOI 10.1146/annurev-genom-082908-150013
   Varela E, 2013, ALIMENT PHARM THER, V38, P151, DOI 10.1111/apt.12365
   Vermeiren J, 2012, FEMS MICROBIOL ECOL, V79, P685, DOI 10.1111/j.1574-6941.2011.01252.x
   Vijay-Kumar M, 2009, INFLAMM BOWEL DIS, V15, P789, DOI 10.1002/ibd.20734
   Virta L, 2012, AM J EPIDEMIOL, V175, P775, DOI 10.1093/aje/kwr400
   von Schillde MA, 2012, CELL HOST MICROBE, V11, P387, DOI 10.1016/j.chom.2012.02.006
   Wada S, 2013, J AGR FOOD CHEM, V61, P8807, DOI 10.1021/jf402515a
   Walker AW, 2011, BMC MICROBIOL, V11, DOI 10.1186/1471-2180-11-7
   Walker AW, 2011, ISME J, V5, P220, DOI 10.1038/ISMEJ.2010.118
   Walujkar SA, 2014, GUT PATHOG, V6, DOI 10.1186/1757-4749-6-22
   Wang W, 2014, J CLIN MICROBIOL, V52, P398, DOI 10.1128/JCM.01500-13
   Ward LM, 2010, OSTEOPOROSIS INT, V21, P331, DOI 10.1007/s00198-009-0969-z
   Watanabe Y, 2012, APPL ENVIRON MICROB, V78, P511, DOI 10.1128/AEM.06035-11
   Watson JD, 2014, LANCET, V383, P841, DOI 10.1016/S0140-6736(13)62365-X
   Wexler HM, 2007, CLIN MICROBIOL REV, V20, P593, DOI 10.1128/CMR.00008-07
   Whelan K, 2013, P NUTR SOC, V72, P288, DOI 10.1017/S0029665113001262
   Willing B, 2009, INFLAMM BOWEL DIS, V15, P653, DOI 10.1002/ibd.20783
   Willing BP, 2010, GASTROENTEROLOGY, V139, P1844, DOI 10.1053/j.gastro.2010.08.049
   Wong JMW, 2006, J CLIN GASTROENTEROL, V40, P235, DOI 10.1097/00004836-200603000-00015
   Wu GD, 2011, SCIENCE, V334, P105, DOI 10.1126/science.1208344
   Xavier RJ, 2007, NATURE, V448, P427, DOI 10.1038/nature06005
   Yang I, 2013, PLOS ONE, V8, DOI 10.1371/journal.pone.0070783
   Yatsunenko T, 2012, NATURE, V486, P222, DOI 10.1038/nature11053
   Yau YK, 2013, J GASTROEN HEPATOL, V28, P1076, DOI 10.1111/jgh.12193
   Young VB, 2000, J INFECT DIS, V182, P620, DOI 10.1086/315705
   Zitomersky NL, 2013, PLOS ONE, V8, DOI 10.1371/journal.pone.0063686
NR 246
TC 85
Z9 95
U1 2
U2 58
PU OXFORD UNIV PRESS INC
PI CARY
PA JOURNALS DEPT, 2001 EVANS RD, CARY, NC 27513 USA
SN 1078-0998
EI 1536-4844
J9 INFLAMM BOWEL DIS
JI Inflamm. Bowel Dis.
PD JAN
PY 2015
VL 21
IS 1
BP 139
EP 153
DI 10.1097/MIB.0000000000000215
PG 15
WC Gastroenterology & Hepatology
WE Science Citation Index Expanded (SCI-EXPANDED)
SC Gastroenterology & Hepatology
GA CA4WD
UT WOS:000348906500020
PM 25248007
OA Bronze
DA 2024-01-22
ER

PT J
AU Gersemann, M
   Stange, EF
   Wehkamp, J
AF Gersemann, Michael
   Stange, Eduard Friedrich
   Wehkamp, Jan
TI From intestinal stem cells to inflammatory bowel diseases
SO WORLD JOURNAL OF GASTROENTEROLOGY
LA English
DT Article
DE Inflammatory bowel disease; Paneth cells; Goblet cells; Cell
   differentiation; TCF4; Hath1; KLF4
ID ILEAL CROHNS-DISEASE; ALPHA-DEFENSIN EXPRESSION; ANTIMICROBIAL PEPTIDES;
   ULCERATIVE-COLITIS; INNATE IMMUNITY; GOBLET CELLS; DIFFERENTIATION;
   MUCUS; COLON; LAYER
AB The pathogenesis of both entities of inflammatory bowel disease (IBD), namely Crohn's disease (CD) and ulcerative colitis (UC), is still complex and under investigation. The importance of the microbial flora in developing IBD is beyond debate. In the last few years, the focus has changed from adaptive towards innate immunity. Crohn's ileitis is associated with a deficiency of the antimicrobial shield, as shown by a reduced expression and secretion of the Paneth cell defensin HD5 and HD6, which is related to a Paneth cell differentiation defect mediated by a diminished expression of the Wnt transcription factor TCF4. In UC, the protective mucus layer, acting as a physical and chemical barrier between the gut epithelium and the luminal microbes, is thinner and in part denuded as compared to controls. This could be caused by a missing induction of the goblet cell differentiation factors Hath1 and KLF4 leading to immature goblet cells. This defective Paneth and goblet cell differentiation in Crohn's ileitis and UC may enable the luminal microbes to invade the mucosa and trigger the inflammation. The exact molecular mechanisms behind ileal CD and also UC must be further clarified, but these observations could give rise to new therapeutic strategies based on a stimulation of the protective innate immune system. (C) 2011 Baishideng. All rights reserved.
C1 [Gersemann, Michael; Stange, Eduard Friedrich; Wehkamp, Jan] Robert Bosch Krankenhaus, D-70376 Stuttgart, Germany.
   [Gersemann, Michael; Stange, Eduard Friedrich; Wehkamp, Jan] Univ Tubingen, D-70376 Stuttgart, Germany.
   [Gersemann, Michael; Stange, Eduard Friedrich; Wehkamp, Jan] Dr Margarete Fischer Bosch Inst Clin Pharmacol, D-70376 Stuttgart, Germany.
C3 Bosch; Robert Bosch Krankenhaus; Eberhard Karls University of Tubingen;
   Eberhard Karls University of Tubingen; Eberhard Karls University
   Hospital
RP Gersemann, M (通讯作者)，Robert Bosch Krankenhaus, Auerbachstr 110, D-70376 Stuttgart, Germany.
EM michael.gersemann@rbk.de
RI Wehkamp, Jan/B-7319-2011
OI Wehkamp, Jan/0000-0001-6788-841X
FU Robert Bosch Foundation, Stuttgart, Germany; Deutsche
   Forschungsgemeinschaft (DFG)
FX Supported by The Robert Bosch Foundation, Stuttgart, Germany and the
   Emmy Noether program (Wehkamp J) of the Deutsche Forschungsgemeinschaft
   (DFG)
CR Bach SP, 2000, CARCINOGENESIS, V21, P469, DOI 10.1093/carcin/21.3.469
   Barker N, 2007, NATURE, V449, P1003, DOI 10.1038/nature06196
   BRY L, 1994, P NATL ACAD SCI USA, V91, P10335, DOI 10.1073/pnas.91.22.10335
   Crosnier C, 2006, NAT REV GENET, V7, P349, DOI 10.1038/nrg1840
   Deplancke B, 2001, AM J CLIN NUTR, V73, p1131S
   Elphick D, 2008, AM J PATHOL, V172, P702, DOI 10.2353/ajpath.2008.070755
   Fre S, 2005, NATURE, V435, P964, DOI 10.1038/nature03589
   Ganz T, 2003, NAT REV IMMUNOL, V3, P710, DOI 10.1038/nri1180
   Gersemann M, 2008, WORLD J GASTROENTERO, V14, P5499, DOI 10.3748/wjg.14.5499
   Gersemann M, 2009, DIFFERENTIATION, V77, P84, DOI 10.1016/j.diff.2008.09.008
   Haegebarth A, 2009, AM J PATHOL, V174, P715, DOI 10.2353/ajpath.2009.080758
   Hugot JP, 2001, NATURE, V411, P599, DOI 10.1038/35079107
   Jensen J, 2000, NAT GENET, V24, P36, DOI 10.1038/71657
   Katoh M, 2007, INT J ONCOL, V30, P247
   Katz JP, 2002, DEVELOPMENT, V129, P2619
   Kelly P, 2004, CLIN EXP IMMUNOL, V135, P303, DOI 10.1111/j.1365-2249.2004.02374.x
   Kobayashi KS, 2005, SCIENCE, V307, P731, DOI 10.1126/science.1104911
   Koslowski MJ, 2009, PLOS ONE, V4, DOI 10.1371/journal.pone.0004496
   Leedham SJ, 2005, J CELL MOL MED, V9, P11, DOI 10.1111/j.1582-4934.2005.tb00333.x
   Matsuo K, 1997, GUT, V40, P782, DOI 10.1136/gut.40.6.782
   MCCORMICK DA, 1990, J CLIN PATHOL, V43, P143, DOI 10.1136/jcp.43.2.143
   Meyer-Hoffert U, 2008, GUT, V57, P764, DOI 10.1136/gut.2007.141481
   Nuding S, 2007, GUT, V56, P1240, DOI 10.1136/gut.2006.118646
   Ogura Y, 2001, NATURE, V411, P603, DOI 10.1038/35079114
   Ouellette AJ, 2004, BEST PRACT RES CL GA, V18, P405, DOI 10.1016/j.bpg.2003.10.010
   Paneth J., 1887, Arch Mikrosk Anat, V31, P113, DOI DOI 10.1007/BF02955706
   PULLAN RD, 1994, GUT, V35, P353, DOI 10.1136/gut.35.3.353
   Rhodes JM, 1997, GUT, V40, P807, DOI 10.1136/gut.40.6.807
   Schmid M, 2007, J LEUKOCYTE BIOL, V81, P907, DOI 10.1189/jlb.0906581
   Shirazi T, 2000, POSTGRAD MED J, V76, P473, DOI 10.1136/pmj.76.898.473
   Simms LA, 2008, GUT, V57, P903, DOI 10.1136/gut.2007.142588
   Swidsinski A, 2002, GASTROENTEROLOGY, V122, P44, DOI 10.1053/gast.2002.30294
   van den Brink GR, 2001, SCIENCE, V294, P2115, DOI 10.1126/science.1067751
   Van der Flier LG, 2009, GASTROENTEROLOGY, V137, P15, DOI 10.1053/j.gastro.2009.05.035
   Van der Sluis M, 2006, GASTROENTEROLOGY, V131, P117, DOI 10.1053/j.gastro.2006.04.020
   van Es JH, 2005, NAT CELL BIOL, V7, P381, DOI 10.1038/ncb1240
   Wehkamp J, 2005, P NATL ACAD SCI USA, V102, P18129, DOI 10.1073/pnas.0505256102
   Wehkamp J, 2004, GUT, V53, P1658, DOI 10.1136/gut.2003.032805
   Wehkamp J, 2007, J IMMUNOL, V179, P3109, DOI 10.4049/jimmunol.179.5.3109
   Wehkamp J, 2007, CURR OPIN GASTROEN, V23, P370, DOI 10.1097/MOG.0b013e328136c580
   Wehkamp J, 2010, J CROHNS COLITIS, V4, P523, DOI 10.1016/j.crohns.2010.05.010
   Yang Q, 2001, SCIENCE, V294, P2155, DOI 10.1126/science.1065718
NR 42
TC 64
Z9 76
U1 2
U2 18
PU BAISHIDENG PUBL GRP CO LTD
PI BEIJING
PA RM 903, BLDG D, OCEAN INTERNATIONAL CTR, NO 62 DONGSIHUAN ZHONGLU,
   BEIJING, CHAOYANG DISTRICT 100025, PEOPLES R CHINA
SN 1007-9327
J9 WORLD J GASTROENTERO
JI World J. Gastroenterol.
PD JUL 21
PY 2011
VL 17
IS 27
BP 3198
EP 3203
DI 10.3748/wjg.v17.i27.3198
PG 6
WC Gastroenterology & Hepatology
WE Science Citation Index Expanded (SCI-EXPANDED)
SC Gastroenterology & Hepatology
GA 804NN
UT WOS:000293660600006
PM 21912468
DA 2024-01-22
ER

PT J
AU Holtmann, MH
   Neurath, MF
AF Holtmann, MH
   Neurath, MF
TI From immunogenic mechanisms to novel therapeutic approaches in
   inflammatory bowel disease
SO IMMUNE MECHANISMS IN INFLAMMATORY BOWEL DISEASE
SE ADVANCES IN EXPERIMENTAL MEDICINE AND BIOLOGY
LA English
DT Article
ID ACTIVE CROHNS-DISEASE; TUMOR-NECROSIS-FACTOR; PLACEBO-CONTROLLED TRIAL;
   CHRONIC INTESTINAL INFLAMMATION; MONOCLONAL-ANTIBODY CA2; NF-KAPPA-B;
   RECOMBINANT HUMAN INTERLEUKIN-10; ESTABLISHED EXPERIMENTAL COLITIS;
   SIDED ULCERATIVE-COLITIS; T-CELL-ACTIVATION
AB Crohn's disease (CD) and ulcerative colitis (UC) are the two most common forms of chronic inflammatory bowel disease (IBD). The etiology of IBD is still unclear and should be considered as multi-factorial according to recent studies.' Genetic factors seem to play a pathogenetic role as well as environmental, infectious and immulogical factors. Substantial progress, however, has been made in the understanding of the pathogenesis of IBD during the past years persuing the view, that IBD could result from disturbances of the intestinal barrier and a pathologic activation of the intestinal immune response towards luminal, bacterial antigens. This paradigm has led to the identification of key players of the intestinal immune system, which represent promising targets for novel therapeutic approaches. The objective of this chapter is to provide an overview over recent advances in the elucidation of the intestinal immune system in IBD and novel therapeutic approaches that have been derived from these results. Molecular biological techniques have revealed, that many of the established conventional antiinflammatory drugs such as salicylic acids, steroids or immunuosuppressants act at the same molecules that are the target for modern biologicals, i.e., the cytokine TNF or the transcription factor NF kappa B. This chapter, however, focusses on novel experimental approaches such as recombinant antiinflammatory cytokines, neutralizing antibodies or antisense oligonucleotides.
C1 Univ Mainz, Dept Med 1, D-6500 Mainz, Germany.
C3 Johannes Gutenberg University of Mainz
RP Holtmann, MH (通讯作者)，Univ Mainz, Dept Med 1, D-6500 Mainz, Germany.
CR [Anonymous], 1999, MUCOSAL IMMUNOLOGY
   Aronchick C, 2001, GASTROENTEROLOGY, V120, pA455
   Atreya R, 2000, NAT MED, V6, P583, DOI 10.1038/75068
   AUPHAN N, 1995, SCIENCE, V270, P286, DOI 10.1126/science.270.5234.286
   Banchereau J, 1998, NATURE, V392, P245, DOI 10.1038/32588
   Barbulescu K, 1998, J IMMUNOL, V160, P3642
   Bauditz J, 1997, GUT, V40, P470, DOI 10.1136/gut.40.4.470
   BEUTLER B, 1992, TUMOR NECROSSI FACTO
   Black RA, 1997, NATURE, V385, P729, DOI 10.1038/385729a0
   Boirivant M, 1996, J CLIN INVEST, V98, P2616, DOI 10.1172/JCI119082
   Boirivant M, 1999, GASTROENTEROLOGY, V116, P557, DOI 10.1016/S0016-5085(99)70177-0
   Braunstein J, 1997, GUT, V41, P215, DOI 10.1136/gut.41.2.215
   Cario E, 2000, INFECT IMMUN, V68, P7010, DOI 10.1128/IAI.68.12.7010-7017.2000
   Cario E, 2000, J IMMUNOL, V164, P966, DOI 10.4049/jimmunol.164.2.966
   CASINIRAGGI V, 1995, J IMMUNOL, V154, P2434
   Christ AD, 1998, GASTROENTEROLOGY, V115, P307, DOI 10.1016/S0016-5085(98)70197-0
   Cohavy O, 2000, INFECT IMMUN, V68, P1542, DOI 10.1128/IAI.68.3.1542-1548.2000
   Cohen PS, 1996, P NATL ACAD SCI USA, V93, P3967, DOI 10.1073/pnas.93.9.3967
   Colgan SP, 1999, P NATL ACAD SCI USA, V96, P13938, DOI 10.1073/pnas.96.24.13938
   DEUSCH K, 1993, GASTROENTEROLOGY, V104, pA691
   DUCHMANN R, 1999, HDB MUCOSAL IMMUNOLO, P1005
   Evans RC, 1997, ALIMENT PHARM THERAP, V11, P1031, DOI 10.1046/j.1365-2036.1997.00251.x
   Farrell RJ, 2002, LANCET, V359, P331, DOI 10.1016/S0140-6736(02)07499-8
   Fedorak RN, 2000, GASTROENTEROLOGY, V119, P1473, DOI 10.1053/gast.2000.20229
   Fuss IJ, 1996, J IMMUNOL, V157, P1261
   GASCHE C, 1995, DIGEST DIS SCI, V40, P800, DOI 10.1007/BF02064982
   Glück T, 2002, ARTHRITIS RHEUM, V46, P2255, DOI 10.1002/art.10374
   Gordon FH, 2001, GASTROENTEROLOGY, V121, P268, DOI 10.1053/gast.2001.26260
   GORDON FH, 1999, GASTROENTEROLOGY, V116, P726
   Gordon LK, 2000, CLIN IMMUNOL, V94, P42, DOI 10.1006/clim.1999.4805
   Gordon LK, 1999, INVEST OPHTH VIS SCI, V40, P1250
   GOSH S, 2001, GASTROENTEROLOGY, V121, pA127
   GRELL M, 1995, CELL, V83, P793, DOI 10.1016/0092-8674(95)90192-2
   Hamamoto N, 1999, CLIN EXP IMMUNOL, V117, P462
   HANAI H, 2002, GASTROENTEROLOGY, pT1198
   HANAUER S, 1994, GASTROENTEROLOGY, V106, pA696
   Hanauer SB, 2002, LANCET, V359, P1541, DOI 10.1016/S0140-6736(02)08512-4
   Higgins LM, 1999, J IMMUNOL, V162, P486
   HOLTMANN M, UNPUB FUNCTIONAL REL
   HOLTMANN MH, IN PRESS EUR J IMMUN
   Hommes D, 2002, GASTROENTEROLOGY, V122, P7, DOI 10.1053/gast.2002.30770
   Hugot JP, 2001, NATURE, V411, P599, DOI 10.1038/35079107
   Hutloff A, 1999, NATURE, V397, P263, DOI 10.1038/16717
   Jackman RM, 1999, CRIT REV IMMUNOL, V19, P49
   JAMES SP, 1988, GASTROENTEROLOGY, V95, P1667, DOI 10.1016/S0016-5085(88)80094-5
   Keane J, 2001, NEW ENGL J MED, V345, P1098, DOI 10.1056/NEJMoa011110
   KNIGHT DM, 1993, MOL IMMUNOL, V30, P1443, DOI 10.1016/0161-5890(93)90106-L
   KUHN R, 1993, CELL, V75, P263, DOI 10.1016/0092-8674(93)80068-P
   Kweon MN, 1999, J IMMUNOL, V162, P1904
   Liu ZJ, 2001, J IMMUNOL, V167, P1830, DOI 10.4049/jimmunol.167.3.1830
   Lofberg R, 2002, GASTROENTEROLOGY, V122, pA60
   Lügering A, 2001, GASTROENTEROLOGY, V121, P1145, DOI 10.1053/gast.2001.28702
   Madsen SM, 2001, AM J GASTROENTEROL, V96, P1807, DOI 10.1016/S0002-9270(01)02438-8
   Magram J, 1996, ANN NY ACAD SCI, V795, P60, DOI 10.1111/j.1749-6632.1996.tb52655.x
   Monteleone G, 1997, GASTROENTEROLOGY, V112, P1169, DOI 10.1016/S0016-5085(97)70128-8
   MOREIRA AL, 1993, J EXP MED, V177, P1675, DOI 10.1084/jem.177.6.1675
   Moser M, 2000, NAT IMMUNOL, V1, P199, DOI 10.1038/79734
   MURCH SH, 1993, GUT, V34, P1705, DOI 10.1136/gut.34.12.1705
   MUSCH E, 1995, GUT, V37, pA141
   NEURATH MF, 1995, J EXP MED, V182, P1281, DOI 10.1084/jem.182.5.1281
   Neurath MF, 1997, EUR J IMMUNOL, V27, P1743, DOI 10.1002/eji.1830270722
   Neurath MF, 2002, J EXP MED, V195, P1129, DOI 10.1084/jem.20011956
   Neurath MF, 1996, NAT MED, V2, P998, DOI 10.1038/nm0996-998
   Nikolaus S, 2001, GASTROENTEROLOGY, V120, pA454, DOI 10.1016/S0016-5085(01)82251-4
   OGUTA Y, 2001, NATURE, V411, P603
   Oppmann B, 2000, IMMUNITY, V13, P715, DOI 10.1016/S1074-7613(00)00070-4
   Pender SLF, 1998, J IMMUNOL, V160, P4098
   Plevy SE, 1997, J IMMUNOL, V159, P6276
   PODOLSKY DK, 1993, J CLIN INVEST, V92, P372, DOI 10.1172/JCI116575
   Present DH, 1999, NEW ENGL J MED, V340, P1398, DOI 10.1056/NEJM199905063401804
   QIAO L, 1991, GASTROENTEROLOGY, V101, P1529, DOI 10.1016/0016-5085(91)90388-2
   Sandborn WJ, 2001, GASTROENTEROLOGY, V120, P1330, DOI 10.1053/gast.2001.24042
   Sandborn WJ, 2001, GASTROENTEROLOGY, V121, P1088, DOI 10.1053/gast.2001.28674
   Sandborn WJ, 2002, GASTROENTEROLOGY, V122, pA61
   SANDBORN WJ, 1995, AM J GASTROENTEROL, V90, P740
   Sands BE, 2002, ALIMENT PHARM THERAP, V16, P399, DOI 10.1046/j.1365-2036.2002.01179.x
   Sands BE, 1999, GASTROENTEROLOGY, V117, P58, DOI 10.1016/S0016-5085(99)70550-0
   SCALLON BJ, 1995, CYTOKINE, V7, P251, DOI 10.1006/cyto.1995.0029
   Schmid RM, 2000, GASTROENTEROLOGY, V118, P1208, DOI 10.1016/S0016-5085(00)70374-X
   Schmid RM, 1998, GUT, V43, P587
   Schreiber S, 2001, GASTROENTEROLOGY, V120, P1339, DOI 10.1053/gast.2001.24015
   Schreiber S, 2000, GASTROENTEROLOGY, V119, P1461, DOI 10.1053/gast.2000.20196
   SCHUERMANN GM, 1993, CLIN EXP IMMUNOL, V94, P341
   SIEGEL SA, 1995, CYTOKINE, V7, P15, DOI 10.1006/cyto.1995.1003
   Simpson SJ, 1998, J EXP MED, V187, P1225, DOI 10.1084/jem.187.8.1225
   Sinha A, 2001, GASTROENTEROLOGY, V120, pA11, DOI 10.1016/S0016-5085(08)80057-1
   Slonim AE, 2000, NEW ENGL J MED, V342, P1633, DOI 10.1056/NEJM200006013422203
   Soriano A, 2000, LAB INVEST, V80, P1541, DOI 10.1038/labinvest.3780164
   Stack WA, 1997, LANCET, V349, P521, DOI 10.1016/S0140-6736(97)80083-9
   Steidler L, 2000, SCIENCE, V289, P1352, DOI 10.1126/science.289.5483.1352
   Stronkhorst A, 1997, GUT, V40, P320, DOI 10.1136/gut.40.3.320
   Su CG, 1999, J CLIN INVEST, V104, P383, DOI 10.1172/JCI7145
   Szabo SJ, 2000, CELL, V100, P655, DOI 10.1016/S0092-8674(00)80702-3
   SZABO SJ, 1995, IMMUNITY, V2, P665, DOI 10.1016/1074-7613(95)90011-X
   Szabo SJ, 2002, SCIENCE, V295, P338, DOI 10.1126/science.1065543
   Tafuri A, 2001, NATURE, V409, P105, DOI 10.1038/35051113
   Targan SR, 1997, NEW ENGL J MED, V337, P1029, DOI 10.1056/NEJM199710093371502
   ten Hove T, 2002, GUT, V50, P206, DOI 10.1136/gut.50.2.206
   Ten Hove T, 2001, GASTROENTEROLOGY, V121, P1372, DOI 10.1053/gast.2001.29579
   vanDeventer SJH, 1997, GASTROENTEROLOGY, V113, P383, DOI 10.1053/gast.1997.v113.pm9247454
   VASHISHTHA A, 1993, J IMMUNOL, V150, P4693
   WATANABE M, 1995, J CLIN INVEST, V95, P2945, DOI 10.1172/JCI118002
   Wiekowski MT, 2001, J IMMUNOL, V166, P7563, DOI 10.4049/jimmunol.166.12.7563
   Wirtz S, 2002, J IMMUNOL, V168, P411, DOI 10.4049/jimmunol.168.1.411
   Wirtz S, 1999, J IMMUNOL, V162, P1884
   Wittig B, 1998, J IMMUNOL, V161, P1069
   Yacyshyn BR, 2002, GUT, V51, P30, DOI 10.1136/gut.51.1.30
   Yacyshyn BR, 1998, GASTROENTEROLOGY, V114, P1133, DOI 10.1016/S0016-5085(98)70418-4
   Yin MJ, 1998, NATURE, V396, P77, DOI 10.1038/23948
NR 109
TC 8
Z9 9
U1 0
U2 1
PU SPRINGER
PI NEW YORK
PA 233 SPRING STREET, NEW YORK, NY 10013, UNITED STATES
SN 0065-2598
J9 ADV EXP MED BIOL
JI Adv.Exp.Med.Biol.
PY 2006
VL 579
BP 227
EP 242
PG 16
WC Medicine, Research & Experimental
WE Science Citation Index Expanded (SCI-EXPANDED)
SC Research & Experimental Medicine
GA BEC63
UT WOS:000236805000015
PM 16620022
DA 2024-01-22
ER

PT J
AU Minordi, LM
   Larosa, L
   Papa, A
   Cimino, G
   Bevere, A
   Brizi, MG
   Manfredi, R
AF Minordi, Laura Maria
   Larosa, Luigi
   Papa, Alfredo
   Cimino, Giovanni
   Bevere, Antonio
   Brizi, Maria Gabriella
   Manfredi, Riccardo
TI A review of Magnetic Resonance Enterography classification and
   quantitative evaluation of active disease in patients with Crohn's
   disease
SO CLINICAL IMAGING
LA English
DT Review
DE Crohn's disease; Magnetic Resonance Enterography; Inflammatory bowel
   disease; Severity of illness index
ID IMAGING FINDINGS; VALIDATION; INFLAMMATION; MRI; FEATURES; SCORE
AB Crohn's disease (CD) is a chronic inflammation of the gastro-intestinal system in which episodes of clinical worsening alternate with episodes of clinical regression. Monitoring of disease is mandatory to evaluate the efficacy of therapy and it is usually performed using a combination of clinical symptoms, laboratory tests, endoscopy and radiological exams, such as MR enterography or CT enterography. MR enterography should be preferred to CT enterography because of the absence of ionizing radiation, a very high soft tissue contrast, and a lower incidence of adverse events. In 2003, Maglinte introduced a radiological classification to identify patients in different stages of disease (active inflammatory, fibrostenotic and fistulising/perforating subtypes), based on following parameters: oedema, ulcers, stenosis, mural thickening, stratified contrast enhancement, engorged vasa recta, fistulae/abscess and mesenteric inflammation. In general, medical therapy is efficient in reducing inflammation while fibrotic disease and fistulising subtypes usually require surgery. Moreover, in patients with active CD it is important to quantify disease activity in order to adequately plan therapy and to monitor drug effects, by using some MR enterography indexes such as MaRIA score, Clermont index, and others. In this review we describe how to apply Maglinte's classification in MR enterography exams and how to quantify active disease.
C1 [Minordi, Laura Maria; Larosa, Luigi; Brizi, Maria Gabriella; Manfredi, Riccardo] Fdn Policlin Univ A Gemelli IRCCS, UOC Radiol Diagnost & Interventist Gen, Dipartimento Diagnost Immagini Radioterapia Oncol, Largo Francesco Vito 1, I-00168 Rome, Italy.
   [Papa, Alfredo; Cimino, Giovanni; Bevere, Antonio; Brizi, Maria Gabriella; Manfredi, Riccardo] Univ Cattolica Sacro Cuore, Ist Radiol, Largo Francesco Vito 1, I-00168 Rome, Italy.
   [Papa, Alfredo] Fdn Policlin Univ A Gemelli IRCCS, Gastroenterol, Largo Francesco Vito 1, I-00168 Rome, Italy.
C3 Catholic University of the Sacred Heart; IRCCS Policlinico Gemelli;
   Catholic University of the Sacred Heart; IRCCS Policlinico Gemelli;
   Catholic University of the Sacred Heart; IRCCS Policlinico Gemelli
RP Minordi, LM (通讯作者)，Fdn Policlin Univ A Gemelli IRCCS, UOC Radiol Diagnost & Interventist Gen, Dipartimento Diagnost Immagini Radioterapia Oncol, Largo Francesco Vito 1, I-00168 Rome, Italy.
EM lauramaria.minordi@policlinicogemelli.it
RI Larosa, Luigi/AAC-6590-2022; Manfredi, Riccardo/D-4437-2016
OI Larosa, Luigi/0000-0001-8136-038X; Bevere, Antonio/0000-0002-9434-3797;
   Manfredi, Riccardo/0000-0002-4972-9500; Minordi, Laura
   Maria/0000-0001-8842-8981; PAPA, Alfredo/0000-0002-4186-7298; Cimino,
   Giovanni/0000-0001-7021-1477
CR Bruining DH, 2018, RADIOLOGY, V286, P776, DOI 10.1148/radiol.2018171737
   Buisson A, 2015, ALIMENT PHARM THER, V42, P452, DOI 10.1111/apt.13287
   CROHN BB, 1952, AM J MED, V13, P583, DOI 10.1016/0002-9343(52)90025-9
   Dohan A, 2016, J MAGN RESON IMAGING, V44, P1381, DOI 10.1002/jmri.25325
   Hordonneau C, 2014, AM J GASTROENTEROL, V109, P89, DOI 10.1038/ajg.2013.385
   Kelvin FM, 1999, CLIN IMAGING SMALL I, V1, P259
   Khatri G, 2018, RADIOL CLIN N AM, V56, P671, DOI 10.1016/j.rcl.2018.04.003
   Maglinte DDT, 2003, RADIOL CLIN N AM, V41, P285, DOI 10.1016/S0033-8389(02)00117-3
   Makanyanga JC, 2014, EUR RADIOL, V24, P277, DOI 10.1007/s00330-013-3010-z
   Minordi LM, 2011, BRIT J RADIOL, V84, P112, DOI 10.1259/bjr/71649888
   Minordi LM, 2020, CLIN IMAG, V62, P1, DOI 10.1016/j.clinimag.2020.01.020
   Moy MP, 2016, GASTROENT RES PRACT, V2016, DOI 10.1155/2016/8168695
   Punwani S, 2009, RADIOLOGY, V252, P712, DOI 10.1148/radiol.2523082167
   Puylaert CAJ, 2019, AM J ROENTGENOL, V212, pW25, DOI 10.2214/AJR.18.19876
   Rieder F, 2013, GUT, V62, P1072, DOI 10.1136/gutjnl-2012-304353
   Rimola J, 2009, GUT, V58, P1113, DOI 10.1136/gut.2008.167957
   Rimola J, 2017, J GASTROENTEROL, V52, P585, DOI 10.1007/s00535-016-1253-6
   Rodriguez P, 2014, J COMPUT ASSIST TOMO, V38, P219, DOI 10.1097/RCT.0000000000000020
   Steward MJ, 2012, EUR J RADIOL, V81, P2080, DOI 10.1016/j.ejrad.2011.07.013
   Taylor SA, 2009, RADIOLOGY, V251, P369, DOI 10.1148/radiol.2512081292
   Zappa M, 2011, INFLAMM BOWEL DIS, V17, P984, DOI 10.1002/ibd.21414
   Ziech MLW, 2011, EUR J RADIOL, V80, pE299, DOI 10.1016/j.ejrad.2010.12.075
NR 22
TC 9
Z9 10
U1 3
U2 11
PU ELSEVIER SCIENCE INC
PI NEW YORK
PA STE 800, 230 PARK AVE, NEW YORK, NY 10169 USA
SN 0899-7071
EI 1873-4499
J9 CLIN IMAG
JI Clin. Imaging
PD JAN
PY 2021
VL 69
BP 50
EP 62
DI 10.1016/j.clinimag.2020.06.006
PG 13
WC Radiology, Nuclear Medicine & Medical Imaging
WE Science Citation Index Expanded (SCI-EXPANDED)
SC Radiology, Nuclear Medicine & Medical Imaging
GA PN8WO
UT WOS:000604753100008
PM 32653818
DA 2024-01-22
ER

PT J
AU Hu, D
   Ren, JN
   Wang, GF
   Gu, GS
   Li, GAW
   Liu, S
   Wu, XW
   Chen, J
   Wu, Q
   Ren, HJ
   Hong, ZW
   Li, JS
AF Hu, Dong
   Ren, Jianan
   Wang, Gefei
   Gu, Guosheng
   Li, Guanwei
   Liu, Song
   Wu, Xiuwen
   Chen, Jun
   Wu, Qin
   Ren, Huajian
   Hong, Zhiwu
   Li, Jieshou
TI Value of Red Cell Distribution Width for Assessing Disease Activity in
   Crohn's Disease
SO AMERICAN JOURNAL OF THE MEDICAL SCIENCES
LA English
DT Article
DE Crohn's disease; Red cell distribution width; Disease activity;
   Inflammatory bowel disease
ID INFLAMMATORY-BOWEL-DISEASE; RHEUMATOID-ARTHRITIS; ADDITIONAL MARKER;
   BIOMARKERS; THERAPY; ANEMIA; DIAGNOSIS; COLITIS; EVENTS; RDW
AB Background: Correlation between red cell distribution width (RDW) and chronic inflammation was observed, although studies focused on value of RDW for assessing disease activity in Crohn's disease (CD) are limited. Methods: This is a prospective study. RDW, C-reactive protein, erythrocyte sedimentation rate and white blood cell count were measured in 100 patients with CD on admission and 102 age-and gender-matched healthy volunteers. Value of these markers for assessing disease activity in CD was investigated. Results: RDW was significantly higher in patients with active CD than in inactive patients (P < 0.05). The optimal cutoff value for RDW was 15.6% in differentiating active from inactive disease, with sensitivity and specificity of 94.2% and 56.3%, respectively (area under the curve = 0.743). The overall accuracy of RDW in detecting active CD was 76.0%, which is higher than that of erythrocyte sedimentation rate (68.0%) and white blood cell count (51.0%) but lower than that of C-reactive protein (78.0%). Conclusions: RDW was elevated in patients with active CD in comparison with patients in remission. As a cost-effective tool, RDW may assist in determining the disease activity of CD.
C1 [Hu, Dong; Ren, Jianan; Wang, Gefei; Gu, Guosheng; Li, Guanwei; Liu, Song; Wu, Xiuwen; Chen, Jun; Wu, Qin; Ren, Huajian; Hong, Zhiwu; Li, Jieshou] Nanjing Univ, Sch Med, Jinling Hosp, Dept Surg, Nanjing 210002, Jiangsu, Peoples R China.
C3 Nanjing University
RP Ren, JN (通讯作者)，Nanjing Univ, Sch Med, Jinling Hosp, Dept Surg, 305 East Zhongshan Rd, Nanjing 210002, Jiangsu, Peoples R China.
EM jiananr@gmail.com
RI Liu, Song/GMW-4362-2022; 吴, 秀文/AEO-0814-2022; Li, jie/GXG-4583-2022; Wu,
   Qin/AAF-5707-2022; Wu, Qin/AFJ-8752-2022
OI Wu, Qin/0000-0002-7470-8429; Wu, Qin/0000-0002-7470-8429; Wu,
   Xiuwen/0000-0002-3813-3867
FU National Nature Science Foundation of China [81270478/H0312]
FX Supported by grants from the National Nature Science Foundation of China
   (81270478/H0312).
CR Bernstein CN, 2010, INFLAMM BOWEL DIS, V16, P112, DOI 10.1002/ibd.21048
   BEST WR, 1976, GASTROENTEROLOGY, V70, P439
   Cakal B, 2009, DIGEST DIS SCI, V54, P842, DOI 10.1007/s10620-008-0436-2
   Clarke K, 2008, DIGEST DIS SCI, V53, P2521, DOI 10.1007/s10620-007-0176-8
   Colombel JF, 2000, GASTROENTEROLOGY, V118, P1025, DOI 10.1016/S0016-5085(00)70354-4
   Förhécz Z, 2009, AM HEART J, V158, P659, DOI 10.1016/j.ahj.2009.07.024
   Hansen RA, 2007, CLIN GASTROENTEROL H, V5, P729, DOI 10.1016/j.cgh.2007.02.016
   JONES JR, 2008, CONSUM REP, V73, P6
   Lee WS, 2010, ARCH PATHOL LAB MED, V134, P505, DOI 10.1043/1543-2165-134.4.505.c
   Lewis JD, 2011, GASTROENTEROLOGY, V140, P1817, DOI 10.1053/j.gastro.2010.11.058
   Lippi G, 2009, ARCH PATHOL LAB MED, V133, P628, DOI 10.1043/1543-2165-133.4.628
   Molnar T, 2008, DIGEST DIS SCI, V53, P2828, DOI 10.1007/s10620-008-0345-4
   Nancey S, 2008, DIGEST DIS SCI, V53, P242, DOI 10.1007/s10620-007-9849-6
   Oustamanolakis P, 2011, J CROHNS COLITIS, V5, P295, DOI 10.1016/j.crohns.2011.02.002
   Papadaki HA, 2002, BLOOD, V100, P474, DOI 10.1182/blood-2002-01-0136
   Solem CA, 2005, INFLAMM BOWEL DIS, V11, P707, DOI 10.1097/01.MIB.0000173271.18319.53
   Song CS, 2012, DIGEST DIS SCI, V57, P1033, DOI 10.1007/s10620-011-1978-2
   Swanson G, 2013, INFLAMM BOWEL DIS, V19, P2501, DOI 10.1097/MIB.0b013e31828dc6b6
   Van Assche G, 2012, GUT, V61, P1106, DOI 10.1136/gutjnl-2012-302187
   Van Assche G, 2010, J CROHNS COLITIS, V4, P7, DOI 10.1016/j.crohns.2009.12.003
   Vermeire S, 2006, GUT, V55, P426, DOI 10.1136/gut.2005.069476
   Weiss G, 2005, NEW ENGL J MED, V352, P1011, DOI 10.1056/NEJMra041809
   Wong A, 2008, CURR OPIN PEDIATR, V20, P566, DOI 10.1097/MOP.0b013e32830d3aaf
   Yesil A, 2011, GUT LIVER, V5, P460, DOI 10.5009/gnl.2011.5.4.460
NR 24
TC 9
Z9 9
U1 1
U2 10
PU LIPPINCOTT WILLIAMS & WILKINS
PI PHILADELPHIA
PA TWO COMMERCE SQ, 2001 MARKET ST, PHILADELPHIA, PA 19103 USA
SN 0002-9629
EI 1538-2990
J9 AM J MED SCI
JI Am. J. Med. Sci.
PD JAN
PY 2015
VL 349
IS 1
BP 42
EP 45
DI 10.1097/MAJ.0000000000000334
PG 4
WC Medicine, General & Internal
WE Science Citation Index Expanded (SCI-EXPANDED)
SC General & Internal Medicine
GA AX7CS
UT WOS:000347075200010
PM 25171547
DA 2024-01-22
ER

PT J
AU Harshe, RP
   Xie, AY
   Vuerich, M
   Frank, LA
   Gromova, B
   Zhang, HH
   Robles, RJ
   Mukherjee, S
   Csizmadia, E
   Kokkotou, E
   Cheifetz, AS
   Moss, AC
   Kota, SK
   Robson, SC
   Longhi, MS
AF Harshe, Rasika P.
   Xie, Anyan
   Vuerich, Marta
   Frank, Luiza Abrahao
   Gromova, Barbora
   Zhang, Haohai
   Robles, Rene' J.
   Mukherjee, Samiran
   Csizmadia, Eva
   Kokkotou, Efi
   Cheifetz, Adam S.
   Moss, Alan C.
   Kota, Satya K.
   Robson, Simon C.
   Longhi, Maria Serena
TI Endogenous antisense RNA curbs CD39 expression in Crohn's disease
SO NATURE COMMUNICATIONS
LA English
DT Article
ID LONG NONCODING RNAS; REGULATORY T-CELLS; HYPOXIA; COLITIS;
   DIFFERENTIATION; AUTOIMMUNITY; ACTIVATION; INDUCTION; NUCLEOLIN; ATP
AB CD39 is an ectonucleotidase that initiates conversion of extracellular nucleotides into immunosuppressive adenosine. CD39 is expressed by regulatory T (Treg)-cells, where it mediates immunosuppression, and by a subset of T-helper (Th) 17-cells, where it limits pathogenicity. CD39 is regulated via single-nucleotide-polymorphisms and upon activation of aryl-hydrocarbon-receptor and oxygen-mediated pathways. Here we report a mechanism of CD39 regulation that relies on the presence of an endogenous antisense RNA, transcribed from the 3-end of the human CD39/ENTPD1 gene. CD39-specific antisense is increased in Treg and Th17-cells of Crohn's disease patients over controls. It largely localizes in the cell nucleus and regulates CD39 by interacting with nucleolin and heterogeneous-nuclear-ribonucleoprotein-A1. Antisense silencing results in CD39 upregulation in vitro and amelioration of disease activity in a trinitro-benzene-sulfonic-acid model of colitis in humanized NOD/scid/gamma mice. Inhibition/blockade of antisense might represent a therapeutic strategy to restore CD39 along with immunohomeostasis in Crohn's disease. CD39 is an ectonucleotidase associated with immunoregulatory function. Here authors show regulation of CD39 expression by an endogenous antisense RNA moiety transcribed from the 3' end of CD39/ENTPD1 which when itself is silenced results in amelioration of pathology in an animal model of colitis.
C1 [Harshe, Rasika P.; Vuerich, Marta; Frank, Luiza Abrahao; Gromova, Barbora; Zhang, Haohai; Mukherjee, Samiran; Csizmadia, Eva; Robson, Simon C.; Longhi, Maria Serena] Harvard Med Sch, Beth Israel Deaconess Med Ctr, Dept Anesthesia Crit Care & Pain Med, 330 Brookline Ave, Boston, MA 02215 USA.
   [Xie, Anyan; Robles, Rene' J.; Kokkotou, Efi; Cheifetz, Adam S.; Moss, Alan C.; Robson, Simon C.] Harvard Med Sch, Beth Israel Deaconess Med Ctr, Dept Med, Div Gastroenterol, 330 Brookline Ave, Boston, MA 02215 USA.
   [Gromova, Barbora] Comenius Univ, Fac Med, Inst Mol Biomed, Bratislava, Slovakia.
   [Kota, Satya K.] Harvard Sch Dent Med, Dept Oral Med Infect & Immun, 188 Longwood Ave, Boston, MA 02115 USA.
C3 Harvard University; Beth Israel Deaconess Medical Center; Harvard
   Medical School; Harvard University; Beth Israel Deaconess Medical
   Center; Harvard Medical School; Comenius University Bratislava; Harvard
   University; Harvard School of Dental Medicine
RP Longhi, MS (通讯作者)，Harvard Med Sch, Beth Israel Deaconess Med Ctr, Dept Anesthesia Crit Care & Pain Med, 330 Brookline Ave, Boston, MA 02215 USA.
EM mlonghi@bidmc.harvard.edu
RI Gromova, Barbora/GRF-0048-2022; Kota, Satya K/M-7371-2018; Robson, Simon
   C./AAA-8537-2021; Gromová, Barbora/ABC-5099-2021; Abrahão Frank,
   Luiza/HKF-3448-2023; Moss, Alan/B-9192-2019
OI Gromova, Barbora/0000-0001-9613-0237; Kota, Satya K/0000-0002-0201-8234;
   Gromová, Barbora/0000-0001-9613-0237; Abrahão Frank,
   Luiza/0000-0002-5918-1008; Moss, Alan/0000-0003-0179-5477
FU National Institute of Health [R01 DK108894, R21 CA164970]; AASLD Pilot
   Research Award; Department of Anesthesia, Critical Care Pain Medicine;
   Department of Defense Award [W81XWH-16-0464]; CAPES, Brazil
   [88881.171857/2018-01]; Slovak Research and Development Agency
   [APVV-17-0505]; Scholarship Dr. Ludmily Sedlarovey-Rabanovej; Nadacia
   Tatra banky
FX This work has been supported by the National Institute of Health (R01
   DK108894 to M.S.L. and R21 CA164970 to S.C.R.), AASLD Pilot Research
   Award (to M.S.L.), Seed Grant Award (Department of Anesthesia, Critical
   Care & Pain Medicine to M.S.L.), the Department of Defense Award
   W81XWH-16-0464 (to S.C.R.), Postdoctoral Fellowship from CAPES, Brazil
   (88881.171857/2018-01 to L.A.F.), Scholarship Dr. Ludmily
   Sedlarovey-Rabanovej and Nadacia Tatra banky and the Slovak Research and
   Development Agency under the contract no. APVV-17-0505 (to B.G.). The
   authors wish to thank Dr. Alan C. Mullen (Harvard Stem Cell Institute,
   Massachusetts General Hospital, Boston, MA) and Dr. David J. Friedman
   (Beth Israel Deaconess Medical Center, Boston, MA) for helpful
   discussions and critical revision of the manuscript.
CR Atarashi K, 2008, NATURE, V455, P808, DOI 10.1038/nature07240
   Baek AE, 2013, FASEB J, V27, P4419, DOI 10.1096/fj.13-234625
   Borsellino G, 2007, BLOOD, V110, P1225, DOI 10.1182/blood-2006-12-064527
   Buxadé M, 2005, IMMUNITY, V23, P177, DOI 10.1016/j.immuni.2005.06.009
   Clambey ET, 2012, P NATL ACAD SCI USA, V109, pE2784, DOI 10.1073/pnas.1202366109
   Deaglio S, 2007, J EXP MED, V204, P1257, DOI 10.1084/jem.20062512
   Elling R, 2016, EUR J IMMUNOL, V46, P504, DOI 10.1002/eji.201444558
   Eltzschig HK, 2012, NEW ENGL J MED, V367, P2322, DOI 10.1056/NEJMra1205750
   Eltzschig HK, 2009, BLOOD, V113, P224, DOI 10.1182/blood-2008-06-165746
   Fish JE, 2007, J BIOL CHEM, V282, P15652, DOI 10.1074/jbc.M608318200
   Friedman DJ, 2009, P NATL ACAD SCI USA, V106, P16788, DOI 10.1073/pnas.0902869106
   Gandhi R, 2010, NAT IMMUNOL, V11, P846, DOI 10.1038/ni.1915
   Gibson DJ, 2015, INFLAMM BOWEL DIS, V21, P2806, DOI 10.1097/MIB.0000000000000566
   Gil D, 2001, J BIOL CHEM, V276, P11174, DOI 10.1074/jbc.M010114200
   Goettel JA, 2016, CELL REP, V17, P1318, DOI 10.1016/j.celrep.2016.09.082
   Grant CR, 2014, HEPATOLOGY, V59, P1007, DOI 10.1002/hep.26583
   Guil S, 2006, MOL CELL BIOL, V26, P5744, DOI 10.1128/MCB.00224-06
   Hart ML, 2010, J IMMUNOL, V184, P4017, DOI 10.4049/jimmunol.0901851
   Hyman MC, 2009, J CLIN INVEST, V119, P1136, DOI 10.1172/JCI36433
   Longhi MS, 2017, JCI INSIGHT, V2, DOI 10.1172/jci.insight.92791
   Longhi MS, 2014, PLOS ONE, V9, DOI 10.1371/journal.pone.0087956
   Mascanfroni ID, 2015, NAT MED, V21, P638, DOI 10.1038/nm.3868
   Masciarelli S, 2002, ONCOGENE, V21, P4166, DOI 10.1038/sj.onc.1205515
   Orrù V, 2013, CELL, V155, P242, DOI 10.1016/j.cell.2013.08.041
   PASTERNACK MS, 1991, J BIOL CHEM, V266, P14703
   Quintana FJ, 2008, NATURE, V453, P65, DOI 10.1038/nature06880
   Robb GB, 2004, J BIOL CHEM, V279, P37982, DOI 10.1074/jbc.M400271200
   Robles RJ, 2020, J CROHNS COLITIS, V14, P818, DOI 10.1093/ecco-jcc/jjz182
   Roederer M, 2015, CELL, V161, P387, DOI 10.1016/j.cell.2015.02.046
   Ruan XB, 2018, METHODS MOL BIOL, V1783, P185, DOI 10.1007/978-1-4939-7834-2_9
   Uchida T, 2004, J BIOL CHEM, V279, P14871, DOI 10.1074/jbc.M400461200
   Veldhoen M, 2008, NATURE, V453, P106, DOI 10.1038/nature06881
   Vuerich M, 2019, FRONT IMMUNOL, V10, DOI 10.3389/fimmu.2019.00507
   Vuerich M, 2019, INT J MOL SCI, V20, DOI 10.3390/ijms20030528
   Wirtz S, 2017, NAT PROTOC, V12, P1295, DOI 10.1038/nprot.2017.044
   Wunschel EJ, 2017, FRONT PHARMACOL, V8, DOI 10.3389/fphar.2017.00642
   Xie AY, 2018, J AUTOIMMUN, V94, P122, DOI 10.1016/j.jaut.2018.07.022
NR 37
TC 13
Z9 14
U1 0
U2 6
PU NATURE RESEARCH
PI BERLIN
PA HEIDELBERGER PLATZ 3, BERLIN, 14197, GERMANY
SN 2041-1723
J9 NAT COMMUN
JI Nat. Commun.
PD NOV 18
PY 2020
VL 11
IS 1
AR 5894
DI 10.1038/s41467-020-19692-y
PG 14
WC Multidisciplinary Sciences
WE Science Citation Index Expanded (SCI-EXPANDED)
SC Science & Technology - Other Topics
GA PA5PI
UT WOS:000595687000014
PM 33208731
OA Green Published, gold
DA 2024-01-22
ER

PT J
AU Kim, JW
   Lee, HS
   Ye, BD
   Yang, SK
   Hwang, SW
   Park, SH
   Yang, DH
   Kim, KJ
   Byeon, JS
   Myung, SJ
   Yoon, YS
   Yu, CS
   Kim, JH
AF Kim, Jong Wook
   Lee, Ho-Su
   Ye, Byong Duk
   Yang, Suk-Kyun
   Hwang, Sung Wook
   Park, Sang Hyoung
   Yang, Dong-Hoon
   Kim, Kyung-Jo
   Byeon, Jeong-Sik
   Myung, Seung-Jae
   Yoon, Yong Sik
   Yu, Chang Sik
   Kim, Jin-Ho
TI Incidence of and Risk Factors for Free Bowel Perforation in Patients
   with Crohn's Disease
SO DIGESTIVE DISEASES AND SCIENCES
LA English
DT Article
DE Crohn's disease; Intestinal perforation; Anti-TNF; Stricture
ID WORKING PARTY; CLASSIFICATION; EPIDEMIOLOGY
AB Incidence of and risk factors for intestinal free perforation (FP) in patients with Crohn's disease (CD) are not established.
   To establish rate of and risk factors for FP in a large cohort of CD patients.
   Medical records of CD patients who visited Asan Medical Center from June 1989 to December 2012 were reviewed. After matching the FP patients to controls (1:4) by gender, year, and age at CD diagnosis, and disease location, their clinical characteristics were compared using conditional logistic regression analysis.
   Among 2043 patients who were included in our study cohort, 44 patients (2.15%) developed FP over a median follow-up period of 79.8 months (interquartile range 37.3-124.6), with an incidence of 3.18 per 1000 person-years [95% confidence interval (CI) 2.37-4.28]. All 44 patients underwent emergency surgery, and eight patients underwent reoperation within 12 months (8/44, 18.2%). Multivariable-adjusted analysis revealed that anti-TNF therapy [odds ratio (OR), 3.73; 95% CI 1.19-11.69; p = 0.024] was associated with an increased risk of FP.
   The incidence of FP in a large cohort of Korean CD patients was 2.15%, which was similar to that in Western reports. Anti-TNF therapy could be risk factors for FP.
C1 [Kim, Jong Wook] Inje Univ, Ilsan Paik Hosp, Dept Internal Med, Goyang, South Korea.
   [Lee, Ho-Su; Ye, Byong Duk; Yang, Suk-Kyun; Hwang, Sung Wook; Park, Sang Hyoung; Yang, Dong-Hoon; Kim, Kyung-Jo; Byeon, Jeong-Sik; Myung, Seung-Jae; Kim, Jin-Ho] Univ Ulsan, Coll Med, Asan Med Ctr, Dept Gastroenterol, Seoul, South Korea.
   [Lee, Ho-Su] Univ Ulsan, Coll Med, Asan Med Ctr, Dept Hlth Screening & Promot Ctr, Seoul, South Korea.
   [Ye, Byong Duk; Yang, Suk-Kyun; Park, Sang Hyoung; Kim, Kyung-Jo; Yoon, Yong Sik; Yu, Chang Sik] Univ Ulsan, Coll Med, Inflammatory Bowel Dis Ctr, Seoul, South Korea.
   [Yoon, Yong Sik; Yu, Chang Sik] Univ Ulsan, Coll Med, Dept Colon & Rectal Surg, Asan Med Ctr, Seoul, South Korea.
C3 Inje University; University of Ulsan; Asan Medical Center; University of
   Ulsan; Asan Medical Center; University of Ulsan; University of Ulsan
RP Ye, BD (通讯作者)，Univ Ulsan, Coll Med, Asan Med Ctr, Dept Gastroenterol, Seoul, South Korea.; Ye, BD (通讯作者)，Univ Ulsan, Coll Med, Inflammatory Bowel Dis Ctr, Seoul, South Korea.
EM bdye@amc.seoul.kr
RI Yang, Dong-Hoon/B-3437-2015; Ye, Byong Duk/AAF-4955-2020; Park, Sang
   Hyoung/CAH-4735-2022
OI Yang, Dong-Hoon/0000-0001-7756-2704; Ye, Byong Duk/0000-0001-6647-6325; 
FU Janssen Korea Ltd.
FX Suk-Kyun Yang received a research grant from Janssen Korea Ltd., but
   this grant is not related to the current study topic. The remaining
   authors have no competing interests.
CR ABASCAL J, 1982, WORLD J SURG, V6, P216, DOI 10.1007/BF01654694
   BUNDRED NJ, 1985, DIS COLON RECTUM, V28, P35, DOI 10.1007/BF02553904
   Chang CW, 2015, INTEST RES, V13, P19, DOI 10.5217/ir.2015.13.1.19
   Colombel JF, 2004, AM J GASTROENTEROL, V99, P878, DOI 10.1111/j.1572-0241.2004.04148.x
   Doh YS, 2015, BMC GASTROENTEROL, V15, DOI 10.1186/s12876-015-0262-x
   Eshuis EJ, 2012, COLORECTAL DIS, V14, P578, DOI 10.1111/j.1463-1318.2011.02764.x
   Freeman HJ, 2002, CAN J GASTROENTEROL, V16, P23, DOI 10.1155/2002/284958
   Gasche C, 2000, INFLAMM BOWEL DIS, V6, P8, DOI 10.1097/00054725-200002000-00002
   GREENSTEIN AJ, 1987, ANN SURG, V205, P72, DOI 10.1097/00000658-198701000-00013
   GREENSTEIN AJ, 1985, SURG GYNECOL OBSTET, V160, P63
   GREENSTEIN AJ, 1985, AM J GASTROENTEROL, V80, P682
   Ikeuchi H, 2002, J GASTROENTEROL, V37, P1020, DOI 10.1007/s005350200172
   Lee YJ, 2006, ENDOSCOPY, V38, P592, DOI 10.1055/s-2006-924996
   Loftus EV, 1998, GASTROENTEROLOGY, V114, P1161, DOI 10.1016/S0016-5085(98)70421-4
   NASR K, 1969, GUT, V10, P206, DOI 10.1136/gut.10.3.206
   ORDA R, 1982, DIS COLON RECTUM, V25, P145, DOI 10.1007/BF02553261
   Park SH, 2014, INFLAMM BOWEL DIS, V20, P488, DOI 10.1097/01.MIB.0000441203.56196.46
   Silverberg MS, 2005, CAN J GASTROENTEROL, V19, p5A, DOI 10.1155/2005/269076
   STEINBERG DM, 1973, GUT, V14, P187, DOI 10.1136/gut.14.3.187
   von Elm E, 2008, J CLIN EPIDEMIOL, V61, P344, DOI 10.2471/BLT.07.045120
   Werbin N, 2003, ISRAEL MED ASSOC J, V5, P175
   Yang SK, 2008, INFLAMM BOWEL DIS, V14, P542, DOI 10.1002/ibd.20310
NR 22
TC 7
Z9 7
U1 0
U2 5
PU SPRINGER
PI DORDRECHT
PA VAN GODEWIJCKSTRAAT 30, 3311 GZ DORDRECHT, NETHERLANDS
SN 0163-2116
EI 1573-2568
J9 DIGEST DIS SCI
JI Dig. Dis. Sci.
PD JUN
PY 2017
VL 62
IS 6
BP 1607
EP 1614
DI 10.1007/s10620-017-4539-5
PG 8
WC Gastroenterology & Hepatology
WE Science Citation Index Expanded (SCI-EXPANDED)
SC Gastroenterology & Hepatology
GA EV7ZT
UT WOS:000402000800028
PM 28315037
DA 2024-01-22
ER

PT J
AU Kuehn, F
   Mullins, CS
   Krohn, M
   Harnack, C
   Ramer, R
   Krämer, OH
   Klar, E
   Huehns, M
   Linnebacher, M
AF Kuehn, Florian
   Mullins, Christina S.
   Krohn, Mathias
   Harnack, Christine
   Ramer, Robert
   Kraemer, Oliver H.
   Klar, Ernst
   Huehns, Maja
   Linnebacher, Michael
TI Establishment and characterization of HROC69-a Crohn's related colonic
   carcinoma cell line and its matched patient-derived xenograft
SO SCIENTIFIC REPORTS
LA English
DT Article
ID INFLAMMATORY-BOWEL-DISEASE; ISLAND METHYLATOR PHENOTYPE;
   COLORECTAL-CANCER; ULCERATIVE-COLITIS; INCREASED RISK; METAANALYSIS;
   INFLIXIMAB; NEOPLASIA; THERAPY; PAIR
AB Colitis-associated colorectal cancer (CAC) seems to be a rather unique entity and differs in its genetic alterations, tumour formation capacities, and clinical features from sporadic colorectal carcinoma. Most descriptions about tumour biology of CAC refer to ulcerative colitis; data about Crohn's colitis related carcinomas are scarce. The majority of patients with Crohn's disease are under immunosuppression which generates a different environment for tumour growth. We first describe the clinical case of a fast growing CAC in a long-term immunosuppressed patient with Crohn's disease and successful establishment and characterization of carcinoma cell lines along with their corresponding patient-derived xenograft. Subsequently, these tumor models were molecularly and functionally analysed. Beside numerous chromosomal alterations, mutations in TP53, APC, PTEN and SMAD3 were identified. The cell lines express numerous cancer testis antigens, surface molecules involved in immune evasion but low levels of HLA class I molecules. They show strong invasive but in comparison weak migratory activity. The present work is the first description of patient-derived in vitro and in vivo models for CAC from a Crohn's disease patient. They might be valuable tools for analysis of genetic and epigenetic alterations, biomarker identification, functional testing, including response prediction, and the development of specific therapeutical strategies.
C1 [Kuehn, Florian; Harnack, Christine; Klar, Ernst] Univ Med Rostock, Dept General Thoracic Vasc & Transplantat Surg, Rostock, Germany.
   [Mullins, Christina S.; Krohn, Mathias; Linnebacher, Michael] Univ Med Rostock, Dept Gen Surg Mol Oncol & Immunotherapy, Rostock, Germany.
   [Ramer, Robert] Univ Med Rostock, Inst Pharmacol & Toxicol, Rostock, Germany.
   [Kraemer, Oliver H.] Univ Med Ctr Mainz, Dept Toxicol, Mainz, Germany.
   [Huehns, Maja] Univ Med Rostock, Inst Pathol, Rostock, Germany.
C3 University of Rostock; University of Rostock; University of Rostock;
   Johannes Gutenberg University of Mainz; University of Rostock
RP Linnebacher, M (通讯作者)，Univ Med Rostock, Dept Gen Surg Mol Oncol & Immunotherapy, Rostock, Germany.
EM michael.linnebacher@med.uni-rostock.de
RI Linnebacher, Michael/AAT-3763-2021; Krämer, Oliver/L-9266-2015; Mullins,
   Christina/ABG-4821-2021
OI Linnebacher, Michael/0000-0001-8054-1402; Krämer,
   Oliver/0000-0003-3973-045X; Mullins, Christina/0000-0003-2296-2027
FU German Cancer Aid [110909, 108446]; Wilhelm Sander-Stiftung [2010.078.2]
FX The authors kindly thank Dr. Dirk Koczan for performing SNP Array 6.0
   analysis. Funding was from the German Cancer Aid (to OHK; #110909) (to
   ML; #108446) and the Wilhelm Sander-Stiftung (to OHK; #2010.078.2).
CR Belov L, 2011, INT J MOL SCI, V12, P78, DOI 10.3390/ijms12010078
   Bernstein CN, 2001, CANCER-AM CANCER SOC, V91, P854, DOI 10.1002/1097-0142(20010215)91:4<854::AID-CNCR1073>3.0.CO;2-Z
   Biancone L, 2006, GUT, V55, P228, DOI 10.1136/gut.2005.075937
   Bressenot A, 2014, WORLD J GASTROENTERO, V20, P3164, DOI 10.3748/wjg.v20.i12.3164
   BROSTROM O, 1987, SCAND J GASTROENTERO, V22, P1193, DOI 10.3109/00365528708996463
   Buchwald M, 2013, ONCOGENE, V32, P4913, DOI 10.1038/onc.2012.515
   Canavan C, 2006, ALIMENT PHARM THER, V23, P1097, DOI 10.1111/j.1365-2036.2006.02854.x
   Colombel JF, 2004, GASTROENTEROLOGY, V126, P19, DOI 10.1053/j.gastro.2003.10.047
   DAWSON IMP, 1959, BRIT J SURG, V47, P113, DOI 10.1002/bjs.18004720202
   Eaden JA, 2001, GUT, V48, P526, DOI 10.1136/gut.48.4.526
   EKBOM A, 1990, LANCET, V336, P357, DOI 10.1016/0140-6736(90)91889-I
   Fleming NI, 2013, CANCER RES, V73, P725, DOI 10.1158/0008-5472.CAN-12-2706
   Gale RP, 2012, LEUKEMIA, V26, P422, DOI 10.1038/leu.2011.224
   GREENSTEIN AJ, 1980, CANCER, V46, P403, DOI 10.1002/1097-0142(19800715)46:2<403::AID-CNCR2820460232>3.0.CO;2-6
   Hudesman D, 2013, INFLAMM BOWEL DIS, V19, P644, DOI 10.1097/MIB.0b013e318280ebbd
   Issa JPJ, 2001, CANCER RES, V61, P3573
   Jess T, 2005, AM J GASTROENTEROL, V100, P2724, DOI 10.1111/j.1572-0241.2005.00287.x
   Kouklakis G, 2013, DRUG DES DEV THER, V7, P195, DOI 10.2147/DDDT.S41889
   Krämer OH, 2009, TRENDS PHARMACOL SCI, V30, P647, DOI 10.1016/j.tips.2009.09.007
   LASHNER BA, 1989, DIGEST DIS SCI, V34, P1536, DOI 10.1007/BF01537106
   Linnebacher M, 2010, BMC CANCER, V10, DOI 10.1186/1471-2407-10-362
   Maletzki C, 2015, PLOS ONE, V10, DOI 10.1371/journal.pone.0143194
   Maletzki C, 2015, WORLD J GASTROENTERO, V21, P164, DOI 10.3748/wjg.v21.i1.164
   Maletzki C, 2012, PLOS ONE, V7, DOI 10.1371/journal.pone.0032639
   MARATKA Z, 1985, GUT, V26, P43, DOI 10.1136/gut.26.1.43
   Münz C, 2008, SEMIN CANCER BIOL, V18, P381, DOI 10.1016/j.semcancer.2008.10.002
   Nemes B, 1999, Pathol Oncol Res, V5, P67, DOI 10.1053/paor.1999.0067
   Offman J, 2004, BLOOD, V104, P822, DOI 10.1182/blood-2003-11-3938
   Ogino S, 2009, GUT, V58, P90, DOI 10.1136/gut.2008.155473
   OPELZ G, 1993, LANCET, V342, P1514, DOI 10.1016/S0140-6736(05)80084-4
   Ostwald C, 2009, INT J ONCOL, V35, P321, DOI 10.3892/ijo_00000343
   Pang R, 2010, CELL STEM CELL, V6, P603, DOI 10.1016/j.stem.2010.04.001
   Peyrin-Biroulet L, 2006, AM J GASTROENTEROL, V101, P2664, DOI 10.1111/j.1572-0241.2006.00809_3.x
   Peyrin-Biroulet L, 2012, INFLAMM BOWEL DIS, V18, P2247, DOI 10.1002/ibd.22935
   Ramer R, 2008, J NATL CANCER I, V100, P59, DOI 10.1093/jnci/djm268
   Renz BW, 2013, J GASTROINTEST SURG, V17, P981, DOI 10.1007/s11605-013-2171-z
   SACHAR DB, 1994, GUT, V35, P1507, DOI 10.1136/gut.35.11.1507
   Scaringi S, 2013, WORLD J SURG, V37, P902, DOI 10.1007/s00268-013-1922-z
   Strangfeld A, 2010, ARTHRITIS RES THER, V12, DOI 10.1186/ar2904
   Xie JL, 2008, WORLD J GASTROENTERO, V14, P378, DOI 10.3748/wjg.14.378
   Zitvogel L, 2006, NAT REV IMMUNOL, V6, P715, DOI 10.1038/nri1936
NR 41
TC 7
Z9 7
U1 0
U2 3
PU NATURE PUBLISHING GROUP
PI LONDON
PA MACMILLAN BUILDING, 4 CRINAN ST, LONDON N1 9XW, ENGLAND
SN 2045-2322
J9 SCI REP-UK
JI Sci Rep
PD APR 18
PY 2016
VL 6
AR 24671
DI 10.1038/srep24671
PG 10
WC Multidisciplinary Sciences
WE Science Citation Index Expanded (SCI-EXPANDED)
SC Science & Technology - Other Topics
GA DJ5NF
UT WOS:000374254700001
PM 27087592
OA gold, Green Published
DA 2024-01-22
ER

PT J
AU Gurzu, S
   Molnar, C
   Contac, AO
   Fetyko, A
   Jung, I
AF Gurzu, Simona
   Molnar, Calin
   Contac, Anca Otilia
   Fetyko, Annamaria
   Jung, Ioan
TI Tuberculosis terminal ileitis: A forgotten entity mimicking Crohn's
   disease
SO WORLD JOURNAL OF CLINICAL CASES
LA English
DT Article
DE Ileitis; Autopsy; Ileotyphlitis; Crohn's disease; Tuberculosis;
   Inflammatory bowel disease; Ischemic colitis
ID INFLAMMATORY-BOWEL-DISEASE; INTESTINAL TUBERCULOSIS; ABDOMINAL
   TUBERCULOSIS; PERFORATION; DIAGNOSIS; CHILDREN
AB Intestinal tuberculosis (TB) is an uncommon lesion for which differential diagnosis can be difficult. We present a case of a 53-year-old male and a systematic review of the literature, from clinical symptoms to differential diagnosis, unusual complications and therapy. The patient was admitted to the hospital with signs of acute abdomen as a result of a perforated terminal ileitis. Based on the skip lesions of the terminal ileum and cecum, Crohn's disease (CD) was clinically suspected. An emergency laparotomy and right colectomy with terminal ileum resection was performed and systematic antibiotherapy was prescribed. The patient's status deteriorated and he died 4 d after the surgical intervention. At the autopsy, TB ileotyphlitis was discovered. The clinical criteria of the differential diagnosis between intestinal TB and CD are not very well established. Despite the large amount of published articles on this subject, only 50 papers present new data regarding intestinal TB. Based on these studies and our experience, we present an update focused on the differential diagnosis and therapy of intestinal TB. We highlight the importance of considering intestinal TB as a differential diagnosis for inflammatory bowel disease. Despite the modern techniques of diagnosis and therapy, the fulminant evolution of TB can still lead to a patient's death.
C1 [Gurzu, Simona; Molnar, Calin; Contac, Anca Otilia; Fetyko, Annamaria; Jung, Ioan] Univ Med & Pharm, Dept Pathol, Targu Mures 540139, Romania.
C3 George Emil Palade University of Medicine, Pharmacy, Science, &
   Technology of Targu Mures
RP Gurzu, S (通讯作者)，Univ Med & Pharm, Dept Pathol, Res Lab, 38 Ghe Marinescu St, Targu Mures 540139, Romania.
EM simonagurzu@yahoo.com
RI GURZU, SIMONA/AAD-2710-2019; Molnar, Calin/AAB-1587-2019
CR Akarsu M, 2007, DIGEST LIVER DIS, V39, P597, DOI 10.1016/j.dld.2007.02.008
   Al Salamah Saleh M, 2002, Saudi J Gastroenterol, V8, P64
   Amarapurkar DN, 2008, WORLD J GASTROENTERO, V14, P741, DOI 10.3748/wjg.14.741
   Anand A C, 2001, Trop Gastroenterol, V22, P131
   Balsara KP, 2005, SURG ENDOSC, V19, P986, DOI 10.1007/s00464-004-9196-z
   Boukthir S, 2004, ACTA GASTRO-ENT BELG, V67, P245
   BRILEY CA, 1980, RADIOLOGY, V136, P317, DOI 10.1148/radiology.136.2.6967614
   Burke KA, 2014, INT J SURG, V12, P494, DOI 10.1016/j.ijsu.2014.02.006
   Cappell MS, 2014, J CROHNS COLITIS, V8, P560, DOI 10.1016/j.crohns.2013.11.022
   Chong Vui Heng, 2007, Journal of Microbiology Immunology and Infection, V40, P377
   Ciccone MM, 2015, J CARDIOVASC MED, V16, P11, DOI 10.2459/JCM.0000000000000149
   Dantsig I I, 1999, Khirurgiia (Mosk), P64
   Dilauro Steven, 2010, Curr Gastroenterol Rep, V12, P249, DOI 10.1007/s11894-010-0112-5
   Engin G, 2005, J COMPUT ASSIST TOMO, V29, P37, DOI 10.1097/01.rct.0000151935.52808.0c
   Gan HY, 2016, J CLIN GASTROENTEROL, V50, P470, DOI 10.1097/MCG.0000000000000514
   Hermon-Taylor J, 1998, BRIT MED J, V316, P449, DOI 10.1136/bmj.316.7129.449
   Ihama Y, 2012, WORLD J GASTROENTERO, V18, P6974, DOI 10.3748/wjg.v18.i47.6974
   Jung I, 2015, MEDICINE, V94, DOI 10.1097/MD.0000000000000910
   Kapan M, 2006, MT SINAI J MED, V73, P825
   Kedia S, 2016, J DIGEST DIS, V17, P36, DOI 10.1111/1751-2980.12307
   Khalid Sadaf, 2014, J Ayub Med Coll Abbottabad, V26, P526
   Law ST, 2014, J MICROBIOL IMMUNOL, V47, P441, DOI 10.1016/j.jmii.2012.06.004
   Leung V. K. S., 2006, Hong Kong Medical Journal, V12, P264
   Leung V. K. S., 2006, Hong Kong Medical Journal, V12, P313
   MIRZOIAN E Z, 1957, Probl Tuberk, V35, P47
   MIRZOIAN E Z, 1957, Sov Med, V21, P87
   Miura Tomofumi, 2010, Nihon Shokakibyo Gakkai Zasshi, V107, P416
   Negi S S, 2010, Trop Gastroenterol, V31, P47
   Ng SC, 2013, J DIGEST DIS, V14, P567, DOI 10.1111/1751-2980.12091
   Niriella MA, 2010, BMC GASTROENTEROL, V10, DOI 10.1186/1471-230X-10-32
   Özbey H, 2003, EUR J PEDIATR SURG, V13, P116, DOI 10.1055/s-2003-39588
   Park Joo Kyung, 2005, Korean J Gastroenterol, V45, P60
   Polat KY, 2006, MT SINAI J MED, V73, P887
   Principi Mariabeatrice, 2013, J Crohns Colitis, V7, pe427, DOI 10.1016/j.crohns.2013.02.001
   SCHWARZ KO, 1982, MT SINAI J MED, V49, P421
   Sefr R, 2001, DIGEST SURG, V18, P475
   Surewad Gajanan, 2014, J Clin Diagn Res, V8, pPD01, DOI 10.7860/JCDR/2014/9695.4998
   Surlin V, 2009, ROM J MORPHOL EMBRYO, V50, P749
   Toosi Taraneh Dormohammadi, 2008, J Med Case Rep, V2, P90, DOI 10.1186/1752-1947-2-90
   Wani Rauf A, 2006, World J Emerg Surg, V1, P7, DOI 10.1186/1749-7922-1-7
   Wijewantha HS, 2014, GASTROENT RES PRACT, V2014, DOI 10.1155/2014/343849
   Yadav D, 2013, INDIAN J SURG, V75, P133, DOI 10.1007/s12262-012-0609-2
   Zhang TY, 2015, INT J CLIN EXP MED, V8, P17578
NR 43
TC 7
Z9 9
U1 0
U2 0
PU BAISHIDENG PUBLISHING GROUP INC
PI PLEASANTON
PA 8226 REGENCY DR, PLEASANTON, CA 94588 USA
SN 2307-8960
J9 WORLD J CLIN CASES
JI World J. Clin. Cases
PD SEP 16
PY 2016
VL 4
IS 9
BP 273
EP 280
DI 10.12998/wjcc.v4.i9.273
PG 8
WC Medicine, General & Internal
WE Science Citation Index Expanded (SCI-EXPANDED)
SC General & Internal Medicine
GA FO9UI
UT WOS:000417241900005
PM 27672643
OA hybrid, Green Published, Green Submitted
DA 2024-01-22
ER

PT J
AU Ma, C
   Panaccione, R
   Khanna, R
   Feagan, BG
   Jairath, V
AF Ma, Christopher
   Panaccione, Remo
   Khanna, Reena
   Feagan, Brian G.
   Jairath, Vipul
TI IL12/23 or selective IL23 inhibition for the management of
   moderate-to-severe Crohn's disease?
SO BEST PRACTICE & RESEARCH CLINICAL GASTROENTEROLOGY
LA English
DT Article
DE Ustekinumab; Rizankizumab; Brazikumab; Guselkumab; Mirikizumab; Crohn's
   disease
ID REAL-WORLD EXPERIENCE; MAINTENANCE THERAPY; INDUCTION THERAPY;
   DOUBLE-BLIND; USTEKINUMAB; RISANKIZUMAB; TOFACITINIB; IL-23; CELL;
   INFLAMMATION
AB The interleukin (IL)-12 family of cytokines, including IL12 and IL 23, play an important role in driving aberrant Th1 and Th17 immune responses in patients with Crohn's disease (CD). Targeting this pathway has opened new avenues for therapeutic intervention. The approval of ustekinumab, a monoclonal antibody blocking the common p40 subunit of IL12 and IL23, marked an important evolution in medical management for CD: this novel class of biologic therapy demonstrated efficacy in both patients nave to biologics as well as in patients experiencing inadequate response or loss of response to TNF antagonists. However, as our understanding of the IL12/23 pathway has evolved, specific targeting of IL23 through its unique p19 subunit has become a focus for novel therapeutic development. IL23p19 antagonists have been shown in head-to-head trials to have superior efficacy to ustekinumab for other immune-mediated conditions such as psoriasis. In CD, phase II trials of monoclonal antibodies targeting IL23, including risankizumab and brazikumab, have shown promising results, with multiple agents now entering phase II or phase III studies. In this review, we summarize the current evidence for both anti-IL12/23p40 and anti-IL23p19 monoclonal antibodies in CD. (C) 2019 Elsevier Ltd. All rights reserved.
C1 [Ma, Christopher; Panaccione, Remo] Univ Calgary, Div Gastroenterol & Hepatol, Calgary, AB, Canada.
   [Ma, Christopher; Feagan, Brian G.; Jairath, Vipul] Robarts Clin Trials Inc, London, ON, Canada.
   [Khanna, Reena; Feagan, Brian G.; Jairath, Vipul] Western Univ, Div Gastroenterol, London, ON, Canada.
   [Feagan, Brian G.; Jairath, Vipul] Western Univ, Dept Epidemiol & Biostat, London, ON, Canada.
   [Ma, Christopher] 6D61 Teaching Res Wellness Bldg,3280 Hosp Dr NW, Calgary, AB T2N 4Z6, Canada.
   [Panaccione, Remo] 6D30 Teaching Res Wellness Bldg,3280 Hosp Dr NW, Calgary, AB T2N 4Z6, Canada.
   [Khanna, Reena] London Hlth Sci Ctr Univ Campus,339 Windermere Rd, London, ON N6A 5A5, Canada.
   [Feagan, Brian G.; Jairath, Vipul] 200,100 Dundas St, London, ON N6A 5B6, Canada.
C3 University of Calgary; Robarts Clinical Trials Inc; Western University
   (University of Western Ontario); Western University (University of
   Western Ontario)
RP Ma, C (通讯作者)，Univ Calgary, Cumming Sch Med, Dept Med, Div Gastroenterol & Hepatol, 6D61 Teaching Res Wellness Bldg,3280 Hosp Dr NW, Calgary, AB T2N 4Z6, Canada.
EM christopher.ma@ucalgary.ca; rpanacci@ucalgary.ca; rkhanna3@uwo.ca;
   brian.feagan@robartsinc.com; vjairath@uwo.ca
RI Jairath, Vipul/GLS-6449-2022; Feagan, Brian/G-3292-2011; Khanna,
   Reena/H-5626-2013; Panaccione, Remo/ABC-1140-2021; Ma,
   Christopher/AAH-4886-2021
OI Panaccione, Remo/0000-0002-5247-940X; Ma,
   Christopher/0000-0002-4698-9948
FU Canadian Association of Gastroenterology; Canadian Institutes of Health
   Research
FX CM is supported by a Clinician Fellowship from the Canadian Association
   of Gastroenterology and the Canadian Institutes of Health Research.
CR Abraham C, 2017, GASTROENTEROLOGY, V152, P374, DOI 10.1053/j.gastro.2016.10.018
   Bowman EP, 2006, CURR OPIN INFECT DIS, V19, P245, DOI 10.1097/01.qco.0000224818.42729.67
   Cohen BL, 2017, BMJ-BRIT MED J, V357, DOI 10.1136/bmj.j2505
   Colombel JF, 2007, GASTROENTEROLOGY, V132, P52, DOI 10.1053/j.gastro.2006.11.041
   Danese S, 2011, ALIMENT PHARM THER, V34, P1, DOI 10.1111/j.1365-2036.2011.04679.x
   Duerr RH, 2006, SCIENCE, V314, P1461, DOI 10.1126/science.1135245
   Duijvestein Marjolijn, 2018, Curr Treat Options Gastroenterol, V16, P129, DOI 10.1007/s11938-018-0175-1
   Feagan BG, 2016, NEW ENGL J MED, V375, P1946, DOI 10.1056/NEJMoa1602773
   Feagan BG, 2018, LANCET GASTROENTEROL, V3, P671, DOI 10.1016/S2468-1253(18)30233-4
   Feagan BG, 2017, LANCET, V389, P1699, DOI 10.1016/S0140-6736(17)30570-6
   Fieschi C, 2003, EUR J IMMUNOL, V33, P1461, DOI 10.1002/eji.200324038
   Gee Katrina, 2009, Inflammation & Allergy Drug Targets, V8, P40
   Gensler LS, 2016, ARTHRITIS RHEUM, V68
   Geremia A, 2011, J EXP MED, V208, P1127, DOI 10.1084/jem.20101712
   Gordon KB, 2018, LANCET, V392, P650, DOI 10.1016/S0140-6736(18)31713-6
   Hanauer SB, 2006, GASTROENTEROLOGY, V130, P323, DOI 10.1053/j.gastro.2005.11.030
   Hanauer SB, 2002, LANCET, V359, P1541, DOI 10.1016/S0140-6736(02)08512-4
   Iwakura Y, 2006, J CLIN INVEST, V116, P1218, DOI 10.1172/JCI28508
   Khorrami S, 2016, INFLAMM BOWEL DIS, V22, P1662, DOI 10.1097/MIB.0000000000000842
   Ma C, 2017, ALIMENT PHARM THER, V45, P1232, DOI 10.1111/apt.14016
   Ma C, 2018, EXPERT OPIN INV DRUG, V27, P649, DOI 10.1080/13543784.2018.1506764
   Ma C, 2017, INFLAMM BOWEL DIS, V23, P833, DOI 10.1097/MIB.0000000000001074
   Markham A, 2017, DRUGS, V77, P1487, DOI 10.1007/s40265-017-0800-7
   Meeran SM, 2006, MOL CANCER THER, V5, P825, DOI 10.1158/1535-7163.MCT-06-0003
   Oppmann B, 2000, IMMUNITY, V13, P715, DOI 10.1016/S1074-7613(00)00070-4
   Panaccione R, 2015, INFLAMM BOWEL DIS, V21, P1329, DOI 10.1097/MIB.0000000000000366
   Panés J, 2017, GUT, V66, P1049, DOI 10.1136/gutjnl-2016-312735
   Papp KA, 2017, NEW ENGL J MED, V376, P1551, DOI 10.1056/NEJMoa1607017
   Roda G, 2016, CLIN TRANSL GASTROEN, V7, DOI 10.1038/ctg.2015.63
   Rutgeerts P, 2018, GASTROENTEROLOGY, V155, P1045, DOI 10.1053/j.gastro.2018.06.035
   Sandborn WJ, 2017, GASTROENTEROLOGY, V152, pS1308, DOI 10.1016/S0016-5085(17)34357-3
   Sandborn WJ, 2017, NEW ENGL J MED, V376, P1723, DOI 10.1056/NEJMoa1606910
   Sandborn WJ, 2016, NEW ENGL J MED, V374, P1754, DOI 10.1056/NEJMoa1513248
   Sandborn WJ, 2014, CLIN GASTROENTEROL H, V12, P1485, DOI 10.1016/j.cgh.2014.01.029
   Sandborn WJ, 2018, GASTROENTEROLOGY, V154
   Sands BE, 2004, NEW ENGL J MED, V350, P876, DOI 10.1056/NEJMoa030815
   Sands BE, 2017, GASTROENTEROLOGY, V153, P77, DOI 10.1053/j.gastro.2017.03.049
   SANDS T, 2018, UNITED EUROPEAN GAST, V6, DOI DOI 10.3390/JMSE6030098
   Schmitt H, 2018, GUT
   Singh S, 2018, ALIMENT PHARM THER, V48, P394, DOI 10.1111/apt.14852
   Targan SR, 1997, NEW ENGL J MED, V337, P1029, DOI 10.1056/NEJM199710093371502
   van de Wetering D, 2009, INT IMMUNOL, V21, P145, DOI 10.1093/intimm/dxn132
   Vermeire S, 2017, LANCET, V389, P266, DOI 10.1016/S0140-6736(16)32537-5
   Wils P, 2016, CLIN GASTROENTEROL H, V14, P242, DOI 10.1016/j.cgh.2015.09.018
   Yen D, 2006, J CLIN INVEST, V116, P1310, DOI 10.1172/JCI21404
   Zhu JF, 2010, ANNU REV IMMUNOL, V28, P445, DOI 10.1146/annurev-immunol-030409-101212
NR 46
TC 22
Z9 25
U1 0
U2 4
PU ELSEVIER SCI LTD
PI OXFORD
PA THE BOULEVARD, LANGFORD LANE, KIDLINGTON, OXFORD OX5 1GB, OXON, ENGLAND
SN 1521-6918
EI 1532-1916
J9 BEST PRACT RES CL GA
JI Best Pract. Res. Clin. Gastroenterol.
PD FEB-APR
PY 2019
VL 38-39
AR 101604
DI 10.1016/j.bpg.2019.02.006
PG 6
WC Gastroenterology & Hepatology
WE Science Citation Index Expanded (SCI-EXPANDED)
SC Gastroenterology & Hepatology
GA IN9SI
UT WOS:000479018300008
PM 31327402
DA 2024-01-22
ER

PT J
AU Cabezón, R
   Ricart, E
   España, C
   Panés, J
   Benitez-Ribas, D
AF Cabezon, Raquel
   Ricart, Elena
   Espana, Carolina
   Panes, Julian
   Benitez-Ribas, Daniel
TI Gram-Negative Enterobacteria Induce Tolerogenic Maturation in
   Dexamethasone Conditioned Dendritic Cells
SO PLOS ONE
LA English
DT Article
ID REGULATORY T-CELLS; IMMUNE-RESPONSE; UP-REGULATION; IN-VITRO;
   ACTIVATION; DIFFERENTIATION; GENERATION; IMMATURE; SERUM;
   HYPORESPONSIVENESS
AB Dendritic cells have been investigated in clinical trials, predominantly with the aim of stimulating immune responses against tumours or infectious diseases. Thus far, however, no clinical studies have taken advantage of their specific immunosuppressive potential. Tolerogenic DCs may represent a new therapeutic strategy for human immune-based diseases, such as Crohn's disease, where the perturbations of the finely tuned balance between the immune system and the microflora result in disease. In the present report, we describe the generation of tolerogenic DCs from healthy donors and Crohn's disease patients using clinical-grade reagents in combination with dexamethasone as immunosuppressive agent and characterize their response to maturation stimuli. Interestingly, we found out that dexamethasone-conditioned DCs keep their tolerogenic properties to Gram-negative bacteria. Other findings included in this study demonstrate that the combination of dexamethasone with a specific cytokine cocktail yielded clinical-grade DCs with the following characteristics: a semi-mature phenotype, a pronounced shift towards anti-inflammatory versus inflammatory cytokine production and low T-cell stimulatory properties. Importantly, in regard to their clinical application, the tolerogenic phenotype of DCs remained stable after the elimination of dexamethasone and after a second stimulation with LPS or bacteria. All these properties make this cell product suitable to be tested in clinical trials of inflammatory conditions including Crohn's disease.
C1 [Ricart, Elena; Panes, Julian; Benitez-Ribas, Daniel] CIBERehd, Barcelona, Spain.
   [Ricart, Elena; Panes, Julian; Benitez-Ribas, Daniel] Ctr Esther Koplowitz, Barcelona, Spain.
   [Cabezon, Raquel; Ricart, Elena; Espana, Carolina; Panes, Julian] Hosp Clin Barcelona, Dept Gastroenterol, IDIBAPS, Barcelona, Spain.
C3 CIBER - Centro de Investigacion Biomedica en Red; CIBEREHD; University
   of Barcelona; Hospital Clinic de Barcelona; IDIBAPS
RP Benitez-Ribas, D (通讯作者)，CIBERehd, Barcelona, Spain.
EM daniel.benitez@ciberehd.org
RI Cabezón, Raquel/F-4208-2016; Panes, Julian/H-5991-2015
OI Panes, Julian/0000-0002-4971-6902
FU Ministerio de Ciencia e Innovacion [SAF 2009-07272]; Ministerio de
   Sanidad y Politica Social [TRA-097]; Centro de Investigacion Biomedica
   en Red de Enfermedades Hepaticas y Digestivas (CIBERehd); CIBERehd;
   Instituto de Salud Carlos III; FI fellowship from the Generalitat de
   Catalunya
FX This work was supported by grant SAF 2009-07272 from the Ministerio de
   Ciencia e Innovacion, grant TRA-097 from the Ministerio de Sanidad y
   Politica Social, and by Centro de Investigacion Biomedica en Red de
   Enfermedades Hepaticas y Digestivas (CIBERehd). DB-R is supported by
   CIBERehd and by the Instituto de Salud Carlos III, RC is funded by a FI
   fellowship from the Generalitat de Catalunya. The funders had no role in
   study design, data collection and analysis, decision to publish, or
   preparation of the manuscript.
CR Anderson AE, 2008, J LEUKOCYTE BIOL, V84, P124, DOI 10.1189/jlb.1107744
   Anderson AE, 2009, J LEUKOCYTE BIOL, V85, P243, DOI 10.1189/jlb.0608374
   Berger TG, 2009, PLOS ONE, V4, DOI 10.1371/journal.pone.0006645
   Boks MA, 2012, CLIN IMMUNOL, V142, P332, DOI 10.1016/j.clim.2011.11.011
   Boullart ACI, 2008, CANCER IMMUNOL IMMUN, V57, P1589, DOI 10.1007/s00262-008-0489-2
   Bros M, 2007, BLOOD, V109, P3820, DOI 10.1182/blood-2006-07-035576
   Chamorro S, 2009, J IMMUNOL, V183, P2984, DOI 10.4049/jimmunol.0801155
   Chung DJ, 2009, BLOOD, V114, P555, DOI 10.1182/blood-2008-11-191197
   Cohen N, 2006, BLOOD, V107, P2037, DOI 10.1182/blood-2005-07-2760
   de Vries IJM, 2002, J IMMUNOTHER, V25, P429, DOI 10.1097/00002371-200209000-00007
   Dhodapkar MV, 2001, J EXP MED, V193, P233, DOI 10.1084/jem.193.2.233
   Duperrier K, 2000, J IMMUNOL METHODS, V238, P119, DOI 10.1016/S0022-1759(00)00147-2
   Emmer PM, 2006, TRANSPLANTATION, V81, P1451, DOI 10.1097/01.tp.0000208801.51222.bd
   Fazekasova H, 2009, TRANSPLANTATION, V87, P1617, DOI 10.1097/TP.0b013e3181a5504c
   Feldmann M, 2005, NATURE, V435, P612, DOI 10.1038/nature03727
   Figdor CG, 2004, NAT MED, V10, P475, DOI 10.1038/nm1039
   Giannoukakis N, 2011, DIABETES CARE, V34, P2026, DOI 10.2337/dc11-0472
   Hackstein H, 2004, NAT REV IMMUNOL, V4, P24, DOI 10.1038/nri1256
   Harry RA, 2010, ANN RHEUM DIS, V69, P2042, DOI 10.1136/ard.2009.126383
   Jin CJ, 2009, LEUKEMIA RES, V34, P513
   Joffre O, 2009, IMMUNOL REV, V227, P234, DOI 10.1111/j.1600-065X.2008.00718.x
   Kassianos AJ, 2012, EUR J IMMUNOL, V42, P1512, DOI 10.1002/eji.201142098
   Kim Chang H, 2005, Curr Opin Hematol, V12, P298, DOI 10.1097/01.moh.0000166496.18773.e3
   Kuwana M, 2001, EUR J IMMUNOL, V31, P2547, DOI 10.1002/1521-4141(200109)31:9<2547::AID-IMMU2547>3.0.CO;2-J
   Laffont S, 2010, EUR J IMMUNOL, V40, P1877, DOI 10.1002/eji.200939957
   Lagaraine C, 2008, J LEUKOCYTE BIOL, V84, P1057, DOI 10.1189/jlb.1007716
   Larangé A, 2012, J LEUKOCYTE BIOL, V91, P105, DOI 10.1189/jlb.1110615
   Legler DF, 2006, J IMMUNOL, V176, P966, DOI 10.4049/jimmunol.176.2.966
   Medzhitov R, 2007, NATURE, V449, P819, DOI 10.1038/nature06246
   Mellman I, 2001, CELL, V106, P255, DOI 10.1016/S0092-8674(01)00449-4
   Moreau A, 2012, FRONT IMMUNOL, V3, DOI 10.3389/fimmu.2012.00218
   Napoletano C, 2007, J IMMUNOTHER, V30, P567, DOI 10.1097/CJI.0b013e318046f396
   Naranjo-Gómez M, 2011, J TRANSL MED, V9, DOI 10.1186/1479-5876-9-89
   Pedersen AE, 2009, IMMUNOLOGY, V127, P354, DOI 10.1111/j.1365-2567.2008.02996.x
   Peng JC, 2005, J IMMUNOTHER, V28, P599, DOI 10.1097/01.cji.0000175491.21099.04
   Penna G, 2000, J IMMUNOL, V164, P2405, DOI 10.4049/jimmunol.164.5.2405
   Piemonti L, 1999, J IMMUNOL, V162, P6473
   Pulendran B, 2010, NAT IMMUNOL, V11, P647, DOI 10.1038/ni.1894
   Raïch-Regué D, 2012, EUR J IMMUNOL, V42, P771, DOI 10.1002/eji.201141835
   Rozkova D, 2006, CLIN IMMUNOL, V120, P260, DOI 10.1016/j.clim.2006.04.567
   Sabin EA, 1996, J INFECT DIS, V173, P269, DOI 10.1093/infdis/173.1.269
   Schreibelt G, 2010, BLOOD, V116, P564, DOI 10.1182/blood-2009-11-251884
   Shale M, 2009, GUT, V58, P1291, DOI 10.1136/gut.2006.098475
   Steinbrink K, 1997, J IMMUNOL, V159, P4772
   Steinman RM, 2007, NATURE, V449, P419, DOI 10.1038/nature06175
   Verginis P, 2005, J IMMUNOL, V174, P7433, DOI 10.4049/jimmunol.174.11.7433
   Watanabe N, 2005, NATURE, V436, P1181, DOI 10.1038/nature03886
   Woltman AM, 2000, EUR J IMMUNOL, V30, P1807, DOI 10.1002/1521-4141(200007)30:7<1807::AID-IMMU1807>3.0.CO;2-N
NR 48
TC 23
Z9 23
U1 0
U2 7
PU PUBLIC LIBRARY SCIENCE
PI SAN FRANCISCO
PA 1160 BATTERY STREET, STE 100, SAN FRANCISCO, CA 94111 USA
SN 1932-6203
J9 PLOS ONE
JI PLoS One
PD DEC 27
PY 2012
VL 7
IS 12
AR e52456
DI 10.1371/journal.pone.0052456
PG 13
WC Multidisciplinary Sciences
WE Science Citation Index Expanded (SCI-EXPANDED)
SC Science & Technology - Other Topics
GA 061EA
UT WOS:000312829100051
PM 23300676
OA Green Published, gold, Green Submitted
DA 2024-01-22
ER

PT J
AU Hindryckx, P
   Laukens, D
   D'Amico, F
   Danese, S
AF Hindryckx, Pieter
   Laukens, Debby
   D'Amico, Ferdinando
   Danese, Silvio
TI Unmet Needs in IBD: the Case of Fatigue
SO CLINICAL REVIEWS IN ALLERGY & IMMUNOLOGY
LA English
DT Review
DE Fatigue; Inflammatory bowel disease; Crohn's disease; Ulcerative colitis
ID INFLAMMATORY-BOWEL-DISEASE; QUALITY-OF-LIFE; PATIENT-REPORTED OUTCOMES;
   CROHNS-DISEASE; PHYSICAL-ACTIVITY; HIGH PREVALENCE; MOUSE MODEL; STRESS;
   DEPRESSION; MANAGEMENT
AB Fatigue is a highly prevalent but relatively ignored problem in IBD patients. It is one of the most burdensome symptoms to the patient with an important impact on the quality of life. Therefore, fatigue is a highly relevant patient-reported outcome that should be included not only in disease activity measurement but also in the endpoints of clinical trials in IBD. However, most of the currently available scoring systems to quantify fatigue are not specifically designed for patients with IBD and none of them has undergone a complete validation process for IBD-related fatigue. Fatigue is more prevalent in patients with active disease and may improve or disappear when remission is reached. Far more complex is the persistence or onset of fatigue in quiescent IBD which presents in up to 40% of the patients. In this subgroup of patients, fatigue can be related to smoldering systemic inflammation, a poor sleep quality, anemia, nutritional deficiencies, or comorbidities. In most cases, however, no direct cause can be identified. The lack of knowledge on the mechanisms that drive fatigue in IBD hamper the development of specific drugs to treat the condition and only psychological support can be offered to the patient. Rodent models are indispensable to increase our understanding of the molecular pathways that lead to fatigue in chronic intestinal inflammation, and to develop novel therapies.
C1 [Hindryckx, Pieter; Laukens, Debby] Univ Ghent, Dept Gastroenterol, Pintelaan 185,1K12-IE, B-9000 Ghent, Belgium.
   [D'Amico, Ferdinando; Danese, Silvio] Humanitas Univ, Dept Gastroenterol, Milan, Italy.
   [Danese, Silvio] Humanitas Univ, Dept Biomed Sci, Milan, Italy.
C3 Ghent University; Ghent University Hospital; Humanitas University;
   Humanitas University
RP Hindryckx, P (通讯作者)，Univ Ghent, Dept Gastroenterol, Pintelaan 185,1K12-IE, B-9000 Ghent, Belgium.
EM pieter.hindryckx@uzgent.be
RI Danese, Silvio/ABH-9571-2020
OI Danese, Silvio/0000-0001-7341-1351; Laukens, Debby/0000-0002-1984-5850
CR Abautret-Daly A, 2018, ACTA NEUROPSYCHIATR, V30, P275, DOI 10.1017/neu.2017.3
   Alberts M, 1997, Ned Tijdschr Geneeskd, V141, P1526
   Artom M, 2017, ALIMENT PHARM THER, V45, P403, DOI 10.1111/apt.13870
   Artom M, 2017, TRIALS, V18, DOI 10.1186/s13063-017-1926-3
   Bager P, 2012, ALIMENT PHARM THER, V35, P133, DOI 10.1111/j.1365-2036.2011.04914.x
   Banovic I, 2012, J CROHNS COLITIS, V6, P571, DOI 10.1016/j.crohns.2011.11.006
   Barsevick AM, 2010, J PAIN SYMPTOM MANAG, V39, P1086, DOI 10.1016/j.jpainsymman.2010.02.006
   Baumgart DC, 2012, LANCET, V380, P1590, DOI 10.1016/S0140-6736(12)60026-9
   BELZA BL, 1993, NURS RES, V42, P93
   Brandse JF, 2015, J CROHNS COLITIS, V9, P973, DOI 10.1093/ecco-jcc/jjv116
   Can A, 2012, JOVE-J VIS EXP, DOI 10.3791/3638
   Çekiç C, 2015, GASTROENT RES PRACT, V2015, DOI 10.1155/2015/582163
   Cheung WY, 2000, J CLIN EPIDEMIOL, V53, P297, DOI 10.1016/S0895-4356(99)00152-3
   Cramp F, 2013, COCHRANE DB SYST REV, DOI 10.1002/14651858.CD008322.pub2
   Czuber-Dochan W, 2013, ALIMENT PHARM THER, V37, P505, DOI 10.1111/apt.12205
   Czuber-Dochan W, 2014, J CROHNS COLITIS, V8, P1398, DOI 10.1016/j.crohns.2014.04.013
   Dantzer R, 2008, NAT REV NEUROSCI, V9, P46, DOI 10.1038/nrn2297
   Dantzer R, 2009, IMMUNOL ALLERGY CLIN, V29, P247, DOI 10.1016/j.iac.2009.02.002
   DeFilippis EM, 2016, DIGEST DIS SCI, V61, P215, DOI 10.1007/s10620-015-3832-4
   Dibley L, 2017, J CROHNS COLITIS, V11, P353, DOI 10.1093/ecco-jcc/jjw164
   Dittner AJ, 2004, J PSYCHOSOM RES, V56, P157, DOI 10.1016/S0022-3999(03)00371-4
   Eliadou E, 2017, DIGEST DIS, V35, P444, DOI 10.1159/000468145
   Farrell D, 2016, J CROHNS COLITIS, V10, P315, DOI 10.1093/ecco-jcc/jjv218
   García-Vega E, 2004, BEHAV RES THER, V42, P367, DOI 10.1016/S0005-7967(03)00146-3
   Goldenberg BA, 2013, AM J GASTROENTEROL, V108, P1392, DOI 10.1038/ajg.2013.14
   Graff LA, 2013, CLIN GASTROENTEROL H, V11, P1140, DOI 10.1016/j.cgh.2013.03.031
   Graff LA, 2011, INFLAMM BOWEL DIS, V17, P1882, DOI 10.1002/ibd.21580
   Grimstad T, 2016, SCAND J GASTROENTERO, V51, P1213, DOI 10.1080/00365521.2016.1195869
   Grimstad T, 2015, J CROHNS COLITIS, V9, P725, DOI 10.1093/ecco-jcc/jjv091
   Han B, 2017, MEDICINE, V96, DOI 10.1097/MD.0000000000006918
   Harrington ME, 2012, PROG NEUROBIOL, V99, P93, DOI 10.1016/j.pneurobio.2012.07.004
   Hart AL, 2017, J CROHNS COLITIS, V11, P204, DOI 10.1093/ecco-jcc/jjw144
   Hashash JG, 2018, J CLIN GASTROENTEROL, V52, P423, DOI 10.1097/MCG.0000000000000729
   Hjollund NH, 2007, HEALTH QUAL LIFE OUT, V5, DOI 10.1186/1477-7525-5-12
   Holko P, 2016, PLOS ONE, V11, DOI 10.1371/journal.pone.0168586
   Huijts M, 2012, PLOS ONE, V7, DOI 10.1371/journal.pone.0030519
   Huppertz-Hauss G, 2017, SCAND J GASTROENTERO, V52, P351, DOI 10.1080/00365521.2016.1256425
   IRVINE EJ, 1994, GASTROENTEROLOGY, V106, P287, DOI 10.1016/0016-5085(94)90585-1
   Ishak WW, 2017, INFLAMM BOWEL DIS, V23, P798, DOI 10.1097/MIB.0000000000001060
   JACOBSON W, 1993, NEUROLOGY, V43, P2645, DOI 10.1212/WNL.43.12.2645
   Jelsness-Jorgensen LP, 2011, ALIMENT PHARM THER, V33, P106, DOI 10.1111/j.1365-2036.2010.04498.x
   Jelsness-Jorgensen LP, 2011, INFLAMM BOWEL DIS, V17, P1564, DOI 10.1002/ibd.21530
   Johnson JA, 1998, PHARMACOECONOMICS, V13, P421, DOI 10.2165/00019053-199813040-00005
   Kappelman MD, 2014, CLIN GASTROENTEROL H, V12, P1315, DOI 10.1016/j.cgh.2013.10.019
   Kulesskaya N, 2014, PHYSIOL BEHAV, V133, P30, DOI 10.1016/j.physbeh.2014.05.006
   Lee TWT, 2009, J CROHNS COLITIS, V3, P196, DOI 10.1016/j.crohns.2009.03.004
   Loftus EV, 2008, AM J GASTROENTEROL, V103, P3132, DOI 10.1111/j.1572-0241.2008.02175.x
   Louati K, 2015, ARTHRITIS RES THER, V17, DOI 10.1186/s13075-015-0784-1
   Loudon CP, 1999, AM J GASTROENTEROL, V94, P697, DOI 10.1111/j.1572-0241.1999.00939.x
   LOVIBOND PF, 1995, BEHAV RES THER, V33, P335, DOI 10.1016/0005-7967(94)00075-U
   Maes M, 2006, J AFFECT DISORDERS, V90, P141, DOI 10.1016/j.jad.2005.11.002
   McCombie AM, 2013, J CROHNS COLITIS, V7, P935, DOI 10.1016/j.crohns.2013.02.004
   Minderhoud IM, 2003, AM J GASTROENTEROL, V98, P1088, DOI 10.1016/S0002-9270(03)00132-1
   Minderhoud IM, 2007, WORLD J GASTROENTERO, V13, P2089, DOI 10.3748/wjg.v13.i14.2089
   Nathan I, 2013, GASTROENTEROL NURS, V36, P437, DOI 10.1097/SGA.0000000000000005
   Norton C, 2015, ALIMENT PHARM THER, V42, P203, DOI 10.1111/apt.13255
   Opheim R, 2014, GASTROENT RES PRACT, V2014, DOI 10.1155/2014/989038
   Opheim R, 2014, QUAL LIFE RES, V23, P709, DOI 10.1007/s11136-013-0508-4
   Ordás I, 2012, LANCET, V380, P1606, DOI 10.1016/S0140-6736(12)60150-0
   Page ME, 1999, PSYCHOPHARMACOLOGY, V147, P162, DOI 10.1007/s002130051156
   Peyrin-Biroulet L, 2016, CLIN GASTROENTEROL H, V14, P348, DOI 10.1016/j.cgh.2015.06.001
   Ray MA, 2011, COMPARATIVE MED, V61, P119
   Römkens TEH, 2011, J CROHNS COLITIS, V5, P332, DOI 10.1016/j.crohns.2011.02.008
   Shizuma T, 2016, BIOMED RES INT, V2016, DOI 10.1155/2016/5187061
   SMETS EMA, 1995, J PSYCHOSOM RES, V39, P315, DOI 10.1016/0022-3999(94)00125-O
   SNAITH RP, 1986, BRIT MED J, V292, P344, DOI 10.1136/bmj.292.6516.344
   Sorge RE, 2014, NAT METHODS, V11, P629, DOI [10.1038/NMETH.2935, 10.1038/nmeth.2935]
   Strober W, 2008, INFLAMM BOWEL DIS, V14, pS129, DOI 10.1002/ibd.20667
   Tew Garry A, 2017, Pilot Feasibility Stud, V3, P17, DOI 10.1186/s40814-017-0133-z
   Tew GA, 2016, INFLAMM BOWEL DIS, V22, P2933, DOI 10.1097/MIB.0000000000000962
   van Langenberg DR, 2010, ALIMENT PHARM THER, V32, P131, DOI 10.1111/j.1365-2036.2010.04347.x
   van Langenberg DR, 2014, INFLAMM BOWEL DIS, V20, P115, DOI 10.1097/01.MIB.0000437614.91258.70
   Vercoulen JHMM, 1999, GEDRAGSTHERAPIE, V32, P131
   Vogelaar L, 2017, CLIN EXP GASTROENTER, V10, DOI 10.2147/CEG.S123942
   Vogelaar L, 2015, SCAND J GASTROENTERO, V50, P1357, DOI 10.3109/00365521.2015.1046135
   Vogelaar L, 2014, GUT, V63, P911, DOI 10.1136/gutjnl-2013-305191
   Vogelaar L, 2013, EUR J GASTROEN HEPAT, V25, P246, DOI 10.1097/MEG.0b013e32835aba83
   Williet N, 2017, J CROHNS COLITIS, V11, P165, DOI 10.1093/ecco-jcc/jjw145
   Wolfe F, 2004, J RHEUMATOL, V31, P1896
   Yoo S, 2014, GUT LIVER, V8, P148, DOI 10.5009/gnl.2014.8.2.148
   Zand A, 2015, INFLAMM BOWEL DIS, V21, P1623, DOI 10.1097/MIB.0000000000000399
   Zombeck JA, 2013, COMPARATIVE MED, V63, P491
NR 82
TC 25
Z9 25
U1 2
U2 12
PU HUMANA PRESS INC
PI TOTOWA
PA 999 RIVERVIEW DRIVE SUITE 208, TOTOWA, NJ 07512 USA
SN 1080-0549
EI 1559-0267
J9 CLIN REV ALLERG IMMU
JI Clin. Rev. Allergy Immunol.
PD DEC
PY 2018
VL 55
IS 3
BP 368
EP 378
DI 10.1007/s12016-017-8641-4
PG 11
WC Allergy; Immunology
WE Science Citation Index Expanded (SCI-EXPANDED); Social Science Citation Index (SSCI)
SC Allergy; Immunology
GA HA1CL
UT WOS:000449948900009
PM 28852978
DA 2024-01-22
ER

PT J
AU Church, PC
   Hyams, J
   Ruemmele, F
   de Ridder, L
   Turner, D
   Griffiths, AM
AF Church, Peter C.
   Hyams, Jeffrey
   Ruemmele, Frank
   de Ridder, Lissy
   Turner, Dan
   Griffiths, Anne M.
TI The Continental Divide: Anti-TNF Use in Pediatric IBD Is Different in
   North America Compared to Other Parts of the World
SO CANADIAN JOURNAL OF GASTROENTEROLOGY AND HEPATOLOGY
LA English
DT Article
ID SEVERE CROHNS-DISEASE; INFLIXIMAB THERAPY; REAL-LIFE; ADALIMUMAB;
   INDUCTION; MODERATE; SAFETY; METHOTREXATE; COMBINATION; ESCALATION
AB Background and Aims. Use of anti-TN F therapies varies internationally. As an initiative of the international Pediatric IBD Network (PIBDNet), we compared global pediatric IBD anti-TNF practice patterns. Methods. Physicians were surveyed about anti-TNF use in Crohn's disease (CD) and ulcerative colitis (UC). Chi-squared, independent samples Mann-Whitney U, or related samples Wilcoxon signed rank tests were used to compare groups. Results. 344 physicians treating pediatric IBD responded from 43 countries (54% North America, 29% Europe, 6% Oceania, 6% Asia, 3% Africa, and 2% South America). Respondents treated a median 40 IBD patients. CD was more commonly treated with anti-TNF than UC (40% vs. 10%, p<0.001). North Americans more often used anti-TNF (median 50% vs. 30%, p<0.001) and before immunomodulator (80% vs. 35% CD, p<0.001; 76% vs. 43% steroid-dependent UC, p<0.001). Anti-TNF monotherapy was more common in North America. Anti-TNF in combination with methotrexate, instead of thiopurine, characterized North American practices. North Americans more often continued immunomodulator indefinitely and less often adhered to standard infliximab induction dosing. Access limitations were more common outside North America and Europe for both CD (67% vs. 31%, p<0.001) and UC (62% vs. 33%, p<0.001). Conclusions. Anti-TNF use in North America varies significantly from elsewhere.
C1 [Church, Peter C.; Griffiths, Anne M.] Univ Toronto, Hosp Sick Children, Dept Paediat, Div Gastroenterol Hepatol & Nutr, Toronto, ON, Canada.
   [Hyams, Jeffrey] Connecticut Childrens Med Ctr, Div Digest Dis Hepatol & Nutr, Hartford, CT USA.
   [Hyams, Jeffrey] Univ Connecticut, Sch Med, Farmington, CT USA.
   [Ruemmele, Frank] Univ Paris 05, Univ Sorbonne Paris Cite, Paris, France.
   [Ruemmele, Frank] Hop Necker Enfants Malad, AP HP, Serv Gastroenterol Pediat, Paris, France.
   [de Ridder, Lissy] Erasmus MC Sophia Childrens Hosp, Dept Pediat Gastroenterol, Rotterdam, Netherlands.
   [Turner, Dan] Hebrew Univ Jerusalem, Shaare Zedek Med Ctr, Juliet Keidan Inst Pediat Gastroenterol & Nutr, Jerusalem, Israel.
   [Griffiths, Anne M.] Hosp Sick Children, Sick Kids Inflammatory Bowel Dis Ctr, Toronto, ON, Canada.
C3 University of Toronto; Hospital for Sick Children (SickKids);
   Connecticut Children's Medical Center; University of Connecticut;
   Universite Paris Cite; Assistance Publique Hopitaux Paris (APHP);
   Universite Paris Cite; Hopital Universitaire Necker-Enfants Malades -
   APHP; Hopital Universitaire Paul-Brousse - APHP; Hopital Universitaire
   Hotel-Dieu - APHP; Erasmus University Rotterdam; Erasmus MC; Hebrew
   University of Jerusalem; Shaare Zedek Medical Center; University of
   Toronto; Hospital for Sick Children (SickKids)
RP Church, PC (通讯作者)，Univ Toronto, Hosp Sick Children, Dept Paediat, Div Gastroenterol Hepatol & Nutr, Toronto, ON, Canada.
EM peter.church@sickkids.ca
RI de Ridder, Lissy/A-1897-2013
OI Church, Peter/0000-0002-8952-0998; de Ridder, Lissy/0000-0002-6035-1182
CR Benchimol EI, 2011, INFLAMM BOWEL DIS, V17, P423, DOI 10.1002/ibd.21349
   Billioud V, 2011, AM J GASTROENTEROL, V106, P674, DOI 10.1038/ajg.2011.60
   Church P., 2016, CANADIAN J GASTROENT
   Church PC, 2014, INFLAMM BOWEL DIS, V20, P1177, DOI 10.1097/MIB.0000000000000083
   Colombel JF, 2010, NEW ENGL J MED, V362, P1383, DOI 10.1056/NEJMoa0904492
   Creavin ST, 2011, FAM PRACT, V28, P461, DOI 10.1093/fampra/cmr001
   Division UNS, 2016, COMP MACR CONT REG G
   Donovan M, 2007, DIGEST DIS SCI, V52, P1798, DOI 10.1007/s10620-006-9269-z
   Dubinsky MC, 2016, INFLAMM BOWEL DIS, V22, P886, DOI 10.1097/MIB.0000000000000715
   Feagan BG, 2014, GASTROENTEROLOGY, V146, P681, DOI 10.1053/j.gastro.2013.11.024
   Gabbani T, 2016, EXPERT OPIN DRUG SAF, V15, P1427, DOI 10.1080/14740338.2016.1218468
   Gibson DJ, 2015, CLIN GASTROENTEROL H, V13, P330, DOI 10.1016/j.cgh.2014.07.041
   Grossi V, 2015, CLIN GASTROENTEROL H, V13, P1748, DOI 10.1016/j.cgh.2015.04.010
   Harris PA, 2009, J BIOMED INFORM, V42, P377, DOI 10.1016/j.jbi.2008.08.010
   Herfarth HH, 2015, CLIN GASTROENTEROL H, V13, P336, DOI 10.1016/j.cgh.2014.09.045
   Hyams J, 2007, GASTROENTEROLOGY, V132, P863, DOI 10.1053/j.gastro.2006.12.003
   Hyams J, 2012, CLIN GASTROENTEROL H, V10, P391, DOI 10.1016/j.cgh.2011.11.026
   Hyams JS, 2017, GASTROENTEROLOGY, V152, P1901, DOI 10.1053/j.gastro.2017.02.004
   Hyams JS, 2012, GASTROENTEROLOGY, V143, P365, DOI 10.1053/j.gastro.2012.04.046
   Kaplan GG, 2007, ALIMENT PHARM THER, V26, P1509, DOI 10.1111/j.1365-2036.2007.03548.x
   Keane J, 2001, NEW ENGL J MED, V345, P1098, DOI 10.1056/NEJMoa011110
   Oussalah A, 2009, ALIMENT PHARM THER, V30, P854, DOI 10.1111/j.1365-2036.2009.04097.x
   Pit SW, 2014, BMC MED RES METHODOL, V14, DOI 10.1186/1471-2288-14-76
   Ruemmele FM, 2014, J CROHNS COLITIS, V8, P1179, DOI 10.1016/j.crohns.2014.04.005
   St Charles M, 2009, INFLAMM BOWEL DIS, V15, P1467, DOI 10.1002/ibd.20904
   Topf-Olivestone C, 2015, ARCH DIS CHILD, V100, P391, DOI 10.1136/archdischild-2014-306467
   Turner D, 2012, J PEDIATR GASTR NUTR, V55, P340, DOI 10.1097/MPG.0b013e3182662233
   Vavricka SR, 2014, DIGEST LIVER DIS, V46, P1066, DOI 10.1016/j.dld.2014.08.001
   WHO, 2016, GLOB TUB REP
NR 29
TC 14
Z9 14
U1 0
U2 2
PU HINDAWI LTD
PI LONDON
PA ADAM HOUSE, 3RD FLR, 1 FITZROY SQ, LONDON, W1T 5HF, ENGLAND
SN 2291-2789
EI 2291-2797
J9 CAN J GASTROENTEROL
JI Can. J. Gastroenterol. Hepatol.
PY 2018
VL 2018
AR 3190548
DI 10.1155/2018/3190548
PG 8
WC Gastroenterology & Hepatology
WE Science Citation Index Expanded (SCI-EXPANDED)
SC Gastroenterology & Hepatology
GA GK6LW
UT WOS:000436298000001
PM 30009157
OA Green Published, Green Submitted, gold
DA 2024-01-22
ER

PT J
AU Selewski, DT
   Shah, GV
   Segal, BM
   Rajdev, PA
   Mukherji, SK
AF Selewski, D. T.
   Shah, G. V.
   Segal, B. M.
   Rajdev, P. A.
   Mukherji, S. K.
TI Natalizumab (Tysabri)
SO AMERICAN JOURNAL OF NEURORADIOLOGY
LA English
DT Article
ID RELAPSING MULTIPLE-SCLEROSIS; PLACEBO-CONTROLLED TRIAL; ACTIVE
   CROHNS-DISEASE; INTEGRIN; ENCEPHALOMYELITIS; INFLAMMATION; ANTIBODIES;
   THERAPY
AB Natalizumab is a humanized IgG4 kappa monoclonal antibody that is a selective adhesion molecule inhibitor, which prevents adhesion of leukocytes to endothelial cells. It is the first monoclonal antibody approved by the FDA for the treatment of relapsing-remitting MS. This article will review the mechanism of action and clinical role of this agent.
C1 [Selewski, D. T.] Univ Michigan, CS Mott Childrens Hosp, Div Pediat Nephrol, Dept Pediat, Ann Arbor, MI 48109 USA.
   [Shah, G. V.; Mukherji, S. K.] Multiple Sclerosis Ctr, Div Neuroradiol, Dept Radiol, Ann Arbor, MI USA.
   [Segal, B. M.] Univ Michigan Hlth Syst, Holtom Garrett Program Neuroimmunol, Dept Neurol, Ann Arbor, MI USA.
   [Rajdev, P. A.] Univ Michigan, Sch Med, Ann Arbor, MI 48109 USA.
C3 University of Michigan System; University of Michigan; University of
   Michigan System; University of Michigan; University of Michigan System;
   University of Michigan
RP Selewski, DT (通讯作者)，Univ Michigan, CS Mott Childrens Hosp, Div Pediat Nephrol, Dept Pediat, F6865 1500 E Med Ctr Dr,SPC 5297, Ann Arbor, MI 48109 USA.
EM dselewsk@med.umich.edu
RI Selewski, David/ABS-3649-2022
OI Segal, Benjamin/0000-0002-0906-6319
CR Bezabeh S, 2010, ALIMENT PHARM THER, V31, P1028, DOI 10.1111/j.1365-2036.2010.04262.x
   Brocke S, 1999, P NATL ACAD SCI USA, V96, P6896, DOI 10.1073/pnas.96.12.6896
   Center for Drug Evaluation and Research (CDER), 2006, P PER CENTR NERV SYS
   Clifford DB, 2010, LANCET NEUROL, V9, P438, DOI 10.1016/S1474-4422(10)70028-4
   Department of Health and Human Services, TYS RISK MIN ACT PLA
   Ghosh S, 2003, NEW ENGL J MED, V348, P24, DOI 10.1056/NEJMoa020732
   Goodin DS, 2008, NEUROLOGY, V71, P766, DOI 10.1212/01.wnl.0000320512.21919.d2
   Gordon FH, 2001, GASTROENTEROLOGY, V121, P268, DOI 10.1053/gast.2001.26260
   Ismail A, 2009, J NEUROL, V256, P1771, DOI 10.1007/s00415-009-5200-9
   Ley K, 2007, NAT REV IMMUNOL, V7, P678, DOI 10.1038/nri2156
   LOBB RR, 1994, J CLIN INVEST, V94, P1722, DOI 10.1172/JCI117519
   Miller DH, 2003, NEW ENGL J MED, V348, P15, DOI 10.1056/NEJMoa020696
   Mullen JT, 2008, NEW ENGL J MED, V358, P647, DOI 10.1056/NEJMc0706103
   Polman CH, 2006, NEW ENGL J MED, V354, P899, DOI 10.1056/NEJMoa044397
   Rice GPA, 2005, NEUROLOGY, V64, P1336, DOI 10.1212/01.WNL.0000158329.30470.D0
   Rudick RA, 2006, NEW ENGL J MED, V354, P911, DOI 10.1056/NEJMoa044396
   Rudick Richard A, 2004, Expert Rev Neurother, V4, P571, DOI 10.1586/14737175.4.4.571
   Sandborn WJ, 2005, NEW ENGL J MED, V353, P1912, DOI 10.1056/NEJMoa043335
   YEDNOCK TA, 1992, NATURE, V356, P63, DOI 10.1038/356063a0
NR 19
TC 34
Z9 40
U1 0
U2 4
PU AMER SOC NEURORADIOLOGY
PI OAK BROOK
PA 2210 MIDWEST RD, OAK BROOK, IL 60521 USA
SN 0195-6108
J9 AM J NEURORADIOL
JI Am. J. Neuroradiol.
PD OCT
PY 2010
VL 31
IS 9
BP 1588
EP 1590
DI 10.3174/ajnr.A2226
PG 3
WC Clinical Neurology; Neuroimaging; Radiology, Nuclear Medicine & Medical
   Imaging
WE Science Citation Index Expanded (SCI-EXPANDED)
SC Neurosciences & Neurology; Radiology, Nuclear Medicine & Medical Imaging
GA 665BY
UT WOS:000283011300007
PM 20688889
OA hybrid, Green Published
DA 2024-01-22
ER

PT J
AU Schmitt, H
   Neufert, C
   Neurath, MF
   Atreya, R
AF Schmitt, Heike
   Neufert, Clemens
   Neurath, Markus F.
   Atreya, Raja
TI Resolution of Crohn's disease
SO SEMINARS IN IMMUNOPATHOLOGY
LA English
DT Review
DE Resolution of inflammation; Crohn's disease; Intestine; IL23; Anti-TNF
   therapy; Apoptosis
ID INFLAMMATORY-BOWEL-DISEASE; GENOME-WIDE ASSOCIATION; DRIVES INTESTINAL
   INFLAMMATION; EVIDENCE-BASED CONSENSUS; REGULATORY T-CELLS;
   ULCERATIVE-COLITIS; GUT MICROBIOTA; MAINTENANCE THERAPY; INDUCTION
   THERAPY; LIPID MEDIATORS
AB Crohn's disease (CD) is characterized by chronic inflammation of the gastrointestinal tract and represents one of the main inflammatory bowel disease (IBD) forms. The infiltration of immune cells into the mucosa and uncontrolled production of pro-inflammatory cytokines and other mediators trigger the chronic inflammatory reaction in the intestine [1]. The inflammatory setting consists of subsequent events that comprise an induction phase, the peak of inflammation which is subsequently followed by the resolution phase. The induction phase, which represents the first phase of inflammation, is important for the rapid and efficient activation of the immune system for sufficient host defense. The permanent sensing of exogenous or endogenous danger signals enables the fast initiation of the inflammatory reaction. The immune cell infiltrate initiates an inflammatory cascade where released lipid and protein mediators play an indispensable role [2, 3]. The last decades of research strongly suggest that resolution of inflammation is similarly a tightly coordinated and active process. The basic concept that resolution of inflammation has to be regarded as an active process has been thoroughly described by others [4-6]. The following review focuses on mechanisms, pathways, and specific mediators that are actively involved in the resolution of inflammation in CD.
C1 [Schmitt, Heike; Neufert, Clemens; Neurath, Markus F.; Atreya, Raja] Friedrich Alexander Univ Erlangen Nurnberg, Dept Med 1, Ulmenweg 18, D-91054 Erlangen, Germany.
C3 University of Erlangen Nuremberg
RP Atreya, R (通讯作者)，Friedrich Alexander Univ Erlangen Nurnberg, Dept Med 1, Ulmenweg 18, D-91054 Erlangen, Germany.
EM raja.atreya@uk-erlangen.de
OI Knott, Heike/0000-0001-5638-9471
CR Adegbola SO, 2018, INT J MOL SCI, V19, DOI 10.3390/ijms19082244
   Ahern PP, 2010, IMMUNITY, V33, P279, DOI 10.1016/j.immuni.2010.08.010
   Alessandri AL, 2013, PHARMACOL THERAPEUT, V139, P189, DOI 10.1016/j.pharmthera.2013.04.006
   Antoni L, 2014, WORLD J GASTROENTERO, V20, P1165, DOI 10.3748/wjg.v20.i5.1165
   Atreya R, 2018, LANCET GASTROENTEROL, V3, P790, DOI 10.1016/S2468-1253(18)30265-6
   Atreya R, 2015, NAT REV GASTRO HEPAT, V12, P67, DOI 10.1038/nrgastro.2014.201
   Atreya R, 2014, NAT MED, V20, P313, DOI 10.1038/nm.3462
   Atreya R, 2013, NAT REV GASTRO HEPAT, V10, P704, DOI 10.1038/nrgastro.2013.125
   Atreya R, 2011, GASTROENTEROLOGY, V141, P2026, DOI 10.1053/j.gastro.2011.08.032
   Bain CC, 2014, IMMUNOL REV, V260, P102, DOI 10.1111/imr.12192
   Ben-Horin S, 2014, NAT REV GASTRO HEPAT, V11, P243, DOI 10.1038/nrgastro.2013.253
   Ben-Horin S, 2014, AUTOIMMUN REV, V13, P24, DOI 10.1016/j.autrev.2013.06.002
   Billiet T, 2015, GUT, V64, P1344, DOI 10.1136/gutjnl-2015-309698
   Brand S, 2009, GUT, V58, P1152, DOI 10.1136/gut.2008.163667
   Bröker LE, 2005, CLIN CANCER RES, V11, P3155, DOI 10.1158/1078-0432.CCR-04-2223
   Buckley CD, 2014, IMMUNITY, V40, P315, DOI 10.1016/j.immuni.2014.02.009
   Carroll IM, 2009, MAMM GENOME, V20, P395, DOI 10.1007/s00335-009-9204-7
   Chassaing B, 2015, NATURE, V519, P92, DOI 10.1038/nature14232
   Chiang N, 2000, J EXP MED, V191, P1197, DOI 10.1084/jem.191.7.1197
   Chiriac MT, 2017, GASTROENTEROLOGY, V153, P123, DOI 10.1053/j.gastro.2017.03.015
   Cooney R, 2010, NAT MED, V16, P90, DOI 10.1038/nm.2069
   Danese S, 2012, GUT, V61, P918, DOI 10.1136/gutjnl-2011-300904
   de Chambrun GP, 2014, MUCOSAL IMMUNOL, V7, P589, DOI 10.1038/mi.2013.78
   de Lafaille MAC, 2009, IMMUNITY, V30, P626, DOI 10.1016/j.immuni.2009.05.002
   de Souza HSP, 2016, NAT REV GASTRO HEPAT, V13, P13, DOI [10.1038/nrgastro.2016.186, 10.1038/nrgastro.2015.186]
   Desreumaux P, 2012, GASTROENTEROLOGY, V143, P1207, DOI 10.1053/j.gastro.2012.07.116
   Duerr RH, 2006, SCIENCE, V314, P1461, DOI 10.1126/science.1135245
   Elliott MR, 2017, J IMMUNOL, V198, P1387, DOI 10.4049/jimmunol.1601520
   Elliott MR, 2016, DEV CELL, V38, P147, DOI 10.1016/j.devcel.2016.06.029
   Feagan BG, 2016, NEW ENGL J MED, V375, P1946, DOI 10.1056/NEJMoa1602773
   Feagan BG, 2017, LANCET, V389, P1699, DOI 10.1016/S0140-6736(17)30570-6
   Leal RF, 2015, GUT, V64, P233, DOI 10.1136/gutjnl-2013-306518
   Franke A, 2008, NAT GENET, V40, P1319, DOI 10.1038/ng.221
   Franke A, 2010, NAT GENET, V42, P292, DOI 10.1038/ng.553
   Fullerton JN, 2016, NAT REV DRUG DISCOV, V15, P551, DOI 10.1038/nrd.2016.39
   Gagliani N, 2015, NATURE, V523, P221, DOI 10.1038/nature14452
   Gaujoux R, 2019, GUT, V68, P604, DOI 10.1136/gutjnl-2017-315494
   Geremia A, 2011, J EXP MED, V208, P1127, DOI 10.1084/jem.20101712
   Gevers D, 2014, CELL HOST MICROBE, V15, P382, DOI 10.1016/j.chom.2014.02.005
   Gilroy D, 2015, SEMIN IMMUNOL, V27, P161, DOI 10.1016/j.smim.2015.05.003
   Glocker EO, 2009, NEW ENGL J MED, V361, P2033, DOI 10.1056/NEJMoa0907206
   Gomollon F, 2017, J CROHNS COLITIS, V11, P3, DOI 10.1093/ecco-jcc/jjw168
   Gregori S, 2012, FRONT IMMUNOL, V3, DOI 10.3389/fimmu.2012.00030
   Haberman Y, 2014, J CLIN INVEST, V124, P3617, DOI 10.1172/JCI75436
   Hafner S, 2008, EUR J GASTROEN HEPAT, V20, P561, DOI 10.1097/MEG.0b013e3282f495dd
   Hampe J, 2007, NAT GENET, V39, P207, DOI 10.1038/ng1954
   Hanauer SB, 2006, GASTROENTEROLOGY, V130, P323, DOI 10.1053/j.gastro.2005.11.030
   Hanauer SB, 2002, LANCET, V359, P1541, DOI 10.1016/S0140-6736(02)08512-4
   Harbord M, 2016, J CROHNS COLITIS, V10, P239, DOI 10.1093/ecco-jcc/jjv213
   Headland SE, 2015, SEMIN IMMUNOL, V27, P149, DOI 10.1016/j.smim.2015.03.014
   Herfarth H, 2002, GUT, V50, P146, DOI 10.1136/gut.50.2.146
   Hugot JP, 2001, NATURE, V411, P599, DOI 10.1038/35079107
   Iwakura Y, 2006, J CLIN INVEST, V116, P1218, DOI 10.1172/JCI28508
   Jäger S, 2013, LANGENBECK ARCH SURG, V398, P1, DOI 10.1007/s00423-012-1030-9
   Kamada N, 2008, J CLIN INVEST, V118, P2269, DOI [10.1172/JC134610, 10.1172/JCI34610]
   Klenske E, 2019, THER ADV GASTROENTER, V12, DOI 10.1177/1756284819856865
   Kobayashi T, 2008, GUT, V57, P1682, DOI 10.1136/gut.2007.135053
   Lane ER, 2017, J INFLAMM RES, V10, P63, DOI 10.2147/JIR.S116088
   Lees CW, 2011, GUT, V60, P1739, DOI 10.1136/gut.2009.199679
   Lissner D, 2015, INFLAMM BOWEL DIS, V21, P1297, DOI 10.1097/MIB.0000000000000384
   Lügering A, 2001, GASTROENTEROLOGY, V121, P1145, DOI 10.1053/gast.2001.28702
   Manichanh C, 2006, GUT, V55, P205, DOI 10.1136/gut.2005.073817
   Marks DJB, 2006, LANCET, V367, P668, DOI 10.1016/S0140-6736(06)68265-2
   Masoodi M, 2013, PLOS ONE, V8, DOI 10.1371/journal.pone.0076532
   McGovern D, 2007, GUT, V56, P1333, DOI 10.1136/gut.2006.115402
   Medina-Contreras O, 2016, J IMMUNOL, V196, P34, DOI 10.4049/jimmunol.1501312
   Medzhitov R, 2008, NATURE, V454, P428, DOI 10.1038/nature07201
   Mizoguchi A, 2012, INFLAMM BOWEL DIS, V18, P1777, DOI 10.1002/ibd.22929
   Mottet C, 2003, J IMMUNOL, V170, P3939, DOI 10.4049/jimmunol.170.8.3939
   Netea MG, 2017, NAT IMMUNOL, V18, P826, DOI 10.1038/ni.3790
   Neurath MF, 2014, NAT REV IMMUNOL, V14, P329, DOI 10.1038/nri3661
   Neurath MF, 2001, TRENDS IMMUNOL, V22, P21, DOI 10.1016/S1471-4906(00)01798-1
   Ng SC, 2017, LANCET, V390, P2769, DOI 10.1016/S0140-6736(17)32448-0
   Nunes T, 2014, BIOMED RES INT, V2014, DOI 10.1155/2014/218493
   Ogura Y, 2001, NATURE, V411, P603, DOI 10.1038/35079114
   Ohkusa T, 2010, AM J GASTROENTEROL, V105, P1820, DOI 10.1038/ajg.2010.84
   Onali S, 2019, CELLS-BASEL, V8, DOI 10.3390/cells8040344
   Parihar A, 2010, J INNATE IMMUN, V2, P204, DOI 10.1159/000296507
   Pearl DS, 2014, J CROHNS COLITIS, V8, P70, DOI 10.1016/j.crohns.2013.03.013
   Rajca S, 2014, INFLAMM BOWEL DIS, V20, P978, DOI 10.1097/MIB.0000000000000036
   Rath PC, 1999, J CLIN IMMUNOL, V19, P350, DOI 10.1023/A:1020546615229
   Rogler G, 2017, LANCET GASTROENTEROL, V2, P521, DOI 10.1016/S2468-1253(17)30031-6
   Ruiz PA, 2017, GUT, V66, P1216, DOI 10.1136/gutjnl-2015-310297
   Sabat R, 2014, NAT REV DRUG DISCOV, V13, P21, DOI 10.1038/nrd4176
   Sanchez-Muñoz F, 2008, WORLD J GASTROENTERO, V14, P4280, DOI 10.3748/wjg.14.4280
   Sandborn WJ, 2007, ANN INTERN MED, V146, P829, DOI 10.7326/0003-4819-146-12-200706190-00159
   Sandborn WJ, 2013, NEW ENGL J MED, V369, P711, DOI 10.1056/NEJMoa1215739
   Sands BE, 2017, GASTROENTEROLOGY, V153, P77, DOI 10.1053/j.gastro.2017.03.049
   Sartor RB, 2017, GASTROENTEROLOGY, V152, P327, DOI 10.1053/j.gastro.2016.10.012
   Schett G, 2018, NAT COMMUN, V9, DOI 10.1038/s41467-018-05800-6
   Schmitt H, 2019, GUT, V68, P814, DOI 10.1136/gutjnl-2017-315671
   Schreiber S, 2000, GASTROENTEROLOGY, V119, P1461, DOI 10.1053/gast.2000.20196
   Sepehri S, 2007, INFLAMM BOWEL DIS, V13, P675, DOI 10.1002/ibd.20101
   Serhan CN, 2017, FASEB J, V31, P1273, DOI [10.1096/fj.201601222R, 10.1096/fj.201601222r]
   Serhan CN, 2015, SEMIN IMMUNOL, V27, P200, DOI 10.1016/j.smim.2015.03.004
   Shaw KA, 2016, GENOME MED, V8, DOI 10.1186/s13073-016-0331-y
   Sokol H, 2017, GUT, V66, P1039, DOI [10.1136/gutjnl-2015-310746, 10.1136/gutjnl-20]
   Spor A, 2011, NAT REV MICROBIOL, V9, P279, DOI 10.1038/nrmicro2540
   Steenholdt C, 2014, GUT, V63, P919, DOI 10.1136/gutjnl-2013-305279
   Steinbach EC, 2014, INFLAMM BOWEL DIS, V20, P166, DOI 10.1097/MIB.0b013e3182a69dca
   Strober W, 2007, J CLIN INVEST, V117, P514, DOI 10.1172/JCI30587
   Sun Y, 2019, SCI REP-UK, V9, DOI 10.1038/s41598-018-37143-z
   Tan ZY, 2009, INT J BIOCHEM CELL B, V41, P733, DOI 10.1016/j.biocel.2008.04.027
   Torres J, 2017, LANCET, V389, P1741, DOI 10.1016/S0140-6736(16)31711-1
   Travassos LH, 2010, NAT IMMUNOL, V11, P55, DOI 10.1038/ni.1823
   Turner D, 2014, J CROHNS COLITIS, V8, P1464, DOI 10.1016/j.crohns.2014.05.010
   Uderhardt S, 2017, J EXP MED, V214, P2121, DOI 10.1084/jem.20161070
   Uderhardt S, 2012, IMMUNITY, V36, P834, DOI 10.1016/j.immuni.2012.03.010
   Vindigni SM, 2016, THER ADV GASTROENTER, V9, P606, DOI 10.1177/1756283X16644242
   West NR, 2017, NAT MED, V23, P579, DOI 10.1038/nm.4307
   Zhu W, 2014, IMMUNOL INVEST, V43, P638, DOI 10.3109/08820139.2014.909456
   Zuo T, 2018, FRONT MICROBIOL, V9, DOI 10.3389/fmicb.2018.02247
NR 112
TC 16
Z9 18
U1 1
U2 14
PU SPRINGER HEIDELBERG
PI HEIDELBERG
PA TIERGARTENSTRASSE 17, D-69121 HEIDELBERG, GERMANY
SN 1863-2297
EI 1863-2300
J9 SEMIN IMMUNOPATHOL
JI Semin. Immunopathol.
PD NOV
PY 2019
VL 41
IS 6
SI SI
BP 737
EP 746
DI 10.1007/s00281-019-00756-1
PG 10
WC Immunology; Pathology
WE Science Citation Index Expanded (SCI-EXPANDED)
SC Immunology; Pathology
GA JT9YH
UT WOS:000501336900011
PM 31552470
DA 2024-01-22
ER

PT J
AU Pizarro, TT
   Pastorelli, L
   Bamias, G
   Garg, RR
   Reuter, BK
   Mercado, JR
   Chieppa, M
   Arseneau, KO
   Ley, K
   Cominelli, F
AF Pizarro, Theresa T.
   Pastorelli, Luca
   Bamias, Giorgos
   Garg, Rekha R.
   Reuter, Brian K.
   Mercado, Joseph R.
   Chieppa, Marcello
   Arseneau, Kristen O.
   Ley, Klaus
   Cominelli, Fabio
TI SAMP1/YitFc Mouse Strain: A Spontaneous Model of Crohn's Disease-like
   Ileitis
SO INFLAMMATORY BOWEL DISEASES
LA English
DT Review
DE spontaneous animal model of IBD; Crohn's disease; genetics; epithelial
   barrier function; cytokines; intestinal microflora; adhesion molecules;
   leukocyte trafficking
ID INFLAMMATORY-BOWEL-DISEASE; ACTIVATED RECEPTOR-GAMMA; GENOME-WIDE
   ASSOCIATION; REGULATORY T-CELLS; MURINE MODEL; INTESTINAL INFLAMMATION;
   SUSCEPTIBILITY LOCI; PPAR-GAMMA; ULCERATIVE-COLITIS; ANTIBODY BLOCKADE
AB The SAMP1/YitFc mouse strain represents a model of Crohn's disease (CD)-like ileitis that is ideal for investigating the pathogenesis of chronic intestinal inflammation. Different from the vast majority of animal models of colitis, the ileal-specific phenotype characteristic of SAMP1/YitFc mice occurs spontaneously, without genetic, chemical, or immunological manipulation. In addition, SAMP1/YitFc mice possess remarkable similarities to the human condition with regard to disease location, histologic features, incidence of extraintestinal manifestations, and response to conventional therapies. SAMP1/YitFc mice also display a well-defined time course of a predisease state and phases of acute and chronic ileitis. As such, the SAMP1/YitFc model is particularly suitable for elucidating pathways that precede the clinical phenotype that may lead to preventive, and therefore more efficacious, intervention with the natural course of disease, or alternatively, for the development of therapeutic strategies directed against chronic, established ileitis. In this review we summarize important contributions made by our group and others that uncover potential mechanisms in the pathogenesis of CD using this unique murine model of chronic intestinal inflammation.
C1 [Pizarro, Theresa T.; Pastorelli, Luca; Garg, Rekha R.; Mercado, Joseph R.; Ley, Klaus] Case Western Reserve Univ, Sch Med, Dept Pathol, Cleveland, OH 44106 USA.
   [Pastorelli, Luca] IRCCS Policlin San Donato, Gastroenterol & Gastrointestinal Endoscopy Unit, San Donato Milanese, Italy.
   [Pastorelli, Luca] Univ Milan, Sch Med, Dept Med Sci, Milan, Italy.
   [Bamias, Giorgos] Univ Athens, Sch Med, Laikon Hosp, Dept Propaedeut & Internal Med 1, GR-11527 Athens, Greece.
   [Reuter, Brian K.] Univ Alberta, Ctr Excellence Gastrointestinal Inflammat & Immun, Edmonton, AB, Canada.
   [Chieppa, Marcello] Natl Inst Gastroenterol, Dept Translat Med, Bari, Italy.
   [Arseneau, Kristen O.; Cominelli, Fabio] Case Western Reserve Univ, Sch Med, Dept Med, Cleveland, OH 44106 USA.
   [Ley, Klaus] La Jolla Inst Allergy & Immunol, Div Inflammat Biol, La Jolla, CA USA.
C3 Case Western Reserve University; IRCCS Policlinico San Donato;
   University of Milan; Laiko General Hospital; National & Kapodistrian
   University of Athens; Athens Medical School; University of Alberta; Case
   Western Reserve University; La Jolla Institute for Immunology
RP Pizarro, TT (通讯作者)，Case Western Reserve Univ, Sch Med, Dept Pathol, 2103 Cornell Rd,WRB 5534, Cleveland, OH 44106 USA.
EM theresa.pizarro@case.edu
RI Chieppa, Marcello/HLV-8190-2023; Garg, Rekha Rani/IRZ-0759-2023;
   Chieppa, Marcello/AAG-9835-2019; Chieppa, Marcello/K-4846-2012; Chieppa,
   Marcello/I-8447-2018; Pastorelli, Luca/K-5513-2016
OI Chieppa, Marcello/0000-0001-9819-0823; Chieppa,
   Marcello/0000-0001-9819-0823; Pastorelli, Luca/0000-0002-2810-9951
FU National Institutes of Health [DK057880, DK056762, DK042191, DK066880,
   DK055812]; Crohn's & Colitis Foundation of America
FX Supported by the National Institutes of Health, grant numbers: DK057880
   (to T.T.P., K.L., and F.C.), DK056762 (to T.T.P.), DK042191 (to F.C. and
   T.T.P.), DK066880 (to F.C.), DK055812 (to F.C.); and the Crohn's &
   Colitis Foundation of America: Senior Investigator Award (to T.T.P.),
   Career Development Award (to B.K.R.), and Research Fellowship Awards (to
   G.B., K.O.A., and R.R.G.).
CR Afkarian M, 2002, NAT IMMUNOL, V3, P549, DOI 10.1038/ni794
   Arseneau Kristen O, 2007, Curr Gastroenterol Rep, V9, P508, DOI 10.1007/s11894-007-0067-3
   Bachmann C, 2006, GASTROENTEROLOGY, V130, P8, DOI 10.1053/j.gastro.2005.11.009
   Bamias G, 2005, ANN INTERN MED, V143, P895, DOI 10.7326/0003-4819-143-12-200512200-00007
   Bamias G, 2005, GASTROENTEROLOGY, V128, P654, DOI 10.1053/j.gastro.2004.11.053
   Bamias G, 2003, J IMMUNOL, V171, P4868, DOI 10.4049/jimmunol.171.9.4868
   Bamias G, 2002, J IMMUNOL, V169, P5308, DOI 10.4049/jimmunol.169.9.5308
   Bamias G, 2007, CURR OPIN GASTROEN, V23, P365, DOI 10.1097/MOG.0b013e3281c55eb2
   Bamias G, 2007, J IMMUNOL, V178, P1809, DOI 10.4049/jimmunol.178.3.1809
   Bamias G, 2006, P NATL ACAD SCI USA, V103, P8441, DOI 10.1073/pnas.0510903103
   Barnes SL, 2007, J IMMUNOL, V179, P7012, DOI 10.4049/jimmunol.179.10.7012
   Beltrán CJ, 2010, INFLAMM BOWEL DIS, V16, P1097, DOI 10.1002/ibd.21175
   Bibiloni R, 2005, AM J GASTROENTEROL, V100, P1539, DOI 10.1111/j.1572-0241.2005.41794.x
   Bouma G, 2002, GASTROENTEROLOGY, V123, P554, DOI 10.1053/gast.2002.34752
   Brandtzaeg P, 2006, ADV EXP MED BIOL, V579, P149
   Brogi M, 2009, HEPATOLOGY, V50, p1009A
   Burns RC, 2001, GASTROENTEROLOGY, V121, P1428, DOI 10.1053/gast.2001.29568
   Cho JH, 1998, P NATL ACAD SCI USA, V95, P7502, DOI 10.1073/pnas.95.13.7502
   Cominelli Fabio, 2008, J Pediatr Gastroenterol Nutr, V46 Suppl 1, pE20, DOI 10.1097/01.mpg.0000313833.47207.47
   D'Incà R, 1999, AM J GASTROENTEROL, V94, P2956, DOI 10.1111/j.1572-0241.1999.01444.x
   Daynes RA, 2002, NAT REV IMMUNOL, V2, P748, DOI 10.1038/nri912
   Desreumaux P, 1997, GASTROENTEROLOGY, V113, P118, DOI 10.1016/S0016-5085(97)70116-1
   DIETRICH W, 1992, GENETICS, V131, P423
   Dubuquoy L, 2003, GASTROENTEROLOGY, V124, P1265, DOI 10.1016/S0016-5085(03)00271-3
   Dubuquoy L, 2002, LANCET, V360, P1410, DOI 10.1016/S0140-6736(02)11395-X
   Duerr RH, 2002, HUM MOL GENET, V11, P2599, DOI 10.1093/hmg/11.21.2599
   Duerr RH, 2006, SCIENCE, V314, P1461, DOI 10.1126/science.1135245
   Etling MR, 2007, J LEUKOCYTE BIOL, V82, P311, DOI 10.1189/jlb.0606396
   Fajas L, 1997, J BIOL CHEM, V272, P18779, DOI 10.1074/jbc.272.30.18779
[truncated: 3,304,570 more chars]
