# Supplementary material for: Worldwide research trends in Crohn’s disease treatment over the past 2 decades: a bibliometric analysis
Source: Front Pharmacol. 2024 Oct 8;15:1441785. doi: 10.3389/fphar.2024.1441785 (PMC11493645; doi:10.3389/fphar.2024.1441785)
Supplement: Supplementary file 1 [file DataSheet1.zip › raw data 1/download_21.txt]

FN Clarivate Analytics Web of Science
VR 1.0
PT J
AU Jacobson, S
AF Jacobson, Stefan
TI Early postoperative complications in patients with Crohn's disease given
   and not given preoperative total parenteral nutrition
SO SCANDINAVIAN JOURNAL OF GASTROENTEROLOGY
LA English
DT Article
DE Crohn's disease; parenteral nutrition; postoperative complications
ID INFLAMMATORY-BOWEL-DISEASE; FREE FATTY ACIDS; SURGICAL-TREATMENT;
   BLOOD-TRANSFUSION; RISK-FACTORS; SURGERY; PLASMA; INDEX; PHOSPHOLIPIDS;
   METABOLISM
AB Objective. The effect of preoperative total parenteral nutrition (TPN) on the rate of early (within 30 days) postoperative complications in patients with moderate to severe Crohn's disease (CD) was examined. Material and methods. A series of 15 consecutive patients with CD (mean CD activity index score, 270) given preoperative TPN for 18-90 days (mean, 46 days) and undergoing bowel resection and primary anastomosis was compared with matching controls (105 patients) consecutively selected from all CD patients operated in Stockholm County during a preceding 20-year period without preoperative TPN. Results. During the preoperative TPN, all the patients studied displayed clinical remission of CD as reflected in improvement in their general well-being, relief of abdominal pain, and abatement of fever and diarrhea. There was no significant early postoperative complication in the TPN-treated group, whereas there were 29 patients with early postoperative complications in the control group, which means a significantly higher rate of postoperative complications when preoperative TPN was not provided. During the preoperative TPN, some crucial variables increased such as the body weight, the serum concentrations of albumin and triiodothyronine reflecting improved nutritional state, whereas the serum concentration of haptoglobin and the white cell count decreased reflecting decreased inflammatory activity. Conclusions. This study shows that preoperative TPN for at least 18 days may be recommended to be given to patients with moderate to severe CD until clinical remission is achieved in order to minimize the risk of early postoperative complications.
C1 [Jacobson, Stefan] Karolinska Inst, Huddinge Hosp, Dept Surg, S-10401 Stockholm, Sweden.
C3 Karolinska Institutet
RP Jacobson, S (通讯作者)，Grevgatan 37, SE-11453 Stockholm, Sweden.
EM stefan.jacobson@live.com
CR Abraham C, 2009, NEW ENGL J MED, V361, P2066, DOI 10.1056/NEJMra0804647
   Benchimol EI, 2008, COCHRANE DB SYST REV, DOI 10.1002/14651858.CD006792.pub2
   Bernell O, 2000, ANN SURG, V231, P38, DOI 10.1097/00000658-200001000-00006
   Bernstein C N, 1992, Gastroenterology, V103, P1363
   BEST WR, 1976, GASTROENTEROLOGY, V70, P439
   BRISMAR B, 1982, ARCH SURG-CHICAGO, V117, P1196
   Bruewer M, 2003, WORLD J SURG, V27, P1306, DOI 10.1007/s00268-003-6972-1
   DANFORTH E, 1983, AM J CLIN NUTR, V38, P1006, DOI 10.1093/ajcn/38.6.1006
   FASTH S, 1980, ACTA CHIR SCAND, V146, P519
   FAZIO VW, 1990, MED CLIN N AM, V74, P169, DOI 10.1016/S0025-7125(16)30593-4
   Ghaferi AA, 2009, NEW ENGL J MED, V361, P1368, DOI 10.1056/NEJMsa0903048
   GREENSTEIN AJ, 1987, ANN SURG, V205, P72, DOI 10.1097/00000658-198701000-00013
   Grotte G, 1976, TOTAL PARENTERAL NUT, P335
   HAGENFEL.L, 1966, CLIN CHIM ACTA, V13, P266, DOI 10.1016/0009-8981(66)90304-4
   HEIMANN TM, 1985, ANN SURG, V201, P494, DOI 10.1097/00000658-198504000-00015
   Hellers G, 1979, ACTA CHIR SCAND S490
   HILL GL, 1994, CLIN NUTR, V13, P331, DOI 10.1016/0261-5614(94)90021-3
   JACOBSON S, 1977, BRIT J NUTR, V37, P107, DOI 10.1079/BJN19770011
   LASHNER BA, 1989, DIGEST DIS SCI, V34, P741, DOI 10.1007/BF01540346
   Lassen K, 2009, ARCH SURG-CHICAGO, V144, P961, DOI 10.1001/archsurg.2009.170
   LINDOR KD, 1985, MAYO CLIN PROC, V60, P393, DOI 10.1016/S0025-6196(12)60849-0
   MEYERS S, 1984, GASTROENTEROLOGY, V87, P1189
   MOORE FA, 1992, ANN SURG, V216, P172, DOI 10.1097/00000658-199208000-00008
   MULLER JM, 1983, BRIT J SURG, V70, P40, DOI 10.1002/bjs.1800700116
   Nguyen GC, 2007, ALIMENT PHARM THERAP, V26, P1499, DOI 10.1111/j.1365-2036.2007.03547.x
   Nguyen GC, 2008, INFLAMM BOWEL DIS, V14, P1105, DOI 10.1002/ibd.20429
   PRICE AB, 1975, HUM PATHOL, V6, P7, DOI 10.1016/S0046-8177(75)80107-9
   ROMBEAU JL, 1982, AM J SURG, V143, P139, DOI 10.1016/0002-9610(82)90144-1
   SACHAR DB, 1990, MED CLIN N AM, V74, P183, DOI 10.1016/S0025-7125(16)30594-6
   STARKER PM, 1982, SURGERY, V91, P194
   Studley HO, 1936, J AMER MED ASSOC, V106, P458, DOI 10.1001/jama.1936.02770060032009
   Subramanian V, 2008, AM J GASTROENTEROL, V103, P2373, DOI 10.1111/j.1572-0241.2008.01942.x
   SVANBORG A, 1961, ACTA MED SCAND, V169, P43
   TADROS T, 1992, ANN SURG, V215, P276, DOI 10.1097/00000658-199203000-00013
   TARTTER PI, 1989, TRANSFUSION, V29, P456, DOI 10.1046/j.1537-2995.1989.29589284149.x
   Ukleja A, 2007, GASTROENTEROL CLIN N, V36, P23, DOI 10.1016/j.gtc.2007.01.009
   VAGENAKIS AG, 1977, J CLIN ENDOCR METAB, V45, P1305, DOI 10.1210/jcem-45-6-1305
   VANHEES PAM, 1980, GUT, V21, P279, DOI 10.1136/gut.21.4.279
   VIKROT O, 1964, ACTA MED SCAND, V175, P443
   WAGENER H., 1964, Z GESAMTE EXP MED, V138, P425, DOI 10.1007/BF02045219
   WINDSOR JA, 1988, ANN SURG, V208, P209, DOI 10.1097/00000658-198808000-00013
NR 41
TC 60
Z9 65
U1 0
U2 5
PU INFORMA HEALTHCARE
PI LONDON
PA TELEPHONE HOUSE, 69-77 PAUL STREET, LONDON EC2A 4LQ, ENGLAND
SN 0036-5521
J9 SCAND J GASTROENTERO
JI Scand. J. Gastroenterol.
PD FEB
PY 2012
VL 47
IS 2
BP 170
EP 177
DI 10.3109/00365521.2011.648954
PG 8
WC Gastroenterology & Hepatology
WE Science Citation Index Expanded (SCI-EXPANDED)
SC Gastroenterology & Hepatology
GA 876RU
UT WOS:000299126200006
PM 22242614
OA Green Published, hybrid
DA 2024-01-22
ER

PT J
AU Iesalnieks, I
   Gaertner, WB
   Glass, H
   Strauch, U
   Hipp, M
   Agha, A
   Schlitt, HJ
AF Iesalnieks, Igors
   Gaertner, Wolfgang B.
   Glass, Heidi
   Strauch, Ulrike
   Hipp, Matthias
   Agha, Ayman
   Schlitt, Hans J.
TI Fistula-associated Anal Adenocarcinoma in Crohn's Disease
SO INFLAMMATORY BOWEL DISEASES
LA English
DT Article
DE fistula; adenocarcinoma; Crohn's disease; perianal
ID POPULATION-BASED COHORT; INFLAMMATORY-BOWEL-DISEASE; COLORECTAL-CANCER;
   MUCINOUS-ADENOCARCINOMA; INTESTINAL CANCER; CIGARETTE-SMOKING;
   RECTAL-CARCINOMA; INCREASED RISK; COLON; RADIOTHERAPY
AB Background: Adenocarcinoma arising from perianal fistulae in patients with Crohn's disease (CD) is rare. The literature consists mainly of case reports and small series making characterization of this clinical entity difficult. We present 6 patients with CD and fistula-associated anal adenocarcinoma (FAAA) and a systematic review of published series.
   Methods: Retrospective charts were reviewed of 6 consecutive patients with FAAA in CD treated from 1992 through 2007. All available variables of our patients and of all available published cases were included for statistical analysis.
   Results: All patients treated at our institution had severe perianal CD at presentation. The average age at time of diagnosis was 45.5 years. All patients underwent abdominoperineal resection (APR) and 4 received chemoradiation. Four patients died with metastatic disease, 1 is alive with pelvic recurrence at 55 months, and 1 is alive without evidence of disease at 19 months follow-up. A total of 23 publications including 65 patients (37 female, mean age 53 years) with FAAA were reviewed in our systematic review. The average fistula duration was 14 years. Mean delay of cancer diagnosis was 11 months. APR was performed in 56 patients with an overall 3-year survival rate of 54%. Thirteen of 15 patients with node-positive tumors died with recurrent disease following surgery.
   Conclusions: Adenocarcinoma arising from long-standing perianal CD fistulae is being increasingly reported. The outcome is poor following operative treatment, especially if perirectal lymph nodes are involved. Periodical cancer surveillance should be performed in all patients with long-standing perianal CD fistulae.
C1 [Iesalnieks, Igors; Glass, Heidi; Agha, Ayman; Schlitt, Hans J.] Univ Regensburg, Dept Surg, D-93053 Regensburg, Germany.
   [Gaertner, Wolfgang B.] Univ Minnesota, Dept Surg, Minneapolis, MN 55455 USA.
   [Strauch, Ulrike] Univ Regensburg, Dept Internal Med 1, D-93053 Regensburg, Germany.
   [Hipp, Matthias] Univ Regensburg, Dept Radiat Therapy, D-93053 Regensburg, Germany.
C3 University of Regensburg; University of Minnesota System; University of
   Minnesota Twin Cities; University of Regensburg; University of
   Regensburg
RP Iesalnieks, I (通讯作者)，Univ Regensburg, Dept Surg, Franz Josef Strauss Allee 11, D-93053 Regensburg, Germany.
EM iesalnieks_igors@hotmail.com
RI Agha, Ayman/J-4387-2013; Schlitt, Hans J./ABG-4368-2020
CR Anthony T, 1997, J SURG ONCOL, V64, P218, DOI 10.1002/(SICI)1096-9098(199703)64:3<218::AID-JSO8>3.0.CO;2-D
   BALL CS, 1988, J ROY SOC MED, V81, P217, DOI 10.1177/014107688808100411
   Bernstein CN, 2001, CANCER-AM CANCER SOC, V91, P854, DOI 10.1002/1097-0142(20010215)91:4<854::AID-CNCR1073>3.0.CO;2-Z
   Birkenmeier G, 1997, CHIRURG, V68, P51, DOI 10.1007/s001040050149
   Bosset JF, 2005, J CLIN ONCOL, V23, P5620, DOI 10.1200/JCO.2005.02.113
   BUCHMANN P, 1980, AM J SURG, V140, P462, DOI 10.1016/0002-9610(80)90190-7
   CHAIKHOUNI A, 1981, DIS COLON RECTUM, V24, P639, DOI 10.1007/BF02605765
   Chao A, 2000, JNCI-J NATL CANCER I, V92, P1888, DOI 10.1093/jnci/92.23.1888
   Chen JS, 2004, INT J COLORECTAL DIS, V19, P102, DOI 10.1007/s00384-003-0515-y
   CHURCH JM, 1985, DIS COLON RECTUM, V28, P361, DOI 10.1007/BF02560444
   CONNELL WR, 1994, GUT, V35, P347, DOI 10.1136/gut.35.3.347
   Consorti F, 2000, J SURG ONCOL, V73, P70, DOI 10.1002/(SICI)1096-9098(200002)73:2<70::AID-JSO3>3.3.CO;2-A
   Devon KM, 2009, DIS COLON RECTUM, V52, P211, DOI 10.1007/DCR.0b013e318197d0ad
   EKBOM A, 1990, LANCET, V336, P357, DOI 10.1016/0140-6736(90)91889-I
   FIREMAN Z, 1989, SCAND J GASTROENTERO, V24, P346, DOI 10.3109/00365528909093058
   Gaertner WB, 2008, DIS COLON RECTUM, V51, P1061, DOI 10.1007/s10350-008-9294-4
   GILBERT JM, 1991, EUR J SURG ONCOL, V17, P507
   Grillo-Ruggieri F, 2007, DIS COLON RECTUM, V50, P1594, DOI 10.1007/s10350-007-9026-1
   GYDE SN, 1980, GUT, V21, P1024, DOI 10.1136/gut.21.12.1024
   Hama Y, 2006, AM J ROENTGENOL, V187, P517, DOI 10.2214/AJR.05.0011
   Higashi D, 2007, ANTICANCER RES, V27, P3771
   Inamdar N V, 1995, Inflamm Bowel Dis, V1, P280
   Jess T, 2006, GASTROENTEROLOGY, V130, P1039, DOI 10.1053/j.gastro.2005.12.037
   Jess T, 2005, AM J GASTROENTEROL, V100, P2724, DOI 10.1111/j.1572-0241.2005.00287.x
   Jess T, 2004, ALIMENT PHARM THERAP, V19, P287, DOI 10.1111/j.1365-2036.2004.01858.x
   Kazama S, 2005, J GASTROENTEROL, V40, P1000, DOI 10.1007/s00535-005-1668-y
   Korelitz BI, 1999, AM J GASTROENTEROL, V94, P2337
   Ky A, 1998, DIS COLON RECTUM, V41, P992, DOI 10.1007/BF02237388
   KYLE J, 1992, ANN ROY COLL SURG, V74, P387
   LINDBERG E, 1992, GUT, V33, P779, DOI 10.1136/gut.33.6.779
   Moore-Maxwell CA, 2004, GYNECOL ONCOL, V93, P266, DOI 10.1016/j.ygyno.2003.11.056
   MORSON BC, 1976, HISTOLOGICAL TYPING, P62
   Munro AJ, 2006, CLIN ONCOL-UK, V18, P436, DOI 10.1016/j.clon.2006.04.009
   NELSON RL, 1985, ARCH SURG-CHICAGO, V120, P632
   Nozoe T, 2000, J SURG ONCOL, V75, P103, DOI 10.1002/1096-9098(200010)75:2<103::AID-JSO6>3.3.CO;2-3
   PERSSON PG, 1994, GASTROENTEROLOGY, V107, P1675, DOI 10.1016/0016-5085(94)90807-9
   Sato H, 2006, Tech Coloproctol, V10, P249, DOI 10.1007/s10151-006-0289-7
   SECCO GB, 1994, ONCOLOGY, V51, P30
   Sengul N, 2006, COLORECTAL DIS, V8, P283, DOI 10.1111/j.1463-1318.2005.00934.x
   Sierra E M, 2006, Tech Coloproctol, V10, P51, DOI 10.1007/s10151-006-0251-8
   Sjodahl R I, 2003, Colorectal Dis, V5, P490, DOI 10.1046/j.1463-1318.2003.00510.x
   SLATER G, 1984, ANN SURG, V199, P348, DOI 10.1097/00000658-198403000-00016
   Smith R, 2008, AM SURGEON, V74, P59
   SUTHERLAND LR, 1990, GASTROENTEROLOGY, V98, P1123, DOI 10.1016/0016-5085(90)90324-T
   SYMONDS DA, 1976, CANCER, V37, P1891, DOI 10.1002/1097-0142(197604)37:4<1891::AID-CNCR2820370439>3.0.CO;2-Z
   Tsoi KKF, 2009, CLIN GASTROENTEROL H, V7, P682, DOI 10.1016/j.cgh.2009.02.016
   Ullman TA, 2003, J CLIN GASTROENTEROL, V36, pS75, DOI 10.1097/00004836-200305001-00013
   Vernava AM, 1999, DIS COLON RECTUM, V42, P282, DOI 10.1007/BF02237145
   VONROO, 2007, DIS COLON RECTUM, V50, P839
   Winkler R, 2002, Z GASTROENTEROL, V40, P569, DOI 10.1055/s-2002-33417
   Wong NACS, 2002, HISTOPATHOLOGY, V40, P302, DOI 10.1046/j.1365-2559.2002.1363f.x
NR 51
TC 65
Z9 67
U1 0
U2 5
PU JOHN WILEY & SONS INC
PI HOBOKEN
PA 111 RIVER ST, HOBOKEN, NJ 07030 USA
SN 1078-0998
J9 INFLAMM BOWEL DIS
JI Inflamm. Bowel Dis.
PD OCT
PY 2010
VL 16
IS 10
BP 1643
EP 1648
DI 10.1002/ibd.21228
PG 6
WC Gastroenterology & Hepatology
WE Science Citation Index Expanded (SCI-EXPANDED)
SC Gastroenterology & Hepatology
GA 660EV
UT WOS:000282623700007
PM 20186945
OA Bronze
DA 2024-01-22
ER

PT J
AU Speckmann, B
   Gerloff, K
   Simms, L
   Oancea, I
   Shi, W
   McGuckin, MA
   Radford-Smith, G
   Khanna, KK
AF Speckmann, Bodo
   Gerloff, Kirsten
   Simms, Lisa
   Oancea, Iulia
   Shi, Wei
   McGuckin, Michael A.
   Radford-Smith, Graham
   Khanna, Kum Kum
TI Selenoprotein S is a marker but not a regulator of endoplasmic reticulum
   stress in intestinal epithelial cells
SO FREE RADICAL BIOLOGY AND MEDICINE
LA English
DT Article
DE Selenoprotein; Crohn's disease; Colitis; ER stress; Tunicamycin; Free
   radicals
ID UNFOLDED PROTEIN RESPONSE; INFLAMMATORY-BOWEL-DISEASE; ER STRESS;
   GENE-EXPRESSION; MOUSE MODEL; SELS GENE; RISK; GPX2; APOPTOSIS; MICE
AB Selenoproteins are candidate mediators of selenium-dependent protection against tumorigenesis and inflammation in the gut. Expression and roles of only a limited number of intestinal selenoproteins have been described so far. Selenoprotein S (SelS) has been linked to various inflammatory diseases and is suggested to be involved in endoplasmic reticulum (ER) homeostasis regulation and antioxidative protection in a cell-type-dependent manner, but its protein expression, regulation, and function in the gut are not known. We here analyzed the expression and localization of SelS in the healthy and inflamed gut and studied its regulation and function in intestinal epithelial cell lines. SelS was expressed in the intestinal epithelium of the small and large intestine and colocalized with markers of Paneth cells and macrophages. It was upregulated in inflamed ileal tissue from Crohn's disease patients and in two models of experimental colitis in mice. We detected SelS in colorectal cell lines, where it colocalized with the ER marker calnexin. SelS protein expression was unaffected by enterocytic differentiation but increased in response to selenium supplementation and after treatment with the ER stress inducer tunicamycin. On the other hand, depletion of SelS in LS174T, HT29, and Caco-2 cells by RNA interference did not cause or modulate ER stress and had no effect on hydrogen peroxide-induced cell death. In summary, we introduce SelS as a novel marker of Paneth cells and intestinal ER stress. Although it is upregulated in Crohn's disease, its role in disease etiology remains to be established. (C) 2013 Elsevier Inc. All rights reserved.
C1 [Speckmann, Bodo; Shi, Wei; Khanna, Kum Kum] Queensland Inst Med Res, Signal Transduct Lab, Herston, Qld 4006, Australia.
   [Gerloff, Kirsten; Oancea, Iulia; McGuckin, Michael A.] Mater Res, Immun Infect & Inflammat Program, S Bank, Qld 4101, Australia.
   [Gerloff, Kirsten; Oancea, Iulia; McGuckin, Michael A.] Translat Res Inst, Brisbane, Qld, Australia.
   [Simms, Lisa; Radford-Smith, Graham] Queensland Inst Med Res, Herston, Qld 4006, Australia.
   [Radford-Smith, Graham] Univ Queensland, Sch Med, Brisbane, Qld, Australia.
   [Radford-Smith, Graham] Royal Brisbane & Womens Hosp, Dept Gastroenterol, Brisbane, Qld, Australia.
C3 QIMR Berghofer Medical Research Institute; Mater Research; QIMR
   Berghofer Medical Research Institute; University of Queensland; Royal
   Brisbane & Women's Hospital
RP Speckmann, B (通讯作者)，Queensland Inst Med Res, Signal Transduct Lab, Bramston Terrace, Herston, Qld 4006, Australia.
EM bodospeckmann@yahoo.de
RI Radford-Smith, Graham/H-2792-2013; Khanna, Kum Kum/I-1747-2013; Shi,
   Wei/AAX-6450-2021; McGuckin, Michael/G-2310-2010; Oancea,
   Iulia/F-3202-2017; Radford-Smith, Graham L/G-5749-2017
OI Radford-Smith, Graham/0000-0002-2047-6239; Shi, Wei/0000-0002-0378-8361;
   McGuckin, Michael/0000-0002-8375-2675; Oancea,
   Iulia/0000-0001-5978-5963; Radford-Smith, Graham L/0000-0002-2047-6239;
   Simms, Lisa/0000-0002-5387-7397; Khanna, Kum Kum/0000-0001-8650-5381
FU Deutsche Forschungsgemeinschaft (Bonn, Germany) [SP 1333/1-2, GE
   2328/1-2]; Foundation of the Royal Brisbane and Women's Hospital
   (Brisbane, Australia)
FX This study was supported by the Deutsche Forschungsgemeinschaft (Bonn,
   Germany) (SP 1333/1-2 and GE 2328/1-2) and by the Foundation of the
   Royal Brisbane and Women's Hospital (Brisbane, Australia). We thank
   Glynn Rees, QIMR Histology Unit, for performing the SelS/CD68 dual IF
   staining.
CR Amarzguioui M, 2006, NAT PROTOC, V1, P508, DOI 10.1038/nprot.2006.72
   Barrett CW, 2013, PLOS ONE, V8, DOI 10.1371/journal.pone.0067845
   Benham AM, 2000, EMBO J, V19, P4493, DOI 10.1093/emboj/19.17.4493
   Christensen LC, 2012, J BIOL CHEM, V287, P26388, DOI 10.1074/jbc.M112.346775
   Cox AJ, 2013, ACTA DIABETOL, V50, P391, DOI 10.1007/s00592-012-0440-z
   Curran JE, 2005, NAT GENET, V37, P1234, DOI 10.1038/ng1655
   Du SQ, 2010, BBA-GEN SUBJECTS, V1800, P511, DOI 10.1016/j.bbagen.2010.01.005
   Esworthy RS, 2001, AM J PHYSIOL-GASTR L, V281, pG848, DOI 10.1152/ajpgi.2001.281.3.G848
   Florian S, 2010, FREE RADICAL BIO MED, V49, P1694, DOI 10.1016/j.freeradbiomed.2010.08.029
   Fradejas N, 2011, GLIA, V59, P959, DOI 10.1002/glia.21168
   Gao Y, 2004, FEBS LETT, V563, P185, DOI 10.1016/S0014-5793(04)00296-0
   Heazlewood CK, 2008, PLOS MED, V5, P440, DOI 10.1371/journal.pmed.0050054
   Hetz C, 2009, MOL CELL, V35, P551, DOI 10.1016/j.molcel.2009.08.021
   Hou JK, 2011, AM J GASTROENTEROL, V106, P563, DOI 10.1038/ajg.2011.44
   Irons R, 2006, J NUTR, V136, P1311, DOI 10.1093/jn/136.5.1311
   Iwawaki T, 2004, NAT MED, V10, P98, DOI 10.1038/nm970
   Kaser A, 2008, CELL, V134, P743, DOI 10.1016/j.cell.2008.07.021
   Khor B, 2011, NATURE, V474, P307, DOI 10.1038/nature10209
   Kim KH, 2007, BIOCHEM BIOPH RES CO, V354, P127, DOI 10.1016/j.bbrc.2006.12.183
   Kipp AP, 2012, BBA-GEN SUBJECTS, V1820, P1588, DOI 10.1016/j.bbagen.2012.05.016
   Kitsera N, 2007, BIOTECHNIQUES, V43, P222, DOI 10.2144/000112479
   Krehl S, 2012, CARCINOGENESIS, V33, P620, DOI 10.1093/carcin/bgr288
   Kryukov GV, 2003, SCIENCE, V300, P1439, DOI 10.1126/science.1083516
   Labunskyy VM, 2009, BIOCHEMISTRY-US, V48, P8458, DOI 10.1021/bi900717p
   Liu J, 2013, BIOCHEMISTRY-US, V52, P3051, DOI 10.1021/bi4001358
   Mariadason JM, 2002, CANCER RES, V62, P4791
   McGuckin MA, 2010, AM J PHYSIOL-GASTR L, V298, pG820, DOI 10.1152/ajpgi.00063.2010
   Murawaki Y, 2008, CANCER LETT, V259, P218, DOI 10.1016/j.canlet.2007.10.019
   Olsson M, 2011, METABOLISM, V60, P114, DOI 10.1016/j.metabol.2010.05.011
   Pavlick KP, 2002, FREE RADICAL BIO MED, V33, P311, DOI 10.1016/S0891-5849(02)00853-5
   Pfaffl MW, 2001, NUCLEIC ACIDS RES, V29, DOI 10.1093/nar/29.9.e45
   Schoenmakers E, 2010, J CLIN INVEST, V120, P4220, DOI 10.1172/JCI43653
   Seiderer J, 2007, TISSUE ANTIGENS, V70, P238, DOI 10.1111/j.1399-0039.2007.00888.x
   Shchedrina VA, 2010, ANTIOXID REDOX SIGN, V12, P839, DOI 10.1089/ars.2009.2865
   Simms LA, 2008, GUT, V57, P903, DOI 10.1136/gut.2007.142588
   Speckmann B, 2011, J BIOL CHEM, V286, P10764, DOI 10.1074/jbc.M110.216028
   Speckmann B, 2010, FREE RADICAL BIO MED, V49, P777, DOI 10.1016/j.freeradbiomed.2010.05.035
   Tirosh O, 2007, NUTRITION, V23, P878, DOI 10.1016/j.nut.2007.08.019
   Tsuji PA, 2012, PLOS ONE, V7, DOI 10.1371/journal.pone.0050574
   Wingler K, 2000, GASTROENTEROLOGY, V119, P420, DOI 10.1053/gast.2000.9521
   Ye YH, 2004, NATURE, V429, P841, DOI 10.1038/nature02656
   Zeng JH, 2008, ARCH BIOCHEM BIOPHYS, V478, P1, DOI 10.1016/j.abb.2008.07.016
NR 42
TC 35
Z9 38
U1 0
U2 23
PU ELSEVIER SCIENCE INC
PI NEW YORK
PA STE 800, 230 PARK AVE, NEW YORK, NY 10169 USA
SN 0891-5849
EI 1873-4596
J9 FREE RADICAL BIO MED
JI Free Radic. Biol. Med.
PD FEB
PY 2014
VL 67
BP 265
EP 277
DI 10.1016/j.freeradbiomed.2013.11.001
PG 13
WC Biochemistry & Molecular Biology; Endocrinology & Metabolism
WE Science Citation Index Expanded (SCI-EXPANDED)
SC Biochemistry & Molecular Biology; Endocrinology & Metabolism
GA AB5UM
UT WOS:000331854200025
PM 24275540
DA 2024-01-22
ER

PT J
AU Babalola, O
   Strober, BE
AF Babalola, Olubukola
   Strober, Bruce E.
TI Management of psoriasis in pregnancy
SO DERMATOLOGIC THERAPY
LA English
DT Article
DE management; pregnancy; pregnancy dermatoses; psoriasis
ID LOW-DOSE METHOTREXATE; CROHNS-DISEASE; BIRTH-DEFECTS; BREAST-MILK;
   EXPOSURE; ACITRETIN; OUTCOMES; CYCLOSPORINE; WOMEN; CORTICOSTEROIDS
AB Psoriasis is an inflammatory skin disorder not uncommonly seen in pregnant patients. Several drugs have been approved for its treatment in non-pregnant patients, but special precautions are necessary when selecting a treatment plan during pregnancy to prevent harm to the fetus and child. This article reviews the treatment options for the treatment of psoriasis in the pregnant and lactating patient.
C1 [Babalola, Olubukola; Strober, Bruce E.] Univ Connecticut, Sch Med, Dept Dermatol, Farmington, CT 06030 USA.
C3 University of Connecticut
RP Strober, BE (通讯作者)，Univ Connecticut, Sch Med, Dept Dermatol, Farmington, CT 06030 USA.
EM strober@uchc.edu
RI Strober, Bruce/AAQ-6953-2020
OI Strober, Bruce/0000-0002-8394-2057
CR Andrulonis R, 2012, J DRUGS DERMATOL, V11, P1240
   Ang GS, 2008, AM J MED GENET A, V146A, P1963, DOI 10.1002/ajmg.a.32420
   [Anonymous], 2008, Drugs in Pregnancy and Lactation: A Reference Guide to Fetal and Neonatal Risk
   Armenti VT, 1998, TRANSPLANT P, V30, P1732, DOI 10.1016/S0041-1345(98)00408-4
   ARMENTI VT, 1995, TRANSPLANTATION, V59, P476
   AVILES A, 1991, AM J HEMATOL, V36, P243, DOI 10.1002/ajh.2830360404
   Bae YSC, 2012, J AM ACAD DERMATOL, V67, P459, DOI 10.1016/j.jaad.2011.07.039
   Bar-Oz B, 2001, TRANSPLANTATION, V71, P1051, DOI 10.1097/00007890-200104270-00006
   Ben-David G, 2008, J REPROD MED, V53, P183
   Berthelot JM, 2009, JOINT BONE SPINE, V76, P28, DOI 10.1016/j.jbspin.2008.04.016
   Bourke JF, 1997, J AM ACAD DERMATOL, V37, P929, DOI 10.1016/S0190-9622(97)70067-7
   Boyd AS, 1996, INT J DERMATOL, V35, P169, DOI 10.1111/j.1365-4362.1996.tb01632.x
   BRINDLEY CJ, 1989, DERMATOLOGICA, V178, P79, DOI 10.1159/000248397
   Carmichael SL, 2007, AM J OBSTET GYNECOL, V197, DOI 10.1016/j.ajog.2007.05.046
   Carter JD, 2006, J RHEUMATOL, V33, P1014
   CHARACHE S, 1960, CANCER, V13, P236, DOI 10.1002/1097-0142(196003/04)13:2&lt;236::AID-CNCR2820130205&gt;3.0.CO;2-R
   Chi CC, 2011, BRIT J DERMATOL, V165, P943, DOI 10.1111/j.1365-2133.2011.10513.x
   Chin SOS, 2003, AM J PERINAT, V20, P205
   DONNENFELD AE, 1994, TERATOLOGY, V49, P79, DOI 10.1002/tera.1420490202
   Draelos Z, 2005, J AM ACAD DERMATOL, V53, P602, DOI 10.1016/j.jaad.2005.06.013
   Edwards MJ, 2003, AM J MED GENET A, V120A, P459, DOI 10.1002/ajmg.a.20130
   FELDKAMP M, 1993, TERATOLOGY, V47, P533, DOI 10.1002/tera.1420470605
   Franssen MEJ, 1999, ACTA DERM-VENEREOL, V79, P390
   GEIGER JM, 1994, DERMATOLOGY, V189, P109, DOI 10.1159/000246811
   Gilchrest BA, 2012, FITZPATRICKS DERMATO, V8
   Giroir B P, 1992, Eur Cytokine Netw, V3, P533
   GUNNARSKOG JG, 1993, ARCH DERMATOL, V129, P320, DOI 10.1001/archderm.129.3.320
   Gur C, 2004, REPROD TOXICOL, V18, P93, DOI 10.1016/j.reprotox.2003.10.007
   Heller MM, 2011, J AM ACAD DERMATOL, V65, P870, DOI 10.1016/j.jaad.2011.04.030
   Hoeltzenbein M, 2012, AM J MED GENET A, V158A, P588, DOI 10.1002/ajmg.a.35223
   Hyoun SC, 2012, BIRTH DEFECTS RES A, V94, P187, DOI 10.1002/bdra.23003
   Jain AB, 2003, TRANSPLANTATION, V76, P827, DOI 10.1097/01.TP.0000084823.89528.89
   JENSEN BK, 1992, FASEB J, V6, pA1570
   JOHNS DG, 1972, AM J OBSTET GYNECOL, V112, P978, DOI 10.1016/0002-9378(72)90824-1
   Jürgens M, 2010, INFLAMM BOWEL DIS, V16, P1634, DOI 10.1002/ibd.21198
   Kainz A, 2000, TRANSPLANTATION, V70, P1718, DOI 10.1097/00007890-200012270-00010
   Kane S, 2009, J CLIN GASTROENTEROL, V43, P613, DOI 10.1097/MCG.0b013e31817f9367
   Katz JA, 2004, AM J GASTROENTEROL, V99, P2385, DOI 10.1111/j.1572-0241.2004.30186.x
   KAUFFMAN RE, 1994, PEDIATRICS, V93, P137
   KOZLOWSKI RD, 1990, AM J MED, V88, P589, DOI 10.1016/0002-9343(90)90522-F
   Lam J, 2008, J AM ACAD DERMATOL, V59, P295, DOI 10.1016/j.jaad.2008.03.018
   Lamarque V, 1997, TRANSPLANT P, V29, P2480, DOI 10.1016/S0041-1345(97)00458-2
   Lloyd ME, 1999, QJM-MON J ASSOC PHYS, V92, P551, DOI 10.1093/qjmed/92.10.551
   Mahadevan U, 2005, ALIMENT PHARM THER, V21, P733, DOI 10.1111/j.1365-2036.2005.02405.x
   Maradit H, 1999, DERMATOLOGY, V198, P3, DOI 10.1159/000018055
   Martin Ezquerra G, 2006, J DRUGS DERMATOL, V5, p334u6
   Martin PL, 2010, BIRTH DEFECTS RES B, V89, P351, DOI 10.1002/bdrb.20250
   MCEVOY GK, 1996, AHFS DRUG INFORM, P751
   McMurray RW, 2001, CYTOKINE, V14, P324, DOI 10.1006/cyto.2001.0900
   Menter A, 2000, J AM ACAD DERMATOL, V43, pS31
   Mishkin DS, 2006, INFLAMM BOWEL DIS, V12, P827, DOI 10.1097/00054725-200608000-00020
   Moretti ME, 2003, TRANSPLANTATION, V75, P2144, DOI 10.1097/01.TP.0000066352.86763.D0
   Murase JE, 2005, ARCH DERMATOL, V141, P601, DOI 10.1001/archderm.141.5.601
   Murashima A, 2009, ANN RHEUM DIS, V68, P1793, DOI 10.1136/ard.2008.105924
   Mygind H, 2002, ACTA OBSTET GYN SCAN, V81, P234, DOI 10.1034/j.1600-0412.2002.810308.x
   Nyberg G, 1998, TRANSPLANTATION, V65, P253
   Ostensen M, 2004, J RHEUMATOL, V31, P1017
   Park KK, 2012, ARCH DERMATOL, V148, P132, DOI 10.1001/archdermatol.2011.1614
   Park-Wyllie L, 2000, TERATOLOGY, V62, P385, DOI 10.1002/1096-9926(200012)62:6<385::AID-TERA5>3.0.CO;2-Z
   Raychaudhuri SP, 2003, INT J DERMATOL, V42, P518, DOI 10.1046/j.1365-4362.2003.01760.x
   ROLLMAN O, 1990, ACTA DERM-VENEREOL, V70, P487
   Roux CH, 2007, RHEUMATOLOGY, V46, P695, DOI 10.1093/rheumatology/kel400
   Rump JA, 2010, Z RHEUMATOL, V69, P903, DOI 10.1007/s00393-010-0652-y
   RUSTIN GJS, 1984, BRIT MED J, V288, P103, DOI 10.1136/bmj.288.6411.103
   Ryan C, 2010, J AM ACAD DERMATOL, V63, P973
   Ryan C, 2010, J AM ACAD DERMATOL, V63, P949, DOI 10.1016/j.jaad.2010.02.062
   Skomsvoll JF, 2007, NAT CLIN PRACT RHEUM, V3, P156, DOI 10.1038/ncprheum0426
   STERN RS, 1991, ARCH DERMATOL, V127, P347, DOI 10.1001/archderm.127.3.347
   Tang-Liu DDS, 1999, CLIN PHARMACOKINET, V37, P273, DOI 10.2165/00003088-199937040-00001
   Uchiyama Hisashi, 1996, Journal of Toxicological Sciences, V21, P425
   Uchiyama Hisashi, 1996, Journal of Toxicological Sciences, V21, P439
   Wapner RJ, 2007, NEW ENGL J MED, V357, P1190, DOI 10.1056/NEJMoa071453
   Weatherhead S, 2007, BRIT MED J, V334, P1218, DOI 10.1136/bmj.39202.518484.80
   Yip L, 2006, CLIN DERMATOL, V24, P84, DOI 10.1016/j.clindermatol.2005.10.022
   Zhu JL, 2006, J OCCUP ENVIRON MED, V48, P347, DOI 10.1097/01.jom.0000201566.42186.5f
NR 75
TC 13
Z9 16
U1 0
U2 5
PU WILEY
PI HOBOKEN
PA 111 RIVER ST, HOBOKEN 07030-5774, NJ USA
SN 1396-0296
EI 1529-8019
J9 DERMATOL THER
JI Dermatol. Ther.
PD JUL
PY 2013
VL 26
IS 4
SI SI
BP 285
EP 292
DI 10.1111/dth.12073
PG 8
WC Dermatology
WE Science Citation Index Expanded (SCI-EXPANDED)
SC Dermatology
GA 195RA
UT WOS:000322720100003
PM 23914885
DA 2024-01-22
ER

PT J
AU Chan, W
   Shim, HH
   Lim, MS
   Sawadjaan, FLB
   Isaac, SP
   Chuah, SW
   Leong, R
   Kong, C
AF Chan, Webber
   Shim, Hang Hock
   Lim, Miao Shan
   Sawadjaan, Fatimin Leila Bahjin
   Isaac, Sangeetha Poongunam
   Chuah, Sai Wei
   Leong, Rupert
   Kong, Chris
TI Symptoms of anxiety and depression are independently associated with
   inflammatory bowel disease-related disability
SO DIGESTIVE AND LIVER DISEASE
LA English
DT Article
DE Anxiety; Depression; Disability; Inflammatory bowel disease
ID QUALITY-OF-LIFE; CROHNS-DISEASE; WORK DISABILITY; INTERNATIONAL
   CLASSIFICATION; ULCERATIVE-COLITIS; HEALTH; POPULATION; PREVALENCE;
   WORRIES; COHORT
AB Background: Inflammatory bowel disease (IBD) frequently results in disability. The relevance of psychological effects in causing disability, and whether disability occurs similarly in non-Western cohorts is as yet unknown.
   Aim: We assessed the relationship between symptoms of anxiety and depression, quality of life and disability in a Singaporean IBD cohort and their predictors.
   Methods: Cross-sectional study. We assessed consecutive IBD subjects' IBD-Disability Index (IBD-DI), Hospital Anxiety and Depression Scale (HADS), and IBD questionnaire (IBDQ). Clinical and demographic variables were collected. Non -parametric statistical analyses were performed. Independent predictors of disability were identified through multivariate logistic regression.
   Results: 200 consecutive subjects were recruited (males: 69%; median age: 43.8 (+/- 15.4) years; 95 had Crohn's disease (CD), 105 had ulcerative colitis (UC); median IBD duration: 10.8 (+/- 9.0) years.) 27% of the cohort had anxiety and/or depression, which worsened disability (IBD-DI: 9 (+/- 14) with anxiety vs 6 (+/- 13) without anxiety, P < 0.001; 12 (+/- 16) with depression vs 5 (+/- 13) without depression, P < 0.001). Age at diagnosis, use of prednisolone, stricturing CD and active IBD were significant predictors of disability. IBDQ strongly correlated with IBD-DI(r(s) = 0.82, P < 0.01).
   Conclusion: Symptoms of anxiety and depression were common in this Asian cohort of IBD and were strongly associated with IBD-related disability. Recognizing psychological issues contributing to disability in IBD is important to ensure holistic care and appropriate treatment. (C) 2017 Editrice Gastroenterologica Italiana S.r.l. Published by Elsevier Ltd. All rights reserved.
C1 [Chan, Webber; Shim, Hang Hock; Lim, Miao Shan; Sawadjaan, Fatimin Leila Bahjin; Isaac, Sangeetha Poongunam; Chuah, Sai Wei; Kong, Chris] Singapore Gen Hosp, Dept Gastroenterol & Hepatol, Singapore, Singapore.
   [Leong, Rupert] Concord Repatriat Gen Hosp, Gastroenterol & Liver Serv, Sydney, NSW, Australia.
C3 Singapore General Hospital; Concord Repatriation General Hospital
RP Chan, W (通讯作者)，Singapore Gen Hosp, Dept Gastroenterol & Hepatol, Singapore, Singapore.
EM webber.chan.p.w@singheslth.com.sg
RI Leong, Rupert WL/J-7839-2012
OI Leong, Rupert WL/0000-0001-5944-3488; Sawadjaan,
   Leila/0000-0002-2660-3833; Isaac, Sangeetha/0000-0002-5106-8481
CR Ananthakrishnan AN, 2008, AM J GASTROENTEROL, V103, P154, DOI 10.1111/j.1572-0241.2007.01561.x
   Ananthakrishnan AN, 2009, INFLAMM BOWEL DIS, V15, P176, DOI 10.1002/ibd.20639
   Benhayon D, 2013, J PEDIATR GASTR NUTR, V57, P335, DOI 10.1097/MPG.0b013e31829641df
   Cieza A, 2008, EUR J PHYS REHAB MED, V44, P303
   Cosnes J, 2002, INFLAMM BOWEL DIS, V8, P244, DOI 10.1097/00054725-200207000-00002
   DROSSMAN DA, 1989, DIGEST DIS SCI, V34, P1379, DOI 10.1007/BF01538073
   Feagan BG, 2005, J CLIN GASTROENTEROL, V39, P390, DOI 10.1097/01.mcg.0000159220.70290.41
   Gower-Rousseau C, 2017, GUT, V66, P588, DOI 10.1136/gutjnl-2015-310151
   Graff LA, 2013, CLIN GASTROENTEROL H, V11, P1140, DOI 10.1016/j.cgh.2013.03.031
   GUYATT G, 1989, GASTROENTEROLOGY, V96, P804, DOI 10.1016/0016-5085(89)90905-0
   Halpin SJ, 2012, AM J GASTROENTEROL, V107, P1474, DOI 10.1038/ajg.2012.260
   HARVEY RF, 1980, LANCET, V1, P514
   Hoivik ML, 2013, GUT, V62, P368, DOI 10.1136/gutjnl-2012-302311
   Israeli E, 2014, CLIN GASTROENTEROL H, V12, pe2
   Israeli E, 2014, CLIN GASTROENTEROL H, V12, P1330, DOI 10.1016/j.cgh.2013.12.009
   Keeton RL, 2015, J PSYCHOSOM RES, V78, P573, DOI 10.1016/j.jpsychores.2014.12.004
   LANGHOLZ E, 1994, GASTROENTEROLOGY, V107, P3, DOI 10.1016/0016-5085(94)90054-X
   Lee Y, 2016, J CROHNS COLITIS, V10, P1378, DOI 10.1093/ecco-jcc/jjw114
   Leong RWL, 2014, J CROHNS COLITIS, V8, P1237, DOI 10.1016/j.crohns.2014.02.028
   Lewis JD, 2008, INFLAMM BOWEL DIS, V14, P1660, DOI 10.1002/ibd.20520
   Mikocka-Walus A, 2015, BMC GASTROENTEROL, V15, DOI 10.1186/s12876-015-0278-2
   Moradkhani A, 2013, J CROHNS COLITIS, V7, P467, DOI 10.1016/j.crohns.2012.07.012
   MUNKHOLM P, 1995, SCAND J GASTROENTERO, V30, P699, DOI 10.3109/00365529509096316
   Neovius M, 2013, GASTROENTEROLOGY, V144, P536, DOI 10.1053/j.gastro.2012.12.004
   Neuendorf R, 2016, J PSYCHOSOM RES, V87, P70, DOI 10.1016/j.jpsychores.2016.06.001
   Peyrin-Biroulet L, 2012, AM J GASTROENTEROL, V107, P1693, DOI 10.1038/ajg.2012.298
   Peyrin-Biroulet L, 2012, GUT, V61, P241, DOI 10.1136/gutjnl-2011-300049
   Saha S, 2015, INFLAMM BOWEL DIS, V21, P345, DOI 10.1097/MIB.0000000000000270
   Solberg IC, 2007, CLIN GASTROENTEROL H, V5, P1430, DOI 10.1016/j.cgh.2007.09.002
   van der Valk ME, 2014, J CROHNS COLITIS, V8, P590, DOI 10.1016/j.crohns.2013.11.019
   *WHOQOL GROUP, 1993, QUAL LIFE RES, V2, P153, DOI DOI 10.1007/BF00435734
   WILLIAMS A, 1990, HEALTH POLICY, V16, P199
   Zhang CK, 2013, INFLAMM BOWEL DIS, V19, P1732, DOI 10.1097/MIB.0b013e318281f395
   ZIGMOND AS, 1983, ACTA PSYCHIAT SCAND, V67, P361, DOI 10.1111/j.1600-0447.1983.tb09716.x
NR 34
TC 32
Z9 34
U1 0
U2 13
PU ELSEVIER SCIENCE INC
PI NEW YORK
PA STE 800, 230 PARK AVE, NEW YORK, NY 10169 USA
SN 1590-8658
EI 1878-3562
J9 DIGEST LIVER DIS
JI Dig. Liver Dis.
PD DEC
PY 2017
VL 49
IS 12
BP 1314
EP 1319
DI 10.1016/j.dld.2017.08.020
PG 6
WC Gastroenterology & Hepatology
WE Science Citation Index Expanded (SCI-EXPANDED); Social Science Citation Index (SSCI)
SC Gastroenterology & Hepatology
GA FO3OW
UT WOS:000416742400004
PM 28882540
DA 2024-01-22
ER

PT J
AU Soares, JB
   Marinho, AS
   Fernandes, D
   Gonçalves, BM
   Camila-Dias, C
   Gonçalves, R
   Magro, F
AF Soares, Joao-Bruno
   Marinho, Ana S.
   Fernandes, Dalia
   Goncalves, Bruno Moreira
   Camila-Dias, Claudia
   Goncalves, Raquel
   Magro, Fernando
CA Assoc Portuguese Patients IBD APD
   Portuguese Study Grp IBD GEDII
TI Assessing overall patient satisfaction in inflammatory bowel disease
   using structural equation modeling
SO EUROPEAN JOURNAL OF GASTROENTEROLOGY & HEPATOLOGY
LA English
DT Article
DE inflammatory bowel disease; patient satisfaction; structural equation
   modeling
ID QUALITY-OF-LIFE; HEALTH-CARE; CROHNS-DISEASE; QUESTIONNAIRE; VALIDATION;
   EXPERIENCE; IBD
AB Background/aimsStructural equation modeling (SEM) is a very popular data-analytic technique for the evaluation of customer satisfaction. We aimed to measure the overall satisfaction of inflammatory bowel disease (IBD) patients with healthcare in Portugal and to define its main determinants using SEM.Patients and methodsThe study included three steps: (i) specification of a patient satisfaction model that included the following dimensions: Image, Expectations, Facilities, Admission process, Assistant staff, Nursing staff, Medical staff, Treatment, Inpatient care, Outpatient care, Overall quality, Overall satisfaction, and Loyalty; (ii) sample survey from 2000 patients, members of the Portuguese Association of the IBD; and (iii) estimation of the satisfaction model using partial least squares (XLSTAT-PLSPM).ResultsWe received 498 (25%) valid questionnaires from 324 (66%) patients with Crohn's disease and 162 (33%) patients with ulcerative colitis. Our model provided a substantial explanation for Overall satisfaction (R-2=0.82). The mean index of overall satisfaction was 74.4 (0-100 scale). The main determinants of Overall satisfaction were the Image (=0.26), Outpatient care (=0.23), and Overall quality (=0.21), whose mean indices were 83, 75, and 81, respectively. Facilities and Inpatient care were the variables with a significant impact on Overall satisfaction and the worst mean indices.ConclusionSEM is useful for the evaluation of IBD patient satisfaction. The Overall satisfaction of IBD patients with healthcare in Portugal is good, but to increase it, IBD services need to focus on the improvement of Outpatient care, Facilities, and Inpatient care. Our model could be a matrix for a global model of IBD patient satisfaction. Copyright (C) 2015 Wolters Kluwer Health, Inc. All rights reserved.
C1 [Soares, Joao-Bruno; Marinho, Ana S.; Fernandes, Dalia; Goncalves, Bruno Moreira; Goncalves, Raquel] Hosp Braga, Dept Gastroenterol, P-4701901 Braga, Portugal.
   [Marinho, Ana S.] Univ Minho, Sch Hlth Sci, Braga, Portugal.
   [Fernandes, Dalia] Ctr Hosp Cova da Beira, Dept Gastroenterol, Covilha, Portugal.
   [Magro, Fernando] Ctr Hosp Sao Joao, Dept Gastroenterol, Sao Joao, Portugal.
   [Magro, Fernando] Univ Porto, Fac Med, Inst Pharmacol & Therapeut, P-4100 Oporto, Portugal.
   [Camila-Dias, Claudia] Univ Porto, Fac Med, CIDES Dept Hlth Informat & Decis Sci, P-4100 Oporto, Portugal.
   [Magro, Fernando] IBMC Inst Mol & Cell Biol, Oporto, Portugal.
   [Magro, Fernando] MedInUP Ctr Drug Discovery & Innovat Med, Oporto, Portugal.
C3 Hospital de Braga; Universidade do Minho; Universidade do Porto;
   Universidade do Porto; Universidade do Porto; Universidade do Porto
RP Soares, JB (通讯作者)，Hosp Braga, Dept Gastroenterol, Apartado 2056, P-4701901 Braga, Portugal.
EM joaobrunos@gmail.com
RI Dias, Claudia Camila/N-7130-2014
OI Dias, Claudia Camila/0000-0001-9356-3272; Magro,
   Fernando/0000-0003-2634-9668
CR Administracao Central do Sistema de Saude IP, 2009, NETW HOSP REF GASTR
   Azevedo LF, 2010, PHARMACOEPIDEM DR S, V19, P499, DOI 10.1002/pds.1930
   CARRHILL RA, 1992, J PUBLIC HEALTH MED, V14, P236
   Casellas F, 2005, INFLAMM BOWEL DIS, V11, P488, DOI 10.1097/01.MIB.0000159661.55028.56
   Casellas F, 2013, INFLAMM BOWEL DIS, V19, P559, DOI 10.1097/MIB.0b013e31827febd1
   Cassel C, 2001, TOTAL QUAL MANAGE, V12, P834, DOI 10.1080/09544120100000004
   Coyne K, 2005, DIGEST DIS SCI, V50, P252, DOI 10.1007/s10620-005-1591-3
   DONABEDIAN A, 1988, JAMA-J AM MED ASSOC, V260, P1743, DOI 10.1001/jama.260.12.1743
   ECSI Technical Committee, 1998, 005 ECSI
   Elkjaer M, 2008, J CROHNS COLITIS, V2, P181, DOI 10.1016/j.crohns.2008.02.001
   FITZPATRICK R, 1991, BRIT MED J, V302, P887, DOI 10.1136/bmj.302.6781.887
   Guldvog B, 1999, INT J QUAL HEALTH C, V11, P233, DOI 10.1093/intqhc/11.3.233
   Hair JF, 2012, J ACAD MARKET SCI, V40, P414, DOI 10.1007/s11747-011-0261-6
   Henseler J, 2009, ADV INT MARKETING, V20, P277, DOI 10.1108/S1474-7979(2009)0000020014
   Kappelman MD, 2010, INFLAMM BOWEL DIS, V16, P125, DOI 10.1002/ibd.21028
   Kappelman MD, 2008, GASTROENTEROLOGY, V135, P1907, DOI 10.1053/j.gastro.2008.09.012
   Magro F, 2009, DIGEST DIS SCI, V54, P2671, DOI 10.1007/s10620-008-0658-3
   MARQUIS MS, 1983, MED CARE, V21, P821, DOI 10.1097/00005650-198308000-00006
   Meseguer-Santamaría ML, 2013, DISABIL HEALTH J, V6, P18, DOI 10.1016/j.dhjo.2012.09.001
   Peyrin-Biroulet L, 2010, DIGEST DIS, V28, P463, DOI 10.1159/000320403
   Pilman Eva, 2004, Int J Health Care Qual Assur Inc Leadersh Health Serv, V17, P221, DOI 10.1108/09526860410541540
   Rocco G, 2009, EUR J CARDIO-THORAC, V35, P353, DOI 10.1016/j.ejcts.2008.09.027
   Schreiber JB, 2008, RES SOC ADMIN PHARM, V4, P83, DOI 10.1016/j.sapharm.2007.04.003
   Shikiar R, 2004, VALUE HEALTH, V7, P204, DOI 10.1111/j.1524-4733.2004.72252.x
   Sitzia J, 1997, SOC SCI MED, V45, P1829, DOI 10.1016/S0277-9536(97)00128-7
   Speight J, 2005, VALUE HEALTH, V8, pS6, DOI 10.1111/j.1524-4733.2005.00071.x
   Thomson R., 1995, TECHNOL STUDIES, V2, P284, DOI DOI 10.1017/CBO9781107415324.004
   Tomarken AJ, 2005, ANNU REV CLIN PSYCHO, V1, P31, DOI 10.1146/annurev.clinpsy.1.102803.144239
   Turris SA, 2005, J ADV NURS, V50, P293, DOI 10.1111/j.1365-2648.2005.03392.x
   van der Eijk I, 2001, AM J GASTROENTEROL, V96, P3329, DOI 10.1016/S0002-9270(01)03896-5
   Vergara M, 2002, AM J GASTROENTEROL, V97, P1429, DOI 10.1111/j.1572-0241.2002.05684.x
   Vilares M.J., 2010, Handbook of Partial Least Squares: Concepts, Methods and Applications, P289, DOI DOI 10.1007/978-3-540-32827-8_14
   Wicks AM, 2008, INT J HEALTH CARE Q, V21, P24, DOI 10.1108/09526860810841138
   WILLIAMS B, 1994, SOC SCI MED, V38, P509, DOI 10.1016/0277-9536(94)90247-X
NR 34
TC 5
Z9 5
U1 1
U2 29
PU LIPPINCOTT WILLIAMS & WILKINS
PI PHILADELPHIA
PA TWO COMMERCE SQ, 2001 MARKET ST, PHILADELPHIA, PA 19103 USA
SN 0954-691X
EI 1473-5687
J9 EUR J GASTROEN HEPAT
JI Eur. J. Gastroenterol. Hepatol.
PD AUG
PY 2015
VL 27
IS 8
BP 941
EP 950
DI 10.1097/MEG.0000000000000385
PG 10
WC Gastroenterology & Hepatology
WE Science Citation Index Expanded (SCI-EXPANDED); Social Science Citation Index (SSCI)
SC Gastroenterology & Hepatology
GA CM4HZ
UT WOS:000357646700011
PM 25966672
DA 2024-01-22
ER

PT J
AU Park, SH
   Im, JP
   Park, H
   Jeong, SK
   Lee, JH
   Rhee, KH
   Kim, YH
   Hong, SN
   Kim, KH
   Seo, SI
   Cha, JM
   Park, SY
   Kim, JS
   Yoon, H
   Kim, SH
   Jang, J
   Kim, JH
   Suh, SO
   Kim, YK
   Ye, BD
   Yang, SK
AF Park, Sang Hyoung
   Im, Jong Pil
   Park, Hyunju
   Jeong, Seung Kyu
   Lee, Ji Hyun
   Rhee, Kyoung Hoon
   Kim, Young-Ho
   Hong, Sung Noh
   Kim, Kyung Ho
   Seo, Seung In
   Cha, Jae Myung
   Park, Sun Yong
   Kim, Joo Sung
   Yoon, Hyuk
   Kim, Sung Hoon
   Jang, Jisun
   Kim, Jeong Hwan
   Suh, Seong O.
   Kim, Young Kyun
   Ye, Byong Duk
   Yang, Suk-Kyun
TI Clinical Features and Long-Term Outcomes of Paediatric-Onset
   Inflammatory Bowel Disease in a Population-Based Cohort in the
   Songpa-Kangdong District of Seoul, Korea
SO JOURNAL OF CROHNS & COLITIS
LA English
DT Article
DE SK-IBD; paediatric; prognosis
ID CROHNS-DISEASE; ULCERATIVE-COLITIS; NATURAL-HISTORY; OLMSTED COUNTY;
   CHILDHOOD; EPIDEMIOLOGY; PREVALENCE; PROGNOSIS; CHILDREN; ADULT
AB Background and Aims The long-term outcomes of paediatric-onset inflammatory bowel disease [pIBD] in non-Caucasian populations are unknown. We therefore evaluated and compared the clinical features and long-term outcomes of pIBD with those of adult-onset IBD [aIBD] using a population-based cohort in the Songpa-Kangdong district of Seoul, Korea. Methods Clinical characteristics and prognoses were compared between the two groups: pIBD [defined as Results We identified 131 patients with pIBD (48 ulcerative colitis [UC], 83 Crohn's disease [CD]) and 1192 patients with aIBD [866 UC, 326 CD] during 1986-2015. Extensive colitis at diagnosis was more prevalent in pUC than in aUC [45.8% vs 22.3%, p < 0.001], and the overall exposure to corticosteroids, thiopurines and anti-tumour necrosis factor agents was higher in pUC than in aUC [p < 0.001]. The cumulative risk of colectomy was higher in pUC than in aUC during a median follow-up of 125.0 and 112.1 months, respectively [8.9% vs 1.8% at 10 years after diagnosis, p = 0.030]. Ileocolonic location and inflammatory behaviour at diagnosis were more common in pCD than in aCD; however, patients with pCD and aCD did not differ regarding treatment or disease course during a median follow-up of 137.2 and 120.9 months, respectively. Conclusion Our study showed clear differences between pIBD and aIBD, especially in UC. pUC presents with more extensive diseases and may have a more severe disease course, as suggested by an earlier time to administering medications and performing colectomy.
C1 [Park, Sang Hyoung; Ye, Byong Duk; Yang, Suk-Kyun] Univ Ulsan, Coll Med, Asan Med Ctr, Dept Gastroenterol, 88,Olymp Ro 43 Gil, Seoul 05505, South Korea.
   [Im, Jong Pil; Kim, Joo Sung] Seoul Natl Univ, Coll Med, Dept Internal Med, Seoul, South Korea.
   [Im, Jong Pil; Kim, Joo Sung] Seoul Natl Univ, Coll Med, Liver Res Inst, Seoul, South Korea.
   [Park, Hyunju] Daehang Hosp, Dept Gastroenterol, Seoul, South Korea.
   [Jeong, Seung Kyu] Yang Hosp, Dept Surg, Seoul, South Korea.
   [Lee, Ji Hyun] Seoul Song Colorectal Hosp, Digest Endoscop Ctr, Seoul, South Korea.
   [Rhee, Kyoung Hoon] Hansol Hosp, Dept Internal Med, Seoul, South Korea.
   [Kim, Young-Ho; Hong, Sung Noh] Sungkyunkwan Univ, Sch Med, Samsung Med Ctr, Dept Med, Seoul, South Korea.
   [Kim, Kyung Ho; Seo, Seung In] Hallym Univ, Coll Med, Kangdong Sacred Heart Hosp, Dept Internal Med, Seoul, South Korea.
   [Cha, Jae Myung] Kyung Hee Univ, Coll Med, Kyung Hee Univ Hosp Gang Dong, Dept Internal Med, Seoul, South Korea.
   [Park, Sun Yong] Kangdong Seoul Colon & Rectal Surg, Seoul, South Korea.
   [Yoon, Hyuk] Seoul Natl Univ, Bundang Hosp, Dept Internal Med, Seongnam, Gyeonggi Do, South Korea.
   [Kim, Sung Hoon; Jang, Jisun] VHS Med Ctr, Dept Internal Med, Seoul, South Korea.
   [Kim, Jeong Hwan] Konkuk Univ, Sch Med, Med Ctr, Dept Internal Med, Seoul, South Korea.
   [Suh, Seong O.] Natl Police Hosp, Dept Internal Med, Seoul, South Korea.
   [Kim, Young Kyun] Jamsil Seoul Surg Clin, Seoul, South Korea.
C3 University of Ulsan; Seoul National University (SNU); Seoul National
   University (SNU); Sungkyunkwan University (SKKU); Samsung Medical
   Center; Hallym University; Kyung Hee University; Kyung Hee University
   Hospital; Seoul National University (SNU); Veterans Health Service
   Medical Center; Konkuk University; Konkuk University Medical Center
RP Yang, SK (通讯作者)，Univ Ulsan, Coll Med, Asan Med Ctr, Dept Gastroenterol, 88,Olymp Ro 43 Gil, Seoul 05505, South Korea.
EM sky@amc.seoul.kr
RI Park, Sang Hyoung/CAH-4735-2022; Yoon, Hyuk/AAT-4978-2020; Ye, Byong
   Duk/AAF-4955-2020
OI Yoon, Hyuk/0000-0002-2657-0349; Ye, Byong Duk/0000-0001-6647-6325; HONG,
   SUNG NOH/0000-0002-4140-3717
FU Korean Health Technology R&D Project grant from the Korea Health
   Industry Development Institute - Ministry of Health Welfare [A120176];
   Janssen Korea
FX This work was partially supported by a Korean Health Technology R&D
   Project grant from the Korea Health Industry Development Institute to
   SukKyun Yang [A120176], funded by the Ministry of Health & Welfare, and
   by a research grant from Janssen Korea.
CR Arai K, 2020, INTEST RES, V18, P412, DOI 10.5217/ir.2019.00130
   Banerjee R, 2021, INTEST RES, V19, P398, DOI 10.5217/ir.2020.00107
   Baumgart DC, 2007, LANCET, V369, P1627, DOI 10.1016/S0140-6736(07)60750-8
   Benchimol EI, 2011, INFLAMM BOWEL DIS, V17, P423, DOI 10.1002/ibd.21349
   Burisch J, 2020, UNITED EUR GASTROENT, V8, P949, DOI 10.1177/2050640620945949
   Cha JM, 2020, GUT, V69, P1432, DOI 10.1136/gutjnl-2019-319699
   Chaparro M, 2019, ALIMENT PHARM THER, V49, P419, DOI 10.1111/apt.15114
   Charpentier C, 2014, GUT, V63, P423, DOI 10.1136/gutjnl-2012-303864
   Dhaliwal J, 2020, J CROHNS COLITIS, V14, P445, DOI 10.1093/ecco-jcc/jjz106
   Dheri AK, 2021, J CROHNS COLITIS, V15, P1991, DOI 10.1093/ecco-jcc/jjab095
   Duricova D, 2017, EUR J GASTROEN HEPAT, V29, P125, DOI 10.1097/MEG.0000000000000761
   Eriksson C, 2017, ALIMENT PHARM THER, V46, P748, DOI 10.1111/apt.14268
   Freeman HJ, 2004, CAN J GASTROENTEROL, V18, P661, DOI 10.1155/2004/101097
   Gower-Rousseau C, 2013, DIGEST LIVER DIS, V45, P89, DOI 10.1016/j.dld.2012.09.005
   Gower-Rousseau C, 2009, AM J GASTROENTEROL, V104, P2080, DOI 10.1038/ajg.2009.177
   Hanauer SB, 2003, BEST PRACT RES CL GA, V17, P131, DOI 10.1053/bega.2003.0361
   Hisamatsu T, 2020, INTEST RES, V18, P139, DOI 10.5217/ir.2019.09192
   Huang JG, 2020, PEDIATR NEONATOL, V61, P263, DOI 10.1016/j.pedneo.2019.12.008
   Ishige T, 2017, J PEDIATR GASTR NUTR, V65, pE80, DOI 10.1097/MPG.0000000000001547
   Jakobsen C, 2011, ALIMENT PHARM THER, V34, P1217, DOI 10.1111/j.1365-2036.2011.04857.x
   Kim BJ, 2010, DIGEST DIS SCI, V55, P1989, DOI 10.1007/s10620-009-0963-5
   Kim HJ, 2017, J CROHNS COLITIS, V11, P157, DOI 10.1093/ecco-jcc/jjw146
   Langholz E, 1997, SCAND J GASTROENTERO, V32, P139, DOI 10.3109/00365529709000184
   Liu JZ, 2015, NAT GENET, V47, P979, DOI 10.1038/ng.3359
   Loftus EV, 2000, GUT, V46, P336, DOI 10.1136/gut.46.3.336
   Loftus EV, 1998, GASTROENTEROLOGY, V114, P1161, DOI 10.1016/S0016-5085(98)70421-4
   Lovasz BD, 2014, DIGEST LIVER DIS, V46, P405, DOI 10.1016/j.dld.2013.12.013
   Malham M, 2019, GastroHep, V1, P266, DOI [DOI 10.1002/YGH2.368, 10.1002/ygh2.368]
   Martin NG, 2020, JGH OPEN, V4, P642, DOI 10.1002/jgh3.12310
   Moon JS, 2019, PEDIATR GASTROENTERO, V22, P50, DOI 10.5223/pghn.2019.22.1.50
   Ng SC, 2017, LANCET, V390, P2769, DOI 10.1016/S0140-6736(17)32448-0
   Ooi CJ, 2019, INTEST RES, V17, P285, DOI 10.5217/ir.2019.00026
   Park SH, 2019, J CROHNS COLITIS, V13, P1410, DOI 10.1093/ecco-jcc/jjz081
   Park SH, 2014, INFLAMM BOWEL DIS, V20, P488, DOI 10.1097/01.MIB.0000441203.56196.46
   Pigneur B, 2010, INFLAMM BOWEL DIS, V16, P953, DOI 10.1002/ibd.21152
   Ruel J, 2014, NAT REV GASTRO HEPAT, V11, P88, DOI 10.1038/nrgastro.2013.240
   Sauer CG, 2009, GASTROENTEROL CLIN N, V38, P611, DOI 10.1016/j.gtc.2009.07.010
   Shah SC, 2018, GASTROENTEROLOGY, V155, P1079, DOI 10.1053/j.gastro.2018.06.043
   Shi HY, 2018, CLIN GASTROENTEROL H, V16, P190, DOI 10.1016/j.cgh.2017.05.047
   Silverberg MS, 2005, CAN J GASTROENTEROL, V19, p5A, DOI 10.1155/2005/269076
   Singh H, 2015, CLIN GASTROENTEROL H, V13, P1302, DOI 10.1016/j.cgh.2015.01.022
   Singh S, 2019, GASTROENTEROLOGY, V156, P769, DOI 10.1053/j.gastro.2018.12.008
   Sjöberg D, 2014, J CROHNS COLITIS, V8, P215, DOI 10.1016/j.crohns.2013.08.009
   Sjöberg D, 2013, J CROHNS COLITIS, V7, pE351, DOI 10.1016/j.crohns.2013.02.006
   Sood A, 2020, INTEST RES, V18, P355, DOI 10.5217/ir.2019.09176
   Sykora J, 2018, WORLD J GASTROENTERO, V24, P2741, DOI 10.3748/wjg.v24.i25.2741
   Tan B, 2020, INTEST RES, V18, P11, DOI 10.5217/ir.2019.09144
   Thia KT, 2008, AM J GASTROENTEROL, V103, P3167, DOI 10.1111/j.1572-0241.2008.02158.x
   Torres J, 2020, J CROHNS COLITIS, V14, P4, DOI 10.1093/ecco-jcc/jjz180
   Van Limbergent J, 2008, GASTROENTEROLOGY, V135, P1114, DOI 10.1053/j.gastro.2008.06.081
   Ye BD, 2022, GUT LIVER, V16, P216, DOI 10.5009/gnl210044
NR 51
TC 3
Z9 3
U1 0
U2 2
PU OXFORD UNIV PRESS
PI OXFORD
PA GREAT CLARENDON ST, OXFORD OX2 6DP, ENGLAND
SN 1873-9946
EI 1876-4479
J9 J CROHNS COLITIS
JI J. Crohns Colitis
PD FEB 23
PY 2022
VL 16
IS 2
BP 207
EP 215
DI 10.1093/ecco-jcc/jjab132
EA SEP 2021
PG 9
WC Gastroenterology & Hepatology
WE Science Citation Index Expanded (SCI-EXPANDED)
SC Gastroenterology & Hepatology
GA ZF7SC
UT WOS:000756513100001
PM 34309652
DA 2024-01-22
ER

PT J
AU Shenoy, S
AF Shenoy, Santosh
TI Genetic risks and familial associations of small bowel carcinoma
SO WORLD JOURNAL OF GASTROINTESTINAL ONCOLOGY
LA English
DT Review
DE Small intestinal adenocarcinoma; Genetic risks; Mutations; Signaling
   pathways; Surveillance
ID PEUTZ-JEGHERS-SYNDROME; VIDEO CAPSULE ENDOSCOPY; UPPER GASTROINTESTINAL
   CANCER; COMPLICATING CROHNS-DISEASE; JUVENILE POLYPOSIS SYNDROME;
   DEFECTIVE MISMATCH REPAIR; DOUBLE-BALLOON ENDOSCOPY; OF-THE-LITERATURE;
   ADENOMATOUS-POLYPOSIS; CELIAC-DISEASE
AB Adenocarcinoma of small intestines (SBA) is a relatively rare malignancy with poor outcomes due to delayed diagnosis. Fifty percent of patients have metastases on presentation and therefore early detection and treatment offers the best long term outcomes. Certain genetic polyposis syndromes and familial diseases are associated with increased risks for SBA. These include familial adenomatous polyposis (FAP), Lynch syndromes (LS), Juvenile polyposis syndrome, Peutz-Jeghers syndrome, Crohn's disease (CD) and celiac disease. Mutations in APC gene, Mismatch repair genes, STK11 gene, and SMAD4 gene have been implicated for the genetic diseases respectively. While there are no specific inherited genetic mutations for CD, genome-wide association studies have established over 140 loci associated with CD. CpG island mutations with defects in mismatch repair genes have been identified in celiac disease. Significant diagnostic advances have occurred in the past decade and intuitively, it would seem beneficial to use these advanced modalities for surveillance of these patients. At present it is debatable and no clear data exists to support this approach except for established guidelines to diagnose duodenal polyps in FAP, and LS. Here we discuss the genetic alterations, cancer risks, signaling mechanisms and briefly touch the surveillance modalities available for these genetic and clinical syndromes. English language articles from PubMed/Medline and Embase was searched were collected using the phrases "small-bowel adenocarcinoma, genetics, surveillance, familial adenomatous polyposis, lynch syndromes, Peutz-Jeghers syndrome, juvenile polyposis syndrome, CD and celiac disease". Figures, tables and schematic diagram to illustrate pathways are included in the review.
C1 [Shenoy, Santosh] Univ Missouri, KCVA, Dept Surg, 4801 Linwood Blvd, Kansas City, MO 64128 USA.
C3 University of Missouri System; University of Missouri Kansas City
RP Shenoy, S (通讯作者)，Univ Missouri, KCVA, Dept Surg, 4801 Linwood Blvd, Kansas City, MO 64128 USA.
EM shenoy2009@hotmail.com
RI Shenoy, Santosh/Q-8211-2019
OI Shenoy, Santosh/0000-0001-6117-1151
CR Alderlieste YA, 2013, FAM CANCER, V12, P51, DOI 10.1007/s10689-012-9571-1
   Alessi DR, 2006, ANNU REV BIOCHEM, V75, P137, DOI 10.1146/annurev.biochem.75.103004.142702
   Aparicio T, 2014, DIGEST LIVER DIS, V46, P97, DOI 10.1016/j.dld.2013.04.013
   Baichi MM, 2007, DIGEST DIS SCI, V52, P1134, DOI 10.1007/s10620-006-9395-7
   Beggs AD, 2010, GUT, V59, P975, DOI 10.1136/gut.2009.198499
   Bergmann F, 2010, ONCOL REP, V24, P1535, DOI 10.3892/or_00001015
   Brant SR, 2011, INFLAMM BOWEL DIS, V17, P1, DOI 10.1002/ibd.21385
   Braun J, 2007, ANNU REV PATHOL-MECH, V2, P401, DOI 10.1146/annurev.pathol.1.110304.100128
   Canavan C, 2006, ALIMENT PHARM THER, V23, P1097, DOI 10.1111/j.1365-2036.2006.02854.x
   Caspari R, 2004, ENDOSCOPY, V36, P1054, DOI 10.1055/s-2004-826041
   Cheung DY, 2011, CLIN ENDOSC, V44, P13, DOI 10.5946/ce.2011.44.1.13
   Chow E, 2005, J GASTROEN HEPATOL, V20, P1634, DOI 10.1111/j.1440-1746.2005.03865.x
   Church J, 2009, SURG ONCOL CLIN N AM, V18, P585, DOI 10.1016/j.soc.2009.07.002
   Diosdado B, 2010, CLIN CANCER RES, V16, P1391, DOI 10.1158/1078-0432.CCR-09-1773
   Dossett LA, 2007, AM SURGEON, V73, P1181
   Eliakim R, 2013, CURR OPIN GASTROEN, V29, P133, DOI 10.1097/MOG.0b013e32835bdc03
   Fearnhead NS, 2001, HUM MOL GENET, V10, P721, DOI 10.1093/hmg/10.7.721
   Feldstein RC, 2008, INFLAMM BOWEL DIS, V14, P1154, DOI 10.1002/ibd.20393
   Friedman S, 2006, GASTROENTEROL CLIN N, V35, P621, DOI 10.1016/j.gtc.2006.07.008
   Fry LC, 2011, ENDOSCOPY, V43, P978, DOI 10.1055/s-0031-1291422
   Galandiuk S, 2012, GASTROENTEROLOGY, V142, P855, DOI 10.1053/j.gastro.2011.12.004
   Galiatsatos P, 2006, AM J GASTROENTEROL, V101, P385, DOI 10.1111/j.1572-0241.2006.00375.x
   Giardiello FM, 2006, CLIN GASTROENTEROL H, V4, P408, DOI 10.1016/j.cgh.2005.11.005
   Giardiello FM, 2000, GASTROENTEROLOGY, V119, P1447, DOI 10.1053/gast.2000.20228
   Green PHR, 2007, NEW ENGL J MED, V357, P1731, DOI 10.1056/NEJMra071600
   Green PHR, 2003, AM J MED, V115, P191, DOI 10.1016/S0002-9343(03)00302-4
   Green PHR, 2001, AM J GASTROENTEROL, V96, P126, DOI 10.1111/j.1572-0241.2001.03462.x
   Gruber SB, 1998, CANCER RES, V58, P5267
   Hampel H, 2008, J CLIN ONCOL, V26, P5783, DOI 10.1200/JCO.2008.17.5950
   Hata K, 2003, DIGEST DIS SCI, V48, P2310, DOI 10.1023/B:DDAS.0000007868.52339.22
   Hearle N, 2006, CLIN CANCER RES, V12, P3209, DOI 10.1158/1078-0432.CCR-06-0083
   Howe JR, 2004, J MED GENET, V41, P484, DOI 10.1136/jmg.2004.018598
   Kadmon M, 2001, INT J COLORECTAL DIS, V16, P63, DOI 10.1007/s003840100290
   Karuman P, 2001, MOL CELL, V7, P1307, DOI 10.1016/S1097-2765(01)00258-1
   Koornstra JJ, 2012, BEST PRACT RES CL GA, V26, P359, DOI 10.1016/j.bpg.2012.01.022
   Liu JZ, 2014, BEST PRACT RES CL GA, V28, P373, DOI 10.1016/j.bpg.2014.04.009
   Loftus EV, 2002, ALIMENT PHARM THERAP, V16, P51, DOI 10.1046/j.1365-2036.2002.01140.x
   Lynch HT, 2009, CLIN GENET, V76, P1, DOI 10.1111/j.1399-0004.2009.01230.x
   Lynch HT, 2014, CURR TREAT OPTION ON, V15, P429, DOI 10.1007/s11864-014-0293-5
   Maglinte DDT, 2007, RADIOLOGY, V245, P661, DOI 10.1148/radiol.2453060798
   Masselli G, 2013, ABDOM IMAGING, V38, P249, DOI 10.1007/s00261-012-9961-8
   Masselli G, 2009, RADIOLOGY, V251, P743, DOI 10.1148/radiol.2513081819
   Mathus-Vliegen EMH, 2011, FAM CANCER, V10, P491, DOI 10.1007/s10689-011-9433-2
   Matsumoto T, 2008, GASTROINTEST ENDOSC, V68, P911, DOI 10.1016/j.gie.2008.02.067
   Mishra Nitin, 2012, Clin Colon Rectal Surg, V25, P67, DOI 10.1055/s-0032-1313777
   Mönkemüller K, 2007, ENDOSCOPY, V39, P52, DOI 10.1055/s-2006-945116
   Murray JA, 1999, AM J CLIN NUTR, V69, P354
   Näthke IS, 2004, ANNU REV CELL DEV BI, V20, P337, DOI 10.1146/annurev.cellbio.20.012103.094541
   OFFERHAUS GJA, 1992, GASTROENTEROLOGY, V102, P1980, DOI 10.1016/0016-5085(92)90322-P
   Parc YR, 2001, ANN SURG, V233, P360, DOI 10.1097/00000658-200103000-00009
   Peters U, 2003, ARCH INTERN MED, V163, P1566, DOI 10.1001/archinte.163.13.1566
   Plum N, 2009, Z GASTROENTEROL, V47, P339, DOI 10.1055/s-2008-1027984
   Potter DD, 2004, CANCER RES, V64, P7073, DOI 10.1158/0008-5472.CAN-04-1096
   Quah HM, 2005, COLORECTAL DIS, V7, P538, DOI 10.1111/j.1463-1318.2005.00807.x
   Raghav K, 2013, NAT REV CLIN ONCOL, V10, P534, DOI 10.1038/nrclinonc.2013.132
   Rampertab SD, 2003, GUT, V52, P1211, DOI 10.1136/gut.52.8.1211
   Rashid A, 1997, GASTROENTEROLOGY, V113, P127, DOI 10.1016/S0016-5085(97)70087-8
   Riccioni ME, 2011, SURG ENDOSC, V25, P3050, DOI 10.1007/s00464-011-1669-2
   Ross A, 2008, DIGEST DIS SCI, V53, P2140, DOI 10.1007/s10620-007-0110-0
   Sargent DJ, 2010, J CLIN ONCOL, V28, P3219, DOI 10.1200/JCO.2009.27.1825
   Saurin JC, 2010, ENDOSCOPY, V42, P1057, DOI 10.1055/s-0030-1255742
   Sayed MG, 2002, ANN SURG ONCOL, V9, P901, DOI 10.1007/BF02557528
   Schottenfeld D, 2009, ANN EPIDEMIOL, V19, P58, DOI 10.1016/j.annepidem.2008.10.004
   Schulmann K, 2005, GASTROENTEROLOGY, V128, P590, DOI 10.1053/j.gastro.2004.12.051
   Schulmann K, 2005, AM J GASTROENTEROL, V100, P27, DOI 10.1111/j.1572-0241.2005.40102.x
   Shaukat A, 2011, CANCER EPIDEM BIOMAR, V20, P1120, DOI 10.1158/1055-9965.EPI-10-1281
   Shenoy Santosh, 2014, J Gastrointest Cancer, V45, P421, DOI 10.1007/s12029-014-9658-z
   Shenoy S, 2009, INT J COLORECTAL DIS, V24, P1475, DOI 10.1007/s00384-009-0739-6
   Sollid LM, 2013, NAT REV IMMUNOL, V13, P294, DOI 10.1038/nri3407
   SPIGELMAN AD, 1989, LANCET, V2, P783, DOI 10.1016/s0140-6736(89)90840-4
   Svrcek M, 2014, INFLAMM BOWEL DIS, V20, P1584, DOI 10.1097/MIB.0000000000000112
   Talamonti MS, 2002, ARCH SURG-CHICAGO, V137, P564, DOI 10.1001/archsurg.137.5.564
   Talamonti MS, 2002, ARCH SURG-CHICAGO, V137, P570, DOI DOI 10.1001/ARCH-SURG.137.5.564
   ten Kate GL, 2007, GUT, V56, P1198, DOI 10.1136/gut.2006.118299
   Tescher P, 2010, HERED CANCER CLIN PR, V8, DOI 10.1186/1897-4287-8-3
   Van Weyenberg SJB, 2013, ABDOM IMAGING, V38, P42, DOI 10.1007/s00261-012-9892-4
   Vasen HFA, 2008, GUT, V57, DOI 10.1136/gut.2007.136127
   von Roon AC, 2007, DIS COLON RECTUM, V50, P839, DOI 10.1007/s10350-006-0848-z
   Wehkamp J, 2006, CURR OPIN GASTROEN, V22, P644, DOI 10.1097/01.mog.0000245541.95408.86
   Widmar M, 2011, J GASTROINTEST SURG, V15, P797, DOI 10.1007/s11605-011-1441-x
   Wu TT, 1997, AM J PATHOL, V150, P939
   Yano T, 2009, J GASTROEN HEPATOL, V24, P185, DOI 10.1111/j.1440-1746.2008.05773.x
NR 82
TC 25
Z9 30
U1 3
U2 4
PU BAISHIDENG PUBLISHING GROUP INC
PI PLEASANTON
PA 8226 REGENCY DR, PLEASANTON, CA 94588 USA
SN 1948-5204
J9 WORLD J GASTRO ONCOL
JI World J. Gastrointest. Oncol.
PD JUN 15
PY 2016
VL 8
IS 6
BP 509
EP 519
DI 10.4251/wjgo.v8.i6.509
PG 11
WC Oncology; Gastroenterology & Hepatology
WE Science Citation Index Expanded (SCI-EXPANDED)
SC Oncology; Gastroenterology & Hepatology
GA FE9SI
UT WOS:000408543000004
PM 27326320
OA Green Published, hybrid
DA 2024-01-22
ER

PT J
AU Miki, T
   Hoshino, Y
   Sudo, N
   Ito, M
   Haneda, T
   Okada, N
AF Miki, Tsuyoshi
   Hoshino, Yusuke
   Sudo, Naoki
   Ito, Masahiro
   Haneda, Takeshi
   Okada, Nobuhiko
TI <i>uvrY</i> Deletion and Acetate Reduce Gut Colonization of Crohn's
   Disease-Associated Adherent-Invasive <i>Escherichia coli</i> by
   Decreasing Expression of Type 1 Fimbriae
SO INFECTION AND IMMUNITY
LA English
DT Article
DE AIEC; UvrY; acetate; gut colonization; type 1 fimbriae
ID CHAIN FATTY-ACIDS; BINDING PROTEIN CSRA; ILEAL MUCOSA;
   SALMONELLA-TYPHIMURIUM; GENE-EXPRESSION; 2-COMPONENT SYSTEM; REGULATORY
   SYSTEM; PHASE VARIATION; E. COLI; VIRULENCE
AB Adherent-invasive Escherichia coli (AIEC) is involved in onset and/or exacerbation of Crohn's disease (CD). AIEC adapts to the gut environment by altering gene expression programs, leading to successful gut-lumen colonization.
   Adherent-invasive Escherichia coli (AIEC) is involved in onset and/or exacerbation of Crohn's disease (CD). AIEC adapts to the gut environment by altering gene expression programs, leading to successful gut-lumen colonization. However, the underlying mechanism of gut colonization is still far from clarified. Here, we show the role of UvrY, a response regulator of bacterial two-component signal transduction systems, in AIEC gut colonization. An AIEC mutant lacking the uvrY gene exhibited impairment of competitive colonization in the murine intestinal tract. UvrY contributes to functional expression of type 1 fimbriae by activating expression of small RNA CsrB, which confers adherence and invasion into epithelial cells on AIEC. In contrast, acetate suppresses the UvrY-dependent expression of type 1 fimbriae, resulting in less efficient cell invasion and attenuated gut colonization. Our findings might lead to therapeutic interventions for CD, in which inhibitions of UvrY activation and acetate supplementation reduce the colonization levels of AIEC by decreasing type 1 fimbria expression.
C1 [Miki, Tsuyoshi; Hoshino, Yusuke; Sudo, Naoki; Ito, Masahiro; Haneda, Takeshi; Okada, Nobuhiko] Kitasato Univ, Sch Pharm, Dept Microbiol, Tokyo, Japan.
C3 Kitasato University
RP Miki, T (通讯作者)，Kitasato Univ, Sch Pharm, Dept Microbiol, Tokyo, Japan.
EM mikit@pharm.kitasato-u.ac.jp
FU JSPS KAKENHI [JP21K07030, JP19K07543, JP21K07011]
FX This study was supported by JSPS KAKENHI grant numbers JP21K07030 (to
   T.M.), JP19K07543 (to T.H.), and JP21K07011 (to N.O.). The funders had
   no role in study design, data collection and interpretation, or the
   decision to submit the work for publication.
CR ABRAHAM JM, 1985, P NATL ACAD SCI USA, V82, P5724, DOI 10.1073/pnas.82.17.5724
   [Anonymous], 1992, EXPT MOL GENETICS
   Babitzke P, 2007, CURR OPIN MICROBIOL, V10, P156, DOI 10.1016/j.mib.2007.03.007
   Barnich N, 2003, MOL MICROBIOL, V48, P781, DOI 10.1046/j.1365-2958.2003.03468.x
   Barnich N, 2007, J CLIN INVEST, V117, P1566, DOI 10.1172/JCI30504
   Baumgart M, 2007, ISME J, V1, P403, DOI 10.1038/ismej.2007.52
   Beier D, 2006, CURR OPIN MICROBIOL, V9, P143, DOI 10.1016/j.mib.2006.01.005
   Blattner FR, 1997, SCIENCE, V277, P1453, DOI 10.1126/science.277.5331.1453
   Boudeau J, 1999, INFECT IMMUN, V67, P4499, DOI 10.1128/IAI.67.9.4499-4509.1999
   Carrière J, 2014, WORLD J GASTROENTERO, V20, P12102, DOI 10.3748/wjg.v20.i34.12102
   Carvalho FA, 2009, J EXP MED, V206, P2179, DOI 10.1084/jem.20090741
   CUMMINGS JH, 1987, GUT, V28, P1221, DOI 10.1136/gut.28.10.1221
   Cusa E, 1999, J BACTERIOL, V181, P7479, DOI 10.1128/JB.181.24.7479-7484.1999
   Darfeuille-Michaud A, 1998, GASTROENTEROLOGY, V115, P1405, DOI 10.1016/S0016-5085(98)70019-8
   Darfeuille-Michaud A, 2004, GASTROENTEROLOGY, V127, P412, DOI 10.1053/j.gastro.2004.04.061
   Datsenko KA, 2000, P NATL ACAD SCI USA, V97, P6640, DOI 10.1073/pnas.120163297
   Elhenawy W, 2019, CELL HOST MICROBE, V25, P301, DOI 10.1016/j.chom.2018.12.010
   Ellermann M, 2015, INFECT IMMUN, V83, P4068, DOI 10.1128/IAI.00904-15
   Gauthier JD, 2010, MICROBIOL-SGM, V156, P3722, DOI 10.1099/mic.0.043422-0
   Gevers D, 2014, CELL HOST MICROBE, V15, P382, DOI 10.1016/j.chom.2014.02.005
   Chavez RG, 2010, J BACTERIOL, V192, P2009, DOI 10.1128/JB.01685-09
   Goodier RI, 2001, J BACTERIOL, V183, P2249, DOI 10.1128/JB.183.7.2249-2258.2001
   Goosen N, 2008, DNA REPAIR, V7, P353, DOI 10.1016/j.dnarep.2007.09.002
   Gudapaty S, 2001, J BACTERIOL, V183, P6017, DOI 10.1128/JB.183.20.6017-6027.2001
   HAGBERG L, 1981, INFECT IMMUN, V31, P564, DOI 10.1128/IAI.31.2.564-570.1981
   Hapfelmeier S, 2004, INFECT IMMUN, V72, P795, DOI 10.1128/IAI.72.2.795-809.2004
   Herren CD, 2006, INFECT IMMUN, V74, P4900, DOI 10.1128/IAI.00412-06
   Hirakawa H, 2020, ANTIBIOTICS-BASEL, V9, DOI 10.3390/antibiotics9100635
   Hoch JA, 2000, CURR OPIN MICROBIOL, V3, P165, DOI 10.1016/S1369-5274(00)00070-9
   HOISETH SK, 1981, NATURE, V291, P238, DOI 10.1038/291238a0
   ISHIGE K, 1994, EMBO J, V13, P5195, DOI 10.1002/j.1460-2075.1994.tb06850.x
   JARVIS KG, 1995, P NATL ACAD SCI USA, V92, P7996, DOI 10.1073/pnas.92.17.7996
   Kim D, 2019, NAT BIOTECHNOL, V37, P907, DOI 10.1038/s41587-019-0201-4
   Kim GJ, 2000, J BACTERIOL, V182, P7021, DOI 10.1128/JB.182.24.7021-7028.2000
   Kisker C, 2013, CSH PERSPECT BIOL, V5, DOI 10.1101/cshperspect.a012591
   La Ferla K, 2004, INT J COLORECTAL DIS, V19, P334, DOI 10.1007/s00384-004-0583-7
   Lackraj T, 2016, MICROBIOL-SGM, V162, P1761, DOI 10.1099/mic.0.000357
   Landers CJ, 2002, GASTROENTEROLOGY, V123, P689, DOI 10.1053/gast.2002.35379
   Lawhon SD, 2002, MOL MICROBIOL, V46, P1451, DOI 10.1046/j.1365-2958.2002.03268.x
   Liu MY, 1997, J BACTERIOL, V179, P4639, DOI 10.1128/jb.179.14.4639-4642.1997
   LIU MY, 1995, J BACTERIOL, V177, P2663, DOI 10.1128/jb.177.10.2663-2672.1995
   Liu MY, 1997, J BIOL CHEM, V272, P17502, DOI 10.1074/jbc.272.28.17502
   Livak KJ, 2001, METHODS, V25, P402, DOI 10.1006/meth.2001.1262
   Love MI, 2014, GENOME BIOL, V15, DOI 10.1186/s13059-014-0550-8
   Martin HM, 2004, GASTROENTEROLOGY, V127, P80, DOI 10.1053/j.gastro.2004.03.054
   Martinez-Medina M, 2009, INFLAMM BOWEL DIS, V15, P872, DOI 10.1002/ibd.20860
   MAUPLNFURLOW JA, 1995, J BACTERIOL, V177, P4851, DOI 10.1128/jb.177.17.4851-4856.1995
   MCCLAIN MS, 1991, J BACTERIOL, V173, P5308, DOI 10.1128/jb.173.17.5308-5314.1991
   Miki T, 2004, J BIOL CHEM, V279, P34631, DOI 10.1074/jbc.M402760200
   Miki T, 2017, CELL HOST MICROBE, V21, P195, DOI 10.1016/j.chom.2016.12.008
   Miquel S, 2010, PLOS ONE, V5, DOI 10.1371/journal.pone.0012714
   Mitra A, 2013, PLOS ONE, V8, DOI 10.1371/journal.pone.0055492
   Morgan XC, 2012, GENOME BIOL, V13, DOI 10.1186/gb-2012-13-9-r79
   Morrison DJ, 2016, GUT MICROBES, V7, P189, DOI 10.1080/19490976.2015.1134082
   Mow WS, 2004, GASTROENTEROLOGY, V126, P414, DOI 10.1053/j.gastro.2003.11.015
   Mukhopadhyay S, 2000, MOL MICROBIOL, V37, P371, DOI 10.1046/j.1365-2958.2000.01999.x
   Nakamura N, 2020, INFECT IMMUN, V88, DOI 10.1128/IAI.00187-20
   Nakanishi N, 2009, MICROBIOL-SGM, V155, P521, DOI 10.1099/mic.0.023499-0
   Ng SC, 2017, LANCET, V390, P2769, DOI 10.1016/S0140-6736(17)32448-0
   O'Toole GA, 2011, JOVE-J VIS EXP, DOI 10.3791/2437
   Oberc A, 2015, FRONT IMMUNOL, V6, DOI 10.3389/fimmu.2015.00558
   Oshima T, 2002, MOL MICROBIOL, V46, P281, DOI 10.1046/j.1365-2958.2002.03170.x
   Parkins MD, 2001, MOL MICROBIOL, V40, P1215, DOI 10.1046/j.1365-2958.2001.02469.x
   Pernestig AK, 2003, J BACTERIOL, V185, P843, DOI 10.1128/JB.185.3.843-853.2003
   Pernestig AK, 2001, J BIOL CHEM, V276, P225, DOI 10.1074/jbc.M001550200
   Romeo T, 1998, MOL MICROBIOL, V29, P1321, DOI 10.1046/j.1365-2958.1998.01021.x
   Sartor RB, 2017, GASTROENTEROLOGY, V152, P327, DOI 10.1053/j.gastro.2016.10.012
   SCHUSSLER P, 1976, MED KLIN, V71, P1898
   Schwan WR, 2002, INFECT IMMUN, V70, P1391, DOI 10.1128/IAI.70.3.1391-1402.2002
   SOKURENKO EV, 1995, J BACTERIOL, V177, P3680, DOI 10.1128/jb.177.13.3680-3686.1995
   Stecher B, 2008, TRENDS MICROBIOL, V16, P107, DOI 10.1016/j.tim.2007.12.008
   Stephenson K, 2004, CURR MED CHEM, V11, P765, DOI 10.2174/0929867043455765
   Suzuki K, 2002, J BACTERIOL, V184, P5130, DOI 10.1128/JB.184.18.5130-5140.2002
   TAKESHITA S, 1987, GENE, V61, P63, DOI 10.1016/0378-1119(87)90365-9
   Teplitski M, 2003, J BACTERIOL, V185, P7257, DOI 10.1128/JB.185.24.7257-7265.2003
   Tierney ARP, 2019, FUTURE MICROBIOL, V14, P533, DOI 10.2217/fmb-2019-0002
   Tomenius H, 2006, BMC MICROBIOL, V6, DOI 10.1186/1471-2180-6-27
   Weilbacher T, 2003, MOL MICROBIOL, V48, P657, DOI 10.1046/j.1365-2958.2003.03459.x
   Wong SM, 1998, INFECT IMMUN, V66, P5854, DOI 10.1128/IAI.66.12.5854-5861.1998
   Woodward SE, 2019, CELL MICROBIOL, V21, DOI 10.1111/cmi.13107
   Wotzka SY, 2017, CELL HOST MICROBE, V21, P443, DOI 10.1016/j.chom.2017.03.009
   Zere TR, 2015, PLOS ONE, V10, DOI 10.1371/journal.pone.0145035
   Zhang SF, 2020, ANTIBIOTICS-BASEL, V9, DOI 10.3390/antibiotics9120907
NR 83
TC 3
Z9 3
U1 2
U2 11
PU AMER SOC MICROBIOLOGY
PI WASHINGTON
PA 1752 N ST NW, WASHINGTON, DC 20036-2904 USA
SN 0019-9567
EI 1098-5522
J9 INFECT IMMUN
JI Infect. Immun.
PD MAR 17
PY 2022
VL 90
IS 3
AR e00662-21
DI 10.1128/iai.00662-21
PG 22
WC Immunology; Infectious Diseases
WE Science Citation Index Expanded (SCI-EXPANDED)
SC Immunology; Infectious Diseases
GA 0H4XT
UT WOS:000778737000020
PM 34978926
OA Green Published
DA 2024-01-22
ER

PT J
AU Kim, JE
   Won, H
   Kim, YH
   Kim, ER
   Hong, SN
   Chang, DK
AF Kim, Ji Eun
   Won, Hojeong
   Kim, Young-Ho
   Kim, Eun Ran
   Hong, Sung Noh
   Chang, Dong Kyung
TI Specificity of clinical decision support tools for vedolizumab and
   ustekinumab in biologically naive patients with Crohn's disease
SO SCANDINAVIAN JOURNAL OF GASTROENTEROLOGY
LA English
DT Article
DE Crohn's disease; CDST; V-CDST; U-CDST
ID MAINTENANCE THERAPY; IDENTIFY PATIENTS; MIGHT BENEFIT; INDUCTION
AB Background and aims Clinical decision support tools (CDST) were developed to predict drug response to various biological treatments for Crohn's disease (CD). This study investigated whether CDSTs for vedolizumab (V-CDST) and ustekinumab (U-CDST) can be used as prognostic or drug-specific markers to predict response. Methods A hypothetical scenario involving 872 patients with CD who were exposed to the first biological therapy at Samsung Medical Center between 1995 and 2020 is presented. V-CDST & U-CDST were calculated based on clinical and laboratory data immediately before the first biologic was initiated. The Cumulative Link Mixed Model (CLMM) test, weighted Kappa and plot, and Spearman's correlation was used to determine the degree of agreement and difference between the two tools. Results 25% of all patients diagnosed with biologically naive CD were categorized into different probability groups using V-CDST and U-CDST. The difference between the two tools was significantly based on a two-sample paired ordinal test with Cumulative Link Mixed Model (CLMM) (p-value < .001). Concordance between the two tools with a total of 654 subjects (75% of all patients) showed a similar probability (weighted Kappa: 0.47, 95% CI: 0.41-0.52). Conclusions V-CDST and U-CDST are useful in selecting vedolizumab or ustekinumab in 25% of biologically naive CD patients in our hypothetical scenario.
C1 [Kim, Ji Eun; Kim, Young-Ho; Kim, Eun Ran; Hong, Sung Noh; Chang, Dong Kyung] Sungkyunkwan Univ, Samsung Med Ctr, Dept Med, Sch Med, 81 Irwon Ro, Seoul 06351, South Korea.
   [Won, Hojeong] Samsung Med Ctr, Biomed Stat Ctr, Res Inst Future Med, Seoul, South Korea.
C3 Sungkyunkwan University (SKKU); Samsung Medical Center; Sungkyunkwan
   University (SKKU); Samsung Medical Center
RP Kim, YH (通讯作者)，Sungkyunkwan Univ, Samsung Med Ctr, Dept Med, Sch Med, 81 Irwon Ro, Seoul 06351, South Korea.
EM bowelkim@gmail.com
RI Kim, Eun Ran/AAD-8003-2022
CR Adegbola SO, 2018, INT J MOL SCI, V19, DOI 10.3390/ijms19082244
   Alric H, 2022, INFLAMM BOWEL DIS, V28, P218, DOI 10.1093/ibd/izab060
   Dulai PS, 2020, ALIMENT PHARM THER, V51, P738, DOI 10.1111/apt.15671
   Dulai PS, 2020, ALIMENT PHARM THER, V51, P553, DOI 10.1111/apt.15609
   Feagan BG, 2013, NEW ENGL J MED, V369, P699, DOI 10.1056/NEJMoa1215734
   Feuerstein JD, 2017, MAYO CLIN PROC, V92, P1088, DOI 10.1016/j.mayocp.2017.04.010
   Lee SH, 2018, INTEST RES, V16, P26, DOI 10.5217/ir.2018.16.1.26
   Loftus EV Jr, 2020, ALIMENT PHARM THER, V52, P1353, DOI 10.1111/apt.16060
   Peyrin-Biroulet L, 2015, AM J GASTROENTEROL, V110, P1324, DOI 10.1038/ajg.2015.233
   Sandborn WJ, 2021, INFLAMM BOWEL DIS, V27, P994, DOI 10.1093/ibd/izaa236
   Sandborn WJ, 2013, NEW ENGL J MED, V369, P711, DOI 10.1056/NEJMoa1215739
   Torres J, 2017, LANCET, V389, P1741, DOI 10.1016/S0140-6736(16)31711-1
   Verstockt B, 2020, ALIMENT PHARM THER, V51, P737, DOI 10.1111/apt.15634
NR 13
TC 1
Z9 1
U1 1
U2 3
PU TAYLOR & FRANCIS LTD
PI ABINGDON
PA 2-4 PARK SQUARE, MILTON PARK, ABINGDON OR14 4RN, OXON, ENGLAND
SN 0036-5521
EI 1502-7708
J9 SCAND J GASTROENTERO
JI Scand. J. Gastroenterol.
PD APR 3
PY 2022
VL 57
IS 4
BP 446
EP 448
DI 10.1080/00365521.2021.2020332
EA DEC 2021
PG 3
WC Gastroenterology & Hepatology
WE Science Citation Index Expanded (SCI-EXPANDED)
SC Gastroenterology & Hepatology
GA 0Q2VZ
UT WOS:000736366100001
PM 34967701
DA 2024-01-22
ER

PT J
AU Molnár, T
   Tiszlavicz, L
   Gyulai, C
   Nagy, F
   Lonovics, J
AF Molnar, Tamas
   Tiszlavicz, Laszlo
   Gyulai, Csaba
   Nagy, Ferenc
   Lonovics, Janos
TI Clinical significance of granuloma in Crohn's disease
SO WORLD JOURNAL OF GASTROENTEROLOGY
LA English
DT Article
DE Crohn's disease; Granuloma; Activity; Complication
AB AIM: Granuloma is considered the hallmark of microscopic diagnosis in Crohn's disease (CD), but granulomas can be detected in only 21-60% of CD patients. The aim of this study was to evaluate the frequency of granulomas by multiple endoscopic biopsies in patients with CD and to examine whether group of patients with or without granuloma exhibit a different clinical course.
   METHODS: Fifty-six patients with newly diagnosed CD were included in the study. Jejunoscopy, enteroclysis and ileo-colonoscopy were performed in all patients. At least two biopsy specimens from each examined gastrointestinal segment were examined microscopically searching granuloma. The clinical course was followed in all patients, and extraintestinal manifestations as well as details of any immunosuppressive therapy and surgical intervention were noted.
   RESULTS: Granuloma was found in 44.6% of the cases (25 patients). Patients with granuloma had higher activity parameters at the time of the biopsies. Extraintestinal manifestations were observed and surgical interventions were performed more often in the granuloma group. The need of immunosuppressive therapy was significantly more frequent in the patients with granuloma. Granuloma formation is more often seen in younger patients, and mainly in the severe, active penetrating disease.
   CONCLUSION: The significantly higher frequency of surgical interventions and immunosuppressive therapy suggests that granuloma formation is associated with a more severe disease course during the first years of CD. (C) 2005 The WJG Press and Elsevier Inc. All rights reserved.
C1 [Molnar, Tamas; Nagy, Ferenc; Lonovics, Janos] Univ Szeged, Fac Med, Dept Med 1, H-6720 Szeged, Hungary.
   [Tiszlavicz, Laszlo] Univ Szeged, Fac Med, Dept Pathol, H-6720 Szeged, Hungary.
   [Gyulai, Csaba] Univ Szeged, Fac Med, Dept Radiol, H-6720 Szeged, Hungary.
C3 Szeged University; Szeged University; Szeged University
RP Molnár, T (通讯作者)，Univ Szeged, Fac Med, Dept Med 1, Koranyi Fasor 8, H-6720 Szeged, Hungary.
EM mot@in1st.szote.u-szeged.hu
RI Molnár, Tamás/GMX-4334-2022
CR Anseline PF, 1997, BRIT J SURG, V84, P78
   ANTONIUS JI, 1960, GASTROENTEROLOGY, V38, P889
   BEST WR, 1976, GASTROENTEROLOGY, V70, P439
   CHAMBERS TJ, 1979, GUT, V20, P269, DOI 10.1136/gut.20.4.269
   Gasche C, 2000, INFLAMM BOWEL DIS, V6, P8, DOI 10.1097/00054725-200002000-00002
   GLASS RE, 1976, GUT, V17, P75, DOI 10.1136/gut.17.1.75
   Kakazu T, 1999, AM J GASTROENTEROL, V94, P2149
   KELLER KM, 1990, J PEDIATR GASTR NUTR, V10, P27, DOI 10.1097/00005176-199001000-00005
   MARKOWITZ J, 1989, J PEDIATR GASTR NUTR, V9, P182, DOI 10.1097/00005176-198908000-00009
   Molnár T, 2001, AM J GASTROENTEROL, V96, P1517
   Ramzan NN, 2002, INFLAMM BOWEL DIS, V8, P168, DOI 10.1097/00054725-200205000-00002
   SMITH MSH, 1993, ANN MED, V25, P557
   TRNKA YM, 1982, ANN SURG, V196, P345, DOI 10.1097/00000658-198209000-00014
   Tsai HH, 1997, INFLAMM BOWEL DIS, P379
   WOLFSON DM, 1982, GASTROENTEROLOGY, V83, P405
NR 15
TC 53
Z9 64
U1 1
U2 2
PU BAISHIDENG PUBLISHING GROUP INC
PI PLEASANTON
PA 8226 REGENCY DR, PLEASANTON, CA 94588 USA
SN 1007-9327
EI 2219-2840
J9 WORLD J GASTROENTERO
JI World J. Gastroenterol.
PD MAY 28
PY 2005
VL 11
IS 20
BP 3118
EP 3121
DI 10.3748/wjg.v11.i20.3118
PG 4
WC Gastroenterology & Hepatology
WE Science Citation Index Expanded (SCI-EXPANDED)
SC Gastroenterology & Hepatology
GA V19UZ
UT WOS:000208098600020
PM 15918200
OA Green Published, hybrid
DA 2024-01-22
ER

PT J
AU McGonagle, D
   Aziz, A
   Dickie, LJ
   McDermott, MF
AF McGonagle, Dennis
   Aziz, Azad
   Dickie, Laura J.
   McDermott, Michael F.
TI An Integrated Classification of Pediatric Inflammatory Diseases, Based
   on the Concepts of Autoinflammation and the Immunological Disease
   Continuum
SO PEDIATRIC RESEARCH
LA English
DT Article
ID MUCKLE-WELLS-SYNDROME; FAMILIAL MEDITERRANEAN FEVER; RILONACEPT
   INTERLEUKIN-1 TRAP; ENCODING MEVALONATE KINASE; LINKED SYNDROME IPEX;
   ULCERATIVE-COLITIS; IMMUNE DYSREGULATION; AUTOIMMUNE-DISEASES; ARTICULAR
   SYNDROME; CROHN-DISEASE
AB Historically, pediatric inflammatory diseases were viewed as autoimmune but developments in genetics of monogenic disease have supported our proposal that "inflammation against self' be viewed as an immunologic disease continuum (IDC), with genetic disorders of adaptive and innate immunity at either end. Innate immune-mediated diseases may be associated with significant tissue destruction without evident adaptive immune responses and are designated as autoinflammatory due to distinct immunopathologic features. However, the majority of pediatric inflammatory disorders are situated along this' IDC. Innate immunity has been demonstrated in polygenic disorders, particularly Crohn's disease (CD). A genetic overlap exists between CD and some major histocompatability complex (MHC) class I-associated diseases, including psoriasis; these diseases seem to represent a true intermediate between autoinflammation and autoimmunity. Conversely, classical autoimmune diseases, with autoantibody and MHC class 11 associations, including celiac disease and rheumatoid arthritis (RA), have adaptive immune genetic associations, including Cytotoxic T-Lymphocyte Antigen-4 (CTLA4) and PTPN22. This proposed classification is clinically relevant, because innate immune-mediated disorders may respond to cytokine antagonism whereas autoimmune-mediated diseases respond better to anti-T and B cell therapies. Furthermore, the etiopathogenesis of poorly defined "autoimmune" diseases, such as juvenile idiopathic arthritis, may be inferred to have substantial innate immune involvement, based on response to IL-1 antagonism. (Pediatr Res 65: 38R-45R, 2009)
C1 [McGonagle, Dennis; Aziz, Azad; Dickie, Laura J.; McDermott, Michael F.] Univ Leeds, NIHR LMBRU, Leeds LS9 7TF, W Yorkshire, England.
C3 University of Leeds
RP McDermott, MF (通讯作者)，St James Univ Hosp, Leeds Inst Mol Med, Wellcome Trust Brenner Bldg,Beckett St, Leeds LS9 7TF, W Yorkshire, England.
EM M.McDermott@leeds.ac.uk
RI McDermott, Michael Francis/GZM-5330-2022; McDermott, Michael/S-8490-2019
OI McDermott, Michael/0000-0002-1015-0745; Akroyd,
   Laura/0009-0000-4037-2229
FU FP7; LIMM; University of Leeds Research Scholarship
FX Supported by grants from FP7, LIMM, and University of Leeds Research
   Scholarship.
CR Aganna E, 2002, ARTHRITIS RHEUM-US, V46, P2445, DOI 10.1002/art.10509
   Agostini L, 2004, IMMUNITY, V20, P319, DOI 10.1016/S1074-7613(04)00046-9
   Aksentijevich I, 1997, CELL, V90, P797
   Aksentijevich I, 2007, ARTHRITIS RHEUM-US, V56, P1273, DOI 10.1002/art.22491
   Alexander T, 2005, ANN RHEUM DIS, V64, P1245, DOI 10.1136/ard.2004.032060
   Appleby MW, 2008, CURR TOP MICROBIOL, V321, P151
   Bennett CL, 2001, NAT GENET, V27, P20, DOI 10.1038/83713
   Bernot A, 1997, NAT GENET, V17, P25
   Beutler B, 2009, J INNATE IMMUN, V1, P2, DOI 10.1159/000143226
   BONA C, 2004, CHAPTER NEONATAL AUT, P179
   Cargill M, 2007, AM J HUM GENET, V80, P273, DOI 10.1086/511051
   Chang M, 2008, ARTHRITIS RHEUM-US, V58, P1877, DOI 10.1002/art.23492
   Chitkara P, 2007, PEDIATR INFECT DIS J, V26, P353, DOI 10.1097/01.inf.0000258777.86510.da
   Coto-Segura P, 2007, BRIT J DERMATOL, V157, P1257, DOI 10.1111/j.1365-2133.2007.08210.x
   Dalgic B, 2007, PEDIATR NEPHROL, V22, P1391, DOI 10.1007/s00467-007-0500-8
   Day TG, 2008, ARTHRITIS RHEUM-US, V58, P2142, DOI 10.1002/art.23604
   de Koning HD, 2006, ANN RHEUM DIS, V65, P542, DOI 10.1136/ard.2005.045245
   Dowds TA, 2003, BIOCHEM BIOPH RES CO, V302, P575, DOI 10.1016/S0006-291X(03)00221-3
   Drenth JPH, 1999, NAT GENET, V22, P178, DOI 10.1038/9696
   Efros CB, 2006, ANN PHARMACOTHER, V40, P96, DOI 10.1345/aph.1G374
   Feldmann J, 2002, AM J HUM GENET, V71, P198, DOI 10.1086/341357
   FISHER GH, 1995, CELL, V81, P935, DOI 10.1016/0092-8674(95)90013-6
   Fisher SA, 2008, NAT GENET, V40, P710, DOI 10.1038/ng.145
   Franke A, 2008, NAT GENET, V40, P1319, DOI 10.1038/ng.221
   Galeazzi M, 2006, CLIN EXP RHEUMATOL, V24, pS79
   Gavanescu I, 2008, P NATL ACAD SCI USA, V105, P13009, DOI 10.1073/pnas.0806874105
   Gerard S, 2007, JOINT BONE SPINE, V74, P659, DOI 10.1016/j.jbspin.2007.01.032
   GIACOIA GP, 1992, SOUTHERN MED J, V85, P139, DOI 10.1097/00007611-199202000-00006
   Giaglis S, 2006, DIGEST DIS SCI, V51, P687, DOI 10.1007/s10620-006-3192-1
   Goldbach-Mansky R, 2008, ARTHRITIS RHEUM-US, V58, P2432, DOI 10.1002/art.23620
   Goldbach-Mansky R, 2007, ARTHRITIS RHEUM, V56, P2099, DOI 10.1002/art.22561
   Goldbach-Mansky R, 2006, NEW ENGL J MED, V355, P581, DOI 10.1056/NEJMoa055137
   GOLDBACHMANSKY R, 2007, ARTHRITIS RHEUM, V56, P2101
   Gregersen PK, 2006, NAT REV GENET, V7, P917, DOI 10.1038/nrg1944
   Grosse J, 2006, BLOOD, V107, P3350, DOI 10.1182/blood-2005-09-3556
   Hampe J, 2007, NAT GENET, V39, P207, DOI 10.1038/ng1954
   Hawkins PN, 2004, ARTHRITIS RHEUM-US, V50, P607, DOI 10.1002/art.20033
   Heelan BT, 2002, BRIT J HAEMATOL, V118, P1078, DOI 10.1046/j.1365-2141.2002.03753.x
   Hoffman HM, 2008, ARTHRITIS RHEUM, V58, P2443, DOI 10.1002/art.23687
   Hoffman HM, 2004, LANCET, V364, P1779, DOI 10.1016/S0140-6736(04)17401-1
   Hoffman HM, 2001, J ALLERGY CLIN IMMUN, V108, P615, DOI 10.1067/mai.2001.118790
   Houten SM, 1999, NAT GENET, V22, P175, DOI 10.1038/9691
   Hugot JP, 2001, NATURE, V411, P599, DOI 10.1038/35079107
   Hunt KA, 2008, NAT GENET, V40, P395, DOI 10.1038/ng.102
   Janssen R, 2004, ARTHRITIS RHEUM, V50, P3329, DOI 10.1002/art.20494
   Kanazawa N, 2004, J INVEST DERMATOL, V122, P851, DOI 10.1111/j.0022-202X.2004.22341.x
   Krude H, 1997, EXP CLIN ENDOCR DIAB, V105, P6, DOI 10.1055/s-0029-1211924
   Liu Y, 2007, GENES IMMUN, V8, P1, DOI 10.1038/sj.gene.6364351
   Lovell DJ, 2005, ARTHRITIS RHEUM-US, V52, P1283, DOI 10.1002/art.20953
   Maksimovic L, 2008, RHEUMATOLOGY, V47, P309, DOI 10.1093/rheumatology/kem318
   Mathew CG, 2008, NAT REV GENET, V9, P9, DOI 10.1038/nrg2203
   McDermott MF, 2004, TRENDS IMMUNOL, V25, P457, DOI 10.1016/j.it.2004.07.007
   McDermott MF, 1999, CELL, V97, P133, DOI 10.1016/S0092-8674(00)80721-7
   McDermott MF, 2007, TRENDS MOL MED, V13, P381, DOI 10.1016/j.molmed.2007.07.005
   McGinness JL, 2006, J AM ACAD DERMATOL, V55, P143, DOI 10.1016/j.jaad.2005.08.047
   McGonagle D, 2008, SCAND J IMMUNOL, V68, P129, DOI 10.1111/j.1365-3083.2008.02114.x
   McGonagle D, 2008, ARTHRITIS RHEUM-US, V58, P631, DOI 10.1002/art.23119
   McGonagle D, 2007, SEMIN IMMUNOPATHOL, V29, P303, DOI 10.1007/s00281-007-0084-1
   McGonagle D, 2006, PLOS MED, V3, P1242, DOI 10.1371/journal.pmed.0030297
   Meloni A, 2008, J CLIN ENDOCR METAB, V93, P4389, DOI 10.1210/jc.2008-0935
   Metyas SK, 2006, J RHEUMATOL, V33, P2085
   Miceli-Richard C, 2001, NAT GENET, V29, P19, DOI 10.1038/ng720
   Mirault T, 2006, ARTHRITIS RHEUM-US, V54, P1697, DOI 10.1002/art.21807
   Nagamine K, 1997, NAT GENET, V17, P393, DOI 10.1038/ng1297-393
   Neven B, 2008, NAT CLIN PRACT RHEUM, V4, P481, DOI 10.1038/ncprheum0874
   O'Connell SM, 2007, PEDIATR DERMATOL, V24, P85, DOI 10.1111/j.1525-1470.2007.00343.x
   Ogura Y, 2001, NATURE, V411, P603, DOI 10.1038/35079114
   Petty RE, 2004, J RHEUMATOL, V31, P390
   Pignata C, 2000, CLIN EXP IMMUNOL, V121, P53, DOI 10.1046/j.1365-2249.2000.01275.x
   Remmers EF, 2007, NEW ENGL J MED, V357, P977, DOI 10.1056/NEJMoa073003
   Romagnani P, 1997, CURR OPIN IMMUNOL, V9, P793, DOI 10.1016/S0952-7915(97)80180-X
   Ross JB, 2008, J CUTAN MED SURG, V12, P8, DOI 10.2310/7750.2008.07050
   Rueda B, 2008, ANN RHEUM DIS, V67, P1451, DOI 10.1136/ard.2007.080283
   Ryan JG, 2008, CURR TOP MICROBIOL, V321, P169
   Rynne M, 2006, ANN RHEUM DIS, V65, P533, DOI 10.1136/ard.2005.038091
   Sari S, 2008, EUR J PEDIATR, V167, P391, DOI 10.1007/s00431-007-0508-x
   Shoham NG, 2003, P NATL ACAD SCI USA, V100, P13501, DOI 10.1073/pnas.2135380100
   So A, 2007, ARTHRITIS RES THER, V9, DOI 10.1186/ar2143
   Steidler L, 2000, SCIENCE, V289, P1352, DOI 10.1126/science.289.5483.1352
   Stojanov S, 2005, CURR OPIN RHEUMATOL, V17, P586, DOI 10.1097/bor.0000174210.78449.6b
   Takada H, 2008, J PEDIATR, V152, P885, DOI 10.1016/j.jpeds.2008.01.038
   Thornton BD, 2007, AM J KIDNEY DIS, V49, P477, DOI 10.1053/j.ajkd.2006.10.026
   Touitou I, 2000, HUM MUTAT, V16, DOI 10.1002/1098-1004(200009)16:3<271::AID-HUMU16>3.0.CO;2-A
   Uhlig HH, 2006, IMMUNITY, V25, P309, DOI 10.1016/j.immuni.2006.05.017
   Wei A, 2007, EUR J HAEMATOL, V79, P363, DOI 10.1111/j.1600-0609.2007.00924.x
   Wise CA, 2002, HUM MOL GENET, V11, P961, DOI 10.1093/hmg/11.8.961
   Yamazaki K, 2002, J HUM GENET, V47, P469, DOI 10.1007/s100380200067
   Yamazaki T, 2008, ARTHRITIS RHEUM, V58, P864, DOI 10.1002/art.23261
NR 88
TC 54
Z9 59
U1 0
U2 2
PU NATURE PUBLISHING GROUP
PI NEW YORK
PA 75 VARICK ST, 9TH FLR, NEW YORK, NY 10013-1917 USA
SN 0031-3998
EI 1530-0447
J9 PEDIATR RES
JI Pediatr. Res.
PD MAY
PY 2009
VL 65
IS 5
BP 38R
EP 45R
DI 10.1203/PDR.0b013e31819dbd0a
PN 2
PG 8
WC Pediatrics
WE Science Citation Index Expanded (SCI-EXPANDED)
SC Pediatrics
GA 436XH
UT WOS:000265448900007
PM 19190531
OA Bronze
DA 2024-01-22
ER

PT J
AU Thomann, AK
   Reindl, W
   Wüstenberg, T
   Kmuche, D
   Ebert, MP
   Szabo, K
   Wolf, RC
   Hirjak, D
   Niesler, B
   Griebe, M
   Thomann, PA
AF Thomann, Anne K.
   Reindl, Wolfgang
   Wuestenberg, Torsten
   Kmuche, Dagny
   Ebert, Matthias P.
   Szabo, Kristina
   Wolf, Robert Christian
   Hirjak, Dusan
   Niesler, Beate
   Griebe, Martin
   Thomann, Philipp A.
TI Aberrant brain structural large-scale connectome in Crohn's disease
SO NEUROGASTROENTEROLOGY AND MOTILITY
LA English
DT Article
DE brain; brain-gut interactions; connectome; Crohn's disease; inflammatory
   bowel diseases; psychiatric comorbidity
ID INFLAMMATORY-BOWEL-DISEASE; SURFACE-BASED ANALYSIS; HUMAN
   CEREBRAL-CORTEX; DEFAULT MODE NETWORK; EXTRAINTESTINAL MANIFESTATIONS;
   CORTICAL THICKNESS; ORGANIZATION; DEPRESSION; ANXIETY; TOPOLOGY
AB Background Disturbed brain-gut interactions and a bidirectional relationship between inflammation and psychiatric symptoms such as anxiety and depression are being discussed in patients with inflammatory bowel diseases (IBD). Alterations of brain structure and function in IBD have been reported with heterogeneous results. Whether these changes reflect independent localized deficits or rather a systematic disruption in the anatomical organization of large-scale brain networks remains unclear. The present study investigated the gray matter structural connectome in patients with Crohn's disease (CD). Methods Sixty participants (30 with quiescent CD and 30 matched healthy controls [HC]) underwent high-resolution brain MRI at 3 Tesla. Well-established graph theoretical metrics were analyzed at the global and regional network level and compared between groups. Key Results The networks in both groups followed a small-world organization, that is, an architecture that is simultaneously highly segregated and integrated. However, transitivity, a measure of global network segregation, was significantly reduced in patients (P = 0.003). Regionally, patients showed a reduction of nodal betweenness centrality in the right insula and cuneus and the left superior frontal cortex and reduced nodal degree within the left-hemispheric cingulate and the left lateral and right medial orbitofrontal cortex. Conclusion and Inferences These findings lend support to the hypothesis that CD is accompanied by alterations in both global network organization and regional connectivity. A deeper understanding of neural central networks in IBD may facilitate the development of complementary strategies in the treatment of "extraintestinal" comorbid conditions such as depression or anxiety.
C1 [Thomann, Anne K.; Reindl, Wolfgang; Ebert, Matthias P.] Heidelberg Univ, Med Fac Mannheim, Dept Med 2, Mannheim, Germany.
   [Wuestenberg, Torsten] Charite Univ Med Berlin, Dept Psychiat & Psychotherapy, Berlin, Germany.
   [Kmuche, Dagny; Szabo, Kristina; Griebe, Martin] Heidelberg Univ, Med Fac Mannheim, Dept Neurol, Mannheim, Germany.
   [Wolf, Robert Christian] Heidelberg Univ, Heidelberg Univ Hosp, Ctr Psychosocial Med, Dept Gen Psychiat, Heidelberg, Germany.
   [Hirjak, Dusan] Heidelberg Univ, Cent Inst Mental Hlth, Dept Psychiat & Psychotherapy, Mannheim, Germany.
   [Niesler, Beate] Heidelberg Univ Hosp, Dept Human Mol Genet, Heidelberg, Germany.
   [Niesler, Beate] Heidelberg Univ, Interdisciplinary Ctr Neurosci, Heidelberg, Germany.
   [Thomann, Philipp A.] Odenwald Dist Healthcare Ctr, Ctr Mental Hlth, Erbach, Germany.
C3 Ruprecht Karls University Heidelberg; Free University of Berlin;
   Humboldt University of Berlin; Charite Universitatsmedizin Berlin;
   Ruprecht Karls University Heidelberg; Ruprecht Karls University
   Heidelberg; Central Institute of Mental Health; Ruprecht Karls
   University Heidelberg; Ruprecht Karls University Heidelberg; Ruprecht
   Karls University Heidelberg
RP Thomann, AK (通讯作者)，Med Fac Mannheim, Dept Med 2, Mannheim, Germany.
EM anne.thomann@umm.de
RI Hirjak, Dusan/P-2777-2018; Szabo, Kristina/AAE-7978-2021; Hirjak,
   Dusan/W-2126-2019; Wolf, Robert Christian/AAG-9142-2020
OI Wolf, Robert Christian/0000-0002-5358-5212; Thomann,
   Anne/0000-0002-7964-4284
FU Translational Physician Scientist (TRAPS)-Programme - Medical Faculty of
   Mannheim, Heidelberg University
FX This work was supported by the Translational Physician Scientist
   (TRAPS)-Programme funded by the Medical Faculty of Mannheim, Heidelberg
   University (to AKT).
CR Abautret-Daly A, 2018, ACTA NEUROPSYCHIATR, V30, P275, DOI 10.1017/neu.2017.3
   Agostini A, 2013, NEUROGASTROENT MOTIL, V25, P147, DOI 10.1111/nmo.12017
   Alexander-Bloch A, 2013, J NEUROSCI, V33, P2889, DOI 10.1523/JNEUROSCI.3554-12.2013
   Baliki MN, 2009, J NEUROPHYSIOL, V101, P875, DOI 10.1152/jn.91100.2008
   Bao CH, 2015, J CROHNS COLITIS, V9, P532, DOI 10.1093/ecco-jcc/jjv057
   Bao CH, 2017, ONCOTARGET, V8, P93624, DOI 10.18632/oncotarget.21161
   Barrett LF, 2013, CURR OPIN NEUROBIOL, V23, P361, DOI 10.1016/j.conb.2012.12.012
   Bassett DS, 2008, J NEUROSCI, V28, P9239, DOI 10.1523/JNEUROSCI.1929-08.2008
   Beck AT, 1996, MANUAL BECK DEPRESSI
   Bernhardt BC, 2008, NEUROIMAGE, V42, P515, DOI 10.1016/j.neuroimage.2008.04.261
   Bernhardt BC, 2011, CEREB CORTEX, V21, P2147, DOI 10.1093/cercor/bhq291
   Bernstein CN, 2016, DIGEST DIS, V34, P58, DOI 10.1159/000442929
   Buckner RL, 2008, ANN NY ACAD SCI, V1124, P1, DOI 10.1196/annals.1440.011
   Dale AM, 1999, NEUROIMAGE, V9, P179, DOI 10.1006/nimg.1998.0395
   Dancey CP, 2009, INFLAMM BOWEL DIS, V15, P852, DOI 10.1002/ibd.20837
   Desikan RS, 2006, NEUROIMAGE, V31, P968, DOI 10.1016/j.neuroimage.2006.01.021
   Dolapcioglu C, 2013, GUT LIVER, V7, P169, DOI 10.5009/gnl.2013.7.2.169
   Ephgrave K, 2007, SURG CLIN N AM, V87, P673, DOI 10.1016/j.suc.2007.03.003
   Fischl B, 2004, CEREB CORTEX, V14, P11, DOI 10.1093/cercor/bhg087
   Fischl B, 2000, P NATL ACAD SCI USA, V97, P11050, DOI 10.1073/pnas.200033797
   Fuller-Thomson E, 2015, INFLAMM BOWEL DIS, V21, P2341, DOI 10.1097/MIB.0000000000000518
   Gogolla N, 2017, CURR BIOL, V27, pR580, DOI 10.1016/j.cub.2017.05.010
   Gong GL, 2012, NEUROIMAGE, V59, P1239, DOI 10.1016/j.neuroimage.2011.08.017
   He Y, 2008, J NEUROSCI, V28, P4756, DOI 10.1523/JNEUROSCI.0141-08.2008
   He Y, 2007, CEREB CORTEX, V17, P2407, DOI 10.1093/cercor/bhl149
   Heimrath J, 2014, AMYOTROPH LAT SCL FR, V15, P537, DOI 10.3109/21678421.2014.911914
   Hosseini SMH, 2016, HUM BRAIN MAPP, V37, P4034, DOI 10.1002/hbm.23293
   Hosseini SMH, 2013, PLOS ONE, V8, DOI 10.1371/journal.pone.0067354
   Hosseini SMH, 2012, PLOS ONE, V7, DOI 10.1371/journal.pone.0040709
   Hosseini SMH, 2012, BMC NEUROL, V12, DOI 10.1186/1471-2377-12-28
   Kaiser M, 2006, PLOS COMPUT BIOL, V2, P805, DOI 10.1371/journal.pcbi.0020095
   Kragel PA, 2016, TRENDS COGN SCI, V20, P444, DOI 10.1016/j.tics.2016.03.011
   Kraynak TE, 2018, NEUROSCI BIOBEHAV R, V94, P76, DOI 10.1016/j.neubiorev.2018.07.013
   Li X, 2014, J GERIATR PSYCH NEUR, V27, P188, DOI 10.1177/0891988714524629
   Maddock RJ, 2003, HUM BRAIN MAPP, V18, P30, DOI 10.1002/hbm.10075
   Maslov S, 2002, SCIENCE, V296, P910, DOI 10.1126/science.1065103
   McCombie AM, 2015, INFLAMM BOWEL DIS, V21, P2272, DOI 10.1097/MIB.0000000000000476
   Menon Vinod, 2010, Brain Struct Funct, V214, P655, DOI 10.1007/s00429-010-0262-0
   Mikocka-Walus A, 2016, INFLAMM BOWEL DIS, V22, P752, DOI 10.1097/MIB.0000000000000620
   Milo R, 2002, SCIENCE, V298, P824, DOI 10.1126/science.298.5594.824
   Modinos G, 2009, PLOS ONE, V4, DOI 10.1371/journal.pone.0004618
   Morís G, 2014, WORLD J GASTROENTERO, V20, P1228, DOI 10.3748/wjg.v20.i5.1228
   Nasreddine ZS, 2005, J AM GERIATR SOC, V53, P695, DOI 10.1111/j.1532-5415.2005.53221.x
   Neuendorf R, 2016, J PSYCHOSOM RES, V87, P70, DOI 10.1016/j.jpsychores.2016.06.001
   Newman MEJ, 2003, SIAM REV, V45, P167, DOI 10.1137/S003614450342480
   Nichols T, 2003, STAT METHODS MED RES, V12, P419, DOI 10.1191/0962280203sm341ra
   Pereira JB, 2016, CEREB CORTEX, V26, P3476, DOI 10.1093/cercor/bhw128
   Power JD, 2013, CURR OPIN NEUROBIOL, V23, P223, DOI 10.1016/j.conb.2012.12.009
   Rubinov M, 2010, NEUROIMAGE, V52, P1059, DOI 10.1016/j.neuroimage.2009.10.003
   Rubinov M, 2011, NEUROIMAGE, V56, P2068, DOI 10.1016/j.neuroimage.2011.03.069
   Rubio A, 2016, NEUROGASTROENT MOTIL, V28, P1419, DOI 10.1111/nmo.12844
   Ségonne F, 2004, NEUROIMAGE, V22, P1060, DOI 10.1016/j.neuroimage.2004.03.032
   Segonne F, 2007, IEEE T MED IMAGING, V26, P518, DOI 10.1109/TMI.2006.887364
   Sone D, 2016, PLOS ONE, V11, DOI 10.1371/journal.pone.0158728
   Sporns O, 2011, ANN NY ACAD SCI, V1224, P109, DOI 10.1111/j.1749-6632.2010.05888.x
   Targownik LE, 2015, AM J GASTROENTEROL, V110, P1001, DOI 10.1038/ajg.2015.147
   Thomann AK, 2017, SCI REP-UK, V7, DOI 10.1038/s41598-017-11792-y
   Thomann AK, 2016, PLOS ONE, V11, DOI 10.1371/journal.pone.0163202
   van Wijk BCM, 2010, PLOS ONE, V5, DOI 10.1371/journal.pone.0013701
   Vavricka SR, 2015, INFLAMM BOWEL DIS, V21, P1982, DOI 10.1097/MIB.0000000000000392
   Xia MR, 2013, PLOS ONE, V8, DOI 10.1371/journal.pone.0068910
   Yadav SK, 2017, NEUROIMAGE-CLIN, V14, P316, DOI 10.1016/j.nicl.2017.01.032
   Zhang YC, 2012, SCHIZOPHR RES, V141, P109, DOI 10.1016/j.schres.2012.08.021
   ZIGMOND AS, 1983, ACTA PSYCHIAT SCAND, V67, P361, DOI 10.1111/j.1600-0447.1983.tb09716.x
   Zikou AK, 2014, EUR RADIOL, V24, P2499, DOI 10.1007/s00330-014-3242-6
   Zippi M, 2014, WORLD J GASTROENTERO, V20, P17463, DOI 10.3748/wjg.v20.i46.17463
NR 66
TC 13
Z9 14
U1 0
U2 12
PU WILEY
PI HOBOKEN
PA 111 RIVER ST, HOBOKEN 07030-5774, NJ USA
SN 1350-1925
EI 1365-2982
J9 NEUROGASTROENT MOTIL
JI Neurogastroenterol. Motil.
PD JUN
PY 2019
VL 31
IS 6
AR e13593
DI 10.1111/nmo.13593
PG 10
WC Gastroenterology & Hepatology; Clinical Neurology; Neurosciences
WE Science Citation Index Expanded (SCI-EXPANDED); Social Science Citation Index (SSCI)
SC Gastroenterology & Hepatology; Neurosciences & Neurology
GA HZ4BN
UT WOS:000468792200007
PM 30983094
DA 2024-01-22
ER

PT J
AU Wang, Q
   Yang, C
   Gelernter, J
   Zhao, HY
AF Wang, Qian
   Yang, Can
   Gelernter, Joel
   Zhao, Hongyu
TI Pervasive pleiotropy between psychiatric disorders and immune disorders
   revealed by integrative analysis of multiple GWAS
SO HUMAN GENETICS
LA English
DT Article
ID GENOME-WIDE ASSOCIATION; MAJOR DEPRESSION; RISK; VARIANTS; LOCI;
   SCHIZOPHRENIA; SUSCEPTIBILITY; PATHWAYS; GENETICS; INSIGHTS
AB Although some existing epidemiological observations and molecular experiments suggested that brain disorders in the realm of psychiatry may be influenced by immune dysregulation, the degree of genetic overlap between psychiatric disorders and immune disorders has not been well established. We investigated this issue by integrative analysis of genome-wide association studies of 18 complex human traits/diseases (five psychiatric disorders, seven immune disorders, and others) and multiple genome-wide annotation resources (central nervous system genes, immune-related expression-quantitative trait loci (eQTL) and DNase I hypertensive sites from 98 cell lines). We detected pleiotropy in 24 of the 35 psychiatric-immune disorder pairs. The strongest pleiotropy was observed for schizophrenia-rheumatoid arthritis with MHC region included in the analysis (), and schizophrenia-Crohn's disease with MHC region excluded (). Significant enrichment (> 1.4 fold) of immune-related eQTL was observed in four psychiatric disorders. Genomic regions responsible for pleiotropy between psychiatric disorders and immune disorders were detected. The MHC region on chromosome 6 appears to be the most important with other regions, such as cytoband 1p13.2, also playing significant roles in pleiotropy. We also found that most alleles shared between schizophrenia and Crohn's disease have the same effect direction, with similar trend found for other disorder pairs, such as bipolar-Crohn's disease. Our results offer a novel bird's-eye view of the genetic relationship and demonstrate strong evidence for pervasive pleiotropy between psychiatric disorders and immune disorders. Our findings might open new routes for prevention and treatment strategies for these disorders based on a new appreciation of the importance of immunological mechanisms in mediating risk of many psychiatric diseases.
C1 [Wang, Qian; Zhao, Hongyu] Yale Univ, Program Computat Biol & Bioinformat, New Haven, CT 06520 USA.
   [Wang, Qian; Gelernter, Joel] Yale Univ, Sch Med, Dept Psychiat, New Haven, CT USA.
   [Wang, Qian; Yang, Can; Gelernter, Joel] VA CT Healthcare Ctr, West Haven, CT USA.
   [Yang, Can; Zhao, Hongyu] Yale Univ, Sch Publ Hlth, Dept Biostat, New Haven, CT USA.
   [Yang, Can] Hong Kong Baptist Univ, Dept Math, Hong Kong, Hong Kong, Peoples R China.
   [Gelernter, Joel] Yale Univ, Sch Med, Dept Neurobiol, New Haven, CT USA.
   [Gelernter, Joel; Zhao, Hongyu] Yale Univ, Sch Med, Dept Genet, West Haven, CT 06516 USA.
   [Zhao, Hongyu] VA Cooperat Studies Program Coordinating Ctr, West Haven, CT USA.
C3 Yale University; Yale University; Yale University; Hong Kong Baptist
   University; Yale University; Yale University
RP Zhao, HY (通讯作者)，Yale Univ, Program Computat Biol & Bioinformat, New Haven, CT 06520 USA.
EM hongyu.zhao@yale.edu
RI YANG, Can/J-8790-2014; Wang, Qian/Q-4664-2016; yang, can/GXV-5624-2022;
   Yang, Can/T-6073-2018
OI YANG, Can/0000-0003-3368-3082; Wang, Qian/0000-0002-5615-4506; Yang,
   Can/0000-0002-4407-3055; Gelernter, Joel/0000-0002-4067-1859
FU National Institutes of Health [RC2 DA028909, R01 DA12690, R01 DA12849,
   R01 DA18432, R01 AA11330, R01 AA017535, P50 AA12870, R01 GM59507, R01
   DA030976]; National Science Funding of China [61501389]; Hong Kong
   Research Grant Council [22302815]; Hong Kong Baptist University
   [FRG2/14-15/069]
FX This study was supported by grants RC2 DA028909, R01 DA12690, R01
   DA12849, R01 DA18432, R01 AA11330, R01 AA017535, P50 AA12870, R01
   GM59507, and R01 DA030976 from National Institutes of Health, grant No.
   61501389 from National Science Funding of China, grant No. 22302815 from
   the Hong Kong Research Grant Council, and grant FRG2/14-15/069 from Hong
   Kong Baptist University.
CR Allen HL, 2010, NATURE, V467, P832, DOI 10.1038/nature09410
   Anderson CA, 2011, NAT GENET, V43, P246, DOI 10.1038/ng.764
   Andreassen OA, 2015, MOL PSYCHIATR, V20, P207, DOI 10.1038/mp.2013.195
   Andreassen OA, 2013, AM J HUM GENET, V92, P197, DOI 10.1016/j.ajhg.2013.01.001
   Ashburner M, 2000, NAT GENET, V25, P25, DOI 10.1038/75556
   Barrett JC, 2009, NAT GENET, V41, P703, DOI 10.1038/ng.381
   Chung DJ, 2014, PLOS GENET, V10, DOI 10.1371/journal.pgen.1004787
   Cotsapas C, 2011, PLOS GENET, V7, DOI 10.1371/journal.pgen.1002254
   Covic T, 2012, BMC PSYCHIATRY, V12, DOI 10.1186/1471-244X-12-6
   Dunham I, 2012, NATURE, V489, P57, DOI 10.1038/nature11247
   DUNN OJ, 1961, J AM STAT ASSOC, V56, P52, DOI 10.2307/2282330
   Fairfax BP, 2014, SCIENCE, V343, P1118, DOI 10.1126/science.1246949
   Feng BJ, 2009, PLOS GENET, V5, DOI 10.1371/journal.pgen.1000606
   Fisher R, 1930, THE GENETICAL THEORY
   Franke A, 2010, NAT GENET, V42, P1118, DOI 10.1038/ng.717
   Furberg H, 2010, NAT GENET, V42, P441, DOI 10.1038/ng.571
   Gratten J, 2014, NAT NEUROSCI, V17, P782, DOI 10.1038/nn.3708
   Hafler DA, 2007, NEW ENGL J MED, V357, P851, DOI 10.1056/NEJMoa073493
   Harley JB, 2008, NAT GENET, V40, P204, DOI 10.1038/ng.81
   Heid IM, 2010, NAT GENET, V42, P949, DOI 10.1038/ng.685
   Huang DW, 2009, NAT PROTOC, V4, P44, DOI 10.1038/nprot.2008.211
   Huang DW, 2009, NUCLEIC ACIDS RES, V37, P1, DOI 10.1093/nar/gkn923
   Ilavská S, 2012, HUM IMMUNOL, V73, P480, DOI 10.1016/j.humimm.2012.02.023
   Kanehisa M, 2000, NUCLEIC ACIDS RES, V28, P27, DOI 10.1093/nar/28.1.27
   Kanehisa M, 2014, NUCLEIC ACIDS RES, V42, pD199, DOI 10.1093/nar/gkt1076
   Karolchik D, 2004, NUCLEIC ACIDS RES, V32, pD493, DOI 10.1093/nar/gkh103
   Kindt ASD, 2013, BMC GENOMICS, V14, DOI 10.1186/1471-2164-14-108
   Krams IA, 2014, SCI REP-UK, V4, DOI 10.1038/srep06223
   Kundaje A, 2015, NATURE, V518, P317, DOI 10.1038/nature14248
   Lee SH, 2013, NAT GENET, V45, P984, DOI 10.1038/ng.2711
   Lee SH, 2012, NAT GENET, V44, P247, DOI 10.1038/ng.1108
   Li C, 2014, HUM GENET, V133, P639, DOI 10.1007/s00439-013-1401-5
   Lichtenstein P, 2009, LANCET, V373, P234, DOI 10.1016/S0140-6736(09)60072-6
   Lichtenstein P, 2010, AM J PSYCHIAT, V167, P1357, DOI 10.1176/appi.ajp.2010.10020223
   Locke AE, 2015, NATURE, V518, P197, DOI 10.1038/nature14177
   Margaretten Mary, 2011, Int J Clin Rheumtol, V6, P617
   Müller N, 2006, MOL PSYCHIATR, V11, P680, DOI 10.1038/sj.mp.4001805
   Paaby AB, 2013, TRENDS GENET, V29, P66, DOI 10.1016/j.tig.2012.10.010
   Pallejà A, 2012, NUCLEIC ACIDS RES, V40, pD1036, DOI 10.1093/nar/gkr899
   Parkes M, 2013, NAT REV GENET, V14, P661, DOI 10.1038/nrg3502
   Purcell SM, 2009, NATURE, V460, P748, DOI 10.1038/nature08185
   Raychaudhuri S, 2010, PLOS GENET, V6, DOI 10.1371/journal.pgen.1001097
   Rietveld CA, 2013, SCIENCE, V340, P1467, DOI 10.1126/science.1235488
   Ripke S, 2014, NATURE, V511, P421, DOI 10.1038/nature13595
   Rossin EJ, 2011, PLOS GENET, V7, DOI 10.1371/journal.pgen.1001273
   Saha S, 2007, ARCH GEN PSYCHIAT, V64, P1123, DOI 10.1001/archpsyc.64.10.1123
   Simón-Sánchez J, 2009, NAT GENET, V41, P1308, DOI 10.1038/ng.487
   SMITH RS, 1991, MED HYPOTHESES, V35, P298, DOI 10.1016/0306-9877(91)90272-Z
   Smoller JW, 2013, LANCET, V381, P1371, DOI 10.1016/S0140-6736(12)62129-1
   Solovieff N, 2013, NAT REV GENET, V14, P483, DOI 10.1038/nrg3461
   Speliotes EK, 2010, NAT GENET, V42, P937, DOI 10.1038/ng.686
   Stahl EA, 2010, NAT GENET, V42, P508, DOI 10.1038/ng.582
   Stearns FW, 2010, GENETICS, V186, P767, DOI 10.1534/genetics.110.122549
   Strange A, 2012, BIOL PSYCHIAT, V72, P620, DOI 10.1016/j.biopsych.2012.05.035
   SUH WK, 1994, SCIENCE, V264, P1322, DOI 10.1126/science.8191286
   Sullivan PF, 2000, AM J PSYCHIAT, V157, P1552, DOI 10.1176/appi.ajp.157.10.1552
   Vattikuti S, 2012, PLOS GENET, V8, DOI 10.1371/journal.pgen.1002637
   Visscher PM, 2012, AM J HUM GENET, V90, P7, DOI 10.1016/j.ajhg.2011.11.029
   Walker FR, 2013, NEUROPHARMACOLOGY, V67, P304, DOI 10.1016/j.neuropharm.2012.10.002
   Walsh T, 2008, SCIENCE, V320, P539, DOI 10.1126/science.1155174
   Weiss LA, 2008, NEW ENGL J MED, V358, P667, DOI 10.1056/NEJMoa075974
   WILLIAMS GC, 1957, EVOLUTION, V11, P398, DOI 10.1111/j.1558-5646.1957.tb02911.x
   Wright S, 1968, GENETICS AND BIOMETR, V1
NR 63
TC 53
Z9 56
U1 1
U2 19
PU SPRINGER
PI NEW YORK
PA ONE NEW YORK PLAZA, SUITE 4600, NEW YORK, NY, UNITED STATES
SN 0340-6717
EI 1432-1203
J9 HUM GENET
JI Hum. Genet.
PD NOV
PY 2015
VL 134
IS 11-12
BP 1195
EP 1209
DI 10.1007/s00439-015-1596-8
PG 15
WC Genetics & Heredity
WE Science Citation Index Expanded (SCI-EXPANDED)
SC Genetics & Heredity
GA CV0VZ
UT WOS:000363973000004
PM 26340901
OA Green Accepted, Green Submitted
DA 2024-01-22
ER

PT J
AU Rizzo, R
   Melchiorri, L
   Simone, L
   Stignani, M
   Marzola, A
   Gullini, S
   Baricordi, OR
AF Rizzo, Roberto
   Melchiorri, Loredana
   Simone, Loredana
   Stignani, Marina
   Marzola, Andrea
   Gullini, Sergio
   Baricordi, Olavio R.
TI Different production of soluble HLA-G antigens by peripheral blood
   mononuclear cells in ulcerative colitis and Crohn's disease: A
   noninvasive diagnostic tool?
SO INFLAMMATORY BOWEL DISEASES
LA English
DT Article
DE HLA-G; IL-10; Crohn's disease; ulcerative colitis
ID INFLAMMATORY-BOWEL-DISEASE; G MOLECULES; G EXPRESSION; HUMAN
   TROPHOBLASTS; T-LYMPHOCYTES; G TRANSCRIPTS; INTERLEUKIN-10; MONOCYTES;
   TRANSPLANTATION; PROLIFERATION
AB Background: HLA-G antigens are nonclassical major histocompatibility complex (MHC) class I molecules characterized by tolerogenic and antiinflammatory properties. Recently, a different expression of HLA-G antigens has been observed between intestinal biopsies of ulcerative colitis (UC) and Crohn's disease (CD) patients. These data suggested a functional role for HLA-G molecules in the diseases and proposed the HLA-G modulation as a marker for the diagnosis of UC and CD. The soluble HLA-G antigens (sHLA-G) are circulating molecules mainly produced by activated peripheral blood CD14+ monocytes. Methods: We tested, by specific enzyme-linked immunosorbent assay (ELISA), the sHLA-G molecule levels in the supernatants of unstimulated and bacterial lipopolysaccharide (LPS)-stimulated cultures of peripheral blood mononuclear cells (PBMC) from 30 healthy subjects, 10 CD, and 18 UC patients. The data were not influenced by treatment or disease activity. Results: The results confirmed a different sHLA-G expression between the diseases, with a spontaneous secretion of sHLA-G in CD patients but not in UC and healthy subjects. Moreover, a lack of sHLA-G antigens has been reported in UC patient cultures after LPS activation but not in healthy subjects and CD patients. The defective sHLA-G production was related to an impaired IL-10 secretion in UC but not in CD. Conclusions: Overall, these results confirm the presence of a different biological characteristic between CD and UC patients and suggest sHLA-G production by PBMC as a noninvasive diagnostic tool in the early phases of the diseases.
C1 [Rizzo, Roberto; Melchiorri, Loredana; Stignani, Marina; Baricordi, Olavio R.] Univ Ferrara, Med Genet Sect, Dept Expt & Diagnost Med, I-44100 Ferrara, Italy.
   [Simone, Loredana; Gullini, Sergio] St Anna Hosp, Gastroenterol & Digest Endoscopy Unit, Ferrara, Italy.
   [Marzola, Andrea] Univ Ferrara, Sect Pathol, Dept Expt & Diagnost Med, I-44100 Ferrara, Italy.
C3 University of Ferrara; University of Ferrara; Arcispedale Sant'Anna;
   University of Ferrara
RP Rizzo, R (通讯作者)，Univ Ferrara, Med Genet Sect, Dept Expt & Diagnost Med, Via L Borsari 46, I-44100 Ferrara, Italy.
EM rbr@unife.it
RI Rizzo, Roberta/K-4844-2016
OI Rizzo, Roberta/0000-0001-9507-9126
CR ANDERSON DJ, 1989, CLIN CHEM, V35, P2152
   [Anonymous], 1991, J EXP MED, DOI DOI 10.1084/JEM.174.4.915
   Aractingi S, 2001, AM J PATHOL, V159, P71, DOI 10.1016/S0002-9440(10)61675-6
   Bainbridge DRJ, 2000, J REPROD IMMUNOL, V48, P17, DOI 10.1016/S0165-0378(00)00070-X
   Carosella ED, 2001, TRENDS IMMUNOL, V22, P553, DOI 10.1016/S1471-4906(01)02007-5
   Creput C, 2003, HUM IMMUNOL, V64, P1033, DOI 10.1016/j.humimm.2003.08.356
   Crisa L, 1997, J EXP MED, V186, P289, DOI 10.1084/jem.186.2.289
   Fainardi E, 2003, J NEUROIMMUNOL, V142, P149, DOI 10.1016/S0165-5728(03)00266-2
   Fournel S, 2000, J IMMUNOL, V164, P6100, DOI 10.4049/jimmunol.164.12.6100
   FUJII T, 1994, J IMMUNOL, V153, P5516
   Gasche C, 2000, J CLIN IMMUNOL, V20, P362, DOI 10.1023/A:1006672114184
   Ibrahim EC, 2001, CANCER RES, V61, P6838
   ISHITANI A, 1992, P NATL ACAD SCI USA, V89, P3947, DOI 10.1073/pnas.89.9.3947
   Ishizuka K, 2001, DIGESTION, V63, P22, DOI 10.1159/000051906
   Kallel L, 2005, PRESSE MED, V34, P8, DOI 10.1016/S0755-4982(05)83876-X
   Karlis J, 2004, INFLAMM BOWEL DIS, V10, P834, DOI 10.1097/00054725-200411000-00018
   Kaser A, 2004, ANN NY ACAD SCI, V1029, P154, DOI 10.1196/annals.1309.032
   Khosrotehrani K, 2001, J INVEST DERMATOL, V117, P750, DOI 10.1046/j.0022-202x.2001.01487.x
   KIRSZENBAUM M, 1994, P NATL ACAD SCI USA, V91, P4209, DOI 10.1073/pnas.91.10.4209
   Le Friec G, 2003, HUM IMMUNOL, V64, P752, DOI 10.1016/S0198-8859(03)00091-0
   Lila N, 2002, CIRCULATION, V105, P1949, DOI 10.1161/01.CIR.0000015075.89984.46
   Lindsay JO, 2000, GASTROENTEROLOGY, V118, pA110, DOI 10.1016/S0016-5085(00)82519-6
   LOCKHARTMUMMERY HE, 1960, GUT, V1, P87, DOI 10.1136/gut.1.2.87
   Lozano JM, 2002, AIDS, V16, P347, DOI 10.1097/00002030-200202150-00005
   Moreau P, 1999, INT IMMUNOL, V11, P803, DOI 10.1093/intimm/11.5.803
   Moreau P, 2001, TRANSPLANT P, V33, P2277, DOI 10.1016/S0041-1345(01)01990-X
   Onno M, 2000, J IMMUNOL, V164, P6426, DOI 10.4049/jimmunol.164.12.6426
   RACHMILEWITZ D, 1989, BMJ-BRIT MED J, V298, P82, DOI 10.1136/bmj.298.6666.82
   Rebmann V, 2005, HUM IMMUNOL, V66, P853, DOI 10.1016/j.humimm.2005.05.003
   Rebmann V, 2003, SEMIN CANCER BIOL, V13, P371, DOI 10.1016/S1044-579X(03)00028-2
   Ristich V, 2005, EUR J IMMUNOL, V35, P1133, DOI 10.1002/eji.200425741
   Rizzo R, 2007, J REPROD IMMUNOL, V74, P133, DOI 10.1016/j.jri.2007.02.005
   Rizzo R, 2005, J ALLERGY CLIN IMMUN, V115, P508, DOI 10.1016/j.jaci.2004.11.031
   Rouas-Freiss N, 2005, CANCER RES, V65, P10139, DOI 10.1158/0008-5472.CAN-05-0097
   RouasFreiss N, 1997, P NATL ACAD SCI USA, V94, P5249, DOI 10.1073/pnas.94.10.5249
   Seliger B, 2003, TRENDS IMMUNOL, V24, P82, DOI 10.1016/S1471-4906(02)00039-X
   SENJU M, 1991, GUT, V32, P779, DOI 10.1136/gut.32.7.779
   Singer G, 2003, CLIN CANCER RES, V9, P4460
   Torres MI, 2004, INT IMMUNOL, V16, P579, DOI 10.1093/intimm/dxh061
   TRUELOVE SC, 1955, BRIT MED J, V2, P1041, DOI 10.1136/bmj.2.4947.1041
   Yang YP, 1996, J IMMUNOL, V156, P4224
NR 41
TC 29
Z9 38
U1 0
U2 1
PU OXFORD UNIV PRESS INC
PI CARY
PA JOURNALS DEPT, 2001 EVANS RD, CARY, NC 27513 USA
SN 1078-0998
EI 1536-4844
J9 INFLAMM BOWEL DIS
JI Inflamm. Bowel Dis.
PD JAN
PY 2008
VL 14
IS 1
BP 100
EP 105
DI 10.1002/ibd.20281
PG 6
WC Gastroenterology & Hepatology
WE Science Citation Index Expanded (SCI-EXPANDED)
SC Gastroenterology & Hepatology
GA 247RR
UT WOS:000252097800014
PM 17886287
OA Bronze
DA 2024-01-22
ER

PT J
AU Elfaedy, O
   Benkhadoura, M
   Elshaikhy, A
   Elgazwi, K
AF Elfaedy, Osama
   Benkhadoura, Mohamed
   Elshaikhy, Akrem
   Elgazwi, Khaled
TI Impact of routine histopathological examination of appendectomy
   specimens on patient management: a study of 4012 appendectomy specimens
SO TURKISH JOURNAL OF SURGERY
LA English
DT Article
DE Appendectomy; appendicitis; histopathological examination
ID RETROSPECTIVE ANALYSIS; CROHNS-DISEASE; APPENDIX
AB Objective: For a suspected diagnosis of acute appendicitis, appendectomy is one of the most common emergency abdominal operations performed. However, the need for routine histopathological examination (HPE) of all appendectomy specimens has recently been questioned. The aim of this study was to assess whether a routine HPE of appendectomy specimens is needed and whether routine HPE has an impact on further management of patients.
   Material and Methods: From January 2009 to June 2017, all histopathology reports of 4012 consecutive appendectomy specimens for a clinical suspicion of acute appendicitis were retrospectively analyzed in two university hospitals.
   Results: Out of the 4012 cases, 3530 (88%) patients showed findings consistent with acute appendicitis on HPE. Perforation rate was 5.8% and was significantly higher in male patients (p<0.001) and higher in the > 30 years age group (p=0.024). Negative appendectomy rate was 5.6% and was significantly higher in female patients (p<0.001). There were 256 (6.4%) patients who demonstrated unusual findings in their HPE, which included chronic appendicitis (n=207; 5.2%) patients, Enterobius vermicularis (n=14), Schistosoma (n=8), Crohn's disease (n=1), neuroma (n=10), carcinoid tumour (n=5) and mucinous cystadenoma (n=5), mucocele (n=4) and mucinous cystadenocarcinoma (n=2).
   Conclusion: HPE of the appendix does not only confirm the diagnosis of acute appendicitis, but also detects other unusual diagnoses that may have an impact on a patient's management. A number of patients with unusual histopathological findings require anti-helmentic treatment, colectomy, gastroenterology follow-up or periodic surveillance. Hence, all appendectomy specimens must be submitted for routine HPE.
C1 [Elfaedy, Osama] St Lukes Hosp, Dept Gen Surg, Kilkenny, Ireland.
   [Benkhadoura, Mohamed] Benghazi Univ, Dept Gen Surg, Benghazi Med Ctr, Benghazi, Libya.
   [Elshaikhy, Akrem; Elgazwi, Khaled] Benghazi Univ, Al Jala Hosp, Dept Gen Surg, Benghazi, Libya.
C3 University of Benghazi; University of Benghazi
RP Benkhadoura, M (通讯作者)，Benghazi Univ, Dept Gen Surg, Benghazi Med Ctr, Benghazi, Libya.
EM khdoura@yahoo.com
CR Akbulut S, 2011, WORLD J GASTROENTERO, V17, P1961, DOI 10.3748/wjg.v17.i15.1961
   Chandrasegaram MD, 2012, ANZ J SURG, V82, P844, DOI 10.1111/j.1445-2197.2012.06185.x
   Charfi S, 2014, INT J COLORECTAL DIS, V29, P1009, DOI 10.1007/s00384-014-1934-7
   de Burlet KJ, 2018, ANZ J SURG, V88, P1253, DOI 10.1111/ans.14203
   Demetrashvili Z, 2012, INT SURG, V97, P266, DOI 10.9738/CC139.1
   Dincel O, 2018, INDIAN J SURG, V80, P48, DOI 10.1007/s12262-016-1557-z
   Emre A, 2013, INT SURG, V98, P354, DOI 10.9738/INTSURG-D-13-00098.1
   Gali BM, 2006, TROP DOCT, V36, P162, DOI 10.1258/004947506777978073
   Jat MA, 2015, PAK J MED SCI, V31, P891, DOI 10.12669/pjms.314.7453
   Ma K. W., 2010, Hong Kong Medical Journal, V16, P12
   Machado NO, 2010, N AM J MED SCI, V2, P158
   Martellucci J, 2009, INT J COLORECTAL DIS, V24, P1243, DOI 10.1007/s00384-009-0711-5
   Marudanayagam R, 2006, J GASTROENTEROL, V41, P745, DOI 10.1007/s00535-006-1855-5
   Oguntola AS, 2010, ANN AFR MED, V9, P213, DOI 10.4103/1596-3519.70956
   Omiyale AO, 2015, ANN TRANSL MED, V3, DOI 10.3978/j.issn.2305-5839.2015.05.02
   Patel AV, 2010, INFLAMM BOWEL DIS, V16, P1093, DOI 10.1002/ibd.21143
   Rehman S., 2017, CTR BASED STUDY, V5, P71
   Shrestha R., 2012, J PATHOL NEPAL, V2, P215, DOI [DOI 10.3126/JPN.V2I3.6025, 10.3126/jpn.v2i3.6025]
   Swank HA, 2011, COLORECTAL DIS, V13, P1214, DOI 10.1111/j.1463-1318.2010.02457.x
   van Rossem CC, 2016, BRIT J SURG, V103, P144, DOI 10.1002/bjs.9964
   Yabanoglu H, 2014, IRAN RED CRESCENT ME, V16, DOI 10.5812/ircmj.12931
   Yilmaz M, 2013, WORLD J GASTROENTERO, V19, P4015, DOI 10.3748/wjg.v19.i25.4015
NR 22
TC 3
Z9 3
U1 0
U2 1
PU TURKISH SURGICAL ASSOC
PI ANKARA
PA TURK HEPATOPANC SURG ASSOC & TURK ASSOC ENDOCR SURG-TAES, KORU MAH
   IHLAMUR CAD NO 26 06810 CAYYOLU, ANKARA, 00000, TURKEY
SN 2564-6850
EI 2564-7032
J9 TURK J SURG
JI Turk. J. Surg.
PD SEP
PY 2019
VL 35
IS 3
BP 196
EP 201
DI 10.5578/turkjsurg.4253
PG 6
WC Surgery
WE Emerging Sources Citation Index (ESCI)
SC Surgery
GA JR2PT
UT WOS:000499474200008
PM 32550328
OA gold, Green Published
DA 2024-01-22
ER

PT J
AU McDonnell, M
   Liang, YM
   Noronha, A
   Coukos, J
   Kasper, DL
   Farraye, FA
   Ganley-Leal, LM
AF McDonnell, Marie
   Liang, YanMei
   Noronha, Ansu
   Coukos, Jennifer
   Kasper, Dennis L.
   Farraye, Francis A.
   Ganley-Leal, Lisa M.
TI Systemic Toll-Like Receptor Ligands Modify B-cell Responses in Human
   Inflammatory Bowel Disease
SO INFLAMMATORY BOWEL DISEASES
LA English
DT Article
DE inflammatory bowel disease; B cell; endotoxin; Toll-like receptor;
   human; HMGB1
ID ESCHERICHIA-COLI LIPOPOLYSACCHARIDE; CROHNS-DISEASE; ULCERATIVE-COLITIS;
   IMMUNE-RESPONSES; BACTERIA; EXPRESSION; INNATE; HMGB1; ACTIVATION;
   MUCOSAL
AB Background: Bacteria have a central, although poorly understood, role in inflammatory bowel disease (IBD). Host-bacteria interactions primarily take place in the gastrointestinal tract, but cells may also encounter translocated bacteria in the bloodstream. IBD is associated with activated, circulating Toll-like receptor (TLR)2 and TLR4-expressing B cells suggesting that blood-borne microbial TLR ligands modulate B cell responses.
   Methods: Serum levels of lipopolysaccharide (LPS)/endotoxin and high mobility group box 1 (HMGB1), an endogenous TLR ligand, were quantified in Crohn's disease (CD) and ulcerative colitis (UC). Responses of purified B cells to LPS and HMGB1 were correlated with levels of systemic TLR ligands and clinical parameters of disease.
   Results: While IBD patients have increased levels of blood LPS, the net effect of endotoxemia has unexpected characteristics illustrating that LPS has both pro- and antiinflammatory roles through TLR4+ B cells. Experimental treatment of B cells demonstrates that the antiinflammatory effect of LPS is due to its hypo-acylation of lipid A suggesting an increased prevalence of systemic, hypo-acylated LPS in CD. In contrast, high levels of LPS are associated with disease activity in UC. HMGB1 activates B cells through TLR2 and CD36. Serum levels of HMGB1 correlate with spontaneous IL-8 production by B cells suggesting that blood-borne TLR2 ligands increase B-cell activation in vivo.
   Conclusions: Systemic TLR ligands modulate B cells towards either proinflammatory or antiinflammatory activity depending on the predominant ligand(s). Further, the circulating B cell may rep-resent an important proxy for quantifying the LPS lipid A acylation burden in patients with IBD.
C1 [Liang, YanMei; Ganley-Leal, Lisa M.] Boston Univ, Sch Med, Infect Dis Sect, Boston Med Ctr,Dept Med, Boston, MA 02118 USA.
   [McDonnell, Marie] Boston Med Ctr, Evans Biomed Res Ctr, Endocrinol Sect, Boston, MA USA.
   [Noronha, Ansu; Coukos, Jennifer; Farraye, Francis A.] Boston Med Ctr, Gastroenterol Sect, Boston, MA USA.
   [Kasper, Dennis L.] Harvard Univ, Brigham & Womens Hosp, Sch Med, Channing Lab,Dept Med, Boston, MA 02115 USA.
C3 Boston University; Boston Medical Center; Boston Medical Center; Boston
   Medical Center; Harvard University; Brigham & Women's Hospital; Harvard
   Medical School
RP Ganley-Leal, LM (通讯作者)，Boston Univ, Sch Med, Infect Dis Sect, Boston Med Ctr,Dept Med, 650 Albany St,Room 630, Boston, MA 02118 USA.
EM lisa.ganleyleal@bmc.org
OI Farraye, Francis/0000-0001-6371-2441; McDonnell,
   Marie/0000-0003-3892-2660; McDonnell, Marie/0000-0002-2263-9783;
   Noronha, Ansu/0000-0001-8368-5217
FU Broad Foundation; BD Grant Award; Department of Medicine Pilot Award
FX Supported by Broad Medical Research Program of the Broad Foundation (to
   L.G.-L.), BD Grant Award 2007 (to L.G.-L.), and a Department of Medicine
   Pilot Award (to M.M.).
CR AOKI K, 1978, ACTA MED OKAYAMA, V32, P207
   Baumgart DC, 2009, CLIN EXP IMMUNOL, V157, P423, DOI 10.1111/j.1365-2249.2009.03981.x
   Bianchi ME, 2007, IMMUNOL REV, V220, P35, DOI 10.1111/j.1600-065X.2007.00574.x
   Bianchi ME, 2009, J LEUKOCYTE BIOL, V86, P573, DOI 10.1189/jlb.1008585
   Biswas SK, 2009, TRENDS IMMUNOL, V30, P475, DOI 10.1016/j.it.2009.07.009
   Braun J, 2007, ANNU REV PATHOL-MECH, V2, P401, DOI 10.1146/annurev.pathol.1.110304.100128
   Browning BL, 2007, AM J GASTROENTEROL, V102, P2504, DOI 10.1111/j.1572-0241.2007.01463.x
   Busconi L, 2007, J IMMUNOL, V179, P7397, DOI 10.4049/jimmunol.179.11.7397
   Caradonna L, 2000, J ENDOTOXIN RES, V6, P205, DOI 10.1177/09680519000060030101
   Coats SR, 2005, J IMMUNOL, V175, P4490, DOI 10.4049/jimmunol.175.7.4490
   Coats SR, 2003, INFECT IMMUN, V71, P6799, DOI 10.1128/IAI.71.12.6799-6807.2003
   Dasari P, 2005, CELL IMMUNOL, V236, P140, DOI 10.1016/j.cellimm.2005.08.020
   Devaraj S, 2009, DIABETOLOGIA, V52, P1665, DOI 10.1007/s00125-009-1394-8
   Franchimont D, 2004, GUT, V53, P987, DOI 10.1136/gut.2003.030205
   GARDINER KR, 1995, GUT, V36, P897, DOI 10.1136/gut.36.6.897
   Gutiérrez A, 2009, INFLAMM BOWEL DIS, V15, P508, DOI 10.1002/ibd.20806
   Jagannathan M, 2009, J IMMUNOL, V183, P7461, DOI 10.4049/jimmunol.0901517
   Karlsson H, 2002, INFECT IMMUN, V70, P6688, DOI 10.1128/IAI.70.12.6688-6696.2002
   Kim JH, 2009, J IMMUNOL, V182, P2458, DOI 10.4049/jimmunol.0801364
   Klune JR, 2008, MOL MED, V14, P476, DOI 10.2119/2008-00034.Klune
   Knight P, 2008, BRIT MED BULL, V88, P95, DOI 10.1093/bmb/ldn038
   Kunkel EJ, 2003, J CLIN INVEST, V111, P1001, DOI 10.1172/JCI200317244
   LAGRANGE PH, 1975, J IMMUNOL, V114, P447
   Lanzarotto F, 2006, DRUGS, V66, P1179, DOI 10.2165/00003495-200666090-00002
   Ley RE, 2006, NATURE, V444, P1022, DOI 10.1038/4441022a
   Linskens RK, 2001, SCAND J GASTROENTERO, V36, P29, DOI 10.1080/003655201753265082
   Lo CG, 2003, J EXP MED, V197, P353, DOI 10.1084/jem.20021569
   Lockhart PB, 2008, CIRCULATION, V117, P3118, DOI 10.1161/CIRCULATIONAHA.107.758524
   Lukácová M, 2008, CLIN MICROBIOL INFEC, V14, P200, DOI 10.1111/j.1469-0691.2007.01876.x
   Lundberg A, 2008, CLIN VACCINE IMMUNOL, V15, P1878, DOI 10.1128/CVI.00241-08
   Nikolajczyk BS, 2010, CYTOKINE, V50, P234, DOI 10.1016/j.cyto.2010.02.022
   Noronha AM, 2009, J LEUKOCYTE BIOL, V86, P1007, DOI 10.1189/jlb.0309203
   Pabst O, 2004, J EXP MED, V199, P411, DOI 10.1084/jem.20030996
   Pasternak BA, 2010, INFLAMM BOWEL DIS, V16, P856, DOI 10.1002/ibd.21132
   Rojo OP, 2007, INFLAMM BOWEL DIS, V13, P269, DOI 10.1002/ibd.20019
   Pisetsky DS, 2008, ARTHRITIS RES THER, V10, DOI 10.1186/ar2440
   Rott LS, 2000, J LEUKOCYTE BIOL, V68, P807
   Shen XY, 2010, DIGESTION, V81, P69, DOI 10.1159/000260417
   Shibolet O, 2007, AM J PHYSIOL-GASTR L, V292, pG1469, DOI 10.1152/ajpgi.00531.2006
   Shin H, 2009, J LEUKOCYTE BIOL, V85, P648, DOI 10.1189/jlb.0708428
   Stewart CR, 2010, NAT IMMUNOL, V11, P155, DOI 10.1038/ni.1836
   Subramanian S, 2006, CURR OPIN INFECT DIS, V19, P475, DOI 10.1097/01.qco.0000244054.69253.f3
   Suzuki K, 2008, TRENDS IMMUNOL, V29, P523, DOI 10.1016/j.it.2008.08.001
   Svennerholm AM, 2004, BEST PRACT RES CL GA, V18, P421, DOI 10.1016/j.bpg.2003.11.004
   Tian J, 2007, NAT IMMUNOL, V8, P487, DOI 10.1038/ni1457
   Turnbaugh PJ, 2006, NATURE, V444, P1027, DOI 10.1038/nature05414
   Ungaro R, 2009, AM J PHYSIOL-GASTR L, V296, pG1167, DOI 10.1152/ajpgi.90496.2008
   Vanderpool C, 2008, INFLAMM BOWEL DIS, V14, P1585, DOI 10.1002/ibd.20525
   Wang Q, 2006, J EXP MED, V203, P2853, DOI 10.1084/jem.20062008
   Yanai H, 2009, NATURE, V462, P99, DOI 10.1038/nature08512
NR 50
TC 44
Z9 46
U1 0
U2 12
PU OXFORD UNIV PRESS INC
PI CARY
PA JOURNALS DEPT, 2001 EVANS RD, CARY, NC 27513 USA
SN 1078-0998
EI 1536-4844
J9 INFLAMM BOWEL DIS
JI Inflamm. Bowel Dis.
PD JAN
PY 2011
VL 17
IS 1
BP 298
EP 307
DI 10.1002/ibd.21424
PG 10
WC Gastroenterology & Hepatology
WE Science Citation Index Expanded (SCI-EXPANDED)
SC Gastroenterology & Hepatology
GA 693XK
UT WOS:000285258500038
PM 20806343
OA Bronze
DA 2024-01-22
ER

PT J
AU Nielsen, MJ
   Norgaard, M
   Holland-Fisher, P
   Christensen, LA
AF Nielsen, M. J.
   Norgaard, M.
   Holland-Fisher, P.
   Christensen, L. A.
TI Self-reported antenatal adherence to medical treatment among pregnant
   women with Crohn's disease
SO ALIMENTARY PHARMACOLOGY & THERAPEUTICS
LA English
DT Article
ID INFLAMMATORY-BOWEL-DISEASE; ULCERATIVE-COLITIS; MAINTENANCE TREATMENT;
   PATIENT COMPLIANCE; ORAL BUDESONIDE; NONADHERENCE; PREDICTORS; SMOKING;
   PREVALENCE; VALIDATION
AB Background Adherence to medical treatment among women with Crohn's disease (CD) prior to and during pregnancy has never been reported.
   Aim To examine both the predictors and prevalence rates of non-adherence to maintenance medical treatment among women with CD prior to and during pregnancy
   Methods Among a population of 1.6 million inhabitants, we identified a total of 132 women with CD who had given birth during 2000-2005. Questionnaires were used to investigate predictors and extent of adherence. The validity of self-reported use of medication was assessed using data from the Danish Prescription Database. We used logistic regression to estimate prevalence odds ratios for non-adherence according to smoking status and other predictors.
   Results Eighty percent of the patients returned the questionnaire. A total of 58 (54%) women reported to have been on medical treatment, 50 of whom had fulfilled a prescription on relevant medication. Adherence to medical treatment was 72%. Fear of a negative effect on fertility/foetus was a reason for non-adherence by 18.8% prior to, and by 45.5% during, pregnancy. Among smokers, 30.8% were non-adherent compared with 11.5% among nonsmokers (prevalence odds ratio 3.41, 95% CI 0.8-14.7).
   Conclusions Despite fear of a negative effect on fertility/foetus, adherence to medical treatment is high in women with CD. There is no substantial variation in adherence prior to and during pregnancy. Smoking prior to pregnancy is a predictor of non-adherence. Aliment Pharmacol Ther 2010; 32: 49-58
C1 [Nielsen, M. J.; Holland-Fisher, P.; Christensen, L. A.] Aarhus Univ Hosp, Dept Med 5, DK-8000 Aarhus C, Denmark.
   [Norgaard, M.] Aarhus Univ Hosp, Dept Epidemiol, DK-9000 Aalborg, Denmark.
C3 Aarhus University; Aarhus University
RP Nielsen, MJ (通讯作者)，Aarhus Univ Hosp, Dept Med Gastroenterol & Hepatol 5, Noerrebrogade 44,Bldg 1C,1st Floor, DK-8000 Aarhus C, Denmark.
EM mjn@ki.au.dk
RI Julsgaard, Mette/AAP-6411-2020
OI Julsgaard, Mette/0000-0003-3070-8950; Norgaard,
   Mette/0000-0001-6110-5891
FU Danish Colitis-Crohn association [8889]; A.P. Moeller Foundation of the
   Advancement of Medical Science; Danish Ministry of Health [271-05-0775]
FX Declaration of personal interests: Mette Julsgaard Nielsen has served as
   a speaker for Ferring A/S and Schering-Plough A/S (now known as MSD
   A/S). Lisbet Ambrosius Christensen has served as a speaker for
   AstraZeneca A/S, Ferring A/S, MSD A/S, Abbott A/S and has been an
   advisory board member for Ferring A/S, and at present for MSD A/S. The
   authors gratefully acknowledge the assistance of the physicians at the
   hospitals involved. Declaration of funding interests: This study was
   funded in part by the Danish Colitis-Crohn association (grant number
   8889) and the A.P. Moeller Foundation of the Advancement of Medical
   Science. The Danish Ministry of Health has financially supported Dr
   Mette Julsgaard Nielsen (identification number 271-05-0775). The funding
   has in no way affected the study design, collection, analysis,
   interpretation of the data and writing of the report.
CR Agret F, 2005, ALIMENT PHARM THER, V21, P509, DOI 10.1111/j.1365-2036.2005.02384.x
   Bush M C, 2004, J Matern Fetal Neonatal Med, V15, P237, DOI 10.1080/14767050410001668662
   Choo PW, 1999, MED CARE, V37, P846, DOI 10.1097/00005650-199909000-00002
   Cosnes J, 1996, GASTROENTEROLOGY, V110, P424, DOI 10.1053/gast.1996.v110.pm8566589
   D'Inca R, 2008, ALIMENT PHARM THER, V27, P166, DOI 10.1111/j.1365-2036.2007.03555.x
   DiMatteo M R, 1992, Oncology (Williston Park), V6, P50
   Dominitz JA, 2002, AM J GASTROENTEROL, V97, P641
   Ediger JP, 2007, AM J GASTROENTEROL, V102, P1417, DOI 10.1111/j.1572-0241.2007.01212.x
   FARUP PG, 1995, SCAND J GASTROENTERO, V30, P164, DOI 10.3109/00365529509093256
   Feagan B G, 2001, Can J Clin Pharmacol, V8, P188
   Feagan BG, 2000, NEW ENGL J MED, V342, P1627, DOI 10.1056/NEJM200006013422202
   Fonager K, 1996, SCAND J GASTROENTERO, V31, P154, DOI 10.3109/00365529609031980
   Greenberg GR, 1996, GASTROENTEROLOGY, V110, P45, DOI 10.1053/gast.1996.v110.pm8536887
   GREENBERG GR, 1994, NEW ENGL J MED, V331, P836, DOI 10.1056/NEJM199409293311303
   HAYNES RB, 1980, GERIATRICS, V35, P91
   HAYNES RB, 1980, HYPERTENSION, V2, P757, DOI 10.1161/01.HYP.2.6.757
   Horne R, 2009, INFLAMM BOWEL DIS, V15, P837, DOI 10.1002/ibd.20846
   Jacobsen BA, 2006, EUR J GASTROEN HEPAT, V18, P601, DOI 10.1097/00042737-200606000-00005
   Kane S, 2005, AM J GASTROENTEROL, V100, P102, DOI 10.1111/j.1572-0241.2005.40785.x
   Kane S, 2003, AM J MED, V114, P39, DOI 10.1016/S0002-9343(02)01383-9
   Kane S, 1999, INFLAMM BOWEL DIS, V5, P134, DOI 10.1097/00054725-199905000-00009
   Kane S, 2008, DIGEST DIS SCI, V53, P1020, DOI 10.1007/s10620-007-9968-0
   Kane SV, 2001, AM J GASTROENTEROL, V96, P2929
   Knudsen LB, 1998, DAN MED BULL, V45, P320
   Knudsen LB, 1993, PARITETSOPLYSNINGEN
   Kristensen J, 1996, J CLIN EPIDEMIOL, V49, P893, DOI 10.1016/0895-4356(96)00018-2
   Liu HH, 2002, ANN INTERN MED, V137, P72, DOI 10.7326/0003-4819-137-1-200207020-00024
   Marri SR, 2007, INFLAMM BOWEL DIS, V13, P591, DOI 10.1002/ibd.20082
   Moser MAJ, 2000, AM J GASTROENTEROL, V95, P1021
   Mountifield R, 2009, INFLAMM BOWEL DIS, V15, P720, DOI 10.1002/ibd.20839
   *NAT BOARD HLTH, 1993, KLASS SYGD 10 REV
   Nguyen GC, 2009, INFLAMM BOWEL DIS, V15, P1233, DOI 10.1002/ibd.20883
   Nigro G, 2001, J CLIN GASTROENTEROL, V32, P66, DOI 10.1097/00004836-200101000-00015
   Norgård B, 2003, GUT, V52, P243, DOI 10.1136/gut.52.2.243
   Riis L, 2006, AM J GASTROENTEROL, V101, P1539, DOI 10.1111/j.1572-0241.2006.00602.x
   RILEY SA, 1990, GUT, V31, P179, DOI 10.1136/gut.31.2.179
   Sewitch MJ, 2003, AM J GASTROENTEROL, V98, P1535, DOI 10.1016/S0002-9270(03)00304-6
   Steinhart H, 2000, Can J Gastroenterol, V14 Suppl C, p23C
   Thomas GAO, 2000, POSTGRAD MED J, V76, P273, DOI 10.1136/pmj.76.895.273
   Travis SPL, 2006, GUT, V55, DOI 10.1136/gut.2005.081950b
   VANHEES PAM, 1982, J CLIN GASTROENTEROL, V4, P333, DOI 10.1097/00004836-198208000-00008
   Vohr BR, 2009, J PEDIATR-US, V154, P498, DOI 10.1016/j.jpeds.2008.10.044
   Wisborg K, 1998, ACTA OBSTET GYN SCAN, V77, P836
NR 43
TC 52
Z9 55
U1 0
U2 5
PU WILEY
PI HOBOKEN
PA 111 RIVER ST, HOBOKEN 07030-5774, NJ USA
SN 0269-2813
EI 1365-2036
J9 ALIMENT PHARM THER
JI Aliment. Pharmacol. Ther.
PD JUL 1
PY 2010
VL 32
IS 1
BP 49
EP 58
DI 10.1111/j.1365-2036.2010.04318.x
PG 10
WC Gastroenterology & Hepatology; Pharmacology & Pharmacy
WE Science Citation Index Expanded (SCI-EXPANDED)
SC Gastroenterology & Hepatology; Pharmacology & Pharmacy
GA 606AY
UT WOS:000278393900006
PM 20374225
DA 2024-01-22
ER

PT J
AU Li, T
   Qian, YT
   Bai, TT
   Li, JJ
AF Li, Tong
   Qian, Yuting
   Bai, Tingting
   Li, Juanjuan
TI Prediction of complications in inflammatory bowel disease using routine
   blood parameters at diagnosis
SO ANNALS OF TRANSLATIONAL MEDICINE
LA English
DT Article
DE Prediction; complication; inflammatory bowel disease (IBD); routine
   blood parameters
ID C-REACTIVE PROTEIN; CROHNS-DISEASE; GENETIC ARCHITECTURE; RISK-FACTORS;
   ASSOCIATION; BIOMARKERS; COLITIS; LOCI; SUSCEPTIBILITY; EOSINOPHILS
AB Background: Patients with inflammatory bowel disease (IBD) can develop a series of complications over time, including fistulas and perforation, strictures and pseudopolyp formation. Whether there are some effective and economical routine inspection indicators for the early prediction and prevention of complications has clinical significance and is worth exploring. Methods: A total of 592 newly diagnosed IBD patients [153 with ulcerative colitis (UC), 439 with Crohn's disease (CD)] were enrolled in a retrospective study. We compared the baseline characteristics (age at diagnosis, sex, clinical disease location and stage), serum C-reactive protein (CRP) level, serum erythrocyte sedimentation rate (ESR) level, total white blood cell (WBC), eosinophil (EOS) and platelet (PLT) counts for all IBD patients. And we evaluated the correlation between these routine parameters and the occurrence of clinical complications (including fistula, perforation, stricture, pseudopolyps or cancerous changes) in the course of IBD by univariate and multivariate analyses. Moreover, we constructed a dual parameter prediction system for complication's verification. Results: We demonstrated that higher serum CRP levels and total WBC counts independently indicated a higher hazard for the earlier occurrence of pseudopolyp formation in UC patients. Likewise, higher serum ESR and lower eosinophil count predicted the development of fistulas in CD patients, and higher serum ESR and PLT counts accounted for CD patients' strictures. Conclusions: Novel predictive models including CRP level, ESR, WBC count, PLT and eosinophils were structured to predict complications in IBD, which might enable more aggressive treatment for patients at risk.
C1 [Li, Tong; Qian, Yuting; Bai, Tingting; Li, Juanjuan] Tongji Univ, Sch Med, Shanghai Pulm Hosp, Dept Med Oncol, 507 Zheng Min Rd, Shanghai 200433, Peoples R China.
   [Li, Tong; Qian, Yuting; Bai, Tingting; Li, Juanjuan] Tongji Univ, Thorac Canc Inst, Sch Med, 507 Zheng Min Rd, Shanghai 200433, Peoples R China.
   [Li, Juanjuan] Shanghai Jiao Tong Univ, Sch Med, Dept Gastroenterol, Ruijin Hosp, Shanghai, Peoples R China.
C3 Tongji University; Tongji University; Shanghai Jiao Tong University
RP Li, JJ (通讯作者)，Tongji Univ, Sch Med, Shanghai Pulm Hosp, Dept Med Oncol, 507 Zheng Min Rd, Shanghai 200433, Peoples R China.
EM lijuanjuan700@126.com
FU National Natural Science Foundation of China [81800491]
FX This study was supported by the National Natural Science Foundation of
   China (No. 81800491).
CR Alper A, 2017, J PEDIATR GASTR NUTR, V65, pe25, DOI 10.1097/MPG.0000000000001444
   Binder MT, 2018, INFLAMM BOWEL DIS, V24, P1237, DOI 10.1093/ibd/izy077
   Danese S, 2014, GASTROENTEROLOGY, V147, P981, DOI 10.1053/j.gastro.2014.08.044
   DUBUCQUOI S, 1995, GUT, V37, P242, DOI 10.1136/gut.37.2.242
   Essers JB, 2009, INFLAMM BOWEL DIS, V15, P1508, DOI 10.1002/ibd.20922
   Farrell RJ, 2002, LANCET, V359, P331, DOI 10.1016/S0140-6736(02)07499-8
   Higgins PDR, 2017, DIGEST DIS, V35, P32, DOI 10.1159/000449080
   Hogan SP, 2013, CURR OPIN GASTROEN, V29, P7, DOI 10.1097/MOG.0b013e32835ab29a
   Howell KJ, 2018, GASTROENTEROLOGY, V154, P585, DOI 10.1053/j.gastro.2017.10.007
   Huang HL, 2017, NATURE, V547, P173, DOI 10.1038/nature22969
   Hugot JP, 2001, NATURE, V411, P599, DOI 10.1038/35079107
   Iwata M, 2004, IMMUNITY, V21, P527, DOI 10.1016/j.immuni.2004.08.011
   Jenne CN, 2015, PLATELETS, V26, P286, DOI 10.3109/09537104.2015.1010441
   Jostins L, 2012, NATURE, V491, P119, DOI 10.1038/nature11582
   Kathiresan S, 2006, CIRCULATION, V113, P1415, DOI 10.1161/CIRCULATIONAHA.105.591271
   Khanna R, 2015, LANCET, V386, P1825, DOI 10.1016/S0140-6736(15)00068-9
   Levine A, 2018, GUT, V67, P1726, DOI 10.1136/gutjnl-2017-315866
   Lewis JD, 2011, GASTROENTEROLOGY, V140, P1817, DOI 10.1053/j.gastro.2010.11.058
   Liu JZ, 2015, NAT GENET, V47, P979, DOI 10.1038/ng.3359
   Lönnfors S, 2014, J CROHNS COLITIS, V8, P1281, DOI 10.1016/j.crohns.2014.03.005
   Luo Y, 2017, NAT GENET, V49, P186, DOI 10.1038/ng.3761
   Manninen P, 2012, J CROHNS COLITIS, V6, P524, DOI 10.1016/j.crohns.2011.10.009
   McGovern DPB, 2015, GASTROENTEROLOGY, V149, P1163, DOI 10.1053/j.gastro.2015.08.001
   Osada T, 2008, J GASTROEN HEPATOL, V23, pS262, DOI 10.1111/j.1440-1746.2008.05413.x
   Panes J, 2017, GASTROENTEROLOGY, V152, P362, DOI 10.1053/j.gastro.2016.10.005
   Park SC, 2018, WORLD J GASTROENTERO, V24, P1868, DOI 10.3748/wjg.v24.i17.1868
   Peyrin-Biroulet L, 2009, AM J GASTROENTEROL, V104, P2089, DOI 10.1038/ajg.2009.301
   Politis DS, 2017, WORLD J GASTROENTERO, V23, P1541, DOI 10.3748/wjg.v23.i9.1541
   Rieder F, 2016, J CROHNS COLITIS, V10, P873, DOI 10.1093/ecco-jcc/jjw055
   Ripoche J, 2011, CLIN RES HEPATOL GAS, V35, P353, DOI 10.1016/j.clinre.2011.02.012
   Rivas MA, 2011, NAT GENET, V43, P1066, DOI 10.1038/ng.952
   Rothenberg ME, 2006, ANNU REV IMMUNOL, V24, P147, DOI 10.1146/annurev.immunol.24.021605.090720
   Sands BE, 2017, DIGEST DIS, V35, P13, DOI 10.1159/000449077
   Schreiber S, 2013, J CROHNS COLITIS, V7, P213, DOI 10.1016/j.crohns.2012.05.015
   Senchenkova E, 2015, SEMIN THROMB HEMOST, V41, P582, DOI 10.1055/s-0035-1556590
   Stidham RW, 2016, CLIN GASTROENTEROL H, V14, P1112, DOI 10.1016/j.cgh.2016.04.033
   Thia KT, 2010, GASTROENTEROLOGY, V139, P1147, DOI 10.1053/j.gastro.2010.06.070
   Torres J, 2017, LANCET, V389, P1741, DOI 10.1016/S0140-6736(16)31711-1
   Wallon C, 2011, GASTROENTEROLOGY, V140, P1597, DOI 10.1053/j.gastro.2011.01.042
   Yan SL, 2014, INFLAMM BOWEL DIS, V20, P353, DOI 10.1097/01.MIB.0000440614.83703.84
NR 40
TC 4
Z9 4
U1 1
U2 4
PU AME PUBL CO
PI SHATIN
PA FLAT-RM C 16F, KINGS WING PLAZA 1, NO 3 KWAN ST, SHATIN, HONG KONG
   00000, PEOPLES R CHINA
SN 2305-5839
EI 2305-5847
J9 ANN TRANSL MED
JI ANN. TRANSL. MED.
PD FEB
PY 2022
VL 10
IS 4
DI 10.21037/atm-22-123
EA FEB 2022
PG 11
WC Oncology; Medicine, Research & Experimental
WE Science Citation Index Expanded (SCI-EXPANDED)
SC Oncology; Research & Experimental Medicine
GA ZQ0NZ
UT WOS:000762326700001
PM 35280403
OA gold, Green Published
DA 2024-01-22
ER

PT J
AU Dionizio, A
   Uyghurturk, DA
   Melo, CGS
   Sabino-Arias, IT
   Araujo, TT
   Ventura, TMS
   Perles, JVCM
   Zanoni, JN
   Den Besten, P
   Buzalaf, MAR
AF Dionizio, Aline
   Uyghurturk, Dawud Abduweli
   Souza Melo, Carina Guimaraes
   Sabino-Arias, Isabela Tomazini
   Araujo, Tamara Teodoro
   Silva Ventura, Talita Mendes
   Colombo Martins Perles, Juliana Vanessa
   Zanoni, Jacqueline Nelisis
   Den Besten, Pamela
   Rabelo Buzalaf, Marilia Afonso
TI Intestinal changes associated with fluoride exposure in rats:
   Integrative morphological, proteomic and microbiome analyses
SO CHEMOSPHERE
LA English
DT Article
DE Fluoride; Gastrointestinal symptoms; Microbiome; Crohn's disease; Ileum
ID LIGHT-CHAIN PHOSPHORYLATION; INFLAMMATORY-BOWEL-DISEASE; BILE-ACID
   MALABSORPTION; SUBSTANCE-P; CROHNS-DISEASE; GUT MICROBIOTA; LONGITUDINAL
   MUSCLE; WALL THICKNESS; ABSORPTION; MECHANISMS
AB Gastrointestinal signs and symptoms are the first signs of toxicity due to exposure to fluoride (F). This suggests the possibility that lower levels of subchronic F exposure may affect the gut. The aim of this study was to evaluate changes in the morphology, proteome and microbiome of the ileum of rats, after subchronic exposure to F. Male rats ingested water with 0, 10, or 50 mgF/L for thirty days. Treatment with F, regardless of the dose, significantly decreased the density of HuC/D-IR neurons, whereas CGRP-IR and SP-IR varicosities were significantly increased compared to the control group. Increased VIP-IR varicosities were significantly increased only in the group treated with 50 mgF/L. A significant increase in thickness of the tunica muscularis, as well as in the total thickness of the ileum wall was observed at both F doses when compared to controls. In proteomics analysis, myosin isoforms were increased, and Gastrotopin was decreased in F-exposed mice. In the microbiome metagenomics analysis, Class Clostridia was significantly reduced upon exposure to 10 mgF/L. At the higher F dose of 50 mg/L, genus Ureaplasma was significantly reduced in comparison with controls. Morphological and proteomics alterations induced by F were marked by changes associated with inflammation, and alterations in the gut microbiome. Further studies are needed to determine whether F exposure increases inflammation with secondary effects of the gut microbiome, and/or whether primary effects of F on the gut microbiome enhance changes associated with inflammation. (C) 2021 Elsevier Ltd. All rights reserved.
C1 [Dionizio, Aline; Souza Melo, Carina Guimaraes; Sabino-Arias, Isabela Tomazini; Araujo, Tamara Teodoro; Silva Ventura, Talita Mendes; Rabelo Buzalaf, Marilia Afonso] Univ Sao Paulo, Bauru Sch Dent, Dept Biol Sci, Bauru, SP, Brazil.
   [Uyghurturk, Dawud Abduweli; Den Besten, Pamela] Univ Calif San Francisco, Sch Dent, Dept Orofacial Sci, San Francisco, CA 94143 USA.
   [Colombo Martins Perles, Juliana Vanessa; Zanoni, Jacqueline Nelisis] Univ Estadual Maringa, Dept Morphophysiol Sci, Maringa, Parana, Brazil.
C3 Universidade de Sao Paulo; University of California System; University
   of California San Francisco; Universidade Estadual de Maringa
RP Buzalaf, MAR (通讯作者)，Univ Sao Paulo, Bauru Sch Dent, Dept Biol Sci, Bauru, SP, Brazil.; Den Besten, P (通讯作者)，Univ Calif San Francisco, Sch Dent, Dept Orofacial Sci, San Francisco, CA 94143 USA.
EM pamela.denbesten@ucsf.edu; mbuzalalaf@fob.usp.br
RI Ventura, Talita/V-1842-2017; Araujo, Tamara Teodoro/H-1439-2019;
   Ventura, Talita/Q-4685-2017; Dionizio, Aline/N-6464-2016; Buzalaf,
   Marilia Afonso Rabelo/C-5228-2012
OI Araujo, Tamara Teodoro/0000-0002-7560-9051; Ventura,
   Talita/0000-0003-2101-1350; Dionizio, Aline/0000-0002-8687-0124;
   Buzalaf, Marilia Afonso Rabelo/0000-0002-5985-3951; DenBesten,
   Pamela/0000-0002-2107-6229; Zanoni, Jacqueline
   Nelisis/0000-0002-2892-5123
FU FAPESP [2011/10233-7, 2012/16840-5, 2016/09100-6]; UCSF Center for
   Children's Oral Health Research; NIH/NIDCR [T32DE007306]
FX The authors acknowledge helpful discussions with Yukiko Nakano
   (University of California, San Francisco, USA) and with Gabor Varga
   (Semmelweis University, Budapest, Hungary), technical assistance of
   Aline Lima Leite (Bauru Dental School, University of Sao Paulo, Brazil)
   and undergraduate students Alessandro Domingues Heube, Juliana Gadelha
   Souza (Bauru School of Dentistry, University of Sao Paulo, Brazil) and
   Sara Raquel Garcia Souza (State University of Maringa, Brazil), for the
   help with samples collection. This study was supported by FAPESP
   (2011/10233-7, 2012/16840-5, and 2016/09100-6); T32DE007306 (NIH/NIDCR),
   and the UCSF Center for Children's Oral Health Research.
CR Akiniwa K, 1997, FLUORIDE, V30, P89
   Allin KH, 2015, EUR J ENDOCRINOL, V172, pR167, DOI 10.1530/EJE-14-0874
   Aniwan S, 2017, GASTROENTEROL CLIN N, V46, P463, DOI 10.1016/j.gtc.2017.05.003
   Araujo TT, 2019, CHEMOSPHERE, V236, DOI 10.1016/j.chemosphere.2019.124357
   Ardizzone S, 2002, J INTERN MED, V252, P475, DOI 10.1046/j.1365-2796.2002.01067.x
   AUGENSTEIN WL, 1991, PEDIATRICS, V88, P907
   Baker JL, 2012, SCIENCE, V335, P233, DOI 10.1126/science.1215063
   Balesaria S, 2008, EUR J GASTROEN HEPAT, V20, P413, DOI 10.1097/MEG.0b013e3282f41b82
   Barbier O, 2010, CHEM-BIOL INTERACT, V188, P319, DOI 10.1016/j.cbi.2010.07.011
   Pereira HABD, 2018, TOXICOL APPL PHARM, V358, P68, DOI 10.1016/j.taap.2018.09.010
   Pereira HABD, 2013, PLOS ONE, V8, DOI 10.1371/journal.pone.0075343
   Bell JS, 2019, NEUROPATH APPL NEURO, V45, P195, DOI 10.1111/nan.12520
   Boyer L, 2007, AUTON NEUROSCI-BASIC, V134, P106, DOI 10.1016/j.autneu.2007.03.001
   Chelakkot C, 2018, EXP MOL MED, V50, DOI 10.1038/s12276-018-0126-x
   Chiorean L, 2014, MED ULTRASON, V16, P319
   Chu J, 2013, J BIOL CHEM, V288, P1200, DOI 10.1074/jbc.M112.370718
   Collins SM, 2009, GASTROENTEROLOGY, V136, P2003, DOI 10.1053/j.gastro.2009.01.075
   Csordas A, 1996, EUR J CANCER PREV, V5, P221, DOI 10.1097/00008469-199608000-00002
   DAS TK, 1994, J CLIN GASTROENTEROL, V18, P194, DOI 10.1097/00004836-199404000-00004
   Davis RA, 2008, P NATL ACAD SCI USA, V105, P4965, DOI 10.1073/pnas.0801194105
   Melo CGD, 2017, SCI REP-UK, V7, DOI 10.1038/s41598-017-01090-y
   Dionizio A.S., SCI TOTAL ENVIRON, V741
   Dionizio A, 2019, BIOL TRACE ELEM RES, V190, P157, DOI 10.1007/s12011-018-1542-4
   Dionizio AS, 2018, SCI REP-UK, V8, DOI 10.1038/s41598-018-21533-4
   Duan Q, 2018, PUBLIC HEALTH, V154, P87, DOI 10.1016/j.puhe.2017.08.013
   DUNIPACE AJ, 1995, J DENT RES, V74, P358, DOI 10.1177/00220345950740011201
   Felice VD, 2017, PHARMACOL BIOCHEM BE, V160, P1, DOI 10.1016/j.pbb.2017.06.016
   Fond G, 2015, PATHOL BIOL, V63, P35, DOI 10.1016/j.patbio.2014.10.003
   Furness J.B., 2006, COMPREHENSIVE OVERVI
   GESSNER BD, 1994, NEW ENGL J MED, V330, P95, DOI 10.1056/NEJM199401133300203
   Goschorska M, 2019, INT J ENV RES PUB HE, V16, DOI 10.3390/ijerph16010010
   Goto Y, 2015, CURR OPIN RHEUMATOL, V27, P388, DOI 10.1097/BOR.0000000000000192
   Grober J, 1999, J BIOL CHEM, V274, P29749, DOI 10.1074/jbc.274.42.29749
   Guyton A, 2015, TXB MED PHYSL
   Hashash J.G., 2017, DIS A MONTH
   HOLZER P, 1984, BRIT J PHARMACOL, V82, P259, DOI 10.1111/j.1476-5381.1984.tb16466.x
   Houser MC, 2017, NPJ PARKINSONS DIS, V3, DOI 10.1038/s41531-016-0002-0
   Iheozor-Ejiofor Z, 2015, COCHRANE DB SYST REV, DOI 10.1002/14651858.CD010856.pub2
   Iiizumi G, 2007, BBA-PROTEINS PROTEOM, V1774, P1289, DOI 10.1016/j.bbapap.2007.07.012
   Johnson BM, 2015, CLIN EXP IMMUNOL, V181, P323, DOI 10.1111/cei.12609
   Jung D, 2004, GUT, V53, P78, DOI 10.1136/gut.53.1.78
   Kang B, 2017, J PEDIATR GASTR NUTR, V64, P279, DOI 10.1097/MPG.0000000000001222
   Kastl AJ, 2020, CELL MOL GASTROENTER, V9, P33, DOI 10.1016/j.jcmgh.2019.07.006
   Keely SJ, 2016, CELL MOL GASTROENTER, V2, P725, DOI 10.1016/j.jcmgh.2016.08.004
   Landrier JF, 2006, AM J PHYSIOL-GASTR L, V290, pG476, DOI 10.1152/ajpgi.00430.2005
   Laserna-Mendieta EJ, 2018, J CROHNS COLITIS, V12, P204, DOI 10.1093/ecco-jcc/jjx137
   Lee SH, 2015, INTEST RES, V13, P11, DOI 10.5217/ir.2015.13.1.11
   Leite AL, 2014, PLOS ONE, V9, DOI 10.1371/journal.pone.0106646
   LEMBECK F, 1988, ACTA PHYSIOL SCAND, V133, P435, DOI 10.1111/j.1748-1716.1988.tb08427.x
   Lerner A, 2015, AUTOIMMUN REV, V14, P1038, DOI 10.1016/j.autrev.2015.07.007
   Liu T, 2017, SIGNAL TRANSDUCT TAR, V2, DOI 10.1038/sigtrans.2017.23
   Llorente C, 2015, CELL MOL GASTROENTER, V1, P275, DOI 10.1016/j.jcmgh.2015.04.003
   Lührs H, 2001, INT J COLORECTAL DIS, V16, P195, DOI 10.1007/s003840100295
   LUMAN W, 1995, EUR J GASTROEN HEPAT, V7, P641
   Makharia GK, 2011, J CLIN GASTROENTEROL, V45, pS89, DOI 10.1097/MCG.0b013e31821fbd82
   MANTYH CR, 1995, GASTROENTEROLOGY, V109, P850, DOI 10.1016/0016-5085(95)90394-1
   MANTYH PW, 1991, ANN NY ACAD SCI, V632, P263, DOI 10.1111/j.1749-6632.1991.tb33114.x
   Marvin-Guy L, 2005, PROTEOMICS, V5, P2561, DOI 10.1002/pmic.200401265
   MAZUMDAR S, 1992, AM J GASTROENTEROL, V87, P176
   McCoy KD, 2015, CLIN IMMUNOL, V159, P170, DOI 10.1016/j.clim.2015.05.007
   Münster T, 2015, PAIN PRACT, V15, P265, DOI 10.1111/papr.12182
   NOPAKUN J, 1989, J NUTR, V119, P1411, DOI 10.1093/jn/119.10.1411
   NOPAKUN J, 1990, NUTR RES, V10, P771, DOI 10.1016/S0271-5317(05)80826-7
   Ooi CJ, 2016, J GASTROEN HEPATOL, V31, P56, DOI 10.1111/jgh.12958
   Pryde SE, 2002, FEMS MICROBIOL LETT, V217, P133, DOI 10.1016/S0378-1097(02)01106-0
   Rácz R, 2017, FRONT PHYSIOL, V8, DOI 10.3389/fphys.2017.00940
   Rosenbaum DG, 2017, PEDIATR RADIOL, V47, P55, DOI 10.1007/s00247-016-3704-x
   Rössel P, 1999, SCAND J GASTROENTERO, V34, P587
   Sand E, 2014, BMC GASTROENTEROL, V14, DOI 10.1186/s12876-014-0209-7
   Segain JP, 2000, GUT, V47, P397, DOI 10.1136/gut.47.3.397
   Sender R, 2016, PLOS BIOL, V14, DOI 10.1371/journal.pbio.1002533
   Sharma JD, 2009, FLUORIDE, V42, P286
   Shen L, 2006, J CELL SCI, V119, P2095, DOI 10.1242/jcs.02915
   Soares A, 2015, BMC GASTROENTEROL, V15, DOI 10.1186/s12876-015-0228-z
   Söderholm JD, 2002, GUT, V50, P307, DOI 10.1136/gut.50.3.307
   SPAK CJ, 1990, J DENT RES, V69, P426, DOI 10.1177/00220345900690020101
   Strunecka A, 2007, CURR SIGNAL TRANSD T, V2, P190, DOI 10.2174/157436207781745300
   Strunecka A, 2019, INT J ENV RES PUB HE, V16, DOI 10.3390/ijerph16183431
   SUSHEELA AK, 1992, FLUORIDE, V25, P5
   SUSHEELA AK, 1993, FLUORIDE, V26, P97
   Tai NW, 2015, REV ENDOCR METAB DIS, V16, P55, DOI 10.1007/s11154-015-9309-0
   Tavano F, 2012, J CROHNS COLITIS, V6, P563, DOI 10.1016/j.crohns.2011.11.004
   ten Cate JM, 2019, J DENT RES, V98, P725, DOI 10.1177/0022034519831604
   Thompson CA, 2017, CELL MOL GASTROENTER, V3, P422, DOI 10.1016/j.jcmgh.2016.12.009
   Trevizol JS, 2020, CHEMOSPHERE, V254, DOI 10.1016/j.chemosphere.2020.126602
   VOGT RL, 1982, AM J PUBLIC HEALTH, V72, P1168, DOI 10.2105/AJPH.72.10.1168
   Warburg O, 1942, BIOCHEM Z, V310, P384
   Waugh DT, 2019, INT J ENV RES PUB HE, V16, DOI 10.3390/ijerph16050856
   Wei Q, 2018, ENVIRON SCI POLLUT R, V25, P33926, DOI 10.1007/s11356-018-3406-z
   WHITFORD GM, 1984, CALCIFIED TISSUE INT, V36, P302, DOI 10.1007/BF02405334
   WORLICEK H, 1987, J CLIN ULTRASOUND, V15, P153, DOI 10.1002/jcu.1870150302
   Wright EK, 2015, INFLAMM BOWEL DIS, V21, P1219, DOI 10.1097/MIB.0000000000000382
   Yan YX, 2012, PLOS ONE, V7, DOI 10.1371/journal.pone.0035709
   Yasuda K, 2017, MSYSTEMS, V2, DOI 10.1128/mSystems.00047-17
   Zheng YJ, 2002, TOXICOL LETT, V133, P77, DOI 10.1016/S0378-4274(02)00082-6
   Zuo H, 2018, LIFE SCI, V198, P18, DOI 10.1016/j.lfs.2018.02.001
NR 96
TC 11
Z9 11
U1 4
U2 17
PU PERGAMON-ELSEVIER SCIENCE LTD
PI OXFORD
PA THE BOULEVARD, LANGFORD LANE, KIDLINGTON, OXFORD OX5 1GB, ENGLAND
SN 0045-6535
EI 1879-1298
J9 CHEMOSPHERE
JI Chemosphere
PD JUN
PY 2021
VL 273
AR 129607
DI 10.1016/j.chemosphere.2021.129607
EA JAN 2021
PG 10
WC Environmental Sciences
WE Science Citation Index Expanded (SCI-EXPANDED)
SC Environmental Sciences & Ecology
GA RP2SO
UT WOS:000641584000060
PM 33508686
OA Green Accepted
DA 2024-01-22
ER

PT J
AU Sevrin, G
   Massier, S
   Chassaing, B
   Agus, A
   Delmas, J
   Denizot, J
   Billard, E
   Barnich, N
AF Sevrin, Gwladys
   Massier, Sebastien
   Chassaing, Benoit
   Agus, Allison
   Delmas, Julien
   Denizot, Jeremy
   Billard, Elisabeth
   Barnich, Nicolas
TI Adaptation of adherent-invasive<i>E. coli</i>to gut environment: Impact
   on flagellum expression and bacterial colonization ability
SO GUT MICROBES
LA English
DT Article
ID ESCHERICHIA-COLI; CROHNS-DISEASE; SALMONELLA-TYPHIMURIUM; MOUSE MODEL;
   AIEC; VIRULENCE; PROTEIN; MUCUS; SUSCEPTIBILITY; INFLAMMATION
AB The pathogenesis of Crohn's disease (CD) is multifactorial and involves genetic susceptibility, environmental triggers and intestinal microbiota. Adherent-invasiveEscherichia coli(AIEC) are flagellated bacteria more prevalent in CD patients than in healthy subjects and promote chronic intestinal inflammation. We aim at deciphering the role of flagella and flagellin modulation by intestinal conditions. AIEC flagellum expression is required for optimal adhesion to and invasion of intestinal epithelial cells. Interestingly, differential flagellin regulation was observed between commensalE. coli(HS) and AIEC (LF82) strains: flagellum expression by AIEC bacteria, in contrast to that of commensalE. coli, is enhanced under intestinal conditions (the presence of bile acids and mucins). Flagella are involved in the ability of the AIEC LF82 strain to cross a mucus layerin vitroandin vivo, conferring a selective advantage in penetrating the mucus layer and reaching the epithelial surface. In a CEABAC10 mouse model, a non-motile mutant (LF82-Delta fliC) exhibits reduced colonization that is restored by a dextran sodium sulfate treatment that alters mucus layer integrity. Moreover, a mutant that continuously secretes flagellin (LF82-Delta flgM) triggers a stronger inflammatory response than the wild-type strain, and the mutant's ability to colonize the CEABAC10 mouse model is decreased. Overexpression of flagellin in bacteria in contact with epithelial cells can be detrimental to their virulence by inducing acute inflammation that enhances AIEC clearance. AIEC pathobionts must finely modulate flagellum expression during the infection process, taking advantage of their specific virulence gene regulation to improve their adaptability and flexibility within the gut environment.
C1 [Sevrin, Gwladys; Massier, Sebastien; Agus, Allison; Delmas, Julien; Denizot, Jeremy; Billard, Elisabeth; Barnich, Nicolas] Univ Clermont Auvergne, CRNH Auvergne, M2iSH, Inserm U1071,USC INRA 2018, F-63000 Clermont Ferrand, France.
   [Chassaing, Benoit] Georgia State Univ, Inst Neurosci, Atlanta, GA 30303 USA.
   [Chassaing, Benoit] Georgia State Univ, Inst Biomed Sci, Atlanta, GA 30303 USA.
   [Delmas, Julien] CHU Clermont Ferrand, Serv Bacteriol Parasitol Mycol, Clermont Ferrand, France.
   [Denizot, Jeremy; Billard, Elisabeth; Barnich, Nicolas] Univ Clermont Auvergne, Inst Univ Technol Clermont Ferrand, Clermont Ferrand, France.
C3 Universite Clermont Auvergne (UCA); INRAE; Institut National de la Sante
   et de la Recherche Medicale (Inserm); University System of Georgia;
   Georgia State University; University System of Georgia; Georgia State
   University; CHU Clermont Ferrand; Universite Clermont Auvergne (UCA)
RP Barnich, N (通讯作者)，Univ Clermont Auvergne, INSERM, M2iSH, USC INRA 2018, 28 Pl Henri Dunant, F-63001 Clermont Ferrand, France.
EM nicolas.barnich@uca.fr
RI Chassaing, Benoit/R-3819-2017
OI Chassaing, Benoit/0000-0002-4285-769X; Denizot,
   Jeremy/0000-0003-0078-8996; Barnich, Nicolas/0000-0001-9465-7844
CR Abraham C, 2009, NEW ENGL J MED, V361, P2066, DOI 10.1056/NEJMra0804647
   Alaniz RC, 2006, J IMMUNOL, V177, P3983, DOI 10.4049/jimmunol.177.6.3983
   Aldhous MC, 2009, PLOS ONE, V4, DOI 10.1371/journal.pone.0006285
   Aldridge P, 2006, J BACTERIOL, V188, P4487, DOI 10.1128/JB.00094-06
   Barnich N, 2003, MOL MICROBIOL, V48, P781, DOI 10.1046/j.1365-2958.2003.03468.x
   Barnich N, 2007, WORLD J GASTROENTERO, V13, P5571, DOI 10.3748/wjg.v13.i42.5571
   Baumgart M, 2007, ISME J, V1, P403, DOI 10.1038/ismej.2007.52
   Bevins CL, 2011, NAT REV MICROBIOL, V9, P356, DOI 10.1038/nrmicro2546
   BRETT PJ, 1994, INFECT IMMUN, V62, P1914, DOI 10.1128/IAI.62.5.1914-1919.1994
   Bringer MA, 2005, INFECT IMMUN, V73, P712, DOI 10.1128/IAI.73.2.712-721.2005
   Cadwell K, 2008, NATURE, V456, P259, DOI 10.1038/nature07416
   Carvalho FA, 2012, CELL HOST MICROBE, V12, P139, DOI 10.1016/j.chom.2012.07.004
   Carvalho FA, 2009, J EXP MED, V206, P2179, DOI 10.1084/jem.20090741
   Chan CHF, 2004, MOL THER, V9, P775, DOI 10.1016/j.ymthe.2004.03.009
   Chassaing B, 2015, NATURE, V519, P92, DOI 10.1038/nature14232
   Chassaing B, 2014, GUT, V63, P1069, DOI 10.1136/gutjnl-2013-304909
   Chassaing B, 2013, ENVIRON MICROBIOL, V15, P355, DOI 10.1111/j.1462-2920.2012.02824.x
   Chassaing B, 2011, GASTROENTEROLOGY, V140, P1720, DOI 10.1053/j.gastro.2011.01.054
   Chaveroche MK, 2000, NUCLEIC ACIDS RES, V28, DOI 10.1093/nar/28.22.e97
   Claret L, 2007, J BIOL CHEM, V282, P33275, DOI 10.1074/jbc.M702800200
   Conte Maria Pia, 2014, BMC Res Notes, V7, P748, DOI 10.1186/1756-0500-7-748
   Cummings LA, 2005, J IMMUNOL, V174, P7929, DOI 10.4049/jimmunol.174.12.7929
   Curtis MM, 2014, MBIO, V5, DOI 10.1128/mBio.02165-14
   Dalmasso G, 2011, GASTROENTEROLOGY, V141, P1334, DOI 10.1053/j.gastro.2011.06.080
   Darfeuille-Michaud A, 1998, GASTROENTEROLOGY, V115, P1405, DOI 10.1016/S0016-5085(98)70019-8
   Darfeuille-Michaud A, 2004, GASTROENTEROLOGY, V127, P412, DOI 10.1053/j.gastro.2004.04.061
   Datsenko KA, 2000, P NATL ACAD SCI USA, V97, P6640, DOI 10.1073/pnas.120163297
   Dogan B, 2014, INFLAMM BOWEL DIS, V20, P1919, DOI 10.1097/MIB.0000000000000183
   Dreux N, 2013, PLOS PATHOG, V9, DOI 10.1371/journal.ppat.1003141
   Gauger EJ, 2007, INFECT IMMUN, V75, P3315, DOI 10.1128/IAI.00052-07
   Gewirtz AT, 2001, J IMMUNOL, V167, P1882, DOI 10.4049/jimmunol.167.4.1882
   Gibold L, 2016, CELL MICROBIOL, V18, P617, DOI 10.1111/cmi.12539
   Giraud A, 2008, PLOS GENET, V4, DOI 10.1371/journal.pgen.0040002
   Harrington SM, 2009, INFECT IMMUN, V77, P2465, DOI 10.1128/IAI.01494-08
   Hecht G, 2014, LAB ANIM-UK, V48, P292, DOI 10.1177/0023677214544728
   Hughes KT, 1998, ANNU REV MICROBIOL, V52, P231, DOI 10.1146/annurev.micro.52.1.231
   Hugot JP, 2001, NATURE, V411, P599, DOI 10.1038/35079107
   Ide N, 1999, GENES GENET SYST, V74, P113, DOI 10.1266/ggs.74.113
   Johansson MEV, 2014, GUT, V63, P281, DOI 10.1136/gutjnl-2012-303207
   Johansson MEV, 2012, METHODS MOL BIOL, V842, P229, DOI 10.1007/978-1-61779-513-8_13
   Jozwick AKS, 2017, J APPL MICROBIOL, V122, P578, DOI 10.1111/jam.13374
   Kaser A, 2008, CELL, V134, P743, DOI 10.1016/j.cell.2008.07.021
   Kaser A, 2010, ANNU REV IMMUNOL, V28, P573, DOI 10.1146/annurev-immunol-030409-101225
   Kobayashi RKT, 2010, J VET SCI, V11, P315, DOI 10.4142/jvs.2010.11.4.315
   KUO MS, 1986, CARBOHYD RES, V156, P173, DOI 10.1016/S0008-6215(00)90109-5
   Lane MC, 2007, P NATL ACAD SCI USA, V104, P16669, DOI 10.1073/pnas.0607898104
   LESUFFLEUR T, 1993, J CELL SCI, V106, P771
   Liu B, 2013, AM J PHYSIOL-GASTR L, V305, pG573, DOI 10.1152/ajpgi.00071.2013
   Mantis NJ, 2010, IMMUNOL INVEST, V39, P383, DOI 10.3109/08820131003622635
   Marathe SA, 2016, J BACTERIOL, V198, P1798, DOI 10.1128/JB.00092-16
   Martinez-Medina Margarita, 2014, World J Gastrointest Pathophysiol, V5, P213, DOI 10.4291/wjgp.v5.i3.213
   Martinez-Medina M, 2009, INFLAMM BOWEL DIS, V15, P872, DOI 10.1002/ibd.20860
   McPhee JB, 2014, INFECT IMMUN, V82, P3383, DOI 10.1128/IAI.01888-14
   Meisch JP, 2013, INFLAMM BOWEL DIS, V19, P942, DOI 10.1097/MIB.0b013e318280b11a
   Miquel S, 2010, PLOS ONE, V5, DOI 10.1371/journal.pone.0012714
   Nash JHE, 2010, BMC GENOMICS, V11, DOI 10.1186/1471-2164-11-667
   O'Brien CL, 2017, GUT, V66, P1382, DOI 10.1136/gutjnl-2015-311059
   Ogura Y, 2001, NATURE, V411, P603, DOI 10.1038/35079114
   Petersson J, 2011, AM J PHYSIOL-GASTR L, V300, pG327, DOI 10.1152/ajpgi.00422.2010
   POPE LM, 1995, INFECT IMMUN, V63, P3642, DOI 10.1128/IAI.63.9.3642-3648.1995
   Rasko DA, 2008, SCIENCE, V321, P1078, DOI 10.1126/science.1160354
   Rolhion N, 2007, MOL MICROBIOL, V63, P1684, DOI 10.1111/j.1365-2958.2007.05638.x
   Schippa S, 2012, CAN J MICROBIOL, V58, P426, DOI [10.1139/W2012-007, 10.1139/w2012-007]
   Schreiber O, 2013, PLOS ONE, V8, DOI 10.1371/journal.pone.0071843
   Sepehri S, 2009, INFLAMM BOWEL DIS, V15, P1737, DOI 10.1002/ibd.20966
   SIMONS RW, 1987, GENE, V53, P85, DOI 10.1016/0378-1119(87)90095-3
   Vazeille E, 2011, PLOS ONE, V6, DOI 10.1371/journal.pone.0021199
   Wehkamp J, 2004, GUT, V53, P1658, DOI 10.1136/gut.2003.032805
   Wibbenmeyer JA, 2002, INFECT IMMUN, V70, P121, DOI 10.1128/IAI.70.1.121-126.2002
   Wu SC, 2016, ANTON LEEUW INT J G, V109, P1503, DOI 10.1007/s10482-016-0752-z
   Xavier RJ, 2007, NATURE, V448, P427, DOI 10.1038/nature06005
   Yim L, 2014, INFECT IMMUN, V82, P1465, DOI 10.1128/IAI.01336-13
   Zhao Y, 2015, IMMUNOL REV, V265, P85, DOI 10.1111/imr.12293
NR 73
TC 39
Z9 42
U1 1
U2 17
PU TAYLOR & FRANCIS INC
PI PHILADELPHIA
PA 530 WALNUT STREET, STE 850, PHILADELPHIA, PA 19106 USA
SN 1949-0976
EI 1949-0984
J9 GUT MICROBES
JI Gut Microbes
PD MAY 3
PY 2020
VL 11
IS 3
BP 364
EP 380
DI 10.1080/19490976.2017.1421886
PG 17
WC Gastroenterology & Hepatology; Microbiology
WE Science Citation Index Expanded (SCI-EXPANDED)
SC Gastroenterology & Hepatology; Microbiology
GA NL4BB
UT WOS:000567362400010
PM 29494278
OA Green Published, gold
DA 2024-01-22
ER

PT J
AU Kirchgesner, J
   Andersen, NN
   Carrat, F
   Jess, T
   Beaugerie, L
AF Kirchgesner, Julien
   Andersen, Nynne Nyboe
   Carrat, Fabrice
   Jess, Tine
   Beaugerie, Laurent
CA BERENICE Study Grp
TI Risk of acute arterial events associated with treatment of inflammatory
   bowel diseases: nationwide French cohort study
SO GUT
LA English
DT Article
ID C-REACTIVE PROTEIN; ISCHEMIC-HEART-DISEASE; RHEUMATOID-ARTHRITIS;
   CROHNS-DISEASE; CARDIOVASCULAR EVENTS; SMOKING; ATHEROSCLEROSIS;
   METAANALYSIS; TNF; COMBINATION
AB Objective Patients with IBD are at increased risk of acute arterial events. Antitumour necrosis factor (TNF) agents and thiopurines may, via their anti-inflammatory properties, lower the risk of acute arterial events. The aim of this study was to assess the impact of thiopurines and anti-TNFs on the risk of acute arterial events in patients with IBD.
   Design Patients aged 18 years or older and affiliated to the French national health insurance with a diagnosis of IBD were followed up from 1 April 2010 until 31 December 2014. The risks of acute arterial events (including ischaemic heart disease, cerebrovascular disease and peripheral artery disease) were compared between thiopurines and anti-TNFs exposed and unexposed patients with marginal structural Cox proportional hazard models adjusting for baseline and time-varying demographics, medications, traditional cardiovascular risk factors, comorbidities and IBD disease activity.
   Results Among 177 827 patients with IBD (96 111 (54%) women, mean age at cohort entry 46.2 years (SD 16.3), 90 205 (50.7%) with Crohn's disease (CD)), 4145 incident acute arterial events occurred (incidence rates: 5.4 per 1000 person-years). Compared with unexposed patients, exposure to anti-TNFs (HR 0.79, 95%CI 0.66 to 0.95), but not to thiopurines (HR 0.93, 95%CI 0.82 to 1.05), was associated with a decreased risk of acute arterial events. The magnitude in risk reduction was highest in men with CD exposed to anti-TNFs (HR 0.54, 95%CI 0.40 to 0.72).
   Conclusion Exposure to anti-TNFs is associated with a decreased risk of acute arterial events in patients with IBD, particularly in men with CD.
C1 [Kirchgesner, Julien; Beaugerie, Laurent] Hop St Antoine, AP HP, Dept Gastroenterol, Paris, France.
   [Kirchgesner, Julien; Carrat, Fabrice; Beaugerie, Laurent] Sorbonne Univ, Inst Pierre Louis Epidemiol & Sante Publ, INSERM, Paris, France.
   [Andersen, Nynne Nyboe; Jess, Tine] Statens Serum Inst, Dept Epidemiol Res, Copenhagen, Denmark.
   [Andersen, Nynne Nyboe] Zealand Univ Hosp Koge, Dept Gastroenterol, Koge, Denmark.
   [Carrat, Fabrice] Hop St Antoine, AP HP, Dept Publ Hlth, Paris, France.
C3 Assistance Publique Hopitaux Paris (APHP); Universite Paris Cite;
   Hopital Universitaire Hotel-Dieu - APHP; Hopital Universitaire
   Paul-Brousse - APHP; Sorbonne Universite; Hopital Universitaire
   Saint-Antoine - APHP; Sorbonne Universite; Institut National de la Sante
   et de la Recherche Medicale (Inserm); Statens Serum Institut; Assistance
   Publique Hopitaux Paris (APHP); Hopital Universitaire Paul-Brousse -
   APHP; Universite Paris Cite; Hopital Universitaire Hotel-Dieu - APHP;
   Sorbonne Universite; Hopital Universitaire Saint-Antoine - APHP
RP Kirchgesner, J (通讯作者)，Hop St Antoine, AP HP, Serv Gastroenterol & Nutr, 184 Rue Faubourg St Antoine, Paris 75012, France.
EM julien.kirchgesner@gmx.com
RI Carrat, Fabrice/AAU-8480-2020; Schwarzinger, Michaël/F-7367-2011;
   Kirchgesner, Julien/ABA-1398-2021
OI Carrat, Fabrice/0000-0002-8672-7918; Schwarzinger,
   Michaël/0000-0002-0573-6856; peyrin-biroulet,
   laurent/0000-0003-2536-6618; Beaugerie, Laurent/0000-0002-5012-4146;
   BUISSON, Anthony/0000-0002-6347-409X; Kirchgesner,
   Julien/0000-0002-2314-9284; Bouvier, Anne-Marie/0000-0001-9070-1027
FU French National Agency for Medicines and Health Products Safety (Agence
   Nationale de Securite du Medicament)
FX The BERENICE project is supported by grants from the French National
   Agency for Medicines and Health Products Safety (Agence Nationale de
   Securite du Medicament).
CR Aarestrup J, 2019, J CROHNS COLITIS, V13, P319, DOI 10.1093/ecco-jcc/jjy164
   Arts EEA, 2015, ANN RHEUM DIS, V74, P998, DOI 10.1136/annrheumdis-2013-204531
   Auzolle C, 2018, ALIMENT PHARM THER, V48, P924, DOI 10.1111/apt.14944
   Avina-Zubieta JA, 2012, ANN RHEUM DIS, V71, P1524, DOI 10.1136/annrheumdis-2011-200726
   Beaugerie L, 2001, AM J GASTROENTEROL, V96, P2113, DOI 10.1016/S0002-9270(01)02507-2
   Bouillon K, 2018, JAMA-J AM MED ASSOC, V319, P375, DOI 10.1001/jama.2017.21269
   Chantry AA, 2011, J CLIN EPIDEMIOL, V64, P1014, DOI 10.1016/j.jclinepi.2010.11.015
   Cole SR, 2008, AM J EPIDEMIOL, V168, P656, DOI 10.1093/aje/kwn164
   Collins CE, 1997, EUR J GASTROEN HEPAT, V9, P1213
   Colombel JF, 2010, NEW ENGL J MED, V362, P1383, DOI 10.1056/NEJMoa0904492
   Cosnes J, 1996, GASTROENTEROLOGY, V110, P424, DOI 10.1053/gast.1996.v110.pm8566589
   Cosnes J, 2001, GASTROENTEROLOGY, V120, P1093, DOI 10.1053/gast.2001.23231
   Couris CM, 2009, J CLIN EPIDEMIOL, V62, P660, DOI 10.1016/j.jclinepi.2008.07.013
   FAGAN EA, 1982, EUR J CLIN INVEST, V12, P351, DOI 10.1111/j.1365-2362.1982.tb02244.x
   Galluzzo S, 2011, HUM IMMUNOL, V72, P636, DOI 10.1016/j.humimm.2011.04.005
   GROSS V, 1992, GASTROENTEROLOGY, V102, P514, DOI 10.1016/0016-5085(92)90098-J
   Hansson GK, 2005, NEW ENGL J MED, V352, P1685, DOI 10.1056/NEJMra043430
   Hatoum OA, 2005, INFLAMM BOWEL DIS, V11, P304, DOI 10.1097/01.MIB.0000160772.78951.61
   Henriksen M, 2008, GUT, V57, P1518, DOI 10.1136/gut.2007.146357
   Hugot JP, 1996, NATURE, V379, P821, DOI 10.1038/379821a0
   Kirchgesner J, 2017, ALIMENT PHARM THER, V45, P37, DOI 10.1111/apt.13835
   Kirchgesner J, 2018, GUT, V67, P1261, DOI 10.1136/gutjnl-2017-314015
   Kirchgesner J, 2018, GASTROENTEROLOGY, V155, P337, DOI 10.1053/j.gastro.2018.04.012
   Lemaitre M, 2017, JAMA-J AM MED ASSOC, V318, P1679, DOI 10.1001/jama.2017.16071
   Lewis JD, 2018, AM J GASTROENTEROL, V113, P405, DOI 10.1038/ajg.2017.479
   Lorgis L, 2013, CIRCULATION, V127, P1767, DOI 10.1161/CIRCULATIONAHA.113.001874
   Lusivika-Nzinga C, 2017, BMC MED RES METHODOL, V17, DOI 10.1186/s12874-017-0434-1
   McKellar GE, 2009, NAT REV CARDIOL, V6, P410, DOI 10.1038/nrcardio.2009.57
   Molodecky NA, 2012, GASTROENTEROLOGY, V142, P46, DOI 10.1053/j.gastro.2011.10.001
   Myasoedova E, 2016, ANN RHEUM DIS, V75, P560, DOI 10.1136/annrheumdis-2014-206411
   Neurath MF, 2012, GUT, V61, P1619, DOI 10.1136/gutjnl-2012-302830
   Ng MKC, 2004, HEART, V90, P829, DOI 10.1136/hrt.2003.031492
   Oussalah A, 2011, ALIMENT PHARM THER, V34, P1173, DOI 10.1111/j.1365-2036.2011.04864.x
   Peters MJL, 2010, ANN RHEUM DIS, V69, P325, DOI 10.1136/ard.2009.113696
   Ridker PM, 2007, J AM COLL CARDIOL, V49, P2129, DOI 10.1016/j.jacc.2007.02.052
   Robins JM, 2000, EPIDEMIOLOGY, V11, P550, DOI 10.1097/00001648-200009000-00011
   Roubille C, 2015, ANN RHEUM DIS, V74, P480, DOI 10.1136/annrheumdis-2014-206624
   Rungoe C, 2013, GUT, V62, P689, DOI 10.1136/gutjnl-2012-303285
   Sahli L, 2016, PHARMACOEPIDEM DR S, V25, P785, DOI 10.1002/pds.4006
   Saibeni S, 2003, AM J GASTROENTEROL, V98, P112, DOI 10.1111/j.1572-0241.2003.07160.x
   Seksik P, 2009, INFLAMM BOWEL DIS, V15, P734, DOI 10.1002/ibd.20828
   Severs M, 2018, INFLAMM BOWEL DIS, V24, P1298, DOI 10.1093/ibd/izy004
   Singh S, 2014, CLIN GASTROENTEROL H, V12, P382, DOI 10.1016/j.cgh.2013.08.023
   Symmons DPM, 2011, NAT REV RHEUMATOL, V7, P399, DOI 10.1038/nrrheum.2011.75
   Tam LS, 2014, RHEUMATOLOGY, V53, P1108, DOI 10.1093/rheumatology/ket454
   To N, 2016, ALIMENT PHARM THER, V43, P549, DOI 10.1111/apt.13511
   Tuppin P, 2010, REV EPIDEMIOL SANTE, V58, P286, DOI 10.1016/j.respe.2010.04.005
   Uhry Z, 2013, CANCER EPIDEMIOL, V37, P99, DOI 10.1016/j.canep.2012.10.010
NR 48
TC 39
Z9 39
U1 0
U2 6
PU BMJ PUBLISHING GROUP
PI LONDON
PA BRITISH MED ASSOC HOUSE, TAVISTOCK SQUARE, LONDON WC1H 9JR, ENGLAND
SN 0017-5749
EI 1468-3288
J9 GUT
JI Gut
PD MAY
PY 2020
VL 69
IS 5
BP 852
EP 858
DI 10.1136/gutjnl-2019-318932
PG 7
WC Gastroenterology & Hepatology
WE Science Citation Index Expanded (SCI-EXPANDED)
SC Gastroenterology & Hepatology
GA LL2TW
UT WOS:000531410700010
PM 31446428
OA Green Submitted
DA 2024-01-22
ER

PT J
AU Ott, SJ
   Musfeldt, M
   Wenderoth, DF
   Hampe, J
   Brant, O
   Fölsch, UR
   Timmins, KN
   Schreiber, S
AF Ott, SJ
   Musfeldt, M
   Wenderoth, DF
   Hampe, J
   Brant, O
   Fölsch, UR
   Timmins, KN
   Schreiber, S
TI Reduction in diversity of the colonic mucosa associated bacterial
   microflora in patients with active inflammatory bowel disease
SO GUT
LA English
DT Article
ID 16S RIBOSOMAL-RNA; GRADIENT GEL-ELECTROPHORESIS; IN-SITU HYBRIDIZATION;
   HUMAN FECAL SAMPLES; CROHNS-DISEASE; ESCHERICHIA-COLI;
   GASTROINTESTINAL-TRACT; OLIGONUCLEOTIDE PROBE; MAINTENANCE TREATMENT;
   ULCERATIVE-COLITIS
AB Background and aims: The intestinal bacterial microflora plays an important role in the aetiology of inflammatory bowel disease (IBD). As most of the colonic bacteria cannot be identified by culture techniques, genomic technology can be used for analysis of the composition of the microflora.
   Patients and methods: The mucosa associated colonic microflora of 57 patients with active inflammatory bowel disease and 46 controls was investigated using 16S rDNA based single strand conformation polymorphism (SSCP) fingerprint, cloning experiments, and real time polymerase chain reaction (PCR).
   Results: Full length sequencing of 1019 clones from 16S rDNA libraries (n = 3) revealed an overall bacterial diversity of 83 non-redundant sequences-among them, only 49 known bacterial species. Molecular epidemiology of the composition of the colonic microflora was investigated by SSCP. Diversity of the microflora in Crohn's disease was reduced to 50% compared with controls (21.7 v 50.4; p<0.0001) and to 30% in ulcerative colitis (17.2 v 50.4; p<0.0001). The reduction in diversity in inflammatory bowel disease was due to loss of normal anaerobic bacteria such as Bacteroides species, Eubacterium species, and Lactobacillus species, as revealed by direct sequencing of variable bands and confirmed by real time PCR. Bacterial diversity in the Crohn's group showed no association with CARD15/NOD2 status.
   Conclusions: Mucosal inflammation in inflammatory bowel disease is associated with loss of normal anaerobic bacteria. This effect is independent of NOD2/CARD15 status of patients.
C1 Univ Hosp Schleswig Holstein, Dept Gen Internal Med, D-24105 Kiel, Germany.
   German Res Ctr Biotechnol GBF, Dept Microbiol, Braunschweig, Germany.
C3 University of Kiel; Schleswig Holstein University Hospital; Helmholtz
   Association; Helmholtz-Center for Infection Research
RP Schreiber, S (通讯作者)，Univ Hosp Schleswig Holstein, Dept Med 1, Campus Kiel,Schittenhelmstr 12, D-24105 Kiel, Germany.
EM s.schreiber@mucosa.de
RI Hampe, Jochen/A-2555-2010; Ott, Stephan J/G-1965-2010
OI Hampe, Jochen/0000-0002-2421-6127; 
CR AMANN RI, 1995, MICROBIOL REV, V59, P143, DOI 10.1128/MMBR.59.1.143-169.1995
   [Anonymous], 1963, MATH THEORY COMMUNIC
   BIGNELL DE, 1980, J GEN MICROBIOL, V117, P393
   CHAPMAN RW, 1986, GUT, V27, P1210, DOI 10.1136/gut.27.10.1210
   CHIODINI RJ, 1984, DIGEST DIS SCI, V29, P1073, DOI 10.1007/BF01317078
   CHIODINI RJ, 1984, J CLIN MICROBIOL, V20, P966, DOI 10.1128/JCM.20.5.966-971.1984
   COLOE PJ, 1986, AUST MICROBIOL, V7, P188
   Dore J, 1998, SYST APPL MICROBIOL, V21, P65, DOI 10.1016/S0723-2020(98)80009-X
   GIAFFER MH, 1991, J MED MICROBIOL, V35, P238, DOI 10.1099/00222615-35-4-238
   Gionchetti P, 2000, GASTROENTEROLOGY, V119, P305, DOI 10.1053/gast.2000.9370
   Guarner F, 2003, LANCET, V361, P512, DOI 10.1016/S0140-6736(03)12489-0
   Gutierrez O, 2002, J BIOL CHEM, V277, P41701, DOI 10.1074/jbc.M206473200
   Guttman DS, 1998, NATURE, V393, P263, DOI 10.1038/30492
   Hampe J, 2001, BIOINFORMATICS, V17, P654, DOI 10.1093/bioinformatics/17.7.654
   Hampe J, 2002, LANCET, V359, P1661, DOI 10.1016/S0140-6736(02)08590-2
   Hampe J, 1999, AM J HUM GENET, V65, P1647, DOI 10.1086/302677
   Hampe J, 2001, LANCET, V357, P1925, DOI 10.1016/S0140-6736(00)05063-7
   HANE BG, 1993, ELECTROPHORESIS, V14, P967, DOI 10.1002/elps.11501401154
   Hisamatsu T, 2003, GASTROENTEROLOGY, V124, P993, DOI 10.1053/gast.2003.50153
   Hooper LV, 2001, SCIENCE, V292, P1115, DOI 10.1126/science.1058709
   Hooper LV, 2001, SCIENCE, V291, P881, DOI 10.1126/science.291.5505.881
   Hugenholtz P, 1998, J BACTERIOL, V180, P4765, DOI 10.1128/JB.180.18.4765-4774.1998
   Hugot JP, 2001, NATURE, V411, P599, DOI 10.1038/35079107
   Kleessen B, 2002, SCAND J GASTROENTERO, V37, P1034, DOI 10.1080/003655202320378220
   Kruis W, 1997, ALIMENT PHARM THER, V11, P853, DOI 10.1046/j.1365-2036.1997.00225.x
   LANGENDIJK PS, 1995, APPL ENVIRON MICROB, V61, P3069, DOI 10.1128/AEM.61.8.3069-3075.1995
   LIU Y, 1995, GASTROENTEROLOGY, V108, P1396, DOI 10.1016/0016-5085(95)90687-8
   Lyons SR, 2000, J CLIN MICROBIOL, V38, P2362
   Madsen KL, 1999, GASTROENTEROLOGY, V116, P1107, DOI 10.1016/S0016-5085(99)70013-2
   MALCHOW H, 1984, GASTROENTEROLOGY, V86, P249
   Malchow HA, 1997, J CLIN GASTROENTEROL, V25, P653, DOI 10.1097/00004836-199712000-00021
   MCFARLENE G, 1994, HUMAN HLTH CONTRIBUT, P17
   MCORIST S, 1993, INFECT IMMUN, V61, P4286, DOI 10.1128/IAI.61.10.4286-4292.1993
   Ogura Y, 2001, NATURE, V411, P603, DOI 10.1038/35079114
   ONDERDONK AB, 1981, INFECT IMMUN, V32, P225, DOI 10.1128/IAI.32.1.225-231.1981
   Pace NR, 1997, SCIENCE, V276, P734, DOI 10.1126/science.276.5313.734
   Rath HC, 1999, INFECT IMMUN, V67, P2969, DOI 10.1128/IAI.67.6.2969-2974.1999
   Rath HC, 1999, GASTROENTEROLOGY, V116, P310, DOI 10.1016/S0016-5085(99)70127-7
   Rath HC, 1996, J CLIN INVEST, V98, P945, DOI 10.1172/JCI118878
   Rembacken BJ, 1999, LANCET, V354, P635, DOI 10.1016/S0140-6736(98)06343-0
   Rosenstiel P, 2003, GASTROENTEROLOGY, V124, P1001, DOI 10.1053/gast.2003.50157
   RUSELERVANEMBDEN JGH, 1983, A VAN LEEUW J MICROB, V49, P125, DOI 10.1007/BF00393670
   RUTGEERTS P, 1991, LANCET, V338, P771, DOI 10.1016/0140-6736(91)90663-A
   Ryan P, 2002, GUT, V51, P665, DOI 10.1136/gut.51.5.665
   SANDBORN WJ, 1995, AM J GASTROENTEROL, V90, P740
   Sartor R, 2000, INFLAMM BOWEL DIS, P153
   Sartor RB, 1997, INFLAMM BOWEL DIS, V3, P230, DOI 10.1002/ibd.3780030309
   Sartor RB, 1996, CURR OPIN GASTROEN, V12, P327, DOI 10.1097/00001574-199607000-00003
   Schwieger F, 1998, APPL ENVIRON MICROB, V64, P4870
   Seksik P, 2003, GUT, V52, P237, DOI 10.1136/gut.52.2.237
   Sellon RK, 1998, INFECT IMMUN, V66, P5224, DOI 10.1128/IAI.66.11.5224-5231.1998
   Sghir A, 2000, APPL ENVIRON MICROB, V66, P2263, DOI 10.1128/AEM.66.5.2263-2266.2000
   Shanahan F, 2002, LANCET, V359, P62, DOI 10.1016/S0140-6736(02)07284-7
   SIMON GL, 1984, GASTROENTEROLOGY, V86, P174
   Steidler L, 2000, SCIENCE, V289, P1352, DOI 10.1126/science.289.5483.1352
   Suau A, 1999, APPL ENVIRON MICROB, V65, P4799
   Swidsinski A, 2002, GASTROENTEROLOGY, V122, P44, DOI 10.1053/gast.2002.30294
   Takahashi K, 2000, MOL BIOL EVOL, V17, P1251, DOI 10.1093/oxfordjournals.molbev.a026408
   Tannock GW, 1999, APPL ENVIRON MICROB, V65, P4264
   Tannock GW, 1999, ANTON LEEUW INT J G, V76, P265, DOI 10.1023/A:1002038308506
   Tannock GW, 2002, BRIT J NUTR, V87, pS199, DOI 10.1079/BJN/2002538
   Tannock GW, 2002, CLIN REV ALLERG IMMU, V22, P231, DOI 10.1007/s12016-002-0010-1
   Tannock GW, 2001, AM J CLIN NUTR, V73, p410S, DOI 10.1093/ajcn/73.2.410s
   Tebbe CC, 2001, ENVIRONMENTAL MOLECULAR MICROBIOLOGY : PROTOCOLS AND APPLICATIONS, P161
   THAYER WR, 1984, DIGEST DIS SCI, V29, P1080, DOI 10.1007/BF01317079
   Valinsky L, 2002, APPL ENVIRON MICROB, V68, P5999, DOI 10.1128/AEM.68.12.5999-6004.2002
   Valinsky L, 2002, APPL ENVIRON MICROB, V68, P3243, DOI 10.1128/AEM.68.7.3243-3250.2002
   Venturi A, 1999, ALIMENT PHARM THER, V13, P1103
   von Wintzingerode F, 2000, APPL ENVIRON MICROB, V66, P549, DOI 10.1128/AEM.66.2.549-557.2000
   Waidmann M, 2002, GUT, V50, P170, DOI 10.1136/gut.50.2.170
   Walter J, 2001, APPL ENVIRON MICROB, V67, P2578, DOI 10.1128/AEM.67.6.2578-2585.2001
   Walter J, 2000, APPL ENVIRON MICROB, V66, P297, DOI 10.1128/AEM.66.1.297-303.2000
   Wenderoth DF, 1999, SOIL BIOL BIOCHEM, V31, P345, DOI 10.1016/S0038-0717(98)00132-1
   Wenderoth DF, 2003, ENVIRON MICROBIOL, V5, P859, DOI 10.1046/j.1462-2920.2003.00513.x
   Wilson KH, 1996, APPL ENVIRON MICROB, V62, P2273, DOI 10.1128/AEM.62.7.2273-2278.1996
   WOESE CR, 1977, P NATL ACAD SCI USA, V74, P5088, DOI 10.1073/pnas.74.11.5088
   Zheng DD, 1996, APPL ENVIRON MICROB, V62, P4504, DOI 10.1128/AEM.62.12.4504-4513.1996
   Zoetendal EG, 2002, APPL ENVIRON MICROB, V68, P3401, DOI 10.1128/AEM.68.7.3401-3407.2002
   Zoetendal EG, 1998, APPL ENVIRON MICROB, V64, P3854
   Zoetendal EG, 2002, APPL ENVIRON MICROB, V68, P4225, DOI 10.1128/AEM.68.9.4225-4232.2002
NR 80
TC 911
Z9 1036
U1 4
U2 105
PU BMJ PUBLISHING GROUP
PI LONDON
PA BRITISH MED ASSOC HOUSE, TAVISTOCK SQUARE, LONDON WC1H 9JR, ENGLAND
SN 0017-5749
EI 1468-3288
J9 GUT
JI Gut
PD MAY 1
PY 2004
VL 53
IS 5
BP 685
EP 693
DI 10.1136/gut.2003.025403
PG 9
WC Gastroenterology & Hepatology
WE Science Citation Index Expanded (SCI-EXPANDED)
SC Gastroenterology & Hepatology
GA 812BD
UT WOS:000220814100015
PM 15082587
OA Bronze, Green Published, Green Submitted
DA 2024-01-22
ER

PT J
AU Arp, L
   Jansson, S
   Wewer, V
   Burisch, J
AF Arp, Laura
   Jansson, Sabine
   Wewer, Vibeke
   Burisch, Johan
TI Psychiatric Disorders in Adult and Paediatric Patients With Inflammatory
   Bowel Diseases - A Systematic Review and Meta-Analysis
SO JOURNAL OF CROHNS & COLITIS
LA English
DT Review
DE Inflammatory bowel disease; Crohn's disease; ulcerative colitis; mental
   disorders
ID QUALITY-OF-LIFE; ULCERATIVE-COLITIS; RISK-FACTORS; MEDICATION
   NONADHERENCE; AUTOIMMUNE-DISEASES; BIPOLAR DISORDER; CROHNS-DISEASE;
   NARCOTIC USE; DEPRESSION; ANXIETY
AB Background Inflammatory bowel diseases [IBD], which are associated with a high disease burden, are also reported to be accompanied by a high prevalence of psychiatric disorders. However, the literature on IBD and psychiatric disorders has not been reviewed. Methods This systematic review followed the PRISMA guidelines, and its protocol was registered at PROSPERO [ID: CRD42020214359]. PubMed, Embase and PsycINFO were consulted for the literature search. Studies reporting on diagnosed psychiatric disorders in IBD were included. Pooled prevalence rates were calculated using random effects meta-analyses. Study quality was assessed using the Newcastle-Ottawa Scale [NOS]. Results Sixty-nine studies were identified with an average cohort size of 60 114 patients. Pooled prevalence rates were: mood disorders, 10% (95% confidence interval [CI] = 7%; 15%); anxiety disorders, 12% [95% CI = 8%; 18%]; substance misuse, 3% [95% CI = 1%; 7%]; psychotic disorders, 2% [95% CI = 1%; 4%]; behavioural disorders, 1% [95% CI = 0%; 3%]; personality disorders, 3% [95% CI = 1%; 10%]; developmental disorders, 1% [95% CI = 0%; 3%]; and behavioural and emotional disorders with onset usually during childhood, 1% [95% CI = 1%; 3%]. All analyses had high statistical heterogeneity [I-2 > 99%]. Seven studies reported an increased risk of suicide in IBD patients compared to controls. Conclusion The prevalence of psychiatric comorbidities was high [11-82%] in patients with IBD and was higher than in the background population. Addressing mental health problems in patients with IBD can improve their adherence to treatment and the somatic disease course and, consequently, reduce morbidity and mortality.
C1 [Arp, Laura; Burisch, Johan] Copenhagen Univ Hosp Amager & Hvidovre, Gastrounit, Med Sect, Hvidovre, Denmark.
   [Arp, Laura; Jansson, Sabine; Wewer, Vibeke; Burisch, Johan] Copenhagen Univ Hosp Amager & Hvidovre, Copenhagen Ctr Inflammatory Bowel Dis Children Ad, Hvidovre, Denmark.
   [Jansson, Sabine; Wewer, Vibeke] Copenhagen Univ Hosp Amager & Hvidovre, Paediat Dept, Hvidovre, Denmark.
RP Arp, L (通讯作者)，Kettegaard Alle 30, DK-2650 Hvidovre, Denmark.
EM lauraarp@icloud.com
OI Burisch, Johan/0000-0002-3312-5139
CR Alatab S, 2020, LANCET GASTROENTEROL, V5, P17, DOI 10.1016/S2468-1253(19)30333-4
   Alexakis C, 2017, ALIMENT PHARM THER, V46, P225, DOI 10.1111/apt.14171
   Alley K, 2019, INFLAMM BOWEL DIS, V25, P1990, DOI 10.1093/ibd/izz100
   Ananthakrishnan AN, 2013, AM J GASTROENTEROL, V108, P594, DOI 10.1038/ajg.2012.471
   ANDREWS H, 1987, GUT, V28, P1600, DOI 10.1136/gut.28.12.1600
   [Anonymous], STROBE CHECKLIST COH
   Barnes EL, 2017, J PEDIATR-US, V191, P184, DOI 10.1016/j.jpeds.2017.08.042
   Beery RMM, 2018, INFLAMM BOWEL DIS, V24, P25, DOI 10.1093/ibd/izx005
   Benros ME, 2013, JAMA PSYCHIAT, V70, P812, DOI 10.1001/jamapsychiatry.2013.1111
   Bernstein Charles N, 2019, J Can Assoc Gastroenterol, V2, pS73, DOI 10.1093/jcag/gwy053
   Bernstein CN, 2019, INFLAMM BOWEL DIS, V25, P360, DOI 10.1093/ibd/izy235
   Blackwell J, 2021, GUT, V70, P1642, DOI 10.1136/gutjnl-2020-322308
   Blaney C, 2020, EPIDEMIOL PSYCH SCI, V29, DOI 10.1017/S2045796019000854
   Bonaz BL, 2013, GASTROENTEROLOGY, V144, P36, DOI 10.1053/j.gastro.2012.10.003
   Breit S, 2018, FRONT PSYCHIATRY, V9, DOI 10.3389/fpsyt.2018.00044
   Buckley JP, 2015, CLIN GASTROENTEROL H, V13, P310, DOI 10.1016/j.cgh.2014.07.057
   Buckley JP, 2013, INFLAMM BOWEL DIS, V19, P2725, DOI 10.1097/01.MIB.0000435442.07237.a4
   BURKE PM, 1994, CHILD PSYCHIAT HUM D, V24, P275, DOI 10.1007/BF02353203
   Butwicka A, 2019, JAMA PEDIATR, V173, P969, DOI 10.1001/jamapediatrics.2019.2662
   Cawthorpe David, 2015, Perm J, V19, P52, DOI 10.7812/TPP/14-120
   Click B, 2016, INFLAMM BOWEL DIS, V22, P1442, DOI 10.1097/MIB.0000000000000763
   Coates MD, 2020, DIGEST DIS SCI, V65, P2379, DOI 10.1007/s10620-019-05968-x
   Coates MD, 2013, INFLAMM BOWEL DIS, V19, P2207, DOI 10.1097/MIB.0b013e31829614c6
   Cobham VE, 2020, J AM ACAD CHILD PSY, V59, P595, DOI 10.1016/j.jaac.2019.10.010
   Cohen BL, 2014, ALIMENT PHARM THER, V39, P811, DOI 10.1111/apt.12659
   Cohen-Mekelburg S, 2019, AM J GASTROENTEROL, V114, P276, DOI 10.1038/s41395-018-0417-9
   Cohen-Mekelburg S, 2018, J CROHNS COLITIS, V12, P1030, DOI 10.1093/ecco-jcc/jjy062
   COOKE WT, 1980, Q J MED, V49, P363
   Corral JE, 2015, ANN GASTROENTEROL, V28, P357
   Dalsgaard S, 2020, JAMA PSYCHIAT, V77, P155, DOI 10.1001/jamapsychiatry.2019.3523
   Dotson JL, 2015, INFLAMM BOWEL DIS, V21, P2619, DOI 10.1097/MIB.0000000000000521
   Elkjaer M, 2008, J CROHNS COLITIS, V2, P181, DOI 10.1016/j.crohns.2008.02.001
   Elsehety A, 1997, SOUTHERN MED J, V90, P606, DOI 10.1097/00007611-199706000-00005
   Engelmann G, 2015, CHILD PSYCHIAT HUM D, V46, P300, DOI 10.1007/s10578-014-0471-5
   European Medicines Agency, GUID REG BAS STUD
   FELDMAN F, 1967, BMJ-BRIT MED J, V3, P14, DOI 10.1136/bmj.3.5556.14
   Friedman S, 2018, AM J GASTROENTEROL, V113, P1355, DOI 10.1038/s41395-018-0177-6
   Frolkis AD, 2019, GUT, V68, P1606, DOI 10.1136/gutjnl-2018-317182
   Garcia-Alanis M., 2020, GASTROENT HEPAT-BARC
   Gorrepati VS, 2018, INT J COLORECTAL DIS, V33, P1601, DOI 10.1007/s00384-018-3110-y
   Gracie DJ, 2019, LANCET GASTROENTEROL, V4, P632, DOI 10.1016/S2468-1253(19)30089-5
   Gradus JL, 2010, INFLAMM BOWEL DIS, V16, P2158, DOI 10.1002/ibd.21298
   GRUNER OPN, 1978, DIS COLON RECTUM, V21, P37, DOI 10.1007/BF02586544
   Hasan R, 2020, J GEN INTERN MED, V35, P1897, DOI 10.1007/s11606-020-05726-0
   Hedman A, 2019, J CHILD PSYCHOL PSYC, V60, P803, DOI 10.1111/jcpp.12958
   HELZER JE, 1982, DIGEST DIS SCI, V27, P513, DOI 10.1007/BF01296730
   Irving P, 2021, EVID-BASED MENT HEAL, V24, P102, DOI 10.1136/ebmental-2020-300223
   Jess T, 2013, CLIN GASTROENTEROL H, V11, P43, DOI 10.1016/j.cgh.2012.09.026
   Kao LT, 2019, J AFFECT DISORDERS, V247, P120, DOI 10.1016/j.jad.2019.01.014
   Knowles SR, 2018, INFLAMM BOWEL DIS, V24, P742, DOI 10.1093/ibd/izx100
   Kristensen MS, 2019, INFLAMM BOWEL DIS, V25, P886, DOI 10.1093/ibd/izy367
   Kurina LM, 2001, J EPIDEMIOL COMMUN H, V55, P716, DOI 10.1136/jech.55.10.716
   Lee M, 2018, J AUTISM DEV DISORD, V48, P1523, DOI 10.1007/s10803-017-3409-5
   Lewis K, 2019, INFLAMM BOWEL DIS, V25, P1674, DOI 10.1093/ibd/izz045
   Limsrivilai J, 2017, CLIN GASTROENTEROL H, V15, P385, DOI 10.1016/j.cgh.2016.09.012
   Loftus EV, 2011, AM J GASTROENTEROL, V106, P1670, DOI 10.1038/ajg.2011.142
   Long MD, 2012, INFLAMM BOWEL DIS, V18, P869, DOI 10.1002/ibd.21806
   Ludvigsson JF, 2021, J CROHNS COLITIS, V15, P1824, DOI 10.1093/ecco-jcc/jjab039
   Luo J, 2022, J CROHNS COLITIS, V16, P633, DOI 10.1093/ecco-jcc/jjab191
   Malham M, 2019, ALIMENT PHARM THER, V50, P33, DOI 10.1111/apt.15258
   Marafini I, 2020, J CLIN MED, V9, DOI 10.3390/jcm9051387
   Marrie RA, 2019, EPIDEMIOL PSYCH SCI, V28, P333, DOI 10.1017/S2045796017000579
   Marrie RA, 2021, INFLAMM BOWEL DIS, V27, P1285, DOI 10.1093/ibd/izaa349
   Marrie RA, 2018, GEN HOSP PSYCHIAT, V53, P65, DOI 10.1016/j.genhosppsych.2018.06.001
   Marrie RA, 2016, J PSYCHOSOM RES, V89, P107, DOI 10.1016/j.jpsychores.2016.08.014
   MCKEGNEY FP, 1970, PSYCHOSOM MED, V32, P153
   Mikocka-Walus A, 2016, CLIN GASTROENTEROL H, V14, P829, DOI 10.1016/j.cgh.2015.12.045
   Mikocka-Walus A, 2016, INFLAMM BOWEL DIS, V22, P752, DOI 10.1097/MIB.0000000000000620
   Moher D, 2009, PLOS MED, V6, DOI [10.1371/journal.pmed.1000097, 10.1016/j.ijsu.2010.07.299, 10.1136/bmj.i4086, 10.1016/j.ijsu.2010.02.007, 10.1136/bmj.b2535, 10.1186/2046-4053-4-1, 10.1136/bmj.b2700]
   MOLLER C, 1971, DIS COLON RECTUM, V14, P259, DOI 10.1007/BF02553197
   Neuendorf R, 2016, J PSYCHOSOM RES, V87, P70, DOI 10.1016/j.jpsychores.2016.06.001
   Nigro G, 2001, J CLIN GASTROENTEROL, V32, P66, DOI 10.1097/00004836-200101000-00015
   Panara AJ, 2014, ALIMENT PHARM THER, V39, P802, DOI 10.1111/apt.12669
   Patel PV, 2019, J PEDIATR GASTR NUTR, V69, P570, DOI 10.1097/MPG.0000000000002426
   Pauly NJ, 2017, INFLAMM BOWEL DIS, V23, P1004, DOI 10.1097/MIB.0000000000001087
   Pedersen CB, 2014, JAMA PSYCHIAT, V71, P573, DOI 10.1001/jamapsychiatry.2014.16
   Reja M, 2020, INT J COLORECTAL DIS, V35, P2081, DOI 10.1007/s00384-020-03691-y
   Semahegn A, 2020, SYST REV-LONDON, V9, DOI 10.1186/s13643-020-1274-3
   Shah NB, 2020, INFLAMM BOWEL DIS, V26, P314, DOI 10.1093/ibd/izz253
   Singhal A, 2014, J ROY SOC MED, V107, P194, DOI 10.1177/0141076814522033
   Stapersma L, 2018, ALIMENT PHARM THER, V48, P496, DOI 10.1111/apt.14865
   Szigethy E, 2021, INFLAMM BOWEL DIS, V27, P40, DOI 10.1093/ibd/izaa030
   Thakur ER, 2020, INFLAMM BOWEL DIS, V26, P1423, DOI 10.1093/ibd/izz280
   Thavamani A, 2019, PEDIATR GASTROENTERO, V22, P527, DOI 10.5223/pghn.2019.22.6.527
   Thillard EM, 2020, FRONT PHARMACOL, V11, DOI 10.3389/fphar.2020.00513
   Tsai SY, 2019, J TRANSL MED, V17, DOI 10.1186/s12967-019-1797-3
   Vester-Andersen MK, 2015, INFLAMM BOWEL DIS, V21, P2296, DOI 10.1097/MIB.0000000000000493
   Vigod SN, 2019, GUT, V68, P1597, DOI 10.1136/gutjnl-2018-317610
   Virta LJ, 2014, J PAEDIATR CHILD H, V50, P562, DOI 10.1111/jpc.12516
   Wang JZ, 2019, INTEST RES, V17, P496
   Wang LY, 2018, J AFFECT DISORDERS, V227, P31, DOI 10.1016/j.jad.2017.10.027
   WEINRYB RM, 1991, ACTA PSYCHIAT SCAND, V83, P64, DOI 10.1111/j.1600-0447.1991.tb05513.x
   West J, 2006, ALIMENT PHARM THERAP, V23, P71, DOI 10.1111/j.1365-2036.2006.02720.x
   Whitehead WE, 2007, AM J GASTROENTEROL, V102, P2767, DOI 10.1111/j.1572-0241.2007.01540.x
   Wong JJ, 2019, J CROHNS COLITIS, V13, P19, DOI 10.1093/ecco-jcc/jjy145
   Young E, 2019, JGH OPEN, V3, P513, DOI 10.1002/jgh3.12193
   Young W, 2013, POSTGRAD MED, V125, P94, DOI 10.3810/pgm.2013.11.2716
NR 97
TC 5
Z9 5
U1 1
U2 5
PU OXFORD UNIV PRESS
PI OXFORD
PA GREAT CLARENDON ST, OXFORD OX2 6DP, ENGLAND
SN 1873-9946
EI 1876-4479
J9 J CROHNS COLITIS
JI J. Crohns Colitis
PD DEC 5
PY 2022
VL 16
IS 12
BP 1933
EP 1945
DI 10.1093/ecco-jcc/jjac095
EA JUL 2022
PG 13
WC Gastroenterology & Hepatology
WE Science Citation Index Expanded (SCI-EXPANDED)
SC Gastroenterology & Hepatology
GA 8L7VE
UT WOS:000828124300001
PM 35775920
DA 2024-01-22
ER

PT J
AU Xie, MH
   Xiong, ZZ
   Yin, S
   Xiong, JQ
   Li, XZ
   Jin, LY
   Zhang, FX
   Chen, HX
   Lan, P
   Lian, L
AF Xie, Minghao
   Xiong, Zhizhong
   Yin, Shi
   Xiong, Jiaqing
   Li, Xianzhe
   Jin, Longyang
   Zhang, Fengxiang
   Chen, Huaxian
   Lan, Ping
   Lian, Lei
TI Adiponectin Alleviates Intestinal Fibrosis by Enhancing AMP-Activated
   Protein Kinase Phosphorylation
SO DIGESTIVE DISEASES AND SCIENCES
LA English
DT Article
DE Adiponectin; AMP-activated protein kinase; Crohn&#8217; s disease;
   Intestinal fibrosis; Phosphorylation
ID INFLAMMATORY-BOWEL-DISEASE; CREEPING FAT; CROHNS-DISEASE; FIBROBLAST;
   MECHANISMS; BEHAVIOR; MATRIX; TISSUE
AB Background Intestinal fibrosis is a common complication of Crohn's disease (CD). Adiponectin reportedly exerts anti-inflammatory effects in various disease models, including colitis models. Aims In this study, we aimed to determine the effects of adiponectin on intestinal fibrosis and the underlying mechanisms. Methods A murine model of intestinal fibrosis was established by administering increasing doses of 2,4,6-trinitrobenzene sulfonic acid to Balb/c mice via enema for 7 weeks. Primary human fibroblasts were isolated from the colon tissues of patients with CD. The fibroblasts were incubated with transforming growth factor (TGF)-beta 1 to establish a fibrosis model in vitro. Pathway inhibitors were used to verify the potential signaling pathways involved in the anti-fibrogenic effect of adiponectin. Results Compared with the normal mesentery, adiponectin expression was significantly increased in the hypertrophic mesentery of patients with CD. Intraperitoneal injection of adiponectin significantly decreased the activity of myeloperoxidase and the expression of pro-inflammatory cytokines (tumor necrosis factor alpha and interleukin 6) in the colon of fibrosis model mice, whereas the expression of the anti-inflammatory cytokine interleukin 10 was substantially increased. Moreover, adiponectin treatment inhibited colon shortening, decreased colon weight, and reduced fibrotic protein deposition in the model mice. Adiponectin reduced the phosphorylation of Smad2 and collagen deposition induced by TGF-beta 1 in primary human intestinal fibroblasts, with an increase in AMP-activated protein kinase (AMPK) phosphorylation. Furthermore, this phenomenon was reversed by the AMPK inhibitor. Conclusions Adiponectin can protect against intestinal fibrosis by enhancing the phosphorylation of AMPK and inhibiting the activity of the TGF-beta 1/Smad signaling pathway.
C1 [Xie, Minghao; Xiong, Zhizhong; Yin, Shi; Xiong, Jiaqing; Li, Xianzhe; Jin, Longyang; Zhang, Fengxiang; Chen, Huaxian; Lan, Ping; Lian, Lei] Sun Yat Sen Univ, Dept Colorectal Surg, Affiliated Hosp 6, 26 Yuancun Er Heng Rd, Guangzhou 510655, Guangdong, Peoples R China.
   [Xie, Minghao; Xiong, Zhizhong; Yin, Shi; Xiong, Jiaqing; Li, Xianzhe; Jin, Longyang; Zhang, Fengxiang; Chen, Huaxian; Lan, Ping; Lian, Lei] Sun Yat Sen Univ, Guangdong Inst Gastroenterol, Affiliated Hosp 6, Guangdong Prov Key Lab Colorectal & Pelv Floor Di, Guangzhou 510655, Peoples R China.
C3 Sun Yat Sen University; Sun Yat Sen University
RP Lian, L (通讯作者)，Sun Yat Sen Univ, Dept Colorectal Surg, Affiliated Hosp 6, 26 Yuancun Er Heng Rd, Guangzhou 510655, Guangdong, Peoples R China.; Lian, L (通讯作者)，Sun Yat Sen Univ, Guangdong Inst Gastroenterol, Affiliated Hosp 6, Guangdong Prov Key Lab Colorectal & Pelv Floor Di, Guangzhou 510655, Peoples R China.
EM minghao_xie@foxmail.com; 675821241@qq.com; wulaiyixi@163.com;
   xiongjiaqing92@foxmail.com; drjacklee1995@163.com;
   jinly5@mail.sysu.edu.cn; 573744545@qq.com; 1451604496@qq.com;
   xiemh5@mail2.sysu.edu.cn; lianlei2@mail.sysu.edu.cn
RI Li, Xianzhe/HKF-8162-2023; sun, chen/JCP-0396-2023; Chen,
   Huaxian/JVE-2698-2024
OI Li, Xianzhe/0000-0002-7991-6884; 
FU National Natural Science Foundation of China [81770557, 82070684];
   Guangdong Natural Science Fund for Outstanding Youth Scholars
   [2020B151502067]
FX This study was supported by the National Natural Science Foundation of
   China (81770557 and 82070684) and Guangdong Natural Science Fund for
   Outstanding Youth Scholars (2020B151502067).
CR Azambuja RD, 2015, LUNG, V193, P749, DOI 10.1007/s00408-015-9793-8
   Baranyi U, 2019, CELLS-BASEL, V8, DOI 10.3390/cells8070721
   BEAGLEY KW, 1995, J IMMUNOL, V154, P5611
   Bilski J, 2019, BIOMOLECULES, V9, DOI 10.3390/biom9120780
   Cohen RD, 2000, AM J GASTROENTEROL, V95, P524
   Cosnes J, 2002, INFLAMM BOWEL DIS, V8, P244, DOI 10.1097/00054725-200207000-00002
   CROHN BB, 1952, AM J MED, V13, P583, DOI 10.1016/0002-9343(52)90025-9
   de Bruyn JR, 2018, J CROHNS COLITIS, V12, P849, DOI 10.1093/ecco-jcc/jjy036
   Eder P, 2019, CELLS-BASEL, V8, DOI 10.3390/cells8060628
   Ha CWY, 2020, CELL, V183, P666, DOI 10.1016/j.cell.2020.09.009
   Handy JA, 2011, BIOCHEM J, V440, P385, DOI 10.1042/BJ20102148
   Heuschkel RB, 2000, GUT, V47, P57, DOI 10.1136/gut.47.1.57
   Holvoet T, 2017, GASTROENTEROLOGY, V153, P1054, DOI 10.1053/j.gastro.2017.06.013
   Jin ZX, 2015, ENDOCRINOLOGY, V156, P1504, DOI 10.1210/en.2014-1738
   Konishi M, 2011, CARDIOVASC RES, V89, P309, DOI 10.1093/cvr/cvq335
   Kurahara LH, 2015, INFLAMM BOWEL DIS, V21, P496, DOI 10.1097/MIB.0000000000000295
   Lian L, 2018, DIGEST DIS SCI, V63, P1821, DOI 10.1007/s10620-018-5082-8
   Liu P, 2020, RESP RES, V21, DOI 10.1186/s12931-020-1300-y
   Louis E, 2001, GUT, V49, P777, DOI 10.1136/gut.49.6.777
   Louis E, 2000, CLIN EXP IMMUNOL, V120, P241, DOI 10.1046/j.1365-2249.2000.01227.x
   MacDonald TT, 1995, CLIN EXP IMMUNOL, V102, P445
   Neilson EG, 2006, NAT CLIN PRACT NEPHR, V2, P101, DOI 10.1038/ncpneph0093
   Olivier I, 2011, INFLAMM BOWEL DIS, V17, P747, DOI 10.1002/ibd.21413
   Paul G, 2006, INFLAMM BOWEL DIS, V12, P471, DOI 10.1097/00054725-200606000-00005
   Rieder F, 2017, GASTROENTEROLOGY, V152, P340, DOI 10.1053/j.gastro.2016.09.047
   Rodriguez P, 2019, EUR HEART J, V40, P967, DOI 10.1093/eurheartj/ehy188
   Rosen ED, 2014, CELL, V156, P20, DOI 10.1016/j.cell.2013.12.012
   Scheibe K, 2019, GASTROENTEROLOGY, V156, P1082, DOI 10.1053/j.gastro.2018.11.029
   SHROUT PE, 1979, PSYCHOL BULL, V86, P420, DOI 10.1037/0033-2909.86.2.420
   Truffi M, 2018, INFLAMM BOWEL DIS, V24, P332, DOI 10.1093/ibd/izx008
   Wang YG, 2018, KIDNEY INT, V93, P81, DOI 10.1016/j.kint.2017.04.033
   Weidinger C, 2018, FRONT IMMUNOL, V9, DOI 10.3389/fimmu.2018.01974
   Yamamoto K, 2005, GUT, V54, P789, DOI 10.1136/gut.2004.046516
   Yang J, 2013, J AM SOC NEPHROL, V24, P1644, DOI 10.1681/ASN.2013030217
   Zhao Q, 2018, INFLAMM RES, V67, P663, DOI 10.1007/s00011-018-1155-6
   Zhou C, 2019, FRONT IMMUNOL, V10, DOI 10.3389/fimmu.2019.02269
NR 36
TC 5
Z9 5
U1 0
U2 12
PU SPRINGER
PI DORDRECHT
PA VAN GODEWIJCKSTRAAT 30, 3311 GZ DORDRECHT, NETHERLANDS
SN 0163-2116
EI 1573-2568
J9 DIGEST DIS SCI
JI Dig. Dis. Sci.
PD JUN
PY 2022
VL 67
IS 6
BP 2232
EP 2243
DI 10.1007/s10620-021-07015-0
EA MAY 2021
PG 12
WC Gastroenterology & Hepatology
WE Science Citation Index Expanded (SCI-EXPANDED)
SC Gastroenterology & Hepatology
GA 1V2LY
UT WOS:000652100600001
PM 34009553
DA 2024-01-22
ER

PT J
AU Horje, CSHT
   Meijer, J
   Rovers, L
   van Lochem, EG
   Groenen, MJM
   Wahab, PJ
AF Horje, Carmen S. Horjus Talabur
   Meijer, Jos
   Rovers, Lian
   van Lochem, Ellen G.
   Groenen, Marcel J. M.
   Wahab, Peter J.
TI Prevalence of Upper Gastrointestinal Lesions at Primary Diagnosis in
   Adults with Inflammatory Bowel Disease
SO INFLAMMATORY BOWEL DISEASES
LA English
DT Article
DE upper gastrointestinal lesions; primary diagnosis; inflammatory bowel
   disease
ID FOCALLY ENHANCED GASTRITIS; EVIDENCE-BASED CONSENSUS; CROHNS-DISEASE;
   ULCERATIVE-COLITIS; ENDOSCOPY; BIOPSIES; CHILDREN; INVOLVEMENT;
   MANAGEMENT; DUODENUM
AB Background:The prevalence of upper gastrointestinal (GI) involvement in adult inflammatory bowel disease has mostly been studied in patients with long-standing disease. The aim of this study was to prospectively evaluate the prevalence of upper GI involvement in a consecutive series of newly diagnosed, treatment-naive adult patients with inflammatory bowel disease, irrespective of upper GI tract symptoms.Methods:Consecutive patients with suspected inflammatory bowel disease underwent combined ileocolonoscopy and upper endoscopy with biopsies. Patients diagnosed with either Crohn's disease (CD) or ulcerative colitis (UC), denying use of nonsteroidal anti-inflammatory drug, were included in the study. Helicobacter pylori infection was diagnosed histologically and positive patients were excluded from the analysis. Endoscopic and histologic lesions in the stomach and duodenum were recorded. Upper GI location (+L4) was defined as a combination of endoscopic and histological lesions.Results:A total of 152 patients (108 CD and 44 UC) were analyzed. Endoscopic lesions were only seen in patients with CD (60 of 108, 55%). Histological lesions were present in both patients with CD and patients with UC: focally enhanced gastritis in 58 CD (54%) and 10 UC (23%), granulomas in 30 CD (28%). Upper GI disease location was diagnosed in 44 patients with CD (41%) and no patients with UC. Upper GI tract symptoms were reported in 14 of 44 patients (32%) with upper GI location.Conclusions:A high prevalence of upper GI involvement was observed in newly diagnosed patients with CD, with a majority of the patients being asymptomatic. Focally enhanced gastritis was common in both patients with CD and patients with UC, whereas granulomatous inflammation was restricted to patients with CD.
C1 [Horje, Carmen S. Horjus Talabur; van Lochem, Ellen G.; Groenen, Marcel J. M.; Wahab, Peter J.] Rijnstate Hosp, Dept Gastroenterol & Hepatol, Arnhem, Netherlands.
   [Meijer, Jos] Rijnstate Hosp, Dept Pathol, Arnhem, Netherlands.
   [Rovers, Lian] Rijnstate Hosp, Dept Epidemiol & Stat, Arnhem, Netherlands.
C3 Rijnstate Hospital; Rijnstate Hospital; Rijnstate Hospital
RP Horje, CSHT (通讯作者)，Rijnstate Hosp, Dept Gastroenterol, Postbus 9555, NL-6800 TA Arnhem, Netherlands.
EM carmenhorjus@gmail.com
CR Annese V, 2013, J CROHNS COLITIS, V7, P982, DOI 10.1016/j.crohns.2013.09.016
   Annunziata ML, 2012, DIGEST DIS SCI, V57, P1618, DOI 10.1007/s10620-012-2072-0
   [Anonymous], 2007, J PEDIAT GASTROENTER
   CAMERON DJS, 1991, J GASTROEN HEPATOL, V6, P355, DOI 10.1111/j.1440-1746.1991.tb00870.x
   de Bie CI, 2013, INFLAMM BOWEL DIS, V19, P378, DOI 10.1002/ibd.23008
   Dignass A, 2012, J CROHNS COLITIS, V6, P965, DOI 10.1016/j.crohns.2012.09.003
   Feakins RM, 2014, HISTOPATHOLOGY, V64, P317, DOI 10.1111/his.12263
   Feuerstein JD, 2013, ALIMENT PHARM THER, V37, P937, DOI 10.1111/apt.12290
   Fujiya M, 2015, MEDICINE, V94, DOI 10.1097/MD.0000000000001500
   Hisabe T, 2010, DIGEST ENDOSC, V22, P268, DOI 10.1111/j.1443-1661.2010.01006.x
   Hori K, 2008, J GASTROENTEROL, V43, P193, DOI 10.1007/s00535-007-2143-8
   Kleer CG, 1998, AM J SURG PATHOL, V22, P983, DOI 10.1097/00000478-199808000-00008
   KORELITZ BI, 1981, AM J GASTROENTEROL, V76, P103
   Kuriyama M, 2008, DIGEST LIVER DIS, V40, P468, DOI 10.1016/j.dld.2008.01.008
   Lemberg DA, 2005, J GASTROEN HEPATOL, V20, P1696, DOI 10.1111/j.1440-1746.2005.03954.x
   LENNARDJONES JE, 1989, SCAND J GASTROENTERO, V24, P2, DOI 10.3109/00365528909091339
   Lichtenstein GR, 2009, AM J GASTROENTEROL, V104, P465, DOI 10.1038/ajg.2008.168
   Lin JM, 2010, AM J SURG PATHOL, V34, P1672, DOI 10.1097/PAS.0b013e3181f3de93
   Maeda K, 2004, DIGEST ENDOSC, V16, P199
   NUGENT FW, 1989, AM J GASTROENTEROL, V84, P249
   Oberhuber G, 1997, GASTROENTEROLOGY, V112, P698, DOI 10.1053/gast.1997.v112.pm9041230
   Parente F, 2000, AM J GASTROENTEROL, V95, P705
   RUTGEERTS P, 1980, ENDOSCOPY, V12, P288, DOI 10.1055/s-2007-1021762
   Sakuraba A, 2014, BIOMED RES INT, V2014, DOI 10.1155/2014/610767
   Satsangi J, 2006, GUT, V55, P749
   Sawczenko A, 2003, ARCH DIS CHILD, V88, P995, DOI 10.1136/adc.88.11.995
   Sharif F, 2002, AM J GASTROENTEROL, V97, P1415, DOI 10.1016/S0002-9270(02)04141-2
   Tobin JM, 2001, J PEDIATR GASTR NUTR, V32, P443, DOI 10.1097/00005176-200104000-00010
   Tontini GE, 2015, WORLD J GASTROENTERO, V21, P21, DOI 10.3748/wjg.v21.i1.21
   Turner Dan, 2007, Curr Gastroenterol Rep, V9, P475, DOI 10.1007/s11894-007-0062-8
   Ushiku T, 2013, AM J SURG PATHOL, V37, P1882, DOI 10.1097/PAS.0b013e31829f03ee
   Van Assche G, 2010, J CROHNS COLITIS, V4, P7, DOI 10.1016/j.crohns.2009.12.003
   van Bodegraven Ad A, 2010, Ned Tijdschr Geneeskd, V154, pA1899
   Wright CL, 1998, AM J SURG PATHOL, V22, P383, DOI 10.1097/00000478-199804000-00001
NR 34
TC 33
Z9 34
U1 0
U2 4
PU OXFORD UNIV PRESS INC
PI CARY
PA JOURNALS DEPT, 2001 EVANS RD, CARY, NC 27513 USA
SN 1078-0998
EI 1536-4844
J9 INFLAMM BOWEL DIS
JI Inflamm. Bowel Dis.
PD AUG
PY 2016
VL 22
IS 8
BP 1896
EP 1901
DI 10.1097/MIB.0000000000000786
PG 6
WC Gastroenterology & Hepatology
WE Science Citation Index Expanded (SCI-EXPANDED)
SC Gastroenterology & Hepatology
GA DT4TX
UT WOS:000381475100015
PM 27057685
OA Bronze
DA 2024-01-22
ER

PT J
AU Bjorkkjær, T
   Brunborg, LA
   Arslan, G
   Lind, RA
   Brun, JG
   Valen, M
   Klementsen, B
   Berstad, A
   Froyland, L
AF Bjorkkjær, T
   Brunborg, LA
   Arslan, G
   Lind, RA
   Brun, JG
   Valen, M
   Klementsen, B
   Berstad, A
   Froyland, L
TI Reduced joint pain after short-term duodenal administration of seal oil
   in patients with inflammatory bowel disease:: Comparison with soy oil
SO SCANDINAVIAN JOURNAL OF GASTROENTEROLOGY
LA English
DT Article
DE arthritis; duodenal administration; inflammatory bowel disease; joint
   pain; seal oil; short-term treatment; soy oil
ID NONSTEROIDAL ANTIINFLAMMATORY DRUGS; POLYUNSATURATED FATTY-ACIDS;
   CROHNS-DISEASE; EXTRAINTESTINAL MANIFESTATIONS; DIETARY
   TRIACYLGLYCEROLS; RHEUMATOID-ARTHRITIS; ULCERATIVE-COLITIS;
   LIPID-METABOLISM; FISH OILS; ABSORPTION
AB Background: Rheumatic joint pain is a common extra-intestinal complication of inflammatory bowel disease (IBD). Because the high ratio of n-6 to n-3 fatty acids (FAs) of the Western diet might promote rheumatic disorders, we sought to compare the effects of short-term duodenal administration of n-3-rich seal oil and n-6-rich soy oil on IBD-related joint pain. Methods: Nineteen patients with IBD-related joint pain were included in the study; 9 had Crohn disease and 10 had ulcerative colitis. Ten millilitres seal oil ( n = 10) or soy oil ( n = 9) was self-administered through a nasoduodenal feeding tube 3 times daily for 10 days. Results: Compared with soy oil treatment, seal oil significantly reduced the duration of morning stiffness ( P = 0.024), number of tender joints ( P = 0.035), intensity of pain ( P = 0.025) and the doctor's scoring of rheumatic disease activity ( P = 0.025) at the end of the 10-day treatment period. Analysis of the effects as area under the curve ( area between the curve and baseline, zero) for the entire period from start of treatment until 6 months' post-treatment suggested a long-lasting beneficial effect of seal oil administration on joint pain, whereas soy oil tended ( not significantly) to aggravate the condition. Consistently, the serum ratios of n-6 to n-3 FAs ( P much less than 0.01) and arachidonic acid to eicosapentaenoic acid ( P much less than 0.01) were reduced after treatment with seal oil. Conclusion: The results suggest distinctive, differential prolonged effects on IBD-related joint pain of short-term duodenal administration of n-3-rich seal oil ( significant improvement) and n-6-rich soy oil ( tendency to exacerbation).
C1 Natl Inst Nutr & Seafood Res NIFES, N-5817 Bergen, Norway.
   Haukeland Univ Hosp, Inst Med, Div Rheumatol, N-5021 Bergen, Norway.
   Haukeland Univ Hosp, Inst Med, Div Gastroenterol, N-5021 Bergen, Norway.
C3 University of Bergen; Haukeland University Hospital; University of
   Bergen; Haukeland University Hospital
RP Natl Inst Nutr & Seafood Res NIFES, PB 2029 Nordnes, N-5817 Bergen, Norway.
EM tbj@nifes.no
CR AKESSON B, 1978, LIPIDS, V13, P338, DOI 10.1007/BF02533725
   Arslan G, 2002, LIPIDS, V37, P935, DOI 10.1007/s11745-006-0983-2
   Bamba T, 2003, EUR J GASTROEN HEPAT, V15, P151, DOI 10.1097/00042737-200302000-00008
   Bonner GF, 2002, AM J GASTROENTEROL, V97, P783
   BROCKERH.H, 1968, LIPIDS, V3, P24, DOI 10.1007/BF02530964
   Brox J, 2001, LIPIDS, V36, P7, DOI 10.1007/s11745-001-0661-4
   FUCHS HA, 1994, ARTHRITIS RHEUM, V37, P470, DOI 10.1002/art.1780370406
   Gil A, 2002, BIOMED PHARMACOTHER, V56, P388, DOI 10.1016/S0753-3322(02)00256-1
   Goudet P, 2001, DIGEST SURG, V18, P51, DOI 10.1159/000050097
   Hamre K, 2001, AQUACULT NUTR, V7, P123, DOI 10.1046/j.1365-2095.2001.00162.x
   HARVEY RF, 1980, LANCET, V1, P514
   HEUMAN R, 1981, BRIT J SURG, V68, P528, DOI 10.1002/bjs.1800680803
   Holden W, 2003, RHEUM DIS CLIN N AM, V29, P513, DOI 10.1016/S0889-857X(03)00043-7
   James MJ, 1997, SEMIN ARTHRITIS RHEU, V27, P85, DOI 10.1016/S0049-0172(97)80009-1
   KAUFMANN HJ, 1987, ANN INTERN MED, V107, P513, DOI 10.7326/0003-4819-107-4-513
   Kew S, 2003, J NUTR, V133, P4230, DOI 10.1093/jn/133.12.4230
   KINSELLA JE, 1990, JPEN S, V14, P200
   LIE O, 1991, J CHROMATOGR-BIOMED, V565, P119, DOI 10.1016/0378-4347(91)80376-N
   Mu HL, 2004, PROG LIPID RES, V43, P105, DOI 10.1016/S0163-7827(03)00050-X
   Orchard Tim, 2003, Curr Gastroenterol Rep, V5, P512, DOI 10.1007/s11894-003-0042-6
   Orchard TR, 1998, GUT, V42, P387, DOI 10.1136/gut.42.3.387
   PINCUS T, 1983, ARTHRITIS RHEUM-US, V26, P1346, DOI 10.1002/art.1780261107
   Reuter BK, 1996, J CLIN INVEST, V98, P2076, DOI 10.1172/JCI119013
   SCHMEDES A, 1989, J AM OIL CHEM SOC, V66, P813, DOI 10.1007/BF02653674
   SCOTT J, 1976, PAIN, V2, P175, DOI 10.1016/0304-3959(76)90113-5
   Shoda R, 1996, AM J CLIN NUTR, V63, P741, DOI 10.1093/ajcn/63.5.741
   Simopoulos AP, 2002, J AM COLL NUTR, V21, P495, DOI 10.1080/07315724.2002.10719248
   SMALL DM, 1991, ANNU REV NUTR, V11, P413, DOI 10.1146/annurev.nu.11.070191.002213
   Thomas PD, 1999, EUR J GASTROEN HEPAT, V11, P1001, DOI 10.1097/00042737-199909000-00009
   Tibbe JA, 2001, WORLD J GASTROENTERO, V7, P460
   VONSCHACKY C, 1985, J CLIN INVEST, V76, P1626, DOI 10.1172/JCI112147
   Wallace JL, 1997, GASTROENTEROLOGY, V112, P1000, DOI 10.1053/gast.1997.v112.pm9041264
   Walmsley RS, 1998, GUT, V43, P29, DOI 10.1136/gut.43.1.29
   Yoshida H, 1996, BIOSCI BIOTECH BIOCH, V60, P1293, DOI 10.1271/bbb.60.1293
   Yoshida H, 2001, J NUTR SCI VITAMINOL, V47, P242, DOI 10.3177/jnsv.47.242
NR 35
TC 35
Z9 35
U1 1
U2 8
PU TAYLOR & FRANCIS LTD
PI ABINGDON
PA 2-4 PARK SQUARE, MILTON PARK, ABINGDON OR14 4RN, OXON, ENGLAND
SN 0036-5521
EI 1502-7708
J9 SCAND J GASTROENTERO
JI Scand. J. Gastroenterol.
PD NOV
PY 2004
VL 39
IS 11
BP 1088
EP 1094
DI 10.1080/00365520410009429
PG 7
WC Gastroenterology & Hepatology
WE Science Citation Index Expanded (SCI-EXPANDED)
SC Gastroenterology & Hepatology
GA 867TU
UT WOS:000224866200010
PM 15545167
DA 2024-01-22
ER

PT J
AU Qvist, N
   Vadstrup, K
   Alulis, S
   Borsi, A
   Munkholm, P
   Olsen, J
AF Qvist, Niels
   Vadstrup, Kasper
   Alulis, Sarah
   Borsi, Andras
   Munkholm, Pia
   Olsen, Jens
TI Increased use of biologics in the era of TNF-α inhibitors did not reduce
   surgical rate but prolonged the time from diagnosis to first time
   intestinal resection among patients with Crohn's disease and ulcerative
   colitis - a Danish register-based study from 2003-2016
SO SCANDINAVIAN JOURNAL OF GASTROENTEROLOGY
LA English
DT Article
DE Inflammatory bowel disease; intestinal resection; biologic treatment;
   registry study
AB Background
   During the last decade, a significant increase in the use of biologic medicine has occurred, accounting for the greatest healthcare expenditure, among inflammatory bowel disease (IBD) patients. The objective of this study was to analyse the prevalence of and time to first intestinal resection surgery in a Danish nationwide cohort of Crohn's disease (CD) and ulcerative colitis (UC) patients, stratified on biologic treatment status.
   Methods
   This retrospective population-based study included IBD patients diagnosed between 2003 and 2015 identified in the Danish National Patient Registry (NPR). The frequency of first-time surgery with intestinal resection and time to surgery was analysed among CD and UC patients between 2003 and 2016.
   Results
   A total of 2328 CD and 2128 UC patients underwent surgery between 2003 and 2016 (23% and 10% of all incident CD and UC patients, respectively). Up until 2008, the frequency of surgery gradually declined for both patient groups and an increase in the frequency of patients receiving biological treatment was observed. Subsequently, the frequency of surgery for both CD and UC patients remained stable despite a steady increase in biologic treatment use.
   Conclusions
   The registered increase in the fraction of patients on biologic treatment (mostly TNF-alpha inhibitors) did not result in changes in the rates of major surgeries with intestinal resection in CD and UC patients.
C1 [Qvist, Niels] Odense Univ Hosp, Res Unit Surg, Odense, Denmark.
   [Qvist, Niels] Odense Univ Hosp, IBD Care, Odense, Denmark.
   [Qvist, Niels] Univ Southern Denmark, Odense, Denmark.
   [Vadstrup, Kasper; Alulis, Sarah] Janssen Cilag, Birkerod, Denmark.
   [Borsi, Andras] Janssen Cilag, High Wycombe, Bucks, England.
   [Munkholm, Pia] North Zealand Univ Hosp, Gastroenterol Dept, Frederikssund, Denmark.
   [Olsen, Jens] Incentive, Holte, Denmark.
C3 University of Southern Denmark; Odense University Hospital; University
   of Southern Denmark; Odense University Hospital; University of Southern
   Denmark; Johnson & Johnson; Johnson & Johnson
RP Qvist, N (通讯作者)，Odense Univ Hosp, Surg Dept A, JB Winslowsvej 4, DK-5000 Odense, Denmark.
EM famqvist@dadlnet.dk
RI Munkholm, Pia/ABD-2432-2021
OI Olsen, Jens/0000-0002-6847-1736; MUNKHOLM, PIA/0000-0002-7263-1122
FU Janssen Pharmaceuticals
FX This work was financially supported by Janssen Pharmaceuticals.
CR Alulis S, 2020, SCAND J GASTROENTERO, V55, P265, DOI 10.1080/00365521.2020.1726445
   Bouguen G, 2011, GUT, V60, P1178, DOI 10.1136/gut.2010.234617
   Eberhardson M, 2017, ALIMENT PHARM THER, V46, P589, DOI 10.1111/apt.14224
   Feagan BG, 2008, GASTROENTEROLOGY, V135, P1493, DOI 10.1053/j.gastro.2008.07.069
   Frolkis AD, 2013, GASTROENTEROLOGY, V145, P996, DOI 10.1053/j.gastro.2013.07.041
   Guasch M, 2020, J GASTROEN HEPATOL, V35, P2080, DOI 10.1111/jgh.15084
   Kalman TD, 2020, BRIT J SURG, V107, P1529, DOI 10.1002/bjs.11659
   Kuenzig M Ellen, 2019, J Can Assoc Gastroenterol, V2, pS17, DOI 10.1093/jcag/gwy055
   Larsen MD, 2016, J CROHNS COLITIS, V10, P650, DOI 10.1093/ecco-jcc/jjw017
   Lynge E, 2011, SCAND J PUBLIC HEALT, V39, P30, DOI 10.1177/1403494811401482
   Murthy SK, 2020, GUT, V69, P274, DOI 10.1136/gutjnl-2019-318440
   Olivera P, 2017, CURR OPIN GASTROEN, V33, P246, DOI 10.1097/MOG.0000000000000361
   Rahman A, 2019, ALIMENT PHARM THER, V50, P1086, DOI 10.1111/apt.15511
   Rungoe C, 2014, GUT, V63, P1607, DOI 10.1136/gutjnl-2013-305607
   Rutgeerts P, 2004, GASTROENTEROLOGY, V126, P402, DOI 10.1053/j.gastro.2003.11.014
   Schmidt M, 2015, CLIN EPIDEMIOL, V7, P449, DOI 10.2147/CLEP.S91125
   Underwood FE., 2020, J GASTROEN HEPATOL, V18, P304
   Worley G, 2021, ALIMENT PHARM THER, V53, P484, DOI 10.1111/apt.16202
NR 18
TC 4
Z9 4
U1 0
U2 1
PU TAYLOR & FRANCIS LTD
PI ABINGDON
PA 2-4 PARK SQUARE, MILTON PARK, ABINGDON OR14 4RN, OXON, ENGLAND
SN 0036-5521
EI 1502-7708
J9 SCAND J GASTROENTERO
JI Scand. J. Gastroenterol.
PD MAY 4
PY 2021
VL 56
IS 5
BP 537
EP 544
DI 10.1080/00365521.2021.1897670
EA MAR 2021
PG 8
WC Gastroenterology & Hepatology
WE Science Citation Index Expanded (SCI-EXPANDED)
SC Gastroenterology & Hepatology
GA RQ7OH
UT WOS:000630309200001
PM 33736551
DA 2024-01-22
ER

PT J
AU Johnson, LA
   Rodansky, ES
   Tran, A
   Collins, SG
   Eaton, KA
   Malamet, B
   Steiner, CA
   Huang, S
   Spence, JR
   Higgins, PDR
AF Johnson, Laura A.
   Rodansky, Eva S.
   Tran, Anhdao
   Collins, Stephen G.
   Eaton, Kathryn A.
   Malamet, Benjamin
   Steiner, Calen A.
   Huang, Sha
   Spence, Jason R.
   Higgins, Peter D. R.
TI Effect of ABT-263 on Intestinal Fibrosis in Human Myofibroblasts, Human
   Intestinal Organoids, and the Mouse <i>Salmonella typhimurium</i> Model
SO INFLAMMATORY BOWEL DISEASES
LA English
DT Article
DE inflammatory bowel disease; Crohn's disease; fibrosis; myofibroblast;
   Bcl-2; ABT-263; navitoclax; BH-3 mimetic
ID BCL-2 FAMILY; MATRIX-STIFFNESS; APOPTOSIS; MECHANISMS; INHIBITOR;
   COLITIS; POTENT
AB Lay Summary Intestinal fibrosis is a common complication of Crohn's disease, yet no effective therapies exist to treat fibrostenotic disease. We report ABT-263 (navitoclax) reduces intestinal fibrosis in in vitro models and reduces inflammation and fibrosis in a mouse IBD model.
   Background Intestinal fibrosis and subsequent intestinal obstruction are common complications of Crohn's disease (CD). Current therapeutics combat inflammation, but no pharmacological therapy exists for fibrostenotic disease. Pathological persistence of activated intestinal myofibroblasts is a key driver of fibrosis in CD. In other organ systems, BH-3 mimetic drugs that affect Bcl-2 apoptotic pathways induce apoptosis in activated myofibroblasts and reduce fibrogenic gene expression, thereby reducing fibrosis. Methods We evaluated the proapoptotic and antifibrotic efficacy of several classes of BH-3 mimetics in 2 in vitro fibrogenesis models. The candidate molecule, ABT-263, was advanced to a 3-dimensional human intestinal organoid (HIO) model. Finally, the therapeutic efficacy of ABT-263 was evaluated in the mouse Salmonella typhimurium intestinal fibrosis model. Results The BH-3 mimetics induced apoptosis, repressed fibrotic protein expression, and reduced fibrogenic gene expression in normal human intestinal myofibroblasts. The BH-3 mimetics that target Bcl-2 and Bcl-xl demonstrated the greatest efficacy in vitro. The ABT-199 and ABT-263 induced apoptosis and ameliorated fibrogenesis in the in vitro myofibroblast models. In the HIO model, ABT-263 inhibited fibrogenesis and induced apoptosis. In the mouse S. typhimurium model, dose-dependent reduction in macroscopic pathology, histological inflammation, inflammatory and fibrotic gene expression, and extracellular matrix protein expression indicated ABT-263 may reduce intestinal fibrosis. Conclusions In vitro, the antifibrotic efficacy of BH-3 mimetics identifies the Bcl-2 pathway as a druggable target and BH-3 mimetics as putative therapeutics. Reduction of inflammation and fibrosis in the mouse intestinal fibrosis model by ABT-263 indicates BH-3 mimetics as potential, novel antifibrotic therapeutics for Crohn's disease.
C1 [Johnson, Laura A.; Rodansky, Eva S.; Tran, Anhdao; Collins, Stephen G.; Malamet, Benjamin; Steiner, Calen A.; Higgins, Peter D. R.] Univ Michigan, Dept Internal Med, Div Gastroenterol, Ann Arbor, MI 48109 USA.
   [Eaton, Kathryn A.] Univ Michigan, Dept Microbiol & Immunol, Ann Arbor, MI 48109 USA.
   [Huang, Sha; Spence, Jason R.] Univ Michigan, Dept Cell & Dev Biol, Ann Arbor, MI 48109 USA.
C3 University of Michigan System; University of Michigan; University of
   Michigan System; University of Michigan; University of Michigan System;
   University of Michigan
RP Higgins, PDR (通讯作者)，Univ Michigan, Dept Internal Med, SPC 5682,1150 West Med Ctr Dr, Ann Arbor, MI 48109 USA.
EM phiggins@med.umich.edu
RI Higgins, Peter D.R./A-3511-2009
OI Higgins, Peter D.R./0000-0003-1602-4341; Collins,
   Stephen/0000-0002-3779-1120
FU AbbVie; NIH [R01 DK118154, R01 DK 125687, R01 DK 109032]
FX P.D.R.H. received funding from AbbVie for the organoid and mouse
   experiments with ABT-263. Research time of P.D.R.H was protected by NIH
   R01 DK118154, NIH R01 DK 125687, and NIH R01 DK 109032.
CR Almeqdadi M, 2019, AM J PHYSIOL-CELL PH, V317, pC405, DOI 10.1152/ajpcell.00300.2017
   Chifotides HT, 2020, CL LYMPH MYELOM LEUK, V20, pS69, DOI 10.1016/S2152-2650(20)30467-5
   D'Haens G, 2022, GASTROENTEROLOGY, V162, P26, DOI 10.1053/j.gastro.2019.05.072
   Delbridge ARD, 2015, CELL DEATH DIFFER, V22, P1071, DOI 10.1038/cdd.2015.50
   Duan ZJ, 2019, TRANSL ONCOL, V12, P683, DOI 10.1016/j.tranon.2019.01.009
   Garner TP, 2017, CURR OPIN CHEM BIOL, V39, P133, DOI 10.1016/j.cbpa.2017.06.014
   Grassl GA, 2008, GASTROENTEROLOGY, V134, P768, DOI 10.1053/j.gastro.2007.12.043
   Hinz B, 2016, CURR RES TRANSL MED, V64, P171, DOI 10.1016/j.retram.2016.09.003
   Hinz B, 2020, NAT REV RHEUMATOL, V16, P11, DOI 10.1038/s41584-019-0324-5
   Horowitz JC, 2019, PHYSIOLOGY, V34, P43, DOI 10.1152/physiol.00033.2018
   Jia KN, 2020, J CARDIOVASC PHARM, V76, P452, DOI 10.1097/FJC.0000000000000878
   Johnson LA, 2017, J CROHNS COLITIS, V11, P724, DOI 10.1093/ecco-jcc/jjw210
   Johnson LA, 2014, INFLAMM BOWEL DIS, V20, P154, DOI 10.1097/01.MIB.0000437615.98881.31
   Johnson LA, 2013, INFLAMM BOWEL DIS, V19, P891, DOI 10.1097/MIB.0b013e3182813297
   Johnson LA, 2012, INFLAMM BOWEL DIS, V18, P1315, DOI 10.1002/ibd.21929
   Johnson LA, 2012, EXP MOL PATHOL, V93, P91, DOI 10.1016/j.yexmp.2012.04.014
   Johnson LA, 2012, INFLAMM BOWEL DIS, V18, P460, DOI 10.1002/ibd.21812
   Kale J, 2018, CELL DEATH DIFFER, V25, P65, DOI 10.1038/cdd.2017.186
   Kipps TJ, 2015, LEUKEMIA LYMPHOMA, V56, P2826, DOI 10.3109/10428194.2015.1030638
   Kuehl T, 2018, MATRIX BIOL, V68-69, P94, DOI 10.1016/j.matbio.2018.01.020
   Lagares D, 2017, SCI TRANSL MED, V9, DOI 10.1126/scitranslmed.aal3765
   Li C, 2020, J DIGEST DIS, V21, P326, DOI 10.1111/1751-2980.12852
   Loftus CG, 2007, INFLAMM BOWEL DIS, V13, P254, DOI 10.1002/ibd.20029
   Ma C, 2019, BEST PRACT RES CL GA, V38-39, DOI 10.1016/j.bpg.2019.02.005
   Moncsek A, 2018, HEPATOLOGY, V67, P247, DOI 10.1002/hep.29464
   Pan J, 2017, INT J RADIAT ONCOL, V99, P353, DOI 10.1016/j.ijrobp.2017.02.216
   Rieder F, 2017, GASTROENTEROLOGY, V152, P340, DOI 10.1053/j.gastro.2016.09.047
   Rodansky ES, 2015, EXP MOL PATHOL, V98, P346, DOI 10.1016/j.yexmp.2015.03.033
   Rosenbloom J, 2013, BBA-MOL BASIS DIS, V1832, P1088, DOI 10.1016/j.bbadis.2012.12.007
   Rudin CM, 2012, CLIN CANCER RES, V18, P3163, DOI 10.1158/1078-0432.CCR-11-3090
   Schneider CA, 2012, NAT METHODS, V9, P671, DOI 10.1038/nmeth.2089
   Singh R, 2019, NAT REV MOL CELL BIO, V20, P175, DOI 10.1038/s41580-018-0089-8
   Souers AJ, 2013, NAT MED, V19, P202, DOI 10.1038/nm.3048
   Spence JR, 2011, NATURE, V470, P105, DOI 10.1038/nature09691
   Steiner Calen A, 2021, Inflamm Bowel Dis, V27, P303, DOI 10.1093/ibd/izaa169
   Tse C, 2008, CANCER RES, V68, P3421, DOI 10.1158/0008-5472.CAN-07-5836
   Weder B, 2018, INFLAMM BOWEL DIS, V24, P1953, DOI 10.1093/ibd/izy147
NR 37
TC 4
Z9 4
U1 1
U2 4
PU OXFORD UNIV PRESS INC
PI CARY
PA JOURNALS DEPT, 2001 EVANS RD, CARY, NC 27513 USA
SN 1078-0998
EI 1536-4844
J9 INFLAMM BOWEL DIS
JI Inflamm. Bowel Dis.
PD FEB 1
PY 2022
VL 28
IS 2
BP 161
EP 175
DI 10.1093/ibd/izab166
EA JUL 2021
PG 15
WC Gastroenterology & Hepatology
WE Science Citation Index Expanded (SCI-EXPANDED)
SC Gastroenterology & Hepatology
GA YW3UX
UT WOS:000753342400009
PM 34302470
OA Green Published, Bronze
DA 2024-01-22
ER

PT J
AU Tang, WJ
   Hu, WH
   Shi, P
   Ye, ZQ
   Wu, J
   Zhang, Y
   Wang, YH
   Huang, Y
AF Tang, Wenjuan
   Hu, Wenhui
   Shi, Peng
   Ye, Ziqing
   Wu, Jie
   Zhang, Ye
   Wang, Yuhuan
   Huang, Ying
TI The SES-CD Could Be a Predictor of Short- and Long-Term Mucosal Healing
   After Exclusive Enteral Nutrition in Pediatric Crohn's Disease Patients
SO FRONTIERS IN PEDIATRICS
LA English
DT Article
DE simple endoscopic score for Crohn's disease (SES-CD); exclusive enteral
   nutrition (EEN); mucosal healing (MH); Crohn's disease; children
ID CHILDREN; REMISSION; OUTCOMES; RELAPSE
AB AimsTo explore the predictors of mucosal healing (MH) for short- and long-term after exclusive enteral nutrition (EEN) in pediatric Crohn's disease (CD) patients. MethodsA retrospective analysis was performed for newly diagnosed active CD patients admitted to our center from January 2017 to 30 December 2020, who were treated with EEN for induction therapy with a minimum of 12 months of follow-up post-EEN. According to the simple endoscopic score for CD (SES-CD), at 1-year post-EEN, 17 patients with an SES-CD < 3 were classified into the sustained MH group (sMH), and 33 patients with an SES-CD >= 3 were classified into the sustained non-MH group (sNMH). Statistical methods were used to compare the differences between the two groups and explore the predictors of MH at the end of EEN and 1-year post-EEN. ResultsThe SES-CD in the sMH group was lower than that in the sNMH group both at baseline and the end of EEN [sMH vs. sNMH: 8.7 +/- 1.2 vs. 16.2 +/- 1.0, respectively, p < 0.001 at baseline; 1.0 (3.5) vs. 4.0 (2.0), respectively, p < 0.01 at the end of EEN]. The weighted Pediatric Crohn's Disease Activity Index and erythrocyte sedimentation rate in the sMH group were lower than those in the sNMH group at baseline (both p < 0.05), but showed no difference at the end of EEN. From baseline to 1-year post-EEN, compared with patients in the sNMH group, there were more patients classified with L1 in the sMH group at each time point (all p < 0.001) and fewer patients classified with L3 in the sMH group at baseline and 1-year post-EEN. After EEN, fewer patients received infliximab and had a longer exposure time to infliximab in the sMH group than in the sNMH group. Only the SES-CD at baseline was negatively associated with MH at the end of EEN (OR = 1.40 95% CI = 1.12-1.67, p = 0.00) and 1-year post-EEN (OR = 1.33, 95% CI = 1.12-1.58, p = 0.001), and the cut off value was 11.5. ConclusionThe SES-CD could predict both short- and long-term MH for EEN. Patients with an SES-CD < 11.5 had a high probability of reaching MH by EEN-inducing therapy and maintaining sustained MH at 1-year post-EEN. Patients with an SES-CD greater than 11.5 at baseline should be treated more aggressively with biologics.
C1 [Tang, Wenjuan; Hu, Wenhui; Ye, Ziqing; Wu, Jie; Zhang, Ye; Wang, Yuhuan; Huang, Ying] Fudan Univ, Pediat Inflammatory Bowel Dis Res Ctr, Natl Childrens Med Ctr, Dept Gastroenterol,Childrens Hosp, Shanghai, Peoples R China.
   [Shi, Peng] Fudan Univ, Natl Childrens Med Ctr, Med Stat Dept, Childrens Hosp, Shanghai, Peoples R China.
C3 Fudan University; Fudan University
RP Wang, YH; Huang, Y (通讯作者)，Fudan Univ, Pediat Inflammatory Bowel Dis Res Ctr, Natl Childrens Med Ctr, Dept Gastroenterol,Childrens Hosp, Shanghai, Peoples R China.
EM wangyuhuan08@163.com; yhuang815@163.com
RI Zi, Ye/GWM-3932-2022
OI Ye, Ziqing/0000-0002-6588-2839
CR Akiyama S, 2021, J GASTROEN HEPATOL, V36, P2785, DOI 10.1111/jgh.15540
   Chen JM, 2019, GASTROENTEROL REP, V7, P176, DOI 10.1093/gastro/goy050
   D'Arcangelo G, 2019, J PEDIATR GASTR NUTR, V68, P841, DOI 10.1097/MPG.0000000000002262
   de Bie C, 2013, J CROHNS COLITIS, V7, P263, DOI 10.1016/j.crohns.2012.07.001
   de Souza GN, 2020, REV PAUL PEDIATR, V38, DOI 10.1590/1984-0462/2020/38/2019032
   Escher JC, 2005, J PEDIATR GASTR NUTR, V41, P1
   Gavin J, 2018, ACTA PAEDIATR, V107, P156, DOI 10.1111/apa.14075
   Gkikas K, 2021, BMC GASTROENTEROL, V21, DOI 10.1186/s12876-021-02029-4
   Grover Z, 2016, J CROHNS COLITIS, V10, P1159, DOI 10.1093/ecco-jcc/jjw075
   Grover Z, 2014, J GASTROENTEROL, V49, P638, DOI 10.1007/s00535-013-0815-0
   Haisma SM, 2019, J PEDIATR GASTR NUTR, V69, P466, DOI 10.1097/MPG.0000000000002458
   Herrador-López M, 2020, NUTRIENTS, V12, DOI 10.3390/nu12123793
   Hojsak I, 2014, EUR J PEDIATR, V173, P617, DOI 10.1007/s00431-013-2230-1
   Levine A, 2020, J CROHNS COLITIS, V14, P71, DOI 10.1093/ecco-jcc/jjz111
   Levine A, 2014, INFLAMM BOWEL DIS, V20, P278, DOI 10.1097/01.MIB.0000437735.11953.68
   Logan M, 2019, ALIMENT PHARM THER, V50, P664, DOI 10.1111/apt.15425
   Luo YY, 2017, GASTROENT RES PRACT, V2017, DOI 10.1155/2017/6595048
   Moriczi M, 2020, NUTRIENTS, V12, DOI 10.3390/nu12041012
   Murate K, 2020, INFLAMM BOWEL DIS, V26, P1669, DOI 10.1093/ibd/izaa086
   Narula N, 2018, COCHRANE DB SYST REV, DOI 10.1002/14651858.CD000542.pub3
   Peyrin-Biroulet L, 2015, AM J GASTROENTEROL, V110, P1324, DOI 10.1038/ajg.2015.233
   Peyrin-Biroulet L, 2014, GUT, V63, P88, DOI 10.1136/gutjnl-2013-304984
   Rispo A, 2018, J CROHNS COLITIS, V12, P784, DOI 10.1093/ecco-jcc/jjy032
   Sassine S, 2021, JGH OPEN, V5, P1373, DOI 10.1002/jgh3.12684
   Tang WJ, 2021, JPEN-PARENTER ENTER, V45, P826, DOI 10.1002/jpen.1938
   Turner D, 2017, J PEDIATR GASTR NUTR, V64, P254, DOI 10.1097/MPG.0000000000001227
   Urlep D, 2020, EUR J PEDIATR, V179, P431, DOI 10.1007/s00431-019-03520-7
   van Rheenen PF, 2021, J CROHNS COLITIS, V15, P171, DOI 10.1093/ecco-jcc/jjaa161
   Xu YH, 2019, THER ADV GASTROENTER, V12, DOI 10.1177/1756284819881301
   Xu YH, 2019, CLIN NUTR, V38, P1629, DOI 10.1016/j.clnu.2018.08.022
NR 30
TC 0
Z9 0
U1 3
U2 4
PU FRONTIERS MEDIA SA
PI LAUSANNE
PA AVENUE DU TRIBUNAL FEDERAL 34, LAUSANNE, CH-1015, SWITZERLAND
SN 2296-2360
J9 FRONT PEDIATR
JI Front. Pediatr.
PD MAY 18
PY 2022
VL 10
AR 874425
DI 10.3389/fped.2022.874425
PG 9
WC Pediatrics
WE Science Citation Index Expanded (SCI-EXPANDED)
SC Pediatrics
GA 1T8ZG
UT WOS:000805013200001
PM 35664880
OA gold, Green Published
DA 2024-01-22
ER

PT J
AU Reutemann, BA
   Turkeltaub, JA
   Al-Hawary, M
   Waljee, AK
   Higgins, PDR
   Stidham, RW
AF Reutemann, Bethany A.
   Turkeltaub, Joshua A.
   Al-Hawary, Mahmoud
   Waljee, Akbar K.
   Higgins, Peter D. R.
   Stidham, Ryan W.
TI Endoscopic Balloon Dilation Size and Avoidance of Surgery in Stricturing
   Crohn's Disease
SO INFLAMMATORY BOWEL DISEASES
LA English
DT Article
DE Crohn's disease; endoscopic balloon dilation; surgery; stricture;
   fibrostenotic disease
ID ULCERATIVE-COLITIS; DILATATION; EFFICACY; SAFETY; INFLIXIMAB;
   EXPERIENCE; FIBROSIS; THERAPY
AB Background: Endoscopic balloon dilation (EBD) is an effective method for treating stricture-related obstruction in Crohn's disease. We aimed to identify factors predictive of successful avoidance of surgery, including endoscopic features, in patients undergoing balloon dilation.
   Methods: We performed a retrospective review of patients with symptomatic Crohn's disease-related intestinal strictures undergoing EBD. Clinical, medication use, laboratory, and dilation data, including the minimum and maximum balloon sizes used, and number of balloons used per endoscopic session were collected. Multivariate analysis by Cox proportional hazard regression was used to model future surgical bowel resection.
   Results: In a total of 135 subjects undergoing 292 dilations, multivariate modeling demonstrated that failure to achieve a maximum dilation of 14 mm or more increased the risk of surgery (hazard ratio [HR] 2.88, 95% confidence limit [CL], 1.10-7.53). Although there was no difference in the risk of future surgery between maximum EBD sizes of 14 to 15 mm and 16 to 18 mm, those reaching 16 to 18 mm exhibited a longer interval between subsequent dilations (mean 240 6 136.7 versus 456 6 357.3 d, respectively, P = 0.023). Endoscope passage at index dilation was not predictive of future surgery (HR 0.63, 95% CL, 0.31-1.26). Adjusting for covariates of EBD size, stricture location and type, a C-reactive protein.1.5 mg/dL (HR 2.60, 95% CL, 1.12-5.94), and anti-tumor necrosis factor initiation after index EBD (HR 2.39, 95% CL, 1.09-5.25) increased the risk of future surgery.
   Conclusions: Although dilation calibers larger than 14 to 15 mm were not more protective against future surgery, those reaching 16 to 18 mm underwent maintenance dilation less frequently. The risk of surgery associated with post-EBD anti-tumor necrosis factor initiation suggests that effective therapy is often used too late in the disease course.
C1 [Reutemann, Bethany A.; Turkeltaub, Joshua A.] Univ Michigan, Dept Internal Med, Ann Arbor, MI 48109 USA.
   [Al-Hawary, Mahmoud] Univ Michigan, Dept Radiol, Ann Arbor, MI 48109 USA.
   [Waljee, Akbar K.; Higgins, Peter D. R.; Stidham, Ryan W.] Univ Michigan, Div Gastroenterol & Hepatol, Ann Arbor, MI 48109 USA.
   [Waljee, Akbar K.] VA Ann Arbor Hlth Serv Res & Dev Ctr Clin Res, Ann Arbor, MI USA.
C3 University of Michigan System; University of Michigan; University of
   Michigan System; University of Michigan; University of Michigan System;
   University of Michigan; US Department of Veterans Affairs; Veterans
   Health Administration (VHA); VA Ann Arbor Healthcare System
RP Stidham, RW (通讯作者)，Univ Michigan Hlth Syst, 1500 East Med Ctr Dr,3912 Taubman Ctr, Ann Arbor, MI 48109 USA.
EM ryanstid@med.umich.edu
RI Higgins, Peter D.R./A-3511-2009; Al-Hawary, Mahmoud/AAC-8140-2020;
   Waljee, Akbar/G-2067-2010
OI Higgins, Peter D.R./0000-0003-1602-4341; Waljee,
   Akbar/0000-0003-1964-8790
FU National Institutes of Health [K23-DK101687]
FX Supported by National Institutes of Health K23-DK101687 (Stidham).
CR Adler J, 2012, INFLAMM BOWEL DIS, V18, P849, DOI 10.1002/ibd.21801
   Ambe R, 2012, J GASTROINTEST SURG, V16, P209, DOI 10.1007/s11605-011-1651-2
   Bettenworth D, 2017, INFLAMM BOWEL DIS, V23, P133, DOI 10.1097/MIB.0000000000000988
   Bouhnik Y, 2018, GUT, V67, P53, DOI 10.1136/gutjnl-2016-312581
   Colombel JF, 2017, GASTROENTEROLOGY, V152, P351, DOI 10.1053/j.gastro.2016.09.046
   COUCKUYT H, 1995, GUT, V36, P577, DOI 10.1136/gut.36.4.577
   Gustavsson A, 2012, ALIMENT PHARM THER, V36, P151, DOI 10.1111/j.1365-2036.2012.05146.x
   Hanauer DA, 2015, J BIOMED INFORM, V55, P290, DOI 10.1016/j.jbi.2015.05.003
   Hassan C, 2007, ALIMENT PHARM THER, V26, P1457, DOI 10.1111/j.1365-2036.2007.03532.x
   Hassan C, 2007, DIGEST LIVER DIS, V39, P811, DOI 10.1016/j.dld.2007.06.003
   Hoffmann JC, 2008, INT J COLORECTAL DIS, V23, P689, DOI 10.1007/s00384-008-0461-9
   Hou JK, 2014, DIGEST DIS SCI, V59, P2406, DOI 10.1007/s10620-014-3174-7
   Lazarev M, 2010, INFLAMM BOWEL DIS, V16, P830, DOI 10.1002/ibd.21118
   Pelletier AL, 2009, ALIMENT PHARM THER, V29, P279, DOI 10.1111/j.1365-2036.2008.03887.x
   Peyrin-Biroulet L, 2014, GUT, V63, P88, DOI 10.1136/gutjnl-2013-304984
   Rieder F, 2013, GUT, V62, P1072, DOI 10.1136/gutjnl-2012-304353
   Shen B, 2011, INFLAMM BOWEL DIS, V17, P2527, DOI 10.1002/ibd.21644
   Stidham RW, 2016, UNITED EUR GASTROENT, V4, P515, DOI 10.1177/2050640616636620
   Stidham RW, 2016, CLIN GASTROENTEROL H, V14, P1112, DOI 10.1016/j.cgh.2016.04.033
   Van Assche G, 2010, GUT, V59, P320, DOI 10.1136/gut.2009.180182
NR 20
TC 23
Z9 23
U1 0
U2 0
PU LIPPINCOTT WILLIAMS & WILKINS
PI PHILADELPHIA
PA TWO COMMERCE SQ, 2001 MARKET ST, PHILADELPHIA, PA 19103 USA
SN 1078-0998
EI 1536-4844
J9 INFLAMM BOWEL DIS
JI Inflamm. Bowel Dis.
PD OCT
PY 2017
VL 23
IS 10
BP 1803
EP 1809
DI 10.1097/MIB.0000000000001181
PG 7
WC Gastroenterology & Hepatology
WE Science Citation Index Expanded (SCI-EXPANDED)
SC Gastroenterology & Hepatology
GA FJ1BA
UT WOS:000412445300022
PM 28691940
OA Green Accepted, Bronze
DA 2024-01-22
ER

PT J
AU Ma, C
   Battat, R
   Dulai, PS
   Parker, CE
   Sandborn, WJ
   Feagan, BG
   Jairath, V
AF Ma, Christopher
   Battat, Robert
   Dulai, Parambir S.
   Parker, Claire E.
   Sandborn, William J.
   Feagan, Brian G.
   Jairath, Vipul
TI Innovations in Oral Therapies for Inflammatory Bowel Disease
SO DRUGS
LA English
DT Review
ID JANUS KINASE INHIBITOR; LONG-TERM SAFETY; CROHNS-DISEASE; MAINTENANCE
   THERAPY; ULCERATIVE-COLITIS; RHEUMATOID-ARTHRITIS; DOSE INTENSIFICATION;
   SELECTIVE INHIBITOR; INDUCTION THERAPY; DOUBLE-BLIND
AB Prior to the biologic era, the medical management of patients with inflammatory bowel disease (IBD) was dominated by the use of aminosalicylates, corticosteroids, and immunosuppressants. In the past two decades, the advent of biologic agents that target specific components of the immune response has greatly improved the care of patients with Crohn's disease and ulcerative colitis (UC). However, not all patients respond or maintain response to biologic therapy and some patients develop adverse events that necessitate treatment discontinuation. Furthermore, sensitization with formation of anti-drug antibodies is an inherent limitation to administration of monoclonal antibodies. This circumstance has generated renewed interest in the development of novel oral small-molecule drugs (SMDs) that are effective and well tolerated. Several classes of SMDs are currently progressing through the pipeline and offer the promise of oral delivery and high potency. In this review, we summarize different mechanisms of oral drug delivery to the gastrointestinal tract, highlight key findings from phase II and III randomized trials of novel oral SMDs, and discuss how oral SMDs are likely to be integrated into future IBD treatment paradigms. The most advanced development programs currently involve evaluation of compounds blocking Janus kinase (JAK) receptors or modulating sphingosine-1-phosphate (S1P) receptors. Tofacitinib, an oral JAK inhibitor, was recently approved for the treatment of moderate-to-severe UC. Several more selective JAK-1 inhibitors, including filgotinib and upadacitinib, have also shown positive results in phase II studies and are currently enrolling in phase III development programs. Similarly, ozanimod, an S1P1 and S1P5 receptor agonist, has shown early favorable results and is enrolling in phase III trials. As these and other novel oral SMDs come to market, several questions will need to be answered. The cost effectiveness, comparative treatment efficacy, predictors of response, and relative safety of oral SMDs compared to existing therapies will need to be evaluated. Given the modest efficacy rates observed with both biologic therapies and novel SMDs to date, the potential for combination therapy based on a non-sensitizing oral option is promising and may be facilitated by development of organ-specific therapies with pharmacodynamic activity restricted to the gut to minimize systemic toxicity.
C1 [Ma, Christopher] Univ Calgary, Div Gastroenterol & Hepatol, Cumming Sch Med, 6D61 Teaching Res Wellness Bldg,3280 Hosp Dr NW, Calgary, AB T2N 4Z6, Canada.
   [Ma, Christopher; Parker, Claire E.; Sandborn, William J.; Feagan, Brian G.; Jairath, Vipul] Robarts Clin Trials Inc, Suite 200,100 Dundas St, London, ON N6A 5B6, Canada.
   [Battat, Robert; Dulai, Parambir S.; Sandborn, William J.] Univ Calif San Diego, Div Gastroenterol, 9500 Gilman Dr, La Jolla, CA 92093 USA.
   [Feagan, Brian G.; Jairath, Vipul] Western Univ, Div Gastroenterol, London, ON, Canada.
   [Feagan, Brian G.; Jairath, Vipul] Western Univ, Dept Epidemiol & Biostat, Suite 200,100 Dundas St, London, ON N6A 5B6, Canada.
   [Jairath, Vipul] Western Univ, Div Gastroenterol, Dept Med, Suite 200,100 Dundas St, London, ON N6A 5B6, Canada.
C3 University of Calgary; Robarts Clinical Trials Inc; University of
   California System; University of California San Diego; Western
   University (University of Western Ontario); Western University
   (University of Western Ontario); Western University (University of
   Western Ontario)
RP Jairath, V (通讯作者)，Robarts Clin Trials Inc, Suite 200,100 Dundas St, London, ON N6A 5B6, Canada.; Jairath, V (通讯作者)，Western Univ, Div Gastroenterol, London, ON, Canada.; Jairath, V (通讯作者)，Western Univ, Dept Epidemiol & Biostat, Suite 200,100 Dundas St, London, ON N6A 5B6, Canada.; Jairath, V (通讯作者)，Western Univ, Div Gastroenterol, Dept Med, Suite 200,100 Dundas St, London, ON N6A 5B6, Canada.
EM christopher.ma@ucalgary.ca; rbattat@ucsd.edu; pdulai@ucsd.edu;
   claire.parker@robartsinc.com; wsandborn@ucsd.edu;
   brian.feagan@robartsinc.com; vjairath@uwo.ca
RI Sandborn, William/ABE-8342-2020; Ma, Christopher/AAH-4886-2021; Feagan,
   Brian/G-3292-2011; Dulai, Parambir/AAE-2983-2021; Parker,
   Claire/JPX-5337-2023; Jairath, Vipul/GLS-6449-2022; Dulai,
   Parambir/AAF-4408-2020
OI Ma, Christopher/0000-0002-4698-9948
FU Clinician Fellowship from the Canadian Institutes of Health Research;
   Crohn's Colitis Canada; Canadian Association of Gastroenterology
FX Christopher Ma is supported by a Clinician Fellowship from the Canadian
   Institutes of Health Research, Crohn's & Colitis Canada and the Canadian
   Association of Gastroenterology.
CR Abdulrahim H, 2015, EXPERT OPIN PHARMACO, V16, P1099, DOI 10.1517/14656566.2015.1034107
   Andersen NN, 2015, BMJ-BRIT MED J, V350, DOI 10.1136/bmj.h2809
   [Anonymous], 2019, PFIZER ANNOUNCES MOD
   Barczyk M, 2010, CELL TISSUE RES, V339, P269, DOI 10.1007/s00441-009-0834-6
   Beaugerie L, 2009, LANCET, V374, P1617, DOI 10.1016/S0140-6736(09)61302-7
   Bloomgren G, 2012, NEW ENGL J MED, V366, P1870, DOI 10.1056/NEJMoa1107829
   BOLONDI L, 1992, SCAND J GASTROENTERO, V27, P501, DOI 10.3109/00365529209000112
   Brian G.FeaganWJS, 2017, WORLD C GASTR ACG201
   Brinkmann V, 2006, CURR OPIN PHARMACOL, V6, P244, DOI 10.1016/j.coph.2005.12.004
   Camm J, 2014, AM HEART J, V168, P632, DOI 10.1016/j.ahj.2014.06.028
   Chan W, 2017, INTEST RES, V15, P434, DOI 10.5217/ir.2017.15.4.434
   Cohen JA, 2010, NEW ENGL J MED, V362, P402, DOI 10.1056/NEJMoa0907839
   Cohen SB, 2017, ANN RHEUM DIS, V76, P1253, DOI 10.1136/annrheumdis-2016-210457
   Colombel JF, 2017, LANCET, V390, P2779, DOI 10.1016/S0140-6736(17)32641-7
   Danese S, 2018, J CROHNS COLITIS, V12, pS4
   DHAENS GR, 2019, GASTROENTEROLOGY S1, V156, pS1101
   Dubey R, 2010, J DRUG TARGET, V18, P589, DOI 10.3109/10611860903572933
   Dulai PS, 2018, GASTROENTEROLOGY, V155, P687, DOI 10.1053/j.gastro.2018.05.039
   European Assoc Study Liver, 2018, J HEPATOL, V69, P461, DOI 10.1016/j.jhep.2018.03.026
   Feagan BG, 2019, J CROHNS COLITIS, V13, pS450, DOI 10.1093/ecco-jcc/jjy222.785
   Feagan Brian, 2016, Gastroenterol Hepatol (N Y), V12, P572
   Feagan BG, 2013, NEW ENGL J MED, V369, P699, DOI 10.1056/NEJMoa1215734
   Frieri G, 2000, GUT, V47, P410, DOI 10.1136/gut.47.3.410
   Ghoreschi K, 2009, IMMUNOL REV, V228, P273, DOI 10.1111/j.1600-065X.2008.00754.x
   Gisbert JP, 2009, AM J GASTROENTEROL, V104, P760, DOI 10.1038/ajg.2008.88
   Greenley RN, 2013, INFLAMM BOWEL DIS, V19, P1534, DOI 10.1097/MIB.0b013e3182813482
   Hagan LM, 2013, LIVER INT, V33, P68, DOI 10.1111/liv.12063
   Hamedani R, 1997, ALIMENT PHARM THER, V11, P98
   Hart AL, 2017, J CROHNS COLITIS, V11, P204, DOI 10.1093/ecco-jcc/jjw144
   Heap GA, 2014, NAT GENET, V46, P1131, DOI 10.1038/ng.3093
   Hemperly A, 2018, INFLAMM BOWEL DIS, V24, P2527, DOI 10.1093/ibd/izy189
   Higgins PDR, 2009, ALIMENT PHARM THER, V29, P247, DOI 10.1111/j.1365-2036.2008.03865.x
   Hindryckx P, 2018, J CROHNS COLITIS, V12, P105, DOI 10.1093/ecco-jcc/jjx117
   Horst SN, 2012, EXPERT OPIN PHARMACO, V13, P2225, DOI 10.1517/14656566.2012.723691
   Ibekwe VC, 2008, ALIMENT PHARM THER, V28, P911, DOI 10.1111/j.1365-2036.2008.03810.x
   Jain N, 2012, NEUROLOGY, V78, P672, DOI 10.1212/WNL.0b013e318248deea
   Khanna R, 2015, LANCET, V386, P1825, DOI 10.1016/S0140-6736(15)00068-9
   Kuenzig ME, 2014, COCHRANE DB SYST REV, DOI 10.1002/14651858.CD002913.pub3
   Leeson PD, 2007, NAT REV DRUG DISCOV, V6, P881, DOI 10.1038/nrd2445
   Limketkai BN, 2016, INFLAMM BOWEL DIS, V22, P1209, DOI 10.1097/MIB.0000000000000698
   Lovato P, 2003, J BIOL CHEM, V278, P16777, DOI 10.1074/jbc.M207999200
   Machado-Alba JE, 2017, ANN RHEUM DIS, V76, P1190, DOI 10.1136/annrheumdis-2017-eular.5263
   McCormack PL, 2007, DRUGS, V67, P2635, DOI 10.2165/00003495-200767170-00010
   Mease PJ, 2018, ANN RHEUM DIS, V77, P983, DOI 10.1136/annrheumdis-2018-eular.3048
   Morrow Thomas, 2004, Biotechnol Healthc, V1, P24
   Mullershausen F, 2009, NAT CHEM BIOL, V5, P428, DOI 10.1038/nchembio.173
   Nugent SG, 2001, GUT, V48, P571, DOI 10.1136/gut.48.4.571
   Olivera P, 2017, GUT, V66, P199, DOI 10.1136/gutjnl-2016-312912
   Panaccione R, 2018, GASTROENTEROLOGY, V154, pS384
   Panés J, 2018, J CROHNS COLITIS, V12, pS366
   Panés J, 2017, J CROHNS COLITIS, V11, pS18
   PANES J, 2018, GASTROENTEROLOGY S1, V154, pS178
   Panés J, 2017, GUT, V66, P1049, DOI 10.1136/gutjnl-2016-312735
   Panés J, 2015, BMC GASTROENTEROL, V15, DOI 10.1186/s12876-015-0239-9
   Paramsothy S, 2018, MUCOSAL IMMUNOL, V11, P1558, DOI 10.1038/s41385-018-0050-3
   Peyrin-Biroulet L, 2015, AM J GASTROENTEROL, V110, P1324, DOI 10.1038/ajg.2015.233
   Peyrin-Biroulet L, 2018, UNITED EUROPEAN G S1, V6, pA91
   Peyrin-Biroulet L, 2019, GASTROENTEROLOGY, V156, pS217
   Peyrin-Biroulet L, 2019, GASTROENTEROLOGY, V156, pS856
   Prantera C, 2014, EXPERT OPIN PHARMACO, V15, P741, DOI 10.1517/14656566.2014.884072
   Qiu Y, 2017, J GASTROENTEROL, V52, P535, DOI 10.1007/s00535-017-1324-3
   Rana SV, 2013, DIGEST DIS SCI, V58, P2594, DOI 10.1007/s10620-013-2694-x
   Rawla P, 2018, J INFLAMM RES, V11, P215, DOI 10.2147/JIR.S165330
   Rezaie A, 2015, COCHRANE DB SYST REV, DOI 10.1002/14651858.CD000296.pub4
   Saeed I, 2017, EXPERT REV HEMATOL, V10, P617, DOI 10.1080/17474086.2017.1337507
   Salim SY, 2011, INFLAMM BOWEL DIS, V17, P362, DOI 10.1002/ibd.21403
   Sandborn WJ, 2019, CLIN GASTROENTEROL H, V17, P1541, DOI 10.1016/j.cgh.2018.11.035
   Sandborn WJ, 2017, GASTROENTEROLOGY, V152, pS1308, DOI 10.1016/S0016-5085(17)34357-3
   Sandborn WJ, 2017, NEW ENGL J MED, V376, P1723, DOI 10.1056/NEJMoa1606910
   Sandborn WJ, 2016, NEW ENGL J MED, V374, P1754, DOI 10.1056/NEJMoa1513248
   Sandborn WJ, 2014, CLIN GASTROENTEROL H, V12, P1485, DOI 10.1016/j.cgh.2014.01.029
   Sandborn WJ, 2013, NEW ENGL J MED, V369, P711, DOI 10.1056/NEJMoa1215739
   Sandborn WJ, 2012, NEW ENGL J MED, V367, P616, DOI 10.1056/NEJMoa1112168
   Sandborn WJ, 2018, AM J GASTROENTEROL, V113, pS327
   Sands BE, 2018, J CROHNS COLITIS, V12, P1158, DOI 10.1093/ecco-jcc/jjy085
   Sanna MG, 2004, J BIOL CHEM, V279, P13839, DOI 10.1074/jbc.M311743200
   Schreiber S, 2002, GUT, V51, P379, DOI 10.1136/gut.51.3.379
   Schreiber S, 2019, J CROHNS COLITIS, V13, pS612, DOI 10.1093/ecco-jcc/jjz046.001
   Shale MJ, 2003, ALIMENT PHARM THER, V18, P191, DOI 10.1046/j.1365-2036.2003.01648.x
   Shuai K, 2003, NAT REV IMMUNOL, V3, P900, DOI 10.1038/nri1226
   Simoens S, 2011, CLINICOECONOMIC OUTC, V3, P29, DOI 10.2147/CEOR.S12494
   Soendergaard C, 2018, PHARMACOL THERAPEUT, V192, P100, DOI 10.1016/j.pharmthera.2018.07.003
   Sousa T, 2014, J PHARM SCI-US, V103, P3171, DOI 10.1002/jps.24103
   Spadaccini M, 2017, INT J MOL SCI, V18, DOI 10.3390/ijms18061276
   Sugiura Toshihiko, 2013, J Crohns Colitis, V7, pe533, DOI 10.1016/j.crohns.2013.03.014
   Torres J, 2017, LANCET, V389, P1741, DOI 10.1016/S0140-6736(16)31711-1
   TRUELOVE SC, 1955, BRIT MED J, V2, P1041, DOI 10.1136/bmj.2.4947.1041
   Ungaro R, 2017, LANCET, V389, P1756, DOI 10.1016/S0140-6736(16)32126-2
   Van Rompaey L, 2013, J IMMUNOL, V191, P3568, DOI 10.4049/jimmunol.1201348
   Vermeire S, 2018, THER ADV GASTROENTER, V11, DOI 10.1177/1756283X17750355
   Vermeire S, 2017, LANCET, V389, P266, DOI 10.1016/S0140-6736(16)32537-5
   Voss J, 2014, ANN RHEUM DIS, V73, P222, DOI 10.1136/annrheumdis-2014-eular.3823
   Waljee AK, 2016, PLOS ONE, V11, DOI 10.1371/journal.pone.0158017
   Wang CY, 2014, EXP MOL PATHOL, V97, P259, DOI 10.1016/j.yexmp.2014.07.013
   Wang YJ, 2016, COCHRANE DB SYST REV, DOI 10.1002/14651858.CD000544.pub4
   Wang YJ, 2016, COCHRANE DB SYST REV, DOI 10.1002/14651858.CD000543.pub4
   Warner B, 2018, FRONTLINE GASTROENTE, V9, P10, DOI 10.1136/flgastro-2016-100738
   WEINSHILBOUM RM, 1980, AM J HUM GENET, V32, P651
   Wentworth BJ, 2018, INFLAMM BOWEL DIS, V24, P2053, DOI 10.1093/ibd/izy102
   Wilson A, 2018, ALIMENT PHARM THER, V47, P615, DOI 10.1111/apt.14483
   Winthrop KL, 2018, INFLAMM BOWEL DIS, V24, P2258, DOI 10.1093/ibd/izy131
   Wu B, 2018, INFLAMM BOWEL DIS, V24, P2291, DOI 10.1093/ibd/izy114
   Yoshimura N, 2015, GASTROENTEROLOGY, V149, P1775, DOI 10.1053/j.gastro.2015.08.044
   Yu H, 2018, ALIMENT PHARM THER, V47, P364, DOI 10.1111/apt.14430
NR 104
TC 47
Z9 49
U1 2
U2 27
PU ADIS INT LTD
PI NORTHCOTE
PA 5 THE WAREHOUSE WAY, NORTHCOTE 0627, AUCKLAND, NEW ZEALAND
SN 0012-6667
EI 1179-1950
J9 DRUGS
JI Drugs
PD AUG
PY 2019
VL 79
IS 12
BP 1321
EP 1335
DI 10.1007/s40265-019-01169-y
PG 15
WC Pharmacology & Pharmacy; Toxicology
WE Science Citation Index Expanded (SCI-EXPANDED)
SC Pharmacology & Pharmacy; Toxicology
GA IO0GI
UT WOS:000479057000005
PM 31317509
DA 2024-01-22
ER

PT J
AU Burisch, J
   Zammit, SC
   Ellul, P
   Turcan, S
   Duricova, D
   Bortlik, M
   Andersen, KW
   Andersen, V
   Kaimakliotis, IP
   Fumery, M
   Gower-Rousseau, C
   Girardin, G
   Valpiani, D
   Goldis, A
   Brinar, M
   Cukovic-Cavka, S
   Oksanen, P
   Collin, P
   Barros, L
   Magro, F
   Misra, R
   Arebi, N
   Eriksson, C
   Halfvarson, J
   Kievit, HAL
   Pedersen, N
   Kjeldsen, J
   Myers, S
   Sebastian, S
   Katsanos, KH
   Christodoulou, DK
   Midjord, J
   Nielsen, KR
   Kiudelis, G
   Kupcinskas, L
   Nikulina, I
   Belousova, E
   Schwartz, D
   Odes, S
   Salupere, R
   Carmona, A
   Pineda, JR
   Vegh, Z
   Lakatos, PL
   Langholz, E
   Munkholm, P
AF Burisch, Johan
   Zammit, Stefania Chetcuti
   Ellul, Pierre
   Turcan, Svetlana
   Duricova, Dana
   Bortlik, Martin
   Andersen, Karina Winther
   Andersen, Vibeke
   Kaimakliotis, Ioannis P.
   Fumery, Mathurin
   Gower-Rousseau, Corinne
   Girardin, Giulia
   Valpiani, Daniela
   Goldis, Adrian
   Brinar, Marko
   Cukovic-Cavka, Silvija
   Oksanen, Pia
   Collin, Pekka
   Barros, Luisa
   Magro, Fernando
   Misra, Ravi
   Arebi, Naila
   Eriksson, Carl
   Halfvarson, Jonas
   Kievit, Hendrika Adriana Linda
   Pedersen, Natalia
   Kjeldsen, Jens
   Myers, Sally
   Sebastian, Shaji
   Katsanos, Konstantinos H.
   Christodoulou, Dimitrios K.
   Midjord, Jongerd
   Nielsen, Kari Rubek
   Kiudelis, Gediminas
   Kupcinskas, Limas
   Nikulina, Inna
   Belousova, Elena
   Schwartz, Doron
   Odes, Selwyn
   Salupere, Riina
   Carmona, Amalia
   Pineda, Juan R.
   Vegh, Zsuzsanna
   Lakatos, Peter L.
   Langholz, Ebbe
   Munkholm, Pia
CA Epi-IBD Grp
TI Disease course of inflammatory bowel disease unclassified in a European
   population-based inception cohort: An Epi-IBD study
SO JOURNAL OF GASTROENTEROLOGY AND HEPATOLOGY
LA English
DT Article
DE inflammatory bowel disease unclassified; prognosis; treatment
ID ULCERATIVE-COLITIS; CROHNS-DISEASE; INDETERMINATE COLITIS; SURGERY
   RATES; DIAGNOSIS; NETHERLANDS; PREVALENCE; COPENHAGEN; EXTENSION;
   CONSENSUS
AB Background and Aim A definitive diagnosis of Crohn's disease (CD) or ulcerative colitis (UC) is not always possible, and a proportion of patients will be diagnosed as inflammatory bowel disease unclassified (IBDU). The aim of the study was to investigate the prognosis of patients initially diagnosed with IBDU and the disease course during the following 5 years. Methods The Epi-IBD study is a prospective population-based cohort of 1289 IBD patients diagnosed in centers across Europe. Clinical data were captured prospectively throughout the follow-up period. Results Overall, 476 (37%) patients were initially diagnosed with CD, 701 (54%) with UC, and 112 (9%) with IBDU. During follow-up, 28 (25%) IBDU patients were changed diagnoses to either UC (n = 20, 71%) or CD (n = 8, 29%) after a median of 6 months (interquartile range: 4-12), while 84 (7% of the total cohort) remained IBDU. A total of 17 (15%) IBDU patients were hospitalized for their IBD during follow-up, while 8 (7%) patients underwent surgery. Most surgeries (n = 6, 75%) were performed on patients whose diagnosis was later changed to UC; three of these colectomies led to a definitive diagnosis of UC. Most patients (n = 107, 96%) received 5-aminosalicylic acid, while 11 (10%) patients received biologicals, of whom five remained classified as IBDU. Conclusions In a population-based inception cohort, 7% of IBD patients were not given a definitive diagnosis of IBD after 5 years of follow-up. One in four patients with IBDU eventually was classified as CD or UC. Overall, the disease course and medication burden in IBDU patients were mild.
C1 [Burisch, Johan; Munkholm, Pia] North Zealand Univ, Dept Gastroenterol, Copenhagen, Denmark.
   [Girardin, Giulia; Langholz, Ebbe] Univ Copenhagen, Herlev & Gentofte Hosp, Dept Gastroenterol, Copenhagen, Denmark.
   [Andersen, Karina Winther; Andersen, Vibeke] Reg Hosp Viborg, Dept Med, Viborg, Denmark.
   [Andersen, Vibeke] Hosp Southern Jutland, IRS Ctr Sonderjylland, Focused Res Unit Mol Diagnost & Clin Res MOK, Aabenraa, Denmark.
   [Andersen, Vibeke] Univ Southern Denmark, Inst Mol Med, Odense, Denmark.
   [Kjeldsen, Jens] Odense Univ Hosp, Dept Gastroenterol, Odense, Denmark.
   [Kievit, Hendrika Adriana Linda] Herning Cent Hosp, Dept Med, Herning, Denmark.
   [Pedersen, Natalia] Slagelse Hosp, Dept Gastroenterol, Slagelse, Denmark.
   [Zammit, Stefania Chetcuti; Ellul, Pierre] Mater Dei Hosp, Div Gastroenterol, Msida, Malta.
   [Turcan, Svetlana] State Univ Med & Pharm Republ Moldova, Dept Gastroenterol, Kishinev, Moldova.
   [Duricova, Dana; Bortlik, Martin] ISCARE, IBD Clin & Res Ctr, Prague, Czech Republic.
   [Bortlik, Martin] Charles Univ Prague, Fac Med 1, Inst Pharmacol, Prague, Czech Republic.
   [Fumery, Mathurin] Amiens Univ Hosp, CHU Amiens Sud, Epimad Registry, Gastroenterol Unit, Ave Laennec Salouel, Amiens, France.
   [Gower-Rousseau, Corinne] Lille Univ & Hosp, Registre Epimad, Publ Hlth Epidemiol & Econ Hlth, Lille, France.
   [Gower-Rousseau, Corinne] Lille Univ, LIRIC, Lille, France.
   [Girardin, Giulia; Langholz, Ebbe] Univ Padua, Azienda, Dept Surg Oncol & Gastroenterol Sci, Padua, Italy.
   [Valpiani, Daniela] Hosp Morgagni Pierantoni, UO Gastroenterol & Endoscopia Digest, Forli, Italy.
   [Goldis, Adrian] Univ Med Victor Babes, Gastroenterol Clin, Timisoara, Romania.
   [Brinar, Marko; Cukovic-Cavka, Silvija] Univ Hosp Ctr Zagreb, Div Gastroenterol & Hepatol, Zagreb, Croatia.
   [Oksanen, Pia; Collin, Pekka] Tampere Univ Hosp, Dept Gastroenterol & Alimentary Tract Surg, Tampere, Finland.
   [Oksanen, Pia; Collin, Pekka] Univ Tampere, Tampere, Finland.
   [Barros, Luisa; Magro, Fernando] Ctr Hosp Sao Joao EPE, Dept Gastroenterol, Porto, Portugal.
   [Magro, Fernando] Univ Porto, Fac Med, Inst Pharmacol, Dept Biomed, Porto, Portugal.
   [Misra, Ravi; Arebi, Naila] Imperial Coll London, St Marks Hosp, IBD Dept, London, England.
   [Myers, Sally; Sebastian, Shaji] Hull & East Yorkshire NHS Trust, IBD Unit, Kingston Upon Hull, N Humberside, England.
   [Eriksson, Carl; Halfvarson, Jonas] Orebro Univ, Fac Med & Hlth, Dept Gastroenterol, Orebro, Sweden.
   [Katsanos, Konstantinos H.; Christodoulou, Dimitrios K.; Nielsen, Kari Rubek] Univ Hosp Ioannina, Dept Gastroenterol, Ioannina, Greece.
   [Midjord, Jongerd] Natl Hosp Faroe Islands, Dept Med, Torshavn, Denmark.
   [Kiudelis, Gediminas; Kupcinskas, Limas] Med Acad, Inst Digest Res, Kaunas, Lithuania.
   [Kupcinskas, Limas] Lithuanian Univ Hlth Sci, Med Acad, Dept Gastroenterol, Kaunas, Lithuania.
   [Nikulina, Inna; Belousova, Elena] Moscow Reg Res Clin Inst, Dept Gastroenterol, Moscow, Russia.
   [Schwartz, Doron; Odes, Selwyn] Soroka Med Ctr, Dept Gastroenterol & Hepatol, Beer Sheva, Israel.
   [Schwartz, Doron; Odes, Selwyn] Ben Gurion Univ Negev, Beer Sheva, Israel.
   [Salupere, Riina] Univ Tarty, Tartu Univ Hosp, Div Gastroenterol, Tartu, Estonia.
   [Carmona, Amalia] Hosp POVISA, Dept Gastroenterol, Vigo, Spain.
   [Pineda, Juan R.] Hosp Alvaro Cunqueiro, Inst Invest Sanitaria Galicia Sur, Dept Gastroenterol, EOXI Vigo, Vigo, Spain.
   [Vegh, Zsuzsanna; Lakatos, Peter L.] Semmelweis Univ, Dept Med 1, Budapest, Hungary.
   [Lakatos, Peter L.] McGill Univ, Ctr Hlth, Div Gastroenterol, Montreal, PQ, Canada.
C3 University of Copenhagen; University of Southern Denmark; University of
   Southern Denmark; Odense University Hospital; Aarhus University; Nicolae
   Testemitanu State University of Medicine & Pharmacy; Charles University
   Prague; Universite de Picardie Jules Verne (UPJV); CHU Amiens;
   Universite de Lille - ISITE; CHU Lille; Universite de Lille - ISITE;
   Universite de Lille; University of Padua; Victor Babes University of
   Medicine & Pharmacy, Timisoara; University of Zagreb; Tampere
   University; Tampere University Hospital; Sao Joao Hospital; Universidade
   do Porto; Imperial College London; Orebro University; University
   Hospital Ioannina; Lithuanian University of Health Sciences; Ben Gurion
   University; Soroka Medical Center; Ben Gurion University; University of
   Tartu; Semmelweis University; McGill University
RP Burisch, J (通讯作者)，Univ Copenhagen, North Zealand Univ Hosp, Dept Gastroenterol, Frederikssundsvej 30, DK-3600 Copenhagen, Denmark.
EM johan.burisch@regionh.dk
RI Belousova, Elena/JOJ-9926-2023; Lakatos, Peter L/B-2131-2008; arebi,
   naila/AAO-5252-2020; Chetcuti Zammit, Stefania/GPK-5290-2022;
   Cukovic-Cavka, Silvija/GVU-7566-2022; Andersen, Vibeke/I-7932-2012;
   arebi, naila/AAO-5262-2020; Turcan, Svetlana/JDH-0785-2023; Halfvarson,
   Jonas/AAU-4687-2020; Burisch, Johan/AGJ-3893-2022; Elena,
   Belousova/AAA-8917-2019; Sebastian, Dr Sajith/ABF-1372-2021; Lakatos,
   Peter/Q-4797-2019; Munkholm, Pia/ABD-2432-2021; Bortlík,
   Martin/G-2769-2017; Sebastian, Shaji/S-6393-2016
OI Belousova, Elena/0000-0001-9369-4993; Lakatos, Peter
   L/0000-0002-3948-6488; arebi, naila/0000-0001-6976-1690; Chetcuti
   Zammit, Stefania/0000-0002-1361-2204; Andersen,
   Vibeke/0000-0002-0127-2863; arebi, naila/0000-0001-6976-1690; Turcan,
   Svetlana/0000-0002-3348-8466; Burisch, Johan/0000-0002-3312-5139; Elena,
   Belousova/0000-0003-4523-3337; Sebastian, Dr Sajith/0000-0001-7071-8913;
   Lakatos, Peter/0000-0002-3948-6488; Bortlík, Martin/0000-0002-6769-3003;
   Magro, Fernando/0000-0003-2634-9668; Barros, Luisa/0000-0002-7782-2825;
   Halfvarson, Jonas/0000-0003-0122-7234; Oksanen, Pia/0000-0003-3480-4819;
   Sebastian, Shaji/0000-0002-3670-6545; , IIS Galicia
   Sur/0000-0003-3812-7413; Kjeldsen, Jens/0000-0001-8148-6572; ellul,
   pierre/0000-0002-9079-1517; Nielsen, Kari Rubek/0000-0002-1028-644X
FU Kirsten og Freddy Johansens Fond; Nordsjaellands Hospital Forskningsrad
FX This work was supported by an unrestricted grant from Kirsten og Freddy
   Johansens Fond and from Nordsjaellands Hospital Forskningsrad. The study
   sponsors have made no contributions to the study design, analysis, data
   interpretation, or publication.
CR Aloi M, 2016, INFLAMM BOWEL DIS, V22, P1378, DOI 10.1097/MIB.0000000000000767
   Burisch J, 2014, GUT, V63, P588, DOI 10.1136/gutjnl-2013-304636
   Burisch J, 2018, J CROHNS COLITIS
   Burisch J, 2018, GUT
   Burisch J, 2017, J CROHNS COLITIS, V11, P1200, DOI 10.1093/ecco-jcc/jjx066
   Burisch J, 2014, DAN MED J, V61
   Burisch J, 2011, J CROHNS COLITIS, V5, P342, DOI 10.1016/j.crohns.2011.02.016
   Cleynen I, 2016, LANCET, V387, P156, DOI 10.1016/S0140-6736(15)00465-1
   Farmer M, 2000, AM J GASTROENTEROL, V95, P3184
   Geboes K, 2008, INFLAMM BOWEL DIS, V14, P850, DOI 10.1002/ibd.20361
   Gomollon F, 2017, J CROHNS COLITIS, V11, P3, DOI 10.1093/ecco-jcc/jjw168
   Henriksen M, 2006, SCAND J GASTROENTERO, V41, P1037, DOI 10.1080/00365520600554527
   Lakatos L, 2004, WORLD J GASTROENTERO, V10, P404
   Langholz E, 1999, DAN MED BULL, V46, P400
   Magro F, 2013, J CROHNS COLITIS, V7, P827, DOI 10.1016/j.crohns.2013.06.001
   Magro F, 2017, J CROHNS COLITIS, V11, P649, DOI 10.1093/ecco-jcc/jjx008
   Maunoury V, 2007, INFLAMM BOWEL DIS, V13, P152, DOI 10.1002/ibd.20060
   Munkholm P, 1997, DAN MED BULL, V44, P287
   MUNKHOLM P, 1992, SCAND J GASTROENTERO, V27, P609, DOI 10.3109/00365529209000127
   Nuij VJAA, 2013, INFLAMM BOWEL DIS, V19, P2215, DOI 10.1097/MIB.0b013e3182961626
   Prenzel F, 2009, J CROHNS COLITIS, V3, P277, DOI 10.1016/j.crohns.2009.07.001
   Roda G, 2017, ALIMENT PHARM THER, V45, P1481, DOI 10.1111/apt.14063
   Russel MGVM, 1998, DIS COLON RECTUM, V41, P33, DOI 10.1007/BF02236893
   Shivananda S, 1996, GUT, V39, P690, DOI 10.1136/gut.39.5.690
   Silverberg MS, 2005, CAN J GASTROENTEROL, V19, p5A, DOI 10.1155/2005/269076
   Stewenius J, 1996, DIS COLON RECTUM, V39, P1019, DOI 10.1007/BF02054693
   Vester-Andersen MK, 2014, AM J GASTROENTEROL, V109, P705, DOI 10.1038/ajg.2014.45
   Vind I, 2006, AM J GASTROENTEROL, V101, P1274, DOI 10.1111/j.1572-0241.2006.00552.x
   Zhou N, 2011, J ZHEJIANG UNIV-SC B, V12, P280, DOI 10.1631/jzus.B1000172
   2010, WHO TECHN MAN TOB, P1
NR 30
TC 15
Z9 15
U1 0
U2 9
PU WILEY
PI HOBOKEN
PA 111 RIVER ST, HOBOKEN 07030-5774, NJ USA
SN 0815-9319
EI 1440-1746
J9 J GASTROEN HEPATOL
JI J. Gastroenterol. Hepatol.
PD JUN
PY 2019
VL 34
IS 6
BP 996
EP 1003
DI 10.1111/jgh.14563
PG 8
WC Gastroenterology & Hepatology
WE Science Citation Index Expanded (SCI-EXPANDED)
SC Gastroenterology & Hepatology
GA IC2LQ
UT WOS:000470791800010
PM 30562421
OA Green Published
DA 2024-01-22
ER

PT J
AU van Gaal, N
   Lakenman, R
   Covington, J
   Savage, R
   de Groot, E
   Bomers, M
   Benninga, M
   Mulder, C
   de Boer, N
   de Meij, T
AF van Gaal, Nora
   Lakenman, Rozanne
   Covington, James
   Savage, Richard
   de Groot, Evelien
   Bomers, Marije
   Benninga, Marc
   Mulder, Chris
   de Boer, Nanne
   de Meij, Tim
TI Faecal volatile organic compounds analysis using field asymmetric ion
   mobility spectrometry: non-invasive diagnostics in paediatric
   inflammatory bowel disease
SO JOURNAL OF BREATH RESEARCH
LA English
DT Article
DE volatile organic compounds; electronic nose; ion mobility spectrometry;
   inflammatory bowel disease
ID ELECTRIC-FIELDS; CROHNS-DISEASE; MICROBIOTA; CHILDREN
AB Background and Objectives: Inflammatory bowel disease (IBD), including Crohn's disease (CD) and ulcerative colitis (UC), remains challenging to diagnose. Diagnostic work-up carries a high burden, especially in paediatric patients, due to invasive endoscopic procedures. IBD is associated with alterations in intestinal microbiota composition. Faecal volatile organic compounds (VOCs) reflect gut microbiota composition. The aim of this study was to assess the diagnostic accuracy of faecalVOC profiling as a non-invasive diagnostic biomarker for paediatric IBD. Methods: In this diagnostic accuracy study performed in two tertiary centres in the Netherlands, faecalVOCprofiles of 36 de novo, treatment-naive paediatric IBD patients (23 CD, 13UC), and 24 healthy, matched controls were measured by field asymmetric ion mobility spectrometry (Owlstone Ltd, Lonestar (R), UK). Results: FaecalVOCprofiles of de novo paediatric IBD patients could be differentiated from healthy controls (AUC +/- 95% CI, p-value, sensitivity, specificity; 0.76 +/- 0.14, p< 0.001, 79%, 78%). This discrimination from controls was observed in bothCD(0.90 +/- 0.10, p< 0.0001, 83%, 83%) andUC (0.74 +/- 0.19, p= 0.02, 77%, 75%). VOCprofiles fromUCcould not be discriminated from CD(0.67 +/- 0.19, p= 0.0996, 65%, 62%). Conclusion: Field asymmetric ion mobility spectrometry allowed for discrimination between faecalVOCprofiles of de novo paediatric IBD patients and healthy controls, confirming the potential of faecalVOCanalysis as a non-invasive diagnostic biomarker for paediatric IBD. This method may serve as a complementary, non-invasive technique in the diagnosis of IBD, possibly limiting the number of endoscopies needed in children suspected for IBD.
C1 [van Gaal, Nora; de Groot, Evelien] Vrije Univ Amsterdam Med Ctr, Dept Gastroenterol & Hepatol, De Boelelaan 1117, NL-1081 HV Amsterdam, Netherlands.
   [Lakenman, Rozanne; de Meij, Tim] Vrije Univ Amsterdam Med Ctr, Dept Paediat Gastroenterol, De Boelelaan 1117, NL-1081 HV Amsterdam, Netherlands.
   [Covington, James] Univ Warwick, Sch Engn, Coventry CV4 7AL, W Midlands, England.
   [Savage, Richard] Univ Warwick, Dept Stat, Zeeman Inst, Coventry CV4 7AL, W Midlands, England.
   [Bomers, Marije] Vrije Univ Amsterdam Med Ctr, Dept Internal Med, Amsterdam, Netherlands.
   [Benninga, Marc] Acad Med Ctr, Emma Childrens Hosp, Amsterdam, Netherlands.
   [Mulder, Chris; de Boer, Nanne] Vrije Univ Amsterdam Med Ctr, Dept Gastroenterol & Hepatol, Amsterdam, Netherlands.
C3 Vrije Universiteit Amsterdam; VU UNIVERSITY MEDICAL CENTER; Vrije
   Universiteit Amsterdam; VU UNIVERSITY MEDICAL CENTER; University of
   Warwick; University of Warwick; Vrije Universiteit Amsterdam; VU
   UNIVERSITY MEDICAL CENTER; Emma Children's Hospital; University of
   Amsterdam; Academic Medical Center Amsterdam; Vrije Universiteit
   Amsterdam; VU UNIVERSITY MEDICAL CENTER
RP de Meij, T (通讯作者)，Vrije Univ Amsterdam Med Ctr, Dept Paediat Gastroenterol, De Boelelaan 1117, NL-1081 HV Amsterdam, Netherlands.
EM no.vangaal@vumc.nl; r.lakenman@vumc.nl; j.a.covington@warwick.ac.uk;
   R.S.Savage@warwick.ac.uk; ef.degroot@vumc.nl; m.bomers@vumc.nl;
   m.a.benninga@amc.uva.nl; cjmulder@vumc.nl; KHN.deBoer@vumc.nl;
   t.demeij@vumc.nl
RI Covington, James A./Q-1934-2018; de Boer, Nanne/AAE-8731-2022
OI Covington, James A./0000-0003-1307-6488; Bomers,
   Marije/0000-0003-0399-6926; de Boer, Nanne/0000-0001-8357-9887
CR [Anonymous], 2014, J CROHNS CO IN PRESS
   Arasaradnam RP, 2014, ALIMENT PHARM THER, V39, P780, DOI 10.1111/apt.12657
   Arasaradnam RP, 2016, DIGEST LIVER DIS, V48, P148, DOI 10.1016/j.dld.2015.10.013
   Arasaradnam RP, 2015, J GASTROINTEST LIVER, V24, P197, DOI 10.15403/jgld.2014.1121.242.ury
   Arasaradnam RP, 2014, PLOS ONE, V9, DOI 10.1371/journal.pone.0108750
   Arasaradnam RP, 2014, PLOS ONE, V9, DOI 10.1371/journal.pone.0107312
   Armenta S, 2011, ANAL CHIM ACTA, V703, P114, DOI 10.1016/j.aca.2011.07.021
   Berkhout DJC, 2016, SENSORS-BASEL, V16, DOI 10.3390/s16111967
   Bomers MK, 2015, AM J GASTROENTEROL, V110, P588, DOI 10.1038/ajg.2015.90
   Canavese G, 2013, WORLD J GASTROENTERO, V19, P426, DOI 10.3748/wjg.v19.i3.426
   Cicolella A, 2008, REV MAL RESPIR, V25, P155, DOI 10.1016/S0761-8425(08)71513-4
   Conte MP, 2006, GUT, V55, P1760, DOI 10.1136/gut.2005.078824
   Covington JA, 2015, ANALYST, V14, P6775, DOI 10.1039/c5an00868a
   Cuffari Carmen, 2009, Gastroenterol Hepatol (N Y), V5, P775
   de Meij TG, 2014, INT J CANCER, V134, P1132, DOI 10.1002/ijc.28446
   Eiceman GA, 2004, ANAL CHEM, V76, p390A, DOI 10.1021/ac041665c
   Guo DP, 2015, J MASS SPECTROM, V50, P198, DOI 10.1002/jms.3518
   HYAMS JS, 1991, J PEDIATR GASTR NUTR, V12, P439, DOI 10.1097/00005176-199105000-00005
   Kolho KL, 2015, AM J GASTROENTEROL, V110, P921, DOI 10.1038/ajg.2015.149
   Levine A, 2014, J PEDIATR GASTR NUTR, V58, P795, DOI 10.1097/MPG.0000000000000239
   Patel N, 2014, ALIMENT PHARM THER, V40, P498, DOI 10.1111/apt.12861
   Probert CSJ, 2009, J GASTROINTEST LIVER, V18, P337
   Rufo JC, 2016, ALLERGY, V71, P175, DOI 10.1111/all.12793
   Samson CM, 2012, J PEDIATR GASTR NUTR, V55, P679, DOI 10.1097/MPG.0b013e318262de16
   Schwiertz A, 2010, J PEDIATR-US, V157, P240, DOI 10.1016/j.jpeds.2010.02.046
   Sheehan D, 2015, J GASTROENTEROL, V50, P495, DOI 10.1007/s00535-015-1064-1
   Shvartsburg AA, 2009, ANAL CHEM, V81, P6489, DOI 10.1021/ac900892u
   Sokol H, 2006, INFLAMM BOWEL DIS, V12, P106, DOI 10.1097/01.MIB.0000200323.38139.c6
   Swidsinski A, 2008, INFLAMM BOWEL DIS, V14, P147, DOI 10.1002/ibd.20330
   Vermeire S, 2006, GUT, V55, P426, DOI 10.1136/gut.2005.069476
   Waugh NR, 2013, HEALTH TECHNOL ASSES, V17, P1, DOI 10.3310/hta17350
NR 31
TC 29
Z9 30
U1 0
U2 22
PU IOP PUBLISHING LTD
PI BRISTOL
PA TEMPLE CIRCUS, TEMPLE WAY, BRISTOL BS1 6BE, ENGLAND
SN 1752-7155
EI 1752-7163
J9 J BREATH RES
JI J. Breath Res.
PD JAN
PY 2018
VL 12
IS 1
AR 016006
DI 10.1088/1752-7163/aa6f1d
PG 8
WC Biochemical Research Methods; Respiratory System
WE Science Citation Index Expanded (SCI-EXPANDED)
SC Biochemistry & Molecular Biology; Respiratory System
GA FP3QX
UT WOS:000417534000006
PM 28439048
OA Green Submitted
DA 2024-01-22
ER

PT J
AU Smolinska, A
   Bodelier, AGL
   Dallinga, JW
   Masclee, AAM
   Jonkers, DM
   van Schooten, FJ
   Pierik, MJ
AF Smolinska, A.
   Bodelier, A. G. L.
   Dallinga, J. W.
   Masclee, A. A. M.
   Jonkers, D. M.
   van Schooten, F. -J.
   Pierik, M. J.
TI The potential of volatile organic compounds for the detection of active
   disease in patients with ulcerative colitis
SO ALIMENTARY PHARMACOLOGY & THERAPEUTICS
LA English
DT Article
ID INFLAMMATORY-BOWEL-DISEASE; C-REACTIVE PROTEIN; FECAL CALPROTECTIN;
   CROHNS-DISEASE; ENDOSCOPIC ACTIVITY; ACTIVITY INDEXES; DIAGNOSIS;
   RELAPSE; MARKER; PATHOGENESIS
AB BackgroundTo optimise treatment of ulcerative colitis (UC), patients need repeated assessment of mucosal inflammation. Current non-invasive biomarkers and clinical activity indices do not accurately reflect disease activity in all patients and cannot discriminate UC from non-UC colitis. Volatile organic compounds (VOCs) in exhaled air could be predictive of active disease or remission in Crohn's disease.
   AimTo investigate whether VOCs are able to differentiate between active UC, UC in remission and non-UC colitis.
   MethodsUC patients participated in a 1-year study. Clinical activity index, blood, faecal and breath samples were collected at each out-patient visit. Patients with clear defined active faecal calprotectin >250 g/g and inactive disease (Simple Clinical Colitis Activity Index <3, C-reactive protein <5 mg/L and faecal calprotectin <100 g/g) were included for cross-sectional analysis. Non-UC colitis was confirmed by stool culture or radiological evaluation. Breath samples were analysed by gas chromatography time-of-flight mass spectrometry and kernel-based method to identify discriminating VOCs.
   ResultsIn total, 72 UC (132 breath samples; 62 active; 70 remission) and 22 non-UC-colitis patients (22 samples) were included. Eleven VOCs predicted active vs. inactive UC in an independent internal validation set with 92% sensitivity and 77% specificity (AUC 0.94). Non-UC colitis patients could be clearly separated from active and inactive UC patients with principal component analysis.
   ConclusionsVolatile organic compounds can accurately distinguish active disease from remission in UC and profiles in UC are clearly different from profiles in non-UC colitis patients. VOCs have demonstrated potential as new non-invasive biomarker to monitor inflammation in UC.
C1 [Smolinska, A.; Dallinga, J. W.; van Schooten, F. -J.] Maastricht Univ, NUTRIM Sch Nutr & Translat Res Metab, Dept Pharmacol & Toxicol, Maastricht, Netherlands.
   [Bodelier, A. G. L.; Masclee, A. A. M.; Jonkers, D. M.; Pierik, M. J.] Maastricht Univ, Med Ctr, NUTRIM Sch Nutr & Translat Res Metab, Dept Gastroenterol & Hepatol, Maastricht, Netherlands.
   [Bodelier, A. G. L.] Amphia Hosp, Dept Gastroenterol, Breda, Netherlands.
C3 Maastricht University; Maastricht University Medical Centre (MUMC);
   Maastricht University; Maastricht University Medical Centre (MUMC);
   Amphia Hospital
RP van Schooten, FJ (通讯作者)，MUMC, Sch Nutr & Translat Res Metab NUTRIM, Dept Pharmacol & Toxicol, POB 616, NL-6200 MD Maastricht, Netherlands.
EM f.vanschooten@maastrichtuniversity.nl
FU Niels Stensen Fellowship [102016]
FX This study was partially supported by the grant Niels Stensen Fellowship
   (grant number 102016). The funder had no role is study design, data
   collection and analysis, preparation of the manuscript of decision to
   publish.
CR Afanador NL, 2016, J CHEMOMETR, V30, P232, DOI 10.1002/cem.2790
   Ahmed I, 2016, ALIMENT PHARM THER, V43, P596, DOI 10.1111/apt.13522
   Ahmed I, 2013, PLOS ONE, V8, DOI [10.1371/journal.pone.0058204, 10.1371/journal.pone.0077869]
   [Anonymous], 2006, MULTIAND MEGAVARIA 1, DOI [10.1002/cem.713, DOI 10.1002/CEM.713]
   Arasaradnam RP, 2013, INFLAMM BOWEL DIS, V19, P999, DOI 10.1097/MIB.0b013e3182802b26
   Baranska A, 2013, J BREATH RES, V7, DOI 10.1088/1752-7155/7/3/037104
   Bodelier AGL, 2015, INFLAMM BOWEL DIS, V21, P1776, DOI 10.1097/MIB.0000000000000436
   Bodelier AGL, 2014, EUR J GASTROEN HEPAT, V26, P902, DOI 10.1097/MEG.0000000000000141
   Boots AW, 2015, TRENDS MOL MED, V21, P633, DOI 10.1016/j.molmed.2015.08.001
   Costa F, 2005, GUT, V54, P364, DOI 10.1136/gut.2004.043406
   D'Incà R, 2008, AM J GASTROENTEROL, V103, P2007, DOI 10.1111/j.1572-0241.2008.01870.x
   desPreter V, 2015, GUT, V64, P447
   Dignass A, 2012, J CROHNS COLITIS, V6, P965, DOI 10.1016/j.crohns.2012.09.003
   Engel J, 2015, ANAL CHIM ACTA, V899, P1, DOI 10.1016/j.aca.2015.06.042
   Friedman JH, 2001, ANN STAT, V29, P1189, DOI 10.1214/aos/1013203451
   Fukuba N, 2014, SCAND J GASTROENTERO, V49, P674, DOI 10.3109/00365521.2014.898084
   García-Sánchez V, 2010, J CROHNS COLITIS, V4, P144, DOI 10.1016/j.crohns.2009.09.008
   Hajian-Tilaki K, 2013, CASP J INTERN MED, V4, P627
   Hirai F, 2010, DIGEST ENDOSC, V22, P39, DOI 10.1111/j.1443-1661.2009.00916.x
   Jeuring SFG, 2016, INFLAMM BOWEL DIS, V22, P1425, DOI 10.1097/MIB.0000000000000738
   Mosli MH, 2015, AM J GASTROENTEROL, V110, P802, DOI 10.1038/ajg.2015.120
   Nielsen HL, 2013, SCAND J GASTROENTERO, V48, P633, DOI 10.3109/00365521.2013.775329
   Patel N, 2014, ALIMENT PHARM THER, V40, P498, DOI 10.1111/apt.12861
   Pelli MA, 1999, DIS COLON RECTUM, V42, P71, DOI 10.1007/BF02235186
   Peris MA, 2015, INFLAMM BOWEL DIS, V21, P392, DOI 10.1097/MIB.0000000000000241
   Phipson B, 2010, STAT APPL GENET MOL, V9, DOI 10.2202/1544-6115.1585
   Rezaie A, 2007, DIGEST DIS SCI, V52, P2015, DOI 10.1007/s10620-006-9622-2
   Rosenling T, 2011, CLIN CHEM, V57, P1703, DOI 10.1373/clinchem.2011.167601
   Satsangi J, 2006, GUT, V55, P749, DOI 10.1136/gut.2005.082909
   Schoepfer AM, 2013, INFLAMM BOWEL DIS, V19, P332, DOI 10.1097/MIB.0b013e3182810066
   SEDGHI S, 1994, AM J GASTROENTEROL, V89, P2217
   Serban DE, 2015, NUTR CLIN PRACT, V30, P760, DOI 10.1177/0884533615606898
   Shi HY, 2016, J CROHNS COLITIS, V10, P176, DOI 10.1093/ecco-jcc/jjv194
   Smolinska A, 2014, PLOS ONE, V9, DOI 10.1371/journal.pone.0095668
   Smolinska A, 2012, ANAL BIOANAL CHEM, V403, P947, DOI 10.1007/s00216-012-5871-4
   Stolk RP, 2008, EUR J EPIDEMIOL, V23, P67, DOI 10.1007/s10654-007-9204-4
   Swale A, 2014, PLOS ONE, V9, DOI 10.1371/journal.pone.0106118
   Szymanska E, 2012, METABOLOMICS, V8, pS3, DOI 10.1007/s11306-011-0330-3
   Tibble JA, 2000, GASTROENTEROLOGY, V119, P15, DOI 10.1053/gast.2000.8523
   Tibble JA, 1999, GUT, V45, P362, DOI 10.1136/gut.45.3.362
   Torres MI, 2008, WORLD J GASTROENTERO, V14, P1972, DOI 10.3748/wjg.14.1972
   TRUELOVE SC, 1955, BRIT MED J, V2, P1041, DOI 10.1136/bmj.2.4947.1041
   Tursi A, 2014, INT J COLORECTAL DIS, V29, P931, DOI 10.1007/s00384-014-1884-0
   Van Berkel JJBN, 2008, J CHROMATOGR B, V861, P101, DOI 10.1016/j.jchromb.2007.11.008
   vansBerkel JJ, 2010, RESP MED, V104, P557
   Vivinus-Nébot M, 2014, GUT, V63, P744, DOI 10.1136/gutjnl-2012-304066
   Walmsley RS, 1998, GUT, V43, P29, DOI 10.1136/gut.43.1.29
   Walsh AJ, 2014, J CROHNS COLITIS, V8, P318, DOI 10.1016/j.crohns.2013.09.010
   Westerhuis JA, 2008, METABOLOMICS, V4, P293, DOI 10.1007/s11306-008-0126-2
NR 49
TC 28
Z9 29
U1 1
U2 28
PU WILEY
PI HOBOKEN
PA 111 RIVER ST, HOBOKEN 07030-5774, NJ USA
SN 0269-2813
EI 1365-2036
J9 ALIMENT PHARM THER
JI Aliment. Pharmacol. Ther.
PD MAY
PY 2017
VL 45
IS 9
BP 1244
EP 1254
DI 10.1111/apt.14004
PG 11
WC Gastroenterology & Hepatology; Pharmacology & Pharmacy
WE Science Citation Index Expanded (SCI-EXPANDED)
SC Gastroenterology & Hepatology; Pharmacology & Pharmacy
GA ER3EM
UT WOS:000398678600007
PM 28239876
OA Bronze
DA 2024-01-22
ER

PT J
AU Karaskova, E
   Volejnikova, J
   Holub, D
   Velganova-Veghova, M
   Sulovska, L
   Mihal, V
   Horvathova, M
   Pospisilova, D
AF Karaskova, Eva
   Volejnikova, Jana
   Holub, Dusan
   Velganova-Veghova, Maria
   Sulovska, Lucie
   Mihal, Vladimir
   Horvathova, Monika
   Pospisilova, Dagmar
TI Hepcidin in newly diagnosed inflammatory bowel disease in children
SO JOURNAL OF PAEDIATRICS AND CHILD HEALTH
LA English
DT Article
DE anaemia; children; Crohn's disease; hepcidin; inflammatory bowel
   disease; ulcerative colitis
ID SERUM HEPCIDIN; TRANSFERRIN RECEPTOR; REFERENCE RANGES; IRON-DEFICIENCY;
   ACTIVITY INDEX; FERRITIN; ANEMIA; ABSORPTION; URINARY
AB Aim: Hepcidin is a central regulator of iron homeostasis. Its production is also influenced by systemic inflammation. The aims of this study were to compare hepcidin levels in paediatric patients newly diagnosed with Crohn's disease (CD) and ulcerative colitis (UC) and to determine the association of hepcidin levels with laboratory and clinical parameters of inflammatory bowel disease (IBD) activity.
   Methods: Children with newly diagnosed IBD between January 2012 and September 2016 were enrolled in this comparative cross-sectional study. We analysed levels of serum hepcidin, C-reactive protein, iron, ferritin, soluble transferrin receptors, blood count and faecal calprotectin in all subjects. Serum hepcidin levels were measured by reverse-phase liquid chromatography. The Paediatric Crohn's Disease Activity Index was used to evaluate CD in children, and Paediatric Ulcerative Colitis Activity Index was used for the assessment of UC disease activity.
   Results: Subjects with CD (n = 53) had significantly higher serum hepcidin levels compared with subjects with UC (n = 23) -22.6 ng/mL (range 8.5-65.0) versus 6.5 ng/mL (range 2.4-25.8) (P < 0.05). Hepcidin was independently associated with ferritin levels in all IBD patients (P < 0.05). Moreover, there was a significant positive correlation between hepcidin and platelet count (P < 0.05) in children with CD and a negative correlation between hepcidin and faecal calprotectin (P < 0.05) in children with UC.
   Conclusion: Different hepcidin levels between children with newly diagnosed CD and UC suggest the distinct contribution of iron deficiency and/or systemic inflammation to anaemia and may help clinicians choose the best anti-anaemic treatment.
C1 [Karaskova, Eva; Volejnikova, Jana; Velganova-Veghova, Maria; Sulovska, Lucie; Mihal, Vladimir; Pospisilova, Dagmar] Palacky Univ, Fac Med & Dent, Dept Pediat, Olomouc, Czech Republic.
   [Horvathova, Monika] Palacky Univ, Fac Med & Dent, Dept Biol, Olomouc, Czech Republic.
   [Holub, Dusan] Palacky Univ, Fac Med & Dent, Inst Mol & Translat Med, Olomouc, Czech Republic.
   [Karaskova, Eva] Univ Hosp, Olomouc, Czech Republic.
C3 Palacky University Olomouc; Palacky University Olomouc; Palacky
   University Olomouc; University Hospital Olomouc
RP Karaskova, E (通讯作者)，Palacky Univ, Fac Med & Dent, Dept Pediat, Olomouc, Czech Republic.; Karaskova, E (通讯作者)，Univ Hosp, Olomouc, Czech Republic.
EM eva.karaskova@fnol.cz
RI Holub, Dusan/ABD-5985-2020; Holub, Dusan/M-8621-2018
OI Holub, Dusan/0000-0002-0750-6077; 
FU grant MH CZ-DRO (FNOl) [00098892]; Czech Science Foundation
   [GA15-13732S];  [IGA LF UP 2017_13]
FX This study was supported by grant IGA LF UP 2017_13, grant MH CZ-DRO
   (FNOl, 00098892) and by Czech Science Foundation, grant GA15-13732S.
CR [Anonymous], FRONT MED
   Arnold J, 2009, EUR J GASTROEN HEPAT, V21, P335, DOI 10.1097/MEG.0b013e32830e2885
   Basseri Robert J, 2013, J Crohns Colitis, V7, pe286, DOI 10.1016/j.crohns.2012.10.013
   Bergamaschi G, 2013, INFLAMM BOWEL DIS, V19, P2166, DOI 10.1097/MIB.0b013e31829a6e43
   Bergamaschi G, 2010, HAEMATOL-HEMATOL J, V95, P199, DOI 10.3324/haematol.2009.009985
   Bousvaros A, 2010, EXPERT REV CLIN IMMU, V6, P659, DOI 10.1586/ECI.10.46
   Cangemi G, 2013, EUR J HAEMATOL, V90, P323, DOI 10.1111/ejh.12081
   Ceresa IF, 2007, PLATELETS, V18, P579, DOI 10.1080/09537100701593601
   Dignass AU, 2015, J CROHNS COLITIS, V9, P211, DOI 10.1093/ecco-jcc/jju009
   Galesloot TE, 2011, BLOOD, V117, pE218, DOI 10.1182/blood-2011-02-337907
   Houda J, 2014, CES SLOV PEDIAT, V69, P137
   Hyams J, 2005, J PEDIATR GASTR NUTR, V41, P416, DOI 10.1097/01.mpg.0000183350.46795.42
   Kaitha Sindhu, 2015, World J Gastrointest Pathophysiol, V6, P62, DOI 10.4291/wjgp.v6.i3.62
   Krawiec P, 2017, INFLAMM BOWEL DIS, V23, P2165, DOI 10.1097/MIB.0000000000001245
   Krawiec P, 2014, POSTEP HIG MED DOSW, V68, P936, DOI 10.5604/17322693.1111365
   Kroot JJC, 2009, HAEMATOL-HEMATOL J, V94, P1748, DOI 10.3324/haematol.2009.010322
   Laass MW, 2014, BMC GASTROENTEROL, V14, DOI 10.1186/1471-230X-14-184
   Levine A, 2014, J PEDIATR GASTR NUTR, V58, P795, DOI 10.1097/MPG.0000000000000239
   Martinelli M, 2016, J CROHNS COLITIS, V10, P566, DOI 10.1093/ecco-jcc/jjv242
   Mecklenburg I, 2014, J CROHNS COLITIS, V8, P1392, DOI 10.1016/j.crohns.2014.04.008
   Mojzikova R, 2014, BRIT J HAEMATOL, V165, P556, DOI 10.1111/bjh.12779
   Orkin SH, 2009, NATHAN OSKIS HEMATOL
   Oustamanolakis P, 2011, ANN GASTROENTEROL, V24, P108
   Oustamanolakis P, 2011, EUR J GASTROEN HEPAT, V23, P262, DOI 10.1097/MEG.0b013e328343b885
   Paköz ZB, 2015, GASTROENT RES PRACT, V2015, DOI 10.1155/2015/810942
   Pospisilova D, 2014, HAEMATOLOGICA, V99, DOI 10.3324/haematol.2014.104034
   Punnonen K, 1997, BLOOD, V89, P1052, DOI 10.1182/blood.V89.3.1052
   Sdogou T, 2015, J CLIN LAB ANAL, V29, P10, DOI 10.1002/jcla.21719
   Semrin G, 2006, INFLAMM BOWEL DIS, V12, P1101, DOI 10.1097/01.mib.0000235097.86360.04
   Song SNJ, 2013, ARTHRITIS RES THER, V15, DOI 10.1186/ar4323
   Turner D, 2009, INFLAMM BOWEL DIS, V15, P1218, DOI 10.1002/ibd.20867
   Uljterschout L, 2014, PEDIATR RES, V76, P409, DOI 10.1038/pr.2014.109
   van der Vorm LN, 2016, CLIN CHEM, V62, P993, DOI 10.1373/clinchem.2016.256768
   Wells CW, 2006, INFLAMM BOWEL DIS, V12, P123, DOI 10.1097/01.MIB.0000196646.64615.db
   Wiskin AE, 2012, J CROHNS COLITIS, V6, P687, DOI 10.1016/j.crohns.2011.12.001
   Wolff F, 2013, CLIN CHIM ACTA, V423, P99, DOI 10.1016/j.cca.2013.04.021
   Zimmermann MB, 2009, AM J CLIN NUTR, V90, P1280, DOI 10.3945/ajcn.2009.28129
NR 37
TC 9
Z9 10
U1 1
U2 4
PU WILEY
PI HOBOKEN
PA 111 RIVER ST, HOBOKEN 07030-5774, NJ USA
SN 1034-4810
EI 1440-1754
J9 J PAEDIATR CHILD H
JI J. Paediatr. Child Health
PD DEC
PY 2018
VL 54
IS 12
BP 1362
EP 1367
DI 10.1111/jpc.14093
PG 6
WC Pediatrics
WE Science Citation Index Expanded (SCI-EXPANDED)
SC Pediatrics
GA HE5BQ
UT WOS:000453386100014
PM 29923651
DA 2024-01-22
ER

PT J
AU Sun, XW
   Yuan, LS
   Li, Y
   Shen, B
   Xie, H
   Liu, XL
AF Sun, Xingwen
   Yuan, Lisi
   Li, Yi
   Shen, Bo
   Xie, Hao
   Liu, Xiuli
TI Association of granulomas in mesenteric lymph nodes in Crohn's disease
   with younger age and transmural inflammation
SO JOURNAL OF GASTROENTEROLOGY AND HEPATOLOGY
LA English
DT Article
DE Crohn's disease; fibrosis; granuloma; ileocolic resection; mesenteric
   lymph node; transmural inflammation
ID BOWEL-DISEASE; ULCERATIVE-COLITIS; SIMPLE INDEX; RECURRENCE; RESECTION;
   FEATURES; CLASSIFICATION; CONSENSUS; SURGERY; LAYERS
AB Background and Aims: Mesenteric lymph nodes were usually removed during bowel resection surgery for Crohn's disease (CD). Mesenteric lymph node (MLN) granuloma predicted postoperative disease recurrence in patients with CD after ileocolic resection (ICR). This study was aimed to identify factors associated with MLN granulomas in a cohort of CD patients who underwent ICR.
   Methods: The study group consisted of 18 patients with CD who underwent the index ICR between 2004 and 2012 and had MLN granulomas. The control group included 32 cases negative for MLN granulomas, which were randomly selected from the same period. Clinicodemographic and histological features were compared in these two groups.
   Results: The presence of MLN granuloma was associated with younger age, perianal disease, and ileocolic disease. Gender, body mass index, smoking status, disease duration, extraintestinal manifestation, length of bowel resected, total number of nodes examined, medical treatment, and indications for surgery were not significantly different between the groups. The presence of MLN granuloma was associated with mural granuloma, transmural inflammation, mural abscess, hypertrophy of the muscularis propria, fibrosis of the muscularis propria, and serosal fibrosis in the small bowel. The multivariable analysis confirms that MLN granuloma was associated with age and transmural inflammation.
   Conclusions: In CD patients who underwent the index ICR, the presence of MLN granuloma was associated with younger age and transmural inflammation. Our current results suggest that the detection of MLN granulomas may be enhanced in patients at higher risk, that is, younger patients or those with transmural inflammation on imaging or histopathology.
C1 [Sun, Xingwen] Georg August Univ Gottingen, Univ Med, Gottingen, Germany.
   [Yuan, Lisi; Liu, Xiuli] Cleveland Clin Fdn, Dept Anat Pathol, 9500 Euclid Ave, Cleveland, OH 44195 USA.
   [Li, Yi] Cleveland Clin Fdn, Dept Colorectal Surg, Cleveland, OH 44195 USA.
   [Shen, Bo] Cleveland Clin Fdn, Gastroenterol Hepatol, 9500 Euclid Ave, Cleveland, OH 44195 USA.
   [Xie, Hao] Yale Univ, Sch Med, Dept Internal Med, New Haven, CT 06510 USA.
C3 University of Gottingen; Cleveland Clinic Foundation; Cleveland Clinic
   Foundation; Cleveland Clinic Foundation; Yale University
RP Liu, XL (通讯作者)，Univ Florida, Coll Med, Dept Pathol Immunol & Lab Med, 1600 SW Archer Rd, Gainesville, FL 32610 USA.
EM xiuliliu@ufl.edu
RI Liu, Xiufang/I-8003-2015; Liu, Xiu/IYJ-9134-2023
FU Ed and Joey Story Endowed Chair
FX Yi Li M.D. Ph.D. is a research fellow from the Department of General
   Surgery, Jinling Hospital, Medical School of Nanjing University,
   Nanjing, China. Dr Bo Shen is supported by the Ed and Joey Story Endowed
   Chair.
CR Bellolio F, 2013, BRIT J SURG, V100, P1344, DOI 10.1002/bjs.9212
   Blackburn G, 1939, REGIONAL ILEITIS, V72, P181
   Bressenot A, 2015, INFLAMM BOWEL DIS, V21, P468, DOI 10.1097/MIB.0000000000000224
   Canin-Endres J, 1999, SURG ENDOSC-ULTRAS, V13, P595, DOI 10.1007/s004649901049
   CHARDAVOYNE R, 1986, DIS COLON RECTUM, V29, P495
   Denoya P, 2011, COLORECTAL DIS, V13, P1142, DOI 10.1111/j.1463-1318.2010.02421.x
   ELLIOTT PR, 1980, LANCET, V1, P876
   Eugène C, 2011, CLIN RES HEPATOL GAS, V35, P340, DOI 10.1016/j.clinre.2011.03.002
   Harpaz N, 2001, MODERN PATHOL, V14, p86A
   HARVEY RF, 1980, LANCET, V1, P514
   Heresbach D, 2005, GUT, V54, P215, DOI 10.1136/gut.2004.041715
   Kanazawa A, 2012, DIS COLON RECTUM, V55, P957, DOI 10.1097/DCR.0b013e3182617716
   Lee FD, 1997, J CLIN PATHOL, V50, P148, DOI 10.1136/jcp.50.2.148
   Lewis Robert T, 2010, Gastroenterol Hepatol (N Y), V6, P587
   Li Y, 2015, INFLAMM BOWEL DIS, V21, P2613, DOI 10.1097/MIB.0000000000000541
   Mahadeva U, 2002, HISTOPATHOLOGY, V41, P50, DOI 10.1046/j.1365-2559.2002.01416.x
   McQuillan AC, 1989, SURG PATHOL, V2, P231
   MEKHJIAN HS, 1979, GASTROENTEROLOGY, V77, P907
   MOONEY EE, 1995, J CLIN PATHOL, V48, P335, DOI 10.1136/jcp.48.4.335
   Morpurgo E, 2003, DIS COLON RECTUM, V46, P918, DOI 10.1007/s10350-004-6685-z
   Pierik M, 2005, GUT, V54, P223, DOI 10.1136/gut.2004.042572
   Reichert FL, 1936, ANN SURG, V104, P601, DOI 10.1097/00000658-193610440-00013
   Satsangi J, 2006, GUT, V55, P749, DOI 10.1136/gut.2005.082909
   Silverberg MS, 2005, CAN J GASTROENTEROL, V19, p5A, DOI 10.1155/2005/269076
   Soucy G, 2012, MODERN PATHOL, V25, P295, DOI 10.1038/modpathol.2011.120
   Sura R, 2011, ALIMENT PHARM THER, V33, P930, DOI 10.1111/j.1365-2036.2011.04605.x
   Sutherland LR, 1997, GASTROENTEROLOGY, V112, P1069, DOI 10.1016/S0016-5085(97)70117-3
   Turner K, 2014, INFLAMM BOWEL DIS, V20, P2271, DOI 10.1097/MIB.0000000000000196
   Van Kruiningen HJ, 2008, GUT, V57, P1
   Van Kruiningen HJ, 2014, APMIS, V122, P1125, DOI 10.1111/apm.12268
   Vermeire S, 2010, CLIN GASTROENTEROL H, V8, P357, DOI 10.1016/j.cgh.2010.01.001
NR 31
TC 3
Z9 3
U1 0
U2 4
PU WILEY
PI HOBOKEN
PA 111 RIVER ST, HOBOKEN 07030-5774, NJ USA
SN 0815-9319
EI 1440-1746
J9 J GASTROEN HEPATOL
JI J. Gastroenterol. Hepatol.
PD AUG
PY 2017
VL 32
IS 8
BP 1463
EP 1468
DI 10.1111/jgh.13735
PG 6
WC Gastroenterology & Hepatology
WE Science Citation Index Expanded (SCI-EXPANDED)
SC Gastroenterology & Hepatology
GA FB9SD
UT WOS:000406478400011
PM 28087973
DA 2024-01-22
ER

PT J
AU Miheller, P
   Muzes, G
   Hritz, I
   Lakatos, G
   Pregun, I
   Lakatos, PL
   Herszényi, L
   Tulassay, Z
AF Miheller, Pal
   Muzes, Gyoergyi
   Hritz, Istvan
   Lakatos, Gabor
   Pregun, Istvan
   Lakatos, Peter Laszlo
   Herszenyi, Laszlo
   Tulassay, Zsolt
TI Comparison of the Effects of 1,25 Dihydroxyvitamin D and 25
   Hydroxyvitamin D on Bone Pathology and Disease Activity in Crohn's
   Disease Patients
SO INFLAMMATORY BOWEL DISEASES
LA English
DT Article
DE Crohn's disease; bone metabolism; osteoporosis; vitamin D
ID INFLAMMATORY-BOWEL-DISEASE; VITAMIN-D-RECEPTOR; MINERAL DENSITY;
   RHEUMATOID-ARTHRITIS; ULCERATIVE-COLITIS; INFLIXIMAB THERAPY;
   METABOLISM; SUSCEPTIBILITY; TURNOVER
AB Background: Vitamin D is essential for osteopenia therapy in Crohn's disease (CD). The active form of vitamin-D (aVD) is the 1.25(OH)2D. There are no data available whether aVD or plain vitamin-D (pVD) has any advantage in managing osteoporosis in CD or has tiny effect oil the activity of the disease itself. Our work is a prospective study to compare the effects of aVD and pVD oil bone metabolism and the clinical course of CD.
   Methods: In all. 37 inactive CD patients were involved in the Study and divided into 2 age-, gender-. and t-score-matched groups. Group A was treated with aVD while group B received pVD. Osteocalcin, beta-CrossLaps, osteoprotegerin, and receptor activator clear factor kappa-B ligand concentrations were estimated at the start of file Study and at 6 weeks and 3 and 12 months. The activity of CD was also measured clinically and by laboratory parameters.
   Results: At week 6 the Crohn's Disease Activity Index (CDAI) scores and concentration of C-reactive protein decreased (69.44 +/- 58.6 versus 57.0 +/- 54.89 and 15.8 +/- 23.57 mmol/L versus 7.81 +/- 3.91 mmol/L. respectively, P < 0.05) parallel with markers of bone turnover (beta-CrossLaps: 0.46 +/- 0.21 ng/mL versus 0.40 +/- 0.25 ng/mL, and osteocalcin: 32.29 +/- 15.3 ng/mL versus 29.98 +/- 14.14 ng/mL. P < 0.05), however, osteoprotegerin concentration (marker of osteoblast activity) increased (3.96 +/- 2.1 pg/mL versus 4.58 +/- 2.19 pg/mL) in group A, but did not change in group B. Osteocalcin and beta-CrossLaps concentrations changed more significantly by the 3rd month: however. these changes disappeared by the 12th month.
   Conclusions: According to our study, aVD has it more prominent short-term beneficial effect on bone metabolism and disease activity in CD compared with pVD.
C1 [Miheller, Pal; Muzes, Gyoergyi; Hritz, Istvan; Lakatos, Gabor; Pregun, Istvan; Herszenyi, Laszlo; Tulassay, Zsolt] Semmelweis Univ, Dept Med 2, H-1088 Budapest, Hungary.
   [Lakatos, Peter Laszlo] Semmelweis Univ, Dept Med 1, H-1088 Budapest, Hungary.
C3 Semmelweis University; Semmelweis University
RP Miheller, P (通讯作者)，Semmelweis Univ, Dept Med 2, Szentkiralyi 46, H-1088 Budapest, Hungary.
EM mihpal@yahoo.co.uk
RI Lakatos, Peter L/B-2131-2008; Lakatos, Peter/Q-4797-2019
OI Lakatos, Peter L/0000-0002-3948-6488; Lakatos,
   Peter/0000-0002-3948-6488; Miheller, Pal/0000-0002-7396-3145; Hritz,
   Istvan/0000-0002-8763-6006
CR Andjelkovic Z, 1999, CLIN EXP RHEUMATOL, V17, P453
   [Anonymous], 2003, Gastroenterology, V124, P791
   Ardizzone S, 2000, J INTERN MED, V247, P63, DOI 10.1046/j.1365-2796.2000.00582.x
   Bernstein CN, 2005, INFLAMM BOWEL DIS, V11, P325, DOI 10.1097/01.MIB.0000164015.60795.ca
   BJAMASON I, 1997, GUT, V40, P228
   Curran ME, 1998, GASTROENTEROLOGY, V115, P1066, DOI 10.1016/S0016-5085(98)70075-7
   Cutolo M, 2007, AUTOIMMUN REV, V7, P59, DOI 10.1016/j.autrev.2007.07.001
   Garnero P, 2007, BONE, V40, P716, DOI 10.1016/j.bone.2006.09.026
   Gilman J, 2006, ALIMENT PHARM THER, V23, P1007, DOI 10.1111/j.1365-2036.2006.02835.x
   Giovannucci E, 2007, J BONE MINER RES, V22, pV81, DOI [10.1359/jbmr.07s206, 10.1359/JBMR.07S206]
   Haussler MR, 1998, J BONE MINER RES, V13, P325, DOI 10.1359/jbmr.1998.13.3.325
   Kirchgatterer A, 2002, ACTA MED AUST, V29, P120, DOI 10.1046/j.1563-2571.2002.02018.x
   Liu N, 2008, ENDOCRINOLOGY, V149, P4799, DOI 10.1210/en.2008-0060
   Miheller P, 2001, Orv Hetil, V142, P1557
   Miheller P, 2007, INFLAMM BOWEL DIS, V13, P1379, DOI 10.1002/ibd.20234
   Miheller P, 2006, DIGEST DIS, V24, P201, DOI 10.1159/000091299
   Moschen AR, 2005, GUT, V54, P479, DOI 10.1136/gut.2004.044370
   Pollak RD, 1998, AM J GASTROENTEROL, V93, P1483
   PROVVEDINI DM, 1983, SCIENCE, V221, P1181, DOI 10.1126/science.6310748
   ROUX C, 1995, OSTEOPOROSIS INT, V5, P156, DOI 10.1007/BF02106094
   Satsangi J, 1996, NAT GENET, V14, P199, DOI 10.1038/ng1096-199
   Schoon EJ, 2000, SCAND J GASTROENTERO, V35, P43
   Schulte C, 1998, INFLAMM BOWEL DIS, V4, P268, DOI 10.1002/ibd.3780040403
   SILVENNOINEN JA, 1995, GUT, V37, P71, DOI 10.1136/gut.37.1.71
   Simmons JD, 2000, GUT, V47, P211, DOI 10.1136/gut.47.2.211
   Takahashi N, 1999, BIOCHEM BIOPH RES CO, V256, P449, DOI 10.1006/bbrc.1999.0252
NR 26
TC 101
Z9 113
U1 1
U2 7
PU OXFORD UNIV PRESS INC
PI CARY
PA JOURNALS DEPT, 2001 EVANS RD, CARY, NC 27513 USA
SN 1078-0998
EI 1536-4844
J9 INFLAMM BOWEL DIS
JI Inflamm. Bowel Dis.
PD NOV
PY 2009
VL 15
IS 11
BP 1656
EP 1662
DI 10.1002/ibd.20947
PG 7
WC Gastroenterology & Hepatology
WE Science Citation Index Expanded (SCI-EXPANDED)
SC Gastroenterology & Hepatology
GA 513FC
UT WOS:000271306900010
PM 19408329
OA Bronze
DA 2024-01-22
ER

PT J
AU Wright, EK
   Kamm, MA
   De Cruz, P
   Hamilton, AL
   Selvaraj, F
   Princen, F
   Gorelik, A
   Liew, D
   Prideaux, L
   Lawrance, IC
   Andrews, JM
   Bampton, PA
   Jakobovits, SL
   Florin, TH
   Gibson, PR
   Debinski, H
   Macrae, FA
   Samuel, D
   Kronborg, I
   Radford-Smith, G
   Gearry, RB
   Selby, W
   Bell, SJ
   Brown, SJ
   Connell, WR
AF Wright, Emily K.
   Kamm, Michael A.
   De Cruz, Peter
   Hamilton, Amy L.
   Selvaraj, Fabiyola
   Princen, Fred
   Gorelik, Alexandra
   Liew, Danny
   Prideaux, Lani
   Lawrance, Ian C.
   Andrews, Jane M.
   Bampton, Peter A.
   Jakobovits, Simon L.
   Florin, Timothy H.
   Gibson, Peter R.
   Debinski, Henry
   Macrae, Finlay A.
   Samuel, Douglas
   Kronborg, Ian
   Radford-Smith, Graham
   Gearry, Richard B.
   Selby, Warwick
   Bell, Sally J.
   Brown, Steven J.
   Connell, William R.
TI Anti-TNF Therapeutic Drug Monitoring in Postoperative Crohn's Disease
SO JOURNAL OF CROHNS & COLITIS
LA English
DT Article
DE Inflammatory Bowel Disease; adalimumab; anti-TNF; therapeutic drug
   monitoring
ID INFLAMMATORY-BOWEL-DISEASE; FECAL CALPROTECTIN; ADALIMUMAB DRUG;
   ENDOSCOPIC RECURRENCE; MONOCLONAL-ANTIBODY; ULCERATIVE-COLITIS;
   RANDOMIZED-TRIAL; TROUGH LEVELS; INFLIXIMAB; MAINTENANCE
AB Background: Anti-TNF prevents postoperative Crohn's disease recurrence in most patients but not all. This study aimed to define the relationship between adalimumab pharmacokinetics, maintenance of remission and recurrence.
   Methods: As part of a study of postoperative Crohn's disease management, some patients undergoing resection received prophylactic postoperative adalimumab. In these patients, serum and fecal adalimumab concentration and serum anti-adalimumab antibodies [AAAs] were measured at 6, 12 and 18 months postoperatively. Levels of Crohn's disease activity index [CDAI], C-reactive protein [CRP] and fecal calprotectin [FC] were assessed at 6 and 18 months postoperatively. Body mass index and smoking status were recorded. A colonoscopy was performed at 6 and/or 18 months.
   Results: Fifty-two patients [32 on monotherapy and 20 on combination therapy with thiopurine] were studied. Adalimumab concentration did not differ significantly between patients in endoscopic remission vs recurrence [Rutgeerts >= i2] [9.98 mu g/mL vs 8.43 mu g/mL, p = 0.387]. Patients on adalimumab monotherapy had a significantly lower adalimumab concentration [7.89 mu g/mL] than patients on combination therapy [11.725 mu g/mL] [p = 0.001], and were significantly more likely to have measurable AAA [31% vs 17%, p = 0.001]. Adalimumab concentrations were lower in patients with detectable AAA compared with those without [3.59 mu g/mL vs 12.0 mu g/mL, p < 0.001]. Adalimumab was not detected in fecal samples. Adalimumab serum concentrations were lower in obese patients compared with in non-obese patients [p = 0.046].
   Conclusion: Adalimumab concentration in patients treated with adalimumab to prevent symptomatic endoscopic recurrence postoperatively is, for most patients, well within the therapeutic window, and is not significantly lower in patients who develop recurrence compared with in those who remain in remission. Mechanisms of anti-TNF failure to prevent postoperative recurrence remain to be determined in these patients.
C1 [Wright, Emily K.; Kamm, Michael A.; De Cruz, Peter; Hamilton, Amy L.; Prideaux, Lani; Bell, Sally J.; Brown, Steven J.; Connell, William R.] St Vincents Hosp, Dept Gastroenterol, Melbourne, Vic, Australia.
   [Wright, Emily K.; Kamm, Michael A.; De Cruz, Peter; Hamilton, Amy L.; Prideaux, Lani; Macrae, Finlay A.; Bell, Sally J.; Brown, Steven J.; Connell, William R.] Univ Melbourne, Melbourne, Vic, Australia.
   [Selvaraj, Fabiyola; Princen, Fred] Prometheus Labs Inc, Dept Res & Dev, San Diego, CA USA.
   [Gorelik, Alexandra] Univ Melbourne, Melbourne EpiCtr, Melbourne, Vic, Australia.
   [Gorelik, Alexandra] Melbourne Hlth, Melbourne, Vic, Australia.
   [Liew, Danny] Monash Univ, Sch Publ Hlth & Preventat Med, Melbourne, Vic, Australia.
   [Lawrance, Ian C.] Fremantle Hosp, Ctr Inflammatory Bowel Dis, Fremantle, WA, Australia.
   [Lawrance, Ian C.] Univ Western Australia, Fremantle, WA, Australia.
   [Andrews, Jane M.] Royal Adelaide Hosp, Dept Gastroenterol & Hepatol, Adelaide, SA, Australia.
   [Andrews, Jane M.] Univ Adelaide, Adelaide, SA, Australia.
   [Bampton, Peter A.] Flinders Med Ctr, Dept Gastroenterol & Hepatol, Adelaide, SA, Australia.
   [Bampton, Peter A.] Flinders Univ S Australia, Adelaide, SA, Australia.
   [Jakobovits, Simon L.] Alfred Hlth, Dept Gastroenterol, Melbourne, Vic, Australia.
   [Florin, Timothy H.] Univ Queensland, Mater Hlth Serv, Dept Gastroenterol, Brisbane, Qld, Australia.
   [Gibson, Peter R.] Alfred Hlth, Dept Gastroenterol, Melbourne, Vic, Australia.
   [Gibson, Peter R.] Monash Univ, Melbourne, Vic, Australia.
   [Debinski, Henry] Cabrini Hosp, Melbourne Gastrointestinal Invest Unit, Melbourne, Vic, Australia.
   [Macrae, Finlay A.] Royal Melbourne Hosp, Dept Colorectal Med & Genet, Melbourne, Vic, Australia.
   [Macrae, Finlay A.] Royal Melbourne Hosp, Dept Med, Melbourne, Vic, Australia.
   [Samuel, Douglas] Bankstown Hosp, Dept Gastroenterol, Sydney, NSW, Australia.
   [Kronborg, Ian] Western Hosp, Dept Gastroenterol, Melbourne, Vic, Australia.
   [Radford-Smith, Graham] Royal Brisbane & Womens Hosp, Dept Gastroenterol, Brisbane, Qld, Australia.
   [Radford-Smith, Graham] Univ Queensland, IBD Grp, Queensland Inst Med Res, Brisbane, Qld, Australia.
   [Gearry, Richard B.] Univ Otago, Dept Med, Christchurch, New Zealand.
   [Selby, Warwick] Royal Prince Alfred Hosp, AW Morrow Gastroenterol & Liver Ctr, Sydney, NSW, Australia.
C3 NSW Health; St Vincents Hospital Sydney; St Vincent's Hospital
   Melbourne; University of Melbourne; Prometheus Laboratories Inc.;
   University of Melbourne; Monash University; University of Western
   Australia; University of Western Australia; Royal Adelaide Hospital;
   University of Adelaide; Flinders Medical Centre; Flinders University
   South Australia; Mater Health Services; University of Queensland; Monash
   University; Cabrini Health; Royal Melbourne Hospital; Royal Melbourne
   Hospital; NSW Health; Bankstown Lidcombe Hospital; Western Hospital;
   Royal Brisbane & Women's Hospital; University of Queensland; QIMR
   Berghofer Medical Research Institute; University of Otago; NSW Health;
   Royal Prince Alfred Hospital; University of Sydney
RP Kamm, MA (通讯作者)，St Vincents Hosp, Melbourne, Vic 3065, Australia.
EM mkamm@unimelb.edu.au
RI Lawrance, Ian C/H-5252-2014; Radford-Smith, Graham/H-2792-2013; Gorelik,
   Alexandra/Z-6361-2019; Gearry, Richard B/H-3959-2019
OI Radford-Smith, Graham/0000-0002-2047-6239; Gearry, Richard
   B/0000-0002-2298-5141; Liew, Danny/0000-0002-0131-623X; Hamilton,
   Amy/0000-0002-1627-2057; Bell, Sally/0000-0002-7002-453X; Florin,
   Tim/0000-0003-1866-9848
FU AbbVie; Gutsy Group; Gandel Philanthropy; Angior Foundation; Crohn's
   Colitis Australia; National Health and Medical Research Council [NHMRC];
   St Vincent's Research Foundation
FX Prometheus Laboratories [San Diego, CA, USA] undertook all drug
   concentration analyses. AbbVie, Gutsy Group, Gandel Philanthropy, Angior
   Foundation and Crohn's Colitis Australia provided funding for the
   conduct of the POCER study. The National Health and Medical Research
   Council [NHMRC] supported EKW, PDC and MAK. St Vincent's Research
   Foundation supported MAK.
CR Bhalme M, 2013, EUR J GASTROEN HEPAT, V25, P543, DOI 10.1097/MEG.0b013e32835d1f15
   Bodini G, 2014, DIGEST LIVER DIS, V46, P1043, DOI 10.1016/j.dld.2014.07.171
   Bond A, 2016, EUR J GASTROEN HEPAT, V28, P271, DOI 10.1097/MEG.0000000000000544
   Boschetti G, 2015, AM J GASTROENTEROL, V110, P865, DOI 10.1038/ajg.2015.30
   Brandse JF, 2015, GASTROENTEROLOGY, V149, P350, DOI 10.1053/j.gastro.2015.04.016
   Bultman E, 2012, ALIMENT PHARM THER, V35, P335, DOI 10.1111/j.1365-2036.2011.04946.x
   Colombel JF, 2007, GASTROENTEROLOGY, V132, P52, DOI 10.1053/j.gastro.2006.11.041
   D'Haens GR, 2011, AM J GASTROENTEROL, V106, P199, DOI 10.1038/ajg.2010.392
   De Cruz P, 2015, LANCET, V385, P1406, DOI 10.1016/S0140-6736(14)61908-5
   Fay S, 2017, INFLAMM BOWEL DIS, V23, P1924, DOI 10.1097/MIB.0000000000001220
   Hanauer SB, 2006, GASTROENTEROLOGY, V130, P323, DOI 10.1053/j.gastro.2005.11.030
   Hanauer SB, 2002, LANCET, V359, P1541, DOI 10.1016/S0140-6736(02)08512-4
   Holt DQ, 2017, ALIMENT PHARM THER, V45, P1255, DOI 10.1111/apt.14018
   Karmiris K, 2009, GASTROENTEROLOGY, V137, P1628, DOI 10.1053/j.gastro.2009.07.062
   Lie MRKL, 2014, ALIMENT PHARM THER, V40, P1202, DOI 10.1111/apt.12969
   Mazor Y, 2014, ALIMENT PHARM THER, V40, P620, DOI 10.1111/apt.12869
   Papamichael K, 2017, J CROHNS COLITIS, V11, P53, DOI 10.1093/ecco-jcc/jjw122
   RUTGEERTS P, 1984, GUT, V25, P665, DOI 10.1136/gut.25.6.665
   Sandborn WJ, 2007, GUT, V56, P1232, DOI 10.1136/gut.2006.106781
   Seminerio JL, 2017, GASTROENTEROLOGY, V152, pS405, DOI 10.1016/S0016-5085(17)31587-1
   Sorrentino D, 2015, PLOS ONE, V10, DOI 10.1371/journal.pone.0144900
   Sorrentino D, 2012, DIGEST DIS SCI, V57, P1341, DOI 10.1007/s10620-011-2025-z
   Tracey D, 2008, PHARMACOL THERAPEUT, V117, P244, DOI 10.1016/j.pharmthera.2007.10.001
   Vande Casteele N, 2015, GASTROENTEROLOGY, V148, P1320, DOI 10.1053/j.gastro.2015.02.031
   von Roon AC, 2007, AM J GASTROENTEROL, V102, P803, DOI 10.1111/j.1572-0241.2007.01126.x
   Wang SL, 2013, J PHARMACEUT BIOMED, V78-79, P39, DOI 10.1016/j.jpba.2013.01.031
   Ward MG, 2017, ALIMENT PHARM THER, V45, P1135, DOI 10.1111/apt.13992
   Weisman MH, 2003, CLIN THER, V25, P1700, DOI 10.1016/S0149-2918(03)80164-9
   World Health Organization, 2006, BMI CLASSIFICATION
   Wright EK, 2015, GASTROENTEROLOGY, V148, P938, DOI 10.1053/j.gastro.2015.01.026
   Yanai H, 2015, CLIN GASTROENTEROL H, V13, P522, DOI 10.1016/j.cgh.2014.07.029
   Zittan E, 2016, J CROHNS COLITIS, V10, P510, DOI 10.1093/ecco-jcc/jjw014
NR 32
TC 23
Z9 23
U1 0
U2 2
PU OXFORD UNIV PRESS
PI OXFORD
PA GREAT CLARENDON ST, OXFORD OX2 6DP, ENGLAND
SN 1873-9946
EI 1876-4479
J9 J CROHNS COLITIS
JI J. Crohns Colitis
PD JUN
PY 2018
VL 12
IS 6
BP 653
EP 661
DI 10.1093/ecco-jcc/jjy003
PG 9
WC Gastroenterology & Hepatology
WE Science Citation Index Expanded (SCI-EXPANDED)
SC Gastroenterology & Hepatology
GA GI1MZ
UT WOS:000434136000004
PM 29385469
OA Green Published, Bronze
DA 2024-01-22
ER

PT J
AU Kochar, B
   Jiang, Y
   Long, MD
AF Kochar, Bharati
   Jiang, Yue
   Long, Millie D.
TI Patients With Inflammatory Bowel Diseases Are at Higher Risk for
   Meningitis
SO JOURNAL OF CLINICAL GASTROENTEROLOGY
LA English
DT Article
DE inflammatory bowel disease; Crohn&#8217; s disease; ulcerative colitis;
   infections; meningitis
ID CROHNS-DISEASE; INFECTION; PNEUMONIA; CARE
AB Background:
   The epidemiology of meningitis is unknown in inflammatory bowel disease (IBD) patients.
   Goals:
   We aimed to determine the incidence of and risk factors for meningitis in IBD patients.
   Study:
   We conducted a retrospective cohort and nested case-control study in the Quintiles IMS Legacy PharMetrics Adjudicated Claims Database from January 2001 to June 2016. We matched IBD patients to those without IBD on age, sex, enrollment, and region. Meningitis was defined as one code for meningitis associated with an emergency department visit or hospitalization. Meningitis risk was calculated with incidence rate ratios. In a nested case-control study of IBD patients, predictors for meningitis were determined with multivariable conditional logistic regression models.
   Results:
   We identified 50,029 patients with Crohn's disease (CD) and 59,830 patients with ulcerative colitis (UC) matched to 296,801 non-IBD comparators. There were 85 CD patients, 77 UC patients, and 235 comparators with meningitis. CD patients had 2.17 times the rate of meningitis and UC patients had 1.63 times the rate of meningitis as non-IBD comparators. After adjusting for relevant covariates among those with IBD, treatment with mesalamine was associated with a significantly lower odds of a meningitis claim (odds ratio: 0.40, 95% confidence interval: 0.26-0.62). Having at least one comorbidity was associated with a significantly higher odds of a meningitis claim (odds ratio: 2.21, 95% confidence interval: 1.76-2.77).
   Conclusions:
   Although the overall rate of meningitis is low, IBD patients are at an increased risk compared with non-IBD comparators. Comorbidities are a risk factor for meningitis in IBD patients. Pneumococcal and meningococcal vaccinations should be discussed.
C1 [Kochar, Bharati] Harvard Med Sch, Massachusetts Gen Hosp, Div Gastroenterol, Boston, MA 02115 USA.
   [Jiang, Yue] Univ N Carolina, Gillings Sch Global Publ Hlth, Dept Biostat, Chapel Hill, NC 27515 USA.
   [Long, Millie D.] Univ N Carolina, Multidisciplinary Ctr Inflammatory Bowel Dis, Chapel Hill, NC 27515 USA.
   [Long, Millie D.] Univ N Carolina, Ctr Gastrointestinal Biol & Dis, Chapel Hill, NC 27515 USA.
C3 Harvard University; Massachusetts General Hospital; Harvard Medical
   School; University of North Carolina; University of North Carolina
   Chapel Hill; University of North Carolina; University of North Carolina
   Chapel Hill; University of North Carolina; University of North Carolina
   Chapel Hill
RP Kochar, B (通讯作者)，Massachusetts Gen Hosp, Div Gastroenterol, 165 Cambridge St,9th Floor, Boston, MA 02114 USA.
EM bkochar@mgh.harvard.edu
OI Jiang, Yue/0000-0002-8334-0013
FU National Institutes of Health [P30DK034987]; Crohn's and Colitis
   Foundation [568735]; Charles and Bridget Abadie Fund
FX Supported by grants from the National Institutes of Health
   (P30DK034987), The Charles and Bridget Abadie Fund and the Crohn's and
   Colitis Foundation [568735 (B.K.)].; M.D.L.: Consultant for Takeda,
   Pfizer, AbbVie, Janssen, UCB, Prometheus, Salix, Valeant, Target
   Pharmasolutions and grant support from Takeda and Pfizer. The remaining
   authors declare that they have nothing to disclose.
CR Almeida N, 2009, INFLAMM BOWEL DIS, V15, P643, DOI 10.1002/ibd.20641
   Andersen NN, 2015, BMJ-BRIT MED J, V350, DOI 10.1136/bmj.h2809
   Armed Forced Health Surveillance Branch, 2016, SURV CAS DEF, V11
   Armed Forced Health Surveillance Branch, 2016, MEN VIR SURV CAS DEF
   Baddley JW, 2014, ANN RHEUM DIS, V73, P1942, DOI 10.1136/annrheumdis-2013-203407
   Boland BS, 2015, AM J GASTROENTEROL, V110, P1631, DOI 10.1038/ajg.2015.326
   Casella G, 2014, WORLD J GASTROENTERO, V20, P8764, DOI 10.3748/wjg.v20.i27.8764
   Castelblanco RL, 2014, LANCET INFECT DIS, V14, P813, DOI 10.1016/S1473-3099(14)70805-9
   DEYO RA, 1992, J CLIN EPIDEMIOL, V45, P613, DOI 10.1016/0895-4356(92)90133-8
   Farraye FA, 2017, AM J GASTROENTEROL, V112, P241, DOI 10.1038/ajg.2016.537
   Grijalva CG, 2011, JAMA-J AM MED ASSOC, V306, P2331, DOI 10.1001/jama.2011.1692
   Gupta G, 2006, CLIN GASTROENTEROL H, V4, P1483, DOI 10.1016/j.cgh.2006.09.019
   Hutfless SM, 2007, GASTROENTEROLOGY, V133, P1779, DOI 10.1053/j.gastro.2007.09.022
   Inoue T, 2017, INTERNAL MED, V56, P2655, DOI 10.2169/internalmedicine.8654-16
   Junga Z, 2018, ACG CASE REP J, V5, DOI 10.14309/crj.2018.48
   Kappelman MD, 2007, CLIN GASTROENTEROL H, V5, P1424, DOI 10.1016/j.cgh.2007.07.012
   Long MD, 2013, INFLAMM BOWEL DIS, V19, P1018, DOI 10.1097/MIB.0b013e3182802a9b
   Long MD, 2013, AM J GASTROENTEROL, V108, P240, DOI 10.1038/ajg.2012.406
   Long MD, 2010, CLIN GASTROENTEROL H, V8, P268, DOI 10.1016/j.cgh.2009.11.024
   Manthey Carolin, 2011, Inflamm Bowel Dis, V17, pE10, DOI 10.1002/ibd.21324
   Selby L, 2008, INFLAMM BOWEL DIS, V14, P253, DOI 10.1002/ibd.20266
   Stempel DA, 2001, RESP MED, V95, P227, DOI 10.1053/rmed.2000.1027
   Stovner LJ, 2018, LANCET NEUROL, V17, P954, DOI [10.1016/S1474-4422(18)30322-3, 10.1016/S1474-4422(18)30387-9]
   Wang XB, 2013, EUR J CLIN PHARMACOL, V69, P1891, DOI 10.1007/s00228-013-1559-8
   Williams Geoffrey, 2005, Can J Infect Dis Med Microbiol, V16, P289
   Williams WW, 2017, MMWR SURVEILL SUMM, V66, P1, DOI 10.15585/mmwr.ss6611a1
NR 26
TC 1
Z9 1
U1 0
U2 2
PU LIPPINCOTT WILLIAMS & WILKINS
PI PHILADELPHIA
PA TWO COMMERCE SQ, 2001 MARKET ST, PHILADELPHIA, PA 19103 USA
SN 0192-0790
EI 1539-2031
J9 J CLIN GASTROENTEROL
JI J. Clin. Gastroenterol.
PD APR
PY 2021
VL 55
IS 4
BP 350
EP 354
DI 10.1097/MCG.0000000000001365
PG 5
WC Gastroenterology & Hepatology
WE Science Citation Index Expanded (SCI-EXPANDED)
SC Gastroenterology & Hepatology
GA RY2OX
UT WOS:000647757800010
PM 32482950
OA Green Accepted
DA 2024-01-22
ER

PT J
AU Fiorino, G
   Allocca, M
   Chaparro, M
   Coenen, S
   Fidalgo, C
   Younge, L
   Gisbert, JP
AF Fiorino, Gionata
   Allocca, Mariangela
   Chaparro, Maria
   Coenen, Sofie
   Fidalgo, Catarina
   Younge, Lisa
   Gisbert, Javier P.
TI 'Quality of Care' Standards in Inflammatory Bowel Disease: A Systematic
   Review
SO JOURNAL OF CROHNS & COLITIS
LA English
DT Review
DE Inflammatory bowel disease; Crohn's disease; ulcerative colitis;
   standards of care; structure; process; outcomes; quality indicators;
   quality of care
ID EVIDENCE-BASED CONSENSUS; PATIENT-CENTERED STANDARDS; CROHNS-DISEASE;
   RHEUMATOID-ARTHRITIS; ULCERATIVE-COLITIS; FECAL CALPROTECTIN;
   HEALTH-CARE; FOLLOW-UP; HOME TELEMANAGEMENT; IMPROVED OUTCOMES
AB Background: Inflammatory bowel disease [IBD] includes chronic, disabling and progressive conditions that need a complex approach and management. Although several attempts have been made to standardize the care of IBD patients, no clear definitions of a global 'standard of care' are currently available.
   Methods: We performed a systematic review of the available literature, searching for all relevant data concerning three main domains of standards of quality of care in IBD patients: structure, process and outcomes. From the literature search, 2394 abstracts were retrieved, and 62 relevant papers were included in the final review.
   Results: Standards of quality of care in IBD include several aspects that can be summarized in three identified domains: structure, process and outcomes. The suggested structure of an IBD Unit includes a multi-disciplinary approach, effective referral processes, improved access using helplines, and departmental guidelines/pathways with identification of measurable quality indicators. Coordinated care models which incorporate a multi-disciplinary approach, structured clinical pathways or processes for the diagnosis, monitoring and treatment of IBD, fast-track recovery from IBD surgery, designated IBD clinics, virtual clinics and telemanagement are currently considered the main standards for process, although supporting data are limited. Several consensus statements on outcomes and quality indicators have been reported, focusing on outcomes in symptoms, function and quality of life restoration, survival and disease control, in addition to effective healthcare utilization.
   Conclusions: The results of this systematic review can provide the basis for general recommendations for standards of quality of care in IBD.
C1 [Fiorino, Gionata; Allocca, Mariangela] Humanitas Clin & Res Inst, IBD Ctr, Dept Gastroenterol, Via Manzoni 56, I-20089 Milan, Italy.
   [Fiorino, Gionata; Allocca, Mariangela] Humanitas Univ, Dept Biomed Sci, Milan, Italy.
   [Chaparro, Maria; Gisbert, Javier P.] Univ Autonoma Madrid, Hosp Univ La Princesa, Inst Invest Sanitaria Princesa IIS IP,Gastroenter, Ctr Invest Biomed Red Enfermedades Hepat & Digest, Madrid, Spain.
   [Coenen, Sofie] Univ Hosp Leuven, Dept Gastroenterol & Hepatol, Leuven, Belgium.
   [Fidalgo, Catarina] Hosp Beatriz Angelo, Gastroenterol Div, Loures, Portugal.
   [Younge, Lisa] Barts Hlth Royal London Hosp, London, England.
C3 Humanitas University; Autonomous University of Madrid; Hospital de La
   Princesa; CIBER - Centro de Investigacion Biomedica en Red; CIBEREHD; KU
   Leuven; University Hospital Leuven
RP Fiorino, G (通讯作者)，Humanitas Clin & Res Inst, IBD Ctr, Dept Gastroenterol, Via Manzoni 56, I-20089 Milan, Italy.
EM gionataf@gmail.com
RI Allocca, Mariangela/IAR-5485-2023; Campmans-Kuijpers, Marjo/S-2872-2019;
   Gisbert, Javier P/GRY-2719-2022; Gisbert, Javier P/ABB-7531-2021;
   Chaparro, María/I-2500-2016; Fiorino, Gionata/G-3124-2013
OI Allocca, Mariangela/0000-0002-7204-1739; Campmans-Kuijpers,
   Marjo/0000-0002-8111-6026; Gisbert, Javier P/0000-0003-2090-3445;
   Chaparro, María/0000-0002-9275-4242; Fiorino,
   Gionata/0000-0001-5623-2968; Fidalgo, Catarina/0000-0003-1595-0191;
   younge, lisa/0000-0002-3436-9696
CR Ahmed Shahzad, 2015, Curr Gastroenterol Rep, V17, P14, DOI 10.1007/s11894-015-0437-1
   Ahuja Vineet, 2014, Trop Gastroenterol, V35 Suppl 1, pS40
   Ankersen DV, 2017, J GASTROEN HEPATOL, V32, P27, DOI 10.1111/jgh.13691
   Annese V, 2015, J CROHNS COLITIS, V9, P945, DOI 10.1093/ecco-jcc/jjv141
   Annese V, 2013, J CROHNS COLITIS, V7, P982, DOI 10.1016/j.crohns.2013.09.016
   Belling R, 2009, COCHRANE DB SYST REV, DOI 10.1002/14651858.CD006597.pub2
   Bemelman WA, 2018, J CROHNS COLITIS, V12, P1, DOI 10.1093/ecco-jcc/jjx061
   Bombardier C, 2013, ANN RHEUM DIS, V72, P128, DOI 10.1136/annrheumdis-2012-202259
   Bressler B, 2015, CAN J GASTROENTEROL, V29, P369, DOI 10.1155/2015/852723
   Calvet X, 2014, J CROHNS COLITIS, V8, P240, DOI 10.1016/j.crohns.2013.10.010
   Casellas Francesc, 2013, J Crohns Colitis, V7, pe249, DOI 10.1016/j.crohns.2012.10.003
   Casteele NV, 2017, GASTROENTEROLOGY, V153, P835, DOI 10.1053/j.gastro.2017.07.031
   Choi BCK, 2006, CLIN INVEST MED, V29, P351
   Colombel JF, 2017, LANCET, V390, P2779, DOI 10.1016/S0140-6736(17)32641-7
   Cosnes J, 2002, INFLAMM BOWEL DIS, V8, P244, DOI 10.1097/00054725-200207000-00002
   Crandall WV, 2012, PEDIATRICS, V129, pE1030, DOI 10.1542/peds.2011-1700
   Crandall WV, 2011, INFLAMM BOWEL DIS, V17, P2184, DOI 10.1002/ibd.21702
   Cross RK, 2012, INFLAMM BOWEL DIS, V18, P1018, DOI 10.1002/ibd.21795
   Cross RK, 2009, CLIN TRIALS, V6, P649, DOI 10.1177/1740774509346978
   D'Haens G, 2018, GASTROENTEROLOGY, V154, P1343, DOI 10.1053/j.gastro.2018.01.004
   Danese S, 2015, J CROHNS COLITIS, V9, P601, DOI 10.1093/ecco-jcc/jjv067
   de Jong MJ, 2017, LANCET, V390, P959, DOI 10.1016/S0140-6736(17)31327-2
   Dubinsky MC, 2017, AAPS J, V19, P215, DOI 10.1208/s12248-016-9994-y
   Elkjaer M, 2012, DAN MED J, V59
   Elkjaer M, 2010, GUT, V59, P1652, DOI 10.1136/gut.2010.220160
   Farraye FA, 2010, GASTROENTEROLOGY, V138, P746, DOI [10.1053/j.gastro.2009.12.037, 10.1053/j.gastro.2009.12.035]
   Fiorino G, 2017, J CROHNS COLITIS, V11, P274, DOI 10.1093/ecco-jcc/jjw185
   Gionchetti P, 2017, J CROHNS COLITIS, V11, P135, DOI 10.1093/ecco-jcc/jjw169
   Gomollon F, 2017, J CROHNS COLITIS, V11, P3, DOI 10.1093/ecco-jcc/jjw168
   Gordon H, 2017, J CROHNS COLITIS, V11, P1019, DOI 10.1093/ecco-jcc/jjx013
   Greene L, 2015, INFLAMM BOWEL DIS, V21, P2165, DOI 10.1097/MIB.0000000000000462
   Grundy SM, 2002, CIRCULATION, V106, P3143, DOI 10.1161/circ.106.25.3143
   Gustavsson A, 2010, ALIMENT PHARM THER, V32, P984, DOI 10.1111/j.1365-2036.2010.04435.x
   Harbord M, 2017, J CROHNS COLITIS, V11, P769, DOI 10.1093/ecco-jcc/jjx009
   Harbord M, 2016, J CROHNS COLITIS, V10, P239, DOI 10.1093/ecco-jcc/jjv213
   Heida A, 2018, J CROHNS COLITIS, V12, P432, DOI 10.1093/ecco-jcc/jjx169
   Heida A, 2015, TRIALS, V16, DOI 10.1186/s13063-015-0787-x
   Hernández-Sampelayo P, 2010, J CROHNS COLITIS, V4, P611, DOI 10.1016/j.crohns.2010.08.009
   Huang VW, 2014, WORLD J GASTROENTERO, V20, P829, DOI 10.3748/wjg.v20.i3.829
   Hunter J, 2012, POSTGRAD MED J, V88, P487, DOI 10.1136/postgradmedj-2012-100123rep
   James PA, 2014, JAMA-J AM MED ASSOC, V311, P1809, DOI 10.1001/jama.2013.284427
   Kappelman MD, 2007, INFLAMM BOWEL DIS, V13, P890, DOI 10.1002/ibd.20121
   Kim AH, 2018, J CROHNS COLITIS, V12, P408, DOI 10.1093/ecco-jcc/jjx161
   Leach P, 2014, J CROHNS COLITIS, V8, P370, DOI 10.1016/j.crohns.2013.09.018
   Lönnfors S, 2014, J CROHNS COLITIS, V8, P1281, DOI 10.1016/j.crohns.2014.03.005
   López M, 2015, GASTROENTEROL NURS, V38, P116, DOI 10.1097/SGA.0000000000000103
   Louis E, 2015, J CROHNS COLITIS, V9, P685, DOI 10.1093/ecco-jcc/jjv085
   Magro Fernando, 2017, J Crohns Colitis, V11, P649, DOI 10.1093/ecco-jcc/jjx008
   Mawdsley JED, 2006, EUR J GASTROEN HEPAT, V18, P249, DOI 10.1097/00042737-200603000-00004
   Melmed Gil Y, 2013, Gastroenterol Hepatol (N Y), V9, P286
   Melmed GY, 2013, INFLAMM BOWEL DIS, V19, P662, DOI 10.1097/mib.0b013e31828278a2
   Mikocka-Walus A, 2014, J CROHNS COLITIS, V8, P1668, DOI 10.1016/j.crohns.2014.07.009
   Mikocka-Walus AA, 2012, INFLAMM BOWEL DIS, V18, P1582, DOI 10.1002/ibd.22877
   Mikocka-Walus AA, 2012, INFLAMM BOWEL DIS, V18, P1573, DOI 10.1002/ibd.22850
   Moffett P, 2011, WEST J EMERG MED, V12, P109
   Molodecky NA, 2012, GASTROENTEROLOGY, V142, P46, DOI 10.1053/j.gastro.2011.10.001
   National Institute for Health and Care Excellence, INFL BOW DIS QUAL ST
   Negreanu L, 2014, J GASTROINTEST LIVER, V23, P333, DOI [10.1543/jgld.2014.1121.233.ln1, 10.15403/jgld.2014.1121.233.ln1]
   Nguyen GC, 2017, INFLAMM BOWEL DIS, V23, P695, DOI 10.1097/MIB.0000000000001068
   Nguyen GC, 2014, CAN J GASTROENTEROL, V28, P275, DOI 10.1155/2014/941245
   Nightingale AJ, 2000, EUR J GASTROEN HEPAT, V12, P967, DOI 10.1097/00042737-200012090-00001
   O'Connor M, 2013, J CROHNS COLITIS, V7, P744, DOI 10.1016/j.crohns.2013.06.004
   Odes S, 2006, GASTROENTEROLOGY, V131, P719, DOI 10.1053/j.gastro.2006.05.052
   Panes J, 2013, J CROHNS COLITIS, V7, P556, DOI 10.1016/j.crohns.2013.02.020
   Panés J, 2014, J CROHNS COLITIS, V8, P919, DOI 10.1016/j.crohns.2014.02.022
   Pedersen N, 2015, DAN MED J, V62
   Pedersen N, 2014, INFLAMM BOWEL DIS, V20, P2276, DOI 10.1097/MIB.0000000000000199
   Petersson IF, 2014, ANN RHEUM DIS, V73, P906, DOI 10.1136/annrheumdis-2013-203765
   Peyrin-Biroulet L, 2015, AM J GASTROENTEROL, V110, P1324, DOI 10.1038/ajg.2015.233
   Peyrin-Biroulet L, 2010, INFLAMM BOWEL DIS, V16, P15, DOI 10.1002/ibd.21010
   Quach P, 2013, WORLD J GASTROENTERO, V19, P6367, DOI 10.3748/wjg.v19.i38.6367
   Rahier JF, 2014, J CROHNS COLITIS, V8, P443, DOI 10.1016/j.crohns.2013.12.013
   Rejler M, 2012, WORLD J GASTROENTERO, V18, P1085, DOI 10.3748/wjg.v18.i10.1085
   Ricci C, 2008, DIGEST LIVER DIS, V40, pS285, DOI 10.1016/S1590-8658(08)60539-3
   Sack C, 2012, J CROHNS COLITIS, V6, P302, DOI 10.1016/j.crohns.2011.08.019
   Samson CM, 2012, J PEDIATR GASTR NUTR, V55, P679, DOI 10.1097/MPG.0b013e318262de16
   Shah R, 2014, WORLD J GASTROENTERO, V20, P9281, DOI 10.3748/wjg.v20.i28.9281
   Solberg IC, 2009, SCAND J GASTROENTERO, V44, P431, DOI 10.1080/00365520802600961
   Spencer EA, 2017, PEDIATR CLIN N AM, V64, P1309, DOI 10.1016/j.pcl.2017.08.008
   Spinelli A, 2013, J GASTROINTEST SURG, V17, P126, DOI 10.1007/s11605-012-2012-5
   Stoffer MA, 2015, ANN RHEUM DIS, V74, P1145, DOI 10.1136/annrheumdis-2014-206176
   Stoffer MA, 2014, ANN RHEUM DIS, V73, P902, DOI 10.1136/annrheumdis-2013-203743
   Stone NJ, 2014, ANN INTERN MED, V160, P339, DOI 10.7326/M14-0126
   Thia KT, 2010, GASTROENTEROLOGY, V139, P1147, DOI 10.1053/j.gastro.2010.06.070
   Tkacz J, 2015, J MANAG CARE SPEC PH, V21, P1064, DOI 10.18553/jmcp.2015.21.11.1064
   van Deen WK, 2017, EUR J GASTROEN HEPAT, V29, P331, DOI 10.1097/MEG.0000000000000782
   Van Deen WK, 2016, CLIN GASTROENTEROL H, V14, P1742, DOI 10.1016/j.cgh.2015.10.035
   van Langenberg DR, 2010, J CROHNS COLITIS, V4, P413, DOI 10.1016/j.crohns.2010.01.004
   van Rheenen PF, 2012, INFLAMM BOWEL DIS, V18, P2018, DOI 10.1002/ibd.22896
   Vande Casteele N, 2015, GASTROENTEROLOGY, V148, P1320, DOI 10.1053/j.gastro.2015.02.031
   Vinding KK, 2016, INFLAMM BOWEL DIS, V22, P336, DOI 10.1097/MIB.0000000000000619
   Vuitton Lucine, 2014, Rev Prat, V64, P1237
   West MA, 2013, J PEDIATR SURG, V48, P1924, DOI 10.1016/j.jpedsurg.2013.02.063
   Westwood N, 2008, ALIMENT PHARM THER, V27, P1, DOI 10.1111/j.1365-2036.2008.03605.x
NR 94
TC 37
Z9 38
U1 0
U2 6
PU OXFORD UNIV PRESS
PI OXFORD
PA GREAT CLARENDON ST, OXFORD OX2 6DP, ENGLAND
SN 1873-9946
EI 1876-4479
J9 J CROHNS COLITIS
JI J. Crohns Colitis
PD JAN
PY 2019
VL 13
IS 1
BP 127
EP 137
DI 10.1093/ecco-jcc/jjy140
PG 11
WC Gastroenterology & Hepatology
WE Science Citation Index Expanded (SCI-EXPANDED)
SC Gastroenterology & Hepatology
GA HM3EJ
UT WOS:000459355900014
PM 30423033
OA Bronze
DA 2024-01-22
ER

PT J
AU Azevedo, LF
   Magro, F
   Portela, F
   Lago, P
   Deus, J
   Cotter, J
   Cremers, I
   Vieira, A
   Peixe, P
   Caldeira, P
   Lopes, H
   Gonçalves, R
   Reis, J
   Cravo, M
   Barros, L
   Ministro, P
   Lurdes, M
   Duarte, A
   Campos, M
   Carvalho, L
   Costa-Pereira, A
AF Azevedo, L. F.
   Magro, F.
   Portela, F.
   Lago, P.
   Deus, J.
   Cotter, J.
   Cremers, I.
   Vieira, A.
   Peixe, P.
   Caldeira, P.
   Lopes, H.
   Goncalves, R.
   Reis, J.
   Cravo, M.
   Barros, L.
   Ministro, P.
   Lurdes, M.
   Duarte, A.
   Campos, M.
   Carvalho, L.
   Costa-Pereira, A.
TI Estimating the prevalence of inflammatory bowel disease in Portugal
   using a pharmaco-epidemiological approach
SO PHARMACOEPIDEMIOLOGY AND DRUG SAFETY
LA English
DT Article
DE drug-consumption data; epidemiologic methods; inflammatory bowel
   disease; intestinal anti-inflammatory drugs; pharmacoepidemiology;
   prevalence
ID CROHNS-DISEASE; ULCERATIVE-COLITIS; MONTREAL CLASSIFICATION;
   5-AMINOSALICYLIC ACID; MAINTENANCE TREATMENT; MESALAZINE; SULFASALAZINE;
   MANAGEMENT; YUGOSLAVIA; CONSENSUS
AB Purpose To estimate inflammatory bowel disease (IBD) prevalence in Portugal from 2003 to 2007, and to obtain disease, sex and age specific estimates.
   Methods A pharmaco-epidemiological approach based on intestinal anti-inflammatory (IA1) drugs consumption was used. Proportion of patients taking IA1 drugs and mean prescribed daily dose (PDD) were estimated from a sample of 513 IBD patients. Assumptions were made about unknown parameters and sensitivity analysis performed: drug compliance (80% in base case; range 70-85%) and proportion of sulphasalazine used in IBD (52%; range 40-80%). Sex and age specific estimates were based on a proposed methodological extension and results from a nationwide (n = 5893) cross-sectional study.
   Results IBD prevalence increased from 86 patients per 100 000 in 2003 to 146 in 2007. Regions more affected were Lisboa and Porto (173 and 163 per 100 000 in 2007, respectively). Prevalence increased from 42 and 43 per 100 000 in 2003 to 71 and 73 in 2007, respectively for ulcerative colitis (UC) and Crohn's disease (CD). In 2007, prevalence was higher in the 40-64 age stratum for UC (99 per 100 000) and in the 17-39 stratum for CD (121). Prevalence was consistently higher in females.
   Conclusions Portugal is half way between countries with the highest and lowest IBD prevalence, but is steeply making the road to the highest-level group. Despite limitations of the proposed methods, assumptions were reasonable and estimates seem to be valid. Feasibility and comparability of this methodology makes it an interesting tool for future studies on IBD epidemiology. Copyright (C) 2010 John Wiley & Sons, Ltd.
C1 [Azevedo, L. F.; Costa-Pereira, A.] Univ Porto, Fac Med, Dept Biostat & Med Informat, P-4003 Oporto, Portugal.
   [Azevedo, L. F.; Costa-Pereira, A.] Univ Porto, Fac Med, Ctr Res Hlth Technol & Informat Syst, CINTESIS, P-4200319 Oporto, Portugal.
   [Magro, F.] Univ Porto, Fac Med, Inst Pharmacol & Therapeut, P-4200319 Oporto, Portugal.
C3 Universidade do Porto; Universidade do Porto; Universidade do Porto
RP Azevedo, LF (通讯作者)，Univ Porto, Fac Med, Serv Bioestat & Informat Med, P-4200319 Oporto, Portugal.
EM lazevedo@med.up.pt
RI Carvalho, Lina/AAC-6810-2020; Cravo, Marilia/AAI-4206-2020;
   Costa-Pereira, Altamiro/I-5987-2012; Azevedo, Luís/J-7819-2012; peixe,
   paula/F-6336-2016
OI Carvalho, Lina/0000-0001-8349-4488; Costa-Pereira,
   Altamiro/0000-0001-8467-6398; Azevedo, Luís/0000-0002-8421-2937; Magro,
   Fernando/0000-0003-2634-9668; Cravo, Marilia/0000-0001-8309-4599;
   Vieira-Coelho, Maria Augusta/0000-0001-8968-1348; Barros,
   Luisa/0000-0002-7782-2825; peixe, paula/0000-0002-9996-3709; cotter,
   jose/0000-0002-2921-0648
CR Ades AE, 2006, J R STAT SOC A STAT, V169, P5, DOI 10.1111/j.1467-985X.2005.00377.x
   Akobeng AK, 2005, COCHRANE DB SYST REV, DOI 10.1002/14651858.CD003715.pub2
   Armitage P, 2002, STAT METHODS MED RES
   Bergman R, 2006, ALIMENT PHARM THER, V23, P841, DOI 10.1111/j.1365-2036.2006.02846.x
   Binder V, 2004, BEST PRACT RES CL GA, V18, P463, DOI [10.1016/j.bpg.2003.13.002, 10.1016/j.bpg.2003.12.002]
   CAPRILLI R, 1994, ALIMENT PHARM THER, V8, P35
   Casella G., 2001, STAT INFERENCE, V2nd
   DAISS W, 1989, SCAND J GASTROENTERO, V24, P39, DOI 10.3109/00365528909091349
   Daiss W, 1989, SCAND J GASTROENTE S, V170, P50
   Duarte-Ramos F, 2006, PHARMACOEPIDEM DR S, V15, P269, DOI 10.1002/pds.1186
   GENDRE JP, 1993, GASTROENTEROLOGY, V104, P435, DOI 10.1016/0016-5085(93)90411-5
   Goubar A, 2008, J R STAT SOC A STAT, V171, P541, DOI 10.1111/j.1467-985X.2007.00537.x
   *INE, 2008, I NAC EST STAT PORT
   JICK H, 1995, PHARMACOTHERAPY, V15, P176
   KEISU M, 1992, EUR J CLIN PHARMACOL, V43, P215, DOI 10.1007/BF02333012
   Kleinbaum DG, 1982, EPIDEMIOLOGIC RES PR
   Kozuch PL, 2008, WORLD J GASTROENTERO, V14, P354, DOI 10.3748/wjg.14.354
   Lakatos L, 2006, POSTGRAD MED J, V82, P332, DOI 10.1136/pgmj.2005.042416
   Lakatos PL, 2006, WORLD J GASTROENTERO, V12, P6102, DOI 10.3748/wjg.v12.i38.6102
   LANGHOLZ E, 1991, SCAND J GASTROENTERO, V26, P1247, DOI 10.3109/00365529108998621
   LENNARDJONES JE, 1989, SCAND J GASTROENTERO, V24, P2, DOI 10.3109/00365528909091339
   Loftus EV, 2002, GASTROENTEROL CLIN N, V31, P1, DOI 10.1016/S0889-8553(01)00002-4
   Loftus EV, 2004, GASTROENTEROLOGY, V126, P1504, DOI 10.1053/j.gastro.2004.01.063
   Magro F, 2009, DIGEST DIS SCI, V54, P2671, DOI 10.1007/s10620-008-0658-3
   Magro F, 2009, INFLAMM BOWEL DIS, V15, P1343, DOI 10.1002/ibd.20901
   MATEJIMENEZ J, 1994, J CLIN GASTROENTEROL, V18, P27, DOI 10.1097/00004836-199401000-00008
   Montgomery SM, 1998, BRIT MED J, V316, P1058
   Munkholm P, 1997, DAN MED BULL, V44, P287
   PORTELA F, 2009, INFLAMM BOWEL DIS
   PRANTERA C, 1992, GASTROENTEROLOGY, V103, P363, DOI 10.1016/0016-5085(92)90822-G
   Ransford RAJ, 2002, GUT, V51, P536, DOI 10.1136/gut.51.4.536
   Rubin GP, 2000, ALIMENT PHARM THER, V14, P1553, DOI 10.1046/j.1365-2036.2000.00886.x
   SARTOR F, 1995, AM J EPIDEMIOL, V141, P782, DOI 10.1093/oxfordjournals.aje.a117502
   Satsangi J, 2006, GUT, V55, P749, DOI 10.1136/gut.2005.082909
   Shivananda S, 1996, GUT, V39, P690, DOI 10.1136/gut.39.5.690
   SONNENBERG A, 1991, GASTROENTEROLOGY, V100, P143, DOI 10.1016/0016-5085(91)90594-B
   SUTHERLAND LR, 2006, COCHRANE DATABASE SY
   Sweeting MJ, 2008, BIOSTATISTICS, V9, P715, DOI 10.1093/biostatistics/kxn004
   Tebano MT, 1996, ALIMENT PHARM THER, V10, P659, DOI 10.1046/j.1365-2036.1996.18160000.x
   Trallori G, 1996, SCAND J GASTROENTERO, V31, P892, DOI 10.3109/00365529609051998
   Travis SPL, 2008, J CROHNS COLITIS, V2, P24, DOI 10.1016/j.crohns.2007.11.002
   Travis SPL, 2006, GUT, V55, DOI 10.1136/gut.2005.081950b
   VUCELIC B, 1991, INT J EPIDEMIOL, V20, P1043, DOI 10.1093/ije/20.4.1043
   VUCELIC B, 1991, INT J EPIDEMIOL, V20, P216, DOI 10.1093/ije/20.1.216
   Walckiers D, 1996, J CLIN EPIDEMIOL, V49, P489, DOI 10.1016/0895-4356(95)00523-4
   Welton NJ, 2005, J R STAT SOC C-APPL, V54, P385, DOI 10.1111/j.1467-9876.2005.00490.x
NR 46
TC 23
Z9 39
U1 0
U2 7
PU WILEY
PI HOBOKEN
PA 111 RIVER ST, HOBOKEN 07030-5774, NJ USA
SN 1053-8569
EI 1099-1557
J9 PHARMACOEPIDEM DR S
JI Pharmacoepidemiol. Drug Saf.
PD MAY
PY 2010
VL 19
IS 5
BP 499
EP 510
DI 10.1002/pds.1930
PG 12
WC Public, Environmental & Occupational Health; Pharmacology & Pharmacy
WE Science Citation Index Expanded (SCI-EXPANDED)
SC Public, Environmental & Occupational Health; Pharmacology & Pharmacy
GA 600LM
UT WOS:000277987600010
PM 20306455
OA Bronze
DA 2024-01-22
ER

PT J
AU Wemer, T
   Haller, D
AF Wemer, Tanja
   Haller, Dirk
TI Intestinal epithelial cell signalling and chronic inflammation: From the
   proteome to specific molecular mechanisms
SO MUTATION RESEARCH-FUNDAMENTAL AND MOLECULAR MECHANISMS OF MUTAGENESIS
LA English
DT Review
DE commensal bacteria; endoplasmic reticulum (ER) stress; intestinal
   epithelium; chronic inflammation
ID NF-KAPPA-B; ENDOPLASMIC-RETICULUM STRESS; TOLL-LIKE RECEPTORS; INDUCED
   RELA PHOSPHORYLATION; INDUCE ORAL TOLERANCE; REGULATORY T-CELLS;
   CROHNS-DISEASE; MASS-SPECTROMETRY; ESCHERICHIA-COLI; TGF-BETA
AB Advancing knowledge regarding the cellular mechanisms of intestinal inflammation has led to a better understanding of the disease pathology in patients with inflammatory bowel disease (IBD) including Crohn's disease and ulcerative colitis. It has become clear from numerous studies that enteric bacteria are a critical component in the development and prevention/treatment of chronic intestinal inflammation. An emerging new paradigm suggests that changes in the homeostasis of bacteria- and host-derived signal transduction at the intestinal epithelial cell (IEC) level may lead to a break in barrier function and the development of adaptive immune disturbances. The functional loss of anti-inflammatory host-derived signals in the gut including the immunosuppressive cytokines Interleukin 10 (IL-10) and transforming growth factor (TGF)-beta are of high relevance to the pathogenesis of IBD. The development of analytical tools including two-dimensional (21)) high-resolution protein separation techniques and peptide mass fingerprinting via high-sensitivity mass-spectrometers (MS) allows the quantitative assessment of protein expression changes in disease-relevant cell types. By using these advanced methods, the characterization of the epithelial cell proteome from murine models of experimental colitis and human 1131) patients identified novel disease-related mechanisms with respect to the regulation of the glucose-regulated endoplasmic reticulum stress response protein 78 (grp-78). In conclusion, the identification and functional analysis of differentially expressed proteins in purified intestinal target cell types will help to add important insights to the understanding of the molecular pathogenesis of these immune-mediated chronic intestinal disorders. (C) 2007 Elsevier B.V. All rights reserved.
C1 Tech Univ Munich, Else Kroener Fresenius Ctr, D-85350 Freising Weihenstephan, Germany.
C3 Technical University of Munich
RP Haller, D (通讯作者)，Tech Univ Munich, Else Kroener Fresenius Ctr, Forum 5, D-85350 Freising Weihenstephan, Germany.
EM haller@wzw.tum.de
OI Haller, Dirk/0000-0002-6977-4085
CR Abreu MT, 2005, J IMMUNOL, V174, P4453, DOI 10.4049/jimmunol.174.8.4453
   Aebersold R, 2003, NATURE, V422, P198, DOI 10.1038/nature01511
   Ahmad T, 2004, GASTROENTEROLOGY, V126, P1533, DOI 10.1053/j.gastro.2004.01.061
   Akira S, 2004, NAT REV IMMUNOL, V4, P499, DOI 10.1038/nri1391
   Alexander WS, 2004, ANNU REV IMMUNOL, V22, P503, DOI 10.1146/annurev.immunol.22.091003.090312
   Allez M, 2004, INFLAMM BOWEL DIS, V10, P666, DOI 10.1097/00054725-200409000-00027
   Andresen L, 2005, GUT, V54, P503, DOI 10.1136/gut.2003.034165
   Barceló-Batllori S, 2002, PROTEOMICS, V2, P551, DOI 10.1002/1615-9861(200205)2:5<551::AID-PROT551>3.0.CO;2-O
   Bashir MEH, 2004, J IMMUNOL, V172, P6978, DOI 10.4049/jimmunol.172.11.6978
   Binz PA, 2003, CLIN CHEM LAB MED, V41, P1540, DOI 10.1515/CCLM.2003.237
   Boirivant M, 2006, GASTROENTEROLOGY, V131, P1786, DOI 10.1053/j.gastro.2006.09.016
   Boone DL, 2004, NAT IMMUNOL, V5, P1052, DOI 10.1038/ni1110
   Bouma G, 2003, NAT REV IMMUNOL, V3, P521, DOI 10.1038/nri1132
   Caldwell RL, 2005, MOL CELL PROTEOMICS, V4, P394, DOI 10.1074/mcp.R500006-MCP200
   Campbell NA, 1999, J BIOL CHEM, V274, P26259, DOI 10.1074/jbc.274.37.26259
   Canny G, 2005, AM J PHYSIOL-GASTR L, V288, pG593, DOI 10.1152/ajpgi.00506.2004
   Cario E, 2000, INFECT IMMUN, V68, P7010, DOI 10.1128/IAI.68.12.7010-7017.2000
   Cario E, 2005, GUT, V54, P1182, DOI 10.1136/gut.2004.062794
   Carneiro LAM, 2004, MICROBES INFECT, V6, P609, DOI 10.1016/j.micinf.2004.01.012
   Chen LW, 2003, NAT MED, V9, P575, DOI 10.1038/nm849
   Chuang TH, 2004, NAT IMMUNOL, V5, P495, DOI 10.1038/ni1066
   CLAVEL T, IN PRESS INFLAMM BOW
   Corthals GL, 2000, ELECTROPHORESIS, V21, P1104, DOI 10.1002/(SICI)1522-2683(20000401)21:6<1104::AID-ELPS1104>3.3.CO;2-3
   D'Haens GR, 1998, GASTROENTEROLOGY, V114, P262, DOI 10.1016/S0016-5085(98)70476-7
   Darfeuille-Michaud A, 2004, GASTROENTEROLOGY, V127, P412, DOI 10.1053/j.gastro.2004.04.061
   Duchmann R, 1999, GUT, V44, P812, DOI 10.1136/gut.44.6.812
   Framson PE, 1999, GASTROENTEROLOGY, V116, P1054, DOI 10.1016/S0016-5085(99)70008-9
   Franchimont D, 2004, GUT, V53, P987, DOI 10.1136/gut.2003.030205
   Fuss IJ, 2002, J IMMUNOL, V168, P900, DOI 10.4049/jimmunol.168.2.900
   Fusunyan RD, 2001, PEDIATR RES, V49, P589, DOI 10.1203/00006450-200104000-00023
   Gionchetti P, 2000, GASTROENTEROLOGY, V119, P305, DOI 10.1053/gast.2000.9370
   Gionchetti P, 2003, GASTROENTEROLOGY, V124, P1202, DOI 10.1016/S0016-5085(03)00171-9
   Görg A, 2004, PROTEOMICS, V4, P3665, DOI 10.1002/pmic.200401031
   Griffin TJ, 2001, CURR OPIN BIOTECH, V12, P607, DOI 10.1016/S0958-1669(01)00268-3
   Hahm KB, 2001, GUT, V49, P190, DOI 10.1136/gut.49.2.190
   Haller D, 2006, NEUROGASTROENT MOTIL, V18, P184, DOI 10.1111/j.1365-2982.2006.00762.x
   Haller D, 2004, J PEDIATR GASTR NUTR, V38, P123, DOI 10.1097/00005176-200402000-00004
   Haller D, 2003, J BIOL CHEM, V278, P23851, DOI 10.1074/jbc.M300075200
   Haller D, 2002, J BIOL CHEM, V277, P38168, DOI 10.1074/jbc.M205737200
   Hanash S, 2003, PROTEOMICS, V3, P2075
   Hanash S, 2003, NATURE, V422, P226, DOI 10.1038/nature01514
   Hara M, 2001, J IMMUNOL, V166, P3789, DOI 10.4049/jimmunol.166.6.3789
   HARPER PH, 1985, GUT, V26, P279, DOI 10.1136/gut.26.3.279
   Hausmann M, 2002, GASTROENTEROLOGY, V122, P1987, DOI 10.1053/gast.2002.33662
   HENDERSHOT LM, 1995, MOL BIOL CELL, V6, P283, DOI 10.1091/mbc.6.3.283
   Hershberg RM, 1997, J CLIN INVEST, V100, P204, DOI 10.1172/JCI119514
   Hisamatsu T, 2003, GASTROENTEROLOGY, V124, P993, DOI 10.1053/gast.2003.50153
   Hu P, 2006, MOL CELL BIOL, V26, P3071, DOI 10.1128/MCB.26.8.3071-3084.2006
   Hugot JP, 2001, NATURE, V411, P599, DOI 10.1038/35079107
   Irvine EJ, 2000, GASTROENTEROLOGY, V119, P1740, DOI 10.1053/gast.2000.20231
   Jung E, 2000, ELECTROPHORESIS, V21, P3369, DOI 10.1002/1522-2683(20001001)21:16<3369::AID-ELPS3369>3.0.CO;2-7
   Karin M, 2005, NAT REV IMMUNOL, V5, P749, DOI 10.1038/nri1703
   Katakura K, 2005, J CLIN INVEST, V115, P695, DOI 10.1172/JCI200522996
   KATZ KD, 1989, GASTROENTEROLOGY, V97, P927, DOI 10.1016/0016-5085(89)91499-6
   Kelly D, 2004, NAT IMMUNOL, V5, P104, DOI 10.1038/ni1018
   Kim SC, 2005, GASTROENTEROLOGY, V128, P891, DOI 10.1053/j.gastro.2005.02.009
   Kitani A, 2000, J EXP MED, V192, P41, DOI 10.1084/jem.192.1.41
   Kobayashi K, 2002, CELL, V110, P191, DOI 10.1016/S0092-8674(02)00827-9
   Kopp E, 2003, CURR OPIN IMMUNOL, V15, P396, DOI 10.1016/S0952-7915(03)00080-3
   Kraus TA, 2004, ANN NY ACAD SCI, V1029, P225, DOI 10.1196/annals.1309.054
   Kraus TA, 2004, GASTROENTEROLOGY, V126, P1771, DOI 10.1053/j.gastro.2004.03.076
   Kruis W, 2004, GUT, V53, P1617, DOI 10.1136/gut.2003.037747
   KULKARNI AB, 1995, AM J PATHOL, V146, P264
   Lakatos PL, 2006, WORLD J GASTROENTERO, V12, P6102, DOI 10.3748/wjg.v12.i38.6102
   Lawrence T, 2001, NAT MED, V7, P1291, DOI 10.1038/nm1201-1291
   Lee AS, 2001, TRENDS BIOCHEM SCI, V26, P504, DOI 10.1016/S0968-0004(01)01908-9
   Lee TS, 2002, NAT MED, V8, P240, DOI 10.1038/nm0302-240
   Loftus EV, 2004, GASTROENTEROLOGY, V126, P1504, DOI 10.1053/j.gastro.2004.01.063
   Lotz M, 2006, J EXP MED, V203, P973, DOI 10.1084/jem.20050625
   Mähler M, 1998, AM J PHYSIOL-GASTR L, V274, pG544, DOI 10.1152/ajpgi.1998.274.3.G544
   Maloy KJ, 2003, J EXP MED, V197, P111, DOI 10.1084/jem.20021345
   MANN M, 1993, BIOL MASS SPECTROM, V22, P338, DOI 10.1002/bms.1200220605
   Monteleone G, 2005, GASTROENTEROLOGY, V129, P1420, DOI 10.1053/j.gastro.2005.09.005
   Moore KW, 2001, ANNU REV IMMUNOL, V19, P683, DOI 10.1146/annurev.immunol.19.1.683
   Mottet C, 2003, J IMMUNOL, V170, P3939, DOI 10.4049/jimmunol.170.8.3939
   Neurath MF, 2002, NAT MED, V8, P567, DOI 10.1038/nm0602-567
   Neurath MF, 1996, J EXP MED, V183, P2605, DOI 10.1084/jem.183.6.2605
   Neurath MF, 1996, NAT MED, V2, P998, DOI 10.1038/nm0996-998
   Neutra MR, 2001, NAT IMMUNOL, V2, P1004, DOI 10.1038/ni1101-1004
   Niess JH, 2005, SCIENCE, V307, P254, DOI 10.1126/science.1102901
   Ogura Y, 2001, NATURE, V411, P603, DOI 10.1038/35079114
   Olson TS, 2006, J EXP MED, V203, P541, DOI 10.1084/jem.20050407
   Pahl HL, 1999, PHYSIOL REV, V79, P683, DOI 10.1152/physrev.1999.79.3.683
   Pahl HL, 1999, ONCOGENE, V18, P6853, DOI 10.1038/sj.onc.1203239
   PAHL HL, 1995, EMBO J, V14, P2580, DOI 10.1002/j.1460-2075.1995.tb07256.x
   Polley ACJ, 2006, CANCER RES, V66, P6553, DOI 10.1158/0008-5472.CAN-06-0534
   POWRIE F, 1994, J EXP MED, V179, P589, DOI 10.1084/jem.179.2.589
   Rakoff-Nahoum S, 2004, CELL, V118, P229, DOI 10.1016/j.cell.2004.07.002
   Rakoff-Nahoum S, 2006, IMMUNITY, V25, P319, DOI 10.1016/j.immuni.2006.06.010
   Rao RV, 2002, FEBS LETT, V514, P122, DOI 10.1016/S0014-5793(02)02289-5
   Rapp UK, 2003, TRENDS MICROBIOL, V11, P519, DOI 10.1016/j.tim.2003.09.001
   Rath HC, 1999, INFECT IMMUN, V67, P2969, DOI 10.1128/IAI.67.6.2969-2974.1999
   Reid G, 2003, CLIN MICROBIOL REV, V16, P658, DOI 10.1128/CMR.16.4.658-672.2003
   Rembacken BJ, 1999, LANCET, V354, P635, DOI 10.1016/S0140-6736(98)06343-0
   Ricchetti GA, 2004, J LEUKOCYTE BIOL, V76, P719, DOI 10.1189/jlb.0104046
   Rock FL, 1998, P NATL ACAD SCI USA, V95, P588, DOI 10.1073/pnas.95.2.588
   Roe MR, 2006, PROTEOMICS, V6, P4678, DOI 10.1002/pmic.200500876
   Rogler G, 1998, GASTROENTEROLOGY, V115, P357, DOI 10.1016/S0016-5085(98)70202-1
   Ruiz PA, 2005, J IMMUNOL, V174, P2990, DOI 10.4049/jimmunol.174.5.2990
   Ruiz PA, 2004, J BIOL CHEM, V279, P36103, DOI 10.1074/jbc.M405032200
   RUTGEERTS P, 1991, LANCET, V338, P771, DOI 10.1016/0140-6736(91)90663-A
   Sartor RB, 2004, GASTROENTEROLOGY, V126, P1620, DOI 10.1053/j.gastro.2004.03.024
   Schnare M, 2001, NAT IMMUNOL, V2, P947, DOI 10.1038/ni712
   Schottelius AJ, 2006, CANC TREAT, V130, P67
   Schreiber S, 1998, GUT, V42, P477, DOI 10.1136/gut.42.4.477
   Shi YG, 2003, CELL, V113, P685, DOI 10.1016/S0092-8674(03)00432-X
   Shkoda A, 2007, J PROTEOME RES, V6, P1114, DOI 10.1021/pr060433m
   Shkoda A, 2007, GASTROENTEROLOGY, V132, P190, DOI 10.1053/j.gastro.2006.10.030
   SUNDBERG JP, 1994, GASTROENTEROLOGY, V107, P1726, DOI 10.1016/0016-5085(94)90813-3
   Swidsinski A, 2002, GASTROENTEROLOGY, V122, P44, DOI 10.1053/gast.2002.30294
   Takeda K, 2003, ANNU REV IMMUNOL, V21, P335, DOI 10.1146/annurev.immunol.21.120601.141126
   Toy LS, 1997, J CLIN INVEST, V100, P2062, DOI 10.1172/JCI119739
   Tyers M, 2003, NATURE, V422, P193, DOI 10.1038/nature01510
   Waidmann M, 2003, GASTROENTEROLOGY, V125, P162, DOI 10.1016/S0016-5085(03)00672-3
   Wehkamp J, 2005, J LEUKOCYTE BIOL, V77, P460, DOI 10.1189/jlb.0904543
   WERNER T, 2007, IN PRESS J PROTEOME
   Wu J, 2006, CELL DEATH DIFFER, V13, P374, DOI 10.1038/sj.cdd.4401840
   Xu CY, 2005, J CLIN INVEST, V115, P2656, DOI 10.1172/JCI26373
   Xue X, 2005, J BIOL CHEM, V280, P33917, DOI 10.1074/jbc.M505818200
   Yang SK, 1997, GASTROENTEROLOGY, V113, P1214, DOI 10.1053/gast.1997.v113.pm9322516
   Zhang GL, 2002, J BIOL CHEM, V277, P7059, DOI 10.1074/jbc.M109537200
   Zhang KZ, 2006, NEUROLOGY, V66, pS102, DOI 10.1212/01.wnl.0000192306.98198.ec
   Zhao H, 2006, J PROTEOME RES, V5, P743, DOI 10.1021/pr050389v
   Zhao LH, 2006, CURR OPIN CELL BIOL, V18, P444, DOI 10.1016/j.ceb.2006.06.005
NR 124
TC 41
Z9 44
U1 0
U2 5
PU ELSEVIER
PI AMSTERDAM
PA RADARWEG 29, 1043 NX AMSTERDAM, NETHERLANDS
SN 1386-1964
EI 1873-135X
J9 MUTAT RES-FUND MOL M
JI Mutat. Res.-Fundam. Mol. Mech. Mutagen.
PD SEP 1
PY 2007
VL 622
IS 1-2
BP 42
EP 57
DI 10.1016/j.mrfmmm.2007.05.01
PG 16
WC Biotechnology & Applied Microbiology; Genetics & Heredity; Toxicology
WE Science Citation Index Expanded (SCI-EXPANDED)
SC Biotechnology & Applied Microbiology; Genetics & Heredity; Toxicology
GA 208KV
UT WOS:000249319100006
PM 17628614
DA 2024-01-22
ER

PT J
AU Liew, WKM
   Pacak, CA
   Visyak, N
   Darras, BT
   Bousvaros, A
   Kang, PB
AF Liew, Wendy K. M.
   Pacak, Christina A.
   Visyak, Nicole
   Darras, Basil T.
   Bousvaros, Athos
   Kang, Peter B.
TI Longitudinal Patterns of Thalidomide Neuropathy in Children and
   Adolescents
SO JOURNAL OF PEDIATRICS
LA English
DT Article
ID REFRACTORY MULTIPLE-MYELOMA; CROHN-DISEASE; RANDOMIZED PHASE-2;
   LENALIDOMIDE; POLYNEUROPATHY; NEUROTOXICITY; POMALIDOMIDE; EMBRYOPATHY;
   CHILDHOOD; FEATURES
AB Objective To characterize the longitudinal clinical and electrophysiological patterns of thalidomide neuropathy in children and adolescents.
   Study design Retrospective analysis of clinical records at a tertiary care children's hospital, including serial electrophysiological studies.
   Results Sixteen patients aged 6-24 years received thalidomide to treat Crohn's disease from 2002 to 2012. Nine subjects had electrophysiological evidence of sensorimotor axonal polyneuropathy, 8 of whom had sensory and/or motor symptoms. The patients with polyneuropathy received thalidomide for 5 weeks to 52 months, with cumulative doses ranging from 1.4 to 207.7 g. All subjects with cumulative doses greater than 60 g developed polyneuropathy, and 4 of the 5 subjects who received thalidomide for more than 20 months developed polyneuropathy. The 7 subjects who had normal neurophysiological studies received therapy for 1 week to 25 months, with cumulative doses ranging from 0.7 to 47 g. In contrast to some previous reports, several patients had sensorimotor polyneuropathies, rather than pure sensory neuropathies. In patients with neuropathy who received therapy for more than 24 months and had 3 or more electromyography studies, the severity of the neuropathy plateaued.
   Conclusions Factors in addition to the total dose may contribute to the risk profile for thalidomide neuropathy, including pharmacogenetic susceptibilities. The severity of the neuropathy does not worsen relentlessly. Children, adolescents, and young adults receiving thalidomide should undergo regular neurophysiological studies to monitor for neuropathy.
C1 [Liew, Wendy K. M.; Visyak, Nicole; Darras, Basil T.; Kang, Peter B.] Boston Childrens Hosp, Dept Neurol, Boston, MA USA.
   [Liew, Wendy K. M.; Visyak, Nicole; Darras, Basil T.; Bousvaros, Athos; Kang, Peter B.] Harvard Med Sch, Boston, MA USA.
   [Liew, Wendy K. M.] KK Womens & Childrens Hosp, Dept Pediat, Neurol Serv, Singapore, Singapore.
   [Pacak, Christina A.] Univ Florida, Coll Med, Dept Pediat, Child Hlth Res Inst, Gainesville, FL USA.
   [Bousvaros, Athos] Boston Childrens Hosp, Div Gastroenterol Hepatol & Nutr, Boston, MA USA.
   [Kang, Peter B.] Univ Florida, Coll Med, Dept Pediat, Div Pediat Neurol, Gainesville, FL USA.
C3 Harvard University; Boston Children's Hospital; Harvard University;
   Harvard Medical School; KK Women's & Children's Hospital; State
   University System of Florida; University of Florida; Harvard University;
   Boston Children's Hospital; State University System of Florida;
   University of Florida
RP Kang, PB (通讯作者)，Univ Florida, Coll Med, Div Pediat Neurol, POB 100296, Gainesville, FL 32610 USA.
EM pbkang@ufl.edu
RI Pacak, Christina/IVV-0362-2023; Kang, Peter B/HKF-7815-2023; Kang,
   Peter/AAV-6537-2020
OI Pacak, Christina/0000-0002-7430-124X; Kang, Peter B/0000-0002-4270-7325;
   Darras, Basil/0000-0002-1536-8145
CR Apfel SC, 2004, NEUROLOGY, V62, P2158, DOI 10.1212/01.WNL.0000131766.90137.DF
   Attal M, 2012, NEW ENGL J MED, V366, P1782, DOI 10.1056/NEJMoa1114138
   Bastuji-Garin S, 2002, J INVEST DERMATOL, V119, P1020, DOI 10.1046/j.1523-1747.2002.19502.x
   Briani C, 2004, NEUROLOGY, V62, P2288, DOI 10.1212/01.WNL.0000130499.91775.2C
   Briani C, 2013, J PERIPHER NERV SYST, V18, P19, DOI 10.1111/jns5.12002
   Cavaletti G, 2004, NEUROLOGY, V62, P2291, DOI 10.1212/WNL.62.12.2291
   Chaudhry V, 2002, NEUROLOGY, V59, P1872, DOI 10.1212/01.WNL.0000037480.59194.85
   DAMATO RJ, 1994, P NATL ACAD SCI USA, V91, P4082, DOI 10.1073/pnas.91.9.4082
   Dimopoulos MA, 2004, AM J MED, V117, P508, DOI 10.1016/j.amjmed.2004.03.040
   Facchini S, 2001, J PEDIATR GASTR NUTR, V32, P178, DOI 10.1097/00005176-200102000-00016
   Felipez LM, 2012, J PEDIATR GASTR NUTR, V54, P28, DOI 10.1097/MPG.0b013e318228349e
   Fleming FJ, 2005, NEUROMUSCULAR DISORD, V15, P172, DOI 10.1016/j.nmd.2004.10.005
   FULLERTON P, 1961, BMJ-BRIT MED J, V2, P855, DOI 10.1136/bmj.2.5256.855
   FULLERTON PM, 1968, J NEUROL NEUROSUR PS, V31, P543, DOI 10.1136/jnnp.31.6.543
   Giannini F, 2003, NEUROLOGY, V60, P877, DOI 10.1212/01.WNL.0000049462.03800.B1
   Ginsburg PM, 2001, ANN MED, V33, P516, DOI 10.3109/07853890108995961
   Gupta A, 2003, NEUROLOGY, V60, P130, DOI 10.1212/01.WNL.0000042321.94839.78
   HARLAND CC, 1995, EUR J CLIN PHARMACOL, V49, P1
   HESS CW, 1986, J NEUROL, V233, P83, DOI 10.1007/BF00313852
   Isoardo G, 2004, ACTA NEUROL SCAND, V109, P188, DOI 10.1034/j.1600-0404.2003.00203.x
   Kang PB, 2007, The Clinical Neurophysiology Primer, P369, DOI DOI 10.1007/978-1-59745-271-7_22
   Kari JA, 2001, RHEUMATOLOGY, V40, P933, DOI 10.1093/rheumatology/40.8.933
   Laffitte Emmanuel, 2004, Expert Opin Drug Saf, V3, P47, DOI 10.1517/eods.3.1.47.25271
   Lazzerini M, 2013, JAMA-J AM MED ASSOC, V310, P2164, DOI 10.1001/jama.2013.280777
   LENZ W, 1988, TERATOLOGY, V38, P203, DOI 10.1002/tera.1420380303
   Mateos MV, 2010, CANCER TREAT REV, V36, pS24, DOI 10.1016/S0305-7372(10)70009-8
   Matthews SJ, 2003, CLIN THER, V25, P342, DOI 10.1016/S0149-2918(03)80085-1
   Melchert M, 2007, INT J BIOCHEM CELL B, V39, P1489, DOI 10.1016/j.biocel.2007.01.022
   MELLIN G W, 1962, N Engl J Med, V267, P1184, DOI 10.1056/NEJM196212062672305
   MELLIN GW, 1962, NEW ENGL J MED, V267, P1238, DOI 10.1056/NEJM196212132672407
   Molloy FM, 2001, MUSCLE NERVE, V24, P1050, DOI 10.1002/mus.1109
   OCHONISKY S, 1994, ARCH DERMATOL, V130, P66, DOI 10.1001/archderm.130.1.66
   Okafor MC, 2003, PHARMACOTHERAPY, V23, P481, DOI 10.1592/phco.23.4.481.32115
   Preston D., 2013, ELECTROMYOGRAPHY NEU
   Priolo T, 2008, PEDIATR NEUROL, V38, P196, DOI 10.1016/j.pediatrneurol.2007.11.004
   Radomsky CL, 2001, DERMATOL CLIN, V19, P87, DOI 10.1016/S0733-8635(05)70232-1
   Richardson PG, 2006, BLOOD, V108, P3458, DOI 10.1182/blood-2006-04-015909
   Richardson PG, 2014, BLOOD, V123, P1826, DOI 10.1182/blood-2013-11-538835
   Richardson PG, 2013, CRIT REV ONCOL HEMAT, V88, pS36, DOI 10.1016/j.critrevonc.2013.02.001
   SAMPAIO EP, 1991, J EXP MED, V173, P699, DOI 10.1084/jem.173.3.699
   SHESKIN J, 1965, CLIN PHARMACOL THER, V6, P303
   WULFF CH, 1985, BRIT J DERMATOL, V112, P475, DOI 10.1111/j.1365-2133.1985.tb02323.x
   Yang CS, 2015, J AM ACAD DERMATOL, V72, P703, DOI 10.1016/j.jaad.2015.01.002
   Zagouri F, 2014, LEUKEMIA LYMPHOMA, V55, P2018, DOI 10.3109/10428194.2013.869329
NR 44
TC 8
Z9 9
U1 0
U2 4
PU MOSBY-ELSEVIER
PI NEW YORK
PA 360 PARK AVENUE SOUTH, NEW YORK, NY 10010-1710 USA
SN 0022-3476
EI 1097-6833
J9 J PEDIATR-US
JI J. Pediatr.
PD NOV
PY 2016
VL 178
BP 227
EP 232
DI 10.1016/j.jpeds.2016.07.040
PG 6
WC Pediatrics
WE Science Citation Index Expanded (SCI-EXPANDED)
SC Pediatrics
GA EF0ON
UT WOS:000390025400041
PM 27567409
DA 2024-01-22
ER

PT J
AU Manser, CN
   Frei, P
   Grandinetti, T
   Biedermann, L
   Mwinyi, J
   Vavricka, SR
   Schoepfer, A
   Fried, M
   Rogler, G
AF Manser, Christine N.
   Frei, Pascal
   Grandinetti, Tanja
   Biedermann, Luc
   Mwinyi, Jessica
   Vavricka, Stephan R.
   Schoepfer, Alain
   Fried, Michael
   Rogler, Gerhard
CA Investigators Swiss IBD Cohort
TI Risk Factors for Repetitive Ileocolic Resection in Patients with Crohn's
   Disease: Results of an Observational Cohort Study
SO INFLAMMATORY BOWEL DISEASES
LA English
DT Article
DE risk factors; Crohn's disease; IBD; ileocolic resection
ID FACTORS AFFECTING RECURRENCE; POSTOPERATIVE RECURRENCE; SURGICAL
   RECURRENCE; CONSERVATIVE SURGERY; CIGARETTE-SMOKING; PREVENTION;
   REOPERATION; PATTERN; AZATHIOPRINE; METAANALYSIS
AB Background: Surgical recurrence rates among patients with Crohn's disease with ileocolic resection (ICR) remain high, and factors predicting surgical recurrence remain controversial. We aimed to identify risk and protective factors for repetitive ICRs among patients with Crohn's disease in a large cohort of patients.
   Methods: Data on 305 patients after first ICR were retrieved from our cross-sectional and prospective database (median follow-up: 15 yr [0-52 yr]). Data were compared between patients with 1 (ICR = 1, n = 225) or more than 1 (ICR >1, n = 80) resection. Clinical phenotypes were classified according to the Montreal Classification. Gender, family history of inflammatory bowel disease, smoking status, type of surgery, immunomodulator, and biological therapy before, parallel to and after first ICR were analyzed.
   Results: The mean duration from diagnosis until first ICR did not differ significantly between the groups, being 5.93 +/- 7.65 years in the ICR 1 group and 5.36 +/- 6.35 years in the ICR >1 group (P = 0.05). Mean time to second ICR was 6.7 +/- 5.74 years. In the multivariate logistic regression analysis, ileal disease location (odds ratio [OR], 2.42; 95% confidence interval [CI], 1.02-5.78; P = 0.05) was a significant risk factor. A therapy with immunomodulators at time of or within 1 year after first ICR (OR, 0.23; 95% CI, 0.09-0.63; P < 0.01) was a protective factor. Neither smoking (OR, 1.16; 95% CI, 0.66-2.06) nor gender (male OR, 0.85; 95% CI, 0.51-1.42) or family history (OR, 1.68; 95% CI, 0.84-3.36) had a significant impact on surgical recurrence.
   Conclusions: Immunomodulators have a protective impact regarding surgical recurrence after ICR. In contrast, ileal disease location constitutes a significant risk factor for a second ICR.
C1 [Manser, Christine N.; Frei, Pascal; Grandinetti, Tanja; Biedermann, Luc; Vavricka, Stephan R.; Fried, Michael; Rogler, Gerhard] Univ Zurich Hosp, Div Gastroenterol & Hepatol, CH-8091 Zurich, Switzerland.
   See Spital, Clin Internal Med, Gastroenterol Unit, Horgen, Switzerland.
   [Mwinyi, Jessica] Univ Zurich Hosp, Dept Clin Pharmacol & Toxicol, CH-8091 Zurich, Switzerland.
   [Vavricka, Stephan R.] Triemlispital Zurich, Dept Gastroenterol & Hepatol, Zurich, Switzerland.
   [Schoepfer, Alain] Univ Hosp Lausanne CHUV, Div Gastroenterol & Hepatol, Lausanne, Switzerland.
C3 University of Zurich; University Zurich Hospital; University of Zurich;
   University Zurich Hospital; Triemli Hospital; University of Lausanne;
   Centre Hospitalier Universitaire Vaudois (CHUV)
RP Manser, CN (通讯作者)，Univ Zurich Hosp, Div Gastroenterol & Hepatol, Raemistr 100, CH-8091 Zurich, Switzerland.
EM christine.manser@usz.ch
RI Rogler, Gerhard/O-5308-2015; Biedermann, Luc/J-2654-2017
OI Rogler, Gerhard/0000-0002-1733-9188; 
FU Swiss National Science Foundation, Swiss IBD Cohort Study
   [3347CO-108792, 32473B_135694]; Vifor; Abbott; Tillots; UCB; MSD; Abbott
   Switzerland; MSD Switzerland; Alpinia; Ardeypharm; FALK; Flamentera;
   Novartis; Zeller; Essex/MSD
FX Supported by research grants from the Swiss National Science Foundation,
   Swiss IBD Cohort Study: 3347CO-108792 to G. Rogler and 32473B_135694 to
   S. R. Vavricka.; C. N. Manser discloses grant support from Vifor. S. R.
   Vavricka discloses grant support from Abbott, Tillots, UCB, and MSD. A.
   Schoepfer received consultant fees from Abbott Switzerland and MSD
   Switzerland within the last 2 years. M. Fried consulted Abbott, MSD,
   UCB. G. Rogler consulted Abbott Switzerland and Abbott International,
   UCB Switzerland and International, FALK Germany, Phadia International,
   Essex/MSD Switzerland, Novartis, Roche, Tillots, and Vifor Switzerland;
   he received speaker's honoraria from Abbott, FALK, MSD, Phadia, Tillots,
   UCB, and Vifor, and educational grants and research grants from Abbot,
   Alpinia, Ardeypharm, Essex/MSD, FALK, Flamentera, Novartis, Tillots,
   UCB, and Zeller. The remaining authors have no conflicts of interest to
   disclose.
CR Aeberhard P, 1996, DIS COLON RECTUM, V39, P80, DOI 10.1007/BF02048274
   Alves A, 2004, INFLAMM BOWEL DIS, V10, P491, DOI 10.1097/00054725-200409000-00001
   Anseline PF, 1997, BRIT J SURG, V84, P78
   Ardizzone S, 2004, GASTROENTEROLOGY, V127, P730, DOI 10.1053/j.gastro.2004.06.051
   Avidan B, 2005, DIGESTION, V72, P248, DOI 10.1159/000089960
   Biroulet LP, 2010, GASTROENTEROLOGY, V138, pS198
   Buisson A, 2012, DIGEST LIVER DIS, V44, P453, DOI 10.1016/j.dld.2011.12.018
   Caprilli R, 2006, GUT, V55, DOI 10.1136/gut.2005.081950c
   Cosnes J, 1996, GASTROENTEROLOGY, V110, P424, DOI 10.1053/gast.1996.v110.pm8566589
   De Cruz P, 2012, GASTROENTEROLOGY, V142, pS212
   DEDOMBAL FT, 1971, GUT, V12, P519, DOI 10.1136/gut.12.7.519
   ELLIS L, 1984, ANN SURG, V199, P340, DOI 10.1097/00000658-198403000-00015
   Fernández-Blanco I, 2010, GASTROENTEROLOGY, V138, pS692
   Greenway SE, 1999, J GASTROINTEST SURG, V3, P145, DOI 10.1016/S1091-255X(99)80024-9
   Hofer B, 2001, HEPATO-GASTROENTEROL, V48, P152
   Ng SC, 2009, EUR J GASTROEN HEPAT, V21, P551, DOI 10.1097/MEG.0b013e328326a01e
   Onali S, 2009, J GASTROINTEST SURG, V13, P246, DOI 10.1007/s11605-008-0726-1
   Papay P, 2010, AM J GASTROENTEROL, V105, P1158, DOI 10.1038/ajg.2009.673
   Pariente B, 2011, INFLAMM BOWEL DIS, V17, P1415, DOI 10.1002/ibd.21506
   Peyrin-Biroulet L, 2009, AM J GASTROENTEROL, V104, P2089, DOI 10.1038/ajg.2009.301
   Pittet V, 2009, INT J EPIDEMIOL, V38, P922, DOI 10.1093/ije/dyn180
   Poggioli G, 1996, INT J COLORECTAL DIS, V11, P294, DOI 10.1007/s003840050065
   Post S, 1996, ANN SURG, V223, P253, DOI 10.1097/00000658-199603000-00005
   Raab Y, 1996, DIS COLON RECTUM, V39, P918, DOI 10.1007/BF02053992
   Reese G, 2008, INT J COLORECTAL DIS, V23, P1213, DOI 10.1007/s00384-008-0542-9
   Regueiro M, 2010, GASTROENTEROLOGY, V138, pS694
   Regueiro M, 2009, GASTROENTEROLOGY, V136, P441, DOI 10.1053/j.gastro.2008.10.051
   Rutgeerts P, 2003, BEST PRACT RES CL GA, V17, P63, DOI 10.1053/bega.2002.0358
   RUTGEERTS P, 1990, GASTROENTEROLOGY, V99, P956, DOI 10.1016/0016-5085(90)90613-6
   Ryan WR, 2004, AM J SURG, V187, P219, DOI 10.1016/j.amjsurg.2003.11.007
   Sachar DB, 2009, INFLAMM BOWEL DIS, V15, P1071, DOI 10.1002/ibd.20872
   SACHAR DB, 1983, GASTROENTEROLOGY, V85, P917
   Sampietro GM, 2009, CLIN GASTROENTEROL H, V7, P183, DOI 10.1016/j.cgh.2008.10.008
   Scarpa Marco, 2003, Acta Biomed, V74 Suppl 2, P80
   SHIVANANDA S, 1989, GUT, V30, P990, DOI 10.1136/gut.30.7.990
   Simillis C, 2008, AM J GASTROENTEROL, V103, P196, DOI 10.1111/j.1572-0241.2007.01548.x
   SOFTLEY A, 1988, SCAND J GASTROENTERO, V23, P31
   SUTHERLAND LR, 1990, GASTROENTEROLOGY, V98, P1123, DOI 10.1016/0016-5085(90)90324-T
   Timmer A, 1998, GASTROENTEROLOGY, V114, P1143, DOI 10.1016/S0016-5085(98)70419-6
   Unkart JT, 2008, DIS COLON RECTUM, V51, P1211, DOI 10.1007/s10350-008-9348-7
   Van Assche G, 2010, J CROHNS COLITIS, V4, P63, DOI 10.1016/j.crohns.2009.09.009
   WETTERGREN A, 1991, SCAND J GASTROENTERO, V26, P1319, DOI 10.3109/00365529108998629
   WHELAN G, 1985, GASTROENTEROLOGY, V88, P1826, DOI 10.1016/0016-5085(85)90007-1
   Yamamoto T, 2005, WORLD J GASTROENTERO, V11, P3971, DOI 10.3748/wjg.v11.i26.3971
NR 44
TC 30
Z9 30
U1 1
U2 8
PU OXFORD UNIV PRESS INC
PI CARY
PA JOURNALS DEPT, 2001 EVANS RD, CARY, NC 27513 USA
SN 1078-0998
EI 1536-4844
J9 INFLAMM BOWEL DIS
JI Inflamm. Bowel Dis.
PD SEP
PY 2014
VL 20
IS 9
BP 1548
EP 1554
DI 10.1097/MIB.0000000000000123
PG 7
WC Gastroenterology & Hepatology
WE Science Citation Index Expanded (SCI-EXPANDED)
SC Gastroenterology & Hepatology
GA AO1SO
UT WOS:000341094600006
PM 25036758
OA Bronze
DA 2024-01-22
ER

PT J
AU Nakamura, M
   Hirooka, Y
   Yamamura, T
   Miyahara, R
   Watanabe, O
   Ando, T
   Ohmiya, N
   Goto, H
AF Nakamura, Masanao
   Hirooka, Yoshiki
   Yamamura, Takeshi
   Miyahara, Ryoji
   Watanabe, Osamu
   Ando, Takafumi
   Ohmiya, Naoki
   Goto, Hidemi
TI Clinical usefulness of novel tag-less Agile patency capsule prior to
   capsule endoscopy for patients with suspected small bowel stenosis
SO DIGESTIVE ENDOSCOPY
LA English
DT Article
DE capsule endoscopy; Crohn's disease; patency capsule; retention; stenosis
ID DOUBLE-BALLOON ENDOSCOPY; CROHNS-DISEASE; INTESTINAL STRICTURES;
   RETENTION; SYSTEM; RISK
AB Background and AimThe Agile patency capsule (PC; Given Imaging Ltd, Yoqneam, Israel) is used as a dummy prior to capsule endoscopy (CE) to avoid retention of the CE capsule. However, impaction of the PC's inner radio frequency identification (RFID) tag in a stricture could cause small-bowel ileus. Recently, the RFID tag-less PC was introduced into clinical practice. Herein, we aimed to retrospectively evaluate the usefulness of the tag-less PC.
   MethodsOf 154 patients who were scheduled to undergo CE, 100 consecutive patients (65%) who underwent PC evaluation were enrolled in the present study. Primary study end point was the retention rate of the CE capsule after successful passage of the PC. Secondary end point was analysis of the significant factors affecting the passage of the PC.
   ResultsIn total, 87 patients (87%) had bowel patency confirmed by PC evaluation. There was no capsule retention in any of these 87 patients during CE. Abnormal findings were obtained from 60 CE, and 41 patients received new or modified treatment. Multivariate analysis of factors related to the confirmation of patency demonstrated that stenosis on imaging was the most influential factor (P=0.002, odds ratio 16.387). The results confirmed that passage of the PC depends on stenosis on imaging.
   ConclusionsUse of the tag-less PC confirmed gastrointestinal tract patency for most of the patients who did not have stenosis on imaging and allowed estimation of the patency for patients who did have stenosis on imaging.
C1 [Nakamura, Masanao; Yamamura, Takeshi; Miyahara, Ryoji; Watanabe, Osamu; Ando, Takafumi; Goto, Hidemi] Nagoya Univ, Grad Sch Med, Dept Gastroenterol & Hepatol, Nagoya, Aichi 4668550, Japan.
   [Hirooka, Yoshiki] Nagoya Univ Hosp, Dept Endoscopy, Toyoake, Aichi, Japan.
   [Ohmiya, Naoki] Fujita Hlth Univ, Sch Med, Dept Gastroenterol, Toyoake, Aichi 47011, Japan.
C3 Nagoya University; Nagoya University; Fujita Health University
RP Nakamura, M (通讯作者)，Nagoya Univ, Grad Sch Med, Dept Gastroenterol & Hepatol, Showa Ku, 65 Tsuruma Cho, Nagoya, Aichi 4668550, Japan.
EM makamura@med.nagoya-u.ac.jp
RI Yamamura, Takeshi/AAO-1099-2020; Yamamura, Takeshi/M-5077-2014; Hirooka,
   Yoshiki/I-7351-2014; Miyahara, Ryoji/I-7403-2014; WATANABE,
   Osamu/I-7399-2014
OI Yamamura, Takeshi/0000-0003-4994-016X; Yamamura,
   Takeshi/0000-0003-4994-016X; Hirooka, Yoshiki/0000-0001-9639-7425;
   Miyahara, Ryoji/0000-0001-7172-4602; 
FU Ministry of Education, Culture, Sports, Science and Technology-Japan
   [25461032]; Grants-in-Aid for Scientific Research [25461032] Funding
   Source: KAKEN
FX THIS STUDY WAS supported in part by a Grant- in-Aid for Scientific
   Research 25461032 from the Ministry of Education, Culture, Sports,
   Science and Technology-Japan.
CR Caunedo-Alvarez A, 2008, WORLD J GASTROENTERO, V14, P5269, DOI 10.3748/wjg.14.5269
   Cave D, 2005, ENDOSCOPY, V37, P1065, DOI 10.1055/s-2005-870264
   Delvaux M, 2005, ENDOSCOPY, V37, P801, DOI 10.1055/s-2005-870241
   Gay G, 2005, ENDOSCOPY, V37, P174, DOI 10.1055/s-2004-826195
   Herrerias JM, 2008, GASTROINTEST ENDOSC, V67, P902, DOI 10.1016/j.gie.2007.10.063
   Leighton JA, 2007, INFLAMM BOWEL DIS, V13, P331, DOI 10.1002/ibd.20058
   Lewis BS, 2008, WORLD J GASTROENTERO, V14, P4137, DOI 10.3748/wjg.14.4137
   Liao ZA, 2010, GASTROINTEST ENDOSC, V71, P280, DOI 10.1016/j.gie.2009.09.031
   Nakamura M, 2006, ENDOSCOPY, V38, P59, DOI 10.1055/s-2005-870446
   Nakamura M, 2010, J GASTROENTEROL, V45, P592, DOI 10.1007/s00535-010-0202-z
   Ohmiya N, 2009, GASTROINTEST ENDOSC, V69, P84, DOI 10.1016/j.gie.2008.04.067
   Pennazio M, 2004, GASTROENTEROLOGY, V126, P643, DOI 10.1053/j.gastro.2003.11.057
   Postgate AJ, 2008, DIGEST DIS SCI, V53, P2732, DOI 10.1007/s10620-008-0210-5
   Raju Gottumukkala S, 2007, Gastroenterology, V133, P1694, DOI 10.1053/j.gastro.2007.06.008
   Sciaudone G, 2010, ACTA CHIR BELG, V110, P213, DOI 10.1080/00015458.2010.11680601
   Signorelli C, 2006, DIGEST LIVER DIS, V38, P326, DOI 10.1016/j.dld.2006.01.010
   Spada C, 2005, ENDOSCOPY, V37, P793, DOI 10.1055/s-2005-870246
   Spada C, 2008, WORLD J GASTROENTERO, V14, P4146, DOI 10.3748/wjg.14.4146
   Spada C, 2007, J CLIN GASTROENTEROL, V41, P576, DOI 10.1097/01.mcg.0000225633.14663.64
   Watanabe K, 2012, GASTROINTEST ENDOSC, V75, P371
   Yadav A, 2011, GASTROINTEST ENDOSC, V74, P834, DOI 10.1016/j.gie.2011.05.038
NR 21
TC 35
Z9 37
U1 0
U2 7
PU WILEY-BLACKWELL
PI HOBOKEN
PA 111 RIVER ST, HOBOKEN 07030-5774, NJ USA
SN 0915-5635
EI 1443-1661
J9 DIGEST ENDOSC
JI Dig. Endosc.
PD JAN
PY 2015
VL 27
IS 1
BP 61
EP 66
DI 10.1111/den.12306
PG 6
WC Gastroenterology & Hepatology; Surgery
WE Science Citation Index Expanded (SCI-EXPANDED)
SC Gastroenterology & Hepatology; Surgery
GA AY3CA
UT WOS:000347460900010
PM 24860910
OA Bronze
DA 2024-01-22
ER

PT J
AU Crockett, SD
   Porter, CQ
   Martin, CF
   Sandler, RS
   Kappelman, MD
AF Crockett, Seth D.
   Porter, Carol Q.
   Martin, Christopher F.
   Sandler, Robert S.
   Kappelman, Michael D.
TI Isotretinoin Use and the Risk of Inflammatory Bowel Disease: A
   Case-Control Study
SO AMERICAN JOURNAL OF GASTROENTEROLOGY
LA English
DT Article
ID HEALTH-CARE COSTS; ULCERATIVE-COLITIS; CROHNS-DISEASE; ANTIBIOTIC USE;
   RETINOIC ACID; ASSOCIATION; PREVALENCE; ACNE; EPIDEMIOLOGY; NEED
AB OBJECTIVES: Isotretinoin is commonly prescribed for the treatment of severe acne. Although cases of inflammatory bowel disease (IBD) have been reported in isotretinoin users, a causal association remains unproven.
   METHODS: We performed a case-control study using a large insurance claims database. Incident cases of IBD were identified and matched to three controls on the basis of age, gender, geographical region, health plan, and length of enrollment. Isotretinoin exposure was assessed in a 12-month period before case ascertainment. Conditional logistic regression was used to adjust for matching variables.
   RESULTS: The study population comprised 8,189 cases (3,664 Crohn's disease (CD), 4,428 ulcerative colitis (UC), and 97 IBD unspecified) and 21,832 controls. A total of 60 subjects (24 cases and 36 controls) were exposed to isotretinoin. UC was strongly associated with previous isotretinoin exposure (odds ratio (OR) 4.36, 95% confidence interval (CI): 1.97, 9.66). However, there was no apparent association between isotretinoin and CD (OR 0.68, 95 % CI: 0.28, 1.68). Increasing dose of isotretinoin was associated with elevated risk of UC (OR per 20 mg increase in dose: 1.50, 95 % CI: 1.08, 2.09). Compared with non-users, the risk of UC was highest in those exposed to isotretinoin for more than 2 months (OR 5.63, 95% CI: 2.10, 15.03).
   CONCLUSIONS: UC but not CD is associated with previous isotretinoin exposure. Higher dose of isotretinoin seems to augment this risk. Although the absolute risk of developing UC after taking isotretinoin is likely quite small, clinicians prescribing isotretinoin as well as prospective patients should be aware of this possible association.
C1 [Crockett, Seth D.] Univ N Carolina, Sch Med, Dept Med, Div Gastroenterol & Hepatol, Chapel Hill, NC 27599 USA.
   [Porter, Carol Q.] Univ N Carolina, Cecil G Sheps Ctr Hlth Serv Res, Chapel Hill, NC 27599 USA.
   [Kappelman, Michael D.] Univ N Carolina, Dept Pediat, Div Gastroenterol, Chapel Hill, NC 27599 USA.
C3 University of North Carolina School of Medicine; University of North
   Carolina; University of North Carolina Chapel Hill; University of North
   Carolina; University of North Carolina Chapel Hill; University of North
   Carolina; University of North Carolina Chapel Hill
RP Crockett, SD (通讯作者)，Univ N Carolina, Sch Med, Dept Med, Div Gastroenterol & Hepatol, CB 7080, Chapel Hill, NC 27599 USA.
EM seth_crockett@med.unc.edu
OI Crockett, Seth/0000-0002-2955-2963
FU National Institutes of Health [T32 DK07634];  [KL2 RR025746];  [P30
   DK034987]
FX Crockett is supported by a grant from the National Institutes of Health:
   T32 DK07634. The research was also supported by KL2 RR025746 (MDK) and
   P30 DK034987 (RSS).
CR Ahmed R, 2006, AM J GASTROENTEROL, V101, pS394, DOI 10.14309/00000434-200609001-00997
   Amichai B, 2006, J AM ACAD DERMATOL, V54, P644, DOI 10.1016/j.jaad.2005.11.1061
   Andersson RE, 2001, NEW ENGL J MED, V344, P808, DOI 10.1056/NEJM200103153441104
   Azoulay L, 2006, EUR J CLIN PHARMACOL, V62, P667, DOI 10.1007/s00228-006-0151-x
   Bankar Rajesh N, 2006, Indian J Gastroenterol, V25, P171
   BENKE PJ, 1984, JAMA-J AM MED ASSOC, V251, P3267, DOI 10.1001/jama.251.24.3267
   Bernstein CN, 2006, AM J GASTROENTEROL, V101, P1559, DOI 10.1111/j.1572-0241.2006.00603.x
   Bernstein CN, 2009, AM J GASTROENTEROL, V104, P2774, DOI 10.1038/ajg.2009.417
   Bickston SJ, 2008, J MANAGE CARE PHARM, V14, P352, DOI 10.18553/jmcp.2008.14.4.352
   Borobio E., 2004, Anales Sis San Navarra, V27, P241, DOI 10.4321/s1137-66272004000300009
   Brinkmeier T, 2001, ACTA DERM-VENEREOL, V81, P134
   Card T, 2004, GUT, V53, P246, DOI 10.1136/gut.2003.025239
   Cohen RD, 2008, INFLAMM BOWEL DIS, V14, P1707, DOI 10.1002/ibd.20530
   Crockett SD, 2009, AM J GASTROENTEROL, V104, P2387, DOI 10.1038/ajg.2009.334
   Dessoukey MW, 1996, INT J DERMATOL, V35, P724, DOI 10.1111/j.1365-4362.1996.tb00647.x
   GILAT T, 1987, SCAND J GASTROENTERO, V22, P1009, DOI 10.3109/00365528708991950
   Greenland S, 2008, MODERN EPIDEMIOLOGY, P358
   Hanauer SB, 2006, INFLAMM BOWEL DIS, V12, pS3, DOI 10.1097/01.MIB.0000195385.19268.68
   Herrinton LJ, 2008, AM J GASTROENTEROL, V103, P1998, DOI 10.1111/j.1572-0241.2008.01960.x
   Herrinton LJ, 2007, INFLAMM BOWEL DIS, V13, P451, DOI 10.1002/ibd.20021
   Hildebrand H, 2008, SCAND J GASTROENTERO, V43, P961, DOI 10.1080/00365520801971736
   HILL AB, 1965, P ROY SOC MED, V58, P295, DOI 10.1177/003591576505800503
   JONES H, 1980, LANCET, V2, P1048
   Kappelman MD, 2007, CLIN GASTROENTEROL H, V5, P1424, DOI 10.1016/j.cgh.2007.07.012
   Kappelman MD, 2008, GASTROENTEROLOGY, V135, P1907, DOI 10.1053/j.gastro.2008.09.012
   LAMMER EJ, 1985, NEW ENGL J MED, V313, P837, DOI 10.1056/NEJM198510033131401
   Long MD, 2009, CLIN GASTROENTEROL H, V7, P549, DOI 10.1016/j.cgh.2008.10.007
   Ma J, 2005, J ADOLESCENT HEALTH, V37, P434, DOI 10.1016/j.jadohealth.2005.07.012
   Mennecier D, 2005, GASTROEN CLIN BIOL, V29, P1306, DOI 10.1016/S0399-8320(05)82233-X
   MITCHELL AA, 1995, NEW ENGL J MED, V333, P101, DOI 10.1056/NEJM199507133330206
   Murphy CL, 2009, AM J GASTROENTEROL, V104, P2370, DOI 10.1038/ajg.2009.284
   Ollendorf Daniel A, 2006, Am J Ther, V13, P502, DOI 10.1097/01.mjt.0000245223.43783.45
   Passier JLM, 2006, NETH J MED, V64, P52
   Reddy D, 2006, AM J GASTROENTEROL, V101, P1569, DOI 10.1111/j.1572-0241.2006.00632.x
   Reniers DE, 2001, ANN PHARMACOTHER, V35, P1214
   Rolanda C, 2007, AM J GASTROENTEROL, V102, P1330, DOI 10.1111/j.1572-0241.2007.01158.x
   ROSA FW, 1983, LANCET, V2, P513
   Shale M, 2009, GUT, V58, P737, DOI 10.1136/gut.2008.170530
   Stempel DA, 2001, RESP MED, V95, P227, DOI 10.1053/rmed.2000.1027
   Stern RS, 2000, J AM ACAD DERMATOL, V43, P1042, DOI 10.1067/mjd.2000.110901
   VOREACOS D, 2007, WASHINGTON POST 0530
   Wysowski DK, 2002, J AM ACAD DERMATOL, V46, P505, DOI 10.1067/mjd.2002.120529
   ACCUTANE PACKAGE INS
   ROCHE DISCONTINUES P
NR 44
TC 107
Z9 114
U1 0
U2 9
PU LIPPINCOTT WILLIAMS & WILKINS
PI PHILADELPHIA
PA TWO COMMERCE SQ, 2001 MARKET ST, PHILADELPHIA, PA 19103 USA
SN 0002-9270
EI 1572-0241
J9 AM J GASTROENTEROL
JI Am. J. Gastroenterol.
PD SEP
PY 2010
VL 105
IS 9
BP 1986
EP 1993
DI 10.1038/ajg.2010.124
PG 8
WC Gastroenterology & Hepatology
WE Science Citation Index Expanded (SCI-EXPANDED)
SC Gastroenterology & Hepatology
GA 646SM
UT WOS:000281563100012
PM 20354506
OA Green Accepted, Green Submitted
DA 2024-01-22
ER

PT J
AU Buisson, A
   Blanco, L
   Manlay, L
   Reymond, M
   Dapoigny, M
   Rouquette, O
   Dubois, A
   Pereira, B
AF Buisson, Anthony
   Blanco, Lysa
   Manlay, Luc
   Reymond, Maud
   Dapoigny, Michel
   Rouquette, Olivier
   Dubois, Anne
   Pereira, Bruno
TI Top-down Versus Step-up Strategies to Prevent Postoperative Recurrence
   in Crohn's Disease
SO INFLAMMATORY BOWEL DISEASES
LA English
DT Article
DE Crohn's disease; surgery; ileocolonic resection; biologics; anti-TNF
ID POSTSURGICAL RECURRENCE; INFLIXIMAB; AZATHIOPRINE; ADALIMUMAB;
   MANAGEMENT; DIAGNOSIS; THERAPY; DAMAGE; RISK
AB Background The best management after ileocolonic resection is still unknown in Crohn's disease (CD). We compared step-up and top-down approaches to prevent short and long-term postoperative recurrences in CD patients. Methods From a comprehensive database, consecutive CD patients who underwent intestinal resection (2014-2021) were included. Top-down (biologics started within the first month after surgery) or step-up strategies (no biologic between surgery and colonoscopy at 6 months) were performed with systematic colonoscopy at 6 months and therapeutic escalation if Rutgeerts index was >= i2a (endoscopic postoperative recurrence). Propensity score analysis was applied for each comparison. Results Among 115 CD patients, top-down was the most effective strategy to prevent endoscopic postoperative recurrence (46.8% vs 65.9%, P = .042) and to achieve complete endoscopic remission (Rutgeerts index = i0; 45.3% vs 19.3%; P = .004) at 6 months. We did not observe any significant difference between the 2 groups regarding clinical postoperative recurrence (hazard ratio [HR], .86 [0.44-1.66], P = .66) and progression of bowel damage (HR, 0.81 [0.63-1.06], P = .12). Endoscopic postoperative recurrence at 6 months was associated with increased risk of clinical postoperative recurrence (HR, 1.97 [1.07-3.64], P 0.029) and progression of bowel damage (HR, 3.33 [1.23-9.02], P = .018). Among the subgroup without endoscopic postoperative recurrence at 6 months, the risks of clinical postoperative recurrence and progression of bowel damage were significantly improved in the top-down group (HR, 0.59 [0.37-0.94], P = .025; and HR, 0.73 [0.63-0.83], P < .001, respectively). Conclusions Top-down strategy should be the preferred management to prevent short and long-term postoperative recurrence in CD.
   Lay Summary Our data suggest that top-down strategy should be preferred to step-up approach to prevent endoscopic postoperative recurrence, as well as clinical postoperative recurrence and progression of bowel damage in most of the patients with Crohn's disease after bowel resection.
C1 [Buisson, Anthony; Blanco, Lysa; Manlay, Luc; Reymond, Maud; Dapoigny, Michel; Rouquette, Olivier] Univ Clermont Auvergne, Serv Hepatogastroenterol, 3iHP, CHU Clermont Ferrand,Inserm, Clermont Ferrand, France.
   [Buisson, Anthony; Manlay, Luc] Univ Clermont Auvergne, M2iSH, Inserm U1071, 3iHP,USC INRA 2018, F-63000 Clermont Ferrand, France.
   [Dubois, Anne] Univ Clermont Auvergne, Serv Chirurg Digest, 3iHP, CHU Clermont Ferrand,Inserm, Clermont Ferrand, France.
   [Pereira, Bruno] Univ Clermont Auvergne, Unite Biostat, DRCI, CHU Clermont Ferrand, Clermont Ferrand, France.
C3 CHU Clermont Ferrand; Universite Clermont Auvergne (UCA); Institut
   National de la Sante et de la Recherche Medicale (Inserm); INRAE;
   Institut National de la Sante et de la Recherche Medicale (Inserm);
   Universite Clermont Auvergne (UCA); Universite Clermont Auvergne (UCA);
   CHU Clermont Ferrand; Institut National de la Sante et de la Recherche
   Medicale (Inserm); Universite Clermont Auvergne (UCA); CHU Clermont
   Ferrand
RP Buisson, A (通讯作者)，Univ Hosp Estaing, Gastroenterol Dept, Pl Aubrac, F-63100 Clermont Ferrand, France.
EM a_buisson@hotmail.fr
OI BUISSON, Anthony/0000-0002-6347-409X
FU CHU Clermont-Ferrand (DRCI)
FX Authors thank CHU Clermont-Ferrand (DRCI) for its recurrent support.
CR Austin PC, 2011, MULTIVAR BEHAV RES, V46, P119, DOI 10.1080/00273171.2011.540480
   Beaugerie L, 2009, LANCET, V374, P1617, DOI 10.1016/S0140-6736(09)61302-7
   Bommelaer G, 2020, CLIN GASTROENTEROL H, V18, P1553, DOI 10.1016/j.cgh.2019.08.041
   Boucher AL, 2016, WORLD J GASTROENTERO, V22, P5068, DOI 10.3748/wjg.v22.i21.5068
   Buisson A, 2012, ALIMENT PHARM THER, V35, P625, DOI 10.1111/j.1365-2036.2012.05002.x
   Buisson A., 2018, GASTROENTEROLOGY, V154, pS
   Buisson A, 2021, UNITED EUR GASTROENT, V9, P552, DOI 10.1002/ueg2.12068
   Buisson A, 2012, DIGEST LIVER DIS, V44, P453, DOI 10.1016/j.dld.2011.12.018
   Carla-Moreau A, 2015, DIGEST LIVER DIS, V47, P191, DOI 10.1016/j.dld.2014.11.005
   De Cruz P, 2015, ALIMENT PHARM THER, V42, P867, DOI 10.1111/apt.13353
   De Cruz P, 2013, COLORECTAL DIS, V15, P187, DOI 10.1111/j.1463-1318.2012.03168.x
   Gionchetti P, 2017, J CROHNS COLITIS, V11, P135, DOI 10.1093/ecco-jcc/jjw169
   Lafeuille P, 2021, ALIMENT PHARM THER, V53, P577, DOI 10.1111/apt.16232
   Messadeg L, 2020, J CROHNS COLITIS, V14, P1524, DOI 10.1093/ecco-jcc/jjaa098
   Mowat C, 2016, LANCET GASTROENTEROL, V1, P273, DOI 10.1016/S2468-1253(16)30078-4
   Pariente B., 2021, GASTROENTEROLOGY, P03071
   Pariente B, 2015, GASTROENTEROLOGY, V148, P52, DOI 10.1053/j.gastro.2014.09.015
   Peyrin-Biroulet L, 2012, GUT, V61, P241, DOI 10.1136/gutjnl-2011-300049
   Peyrin-Biroulet L, 2009, AM J GASTROENTEROL, V104, P2089, DOI 10.1038/ajg.2009.301
   Pirracchio R, 2012, BMC MED RES METHODOL, V12, DOI 10.1186/1471-2288-12-70
   Regueiro M, 2016, GASTROENTEROLOGY, V150, P1568, DOI 10.1053/j.gastro.2016.02.072
   Regueiro M, 2009, GASTROENTEROLOGY, V136, P441, DOI 10.1053/j.gastro.2008.10.051
   Rivière P, 2021, CLIN GASTROENTEROL H, V19, P713, DOI 10.1016/j.cgh.2020.03.064
   RUTGEERTS P, 1990, GASTROENTEROLOGY, V99, P956, DOI 10.1016/0016-5085(90)90613-6
   Savarino E, 2013, AM J GASTROENTEROL, V108, P1731, DOI 10.1038/ajg.2013.287
   Sorrentino D, 2007, ARCH INTERN MED, V167, P1804, DOI 10.1001/archinte.167.16.1804
   Sorrentino D, 2010, CLIN GASTROENTEROL H, V8, P591, DOI 10.1016/j.cgh.2010.01.016
   Vuitton L, 2020, DRUGS, V80, P385, DOI 10.1007/s40265-020-01266-3
NR 28
TC 2
Z9 2
U1 0
U2 0
PU OXFORD UNIV PRESS INC
PI CARY
PA JOURNALS DEPT, 2001 EVANS RD, CARY, NC 27513 USA
SN 1078-0998
EI 1536-4844
J9 INFLAMM BOWEL DIS
JI Inflamm. Bowel Dis.
PD FEB 1
PY 2023
VL 29
IS 2
BP 185
EP 194
DI 10.1093/ibd/izac065
EA APR 2022
PG 10
WC Gastroenterology & Hepatology
WE Science Citation Index Expanded (SCI-EXPANDED)
SC Gastroenterology & Hepatology
GA 8M7UF
UT WOS:000785620000001
PM 35389489
DA 2024-01-22
ER

PT J
AU Krebs, S
   Omer, TN
   Omer, B
AF Krebs, Simone
   Omer, Talib N.
   Omer, Bilal
TI Wormwood (<i>Artemisia absinthium</i>) suppresses tumour necrosis factor
   alpha and accelerates healing in patients with Crohn's disease - A
   controlled clinical trial
SO PHYTOMEDICINE
LA English
DT Article
DE Wormwood (Seda-Crohn(R)) lowers TNF-alpha; Wormwood accelerates healing
   of Crohn's disease
ID ULCERATIVE-COLITIS; MONONUCLEAR-CELLS; VIRUS INFECTION; THALIDOMIDE;
   OXPENTIFYLLINE; CARDAMONIN; COLON
AB Suppression of tumour necrosis factor alpha (TNF-alpha) and other interleukins by wormwood (Artemisia absinthium) extracts were reported recently in in vitro studies. The aim of the present study was to find out if this effect can be also be observed in Crohn's Disease (CD) patients where TNF-alpha appears to play an important role. In a controlled trial, 10 randomly selected patients suffering from CD were given in addition to their basic CD therapy 3 x 750 mg dried powdered wormwood for 6 weeks. Ten patients, also randomly selected who met the inclusion criteria served as control group. Minimum score of 200 on Crohn's Disease Activity Index (CDAI) was required at baseline for inclusion in each group. Patients who received infliximab or similar were excluded from the trial. TNF-alpha level in serum were measured at baseline, and after three and six weeks. During this period all concomitant CD medications was maintained at the baseline dose levels. Average serum TNF-alpha level fell from 24.5 +/- 3.5 pg/ml at baseline to 8.0 +/- 2.5 pg/ml after six weeks. The corresponding levels in the control group were 25.7 +/- 4.6 (week 0), and 21.1 +/- 3.2 (week 6). On the clinical side, CDAI scores fell from 275 +/- 15 to below 175 +/- 12 in wormwood group with remission of symptoms in eight patients (CDAI score below 170 or reduction by 70 points), compared to only two in the placebo group (CDAI of placebo group 282 +/- 11 at baseline and 230 +/- 14 on week 6). IBDQ also reflected accelerated clinical response with wormwood. Of clinical significance were the findings that wormwood also improved mood of the CD patients, as reflected in Hamilton's Depression Scale. These findings provide a base to test wormwood in clinical conditions thought to be mediated by increased production of pro-inflammatory cytokines such as TNF-alpha. (C) 2009 Published by Elsevier GmbH.
C1 [Krebs, Simone] Univ Freiburg, Fac Med, Dept Nucl Med, D-7800 Freiburg, Germany.
   [Omer, Talib N.] Univ Freiburg, Fac Med, Lab Mol Neurosurg, Dept Stereotact Neurosurg, D-7800 Freiburg, Germany.
   [Omer, Bilal] Yale Univ, Sch Med, Dept Internal Med, New Haven, CT 06510 USA.
C3 University of Freiburg; University of Freiburg; Yale University
RP Krebs, S (通讯作者)，Univ Freiburg, Fac Med, Dept Nucl Med, D-7800 Freiburg, Germany.
EM simone.krebs@uniklinik-freiburg.de
OI Krebs, Simone/0000-0002-9909-4531
CR Bauditz J, 1997, GUT, V40, P470, DOI 10.1136/gut.40.4.470
   BERK T, 1985, AM J GASTROENTEROL, V80, P355
   BEST WR, 1976, GASTROENTEROLOGY, V70, P439
   BHAKUNI RS, 2001, ANTIVIR RES, V68, P75
   BRAEGGER CP, 1992, LANCET, V339, P89, DOI 10.1016/0140-6736(92)90999-J
   Choi SC, 2006, WORLD J GASTROENTERO, V12, P4850
   CLAUSS M, 1992, TUMOR NECROSIS FACTO, P49
   Efferth T, 2002, J MOL MED-JMM, V80, P233, DOI 10.1007/s00109-001-0300-8
   Ehrenpreis ED, 1999, GASTROENTEROLOGY, V117, P1271, DOI 10.1016/S0016-5085(99)70276-3
   Hatziieremia S, 2006, BRIT J PHARMACOL, V149, P188, DOI 10.1038/sj.bjp.0706856
   Juteau F, 2003, PLANTA MED, V69, P158, DOI 10.1055/s-2003-37714
   Kordali S, 2005, J AGR FOOD CHEM, V53, P1408, DOI 10.1021/jf048429n
   Kurtovic Jelica, 2004, Trop Gastroenterol, V25, P9
   Lee HG, 2004, ANN NY ACAD SCI, V1030, P555, DOI 10.1196/annals.1329.065
   LIST PH, 1973, HAGERS HDB PHARMAZEU, V3, P254
   MACDONALD TT, 1990, CLIN EXP IMMUNOL, V81, P301
   MAHIDA YR, 1989, GUT, V30, P835, DOI 10.1136/gut.30.6.835
   Morris ME, 2006, LIFE SCI, V78, P2116, DOI 10.1016/j.lfs.2005.12.003
   MURCH SH, 1991, GUT, V32, P913, DOI 10.1136/gut.32.8.913
   Muto Tomoko, 2003, J Toxicol Sci, V28, P471, DOI 10.2131/jts.28.471
   Omer B, 2007, PHYTOMEDICINE, V14, P87, DOI 10.1016/j.phymed.2007.01.001
   Pollmächer T, 2000, ANN NY ACAD SCI, V917, P488
   Reimund JM, 1997, GUT, V40, P475, DOI 10.1136/gut.40.4.475
   REINECKER HC, 1993, CLIN EXP IMMUNOL, V94, P174
   Srinivasan R, 2004, EXPERT OPIN INV DRUG, V13, P373, DOI 10.1517/eoid.13.4.373.29591
   VANDULLEMEN HM, 1995, GASTROENTEROLOGY, V109, P129, DOI 10.1016/0016-5085(95)90277-5
   Vasiliauskas EA, 1999, GASTROENTEROLOGY, V117, P1278, DOI 10.1016/S0016-5085(99)70277-5
   Wagner H, 2009, PHYTOMEDICINE, V16, P97, DOI [10.1016/j.phymed.2008.12.018, 10.1016/j.fitote.2010.11.016]
   WAKEFIELD AJ, 1992, J MED VIROL, V38, P183, DOI 10.1002/jmv.1890380306
   Wettstein AR, 1997, LANCET, V350, P1445, DOI 10.1016/S0140-6736(05)64206-7
   Wilhelm SM, 2006, ANN PHARMACOTHER, V40, P1804, DOI 10.1345/aph.1H038
   XU H, 2007, RHEUMATOLOGY OXFORD
   Yanai H, 1999, AM J GASTROENTEROL, V94, P1582, DOI 10.1111/j.1572-0241.1999.01148.x
   Zhang QL, 2005, PHYTOCHEM ANALYSIS, V16, P440, DOI 10.1002/pca.867
NR 34
TC 72
Z9 83
U1 0
U2 20
PU ELSEVIER GMBH
PI MUNICH
PA HACKERBRUCKE 6, 80335 MUNICH, GERMANY
SN 0944-7113
EI 1618-095X
J9 PHYTOMEDICINE
JI Phytomedicine
PD APR
PY 2010
VL 17
IS 5
BP 305
EP 309
DI 10.1016/j.phymed.2009.10.013
PG 5
WC Plant Sciences; Chemistry, Medicinal; Integrative & Complementary
   Medicine; Pharmacology & Pharmacy
WE Science Citation Index Expanded (SCI-EXPANDED)
SC Plant Sciences; Pharmacology & Pharmacy; Integrative & Complementary
   Medicine
GA 585NI
UT WOS:000276832000001
PM 19962291
DA 2024-01-22
ER

PT J
AU Ripollés, T
   Rausell, N
   Paredes, JM
   Grau, E
   Martínez, MJ
   Vizuete, J
AF Ripolles, Tomas
   Rausell, Nuria
   Paredes, Jose M.
   Grau, Enrique
   Martinez, Maria J.
   Vizuete, Jose
TI Effectiveness of contrast-enhanced ultrasound for characterisation of
   intestinal inflammation in Crohn's disease: A comparison with surgical
   histopathology analysis
SO JOURNAL OF CROHNS & COLITIS
LA English
DT Article
DE Crohn's disease; Contrast-enhanced ultrasound; Pathology; Inflammation;
   Ultrasound
ID MAGNETIC-RESONANCE; COMPUTED-TOMOGRAPHY; HISTOLOGIC-FINDINGS; CT
   ENTEROGRAPHY; BOWEL-DISEASE; STRICTURES; WALL; MR; ULTRASONOGRAPHY;
   VASCULARIZATION
AB Background: Differentiation between predominantly inflammatory versus fibrous-predominant lesions is particularly important in order to decide the optimal therapy in patients with refractory symptoms in Crohn's disease (CD).
   Objective: The purpose of this investigation was to evaluate the accuracy of several US parameters, especially of contrast-enhanced US, for evaluation of mural inflammation in CD, with histopathology as the reference.
   Materials and methods: Preoperative ultrasound examination, including contrast-enhanced ultrasound (CEUS) was performed in 25 consecutive patients with Crohn's disease undergoing elective bowel resection. Ultrasound variables, such as wall thickness, transmural complications, colour Doppler grade, quantitative analysis of the enhancement and the presence and severity of strictures, were prospectively evaluated and compared with the histopathology results. Histopathology grading of acute inflammation using the acute inflammatory score and the degree of fibrostenosis was performed in each segment and the results were compared with all the US variables as well as with a previously defined ultrasound score system for inflammatory and fibrostenotic changes.
   Results: 28 segments were analysed. In pathology analysis there were 12 predominantly inflammatory segments, 9 predominantly fibrostenotic and 7 compound lesions. When the pathology score was dichotomised into two groups (inflammatory and fibrostenotic) the number of stenoses correctly classified by US was 23 out 28, with a substantial agreement (kappa= 0.632). There was a good correlation between the sonographic and pathology scores, both inflammation (Spearman's, r=0.53) and fibrostenosis (Spearman's, r=0.50). Transmural complications, colour Doppler grade and percentage of increase in contrast enhancement were significantly associated with the pathology inflammatory score (p= 0.018, p=0.036 and p = 0.005, respectively). There was a significantly negative association between the colour Doppler grade and the pathologic fibrostenotic score.
   Conclusions: Ultrasound, including CEUS, can be a useful tool for distinguishing inflammatory from fibrostenotic lesions in CD. This information can be useful in the management of CD. (C) 2012 European Crohn's and Colitis Organisation. Published by Elsevier B.V. All rights reserved.
C1 [Ripolles, Tomas] Hosp Univ Dr Peset, Dept Radiol, Valencia 46017, Spain.
RP Ripollés, T (通讯作者)，Hosp Univ Dr Peset, Dept Radiol, 90 Gaspar Aguilar Ave, Valencia 46017, Spain.
EM ripolles_tom@gva.es; rausell_nur@gva.es; paredes_jos@gva.es;
   engraual@telefonica.net; martinez_marper@gva.es; vizujose@gmail.com
CR Bodily KD, 2006, RADIOLOGY, V238, P505, DOI 10.1148/radiol.2382041159
   Borley NR, 2000, J PATHOL, V190, P196
   Chiorean MV, 2007, AM J GASTROENTEROL, V102, P2541, DOI 10.1111/j.1572-0241.2007.01537.x
   Esteban JM, 2001, EUR RADIOL, V11, P1423, DOI 10.1007/s003300000770
   Gasche C, 1999, GUT, V44, P112, DOI 10.1136/gut.44.1.112
   Girlich C, 2011, ULTRASCHALL MED, V32, P154, DOI 10.1055/s-0029-1245398
   Haber HP, 2002, J ULTRAS MED, V21, P375, DOI 10.7863/jum.2002.21.4.375
   Horsthuis K, 2008, RADIOLOGY, V247, P64, DOI 10.1148/radiol.2471070611
   Lahat A, 2007, BEST PRACT RES CL GA, V21, P427, DOI 10.1016/j.bpg.2007.02.001
   Lichtenstein GR, 2006, AM J GASTROENTEROL, V101, P1030, DOI 10.1111/j.1572-0241.2006.00463.x
   Maconi G, 2003, AM J GASTROENTEROL, V98, P1545, DOI 10.1016/S0002-9270(03)00303-4
   Martínez MJ, 2009, ABDOM IMAGING, V34, P141, DOI 10.1007/s00261-008-9365-y
   Migaleddu V, 2009, GASTROENTEROLOGY, V137, P43, DOI 10.1053/j.gastro.2009.03.062
   Neye H, 2004, DIGEST DIS, V22, P67, DOI 10.1159/000078737
   Pallotta N, 2012, INFLAMM BOWEL DIS, V18, P74, DOI 10.1002/ibd.21678
   Panés J, 2011, ALIMENT PHARM THER, V34, P125, DOI 10.1111/j.1365-2036.2011.04710.x
   Parente F, 2004, INFLAMM BOWEL DIS, V10, P452, DOI 10.1097/00054725-200407000-00022
   Pauls S, 2006, EUR RADIOL, V16, P2410, DOI 10.1007/s00330-006-0330-2
   Pelletier AL, 2009, ALIMENT PHARM THER, V29, P279, DOI 10.1111/j.1365-2036.2008.03887.x
   Punwani S, 2009, RADIOLOGY, V252, P712, DOI 10.1148/radiol.2523082167
   Rimola J, 2009, GUT, V58, P1113, DOI 10.1136/gut.2008.167957
   Ripollés T, 2009, RADIOLOGY, V253, P241, DOI 10.1148/radiol.2531082269
   Sempere GAJ, 2005, AM J ROENTGENOL, V184, P1829, DOI 10.2214/ajr.184.6.01841829
   Serra C, 2007, EUR J RADIOL, V62, P114, DOI 10.1016/j.ejrad.2006.11.027
   Siddiki HA, 2009, AM J ROENTGENOL, V193, P113, DOI 10.2214/AJR.08.2027
   Spalinger J, 2000, RADIOLOGY, V217, P787, DOI 10.1148/radiology.217.3.r00dc19787
   Stange EF, 2006, GUT, V55, DOI 10.1136/gut.2005.081950a
   Thornton M, 2002, INT J COLORECTAL DIS, V17, P287, DOI 10.1007/s00384-002-0408-5
   Treton X, 2007, GASTROEN CLIN BIOL, V31, P387, DOI 10.1016/S0399-8320(07)89397-3
   Van Assche G, 2004, INFLAMM BOWEL DIS, V10, P55, DOI 10.1097/00054725-200401000-00009
   Zappa M, 2011, INFLAMM BOWEL DIS, V17, P984, DOI 10.1002/ibd.21414
NR 31
TC 126
Z9 134
U1 2
U2 19
PU OXFORD UNIV PRESS
PI OXFORD
PA GREAT CLARENDON ST, OXFORD OX2 6DP, ENGLAND
SN 1873-9946
EI 1876-4479
J9 J CROHNS COLITIS
JI J. Crohns Colitis
PD MAR 1
PY 2013
VL 7
IS 2
BP 120
EP 128
DI 10.1016/j.crohns.2012.03.002
PG 9
WC Gastroenterology & Hepatology
WE Science Citation Index Expanded (SCI-EXPANDED)
SC Gastroenterology & Hepatology
GA 089HK
UT WOS:000314901400004
PM 22483566
OA Bronze
DA 2024-01-22
ER

PT J
AU Marion, L
   Amélie, B
   Zoubir, D
   Guillaume, C
   Elise, MS
   Hedia, B
   Saint Margaux, L
   Aude, M
   Camille, BR
AF Marion, Lirsac
   Amelie, Biron
   Zoubir, Djerada
   Guillaume, Cadiot
   Elise, Morcos-Sauvain
   Hedia, Brixi
   Saint Margaux, Le
   Aude, Marchal
   Camille, Boulagnon-Rombi
TI Histological Indices and Risk of Recurrence in Crohn's Disease: A
   Retrospective Study of a Cohort of Patients in Endoscopic Remission
SO INFLAMMATORY BOWEL DISEASES
LA English
DT Article
DE Crohn's disease; recurrence; pathology; inflammatory bowel disease
ID INFLAMMATORY-BOWEL-DISEASE; ULCERATIVE-COLITIS; MAINTENANCE THERAPY;
   DEEP REMISSION; INFLIXIMAB; SCORE; VALIDATION; FEATURES
AB Background Although histological healing is raising interest in ulcerative colitis to predict recurrence, its meaning in Crohn's disease (CD) remains unknown. We aimed to study the performances of different histological indices to predict recurrence of CD patients with mucosal healing. Methods Crohn's disease patients with mucosal healing diagnosed between 2010 and 2018 were included if there was available clinical and endoscopical data. Nancy Histological index (NHI), Geboes score (GS), Robarts Histopathology index (RHI), Global Histological Disease Activity Score (GHAS), and Inflammatory Bowel Disease-Distribution Chronicity Activity score (IBD-DCA) were independently assessed by 3 pathologists. Results Eighty-eight patients were included, of which 28 relapsed (32%) within 30.5 months. All 4 histological indices were associated with recurrence, with significant relapse risk (NHI, odds ratio [OR], 1.67; GHAS, OR, 2.33; RHI, OR, 1.19; GS, OR, 2.09; and IBD-DCA, OR, 2.14). Microscopic activity was significantly associated with relapse only with the IBD-DCA score. Predicting performances of all these scores were poor. Calibration curves indicate that the GHAS and IBD-DCA are the closest to the ideal predicted probability curve and thus could better predict recurrence than the other scores. Interobserver agreement varied from poor for GHAS (k = .39) to good for RHI (k = .68). Conclusions Histological scores are valuable indicators to predict recurrence. Histological assessment of activity seems insufficient to predict CD course with most of the score evaluated, highlighting the need for new indices or adaptation of actual scores to CD specificities.
   Lay Summary Nancy Histological Index, Robarts Histopathology Index, Geboes Score, Global Histological Disease Activity Score (GHAS) and Inflammatory Bowel Disease Distribution Chronicity Activity (IBD-DCA) score are associated with recurrence in Crohn's diseases patients with mucosal healing. The IBD-DCA and GHAS are the closest to the ideal predicted probability curve.
C1 [Marion, Lirsac; Elise, Morcos-Sauvain; Aude, Marchal; Camille, Boulagnon-Rombi] CHU Reims, Serv Pathol, Reims, France.
   [Camille, Boulagnon-Rombi] Univ Reims, UMR CNRS MEDyC 7369, Reims, France.
   [Amelie, Biron; Guillaume, Cadiot; Hedia, Brixi; Saint Margaux, Le] CHU Reims, Serv Hepato Gastroenterol, Reims, France.
   [Zoubir, Djerada] CHU Reims, SFR CAP Sante, Dept Pharmacol, Reims, France.
   [Zoubir, Djerada] CHU Reims, EA3801, Reims, France.
C3 CHU de Reims; Universite de Reims Champagne-Ardenne; Universite de Reims
   Champagne-Ardenne; CHU de Reims; Universite de Reims Champagne-Ardenne;
   CHU de Reims; Universite de Reims Champagne-Ardenne; Universite de Reims
   Champagne-Ardenne; CHU de Reims
RP Camille, BR (通讯作者)，CHU Reims, Pole Biol Terr, Serv Pathol, Reims, France.
EM cboulagnon-rombi@chu-reims.fr
OI BOULAGNON, Camille/0000-0001-5610-1722
CR Adamina M, 2021, J CROHNS COLITIS, V15, P1089, DOI 10.1093/ecco-jcc/jjab011
   Almradi A, 2021, ALIMENT PHARM THER, V53, P784, DOI 10.1111/apt.16248
   Ardabili AR, 2021, J CROHNS COLITIS, V15, P1885, DOI 10.1093/ecco-jcc/jjab087
   Baert F, 2010, GASTROENTEROLOGY, V138, P463, DOI 10.1053/j.gastro.2009.09.056
   Bataille F, 2003, VIRCHOWS ARCH, V443, P501, DOI 10.1007/s00428-003-0863-6
   Bessissow T, 2012, AM J GASTROENTEROL, V107, P1684, DOI 10.1038/ajg.2012.301
   Bouguen G, 2015, CLIN GASTROENTEROL H, V13, P1042, DOI 10.1016/j.cgh.2013.09.006
   Brennan GT, 2017, J CLIN GASTROENTEROL, V51, P43, DOI 10.1097/MCG.0000000000000507
   Bressenot A, 2015, INFLAMM BOWEL DIS, V21, P468, DOI 10.1097/MIB.0000000000000224
   Bryant RV, 2014, J CROHNS COLITIS, V8, P1582, DOI 10.1016/j.crohns.2014.08.011
   Bryant RV, 2016, GUT, V65, P408, DOI 10.1136/gutjnl-2015-309598
   Burisch J, 2019, GUT, V68, P423, DOI 10.1136/gutjnl-2017-315568
   Christensen B, 2020, CLIN GASTROENTEROL H, V18, P2518, DOI 10.1016/j.cgh.2019.11.056
   Colombel JF, 2014, CLIN GASTROENTEROL H, V12, P414, DOI 10.1016/j.cgh.2013.06.019
   D'Haens GR, 1998, GASTROENTEROLOGY, V114, P262, DOI 10.1016/S0016-5085(98)70476-7
   Danese S, 2019, GASTROENTEROLOGY, V157, P1007, DOI 10.1053/j.gastro.2019.06.038
   Daperno M, 2004, GASTROINTEST ENDOSC, V60, P505, DOI 10.1016/S0016-5107(04)01878-4
   Geboes K, 2000, GUT, V47, P404, DOI 10.1136/gut.47.3.404
   Geboes K, 2005, CURR MED RES OPIN, V21, P1741, DOI 10.1185/030079905X65457
   Geboes K, 2002, GUT, V50, P37
   Greuter T, 2018, J CROHNS COLITIS, V12, P1399, DOI 10.1093/ecco-jcc/jjy121
   Gupta A, 2021, CLIN GASTROENTEROL H, V19, P1800, DOI 10.1016/j.cgh.2020.09.046
   Lang-Schwarz C, 2021, J CROHNS COLITIS, V15, P1621, DOI 10.1093/ecco-jcc/jjab055
   Lang-Schwarz C, 2021, VIRCHOWS ARCH, V478, P581, DOI 10.1007/s00428-020-02982-7
   Lemmens B, 2013, INFLAMM BOWEL DIS, V19, P1194, DOI 10.1097/MIB.0b013e318280e75f
   Li K, 2019, GASTROENTEROLOGY, V157, P1019, DOI 10.1053/j.gastro.2019.06.037
   Louis E, 2012, GASTROENTEROLOGY, V142, P63, DOI 10.1053/j.gastro.2011.09.034
   Maaser C, 2019, J CROHNS COLITIS, V13, P144, DOI 10.1093/ecco-jcc/jjy113
   Magro F, 2020, J CROHNS COLITIS, V14, P1503, DOI 10.1093/ecco-jcc/jjaa110
   Marchal-Bressenot A, 2017, GUT, V66, P43, DOI 10.1136/gutjnl-2015-310187
   Mojtahed A, 2014, INFLAMM BOWEL DIS, V20, P2092, DOI 10.1097/MIB.0000000000000155
   Molander P, 2013, J CROHNS COLITIS, V7, P730, DOI 10.1016/j.crohns.2012.10.018
   Mosli MH, 2017, COCHRANE DB SYST REV, DOI 10.1002/14651858.CD011256.pub2
   Mosli MH, 2017, GUT, V66, P50, DOI 10.1136/gutjnl-2015-310393
   Novak G, 2019, ALIMENT PHARM THER, V49, P1401, DOI 10.1111/apt.15250
   Pai RK, 2018, GASTROINTEST ENDOSC, V88, P887, DOI 10.1016/j.gie.2018.08.018
   Peyrin-Biroulet L, 2015, AM J GASTROENTEROL, V110, P1324, DOI 10.1038/ajg.2015.233
   RILEY SA, 1991, GUT, V32, P174, DOI 10.1136/gut.32.2.174
   Rutgeerts P, 2012, GASTROENTEROLOGY, V142, P1102, DOI 10.1053/j.gastro.2012.01.035
   Satsangi J, 2006, GUT, V55, P749, DOI 10.1136/gut.2005.082909
   Schaeffer DF, 2014, HUM PATHOL, V45, P1928, DOI 10.1016/j.humpath.2014.05.016
   Schnitzler F, 2009, INFLAMM BOWEL DIS, V15, P1295, DOI 10.1002/ibd.20927
   Villanacci V, 2013, WORLD J GASTROENTERO, V19, P968, DOI 10.3748/wjg.v19.i7.968
NR 43
TC 5
Z9 5
U1 0
U2 1
PU OXFORD UNIV PRESS INC
PI CARY
PA JOURNALS DEPT, 2001 EVANS RD, CARY, NC 27513 USA
SN 1078-0998
EI 1536-4844
J9 INFLAMM BOWEL DIS
JI Inflamm. Bowel Dis.
PD SEP 1
PY 2022
VL 28
IS 9
BP 1395
EP 1404
DI 10.1093/ibd/izac074
EA APR 2022
PG 10
WC Gastroenterology & Hepatology
WE Science Citation Index Expanded (SCI-EXPANDED)
SC Gastroenterology & Hepatology
GA 4F2AI
UT WOS:000784510700001
PM 35429159
DA 2024-01-22
ER

PT J
AU Sandborn, WJ
   Colombel, JF
   Enns, R
   Feagan, BG
   Hanauer, SB
   Lawrance, IC
   Panaccione, R
   Sanders, M
   Schreiber, S
   Targan, S
   van Deventer, S
   Goldblum, R
   Despain, D
   Hogge, GS
   Rutgeerts, P
AF Sandborn, WJ
   Colombel, JF
   Enns, R
   Feagan, BG
   Hanauer, SB
   Lawrance, IC
   Panaccione, R
   Sanders, M
   Schreiber, S
   Targan, S
   van Deventer, S
   Goldblum, R
   Despain, D
   Hogge, GS
   Rutgeerts, P
CA ENACT-1 Trial Grp
   ENACT-2 Trial Grp
TI Natalizumab induction and maintenance therapy for Crohn's disease
SO NEW ENGLAND JOURNAL OF MEDICINE
LA English
DT Article
ID PROGRESSIVE MULTIFOCAL LEUKOENCEPHALOPATHY; PLACEBO-CONTROLLED TRIAL;
   HUMANIZED MONOCLONAL-ANTIBODY; MULTIPLE-SCLEROSIS; ALPHA-4 INTEGRIN;
   MODERATE
AB BACKGROUND:
   Natalizumab, a humanized monoclonal antibody against alpha(4) integrin, inhibits leukocyte adhesion and migration into inflamed tissue.
   METHODS:
   We conducted two controlled trials to evaluate natalizumab as induction and maintenance therapy in patients with active Crohn's disease. In the first trial, 905 patients were randomly assigned to receive 300 mg of natalizumab or placebo at weeks 0, 4, and 8. The primary outcome was response, defined by a decrease in the Crohn's Disease Activity Index (CDAI) score of at least 70 points, at week 10. In the second trial, 339 patients who had a response to natalizumab in the first trial were randomly reassigned to receive 300 mg of natalizumab or placebo every four weeks through week 56. The primary outcome was a sustained response through week 36. A secondary outcome in both trials was disease remission (a CDAI score of less than 150).
   RESULTS:
   In the first trial, the natalizumab and placebo groups had similar rates of response (56 percent and 49 percent, respectively; P=0.05) and remission (37 percent and 30 percent, respectively; P=0.12) at 10 weeks. Continuing natalizumab in the second trial resulted in higher rates of sustained response (61 percent vs. 28 percent, P<0.001) and remission (44 percent vs. 26 percent, P=0.003) through week 36 than did switching to placebo. Serious adverse events occurred in 7 percent of each group in the first trial and in 10 percent of the placebo group and 8 percent of the natalizumab group in the second trial. In an open-label extension study, a patient treated with natalizumab died from progressive multifocal leukoencephalopathy, associated with the JC virus, a human polyomavirus.
   CONCLUSIONS:
   Induction therapy with natalizumab for Crohn's disease resulted in small, nonsignificant improvements in response and remission rates. Patients who had a response had significantly increased rates of sustained response and remission if natalizumab was continued every four weeks. The benefit of natalizumab will need to be weighed against the risk of serious adverse events, including progressive multifocal leukoencephalopathy. (ClinicalTrials.gov numbers, NCT00032786 and NCT00032799.)
C1 Univ Ziekenhuizen Leuven, B-3000 Louvain, Belgium.
   Ctr Hosp Reg & Univ Lille, Hop Huriez, F-59037 Lille, France.
   Univ British Columbia, St Pauls Hosp, Vancouver, BC V5Z 1M9, Canada.
   Univ Western Ontario, Robarts Res Inst, London, ON, Canada.
   Univ Chicago, Chicago, IL 60637 USA.
   Univ Western Australia, Fremantle Hosp, Sch Med & Pharmacol, Fremantle, Australia.
   Univ Calgary, Calgary, AB, Canada.
   Propharma Int Ventures, Hillsborough, CA USA.
   Univ Kiel, Univ Hosp Schleswig Holstein, Kiel, Germany.
   Cedars Sinai Med Ctr, Los Angeles, CA 90048 USA.
   Univ Amsterdam, Acad Med Ctr, NL-1105 AZ Amsterdam, Netherlands.
   Elan Pharmaceut, San Diego, CA USA.
   Mayo Clin, Rochester, MN 55905 USA.
C3 KU Leuven; University Hospital Leuven; Universite de Lille - ISITE; CHU
   Lille; St. Paul's Hospital; University of British Columbia; Western
   University (University of Western Ontario); University of Chicago;
   University of Western Australia; University of Calgary; University of
   Kiel; Schleswig Holstein University Hospital; Cedars Sinai Medical
   Center; University of Amsterdam; Academic Medical Center Amsterdam;
   Perrigo Company PLC; Perrigo Company PLC North America; Mayo Clinic
RP Rutgeerts, P (通讯作者)，Univ Ziekenhuizen Leuven, Herestr 49, B-3000 Louvain, Belgium.
EM sandborn.william@mayo.edu; rutgeerts@uz.kuleuven.ac.be
RI Panaccione, Remo/ABC-1140-2021; Sandborn, William/ABE-8342-2020; Pavli,
   Paul/GZL-0607-2022; Lawrance, Ian C/H-5252-2014; Feagan, Brian
   G/M-4283-2015; Feagan, Brian/G-3292-2011
OI Panaccione, Remo/0000-0002-5247-940X; 
FU NCRR NIH HHS [M01RR0058] Funding Source: Medline
CR BEST WR, 1976, GASTROENTEROLOGY, V70, P439
   *EL, 2004, TYS NAT
   Ghosh S, 2003, NEW ENGL J MED, V348, P24, DOI 10.1056/NEJMoa020732
   Gordon FH, 2001, GASTROENTEROLOGY, V121, P268, DOI 10.1053/gast.2001.26260
   Hommes D, 2004, GASTROENTEROLOGY, V127, P332, DOI 10.1053/j.gastro.2004.05.011
   Kleinschmidt-DeMasters BK, 2005, NEW ENGL J MED, V353, P369, DOI 10.1056/NEJMoa051782
   Langer-Gould A, 2005, NEW ENGL J MED, V353, P375, DOI 10.1056/NEJMoa051847
   Miller DH, 2003, NEW ENGL J MED, V348, P15, DOI 10.1056/NEJMoa020696
   Sandborn WJ, 2003, AM J GASTROENTEROL, V98, P2372, DOI 10.1016/j.amjgastroenterol.2003.08.009
   Sandborn WJ, 2004, GUT, V53, P1485, DOI 10.1136/gut.2003.035253
   Schreiber S, 2005, GASTROENTEROLOGY, V129, P807, DOI 10.1053/j.gastro.2005.06.064
   Su CY, 2004, GASTROENTEROLOGY, V126, P1257, DOI 10.1053/j.gastro.2004.01.024
   Tubridy N, 1999, NEUROLOGY, V53, P466, DOI 10.1212/WNL.53.3.466
   Van Assche G, 2005, NEW ENGL J MED, V353, P362, DOI 10.1056/NEJMoa051586
NR 14
TC 689
Z9 754
U1 0
U2 15
PU MASSACHUSETTS MEDICAL SOC
PI WALTHAM
PA WALTHAM WOODS CENTER, 860 WINTER ST,, WALTHAM, MA 02451-1413 USA
SN 0028-4793
EI 1533-4406
J9 NEW ENGL J MED
JI N. Engl. J. Med.
PD NOV 3
PY 2005
VL 353
IS 18
BP 1912
EP 1925
DI 10.1056/NEJMoa043335
PG 14
WC Medicine, General & Internal
WE Science Citation Index Expanded (SCI-EXPANDED)
SC General & Internal Medicine
GA 979VJ
UT WOS:000232972800007
PM 16267322
OA Bronze
DA 2024-01-22
ER

PT J
AU Chua, KH
   Ng, JG
   Ng, CC
   Hilmi, I
   Goh, KL
   Kee, BP
AF Chua, Kek Heng
   Ng, Jin Guan
   Ng, Ching Ching
   Hilmi, Ida
   Goh, Khean Lee
   Kee, Boon Pin
TI Association of NOD1, CXCL16, STAT6 and TLR4 gene polymorphisms with
   Malaysian patients with Crohn's disease
SO PEERJ
LA English
DT Article
DE NODI; CXCL16; STAT6; TLR4; SNP; Crohn's disease
ID INFLAMMATORY-BOWEL-DISEASE; GENOME-WIDE ASSOCIATION; TOLL-LIKE
   RECEPTOR-4; ULCERATIVE-COLITIS; G2964A POLYMORPHISM; RACIAL-DIFFERENCES;
   SIGNAL TRANSDUCER; ASTHMA RISK; METAANALYSIS; SUSCEPTIBILITY
[truncated: 3,486,385 more chars]
