# Supplementary material for: Worldwide research trends in Crohn’s disease treatment over the past 2 decades: a bibliometric analysis
Source: Front Pharmacol. 2024 Oct 8;15:1441785. doi: 10.3389/fphar.2024.1441785 (PMC11493645; doi:10.3389/fphar.2024.1441785)
Supplement: Supplementary file 1 [file DataSheet1.zip › raw data 1/download_22.txt]

FN Clarivate Analytics Web of Science
VR 1.0
PT J
AU Roblin, X
   Rinaudo, M
   Del Tedesco, E
   Phelip, JM
   Genin, C
   Peyrin-Biroulet, L
   Paul, S
AF Roblin, Xavier
   Rinaudo, M.
   Del Tedesco, E.
   Phelip, J. M.
   Genin, C.
   Peyrin-Biroulet, L.
   Paul, S.
TI Development of an Algorithm Incorporating Pharmacokinetics of Adalimumab
   in Inflammatory Bowel Diseases
SO AMERICAN JOURNAL OF GASTROENTEROLOGY
LA English
DT Article
ID CROHNS-DISEASE; DOSE INTENSIFICATION; CLINICAL UTILITY; INFLIXIMAB;
   ANTIBODIES
AB OBJECTIVES: Several decision algorithms based on the measurement of infliximab (IFX) trough levels and antibodies to IFX have been proposed. Whether such algorithms can be extrapolated to the pharmacokinetics of adalimumab (ADA) has yet to be determined.
   METHODS: A prospective study included all consecutive patients with inflammatory bowel disease (IBD) having a disease flare while being on ADA 40 mg every 2 weeks were included. All patients were primary responders to ADA therapy and were anti-tumor necrosis factor (TNF) naive. ADA trough levels and antibodies against ADA (AAA) were measured blinded to clinical data (Elisa LISA-Tracker, Theradiag). All patients were optimized with ADA 40 mg weekly. Four months later, in the absence of clinical remission (CR; Crohn's disease activity index < 150 for Crohn's disease (CD), and Mayo score < 2 for ulcerative colitis), patients were treated with IFX therapy. Patients were divided into three groups based on ADA trough levels and based on previous studies: group A, ADA > 4.9 mu g/ml; group B, ADA < 4.9 mu g/ml and undetectable levels of AAA (< 10 ng/ml); and group C, ADA < 4.9 mu g/ml and AAA > 10 ng/ml.
   RESULTS: A total of 82 patients were included (55 % CD; mean age = 43 years, disease duration = 7.4 years, duration of ADA therapy = 17 months). After optimization of ADA treatment, 29.2 % of patients achieved CR in group A (N = 41), 67 % in group B (N = 24), and 12 % in group C (N = 17; P < 0.01 between groups A/B and B/C). C-reactive protein level at the time of relapse, disease duration, duration of ADA therapy, and IBD type was not predictive of CR after ADA optimization by univariate analysis. The response to ADA optimization was significantly more durable in group B (15 months) than in groups A and C (4 and 5 months, respectively). Fifty-two patients who failed following ADA optimization (63 %) were treated with IFX, and 30.6 % of them achieved CR. CR rates following IFX initiation were 6.9 %, 25 %, and 80 % in groups A, B, and C, respectively (P < 0.01 between groups C/A and between groups C/B). Duration of response to IFX was significantly higher in group C than in groups A and B (14 vs. 3 and 5 months, respectively, P < 0.01).
   CONCLUSIONS: The presence of low ADA trough levels without AAA is strongly predictive of clinical response in 67 % of cases after ADA optimization. Conversely, low ADA levels with detectable AAA are associated with ADA failure, and switching to IFX should be considered. ADA trough levels > 4.9 mu g/ml are associated with failure of two anti-TNF agents (ADA and IFX) in 90 % of cases, and switching to another drug class should be considered.
C1 [Roblin, Xavier; Del Tedesco, E.; Phelip, J. M.] CHU St Etienne, Serv Gastrol Enterol Hepatol, F-42023 St Etienne, France.
   [Rinaudo, M.; Genin, C.; Paul, S.] CHU St Etienne, Lab Immunol & Immunomonitoring, F-42023 St Etienne, France.
   [Peyrin-Biroulet, L.] Henri Poincare Univ, Nancy Univ Hosp, INSERM, U954, Nancy 1, France.
   [Peyrin-Biroulet, L.] Henri Poincare Univ, Nancy Univ Hosp, Dept Gastroenterol, Nancy 1, France.
C3 CHU de St Etienne; CHU de St Etienne; Institut National de la Sante et
   de la Recherche Medicale (Inserm); CHU de Nancy; Universite de Lorraine;
   CHU de Nancy; Universite de Lorraine
RP Roblin, X (通讯作者)，CHU St Etienne, Dept Gastroenterol, F-42023 St Etienne, France.
EM xavier.roblin@chu-st-etienne.fr
OI Roblin, Xavier/0000-0002-7929-4878; peyrin-biroulet,
   laurent/0000-0003-2536-6618; paul, stephane/0000-0002-8830-4273
CR Afif W, 2010, AM J GASTROENTEROL, V105, P1133, DOI 10.1038/ajg.2010.9
   Ben-Horin S, 2012, ALIMENT PHARM THER, V35, P714, DOI 10.1111/j.1365-2036.2012.04997.x
   Billioud V, 2011, AM J GASTROENTEROL, V106, P674, DOI 10.1038/ajg.2011.60
   Chaparro M, 2012, ALIMENT PHARM THER, V35, P275, DOI 10.1111/j.1365-2036.2011.04934.x
   Chiu YL, 2013, INFLAMM BOWEL DIS, V19, P1112, DOI 10.1097/MIB.0b013e3182813242
   Gisbert JP, 2009, AM J GASTROENTEROL, V104, P760, DOI 10.1038/ajg.2008.88
   Imaeda H, 2014, J GASTROENTEROL, V49, P100, DOI 10.1007/s00535-013-0803-4
   Karmiris K, 2009, GASTROENTEROLOGY, V137, P1628, DOI 10.1053/j.gastro.2009.07.062
   Mazor Y, 2013, J CROHNS COLITIS, V2013, pP517
   Ordás I, 2012, CLIN PHARMACOL THER, V91, P635, DOI 10.1038/clpt.2011.328
   Ordás I, 2011, GUT, V60, P1754, DOI 10.1136/gutjnl-2011-300934
   Paul S, 2013, INFLAMM BOWEL DIS, V19, P2568, DOI 10.1097/MIB.0b013e3182a77b41
   Roblin X, 2014, CLIN GASTROENTEROL H, V12, P80, DOI 10.1016/j.cgh.2013.07.010
   Velayos FS, 2013, PREVALENCE ANTIBODIE, P4
   West RL, 2008, ALIMENT PHARM THER, V28, P1122, DOI 10.1111/j.1365-2036.2008.03828.x
NR 15
TC 157
Z9 159
U1 1
U2 8
PU NATURE PUBLISHING GROUP
PI NEW YORK
PA 75 VARICK ST, 9TH FLR, NEW YORK, NY 10013-1917 USA
SN 0002-9270
EI 1572-0241
J9 AM J GASTROENTEROL
JI Am. J. Gastroenterol.
PD AUG
PY 2014
VL 109
IS 8
BP 1250
EP 1256
DI 10.1038/ajg.2014.146
PG 7
WC Gastroenterology & Hepatology
WE Science Citation Index Expanded (SCI-EXPANDED)
SC Gastroenterology & Hepatology
GA AS7UE
UT WOS:000344459300016
PM 24913041
DA 2024-01-22
ER

PT J
AU Snarski, E
   Milczarczyk, A
   Franek, E
   Wiktor-Jedrzejczak, W
AF Snarski, Emilian
   Milczarczyk, Alicia
   Franek, Edward
   Wiktor-Jedrzejczak, Wieslaw
TI Potential role of immunoablation and hematopoietic cell transplantation
   in the treatment of early diabetes type 1
SO ANNALS OF TRANSPLANTATION
LA English
DT Review
DE bone marrow transplantation; diabetes mellitus type 1; immunoablation
ID STEM-CELLS; HLA-DR; HAPLOTYPES; GENOTYPES; MELLITUS; MICE; TWIN
AB Immunoablation with autologous hematopoietic cell transplantation has shown some effectiveness in the treatment of autoimmune diseases as diverse as aplastic anemia, systemic lupus erythematosus, multiple sclerosis and Crohn's disease. It has been recently shown that this treatment might prevent or delay development of diabetes type 1. The majority of more than 30 patients with early diabetes type 1 who underwent immunoablation and hematopoietic cell transplantation in various centers in the world achieved durable remission of diabetes and independence of exogenous insulin. This review summarizes advantages and risks of this treatment of early diabetes type 1.
C1 [Snarski, Emilian; Wiktor-Jedrzejczak, Wieslaw] Med Univ Warsaw, Dept Hematol Oncol & Internal Dis, Warsaw, Poland.
   [Milczarczyk, Alicia; Franek, Edward] Cent Hosp, Dept Internal Dis Diabetol & Endocrinol, Minist Interior Affairs & Adm, Warsaw, Poland.
   [Franek, Edward] Polish Acad Sci, Mossakowski Med Res Ctr, Dept Endocrinol, Warsaw, Poland.
C3 Medical University of Warsaw; Polish Academy of Sciences; Mossakowski
   Medical Research Institute of the Polish Academy of Sciences
RP Snarski, E (通讯作者)，Med Univ Warsaw, Dept Hematol Oncol & Internal Dis, Warsaw, Poland.
EM esnarski@amwaw.edu.pl
CR Anaya JM, 2006, CLIN DEV IMMUNOL, V13, P185, DOI 10.1080/17402520600876762
   Atkinson MA, 2005, DIABETES, V54, P1253, DOI 10.2337/diabetes.54.5.1253
   Burt RK, 2008, JAMA-J AM MED ASSOC, V299, P925, DOI 10.1001/jama.299.8.925
   *CAN EUR RAND CONT, 1988, DIABETES, V37, P1574
   Couri CEB, 2009, JAMA-J AM MED ASSOC, V301, P1573, DOI 10.1001/jama.2009.470
   ELLIOTT RB, 1981, LANCET, V2, P631
   Erlich H, 2008, DIABETES, V57, P1084, DOI 10.2337/db07-1331
   Gavin JR, 1997, DIABETES CARE, V20, P1183
   HARRISON LC, 1985, DIABETES, V34, P1306, DOI 10.2337/diabetes.34.12.1306
   Hawkes CH, 1997, QJM-INT J MED, V90, P311, DOI 10.1093/qjmed/90.5.311
   Herold KC, 2002, NEW ENGL J MED, V346, P1692, DOI 10.1056/NEJMoa012864
   Hyttinen V, 2003, DIABETES, V52, P1052, DOI 10.2337/diabetes.52.4.1052
   Kang EM, 2005, EXP HEMATOL, V33, P699, DOI 10.1016/j.exphem.2005.03.008
   Li H, 1996, J IMMUNOL, V156, P380
   Locasciulli A, 2007, HAEMATOL-HEMATOL J, V92, P11, DOI 10.3324/haematol.10075
   Mathews CE, 2005, PEDIATR DIABETES, V6, P165, DOI 10.1111/j.1399-543X.2005.00123.x
   Noble JA, 1996, AM J HUM GENET, V59, P1134
   Raz I, 2001, LANCET, V358, P1749, DOI 10.1016/S0140-6736(01)06801-5
   Rosa SB, 2007, BRAZ J MED BIOL RES, V40, P1579, DOI 10.1590/S0100-879X2007001200001
   Saudek Frantisek, 2004, Rev Diabet Stud, V1, P80, DOI 10.1900/RDS.2004.1.80
   Shtauvere A, 1998, TISSUE ANTIGENS, V52, P385, DOI 10.1111/j.1399-0039.1998.tb03060.x
   SILVERSTEIN J, 1988, NEW ENGL J MED, V319, P599, DOI 10.1056/NEJM198809083191002
   SNARSKI E, BONE MARROW IN PRESS
   Snarski E, 2009, POL ARCH MED WEWN, V119, P422, DOI 10.20452/pamw.725
   Thomson G, 2007, TISSUE ANTIGENS, V70, P110, DOI 10.1111/j.1399-0039.2007.00867.x
   Voltarelli JC, 2007, JAMA-J AM MED ASSOC, V297, P1568, DOI 10.1001/jama.297.14.1568
   Wen Y, 2009, TRANSPL P, V41, P1801, DOI 10.1016/j.transproceed.2009.01.101
   Wen YT, 2008, BIOCHEM BIOPH RES CO, V374, P282, DOI 10.1016/j.bbrc.2008.07.016
   Zorina TD, 2003, STEM CELLS, V21, P377, DOI 10.1634/stemcells.21-4-377
NR 29
TC 2
Z9 2
U1 1
U2 4
PU INT SCIENTIFIC INFORMATION, INC
PI MELVILLE
PA 150 BROADHOLLOW RD, STE 114, MELVILLE, NY 11747 USA
SN 1425-9524
J9 ANN TRANSPL
JI Ann. Transpl.
PD JUL-SEP
PY 2010
VL 15
IS 3
BP 75
EP 79
PG 5
WC Surgery; Transplantation
WE Science Citation Index Expanded (SCI-EXPANDED)
SC Surgery; Transplantation
GA 739CE
UT WOS:000288689200012
PM 20877271
DA 2024-01-22
ER

PT J
AU Adolph, TE
   Meyer, M
   Schwärzler, J
   Mayr, L
   Grabherr, F
   Tilg, H
AF Adolph, Timon E.
   Meyer, Moritz
   Schwarzler, Julian
   Mayr, Lisa
   Grabherr, Felix
   Tilg, Herbert
TI The metabolic nature of inflammatory bowel diseases
SO NATURE REVIEWS GASTROENTEROLOGY & HEPATOLOGY
LA English
DT Review
ID POLYUNSATURATED FATTY-ACIDS; ENDOPLASMIC-RETICULUM STRESS; INTESTINAL
   EPITHELIAL-CELLS; UNFOLDED PROTEIN RESPONSE; ANTI-TNF THERAPY; LONG-TERM
   INTAKE; GUT MICROBIOTA; CROHNS-DISEASE; ARACHIDONIC-ACID; WESTERN DIET
AB Experimental and clinical evidence supports a role of metabolic perturbation in the development of gut inflammation in inflammatory bowel disease (IBD). This Review discusses the role of diet and metabolic inflammation in IBD, outlining key concepts and highlighting the links between metabolism and inflammation in IBD.
   Crohn's disease and ulcerative colitis, phenotypically comprising a spectrum of inflammatory bowel diseases (IBDs), spread globally during the westernization of lifestyle and dietary habits over the past few decades. Here, we review experimental and clinical evidence for the metabolic nature of gut inflammation in IBD and delineate distinct parallels to the inflammatory state in metabolic diseases. Experimental evidence indicates that excessive intake of specific macronutrients in a Western diet fuels an inflammatory response in the gut by exploiting sensors of innate immunity and perturbation of gut microbial metabolism. Genetic IBD risk partly affects metabolism and stress signalling of innate immunity, and immunometabolism controls susceptibility to gut inflammation. Epidemiological and clinical studies indicate that specific nutrients in the Western diet pose a risk for the development of IBD and a poor disease course. Translational studies in IBD indicate perturbation of energy metabolism in immune cells and perturbation of gut microbial metabolism, which can be shaped by diet. In turn, dietary restriction by exclusive enteral nutrition induces remission in patients with IBD. Collectively, these studies support a metabolic underpinning of gut inflammation in IBD as described for metabolic inflammation in obesity and related disorders.
C1 [Adolph, Timon E.; Meyer, Moritz; Schwarzler, Julian; Mayr, Lisa; Grabherr, Felix; Tilg, Herbert] Med Univ Innsbruck, Dept Internal Med Gastroenterol Hepatol Endocrino, Innsbruck, Austria.
C3 Medical University of Innsbruck
RP Adolph, TE; Tilg, H (通讯作者)，Med Univ Innsbruck, Dept Internal Med Gastroenterol Hepatol Endocrino, Innsbruck, Austria.
EM timon.erik.adolph@i-med.ac.at; herbert.tilg@i-med.ac.at
FU Austrian Science Fund [FWF P33070]; European Research Council [ERC-STG:
   101039320]; Austrian Society of Gastroenterology & Hepatology (oGGH);
   Tyrolean Science Funds (TWF); excellence initiative (Competence Centers
   for Excellent Technologies - COMET) of the Austrian Research Promotion
   Agency FFG: Research Center of Excellence in Vascular Ageing Tyrol,
   VASCage - BMVIT [843536]; excellence initiative (Competence Centers for
   Excellent Technologies - COMET) of the Austrian Research Promotion
   Agency FFG: Research Center of Excellence in Vascular Ageing Tyrol,
   VASCage - BMWFW [843536]; excellence initiative (Competence Centers for
   Excellent Technologies - COMET) of the Austrian Research Promotion
   Agency FFG: Research Center of Excellence in Vascular Ageing Tyrol,
   VASCage - Wirtschaftsagentur Wien [843536]; excellence initiative
   (Competence Centers for Excellent Technologies - COMET) of the Austrian
   Research Promotion Agency FFG: Research Center of Excellence in Vascular
   Ageing Tyrol, VASCage - Standortagentur Tirol [843536]
FX T.E.A. is supported by the Austrian Science Fund (FWF P33070) and the
   European Research Council (ERC-STG: 101039320). L.M. and J.S. are
   grateful for the support from the Austrian Society of Gastroenterology &
   Hepatology (oGGH). F.G. appreciates support from the Tyrolean Science
   Funds (TWF). H.T. received funding by the excellence initiative
   (Competence Centers for Excellent Technologies - COMET) of the Austrian
   Research Promotion Agency FFG: Research Center of Excellence in Vascular
   Ageing Tyrol, VASCage (K-Project Nr. 843536) funded by the BMVIT, BMWFW,
   the Wirtschaftsagentur Wien and the Standortagentur Tirol.
CR Adolph TE, 2013, NATURE, V503, P272, DOI 10.1038/nature12599
   Agus A, 2018, CELL HOST MICROBE, V23, P716, DOI 10.1016/j.chom.2018.05.003
   Alexander M, 2022, CELL HOST MICROBE, V30, P17, DOI 10.1016/j.chom.2021.11.001
   Allez M, 2010, J CROHNS COLITIS, V4, P355, DOI 10.1016/j.crohns.2010.04.004
   Alzoghaibi MA, 2003, CLIN NUTR, V22, P529, DOI 10.1016/S0261-5614(03)00083-9
   Ananthakrishnan AN, 2018, NAT REV GASTRO HEPAT, V15, P39, DOI 10.1038/nrgastro.2017.136
   Ananthakrishnan AN, 2015, NAT REV GASTRO HEPAT, V12, P205, DOI 10.1038/nrgastro.2015.34
   Ananthakrishnan AN, 2014, GUT, V63, P776, DOI 10.1136/gutjnl-2013-305304
   Ananthakrishnan AN, 2013, GASTROENTEROLOGY, V145, P970, DOI 10.1053/j.gastro.2013.07.050
   Arnone D, 2021, FRONT NUTR, V8, DOI 10.3389/fnut.2021.758518
   Aron-Wisnewsky J, 2021, GASTROENTEROLOGY, V160, P573, DOI 10.1053/j.gastro.2020.10.057
   Aron-Wisnewsky J, 2020, NAT REV GASTRO HEPAT, V17, P279, DOI 10.1038/s41575-020-0269-9
   Atarashi K, 2008, NATURE, V455, P808, DOI 10.1038/nature07240
   Awada M, 2012, J LIPID RES, V53, P2069, DOI 10.1194/jlr.M026179
   Baier J, 2020, J CLIN INVEST, V130, P5703, DOI 10.1172/JCI126923
   Barreau F, 2021, PART FIBRE TOXICOL, V18, DOI 10.1186/s12989-021-00421-2
   Barreiro-de Acosta M, 2011, J CROHNS COLITIS, V5, P566, DOI 10.1016/j.crohns.2011.05.009
   Belluzzi A, 1996, NEW ENGL J MED, V334, P1557, DOI 10.1056/NEJM199606133342401
   Ben-Horin S, 2014, NAT REV GASTRO HEPAT, V11, P243, DOI 10.1038/nrgastro.2013.253
   Bergemalm D, 2021, GASTROENTEROLOGY, V161, P1526, DOI 10.1053/j.gastro.2021.07.026
   Bernier-Latmani J, 2017, NAT REV GASTRO HEPAT, V14, P510, DOI 10.1038/nrgastro.2017.79
   Bhagavathula AS, 2021, HEALTHCARE-BASEL, V9, DOI 10.3390/healthcare9010035
   Bischoff SC, 2020, CLIN NUTR, V39, P632, DOI 10.1016/j.clnu.2019.11.002
   BITTENCOURT VZ, 2021, J CROHNS COLITIS
   Boulangé CL, 2016, GENOME MED, V8, DOI 10.1186/s13073-016-0303-2
   Breuer U, 2006, YEAST, V23, P415, DOI 10.1002/yea.1374
   Brown EM, 2019, CELL HOST MICROBE, V25, P668, DOI 10.1016/j.chom.2019.04.002
   Cader MZ, 2020, CELL, V180, P278, DOI [10.1016/j.cell.2019.12.017, 10.1016/j.cell.2020.02.005]
   Cader MZ, 2016, NAT IMMUNOL, V17, P1046, DOI 10.1038/ni.3532
   Caesar R, 2015, CELL METAB, V22, P658, DOI 10.1016/j.cmet.2015.07.026
   Camuesco D, 2005, J NUTR, V135, P687, DOI 10.1093/jn/135.4.687
   Cani PD, 2007, DIABETES, V56, P1761, DOI 10.2337/db06-1491
   Cani PD, 2019, NAT REV ENDOCRINOL, V15, P69, DOI 10.1038/s41574-018-0143-9
   Caruso R, 2020, NAT REV IMMUNOL, V20, P411, DOI [10.1038/s41577-019-0268-7, 10.4161/gmic.20228]
   Chan SSM, 2014, ALIMENT PHARM THER, V39, P834, DOI 10.1111/apt.12670
   Chang JT, 2020, NEW ENGL J MED, V383, P2652, DOI 10.1056/NEJMra2002697
   Chassaing B, 2022, GASTROENTEROLOGY, V162, P743, DOI 10.1053/j.gastro.2021.11.006
   Chassaing B, 2015, NATURE, V519, P92, DOI 10.1038/nature14232
   Christ A, 2018, CELL, V172, P162, DOI 10.1016/j.cell.2017.12.013
   Cordain L, 2005, AM J CLIN NUTR, V81, P341, DOI 10.1093/ajcn.81.2.341
   Costea I, 2014, GASTROENTEROLOGY, V146, P929, DOI 10.1053/j.gastro.2013.12.034
   Coward S, 2019, GASTROENTEROLOGY, V156, P1345, DOI 10.1053/j.gastro.2019.01.002
   Danese S, 2015, NAT REV GASTRO HEPAT, V12, P537, DOI 10.1038/nrgastro.2015.135
   David LA, 2014, NATURE, V505, P559, DOI 10.1038/nature12820
   de Silva PSA, 2010, GASTROENTEROLOGY, V139, P1912, DOI 10.1053/j.gastro.2010.07.065
   de Souza HSP, 2016, NAT REV GASTRO HEPAT, V13, P13, DOI [10.1038/nrgastro.2016.186, 10.1038/nrgastro.2015.186]
   Devkota S, 2012, NATURE, V487, P104, DOI 10.1038/nature11225
   Di'Narzo AF, 2022, GASTROENTEROLOGY, V162, P828, DOI 10.1053/j.gastro.2021.11.015
   Dong C, 2020, J CROHNS COLITIS, V14, pS015
   Duca FA, 2021, NAT COMMUN, V12, DOI 10.1038/s41467-021-21235-y
   Dudek M, 2021, NATURE, V592, DOI 10.1038/s41586-021-03233-8
   Eckel RH, 2005, LANCET, V365, P1415, DOI 10.1016/S0140-6736(05)66378-7
   Eguchi K, 2012, CELL METAB, V15, P518, DOI 10.1016/j.cmet.2012.01.023
   Erridge C, 2007, AM J CLIN NUTR, V86, P1286, DOI 10.1093/ajcn/86.5.1286
   Everett BM, 2018, J AM COLL CARDIOL, V71, P2392, DOI 10.1016/j.jacc.2018.03.002
   Evstatiev R., 2021, SCI REP-UK, V11
   Fajstova A, 2020, CELLS-BASEL, V9, DOI 10.3390/cells9122701
   Feagan BG, 2008, JAMA-J AM MED ASSOC, V299, P1690, DOI 10.1001/jama.299.14.1690
   Fitzpatrick JA, 2022, NAT REV GASTRO HEPAT, V19, P652, DOI 10.1038/s41575-022-00619-5
   Friedrich M, 2021, NAT MED, V27, P1970, DOI 10.1038/s41591-021-01520-5
   Fu SN, 2012, CELL METAB, V15, P623, DOI 10.1016/j.cmet.2012.03.007
   Gerner RR, 2018, GUT, V67, P1813, DOI 10.1136/gutjnl-2017-314241
   Ghezzal S, 2020, BBA-MOL CELL BIOL L, V1865, DOI 10.1016/j.bbalip.2019.158530
   Gill SK, 2021, NAT REV GASTRO HEPAT, V18, P101, DOI 10.1038/s41575-020-00375-4
   Grootjans J, 2016, NAT REV IMMUNOL, V16, P469, DOI 10.1038/nri.2016.62
   Günther C, 2011, NATURE, V477, P335, DOI 10.1038/nature10400
   Guo Q, 2017, PROG LIPID RES, V68, P109, DOI 10.1016/j.plipres.2017.10.001
   Haberman Y, 2019, NAT COMMUN, V10, DOI 10.1038/s41467-018-07841-3
   Hall CHT, 2020, GASTROENTEROLOGY, V159, P984, DOI 10.1053/j.gastro.2020.05.033
   Halmos EP, 2015, NAT REV GASTRO HEPAT, V12, P133, DOI 10.1038/nrgastro.2015.11
   He ZX, 2021, CELL METAB, V33, P1358, DOI 10.1016/j.cmet.2021.04.015
   Hegazi RAF, 2006, NUTRITION, V22, P275, DOI 10.1016/j.nut.2005.06.006
   Hinrichsen F, 2021, CELL METAB, V33, P2355, DOI 10.1016/j.cmet.2021.11.004
   Hirosumi J, 2002, NATURE, V420, P333, DOI 10.1038/nature01137
   Hotamisligil GS, 2010, CELL, V140, P900, DOI 10.1016/j.cell.2010.02.034
   Hotamisligil GS, 2017, IMMUNITY, V47, P406, DOI 10.1016/j.immuni.2017.08.009
   Hotamisligil GS, 2017, NATURE, V542, P177, DOI 10.1038/nature21363
   HOTAMISLIGIL GS, 1993, SCIENCE, V259, P87, DOI 10.1126/science.7678183
   Hou JK, 2011, AM J GASTROENTEROL, V106, P563, DOI 10.1038/ajg.2011.44
   Huang B, 2019, CELL, V179, P1160, DOI 10.1016/j.cell.2019.10.027
   Huang SJ, 2019, J BIOL CHEM, V294, P18726, DOI 10.1074/jbc.REV119.007036
   Hug H, 2018, NUTRIENTS, V10, DOI 10.3390/nu10020203
   Ip WKE, 2017, SCIENCE, V356, P513, DOI 10.1126/science.aal3535
   Jain U, 2021, SCIENCE, V371, P1154, DOI 10.1126/science.abd0919
   Jantchou P, 2010, AM J GASTROENTEROL, V105, P2195, DOI 10.1038/ajg.2010.192
   Jin CC, 2013, CELL METAB, V17, P873, DOI 10.1016/j.cmet.2013.05.011
   Jones GR, 2019, GUT, V68, P1953, DOI 10.1136/gutjnl-2019-318936
   Kaplan GG, 2021, NAT REV GASTRO HEPAT, V18, P56, DOI 10.1038/s41575-020-00360-x
   Kaplan GG, 2015, NAT REV GASTRO HEPAT, V12, P720, DOI 10.1038/nrgastro.2015.150
   Karhausen J, 2004, J CLIN INVEST, V114, P1098, DOI 10.1172/JCI200421086
   Kaser A, 2008, CELL, V134, P743, DOI 10.1016/j.cell.2008.07.021
   KATAN MB, 1995, ANNU REV NUTR, V15, P473, DOI 10.1146/annurev.nutr.15.1.473
   Kawabata K, 2019, INT J MOL MED, V43, P1487, DOI 10.3892/ijmm.2018.4040
   Ke XB, 2021, GENOME BIOL, V22, DOI 10.1186/s13059-021-02496-8
   Khalili H, 2018, NAT REV GASTRO HEPAT, V15, P525, DOI 10.1038/s41575-018-0022-9
   Khaloian S, 2020, GUT, V69, P1939, DOI 10.1136/gutjnl-2019-319514
   Khan S, 2020, SCI TRANSL MED, V12, DOI 10.1126/scitranslmed.aay6218
   KITSUKAWA Y, 1992, GASTROENTEROLOGY, V102, P1859, DOI 10.1016/0016-5085(92)90306-J
   Ko CW, 2020, NAT REV GASTRO HEPAT, V17, P169, DOI 10.1038/s41575-019-0250-7
   Kobayashi T, 2020, NAT REV DIS PRIMERS, V6, DOI 10.1038/s41572-020-0205-x
   Koeth RA, 2013, NAT MED, V19, P576, DOI 10.1038/nm.3145
   Korbecki J, 2019, INFLAMM RES, V68, P915, DOI 10.1007/s00011-019-01273-5
   Kunisawa J, 2014, J IMMUNOL, V193, P1666, DOI 10.4049/jimmunol.1302944
   Lackey DE, 2016, NAT REV ENDOCRINOL, V12, P15, DOI 10.1038/nrendo.2015.189
   Laffin M, 2019, SCI REP-UK, V9, DOI 10.1038/s41598-019-48749-2
   Lamas B, 2016, NAT MED, V22, P598, DOI 10.1038/nm.4102
   Lamming DW, 2013, CELL METAB, V18, P465, DOI 10.1016/j.cmet.2013.08.002
   Lancaster GI, 2018, CELL METAB, V27, P1096, DOI 10.1016/j.cmet.2018.03.014
   Lavelle A, 2020, NAT REV GASTRO HEPAT, V17, P223, DOI 10.1038/s41575-019-0258-z
   Le Chatelier E, 2013, NATURE, V500, P541, DOI 10.1038/nature12506
   Lee JY, 2020, CELL HOST MICROBE, V28, P273, DOI 10.1016/j.chom.2020.06.001
   Lee YS, 2018, CELL, V172, P22, DOI 10.1016/j.cell.2017.12.025
   Lev-Tzion R, 2014, COCHRANE DB SYST REV, DOI 10.1002/14651858.CD006320.pub4
   Levine A, 2020, CLIN GASTROENTEROL H, V18, P1381, DOI 10.1016/j.cgh.2020.01.046
   Levine A, 2019, GASTROENTEROLOGY, V157, P440, DOI 10.1053/j.gastro.2019.04.021
   Lewis JD, 2021, GASTROENTEROLOGY, V161, P837, DOI 10.1053/j.gastro.2021.05.047
   Ley RE, 2006, NATURE, V444, P1022, DOI 10.1038/4441022a
   Li XL, 2021, MOL NUTR FOOD RES, V65, DOI 10.1002/mnfr.202000461
   Libby P, 2021, NATURE, V592, P524, DOI 10.1038/s41586-021-03392-8
   Liu TC, 2021, CELL HOST MICROBE, V29, P988, DOI 10.1016/j.chom.2021.04.004
   Lloyd-Price J, 2019, NATURE, V569, P655, DOI 10.1038/s41586-019-1237-9
   Lo CH, 2022, CLIN GASTROENTEROL H, V20, pE1323, DOI 10.1016/j.cgh.2021.08.031
   Martinez-Medina M, 2014, GUT, V63, P116, DOI 10.1136/gutjnl-2012-304119
   Martini E, 2017, CELL MOL GASTROENTER, V4, P33, DOI 10.1016/j.jcmgh.2017.03.007
   Matsunaga H, 2008, INFLAMM BOWEL DIS, V14, P1348, DOI 10.1002/ibd.20491
   Mayr L, 2020, NAT COMMUN, V11, DOI 10.1038/s41467-020-15646-6
   McGettrick AF, 2020, CELL METAB, V32, P524, DOI 10.1016/j.cmet.2020.08.002
   Mehandru S, 2021, NAT REV GASTRO HEPAT, V18, P83, DOI 10.1038/s41575-020-00399-w
   Micha Renata, 2014, BMJ, V348, pg2272, DOI 10.1136/bmj.g2272
   Michaudel C, 2020, CELL METAB, V32, P514, DOI 10.1016/j.cmet.2020.09.004
   MIDDLETON SJ, 1995, CLIN NUTR, V14, P229, DOI 10.1016/S0261-5614(95)80004-2
   Aguilera JM, 2019, CRIT REV FOOD SCI, V59, P3612, DOI 10.1080/10408398.2018.1502743
   Monteiro-Sepulveda M, 2015, CELL METAB, V22, P113, DOI 10.1016/j.cmet.2015.05.020
   Montrose DC, 2021, CELL MOL GASTROENTER, V11, P525, DOI 10.1016/j.jcmgh.2020.09.008
   Morton H, 2020, NUTRIENTS, V12, DOI 10.3390/nu12102975
   Moschen AR, 2019, NAT REV GASTRO HEPAT, V16, P185, DOI 10.1038/s41575-018-0084-8
   Nagao-Kitamoto H, 2016, CELL MOL GASTROENTER, V2, P468, DOI 10.1016/j.jcmgh.2016.02.003
   Nagatake T, 2022, MUCOSAL IMMUNOL, V15, P289, DOI 10.1038/s41385-021-00477-5
   Naito Y, 2015, BRIT J NUTR, V114, P734, DOI 10.1017/S000711451500224X
   Narula N, 2021, BMJ-BRIT MED J, V374, DOI 10.1136/bmj.n1554
   Narula N, 2018, COCHRANE DB SYST REV, DOI 10.1002/14651858.CD000542.pub3
   Neurath MF, 2014, NAT REV IMMUNOL, V14, P329, DOI 10.1038/nri3661
   Ng SC, 2017, LANCET, V390, P2769, DOI 10.1016/S0140-6736(17)32448-0
   NISHIDA T, 1987, GUT, V28, P1002, DOI 10.1136/gut.28.8.1002
   O'Neill LAJ, 2016, NAT REV IMMUNOL, V16, P553, DOI 10.1038/nri.2016.70
   Ogawa T, 2021, BIOCHEM BIOPH RES CO, V534, P540, DOI 10.1016/j.bbrc.2020.11.047
   Özcan U, 2004, SCIENCE, V306, P457, DOI 10.1126/science.1103160
   Venegas DP, 2019, FRONT IMMUNOL, V10, DOI 10.3389/fimmu.2019.00277
   Patankar JV, 2020, NAT REV GASTRO HEPAT, V17, P543, DOI 10.1038/s41575-020-0326-4
   Pearl DS, 2014, J CROHNS COLITIS, V8, P70, DOI 10.1016/j.crohns.2013.03.013
   Pendyala S, 2012, GASTROENTEROLOGY, V142, P1100, DOI 10.1053/j.gastro.2012.01.034
   Peters V, 2022, J CROHNS COLITIS, V16, P931, DOI 10.1093/ecco-jcc/jjab219
   Peters V, 2021, J CROHNS COLITIS, V15, P1305, DOI 10.1093/ecco-jcc/jjab008
   Petersen MC, 2017, NAT REV ENDOCRINOL, V13, P572, DOI 10.1038/nrendo.2017.80
   Peterson LW, 2014, NAT REV IMMUNOL, V14, P141, DOI 10.1038/nri3608
   Pfister D, 2021, NATURE, V592, P450, DOI 10.1038/s41586-021-03362-0
   Piovani D, 2019, GASTROENTEROLOGY, V157, P647, DOI 10.1053/j.gastro.2019.04.016
   Plichta DR, 2019, CELL, V178, P1041, DOI 10.1016/j.cell.2019.07.045
   Prendeville H, 2022, CELL MOL IMMUNOL, V19, P432, DOI 10.1038/s41423-021-00781-x
   Progatzky F, 2014, NAT COMMUN, V5, DOI 10.1038/ncomms6864
   Qin JJ, 2012, NATURE, V490, P55, DOI 10.1038/nature11450
   Rahmani J, 2019, OBES REV, V20, P1312, DOI 10.1111/obr.12875
   Ramakers JD, 2008, BRIT J NUTR, V100, P347, DOI 10.1017/S0007114507901257
   Rath E, 2012, GUT, V61, P1269, DOI 10.1136/gutjnl-2011-300767
   Reilly SM, 2017, NAT REV ENDOCRINOL, V13, P633, DOI 10.1038/nrendo.2017.90
   Richard ML, 2019, NAT REV GASTRO HEPAT, V16, P331, DOI 10.1038/s41575-019-0121-2
   Ridker PM, 2017, NEW ENGL J MED, V377, P1119, DOI 10.1056/NEJMoa1707914
   Roda G, 2020, NAT REV DIS PRIMERS, V6, DOI 10.1038/s41572-020-0156-2
   Ruemmele FM, 2014, J CROHNS COLITIS, V8, P1179, DOI 10.1016/j.crohns.2014.04.005
   Ruiz PA, 2017, GUT, V66, P1216, DOI 10.1136/gutjnl-2015-310297
   RUTGEERTS P, 1991, LANCET, V338, P771, DOI 10.1016/0140-6736(91)90663-A
   Salas A, 2020, NAT REV GASTRO HEPAT, V17, P323, DOI 10.1038/s41575-020-0273-0
   Santoru ML, 2021, INFLAMM BOWEL DIS, V27, P1335, DOI 10.1093/ibd/izab012
   Sarbagili Shabat C., 2021, J CROHNS COLITIS, DOI 10.1093/ecco-jcc/jjab165
   Sasson AN, 2021, LANCET GASTROENTEROL, V6, P754, DOI 10.1016/S2468-1253(21)00097-2
   Saveljeva S, 2022, CELL METAB, V34, P106, DOI 10.1016/j.cmet.2021.12.009
   Schaubeck M, 2016, GUT, V65, P225, DOI 10.1136/gutjnl-2015-309333
   Schirmer M, 2019, NAT REV MICROBIOL, V17, P497, DOI 10.1038/s41579-019-0213-6
   Schulze MB, 2020, LANCET DIABETES ENDO, V8, P915, DOI 10.1016/S2213-8587(20)30148-0
   SCHWARZLER J, 2022, GASTROENTEROLOGY
   Scott BM, 2021, NAT MED, V27, P1212, DOI 10.1038/s41591-021-01390-x
   Scoville EA, 2019, SCI REP-UK, V9, DOI 10.1038/s41598-019-39232-z
   Sensoy I, 2021, CURR RES FOOD SCI, V4, P308, DOI 10.1016/j.crfs.2021.04.004
   Serino M, 2012, GUT, V61, P543, DOI 10.1136/gutjnl-2011-301012
   Sethi JK, 2021, NAT METAB, V3, P1302, DOI 10.1038/s42255-021-00470-z
   Shi H, 2006, J CLIN INVEST, V116, P3015, DOI 10.1172/JCI28898
   Shoda R, 1996, AM J CLIN NUTR, V63, P741, DOI 10.1093/ajcn/63.5.741
   Shoelson SE, 2006, J CLIN INVEST, V116, P1793, DOI 10.1172/JCI29069
   Sigall-Boneh R, 2014, INFLAMM BOWEL DIS, V20, P1353, DOI 10.1097/MIB.0000000000000110
   SINGH S, 2017, NAT REV GASTRO HEPAT, V14, P110, DOI DOI 10.1038/NRGASTRO.2016.181
   Singh V, 2019, GUT, V68, P1801, DOI 10.1136/gutjnl-2018-316250
   Smith SA, 2021, J CLIN INVEST, V131, DOI 10.1172/JCI133371
   Stockwell BR, 2017, CELL, V171, P273, DOI 10.1016/j.cell.2017.09.021
   Suez Jotham, 2014, Nature, V514, P181, DOI 10.1038/nature13793
   Sugihara K, 2019, FRONT IMMUNOL, V9, DOI 10.3389/fimmu.2018.03183
   Sullivan ZA, 2021, SCIENCE, V371, P1223, DOI 10.1126/science.aba8310
   Svolos V, 2019, GASTROENTEROLOGY, V156, P1354, DOI 10.1053/j.gastro.2018.12.002
   Swanson KV, 2019, NAT REV IMMUNOL, V19, P477, DOI 10.1038/s41577-019-0165-0
   Taskinen MR, 2019, NUTRIENTS, V11, DOI 10.3390/nu11091987
   Temba GS, 2021, NAT IMMUNOL, V22, P287, DOI 10.1038/s41590-021-00867-8
   Thaiss CA, 2018, SCIENCE, V359, P1376, DOI 10.1126/science.aar3318
   Thaiss CA, 2016, NATURE, V540, P544, DOI 10.1038/nature20796
   TILG H, 2020, NAT REV IMMUNOL, V20, P40, DOI DOI 10.1038/S41577-019-0198-4
   Tjonneland A, 2009, GUT, V58, P1606, DOI 10.1136/gut.2008.169078
   Turnbaugh PJ, 2006, NATURE, V444, P1027, DOI 10.1038/nature05414
   Unger AL, 2019, NUTRIENTS, V11, DOI 10.3390/nu11092200
   Viennois E, 2020, CELL REP, V33, DOI 10.1016/j.celrep.2020.108229
   Voss K, 2021, NAT REV IMMUNOL, V21, P637, DOI 10.1038/s41577-021-00529-8
   Wan Y, 2019, GUT, V68, P1417, DOI 10.1136/gutjnl-2018-317609
   Wang X, 2020, TRENDS ENDOCRIN MET, V31, P712, DOI 10.1016/j.tem.2020.07.001
   Wen HT, 2011, NAT IMMUNOL, V12, P408, DOI 10.1038/ni.2022
   Wintjens D, 2021, J CROHNS COLITIS, V15, P391, DOI 10.1093/ecco-jcc/jjaa173
   Xie MH, 2020, J AGR FOOD CHEM, V68, P7641, DOI 10.1021/acs.jafc.0c03024
   Xie YD, 2020, J CLIN INVEST, V130, P2111, DOI 10.1172/JCI133264
   Xing MN, 2019, NAT COMMUN, V10, DOI 10.1038/s41467-019-09618-8
   Xu HY, 2003, J CLIN INVEST, V112, P1821, DOI 10.1172/JCI200319451
   Xu ZX, 2020, FRONT MICROBIOL, V11, DOI 10.3389/fmicb.2020.615404
   YANAI H, 2021, LANCET GASTROENTEROL
   Yang Q, 2017, LIPIDS HEALTH DIS, V16, DOI 10.1186/s12944-016-0399-9
   Yki-Järvinen H, 2021, NAT REV GASTRO HEPAT, V18, P770, DOI 10.1038/s41575-021-00472-y
   Zárate R, 2017, CLIN TRANSL MED, V6, DOI 10.1186/s40169-017-0153-6
   ZHANG Y, 2022, NATURE
   Zhao Q, 2020, SCI IMMUNOL, V5, DOI 10.1126/sciimmunol.abc6373
   Zhivaki D, 2022, NAT REV IMMUNOL, V22, P322, DOI 10.1038/s41577-021-00618-8
   Zhong Y, 2013, FRONT IMMUNOL, V4, DOI 10.3389/fimmu.2013.00333
   Zmora N, 2017, MUCOSAL IMMUNOL, V10, P865, DOI 10.1038/mi.2017.19
   Zmora N, 2019, NAT REV GASTRO HEPAT, V16, P35, DOI 10.1038/s41575-018-0061-2
NR 227
TC 51
Z9 54
U1 51
U2 115
PU NATURE PORTFOLIO
PI BERLIN
PA HEIDELBERGER PLATZ 3, BERLIN, 14197, GERMANY
SN 1759-5045
EI 1759-5053
J9 NAT REV GASTRO HEPAT
JI Nat. Rev. Gastroenterol. Hepatol.
PD DEC
PY 2022
VL 19
IS 12
BP 753
EP 767
DI 10.1038/s41575-022-00658-y
EA JUL 2022
PG 15
WC Gastroenterology & Hepatology
WE Science Citation Index Expanded (SCI-EXPANDED)
SC Gastroenterology & Hepatology
GA 6L0ZJ
UT WOS:000832804900001
PM 35906289
HC Y
HP N
DA 2024-01-22
ER

PT J
AU Vos, ACW
   Bakkal, N
   Minnee, RC
   Casparie, MK
   de Jong, DJ
   Dijkstra, G
   Stokkers, P
   van Bodegraven, AA
   Pierik, M
   van der Woude, CJ
   Oldenburg, B
   Hommes, DW
AF Vos, A. C. W.
   Bakkal, N.
   Minnee, R. C.
   Casparie, M. K.
   de Jong, D. J.
   Dijkstra, G.
   Stokkers, P.
   van Bodegraven, A. A.
   Pierik, M.
   van der Woude, C. J.
   Oldenburg, B.
   Hommes, D. W.
CA ICC
TI Risk of Malignant Lymphoma in Patients with Inflammatory Bowel Diseases:
   A Dutch Nationwide Study
SO INFLAMMATORY BOWEL DISEASES
LA English
DT Article
DE malignant lymphoma; Crohn's disease; ulcerative colitis; inflammatory
   bowel diseases; Epstein-Barr virus
ID RHEUMATOID-ARTHRITIS; IMMUNOSUPPRESSIVE THERAPY; HODGKINS-DISEASE;
   CROHNS-DISEASE; AZATHIOPRINE; CANCER; 6-MERCAPTOPURINE; ASSOCIATION;
   BENEFITS; COHORT
AB Background: Immune suppressant medications such as thiopurines and anti-tumor necrosis factor agents are important for maintaining disease control in most patients with inflammatory bowel diseases (IBDs); however, their use has been associated with the development of malignant lymphoma. The purpose of this Dutch nationwide study was to estimate the relative risk of malignant lymphoma in IBD patients.
   Methods: IBD patients who developed a lymphoma between 1997 and 2004 were identified using the Dutch National Database of PALGA. Data from confirmed cases were collected from individual hospitals, including data on Epstein Barr virus (EBV). The age-adjusted 8-year incidence of malignant lymphoma in the Netherlands was retrieved from the Central Bureau of Statistics.
   Results: Forty-two hospitals were visited and 285 matches evaluated in the total cohort of 17,834 IBD patients. Forty-four lymphomas were observed, resulting in a relative risk of 1.27 (95% confidence interval [CI]: 0.92-1.68). Only 19 of 44 patients (43%) were exposed to azathioprine/6-mercaptopurine (AZA/6-MP). Remarkably, 92% of patients (11/12) with EBV-positive lymphoma used AZA/6-MP, in contrast to only 19% patients (4/21) with EBV-negative lymphoma, suggesting a strong relation between EBV-positive lymphoma and thiopurine use.
   Conclusions: This nationwide study does not suggest a significant overall increased risk for lymphoma in IBD patients. A distinct correlation between EBV-positive lymphoma and AZA/6-MP use was observed.
C1 [Vos, A. C. W.; Bakkal, N.; Hommes, D. W.] Leiden Univ Med Ctr, Dept Gastroenterol & Hepatol, NL-2333 ZA Leiden, Netherlands.
   [Minnee, R. C.; Stokkers, P.] Univ Amsterdam, Acad Med Ctr, Dept Gastroenterol & Hepatol, NL-1105 AZ Amsterdam, Netherlands.
   [Casparie, M. K.] Fdn PALGA, Utrecht, Netherlands.
   [de Jong, D. J.] Radboud Univ Nijmegen Med Ctr, Dept Gastroenterol, Nijmegen, Netherlands.
   [van Bodegraven, A. A.] Univ Groningen, Univ Med Ctr Groningen, Dept Gastroenterol & Hepatol, NL-9713 AV Groningen, Netherlands.
   [Dijkstra, G.] Vrije Univ Amsterdam Med Ctr, Dept Gastroenterol & Hepatol, Amsterdam, Netherlands.
   [Pierik, M.] Univ Hosp Maastricht, Dept Gastroenterol, Maastricht, Netherlands.
   [van der Woude, C. J.] Erasmus MC Univ Med Ctr, Dept Gastroenterol & Hepatol, Rotterdam, Netherlands.
   [Oldenburg, B.] Univ Med Ctr Utrecht, Dept Gastroenterol & Hepatol, Utrecht, Netherlands.
C3 Leiden University; Leiden University Medical Center (LUMC); University
   of Amsterdam; Academic Medical Center Amsterdam; Radboud University
   Nijmegen; University of Groningen; Vrije Universiteit Amsterdam; VU
   UNIVERSITY MEDICAL CENTER; Maastricht University; Maastricht University
   Medical Centre (MUMC); Erasmus University Rotterdam; Erasmus MC; Utrecht
   University; Utrecht University Medical Center
RP Hommes, DW (通讯作者)，Leiden Univ Med Ctr, Dept Gastroenterol & Hepatol, C4-P,Albinusdreef 2, NL-2333 ZA Leiden, Netherlands.
EM d.w.hommes@lumc.nl
RI van der Woude, Christien Janneke/H-6384-2011; van Bodegraven, Ad
   A/L-3180-2013; van Bodegraven, Ad/ABG-4367-2020; de Jong,
   D.J./L-4417-2015; Minnee, Robert/ABD-1676-2020
OI van Bodegraven, Ad A/0000-0003-2636-303X; van Bodegraven,
   Ad/0000-0003-2636-303X; /0000-0003-4563-7462; van der Woude,
   C.Janneke/0000-0003-3875-6957
FU Netherlands Society of Gastroenterology [2005-14]
FX Supported by a grant from the Gastrostart Fund of the Netherlands
   Society of Gastroenterology (Project 2005-14).
CR Askling J, 2005, GUT, V54, P617, DOI 10.1136/gut.2004.051771
   Baecklund E, 2006, ARTHRITIS RHEUM, V54, P692, DOI 10.1002/art.21675
   Baecklund E, 1998, BRIT MED J, V317, P180, DOI 10.1136/bmj.317.7152.180
   Beaugerie L, 2009, LANCET, V374, P1617, DOI 10.1016/S0140-6736(09)61302-7
   Bernstein CN, 2001, CANCER-AM CANCER SOC, V91, P854, DOI 10.1002/1097-0142(20010215)91:4<854::AID-CNCR1073>3.0.CO;2-Z
   Casparie M, 2007, CELL ONCOL, V29, P19
   Crispino P, 2007, INT J COLORECTAL DIS, V22, P553, DOI 10.1007/s00384-006-0202-x
   Dayharsh GA, 2002, GASTROENTEROLOGY, V122, P72, DOI 10.1053/gast.2002.30328
   Farrell RJ, 2000, GUT, V47, P514, DOI 10.1136/gut.47.4.514
   Jones M, 1996, BRIT J RHEUMATOL, V35, P738
   Kandiel A, 2005, GUT, V54, P1121, DOI 10.1136/gut.2004.049460
   Kumar S, 2000, AM J SURG PATHOL, V24, P66, DOI 10.1097/00000478-200001000-00008
   Lewis JD, 2000, GASTROENTEROLOGY, V118, P1018, DOI 10.1016/S0016-5085(00)70353-2
   Lewis JD, 2001, GASTROENTEROLOGY, V121, P1080, DOI 10.1053/gast.2001.28703
   Loftus EV, 2000, AM J GASTROENTEROL, V95, P2308
   McGovern DPB, 2005, GUT, V54, P1055, DOI 10.1136/gut.2004.053231
   Palli D, 2000, GASTROENTEROLOGY, V119, P647, DOI 10.1053/gast.2000.16487
   PERSSON PG, 1994, GASTROENTEROLOGY, V107, P1675, DOI 10.1016/0016-5085(94)90807-9
   Schwartz LK, 2006, CLIN GASTROENTEROL H, V4, P1030, DOI 10.1016/j.cgh.2006.05.024
   Shale M, 2008, GUT, V57, P1639, DOI 10.1136/gut.2008.163279
   Siegel CA, 2009, CLIN GASTROENTEROL H, V7, P874, DOI 10.1016/j.cgh.2009.01.004
NR 21
TC 70
Z9 73
U1 0
U2 4
PU WILEY-BLACKWELL
PI HOBOKEN
PA 111 RIVER ST, HOBOKEN 07030-5774, NJ USA
SN 1078-0998
J9 INFLAMM BOWEL DIS
JI Inflamm. Bowel Dis.
PD SEP
PY 2011
VL 17
IS 9
BP 1837
EP 1845
DI 10.1002/ibd.21582
PG 9
WC Gastroenterology & Hepatology
WE Science Citation Index Expanded (SCI-EXPANDED)
SC Gastroenterology & Hepatology
GA 817FV
UT WOS:000294657600001
PM 21830262
OA Bronze
DA 2024-01-22
ER

PT J
AU Giugliano, FP
   Strisciuglio, C
   Martinelli, M
   Andreozzi, M
   Cenni, S
   Campione, S
   D'Armiento, M
   Staiano, A
   Miele, E
AF Giugliano, Francesca Paola
   Strisciuglio, Caterina
   Martinelli, Massimo
   Andreozzi, Marialuisa
   Cenni, Sabrina
   Campione, Severo
   D'Armiento, Maria
   Staiano, Annamaria
   Miele, Erasmo
TI Does Azathioprine induce endoscopic and histologic healing in pediatric
   inflammatory bowel disease? A prospective, observational study
SO DIGESTIVE AND LIVER DISEASE
LA English
DT Article
DE Children; IBD; Mucosal healing; Thiopurines
ID EVIDENCE-BASED CONSENSUS; ULCERATIVE-COLITIS; CROHNS-DISEASE; FECAL
   CALPROTECTIN; ACTIVITY INDEX; 5-AMINOSALICYLIC ACID; REMISSION; THERAPY;
   MANAGEMENT; CHILDREN
AB Background: The new concept of disease remission for pediatric inflammatory bowel diseases (IBD) implies the achievement of mucosal healing.
   Aims: We aimed to evaluate endoscopic and histologic healing in children with Ulcerative Colitis (UC) and Crohn's disease (CD) in clinical remission after 52 weeks of Azathioprine.
   Methods: From December 2012 to July 2015 we prospectively enrolled IBD children starting Azathioprine. Enrolled patients in clinical remission underwent colonoscopy after 52 weeks. Macroscopic assessment was described with Mayo score and the simplified endoscopic score for UC and CD, respectively. For microscopic assessment, an average histology score was used. Data on inflammatory markers and fecal calprotectin were also collected.
   Results: Fourty-seven patients were included in the analysis. Endoscopic healing was detected in 20/26 (76.9%) UC children and 10/21 (47.6%) CD patients. Median Mayo score and simplified endoscopic score were significantly decreased at week 52 (p < 0.001; p = 0.005). Median average histology score was not significantly different at week 52 in both diseases. Fecal calprotectin was directly correlated with simplified endoscopic score (T0: r = 0.4, p = 0.05; T52: r = 0.5, p = 0.01), but not with Mayo score. No correlation was found between endoscopic and histologic scores.
   Conclusions: IBD children under Azathioprine reach endoscopic healing, but not histological remission. (c) 2017 Editrice Gastroenterologica Italiana S.r.l. Published by Elsevier Ltd. All rights reserved.
C1 [Giugliano, Francesca Paola; Strisciuglio, Caterina; Martinelli, Massimo; Andreozzi, Marialuisa; Cenni, Sabrina; Staiano, Annamaria; Miele, Erasmo] Univ Naples Federico II, Sect Pediat, Dept Translat & Med Sci, Via S Pansini 5, I-80131 Naples, Italy.
   [Strisciuglio, Caterina] Univ Naples 2, Dept Woman Child & Gen Specialized Surg, Naples, Italy.
   [Campione, Severo; D'Armiento, Maria] Univ Naples Federico II, Sect Pathol, Dept Biomorphol & Funct Sci, Naples, Italy.
C3 University of Naples Federico II; Universita della Campania Vanvitelli;
   University of Naples Federico II
RP Miele, E (通讯作者)，Univ Naples Federico II, Sect Pediat, Dept Translat & Med Sci, Via S Pansini 5, I-80131 Naples, Italy.
EM erasmo.miele@unina.it
RI Miele, Erasmo/A-1906-2010; Giugliano, Francesca Paola/AAC-4150-2022;
   Martinelli, Massimo/AAC-1954-2022; Cenni, Sabrina/AAC-5184-2022;
   D'Armiento, Maria/AAI-1388-2019; Strisciuglio, Caterina/ABD-2466-2020;
   Staiano, Annamaria/H-3026-2011
OI Giugliano, Francesca Paola/0000-0001-7281-8619; Strisciuglio,
   Caterina/0000-0002-9005-6571; Staiano, Annamaria/0000-0003-0586-1339
CR Aomatsu T, 2011, DIGEST DIS SCI, V56, P2372, DOI 10.1007/s10620-011-1633-y
   Ardizzone S, 2006, GUT, V55, P47, DOI 10.1136/gut.2005.068809
   Bitton A, 2001, GASTROENTEROLOGY, V120, P13, DOI 10.1053/gast.2001.20912
   Bryant RV, 2014, J CROHNS COLITIS, V8, P1582, DOI 10.1016/j.crohns.2014.08.011
   Colombel JF, 2011, GASTROENTEROLOGY, V141, P1194, DOI 10.1053/j.gastro.2011.06.054
   Colombel JF, 2010, NEW ENGL J MED, V362, P1383, DOI 10.1056/NEJMoa0904492
   Colombel JF, 2014, CLIN GASTROENTEROL H, V12, P414, DOI 10.1016/j.cgh.2013.06.019
   D'Haens G, 1999, GASTROINTEST ENDOSC, V50, P667, DOI 10.1016/S0016-5107(99)80017-0
   D'Haens G, GASTROENTEROLOGY
   D'Haens G, 2007, GASTROENTEROLOGY, V132, P763, DOI 10.1053/j.gastro.2006.12.038
   D'Haens GR, 1998, GASTROENTEROLOGY, V114, P262, DOI 10.1016/S0016-5085(98)70476-7
   Daperno M, 2004, GASTROINTEST ENDOSC, V60, P505, DOI 10.1016/S0016-5107(04)01878-4
   Daperno M, 2011, J CROHNS COLITIS, V5, P484, DOI 10.1016/j.crohns.2011.07.003
   De Cruz P, 2013, INFLAMM BOWEL DIS, V19, P429, DOI 10.1002/ibd.22977
   Efthymiou A, 2008, INFLAMM BOWEL DIS, V14, P1542, DOI 10.1002/ibd.20509
   HYAMS JS, 1991, J PEDIATR GASTR NUTR, V12, P439, DOI 10.1097/00005176-199105000-00005
   Kerur B, 2017, WORLD J GASTROENTERO, V23, P3322, DOI 10.3748/wjg.v23.i18.3322
   Levine A, 2014, J PEDIATR GASTR NUTR, V58, P795, DOI 10.1097/MPG.0000000000000239
   Levine A, 2011, INFLAMM BOWEL DIS, V17, P1314, DOI 10.1002/ibd.21493
   Mantzaris GJ, 2009, INFLAMM BOWEL DIS, V15, P375, DOI 10.1002/ibd.20777
   Mazzuoli S, 2013, DIGEST LIVER DIS, V45, P969, DOI 10.1016/j.dld.2013.06.010
   Orlando A, 2013, DIGEST LIVER DIS, V45, P986, DOI 10.1016/j.dld.2013.07.005
   Paoluzi OA, 2002, ALIMENT PHARM THER, V16, P1751, DOI 10.1046/j.1365-2036.2002.01340.x
   Papi C, 2013, DIGEST LIVER DIS, V45, P978, DOI 10.1016/j.dld.2013.07.006
   Park S, 2016, AM J GASTROENTEROL, V111, P1692, DOI 10.1038/ajg.2016.418
   Peyrin-Biroulet L, 2015, AM J GASTROENTEROL, V110, P1324, DOI 10.1038/ajg.2015.233
   Rahier JF, 2014, J CROHNS COLITIS, V8, P443, DOI 10.1016/j.crohns.2013.12.013
   Rosen MJ, 2015, JAMA PEDIATR, V169, P1053, DOI 10.1001/jamapediatrics.2015.1982
   Ruemmele FM, 2014, J CROHNS COLITIS, V8, P1179, DOI 10.1016/j.crohns.2014.04.005
   Santha SL, 2017, INFLAMM BOWEL DIS, V23, P447, DOI 10.1097/MIB.0000000000001176
   Schnitzler F, 2009, INFLAMM BOWEL DIS, V15, P1295, DOI 10.1002/ibd.20927
   SCHROEDER KW, 1987, NEW ENGL J MED, V317, P1625, DOI 10.1056/NEJM198712243172603
   Takashima S, 2015, AM J GASTROENTEROL, V110, P873, DOI 10.1038/ajg.2015.66
   Turner D, 2007, GASTROENTEROLOGY, V133, P423, DOI 10.1053/j.gastro.2007.05.029
   Turner D, 2012, J PEDIATR GASTR NUTR, V55, P340, DOI 10.1097/MPG.0b013e3182662233
   Villanacci V, 2013, WORLD J GASTROENTERO
   Zenlea T, 2016, AM J GASTROENTEROL, V111, P685, DOI 10.1038/ajg.2016.50
   Zittan E, 2016, INFLAMM BOWEL DIS, V22, P623, DOI 10.1097/MIB.0000000000000652
   Zubin G, 2015, INFLAMM BOWEL DIS, V21, P1386, DOI 10.1097/MIB.0000000000000388
NR 39
TC 10
Z9 10
U1 0
U2 5
PU ELSEVIER SCIENCE INC
PI NEW YORK
PA 360 PARK AVE SOUTH, NEW YORK, NY 10010-1710 USA
SN 1590-8658
EI 1878-3562
J9 DIGEST LIVER DIS
JI Dig. Liver Dis.
PD MAR
PY 2018
VL 50
IS 3
BP 240
EP 246
DI 10.1016/j.dld.2017.10.017
PG 7
WC Gastroenterology & Hepatology
WE Science Citation Index Expanded (SCI-EXPANDED)
SC Gastroenterology & Hepatology
GA GA8ZR
UT WOS:000428631100004
PM 29174208
DA 2024-01-22
ER

PT J
AU Cypers, H
   Van Praet, L
   Varkas, G
   Elewaut, D
AF Cypers, Heleen
   Van Praet, Liesbet
   Varkas, Gaelle
   Elewaut, Dirk
TI Relevance of the gut/joint axis for the management of spondyloarthritis
   in daily clinical practice
SO CURRENT OPINION IN RHEUMATOLOGY
LA English
DT Review
DE microscopic gut inflammation; risk stratification; spondyloarthritis;
   therapeutic implications
ID ANTI-INTERLEUKIN-17A MONOCLONAL-ANTIBODY; PROOF-OF-CONCEPT;
   ANKYLOSING-SPONDYLITIS; RADIOGRAPHIC PROGRESSION; DOUBLE-BLIND;
   PSORIATIC-ARTHRITIS; MAINTENANCE THERAPY; GUT INFLAMMATION;
   CROHNS-DISEASE; BONE-FORMATION
AB Purpose of review
   Thirty years ago, the concept of microscopic gut inflammation in spondyloarthritis (SpA) was established. Over the past decade, there has been tremendous progress in the earlier diagnosis of SpA. In addition, it has been suggested that, because of improved hygiene over the past years, exposure to microorganisms has changed, leading to a shift in diseases, for example, a decreased incidence of reactive arthritis. It is therefore necessary to re-establish the role of gut inflammation in SpA.
   Recent findings
   The prevalence of microscopic gut inflammation could be confirmed in c. 50% of patients with early axial and/or peripheral SpA. More importantly, a predictive model could be developed linking gut inflammation with clinical factors, that is, higher disease activity, extensive sacroiliac bone marrow edema, and progressive disease. In addition, there is increasing evidence indicating that the presence or absence of gut inflammation in SpA may influence therapeutic decision-making in the future. A clear demonstration of this is the different efficacy of IL-17 blockade in Crohn's disease versus SpA.
   Summary
   Microscopic gut inflammation is present in almost 50% of SpA patients and appears relevant for prognosis and therapeutic decision-making. SpA patients with the chronic type of gut inflammation seem to have a less favorable disease course. It is therefore conceivable that assessment of gut inflammation should be included in future models for risk stratification of SpA.
C1 [Cypers, Heleen; Van Praet, Liesbet; Varkas, Gaelle; Elewaut, Dirk] Ghent Univ Hosp, Dept Rheumatol, B-9000 Ghent, Belgium.
C3 Ghent University; Ghent University Hospital
RP Elewaut, D (通讯作者)，Ghent Univ Hosp, Dept Rheumatol, De Pintelaan 185, B-9000 Ghent, Belgium.
EM Dirk.Elewaut@UGent.be
RI Elewaut, Dirk/K-6831-2014
OI Elewaut, Dirk/0000-0002-7468-974X
CR Appel H, 2013, ARTHRITIS RHEUM-US, V65, P1522, DOI 10.1002/art.37937
   Appel H, 2011, ARTHRITIS RES THER, V13, DOI 10.1186/ar3370
   Baert F, 2010, GASTROENTEROLOGY, V138, P463, DOI 10.1053/j.gastro.2009.09.056
   Baeten D, 2013, LANCET, V382, P1705, DOI 10.1016/S0140-6736(13)61134-4
   Baraliakos X, 2014, ANN RHEUM DIS, V73, P710, DOI 10.1136/annrheumdis-2012-202698
   Ciccia F, 2014, ANN RHEUM DIS, V73, P1566, DOI 10.1136/annrheumdis-2012-202925
   Ciccia F, 2009, ARTHRITIS RHEUM-US, V60, P955, DOI 10.1002/art.24389
   Colbert RA, 2014, MOL IMMUNOL, V57, P44, DOI 10.1016/j.molimm.2013.07.013
   Cortes A, 2013, NAT GENET, V45, P730, DOI 10.1038/ng.2667
   D'Haens G, 2008, LANCET, V371, P660, DOI 10.1016/S0140-6736(08)60304-9
   DeVos M, 1996, GASTROENTEROLOGY, V110, P1696, DOI 10.1053/gast.1996.v110.pm8964393
   Dieleman LA, 2003, GUT, V52, P370, DOI 10.1136/gut.52.3.370
   Dignass A, 2010, J CROHNS COLITIS, V4, P28, DOI 10.1016/j.crohns.2009.12.002
   El Miedany Y, 2006, AM J GASTROENTEROL, V101, P311, DOI 10.1111/j.1572-0241.2006.00384.x
   Feagins LA, 2010, DIGEST DIS SCI, V55, P226, DOI 10.1007/s10620-009-1042-7
   Haroon N, 2013, ARTHRITIS RHEUM-US, V65, P2645, DOI 10.1002/art.38070
   Her M, 2013, CURR OPIN RHEUMATOL, V25, P455, DOI 10.1097/BOR.0b013e3283620177
   Higuchi K, 2009, J GASTROENTEROL, V44, P879, DOI 10.1007/s00535-009-0102-2
   Hreggvidsdottir HS, 2014, MOL IMMUNOL, V57, P28, DOI 10.1016/j.molimm.2013.07.016
   Hueber W, 2012, GUT, V61, P1693, DOI 10.1136/gutjnl-2011-301668
   Jenks K, 2010, J RHEUMATOL, V37, P2118, DOI 10.3899/jrheum.100193
   Kirkham BW, 2014, IMMUNOLOGY, V141, P133, DOI 10.1111/imm.12142
   Kroon F, 2012, ANN RHEUM DIS, V71, P1623, DOI 10.1136/annrheumdis-2012-201370
   Laukens D, 2005, ANN RHEUM DIS, V64, P930, DOI 10.1136/ard.2004.028837
   Maksymowych WP, 2013, ANN RHEUM DIS, V72, P23, DOI 10.1136/annrheumdis-2011-200859
   McGovern D, 2007, GUT, V56, P1333, DOI 10.1136/gut.2006.115402
   McInnes IB, 2014, ANN RHEUM DIS, V73, P349, DOI 10.1136/annrheumdis-2012-202646
   Noordenbos T, 2012, ARTHRITIS RHEUM-US, V64, P99, DOI 10.1002/art.33396
   Packey CD, 2009, CURR OPIN INFECT DIS, V22, P292, DOI 10.1097/QCO.0b013e32832a8a5d
   Poddubnyy D, 2013, ARTHRITIS RHEUM-US, V65, pS766
   Qin JJ, 2010, NATURE, V464, P59, DOI 10.1038/nature08821
   Rahman P, 2008, ARTHRITIS RHEUM-US, V58, P1020, DOI 10.1002/art.23389
   Rich P, 2013, BRIT J DERMATOL, V168, P402, DOI 10.1111/bjd.12112
   Ritchlin C, 2014, ANN RHEUM DIS, V73, P990, DOI 10.1136/annrheumdis-2013-204655
   Sandborn WJ, 2012, NEW ENGL J MED, V367, P1519, DOI 10.1056/NEJMoa1203572
   Scher JU, 2013, ELIFE, V2, DOI 10.7554/eLife.01202
   Shen J, 2014, INFLAMM BOWEL DIS, V20, P21, DOI 10.1097/01.MIB.0000437495.30052.be
   Sieper J, 2009, ANN RHEUM DIS, V68, P1, DOI 10.1136/ard.2008.104018
   Song IH, 2013, EXPERT REV CLIN IMMU, V9, P1161, DOI 10.1586/1744666X.2013.858859
   TAUROG JD, 1994, J EXP MED, V180, P2359, DOI 10.1084/jem.180.6.2359
   Uhlig HH, 2006, IMMUNITY, V25, P309, DOI 10.1016/j.immuni.2006.05.017
   Vaghef-Mehrabany E, 2014, NUTRITION, V30, P430, DOI 10.1016/j.nut.2013.09.007
   van der Heijde D, 2008, ARTHRITIS RHEUM-US, V58, P1324, DOI 10.1002/art.23471
   van der Heijde D, 2008, ARTHRITIS RHEUM-US, V58, P3063, DOI 10.1002/art.23901
   van der Heijde D, 2009, ARTHRITIS RES THER, V11, DOI 10.1186/ar2794
   Van Praet L, 2014, ANN RHEUM DIS, V73, P1186, DOI 10.1136/annrheumdis-2013-203854
   Van Praet L, 2013, ANN RHEUM DIS, V72, P414, DOI 10.1136/annrheumdis-2012-202135
NR 47
TC 14
Z9 16
U1 0
U2 12
PU LIPPINCOTT WILLIAMS & WILKINS
PI PHILADELPHIA
PA TWO COMMERCE SQ, 2001 MARKET ST, PHILADELPHIA, PA 19103 USA
SN 1040-8711
EI 1531-6963
J9 CURR OPIN RHEUMATOL
JI Curr. Opin. Rheumatol.
PD JUL
PY 2014
VL 26
IS 4
BP 371
EP 376
DI 10.1097/BOR.0000000000000070
PG 6
WC Rheumatology
WE Science Citation Index Expanded (SCI-EXPANDED)
SC Rheumatology
GA AI9UY
UT WOS:000337287300003
PM 24841232
DA 2024-01-22
ER

PT J
AU Alison, MR
   Lin, WR
   Lee, CY
   Poulsom, R
   Wright, NA
   Otto, WR
AF Alison, Malcolm R.
   Lin, Wey-Ran
   Lee, Chung-Yin
   Poulsom, Richard
   Wright, Nicholas A.
   Otto, William R.
TI The Ailing Gut: A Therapeutic Role for Bone Marrow Cells?
SO TRANSPLANTATION
LA English
DT Article
DE Bone marrow transplant; Cell fusion; Colitis; Crohn's disease;
   Graft-versus-host disease; H. felis; Inflammatory bowel disease;
   Interstitial cells of Cajal; Irradiation; Stem cell
ID MESENCHYMAL STEM-CELLS; INFLAMMATORY-BOWEL-DISEASE; REFRACTORY
   CROHNS-DISEASE; SODIUM-INDUCED COLITIS; EPITHELIAL-CELLS; PROGENITOR
   CELLS; CD34(+) CELLS; RAT MODEL; TRANSPLANTATION; MYOFIBROBLASTS
AB It is obvious that the BM does more than simply supply the GIT with cells of the innate and adaptive immune system. A growing number of studies suggest that BMCs can differentiate into ISEMFs (Lee et al., PLOS ONE 2011;6:e26082) and in the setting of inflammation can be contributors to all lineages of the neovasculature. The role of BMCs in epithelial turnover is more problematic; their contribution after transient mucosal injury seems negligible, but a number of studies in both rodents and man suggest that small numbers of BMCs can be incorporated into the epithelial compartment with more chronic injury (e.g., GvHD in man and chemically induced colitis in rodents); commonly cell fusion seems to be responsible for this. Significantly, this engraftment does not seem to occur in the stem-cell compartment, with the notable single report of the chronically infected murine gastric mucosa, where the BM origin of the stem cells can be the only rational explanation for the complete colonization of the mucosa by BMDCs. In the clinical setting, a role for MSCs in ameliorating colitis seems promising, though the mechanisms by which this is achieved remain somewhat unclear, though both immunomodulatory and regenerative effects of BMCs are likely to be important.
C1 [Alison, Malcolm R.] Barts & London Queen Marys Sch Med & Dent, Blizard Inst, Ctr Diabet, London E1 2AT, England.
   [Lin, Wey-Ran] Chang Gung Univ, Coll Med, Chang Gung Mem Hosp, Dept Gastroenterol & Hepatol, Taipei, Taiwan.
   [Lee, Chung-Yin; Poulsom, Richard; Wright, Nicholas A.; Otto, William R.] London Res Inst, Canc Res UK, Histopathol Lab, London, England.
C3 University of London; Queen Mary University London; Chang Gung Memorial
   Hospital; Chang Gung University; Cancer Research UK
RP Alison, MR (通讯作者)，Barts & London Queen Marys Sch Med & Dent, Blizard Inst, Ctr Diabet, 4 Newark St, London E1 2AT, England.
EM m.alison@qmul.ac.uk
RI Wright, Nick G/O-1092-2013; Alison, Malcolm/H-6961-2019; Wright,
   Nicholas/HHY-7227-2022
OI Wright, Nicholas/0000-0003-0798-333X; Wright,
   Nicholas/0000-0002-5525-3457
CR Abumaree MH, STEM CELL R IN PRESS
   [Anonymous], PROCYMAL
   Bamba S, 2006, J PATHOL, V209, P265, DOI 10.1002/path.1967
   Brittan M, 2005, GASTROENTEROLOGY, V128, P1984, DOI 10.1053/j.gastro.2005.03.028
   Brittan M, 2002, GUT, V50, P752, DOI 10.1136/gut.50.6.752
   Bruno S, 2009, J AM SOC NEPHROL, V20, P1053, DOI 10.1681/ASN.2008070798
   Bruscia EM, 2006, P NATL ACAD SCI USA, V103, P2965, DOI 10.1073/pnas.0510758103
   Bruscia EM, 2006, STEM CELLS, V24, P2299, DOI 10.1634/stemcells.2006-0166
   Burt RK, 2010, BLOOD, V116, P6123, DOI 10.1182/blood-2010-06-292391
   Campbell Tamika D, 2008, Ethn Dis, V18, pS2
   Cassinotti A, 2008, GUT, V57, P211, DOI 10.1136/gut.2007.128694
   Davies PS, 2009, PLOS ONE, V4, DOI 10.1371/journal.pone.0006530
   Direkze NC, 2006, CANCER RES, V66, P1265, DOI 10.1158/0008-5472.CAN-05-3202
   Direkze NC, 2004, CANCER RES, V64, P8492, DOI 10.1158/0008-5472.CAN-04-1708
   Ditschkowski M, 2003, TRANSPLANTATION, V75, P1745, DOI 10.1097/01.TP.0000062540.29757.E9
   Duijvestein M, 2010, GUT, V59, P1662, DOI 10.1136/gut.2010.215152
   Ferrand J, 2011, PLOS ONE, V6, DOI 10.1371/journal.pone.0019569
   Glocker EO, 2010, LANCET, V376, P1272, DOI 10.1016/S0140-6736(10)61008-2
   Glocker EO, 2009, NEW ENGL J MED, V361, P2033, DOI 10.1056/NEJMoa0907206
   Hayashi Y, 2007, PHARMACOLOGY, V80, P193, DOI 10.1159/000104148
   Hofer U, 2008, J VIROL, V82, P12145, DOI 10.1128/JVI.01105-08
   Houghton J, 2004, SCIENCE, V306, P1568, DOI 10.1126/science.1099513
   Hutchinson L, 2011, STEM CELLS DEV, V20, P11, DOI 10.1089/scd.2010.0139
   Ishikawa F, 2004, FASEB J, V18, P1958, DOI 10.1096/fj.04-2396fje
   Khalil PN, 2007, GASTROENTEROLOGY, V132, P944, DOI 10.1053/j.gastro.2006.12.029
   Khoo CP, 2008, REGEN MED, V3, P863, DOI 10.2217/17460751.3.6.863
   Korbling M, 2002, NEW ENGL J MED, V346, P738, DOI 10.1056/NEJMoa3461002
   Krause DS, 2001, CELL, V105, P369, DOI 10.1016/S0092-8674(01)00328-2
   Lai RC, 2011, REGEN MED, V6, P481, DOI [10.2217/RME.11.35, 10.2217/rme.11.35]
   Li YM, 2011, J GASTROEN HEPATOL, V26, P1072, DOI 10.1111/j.1440-1746.2011.06670.x
   Liu DQ, 2010, J BIOMED BIOTECHNOL, DOI 10.1155/2010/164986
   Lopez-Cubero SO, 1998, GASTROENTEROLOGY, V114, P433, DOI 10.1016/S0016-5085(98)70525-6
   Matsumoto T, 2005, GASTROENTEROLOGY, V128, P1851, DOI 10.1053/j.gastro.2005.03.085
   Mifflin RC, 2011, AM J PHYSIOL-GASTR L, V300, pG684, DOI 10.1152/ajpgi.00474.2010
   Montecalvo A, 2008, J IMMUNOL, V180, P3081, DOI 10.4049/jimmunol.180.5.3081
   Odörfer KI, 2011, J CELL MOL MED, V15, P2232, DOI 10.1111/j.1582-4934.2010.01216.x
   Okamoto R, 2002, NAT MED, V8, P1011, DOI 10.1038/nm755
   Otto WR, 2011, FIBROGENESIS TISSUE, V4, DOI 10.1186/1755-1536-4-20
   Oyama Y, 2005, GASTROENTEROLOGY, V128, P552, DOI 10.1053/j.gastro.2004.11.051
   Pawelek JM, 2008, NAT REV CANCER, V8, P377, DOI 10.1038/nrc2371
   Pinchuk IV, 2011, GASTROENTEROLOGY, V140, P2019, DOI 10.1053/j.gastro.2011.02.059
   Powell AE, 2011, CANCER RES, V71, P1497, DOI 10.1158/0008-5472.CAN-10-3223
   Quante M, CANC CELL, V19, P257
   Rescigno M, 2011, TRENDS IMMUNOL, V32, P256, DOI 10.1016/j.it.2011.04.003
   Rimoldi M, 2005, NAT IMMUNOL, V6, P507, DOI 10.1038/ni1192
   Rizvi AZ, 2006, P NATL ACAD SCI USA, V103, P6321, DOI 10.1073/pnas.0508593103
   Saada JI, 2006, J IMMUNOL, V177, P5968, DOI 10.4049/jimmunol.177.9.5968
   SANDERSON IR, 1991, ARCH DIS CHILD, V66, P295, DOI 10.1136/adc.66.3.295
   Sarosi G, 2008, DIS ESOPHAGUS, V21, P43, DOI 10.1111/j.1442-2050.2007.00744.x
   Söderberg A, 2007, FREE RADICAL BIO MED, V43, P90, DOI 10.1016/j.freeradbiomed.2007.03.026
   Spyridonidis A, 2004, AM J PATHOL, V164, P1147, DOI 10.1016/S0002-9440(10)63203-8
   Talbot DC, 1998, HOSP MED, V59, P580
   Tanaka F, 2008, LIFE SCI, V83, P771, DOI 10.1016/j.lfs.2008.09.016
   Vassilopoulos G, 2003, NATURE, V422, P901, DOI 10.1038/nature01539
   Wang X, 2003, NATURE, V422, P897, DOI 10.1038/nature01531
   Wei YM, 2009, TRANSPLANTATION, V88, P42, DOI 10.1097/TP.0b013e3181a9f0a7
   Yabana T, 2009, J PATHOL, V218, P350, DOI 10.1002/path.2535
   Yagi H, 2010, CELL TRANSPLANT, V19, P667, DOI 10.3727/096368910X508762
NR 58
TC 3
Z9 4
U1 0
U2 6
PU LIPPINCOTT WILLIAMS & WILKINS
PI PHILADELPHIA
PA 530 WALNUT ST, PHILADELPHIA, PA 19106-3621 USA
SN 0041-1337
J9 TRANSPLANTATION
JI Transplantation
PD MAR 27
PY 2012
VL 93
IS 6
BP 565
EP 571
DI 10.1097/TP.0b013e3182419893
PG 7
WC Immunology; Surgery; Transplantation
WE Science Citation Index Expanded (SCI-EXPANDED)
SC Immunology; Surgery; Transplantation
GA 906MT
UT WOS:000301350100004
PM 22222785
DA 2024-01-22
ER

PT J
AU Aberra, FN
   Stettler, N
   Brensinger, C
   Lichtenstein, GR
   Lewis, JD
AF Aberra, Faten N.
   Stettler, Nicolas
   Brensinger, Colleen
   Lichtenstein, Gary R.
   Lewis, James D.
TI Risk for active tuberculosis in inflammatory bowel disease patients
SO CLINICAL GASTROENTEROLOGY AND HEPATOLOGY
LA English
DT Article
ID PRACTICE RESEARCH DATABASE; CROHNS-DISEASE; CORTICOSTEROID-THERAPY;
   INFECTION; SMOKING; COHORT; UK
AB Background & Aims: The primary aim of this study was to determine the incidence of active tuberculosis in an inflammatory bowel disease population compared with the general population before the availability of infliximab. Methods: We performed a retrospective cohort study with the General Practice Research Database from January 1988 October 1997. Ulcerative colitis and Crohn's disease subjects with a minimum of 1 year of follow-up were matched to randomly selected subjects from the remaining population on year of birth ( 5 years), sex, and primary care practice at ratio of 1:4. Active tuberculosis was determined by tuberculosis diagnostic codes. The incidence of active tuberculosis in the inflammatory bowel disease population and the relative risk for active tuberculosis in inflammatory bowel disease population compared with the general population were calculated. Multivariate logistic regression analysis was performed to adjust for confounders. Results: There were 16,213 inflammatory bowel disease subjects and 66,512 control subjects. The annual incidence of active tuberculosis was 20/100,000 in inflammatory bowel disease subjects compared with 9/100,000 in control subjects, yielding an unadjusted relative risk for active tuberculosis of 2.36 (95% confidence interval, 1.17-4.74). Adjusting for confounders, corticosteroid use and smoking, the odds ratio of inflammatory bowel disease for active tuberculosis was 1.88 (95% confidence interval, 0.68-5.20). Conclusions: During the pre-infliximab era, inflammatory bowel disease subjects appeared to be at higher risk for active tuberculosis than the general population, with immunosuppressant medications likely the main reason for this increased risk.
C1 Univ Penn, Div Gastroenterol, Philadelphia, PA 19104 USA.
   Childrens Hosp Philadelphia, Div Gastroenterol Hepatol & Nutr, Philadelphia, PA 19104 USA.
   Univ Penn, Ctr Clin Epidemiol & Biostat, Philadelphia, PA 19104 USA.
C3 University of Pennsylvania; University of Pennsylvania; Pennsylvania
   Medicine; Childrens Hospital of Philadelphia; University of Pennsylvania
RP Aberra, FN (通讯作者)，Univ Penn, Div Gastroenterol, 3400 Spruce St, Philadelphia, PA 19104 USA.
EM faten.aberra@uphs.upenn.edu
CR ALLEN MB, 1991, BRIT MED J, V303, P871, DOI 10.1136/bmj.303.6807.871
   BAHR GM, 1988, CLIN EXP IMMUNOL, V72, P26
   BATEMAN E, 1991, AM REV RESPIR DIS, V142, pA54
   Cline JC, 1997, ANN PHARMACOTHER, V31, P775
   Danese S, 2004, AUTOIMMUN REV, V3, P394, DOI 10.1016/j.autrev.2004.03.002
   Duffield JS, 1996, THORAX, V51, P140, DOI 10.1136/thx.51.2.140
   Faubion WA, 2001, GASTROENTEROLOGY, V121, P255, DOI 10.1053/gast.2001.26279
   GUIDETTI GS, 1991, J CLIN GASTROENTEROL, V13, P593
   Gupta G, 2005, GASTROENTEROLOGY, V129, P819, DOI 10.1053/j.gastro.2005.06.022
   *HLTH PROT AG UK, 2006, ANN REP TUB CAS TUB
   JICK H, 1991, BRIT MED J, V302, P766, DOI 10.1136/bmj.302.6779.766
   Keane J, 2001, NEW ENGL J MED, V345, P1098, DOI 10.1056/NEJMoa011110
   Kolappan C, 2002, THORAX, V57, P964, DOI 10.1136/thorax.57.11.964
   Kumar N, 1994, Trop Gastroenterol, V15, P219
   LEWIS J, 2004, AGREEMENT GPRD SMOKI
   Lewis JD, 2002, PHARMACOEPIDEM DR S, V11, P211, DOI 10.1002/pds.698
   Lewis JD, 2001, GASTROENTEROLOGY, V121, P1080, DOI 10.1053/gast.2001.28703
   Lewis JD, 2005, PHARMACOEPIDEM DR S, V14, P443, DOI 10.1002/pds.1115
   Lewis JD, 2001, GASTROENTEROLOGY, V120, pA269
   LIS Y, 1995, J CLIN EPIDEMIOL, V48, P431, DOI 10.1016/0895-4356(94)00137-F
   MANDELL G, 2000, PRINCIPLES PRACTICE
   Maurya V, 2002, INT J TUBERC LUNG D, V6, P942
   MUNKHOLM P, 1995, SCAND J GASTROENTERO, V30, P699, DOI 10.3109/00365529509096316
   MUNKHOLM P, 1994, GUT, V35, P360, DOI 10.1136/gut.35.3.360
   Puiatti P, 1990, G Ital Dermatol Venereol, V125, P445
   Rodríguez LAG, 1998, BRIT J CLIN PHARMACO, V45, P419
   Rose AMC, 2001, THORAX, V56, P173, DOI 10.1136/thorax.56.3.173
   SAHN SA, 1976, BRIT J DIS CHEST, V70, P195, DOI 10.1016/0007-0971(76)90029-2
   SELWYN PA, 1989, NEW ENGL J MED, V320, P545, DOI 10.1056/NEJM198903023200901
   Silverstein MD, 1999, GASTROENTEROLOGY, V117, P49, DOI 10.1016/S0016-5085(99)70549-4
   Van Assche G, 2005, NEW ENGL J MED, V353, P362, DOI 10.1056/NEJMoa051586
   Van Staa TP, 2003, GASTROENTEROLOGY, V125, P1591, DOI 10.1053/j.gastro.2003.09.027
   van Wijngaarden P, 2001, SCAND J GASTROENTERO, V36, P1004
   World Health Organization: Obesity: preventing and managing the global epidemic, 2000, OB PREV MAN GLOB EP
NR 34
TC 49
Z9 53
U1 0
U2 3
PU ELSEVIER SCIENCE INC
PI NEW YORK
PA 360 PARK AVE SOUTH, NEW YORK, NY 10010-1710 USA
SN 1542-3565
EI 1542-7714
J9 CLIN GASTROENTEROL H
JI Clin. Gastroenterol. Hepatol.
PD SEP
PY 2007
VL 5
IS 9
BP 1070
EP 1075
DI 10.1016/j.cgh.2007.04.007
PG 6
WC Gastroenterology & Hepatology
WE Science Citation Index Expanded (SCI-EXPANDED)
SC Gastroenterology & Hepatology
GA 213CB
UT WOS:000249642400015
PM 17627901
OA Bronze
DA 2024-01-22
ER

PT J
AU Kiss, LS
   Lovasz, BD
   Golovics, PA
   Vegh, Z
   Farkas, K
   Molnar, T
   Palatka, K
   Papp, M
   Mohas, A
   Szilagyi, BK
   Fekete, SA
   Mandel, M
   Lakatos, PL
AF Kiss, Lajos S.
   Lovasz, Barbara D.
   Golovics, Petra A.
   Vegh, Zsuzsanna
   Farkas, Klaudia
   Molnar, Tamas
   Palatka, Karoly
   Papp, Maria
   Mohas, Anna
   Szilagyi, Blanka K.
   Fekete, Szandra A.
   Mandel, Michael
   Lakatos, Peter L.
TI Levels of Anti-Double-Strained DNA but not Antinuclear Antibodies are
   Associated with Treatment Efficacy and Adverse Outcomes in Crohn's
   Disease Patients Treated with anti-TNFα
SO JOURNAL OF GASTROINTESTINAL AND LIVER DISEASES
LA English
DT Article
DE Crohns's disease; antinuclear antibody; double-strand DNA; anti-TNF
   alpha therapy; adverse outcome
ID INFLAMMATORY-BOWEL-DISEASE; ANTITUMOR NECROSIS FACTOR; INFLIXIMAB
   TREATMENT; PROSPECTIVE COHORT; ADALIMUMAB; AUTOANTIBODIES; PROFILE;
   TRIAL
AB Background & Aims: Treatment of Crohn's disease (CD) by infliximab (IFX) has been associated with the induction of antinuclear (ANA) and anti-double strand DNA (dsDNA) autoantibodies and in some studies the formation of dsDNA antibodies was associated with lupus-like syndromes. The aims of this study were to analyse the relationship between the development of ANA and dsDNA antibodies during anti-tumor necrosis factor (TNF)alpha therapy and the clinical efficacy or adverse outcome in patients with inflammatory bowel disease (IBD).
   Methods: Data of 96 CD patients (age at presentation: 25.1 years, folow-up: 5 years, males/females 43/53) treated with anti-TNF alpha for at least one-year were analyzed. Records of a total of 198 one-year treatment cycles were collected and levels of autoantibodies were determined at induction and after one-year treatment periods.
   Results: The majority of CD patients had ileocolonic (67.4%) and complicated disease (B2-B3: 72.6%) with perianal lesions (63.2%). At any time ANA or dsDNA positivity was 28.6% and 18%. Elevated level of ANA at induction or during anti-TNF alpha therapy was not associated with treatment efficacy or development of adverse outcomes. In contrast, treatment efficacy (dsDNA positivity no/partial response vs. remission: 68.5% vs. 31.5%, P=0.003) was inferior and adverse outcomes were more frequent in patients with dsDNA positivity during the anti-TNF alpha therapy in both univariate analysis and in logistic regression models (OR efficacy: 4.91, 95%CI: 1.15-20.8; OR adverse outcome: 3.81,95%CI 1.04-13.9).
   Conclusions: Our data suggest that development of dsDNA during biological therapy may be associated with suboptimal treatment efficacy and adverse outcomes in CD patients.
C1 [Kiss, Lajos S.; Lovasz, Barbara D.; Golovics, Petra A.; Vegh, Zsuzsanna; Mohas, Anna; Szilagyi, Blanka K.; Fekete, Szandra A.; Mandel, Michael; Lakatos, Peter L.] Semmelweis Univ, Dept Med 1, H-1083 Budapest, Hungary.
   [Farkas, Klaudia; Molnar, Tamas] Univ Szeged, Dept Med 1, Szeged, Hungary.
   [Palatka, Karoly; Papp, Maria] Univ Debrecen, Dept Med 2, Debrecen, Hungary.
C3 Semmelweis University; Szeged University; University of Debrecen
RP Lakatos, PL (通讯作者)，Semmelweis Univ, Dept Med 1, Koranyi S 2-A, H-1083 Budapest, Hungary.
EM lakatos.peter_laszlo@med.semmelweis-univ.hu
RI Lakatos, Peter L/B-2131-2008; Molnár, Tamás/GMX-4334-2022; Lakatos,
   Peter/Q-4797-2019
OI Lakatos, Peter L/0000-0002-3948-6488; Lakatos, Peter/0000-0002-3948-6488
CR Atzeni F, 2005, ALIMENT PHARM THER, V22, P453, DOI 10.1111/j.1365-2036.2005.02576.x
   Beigel F, 2011, INFLAMM BOWEL DIS, V17, P91, DOI 10.1002/ibd.21362
   BEST WR, 1976, GASTROENTEROLOGY, V70, P439
   Colombel JF, 2004, GASTROENTEROLOGY, V126, P19, DOI 10.1053/j.gastro.2003.10.047
   Dignass A, 2010, J CROHNS COLITIS, V4, P28, DOI 10.1016/j.crohns.2009.12.002
   Garcia-Planella E, 2003, EUR J GASTROEN HEPAT, V15, P351, DOI 10.1097/00042737-200304000-00003
   Kiss LS, 2011, ALIMENT PHARM THER, V34, P911, DOI 10.1111/j.1365-2036.2011.04827.x
   LENNARDJONES JE, 1989, SCAND J GASTROENTERO, V24, P2, DOI 10.3109/00365528909091339
   Lichtenstein GR, 2012, AM J GASTROENTEROL, V107, P1409, DOI 10.1038/ajg.2012.218
   Louis M, 2003, J RHEUMATOL, V30, P2557
   Miheller P, 2012, EXPERT OPIN BIOL TH, V12, P179, DOI 10.1517/14712598.2012.644271
   Nancey S, 2005, INFLAMM BOWEL DIS, V11, P986, DOI 10.1097/01.MIB.0000186408.07769.78
   Puertas-Abreu Eduardo, 2012, Int Arch Med, V5, P7, DOI 10.1186/1755-7682-5-7
   Sandborn WJ, 2007, GUT, V56, P1232, DOI 10.1136/gut.2006.106781
   Silverberg MS, 2005, CAN J GASTROENTEROL, V19, p5A, DOI 10.1155/2005/269076
   Toruner M, 2008, GASTROENTEROLOGY, V134, P929, DOI 10.1053/j.gastro.2008.01.012
   Van Assche G, 2010, J CROHNS COLITIS, V4, P7, DOI 10.1016/j.crohns.2009.12.003
   Verma HD, 2011, J DIGEST DIS, V12, P379, DOI 10.1111/j.1751-2980.2011.00522.x
   Vermeire S, 2003, GASTROENTEROLOGY, V125, P32, DOI 10.1016/S0016-5085(03)00701-7
   Weinblatt ME, 2003, ARTHRITIS RHEUM-US, V48, P35, DOI 10.1002/art.10697
NR 20
TC 8
Z9 8
U1 0
U2 2
PU MEDICAL UNIV PRESS
PI CLUJ-NAPOCA
PA 3RD MEDICAL CLINIC, STR CROITORILOR NO 19-21, CLUJ-NAPOCA, 400162,
   ROMANIA
SN 1841-8724
EI 1842-1121
J9 J GASTROINTEST LIVER
JI J. Gastrointest. Liver Dis.
PD JUN
PY 2013
VL 22
IS 2
BP 135
EP 140
PG 6
WC Gastroenterology & Hepatology
WE Science Citation Index Expanded (SCI-EXPANDED)
SC Gastroenterology & Hepatology
GA 174LJ
UT WOS:000321156600004
PM 23799211
DA 2024-01-22
ER

PT J
AU Zhang, TY
   Wang, ZT
   Fan, R
   Zhang, MC
   Lin, Y
   Hong, LW
   Zhou, XL
   Hu, SR
   Cheng, MM
   Zhong, J
AF Zhang, Tianyu
   Wang, Zhengting
   Fan, Rong
   Zhang, Maochen
   Lin, Yun
   Hong, Liwen
   Zhou, Xiaolin
   Hu, Shurong
   Cheng, Mengmeng
   Zhong, Jie
TI The Efficacy of Infliximab Monotherapy versus Infliximab-Azathioprine
   Sequential Treatment in Crohn's Disease: Experience from a Tertiary
   Medical Center in China
SO BIOMED RESEARCH INTERNATIONAL
LA English
DT Article
ID INFLAMMATORY-BOWEL-DISEASE; MAINTENANCE THERAPY; CLINICAL-COURSE; DEEP
   REMISSION; TOP-DOWN; COMBINATION; IMMUNOMODULATORS; WITHDRAWAL; RISK
AB Objective. To evaluate the efficacy of infliximab (IFX) monotherapy versus infliximab-azathioprine sequential treatment in Crohn's disease (CD) patients. Methods. Patients newly diagnosed with CD using IFX as induction therapy were enrolled. After 6 times of IFX infusions, they were divided into IFX monotherapy group and IFX-AZA sequential therapy group. Clinical remission rates were assessed at weeks 57, 84, 111, and 138 while endoscopic remission rates were assessed at weeks 84 and 138 to evaluate the efficacy of these two groups. Results. A total of seventy-nine patients had accomplished 138-week follow-up. At weeks 84 and 138, the deep remission rate (18/22 and 17/22) of IFX monotherapy group was significantly higher compared to IFX-AZA sequential therapy group (26/57 and 21/57) (P = 0.004 and 0.001, resp.). Similar findings were found in complete endoscopic remission rate. The clinical remission rates of IFX monotherapy group were similar to that of IFX-AZA sequential therapy group (P > 0.05). At weeks 84 and 138, the endoscopic remission rate and the endoscopic improvement rate between these two groups displayed no significant difference (P > 0.05). Conclusion. IFX monotherapy provides higher deep remission rate compared with IFX-AZA sequential therapy in two-year maintenance therapy. For patients who could not receive prolonged IFX therapy, IFX-AZA sequential therapy is acceptable, though long-term efficacy remains to be seen.
C1 [Zhang, Tianyu; Wang, Zhengting; Fan, Rong; Zhang, Maochen; Lin, Yun; Hong, Liwen; Zhou, Xiaolin; Hu, Shurong; Cheng, Mengmeng; Zhong, Jie] Shanghai Jiao Tong Univ, Sch Med, Ruijin Hosp, Dept Gastroenterol, Shanghai, Peoples R China.
C3 Shanghai Jiao Tong University
RP Zhong, J (通讯作者)，Shanghai Jiao Tong Univ, Sch Med, Ruijin Hosp, Dept Gastroenterol, Shanghai, Peoples R China.
EM jimmyzj64@hotmail.com
RI zhang, tian/GZK-6001-2022
FU National Natural Science Foundation of China [81670503, 81602558];
   Shanghai Committee of Science and Technology Foundation [16411950408]
FX This study was supported by National Natural Science Foundation of China
   (nos. 81670503, 81602558) and Shanghai Committee of Science and
   Technology Foundation (no. 16411950408).
CR Ampuero J, 2016, J GASTROEN HEPATOL, V31, P112, DOI 10.1111/jgh.13039
   Bouguen G, 2015, CLIN GASTROENTEROL H, V13, P1042, DOI 10.1016/j.cgh.2013.09.006
   Brooks A. J., J CROHNS CO IN PRESS
   Colombel JF, 2015, ALIMENT PHARM THER, V41, P734, DOI 10.1111/apt.13139
   Deepak P, 2013, J GASTROINTEST LIVER, V22, P269
   Fan R, 2014, WORLD J GASTROENTERO, V20, P14479, DOI 10.3748/wjg.v20.i39.14479
   Freeman HJ, 2014, WORLD J GASTROENTERO, V20, P31, DOI 10.3748/wjg.v20.i1.31
   Louis E, 2012, GASTROENTEROLOGY, V142, P63, DOI 10.1053/j.gastro.2011.09.034
   Molander P, 2013, J CROHNS COLITIS, V7, P730, DOI 10.1016/j.crohns.2012.10.018
   Mowat C, 2011, GUT, V60, P571, DOI 10.1136/gut.2010.224154
   Oussalah A, 2010, AM J GASTROENTEROL, V105, P1142, DOI 10.1038/ajg.2010.158
   Pittet V, 2013, J CROHNS COLITIS, V7, P820, DOI 10.1016/j.crohns.2013.04.013
   Prideaux L, 2012, J GASTROEN HEPATOL, V27, P1266, DOI 10.1111/j.1440-1746.2012.07150.x
   Rogler G, 2013, DIGEST DIS, V31, P83, DOI 10.1159/000347190
   Schnitzler F, 2009, INFLAMM BOWEL DIS, V15, P1295, DOI 10.1002/ibd.20927
   Shale M, 2008, GUT, V57, P1639, DOI 10.1136/gut.2008.163279
   Siegel CA, 2009, CLIN GASTROENTEROL H, V7, P874, DOI 10.1016/j.cgh.2009.01.004
   Singh S, 2014, CLIN GASTROENTEROL H, V12, P210, DOI 10.1016/j.cgh.2013.04.033
   Sokol H, 2010, GUT, V59, P1363, DOI 10.1136/gut.2010.212712
   Solberg IC, 2007, CLIN GASTROENTEROL H, V5, P1430, DOI 10.1016/j.cgh.2007.09.002
   Steenholdt C, 2014, GUT, V63, P919, DOI 10.1136/gutjnl-2013-305279
   Terdiman JP, 2013, GASTROENTEROLOGY, V145, P1459, DOI 10.1053/j.gastro.2013.10.047
   Toruner M, 2008, GASTROENTEROLOGY, V134, P929, DOI 10.1053/j.gastro.2008.01.012
   Van Assche G, 2008, GASTROENTEROLOGY, V134, P1861, DOI 10.1053/j.gastro.2008.03.004
   Zheng Jia Ju, 2005, Chin J Dig Dis, V6, P175, DOI 10.1111/j.1443-9573.2005.00227.x
NR 25
TC 3
Z9 5
U1 0
U2 1
PU HINDAWI LTD
PI LONDON
PA ADAM HOUSE, 3RD FLR, 1 FITZROY SQ, LONDON, W1T 5HF, ENGLAND
SN 2314-6133
EI 2314-6141
J9 BIOMED RES INT
JI Biomed Res. Int.
PY 2016
VL 2016
AR 8648307
DI 10.1155/2016/8648307
PG 6
WC Biotechnology & Applied Microbiology; Medicine, Research & Experimental
WE Science Citation Index Expanded (SCI-EXPANDED)
SC Biotechnology & Applied Microbiology; Research & Experimental Medicine
GA EC8RW
UT WOS:000388411300001
PM 27896276
OA Green Submitted, gold, Green Published
DA 2024-01-22
ER

PT J
AU Teitelbaum, JE
   Saeed, S
   Triantafyllopoulou, M
   Daum, F
AF Teitelbaum, Jonathan E.
   Saeed, Shehzad
   Triantafyllopoulou, Maria
   Daum, Frederic
TI Infliximab in pediatric Crohn disease patients with enterovesicular
   fistulas
SO JOURNAL OF PEDIATRIC GASTROENTEROLOGY AND NUTRITION
LA English
DT Article
ID SERIOUS INFECTIONS; INTERNAL FISTULAS; MANAGEMENT; THERAPY; RISK
C1 Childrens Hosp, Monmouth Med Ctr, Long Branch, NJ 08008 USA.
   Univ Alabama Birmingham, Div Pediat Gastroenterol & Nutr Sci, Birmingham, AL USA.
   Northwestern Univ, Childrens Mem Hosp, Feinberg Sch Med, Div Pediatr Gastroenterol Hepatol & Nutr, Chicago, IL 60614 USA.
   Yale Univ, Sch Med, Sect Pediat Gastroenterol & Hepatol, New Haven, CT USA.
C3 University of Alabama System; University of Alabama Birmingham;
   Northwestern University; Feinberg School of Medicine; Ann & Robert H.
   Lurie Children's Hospital of Chicago; Yale University
RP Daum, F (通讯作者)，Childrens Hosp, Monmouth Med Ctr, 300 2nd Ave, Long Branch, NJ 08008 USA.
EM jteitelbaum@sbhcs.com
RI Saeed, Shehzad/AGD-6642-2022; Saeed, Shehzad/R-8534-2019
CR Biancone L, 2006, GUT, V55, P228, DOI 10.1136/gut.2005.075937
   Bongartz T, 2006, JAMA-J AM MED ASSOC, V295, P2275, DOI 10.1001/jama.295.19.2275
   Colombel JF, 2004, GASTROENTEROLOGY, V126, P19, DOI 10.1053/j.gastro.2003.10.047
   Crohn BB, 1932, J AMER MED ASSOC, V99, P1323, DOI 10.1001/jama.1932.02740680019005
   Gamé X, 2003, SCAND J GASTROENTERO, V38, P1097, DOI 10.1080/00365520310004704
   GILBERTS ECAM, 1994, P NATL ACAD SCI USA, V91, P12721, DOI 10.1073/pnas.91.26.12721
   GLASS RE, 1985, DIS COLON RECTUM, V28, P557, DOI 10.1007/BF02554140
   GORCEY S, 1989, J CLIN GASTROENTEROL, V11, P396, DOI 10.1097/00004836-198908000-00009
   GREENSTEIN AJ, 1984, AM J SURG, V147, P788, DOI 10.1016/0002-9610(84)90202-2
   KORELITZ BI, 1985, DIGEST DIS SCI, V30, P58, DOI 10.1007/BF01318372
   Kwon JH, 2005, CRIT REV ONCOL HEMAT, V56, P169, DOI 10.1016/j.critrevonc.2005.02.004
   Levy C, 2002, INFLAMM BOWEL DIS, V8, P106, DOI 10.1097/00054725-200203000-00007
   Lichtenstein GR, 2006, CLIN GASTROENTEROL H, V4, P621, DOI 10.1016/j.cgh.2006.03.002
   Luna-Chadid M, 2004, REV ESP ENFERM DIG, V96, P379
   MARGOLIN ML, 1989, J CLIN GASTROENTEROL, V11, P399, DOI 10.1097/00004836-198908000-00010
   MCNAMARA MJ, 1990, DIS COLON RECTUM, V33, P271, DOI 10.1007/BF02055467
   Miehsler W, 2004, INFLAMM BOWEL DIS, V10, P36, DOI 10.1097/00054725-200401000-00006
   SAINTMARC O, 1995, ANN CHIR, V49, P390
   Sands BE, 2004, NEW ENGL J MED, V350, P876, DOI 10.1056/NEJMoa030815
   Schwartz DA, 2002, GASTROENTEROLOGY, V122, P875, DOI 10.1053/gast.2002.32362
   SOLEM C, 2000, AM J GASTROENTEROL, V95, pA2551
   TALAMINI MA, 1982, SURG GYNECOL OBSTET, V154, P553
   TENKATE J, 1936, NED TIJDSCHR GENEES, V80, P5660
   Wheeler SC, 1998, GASTROENTEROLOGY, V114, pA1113, DOI 10.1016/S0016-5085(98)84526-5
   Yamamoto T, 2000, INT J COLORECTAL DIS, V15, P211, DOI 10.1007/s003840000233
NR 25
TC 23
Z9 24
U1 0
U2 1
PU LIPPINCOTT WILLIAMS & WILKINS
PI PHILADELPHIA
PA TWO COMMERCE SQ, 2001 MARKET ST, PHILADELPHIA, PA 19103 USA
SN 0277-2116
EI 1536-4801
J9 J PEDIATR GASTR NUTR
JI J. Pediatr. Gastroenterol. Nutr.
PD FEB
PY 2007
VL 44
IS 2
BP 279
EP 282
DI 10.1097/01.mpg.0000237933.38223.da
PG 4
WC Gastroenterology & Hepatology; Nutrition & Dietetics; Pediatrics
WE Science Citation Index Expanded (SCI-EXPANDED)
SC Gastroenterology & Hepatology; Nutrition & Dietetics; Pediatrics
GA 131EU
UT WOS:000243851900023
PM 17255846
OA Bronze
DA 2024-01-22
ER

PT J
AU Lazzerini, M
   Martelossi, S
   Magazzu, G
   Pellegrino, S
   Lucanto, MC
   Barabino, A
   Calvi, A
   Arrigo, S
   Lionetti, P
   Lorusso, M
   Mangiantini, F
   Fontana, M
   Zuin, G
   Palla, G
   Maggiore, G
   Bramuzzo, M
   Pellegrin, MC
   Maschio, M
   Villanacci, V
   Manenti, S
   Decorti, G
   De Iudicibus, S
   Paparazzo, R
   Montico, M
   Ventura, A
AF Lazzerini, Marzia
   Martelossi, Stefano
   Magazzu, Giuseppe
   Pellegrino, Salvatore
   Lucanto, Maria Cristina
   Barabino, Arrigo
   Calvi, Angela
   Arrigo, Serena
   Lionetti, Paolo
   Lorusso, Monica
   Mangiantini, Francesca
   Fontana, Massimo
   Zuin, Giovanna
   Palla, Gabriella
   Maggiore, Giuseppe
   Bramuzzo, Matteo
   Pellegrin, Maria Chiara
   Maschio, Massimo
   Villanacci, Vincenzo
   Manenti, Stefania
   Decorti, Giuliana
   De Iudicibus, Sara
   Paparazzo, Rossella
   Montico, Marcella
   Ventura, Alessandro
TI Effect of Thalidomide on Clinical Remission in Children and Adolescents
   with Ulcerative Colitis Refractory to Other Immunosuppressives: Pilot
   Randomized Clinical Trial
SO INFLAMMATORY BOWEL DISEASES
LA English
DT Article
DE randomized clinical trial; thalidomide; children; ulcerative colitis
ID INFLAMMATORY-BOWEL-DISEASE; CROHN-DISEASE; ACTIVITY INDEX; YOUNG-ADULTS;
   OPEN-LABEL; THERAPY; INFLIXIMAB; EFFICACY; OUTCOMES; SAFETY
AB Background:In a randomized controlled trial, thalidomide has shown to be effective in refractory Crohn's disease in children. This pilot study aimed at evaluating thalidomide in refractory pediatric ulcerative colitis (UC).Methods:Double-blind, placebo-controlled randomized clinical trial on thalidomide 1.5 to 2.5 mg/kg/day in children with active UC despite multiple immunosuppressive treatments. In an open-label extension, nonresponders to placebo received thalidomide for an additional 8 weeks; all responders were followed up for a minimum of 52 weeks.Results:Twenty-six children with refractory UC were randomized to thalidomide or placebo. Clinical remission at week 8 was achieved by significantly more children treated with thalidomide {10/12 (83.3%) versus 2/11 (18.8%); risk ratio, 4.5 (95% confidence interval [CI], 1.2-16.4); P = 0.005; number needed to treat, 1.5}. Of the nonresponders to placebo who were switched to thalidomide, 8 of 11 (72.7%) subsequently reached remission at week 8 (risk ratio, 4.0 [95% CI, 1.1-14.7]; number needed to treat, 2.45; P = 0.01). Clinical remission in the thalidomide group was 135.0 weeks (95% CI, 32-238), compared with 8.0 weeks (95% CI, 2.4-13.6) in the placebo group (P < 0.0001). Cumulative incidence of severe adverse events was 3.1 per 1000 patient-weeks. Peripheral neuropathy and amenorrhea were the most frequent adverse events.Conclusions:In this pilot randomized controlled trial on cases of UC refractory to immunosuppressive therapy, thalidomide compared with placebo resulted in improved clinical remission at 8 weeks of treatment and in longer term maintenance of remission. These findings require replication in larger clinical studies evaluating both thalidomide efficacy and safety.
C1 [Lazzerini, Marzia; Martelossi, Stefano; Bramuzzo, Matteo; Pellegrin, Maria Chiara; Maschio, Massimo; De Iudicibus, Sara; Paparazzo, Rossella; Montico, Marcella; Ventura, Alessandro] IRCCS Burlo Garofolo, Inst Maternal & Child Hlth, I-34137 Trieste, Italy.
   [Magazzu, Giuseppe; Pellegrino, Salvatore; Lucanto, Maria Cristina] Univ Messina, Dept Paediat Sci, Messina, Italy.
   [Barabino, Arrigo; Calvi, Angela; Arrigo, Serena] Inst Giannina Gaslini, Paediat Gastroenterol Unit, Genoa, Italy.
   [Lionetti, Paolo; Lorusso, Monica; Mangiantini, Francesca] Univ Florence, Meyer Childrens Hosp, Dept Sci Woman & Child Hlth, Florence, Italy.
   [Fontana, Massimo; Zuin, Giovanna] Childrens Hosp V Buzzi, Dept Paediat, Milan, Italy.
   [Palla, Gabriella; Maggiore, Giuseppe] Univ Pisa, Dept Paediat Gastroenterol, Pisa, Italy.
   [Bramuzzo, Matteo; Pellegrin, Maria Chiara; Decorti, Giuliana; Ventura, Alessandro] Univ Trieste, Trieste, Italy.
   [Villanacci, Vincenzo; Manenti, Stefania] Spedali Civil Brescia, Dept Pathol, I-25125 Brescia, Italy.
C3 IRCCS Burlo Garofolo; University of Messina; University of Genoa; IRCCS
   Istituto Giannina Gaslini; University of Florence; Azienda Ospedaliera
   Universitaria (AOU) MEYER; University of Pisa; University of Trieste;
   Hospital Spedali Civili Brescia
RP Lazzerini, M (通讯作者)，IRCCS Burlo Garofolo, Inst Maternal & Child Hlth, Via Istria 65-1, I-34137 Trieste, Italy.
EM marzia.lazzerini@burlo.trieste.it
RI Montico, Marcella/B-5290-2013; Arrigo, Serena/K-6006-2016; Pellegrin,
   Maria Chiara/AAC-6557-2022; De Iudicibus, Sara/E-8777-2013; Lionetti,
   Paolo/AAC-2626-2019; Bramuzzo, Matteo/K-2504-2018; Maggiore,
   Giuseppe/N-1424-2017; Calvi, Angela/AAU-3530-2021
OI Montico, Marcella/0000-0003-0377-8232; Arrigo,
   Serena/0000-0002-5564-7018; Bramuzzo, Matteo/0000-0002-5249-8248;
   Maggiore, Giuseppe/0000-0001-8201-2416; Calvi,
   Angela/0000-0001-9702-8883; Lionetti, Paolo/0000-0001-8029-3904;
   Decorti, Giuliana/0000-0002-9714-6246; Magazzu,
   Giuseppe/0000-0003-2622-4013; Pellegrino, Salvatore/0000-0003-1163-0748;
   Ventura, Alessandro/0000-0002-4657-1760
FU Italian Medicines Agency (Agenzia Italiana del Farmaco [AIFA])
   [FARM64J2EB]
FX Supported by the Italian Medicines Agency (Agenzia Italiana del Farmaco
   [AIFA]), on funds for Independent Research (ident. FARM64J2EB). The drug
   producer (Pharmion until 2009, Celgene after 2009) provided the study
   drug but had no role in the design and conduct of the study or in
   collection, management, analysis, and interpretation of the data nor in
   the preparation, review, or approval of the article.
CR Abraham BP, 2012, J CLIN GASTROENTEROL, V46, P581, DOI 10.1097/MCG.0b013e318247c32f
   Abraham C, 2009, NEW ENGL J MED, V361, P2066, DOI 10.1056/NEJMra0804647
   [Anonymous], 2011, THAL INV BROCH VERS
   Bariol C, 2002, J GASTROEN HEPATOL, V17, P135, DOI 10.1046/j.1440-1746.2002.02564.x
   Bauditz J, 2002, GUT, V50, P196, DOI 10.1136/gut.50.2.196
   Cacciari E, 2006, J ENDOCRINOL INVEST, V29, P581, DOI 10.1007/BF03344156
   Colombel JF, 2011, GASTROENTEROLOGY, V141, P1194, DOI 10.1053/j.gastro.2011.06.054
   de Silva S, 2010, NAT REV GASTRO HEPAT, V7, P93, DOI 10.1038/nrgastro.2009.221
   Diamanti A, 2014, EUR REV MED PHARMACO, V18, P1690
   Ehrenpreis ED, 1999, GASTROENTEROLOGY, V117, P1271, DOI 10.1016/S0016-5085(99)70276-3
   Escher JC, 2005, J PEDIATR GASTR NUTR, V41, P1
   Facchini S, 2001, J PEDIATR GASTR NUTR, V32, P178, DOI 10.1097/00005176-200102000-00016
   Felipez LM, 2012, J PEDIATR GASTR NUTR, V54, P28, DOI 10.1097/MPG.0b013e318228349e
   Francès C, 2002, EUR J DERMATOL, V12, P63
   Franks ME, 2004, LANCET, V363, P1802, DOI 10.1016/S0140-6736(04)16308-3
   Ghobrial Irene M, 2003, J Support Oncol, V1, P194
   Kappelman MD, 2013, DIGEST DIS SCI, V58, P519, DOI 10.1007/s10620-012-2371-5
   Laffitte Emmanuel, 2004, Expert Opin Drug Saf, V3, P47, DOI 10.1517/eods.3.1.47.25271
   Lazzerini M, 2007, ALIMENT PHARM THERAP, V25, P419, DOI 10.1111/j.1365-2036.2006.03211.x
   Lazzerini M, 2014, JAMA-J AM MED ASSOC, V311, P1251, DOI 10.1001/jama.2014.1278
   Lazzerini M, 2013, JAMA-J AM MED ASSOC, V310, P2164, DOI 10.1001/jama.2013.280777
   Lazzerini M, 2013, INFLAMM BOWEL DIS, V19, pE10, DOI 10.1002/ibd.22845
   Lichtenstein GR, 2010, INFLAMM BOWEL DIS, V16, P338, DOI 10.1002/ibd.20997
   Macumber C, 1999, DIGESTIVE DIS W 0516
   Marchetti F, 2004, EUR J CLIN PHARMACOL, V60, P607, DOI 10.1007/s00228-004-0819-z
   Miele E, 2009, AM J GASTROENTEROL, V104, P437, DOI 10.1038/ajg.2008.118
   Molodecky NA, 2012, GASTROENTEROLOGY, V142, P46, DOI 10.1053/j.gastro.2011.10.001
   Oliva S, 2012, ALIMENT PHARM THER, V35, P327, DOI 10.1111/j.1365-2036.2011.04939.x
   Ordás I, 2012, LANCET, V380, P1606, DOI 10.1016/S0140-6736(12)60150-0
   Ordi-Ros J, 2000, J RHEUMATOL, V27, P1429
   Maneiro JR, 2013, JAMA INTERN MED, V173, P1416, DOI 10.1001/jamainternmed.2013.7430
   Sabate JM, 2002, ALIMENT PHARM THER, V16, P1117, DOI 10.1046/j.1365-2036.2002.01273.x
   Sauer CG, 2009, GASTROENTEROL CLIN N, V38, P611, DOI 10.1016/j.gtc.2009.07.010
   SCHROEDER KW, 1987, NEW ENGL J MED, V317, P1625, DOI 10.1056/NEJM198712243172603
   Schulz KF, 2005, LANCET, V365, P1657, DOI 10.1016/S0140-6736(05)66516-6
   Singh JA, 2011, COCHRANE DB SYST REV, DOI 10.1002/14651858.CD008794.pub2
   Tramèr MR, 1998, BMJ-BRIT MED J, V317, P875, DOI 10.1136/bmj.317.7162.875
   Turner D, 2007, GASTROENTEROLOGY, V133, P423, DOI 10.1053/j.gastro.2007.05.029
   Turner D, 2012, J PEDIATR GASTR NUTR, V55, P340, DOI 10.1097/MPG.0b013e3182662233
   Turner D, 2011, AM J GASTROENTEROL, V106, P574, DOI 10.1038/ajg.2010.481
   Turner D, 2011, INFLAMM BOWEL DIS, V17, P440, DOI 10.1002/ibd.21383
   Turner D, 2009, INFLAMM BOWEL DIS, V15, P1218, DOI 10.1002/ibd.20867
   Turunen P, 2009, INFLAMM BOWEL DIS, V15, P56, DOI 10.1002/ibd.20558
   Van Limbergent J, 2008, GASTROENTEROLOGY, V135, P1114, DOI 10.1053/j.gastro.2008.06.081
   von Lilienfeld-Toal M, 2008, EUR J HAEMATOL, V81, P247, DOI 10.1111/j.1600-0609.2008.01121.x
   Wilson DC, 2010, J PEDIATR GASTR NUTR, V50, pS14, DOI 10.1097/MPG.0b013e3181c92caa
NR 46
TC 26
Z9 31
U1 0
U2 13
PU OXFORD UNIV PRESS INC
PI CARY
PA JOURNALS DEPT, 2001 EVANS RD, CARY, NC 27513 USA
SN 1078-0998
EI 1536-4844
J9 INFLAMM BOWEL DIS
JI Inflamm. Bowel Dis.
PD AUG
PY 2015
VL 21
IS 8
BP 1739
EP 1749
DI 10.1097/MIB.0000000000000437
PG 11
WC Gastroenterology & Hepatology
WE Science Citation Index Expanded (SCI-EXPANDED)
SC Gastroenterology & Hepatology
GA CO5HR
UT WOS:000359190700001
PM 26185909
OA Bronze, Green Published
DA 2024-01-22
ER

PT J
AU Bright, P
   Grigoriadou, S
   Kamperidis, P
   Buckland, M
   Hickey, A
   Longhurst, HJ
AF Bright, P.
   Grigoriadou, S.
   Kamperidis, P.
   Buckland, M.
   Hickey, A.
   Longhurst, H. J.
TI Changes in B cell immunophenotype in common variable immunodeficiency:
   cause or effect - is bronchiectasis indicative of undiagnosed
   immunodeficiency?
SO CLINICAL AND EXPERIMENTAL IMMUNOLOGY
LA English
DT Article
DE B cell immunophenotyping; bronchiectasis; common variable
   immunodeficiency; granulomatous disease; immunoglobulin
ID ANTIBODY DEFICIENCY; SUBSETS; DISEASE; ABNORMALITIES; SUBGROUPS;
   CRITERIA; DEFECT; IL-12
AB Common variable immunodeficiency (CVID) is the most common severe primary immunodeficiency, but the pathology of this condition is poorly understood. CVID involves a defect in the production of immunoglobulin from B cells, with a subsequent predisposition to infections. Approximately 1020% of cases are inherited, but even in families with a genetic defect the penetrance is far from complete. A classification system for CVID has been suggested (EUROclass) based on B cell immunophenotyping, but it has not been shown that altered B cell immunophenotype is not a consequence of the complications and treatment of CVID. This study compares the EUROclass B cell immunophenotype of CVID patients (n?=?30) with suitable disease controls with bronchiectasis (n?=?11), granulomatous disease (Crohn's disease) (n?=?9) and neurological patients on immunoglobulin treatment (n?=?6). The results of this study correlate with previous literature, that alterations in B cell immunophenotype are associated strongly with CVID. Interestingly, three of the 11 bronchiectasis patients without known immunodeficiency had an altered B cell immunophenotype, suggesting the possibility of undiagnosed immunodeficiency, or that bronchiectasis may cause a secondary alteration in B cell immunophenotype. This study showed a significant difference in B cell immunophenotype between CVID patients compared to disease control groups of granulomatous disease and immunoglobulin treatment. This suggests that granulomatous disease (in Crohn's disease) and immunoglobulin treatment (for chronic neurological conditions) are not causal of an altered B cell immunophenotype in these control populations.
C1 [Bright, P.; Grigoriadou, S.; Kamperidis, P.; Buckland, M.; Hickey, A.; Longhurst, H. J.] Barts Hlth NHS Trust, Dept Immunol, London, England.
C3 Barts Health NHS Trust
RP Longhurst, HJ (通讯作者)，Royal London Hosp, Dept Immunol, Pathol & Pharm Bldg,80 Newark St, London E1 2ES, England.
EM hilary.longhurst@bartshealth.nhs.uk
RI Buckland, Matthew/H-7049-2019
OI Buckland, Matthew/0000-0002-5646-4707; Bright,
   Philip/0000-0002-7373-5038
FU Bio Products Laboratory
FX We would like to acknowledge the patients who participated, the
   clinicians at Barts and The London who helped me in recruiting patients
   who included Dr J. Lindsay, Dr L. Langmead (Consultant
   Gastroenterologists), Dr V. White, Dr L. Kuitert (Consultant Respiratory
   Physicians) and Dr B. Turner (Consultant Neurologist). We would also
   like to acknowledge Mr Tianqiang Zhang for statistical advice. Finally,
   Dr A. Manson and Dr A. Polycarpou were extremely helpful in assisting
   with some clinical data on patients. Bio Products Laboratory funded the
   project, with a grant made to the Autoantibodies Fund of the Special
   Trustees of Barts and The London.
CR Alachkar H, 2006, CLIN IMMUNOL, V120, P310, DOI 10.1016/j.clim.2006.05.003
   Aspalter RM, 2000, CLIN EXP IMMUNOL, V121, P506, DOI 10.1046/j.1365-2249.2000.01317.x
   Bayry J, 2004, BLOOD, V104, P2441, DOI 10.1182/blood-2004-04-1325
   Boileau J, 2011, J AUTOIMMUN, V36, P25, DOI 10.1016/j.jaut.2010.10.002
   Brouet JC, 2000, EUR J IMMUNOL, V30, P2516, DOI 10.1002/1521-4141(200009)30:9<2516::AID-IMMU2516>3.0.CO;2-Z
   Cambronero R, 2000, J IMMUNOL, V164, P488, DOI 10.4049/jimmunol.164.1.488
   Chapel H, 2008, BLOOD, V112, P277, DOI 10.1182/blood-2007-11-124545
   Conley ME, 1999, CLIN IMMUNOL, V93, P190, DOI 10.1006/clim.1999.4799
   Cunningham-Rundles C, 2005, CLIN IMMUNOL, V115, P147, DOI 10.1016/j.clim.2004.12.007
   European Society for Immunodeficiencies (ESID), DIAGN CRIT COMM VAR
   Ferry BL, 2005, CLIN EXP IMMUNOL, V140, P532, DOI 10.1111/j.1365-2249.2005.02793.x
   Giovannetti A, 2007, J IMMUNOL, V178, P3932, DOI 10.4049/jimmunol.178.6.3932
   HARVEY RF, 1980, LANCET, V1, P514
   Jódar L, 2003, VACCINE, V21, P3265, DOI 10.1016/S0264-410X(03)00230-5
   King PT, 2006, CLIN EXP IMMUNOL, V144, P440, DOI 10.1111/j.1365-2249.2006.03091.x
   MACLENNAN ICM, 1994, ANNU REV IMMUNOL, V12, P117, DOI 10.1146/annurev.iy.12.040194.001001
   North ME, 1998, CLIN EXP IMMUNOL, V111, P70
   Oksenhendler E, 2008, CLIN INFECT DIS, V46, P1547, DOI 10.1086/587669
   Salinas-Carmona MC, 2009, AUTOIMMUNITY, V42, P537, DOI 10.1080/08916930903019119
   Sánchez-Ramón S, 2008, CLIN IMMUNOL, V128, P314, DOI 10.1016/j.clim.2008.02.013
   Siedlar M, 2011, CLIN IMMUNOL, V139, P122, DOI 10.1016/j.clim.2011.01.002
   STAGG AJ, 1994, CLIN EXP IMMUNOL, V96, P48
   Stead A, 2002, CLIN EXP IMMUNOL, V130, P325, DOI 10.1046/j.1365-2249.2002.01974.x
   Taubenheim N, 2005, J IMMUNOL, V175, P5498, DOI 10.4049/jimmunol.175.8.5498
   Warnatz K, 2002, IMMUNOBIOLOGY, V206, P502, DOI 10.1078/0171-2985-00198
   Warnatz K, 2002, BLOOD, V99, P1544, DOI 10.1182/blood.V99.5.1544
   Warnatz K, 2008, CYTOM PART B-CLIN CY, V74B, P261, DOI 10.1002/cyto.b.20432
   Wehr C, 2008, BLOOD, V111, P77, DOI 10.1182/blood-2007-06-091744
NR 28
TC 8
Z9 8
U1 0
U2 4
PU WILEY-BLACKWELL
PI HOBOKEN
PA 111 RIVER ST, HOBOKEN 07030-5774, NJ USA
SN 0009-9104
J9 CLIN EXP IMMUNOL
JI Clin. Exp. Immunol.
PD FEB
PY 2013
VL 171
IS 2
BP 195
EP 200
DI 10.1111/cei.12010
PG 6
WC Immunology
WE Science Citation Index Expanded (SCI-EXPANDED)
SC Immunology
GA 063JR
UT WOS:000312994300009
PM 23286946
OA Green Published
DA 2024-01-22
ER

PT J
AU Cullen, G
   O'Toole, A
   Keegan, D
   Sheahon, K
   Hyland, JM
   O'Donoghue, DP
AF Cullen, Garret
   O'Toole, Aoibhlinn
   Keegan, Denise
   Sheahon, Kieran
   Hyland, John M.
   O'Donoghue, Diarmuid P.
TI Long-term clinical results of ileocecal resection for Crohn's disease
SO INFLAMMATORY BOWEL DISEASES
LA English
DT Article
DE Crohn's; surgery; ileocecal; biologics
ID RECURRENCE; GRANULOMAS; SURGERY
AB Background: The efficacy of biologic agents in Crohn's disease (CD) has led to proposals that they be introduced early in the disease (top-down treatment) with the aim of reducing corticosteroid dependency and surgical resection. However, the long-term use of biologic agents in limited CD may be difficult to justify. The aims were to assess outcomes for ileocecal resection in CD and evaluate its role in the current era.
   Methods: The study included 139 CD patients who underwent ileocecal resection between 1980 and 2000. Data were retrieved from a prospectively maintained database. Disease recurrence was defined as symptoms in addition to endoscopic or radiological evidence of disease activity. Severe disease recurrence was defined as a need for repeat resection surgery.
   Results: Seventy-two (52%) patients developed disease recurrence. Median (interquartile range) time to recurrence was 7.1 (5-10.6) years. Forty-nine (35%) patients required repeat resection surgery. Median (IQ range) time to repeat surgery was 7.2 (4.9-10.8) years. The presence of granulomas was associated with disease recurrence (P = 0.03) and repeat resection surgery (P = 0.01).
   Conclusions: Long-term outcomes for ileocecal resection in CD are excellent with 48% of patients remaining symptom-free and only 35% requiring repeat resection surgery at 10 years. This should be borne in mind when considering biologic therapy.
C1 St Vincents Univ Hosp, Ctr Colorectal Dis, Dublin 4, Ireland.
C3 University College Dublin; Saint Vincent's University Hospital
RP Cullen, G (通讯作者)，St Vincents Univ Hosp, Ctr Colorectal Dis, Dublin 4, Ireland.
EM garret.cullen@ucd.ie
CR Anseline PF, 1997, BRIT J SURG, V84, P78
   BINDER V, 1982, GASTROENTEROLOGY, V83, P563
   CAMERON JL, 1992, ANN SURG, V215, P546, DOI 10.1097/00000658-199205000-00018
   CHARDAVOYNE R, 1986, DIS COLON RECTUM, V29, P495
   COTTONE M, 1994, GASTROENTEROLOGY, V106, P643, DOI 10.1016/0016-5085(94)90697-1
   GLASS RE, 1976, GUT, V17, P75, DOI 10.1136/gut.17.1.75
   Hanauer SB, 2004, GASTROENTEROLOGY, V127, P723, DOI 10.1053/j.gastro.2004.06.002
   HOMMES D, 2005, GASTROENTEROLOGY, V129, P371
   Kim NK, 1997, AM SURGEON, V63, P627
   OLAISON G, 1992, GUT, V33, P331, DOI 10.1136/gut.33.3.331
   RUTGEERTS P, 1984, GUT, V25, P665, DOI 10.1136/gut.25.6.665
   RUTGEERTS P, 1990, GASTROENTEROLOGY, V99, P956, DOI 10.1016/0016-5085(90)90613-6
   Silverberg MS, 2005, CAN J GASTROENTEROL, V19, p5A, DOI 10.1155/2005/269076
   TRNKA YM, 1982, ANN SURG, V196, P345, DOI 10.1097/00000658-198209000-00014
   WOLFSON DM, 1982, GASTROENTEROLOGY, V83, P405
NR 15
TC 52
Z9 54
U1 0
U2 6
PU JOHN WILEY & SONS INC
PI HOBOKEN
PA 111 RIVER ST, HOBOKEN, NJ 07030 USA
SN 1078-0998
J9 INFLAMM BOWEL DIS
JI Inflamm. Bowel Dis.
PD NOV
PY 2007
VL 13
IS 11
BP 1369
EP 1373
DI 10.1002/ibd.20220
PG 5
WC Gastroenterology & Hepatology
WE Science Citation Index Expanded (SCI-EXPANDED)
SC Gastroenterology & Hepatology
GA 229OR
UT WOS:000250814400007
PM 17600379
OA Bronze
DA 2024-01-22
ER

PT J
AU Shayowitz, M
   Bressler, M
   Ricardo, AP
   Grudnikoff, E
AF Shayowitz, Michelle
   Bressler, Moshe
   Ricardo, Alison P.
   Grudnikoff, Eugene
TI Infliximab-induced Depression and Suicidal Behavior in Adolescent with
   Crohn's Disease: Case Report and Review of Literature
SO PEDIATRIC QUALITY & SAFETY
LA English
DT Review
ID NECROSIS-FACTOR-ALPHA
AB Introduction: Infliximab, an anti-inflammatory agent, is used to treat various autoimmune disorders. There are at least 3 reports of severe psychiatric adverse effects of the drug, including suicidal behaviors in adults and psychosis in adult and adolescent patients. We report a case of an adolescent who developed depression and suicidal behaviors shortly after beginning infliximab. Although there have been reports of adolescents developing acute psychosis shortly after starting infliximab, this is, to our knowledge, the first report of adolescent suicidal behavior in the setting of infliximab treatment. Methods: We describe a patient's presentation and clinical course, as well as existing reports of adverse psychiatric effects of infliximab. Results: A 16-year-old male with a 2-year history of disabling symptoms and complications of Crohn's disease was initiated on a trial of infliximab. Within days of the first infliximab infusion, he experienced symptoms of depression, which intensified over weeks and resulted in a serious suicide attempt. The patient was treated with fluoxetine, melatonin, and psychotherapy, which effectively managed his infliximab-induced depressive disorder with suicidal thoughts and behaviors. Posttreatment, he tolerated additional infliximab infusions without the recurrence of psychiatric symptoms. Conclusions: Treatment with infliximab may rarely and suddenly cause severe and potentially life-threatening psychiatric symptoms. Therefore, youth with chronic illnesses considered for infliximab treatment should be screened for preexisting, as well as for a family history of, psychiatric disorders and suicidal behavior.
C1 [Shayowitz, Michelle; Grudnikoff, Eugene] Elmhurst Hosp, Dept Psychiat, New York, NY USA.
   [Bressler, Moshe; Ricardo, Alison P.] New York Inst Technol, Coll Osteopath Med, Old Westbury, NY 11568 USA.
   [Grudnikoff, Eugene] Donald & Barbara Zucker Sch Med Hofstra Northwell, Hempstead, NY USA.
C3 New York Institute Technology; Northwell Health
RP Shayowitz, M (通讯作者)，101 Northern Blvd, Glen Head, NY 11545 USA.
EM mshayowi@nyit.edu
OI Bressler, Moshe/0000-0003-2883-4982
CR Afzal NA, 2007, DIGEST DIS SCI, V52, P3329, DOI 10.1007/s10620-007-8102-1
   Atigari Onome Victor, 2014, BMJ Case Rep, V2014, DOI 10.1136/bcr-2013-200464
   Bozorgmehr A, 2018, J AFFECT DISORDERS, V229, P463, DOI 10.1016/j.jad.2017.12.079
   Eshuis EJ, 2010, J CROHNS COLITIS, V4, P591, DOI 10.1016/j.crohns.2010.04.001
   Locher Michael R, 2015, Prim Care Companion CNS Disord, V17, DOI 10.4088/PCC.15l01781
   McGregor L, 2008, RHEUMATOLOGY, V47, P1254, DOI 10.1093/rheumatology/ken212
   Reich J., 2017, GASTROENTEROL HEPATO, V13, P717
   Takayanagi Y, 2014, JAMA PSYCHIAT, V71, P273, DOI 10.1001/jamapsychiatry.2013.3579
   Targan SR, 1997, NEW ENGL J MED, V337, P1029, DOI 10.1056/NEJM199710093371502
   Wang QZ, 2018, AM J PSYCHIAT, V175, P262, DOI 10.1176/appi.ajp.2017.16070759
NR 10
TC 8
Z9 8
U1 0
U2 2
PU LIPPINCOTT WILLIAMS & WILKINS
PI PHILADELPHIA
PA TWO COMMERCE SQ, 2001 MARKET ST, PHILADELPHIA, PA 19103 USA
EI 2472-0054
J9 PEDIATR QUAL SAF
JI Pediatr. Qual. Saf.
PD NOV-DEC
PY 2019
VL 4
IS 6
AR e229
DI 10.1097/pq9.0000000000000229
PG 3
WC Pediatrics
WE Emerging Sources Citation Index (ESCI)
SC Pediatrics
GA WR0BZ
UT WOS:000714176200019
PM 32010855
OA Green Published, gold
DA 2024-01-22
ER

PT J
AU Dulai, PS
   Thompson, KD
   Blunt, HB
   Dubinsky, MC
   Siegel, CA
AF Dulai, Parambir S.
   Thompson, Kimberly D.
   Blunt, Heather B.
   Dubinsky, Marla C.
   Siegel, Corey A.
TI Risks of Serious Infection or Lymphoma With Anti-Tumor Necrosis Factor
   Therapy for Pediatric Inflammatory Bowel Disease: A Systematic Review
SO CLINICAL GASTROENTEROLOGY AND HEPATOLOGY
LA English
DT Article
DE Cancer Risk; Intestine; Clinical Study; Immune Suppression; Inflammatory
   Bowel Disease; Anti-TNF; Lymphoma; Infection
ID SEVERE CROHNS-DISEASE; SHORT-TERM RESPONSE; T-CELL LYMPHOMA; INFLIXIMAB
   THERAPY; ULCERATIVE-COLITIS; MAINTENANCE THERAPY; FOLLOW-UP;
   RHEUMATOID-ARTHRITIS; CLINICAL REMISSION; CHILDREN
AB BACKGROUND & AIMS: Many physicians hesitate to recommend anti-tumor necrosis factor (TNF) therapy for pediatric patients with inflammatory bowel disease (IBD) because of concerns about risk of infection and cancer. We performed a systematic review to quantify the incidence of serious infection, lymphoma, and death among pediatric patients with IBD who received anti-TNF therapy. These values were compared with those expected from other treatments, from adults with IBD, and from the general pediatric population.
   METHODS: We searched MEDLINE, EMBASE, the Cochrane Collaboration, and Web of Knowledge for studies of infliximab therapy for children with ulcerative colitis or Crohn's disease, or adalimumab therapy for children with Crohn's disease. Standardized incidence ratios (SIRs) were calculated, comparing rates of infection and cancer among pediatric patients exposed to anti-TNF agents vs expected rates from pediatric patients not exposed to anti-TNF therapies or adult patients exposed to anti-TNF agents. Our analysis included 5528 patients with 9516 patient-years of follow-up evaluation (PYF).
   RESULTS: The rate of serious infections among pediatric patients treated with anti-TNF agents (352/10,000 PYF) was similar to that of pediatric patients who received immunomodulator monotherapy (333/10,000 PYF; SIR, 1.06; 95% confidence interval [CI], 0.83-1.36), but significantly lower than the expected rate for pediatric patients treated with steroids (730/10,000 PYF; SIR, 0.48; 95% CI, 0.40-0.58) or adults treated with anti-TNF agents (654/10,000 PYF; SIR, 0.54; 95% CI, 0.43-0.67). Five treatment-related deaths occurred (4 from sepsis and 1 from arrhythmia). Two patients developed lymphoma (2.1/10,000 PYF). This value was similar to the expected rate of lymphoid neoplasia in the entire pediatric population (5.8/100,000 PYF; SIR, 3.5; 95% CI, 0.35-19.6), and lower than the population of pediatric patients receiving thiopurine monotherapy (4.5/10,000 PYF; SIR, 0.47; 95% CI, 0.03-6.44), and among adults treated with anti-TNF agents (6.1/10,000 PYF; SIR, 0.34; 95% CI, 0.04-1.51).
   CONCLUSIONS: Based on a systematic review, the risk of lymphoma was no greater among children with IBD who received anti-TNF therapy than those treated with other IBD therapies or adults treated with anti-TNF agents. The rate of serious infection was significantly lower among pediatric patients with IBD treated with anti-TNF agents than those treated with steroids, or adults with IBD who received anti-TNF therapy.
C1 [Dulai, Parambir S.; Thompson, Kimberly D.; Siegel, Corey A.] Dartmouth Hitchcock Med Ctr, Ctr Inflammatory Bowel Dis, Lebanon, NH 03756 USA.
   [Blunt, Heather B.] Geisel Sch Med Dartmouth, Hanover, NH USA.
   [Dubinsky, Marla C.] Cedars Sinai Med Ctr, Pediat Inflammatory Bowel Dis Ctr, Los Angeles, CA 90048 USA.
C3 Dartmouth College; Dartmouth College; Cedars Sinai Medical Center
RP Siegel, CA (通讯作者)，Dartmouth Hitchcock Med Ctr, Ctr Inflammatory Bowel Dis, 1 Med Ctr Dr, Lebanon, NH 03756 USA.
EM Corey.A.Siegel@hitchcock.org
RI Dulai, Parambir/AAF-4408-2020; Dulai, Parambir/AAE-2983-2021
OI Blunt, Heather/0000-0001-8620-0166
FU Abbvie; Janssen; UCB; Agency for Healthcare Research and Quality
   [1R01HS021747-01]
FX These authors disclose the following: Corey Siegel serves on the
   advisory board, as a consultant, and has received grant support from
   Abbvie, Janssen, and UCB, and is supported by grant 1R01HS021747-01 from
   the Agency for Healthcare Research and Quality; and Marla Dubinsky
   serves as a consultant to Abbvie, Janssen, UCB, and Takeda. The
   remaining authors disclose no conflicts.
CR Abraham C, 2009, NEW ENGL J MED, V361, P2066, DOI 10.1056/NEJMra0804647
   Absah I, 2012, INFLAMM BOWEL DIS, V18, P1488, DOI 10.1002/ibd.21885
   Afif W, 2013, INFLAMM BOWEL DIS, V19, P1384, DOI 10.1097/MIB.0b013e318281325e
   Afzal NA, 2007, DIGEST DIS SCI, V52, P3329, DOI 10.1007/s10620-007-8102-1
   Alvisi P, 2013, J CROHNS COLITIS, V7, pS219
   Ashworth LA, 2012, INFLAMM BOWEL DIS, V18, P838, DOI 10.1002/ibd.21844
   Assa A, 2013, J CROHNS COLITIS, V7, P369, DOI 10.1016/j.crohns.2012.03.006
   Baldassano R, 2003, AM J GASTROENTEROL, V98, P833, DOI 10.1016/S0002-9270(03)00007-8
   Baldassano R, 2013, J CROHNS COLITIS, V7, pS7
   Beaugerie L, 2009, LANCET, V374, P1617, DOI 10.1016/S0140-6736(09)61302-7
   Benchimol EI, 2011, INFLAMM BOWEL DIS, V17, P423, DOI 10.1002/ibd.21349
   Beukelman T, 2012, ARTHRITIS RHEUM-US, V64, P2773, DOI 10.1002/art.34458
   Borrelli O, 2004, DIGEST LIVER DIS, V36, P342, DOI 10.1016/j.dld.2003.12.014
   Cezard JP, 2003, J PEDIATR GASTR NUTR, V36, P632, DOI 10.1097/00005176-200305000-00007
   Chouliaras G, 2010, ACTA GASTRO-ENT BELG, V73, P342
   Christenson K, 2012, INFLAMM BOWEL DIS, V18, pS79, DOI 10.1097/00054725-201212001-00191
   Colletti R., 2013, J CROHNS COLITIS, V7, pS184
   Colombel JF, 2010, NEW ENGL J MED, V362, P1383, DOI 10.1056/NEJMoa0904492
   Crombé V, 2011, INFLAMM BOWEL DIS, V17, P2144, DOI 10.1002/ibd.21615
   Cucchiara S, 2008, DIGEST LIVER DIS, V40, pS260, DOI 10.1016/S1590-8658(08)60535-6
   Czaja-Bulsa G, 2012, PRZ GASTROENTEROL, V7, P87, DOI 10.5114/pg.2012.28650
   de Bie CI, 2011, ALIMENT PHARM THER, V33, P243, DOI 10.1111/j.1365-2036.2010.04507.x
   De Greef E, 2012, ACTA GASTRO-ENT BELG, V75, P425
   de Ridder L, 2004, J PEDIATR GASTR NUTR, V39, P46, DOI 10.1097/00005176-200407000-00010
   De Ridder L, 2008, INFLAMM BOWEL DIS, V14, P353, DOI 10.1002/ibd.20329
   Deslandres C, 2006, GASTROENTEROLOGY, V130, pA656
   Duricova D, 2009, ALIMENT PHARM THER, V29, P792, DOI 10.1111/j.1365-2036.2009.03926.x
   Eidelwein AP, 2005, INFLAMM BOWEL DIS, V11, P213, DOI 10.1097/01.MIB.0000160803.44449.a5
   Fanjiang G, 2007, J PEDIATR GASTR NUTR, V44, P312, DOI 10.1097/MPG.0b013e31802e98d4
   Feldman TL, 2007, GASTROENTEROLOGY, V132, pA444
   Friesen CA, 2004, J PEDIATR GASTR NUTR, V39, P265, DOI 10.1097/00005176-200409000-00008
   Gasparetto M, 2012, ACTA GASTRO-ENT BELG, V75, P58
   Griffiths AM, 2004, BEST PRACT RES CL GA, V18, P509, DOI 10.1016/j.bpg.2004.01.002
   HILDEBRAND H, 1994, J PEDIATR GASTR NUTR, V18, P165, DOI 10.1097/00005176-199402000-00008
   Hyams J, 2007, GASTROENTEROLOGY, V132, pA659
   Hyams J, 2007, GASTROENTEROLOGY, V132, P863, DOI 10.1053/j.gastro.2006.12.003
   Hyams J, 2012, CLIN GASTROENTEROL H, V10, P391, DOI 10.1016/j.cgh.2011.11.026
   Hyams J, 2011, CURR MED RES OPIN, V27, P651, DOI 10.1185/03007995.2010.547575
   Hyams JS, 2012, GASTROENTEROLOGY, V143, P365, DOI 10.1053/j.gastro.2012.04.046
   Hyams JS, 2010, AM J GASTROENTEROL, V105, P1430, DOI 10.1038/ajg.2009.759
   Hyams JS, 2000, J PEDIATR-US, V137, P192, DOI 10.1067/mpd.2000.107161
   Hyoms JS, 2009, INFLAMM BOWEL DIS, V15, P816, DOI 10.1002/ibd.20845
   KANOF ME, 1988, GASTROENTEROLOGY, V95, P1523, DOI 10.1016/S0016-5085(88)80072-6
   Karwowski CA, 2009, INFLAMM BOWEL DIS, V15, P1755, DOI 10.1002/ibd.20919
   Kelsen J, 2011, INFLAMM BOWEL DIS, V17, pS5, DOI 10.1097/00054725-201112002-00012
   Kierkus J, 2012, PRZ GASTROENTEROL, V7, P26, DOI 10.5114/pg.2012.27219
   Kierkus J, 2012, EUR J GASTROEN HEPAT, V24, P495, DOI 10.1097/MEG.0b013e32835159f2
   Kim MJ, 2011, ACTA PAEDIATR, V100, P451, DOI 10.1111/j.1651-2227.2010.01938.x
   Kolho KL, 2007, ACTA PAEDIATR, V96, P128, DOI 10.1111/j.1651-2227.2007.00042.x
   Kotlyar DS, 2011, CLIN GASTROENTEROL H, V9, P36, DOI 10.1016/j.cgh.2010.09.016
   Kotlyar DS, 2010, AM J GASTROENTEROL, V105, P2299, DOI 10.1038/ajg.2010.213
   Kugathasan S, 2000, AM J GASTROENTEROL, V95, P3189
   Lamireau T, 2004, INFLAMM BOWEL DIS, V10, P745, DOI 10.1097/00054725-200411000-00008
   Lee JS, 2010, WORLD J GASTROENTERO, V16, P1776, DOI 10.3748/wjg.v16.i14.1776
   Lee K, 2005, GASTROENTEROLOGY, V128, pA580
   Levine A, 2011, INFLAMM BOWEL DIS, V17, P1314, DOI 10.1002/ibd.21493
   Lichtenstein GR, 2012, AM J GASTROENTEROL, V107, P1409, DOI 10.1038/ajg.2012.218
   Lichtenstein GR, 2012, AM J GASTROENTEROL, V107, P1051, DOI 10.1038/ajg.2012.89
   Lichtenstein GR, 2006, CLIN GASTROENTEROL H, V4, P621, DOI 10.1016/j.cgh.2006.03.002
   Lionetti P, 2003, ALIMENT PHARM THER, V18, P425, DOI 10.1046/j.1365-2036.2003.01672.x
   Malik S, 2011, J PEDIATR GASTR NUTR, V52, P31, DOI 10.1097/MPG.0b013e3181edd797
   Mamula P, 2004, J PEDIATR GASTR NUTR, V38, P298, DOI 10.1097/00005176-200403000-00013
   Mamula P, 2002, J PEDIATR GASTR NUTR, V34, P307, DOI 10.1097/00005176-200203000-00017
   Mariette X, 2010, ANN RHEUM DIS, V69, P400, DOI 10.1136/ard.2009.117762
   McGinnis JK, 2008, J CLIN GASTROENTEROL, V42, P875, DOI 10.1097/MCG.0b013e3181354417
   Neurath MF, 2012, GUT, V61, P1619, DOI 10.1136/gutjnl-2012-302830
   Noe JD, 2008, INFLAMM BOWEL DIS, V14, P1683, DOI 10.1002/ibd.20534
   Olbjorn C, 2011, GASTROENTEROLOGY, V140, pS510
   Pfefferkorn MD, 2012, GASTROENTEROLOGY, V142, pS37
   Roche S, 2009, J PEDIAT GASTROENTER, V48, pE36
   Romano C, 2010, J PEDIATR GASTR NUTR, V50, pE112
   Rosenbach Y, 2010, DIGEST DIS SCI, V55, P747, DOI 10.1007/s10620-009-0791-7
   Rosh JR, 2012, GASTROENTEROLOGY, V142, pS36
   Ruemmele FM, 2009, INFLAMM BOWEL DIS, V15, P388, DOI 10.1002/ibd.20788
   Russell GH, 2004, J PEDIATR GASTR NUTR, V39, P166, DOI 10.1097/00005176-200408000-00008
   Russell RK, 2011, ALIMENT PHARM THER, V33, P946, DOI 10.1111/j.1365-2036.2011.04603.x
   Sant'Anna AMGA, 2004, GASTROENTEROLOGY, V126, pA458
   Segarra Canton O, 2007, An Pediatr (Barc), V67, P344
   Serrano MS, 2001, ANN PHARMACOTHER, V35, P823
   Siegel CA, 2012, GUT, V61, P459, DOI 10.1136/gutjnl-2011-300988
   Siegel CA, 2009, CLIN GASTROENTEROL H, V7, P874, DOI 10.1016/j.cgh.2009.01.004
   Siegel C, 2008, INFLAMM BOWEL DIS, V14, P1, DOI 10.1002/ibd.20283
   Sorbara J, 2013, GASTROENTEROLOGY, V144, pS173
   Stephens MC, 2003, AM J GASTROENTEROL, V98, P104
   Szychta M, 2013, J CROHNS COLITIS, V7, pS200
   Thayu M, 2008, CLIN GASTROENTEROL H, V6, P1378, DOI 10.1016/j.cgh.2008.07.010
   Tiemi J, 2010, J PEDIATR GASTR NUTR, V50, P628, DOI 10.1097/MPG.0b013e3181bbf481
   Turner D, 2010, GASTROENTEROLOGY, V138, P2282, DOI 10.1053/j.gastro.2010.02.047
   Veereman-Wauters G, 2012, J PEDIATR GASTR NUTR, V54, P830, DOI 10.1097/MPG.0b013e31824d1438
   Viola F, 2009, AM J GASTROENTEROL, V104, P2566, DOI 10.1038/ajg.2009.372
   Walters TD, 2007, INFLAMM BOWEL DIS, V13, P424, DOI 10.1002/ibd.20069
   Wanty C, 2011, ARCH PEDIATRIE, V18, P863, DOI 10.1016/j.arcped.2011.05.022
   Wolfe F, 2004, ARTHRITIS RHEUM-US, V50, P1740, DOI 10.1002/art.20311
   Wolfe F, 2007, ARTHRITIS RHEUM, V56, P1433, DOI 10.1002/art.22579
   Wynands J, 2008, J PEDIATR GASTR NUTR, V46, P293, DOI 10.1097/MPG.0b013e31815604cd
   Wyneski MJ, 2008, J PEDIATR GASTR NUTR, V47, P19, DOI 10.1097/MPG.0b013e318174e886
   Yokoyama Y, 2012, GASTROENTEROLOGY, V142, pS376
NR 97
TC 98
Z9 103
U1 1
U2 15
PU ELSEVIER SCIENCE INC
PI NEW YORK
PA 360 PARK AVE SOUTH, NEW YORK, NY 10010-1710 USA
SN 1542-3565
EI 1542-7714
J9 CLIN GASTROENTEROL H
JI Clin. Gastroenterol. Hepatol.
PD SEP
PY 2014
VL 12
IS 9
BP 1443
EP 1451
DI 10.1016/j.cgh.2014.01.021
PG 9
WC Gastroenterology & Hepatology
WE Science Citation Index Expanded (SCI-EXPANDED)
SC Gastroenterology & Hepatology
GA AO2EI
UT WOS:000341127900011
PM 24462626
OA Bronze
DA 2024-01-22
ER

PT J
AU Allen, PB
   Olivera, P
   Emery, P
   Moulin, D
   Jouzeau, JY
   Netter, P
   Danese, S
   Feagan, B
   Sandborn, WJ
   Peyrin-Biroulet, L
AF Allen, P. B.
   Olivera, P.
   Emery, P.
   Moulin, D.
   Jouzeau, J. -Y.
   Netter, P.
   Danese, S.
   Feagan, B.
   Sandborn, W. J.
   Peyrin-Biroulet, L.
TI Review article: moving towards common therapeutic goals in Crohn's
   disease and rheumatoid arthritis
SO ALIMENTARY PHARMACOLOGY & THERAPEUTICS
LA English
DT Review
ID MODIFYING ANTIRHEUMATIC DRUGS; INFLAMMATORY-BOWEL-DISEASE; ICF CORE SET;
   EARLY COMBINED IMMUNOSUPPRESSION; HEALTH-ASSESSMENT QUESTIONNAIRE;
   QUALITY-OF-LIFE; DEEP REMISSION; DOUBLE-BLIND; EULAR RECOMMENDATIONS;
   AMERICAN-COLLEGE
AB Background
   Crohn's disease (CD) and rheumatoid arthritis are chronic, progressive and disabling conditions that frequently lead to structural tissue damage. Based on strategies originally developed for rheumatoid arthritis, the treatment goal for CD has recently moved from exclusively controlling symptoms to both clinical remission and complete mucosal healing (deep remission), with the final aim of preventing bowel damage and disability.
   Aim
   To review the similarities and differences in treatment goals between CD and rheumatoid arthritis.
   Methods
   This review examined manuscripts from 1982 to 2016 that discussed and/or proposed therapeutic goals with their supportive evidence in CD and rheumatoid arthritis.
   Results
   Proposed therapeutic strategies to improve outcomes in both rheumatoid arthritis and CD include: (i) evaluation of musculoskeletal or organ damage and disability, (ii) tight control, (iii) treat-to-target, (iv) early intervention and (v) disease modification. In contrast to rheumatoid arthritis, there is a paucity of disease-modification trials in CD.
   Conclusions
   Novel therapeutic strategies in CD based on tight control of objective signs of inflammation are expected to change disease course and patients' lives by halting progression or, ideally, preventing the occurrence of bowel damage. Most of these strategies require validation in prospective studies, whereas several disease-modification trials have addressed these issues in rheumatoid arthritis over the last decade. The recent approval of new drugs in CD such as vedolizumab and ustekinumab should facilitate initiation of disease-modification trials in CD in the near future.
C1 [Allen, P. B.] Ulster Hosp, Div Gastroenterol, Belfast, Antrim, North Ireland.
   [Olivera, P.] CEMIC, Gastroenterol Sect, Dept Internal Med, Buenos Aires, DF, Argentina.
   [Emery, P.] Leeds Teaching Hosp NHSTrust, Leeds Inst Rheumat & Musculoskeletal Med, Leeds, W Yorkshire, England.
   [Moulin, D.; Jouzeau, J. -Y.; Netter, P.] Biopole Univ Lorraine, UMR IMoPA CNRS 7365, Univ Lorraine, Campus Biol Sante, Vandoeuvre Les Nancy, France.
   [Danese, S.] Humanitas Univ, Dept Gastroenterol, Ist Clin Humanitas, IBD Ctr, Milan, Italy.
   [Feagan, B.] Western Univ, London, ON, Canada.
   [Sandborn, W. J.] Univ Calif San Diego, Div Gastroenterol, La Jolla, CA 92093 USA.
   [Peyrin-Biroulet, L.] Lorraine Univ, Univ Hosp Nancy, Inserm U954, Allee Morvan, F-54511 Vandoeuvre Les Nancy, France.
   [Peyrin-Biroulet, L.] Lorraine Univ, Univ Hosp Nancy, Dept Hepatogastroenterol, Allee Morvan, Vandoeuvre Les Nancy, France.
C3 Centro de Educacion Medica e Investigaciones Clinicas (CEMIC);
   Universite de Lorraine; Humanitas University; IRCCS Humanitas Research
   Hospital; Western University (University of Western Ontario); University
   of California System; University of California San Diego; Institut
   National de la Sante et de la Recherche Medicale (Inserm); Universite de
   Lorraine; CHU de Nancy; CHU de Nancy; Universite de Lorraine
RP Peyrin-Biroulet, L (通讯作者)，Lorraine Univ, Univ Hosp Nancy, Inserm U954, Allee Morvan, F-54511 Vandoeuvre Les Nancy, France.; Peyrin-Biroulet, L (通讯作者)，Lorraine Univ, Univ Hosp Nancy, Dept Hepatogastroenterol, Allee Morvan, Vandoeuvre Les Nancy, France.
EM peyrinbiroulet@gmail.com
RI Sandborn, William/ABE-8342-2020; Danese, Silvio/ABH-9571-2020; MOULIN,
   David/J-3849-2014; Feagan, Brian/G-3292-2011; emery, paul/B-3560-2013
OI Danese, Silvio/0000-0001-7341-1351; MOULIN, David/0000-0001-6619-5769;
   Olivera, Pablo/0000-0002-2740-6102; peyrin-biroulet,
   laurent/0000-0003-2536-6618
FU National Institute for Health Research [NF-SI-0513-10139] Funding
   Source: researchfish
CR Aletaha D, 2010, ARTHRITIS RHEUM-US, V62, P2569, DOI 10.1002/art.27584
   Allaart CF, 2006, CLIN EXP RHEUMATOL, V24, pS77
   Allaire S, 2005, ARTHRIT RHEUM-ARTHR, V53, P603, DOI 10.1002/art.21326
   Allen PB, 2013, ALIMENT PHARM THER, V37, P438, DOI 10.1111/apt.12187
   ARNETT FC, 1988, ARTHRITIS RHEUM, V31, P315, DOI 10.1002/art.1780310302
   Atar D, 2010, ANN RHEUM DIS, V69, P629, DOI 10.1136/ard.2010.128462
   Bouguen G, 2011, GUT, V60, P1178, DOI 10.1136/gut.2010.234617
   Brown AK, 2008, ARTHRITIS RHEUM-US, V58, P2958, DOI 10.1002/art.23945
   Brown AK, 2006, ARTHRITIS RHEUM, V54, P3761, DOI 10.1002/art.22190
   Bruce B, 2003, J RHEUMATOL, V30, P167
   Brundtland GH, 2003, WHO TECH REP SER, V919, P1
   Casellas F, 1999, DIGEST DIS, V17, P208, DOI 10.1159/000016938
   Coenen M, 2006, ARTHRITIS RES THER, V8, DOI 10.1186/ar1956
   Colebatch AN, 2013, ANN RHEUM DIS, V72, P804, DOI 10.1136/annrheumdis-2012-203158
   Colombel JF, 2015, ALIMENT PHARM THER, V41, P734, DOI 10.1111/apt.13139
   Colombel JF, 2017, GASTROENTEROLOGY, V152, P351, DOI 10.1053/j.gastro.2016.09.046
   Colombel JF, 2014, CLIN GASTROENTEROL H, V12, P414, DOI 10.1016/j.cgh.2013.06.019
   Colombel JF, 2012, DIGEST DIS, V30, P107, DOI 10.1159/000342732
   Combe B, 2016, ANN RHEUM DIS, V75, P44, DOI 10.1136/annrheumdis-2016-eular.6370
   Cosnes J, 2013, GASTROENTEROLOGY, V145, P758, DOI 10.1053/j.gastro.2013.04.048
   Courvoisier N, 2008, ARTHRITIS RES THER, V10, DOI 10.1186/ar2498
   D'Haens G, 2008, LANCET, V371, P660, DOI 10.1016/S0140-6736(08)60304-9
   Danese S, 2015, J CROHNS COLITIS, V9, P601, DOI 10.1093/ecco-jcc/jjv067
   de Chambrun GP, 2016, EXPERT REV GASTROENT, V10, P915, DOI 10.1586/17474124.2016.1174064
   Desreumaux P, 1997, GASTROENTEROLOGY, V113, P118, DOI 10.1016/S0016-5085(97)70116-1
   Dignass A, 2010, J CROHNS COLITIS, V4, P28, DOI 10.1016/j.crohns.2009.12.002
   Emery P, 2008, LANCET, V372, P375, DOI 10.1016/S0140-6736(08)61000-4
   Felson DT, 2011, ANN RHEUM DIS, V70, P404, DOI [10.1136/ard.2011.149765, 10.1002/art.30129]
   Fiorino G, 2017, J CROHNS COLITIS, V11, P274, DOI 10.1093/ecco-jcc/jjw185
   Fiorino G, 2016, J CROHNS COLITIS, V10, P495, DOI 10.1093/ecco-jcc/jjv240
   Fiorino G, 2015, J CROHNS COLITIS, V9, P633, DOI 10.1093/ecco-jcc/jjv080
   FRIES JF, 1980, ARTHRITIS RHEUM, V23, P137, DOI 10.1002/art.1780230202
   Gebhardt C, 2010, J REHABIL MED, V42, P780, DOI 10.2340/16501977-0599
   Goekoop-Ruiterman YPM, 2005, ARTHRITIS RHEUM-US, V52, P3381, DOI [10.1002/art.21405, 10.1002/art.23364]
   Gower-Rousseau C, 2017, GUT, V66, P588, DOI 10.1136/gutjnl-2015-310151
   Grigor C, 2004, LANCET, V364, P263, DOI 10.1016/S0140-6736(04)16676-2
   GUYATT G, 1989, GASTROENTEROLOGY, V96, P804, DOI 10.1016/0016-5085(89)90905-0
   Hetland ML, 2006, ARTHRITIS RHEUM-US, V54, P1401, DOI 10.1002/art.21796
   Hitchon CA, 2005, RHEUM DIS CLIN N AM, V31, P605, DOI 10.1016/j.rdc.2005.07.006
   Hoivik ML, 2013, GUT, V62, P368, DOI 10.1136/gutjnl-2012-302311
   KAARELA K, 1985, SCAND J RHEUMATOL, P5
   Keystone E, 2008, ARTHRITIS RHEUM, V58, P3319, DOI 10.1002/art.23964
   Khanna R, 2015, LANCET, V386, P1825, DOI 10.1016/S0140-6736(15)00068-9
   Kirchberger I, 2008, PSYCHOL HEALTH, V23, P639, DOI 10.1080/14768320701244076
   Knevel R, 2010, ANN RHEUM DIS, V69, P987, DOI 10.1136/ard.2009.126748
   Kojima M, 2017, INT J RHEUM DIS, V20, P1193, DOI 10.1111/1756-185X.12789
   Kugathasan S, 2007, GUT, V56, P1696, DOI 10.1136/gut.2006.116467
   Lillegraven S, 2012, ANN RHEUM DIS, V71, P681, DOI 10.1136/ard.2011.154625
   Machold KP, 2002, J RHEUMATOL, V29, P2278
   Mäkinen H, 2007, J RHEUMATOL, V34, P316
   Maska L, 2011, ARTHRIT CARE RES, V63, pS4, DOI 10.1002/acr.20620
   Molenaar ETH, 2004, ARTHRITIS RHEUM, V50, P36, DOI 10.1002/art.11481
   Mulherin D, 1996, BRIT J RHEUMATOL, V35, P1263
   Nell VPK, 2004, RHEUMATOLOGY, V43, P906, DOI 10.1093/rheumatology/keh199
   Odegård S, 2006, ARTHRITIS RHEUM, V54, P68, DOI 10.1002/art.21548
   Panés J, 2013, GASTROENTEROLOGY, V145, P766, DOI 10.1053/j.gastro.2013.06.009
   Pariente B, 2011, INFLAMM BOWEL DIS, V17, P1415, DOI 10.1002/ibd.21506
   Peyrin-Biroulet L, 2015, AM J GASTROENTEROL, V110, P1324, DOI 10.1038/ajg.2015.233
   Peyrin-Biroulet L, 2016, J CROHNS COLITIS, V10, P1375, DOI 10.1093/ecco-jcc/jjw156
   Peyrin-Biroulet Laurent, 2016, Gastroenterology, V150, P1040, DOI 10.1053/j.gastro.2016.02.056
   Peyrin-Biroulet L, 2016, CLIN GASTROENTEROL H, V14, P348, DOI 10.1016/j.cgh.2015.06.001
   Peyrin-Biroulet L, 2014, GUT, V63, P88, DOI 10.1136/gutjnl-2013-304984
   Peyrin-Biroulet L, 2013, NAT REV GASTRO HEPAT, V10, P345, DOI 10.1038/nrgastro.2013.31
   Peyrin-Biroulet L, 2013, AM J GASTROENTEROL, V108, P859, DOI 10.1038/ajg.2013.53
   Peyrin-Biroulet L, 2012, AM J GASTROENTEROL, V107, P1770, DOI 10.1038/ajg.2012.117
   Peyrin-Biroulet L, 2011, J CROHNS COLITIS, V5, P477, DOI 10.1016/j.crohns.2011.06.009
   Peyrin-Biroulet L, 2012, GUT, V61, P241, DOI 10.1136/gutjnl-2011-300049
   Ravindran V, 2011, CLIN RHEUMATOL, V30, P1, DOI 10.1007/s10067-010-1554-8
   Saleem B, 2012, ANN RHEUM DIS, V71, P1316, DOI 10.1136/annrheumdis-2011-200548
   Saleem B, 2011, ANN RHEUM DIS, V70, P792, DOI 10.1136/ard.2010.134445
   Saleem B, 2010, ANN RHEUM DIS, V69, P1636, DOI 10.1136/ard.2009.117341
   Saleem B, 2009, ARTHRITIS RHEUM-US, V60, P1915, DOI 10.1002/art.24596
   Schoels M, 2010, ANN RHEUM DIS, V69, P638, DOI 10.1136/ard.2009.123976
   Schreiber S, 2010, AM J GASTROENTEROL, V105, P1574, DOI 10.1038/ajg.2010.78
   Scott DL, 2015, BMJ-BRIT MED J, V350, DOI 10.1136/bmj.h1046
   Scott IC, 2016, RMD OPEN, V2, DOI 10.1136/rmdopen-2016-000270
   SHARP JT, 1985, ARTHRITIS RHEUM, V28, P1326, DOI 10.1002/art.1780281203
   SHARP JT, 1971, ARTHRITIS RHEUM-US, V14, P706, DOI 10.1002/art.1780140605
   SHARP JT, 1982, ARTHRITIS RHEUM, V25, P540, DOI 10.1002/art.1780250508
   Siegel CA, 2018, GUT, V67, P244, DOI 10.1136/gutjnl-2016-312648
   Singh JA, 2016, ARTHRITIS RHEUMATOL, V68, P1, DOI 10.1002/art.39480
   Singh JA, 2012, ARTHRIT CARE RES, V64, P625, DOI 10.1002/acr.21641
   Sizova L, 2008, BRIT J CLIN PHARMACO, V66, P173, DOI 10.1111/j.1365-2125.2008.03222.x
   Smolen JS, 2008, LANCET, V371, P987, DOI 10.1016/S0140-6736(08)60453-5
   Smolen JS, 2016, ANN RHEUM DIS, V75, P3, DOI 10.1136/annrheumdis-2015-207524
   Smolen JS, 2016, ANN RHEUM DIS, V75, P1268, DOI 10.1136/annrheumdis-2016-209429
   Smolen JS, 2014, ANN RHEUM DIS, V73, P492, DOI 10.1136/annrheumdis-2013-204573
   Smolen JS, 2010, ANN RHEUM DIS, V69, P631, DOI 10.1136/ard.2009.123919
   Sokka Tuulikki, 2009, Best Pract Res Clin Rheumatol, V23, P93, DOI 10.1016/j.berh.2008.08.003
   Stamm TA, 2005, ARTHRIT RHEUM-ARTHR, V53, P431, DOI 10.1002/art.21159
   Strober W, 2002, ANNU REV IMMUNOL, V20, P495, DOI 10.1146/annurev.immunol.20.100301.064816
   STUCKI G, 2004, J REHABILITATION M S, V44, P87
   Thia KT, 2010, GASTROENTEROLOGY, V139, P1147, DOI 10.1053/j.gastro.2010.06.070
   Torres J, 2016, J CROHNS COLITIS, V371, P660
   Torres J, 2016, LANCET, V2, P37
   Torres J, 2015, GASTROENTEROLOGY, V149, P1, DOI 10.1053/j.gastro.2015.08.055
   Van Assche G, 2010, J CROHNS COLITIS, V4, P63, DOI 10.1016/j.crohns.2009.09.009
   van den Hoek J, 2016, J RHEUMATOL, V43, P307, DOI 10.3899/jrheum.150536
   van der Helm-van Mil AHM, 2014, NAT REV RHEUMATOL, V10, P171, DOI 10.1038/nrrheum.2013.215
   van der Kooij SM, 2009, ANN RHEUM DIS, V68, P914, DOI 10.1136/ard.2008.092254
   van Nies JAB, 2014, ANN RHEUM DIS, V73, P861, DOI 10.1136/annrheumdis-2012-203130
   van Nies JAB, 2013, ANN RHEUM DIS, V72, P1295, DOI 10.1136/annrheumdis-2012-202289
   VANDERHEIJDE DM, 1989, LANCET, V1, P1036, DOI 10.1016/S0140-6736(89)92442-2
   VANDERHEIJDE DMFM, 1992, ARTHRITIS RHEUM-US, V35, P26
   Verstappen SMM, 2007, ANN RHEUM DIS, V66, P1443, DOI 10.1136/ard.2007.071092
   Wakefield RJ, 2012, ANN RHEUM DIS, V71, P799, DOI 10.1136/annrheumdis-2011-201048
   Wallman JK, 2016, J RHEUMATOL, V43, P1292, DOI 10.3899/jrheum.150617
   Williet N, 2017, J CROHNS COLITIS, V11, P165, DOI 10.1093/ecco-jcc/jjw145
   Williet N, 2014, CLIN GASTROENTEROL H, V12, P1246, DOI 10.1016/j.cgh.2014.02.016
   World Health Organization, 2013, How to use the ICF: A practical manual for using the International Classification of Functioning
   Zallot C, 2012, DIGEST DIS, V30, P67, DOI 10.1159/000342608
NR 111
TC 35
Z9 42
U1 1
U2 14
PU WILEY
PI HOBOKEN
PA 111 RIVER ST, HOBOKEN 07030-5774, NJ USA
SN 0269-2813
EI 1365-2036
J9 ALIMENT PHARM THER
JI Aliment. Pharmacol. Ther.
PD APR
PY 2017
VL 45
IS 8
BP 1058
EP 1072
DI 10.1111/apt.13995
PG 15
WC Gastroenterology & Hepatology; Pharmacology & Pharmacy
WE Science Citation Index Expanded (SCI-EXPANDED)
SC Gastroenterology & Hepatology; Pharmacology & Pharmacy
GA EQ1CW
UT WOS:000397807900004
PM 28247573
OA Bronze
DA 2024-01-22
ER

PT J
AU Steenholdt, C
   Coskun, M
   Buhl, S
   Bendtzen, K
   Ainsworth, MA
   Brynskov, J
   Nielsen, OH
AF Steenholdt, Casper
   Coskun, Mehmet
   Buhl, Sine
   Bendtzen, Klaus
   Ainsworth, Mark A.
   Brynskov, Jorn
   Nielsen, Ole H.
TI Circulating Cytokines and Cytokine Receptors in Infliximab Treatment
   Failure Due to TNF-α Independent Crohn Disease
SO MEDICINE
LA English
DT Article
ID INFLAMMATORY-BOWEL-DISEASE; TUMOR-NECROSIS-FACTOR; ULCERATIVE-COLITIS;
   DOSE INTENSIFICATION; GENE-EXPRESSION; INDIVIDUALIZED THERAPY;
   CLINICAL-OUTCOMES; ANTIBODIES; SERUM; DRUG
AB The inflammatory response at infliximab (IFX) treatment failure due to tumor necrosis factor (TNF)-alpha-independent Crohn disease activity is unknown.
   This is an exploratory, hypothesis-generating study based on samples collected in a clinical trial among patients failing conventional IFX dosages and treated with an intensified IFX regimen for 12 weeks. Patients with clinical response at week 12, as defined by a reduction of Crohn disease activity index by >= 70, were considered to suffer from nonimmune pharmacokinetic (PK) treatment failure (n = 18), and non-responders had a presumed pharmacodynamic (PD) failure due to non-TNF-driven disease (n = 8). Patients failing IFX due to functional anti-IFX antibodies (n = 2) were excluded. The study population also comprised a group of 12 patients in long-term remission on IFX. A functional cell-based reporter gene assay was applied to measure IFX and anti-IFX antibodies. Circulating cytokines and cytokine receptors were assessed by enzyme-linked immunosorbent assay: granulocyte-macrophage colony-stimulating factor, interferon-g, interleukin (IL)-1 alpha, IL-1 beta, IL-1Ra, IL-6, IL-10, IL-12p70, soluble TNF receptor (sTNF-R) 1, sTNF-R2, IL-17A, and monocyte chemotactic protein 1.
   The IFX levels were similar between patients with IFX failure caused by nonimmune PK or PD at treatment failure (median 1.4 vs 2.4 mu g/mL; P = 0.52), during treatment intensification (8.1 vs 5.6; P = 0.85), and after 12 weeks (8.8 vs 7.7; P = 0.93), congruent with nonresponders failing IFX due to predominantly TNF-alpha-independent signaling pathways in their disease. Cytokine and cytokine receptor levels were comparable between patients with nonimmune PK failure and PD failure at time of manifestation of IFX failure, but with higher IL-6 and sTNF-R2 levels among IFX treatment failures as compared with patients in remission (IL-6 median 3.6 vs <3.1 pg/mL; P = 0.03; sTNF-R2 3207 vs 2547 pg/mL; P = 0.01). IL-6 and sTNF-R2 were lower after 12 weeks in nonimmune PK failures than in PD failures (<3.1 vs 4.0; P = 0.02; 3209 vs 4740; P = 0.04, respectively), and were measured at levels comparable with patients in remission. Further, trends of decreased IL-6 and sTNF-R2 levels among nonimmune PK failures during IFX intensification (P < 0.05 and P = 0.12) were observed.
   These observations indicate that IL-6 and sTNF-R2 are of potential relevance in driving the inflammatory response in IFX refractory Crohn disease caused by TNF-alpha-independent disease activity.
C1 [Steenholdt, Casper; Coskun, Mehmet; Buhl, Sine; Ainsworth, Mark A.; Brynskov, Jorn; Nielsen, Ole H.] Herlev Hosp, Dept Gastroenterol, Herlev Ringvej 75, DK-2730 Herlev, Denmark.
   [Coskun, Mehmet] Univ Copenhagen, Bioinformat Ctr, Dept Biol, DK-1168 Copenhagen, Denmark.
   [Coskun, Mehmet] Univ Copenhagen, BRIC, DK-1168 Copenhagen, Denmark.
   [Bendtzen, Klaus] Copenhagen Univ Hosp, Rigshosp, Inst Inflammat Res, Copenhagen, Denmark.
C3 University of Copenhagen; Herlev & Gentofte Hospital; University of
   Copenhagen; University of Copenhagen; Rigshospitalet; University of
   Copenhagen
RP Steenholdt, C (通讯作者)，Herlev Hosp, Dept Gastroenterol, Herlev Ringvej 75, DK-2730 Herlev, Denmark.
EM steenholdt@dadlnet.dk
RI Ainsworth, Mark Andrew/CAA-2707-2022; Steenholdt, Casper/JAC-5915-2023;
   Nielsen, Ole Haagen/AAK-2482-2021; Ainsworth, Mark Andrew/AAO-6988-2020
OI Ainsworth, Mark Andrew/0000-0002-4899-1048; Steenholdt,
   Casper/0000-0003-3898-4212; Nielsen, Ole Haagen/0000-0003-4612-8635;
   Ainsworth, Mark Andrew/0000-0002-4899-1048; Coskun,
   Mehmet/0000-0003-1587-5291
FU Danish Colitis Crohn Foundation
FX We thank the following people for their assistance: Yvonne Krogager,
   Charlotte Kuhnel, Lene Neergaard, Lise Olsen, (Dept. of
   Gastroenterology, Herlev University Hospital, DK); Lars K Munck and
   Sussi Holbaek (Dept. of Medical Gastroenterology, Koge University
   Hospital, DK); Lisbet A Christensen, Rikke Charlotte Andersen, Lisbet
   Gerdes, Catriona Nairn Marcussen, Birgitte Sperling Wilms Nielsen, and
   Inger Schjodt (Dept. of Hepatology and Gastroenterology V, Aarhus
   University Hospital, DK), Gitte Pedersen and Carina Blixt (Dept. of
   Gastroenterology, Hvidovre University Hospital, DK); Jens Kjeldsen and
   Anne Berg (Dept. of Medical Gastroenterology S, Odense University
   Hospital, DK); Jan Fallingborg, Bent Jacobsen, and Tove Nygaard (Dept.
   of Medical Gastroenterology, Aalborg University Hospital, DK). We thank
   the Danish Colitis Crohn Foundation for financial support.
CR Afif W, 2010, AM J GASTROENTEROL, V105, P1133, DOI 10.1038/ajg.2010.9
   Akobeng A K, 2004, Cochrane Database Syst Rev, pCD003574
   Allocca M, 2013, CURR DRUG TARGETS, V14, P1508, DOI 10.2174/13894501113146660224
   Arijs I, 2009, GUT, V58, P1612, DOI 10.1136/gut.2009.178665
   Arijs I, 2010, INFLAMM BOWEL DIS, V16, P2090, DOI 10.1002/ibd.21301
   Ben-Horin S, 2014, NAT REV GASTRO HEPAT, V11, P243, DOI 10.1038/nrgastro.2013.253
   Bendtzen K, 2009, SCAND J GASTROENTERO, V44, P774, DOI 10.1080/00365520802699278
   Biancheri P, 2015, GASTROENTEROLOGY, V149, P1564, DOI 10.1053/j.gastro.2015.07.002
   Brandse JF, 2015, GASTROENTEROLOGY, V149, P350, DOI 10.1053/j.gastro.2015.04.016
   Dahlen R, 2015, SCAND J GASTROENTERO, V16, P1
   Danese S, 2016, J CROHNS COLITIS, pO015
   Ford AC, 2011, AM J GASTROENTEROL, V106, P644, DOI 10.1038/ajg.2011.73
   Leal RF, 2015, GUT, V64, P233, DOI 10.1136/gutjnl-2013-306518
   Gisbert JP, 2009, AM J GASTROENTEROL, V104, P760, DOI 10.1038/ajg.2008.88
   Ito H, 2004, GASTROENTEROLOGY, V126, P989, DOI 10.1053/j.gastro.2004.01.012
   Matsukura H, 2008, ALIMENT PHARM THERAP, V27, P765, DOI 10.1111/j.1365-2036.2008.03630.x
   Mudter J, 2007, INFLAMM BOWEL DIS, V13, P1016, DOI 10.1002/ibd.20148
   Nancey S, 2008, DIGEST DIS SCI, V53, P242, DOI 10.1007/s10620-007-9849-6
   Nanda KS, 2013, AM J GASTROENTEROL, V108, P40, DOI 10.1038/ajg.2012.363
   Ogawa K, 2012, J CROHNS COLITIS, V6, P529, DOI 10.1016/j.crohns.2011.10.010
   Olsen T, 2009, CYTOKINE, V46, P222, DOI 10.1016/j.cyto.2009.02.001
   Paramalingam SS, 2007, ANN ACAD MED SINGAP, V36, P96
   Rismo R, 2012, SCAND J GASTROENTERO, V47, P538, DOI 10.3109/00365521.2012.667146
   Roblin X, 2014, AM J GASTROENTEROL, V109, P1250, DOI 10.1038/ajg.2014.146
   Singh JA, 2009, COCHRANE DB SYST REV, DOI 10.1002/14651858.CD007848.pub2
   Slevin SM, 2015, INFLAMM BOWEL DIS, V21, P2909, DOI 10.1097/MIB.0000000000000533
   Steenholdt C, 2015, GUT, V64, P1340, DOI 10.1136/gutjnl-2014-309044
   Steenholdt C, 2012, ALIMENT PHARM THER, V36, P650, DOI 10.1111/apt.12010
   Steenholdt C, 2015, J CROHNS COLITIS, V9, P1032, DOI 10.1093/ecco-jcc/jjv139
   Steenholdt C, 2015, DIGEST DIS SCI, V60, P2762, DOI 10.1007/s10620-015-3581-4
   Steenholdt C, 2015, J CROHNS COLITIS, V9, P238, DOI 10.1093/ecco-jcc/jjv004
   Steenholdt C, 2014, GUT, V63, P919, DOI 10.1136/gutjnl-2013-305279
   Steenholdt C, 2011, SCAND J GASTROENTERO, V46, P310, DOI 10.3109/00365521.2010.536254
   Strober W, 2011, GASTROENTEROLOGY, V140, P1756, DOI 10.1053/j.gastro.2011.02.016
   Sveaas SH, 2015, SCAND J RHEUMATOL, V44, P118, DOI 10.3109/03009742.2014.956142
   Toedter G, 2011, AM J GASTROENTEROL, V106, P1272, DOI 10.1038/ajg.2011.83
   Vande Casteele N, 2013, AM J GASTROENTEROL, V108, P962, DOI 10.1038/ajg.2013.12
   Velayos FS, 2013, CLIN GASTROENTEROL H, V11, P654, DOI 10.1016/j.cgh.2012.12.035
   Wang SL, 2012, J IMMUNOL METHODS, V382, P177, DOI 10.1016/j.jim.2012.06.002
   Yanai H, 2015, CLIN GASTROENTEROL H, V13, P522, DOI 10.1016/j.cgh.2014.07.029
   Yao X, 2014, PHARMACOL THERAPEUT, V141, P125, DOI 10.1016/j.pharmthera.2013.09.004
   Yarur AJ, 2015, INFLAMM BOWEL DIS, V21, P1709, DOI 10.1097/MIB.0000000000000380
   Yarur AJ, 2016, GUT, V65, P249, DOI 10.1136/gutjnl-2014-308099
NR 43
TC 18
Z9 18
U1 0
U2 2
PU LIPPINCOTT WILLIAMS & WILKINS
PI PHILADELPHIA
PA TWO COMMERCE SQ, 2001 MARKET ST, PHILADELPHIA, PA 19103 USA
SN 0025-7974
EI 1536-5964
J9 MEDICINE
JI Medicine (Baltimore)
PD APR
PY 2016
VL 95
IS 16
AR e3417
DI 10.1097/MD.0000000000003417
PG 8
WC Medicine, General & Internal
WE Science Citation Index Expanded (SCI-EXPANDED)
SC General & Internal Medicine
GA DN2WX
UT WOS:000376924800024
PM 27100432
OA Green Published, gold
DA 2024-01-22
ER

PT J
AU Omer, B
   Krebs, S
   Omer, H
   Noor, TO
AF Omer, B.
   Krebs, S.
   Omer, H.
   Noor, T. O.
TI Steroid-sparing effect of wormwood (<i>Artemisia absinthium</i>) in
   Crohn's disease:: A double-blind placebo-controlled study
SO PHYTOMEDICINE
LA English
DT Article
DE wormwood; Artemisia absinthium; steroid sparing effect; anti-depressant
   effect; Crohn's disease; regional colitis; Seda Crohn
ID INFLAMMATORY-BOWEL-DISEASE; VIRUS INFECTION; COLON
AB In this double-blind study carried out at five sites in Germany, 40 patients suffering from Crohn's disease receiving a stable daily dose of steroids at an equivalent of 40 mg or less of prednisone for at least 3 weeks were administered a herbal blend containing wormwood herb (3 x 500mg/day) or a placebo for 10 weeks. Besides steroids, 5-aminosalicylates, if dose remained constant for at least 4 weeks prior to entering the trial and/or azathioprine, stable dose for at least 8 weeks, or methotrexate, stable dose for at least 6 weeks, were permitted as concomitant medications. The recruited 40 patients - 20 in each treatment group, were evaluated with the help of a Crohn's Disease Activity Index (CDAI) questionnaire, an Inflammatory Bowel Disease Questionnaire (IBDQ), the 21-item Hamilton Depression Scale (HAMD) and an 8-item Visual Analogue Scale (VA-Scale) in 2-week intervals during the first 10 study weeks, and then at week 12, 16 and 20, which were the trial-medication free observation periods. The initial stable dose of steroids was maintained until week 2, after that a defined tapering schedule was started so that at the start of week 10 all the patients were free of steroids. At the end of week 10 the trial medication was also discontinued. The concomitant medications were maintained at the same dose levels till the end of the observation period that was the end of week 20.
   There was a steady improvement in CD symptoms in 18 patients (90%) who received wormwood in spite of tapering of steroids as shown by CDA-Index, IBDQ, HAM D, and VAS. After 8 weeks of treatment with wormwood there was almost complete remission of symptoms in 13 (65%) patients in this group as compared to none in the placebo group. This remission persisted till the end of the observation period that was week 20, and the addition of steroids was not necessary. In two (10%) patients did the re-starting of corticoids become necessary? On the other hand, the CD conditions of the patients who received the placebo deteriorated after the tapering of steroids, and re-starting steroids became necessary in 16 (80%) patients in this group after week 10. These results strongly suggest that wormwood has a steroid sparing effect. The improvements in HAMD scores indicate that wormwood also has an effect on the mood and quality of life of CD patients, which is not achieved by other standard medications. (c) 2007 Published by Elsevier GmbH.
C1 Univ Saarland, Fac Med, Dept Internal Med 1, D-6650 Homburg, Germany.
   Yale Univ, Sch Med, Dept Internal Med, New Haven, CT 06510 USA.
   Heidelberg Univ, Dept Phys, Heidelberg, Germany.
   Univ Freiburg, Fac Med, Freiburg, Germany.
C3 Saarland University; Yale University; Ruprecht Karls University
   Heidelberg; University of Freiburg
RP Krebs, S (通讯作者)，Univ Saarland, Fac Med, Dept Internal Med 1, D-6650 Homburg, Germany.
EM s_s_krebs@web.de; harun.omer@urz.uni-heidelberg.de
OI Krebs, Simone/0000-0002-9909-4531
CR [Anonymous], COCHRANE DATABASE SY, DOI 10.1002/14651858.CD000545
   BERK T, 1985, AM J GASTROENTEROL, V80, P355
   BEST WR, 1976, GASTROENTEROLOGY, V70, P439
   CHAISSON H, 2000, J ECON ENTOMOL, V94, P171
   FEAGAN BG, 1995, NEW ENGL J MED, V332, P292, DOI 10.1056/NEJM199502023320503
   Gregor JC, 1997, INFLAMM BOWEL DIS, V3, P265, DOI 10.1002/ibd.3780030405
   Hanauer SB, 2002, LANCET, V359, P1541, DOI 10.1016/S0140-6736(02)08512-4
   KARIM R, 1996, 10 INT C VIR JER ISR
   LIST PH, 1973, ARZTE MEDIZINALBEAMT, V3, P254
   WAKEFIELD AJ, 1992, J MED VIROL, V38, P183, DOI 10.1002/jmv.1890380306
   WEIS RF, 1988, HERBAL MED, P79
   Yanai H, 1999, AM J GASTROENTEROL, V94, P1582, DOI 10.1111/j.1572-0241.1999.01148.x
   1996, ENCY COMMON NATURAL, P1
NR 13
TC 70
Z9 79
U1 0
U2 11
PU ELSEVIER GMBH
PI MUNICH
PA HACKERBRUCKE 6, 80335 MUNICH, GERMANY
SN 0944-7113
J9 PHYTOMEDICINE
JI Phytomedicine
PY 2007
VL 14
IS 2-3
BP 87
EP 95
DI 10.1016/j.phymed.2007.01.001
PG 9
WC Plant Sciences; Chemistry, Medicinal; Integrative & Complementary
   Medicine; Pharmacology & Pharmacy
WE Science Citation Index Expanded (SCI-EXPANDED)
SC Plant Sciences; Pharmacology & Pharmacy; Integrative & Complementary
   Medicine
GA 147AG
UT WOS:000244975200001
PM 17240130
DA 2024-01-22
ER

PT J
AU Yao, A
   Chan, H
   Macdonell, RAL
   Shuey, N
   Khong, JJ
AF Yao, Anthony
   Chan, Helen
   Macdonell, Richard A. L.
   Shuey, Neil
   Khong, Jwu Jin
TI Bilateral facial nerve palsies secondary to chronic inflammatory
   demyelinating polyneuropathy following adalimumab treatment
SO CLINICAL NEUROLOGY AND NEUROSURGERY
LA English
DT Article
DE Adalimumab; Anti-TNF-alpha; Chronic inflammatory demyelinating
   polyneuropathy
AB Purpose: Chronic Inflammatory Demyelinating Polyneuropathy (CIDP) presents uncommonly with cranial nerve involvement with ophthalmological implications.
   Methods: We report the case of a 37 year-old man who developed CIDP which manifested as progressive and relapsing bilateral facial nerve palsy with lagophthalmos and exposure keratopathy, in the setting of treatment of Crohn's disease with the anti-TNF-alpha agent adalimumab.
   Results: Symptoms gradually improved over the course of several months following withdrawal of adalimumab and treatment with intravenous immunoglobulin (IVIg) and oral prednisolone.
   Conclusion: Bilateral facial nerve involvement occurs uncommonly as a feature of CIDP in its classic form. The prognosis is good for recovery of facial nerve function with discontinuation of anti-TNF-alpha therapy and concurrent use of steroid and intravenous immunoglobulin in this case.
C1 [Yao, Anthony; Chan, Helen; Khong, Jwu Jin] Austin Hlth, Dept Ophthalmol, Heidelberg, Vic, Australia.
   [Yao, Anthony; Macdonell, Richard A. L.] Austin Hlth, Dept Neurol, Heidelberg, Vic, Australia.
   [Chan, Helen; Shuey, Neil; Khong, Jwu Jin] Royal Victorian Eye & Ear Hosp, East Melbourne, Vic, Australia.
   [Khong, Jwu Jin] Univ Melbourne, Dept Surg, Ctr Eye Res Australia, East Melbourne, Vic, Australia.
C3 Austin Research Institute; Florey Institute of Neuroscience & Mental
   Health; Florey Institute of Neuroscience & Mental Health; Austin
   Research Institute; Royal Victorian Eye & Ear Hospital; Centre for Eye
   Research Australia; University of Melbourne
RP Yao, A (通讯作者)，Austin Hlth, Dept Ophthalmol, Heidelberg Repatriat Hosp, 300 Waterdale Rd,POB 5 Box 5444, Heidelberg West, Vic 3081, Australia.
EM anthony.yao@austin.org.au
OI Yao, Anthony/0000-0003-3838-8795
CR Gondim FAA, 2005, BRAIN, V128, P867, DOI 10.1093/brain/awh429
   Hickman SJ, 2013, NEURO-OPHTHALMOLOGY, V37, P146, DOI 10.3109/01658107.2013.809459
   Koski CL, 2009, J NEUROL SCI, V277, P1, DOI 10.1016/j.jns.2008.11.015
   Mathey EK, 2015, J NEUROL NEUROSUR PS, V86, P973, DOI 10.1136/jnnp-2014-309697
   Seror R, 2013, RHEUMATOLOGY, V52, P868, DOI 10.1093/rheumatology/kes375
NR 5
TC 4
Z9 4
U1 0
U2 6
PU ELSEVIER SCIENCE BV
PI AMSTERDAM
PA PO BOX 211, 1000 AE AMSTERDAM, NETHERLANDS
SN 0303-8467
EI 1872-6968
J9 CLIN NEUROL NEUROSUR
JI Clin. Neurol. Neurosurg.
PD JAN
PY 2018
VL 164
BP 64
EP 66
DI 10.1016/j.clineuro.2017.11.001
PG 3
WC Clinical Neurology; Surgery
WE Science Citation Index Expanded (SCI-EXPANDED)
SC Neurosciences & Neurology; Surgery
GA FV6YE
UT WOS:000424727200014
PM 29179036
DA 2024-01-22
ER

PT J
AU Gionchetti, P
   Calabrese, C
   Lauri, A
   Rizzello, F
AF Gionchetti, Paolo
   Calabrese, Carlo
   Lauri, Adriano
   Rizzello, Fernando
TI The therapeutic potential of antibiotics and probiotics in the treatment
   of pouchitis
SO EXPERT REVIEW OF GASTROENTEROLOGY & HEPATOLOGY
LA English
DT Review
DE chronic pouchitis; ciprofloxacin; Ileal-pouch anal anastomosis;
   metronidazole; pouchitis; probiotics; VSL#3
ID PLACEBO-CONTROLLED TRIAL; 104 CONSECUTIVE PATIENTS; ULCERATIVE-COLITIS;
   RESTORATIVE PROCTOCOLECTOMY; ANAL ANASTOMOSIS; REFRACTORY POUCHITIS;
   DOUBLE-BLIND; ILEAL RESERVOIR; MAINTENANCE TREATMENT; COMBINATION
   THERAPY
AB Pouchitis is the most frequent long-term complication of pouch surgery for ulcerative colitis. There is consistent evidence on the implication of bacterial flora in the pathogenesis of pouchitis, and there is evidence for a therapeutic role of antibiotics and probiotics in therapy of this disease. Antibiotics, particularly ciprofloxacin and metronidazole, are the mainstay of treatment for acute pouchitis. In chronic refractory pouchitis, after having excluded other diagnoses (infections, Crohn's disease of the pouch, ischemia and irritable pouch), antibiotic combination therapy is the treatment of choice. The highly concentrated probiotic mixture VSL#3 has been shown to be effective in prevention of pouchitis onset and in maintaining antibiotic-induced remission.
C1 [Gionchetti, Paolo; Calabrese, Carlo; Lauri, Adriano; Rizzello, Fernando] Univ Bologna Italy, Dept Med & Surg Sci DIMEC, Bologna, Italy.
C3 University of Bologna
RP Gionchetti, P (通讯作者)，Univ Bologna Italy, Dept Med & Surg Sci DIMEC, Bologna, Italy.
EM paolo.gionchetti@unibo.it
OI Rizzello, Fernando/0000-0002-7949-5362; Calabrese,
   Carlo/0000-0003-3657-4463; GIONCHETTI, PAOLO/0000-0001-9479-5307
FU Abbvie; MSD; Takeda; Ferring
FX P Gionchetti and F Rizzello have received grants for advisory board and
   speaking services from Abbvie, MSD, Takeda and Ferring. The authors have
   no other relevant affiliations or financial involvement with any
   organization or entity with a financial interest in or financial
   conflict with the subject matter or materials discussed in the
   manuscript apart from those disclosed.
CR Abdelrazeq AS, 2005, COLORECTAL DIS, V7, P182, DOI 10.1111/j.1463-1318.2004.00746.x
   Batista D, 2014, INFLAMM BOWEL DIS, V20, P1481, DOI 10.1097/MIB.0000000000000055
   Carter MJ, 2001, GASTROENTEROLOGY, V121, P805, DOI 10.1053/gast.2001.28017
   FAZIO VW, 1995, ANN SURG, V222, P120, DOI 10.1097/00000658-199508000-00003
   Gionchetti P, 2000, GASTROENTEROLOGY, V119, P305, DOI 10.1053/gast.2000.9370
   Gionchetti P, 1999, ALIMENT PHARM THERAP, V13, P713, DOI 10.1046/j.1365-2036.1999.00553.x
   Gionchetti P, 2003, GASTROENTEROLOGY, V124, P1202, DOI 10.1016/S0016-5085(03)00171-9
   Gionchetti P, 2007, DIS COLON RECTUM, V50, P2075, DOI 10.1007/s10350-007-9068-4
   Gionchetti P, 2006, WORLD J GASTROENTERO, V12, P3306, DOI 10.3748/wjg.v12.i21.3306
   Holubar SD, 2010, COCHRANE DB SYST REV, DOI 10.1002/14651858.CD001176.pub2
   Hurst RD, 1996, ARCH SURG-CHICAGO, V131, P497
   Isaacs KL, 2007, INFLAMM BOWEL DIS, V13, P1250, DOI 10.1002/ibd.20187
   Kühbacher T, 2006, GUT, V55, P833, DOI 10.1136/gut.2005.078303
   Kuisma J, 2003, ALIMENT PHARM THER, V17, P509, DOI 10.1046/j.1365-2036.2003.01465.x
   Lammers KM, 2005, WORLD J GASTROENTERO, V11, P7323, DOI 10.3748/wjg.v11.i46.7323
   Landy J, 2012, INFLAMM BOWEL DIS, V18, P1146, DOI 10.1002/ibd.21911
   LEE YK, 1995, TRENDS FOOD SCI TECH, V6, P241, DOI 10.1016/S0924-2244(00)89085-8
   MADDEN MV, 1994, DIGEST DIS SCI, V39, P1193, DOI 10.1007/BF02093783
   Mclaughlin SD, 2009, ALIMENT PHARM THER, V29, P69, DOI 10.1111/j.1365-2036.2008.03858.x
   Meagher AP, 1998, BRIT J SURG, V85, P800
   Meier CB, 2005, INFLAMM BOWEL DIS, V11, P965, DOI 10.1097/01.MIB.0000186407.25694.cf
   Mimura T, 2004, GUT, V53, P108, DOI 10.1136/gut.53.1.108
   Mimura T, 2002, ALIMENT PHARM THER, V16, P909, DOI 10.1046/j.1365-2036.2002.01203.x
   MOSKOWITZ RL, 1986, INT J COLORECTAL DIS, V1, P167, DOI 10.1007/BF01648445
   Navaneethan U, 2010, AM J GASTROENTEROL, V105, P51, DOI 10.1038/ajg.2009.530
   Ng SC, 2009, INFLAMM BOWEL DIS, V15, P300, DOI 10.1002/ibd.20602
   NICHOLLS RJ, 1981, GUT, V22, P462, DOI 10.1136/gut.22.6.462
   Pardi DS, 2008, ENDOSCOPY, V40, P529, DOI 10.1055/s-2007-995784
   Pardi DS, 2009, INFLAMM BOWEL DIS, V15, P1424, DOI 10.1002/ibd.21039
   Penna C, 1996, GUT, V38, P234, DOI 10.1136/gut.38.2.234
   Persborn M, 2013, ALIMENT PHARM THER, V38, P772, DOI 10.1111/apt.12451
   SANDBORN WJ, 1994, MAYO CLIN PROC, V69, P409, DOI 10.1016/S0025-6196(12)61634-6
   SANDBORN WJ, 1994, GASTROENTEROLOGY, V107, P1856, DOI 10.1016/0016-5085(94)90832-X
   SANTAVIRTA J, 1991, INT J COLORECTAL DIS, V6, P38, DOI 10.1007/BF00703959
   Shen B, 2005, AM J GASTROENTEROL, V100, P2796, DOI 10.1111/j.1572-0241.2005.00278.x
   Shen B, 2005, ALIMENT PHARM THER, V22, P721, DOI 10.1111/j.1365-2036.2005.02642.x
   Shen B, 2001, INFLAMM BOWEL DIS, V7, P301, DOI 10.1097/00054725-200111000-00004
   Shen B, 2001, GASTROENTEROLOGY, V121, P261, DOI 10.1053/gast.2001.26290
   Shen B, 2007, DIS COLON RECTUM, V50, P498, DOI 10.1007/s10350-006-0828-3
   Shen B, 2013, CLIN GASTROENTEROL H, V11, P1538, DOI 10.1016/j.cgh.2013.03.033
   SHEPHERD NA, 1987, J CLIN PATHOL, V40, P601, DOI 10.1136/jcp.40.6.601
   Simchuk EJ, 2000, WORLD J SURG, V24, P851, DOI 10.1007/s002680010136
   Stahlberg D, 1996, DIS COLON RECTUM, V39, P1012, DOI 10.1007/BF02054692
   Stryker SJ, 1996, ARCH SURG-CHICAGO, V131, P501
   SVANINGER G, 1993, SCAND J GASTROENTERO, V28, P695, DOI 10.3109/00365529309098275
   Tyler AD, 2013, GUT, V62, P1433, DOI 10.1136/gutjnl-2011-301957
   Van Assche G, 2013, J CROHNS COLITIS, V7, P1, DOI 10.1016/j.crohns.2012.09.005
   VANEMBDEN JGHR, 1994, GUT, V35, P658, DOI 10.1136/gut.35.5.658
NR 48
TC 18
Z9 19
U1 1
U2 8
PU TAYLOR & FRANCIS LTD
PI ABINGDON
PA 2-4 PARK SQUARE, MILTON PARK, ABINGDON OR14 4RN, OXON, ENGLAND
SN 1747-4124
EI 1747-4132
J9 EXPERT REV GASTROENT
JI Expert Rev. Gastroenterol. Hepatol.
PD SEP
PY 2015
VL 9
IS 9
BP 1175
EP 1181
DI 10.1586/17474124.2015.1072046
PG 7
WC Gastroenterology & Hepatology
WE Science Citation Index Expanded (SCI-EXPANDED)
SC Gastroenterology & Hepatology
GA CQ0GN
UT WOS:000360273500005
PM 26202437
DA 2024-01-22
ER

PT J
AU Chen, YY
   Li, HY
   Feng, Q
   Shen, J
AF Chen, Yueying
   Li, Hanyang
   Feng, Qi
   Shen, Jun
TI Development and Validation of an Interleukin-6 Nomogram to Predict
   Primary Non-response to Infliximab in Crohn's Disease Patients
SO FRONTIERS IN PHARMACOLOGY
LA English
DT Article
DE interleukin-6; primary non-response; crohn&#8217; s disease; infliximab;
   bioinfomatics
AB Background: The primary non-response (PNR) rate of infliximab (IFX) varies from 20 to 46% for the treatment of Crohn's disease (CD). Detected PNR reduces the improper use of specific treatments. To date, there is hardly any knowledge regarding early markers of PNR. The aim of this study was to evaluate the role of Interleukin-6 (IL-6) as an early predictor of PNR of IFX for the treatment of CD.
   Methods: We enrolled 322 bio-naive patients diagnosed with CD from January 2016 to May 2020. Primary response was determined at week 14. Multivariable logistic regression was used to construct prediction models. Area under the curve (AUC), calibration and decision curve analyses (DCA) were assessed in the validation cohort. GEO data were analyzed to identify potential mechanisms of IL-6 in IFX therapy for CD.
   Results: PNR occurred in 31.06% (100 of 322) patients who were assessable at week 14. IL-6 levels significantly decreased after IFX therapy (p < 0.001). The validation model containing IL-6 presented enhanced discrimination with an AUC of 0.908 and high calibration. Decision curve analysis (DCA) indicated that the model added extra predictive value. GEO data confirmed the IL-6 levels were increased in the PNR group and IL-6-related differentially expressed genes (DEGs) were enriched in the inflammatory response.
   Conclusions: We concluded that IL-6 may be used as a predictive factor to assess the risk of PNR to IFX therapy.
C1 [Chen, Yueying; Li, Hanyang; Shen, Jun] Shanghai Jiao Tong Univ, Key Lab Gastroenterol & Hepatol, Inflammatory Bowel Dis Res Ctr,Sch Med,Shanghai I, Div Gastroenterol & Hepatol,Minist Hlth,Renji Hos, Shanghai, Peoples R China.
   [Feng, Qi] Shanghai Jiao Tong Univ, Sch Med, Renji Hosp, Dept Radiol, Shanghai, Peoples R China.
C3 Shanghai Jiao Tong University; Shanghai Jiao Tong University
RP Shen, J (通讯作者)，Shanghai Jiao Tong Univ, Key Lab Gastroenterol & Hepatol, Inflammatory Bowel Dis Res Ctr,Sch Med,Shanghai I, Div Gastroenterol & Hepatol,Minist Hlth,Renji Hos, Shanghai, Peoples R China.
EM shenjun_renji@163.com
RI lin, qing/JED-5250-2023; wu, yunhui/JGD-6838-2023; Chen,
   Yueying/H-9796-2019
FU National Natural Science Foundation of China [81770545, 81701746]; MDT
   Project of Clinical Research Innovation Foundation, Renji Hospital,
   School of Medicine, Shanghai Jiaotong University [PYI-17-003]
FX Supported by grants from National Natural Science Foundation of China
   (Grant No. 81770545, and 81701746) and MDT Project of Clinical Research
   Innovation Foundation, Renji Hospital, School of Medicine, Shanghai
   Jiaotong University (Grant No. PYI-17-003).
CR Bar-Yoseph H, 2018, ALIMENT PHARM THER, V47, P212, DOI 10.1111/apt.14410
   Barber GE, 2016, AM J GASTROENTEROL, V111, P1816, DOI 10.1038/ajg.2016.408
   Beltrán B, 2019, DIGEST DIS, V37, P108, DOI 10.1159/000492626
   Bertani L, 2020, ALIMENT PHARM THER, V52, P284, DOI 10.1111/apt.15870
   Bertani L, 2020, J CLIN MED, V9, DOI 10.3390/jcm9051323
   Billiet T, 2017, SCAND J GASTROENTERO, V52, P1086, DOI 10.1080/00365521.2017.1339825
   Billiet T, 2015, J CROHNS COLITIS, V9, P1120, DOI 10.1093/ecco-jcc/jjv156
   Chen ML, 2016, INFLAMM BOWEL DIS, V22, P1157, DOI 10.1097/MIB.0000000000000714
   Chin CH, 2014, BMC SYST BIOL, V8, DOI 10.1186/1752-0509-8-S4-S11
   Danese S, 2019, GUT, V68, P40, DOI 10.1136/gutjnl-2017-314562
   Ding NS, 2016, ALIMENT PHARM THER, V43, P30, DOI 10.1111/apt.13445
   Engel T, 2015, INFLAMM BOWEL DIS, V21, P2320, DOI 10.1097/MIB.0000000000000508
   Farré D, 2003, NUCLEIC ACIDS RES, V31, P3651, DOI 10.1093/nar/gkg605
   Leal RF, 2015, GUT, V64, P233, DOI 10.1136/gutjnl-2013-306518
   Hanauer SB, 2002, LANCET, V359, P1541, DOI 10.1016/S0140-6736(02)08512-4
   Hermanns HM, 2015, CYTOKINE GROWTH F R, V26, P545, DOI 10.1016/j.cytogfr.2015.07.006
   Hunter CA, 2015, NAT IMMUNOL, V16, P448, DOI 10.1038/ni.3153
   Kerr KF, 2011, AM J EPIDEMIOL, V174, P364, DOI 10.1093/aje/kwr086
   Li JH, 2014, NUCLEIC ACIDS RES, V42, pD92, DOI 10.1093/nar/gkt1248
   Maaser C, 2019, J CROHNS COLITIS, V13, P144, DOI 10.1093/ecco-jcc/jjy113
   Matsuoka K, 2018, PLOS ONE, V13, DOI 10.1371/journal.pone.0204632
   Maurel M, 2019, EMBO MOL MED, V11, DOI 10.15252/emmm.201810120
   Ng SC, 2013, GASTROENTEROLOGY, V145, P158, DOI 10.1053/j.gastro.2013.04.007
   Pavlidis P, 2016, SCAND J GASTROENTERO, V51, P1447, DOI 10.1080/00365521.2016.1205128
   Pencina MJ, 2008, STAT MED, V27, P157, DOI 10.1002/sim.2929
   Petta I, 2016, MOL THER, V24, P707, DOI 10.1038/mt.2015.214
   Ritchie ME, 2015, NUCLEIC ACIDS RES, V43, DOI 10.1093/nar/gkv007
   Roda G, 2016, CLIN TRANSL GASTROEN, V7, DOI 10.1038/ctg.2015.63
   Salvador-Martín S, 2019, PHARMACOL RES, V149, DOI 10.1016/j.phrs.2019.104478
   Schmitt H, 2019, GUT, V68, P814, DOI 10.1136/gutjnl-2017-315671
   Singh S, 2018, ALIMENT PHARM THER, V48, P394, DOI 10.1111/apt.14852
   Smoot ME, 2011, BIOINFORMATICS, V27, P431, DOI 10.1093/bioinformatics/btq675
   Soendergaard C, 2018, BMJ OPEN GASTROENTER, V5, DOI 10.1136/bmjgast-2018-000208
   Sprakes MB, 2012, J CROHNS COLITIS, V6, P143, DOI 10.1016/j.crohns.2011.07.011
   Steyerberg EW, 2010, EPIDEMIOLOGY, V21, P128, DOI 10.1097/EDE.0b013e3181c30fb2
   Suzuki Y, 2015, INFLAMM BOWEL DIS, V21, P2114, DOI 10.1097/MIB.0000000000000475
   Szklarczyk D, 2019, NUCLEIC ACIDS RES, V47, pD607, DOI 10.1093/nar/gky1131
   Thomas H, 2017, NAT REV GASTRO HEPAT, V14, DOI 10.1038/nrgastro.2017.47
   Torres J, 2020, J CROHNS COLITIS, V14, P4, DOI 10.1093/ecco-jcc/jjz180
   West NR, 2017, NAT MED, V23, P579, DOI 10.1038/nm.4307
   Wong U, 2017, EXPERT OPIN DRUG MET, V13, P1039, DOI 10.1080/17425255.2017.1377180
   Yokoyama K, 2016, ADV THER, V33, P1947, DOI 10.1007/s12325-016-0406-6
   Yu GC, 2012, OMICS, V16, P284, DOI 10.1089/omi.2011.0118
NR 43
TC 6
Z9 7
U1 1
U2 8
PU FRONTIERS MEDIA SA
PI LAUSANNE
PA AVENUE DU TRIBUNAL FEDERAL 34, LAUSANNE, CH-1015, SWITZERLAND
SN 1663-9812
J9 FRONT PHARMACOL
JI Front. Pharmacol.
PD APR 14
PY 2021
VL 12
AR 654985
DI 10.3389/fphar.2021.654985
PG 9
WC Pharmacology & Pharmacy
WE Science Citation Index Expanded (SCI-EXPANDED)
SC Pharmacology & Pharmacy
GA RU0JR
UT WOS:000644838800001
PM 33986682
OA Green Published, gold
DA 2024-01-22
ER

PT J
AU Toussirot, E
   Michel, F
   Béreau, M
   Binda, D
AF Toussirot, Eric
   Michel, Fabrice
   Bereau, Matthieu
   Binda, Delphine
TI Ustekinumab in chronic immune-mediated diseases: a review of long term
   safety and patient improvement
SO PATIENT PREFERENCE AND ADHERENCE
LA English
DT Review
DE IL-23; psoriasis; autoimmune diseases; quality of life
ID INTERLEUKIN-12/23 MONOCLONAL-ANTIBODY; QUALITY-OF-LIFE; DOUBLE-BLIND;
   INCREASED EXPRESSION; PSORIASIS; MODERATE; CYTOKINE; EFFICACY; TRIAL;
   INFLAMMATION
AB Ustekinumab is a fully human monoclonal antibody targeting the common p40 subunit shared by interleukin (IL)-12 and IL-23. Ustekinumab prevents the interaction of IL-12 and IL-23 with their cell surface receptors, and thus blocks T helper (Th)-1 IL-12 and Th-17 IL-23 inflammatory pathways. Ustekinumab has been evaluated in the treatment of various chronic immune-mediated diseases including, psoriasis, psoriatic arthritis, Crohn's disease, and multiple sclerosis. It led to a rapid and durable improvement in psoriasis area and severity index in patients with moderate to severe psoriasis. Ustekinumab also improved joint symptoms of psoriatic arthritis. Results in Crohn's disease were more mitigated, albeit with a symptomatic improvement in patients refractory to tumor necrosis factor-a inhibitors. Ustekinumab did not reduce the number of magnetic resonance imaging brain lesions in multiple sclerosis. The most common adverse events to have been observed during clinical trials are mild in intensity, and include respiratory tract infections, nasopharyngitis, headaches, and injection site reactions. A pooled analysis of clinical trial data indicated no specific patterns of infection or malignancy under long-term ustekinumab administration. Ustekinumab is easy to use, has a comfortable therapeutic regimen, improves quality of life in patients, and thus appears to be an attractive biological treatment that is adapted and accepted by patients with moderate to severe psoriasis.
C1 [Toussirot, Eric; Binda, Delphine] Univ Hosp Besancon, Clin Invest Ctr Biotherapy CBT 506, F-25000 Besancon, France.
   [Toussirot, Eric] Univ Hosp Besancon, Dept Rheumatol, F-25000 Besancon, France.
   [Toussirot, Eric] Univ Franche Comte, Dept Therapeut, F-25000 Besancon, France.
   [Toussirot, Eric] Univ Franche Comte, Equipe Acceuil Pathogens & Inflammat 4266, Struct Federat Rech Federat Rech 4234, Besancon, France.
   [Michel, Fabrice] Univ Hosp Besancon, Dept Phys Med & Rehabil, F-25000 Besancon, France.
   [Bereau, Matthieu] Univ Hosp Besancon, Dept Neurol, F-25000 Besancon, France.
   [Binda, Delphine] INSERM, Unite Mixte Rech 1098, Ctr Blood Transfus, Besancon, France.
C3 Universite de Franche-Comte; CHU Besancon; Universite de Franche-Comte;
   CHU Besancon; Universite de Franche-Comte; Universite de Franche-Comte;
   Universite de Franche-Comte; CHU Besancon; Universite de Franche-Comte;
   CHU Besancon; Institut National de la Sante et de la Recherche Medicale
   (Inserm); Universite de Franche-Comte
RP Toussirot, E (通讯作者)，Univ Hosp Besancon, Clin Invest Ctr Biotherapy CBT 506, F-25000 Besancon, France.
EM etoussirot@chu-besancon.fr
OI Binda, Delphine/0000-0002-8052-4730; Bereau,
   Matthieu/0000-0003-0769-0289
CR Chen Y, 2006, J CLIN INVEST, V116, P1317, DOI 10.1172/JCI25308
   Cingoz O, 2009, MABS, V1, P216, DOI 10.4161/mabs.1.3.8593
   Croxtall JD, 2011, DRUGS, V71, P1733, DOI 10.2165/11207530-000000000-00000
   Cua DJ, 2003, NATURE, V421, P744, DOI 10.1038/nature01355
   de Souza A, 2013, BRIT J DERMATOL, V168, P210, DOI 10.1111/j.1365-2133.2012.11206.x
   Elliott M, 2009, ANN NY ACAD SCI, V1182, P97, DOI 10.1111/j.1749-6632.2009.05070.x
   Elson CO, 2007, GASTROENTEROLOGY, V132, P2359, DOI 10.1053/j.gastro.2007.03.104
   Fujino S, 2003, GUT, V52, P65, DOI 10.1136/gut.52.1.65
   Gee Katrina, 2009, Inflammation & Allergy Drug Targets, V8, P40
   Gordon KB, 2012, J AM ACAD DERMATOL, V66, P742, DOI 10.1016/j.jaad.2011.06.041
   Gottlieb A, 2009, LANCET, V373, P633, DOI 10.1016/S0140-6736(09)60140-9
   Griffiths CEM, 2010, NEW ENGL J MED, V362, P118, DOI 10.1056/NEJMoa0810652
   Guenther L, 2011, J EUR ACAD DERMATOL, V25, P851, DOI 10.1111/j.1468-3083.2011.04082.x
   Iwakura Y, 2006, J CLIN INVEST, V116, P1218, DOI 10.1172/JCI28508
   Kavanaugh A, 2012, ARTHRITIS RHEUM-US, V64, pS1083
   Kikly K, 2006, CURR OPIN IMMUNOL, V18, P670, DOI 10.1016/j.coi.2006.09.008
   Krueger GG, 2007, NEW ENGL J MED, V356, P580, DOI 10.1056/NEJMoa062382
   Kurzeja M, 2011, AM J CLIN DERMATOL, V12, P113, DOI 10.2165/11538950-000000000-00000
   Langley RG, 2010, J AM ACAD DERMATOL, V63, P457, DOI 10.1016/j.jaad.2009.09.014
   Langrish CL, 2005, J EXP MED, V201, P233, DOI 10.1084/jem.20041257
   Lebwohl M, 2010, BRIT J DERMATOL, V162, P137, DOI 10.1111/j.1365-2133.2009.09491.x
   Lebwohl M, 2012, J AM ACAD DERMATOL, V66, P731, DOI 10.1016/j.jaad.2011.06.011
   Lee E, 2004, J EXP MED, V199, P125, DOI 10.1084/jem.20030451
   Leonardi CL, 2008, LANCET, V371, P1665, DOI 10.1016/S0140-6736(08)60725-4
   McGeachy MJ, 2007, SEMIN IMMUNOL, V19, P372, DOI 10.1016/j.smim.2007.10.012
   Miossec P, 2009, NEW ENGL J MED, V361, P888, DOI 10.1056/NEJMra0707449
   Miossec P, 2009, MICROBES INFECT, V11, P625, DOI 10.1016/j.micinf.2009.04.003
   Papp KA, 2008, LANCET, V371, P1675, DOI 10.1016/S0140-6736(08)60726-6
   Pappu R, 2011, IMMUNOLOGY, V134, P8, DOI 10.1111/j.1365-2567.2011.03465.x
   Peyrin-Biroulet L, 2008, CLIN GASTROENTEROL H, V6, P644, DOI 10.1016/j.cgh.2008.03.014
   Puig L, 2012, DERMATOLOGY, V225, P14, DOI 10.1159/000339864
   Ritchlin C, 1998, J RHEUMATOL, V25, P1544
   Ritchlin CT, 2012, ARTHRITIS RHEUM-US, V64, pS1080
   Romagnani S, 2008, ARTHRITIS RES THER, V10, DOI 10.1186/ar2392
   Sandborn WJ, 2008, GASTROENTEROLOGY, V135, P1130, DOI 10.1053/j.gastro.2008.07.014
   Sandborn WJ, 2012, NEW ENGL J MED, V367, P1519, DOI 10.1056/NEJMoa1203572
   Scherl Ellen J, 2010, Therap Adv Gastroenterol, V3, P321, DOI 10.1177/1756283X10374216
   Segal BM, 2008, LANCET NEUROL, V7, P796, DOI 10.1016/S1474-4422(08)70173-X
   Shaker OG, 2006, CLIN BIOCHEM, V39, P119, DOI 10.1016/j.clinbiochem.2005.11.008
   Tang CL, 2012, IMMUNOLOGY, V135, P112, DOI 10.1111/j.1365-2567.2011.03522.x
   Tobin AM, 2005, BIODRUGS, V19, P47, DOI 10.2165/00063030-200519010-00006
   Toussirot Eric, 2012, Inflammation & Allergy Drug Targets, V11, P159
   Tzellos T, 2012, J EUR ACAD DERMATOL
NR 43
TC 22
Z9 23
U1 1
U2 8
PU DOVE MEDICAL PRESS LTD
PI ALBANY
PA PO BOX 300-008, ALBANY, AUCKLAND 0752, NEW ZEALAND
SN 1177-889X
J9 PATIENT PREFER ADHER
JI Patient Prefer. Adherence
PY 2013
VL 7
BP 369
EP 377
DI 10.2147/PPA.S33162
PG 9
WC Medicine, General & Internal
WE Science Citation Index Expanded (SCI-EXPANDED)
SC General & Internal Medicine
GA 133ON
UT WOS:000318148100001
PM 23641151
OA Green Published, Green Submitted, gold
DA 2024-01-22
ER

PT J
AU Taupin, P
AF Taupin, P
TI OTI-010 Osiris Therapeutics JCR-Pharmaceuticals
SO CURRENT OPINION IN INVESTIGATIONAL DRUGS
LA English
DT Article
ID MESENCHYMAL STEM-CELLS; VERSUS-HOST-DISEASE; MINOR HISTOCOMPATIBILITY
   ANTIGENS; LYMPHOCYTE-PROLIFERATION; IN-VITRO; MARROW; TRANSPLANTATION;
   STRATEGIES; RECIPIENTS; SURVIVAL
AB Osiris Therapeutics is developing the donor-derived mesenchymal stem cell ( MSC) therapy OTI-010, which repopulates the bone marrow stroma and thus supports engraftment of hematopoietic stem cells from the same donor. This stem cell therapy, which has been awarded Orphan Drug status, is currently in development for the potential enhancement of bone marrow transplants in cancer patients, for the prevention of graft versus host disease (GVHD), and for the treatment of Crohn's disease. Japanese licensee JCR Pharmaceuticals is investigating the therapy for the potential treatment of GVHD in patients undergoing bone marrow transplantation to treat leukemia. Phase II clinical trials in acute gastrointestinal GVHD and in adult and pediatric patients with treatment-refractory severe GVHD are currently underway.
C1 Natl Univ Singapore, Natl Inst Neurosci, Singapore 117548, Singapore.
C3 National University of Singapore; National Neuroscience Institute (NNI)
RP Taupin, P (通讯作者)，Natl Univ Singapore, Natl Inst Neurosci, Singapore 117548, Singapore.
EM obgpjt@nus.edu.sg
CR Aggarwal S, 2005, BLOOD, V105, P1815, DOI 10.1182/blood-2004-04-1559
   AGGARWAL S, 2004, BLOOD, V104, P11
   AIRD J, 2003, INT BIOT CONV EXH 7
   Alhadlaq A, 2004, STEM CELLS DEV, V13, P436, DOI 10.1089/scd.2004.13.436
   Archambault MP, 2002, BLOOD, V100, p610A
   Archambault MP, 2000, BLOOD, V96, p762A
   ARCHAMBAULT MP, 2001, BLOOD S, V98, P11
   Barry F, 2001, BIOCHEM BIOPH RES CO, V289, P519, DOI 10.1006/bbrc.2001.6013
   Barry FP, 1999, BIOCHEM BIOPH RES CO, V265, P134, DOI 10.1006/bbrc.1999.1620
   Bartholomew A, 2002, EXP HEMATOL, V30, P42, DOI 10.1016/S0301-472X(01)00769-X
   Basara N, 2000, BONE MARROW TRANSPL, V25, pS12, DOI 10.1038/sj.bmt.1702345
   BEATTY PG, 1985, NEW ENGL J MED, V313, P765, DOI 10.1056/NEJM198509263131301
   BEGGS KJ, 2001, BLOOOD, V98, P11
   Beyer Nardi N, 2006, HANDB EXP PHARM, V174, P249
   Billingham R E, 1966, Harvey Lect, V62, P21
   Bolaños-Meade J, 2005, CURR OPIN HEMATOL, V12, P40, DOI 10.1097/01.moh.0000148763.12733.bb
   Bolanos-Meade Javier, 2004, Clin Adv Hematol Oncol, V2, P672
   Burns JS, 2005, CANCER RES, V65, P3126, DOI 10.1158/0008-5472.CAN-04-2218
   CAPLAN AI, 1991, J ORTHOP RES, V9, P641, DOI 10.1002/jor.1100090504
   Carter D, 2005, BLOOD, V106, p160B
   Couriel D, 2004, CANCER-AM CANCER SOC, V101, P1936, DOI 10.1002/cncr.20613
   DAVISSPROUL J, 1999, BLOOD S, V94, P10
   Dickinson AM, 2005, CURR OPIN IMMUNOL, V17, P517, DOI 10.1016/j.coi.2005.07.017
   Djouad F, 2005, ARTHRITIS RHEUM-US, V52, P1595, DOI 10.1002/art.21012
   Goldberg JD, 2003, J PEDIAT HEMATOL ONC, V25, P584, DOI 10.1097/00043426-200307000-00020
   Goulmy E, 1996, NEW ENGL J MED, V334, P281, DOI 10.1056/NEJM199602013340501
   GOULMY E, 1991, BONE MARROW TRANSPL, V7, P49
   Grewal SS, 2003, BLOOD, V101, P4233, DOI 10.1182/blood-2002-08-2510
   HAYNESWORTH SE, 1992, BONE, V13, P81, DOI 10.1016/8756-3282(92)90364-3
   Higgins Martha J, 2005, Curr Hematol Rep, V4, P470
   Ho VT, 2004, BLOOD, V104, P1224, DOI 10.1182/blood-2004-01-0028
   Horwitz ME, 2006, BLOOD REV, V20, P15, DOI 10.1016/j.blre.2005.01.007
   Iannone R, 2005, PEDIATR BLOOD CANCER, V44, P436, DOI 10.1002/pbc.20169
   Jacobsohn DA, 2002, DRUGS, V62, P879, DOI 10.2165/00003495-200262060-00002
   Laughlin MJ, 2001, NEW ENGL J MED, V344, P1815, DOI 10.1056/NEJM200106143442402
   Lazarus HM, 2005, BIOL BLOOD MARROW TR, V11, P389, DOI 10.1016/j.bbmt.2005.02.001
   Le Blanc K, 2003, EXP HEMATOL, V31, P890, DOI 10.1016/S0301-472X(03)00110-3
   Le Blanc K, 2004, LANCET, V363, P1439, DOI 10.1016/S0140-6736(04)16104-7
   Le Blanc K, 2003, SCAND J IMMUNOL, V57, P11, DOI 10.1046/j.1365-3083.2003.01176.x
   Le Blanc K, 2005, BIOL BLOOD MARROW TR, V11, P321, DOI 10.1016/j.bbmt.2005.01.005
   Lee OK, 2004, BLOOD, V103, P1669, DOI 10.1182/blood-2003-05-1670
   LIU L, 2000, BLOOD, V96, P11
   Majumdar MK, 2003, J BIOMED SCI, V10, P228, DOI 10.1159/000068710
   Majumdar MK, 2000, J HEMATOTH STEM CELL, V9, P841, DOI 10.1089/152581600750062264
   Majumdar MK, 1998, J CELL PHYSIOL, V176, P57, DOI 10.1002/(SICI)1097-4652(199807)176:1<57::AID-JCP7>3.0.CO;2-7
   Maris MB, 2005, ACTA HAEMATOL-BASEL, V114, P221, DOI 10.1159/000088413
   McGuire WP, 1998, CURR PROB CANCER, V22, P138, DOI 10.1016/S0147-0272(98)90005-8
   MIURA M, 2005, STEM CELLS, V10
   Morishima Y, 2002, BLOOD, V99, P4200, DOI 10.1182/blood.V99.11.4200
   MOSCA JD, 2000, CLIN ORTHOP S, V379, pS71, DOI DOI 10.1097/00003086-200010001-00011
   Oswald J, 2004, STEM CELLS, V22, P377, DOI 10.1634/stemcells.22-3-377
   Pittenger MF, 2004, CIRC RES, V95, P9, DOI 10.1161/01.RES.0000135902.99383.6f
   Pittenger MF, 1999, SCIENCE, V284, P143, DOI 10.1126/science.284.5411.143
   Rasmusson I, 2005, EXP CELL RES, V305, P33, DOI 10.1016/j.yexcr.2004.12.013
   Rowlings PA, 1997, BRIT J HAEMATOL, V97, P855, DOI 10.1046/j.1365-2141.1997.1112925.x
   Rubio D, 2005, CANCER RES, V65, P3035, DOI 10.1158/0008-5472.CAN-04-4194
   Ryan Jennifer M, 2005, J Inflamm (Lond), V2, P8, DOI 10.1186/1476-9255-2-8
   Serakinci N, 2004, ONCOGENE, V23, P5095, DOI 10.1038/sj.onc.1207651
   *SRI, 2004, SRIS 4 ANN M COMM IM
   van den Brink MRM, 2002, NAT REV IMMUNOL, V2, P273, DOI 10.1038/nri775
   WEISDORF D, 1991, TRANSPLANTATION, V51, P1197, DOI 10.1097/00007890-199106000-00010
NR 61
TC 48
Z9 55
U1 0
U2 7
PU THOMSON REUTERS (SCIENTIFIC) LTD
PI LONDON
PA 77 HATTON GARDEN, LONDON, EC1N 8JS, ENGLAND
SN 1472-4472
EI 2040-3429
J9 CURR OPIN INVEST DR
JI Curr. Opin. Investig. Drugs
PD MAY
PY 2006
VL 7
IS 5
BP 473
EP 481
PG 9
WC Pharmacology & Pharmacy
WE Science Citation Index Expanded (SCI-EXPANDED)
SC Pharmacology & Pharmacy
GA 038JY
UT WOS:000237217000011
PM 16729725
DA 2024-01-22
ER

PT J
AU Icht, O
   Yanai, H
   Ron, Y
   Rosner, G
   Yaron, A
   Waizbard, A
   Ziv-Baran, T
   Fishman, S
   Dotan, I
AF Icht, Oded
   Yanai, Henit
   Ron, Yulia
   Rosner, Guy
   Yaron, Ayala
   Waizbard, Amir
   Ziv-Baran, Tomer
   Fishman, Sigal
   Dotan, Iris
TI Comparative Study of Two Cohorts of Newly Diagnosed Crohn's Disease
   Demonstrates Change in Therapeutic Strategies
SO DIGESTION
LA English
DT Article
DE Inflammatory bowel disease; Step-up; Infliximab; Adalimumab
ID INFLAMMATORY-BOWEL-DISEASE; EARLY COMBINED IMMUNOSUPPRESSION; ANTI-TNF
   THERAPY; CLINICAL-PRACTICE; ADALIMUMAB; INFLIXIMAB; TRIAL; EFFICACY;
   MAINTENANCE; TERM
AB Background: There has been a paradigm shift in the treatment of Crohn's disease (CD) involving the rapid introduction of biologics and/or immunomodulators after diagnosis. We wished to assess whether this was applied to patients with newly diagnosed CD in a tertiary inflammatory bowel disease referral centre in Israel. Methods: Newly diagnosed CD patients were stratified into 2 groups: the early group was diagnosed between 2005 and 2007 and the late group was diagnosed between 2010 and 2012. Baseline demographics, medical and surgical treatments, disease course and complications during those 2 periods were analyzed. Results: Each group included 60 patients. Significantly higher rates of immunomodulators and biologics were administered to patients in the late group compared to the early group (81.7 and 36.7% compared to 56.7 and 18.3%, p = 0.004 and p = 0.021, respectively). On the other hand, steroid therapy was less prevalent in the late (36.7%) group compared to that of the early group (56.7%), p = 0.059. Medical and surgical CD outcomes, including exacerbations/hospitalizations and surgeries, were comparable for both groups. Conclusions: There was a change in treatment strategy between 2005-2007 and 2010-2012, as reflected in higher proportions of biologics/immunomodulators for patients with newly diagnosed CD. This was associated with a steroidsparing effect. (C) 2017 S. Karger AG, Basel
C1 [Icht, Oded; Yanai, Henit; Ron, Yulia; Rosner, Guy; Fishman, Sigal; Dotan, Iris] Tel Aviv Univ, Sackler Fac Med, Tel Aviv Sourasky Med Ctr, IBD Ctr,Dept Gastroenterol & Liver Dis,Danas Chil, Tel Aviv, Israel.
   [Yaron, Ayala] Tel Aviv Univ, Sackler Fac Med, Tel Aviv Sourasky Med Ctr, Danas Children Hosp,Pediat Gastroenterol Unit, Tel Aviv, Israel.
   [Ziv-Baran, Tomer] Tel Aviv Univ, Sackler Fac Med, Sch Publ Hlth, Dept Epidemiol & Prevent Med, Tel Aviv, Israel.
   [Waizbard, Amir] Laniado Med Ctr, Dept Gastroenterol, Netanya, Israel.
C3 Sackler Faculty of Medicine; Tel Aviv Sourasky Medical Center; Sackler
   Faculty of Medicine; Tel Aviv Sourasky Medical Center; Sackler Faculty
   of Medicine
RP Dotan, I (通讯作者)，Tel Aviv Sourasky Med Ctr, IBD Ctr, Dept Gastroenterol & Liver Dis, 6 Weizmann St, IL-6423906 Tel Aviv, Israel.
EM irisd@tlvmc.gov.il
RI Ziv-Baran, Tomer/AAA-8408-2022
OI Yanai, Henit/0000-0001-5483-5271; Icht, Oded/0000-0002-9857-877X
FU Leona M. and Harry B. Helmsley Charitable Trust
FX Esther Eshkol, MA, is thanked for his editorial assistance. This study
   was partially supported by a generous grant received from the Leona M.
   and Harry B. Helmsley Charitable Trust.
CR Amiot A, 2014, AM J GASTROENTEROL, V109, P1443, DOI 10.1038/ajg.2014.183
   Castaño-Milla C, 2015, J CLIN GASTROENTEROL, V49, P34, DOI 10.1097/MCG.0000000000000169
   Colombel JF, 2010, NEW ENGL J MED, V362, P1383, DOI 10.1056/NEJMoa0904492
   Colombel JF, 2007, GASTROENTEROLOGY, V132, P52, DOI 10.1053/j.gastro.2006.11.041
   Cosnes J, 2002, INFLAMM BOWEL DIS, V8, P244, DOI 10.1097/00054725-200207000-00002
   D'Haens G, 2008, LANCET, V371, P660, DOI 10.1016/S0140-6736(08)60304-9
   De Cruz P, 2015, ALIMENT PHARM THER, V42, P867, DOI 10.1111/apt.13353
   Dignass A, 2010, J CROHNS COLITIS, V4, P28, DOI 10.1016/j.crohns.2009.12.002
   Echarri A, 2015, EUR J GASTROEN HEPAT, V27, P430, DOI 10.1097/MEG.0000000000000296
   Faubion WA, 2001, GASTROENTEROLOGY, V121, P255, DOI 10.1053/gast.2001.26279
   Feagan BG, 2004, CLIN GASTROENTEROL H, V2, P376, DOI 10.1016/S1542-3565(04)00121-1
   Ford AC, 2011, AM J GASTROENTEROL, V106, P644, DOI 10.1038/ajg.2011.73
   Ghazi LJ, 2013, INFLAMM BOWEL DIS, V19, P1397, DOI 10.1097/MIB.0b013e318281337d
   Khanna R, 2015, LANCET, V386, P1825, DOI 10.1016/S0140-6736(15)00068-9
   Lichtenstein GR, 2006, CLIN GASTROENTEROL H, V4, P621, DOI 10.1016/j.cgh.2006.03.002
   Lichtenstein GR, 2005, GASTROENTEROLOGY, V128, P862, DOI 10.1053/j.gastro.2005.01.048
   Lichtenstein GR, 2006, GASTROENTEROLOGY, V130, P940, DOI 10.1053/j.gastro.2006.01.048
   MUNKHOLM P, 1994, GUT, V35, P360, DOI 10.1136/gut.35.3.360
   Pariente B, 2015, GASTROENTEROLOGY, V148, P52, DOI 10.1053/j.gastro.2014.09.015
   PEARSON DC, 1995, ANN INTERN MED, V123, P132, DOI 10.7326/0003-4819-123-2-199507150-00009
   Rubin DT, 2012, INFLAMM BOWEL DIS, V18, P2225, DOI 10.1002/ibd.22925
   Rutgeerts P, 2004, GASTROENTEROLOGY, V126, P402, DOI 10.1053/j.gastro.2003.11.014
   Rutgeerts P, 2012, GASTROENTEROLOGY, V142, P1102, DOI 10.1053/j.gastro.2012.01.035
   Sands BE, 2004, NEW ENGL J MED, V350, P876, DOI 10.1056/NEJMoa030815
   Silverberg MS, 2005, CAN J GASTROENTEROL, V19, p5A, DOI 10.1155/2005/269076
   SINGLETON JW, 1993, GASTROENTEROLOGY, V104, P1293, DOI 10.1016/0016-5085(93)90337-C
   Sohn IW, 2016, GUT LIVER, V10, P255, DOI 10.5009/gnl15165
   Targan SR, 1997, NEW ENGL J MED, V337, P1029, DOI 10.1056/NEJM199710093371502
   Travis SPL, 2006, GUT, V55, DOI 10.1136/gut.2005.081950b
NR 29
TC 3
Z9 4
U1 0
U2 0
PU KARGER
PI BASEL
PA ALLSCHWILERSTRASSE 10, CH-4009 BASEL, SWITZERLAND
SN 0012-2823
EI 1421-9867
J9 DIGESTION
JI Digestion
PY 2017
VL 96
IS 3
BP 135
EP 141
DI 10.1159/000477438
PG 7
WC Gastroenterology & Hepatology
WE Science Citation Index Expanded (SCI-EXPANDED)
SC Gastroenterology & Hepatology
GA FL1DD
UT WOS:000413953200002
PM 28848118
DA 2024-01-22
ER

PT J
AU Ishida, N
   Miyazu, T
   Sugiyama, T
   Tamura, S
   Kagami, T
   Tani, S
   Yamade, M
   Iwaizumi, M
   Hamaya, Y
   Osawa, S
   Furuta, T
   Sugimoto, K
AF Ishida, Natsuki
   Miyazu, Takahiro
   Sugiyama, Tomohiro
   Tamura, Satoshi
   Kagami, Takuma
   Tani, Shinya
   Yamade, Mihoko
   Iwaizumi, Moriya
   Hamaya, Yasushi
   Osawa, Satoshi
   Furuta, Takahisa
   Sugimoto, Ken
TI The effect of early trough level of infliximab on subsequent disease
   course in patients with Crohn disease A prospective cohort study
SO MEDICINE
LA English
DT Article
DE antibody to infliximab; anti-tumor necrosis factor agent; Crohn disease;
   immunomodulators; trough level of infliximab
ID INFLAMMATORY-BOWEL-DISEASE; PREDICT SUSTAINED RESPONSE; SERUM
   INFLIXIMAB; DOSE INTENSIFICATION; COMBINATION THERAPY; MAINTENANCE
   THERAPY; CO-TREATMENT; ANTIBODIES; IMMUNOMODULATORS; PHARMACOKINETICS
AB Decreased trough level of infliximab (TLI) is associated with diminished efficacy in patients with Crohn disease (CD). We examined whether TLI at 14 weeks subsequent to the start of infliximab (IFX) treatment would impact long-term clinical course. Serum IFX levels and antibodies to IFX (ATI) at 14 and 54 weeks after IFX administration were measured in 12 patients with mild to moderate CD. We examined patient background, clinical severity, blood test values, and the relationship between ATI and TLI up to 108 weeks. We compared the group with TLI < 3 mu g/mL at 14 weeks (TLI(14) < 3 group) the group with TLI > 3 mu g/mL (TLI(14) >= 3 group). Patients in the TLI(14) >= 3 group were significantly more likely to use immunomodulators before IFX treatment induction (P = .01). At 54 weeks, 2 cases of ATI production were observed in the TLI(14) < 3 group, but no ATI production was observed in the TLI(14) >= 3 group. TLI in the TLI(14) >= 3 group at 54 weeks was significantly higher than in the TLI(14) < 3 group (6.5 mu g/mL vs 1.0 mu g/mL;P < .01). Although CD activity index and serum albumin values in the TLI(14) >= 3 group at 14, 54, and 108 weeks significantly improved compared to baseline, these improvements were not observed in the TLI(14) < 3 group. The remission maintenance rate at 108 weeks evaluated with the Kaplan-Meier method was significantly higher in the TLI(14) >= 3 group than the TLI(14) < 3 group (100% vs 33.3%;P = .02). The TLI 14 weeks after IFX treatment in patients with CD affects long-term outcome.
C1 [Ishida, Natsuki; Miyazu, Takahiro; Sugiyama, Tomohiro; Tamura, Satoshi; Kagami, Takuma; Yamade, Mihoko; Hamaya, Yasushi; Sugimoto, Ken] Hamamatsu Univ, Dept Med 1, Sch Med, Hamamatsu, Shizuoka, Japan.
   [Tani, Shinya; Osawa, Satoshi] Hamamatsu Univ, Sch Med, Dept Endoscop & Photodynam Med, Hamamatsu, Shizuoka, Japan.
   [Iwaizumi, Moriya] Hamamatsu Univ, Sch Med, Dept Lab Med, Hamamatsu, Shizuoka, Japan.
   [Furuta, Takahisa] Hamamatsu Univ, Ctr Clin Res, Sch Med, Hamamatsu, Shizuoka, Japan.
C3 Hamamatsu University School of Medicine; Hamamatsu University School of
   Medicine; Hamamatsu University School of Medicine; Hamamatsu University
   School of Medicine
RP Sugimoto, K (通讯作者)，Hamamatsu Univ, Dept Med 1, Sch Med, Higashi Ku, 1-20-1 Handayama, Hamamatsu, Shizuoka 4313192, Japan.
EM sugimken@hama-med.ac.jp
RI Hamaya, Yasushi/ABA-8280-2021
OI Hamaya, Yasushi/0000-0002-1355-6687
CR Abraham NS, 2013, CLIN GASTROENTEROL H, V11, P1281, DOI 10.1016/j.cgh.2013.06.004
   BEST WR, 1976, GASTROENTEROLOGY, V70, P439
   Billiet T, 2014, EXPERT OPIN BIOL TH, V14, P75, DOI 10.1517/14712598.2014.858695
   Bodini G, 2018, DIGEST LIVER DIS, V50, P452, DOI 10.1016/j.dld.2017.11.008
   Bortlik M, 2013, J CROHNS COLITIS, V7, P736, DOI 10.1016/j.crohns.2012.10.019
   Boyapati RK, 2018, COCHRANE DB SYST REV, DOI 10.1002/14651858.CD012540.pub2
   Chaparro M, 2011, J CLIN GASTROENTEROL, V45, P113, DOI 10.1097/MCG.0b013e3181ebaef9
   Colombel JF, 2010, NEW ENGL J MED, V362, P1383, DOI 10.1056/NEJMoa0904492
   Cornillie F, 2014, GUT, V63, P1721, DOI 10.1136/gutjnl-2012-304094
   Daperno M, 2004, GASTROINTEST ENDOSC, V60, P505, DOI 10.1016/S0016-5107(04)01878-4
   Ding NS, 2016, ALIMENT PHARM THER, V43, P30, DOI 10.1111/apt.13445
   Drobne D, 2015, CLIN GASTROENTEROL H, V13, P514, DOI 10.1016/j.cgh.2014.07.027
   Fasanmade AA, 2011, CLIN THER, V33, P946, DOI 10.1016/j.clinthera.2011.06.002
   Gisbert JP, 2009, AM J GASTROENTEROL, V104, P760, DOI 10.1038/ajg.2008.88
   Gonczi L, 2017, J CROHNS COLITIS, V11, P697, DOI 10.1093/ecco-jcc/jjw203
   Hanauer SB, 2002, LANCET, V359, P1541, DOI 10.1016/S0140-6736(02)08512-4
   Katz L, 2012, INFLAMM BOWEL DIS, V18, P2026, DOI 10.1002/ibd.22902
   Maser EA, 2006, CLIN GASTROENTEROL H, V4, P1248, DOI 10.1016/j.cgh.2006.06.025
   Nanda KS, 2013, AM J GASTROENTEROL, V108, P40, DOI 10.1038/ajg.2012.363
   Ordás I, 2012, CLIN PHARMACOL THER, V91, P635, DOI 10.1038/clpt.2011.328
   Pariente B, 2014, ALIMENT PHARM THER, V40, P338, DOI 10.1111/apt.12838
   Qiu Y, 2017, CLIN GASTROENTEROL H, V15, P1359, DOI 10.1016/j.cgh.2017.02.005
   Roblin X, 2015, J CROHNS COLITIS, V9, P525, DOI 10.1093/ecco-jcc/jjv061
   Rosen MJ, 2015, ALIMENT PHARM THER, V41, P1094, DOI 10.1111/apt.13175
   Sands BE, 2004, NEW ENGL J MED, V350, P876, DOI 10.1056/NEJMoa030815
   Singh N, 2014, INFLAMM BOWEL DIS, V20, P1708, DOI 10.1097/MIB.0000000000000137
   Singh S, 2014, GASTROENTEROL CLIN N, V43, P457, DOI 10.1016/j.gtc.2014.05.008
   Sokol H, 2010, GUT, V59, P1363, DOI 10.1136/gut.2010.212712
   Steenholdt C, 2016, INFLAMM BOWEL DIS, V22, P1999, DOI 10.1097/MIB.0000000000000772
   Steenholdt C, 2015, DIGEST DIS SCI, V60, P2762, DOI 10.1007/s10620-015-3581-4
   Stein R, 2016, INFLAMM BOWEL DIS, V22, P1370, DOI 10.1097/MIB.0000000000000769
   Su Chinyu G, 2003, Gastroenterology, V125, P1544, DOI 10.1016/j.gastro.2003.05.009
   Vande Casteele N, 2015, GASTROENTEROLOGY, V148, P1320, DOI 10.1053/j.gastro.2015.02.031
   Vande Casteele Niels, 2014, Curr Gastroenterol Rep, V16, P378, DOI 10.1007/s11894-014-0378-0
   Vaughn BP, 2014, INFLAMM BOWEL DIS, V20, P1996, DOI 10.1097/MIB.0000000000000156
   Wu EQ, 2008, VALUE HEALTH, V11, P820, DOI 10.1111/j.1524-4733.2008.00335.x
   Yarur AJ, 2015, CLIN GASTROENTEROL H, V13, P1118, DOI 10.1016/j.cgh.2014.12.026
NR 37
TC 3
Z9 3
U1 0
U2 0
PU LIPPINCOTT WILLIAMS & WILKINS
PI PHILADELPHIA
PA TWO COMMERCE SQ, 2001 MARKET ST, PHILADELPHIA, PA 19103 USA
SN 0025-7974
EI 1536-5964
J9 MEDICINE
JI Medicine (Baltimore)
PD JUL 17
PY 2020
VL 99
IS 29
AR 21226
DI 10.1097/MD.0000000000021226
PG 7
WC Medicine, General & Internal
WE Science Citation Index Expanded (SCI-EXPANDED)
SC General & Internal Medicine
GA MX1UZ
UT WOS:000557513600089
PM 32702894
OA Green Published, gold
DA 2024-01-22
ER

PT J
AU Romeo, E
   Jasonni, V
   Caldaro, T
   Barabino, A
   Mattioli, G
   Vignola, S
   di Abriola, GF
   De Angelis, P
   Pane, A
   Torroni, F
   Rea, F
   Dall'Oglio, L
AF Romeo, Erminia
   Jasonni, Vincenzo
   Caldaro, Tamara
   Barabino, Arrigo
   Mattioli, Girolamo
   Vignola, Stefania
   di Abriola, Giovanni Federici
   De Angelis, Paola
   Pane, Alessandro
   Torroni, Filippo
   Rea, Francesca
   Dall'Oglio, Luigi
TI Strictureplasty and intestinal resection: different options in
   complicated pediatric-onset Crohn disease
SO JOURNAL OF PEDIATRIC SURGERY
LA English
DT Article; Proceedings Paper
CT 43rd Annual Meeting of the Canadian-Association-of-Paediatric-Surgeons
   (CAPS)
CY SEP 22-24, 2011
CL Ottawa, CANADA
SP Canadian Assoc Paediat Surg (CAPS)
DE Crohn disease; Stricture; Surgical therapy; Strictureplasty
ID SIDE ISOPERISTALTIC STRICTUREPLASTY; TO-END ANASTOMOSIS; SMALL-BOWEL;
   RECURRENCE; SURGERY; MANAGEMENT; MULTIPLE; ILEITIS
AB Background/Purpose: Surgical resection or strictureplasty (SP) are different options for intestinal Crohn disease (CD) strictures. The aim of this article is evaluation of long-term outcome of SP and resection.
   Methods: From 1996 to 2011, 39 patients (23 male, 16 female) with symptomatic ileal and ileocolonic CD strictures resistant to medical/nutritional therapy and treated with surgery in 2 different surgical units were reviewed. The mean age at diagnosis was 11.82 years (range, 4-17 years). Mean age at surgery was 15.94 years (range, 4-24 years). Mean follow-up was 6.88 years (range, 0.5-15 years). Patients underwent resection (group A) or different SP techniques (group B).
   Results: Twenty patients underwent intestinal resection (ileal or ileocolonic resection), and 19 patients underwent SP (jejunal, ileal, or ileocolic). Early postsurgical complications were observed in 2 patients of group A. Follow-up of group A patients revealed that 1 patient needed emergency treatment after 8 months surgery because of adhesions and 1 patient developed recurrence treated with medical therapy. In the follow-up group B, 3 patients experienced disease recurrence, 2 of them at the site of previous surgery.
   Conclusions: At long-term follow-up, no significant difference in relapsing rate was observed between the 2 groups. Strictureplasty and resection represent an effective treatment of pediatric CD strictures. Strictureplasty could represent the first option for intestinal preservation. (c) 2012 Elsevier Inc. All rights reserved.
C1 [Romeo, Erminia; Caldaro, Tamara; di Abriola, Giovanni Federici; De Angelis, Paola; Pane, Alessandro; Torroni, Filippo; Rea, Francesca; Dall'Oglio, Luigi] IRCCS, Bambino Gesu Childrens Hosp, Digest Surg & Endoscopy Unit, I-00165 Rome, Italy.
   [Jasonni, Vincenzo; Mattioli, Girolamo] IRCCS, G Gaslini Childrens Hosp, Pediat Surg Unit, Genoa, Italy.
   [Barabino, Arrigo; Vignola, Stefania] IRCCS, G Gaslini Childrens Hosp, Gastroenterol & Endoscopy Unit, Genoa, Italy.
C3 IRCCS Bambino Gesu; University of Genoa; IRCCS Istituto Giannina
   Gaslini; University of Genoa; IRCCS Istituto Giannina Gaslini
RP Romeo, E (通讯作者)，IRCCS, Bambino Gesu Childrens Hosp, Digest Surg & Endoscopy Unit, I-00165 Rome, Italy.
EM erminia.romeo@gmail.com
RI De Angelis, Paola/AAH-9938-2019; caldaro, tamara/AAA-6015-2020; Pane,
   Alessandro/JBS-0509-2023; Mattioli, Girolamo/AAA-8487-2020; Romeo,
   Erminia/AAA-7473-2020
OI Mattioli, Girolamo/0000-0003-4355-1446; Romeo, Erminia
   Francesca/0000-0002-2887-221X
CR ALEXANDERWILLIAMS J, 1986, INT J COLORECTAL DIS, V1, P54, DOI 10.1007/BF01648838
   Borley NR, 1997, BRIT J SURG, V84, P1493, DOI 10.1002/bjs.1800841104
   CHARDAVOYNE R, 1986, DIS COLON RECTUM, V29, P495
   di Abriola GF, 2003, J PEDIATR SURG, V38, P814, DOI 10.1016/jpsu.2003.50173
   Fazio VW, 1996, ANN SURG, V224, P563, DOI 10.1097/00000658-199610000-00014
   FAZIO VW, 1990, MED CLIN N AM, V74, P169, DOI 10.1016/S0025-7125(16)30593-4
   Gardiner KR, 2007, SURG CLIN N AM, V87, P587, DOI 10.1016/j.suc.2007.03.011
   Hurst RD, 1997, SURGERY, V122, P661, DOI 10.1016/S0039-6060(97)90071-4
   Hwang JM, 2008, WORLD J GASTROENTERO, V14, P2678, DOI 10.3748/wjg.14.2678
   KRAUSE U, 1985, SCAND J GASTROENTERO, V20, P516, DOI 10.3109/00365528509089690
   LEE ECG, 1982, ANN ROY COLL SURG, V64, P229
   MCLAIN BI, 1990, ARCH DIS CHILD, V65, P760, DOI 10.1136/adc.65.7.760
   MICHELASSI F, 1991, ANN SURG, V214, P230, DOI 10.1097/00000658-199109000-00006
   Michelassi F, 1996, DIS COLON RECTUM, V39, P345, DOI 10.1007/BF02049480
   Muñoz-Juárez M, 2001, DIS COLON RECTUM, V44, P20, DOI 10.1007/BF02234814
   Poggioli G, 2003, DIS COLON RECTUM, V46, P127, DOI 10.1007/s10350-004-6508-2
   Poggioli G, 1997, DIS COLON RECTUM, V40, P234, DOI 10.1007/BF02054994
   PRANTERA C, 1990, AM J GASTROENTEROL, V85, P900
   Reese GE, 2007, COLORECTAL DIS, V9, P686, DOI 10.1111/j.1463-1318.2006.01114.x
   Roy P, 2004, BRIT J SURG, V91, P1428, DOI 10.1002/bjs.4804
   SOFTLEY A, 1988, SCAND J GASTROENTERO, V23, P31
   Tersigni R, 2003, HEPATO-GASTROENTEROL, V50, P1422
   Tonelli F, 2004, DIS COLON RECTUM, V47, P494, DOI 10.1007/s10350-003-0084-8
   WILLIAMS JG, 1991, BRIT J SURG, V78, P10, DOI 10.1002/bjs.1800780106
   Yamamoto T, 1999, AM J SURG, V178, P240, DOI 10.1016/S0002-9610(99)00165-8
   Yamamoto T, 2007, DIS COLON RECTUM, V50, P1968, DOI 10.1007/s10350-007-0279-5
   Yamamoto T, 2005, WORLD J GASTROENTERO, V11, P3971, DOI 10.3748/wjg.v11.i26.3971
NR 27
TC 13
Z9 16
U1 0
U2 5
PU W B SAUNDERS CO-ELSEVIER INC
PI PHILADELPHIA
PA 1600 JOHN F KENNEDY BOULEVARD, STE 1800, PHILADELPHIA, PA 19103-2899 USA
SN 0022-3468
EI 1531-5037
J9 J PEDIATR SURG
JI J. Pediatr. Surg.
PD MAY
PY 2012
VL 47
IS 5
BP 944
EP 948
DI 10.1016/j.jpedsurg.2012.01.054
PG 5
WC Pediatrics; Surgery
WE Science Citation Index Expanded (SCI-EXPANDED); Conference Proceedings Citation Index - Science (CPCI-S)
SC Pediatrics; Surgery
GA 943FU
UT WOS:000304106700031
PM 22595578
DA 2024-01-22
ER

PT J
AU Allin, KH
   Jensen, CB
   Jacobsen, RK
   Jess, T
AF Allin, Kristine H.
   Jensen, Camilla B.
   Jacobsen, Rikke K.
   Jess, Tine
TI Metformin use is not associated with reduced risk of older onset
   inflammatory bowel disease: a Danish nationwide population-based study
SO JOURNAL OF GASTROENTEROLOGY
LA English
DT Article
DE Biguanides; Colitis; Ulcerative; Crohn Disease; Pharmacoepidemiology
ID SUPPRESSES; MICROBIOTA
AB Background Metformin has pleiotropic effects including anti-inflammatory properties and effects on the gut microbiome. It is primarily used in the older population, where the occurrence of inflammatory bowel disease (IBD) is increasing. The aim of this study was to examine whether metformin protects against development of IBD. Methods In the setting of a Danish nationwide population-based cohort, we conducted a nested case-control study using a new-user active comparator design. For each patient with IBD, we selected 10 IBD-free individuals matched on age, sex, and duration of follow-up. Conditional logistic regression was used to estimate odds ratios (ORs) of IBD. Adjustment included educational level, other immune-mediated inflammatory diseases, and use of dipeptidyl peptidase (DPP)-4 inhibitors and statins. Results Among 302,863 IBD-free new users of oral glucose-lowering drugs, we identified 1271 patients who developed IBD and 12,676 matched IBD-free individuals. Mean age at IBD diagnosis was 66 (SD, 11) years. We found no association between ever use of metformin and risk of IBD, Crohn's disease or ulcerative colitis, adjusted OR 0.95 (95% CI 0.78-1.15), 0.87 (95% CI 0.60-1.26), and 1.04 (95% CI 0.83-1.31), respectively. Neither was the cumulative dose of metformin or the treatment duration with metformin associated with risk of IBD. Conclusions In this population-based study, we report that despite anti-inflammatory effects and a notable impact on the gut microbiome, metformin use is not associated with reduced risk of older onset IBD.
C1 [Allin, Kristine H.; Jess, Tine] Aalborg Univ, Ctr Mol Predict Inflammatory Bowel Dis PREDICT, Dept Clin Med, AC Meyers Vaenge 15, DK-2450 Copenhagen, Denmark.
   [Allin, Kristine H.; Jess, Tine] Aalborg Univ Hosp, Dept Gastroenterol & Hepatol, Aalborg, Denmark.
   [Jensen, Camilla B.; Jacobsen, Rikke K.] Capital Reg, Ctr Clin Res & Prevent, Bispebjerg & Frederiksberg Hosp, Copenhagen, Denmark.
C3 Aalborg University; Aalborg University; Aalborg University Hospital;
   University of Copenhagen; Bispebjerg Hospital
RP Allin, KH (通讯作者)，Aalborg Univ, Ctr Mol Predict Inflammatory Bowel Dis PREDICT, Dept Clin Med, AC Meyers Vaenge 15, DK-2450 Copenhagen, Denmark.; Allin, KH (通讯作者)，Aalborg Univ Hosp, Dept Gastroenterol & Hepatol, Aalborg, Denmark.
EM allin@dcm.aau.dk
RI Allin, Kristine Højgaard/ABG-3463-2021
OI Allin, Kristine Hojgaard/0000-0002-6880-5759
FU Novo Nordisk Foundation [NNF16OC0022586]; Danish National Research
   Foundation [DNRF148]
FX This work was supported by The Novo Nordisk Foundation [grant number
   NNF16OC0022586] and The Danish National Research Foundation [Grant no.
   DNRF148]. These had no role in the study design or in the collection,
   analysis, and interpretation of data.
CR Arai M, 2010, J PHARMACOL EXP THER, V334, P206, DOI 10.1124/jpet.109.164970
   Bailey CJ, 2008, DIABETOLOGIA, V51, P1552, DOI 10.1007/s00125-008-1053-5
   Bryrup T, 2019, DIABETOLOGIA, V62, P1024, DOI 10.1007/s00125-019-4848-7
   Cardel M, 2014, CANCER MED-US, V3, P1458, DOI 10.1002/cam4.306
   de la Cuesta-Zuluaga J, 2017, DIABETES CARE, V40, P54, DOI 10.2337/dc16-1324
   de Souza HSP, 2017, NAT REV GASTRO HEPAT, V14, P739, DOI 10.1038/nrgastro.2017.110
   Farmer RE, 2017, INT J EPIDEMIOL, V46, P728, DOI 10.1093/ije/dyw275
   Fonager K, 1996, SCAND J GASTROENTERO, V31, P154, DOI 10.3109/00365529609031980
   Forslund K, 2015, NATURE, V528, P262, DOI 10.1038/nature15766
   Jensen VM, 2011, SCAND J PUBLIC HEALT, V39, P91, DOI 10.1177/1403494810394715
   Kildemoes HW, 2011, SCAND J PUBLIC HEALT, V39, P38, DOI 10.1177/1403494810394717
   Kim J, 2014, J BIOL CHEM, V289, P23246, DOI 10.1074/jbc.M114.577908
   Lo B, 2020, SCAND J GASTROENTERO, V55, P1171, DOI 10.1080/00365521.2020.1807598
   Lynge E, 2011, SCAND J PUBLIC HEALT, V39, P30, DOI 10.1177/1403494811401482
   Ng SC, 2017, LANCET, V390, P2769, DOI 10.1016/S0140-6736(17)32448-0
   Olén O, 2020, GUT, V69, P453, DOI 10.1136/gutjnl-2018-317572
   Pittayanon R, 2020, GASTROENTEROLOGY, V158, P930, DOI 10.1053/j.gastro.2019.11.294
   Schirmer M, 2019, NAT REV MICROBIOL, V17, P497, DOI 10.1038/s41579-019-0213-6
   Schmidt M, 2014, EUR J EPIDEMIOL, V29, P541, DOI 10.1007/s10654-014-9930-3
   Shin NR, 2014, GUT, V63, P727, DOI 10.1136/gutjnl-2012-303839
   Suissa S, 2008, AM J EPIDEMIOL, V167, P492, DOI 10.1093/aje/kwm324
   Suissa S, 2012, DIABETES CARE, V35, P2665, DOI 10.2337/dc12-0788
   Torres J, 2017, LANCET, V389, P1741, DOI 10.1016/S0140-6736(16)31711-1
   Tseng CH, 2021, J CROHNS COLITIS, V15, P64, DOI 10.1093/ecco-jcc/jjaa136
   Ungaro R, 2017, LANCET, V389, P1756, DOI 10.1016/S0140-6736(16)32126-2
   Vasamsetti SB, 2015, DIABETES, V64, P2028, DOI 10.2337/db14-1225
   Wang LJ, 2020, GUT, V69, P1988, DOI 10.1136/gutjnl-2019-320105
   Wang YB, 2021, PHARMACOL RES, V165, DOI 10.1016/j.phrs.2021.105425
   Wu H, 2017, NAT MED, V23, P850, DOI 10.1038/nm.4345
NR 29
TC 1
Z9 1
U1 2
U2 5
PU SPRINGER JAPAN KK
PI TOKYO
PA SHIROYAMA TRUST TOWER 5F, 4-3-1 TORANOMON, MINATO-KU, TOKYO, 105-6005,
   JAPAN
SN 0944-1174
EI 1435-5922
J9 J GASTROENTEROL
JI J. Gastroenterol.
PD OCT
PY 2022
VL 57
IS 10
BP 761
EP 769
DI 10.1007/s00535-022-01896-2
EA JUL 2022
PG 9
WC Gastroenterology & Hepatology
WE Science Citation Index Expanded (SCI-EXPANDED)
SC Gastroenterology & Hepatology
GA 4Z0XQ
UT WOS:000819879300001
PM 35780256
DA 2024-01-22
ER

PT J
AU Tomasello, G
   Bellavia, M
   Damiani, F
   Damiano, G
   Palumbo, VD
   Fiorentini, T
   Puleio, R
   Spinelli, G
   Damiani, P
   Ficarella, S
   Bruno, A
   Lo Monte, AI
AF Tomasello, Giovanni
   Bellavia, Maurizio
   Damiani, Francesco
   Damiano, Giuseppe
   Palumbo, Vincenzo Davide
   Fiorentini, Tiziana
   Puleio, Robero
   Spinelli, Gabriele
   Damiani, Provvidenza
   Ficarella, Silvia
   Bruno, Antonio
   Lo Monte, Attilio Ignazio
TI Argentum-quarz solution in the treatment of anorectal fistulas: Is it
   possible a conservative approach?
SO MEDICAL HYPOTHESES
LA English
DT Article
ID SILVER NANOPARTICLES; ANAL FISTULA; FIBROBLASTS
AB Patients suffering from chronic intestinal diseases (Crohn's disease, Ulcerative Colitis, Indeterminate Colitis) are prone to the development of pyogenic complications. These complications are most commonly in the form of perianal or intraabdominal abscesses and/or fistulas. The treatment of these complications are managed differently but, after an initial treatment based on medical or minimally invasive management, the solution of the pathological condition is always achieved by a surgical procedure.
   In the last few years prospective studies have proposed an alternative conservative therapeutic approach based on application of fibrin glue in the healing of patients with fistulas-in-ano.
   In this paper we suggest and discuss the therapeutic potential of silver and quarz in the conservative treatment of anorectal fistulas pointing out their role in modulating particular steps of the pathogenetic process which characterizes this pathological condition. (C) 2012 Elsevier Ltd. All rights reserved.
C1 [Tomasello, Giovanni; Bellavia, Maurizio; Palumbo, Vincenzo Davide; Lo Monte, Attilio Ignazio] Univ Palermo, Dept Surg & Oncol Disciplines DiChirOn, I-90127 Palermo, Italy.
   [Palumbo, Vincenzo Davide; Fiorentini, Tiziana; Lo Monte, Attilio Ignazio] Univ Palermo, Sch Med, PhD Course Surg Biotechnol & Regenerat Med Organ, I-90127 Palermo, Italy.
   [Puleio, Robero] Ist Zooprofilatt Sperimentale Sicilia A Mirri, Palermo, Italy.
   [Damiani, Francesco] Univ Hosp Palermo, Dept Emergency, Anesthesia & Intens Care Unit, Palermo, Italy.
   [Damiani, Provvidenza] Univ Hosp Palermo, Dept Internal Med Cardiovasc & Nephrourol Dis, Palermo, Italy.
   [Tomasello, Giovanni; Damiano, Giuseppe; Palumbo, Vincenzo Davide; Spinelli, Gabriele; Ficarella, Silvia; Bruno, Antonio; Lo Monte, Attilio Ignazio] Univ Hosp Palermo, Sch Med, Palermo, Italy.
   [Lo Monte, Attilio Ignazio] Univ Hosp Palermo, Sch Biotechnol, Palermo, Italy.
C3 University of Palermo; University of Palermo; IZS Sicilia; University of
   Palermo; Policlinico Paolo Giaccone; University of Palermo; Policlinico
   Paolo Giaccone; University of Palermo; Policlinico Paolo Giaccone;
   University of Palermo; Policlinico Paolo Giaccone
RP Lo Monte, AI (通讯作者)，Univ Palermo, Sch Med, Dept Surg & Oncol Disciplines, Via Vespro 129, I-90127 Palermo, Italy.
EM attilioignazio.lomonte@unipa.it
RI Bellavia, Maurizio/J-5150-2012; Damiano, Giuseppe/L-5727-2019; Puleio,
   Roberto/B-2146-2013; Damiano, Giuseppe/G-5857-2011; Palumbo, Vincenzo
   Davide/J-3561-2012
OI Damiano, Giuseppe/0000-0002-9844-2434; Puleio,
   Roberto/0000-0002-3461-3353; Damiano, Giuseppe/0000-0002-9844-2434;
   Palumbo, Vincenzo Davide/0000-0002-4603-2011; TOMASELLO,
   GIOVANNI/0000-0002-3071-822X; Bruno, Antonio/0000-0003-0275-6349
CR Andreetti C, 2010, EUR J CARDIO-THORAC, V37, P40, DOI 10.1016/j.ejcts.2009.07.006
   Bjarnsholt T, 2008, WOUND REPAIR REGEN, V16, P2, DOI 10.1111/j.1524-475X.2007.00283.x
   Buchanan GN, 2003, DIS COLON RECTUM, V46, P1167, DOI 10.1007/s10350-004-6708-9
   Dudukgian H, 2011, WORLD J GASTROENTERO, V17, P3292, DOI 10.3748/wjg.v17.i28.3292
   Fayaz AM, 2010, NANOMED-NANOTECHNOL, V6, P103, DOI 10.1016/j.nano.2009.04.006
   Kwan KHL, 2011, NANOMED-NANOTECHNOL, V7, P497, DOI 10.1016/j.nano.2011.01.003
   Lee ARC, 2003, ARCH PHARM RES, V26, P855, DOI 10.1007/BF02980032
   Liu XL, 2010, CHEMMEDCHEM, V5, P468, DOI 10.1002/cmdc.200900502
   Maralcan G, 2006, SURG TODAY, V36, P166, DOI 10.1007/s00595-005-3121-5
   McAnulty RJ, 2007, INT J BIOCHEM CELL B, V39, P666, DOI 10.1016/j.biocel.2006.11.005
   Park HS, 2010, INT J NANOMED, V5, P505
   Ryu HS, 2011, ANGLE ORTHOD
   Arce JMS, 2011, CIR ESPAN, V89, P532, DOI 10.1016/j.ciresp.2011.02.015
   Shen Fu-Hai, 2008, Zhonghua Lao Dong Wei Sheng Zhi Ye Bing Za Zhi, V26, P391
   Stratakos G, 2009, J THORAC CARDIOV SUR, V138, P603, DOI 10.1016/j.jtcvs.2008.10.054
   Tian J, 2007, CHEMMEDCHEM, V2, P129, DOI 10.1002/cmdc.200600171
NR 16
TC 5
Z9 7
U1 0
U2 5
PU CHURCHILL LIVINGSTONE
PI EDINBURGH
PA JOURNAL PRODUCTION DEPT, ROBERT STEVENSON HOUSE, 1-3 BAXTERS PLACE,
   LEITH WALK, EDINBURGH EH1 3AF, MIDLOTHIAN, SCOTLAND
SN 0306-9877
EI 1532-2777
J9 MED HYPOTHESES
JI Med. Hypotheses
PD OCT
PY 2012
VL 79
IS 4
BP 542
EP 543
DI 10.1016/j.mehy.2012.07.015
PG 2
WC Medicine, Research & Experimental
WE Science Citation Index Expanded (SCI-EXPANDED)
SC Research & Experimental Medicine
GA 024QF
UT WOS:000310123000030
PM 22867866
OA Green Published
DA 2024-01-22
ER

PT J
AU Schuchard, J
   Carle, AC
   Kappelman, MD
   Tucker, CA
   Forrest, CB
AF Schuchard, Julia
   Carle, Adam C.
   Kappelman, Michael D.
   Tucker, Carole A.
   Forrest, Christopher B.
CA ImproveCare-Now Pediat IBD Learnin
   COMBINE Study Grp
TI Interpreting Patient-Reported Outcome Scores: Pediatric Inflammatory
   Bowel Disease as a Use Case
SO ACADEMIC PEDIATRICS
LA English
DT Article
DE Child; Crohn disease; inflammatory bowel dis-eases; patient-reported
   outcome measures; treatment outcome
ID QUALITY-OF-LIFE; MEASUREMENT INFORMATION-SYSTEM; MEANINGFUL CHANGE;
   PROMIS(R); CHILDREN; IMPROVEMENT; DIFFERENCE
AB OBJECTIVE: To demonstrate how to interpret Patient-Reported Outcomes Measurement Information System (PROMIS) pedi-atric patient-reported outcome measure (PROM) scores for patients with pediatric inflammatory bowel disease (IBD). METHODS: Using data from a prospective cohort study of patients ages 8 to 23 years with IBD (n = 1049), we established disease-specific percentiles and computed the minimal clini-cally important difference (MCID) change score for 6 pediatric PROMs. We applied these results, general population percen-tiles, and the reliable change index to interpret PROM scores in a clinical trial sample of patients ages 8 to 20 years with IBD (n = 294) in which PROMIS PROMs were obtained at baseline and 3 months later. RESULTS: Application of general population percentiles showed that the clinical trial sample at baseline had moder-ately worse self-reported health than the general population (22% of patients at or above the 95th percentile on Fatigue; 21% on Pain Interference). IBD-specific percentiles showed that the sample was somewhat worse than the reference IBD sample (8% of patients at or above the 95th percentile on Fatigue; 11% on Pain Interference). Application of the MCID threshold indicated that among the subgroup of patients that improved by 15 or more on the short Pediatric Crohn's Disease Activity Index (n = 38), 45% also improved on IBD Symp-toms, 47% for Fatigue, and 65% for Pain Interference. CONCLUSION: This study established IBD-specific percentiles for 6 pediatric PROMIS measures and demonstrated the appli-cation of percentiles and other methods for interpreting PROM scores.
C1 [Schuchard, Julia; Forrest, Christopher B.] Childrens Hosp Philadelphia, Dept Pediat, 2716 South St 11th Floor, Philadelphia, PA 19146 USA.
   [Carle, Adam C.] Univ Cincinnati, Coll Med, Cincinnati Childrens Hosp Med Ctr, Dept Pediat, Cincinnati, OH USA.
   [Carle, Adam C.] Univ Cincinnati, Coll Med, Dept Pediat, Cincinnati, OH USA.
   [Carle, Adam C.] Univ Cincinnati, Coll Arts & Sci, Dept Psychol, Cincinnati, OH 45221 USA.
   [Kappelman, Michael D.] Univ N Carolina, Sch Med, Dept Pediat, Chapel Hill, NC 27515 USA.
   [Tucker, Carole A.] Temple Univ, Coll Publ Hlth, Dept Hlth & Rehabil Sci, Philadelphia, PA 19122 USA.
C3 University of Pennsylvania; Pennsylvania Medicine; Childrens Hospital of
   Philadelphia; Cincinnati Children's Hospital Medical Center; University
   System of Ohio; University of Cincinnati; University System of Ohio;
   University of Cincinnati; University System of Ohio; University of
   Cincinnati; University of North Carolina School of Medicine; University
   of North Carolina; University of North Carolina Chapel Hill;
   Pennsylvania Commonwealth System of Higher Education (PCSHE); Temple
   University
RP Schuchard, J (通讯作者)，Childrens Hosp Philadelphia, Dept Pediat, 2716 South St 11th Floor, Philadelphia, PA 19146 USA.
EM schuchardj@chop.edu
RI Forrest, Christopher/CAF-1379-2022
OI Forrest, Christopher/0000-0003-1252-068X
FU National Institute of Arthritis and Musculoskeletal and Skin Diseases
   (NIAMS) [U01AR057956, U19AR069525]; Patient Centered Outcomes Research
   Institute [PCS-1406-18643]; Helmsley Charitable Trust [2016PG-IBD003]
FX Research reported in this publication was supported by the National
   Institute of Arthritis and Musculoskeletal and Skin Diseases (NIAMS)
   (grant numbers U01AR057956 to Forrest and U19AR069525 to Forrest);
   Patient Centered Outcomes Research Institute (grant number
   PCS-1406-18643 to Kappelman); Helmsley Charitable Trust (grant number
   2016PG-IBD003 to Kappelman). The sponsors had no role in the design and
   conduct of the study. The content is solely the responsibility of the
   authors and does not necessarily represent the official views of the
   National Institutes of Health.
CR Arvanitis M, 2016, J PEDIATR-US, V174, P153, DOI 10.1016/j.jpeds.2016.03.069
   Bates D., 2007, R PACKAGE VERSION, V2, P74
   Bevans KB, 2013, J PEDIATR PSYCHOL, V38, P173, DOI 10.1093/jpepsy/jss107
   Blackwell CK, 2019, PEDIATRICS, V143, DOI 10.1542/peds.2018-2988
   BOCK RD, 1982, APPL PSYCH MEAS, V6, P431, DOI 10.1177/014662168200600405
   Broderick Joan E, 2013, EGEMS (Wash DC), V1, P1015, DOI 10.13063/2327-9214.1015
   Carle AC, 2021, QUAL LIFE RES, V30, P997, DOI 10.1007/s11136-020-02700-5
   Cella D, 2007, MED CARE, V45, pS3, DOI 10.1097/01.mlr.0000258615.42478.55
   Centers for Disease Control and Prevention, 2021, About child and teen BMI
   Colletti RB, 2009, J PEDIATR GASTR NUTR, V49, P297, DOI 10.1097/MPG.0b013e3181919695
   Coon CD, 2018, QUAL LIFE RES, V27, P33, DOI 10.1007/s11136-017-1616-3
   Copay AG, 2007, SPINE J, V7, P541, DOI 10.1016/j.spinee.2007.01.008
   Crandall W, 2011, INFLAMM BOWEL DIS, V17, P450, DOI 10.1002/ibd.21394
   Crosby RD, 2003, J CLIN EPIDEMIOL, V56, P395, DOI 10.1016/S0895-4356(03)00044-1
   Dampier C, 2016, PEDIATR BLOOD CANCER, V63, P1031, DOI 10.1002/pbc.25944
   DeWalt DA, 2015, QUAL LIFE RES, V24, P2195, DOI 10.1007/s11136-015-0953-3
   Food and Drug Administration, 2018, PAT FOC DRUG DEV GUI, P15
   Forrest CB, 2018, QUAL LIFE RES, V27, P217, DOI 10.1007/s11136-017-1681-7
   Forrest CB, 2014, QUAL LIFE RES, V23, P1221, DOI 10.1007/s11136-013-0581-8
   Forrest CB, 2012, J PEDIATR PSYCHOL, V37, P614, DOI 10.1093/jpepsy/jss038
   Hays RD, 2000, PHARMACOECONOMICS, V18, P419, DOI 10.2165/00019053-200018050-00001
   Hays RD, 2005, EVAL HEALTH PROF, V28, P160, DOI 10.1177/0163278705275339
   Hays Ron D, 2005, COPD, V2, P63
   Jabrayilov R, 2016, APPL PSYCH MEAS, V40, P559, DOI 10.1177/0146621616664046
   JACOBSON NS, 1991, J CONSULT CLIN PSYCH, V59, P12, DOI 10.1037/0022-006X.59.1.12
   JAESCHKE R, 1989, CONTROL CLIN TRIALS, V10, P407, DOI 10.1016/0197-2456(89)90005-6
   Jensen RE, 2019, MED CARE, V57, pS24, DOI 10.1097/MLR.0000000000001113
   Kappelman MD, 2014, CLIN GASTROENTEROL H, V12, P1315, DOI 10.1016/j.cgh.2013.10.019
   Kappelman MD, 2011, INFLAMM BOWEL DIS, V17, P112, DOI 10.1002/ibd.21452
   KAZIS LE, 1989, MED CARE, V27, pS178, DOI 10.1097/00005650-198903001-00015
   Lai JS, 2013, QUAL LIFE RES, V22, P2417, DOI 10.1007/s11136-013-0357-1
   LYDICK E, 1993, QUAL LIFE RES, V2, P221, DOI 10.1007/BF00435226
   McLeod LD, 2011, EXPERT REV PHARM OUT, V11, P163, DOI [10.1586/ERP.11.12, 10.1586/erp.11.12]
   Mouelhi Y, 2020, HEALTH QUAL LIFE OUT, V18, DOI 10.1186/s12955-020-01344-w
   Muthen L. K., 2012, MPLUS USERS GUIDE
   Norman GR, 2003, MED CARE, V41, P582, DOI 10.1097/00005650-200305000-00004
   R Core Team, 2022, R LANG ENV STAT COMP
   Revicki D, 2008, J CLIN EPIDEMIOL, V61, P102, DOI 10.1016/j.jclinepi.2007.03.012
   Sedaghat AR, 2019, OTOLARYNG HEAD NECK, V161, P551, DOI 10.1177/0194599819852604
   Selewski DT, 2017, HEALTH QUAL LIFE OUT, V15, DOI 10.1186/s12955-017-0737-2
   StataCorp, 2017, STAT STAT SOFTW REL
   Turner D, 2010, J CLIN EPIDEMIOL, V63, P28, DOI 10.1016/j.jclinepi.2009.01.024
   Varni JW, 2010, J PAIN, V11, P1109, DOI 10.1016/j.jpain.2010.02.005
   Wyrwich KW, 2005, QUAL LIFE RES, V14, P285, DOI 10.1007/s11136-004-0705-2
NR 44
TC 4
Z9 4
U1 1
U2 5
PU ELSEVIER SCIENCE INC
PI NEW YORK
PA STE 800, 230 PARK AVE, NEW YORK, NY 10169 USA
SN 1876-2859
EI 1876-2867
J9 ACAD PEDIATR
JI Acad. Pediatr.
PD NOV-DEC
PY 2022
VL 22
IS 8
BP 1520
EP 1528
DI 10.1016/j.acap.2021.12.029
EA NOV 2022
PG 9
WC Pediatrics
WE Science Citation Index Expanded (SCI-EXPANDED)
SC Pediatrics
GA 6O0UY
UT WOS:000889963700037
PM 34995822
OA hybrid, Green Accepted
DA 2024-01-22
ER

PT J
AU Toedter, GP
   Blank, M
   Lang, YH
   Chen, D
   Sandborn, WJ
   de Villiers, WJS
AF Toedter, Gary P.
   Blank, Marion
   Lang, Yinghua
   Chen, Dion
   Sandborn, William J.
   de Villiers, Willem J. S.
TI Relationship of C-Reactive Protein With Clinical Response After Therapy
   With Ustekinumab in Crohn's Disease
SO AMERICAN JOURNAL OF GASTROENTEROLOGY
LA English
DT Article
ID INFLAMMATORY-BOWEL-DISEASE; INTERLEUKIN-12/23 MONOCLONAL-ANTIBODY;
   CERTOLIZUMAB PEGOL; RANDOMIZED-TRIAL; MAINTENANCE THERAPY; I TRIAL;
   INFLIXIMAB; NATALIZUMAB; ADALIMUMAB; INDUCTION
AB OBJECTIVES: Ustekinumab induction therapy was studied in a placebo-controlled trial of patients with Crohn's disease (CD; n = 104). In patients receiving ustekinumab, 49% achieved clinical response at week 8 vs. 40% for placebo (P = 0.34). In a subgroup of patients previously treated with infliximab (n = 49), 59% receiving ustekinumab responded vs. 26% receiving placebo (P = 0.02).
   METHODS: C-reactive protein (CRP) concentrations were analyzed from serum collected at baseline and at week 8. Change from baseline CRP concentration after treatment, the relationship between baseline CRP concentration and clinical response, and the relationship between baseline CRP concentration and disease location were investigated.
   RESULTS: Mean changes from baseline CRP at week 8 in the primary group were -0.3 and -3.1 mg/l after treatments with placebo (n = 43) and ustekinumab (n = 46), respectively (P = 0.074). In the infliximab-experienced subgroup, the mean changes were +2.0 (placebo, n = 23) and -2.6 mg/l (ustekinumab, n = 20) (P = 0.004). Patients with baseline CRP = 10 mg/l tended to have lower placebo and a higher ustekinumab response. In addition, more extensive diseases associated with CD in the colon and ileum were reflected by higher CRP concentrations.
   CONCLUSIONS: The potential benefit of ustekinumab in CD is supported by serum CRP reductions. Evidence suggests that increased systemic inflammation as manifested by higher baseline CRP values leads to larger treatment effects with ustekinumab, especially in infliximab-experienced patients.
C1 [Toedter, Gary P.; Blank, Marion; Lang, Yinghua; Chen, Dion] Centocor Res & Dev, Malvern, PA USA.
   [Sandborn, William J.] Mayo Clin, Dept Med, Div Gastroenterol & Hepatol, Rochester, MN USA.
   [de Villiers, Willem J. S.] Univ Kentucky, Med Ctr, Dept Med, Div Digest Dis, Lexington, KY 40536 USA.
C3 Johnson & Johnson; Johnson & Johnson USA; Mayo Clinic; University of
   Kentucky
RP Toedter, GP (通讯作者)，Centocor Res & Dev, 145 King Prussia Rd, Radnor, PA 19087 USA.
EM gtoedter@its.jnj.com
RI Sandborn, William/ABE-8342-2020
CR Baumgart DC, 2007, LANCET, V369, P1627, DOI 10.1016/S0140-6736(07)60750-8
   Florin THJ, 2006, SCAND J GASTROENTERO, V41, P306, DOI 10.1080/00365520500217118
   Hanauer SB, 2006, GASTROENTEROLOGY, V130, P323, DOI 10.1053/j.gastro.2005.11.030
   Hanauer SB, 2002, LANCET, V359, P1541, DOI 10.1016/S0140-6736(02)08512-4
   Jones J, 2008, CLIN GASTROENTEROL H, V6, P1218, DOI 10.1016/j.cgh.2008.06.010
   Kasper LH, 2006, CURR MED RES OPIN, V22, P1671, DOI 10.1185/030079906X120931
   Koelewijn CL, 2008, WORLD J GASTROENTERO, V14, P85, DOI 10.3748/wjg.14.85
   Pepys MB, 2003, J CLIN INVEST, V111, P1805, DOI 10.1172/JCI200318921
   Rodgers AD, 2007, DIGEST DIS SCI, V52, P2063, DOI 10.1007/s10620-006-9691-2
   Rutgeerts P, 2004, GASTROENTEROLOGY, V126, P402, DOI 10.1053/j.gastro.2003.11.014
   Sandborn WJ, 2008, GASTROENTEROLOGY, V135, P1130, DOI 10.1053/j.gastro.2008.07.014
   Sandborn WJ, 2007, ANN INTERN MED, V146, P829, DOI 10.7326/0003-4819-146-12-200706190-00159
   Sandborn WJ, 2007, NEW ENGL J MED, V357, P228, DOI 10.1056/NEJMoa067594
   Sandborn WJ, 2005, NEW ENGL J MED, V353, P1912, DOI 10.1056/NEJMoa043335
   Schoepfer AM, 2008, INFLAMM BOWEL DIS, V14, P32, DOI 10.1002/ibd.20275
   Schreiber S, 2005, GASTROENTEROLOGY, V129, P807, DOI 10.1053/j.gastro.2005.06.064
   Schreiber S, 2007, NEW ENGL J MED, V357, P239, DOI 10.1056/NEJMoa062897
   Sipponen T, 2008, ALIMENT PHARM THER, V28, P1221, DOI 10.1111/j.1365-2036.2008.03835.x
   Solem CA, 2005, INFLAMM BOWEL DIS, V11, P707, DOI 10.1097/01.MIB.0000173271.18319.53
   Targan SR, 2007, GASTROENTEROLOGY, V132, P1672, DOI 10.1053/j.gastro.2007.03.024
   Vermeire S, 2004, INFLAMM BOWEL DIS, V10, P661, DOI 10.1097/00054725-200409000-00026
NR 21
TC 53
Z9 59
U1 0
U2 7
PU NATURE PUBLISHING GROUP
PI NEW YORK
PA 75 VARICK ST, 9TH FLR, NEW YORK, NY 10013-1917 USA
SN 0002-9270
J9 AM J GASTROENTEROL
JI Am. J. Gastroenterol.
PD NOV
PY 2009
VL 104
IS 11
BP 2768
EP 2773
DI 10.1038/ajg.2009.454
PG 6
WC Gastroenterology & Hepatology
WE Science Citation Index Expanded (SCI-EXPANDED)
SC Gastroenterology & Hepatology
GA 519YC
UT WOS:000271805100020
PM 19672253
DA 2024-01-22
ER

PT J
AU Schmidt, F
   Shah, KN
AF Bellodi Schmidt, Fernanda
   Shah, Kara N.
TI Biologic Response Modifiers and Pediatric Psoriasis
SO PEDIATRIC DERMATOLOGY
LA English
DT Review
ID LONG-TERM SAFETY; PLACEBO-CONTROLLED TRIAL; PLAQUE-TYPE PSORIASIS;
   INTERLEUKIN-12/23 MONOCLONAL-ANTIBODY; GENERALIZED PUSTULAR PSORIASIS;
   JUVENILE RHEUMATOID-ARTHRITIS; INFLIXIMAB PLUS METHOTREXATE; RANDOMIZED
   CONTROLLED-TRIAL; TO-SEVERE PSORIASIS; TNF-ALPHA THERAPY
AB The efficacy and safety of biologic response modifiers such as etanercept, adalimumab, infliximab, and ustekinumab have been demonstrated in the treatment of psoriasis in adults, but none are currently approved for the treatment of psoriasis in children in the United States, and only etanercept is approved for the treatment of psoriasis in children in the European Union. Through case reports, case series, and a large clinical trial of the use of etanercept, the literature supports the use of these agents to treat psoriasis in children. Data on the use of the tumor necrosis factor- antagonists etanercept, adalimumab, and infliximab in the treatment of other inflammatory diseases in childrennamely Crohn's disease, juvenile arthritis, and uveitissupport their safety profile in children.
C1 [Bellodi Schmidt, Fernanda; Shah, Kara N.] Cincinnati Childrens Hosp, Div Dermatol, Cincinnati, OH 45229 USA.
   [Shah, Kara N.] Univ Cincinnati, Coll Med, Dept Dermatol, Cincinnati, OH USA.
   [Shah, Kara N.] Univ Cincinnati, Coll Med, Dept Pediat, Cincinnati, OH USA.
C3 Cincinnati Children's Hospital Medical Center; University System of
   Ohio; University of Cincinnati; University System of Ohio; University of
   Cincinnati
RP Shah, KN (通讯作者)，Cincinnati Childrens Hosp, Div Dermatol, 3333 Burnet Ave,MLC 3004, Cincinnati, OH 45229 USA.
EM Kara.Shah@cchmc.org
RI Shah, Kara/AAC-9512-2020
OI Shah, Kara/0000-0003-0172-9541
CR Alvarez AA, 2009, AN PEDIATR, V70, P278, DOI 10.1016/j.anpedi.2008.11.013
   Benson JM, 2011, MABS-AUSTIN, V3, P535, DOI 10.4161/mabs.3.6.17815
   Biester S, 2007, BRIT J OPHTHALMOL, V91, P319, DOI 10.1136/bjo.2006.103721
   Broge T, 2013, INFLAMM BOWEL DIS, V19, pE75, DOI 10.1097/MIB.0b013e3182802c93
   Callen JP, 2005, J DERMATOL TREAT, V16, P350, DOI 10.1080/09546630500430604
   Chaudhari U, 2001, LANCET, V357, P1842, DOI 10.1016/S0140-6736(00)04954-0
   Alvarez AC, 2011, PEDIATR DERMATOL, V28, P195, DOI 10.1111/j.1525-1470.2010.01219.x
   Collamer AN, 2010, SEMIN ARTHRITIS RHEU, V40, P233, DOI 10.1016/j.semarthrit.2010.04.003
   Costa-Romero M, 2008, INFLAMM BOWEL DIS, V14, P1462, DOI 10.1002/ibd.20450
   Fraga NAD, 2011, AN BRAS DERMATOL, V86, P144, DOI 10.1590/S0365-05962011000700038
   Diak P, 2010, ARTHRITIS RHEUM-US, V62, P2517, DOI 10.1002/art.27511
   Dini V, 2013, ACTA DERM-VENEREOL, V93, P588, DOI 10.2340/00015555-1540
   Dommasch ED, 2011, J AM ACAD DERMATOL, V64, P1035, DOI 10.1016/j.jaad.2010.09.734
   Farnsworth Neil N, 2005, Dermatol Online J, V11, P11
   Fialová J, 2014, DERMATOL THER, V27, P105, DOI 10.1111/dth.12065
   Floristan U, 2011, PEDIATR DERMATOL, V28, P349, DOI 10.1111/j.1525-1470.2011.01234.x
   Fotiadou C, 2011, EUR J DERMATOL, V21, P117, DOI 10.1684/ejd.2010.1177
   Garcia Morin M, 2014, An Pediatr (Barc), V80, pe18, DOI 10.1016/j.anpedi.2012.02.008
   Gordon K, 2012, J AM ACAD DERMATOL, V66, P241, DOI 10.1016/j.jaad.2010.12.005
   Gordon KB, 2006, J AM ACAD DERMATOL, V55, P598, DOI 10.1016/j.jaad.2006.05.027
   Gordon KB, 2012, J AM ACAD DERMATOL, V66, P742, DOI 10.1016/j.jaad.2011.06.041
   Gottlieb AB, 2004, J AM ACAD DERMATOL, V51, P534, DOI 10.1016/j.jaad.2004.02.021
   Gottlieb AB, 2003, ARCH DERMATOL, V139, P1627, DOI 10.1001/archderm.139.12.1627
   Hawrot AC, 2006, PEDIATR DERMATOL, V23, P67, DOI 10.1111/j.1525-1470.2006.00174.x
   Hiremath G, 2011, J PEDIATR GASTR NUTR, V52, P230, DOI 10.1097/MPG.0b013e3181f3d9ab
   Hyams J, 2012, CLIN GASTROENTEROL H, V10, P391, DOI 10.1016/j.cgh.2011.11.026
   Hyams JS, 2012, GASTROENTEROLOGY, V143, P365, DOI 10.1053/j.gastro.2012.04.046
   Imagawa T, 2012, CLIN RHEUMATOL, V31, P1713, DOI 10.1007/s10067-012-2082-5
   Kimball AB, 2013, J EUR ACAD DERMATOL, V27, P1535, DOI 10.1111/jdv.12046
   Landells I, 2010, EUR J DERMATOL, V20, P323, DOI 10.1684/ejd.2010.0911
   Langley RG, 2011, J AM ACAD DERMATOL, V64, P64, DOI 10.1016/j.jaad.2010.02.060
   Lebwohl M, 2012, J AM ACAD DERMATOL, V66, P731, DOI 10.1016/j.jaad.2011.06.011
   Leonardi CL, 2003, NEW ENGL J MED, V349, P2014, DOI 10.1056/NEJMoa030409
   Leonardi CL, 2008, LANCET, V371, P1665, DOI 10.1016/S0140-6736(08)60725-4
   Lovell DJ, 2008, NEW ENGL J MED, V359, P810, DOI 10.1056/NEJMoa0706290
   Lovell DJ, 2008, ARTHRITIS RHEUM-US, V58, P1496, DOI 10.1002/art.23427
   Lovell DJ, 2006, ARTHRITIS RHEUM, V54, P1987, DOI 10.1002/art.21885
   Lovell DJ, 2000, NEW ENGL J MED, V342, P763, DOI 10.1056/NEJM200003163421103
   Lovell DJ, 2003, ARTHRITIS RHEUM, V48, P218, DOI 10.1002/art.10710
   Luu M, 2013, Skin Therapy Lett, V18, P1
   Mälkönen T, 2014, INFLAMM BOWEL DIS, V20, P1309, DOI 10.1097/MIB.0000000000000088
   Marqueling AL, 2013, DERMATOL CLIN, V31, P267, DOI 10.1016/j.det.2012.12.005
   Matusiewicz D, 2014, PEDIATR DERMATOL, V31, P8, DOI 10.1111/pde.12205
   Mazzotta A, 2011, EUR J DERMATOL, V21, P776, DOI 10.1684/ejd.2011.1432
   McCroskery P, 2010, PEDIATR RHEUMATOL, V8, DOI 10.1186/1546-0096-8-18
   Menter A, 2008, J AM ACAD DERMATOL, V58, P106, DOI 10.1016/j.jaad.2007.09.010
   Menter A, 2007, J AM ACAD DERMATOL, V56, P31, DOI 10.1016/j.jaad.2006.07.017
   Menter MA, 2004, PEDIATR DERMATOL, V21, P87, DOI 10.1111/j.0736-8046.2004.21121.x
   Mudigonda Parvathi, 2012, Dermatol Online J, V18, P1
   Nestle FO, 2009, NEW ENGL J MED, V361, P496, DOI 10.1056/NEJMra0804595
   Paller AS, 2008, NEW ENGL J MED, V358, P241, DOI 10.1056/NEJMoa066886
   Paller AS, 2010, J AM ACAD DERMATOL, V63, P762, DOI 10.1016/j.jaad.2010.04.004
   Papoutsaki M, 2006, BRIT J DERMATOL, V154, P181, DOI 10.1111/j.1365-2133.2005.06982.x
   Papp KA, 2005, BRIT J DERMATOL, V152, P1304, DOI 10.1111/j.1365-2133.2005.06688.x
   Papp KA, 2008, LANCET, V371, P1675, DOI 10.1016/S0140-6736(08)60726-6
   Papp Kim A, 2012, J Am Acad Dermatol, V66, pe33, DOI 10.1016/j.jaad.2010.07.026
   Pariser DM, 2012, J AM ACAD DERMATOL, V67, P245, DOI 10.1016/j.jaad.2011.07.040
   Peek R, 2006, ANN RHEUM DIS, V65, P1259, DOI 10.1136/ard.2005.049916
   Pereira TM, 2006, DERMATOLOGY, V213, P350, DOI 10.1159/000096202
   Pérez-Barrio S, 2010, ACTAS DERMO-SIFILOGR, V101, P50, DOI 10.1016/S0001-7310(10)70009-0
   Perman MJ, 2012, PEDIATR DERMATOL, V29, P454, DOI 10.1111/j.1525-1470.2011.01521.x
   Pontikaki I, 2012, CLIN REV ALLERG IMMU, V42, P131, DOI 10.1007/s12016-011-8262-2
   Pourciau C, 2010, PEDIATR DERMATOL, V27, P539, DOI 10.1111/j.1525-1470.2010.01267.x
   Reich K, 2005, LANCET, V366, P1367, DOI 10.1016/S0140-6736(05)67566-6
   Reich K, 2013, BRIT J DERMATOL, V168, P1325, DOI 10.1111/bjd.12404
   Reich K, 2012, J DRUGS DERMATOL, V11, P300
   Rosh JR, 2009, AM J GASTROENTEROL, V104, P3042, DOI 10.1038/ajg.2009.493
   Ruiz-Villaverde R, 2009, J EUR ACAD DERMATOL, V23, P976, DOI 10.1111/j.1468-3083.2008.03081.x
   Ruperto N, 2007, ARTHRITIS RHEUM-US, V56, P3096, DOI 10.1002/art.22838
   Ruperto N, 2010, ANN RHEUM DIS, V69, P718, DOI 10.1136/ard.2009.100354
   Russell RK, 2011, ALIMENT PHARM THER, V33, P946, DOI 10.1111/j.1365-2036.2011.04603.x
   Rustin MHA, 2012, BRIT J DERMATOL, V167, P3, DOI 10.1111/j.1365-2133.2012.11208.x
   Safa G, 2007, J AM ACAD DERMATOL, V56, pS19, DOI 10.1016/j.jaad.2006.01.064
   Seneschal J, 2009, BRIT J DERMATOL, V161, P1081, DOI 10.1111/j.1365-2133.2009.09329.x
   Shear NH, 2014, BRIT J DERMATOL, V171, P631, DOI 10.1111/bjd.13004
   Sherlock ME, 2013, J PEDIATR GASTR NUTR, V56, P512, DOI 10.1097/MPG.0b013e31828390ba
   Siegfried EC, 2010, J AM ACAD DERMATOL, V63, P769, DOI 10.1016/j.jaad.2009.10.046
   Torii H, 2011, J DERMATOL, V38, P310, DOI 10.1111/j.1346-8138.2010.00971.x
   Tyring S, 2006, LANCET, V367, P29, DOI 10.1016/S0140-6736(05)67763-X
   Tyring S, 2007, ARCH DERMATOL, V143, P719, DOI 10.1001/archderm.143.6.719
   Vazquez-Cobian LB, 2006, J PEDIATR-US, V149, P572, DOI 10.1016/j.jpeds.2006.04.058
   Viola F, 2009, AM J GASTROENTEROL, V104, P2566, DOI 10.1038/ajg.2009.372
   Wong M, 2008, CLIN IMMUNOL, V126, P121, DOI 10.1016/j.clim.2007.08.013
NR 83
TC 18
Z9 20
U1 0
U2 3
PU WILEY
PI HOBOKEN
PA 111 RIVER ST, HOBOKEN 07030-5774, NJ USA
SN 0736-8046
EI 1525-1470
J9 PEDIATR DERMATOL
JI Pediatr. Dermatol.
PD MAY-JUN
PY 2015
VL 32
IS 3
BP 303
EP 320
DI 10.1111/pde.12547
PG 18
WC Dermatology; Pediatrics
WE Science Citation Index Expanded (SCI-EXPANDED)
SC Dermatology; Pediatrics
GA CI5ST
UT WOS:000354820500026
PM 25727936
DA 2024-01-22
ER

PT J
AU McGregor, CGC
   Tandon, R
   Simmons, A
AF McGregor, Colleen Georgette Chantelle
   Tandon, Ruchi
   Simmons, Alison
TI Pathogenesis of Fistulating Crohn's Disease: A Review
SO CELLULAR AND MOLECULAR GASTROENTEROLOGY AND HEPATOLOGY
LA English
DT Review
DE Crohn's-associated Fistula; Epithelial-to-mesen-chymal Transition; Model
   Systems; Penetrating
ID EPITHELIAL-MESENCHYMAL TRANSITION; INFLAMMATORY-BOWEL-DISEASE;
   TUMOR-NECROSIS-FACTOR; PERIANAL FISTULIZING DISEASE; GENOME-WIDE
   ASSOCIATION; MATRIX METALLOPROTEINASES; GUT MICROBIOTA; EXPRESSION;
   COLITIS; MODEL
AB Sustained, transmural inflammation of the bowel wall may result in the development of a fistula in Crohn's disease (CD). Fistula formation is a recognized complication and cause of morbidity, occurring in 40% of patients with CD. Despite advanced treatment, one-third of patients experi-ence recurrent fistulae. Development of targeting treat-ment for fistulae will be dependent on a more in depth understanding of its pathogenesis. Presently, pathogenesis of CD-associated fistulae remains poorly defined, in part due to the lack of accepted in vitro tissue models recapit-ulating the pathogenic cellular lesions linked to fistulae and limited in vivo models. This review provides a syn-thesis of the existing knowledge of the histopathological, immune, cellular, genetic, and microbial contributions to the pathogenesis of CD-associated fistulae including the widely accredited contribution of epithelial-to-mesenchymal transition, upregulation of matrix metal-loproteinases, and overexpression of invasive molecules, resulting in tissue remodeling and subsequent fistula for-mation. We conclude by exploring how we might utilize advancing technologies to verify and broaden our current understanding while exploring novel causal pathways to provide further inroads to future therapeutic targets. (Cell Mol Gastroenterol Hepatol 2023;15:1-11; https://doi.org/ 10.1016/j.jcmgh.2022.09.011)
C1 [McGregor, Colleen Georgette Chantelle; Simmons, Alison] Univ Oxford, MRC Weatherall Inst Mol Med, MRC Human Immunol Unit, Oxford, England.
   [McGregor, Colleen Georgette Chantelle; Simmons, Alison] John Radcliffe Hosp, Translat Gastroenterol Unit, Oxford, England.
   [Tandon, Ruchi] Oxford Univ Hosp NHS Fdn Trust, Dept Cellular Pathol, Pathol, Oxford, England.
   [Simmons, Alison] Univ Oxford, MRC Weatherall Inst Mol Med, MRC Human Immunol Unit, Oxford OX3 9DS, England.
C3 University of Oxford; University of Oxford; Oxford University Hospitals
   NHS Foundation Trust; University of Oxford
RP Simmons, A (通讯作者)，Univ Oxford, MRC Weatherall Inst Mol Med, MRC Human Immunol Unit, Oxford OX3 9DS, England.
EM alison.simmons@imm.ox.ac.uk
OI McGregor, Colleen/0000-0002-4090-0375; Simmons,
   Alison/0000-0003-3454-0710
FU Wellcome Investigator Award [219523/Z/19/Z]; Medical Research Council
   (MRC); NIHR Senior Investigator Award; Oxford NIHR Biomedical Research
   Centre and Oxfordshire Health Services Research Committee (OHSRC);
   Wellcome Trust [219523/Z/19/Z] Funding Source: Wellcome Trust
FX This work was supported by a Wellcome Investigator Award 219523/Z/19/Z
   (A.S.) ; the Medical Research Council (MRC) core grant to the MRC Human
   Immunology Unit; an NIHR Senior Investigator Award (A.S.) ; the Oxford
   NIHR Biomedical Research Centre and Oxfordshire Health Services Research
   Committee (OHSRC) (C.G.C.M.).
CR Ananthakrishnan AN, 2018, NAT REV GASTRO HEPAT, V15, P39, DOI 10.1038/nrgastro.2017.136
   Nieto MA, 2016, CELL, V166, P21, DOI 10.1016/j.cell.2016.06.028
   Barrett JC, 2008, NAT GENET, V40, P955, DOI 10.1038/ng.175
   Bataille F, 2004, GUT, V53, P1314, DOI 10.1136/gut.2003.038208
   Bataille F, 2008, INFLAMM BOWEL DIS, V14, P1514, DOI 10.1002/ibd.20590
   Bates RC, 2005, J CLIN INVEST, V115, P339, DOI 10.1172/JCI200523183
   Bates RC, 2003, MOL BIOL CELL, V14, P1790, DOI 10.1091/mbc.E02-09-0583
   Brenmoehl J, 2009, WORLD J GASTROENTERO, V15, P1431, DOI 10.3748/wjg.15.1431
   Bruckner RS, 2021, INFLAMM BOWEL DIS, V27, P538, DOI 10.1093/ibd/izaa240
   Bruckner RS, 2019, J CROHNS COLITIS, V13, P798, DOI 10.1093/ecco-jcc/jjy226
   Buttó LF, 2020, STEM CELL REP, V15, P389, DOI 10.1016/j.stemcr.2020.06.017
   Cane G, 2010, CELL MICROBIOL, V12, P640, DOI 10.1111/j.1462-5822.2009.01422.x
   Castaneda FE, 2005, GASTROENTEROLOGY, V129, P1991, DOI 10.1053/j.gastro.2005.09.017
   Chandrakesan P, 2014, ONCOGENE, V33, P2639, DOI 10.1038/onc.2013.210
   Chang CJ, 2020, INT J MOL SCI, V21, DOI 10.3390/ijms21134676
   Cleynen I, 2013, GUT, V62, P1556, DOI 10.1136/gutjnl-2011-300777
   de Bruyn M, 2018, J CROHNS COLITIS, V12, P1011, DOI 10.1093/ecco-jcc/jjy102
   de Lange KM, 2017, NAT GENET, V49, P256, DOI 10.1038/ng.3760
   Dongre A, 2019, NAT REV MOL CELL BIO, V20, P69, DOI 10.1038/s41580-018-0080-4
   Engelhardt KR, J ALLERGY CLIN IMMUN, VImmunol
   Flier SN, 2010, J BIOL CHEM, V285, P20202, DOI 10.1074/jbc.M110.102012
   Franke A, 2010, NAT GENET, V42, P1118, DOI 10.1038/ng.717
   Frei SM, 2013, PLOS ONE, V8, DOI 10.1371/journal.pone.0078882
   Frei SM, 2013, INFLAMM BOWEL DIS, V19, P2878, DOI 10.1097/01.MIB.0000435760.82705.23
   Glocker EO, 2009, NEW ENGL J MED, V361, P2033, DOI 10.1056/NEJMoa0907206
   Goffin L, 2016, INFLAMM BOWEL DIS, V22, P2041, DOI 10.1097/MIB.0000000000000863
   Ha CWY, 2020, CELL, V183, P666, DOI 10.1016/j.cell.2020.09.009
   Haac BE, 2019, J SURG RES, V242, P118, DOI 10.1016/j.jss.2019.04.032
   Haddow James B, 2019, World J Gastrointest Pathophysiol, V10, P42, DOI 10.4291/wjgp.v10.i4.42
   Hahn S, 2017, SCI REP-UK, V7, DOI 10.1038/s41598-017-02190-5
   Henckaerts L, 2009, CLIN GASTROENTEROL H, V7, P972, DOI 10.1016/j.cgh.2009.05.001
   Hibiya S, 2017, J CROHNS COLITIS, V11, P621, DOI 10.1093/ecco-jcc/jjw186
   Jain U, 2021, SCIENCE
   Jangi S, 2020, INFLAMM BOWEL DIS, V26, P1933, DOI 10.1093/ibd/izaa029
   Jiang H, 2018, MUCOSAL IMMUNOL, V11, P294, DOI 10.1038/mi.2017.107
   Jostins L, 2012, NATURE, V491, P119, DOI 10.1038/nature11582
   Kalluri R, 2009, J CLIN INVEST, V119, P1420, DOI 10.1172/JCI39104
   Kang B, 2020, PEDIATR GASTROENTERO, V23, P49, DOI 10.5223/pghn.2020.23.1.49
   Khor B, 2011, NATURE, V474, P307, DOI 10.1038/nature10209
   Kirkegaard T, 2004, GUT, V53, P701, DOI 10.1136/gut.2003.017442
   Latiano A, 2009, AM J GASTROENTEROL, V104, P110, DOI 10.1038/ajg.2008.3
   LeBleu VS, 2013, NAT MED, V19, P1047, DOI 10.1038/nm.3218
   Lee JM, 2006, J CELL BIOL, V172, P973, DOI 10.1083/jcb.200601018
   Leeb SN, 2003, GASTROENTEROLOGY, V125, P1341, DOI 10.1016/j.gastro.2003.07.004
   Li Y, 2016, INFLAMM BOWEL DIS, V22, P1483, DOI 10.1097/MIB.0000000000000791
   Li Y, 2021, SCI REP-UK, V11, DOI 10.1038/s41598-021-89087-6
   Maggi L, 2013, INT ARCH ALLERGY IMM, V161, P81, DOI 10.1159/000343467
   Mamie C, 2022, TISSUE BARRIERS, V10, DOI 10.1080/21688370.2021.1994350
   Mc Laughlin D, 2014, PEDIATR SURG INT, V30, P143, DOI 10.1007/s00383-013-3455-9
   Meier JKH, 2011, INFLAMM BOWEL DIS, V17, P202, DOI 10.1002/ibd.21344
   Meir M, 2020, J CROHNS COLITIS, V14, P1473, DOI 10.1093/ecco-jcc/jjaa085
   Meran L, 2020, NAT MED, V26, P1593, DOI 10.1038/s41591-020-1024-z
   Misra R, 2019, WORLD J GASTROENTERO, V25, P6145, DOI 10.3748/wjg.v25.i40.6145
   Nanki K, 2020, NATURE, V577, P254, DOI 10.1038/s41586-019-1844-5
   Nelson AR, 2000, J CLIN ONCOL, V18, P1135, DOI 10.1200/JCO.2000.18.5.1135
   Nielsen OH, 2009, NAT CLIN PRACT GASTR, V6, P92, DOI 10.1038/ncpgasthep1340
   Ortiz-Masiá D, 2020, CELLS-BASEL, V9, DOI 10.3390/cells9051104
   Ortiz-Masià D, 2020, J CROHNS COLITIS, V14, P230, DOI 10.1093/ecco-jcc/jjz134
   Park HJ, 2016, SCI REP-UK, V6, DOI 10.1038/srep22887
   Peyrin-Biroulet L, 2009, AM J GASTROENTEROL, V104, P2089, DOI 10.1038/ajg.2009.301
   Plevris N, 2020, EUR J GASTROEN HEPAT, V32, P32, DOI 10.1097/MEG.0000000000001561
   Pott J, 2018, CELL HOST MICROBE, V23, P191, DOI 10.1016/j.chom.2017.12.017
   Ratto C, 2016, COLORECTAL DIS, V18, pO436, DOI 10.1111/codi.13527
   Rivera-Nieves J, 2003, GASTROENTEROLOGY, V124, P972, DOI 10.1053/gast.2003.50148
   Rodansky ES, 2015, EXP MOL PATHOL, V98, P346, DOI 10.1016/j.yexmp.2015.03.033
   Ruffolo C, 2007, J GASTROINTEST SURG, V11, P16, DOI 10.1007/s11605-006-0021-y
   Santana A, 2006, WORLD J GASTROENTERO, V12, P6464, DOI 10.3748/wjg.v12.i40.6464
   Sato T, 2009, NATURE, V459, P262, DOI 10.1038/nature07935
   Scharl Michael, 2014, World J Gastrointest Pathophysiol, V5, P205, DOI 10.4291/wjgp.v5.i3.205
   Scharl M, 2013, GUT, V62, P63, DOI 10.1136/gutjnl-2011-300498
   Scharl M, 2011, INFLAMM BOWEL DIS, V17, P1907, DOI [10.1002/ibd.21555, 10.1002/ibd.21913]
   Schnitzler F, 2015, PLOS ONE, V10
   Schuppan D, 2004, GUT, V53, P622, DOI 10.1136/gut.2003.034207
   Schwartz DA, 2002, GASTROENTEROLOGY, V122, P875, DOI 10.1053/gast.2002.32362
   Shook D, 2003, MECH DEVELOP, V120, P1351, DOI 10.1016/j.mod.2003.06.005
   Siegmund B, 2016, J CROHNS COLITIS, V10, P377, DOI 10.1093/ecco-jcc/jjv228
   Sullivan DE, 2005, AM J RESP CELL MOL, V32, P342, DOI 10.1165/rcmb.2004-0288OC
   Tozer PJ, 2015, COLORECTAL DIS, V17, P235, DOI 10.1111/codi.12810
   van Onkelen RS, 2016, TECH COLOPROCTOL, V20, P619, DOI 10.1007/s10151-016-1494-7
   Vermeire S, 2005, GASTROENTEROLOGY, V129, P1845, DOI 10.1053/j.gastro.2005.10.006
   von Lampe B, 2000, GUT, V47, P63, DOI 10.1136/gut.47.1.63
   West RL, 2005, DIGEST DIS SCI, V50, P1260, DOI 10.1007/s10620-005-2769-4
NR 82
TC 3
Z9 3
U1 1
U2 2
PU ELSEVIER INC
PI SAN DIEGO
PA 525 B STREET, STE 1900, SAN DIEGO, CA 92101-4495 USA
SN 2352-345X
J9 CELL MOL GASTROENTER
JI Cell. Mol. Gastroenterol. Hepatol.
PY 2023
VL 15
IS 1
AR 011
DI 10.1016/j.jcmgh.2022.09.011
EA NOV 2022
PG 11
WC Gastroenterology & Hepatology
WE Science Citation Index Expanded (SCI-EXPANDED)
SC Gastroenterology & Hepatology
GA G9QC4
UT WOS:000992405200001
PM 36184031
OA Green Published
DA 2024-01-22
ER

PT J
AU Medrano, LM
   Taxonera, C
   González-Artacho, C
   Pascual, V
   Gómez-García, M
   Barreiro-de Acosta, M
   Pérez-Calle, JL
   Bermejo, F
   López-Sanromán, A
   Arranz, DM
   Gisbert, JP
   Mendoza, JL
   Martín, J
   Núñez, C
   Urcelay, E
AF Maria Medrano, Luz
   Taxonera, Carlos
   Gonzalez-Artacho, Cristina
   Pascual, Virginia
   Gomez-Garcia, Maria
   Barreiro-de Acosta, Manuel
   Perez-Calle, Jose L.
   Bermejo, Fernando
   Lopez-Sanroman, Antonio
   Martin Arranz, Dolores
   Gisbert, Javier P.
   Luis Mendoza, Juan
   Martin, Javier
   Nunez, Concepcion
   Urcelay, Elena
TI Response to Infliximab in Crohn's Disease: Genetic Analysis Supporting
   Expression Profile
SO MEDIATORS OF INFLAMMATION
LA English
DT Article
ID INFLAMMATORY-BOWEL-DISEASE; THERAPY; CLASSIFICATION; ARTHRITIS
AB Substantial proportion of Crohn's disease (CD) patients shows no response or a limited response to treatment with intliximab (IFX) and to identify biomarkers of response would be of great clinical and economic benefit. The expression profile of five genes (5100A8-S100A9 G0S2, TNFAIP6, and IL11) reportedly predicted response to IFX and we aimed at investigating their etiologic role through genetic association analysis. Patients with active Cl) (350) who received at least three induction doses of IFX were included and classified according to IPX response. A tagging strategy was used to select genetic polymorphisms that cover the variability present in the chromosomal regions encoding the identified genes with altered expression. Following genotyping, differences between responders and nonresponders to IFX were observed in haplotypes of the studied regions: S100A8-S100A9 (rs11205276*Ciirs3014866*Cirs724781*Cirs3006488*A; P = 0.05); GOS2 (rs4844486'Airs1473683'T; P = 0.15); TNIA1P6 (rs11677200*CIrs2342910* Airs3755480*GIrs10432475 A; P = 0.10); and 11,11 (rs1126760*Cirs1042506' C; P = 0.07). These differences were amplified in patients with colonic and ileocolonic location for all but the INFAIP6 haplotype, which evidenced significant difference in Heal Cl) patients. Our results support the role of the reported expression signature as predictive of anti-TNF outcome in CD patients and suggest an etiological role of those top-five genes in the IFX response pathway
C1 [Maria Medrano, Luz; Pascual, Virginia; Nunez, Concepcion; Urcelay, Elena] Hosp Clin San Carlos IdISSC, Hosp Clin San Carlos, Dept Immunol, Inst Invest Sanitaria, Madrid 28040, Spain.
   [Taxonera, Carlos; Luis Mendoza, Juan] Hosp Clin San Carlos IdISSC, Hosp Clin San Carlos, Dept Gastroenterol, Inst Invest Sanitaria, Madrid 28040, Spain.
   [Gonzalez-Artacho, Cristina; Gomez-Garcia, Maria] Virgen de las Nieves Hosp, Dept Gastroenterol, Granada 18014, Spain.
   [Barreiro-de Acosta, Manuel] Hosp Clin Univ Santiago de Compostela, Dept Gastroenterol, Santiago De Compostela 15706, Spain.
   [Perez-Calle, Jose L.] Alcorcon Hosp, Dept Gastroenterol, Madrid 28922, Spain.
   [Bermejo, Fernando] Fuenlabrada Hosp, Dept Gastroenterol, Madrid 28942, Spain.
   [Lopez-Sanroman, Antonio] Hosp Ramon & Cajal, Dept Gastroenterol, E-28034 Madrid, Spain.
   [Martin Arranz, Dolores] Hosp La Paz, Dept Gastroenterol, Madrid 28046, Spain.
   [Gisbert, Javier P.] Hosp Univ La Princesa, Inst Invest Sanitaria Princesa IP, Dept Gastroenterol, Madrid 28006, Spain.
   [Gisbert, Javier P.] CIBEREHD, Madrid 28002, Spain.
   [Martin, Javier] CSIC, IPBLN, Granada 18100, Spain.
C3 Hospital Clinico San Carlos; Hospital Clinico San Carlos; Hospital
   Universitario Virgen de las Nieves; Complexo Hospitalario Universitario
   de Santiago de Compostela; Alcorcon Foundation University Hospital;
   Hospital Universitario Fuenlabrada; Hospital Universitario Ramon y
   Cajal; Hospital Universitario La Paz; CIBER - Centro de Investigacion
   Biomedica en Red; CIBEREHD; Consejo Superior de Investigaciones
   Cientificas (CSIC); CSIC - Instituto de Parasitologia y Biomedicina
   Lopez-Neyra (IPBLN)
RP Urcelay, E (通讯作者)，Hosp Clin San Carlos IdISSC, Hosp Clin San Carlos, Dept Immunol, Inst Invest Sanitaria, Madrid 28040, Spain.
EM elena.urcelay@salud.madrid.org
RI Taxonera, Carlos/AFK-0569-2022; Núñez, Concepción/H-8517-2017; Martín,
   Javier/AAV-5209-2021; Gisbert, Javier P/GRY-2719-2022; Martin,
   Javier/B-8141-2008; Martín, María/HDL-9512-2022; Mendoza, Juan
   L/AAZ-6720-2020; Gisbert, Javier P/ABB-7531-2021; de dios, luz maria
   medrano/K-1946-2016
OI Taxonera, Carlos/0000-0001-9166-7350; Martín,
   Javier/0000-0002-2202-0622; Martin, Javier/0000-0002-2202-0622; Gisbert,
   Javier P/0000-0003-2090-3445; de dios, luz maria
   medrano/0000-0003-3717-5384; Nunez, Concepcion/0000-0002-9489-1603;
   Barreiro de Acosta, Manuel/0000-0001-5915-1477; Urcelay,
   Elena/0000-0001-8470-8396
FU Fundacion Mutua Madrilena
FX The authors thank patients and controls for making this study feasible.
   Angel Garcia and Carmen Martinez provided expert technical assistance.
   Financial support for the study was provided by Fundacion Mutua
   Madrilena.
CR Abraham C, 2009, NEW ENGL J MED, V361, P2066, DOI 10.1056/NEJMra0804647
   Arijs I, 2009, GUT, V58, P1612, DOI 10.1136/gut.2009.178665
   Arijs I, 2010, INFLAMM BOWEL DIS, V16, P2090, DOI 10.1002/ibd.21301
   Colombel JF, 2010, NEW ENGL J MED, V362, P1383, DOI 10.1056/NEJMoa0904492
   Cottone M, 2011, CLIN EXP GASTROENTER, V4, P227, DOI 10.2147/CEG.S6440
   Eggers K, 2011, EXP CLIN ENDOCR DIAB, V119, P353, DOI 10.1055/s-0030-1268426
   Feagan BG, 2012, INFLAMM BOWEL DIS, V18, P152, DOI 10.1002/ibd.21870
   Franke A, 2010, NAT GENET, V42, P1118, DOI 10.1038/ng.717
   Gonzalez-Lama Yago, 2008, Gastroenterol Hepatol, V31, P421
   Hammer HB, 2011, ARTHRITIS RES THER, V13, DOI 10.1186/ar3503
   HARVEY RF, 1980, LANCET, V1, P514
   Herllinger KR, 2006, AM J GASTROENTEROL, V101, P793, DOI 10.1111/j.1572-0241.2005.00356.x
   Koczan D, 2005, EUR J DERMATOL, V15, P251
   LENNARDJONES JE, 1989, SCAND J GASTROENTERO, V24, P2, DOI 10.3109/00365528909091339
   Lood C, 2011, ARTHRITIS RES THER, V13, DOI 10.1186/ar3314
   Louis E, 2012, GASTROENTEROLOGY, V142, P63, DOI 10.1053/j.gastro.2011.09.034
   Luley K, 2011, INT J COLORECTAL DIS, V26, P603, DOI 10.1007/s00384-011-1165-0
   Manolakis AC, 2011, DIGEST DIS SCI, V56, P1601, DOI 10.1007/s10620-010-1494-9
   Miheller P, 2009, BMC GASTROENTEROL, V9, DOI 10.1186/1471-230X-9-66
   Molander P, 2012, INFLAMM BOWEL DIS, V18, P2011, DOI 10.1002/ibd.22863
   Nagyeri G, 2011, J BIOL CHEM, V286, P23559, DOI 10.1074/jbc.M111.222026
   Nakamura N, 2006, DNA RES, V13, P169, DOI 10.1093/dnares/dsl006
   Offenberg H, 2008, MOL ONCOL, V2, P233, DOI 10.1016/j.molonc.2008.06.003
   Rutgeerts P, 2004, GASTROENTEROLOGY, V126, P402, DOI 10.1053/j.gastro.2003.11.014
   Sands BE, 2004, NEW ENGL J MED, V350, P876, DOI 10.1056/NEJMoa030815
   Silverberg MS, 2005, CAN J GASTROENTEROL, V19, p5A, DOI 10.1155/2005/269076
   Toonen EJM, 2012, PLOS ONE, V7, DOI 10.1371/journal.pone.0033199
NR 27
TC 16
Z9 16
U1 0
U2 4
PU HINDAWI LTD
PI LONDON
PA ADAM HOUSE, 3RD FLR, 1 FITZROY SQ, LONDON, W1T 5HF, ENGLAND
SN 0962-9351
EI 1466-1861
J9 MEDIAT INFLAMM
JI Mediat. Inflamm.
PY 2015
VL 2015
AR 318207
DI 10.1155/2015/318207
PG 8
WC Cell Biology; Immunology
WE Science Citation Index Expanded (SCI-EXPANDED)
SC Cell Biology; Immunology
GA CP0NM
UT WOS:000359572000001
PM 26339133
OA gold, Green Published, Green Submitted
DA 2024-01-22
ER

PT J
AU Hu, K
   He, H
   Yuan, XZ
   Du, XY
   Liu, RH
   Yang, PL
   Yang, Q
   Zhang, YJ
   Qiao, J
AF Hu, Kai
   He, Huan
   Yuan, Xiaozheng
   Du, Xinyu
   Liu, Ronghe
   Yang, Penglin
   Yang, Qian
   Zhang, Yunjie
   Qiao, Jing
TI Carboxymethyl Chitosan Oligosaccharide Holds Promise for Treatment of
   Stenosis Crohn's Disease
SO ACS PHARMACOLOGY & TRANSLATIONAL SCIENCE
LA English
DT Article
DE Crohn?s disease; stenosis; therapy; animal model; carboxymethyl chitosan
   oligosaccharide
ID PATHOGENESIS; MODELS
AB Crohn & rsquo;s disease (CD) is a chronic intestinal disturbance mediated by mucosal immune hyperactivity that is often associated with the formation of stenosis. No reliable solution to stenosis CD exists so far. Therefore, we generated carboxymethyl chitosan oligosaccharide (CMCOS) as a new promising therapy and investigate its efficacy in an improved rat CD model. CMCOS was synthesized by enzymatic hydrolysis, and its biosafety was evaluated in vivo. The rat model of stenosis CD was optimized by an orthogonal experiment of 75 or 100 mg/kg trinitrobenzenesulfonic acid (TNBS) in a 50 or 75% ethanol enema. The therapeutic efficacy of CMCOS on the rat model of stenosis CD was investigated and compared with the commercial drug 5-aminosalicylic acid over a 28 day period of disease progression. The rat model of stenosis CD was well established by intracolonic administration of 75 mg/kg TNBS in 75% ethanol. CMCOS significantly alleviated CD symptoms morphologically, hematologically, and pathologically, promoting functional recovery of intestinal epithelium in a dose-dependent manner. CMCOS reduced infiltrations of inflammatory cells by regulating the IL-17A/PPAR-gamma pathway and reduced fibro-proliferation and fibro-degeneration of the colon tissue by downregulating the TGF-beta 1/WT1 pathway. 75 mg/kg TNBS in a 75% ethanol enema induces a rat model of stenosis CD suitable for preclinical pathology and pharmacological studies. The safety, antifibrosis, and functional repair performance of CMCOS make it a promising candidate for the treatment of stenosis CD.
   <comment>Superscript/Subscript Available</comment
C1 [Hu, Kai; He, Huan; Yuan, Xiaozheng; Liu, Ronghe; Yang, Penglin; Yang, Qian; Zhang, Yunjie; Qiao, Jing] Anhui Med Univ, Coll Life Sci, Hefei 230032, Anhui, Peoples R China.
   [Du, Xinyu] Anhui Med Univ, Sch Mental Hlth & Psychol Sci, Hefei 230032, Anhui, Peoples R China.
C3 Anhui Medical University; Anhui Medical University
RP Qiao, J (通讯作者)，Anhui Med Univ, Coll Life Sci, Hefei 230032, Anhui, Peoples R China.
EM qiaojing@ahmu.edu.cn
RI yang, yun/IZE-1092-2023; lu, qian/IUN-7445-2023
FU National Natural Science Foundation of China [81900660]; Anhui Medical
   University [2020xkjT010, 0805026201]; Clinical Laboratory Department of
   the First Affiliated Hospital of Anhui Medical University
FX ? ACKNOWLEDGMENTS This study was supported by the National Natural
   Science Foundation of China (81900660) and Anhui Medical University
   (2020xkjT010, 0805026201) . We would like to thank Dr. Si Li from the
   Clinical Laboratory Department of the First Affiliated Hospital of Anhui
   Medical University for his work of blood analysis.
CR Adhikari H.S., 2021, J. Nepal Chem. Soc., V42, P29, DOI [10.3126/jncs.v42i1.35326, DOI 10.3126/JNCS.V42I1.35326]
   Antoniou E, 2016, ANN MED SURG, V11, P9, DOI 10.1016/j.amsu.2016.07.019
   Badre W, 2021, J CROHNS COLITIS, V15, pS499, DOI 10.1093/ecco-jcc/jjab076.646
   Baxter RM, 2013, J BIOMED MATER RES A, V101, P340, DOI 10.1002/jbm.a.34328
   Bernstein CN, 2015, AM J GASTROENTEROL, V110, P114, DOI 10.1038/ajg.2014.357
   Bettenworth D, 2019, GUT, V68, P1115, DOI 10.1136/gutjnl-2018-318081
   Birchenough GMH, 2015, MUCOSAL IMMUNOL, V8, P712, DOI 10.1038/mi.2015.32
   Boschetti G., 2010, GASTROENTEROLOGY, V138, pS
   Buechler MB, 2019, IMMUNITY, V51, P119, DOI 10.1016/j.immuni.2019.05.010
   Cevallos SA, 2021, MBIO, V12, DOI 10.1128/mBio.03227-20
   Day AS, 2020, J PAEDIATR CHILD H, V56, P1731, DOI 10.1111/jpc.14925
   Frolkis AD, 2013, GASTROENTEROLOGY, V145, P996, DOI 10.1053/j.gastro.2013.07.041
   Hua S, 2015, NANOMED-NANOTECHNOL, V11, P1117, DOI 10.1016/j.nano.2015.02.018
   Jiang ZW, 2020, CARBOHYD POLYM, V250, DOI 10.1016/j.carbpol.2020.116994
   Jiang ZW, 2015, CARBOHYD POLYM, V125, P53, DOI 10.1016/j.carbpol.2015.02.039
   Kasperczuk A, 2019, APPL SCI-BASEL, V9, DOI 10.3390/app9081650
   Khor B, 2011, NATURE, V474, P307, DOI 10.1038/nature10209
   Kinchen J, 2018, CELL, V175, P372, DOI 10.1016/j.cell.2018.08.067
   Li C, 2021, GASTROENTEROLOGY, V160, pS49
   Lim WW, 2020, PLOS ONE, V15, DOI 10.1371/journal.pone.0227505
   Liu H, 2019, BMC IMMUNOL, V20, DOI 10.1186/s12865-019-0322-z
   Lu C, 2020, ALIMENT PHARM THER, V51, P1233, DOI 10.1111/apt.15750
   Lykowska-Szuber L, 2021, FRONT IMMUNOL, V12, DOI 10.3389/fimmu.2021.615539
   Martin JC, 2019, CELL, V178, P1493, DOI 10.1016/j.cell.2019.08.008
   Mattaveewong T, 2016, CARBOHYD POLYM, V145, P30, DOI 10.1016/j.carbpol.2016.02.077
   Moreau Jacques, 2014, Rev Infirm, P16
   Nobilis M, 2006, J CHROMATOGR A, V1119, P299, DOI 10.1016/j.chroma.2006.01.058
   Novak G, 2019, ALIMENT PHARM THER, V49, P1401, DOI 10.1111/apt.15250
   Oshi MA, 2018, CARBOHYD POLYM, V198, P434, DOI 10.1016/j.carbpol.2018.06.107
   Pagnini C, 2017, INFLAMM BOWEL DIS, V23, pE13, DOI 10.1097/MIB.0000000000001030
   Porter SN, 1998, SCAND J GASTROENTERO, V33, P967
   Qiao J, 2018, CARBOHYD POLYM, V201, P347, DOI 10.1016/j.carbpol.2018.06.109
   Randhawa PK, 2014, KOREAN J PHYSIOL PHA, V18, P279, DOI 10.4196/kjpp.2014.18.4.279
   Rani V, 2016, LIFE SCI, V148, P183, DOI 10.1016/j.lfs.2016.02.002
   Reilkoff RA, 2011, NAT REV IMMUNOL, V11, P427, DOI 10.1038/nri2990
   Rieder F., 2018, ALIMENT PHARM THER, V48, P11
   Rieder F, 2016, J CROHNS COLITIS, V10, P873, DOI 10.1093/ecco-jcc/jjw055
   RUTGEERTS P, 1990, GASTROENTEROLOGY, V99, P956, DOI 10.1016/0016-5085(90)90613-6
   Schmitt H, 2021, FRONT IMMUNOL, V12, DOI 10.3389/fimmu.2021.622934
   Sontake V, 2018, JCI INSIGHT, V3, DOI 10.1172/jci.insight.121252
   Sorrentino D, 2013, NAT REV GASTRO HEPAT, V10, P413, DOI 10.1038/nrgastro.2013.69
   Stange EF, 2006, GUT, V55, DOI 10.1136/gut.2005.081950a
   Venkataraman B, 2020, PHYTOTHER RES, V34, P1530, DOI 10.1002/ptr.6625
   Wang YJ, 2021, MOLECULES, V26, DOI 10.3390/molecules26082199
   Wirtz S, 2017, NAT PROTOC, V12, P1295, DOI 10.1038/nprot.2017.044
   Zhou FS, 2021, MEDICINE, V100, DOI 10.1097/MD.0000000000024925
NR 46
TC 1
Z9 1
U1 2
U2 6
PU AMER CHEMICAL SOC
PI WASHINGTON
PA 1155 16TH ST, NW, WASHINGTON, DC 20036 USA
EI 2575-9108
J9 ACS PHARMACOL TRANSL
JI ACS Pharmacol. Transl. Sci.
PD AUG 12
PY 2022
VL 5
IS 8
BP 562
EP 572
DI 10.1021/acsptsci.2c00035
EA JUL 2022
PG 11
WC Chemistry, Medicinal; Pharmacology & Pharmacy
WE Emerging Sources Citation Index (ESCI)
SC Pharmacology & Pharmacy
GA 3U9MX
UT WOS:000840856500001
PM 35983273
OA Green Published
DA 2024-01-22
ER

PT J
AU Scherzer, TM
   Staufer, K
   Novacek, G
   Steindl-Munda, P
   Schumacher, S
   Hofer, H
   Ferenci, P
   Vogelsang, H
AF Scherzer, T. -M.
   Staufer, K.
   Novacek, G.
   Steindl-Munda, P.
   Schumacher, S.
   Hofer, H.
   Ferenci, P.
   Vogelsang, H.
TI Efficacy and safety of antiviral therapy in patients with Crohn's
   disease and chronic hepatitis C
SO ALIMENTARY PHARMACOLOGY & THERAPEUTICS
LA English
DT Article
ID INFLAMMATORY-BOWEL-DISEASE; ALPHA-INTERFERON THERAPY;
   ULCERATIVE-COLITIS; LIVER-TRANSPLANTATION; VIRUS-INFECTION; 10-YEAR
   EXPERIENCE; INFLIXIMAB THERAPY; T-CELLS; RIBAVIRIN; PREDNISOLONE
AB Background Efficacy and safety of antiviral combination therapy in patients with Crohn's disease (CD) and chronic hepatitis C (CHC) is presently not established and consequently CHC is rarely treated in CD patients.
   Aim To analyse the efficacy and tolerability of antiviral interferon/ribavirin therapy in patients with CHC and CD.
   Methods Eleven HCV-infected CD patients received either 3 x 1.5 mu g/kg/week interferon-alpha-2b or 180 mu g/week peginterferon-alpha-2a (PEGASYS; Roche, Basel, Switzerland) as monotherapy (n = 1) or in combination with 800-1200 mg/day ribavirin (COPEGUS; Roche) (n = 10) for 24-54 weeks according to HCV-genotype and initial response respectively. Eight patients were under CD-specific therapy.
   Results Five (46%) patients (HCV-1: n = 3; HCV-2: n = 0; HCV-3: n = 1; unknown: n = 1) achieved a sustained virological response, three (27%) patients relapsed, three (27%) were nonresponders (all GT 1b). At baseline, the Harvey-Bradshaw Index was 0 (0-8) [median (range)], increased on antiviral therapy to 4 (1-15) (P = 0.005) and decreased to baseline level 0 (0-6) after 6-month follow-up.
   Conclusions This preliminary experience demonstrates that treatment of CHC in patients with CD is comparable to the treatment of CHC in those without CD. However, gastrointestinal symptoms may be temporarily exacerbated and haemopoietic growth factors may be required.
C1 [Scherzer, T. -M.; Staufer, K.; Novacek, G.; Steindl-Munda, P.; Schumacher, S.; Hofer, H.; Ferenci, P.; Vogelsang, H.] Med Univ Vienna, Dept Gastroenterol & Hepatol, A-1090 Vienna, Austria.
C3 Medical University of Vienna
RP Scherzer, TM (通讯作者)，Med Univ Vienna, Dept Gastroenterol & Hepatol, Waehringer Guertel 18-20, A-1090 Vienna, Austria.
EM thomas-matthias.scherzer@meduniwien.ac.at
OI Staufer, Katharina/0000-0002-1928-3333
FU global advisory board, speaker bureau
FX Declaration of personal interests: Peter Ferenci: member of global
   advisory board, speaker bureau, unrestricted research grant. Declaration
   of funding interests: None.
CR Abdelmalek MF, 2007, AM J GASTROENTEROL, V102, P1333, DOI 10.1111/j.1572-0241.2007.01131.x
   Bargiggia S, 2005, ALIMENT PHARM THER, V22, P209, DOI 10.1111/j.1365-2036.2005.02556.x
   Biancone L, 2001, INFLAMM BOWEL DIS, V7, P287, DOI 10.1097/00054725-200111000-00002
   Borley NR, 2002, DIS COLON RECTUM, V45, P377, DOI 10.1007/s10350-004-6186-0
   Campbell S, 2001, EUR J GASTROEN HEPAT, V13, P191, DOI 10.1097/00042737-200102000-00016
   Cane EJ, 1996, NEW ENGL J MED, V334, P815, DOI 10.1056/NEJM199603283341302
   De Diego Lorenzo A, 1997, REV ESP ENFERM DIG, V89, P399
   Esteve M, 2004, GUT, V53, P1363, DOI 10.1136/gut.2004.040675
   FERAY C, 1994, HEPATOLOGY, V20, P1137, DOI 10.1016/0270-9139(94)90748-X
   Ferenci P, 2006, Minerva Gastroenterol Dietol, V52, P157
   Forman LM, 2002, GASTROENTEROLOGY, V122, P889, DOI 10.1053/gast.2002.32418
   Fuss IJ, 2004, J CLIN INVEST, V113, P1490, DOI 10.1172/JCI200419836
   Fuss IJ, 1996, J IMMUNOL, V157, P1261
   Gane EJ, 1996, GASTROENTEROLOGY, V110, P167, DOI 10.1053/gast.1996.v110.pm8536853
   GASCHE C, 1995, DIGEST DIS SCI, V40, P800, DOI 10.1007/BF02064982
   Ghobrial RM, 2001, ANN SURG, V234, P384, DOI 10.1097/00000658-200109000-00012
   Guilera M, 2000, J HEPATOL, V33, P135, DOI 10.1016/S0168-8278(00)80170-1
   GUTTERMAN JU, 1994, P NATL ACAD SCI USA, V91, P1198, DOI 10.1073/pnas.91.4.1198
   Hadziyannis SJ, 2004, ANN INTERN MED, V140, P346, DOI 10.7326/0003-4819-140-5-200403020-00010
   HARVEY RF, 1980, LANCET, V1, P514
   Kaser A, 1998, CYTOKINE, V10, P75, DOI 10.1006/cyto.1997.0270
   Khalil A, 2005, GASTROEN CLIN BIOL, V29, P193, DOI 10.1016/S0399-8320(05)80736-5
   Madonia S, 2007, INFLAMM BOWEL DIS, V13, P508, DOI 10.1002/ibd.20035
   Madsen SM, 2001, AM J GASTROENTEROL, V96, P1807, DOI 10.1016/S0002-9270(01)02438-8
   Mavrogiannis C, 2001, J HEPATOL, V34, P964, DOI 10.1016/S0168-8278(01)00022-8
   Miller CM, 2001, ANN SURG, V234, P393
   Millonig G, 2006, WORLD J GASTROENTERO, V12, P974, DOI 10.3748/wjg.v12.i6.974
   MITORO A, 1993, INTERNAL MED, V32, P327, DOI 10.2169/internalmedicine.32.327
   PAPAY PHE, 2007, GASTROENTEROLOGY S1, V132
   Peterson JR, 2003, ANN RHEUM DIS, V62, P1078, DOI 10.1136/ard.62.11.1078
   Podolsky DK, 2002, NEW ENGL J MED, V347, P417, DOI 10.1056/NEJMra0804647
   SAITO I, 1990, P NATL ACAD SCI USA, V87, P6547, DOI 10.1073/pnas.87.17.6547
   Salcedo-Mora X, 2006, DIGESTION, V73, P210, DOI 10.1159/000094787
   Schandene L, 1996, J CLIN INVEST, V97, P309, DOI 10.1172/JCI118417
   Shepard CW, 2005, LANCET INFECT DIS, V5, P558, DOI 10.1016/S1473-3099(05)70216-4
   Sprenger R, 2005, GUT, V54, P438
   SUMER N, 1995, EUR J GASTROEN HEPAT, V7, P597
   Tada H, 1996, J GASTROENTEROL, V31, P582, DOI 10.1007/BF02355061
   Tilg H, 1997, GASTROENTEROLOGY, V112, P1017, DOI 10.1053/gast.1997.v112.pm9041265
   Villa F, 2005, EUR J GASTROEN HEPAT, V17, P1243, DOI 10.1097/00042737-200511000-00015
   Vind I, 2006, AM J GASTROENTEROL, V101, P1274, DOI 10.1111/j.1572-0241.2006.00552.x
   WAKEFIELD AJ, 1995, LANCET, V345, P660, DOI 10.1016/S0140-6736(95)90568-5
   Zein NN, 2005, J HEPATOL, V42, P315, DOI 10.1016/j.jhep.2004.11.025
NR 43
TC 24
Z9 28
U1 0
U2 1
PU WILEY
PI HOBOKEN
PA 111 RIVER ST, HOBOKEN 07030-5774, NJ USA
SN 0269-2813
EI 1365-2036
J9 ALIMENT PHARM THER
JI Aliment. Pharmacol. Ther.
PD SEP 15
PY 2008
VL 28
IS 6
BP 742
EP 748
DI 10.1111/j.1365-2036.2008.03779.x
PG 7
WC Gastroenterology & Hepatology; Pharmacology & Pharmacy
WE Science Citation Index Expanded (SCI-EXPANDED)
SC Gastroenterology & Hepatology; Pharmacology & Pharmacy
GA 339SD
UT WOS:000258596700008
PM 19145730
OA Bronze
DA 2024-01-22
ER

PT J
AU Jen, H
   Morganstern, B
   D'Souza, L
AF Jen, Henry
   Morganstern, Bradley
   D'Souza, Lionel
TI A Case of Evan's Syndrome Induced by Vedolizumab
SO ACG CASE REPORTS JOURNAL
LA English
DT Article
AB Vedolizumab is a monoclonal antibody against the.4 beta 7 integrin receptor used for the treatment of ulcerative colitis and Crohn's disease. Clinical trials have shown vedolizumab to be a safe and highly effective therapy in treating inflammatory bowel disease. Its unique gut-specific mechanism of action has made it an attractive agent in recent years. However, vedolizumab's side effect profile and long-term effects are not fully understood. We report a patient with ulcerative colitis who presented with epistaxis 1 week after receiving the first induction dose of vedolizumab found to have a severe immune-mediated thrombocytopenia and hemolytic anemia, otherwise known as Evan's syndrome.
C1 [Jen, Henry; Morganstern, Bradley; D'Souza, Lionel] Stony Brook Univ Hosp, Div Gastroenterol, 101 Nicolls Rd, Stony Brook, NY 11794 USA.
C3 State University of New York (SUNY) System; State University of New York
   (SUNY) Stony Brook; Stony Brook University Hospital
RP Jen, H (通讯作者)，Stony Brook Univ Hosp, Div Gastroenterol, 101 Nicolls Rd, Stony Brook, NY 11794 USA.
EM Henry.Jen@StonyBrookMedicine.edu
CR Amiot A, 2016, CLIN GASTROENTEROL H, V14, P1593, DOI 10.1016/j.cgh.2016.02.016
   Colombel JF, 2017, GUT, V66, P839, DOI 10.1136/gutjnl-2015-311079
   Earnshaw Irina, 2016, BMJ Case Rep, V2016, DOI 10.1136/bcr-2016-217246
   EVANS RS, 1951, ARCH INTERN MED, V87, P48, DOI 10.1001/archinte.1951.03810010058005
   Keung YK, 1997, BONE MARROW TRANSPL, V20, P1099, DOI 10.1038/sj.bmt.1701017
   Norton A, 2006, BRIT J HAEMATOL, V132, P125, DOI 10.1111/j.1365-2141.2005.05809.x
   Teachey DT, 2005, BLOOD, V105, P2443, DOI 10.1182/blood-2004-09-3542
   WANG W, 1983, AM J HEMATOL, V15, P381, DOI 10.1002/ajh.2830150409
NR 8
TC 3
Z9 3
U1 0
U2 2
PU LIPPINCOTT WILLIAMS & WILKINS
PI PHILADELPHIA
PA TWO COMMERCE SQ, 2001 MARKET ST, PHILADELPHIA, PA 19103 USA
SN 2326-3253
J9 ACG CASE REP J
JI ACG Case Rep. J.
PD JAN
PY 2019
VL 6
IS 1
DI 10.14309/crj.0000000000000002
PG 3
WC Gastroenterology & Hepatology
WE Emerging Sources Citation Index (ESCI)
SC Gastroenterology & Hepatology
GA IK4CA
UT WOS:000476533500003
PM 31598531
OA Green Published, gold
DA 2024-01-22
ER

PT J
AU Imai, J
   Yahata, T
   Ichikawa, H
   Ibrahim, A
   Yazawa, M
   Sumiyoshi, H
   Inagaki, Y
   Matsushima, M
   Suzuki, T
   Mine, T
   Ando, K
   Miyata, T
   Hozumi, K
AF Imai, Jin
   Yahata, Takashi
   Ichikawa, Hitoshi
   Ibrahim, Abd Aziz
   Yazawa, Masaki
   Sumiyoshi, Hideaki
   Inagaki, Yutaka
   Matsushima, Masashi
   Suzuki, Takayoshi
   Mine, Tetsuya
   Ando, Kiyoshi
   Miyata, Toshio
   Hozumi, Katsuto
TI Inhibition of plasminogen activator inhibitor-1 attenuates against
   intestinal fibrosis in mice
SO INTESTINAL RESEARCH
LA English
DT Article
DE Plasminogen activator inhibitor-1; Matrix metalloproteinase 9;
   Intestinal fibrosis; Crohn disease; 2,4,6-Trinitrobenzene sulfonic acid
ID GROWTH-FACTOR-BETA; MODEL; PAI-1; INFLAMMATION; MECHANISMS; EXPRESSION;
   INDUCTION; COLITIS; MUSCLE; MOUSE
AB Background/Aims: Intestinal fibrosis is a major complication of Crohn's disease (CD). The profibrotic protein transforming growth factor-beta (TGF-beta) has been considered to be critical for the induction of the fibrotic program. TGF-beta has the ability to induce not only the expression of extracellular matrix (ECM) including collagen, but also the production of plasminogen activator inhibitor-1 (PAI-1) that prevents enzymatic degradation of the ECM during the onset of fibrotic diseases. However, the significance of PAI-1 in the developing intestinal fibrosis has not been fully understood. In the present study, we examined the actual expression of PAI-1 in fibrotic legion of intestinal inflammation and its correlation with the abnormal ECM deposition. Methods: Chronic intestinal inflammation was induced in BALB/c mice using 8 repeated intrarectal injections of 2,4,6-trinitrobenzene sulfonic acid (TNBS). TM5275, a PAI-1 inhibitor, was orally administered as a carboxymethyl cellulose suspension each day for 2 weeks after the sixth TNBS injection. Results: Using a publicly available dataset (accession number, GSE75214) and TNBS-treated mice, we observed increases in PAI-1 transcripts at active fibrotic lesions in both patients with CD and mice with chronic intestinal inflammation. Oral administration of TM5275 immediately after the onset of intestinal fibrosis upregulated MMP-9 (matrix metalloproteinase 9) and decreased collagen accumulation, resulting in attenuation of the fibrogenesis in TNBS-treated mice. Conclusions: PAI-1-mediated fibrinolytic system facilitates collagen degradation suppression. Hence, PAI-1 inhibitor could be applied as an anti-fibrotic drug in CD treatment.
C1 [Imai, Jin; Sumiyoshi, Hideaki; Inagaki, Yutaka; Hozumi, Katsuto] Tokai Univ, Ctr Matrix Biol & Med, Sch Med, Hiratsuka, Kanagawa, Japan.
   [Imai, Jin; Ichikawa, Hitoshi; Matsushima, Masashi; Suzuki, Takayoshi; Mine, Tetsuya] Tokai Univ, Sch Med, Dept Gastroenterol, Hiratsuka, Kanagawa, Japan.
   [Yahata, Takashi; Ibrahim, Abd Aziz; Ando, Kiyoshi; Hozumi, Katsuto] Tokai Univ, Res Ctr Regenerat Med, Sch Med, Hiratsuka, Kanagawa, Japan.
   [Yahata, Takashi] Tokai Univ, Sch Med, Dept Cell Transplantat & Regenerat Med, Hiratsuka, Kanagawa, Japan.
   [Ibrahim, Abd Aziz; Ando, Kiyoshi] Tokai Univ, Sch Med, Dept Hematol & Oncol, Hiratsuka, Kanagawa, Japan.
   [Yazawa, Masaki; Hozumi, Katsuto] Tokai Univ, Sch Med, Dept Immunol, 143 Shimokasuya Isehara, Hiratsuka, Kanagawa 2591193, Japan.
   [Sumiyoshi, Hideaki; Inagaki, Yutaka] Tokai Univ, Sch Med, Dept Regenerat Med, Hiratsuka, Kanagawa, Japan.
   [Miyata, Toshio] Tohoku Univ, Grad Sch Med, Div Mol Med & Therapy, Sendai, Miyagi, Japan.
C3 Tokai University; Tokai University; Tokai University; Tokai University;
   Tokai University; Tokai University; Tokai University; Tohoku University
RP Hozumi, K (通讯作者)，Tokai Univ, Sch Med, Dept Immunol, 143 Shimokasuya Isehara, Hiratsuka, Kanagawa 2591193, Japan.
EM hozumi@is.icc.u-tokai.ac.jp
RI Miyata, Toshio/A-4872-2010
OI Miyata, Toshio/0000-0001-9153-5024; Yazawa, Masaki/0000-0003-2382-9033;
   Ibrahim, Abd Aziz/0000-0003-1374-1089; IMAI, JIN/0000-0001-5248-4543;
   INAGAKI, YUTAKA/0000-0001-6640-7688
FU Ministry of Education, Culture, Sports, Science and Technology (MEXT)
   [17H05802]; Japan Society for the Promotion of Science (JSPS)
   [19K017413]; MEXT-Supported Program for the Strategic Research
   Foundation at Private University (Tokai University); Grants-in-Aid for
   Scientific Research [17H05802] Funding Source: KAKEN
FX This study was supported by the Ministry of Education, Culture, Sports,
   Science and Technology (MEXT; 17H05802 for Hozumi K); Japan Society for
   the Promotion of Science (JSPS; 19K017413 for Imai J); a MEXT-Supported
   Program for the Strategic Research Foundation at Private University
   (Tokai University) for Imai Y.
CR Bettenworth D, 2014, FIBROGENESIS TISSUE, V7, DOI 10.1186/1755-1536-7-5
   Castaneda FE, 2005, GASTROENTEROLOGY, V129, P1991, DOI 10.1053/j.gastro.2005.09.017
   Cosnes J, 2011, GASTROENTEROLOGY, V140, P1785, DOI 10.1053/j.gastro.2011.01.055
   de Bruyn M, 2018, J CROHNS COLITIS, V12, P1011, DOI 10.1093/ecco-jcc/jjy102
   de Bruyn M, 2017, NAT COMMUN, V8, DOI 10.1038/ncomms15384
   de Bruyn M, 2016, CRIT REV BIOCHEM MOL, V51, P295, DOI 10.1080/10409238.2016.1199535
   de Bruyn M, 2014, INFLAMM BOWEL DIS, V20, P1198, DOI 10.1097/MIB.0000000000000068
   Diebold RJ, 1995, P NATL ACAD SCI USA, V92, P12215, DOI 10.1073/pnas.92.26.12215
   Fichtner-Feigl S, 2007, J IMMUNOL, V178, P5859, DOI 10.4049/jimmunol.178.9.5859
   Gasche C, 2000, INFLAMM BOWEL DIS, V6, P8, DOI 10.1097/00054725-200002000-00002
   Ghosh AK, 2012, J CELL PHYSIOL, V227, P493, DOI 10.1002/jcp.22783
   Higashi K, 2003, J BIOL CHEM, V278, P43470, DOI 10.1074/jbc.M302339200
   Higashi K, 2011, J BIOL CHEM, V286, P4485, DOI 10.1074/jbc.M110.151936
   Ibrahim A, 2014, STEM CELLS, V32, P946, DOI 10.1002/stem.1577
   Imai J, 2015, BIOCHEM BIOPH RES CO, V468, P554, DOI 10.1016/j.bbrc.2015.10.123
   Inagaki Y, 2007, GUT, V56, P284, DOI 10.1136/gut.2005.088690
   Kaiko GE, 2019, SCI TRANSL MED, V11, DOI 10.1126/scitranslmed.aat0852
   KULKARNI AB, 1995, AM J PATHOL, V146, P264
   Latella G, 2013, EUR REV MED PHARMACO, V17, P1283
   Latella G, 2009, EUR J CLIN INVEST, V39, P145, DOI 10.1111/j.1365-2362.2008.02076.x
   Lawrance IC, 2003, GASTROENTEROLOGY, V125, P1750, DOI 10.1053/j.gastro.2003.08.027
   Li C, 2015, J IMMUNOL, V194, P3422, DOI 10.4049/jimmunol.1401779
   Munakata S, 2015, GASTROENTEROLOGY, V148, P565, DOI 10.1053/j.gastro.2014.12.001
   Nomura M, 1998, NATURE, V393, P786, DOI 10.1038/31693
   Oh CK, 2002, BIOCHEM BIOPH RES CO, V294, P1155, DOI 10.1016/S0006-291X(02)00577-6
   Pincha N, 2018, J CLIN INVEST, V128, P1807, DOI 10.1172/JCI99088
   Rieder Florian, 2016, Inflamm Intest Dis, V1, P41, DOI 10.1159/000445135
   Rieder F, 2017, GASTROENTEROLOGY, V152, P340, DOI 10.1053/j.gastro.2016.09.047
   Samarakoon R, 2008, THROMB HAEMOSTASIS, V100, P976, DOI 10.1160/TH08-05-0273
   Speca S, 2012, WORLD J GASTROENTERO, V18, P3635, DOI 10.3748/wjg.v18.i28.3635
   Vancamelbeke M, 2017, INFLAMM BOWEL DIS, V23, P1718, DOI 10.1097/MIB.0000000000001246
   Verrecchia F, 2007, WORLD J GASTROENTERO, V13, P3056, DOI 10.3748/wjg.v13.i22.3056
   Yahata T, 2017, BLOOD, V130, P2283, DOI 10.1182/blood-2017-02-767384
   Yang X, 1998, P NATL ACAD SCI USA, V95, P3667, DOI 10.1073/pnas.95.7.3667
NR 34
TC 12
Z9 12
U1 4
U2 8
PU KOREAN ASSOC STUDY INTESTINAL DISEASES
PI SEOUL
PA LOTTEGOLDROSE 2-F, RM 305, 890-59, DAECHI-DONG, GANGNAM-GU, SEOUL,
   135-280, SOUTH KOREA
SN 1598-9100
J9 INTEST RES
JI Intest. Res.
PD APR
PY 2020
VL 18
IS 2
BP 219
EP 228
DI 10.5217/ir.2019.00037
PG 10
WC Gastroenterology & Hepatology
WE Emerging Sources Citation Index (ESCI)
SC Gastroenterology & Hepatology
GA LG6XQ
UT WOS:000528241700010
PM 32050315
OA gold, Green Published
DA 2024-01-22
ER

PT J
AU Garrity, JA
   Matteson, EL
AF Garrity, James A.
   Matteson, Eric L.
TI Biologic response modifiers for ophthalmologists
SO OPHTHALMIC PLASTIC AND RECONSTRUCTIVE SURGERY
LA English
DT Article
ID NON-HODGKINS-LYMPHOMA; TUMOR LYSIS SYNDROME; ANTI-TNF THERAPY;
   RHEUMATOID-ARTHRITIS; B-CELL; ANTERIOR SCLERITIS; CROHNS-DISEASE;
   RITUXIMAB; ALPHA; INFLIXIMAB
C1 [Garrity, James A.] Mayo Clin, Dept Ophthalmol, Rochester, MN 55905 USA.
   [Matteson, Eric L.] Mayo Clin, Dept Med, Div Rheumatol, Rochester, MN 55905 USA.
C3 Mayo Clinic; Mayo Clinic
RP Garrity, JA (通讯作者)，Mayo Clin, Dept Ophthalmol, 200 1st St SW, Rochester, MN 55905 USA.
EM garrity.james@mayo.edu
CR Ahmadi-Simab K, 2005, ANN RHEUM DIS, V64, P1087, DOI 10.1136/ard.2004.027128
   Antoni C, 2002, CLIN EXP RHEUMATOL, V20, pS152
   Bongartz T, 2006, JAMA-J AM MED ASSOC, V295, P2275, DOI 10.1001/jama.295.19.2275
   Botsios C, 2007, RHEUMATOLOGY, V46, P1042, DOI 10.1093/rheumatology/kem052
   Burmester GR, 2007, ANN RHEUM DIS, V66, P732, DOI 10.1136/ard.2006.066761
   Cianchini G, 2007, ARCH DERMATOL, V143, P1033, DOI 10.1001/archderm.143.8.1033
   Criscione LG, 2002, CURR OPIN RHEUMATOL, V14, P204, DOI 10.1097/00002281-200205000-00002
   Dörner T, 2006, J RHEUMATOL, V33, P3
   El Fassi D, 2006, THYROID, V16, P709
   Emery P, 2001, HOSP MED, V62, P150, DOI 10.12968/hosp.2001.62.3.1534
   Feldmann M, 1999, ANN RHEUM DIS, V58, P27
   Foroozan R, 2002, ARCH OPHTHALMOL-CHIC, V120, P985
   Garrity JA, 2004, AM J OPHTHALMOL, V138, P1041
   Genovese MC, 2005, NEW ENGL J MED, V353, P1114, DOI 10.1056/NEJMoa050524
   Grillo-López AJ, 1999, SEMIN ONCOL, V26, P66
   HANDE KR, 1993, AM J MED, V94, P133, DOI 10.1016/0002-9343(93)90174-N
   Harriman G, 1999, ANN RHEUM DIS, V58, P61
   Kazkaz H, 2004, CURR OPIN PHARMACOL, V4, P398, DOI 10.1016/j.coph.2004.03.006
   Keating GM, 2002, BIODRUGS, V16, P111, DOI 10.2165/00063030-200216020-00005
   Keogh KA, 2006, AM J RESP CRIT CARE, V173, P180, DOI 10.1164/rccm.200507-1144OC
   KOHLER G, 1975, NATURE, V256, P495, DOI 10.1038/256495a0
   Kremer JM, 2001, ANN INTERN MED, V134, P695, DOI 10.7326/0003-4819-134-8-200104170-00013
   Lim LC, 1999, J CLIN ONCOL, V17, P1962
   Lock C, 1999, ANN RHEUM DIS, V58, P121, DOI 10.1136/ard.58.2008.i121
   Maloney DG, 1998, ONCOLOGY-NY, V12, P63
   Martínez ON, 2001, AM J GASTROENTEROL, V96, P1665
   McCune SL, 2001, JAMA-J AM MED ASSOC, V286, P1149, DOI 10.1001/jama.286.10.1149
   Mohan N, 2001, ARTHRITIS RHEUM-US, V44, P2862, DOI 10.1002/1529-0131(200112)44:12<2862::AID-ART474>3.0.CO;2-W
   Mombaerts I, 1996, OPHTHALMOLOGY, V103, P1619, DOI 10.1016/S0161-6420(96)30454-5
   Moreland L, 2006, NAT REV DRUG DISCOV, V5, P185, DOI 10.1038/nrd1989
   Onrust SV, 1999, DRUGS, V58, P79, DOI 10.2165/00003495-199958010-00009
   Papaliodis GN, 2003, OPHTHALMOLOGY, V110, P786, DOI 10.1016/S0161-6420(02)01932-2
   Ricart E, 2001, AM J GASTROENTEROL, V96, P722, DOI 10.1111/j.1572-0241.2001.03612.x
   Schwieterman WD, 1999, ANN RHEUM DIS, V58, P90
   Sicotte NL, 2001, NEUROLOGY, V57, P1885, DOI 10.1212/WNL.57.10.1885
   Simsek I, 2007, ANN RHEUM DIS, V66, P1255, DOI 10.1136/ard.2006.066787
   Smith JR, 2001, BRIT J OPHTHALMOL, V85, P1220, DOI 10.1136/bjo.85.10.1220
   STRONG BYC, 2004, ANN INTERN MED, V140, pE678
   Taylor PC, 2001, MOL BIOTECHNOL, V19, P153, DOI 10.1385/MB:19:2:153
   ten Tusscher MPM, 2003, BRIT MED J, V326, P579, DOI 10.1136/bmj.326.7389.579
   van der Heijde D, 2006, ARTHRITIS RHEUM-US, V54, P1063, DOI 10.1002/art.21655
   Yang HH, 1999, AM J HEMATOL, V62, P247, DOI 10.1002/(SICI)1096-8652(199912)62:4<247::AID-AJH9>3.3.CO;2-K
   Youinou P, 2007, CLIN EXP RHEUMATOL, V25, P318
NR 43
TC 2
Z9 2
U1 0
U2 0
PU LIPPINCOTT WILLIAMS & WILKINS
PI PHILADELPHIA
PA TWO COMMERCE SQ, 2001 MARKET ST, PHILADELPHIA, PA 19103 USA
SN 0740-9303
EI 1537-2677
J9 OPHTHAL PLAST RECONS
JI Ophthalmic Plast. Reconstr. Surg.
PD SEP-OCT
PY 2008
VL 24
IS 5
BP 345
EP 347
DI 10.1097/IOP.0b013e3181829f7b
PG 3
WC Ophthalmology; Surgery
WE Science Citation Index Expanded (SCI-EXPANDED)
SC Ophthalmology; Surgery
GA 354QA
UT WOS:000259652900001
PM 18806651
DA 2024-01-22
ER

PT J
AU Nagy-Szakal, D
   Mir, SAV
   Harris, RA
   Dowd, SE
   Yamada, T
   Lacorazza, HD
   Tatevian, N
   Smith, CW
   de Zoeten, EF
   Klein, J
   Kellermayer, R
AF Nagy-Szakal, Dorottya
   Mir, Sabina A. V.
   Harris, R. Alan
   Dowd, Scot E.
   Yamada, Takeshi
   Lacorazza, H. Daniel
   Tatevian, Nina
   Smith, C. Wayne
   de Zoeten, Edwin F.
   Klein, John
   Kellermayer, Richard
TI Loss of n-6 fatty acid induced pediatric obesity protects against acute
   murine colitis
SO FASEB JOURNAL
LA English
DT Article
DE diet; inflammatory bowel disease; microbiome; CXCL13
ID INFLAMMATORY-BOWEL-DISEASE; EUROPEAN PROSPECTIVE COHORT; DEXTRAN SULFATE
   SODIUM; ULCERATIVE-COLITIS; CROHNS-DISEASE; T-CELLS; GUT MICROBIOTA;
   COLONIC-MUCOSA; MICE; SUSCEPTIBILITY
AB Dietary influences may affect microbiome composition and host immune responses, thereby modulating propensity toward inflammatory bowel diseases (IBDs): Crohn disease (CD) and ulcerative colitis (UC). Dietary n-6 fatty acids have been associated with UC in prospective studies. However, the critical developmental period when (n-6) consumption may induce UC is not known. We examined the effects of transiently increased n-6 consumption during pediatric development on subsequent dextran-sulfate-sodium (DSS)-induced acute murine colitis. The animals transiently became obese then rapidly lost this phenotype. Interestingly, mice were protected against DSS colitis 40 days after n-6 consumption. The transient high n-6-induced protection against colitis was fat type-and dietary reversal-dependent and could be transferred to germ-free mice by fecal microbiota transplantation. We also detected decreased numbers of chemokine receptor (Cxcr)5(+) CD4(+) T cells in the mesenteric lymph nodes (MLNs) of transiently n-6-fed mice. Further experiments revealed that anti-chemokine ligand (Cxcl)13 (the ligand of Cxcr5) antibody treatment decreased DSS colitis severity, implicating the importance of the Cxcr5-Cxcl13 pathway in mammalian colitis. Consecutively, we found elevated CXCL13 concentrations (CD: 1.8-fold, P = 0.0077; UC: 1.9-fold, P = 0.056) in the serum of untreated pediatric IBD patients. The human serologic observations supported the translational relevance of our findings.
C1 [Nagy-Szakal, Dorottya; Mir, Sabina A. V.; Kellermayer, Richard] Baylor Coll Med, Texas Children Hosp, Sect Pediat Gastroenterol, Houston, TX 77030 USA.
   [Nagy-Szakal, Dorottya; Smith, C. Wayne; Kellermayer, Richard] ARS, USDA, Childrens Nutr Res Ctr, Houston, TX USA.
   [Harris, R. Alan] Baylor Coll Med, Dept Mol & Human Genet, Houston, TX 77030 USA.
   [Dowd, Scot E.] Mol Res LP, Shallowater, TX USA.
   [Yamada, Takeshi; Lacorazza, H. Daniel] Baylor Coll Med, Dept Pathol & Immunol, Houston, TX 77030 USA.
   Univ Texas Hlth Sci Ctr Houston, Dept Pathol & Lab Med, Houston, TX 77030 USA.
   [de Zoeten, Edwin F.] Childrens Hosp Colorado, Digest Hlth Inst, Aurora, CO USA.
   [Klein, John] Univ Texas Hlth Sci Ctr Houston, Sch Dent, Houston, TX 77030 USA.
C3 Baylor College of Medicine; United States Department of Agriculture
   (USDA); Baylor College of Medicine; Baylor College of Medicine;
   University of Texas System; University of Texas Health Science Center
   Houston; Children's Hospital Colorado; University of Texas System;
   University of Texas Health Science Center Houston
RP Kellermayer, R (通讯作者)，Baylor Coll Med, Sect Pediat Gastroenterol Hepatol & Nutr, 6621 Fannin St,CC1010-00, Houston, TX 77030 USA.
EM kellerma@bcm.edu
RI Harris, R. Alan/AAI-2784-2020; Dowd, Scot E/M-5386-2017
OI Harris, R. Alan/0000-0002-7333-4752; Dowd, Scot E/0000-0002-6296-1427;
   de Zoeten, Edwin/0000-0002-0946-9759
FU Houston Men of Distinction; U.S. National Institutes of Health [P30
   DK56338]; USDA ARS
FX The authors thank the Gutsy Kids Fund, including philanthropic donation
   from the Karen and Brock Wagner family, and the support of the Houston
   Men of Distinction. The authors also acknowledge support from the U.S.
   National Institutes of Health for the Texas Medical Center Digestive
   Diseases Center (P30 DK56338). Measurements of body composition were
   performed in the Mouse Metabolic Research Unit at the U.S. Department of
   Agriculture/Agricultural Research Service (USDA/ARS) Children's
   Nutrition Research Center, which is supported by funds from the USDA ARS
   (www.bcm.edu/cnrc/mmru). The authors acknowledge the assistance of the
   Mouse Metabolic Research Unit (Baylor College of Medicine) staff and
   faculty in performing these measurements. D.N.S. and R.K. developed the
   study concept and design; D.N.S., S.A.V.M., R.A.H., S.E.D., T.Y.,
   H.D.L., N.T., E.Z., J.K., and R.K. acquired the data; D.N.S., R.A.H.,
   S.E.D., and R.K. analyzed and interpreted the data; D.N.S. and R.K.
   drafted the manuscript; H.D.L., N.T., C.W.S., and R.K. critically
   revised the manuscript for important intellectual content; R.A.H.,
   S.E.D., and R.K. performed statistical analysis; R.K. obtained funding;
   C.W.S. and R.K. provided material support; and T.Y., H.D.L., and N.T.
   provided technical support. The authors declare no conflicts of
   interest.
CR Abramson O, 2010, J PEDIATR-US, V157, P233, DOI 10.1016/j.jpeds.2010.02.024
   Anderson CA, 2011, NAT GENET, V43, P246, DOI 10.1038/ng.764
   Bailey MT, 2010, BRAIN BEHAV IMMUN, V24, P577, DOI 10.1016/j.bbi.2009.12.010
   Barnett M, 2010, MUTAT RES-FUND MOL M, V690, P71, DOI 10.1016/j.mrfmmm.2010.02.006
   Benchimol EI, 2009, GUT, V58, P1490, DOI 10.1136/gut.2009.188383
   Boland BS, 2014, GASTROENTEROL CLIN N, V43, P603, DOI 10.1016/j.gtc.2014.05.011
   Boyle D.L., 2014, ANN RHEUM DIS
   Brocker T, 1999, EUR J IMMUNOL, V29, P1610, DOI 10.1002/(SICI)1521-4141(199905)29:05<1610::AID-IMMU1610>3.0.CO;2-8
   Chan SSM, 2013, AM J GASTROENTEROL, V108, P575, DOI 10.1038/ajg.2012.453
   Cole JR, 2009, NUCLEIC ACIDS RES, V37, pD141, DOI 10.1093/nar/gkn879
   Cosnes J, 2011, GASTROENTEROLOGY, V140, P1785, DOI 10.1053/j.gastro.2011.01.055
   de Zoeten EF, 2011, MOL CELL BIOL, V31, P2066, DOI 10.1128/MCB.05155-11
   Devkota S, 2012, NATURE, V487, P104, DOI 10.1038/nature11225
   Dowd SE, 2005, BMC BIOINFORMATICS, V6, DOI 10.1186/1471-2105-6-93
   Fite A, 2013, J CLIN MICROBIOL, V51, P849, DOI 10.1128/JCM.02574-12
   Franke A, 2010, NAT GENET, V42, P1118, DOI 10.1038/ng.717
   Gevers D, 2014, CELL HOST MICROBE, V15, P382, DOI 10.1016/j.chom.2014.02.005
   Gruber L, 2013, PLOS ONE, V8, DOI 10.1371/journal.pone.0071661
   Gunnarsson C, 2012, DIGEST DIS SCI, V57, P3080, DOI 10.1007/s10620-012-2289-y
   Gupta N, 2010, INFLAMM BOWEL DIS, V16, P638, DOI 10.1002/ibd.21099
   Haberman Y, 2014, J CLIN INVEST, V124, P3617, DOI 10.1172/JCI75436
   Halfvarson J, 2011, INFLAMM BOWEL DIS, V17, P6, DOI 10.1002/ibd.21295
   Harris RA, 2014, EPIGENETICS-US, V9, P1131, DOI 10.4161/epi.29446
   Hou JK, 2011, AM J GASTROENTEROL, V106, P563, DOI 10.1038/ajg.2011.44
   Jason K., 2011, TEX MED CTR DIG DIS
   Jostins L, 2012, NATURE, V491, P119, DOI 10.1038/nature11582
   Kellermayer R, 2012, CAN J GASTROENTEROL, V26, P909, DOI 10.1155/2012/526408
   Kellermayer R, 2010, AM J MED GENET A, V152A, P3022, DOI 10.1002/ajmg.a.33726
   Kellermayer R, 2010, HUM MOL GENET, V19, P2168, DOI 10.1093/hmg/ddq095
   Kitajima S, 2000, EXP ANIM TOKYO, V49, P9, DOI 10.1538/expanim.49.9
   Lepage P, 2011, GASTROENTEROLOGY, V141, P227, DOI 10.1053/j.gastro.2011.04.011
   Magyari L, 2014, WORLD J GASTROENTERO, V20, P3208, DOI 10.3748/wjg.v20.i12.3208
   Malaty HM, 2010, J PEDIATR GASTR NUTR, V50, P27, DOI 10.1097/MPG.0b013e3181b99baa
   Marion-Letellier R, 2013, INFLAMM BOWEL DIS, V19, P205, DOI [10.1002/ibd.23001, 10.1097/MIB.0b013e3182810122]
   Maslowski KM, 2009, NATURE, V461, P1282, DOI 10.1038/nature08530
   Molodecky NA, 2012, GASTROENTEROLOGY, V142, P46, DOI 10.1053/j.gastro.2011.10.001
   Murata K, 2002, J IMMUNOL, V169, P4628, DOI 10.4049/jimmunol.169.8.4628
   Nagy-Szakal D, 2013, J PEDIATR GASTR NUTR, V56, P544, DOI 10.1097/MPG.0b013e3182769748
   Nishimura M, 2009, ANN NY ACAD SCI, V1173, P350, DOI 10.1111/j.1749-6632.2009.04738.x
   Obermeier F, 2003, EUR J IMMUNOL, V33, P3265, DOI 10.1002/eji.200324124
   PERRET V, 1977, GUT, V18, P382, DOI 10.1136/gut.18.5.382
   Petronis A, 2010, NATURE, V465, P721, DOI 10.1038/nature09230
   Sarra M, 2010, INFLAMM BOWEL DIS, V16, P1332, DOI 10.1002/ibd.21238
   Sartor RB, 2011, MUCOSAL IMMUNOL, V4, P127, DOI 10.1038/mi.2010.87
   Schaefer JS, 2010, J LEUKOCYTE BIOL, V87, P301, DOI 10.1189/jlb.0409238
   Schaible TD, 2011, HUM MOL GENET, V20, P1687, DOI 10.1093/hmg/ddr044
   Schmitz G, 2008, PROG LIPID RES, V47, P147, DOI 10.1016/j.plipres.2007.12.004
   Steck N, 2011, GASTROENTEROLOGY, V141, P959, DOI 10.1053/j.gastro.2011.05.035
   Szigeti R, 2012, ANN CLIN LAB SCI, V42, P401
   Tao R, 2007, NAT MED, V13, P1299, DOI 10.1038/nm1652
   Tjonneland A, 2009, GUT, V58, P1606, DOI 10.1136/gut.2008.169078
   Vijay-Kumar M, 2010, SCIENCE, V328, P228, DOI 10.1126/science.1179721
   Walker LSK, 1999, J EXP MED, V190, P1115, DOI 10.1084/jem.190.8.1115
   Walters WA, 2014, FEBS LETT, V588, P4223, DOI 10.1016/j.febslet.2014.09.039
   Yamada T, 2009, NAT IMMUNOL, V10, P618, DOI 10.1038/ni.1730
NR 55
TC 18
Z9 19
U1 0
U2 18
PU FEDERATION AMER SOC EXP BIOL
PI BETHESDA
PA 9650 ROCKVILLE PIKE, BETHESDA, MD 20814-3998 USA
SN 0892-6638
EI 1530-6860
J9 FASEB J
JI Faseb J.
PD AUG
PY 2015
VL 29
IS 8
BP 3151
EP 3159
DI 10.1096/fj.14-267690
PG 9
WC Biochemistry & Molecular Biology; Biology; Cell Biology
WE Science Citation Index Expanded (SCI-EXPANDED)
SC Biochemistry & Molecular Biology; Life Sciences & Biomedicine - Other
   Topics; Cell Biology
GA CN9VA
UT WOS:000358796900005
PM 25903104
OA Green Published
DA 2024-01-22
ER

PT J
AU Marshall, JK
AF Marshall, John K.
TI Finding inflammatory bowel disease genes will not lead to a cure
SO CANADIAN JOURNAL OF GASTROENTEROLOGY
LA English
DT Review
ID CROHNS-DISEASE; ANTIBIOTIC-THERAPY; CONTROLLED TRIAL; COLITIS; RISK;
   INTERLEUKIN-10; MICE; SUSCEPTIBILITY; EPIDEMIOLOGY; POPULATION
C1 McMaster Univ, Med Ctr, Div Gastroenterol, Hamilton, ON L8N 3Z5, Canada.
C3 McMaster University
RP Marshall, JK (通讯作者)，McMaster Univ, Med Ctr, Div Gastroenterol, 1200 Main St W, Hamilton, ON L8N 3Z5, Canada.
EM marshllj@mcmaster.ca
RI xu, wei/HHD-2891-2022
OI Marshall, John/0000-0002-0523-9032
CR Chowers Y, 2004, AM J GASTROENTEROL, V99, P1974, DOI 10.1111/j.1572-0241.2004.40058.x
   Duggan AE, 1998, GUT, V43, P494, DOI 10.1136/gut.43.4.494
   EKBOM A, 1990, AM J EPIDEMIOL, V132, P1111, DOI 10.1093/oxfordjournals.aje.a115754
   GENT AE, 1994, LANCET, V343, P766, DOI 10.1016/S0140-6736(94)91841-4
   Hugot JP, 2003, LANCET, V362, P2012, DOI 10.1016/S0140-6736(03)15024-6
   Hugot JP, 2003, EUR J HUM GENET, V11, P179, DOI 10.1038/sj.ejhg.5200932
   Hugot JP, 2001, NATURE, V411, P599, DOI 10.1038/35079107
   Kleessen B, 2002, SCAND J GASTROENTERO, V37, P1034, DOI 10.1080/003655202320378220
   Kobayashi KS, 2005, SCIENCE, V307, P731, DOI 10.1126/science.1104911
   KOLETZKO S, 1989, BRIT MED J, V298, P1617, DOI 10.1136/bmj.298.6688.1617
   Korzenik JR, 2005, J CLIN GASTROENTEROL, V39, pS59, DOI 10.1097/01.mcg.0000155553.28348.fc
   Loftus EV, 2004, GASTROENTEROLOGY, V126, P1504, DOI 10.1053/j.gastro.2004.01.063
   Madsen KL, 2000, GASTROENTEROLOGY, V118, P1094, DOI 10.1016/S0016-5085(00)70362-3
   Maeda S, 2005, SCIENCE, V308, P633
   McCarthy J, 2003, GUT, V52, P975, DOI 10.1136/gut.52.7.975
   Montgomery SM, 1997, LANCET, V349, P472, DOI 10.1016/S0140-6736(05)61183-X
   Montgomery SM, 1999, EUR J GASTROEN HEPAT, V11, P543, DOI 10.1097/00042737-199905000-00013
   Newman B, 2005, CURR OPIN GASTROEN, V21, P401
   Ogura Y, 2001, NATURE, V411, P603, DOI 10.1038/35079114
   ORNHOLM M, 2000, SCAND J GASTROENTERO, V35, P1075
   Steidler L, 2000, SCIENCE, V289, P1352, DOI 10.1126/science.289.5483.1352
   Steinhart AH, 2002, GASTROENTEROLOGY, V123, P33, DOI 10.1053/gast.2002.34225
   TYSK C, 1988, GUT, V29, P990, DOI 10.1136/gut.29.7.990
   Van Ranst M, 2005, INFLAMM BOWEL DIS, V11, P597, DOI 10.1097/01.MIB.0000163697.34592.d4
   Vandenbroucke K, 2004, GASTROENTEROLOGY, V127, P502, DOI 10.1053/j.gastro.2004.05.020
   Weinstock JV, 2004, GUT, V53, P7, DOI 10.1136/gut.53.1.7
   WHORWELL PJ, 1979, BRIT MED J, V1, P382, DOI 10.1136/bmj.1.6160.382
   WRIGHT JP, 1986, S AFR MED J, V70, P10
NR 28
TC 2
Z9 2
U1 0
U2 1
PU PULSUS GROUP INC
PI OAKVILLE
PA 2902 S SHERIDAN WAY, OAKVILLE, ONTARIO L6J 7L6, CANADA
SN 0835-7900
J9 CAN J GASTROENTEROL
JI Can. J. Gastroenterol.
PD OCT
PY 2006
VL 20
IS 10
BP 643
EP 644
DI 10.1155/2006/814145
PG 2
WC Gastroenterology & Hepatology
WE Science Citation Index Expanded (SCI-EXPANDED)
SC Gastroenterology & Hepatology
GA 097IP
UT WOS:000241441000005
PM 17066154
OA gold, Green Published, Green Submitted
DA 2024-01-22
ER

PT J
AU Sands, BE
   Sandborn, WJ
   Wolf, DC
   Katz, S
   Safdi, M
   Schwartz, DA
   Hanauer, SB
AF Sands, Bruce E.
   Sandborn, William J.
   Wolf, Douglas C.
   Katz, Seymour
   Safdi, Michael
   Schwartz, David A.
   Hanauer, Stephen B.
TI Pilot feasibility studies of leukocytapheresis with the adacolumn
   apheresis system in patients with active ulcerative colitis or Crohn
   disease
SO JOURNAL OF CLINICAL GASTROENTEROLOGY
LA English
DT Article
DE ulcerative colitis; Crohn disease; inflammatory bowel disease;
   leukocytapheresis; granulocytes
ID INFLAMMATORY-BOWEL-DISEASE; MONOCYTE ADSORPTION APHERESIS; ACTIVITY
   INDEX; THERAPY; GRANULOCYTE; ADJUNCT; SAFETY
AB Goals: Two uncontrolled, multicenter feasibility studies evaluated safety and pilot efficacy of selective granulocyte and monocyte adsorption apheresis (GMA) with the Adacolumn Apheresis System for treatment of moderate-to-severe ulcerative colitis (UC) and Crohn disease (CD) patients refractory/intolerant to conventional pharmacologic therapy.
   Background: Patients with UC and CD, characterized by elevations in peripheral blood granulocytes, monocytes/macrophages, and proinflammatory mediators, may benefit from reductions in activated granulocytes and monocytes by selective apheresis.
   Methods: Patients underwent weekly Adacolumn sessions for 5 weeks. Pilot efficacy assessments used disease activity index (DAI) for UC (0-12) or CD activity index (CDAI; 0-600) for CD.
   Results: Eleven of 15 UC patients completed all 5 treatments. Mean DAI scores fell from 8.4 +/- 1.3 (baseline) to 5.2 +/- 2.9 (week 7). Five patients had DAI reductions of >= 3 points at week 7. Fourteen of 15 CD patients completed all 5 treatments. Mean CDAI scores fell from 308.0 +/- 76.5 (baseline) to 200.6 +/- 117.4 (week 7). Nine CD patients responded (CDAI reductions >= 70 points) at week 7. Remission (CDAI score <= 150 at week 7) was observed in 6 patients. There were no device-related serious adverse effects.
   Conclusions: Treatment with Adacolumn may be feasible and effective in patients with moderate-to-severe refractory inflammatory bowel disease. Larger sham-controlled studies are ongoing.
C1 Massachusetts Gen Hosp, MGH Crohns & Colitis Ctr, Boston, MA 02114 USA.
   Massachusetts Gen Hosp, Gastrointestinal Unit, Boston, MA 02114 USA.
   Mayo Clin, Div Gastroenterol & Hepatol, Rochester, MN USA.
   Atlanta GI Associates, Atlanta, GA USA.
   Long Isl Clin Res Associates, Great Neck, NY USA.
   Consultants Clin Res, Cincinnati, OH USA.
   Vanderbilt Univ, Med Ctr, Div Gastroenterol, Nashville, TN USA.
   Univ Chicago, Med Ctr, Sect Gastroenterol Nutr & Hepatol, Chicago, IL 60637 USA.
C3 Harvard University; Massachusetts General Hospital; Harvard University;
   Massachusetts General Hospital; Mayo Clinic; Vanderbilt University;
   University of Chicago; University of Chicago Medical Center
RP Sands, BE (通讯作者)，Massachusetts Gen Hosp, MGH Crohns & Colitis Ctr, 165 cambridge St,9th Floor, Boston, MA 02114 USA.
EM bsands@partners.org
RI Sands, Bruce/R-7887-2019; Sandborn, William/ABE-8342-2020
OI Sands, Bruce/0000-0001-5762-5042; Schwartz, David/0000-0002-7026-7099;
   katz, seymour/0000-0002-3492-9200
CR BEST WR, 1979, GASTROENTEROLOGY, V77, P843
   Colombel JF, 2004, GASTROENTEROLOGY, V126, P19, DOI 10.1053/j.gastro.2003.10.047
   GRISHAM MB, 1992, ANN NY ACAD SCI, V664, P103, DOI 10.1111/j.1749-6632.1992.tb39753.x
   Hanai H, 2004, DIGESTION, V70, P36, DOI 10.1159/000080079
   Hendrickson BA, 2002, CLIN MICROBIOL REV, V15, P79, DOI 10.1128/CMR.15.1.79-94.2002
   Irvine EJ, 1996, J CLIN EPIDEMIOL, V49, P1177, DOI 10.1016/0895-4356(96)00136-9
   Kashiwagi N, 2002, DIGEST DIS SCI, V47, P1334, DOI 10.1023/A:1015330816364
   Matsui T, 2003, AM J GASTROENTEROL, V98, P511
   Naganuma M, 2004, INFLAMM BOWEL DIS, V10, P251, DOI 10.1097/00054725-200405000-00012
   Ramlow W, 2005, J CLIN APHERESIS, V20, P72, DOI 10.1002/jca.20053
   Rembacken B J, 1998, Ther Apher, V2, P93, DOI 10.1111/j.1744-9987.1998.tb00082.x
   Sandborn WJ, 2006, INFLAMM BOWEL DIS, V12, pS15, DOI 10.1097/01.MIB.0000195387.26892.22
   Saniabadi AR, 2005, J CLIN APHERESIS, V20, P171, DOI 10.1002/jca.20046
   SAWADA K, 1995, J GASTROENTEROL, V30, P322, DOI 10.1007/BF02347507
   Sawada K, 2003, DIS COLON RECTUM, V46, pS66, DOI 10.1097/01.DCR.0000089110.19093.B4
   Schaible TF, 2000, CAN J GASTROENTER SC, V14, P29
   SCHROEDER KW, 1987, NEW ENGL J MED, V317, P1625, DOI 10.1056/NEJM198712243172603
   Shanahan F, 2002, LANCET, V359, P62, DOI 10.1016/S0140-6736(02)07284-7
   Shimoyama T, 2001, J CLIN APHERESIS, V16, P1
   Tibble JA, 2000, GASTROENTEROLOGY, V119, P15, DOI 10.1053/gast.2000.8523
   Yoshida EM, 1999, CAN J GASTROENTEROL, V13, P65, DOI 10.1155/1999/506915
NR 21
TC 22
Z9 22
U1 0
U2 0
PU LIPPINCOTT WILLIAMS & WILKINS
PI PHILADELPHIA
PA 530 WALNUT ST, PHILADELPHIA, PA 19106-3621 USA
SN 0192-0790
J9 J CLIN GASTROENTEROL
JI J. Clin. Gastroenterol.
PD JUL
PY 2006
VL 40
IS 6
BP 482
EP 489
DI 10.1097/00004836-200607000-00005
PG 8
WC Gastroenterology & Hepatology
WE Science Citation Index Expanded (SCI-EXPANDED)
SC Gastroenterology & Hepatology
GA 065CJ
UT WOS:000239136700005
PM 16825929
DA 2024-01-22
ER

PT J
AU Alshahrani, AS
AF Alshahrani, Abdulaziz Saad
TI Anti-TNF-α drug-induced lupus: A Case Report
SO WORLD FAMILY MEDICINE
LA English
DT Article
DE Drug-induced lupus erythematosus; anti-TNF alpha; hepatitis; infliximab
ID RHEUMATOID-ARTHRITIS; ERYTHEMATOSUS; INFLIXIMAB; MANIFESTATIONS;
   ETANERCEPT; ANTIBODIES; PATIENT; ONSET
AB Background: It is expected that incidence of anti-TNF alpha induced lupus (ATIL) will probably increase with more widespread use of anti-tumor necrosis factor-alpha (anti-TNF alpha) agents.
   Case Report: We report a rare presentation of ATIL with hepatitis for a woman who has Crohn's disease and was treated with infliximab for 9 months. She had clinical and biochemical improvement after discontinuation of infliximab and starting steroid therapy.
   Conclusion: Treatment with Infliximab may cause a lupus-like syndrome, which can be reversed upon its discontinuation.
C1 [Alshahrani, Abdulaziz Saad] Najran Univ, Coll Med, Gastroenterol, Najran, Saudi Arabia.
C3 Najran University
RP Alshahrani, AS (通讯作者)，Najran Univ, Coll Med, Gastroenterol, Najran, Saudi Arabia.
EM Dr.abdulaziz2015@gmail.com
CR Arnaud L, 2019, ANN RHEUM DIS, V78, P504, DOI 10.1136/annrheumdis-2018-214598
   Bickerstaff MCM, 1999, NAT MED, V5, P694, DOI 10.1038/9544
   Cairns AP, 2002, ANN RHEUM DIS, V61, P1031, DOI 10.1136/ard.61.11.1031
   Costa MF, 2008, SEMIN ARTHRITIS RHEU, V37, P381, DOI 10.1016/j.semarthrit.2007.08.003
   De Bandt M, 2005, ARTHRITIS RES THER, V7, pR545, DOI 10.1186/ar1715
   Desai SB, 2006, BEST PRACT RES CL RH, V20, P757, DOI 10.1016/j.berh.2006.06.002
   Eriksson C, 2005, ANN RHEUM DIS, V64, P403, DOI 10.1136/ard.2004.024182
   Favalli E, 2002, LUPUS, V11, P753, DOI 10.1191/0961203302lu236cr
   Gonnet-Gracia C, 2008, CLIN EXP RHEUMATOL, V26, P401
   Haraoui B, 2006, CURR OPIN RHEUMATOL, V18, P96
   Hart SP, 1997, J IMMUNOL, V159, P919
   Kang MJ, 2006, J KOREAN MED SCI, V21, P946, DOI 10.3346/jkms.2006.21.5.946
   Klapman JB, 2003, INFLAMM BOWEL DIS, V9, P176, DOI 10.1097/00054725-200305000-00005
   Lorenz HM, 2000, APOPTOSIS, V5, P443, DOI 10.1023/A:1009692902805
   Maczynska I, 2006, IMMUNOL LETT, V102, P79, DOI 10.1016/j.imlet.2005.08.001
   Moulis G, 2014, RHEUMATOLOGY, V53, P1864, DOI 10.1093/rheumatology/keu214
   Ramos-Casals M, 2010, AUTOIMMUN REV, V9, P188, DOI 10.1016/j.autrev.2009.10.003
   Romagnani S, 1999, INFLAMM BOWEL DIS, V5, P285, DOI 10.1097/00054725-199911000-00009
   Sarzi-Puttini P, 2003, DIGEST LIVER DIS, V35, P814, DOI 10.1016/S1590-8658(03)00448-1
   Shovman O, 2018, CLIN RHEUMATOL, V37, P563, DOI 10.1007/s10067-017-3884-2
   Singh VK, 1999, IMMUNOL RES, V20, P147, DOI 10.1007/BF02786470
   Van Rijthoven AWAM, 2006, RHEUMATOLOGY, V45, P1317, DOI 10.1093/rheumatology/kel227
   Vasoo S, 2006, LUPUS, V15, P757, DOI 10.1177/0961203306070000
   Vedove CD, 2012, J DTSCH DERMATOL GES, V10, P889, DOI 10.1111/j.1610-0387.2012.08000.x
   Wetter DA, 2009, MAYO CLIN PROC, V84, P979, DOI 10.4065/84.11.979
   Williams EL, 2009, RHEUMATOLOGY, V48, P716, DOI 10.1093/rheumatology/kep080
   Xu Y, 2015, ARTHRITIS RHEUMATOL, V67, P225, DOI 10.1002/art.38882
NR 27
TC 0
Z9 0
U1 0
U2 3
PU MEDI+WORLD INT
PI RADCLIFFE NORTH
PA 3 DAVIS ST, RADCLIFFE NORTH, 4020, AUSTRALIA
SN 1839-0188
EI 1839-0196
J9 WORLD FAM MED
JI World Fam. Med.
PD JUN
PY 2020
VL 18
IS 6
BP 81
EP 84
DI 10.5742/MEWFM.2020.93825
PG 4
WC Medicine, General & Internal
WE Emerging Sources Citation Index (ESCI)
SC General & Internal Medicine
GA LT7II
UT WOS:000537239900013
DA 2024-01-22
ER

PT J
AU Glick, SR
   Carvalho, RS
AF Glick, Sarah R.
   Carvalho, Ryan S.
TI Inflammatory Bowel Disease
SO PEDIATRICS IN REVIEW
LA English
DT Article
ID PEDIATRIC CROHNS-DISEASE; POUCH-ANAL ANASTOMOSIS; ULCERATIVE-COLITIS;
   FECAL CALPROTECTIN; POSTOPERATIVE RECURRENCE; CLINICAL CHARACTERISTICS;
   CORTICOSTEROID-THERAPY; COLONIC INFLAMMATION; ILEOANAL ANASTOMOSIS;
   FUNCTIONAL OUTCOMES
C1 [Glick, Sarah R.] Wright State Univ, Boonshoft Sch Med, Childrens Med Ctr Dayton, Dayton, OH 45435 USA.
   [Carvalho, Ryan S.] Ohio State Univ, Coll Med, Nationwide Childrens Hosp, Columbus, OH 43210 USA.
C3 University System of Ohio; Wright State University Dayton; University
   System of Ohio; Ohio State University; Nationwide Childrens Hospital
RP Glick, SR (通讯作者)，Wright State Univ, Boonshoft Sch Med, Childrens Med Ctr Dayton, Dayton, OH 45435 USA.
RI Carvalho, Ryan/E-2847-2011
OI Glick, Sarah/0000-0003-2080-2636
CR Benchimol EI, 2009, GUT, V58, P1490, DOI 10.1136/gut.2009.188383
   Bouma G, 2003, NAT REV IMMUNOL, V3, P521, DOI 10.1038/nri1132
   BRANDT LJ, 1982, GASTROENTEROLOGY, V83, P383
   BROSTROM O, 1987, SCAND J GASTROENTERO, V22, P1193, DOI 10.3109/00365528708996463
   Camma C, 1997, GASTROENTEROLOGY, V113, P1465, DOI 10.1053/gast.1997.v113.pm9352848
   Cho JH, 2008, WORLD J GASTROENTERO, V14, P338, DOI 10.3748/wjg.14.338
   Cuffari C, 2006, Minerva Pediatr, V58, P139
   Darbari A, 2004, INFLAMM BOWEL DIS, V10, P67, DOI 10.1097/00054725-200403000-00001
   Dubinsky MC, 2002, AM J GASTROENTEROL, V97, P2333
   Dubinsky MC, 2001, AM J GASTROENTEROL, V96, P758
   Ehrhardt RO, 1997, J IMMUNOL, V158, P566
   Elson CO, 2002, NEW ENGL J MED, V346, P614, DOI 10.1056/NEJM200202213460812
   Fagerberg UL, 2007, J PEDIATR GASTR NUTR, V45, P414, DOI 10.1097/MPG.0b013e31810e75a9
   Farrell RJ, 2002, GASTROENTEROL CLIN N, V31, P41, DOI 10.1016/S0889-8553(01)00004-8
   Fiocchi C, 1998, GASTROENTEROLOGY, V115, P182, DOI 10.1016/S0016-5085(98)70381-6
   Gionchetti P, 2004, BEST PRACT RES CL GA, V18, P993, DOI 10.1016/j.bpg.2004.07.003
   Gionchetti P, 2003, BEST PRACT RES CL GA, V17, P75, DOI 10.1053/bega.2002.0348
   GRAND RJ, 1975, PEDIATR CLIN N AM, V22, P835
   Greenstein AJ, 2009, J AM COLL SURGEONS, V208, P1065, DOI 10.1016/j.jamcollsurg.2009.01.039
   Griffiths AM, 2004, BEST PRACT RES CL GA, V18, P509, DOI 10.1016/j.bpg.2004.01.002
   GRIFFITHS AM, 1995, GASTROENTEROLOGY, V108, P1056, DOI 10.1016/0016-5085(95)90203-1
   Halfvarson J, 2003, GASTROENTEROLOGY, V124, P1767, DOI 10.1016/S0016-5085(03)00385-8
   Hanauer SB, 2004, ALIMENT PHARM THERAP, V20, P97, DOI 10.1111/j.1365-2036.2004.02054.x
   Harpavat Manisha, 2003, Curr Gastroenterol Rep, V5, P225
   Hyams J, 1995, Inflamm Bowel Dis, V1, P27, DOI 10.1002/ibd.3780010104
   Hyams J, 2007, GASTROENTEROLOGY, V132, P863, DOI 10.1053/j.gastro.2006.12.003
   Hyams J, 2006, CLIN GASTROENTEROL H, V4, P1118, DOI 10.1016/j.cgh.2006.04.008
   Hyams JS, 2007, J PEDIATR GASTR NUTR, V44, P185, DOI 10.1097/01.mpg.0000252191.05170.e7
   HYAMS JS, 1994, J PEDIATR GASTR NUTR, V19, P7, DOI 10.1097/00005176-199407000-00003
   Hyams JS, 1997, J PEDIATR GASTR NUTR, V24, P289, DOI 10.1097/00005176-199703000-00011
   Joishy M, 2009, J PEDIATR GASTR NUTR, V48, P48, DOI 10.1097/MPG.0b013e31816533d3
   KANOF ME, 1988, GASTROENTEROLOGY, V95, P1523, DOI 10.1016/S0016-5085(88)80072-6
   KIRSCHNER BS, 1986, GASTROENTEROLOGY, V91, P830, DOI 10.1016/0016-5085(86)90683-9
   Koivusalo A, 2007, J PEDIATR SURG, V42, P290, DOI 10.1016/j.jpedsurg.2006.10.001
   Kugathasan S, 2003, J PEDIATR-US, V143, P525, DOI 10.1067/S0022-3476(03)00444-X
   Lamb CA, 2009, BRIT J SURG, V96, P663, DOI 10.1002/bjs.6593
   LASHNER BA, 1993, AM J GASTROENTEROL, V88, P356
   Mack DR, 2007, PEDIATRICS, V119, P1113, DOI 10.1542/peds.2006-1865
   Markowitz J, 2006, CLIN GASTROENTEROL H, V4, P1124, DOI 10.1016/j.cgh.2006.05.011
   McLeod RS, 1997, GASTROENTEROLOGY, V113, P1823, DOI 10.1016/S0016-5085(97)70001-5
   Miele E, 2009, AM J GASTROENTEROL, V104, P437, DOI 10.1038/ajg.2008.118
   Motil K J, 1987, Pediatr Rev, V9, P109, DOI 10.1542/pir.9-4-109
   Muniyappa P, 2009, J PEDIATR GASTR NUTR, V49, P400, DOI 10.1097/MPG.0b013e3181a0d269
   PALDER SB, 1991, J PEDIATR SURG, V26, P513, DOI 10.1016/0022-3468(91)90694-O
   Paolantonio P, 2009, EUR J RADIOL, V69, P418, DOI 10.1016/j.ejrad.2008.11.023
   PASSO MH, 1986, DIGEST DIS SCI, V31, P492, DOI 10.1007/BF01320313
   Ramakrishna J, 1996, J PEDIATR GASTR NUTR, V22, P296, DOI 10.1097/00005176-199604000-00012
   Roberts EA, 1999, J GASTROEN HEPATOL, V14, P588, DOI 10.1046/j.1440-1746.1999.01919.x
   Rosh J, 2009, AM J GASTROENTEROL, V104, pS548, DOI 10.14309/00000434-200910003-01458
   Russell RK, 2006, GUT, V55, P1114, DOI 10.1136/gut.2005.082107
   Sabery N, 2007, PEDIATRICS, V119, pE193, DOI 10.1542/peds.2006-1361
   Sandborn WJ, 2004, GASTROENTEROLOGY, V127, P1809, DOI 10.1053/j.gastro.2004.10.011
   SANDERSON JD, 1992, GUT, V33, P890, DOI 10.1136/gut.33.7.890
   Sawczenko A, 2003, ARCH DIS CHILD, V88, P995, DOI 10.1136/adc.88.11.995
   Sawczenko A, 2006, PEDIATRICS, V118, P124, DOI 10.1542/peds.2005-2931
   SAXON A, 1990, J ALLERGY CLIN IMMUN, V86, P202, DOI 10.1016/S0091-6749(05)80067-3
   Sheth SG, 1998, LANCET, V351, P509, DOI 10.1016/S0140-6736(97)10475-5
   Stavlo PL, 2003, J PEDIATR SURG, V38, P935, DOI 10.1016/S0022-3468(03)00127-1
   Sylvester FA, 2005, INFLAMM BOWEL DIS, V11, P1020, DOI 10.1097/01.MIB.0000188341.96726.15
   Thayu M, 2005, J PEDIATR GASTR NUTR, V40, P220, DOI 10.1097/00005176-200502000-00026
   Tilney HS, 2006, J PEDIATR SURG, V41, P1799, DOI 10.1016/j.jpedsurg.2006.06.005
   Uhlen S, 2006, INFLAMM BOWEL DIS, V12, P1053, DOI 10.1097/01.mib.0000235103.47280.bb
   VERHAVE M, 1990, J PEDIATR-US, V117, P809, DOI 10.1016/S0022-3476(05)83349-9
   WAKEFIELD AJ, 1993, J MED VIROL, V39, P345, DOI 10.1002/jmv.1890390415
   Walters TD, 2006, CAN J GASTROENTEROL, V20, P633, DOI 10.1155/2006/326025
   Weinstein TA, 2003, J PEDIATR GASTR NUTR, V37, P609, DOI 10.1097/00005176-200311000-00020
   Weiss B, 2009, J PEDIATR GASTR NUTR, V48, P526, DOI 10.1097/MPG.0b013e318196df3e
   WERLIN SL, 1977, GASTROENTEROLOGY, V73, P828
   Zholudev A, 2004, AM J GASTROENTEROL, V99, P2235, DOI 10.1111/j.1572-0241.2004.40369.x
NR 69
TC 18
Z9 22
U1 0
U2 3
PU AMER ACAD PEDIATRICS
PI ELK GROVE VILLAGE
PA 141 NORTH-WEST POINT BLVD,, ELK GROVE VILLAGE, IL 60007-1098 USA
SN 0191-9601
EI 1526-3347
J9 PEDIATR REV
JI Pediatr. Rev.
PD JAN
PY 2011
VL 32
IS 1
BP 14
EP 24
DI 10.1542/pir.32-1-14
PG 11
WC Pediatrics
WE Science Citation Index Expanded (SCI-EXPANDED)
SC Pediatrics
GA 700WZ
UT WOS:000285776500005
PM 21196502
DA 2024-01-22
ER

PT J
AU Lehmann, P
   Fleck, M
   Schoelmerich, J
   Haerle, P
AF Lehmann, Petra
   Fleck, Martin
   Schoelmerich, Juergen
   Haerle, Peter
TI Azathioprine-Associated Hypersensitivity Reaction in a Patient With
   Churg Strauss Vasculitis
SO JCR-JOURNAL OF CLINICAL RHEUMATOLOGY
LA English
DT Article
ID OF-THE-LITERATURE; CROHNS-DISEASE; CONTACT HYPERSENSITIVITY; AUTOIMMUNE
   HEPATITIS; METHYLTRANSFERASE; 6-MERCAPTOPURINE; THERAPY; ABSENCE; SHOCK
C1 [Lehmann, Petra; Fleck, Martin; Schoelmerich, Juergen; Haerle, Peter] Univ Med Ctr Regensburg, Dept Internal Med 1, D-93042 Regensburg, Germany.
   [Fleck, Martin] Asklepios Hosp, Dept Rheumatol Clin Immunol, Bad Abbach, Germany.
   [Haerle, Peter] St Vinzenz & Elisabeth Hosp, Dept Rheumatol, Katholishces Klinikum Mainz, Mainz, Germany.
C3 University of Regensburg
RP Lehmann, P (通讯作者)，Univ Med Ctr Regensburg, Dept Internal Med 1, D-93042 Regensburg, Germany.
EM petra.lehman@klinik.uni-regensburg.de
CR Bajaj JS, 2005, AM J GASTROENTEROL, V100, P1121, DOI 10.1111/j.1572-0241.2005.41598.x
   Bossuyt P, 2007, ACTA GASTRO-ENT BELG, V70, P302
   Brown G, 1997, PHARMACOTHERAPY, V17, P815
   BURDEN AD, 1992, CONTACT DERMATITIS, V27, P329, DOI 10.1111/j.1600-0536.1992.tb03294.x
   Colombel JF, 2000, GASTROENTEROLOGY, V118, P1025, DOI 10.1016/S0016-5085(00)70354-4
   Cooper HL, 2008, NEW ENGL J MED, V359, P1524, DOI 10.1056/NEJMc0802777
   Corbett M, 2001, INTERN MED J, V31, P366, DOI 10.1046/j.1445-5994.2001.00070.x
   de Jong DJ, 2004, EUR J GASTROEN HEPAT, V16, P207, DOI 10.1097/00042737-200402000-00014
   Demirtas-Ertan G, 2006, NETH J MED, V64, P124
   DOMINGUEZ OJ, 1999, J INVESTIG ALLERGOL, V9, P337
   ELION GB, 1993, ANN NY ACAD SCI, V685, P401, DOI 10.1111/j.1749-6632.1993.tb35897.x
   Fields CL, 1998, SOUTHERN MED J, V91, P471, DOI 10.1097/00007611-199805000-00013
   GODEAU B, 1995, GASTROEN CLIN BIOL, V19, P117
   Hinrichs R, 2003, BRIT J DERMATOL, V148, P1076, DOI 10.1046/j.1365-2133.2003.05274.x
   Langley PG, 2002, J HEPATOL, V37, P441, DOI 10.1016/S0168-8278(02)00214-3
   Lavaud F, 1997, DIGEST DIS SCI, V42, P823, DOI 10.1023/A:1018828517366
   Marbet U, 2001, DIGESTION, V63, P139, DOI 10.1159/000051882
   Schmitt K, 2000, ACTA DERM-VENEREOL, V80, P147
   Sinico RA, 2003, J NEPHROL, V16, P272
   Sofat N, 2001, ANN RHEUM DIS, V60, P719
   Soni B P, 1996, Am J Contact Dermat, V7, P116
   STETTER M, 1994, AM J KIDNEY DIS, V23, P874, DOI 10.1016/S0272-6386(12)80144-2
   Stratton JD, 1998, NEPHROL DIAL TRANSPL, V13, P2927, DOI 10.1093/ndt/13.11.2927
   Tumani H, 1997, NERVENARZT, V68, P336, DOI 10.1007/s001150050132
NR 24
TC 1
Z9 1
U1 0
U2 0
PU LIPPINCOTT WILLIAMS & WILKINS
PI PHILADELPHIA
PA TWO COMMERCE SQ, 2001 MARKET ST, PHILADELPHIA, PA 19103 USA
SN 1076-1608
EI 1536-7355
J9 JCR-J CLIN RHEUMATOL
JI JCR-J. Clin. Rheumatol.
PD AUG
PY 2010
VL 16
IS 5
BP 242
EP 243
DI 10.1097/RHU.0b013e3181e9b557
PG 2
WC Rheumatology
WE Science Citation Index Expanded (SCI-EXPANDED)
SC Rheumatology
GA 631HU
UT WOS:000280338200011
PM 20661072
DA 2024-01-22
ER

PT J
AU Khalid, A
   Faisal, MF
AF Khalid, Ayesha
   Faisal, Mir Fahad
TI Endoscopic Ultrasound-Guided Transrectal Drainage of Perirectal Abscess
   in a Patient with Crohn Disease
SO AMERICAN JOURNAL OF CASE REPORTS
LA English
DT Article
DE Abscess; Crohn Disease; Drainage; Fistula
ID PELVIC ABSCESS
AB Objective: Unusual setting of medical care
   Background: Crohn disease (CD) is an idiopathic chronic inflammatory disease that can present in the perianal area as perianal CD (pCD), which can present as fistulizing or non-fistulizing. Perirectal abscesses are common complications that are strongly associated with fistula formation. Draining an abscess and not treating the associated fistula leads to a high risk of disease recurrence. An extensive workup is needed to determine the nature and extent of disease and guide the appropriate treatment strategy. Endoscopic ultrasound (EUS) is an important modality for diagnosing CD-associated perianal or perirectal abscesses. It also has been used for treatment as an alternative to conventional surgical and percutaneous drainage techniques because it is minimally invasive and outcomes with it are good. The present report documents the case of a man with a history of CD who was diagnosed with a perirectal abscess that was managed with EUS-guided transrectal drainage.
   Case Report: A 58-year-old man with a history of CD presented with a 2-week history of chills, body aches, fatigue, and myalgia and a 1-week history of severe perirectal pain with worsening swelling. After a detailed history-taking, physical examination, and diagnostic workup, he was diagnosed with a CD-associated perirectal abscess. The patient and the attending physician decided to proceed with EUS-guided transrectal drainage.
   Conclusions: Our case provides data regarding use of EUS for treatment of a CD-associated perirectal abscess.
C1 [Khalid, Ayesha; Faisal, Mir Fahad] Deaconess Gateway Hosp, Dept Gastroenterol, Evansville, IN 47630 USA.
RP Khalid, A (通讯作者)，Deaconess Gateway Hosp, Dept Gastroenterol, Evansville, IN 47630 USA.
EM ayeshakhalid3793@gmail.com
OI Khalid, Ayesha/0000-0002-9202-0417
CR Aguilera-Castro L, 2017, ANN GASTROENTEROL, V30, P33, DOI 10.20524/aog.2016.0099
   Choi EK, 2017, CLIN ENDOSC, V50, P297, DOI 10.5946/ce.2016.123
   Hadithi M, 2014, WORLD J GASTRO ENDOS, V6, P373, DOI 10.4253/wjge.v6.i8.373
   Hamada Toshihide, 2009, Case Rep Gastroenterol, V3, P138
   Lewis RT, 2013, CLIN COLON RECT SURG, V26, P90, DOI 10.1055/s-0033-1348047
   Lisotti Andrea, 2020, VideoGIE, V5, P380, DOI 10.1016/j.vgie.2020.04.014
   Meylemans DVG, 2018, ACTA CHIR BELG, V118, P181, DOI 10.1080/00015458.2017.1411549
   Poincloux L, 2017, ENDOSCOPY, V49, P484, DOI 10.1055/s-0042-122011
   Richards RJ, 2011, WORLD J GASTRO ENDOS, V3, P209, DOI 10.4253/wjge.v3.i11.209
   Rypens F, 2007, AM J ROENTGENOL, V188, P579, DOI 10.2214/AJR.06.0181
   Satsangi J, 2006, GUT, V55, P749, DOI 10.1136/gut.2005.082909
   Schwartz DA, 2001, GASTROENTEROLOGY, V121, P1064, DOI 10.1053/gast.2001.28676
NR 12
TC 2
Z9 2
U1 0
U2 1
PU INT SCIENTIFIC INFORMATION, INC
PI MELVILLE
PA 150 BROADHOLLOW RD, STE 114, MELVILLE, NY 11747 USA
EI 1941-5923
J9 AM J CASE REP
JI Am. J. Case Rep.
PD JUN 8
PY 2021
VL 22
AR e930698
DI 10.12659/AJCR.930698
PG 6
WC Medicine, General & Internal
WE Emerging Sources Citation Index (ESCI)
SC General & Internal Medicine
GA ST8IR
UT WOS:000662682000001
PM 34099613
OA Green Published
DA 2024-01-22
ER

PT J
AU [Anonymous]
AF [Anonymous]
TI Drugs for Inflammatory Bowel Disease
SO MEDICAL LETTER ON DRUGS AND THERAPEUTICS
LA English
DT Article
ID ULCERATIVE-COLITIS PATIENTS; CROHNS-DISEASE; MAINTENANCE THERAPY;
   POSTOPERATIVE RECURRENCE; COMBINATION THERAPY; PRACTICE GUIDELINES;
   CERTOLIZUMAB PEGOL; CLINICAL-RESPONSE; DOUBLE-BLIND; INFLIXIMAB
CR Abbas AM, 2014, AM J GASTROENTEROL, V109, P1781, DOI 10.1038/ajg.2014.298
   Andersen NN, 2014, JAMA-J AM MED ASSOC, V311, P2406, DOI 10.1001/jama.2014.5613
   [Anonymous], 2017, Med Lett Drugs Ther, V59, P23
   [Anonymous], 2017, MED LETT DRUGS THER, V59, P5
   [Anonymous], 2015, MED LETT DRUGS THER, V57, P154
   [Anonymous], 2014, MED LETT DRUGS THER, V56, P86
   [Anonymous], 2014, MED LETT DRUGS THER, V56, P25
   [Anonymous], 2013, MED LETT DRUGS THER, V55, P102
   [Anonymous], 2013, Med Lett Drugs Ther, V55, P23
   [Anonymous], 2008, Med Lett Drugs Ther, V50, P34
   [Anonymous], 2017, MED LETT DRUGS THER, V18
   Bressler B, 2015, GASTROENTEROLOGY, V148, P1035, DOI 10.1053/j.gastro.2015.03.001
   Colombel JF, 2010, NEW ENGL J MED, V362, P1383, DOI 10.1056/NEJMoa0904492
   Colombel JF, 2007, GASTROENTEROLOGY, V132, P52, DOI 10.1053/j.gastro.2006.11.041
   D'Haens G, 2018, AM J GASTROENTEROL
   Dalal RL, 2018, INFLAMM BOWEL DIS, V24, P989, DOI 10.1093/ibd/izy020
   Danese S, 2014, ANN INTERN MED, V160, P704, DOI 10.7326/M13-2403
   Derwa Y, 2017, ALIMENT PHARM THER, V46, P389, DOI 10.1111/apt.14203
   Feagan BG, 2016, NEW ENGL J MED, V375, P1946, DOI 10.1056/NEJMoa1602773
   Feagan BG, 2014, GASTROENTEROLOGY, V146, P681, DOI 10.1053/j.gastro.2013.11.024
   Feagan BG, 2013, NEW ENGL J MED, V369, P699, DOI 10.1056/NEJMoa1215734
   Feuerstein JD, 2017, GASTROENTEROLOGY, V153, P827, DOI 10.1053/j.gastro.2017.07.032
   Ford AC, 2011, AM J GASTROENTEROL, V106, P601, DOI 10.1038/ajg.2011.67
   Gevers D, 2014, CELL HOST MICROBE, V15, P382, DOI 10.1016/j.chom.2014.02.005
   Herfarth HH, 2013, INFLAMM BOWEL DIS, V19, P1073, DOI 10.1097/01.MIB.0000428910.36091.10
   Ho GT, 2006, ALIMENT PHARM THER, V24, P319, DOI 10.1111/j.1365-2036.2006.02974.x
   Kornbluth A, 2010, AM J GASTROENTEROL, V105, P501, DOI 10.1038/ajg.2009.727
   Lemaitre M, 2017, JAMA-J AM MED ASSOC, V318, P1679, DOI 10.1001/jama.2017.16071
   Lichtenstein GR, 2018, AM J GASTROENTEROL, V113, P481, DOI 10.1038/ajg.2018.27
   Lichtenstein GR, 2018, INFLAMM BOWEL DIS, V24, P490, DOI 10.1093/ibd/izx072
   Mañosa M, 2013, INFLAMM BOWEL DIS, V19, P1889, DOI 10.1097/MIB.0b013e31828ef13f
   Mariette X, 2011, ANN RHEUM DIS, V70, P1895, DOI 10.1136/ard.2010.149419
   McDonald John W D, 2014, Cochrane Database Syst Rev, pCD003459, DOI 10.1002/14651858.CD003459.pub4
   Ordás I, 2017, AM J GASTROENTEROL, V112, P1709, DOI 10.1038/ajg.2017.180
   Panaccione R, 2018, J CROHNS COLITIS
   Panaccione R, 2014, GASTROENTEROLOGY, V146, P392, DOI 10.1053/j.gastro.2013.10.052
   Prefontaine E, 2009, COCHRANE DB SYST REV, DOI 10.1002/14651858.CD000067.pub2
   Regueiro M, 2014, CLIN GASTROENTEROL H, V12, P1494, DOI 10.1016/j.cgh.2013.12.035
   Sandborn WJ, 2007, ANN INTERN MED, V146, P829, DOI 10.7326/0003-4819-146-12-200706190-00159
   Sandborn WJ, 2018, GASTROENTEROLOGY, V154, pS377
   Sandborn WJ, 2014, GASTROENTEROLOGY, V146, P85, DOI 10.1053/j.gastro.2013.05.048
   Sandborn WJ, 2013, NEW ENGL J MED, V369, P711, DOI 10.1056/NEJMoa1215739
   Sandborn WJ, 2010, CLIN GASTROENTEROL H, V8, P688, DOI 10.1016/j.cgh.2010.04.021
   Schreiber S, 2018, J GASTROENTEROL
   Schreiber S, 2007, NEW ENGL J MED, V357, P239, DOI 10.1056/NEJMoa062897
   Singh S, 2015, COCHRANE DB SYST REV, DOI 10.1002/14651858.CD001176.pub3
   Timmer A., 2012, COCH SYS REV, V9, P478, DOI DOI 10.1002/14651858.CD000478.PUB3]
   Van Assche G, 2012, GUT, V61, P229, DOI 10.1136/gutjnl-2011-300755
   Vasudevan A, 2018, DIG LIV DIS
NR 49
TC 9
Z9 10
U1 0
U2 4
PU MED LETTER INC
PI NEW ROCHELLE
PA 145 HUGUENOT ST, SUITE 312, NEW ROCHELLE, NY 10801-7537 USA
SN 0025-732X
EI 1523-2859
J9 MED LETT DRUGS THER
JI Med. Lett. Drugs Ther.
PD JUL 2
PY 2018
VL 60
IS 1550
BP 107
EP 114
PG 8
WC Pharmacology & Pharmacy
WE Science Citation Index Expanded (SCI-EXPANDED)
SC Pharmacology & Pharmacy
GA GM5KC
UT WOS:000438175100001
PM 30036352
DA 2024-01-22
ER

PT J
AU Peyrin-Biroulet, L
   Lopez, A
   Sandborn, W
AF Peyrin-Biroulet, Laurent
   Lopez, Anthony
   Sandborn, William
TI Head-to-head Comparative Studies: Challenges and Opportunities?
SO JOURNAL OF CROHNS & COLITIS
LA English
DT Article
ID ACTIVE ULCERATIVE-COLITIS; EARLY COMBINED IMMUNOSUPPRESSION;
   CROHNS-DISEASE; COMBINATION THERAPY; ORAL MESALAMINE; INFLIXIMAB; TRIAL;
   AZATHIOPRINE; MULTICENTER; MANAGEMENT
C1 [Peyrin-Biroulet, Laurent; Lopez, Anthony] Nancy Univ Hosp, Dept Hepatogastroenterol, Vandoeuvre Les Nancy, France.
   [Peyrin-Biroulet, Laurent; Lopez, Anthony] Nancy Univ Hosp, Inserm U954, Vandoeuvre Les Nancy, France.
   [Sandborn, William] Univ Calif San Diego, IBD Ctr, San Diego, CA 92103 USA.
C3 CHU de Nancy; CHU de Nancy; Universite de Lorraine; Institut National de
   la Sante et de la Recherche Medicale (Inserm); University of California
   System; University of California San Diego
RP Peyrin-Biroulet, L (通讯作者)，Lorraine Univ, Nancy Univ Hosp, Dept Hepatogastroenterol, F-54511 Vandoeuvre Les Nancy, France.; Peyrin-Biroulet, L (通讯作者)，Lorraine Univ, Nancy Univ Hosp, Inserm U954, F-54511 Vandoeuvre Les Nancy, France.
EM peyrinbiroulet@gmail.com
RI Sandborn, William/ABE-8342-2020
OI peyrin-biroulet, laurent/0000-0003-2536-6618
CR Colombel JF, 2010, NEW ENGL J MED, V362, P1383, DOI 10.1056/NEJMoa0904492
   D'Haens G, 2008, LANCET, V371, P660, DOI 10.1016/S0140-6736(08)60304-9
   D'Haens G, 2012, AM J GASTROENTEROL, V107, P1064, DOI 10.1038/ajg.2012.103
   European Medicines Agency, 2009, PROC ADV US CENTR PR
   Hanauer SB, 2005, AM J GASTROENTEROL, V100, P2478, DOI 10.1111/j.1572-0241.2005.00248.x
   Hanauer SB, 1996, ANN INTERN MED, V124, P204, DOI 10.7326/0003-4819-124-2-199601150-00003
   Kamm MA, 2007, GASTROENTEROLOGY, V132, P66, DOI 10.1053/j.gastro.2006.10.011
   Khanna R, 2015, LANCET, V386, P1825, DOI 10.1016/S0140-6736(15)00068-9
   Panaccione R, 2014, GASTROENTEROLOGY, V146, P392, DOI 10.1053/j.gastro.2013.10.052
   Park W, 2013, ANN RHEUM DIS, V72, P1605, DOI 10.1136/annrheumdis-2012-203091
   Piaggio G, 2012, JAMA-J AM MED ASSOC, V308, P2594, DOI 10.1001/jama.2012.87802
   Sandborn WJ, 2012, GASTROENTEROLOGY, V143, P1218, DOI 10.1053/j.gastro.2012.08.003
   SCHROEDER KW, 1987, NEW ENGL J MED, V317, P1625, DOI 10.1056/NEJM198712243172603
   SNINSKY CA, 1991, ANN INTERN MED, V115, P350, DOI 10.7326/0003-4819-115-5-350
NR 14
TC 11
Z9 11
U1 0
U2 1
PU OXFORD UNIV PRESS
PI OXFORD
PA GREAT CLARENDON ST, OXFORD OX2 6DP, ENGLAND
SN 1873-9946
EI 1876-4479
J9 J CROHNS COLITIS
JI J. Crohns Colitis
PD MAR
PY 2017
VL 11
SU 2
BP S567
EP S575
DI 10.1093/ecco-jcc/jjw167
PG 9
WC Gastroenterology & Hepatology
WE Science Citation Index Expanded (SCI-EXPANDED)
SC Gastroenterology & Hepatology
GA EQ5ZT
UT WOS:000398162300001
PM 27660343
OA Bronze
DA 2024-01-22
ER

PT J
AU Bakleh, M
   Tleyjeh, I
   Matteson, EL
   Osmon, DR
   Berbari, EF
AF Bakleh, M
   Tleyjeh, I
   Matteson, EL
   Osmon, DR
   Berbari, EF
TI Infectious complications of tumor necrosis factor-α antagonists
SO INTERNATIONAL JOURNAL OF DERMATOLOGY
LA English
DT Article
ID RHEUMATOID-ARTHRITIS; CROHNS-DISEASE; MYCOBACTERIUM-TUBERCULOSIS;
   ANKYLOSING-SPONDYLITIS; MONOCLONAL-ANTIBODY; GRANULOMA-FORMATION;
   DOUBLE-BLIND; INFLIXIMAB; ETANERCEPT; THERAPY
C1 Mayo Clin & Mayo Fdn, Div Infect Dis & Rheumatol, Dept Internal Med, Coll Med, Rochester, MN 55905 USA.
C3 Mayo Clinic
RP Berbari, EF (通讯作者)，Mayo Clin & Mayo Fdn, Div Infect Dis, 200 1st St SW, Rochester, MN 55905 USA.
EM berbari.elie@mayo.edu
OI Tleyjeh, Imad/0000-0002-5551-0353
CR *ABB LAB, 2004, HUM
   Bathon JM, 2000, NEW ENGL J MED, V343, P1586, DOI 10.1056/NEJM200011303432201
   Baumgart DC, 2002, ANN RHEUM DIS, V61, P661, DOI 10.1136/ard.61.7.661
   Bean AGD, 1999, J IMMUNOL, V162, P3504
   Braun J, 2003, ARTHRITIS RHEUM-US, V48, P2224, DOI 10.1002/art.11104
   Braun J, 2002, LANCET, V359, P1187, DOI 10.1016/S0140-6736(02)08215-6
   *CENT INC, 2004, REM
   CHEN WX, 1992, INFECT IMMUN, V60, P1279, DOI 10.1128/IAI.60.4.1279-1284.1992
   Colombel JF, 2004, GASTROENTEROLOGY, V126, P19, DOI 10.1053/j.gastro.2003.10.047
   Davis JC, 2003, ARTHRITIS RHEUM, V48, P3230, DOI 10.1002/art.11325
   De Rosa FG, 2003, INFECT CONT HOSP EP, V24, P477, DOI 10.1086/502250
   Derk CT, 2003, ANN RHEUM DIS, V62, P372, DOI 10.1136/ard.62.4.372
   Estrach C, 2004, RHEUMATOLOGY, V43, P115, DOI 10.1093/rheumatology/keg484
   ETTEHADI P, 1994, CLIN EXP IMMUNOL, V96, P146, DOI 10.1111/j.1365-2249.1994.tb06244.x
   FLYNN JL, 1995, IMMUNITY, V2, P561, DOI 10.1016/1074-7613(95)90001-2
   Gómez-Reino JJ, 2003, ARTHRITIS RHEUM-US, V48, P2122, DOI 10.1002/art.11137
   Gonzalez-Vicent M, 2003, ANN HEMATOL, V82, P649, DOI 10.1007/s00277-003-0705-2
   Gottlieb AB, 2003, ARCH DERMATOL, V139, P1627, DOI 10.1001/archderm.139.12.1627
   Gottlieb GS, 2003, CLIN INFECT DIS, V37, P838, DOI 10.1086/377235
   Hage CA, 2003, CHEST, V124, P2395, DOI 10.1378/chest.124.6.2395
   Helbling D, 2002, EUR J GASTROEN HEPAT, V14, P1393, DOI 10.1097/00042737-200212000-00018
   *IMM CORP, 2004, ENBR
   Joseph A, 2003, OPHTHALMOLOGY, V110, P1449, DOI 10.1016/S0161-6420(03)00406-8
   Kamath BM, 2002, J PEDIATR GASTR NUTR, V34, P410, DOI 10.1097/00005176-200204000-00018
   KATO K, 1989, MED MICROBIOL IMMUN, V178, P337
   Keane J, 1997, INFECT IMMUN, V65, P298, DOI 10.1128/IAI.65.1.298-304.1997
   Keane J, 2001, NEW ENGL J MED, V345, P1098, DOI 10.1056/NEJMoa011110
   Keystone EC, 2004, ARTHRITIS RHEUM, V50, P353, DOI 10.1002/art.20019
   Kroesen S, 2003, RHEUMATOLOGY, V42, P617, DOI 10.1093/rheumatology/keg263
   Lee JH, 2002, ARTHRITIS RHEUM-US, V46, P2565, DOI 10.1002/art.10583
   Leonardi CL, 2003, NEW ENGL J MED, V349, P2014, DOI 10.1056/NEJMoa030409
   Liberopoulos EN, 2002, AM J MED, V113, P615, DOI 10.1016/S0002-9343(02)01205-6
   Lipsky PE, 2000, NEW ENGL J MED, V343, P1594, DOI 10.1056/NEJM200011303432202
   Maini R, 1999, LANCET, V354, P1932, DOI 10.1016/S0140-6736(99)05246-0
   Mohan AK, 2004, CLIN INFECT DIS, V39, P295, DOI 10.1086/421494
   Morelli J, 2000, AM J GASTROENTEROL, V95, P841, DOI 10.1111/j.1572-0241.2000.01872.x
   Myers A, 2002, NEW ENGL J MED, V346, P625
   Netea MG, 2003, ARTHRITIS RHEUM-US, V48, P1853, DOI 10.1002/art.11151
   Phillips K, 2002, ARTHRIT RHEUM-ARTHR, V47, P17, DOI 10.1002/art1.10243
   Ricart E, 2001, AM J GASTROENTEROL, V96, P722, DOI 10.1111/j.1572-0241.2001.03612.x
   Roach DR, 2002, J IMMUNOL, V168, P4620, DOI 10.4049/jimmunol.168.9.4620
   Ruderman EM, 2003, ARTHRITIS RHEUM, V48, pS241
   Ruiz JP, 2003, J RHEUMATOL, V30, P1657
   Sands BE, 2004, NEW ENGL J MED, V350, P876, DOI 10.1056/NEJMoa030815
   Slifman NR, 2003, ARTHRITIS RHEUM, V48, P319, DOI 10.1002/art.10758
   SMITH JG, 1990, J INFECT DIS, V162, P1349, DOI 10.1093/infdis/162.6.1349
   Stephens MC, 2003, AM J GASTROENTEROL, V98, P104
   Tai TL, 2002, RHEUMATOLOGY, V41, P951, DOI 10.1093/rheumatology/41.8.951
   Temekonidis TI, 2002, ANN RHEUM DIS, V61, P822, DOI 10.1136/ard.61.9.822
   Turner J, 2001, IMMUNOLOGY, V102, P248, DOI 10.1046/j.1365-2567.2001.01161.x
   van de Putte LBA, 2003, ANN RHEUM DIS, V62, P1168, DOI 10.1136/ard.2003.009563
   Van den Bosch F, 2002, ARTHRITIS RHEUM, V46, P755, DOI 10.1002/art.511
   Wagner TE, 2002, AM J MED, V112, P67, DOI 10.1016/S0002-9343(01)01035-X
   Wallis RS, 2004, CLIN INFECT DIS, V38, P1261, DOI 10.1086/383317
   Warris A, 2001, NEW ENGL J MED, V344, P1099, DOI 10.1056/NEJM200104053441415
   Wheat J, 2000, CLIN INFECT DIS, V30, P688, DOI 10.1086/313752
   WHEAT LJ, 1986, NEW ENGL J MED, V314, P83, DOI 10.1056/NEJM198601093140205
   WUHSIEH BA, 1992, INFECT IMMUN, V60, P4230, DOI 10.1128/IAI.60.10.4230-4238.1992
   Zhang ZL, 2002, NEW ENGL J MED, V346, P624
NR 59
TC 26
Z9 27
U1 0
U2 2
PU WILEY
PI HOBOKEN
PA 111 RIVER ST, HOBOKEN 07030-5774, NJ USA
SN 0011-9059
EI 1365-4632
J9 INT J DERMATOL
JI Int. J. Dermatol.
PD JUN
PY 2005
VL 44
IS 6
BP 443
EP 448
DI 10.1111/j.1365-4632.2004.02571.x
PG 6
WC Dermatology
WE Science Citation Index Expanded (SCI-EXPANDED)
SC Dermatology
GA 937CL
UT WOS:000229902100001
PM 15941429
DA 2024-01-22
ER

PT J
AU Abu-Freha, N
   Ealiwa, N
   AbuTailakh, M
   Abu-Abed, M
   Bader, S
   Tabu, R
   Schwartz, D
AF Abu-Freha, Naim
   Ealiwa, Nour
   AbuTailakh, Muhammad
   Abu-Abed, Muhammad
   Bader, Sarah
   Tabu, Rachel
   Schwartz, Doron
TI Ethnic Issues and Disparities in Inflammatory Bowel Diseases: What Can
   We Learn from the Arab Population in Israel?
SO JOURNAL OF PERSONALIZED MEDICINE
LA English
DT Article
DE Crohn's disease; ulcerative colitis; Israel; Arab; inflammatory bowel
   disease
ID NOD2/CARD15 MUTATIONS; BEDOUIN ARABS; PREVALENCE; EPIDEMIOLOGY; JEWISH
AB Inflammatory bowel diseases are increasing among different ethnic groups. We aimed to compare the clinical characteristics, complications, and outcomes among Arab and Jewish people sharing the same healthcare system. All patients older than 18 years with a diagnosis of Crohn's disease (CD) or ulcerative colitis (UC) between the years 2000 and 2021 were included. Data regarding demographics, disease characteristics, extraintestinal manifestation, treatment, comorbidities, and mortality were retrieved. A total of 1263 (9.8%) Arab CD patients were compared with 11,625 Jewish CD patients, and 1461 (11.8%) Arab UC patients were compared to 10,920 Jewish patients. Arab CD patients were younger at diagnosis, 36.11 & PLUSMN; 16.7 compared to 39.98 & PLUSMN; 19.4 years, p < 0.001, 59.5% males compared to 48.7%, p < 0.001; in addition, Arab CD patients had a higher rate of anal fissure, perianal abscess, erythema nodosum, diabetes mellitus, obesity, liver cirrhosis, and male infertility. Arab CD patients were less frequently treated with azathioprine or mercaptopurine compared with Jewish patients. No significant difference was found in the rate of anti-TNF treatment, but a higher rate of steroids treatment was found. The all-cause mortality of CD patients was lower among Arab patients (8.4% vs. 10.2%, p = 0.039). Significant differences were found regarding disease characteristics, course, comorbidities, and treatment among Arab and Jewish patients with IBD.
C1 [Abu-Freha, Naim; Bader, Sarah; Tabu, Rachel; Schwartz, Doron] Soroka Univ, Inst Gastroenterol & Hepatol, Med Ctr, IL-84101 Beer Sheva, Israel.
   [Abu-Freha, Naim; Ealiwa, Nour; Schwartz, Doron] Ben Gurion Univ Negev, Fac Hlth Sci, IL-84105 Beer Sheva, Israel.
   [AbuTailakh, Muhammad] Ben Gurion Univ Negev, Fac Hlth Sci, Recanati Sch Community Hlth Profess, Dept Nursing, IL-84105 Beer Sheva, Israel.
   [AbuTailakh, Muhammad] Soroka Univ, Nursing Res Unit, Med Ctr, IL-84101 Beer Sheva, Israel.
   [Abu-Abed, Muhammad] Soroka Univ, Internal Med Div, Med Ctr, IL-84101 Beer Sheva, Israel.
C3 Ben Gurion University; Soroka Medical Center; Ben Gurion University; Ben
   Gurion University; Ben Gurion University; Soroka Medical Center; Ben
   Gurion University; Soroka Medical Center
RP Abu-Freha, N (通讯作者)，Soroka Univ, Inst Gastroenterol & Hepatol, Med Ctr, IL-84101 Beer Sheva, Israel.; Abu-Freha, N (通讯作者)，Ben Gurion Univ Negev, Fac Hlth Sci, IL-84105 Beer Sheva, Israel.
EM abufreha@yahoo.de; doronsh@clalit.org.il
RI Abu Tailakh, Muhammad/Z-4608-2019
OI Abu Tailakh, Muhammad/0000-0003-3770-0927; Abu Freha,
   Naim/0000-0002-4844-3308
CR Abdulla M, 2017, CLIN EXP GASTROENTER, V10, P133, DOI 10.2147/CEG.S127909
   Abu Freha N, 2018, ISR MED ASSOC J, V20, P695
   Abu Freha N, 2015, EUR J GASTROEN HEPAT, V27, P230, DOI 10.1097/MEG.0000000000000263
   Abu-Freha N, 2018, BMC GASTROENTEROL, V18, DOI 10.1186/s12876-018-0884-x
   Al Fadda M, 2012, ANN SAUDI MED, V32, P276, DOI 10.5144/0256-4947.2012.276
   Alharbi OR, 2014, WORLD J GASTROENTERO, V20, P17525, DOI 10.3748/wjg.v20.i46.17525
   Aniwan S, 2019, THER ADV GASTROENTER, V12, DOI 10.1177/1756284819827692
   Boukercha A, 2015, WORLD J GASTROENTERO, V21, P7786, DOI 10.3748/wjg.v21.i25.7786
   Burisch J, 2014, GUT, V63, P588, DOI 10.1136/gutjnl-2013-304636
   Cavanaugh J, 2006, WORLD J GASTROENTERO, V12, P3673, DOI 10.3748/wjg.v12.i23.3673
   cbs, ISR POP STAT
   Chernichovsky D., 2017, The health of the Arab Israeli population: State of the nation report (325)
   Friedman MY, 2018, CLIN EPIDEMIOL, V10, P671, DOI 10.2147/CLEP.S151339
   Kaplan GG, 2017, GASTROENTEROLOGY, V152, P313, DOI 10.1053/j.gastro.2016.10.020
   Karban A, 2005, DIGEST DIS SCI, V50, P1692, DOI 10.1007/s10620-005-2917-x
   Karban A, 2004, AM J GASTROENTEROL, V99, P1134, DOI 10.1111/j.1572-0241.2004.04156.x
   Mahamid M, 2019, ISR MED ASSOC J, V21, P662
   Misra R, 2019, WORLD J GASTROENTERO, V25, P6145, DOI 10.3748/wjg.v25.i40.6145
   Mosli Mahmoud, 2021, Inflamm Intest Dis, V6, P123, DOI 10.1159/000518003
   Rinawi F, 2017, DIGEST DIS SCI, V62, P2095, DOI 10.1007/s10620-017-4623-x
   Siddique Iqbal, 2021, Saudi J Gastroenterol, V27, P240, DOI 10.4103/sjg.sjg_582_20
   Singer S, 2020, J COMMUN GENET, V11, P13, DOI 10.1007/s12687-019-00433-8
   Stulman MY, Inflamm Bowel Dis, V27, P1784
   Zvidi I, 2019, ISR MED ASSOC J, V21, P194
NR 24
TC 1
Z9 1
U1 0
U2 0
PU MDPI
PI BASEL
PA ST ALBAN-ANLAGE 66, CH-4052 BASEL, SWITZERLAND
EI 2075-4426
J9 J PERS MED
JI J. Pers. Med.
PD JUN
PY 2023
VL 13
IS 6
AR 1008
DI 10.3390/jpm13061008
PG 13
WC Health Care Sciences & Services; Medicine, General & Internal
WE Science Citation Index Expanded (SCI-EXPANDED)
SC Health Care Sciences & Services; General & Internal Medicine
GA K3AM6
UT WOS:001015198900001
PM 37373997
OA Green Published, gold
DA 2024-01-22
ER

PT J
AU Pennazio, M
AF Pennazio, M.
TI Small-bowel endoscopy
SO ENDOSCOPY
LA English
DT Review
ID DOUBLE-BALLOON ENTEROSCOPY; WIRELESS CAPSULE-ENDOSCOPY;
   PEUTZ-JEGHERS-SYNDROME; DIAGNOSTIC YIELD; TRANSIT-TIME; THERAPEUTIC
   IMPACT; PREDICTIVE FACTORS; DISEASE PATIENTS; CROHNS-DISEASE; DBE
C1 S Giovanni AS Univ, Teaching Hosp, Dept Internal Med, Div Gastroenterol 2, I-10123 Turin, Italy.
RP Pennazio, M (通讯作者)，S Giovanni AS Univ, Teaching Hosp, Dept Internal Med, Div Gastroenterol 2, Via Cavour 31, I-10123 Turin, Italy.
EM pennazio.marco@gmail.com
OI PENNAZIO, MARCO/0000-0001-6151-0395
CR AKERMAN P, 2008, GASTROINTEST ENDOSC, V67, pAB264
   Akerman PA, 2008, GASTROINTEST ENDOSC, V67, pAB92, DOI 10.1016/j.gie.2008.03.084
   Akyuz F, 2008, GASTROENTEROLOGY, V134, pA401
   Albert JG, 2008, GASTROINTEST ENDOSC, V67, pAB264, DOI 10.1016/j.gie.2008.03.724
   Atay OK, 2008, GASTROINTEST ENDOSC, V67, pAB79, DOI 10.1016/j.gie.2008.03.030
   Barkun A, 2008, GASTROINTEST ENDOSC, V67, pAB237, DOI 10.1016/j.gie.2008.03.611
   Bellutti M, 2008, GASTROINTEST ENDOSC, V67, pAB270, DOI 10.1016/j.gie.2008.03.749
   Bellutti M, 2008, GASTROINTEST ENDOSC, V67, pAB271, DOI 10.1016/j.gie.2008.03.751
   Buscaglia JM, 2008, GASTROENTEROLOGY, V134, pA339
   Buscaglia JM, 2008, GASTROINTEST ENDOSC, V67, pAB258, DOI 10.1016/j.gie.2008.03.698
   Debenedet AT, 2008, GASTROINTEST ENDOSC, V67, pAB92, DOI 10.1016/j.gie.2008.03.081
   Delvaux M, 2008, GASTROENTEROLOGY, V134, pA676
   Despott EJ, 2008, GASTROINTEST ENDOSC, V67, pAB273, DOI 10.1016/j.gie.2008.03.759
   Despott EJ, 2008, GASTROINTEST ENDOSC, V67, pAB270, DOI 10.1016/j.gie.2008.03.748
   Dourd R, 2008, GASTROINTEST ENDOSC, V67, pAB274
   Dye CE, 2008, GASTROINTEST ENDOSC, V67, pAB233, DOI 10.1016/j.gie.2008.03.596
   Ehara A, 2008, GASTROINTEST ENDOSC, V67, pAB272, DOI 10.1016/j.gie.2008.03.756
   Elias G, 2008, GASTROINTEST ENDOSC, V67, pAB291, DOI 10.1016/j.gie.2008.03.839
   Endo Y, 2008, GASTROINTEST ENDOSC, V67, pAB319, DOI 10.1016/j.gie.2008.03.954
   Espinós JC, 2008, GASTROINTEST ENDOSC, V67, pAB267, DOI 10.1016/j.gie.2008.03.734
   Fine MR, 2008, GASTROENTEROLOGY, V134, pA636
   FISCHBACH W, 2008, GASTROENTEROLOGY S1, V134, pA296
   Frederic M, 2008, GASTROINTEST ENDOSC, V67, pAB272, DOI 10.1016/j.gie.2008.03.754
   Fritscher-Ravens A, 2008, GASTROINTEST ENDOSC, V67, pAB252, DOI 10.1016/j.gie.2008.03.673
   Fritseber-Ravens A, 2008, GASTROINTEST ENDOSC, V67, pAB79, DOI 10.1016/j.gie.2008.03.031
   Garcia-Compean D, 2008, GASTROINTEST ENDOSC, V67, pAB263, DOI 10.1016/j.gie.2008.03.719
   Gerson LB, 2008, GASTROINTEST ENDOSC, V67, pAB267, DOI 10.1016/j.gie.2008.03.733
   Gudis K, 2008, GASTROINTEST ENDOSC, V67, pAB271, DOI 10.1016/j.gie.2008.03.753
   Hashimoto Y, 2008, GASTROINTEST ENDOSC, V67, pAB267, DOI 10.1016/j.gie.2008.03.735
   Heitman SJ, 2008, GASTROENTEROLOGY, V134, pA340
   Helmstaedter L, 2008, GASTROINTEST ENDOSC, V67, pAB298, DOI 10.1016/j.gie.2008.03.869
   Hoda KM, 2008, GASTROINTEST ENDOSC, V67, pAB258, DOI 10.1016/j.gie.2008.03.696
   Honda W, 2008, GASTROINTEST ENDOSC, V67, pAB269, DOI 10.1016/j.gie.2008.03.742
   Hosomi S, 2008, GASTROINTEST ENDOSC, V67, pAB268, DOI 10.1016/j.gie.2008.03.741
   Iaquinto G, 2008, GASTROENTEROLOGY, V134, pA339
   Ibanez P, 2008, GASTROINTEST ENDOSC, V67, pAB91, DOI 10.1016/j.gie.2008.03.079
   Isenberg G, 2008, GASTROINTEST ENDOSC, V67, pAB92, DOI 10.1016/j.gie.2008.03.082
   Ishii K, 2008, GASTROINTEST ENDOSC, V67, pAB229, DOI 10.1016/j.gie.2008.03.580
   Jang HJ, 2008, GASTROINTEST ENDOSC, V67, pAB273, DOI 10.1016/j.gie.2008.03.760
   Jarbandhan SV, 2008, GASTROINTEST ENDOSC, V67, pAB142, DOI 10.1016/j.gie.2008.03.277
   Jeen YT, 2008, GASTROINTEST ENDOSC, V67, pAB288, DOI 10.1016/j.gie.2008.03.826
   John S, 2008, GASTROINTEST ENDOSC, V67, pAB301, DOI 10.1016/j.gie.2008.03.880
   Kameda N, 2008, GASTROINTEST ENDOSC, V67, pAB273, DOI 10.1016/j.gie.2008.03.758
   Karliova M, 2008, GASTROENTEROLOGY, V134, pA677
   Kim DH, 2008, GASTROINTEST ENDOSC, V67, pAB268, DOI 10.1016/j.gie.2008.03.739
   Kim HM, 2008, GASTROENTEROLOGY, V134, pA339
   Kondo J, 2008, GASTROINTEST ENDOSC, V67, pAB268, DOI 10.1016/j.gie.2008.03.740
   Kopacova M, 2008, GASTROINTEST ENDOSC, V67, pAB269, DOI 10.1016/j.gie.2008.03.745
   Law JK, 2008, GASTROINTEST ENDOSC, V67, pAB258, DOI 10.1016/j.gie.2008.03.697
   Lee TH, 2008, GASTROINTEST ENDOSC, V67, pAB274, DOI 10.1016/j.gie.2008.03.766
   LIAO Z, 2008, GASTROINTEST ENDOSC, V67, pAB265
   Lidums I, 2008, GASTROENTEROLOGY, V134, pA339
   Lin TK, 2008, GASTROINTEST ENDOSC, V67, pAB252, DOI 10.1016/j.gie.2008.03.674
   Lo SK, 2008, GASTROINTEST ENDOSC, V67, pAB235, DOI 10.1016/j.gie.2008.03.606
   Lo SK, 2008, GASTROINTEST ENDOSC, V67, pAB263, DOI 10.1016/j.gie.2008.03.718
   Lopez-Roman O, 2008, GASTROINTEST ENDOSC, V67, pAB266, DOI 10.1016/j.gie.2008.03.732
   Macdonald JC, 2008, GASTROENTEROLOGY, V134, pA344
   Maeda M, 2008, GASTROINTEST ENDOSC, V67, pAB271, DOI 10.1016/j.gie.2008.03.750
   Manchikalapati P, 2008, GASTROINTEST ENDOSC, V67, pAB244, DOI 10.1016/j.gie.2008.03.640
   MCLAUGHLIN SD, 2008, GASTROENTEROLOGY S1, V134, pA403
   Mehendiratta V, 2008, GASTROINTEST ENDOSC, V67, pAB263, DOI 10.1016/j.gie.2008.03.720
   Mensink PB, 2008, GASTROENTEROLOGY, V134, pA21
   Mensink PB, 2008, GASTROINTEST ENDOSC, V67, pAB286, DOI 10.1016/j.gie.2008.03.815
   Mensink PB, 2008, GASTROINTEST ENDOSC, V67, pAB266, DOI 10.1016/j.gie.2008.03.730
   Milewski J, 2008, GASTROINTEST ENDOSC, V67, pAB267, DOI 10.1016/j.gie.2008.03.737
   Mishkin DS, 2008, GASTROINTEST ENDOSC, V67, pAB91, DOI 10.1016/j.gie.2008.03.080
   Mönkemüller K, 2008, GASTROINTEST ENDOSC, V67, pAB156, DOI 10.1016/j.gie.2008.03.338
   Moeschler O, 2008, GASTROINTEST ENDOSC, V67, pAB262, DOI 10.1016/j.gie.2008.03.716
   MOREELS TG, 2008, GASTROINTEST ENDOSC, V67, pAB254
   Morita E, 2008, GASTROINTEST ENDOSC, V67, pAB131, DOI 10.1016/j.gie.2008.03.231
   Murrell ZA, 2008, GASTROENTEROLOGY, V134, pA15
   Nahon S, 2008, GASTROINTEST ENDOSC, V67, pAB259, DOI 10.1016/j.gie.2008.03.703
   Nguyen NQ, 2008, GASTROINTEST ENDOSC, V67, pAB283, DOI 10.1016/j.gie.2008.03.803
   Niv E, 2008, GASTROINTEST ENDOSC, V67, pAB269, DOI 10.1016/j.gie.2008.03.744
   Ogata H, 2008, GASTROINTEST ENDOSC, V67, pAB125, DOI 10.1016/j.gie.2008.03.206
   Ohmiya N, 2008, GASTROINTEST ENDOSC, V67, pAB266, DOI 10.1016/j.gie.2008.03.731
   Ohtsuka K, 2008, GASTROINTEST ENDOSC, V67, pAB271, DOI 10.1016/j.gie.2008.03.752
   Okazaki H, 2008, GASTROINTEST ENDOSC, V67, pAB263, DOI 10.1016/j.gie.2008.03.717
   PARK SY, 2008, GASTROINTEST ENDOSC, V67, pAB258
   Pata C, 2008, GASTROINTEST ENDOSC, V67, pAB92, DOI 10.1016/j.gie.2008.03.083
   Petri BG, 2008, J ENVIRON ENG, V134, P1, DOI 10.1061/(ASCE)0733-9372(2008)134:1(1)
   Poppers DM, 2008, GASTROINTEST ENDOSC, V67, pAB267, DOI 10.1016/j.gie.2008.03.736
   Postgate A, 2008, GASTROINTEST ENDOSC, V67, pAB288, DOI 10.1016/j.gie.2008.03.825
   Postgate A, 2008, GASTROINTEST ENDOSC, V67, pAB251, DOI 10.1016/j.gie.2008.03.670
   Rainchanctani M, 2008, GASTROINTEST ENDOSC, V67, pAB269
   Riccioni MF, 2008, GASTROINTEST ENDOSC, V67, pAB141, DOI 10.1016/j.gie.2008.03.271
   Rondonotti E, 2008, GASTROINTEST ENDOSC, V67, pAB270, DOI 10.1016/j.gie.2008.03.746
   Simon M, 2008, GASTROENTEROLOGY, V134, pA318
   Spada C, 2008, GASTROINTEST ENDOSC, V67, pAB124, DOI 10.1016/j.gie.2008.03.203
   Staples J, 2008, GASTROINTEST ENDOSC, V67, pAB258, DOI 10.1016/j.gie.2008.03.699
   Suarez BG, 2008, GASTROENTEROLOGY, V134, pA340
   Sunada K, 2008, GASTROINTEST ENDOSC, V67, pAB274, DOI 10.1016/j.gie.2008.03.763
   Takahashi Y, 2008, GASTROINTEST ENDOSC, V67, pAB273, DOI 10.1016/j.gie.2008.03.761
   Tanaka S, 2008, GASTROINTEST ENDOSC, V67, pAB272, DOI 10.1016/j.gie.2008.03.755
   Treeprasertsuk S, 2008, GASTROINTEST ENDOSC, V67, pAB291, DOI 10.1016/j.gie.2008.03.837
   Triantafyllou K, 2008, GASTROENTEROLOGY, V134, pA339
   van der Schaar PJ, 2008, GASTROENTEROLOGY, V134, pA48
   Volke F, 2008, GASTROINTEST ENDOSC, V67, pAB121, DOI 10.1016/j.gie.2008.03.193
   Watanabe K, 2008, GASTROINTEST ENDOSC, V67, pAB274, DOI 10.1016/j.gie.2008.03.762
   Watanabe O, 2008, GASTROINTEST ENDOSC, V67, pAB274, DOI 10.1016/j.gie.2008.03.765
   Watanabe T, 2008, GASTROENTEROLOGY, V134, pA530
   Werlin S, 2008, GASTROENTEROLOGY, V134, pA142
   Yamada Y, 2008, GASTROINTEST ENDOSC, V67, pAB272, DOI 10.1016/j.gie.2008.03.757
   Yamagami H, 2008, GASTROINTEST ENDOSC, V67, pAB268, DOI 10.1016/j.gie.2008.03.738
   Yano T, 2008, GASTROINTEST ENDOSC, V67, pAB260, DOI 10.1016/j.gie.2008.03.705
NR 105
TC 3
Z9 3
U1 0
U2 1
PU GEORG THIEME VERLAG KG
PI STUTTGART
PA RUDIGERSTR 14, D-70469 STUTTGART, GERMANY
SN 0013-726X
EI 1438-8812
J9 ENDOSCOPY
JI Endoscopy
PD OCT
PY 2008
VL 40
IS 10
BP 835
EP 842
DI 10.1055/s-2008-1077594
PG 8
WC Gastroenterology & Hepatology; Surgery
WE Science Citation Index Expanded (SCI-EXPANDED)
SC Gastroenterology & Hepatology; Surgery
GA 361HW
UT WOS:000260119700007
PM 18828080
DA 2024-01-22
ER

PT J
AU Zhang, Y
   Huang, LJ
   Liu, RB
   Wang, MY
   Jiang, ZN
   Zhou, W
   Cao, Q
AF Zhang, Yu
   Huang, Lingjie
   Liu, Rongbei
   Wang, Mengyu
   Jiang, Zhinong
   Zhou, Wei
   Cao, Qian
TI Case report of a pair of siblings with cryptogenic multifocal ulcerating
   stenosing enteritis A rare disease easily to be misdiagnosed as Crohn
   disease
SO MEDICINE
LA English
DT Article
DE case report; CMUSE; Crohn disease; siblings; small bowel ulcers
ID NONSPECIFIC MULTIPLE ULCERS; SMALL-INTESTINE; CMUSE; VASCULITIS
AB Rationale: The rare disease cryptogenic multifocal ulcerous stenosing enteritis (CMUSE) is characterized by multiple and recurring small intestinal ulcers with stenosis of unknown causes. In clinic, it is difficult to be differentiated from the inflammatory bowel disease, especially the Crohn disease.
   Patient concerns: Here we report a pair of siblings who suffered from long-time anemia and abdominal pain and misdiagnosed with inflammatory bowel disease (IBD) for many years.
   Diagnoses: They were finally diagnosed with CMUSE with intestinal obstruction.
   Interventions and outcomes: They both accepted surgical treatment and recovered well. No abdominal symptom appeared in the two-year follow-up.
   Lessons: This report underscores that CMUSE patients may have a long course of suffering from anemia and abdominal pain, normal inflammatory markers and normal colon, and sometimes have a family history of CMUSE. Surgery of segmental bowel resection is a good way to solve intractable intestinal obstruction in CMUSE.
C1 [Zhang, Yu; Huang, Lingjie; Liu, Rongbei; Wang, Mengyu; Cao, Qian] Zhejiang Univ, Sch Med, Sir Run Run Shaw Hosp, Dept Gastroenterol, Hangzhou 310016, Zhejiang, Peoples R China.
   [Zhang, Yu; Huang, Lingjie; Liu, Rongbei; Wang, Mengyu; Jiang, Zhinong; Zhou, Wei; Cao, Qian] Zhejiang Univ, Sch Med, Sir Run Run Shaw Hosp, Inflammatory Bowel Dis Ctr, Hangzhou, Zhejiang, Peoples R China.
   [Jiang, Zhinong] Zhejiang Univ, Sch Med, Sir Run Run Shaw Hosp, Dept Pathol, Hangzhou, Zhejiang, Peoples R China.
   [Zhou, Wei] Zhejiang Univ, Sch Med, Sir Run Run Shaw Hosp, Dept Gen Surg, Hangzhou, Zhejiang, Peoples R China.
C3 Zhejiang University; Zhejiang University; Zhejiang University; Zhejiang
   University
RP Cao, Q (通讯作者)，Zhejiang Univ, Sch Med, Sir Run Run Shaw Hosp, Dept Gastroenterol, Hangzhou 310016, Zhejiang, Peoples R China.
EM caoq@srrsh.com
OI Zhou, Wei/0000-0002-3224-7046; Yu, Zhang/0000-0001-7498-9382
FU Natural Science Foundation of Zhejiang Province [LY16H030009]; Health
   and Family Planning Commission of Hangzhou [2015A52]
FX The present study was funded by Natural Science Foundation of Zhejiang
   Province (LY16H030009) and Health and Family Planning Commission of
   Hangzhou (2015A52).
CR Brooke MA, 2014, GUT, V63, P96, DOI 10.1136/gutjnl-2012-303581
   Chang DK, 2007, GASTROINTEST ENDOSC, V66, pS96, DOI 10.1016/j.gie.2007.01.016
   Chung S, 2015, DIGEST DIS SCI, V60, P2740, DOI 10.1007/s10620-015-3595-y
   DEBRAY CHARLES, 1964, ARCH MAL APPAREIL DIG MAL NUTR, V53, P193
   Fraile G, 2008, SCAND J GASTROENTERO, V43, P506, DOI 10.1080/03014460701723912
   Freeman HJ, 2009, WORLD J GASTROENTERO, V15, P4883, DOI 10.3748/wjg.15.4883
   Vasco PG, 2014, REV CLIN ESP, V214, P26, DOI 10.1016/j.rce.2013.07.011
   Heiko D, 2013, WORLD J GASTROENTERO, V19, P1661, DOI 10.3748/wjg.v19.i10.1661
   Kim CW, 2011, AM J SURG, V202, pE48, DOI 10.1016/j.amjsurg.2010.09.020
   Kohoutova D, 2013, GASTROENT RES PRACT, V2013, P1
   Kohoutová D, 2013, GASTROENT RES PRACT, V2013, DOI 10.1155/2013/918031
   Kohoutova Darina, 2010, Acta Medica (Hradec Kralove), V53, P25
   Lingna Ye QC, 2015, CHIN J DIGESTION, V35, P58
   Matsumoto T, 2007, GASTROINTEST ENDOSC, V66, pS99, DOI 10.1016/j.gie.2007.01.004
   Matsumoto T, 2006, DIGEST DIS SCI, V51, P1357, DOI 10.1007/s10620-006-9080-x
   Morioka H, 2013, CLIN J GASTROENTEROL, V6, P368, DOI 10.1007/s12328-013-0414-x
   Perlemuter G, 1996, GASTROENTEROLOGY, V110, P1628, DOI 10.1053/gast.1996.v110.pm8613071
   Perlemuter G, 2001, GUT, V48, P333, DOI 10.1136/gut.48.3.333
   Setaffy L, 2015, ENDOSCOPY, V47, P345, DOI 10.1055/s-0034-1390798
   Spencer H, 2004, J ROY SOC MED, V97, P538, DOI 10.1258/jrsm.97.11.538
NR 20
TC 10
Z9 11
U1 1
U2 7
PU LIPPINCOTT WILLIAMS & WILKINS
PI PHILADELPHIA
PA TWO COMMERCE SQ, 2001 MARKET ST, PHILADELPHIA, PA 19103 USA
SN 0025-7974
EI 1536-5964
J9 MEDICINE
JI Medicine (Baltimore)
PD AUG
PY 2017
VL 96
IS 32
AR e7527
DI 10.1097/MD.0000000000007527
PG 5
WC Medicine, General & Internal
WE Science Citation Index Expanded (SCI-EXPANDED)
SC General & Internal Medicine
GA FD9IC
UT WOS:000407835000009
PM 28796036
OA Green Published, gold
DA 2024-01-22
ER

PT J
AU Barzilai, M
   Polliack, A
   Avivi, I
   Herishanu, Y
   Ram, R
   Tang, C
   Perry, C
   Sarid, N
AF Barzilai, Merav
   Polliack, Aaron
   Avivi, Irit
   Herishanu, Yair
   Ram, Ron
   Tang, Catherine
   Perry, Chava
   Sarid, Nadav
TI Hodgkin lymphoma of the gastrointestinal tract in patients with
   inflammatory bowel disease: Portrait of a rare clinical entity
SO LEUKEMIA RESEARCH
LA English
DT Review
DE Inflammatory bowel disease; Hodgkin lymphoma; Gastrointestinal
ID EPSTEIN-BARR-VIRUS; INTESTINAL LYMPHOPROLIFERATIVE DISORDERS;
   COMPLICATING CROHN-DISEASE; ULCERATIVE-COLITIS; INCREASED RISK; CANCER;
   ILEUM; AZATHIOPRINE; POPULATION; PREVALENCE
AB Patients with inflammatory bowel disease (IBD) on immunosuppression are at risk of developing lymphoma, particularly primary gastrointestinal (GI) tract non-Hodgkin lymphoma. Primary GI Hodgkin lymphoma (HL) in this setting, however, is rare and poorly defined. Here we review the available literature and also report a patient with Crohn's disease (CD) who developed GI HL. Our search yielded 12 single case studies and 7 case series involving 22 patients published between 1978-2016. Twenty-one (91%) patients had CD, and 2 had ulcerative colitis. The median age at lymphoma diagnosis was 39 years, and 18 (78%) patients were males. HL was diagnosed at a median of 8 years after IBD detection and 2 years after commencing immunosuppression. HL had a predilection (80%) to involve the inflamed GI site and the histological subtype was mixed cellularity in 65% of cases. In-situ hybridization for Epstein-Barr virus (EBV)-encoded RNA was positive in all documented cases. HL was diagnosed in stages I, II, IV in 35%, 20% and 45% of the patients, respectively. Notably, 66% of patients with advanced disease had liver involvement. Immunosuppression was stopped in most (69%) patients at HL diagnosis. Treatment used was either chemotherapy only, surgery followed by chemotherapy, or surgery alone in 50%, 33% and 16% of cases, respectively. Four patients had an IBD flare during HL remission. Patients with IBD who develop GI HL have distinct characteristics; male sex, predominance of CD, preference to develop in inflamed sites, mixed cellularity histology, EBV positivity, and a unique spread to the liver pattern.
C1 [Barzilai, Merav; Avivi, Irit; Herishanu, Yair; Ram, Ron; Perry, Chava; Sarid, Nadav] Tel Aviv Univ, Sackler Fac Med, Tel Aviv Sourasky Med Ctr, Dept Hematol, Tel Aviv, Israel.
   [Polliack, Aaron] Hebrew Univ Jerusalem, Sch Med, Hadassah Univ Hosp, Dept Hematol, Jerusalem, Israel.
   [Tang, Catherine] Princess Margaret Hosp, Div Med Oncol & Hematol, Toronto, ON, Canada.
C3 Sackler Faculty of Medicine; Tel Aviv Sourasky Medical Center; Hebrew
   University of Jerusalem; University of Toronto; University Health
   Network Toronto; Princess Margaret Cancer Centre
RP Sarid, N (通讯作者)，Tel Aviv Sourasky Med Ctr, Dept Hematol, 6 Weizmann St, IL-6423906 Tel Aviv, Israel.
EM nadavsarid@gmail.com
RI Ram, Ron/L-7431-2019
OI Ram, Ron/0000-0001-8683-6930; Tang, Catherine/0000-0002-0223-8341
CR Askling J, 2005, GUT, V54, P617, DOI 10.1136/gut.2004.051771
   Bai M, 2006, SCAND J GASTROENTERO, V41, P866, DOI 10.1080/00365520500529629
   Beaugerie L, 2009, LANCET, V374, P1617, DOI 10.1016/S0140-6736(09)61302-7
   Castrellon A, 2009, J GASTROINTEST LIVER, V18, P359
   Chaitra S., 2014, ASS HODGKINS LYMPHOM
   DEVANEY K, 1991, AM J CLIN PATHOL, V95, P794, DOI 10.1093/ajcp/95.6.794
   El Mourabet M, 2011, INFLAMM BOWEL DIS, V17, P1265, DOI 10.1002/ibd.21487
   Farrell RJ, 2000, GUT, V47, P514, DOI 10.1136/gut.47.4.514
   Ferreri AJM, 2007, HAEMATOLOGICA, V92, P486, DOI 10.3324/haematol.10829
   Campos AHJFM, 2018, SCI REP-UK, V8, DOI 10.1038/s41598-018-20133-6
   Frolkis AD, 2013, GASTROENTEROLOGY, V145, P996, DOI 10.1053/j.gastro.2013.07.041
   Gibson B, 2016, ANN CLIN LAB SCI, V46, P219
   Glaser SL, 1997, INT J CANCER, V70, P375, DOI 10.1002/(SICI)1097-0215(19970207)70:4&lt;375::AID-IJC1&gt;3.0.CO;2-T
   Gulley ML, 2002, AM J CLIN PATHOL, V117, P259
   Hanauer SB, 2006, INFLAMM BOWEL DIS, V12, pS3, DOI 10.1097/01.MIB.0000195385.19268.68
   HECKER R, 1978, MED J AUSTRALIA, V2, P603, DOI 10.5694/j.1326-5377.1978.tb131771.x
   Kandiel A, 2005, GUT, V54, P1121, DOI 10.1136/gut.2004.049460
   KAPLAN HS, 1971, CANCER RES, V31, P1811
   Kappelman MD, 2013, DIGEST DIS SCI, V58, P519, DOI 10.1007/s10620-012-2371-5
   Karran P, 2008, NAT REV CANCER, V8, P24, DOI 10.1038/nrc2292
   Kelly MD, 1997, AUST NZ J SURG, V67, P485, DOI 10.1111/j.1445-2197.1997.tb02020.x
   Khuroo Mehnaaz S, 2014, BMJ Case Rep, V2014, DOI 10.1136/bcr-2013-203354
   Klein SL, 2016, NAT REV IMMUNOL, V16, P626, DOI 10.1038/nri.2016.90
   Kotlyar DS, 2015, CLIN GASTROENTEROL H, V13, P847, DOI 10.1016/j.cgh.2014.05.015
   Kumar S, 2000, AM J SURG PATHOL, V24, P66, DOI 10.1097/00000478-200001000-00008
   Lewis JD, 2001, GASTROENTEROLOGY, V121, P1080, DOI 10.1053/gast.2001.28703
   Li SY, 2001, ARCH PATHOL LAB MED, V125, P424
   Loo EY, 2013, AM J SURG PATHOL, V37, P1290, DOI 10.1097/PAS.0b013e31828e6564
   Mitra M. D. H. C. D. M. Subhashis, 2013, AUST ASIAN J CANC, V12
   Moccia AA, 2012, J CLIN ONCOL, V30, P3383, DOI 10.1200/JCO.2011.41.0910
   Moran NR, 2015, WORLD J GASTROENTERO, V21, P6072, DOI 10.3748/wjg.v21.i19.6072
   MORRISON PD, 1982, CLIN ONCOL, V8, P271
   Nissen LHC, 2015, J CROHNS COLITIS, V9, P398, DOI 10.1093/ecco-jcc/jjv040
   Rasmussen SL, 2015, DIAGN PATHOL, V10, DOI 10.1186/s13000-015-0271-7
   ROHATINER A, 1994, ANN ONCOL, V5, P397, DOI 10.1093/oxfordjournals.annonc.a058869
   Rosenberg AS, 2016, AM J HEMATOL, V91, P560, DOI 10.1002/ajh.24346
   Rowe M, 2010, MICROBES INFECT, V12, P173, DOI 10.1016/j.micinf.2009.12.001
   Sagües M, 2012, MED CLIN-BARCELONA, V138, P366, DOI 10.1016/j.medcli.2011.05.005
   Salgueiro P, 2013, REV ESP ENFERM DIG, V105, P293, DOI 10.4321/s1130-01082013000500008
   SHAW JHF, 1982, AUST NZ J SURG, V52, P34, DOI 10.1111/j.1445-2197.1982.tb05279.x
   Smith A, 2015, BRIT J CANCER, V112, P1575, DOI 10.1038/bjc.2015.94
   Sokol H, 2012, INFLAMM BOWEL DIS, V18, P2063, DOI 10.1002/ibd.22889
   Subramaniam K, 2013, J GASTROEN HEPATOL, V28, P24, DOI 10.1111/jgh.12015
   Swerdlow SH, 2016, BLOOD, V127, P2375, DOI 10.1182/blood-2016-01-643569
   Thompson MP, 2004, CLIN CANCER RES, V10, P803, DOI 10.1158/1078-0432.CCR-0670-3
   Tomasian A, 2015, RADIOGRAPHICS, V35, P71, DOI 10.1148/rg.351130008
   VANBOCKRIJCK M, 1993, CANCER, V72, P1784, DOI 10.1002/1097-0142(19930901)72:5<1784::AID-CNCR2820720544>3.0.CO;2-X
NR 47
TC 11
Z9 12
U1 0
U2 3
PU PERGAMON-ELSEVIER SCIENCE LTD
PI OXFORD
PA THE BOULEVARD, LANGFORD LANE, KIDLINGTON, OXFORD OX5 1GB, ENGLAND
SN 0145-2126
EI 1873-5835
J9 LEUKEMIA RES
JI Leuk. Res.
PD AUG
PY 2018
VL 71
BP 1
EP 5
DI 10.1016/j.leukres.2018.06.008
PG 5
WC Oncology; Hematology
WE Science Citation Index Expanded (SCI-EXPANDED)
SC Oncology; Hematology
GA GP1MJ
UT WOS:000440579900001
PM 29920411
DA 2024-01-22
ER

PT J
AU Fuller, MK
AF Fuller, Megan K.
TI Pediatric Inflammatory Bowel Disease Special Considerations
SO SURGICAL CLINICS OF NORTH AMERICA
LA English
DT Article
DE Pediatric inflammatory bowel disease; Very early onset IBD (VEOIBD);
   Pediatric Crohn's disease; Pediatric ulcerative colitis; Pediatric
   IBD-unclassified
ID CHILDREN; THERAPY; GASTROENTEROLOGY; ABSENTEEISM; ANTAGONISTS;
   HEPATOLOGY; SOCIETY; COHORT; ALPHA; CARE
AB Pediatric inflammatory bowel disease may present differently than adult onset disease. It is important to consider a broader differential diagnosis in very early onset disease. Diagnostic and treatment decisions must consider the long term risks and benefits over a lifetime. Surgical triggers in children may include impaired growth and inability to wean from steroids in addition to standard adult indications. Effective transition of care to adult providers is a key to prevent flares and loss of follow-up.
C1 [Fuller, Megan K.] Univ Nebraska Med Ctr, Childrens Hosp & Med Ctr, Dept Surg, Omaha, NE USA.
   [Fuller, Megan K.] Boys Town Natl Res Hosp, Boystown, NE USA.
C3 University of Nebraska System; University of Nebraska Medical Center;
   Boys Town National Research Hospital
RP Fuller, MK (通讯作者)，14080 Boystown Hosp Rd, Boystown, NE 68010 USA.
EM megan.fuller@boystown.org
CR Alvisi P, 2019, BIOL-TARGETS THER, V13, P13, DOI 10.2147/BTT.S183088
   Antiel RM, 2014, J PEDIATR SURG, V49, P614, DOI 10.1016/j.jpedsurg.2013.10.004
   Benchimol EI, 2011, INFLAMM BOWEL DIS, V17, P423, DOI 10.1002/ibd.21349
   Birimberg-Schwartz L, 2017, J CROHNS COLITIS, V11, P1078, DOI 10.1093/ecco-jcc/jjx053
   Connors J, 2017, J CROHNS COLITIS, V11, P1063, DOI 10.1093/ecco-jcc/jjx060
   David JG, 2018, PEDIATRICS, V141, DOI 10.1542/peds.2017-2789
   Duricova D, 2014, J CROHNS COLITIS, V8, P1351, DOI 10.1016/j.crohns.2014.05.006
   Egberg MD, 2018, GASTROENTEROL CLIN N, V47, P909, DOI 10.1016/j.gtc.2018.07.013
   Emerson ND, 2016, J SCH NURS, V32, P258, DOI 10.1177/1059840515615401
   Fehmel E, 2018, J PEDIATR SURG, V53, P2440, DOI 10.1016/j.jpedsurg.2018.08.030
   Filce HG, 2015, J SCHOOL HEALTH, V85, P241, DOI 10.1111/josh.12245
   Govani SM, 2018, PLOS ONE, V13, DOI 10.1371/journal.pone.0195022
   Guilcher K, 2018, EUR J GASTROEN HEPAT, V30, P1159, DOI 10.1097/MEG.0000000000001197
   Nguyen HT, 2017, WORLD J GASTROENTERO, V23, P7644, DOI 10.3748/wjg.v23.i42.7644
   Hyams J, 2005, J PEDIATR GASTR NUTR, V41, P416, DOI 10.1097/01.mpg.0000183350.46795.42
   Keethy D, 2014, CURR OPIN PEDIATR, V26, P561, DOI 10.1097/MOP.0000000000000129
   Kerur B, 2018, CLIN GASTROENTEROL H, V16, P1467, DOI 10.1016/j.cgh.2018.02.027
   Kim J, 2019, PEDIATR GASTROENTERO, V22, P28
   Lemaitre M, 2017, JAMA-J AM MED ASSOC, V318, P1679, DOI 10.1001/jama.2017.16071
   Levine A, 2014, J PEDIATR GASTR NUTR, V58, P795, DOI 10.1097/MPG.0000000000000239
   Levine A, 2011, INFLAMM BOWEL DIS, V17, P1314, DOI 10.1002/ibd.21493
   Mackner LM, 2013, J PEDIATR GASTR NUTR, V56, P449, DOI 10.1097/MPG.0b013e3182841263
   Moon JS, 2019, PEDIATR GASTROENTERO, V22, P50, DOI 10.5223/pghn.2019.22.1.50
   Olén O, 2017, BMJ-BRIT MED J, V358, DOI 10.1136/bmj.j3951
   Ponsky T, 2007, SURG CLIN N AM, V87, P643, DOI 10.1016/j.suc.2007.03.002
   Schneider AM, 2018, BMC GASTROENTEROL, V18, DOI 10.1186/s12876-018-0868-x
   Snapper Scott B, 2015, Gastroenterol Hepatol (N Y), V11, P554
   Turner D, 2018, J PEDIATR GASTR NUTR, V67, P257, DOI 10.1097/MPG.0000000000002035
   Uhlig HH, 2014, GASTROENTEROLOGY, V147, P990, DOI 10.1053/j.gastro.2014.07.023
   Walters TD, 2014, GASTROENTEROLOGY, V146, P383, DOI 10.1053/j.gastro.2013.10.027
   Wittig R, 2019, J PEDIATR GASTR NUTR, V68, P244, DOI 10.1097/MPG.0000000000002162
NR 31
TC 15
Z9 18
U1 0
U2 6
PU W B SAUNDERS CO-ELSEVIER INC
PI PHILADELPHIA
PA 1600 JOHN F KENNEDY BOULEVARD, STE 1800, PHILADELPHIA, PA 19103-2899 USA
SN 0039-6109
EI 1558-3171
J9 SURG CLIN N AM
JI Surg. Clin.-North Am.
PD DEC
PY 2019
VL 99
IS 6
BP 1177
EP +
DI 10.1016/j.suc.2019.08.008
PG 8
WC Surgery
WE Science Citation Index Expanded (SCI-EXPANDED)
SC Surgery
GA JT2NS
UT WOS:000500833100012
PM 31676056
DA 2024-01-22
ER

PT J
AU Laterza, L
   Piscaglia, AC
   Minordi, LM
   Scoleri, I
   Larosa, L
   Poscia, A
   Ingravalle, F
   Amato, A
   Alfieri, S
   Armuzzi, A
   Cammarota, G
   Gasbarrini, A
   Scaldaferri, F
AF Laterza, Lucrezia
   Piscaglia, Anna Chiara
   Minordi, Laura Maria
   Scoleri, Iolanda
   Larosa, Luigi
   Poscia, Andrea
   Ingravalle, Fabio
   Amato, Arianna
   Alfieri, Sergio
   Armuzzi, Alessandro
   Cammarota, Giovanni
   Gasbarrini, Antonio
   Scaldaferri, Franco
TI Multiparametric Evaluation Predicts Different Mid-Term Outcomes in
   Crohn's Disease
SO DIGESTIVE DISEASES
LA English
DT Article
DE Crohn's disease; CT-enterography; Endoscopy; Inflammatory bowel disease;
   Prognosis; Recurrence
ID INFLAMMATORY-BOWEL-DISEASE; MAGNETIC-RESONANCE; CAPSULE ENDOSCOPY; CT
   ENTEROGRAPHY; ACTIVITY INDEX; SEVERITY; THERAPY; SCORE
AB Aim: To evaluate if a single and/or combined (clinical, endoscopic and radiological) assessment could predict clinical outcomes in Crohn's disease (CD). Methods: We prospectively evaluated 57 CD cases who underwent both a colonoscopy and a CT-enterography (CTE). Harvey-Bradshaw Index (HBi), SES-CD (and/or Rutgeerts score) and the radiological disease activity were defined to stratify patients according to clinical, endoscopic and radiological disease activity respectively. Hospitalizations, surgery, therapeutic changes and deaths were evaluated up to 36 months (time 1) for 53 patients. Results: CTE and endoscopy agreed in stratifying disease activity in 47% of cases (k = -0.05; p = 0.694), CTE and HBi in 35% (k = 0.09; p = 0.08), endoscopy and HBi in 39% (k = 0.13; p = 0.03). Taken together, CTE, endoscopy and HBi agreed only in 18% of cases (k = 0.01; p = 0.41). Among the 11 cases with mucosal healing, only 3 (27%) showed transmural healing. Patients with endoscopic activity needed significantly more changes of therapy compared to patients with endoscopic remission (p = 0.02). Patients with higher transmural or clinical activity at baseline required significantly more hospitalizations (p < 0.01). Hospitalization rate decreases with an increase in the number of parameters indicating remissions at baseline (p = 0.04). Conclusions: Clinical, endoscopic and radiological assessments offer complementary information and could predict different mid-term outcomes in CD. (c) 2018 S. Karger AG, Basel.
C1 [Laterza, Lucrezia; Piscaglia, Anna Chiara; Scoleri, Iolanda; Ingravalle, Fabio; Cammarota, Giovanni; Gasbarrini, Antonio; Scaldaferri, Franco] Univ Cattolica Sacro Cuore, Gastroenterol Endocrinometab Sci Dept, Gastroenterol & Liver Dis Unit, Internal Med,Gastroenterol Area,Fdn Policlin A Ge, Rome, Italy.
   [Piscaglia, Anna Chiara] ISS, Endoscopy & Gastroenterol Unit, Borgo Maggiore, San Marino, Italy.
   [Minordi, Laura Maria; Larosa, Luigi] Univ Cattolica Sacro Cuore, Imaging Dept, Fdn Policlin A Gemelli, Rome, Italy.
   [Poscia, Andrea] Univ Cattolica Sacro Cuore, Inst Publ Hlth, Rome, Italy.
   [Amato, Arianna] Univ Cattolica Sacro Cuore, Inst Anaesthesiol, Fdn Policlin A Gemelli, Rome, Italy.
   [Alfieri, Sergio] Univ Cattolica Sacro Cuore, Inst Surg, Fdn Policlin A Gemelli, Rome, Italy.
   [Armuzzi, Alessandro] Univ Cattolica Sacro Cuore, Gastroenterol Endocrinometab Sci Dept, Gastroenterol Area,Internal Med & Gastroenterol U, Complesso Integrato Columbus,Fdn Policlin A Gemel, Rome, Italy.
C3 Catholic University of the Sacred Heart; IRCCS Policlinico Gemelli;
   Istituto Superiore di Sanita (ISS); Catholic University of the Sacred
   Heart; IRCCS Policlinico Gemelli; Catholic University of the Sacred
   Heart; IRCCS Policlinico Gemelli; Catholic University of the Sacred
   Heart; IRCCS Policlinico Gemelli; Catholic University of the Sacred
   Heart; IRCCS Policlinico Gemelli; Catholic University of the Sacred
   Heart; IRCCS Policlinico Gemelli
RP Gasbarrini, A (通讯作者)，Univ Cattolica Sacro Cuore, Lgo A Gemelli 8, IT-00168 Rome, Italy.
EM antonio.gasbarrini@unicatt.it
RI Larosa, Luigi/AAC-6590-2022; Gasbarrini, Antonio/AAB-8487-2019;
   scaldaferri, franco/AAC-4056-2020; Armuzzi, Alessandro/AIC-5188-2022;
   Laterza, Lucrezia/AAC-5932-2019; Alfieri, Sergio/AAB-2102-2019;
   Ingravalle, Fabio/GZA-9168-2022; Poscia, Andrea/K-8761-2016; Cammarota,
   Giovanni/AAD-1732-2022; Armuzzi, Alessandro/JJC-6224-2023
OI Larosa, Luigi/0000-0001-8136-038X; Armuzzi,
   Alessandro/0000-0003-1572-0118; Laterza, Lucrezia/0000-0001-5515-1197;
   Ingravalle, Fabio/0000-0001-6295-9848; Cammarota,
   Giovanni/0000-0002-3626-6148; Alfieri, Sergio/0000-0002-7813-4426;
   Gasbarrini, Antonio/0000-0002-6230-1779; Gasbarrini,
   Antonio/0000-0003-4863-6924
CR Aloi M, 2015, GASTROINTEST ENDOSC, V81, P420, DOI 10.1016/j.gie.2014.07.009
   Best WR, 2006, INFLAMM BOWEL DIS, V12, P304, DOI 10.1097/01.MIB.0000215091.77492.2a
   Calabrese E, 2013, CLIN GASTROENTEROL H, V11, P950, DOI 10.1016/j.cgh.2013.01.015
   CELLIER C, 1994, GUT, V35, P231, DOI 10.1136/gut.35.2.231
   Colombel JF, 2010, NEW ENGL J MED, V362, P1383, DOI 10.1056/NEJMoa0904492
   Colombel JF, 2014, CLIN GASTROENTEROL H, V12, P414, DOI 10.1016/j.cgh.2013.06.019
   Daperno M, 2004, GASTROINTEST ENDOSC, V60, P505, DOI 10.1016/S0016-5107(04)01878-4
   Daperno M, 2011, J CROHNS COLITIS, V5, P484, DOI 10.1016/j.crohns.2011.07.003
   de Chambrun GP, 2010, NAT REV GASTRO HEPAT, V7, P15, DOI 10.1038/nrgastro.2009.203
   Efthymiou A, 2008, INFLAMM BOWEL DIS, V14, P1542, DOI 10.1002/ibd.20509
   Freeman HJ, 2008, WORLD J GASTROENTERO, V14, P4127, DOI 10.3748/wjg.14.4127
   Froslie KF, 2007, GASTROENTEROLOGY, V133, P412, DOI 10.1053/j.gastro.2007.05.051
   Grassi R, 2011, ABDOM IMAGING, V36, P372, DOI 10.1007/s00261-010-9652-2
   Hara AK, 2008, AM J ROENTGENOL, V190, P1512, DOI 10.2214/AJR.07.2877
   HARVEY RF, 1980, LANCET, V1, P514
   HERLINGER H, 1999, CLIN IMAGING SMALL I
   Horton KM, 2000, J COMPUT ASSIST TOMO, V24, P67, DOI 10.1097/00004728-200001000-00014
   McHugh ML, 2012, BIOCHEM MEDICA, V22, P276, DOI 10.11613/bm.2012.031
   Minordi LM, 2015, RADIOL MED, V120, P449, DOI 10.1007/s11547-014-0471-3
   Moskovitz DN, 2007, GASTROENTEROLOGY, V132, pA173
   Pariente B, 2011, INFLAMM BOWEL DIS, V17, P1415, DOI 10.1002/ibd.21506
   Rimola J, 2009, GUT, V58, P1113, DOI 10.1136/gut.2008.167957
   Rimola J, 2011, INFLAMM BOWEL DIS, V17, P1759, DOI 10.1002/ibd.21551
   RUTGEERTS P, 1990, GASTROENTEROLOGY, V99, P956, DOI 10.1016/0016-5085(90)90613-6
   Satsangi J, 2006, GUT, V55, P749, DOI 10.1136/gut.2005.082909
   Sostegni R, 2003, ALIMENT PHARM THER, V17, P11, DOI 10.1046/j.1365-2036.17.s2.17.x
   Zallot C, 2012, DIGEST DIS, V30, P67, DOI 10.1159/000342608
NR 27
TC 19
Z9 19
U1 0
U2 3
PU KARGER
PI BASEL
PA ALLSCHWILERSTRASSE 10, CH-4009 BASEL, SWITZERLAND
SN 0257-2753
EI 1421-9875
J9 DIGEST DIS
JI Dig. Dis.
PY 2018
VL 36
IS 3
BP 184
EP 193
DI 10.1159/000487589
PG 10
WC Gastroenterology & Hepatology
WE Science Citation Index Expanded (SCI-EXPANDED)
SC Gastroenterology & Hepatology
GA GC0FV
UT WOS:000429453200003
PM 29514146
DA 2024-01-22
ER

PT J
AU Alli-Akintade, L
   Pruthvi, P
   Had, N
   Sachar, D
AF Alli-Akintade, Latifat
   Pruthvi, Patel
   Had, Nicole
   Sachar, David
TI Race and Fistulizing Perianal Crohn's Disease
SO JOURNAL OF CLINICAL GASTROENTEROLOGY
LA English
DT Article
DE inflammatory bowel disease; race; Crohn's; perianal fistulizing disease;
   immune modulator; remicade; infliximab
ID INFLAMMATORY-BOWEL-DISEASE; AFRICAN-AMERICANS; NATURAL-HISTORY; SMOKING
AB Background: There is increasing recognition of Crohn's disease (CD) in non-white populations. However, reports of racial disparities in the phenotype of CD are still inconsistent.
   Aim: The aim of this study was to test the hypothesis that African American (AA) patients have higher incidence of severe fistulizing perianal Crohn's disease (FPD) compared with white patients.
   Methods: Cross-sectional analysis of 333 adult CD patients treated at The Mount Sinai Hospital with infliximab between May 2011 and December 2011 was conducted. Self-reported race/ethnicity was recorded and proportions of each group with FPD were compared across the population.
   Results: Among all 333 evaluable CD patients on infliximab, 73.6% were white, 11.4% AA, 13.2% Hispanic, and 1.8% Asian. Of these 333 patients, 88 had FPD: only 48 of these (54.5%) were white, whereas fully 18 (20.5%) were AA, 20 (22.7%) were Hispanic, and 2 (2.3%) were Asian. Thus, patients receiving infliximab for FPD were significantly more likely to be AA or Hispanic than white (AA vs. whites: risk ratio = 2.63; 95% confidence interval, 1.74-3.96; P = < 0.0001; Hispanics vs. whites: risk ratio = 2.32; 95% confidence interval, 1.54-3.50; P = 0.0001). There was no statistically significant difference between AA and Hispanics.
   Conclusion: CD patients at our medical center with FPD requiring infliximab therapy were significantly more likely to be AA or Hispanic.
C1 [Alli-Akintade, Latifat; Pruthvi, Patel; Had, Nicole; Sachar, David] Icahn Sch Med Mt Sinai, Henry D Janowitz Div Gastroenterol, New York, NY 10029 USA.
C3 Icahn School of Medicine at Mount Sinai
RP Alli-Akintade, L (通讯作者)，2751 West River Dr,Apt 1623, Sacramento, CA 95833 USA.
EM latifat.alli@gmail.com
FU Crohn's foundation
FX Supported by funding from the Crohn's foundation.
CR Bonen DK, 2003, GASTROENTEROLOGY, V124, P521, DOI 10.1053/gast.2003.50045
   Corrao G, 1998, INT J EPIDEMIOL, V27, P397, DOI 10.1093/ije/27.3.397
   Cross RK, 2006, INFLAMM BOWEL DIS, V12, P192, DOI 10.1097/01.MIB.0000217767.98389.20
   Kappelman MD, 2007, CLIN GASTROENTEROL H, V5, P1424, DOI 10.1016/j.cgh.2007.07.012
   Loftus EV, 2002, ALIMENT PHARM THERAP, V16, P51, DOI 10.1046/j.1365-2036.2002.01140.x
   Malaty HM, 2010, CLIN EXP GASTROENTER, V3, P165, DOI 10.2147/CEG.S14586
   Mohid SS, 2008, INFLAMM BOWEL DIS, V14, P960, DOI 10.1002/ibd.20389
   Nguyen GC, 2006, AM J GASTROENTEROL, V101, P1012, DOI 10.1111/j.1572-0241.2006.00504.x
   OSBORNE MJ, 1992, J ROY SOC MED, V85, P214
   Reddy SI, 2003, INFLAMM BOWEL DIS, V9, P380, DOI 10.1097/00054725-200311000-00006
   ROGERS BHG, 1972, J CHRON DIS, V24, P743
   Sachar DB, 2005, AM J GASTROENTEROL, V100, P1547, DOI 10.1111/j.1572-0241.2005.40980.x
   Schwartz DA, 2002, GASTROENTEROLOGY, V122, P875, DOI 10.1053/gast.2002.32362
   Sewell JL, 2010, DIGEST DIS SCI, V55, P3479, DOI 10.1007/s10620-010-1442-8
   Silverberg MS, 2005, CAN J GASTROENTEROL, V19, p5A, DOI 10.1155/2005/269076
   Straus WL, 2000, AM J GASTROENTEROL, V95, P479
   Tang H, 2005, AM J HUM GENET, V76, P268, DOI 10.1086/427888
NR 17
TC 22
Z9 22
U1 0
U2 10
PU LIPPINCOTT WILLIAMS & WILKINS
PI PHILADELPHIA
PA TWO COMMERCE SQ, 2001 MARKET ST, PHILADELPHIA, PA 19103 USA
SN 0192-0790
EI 1539-2031
J9 J CLIN GASTROENTEROL
JI J. Clin. Gastroenterol.
PD MAR
PY 2015
VL 49
IS 3
BP E21
EP E23
DI 10.1097/MCG.0000000000000117
PG 3
WC Gastroenterology & Hepatology
WE Science Citation Index Expanded (SCI-EXPANDED)
SC Gastroenterology & Hepatology
GA CB2QP
UT WOS:000349473100001
PM 24859713
DA 2024-01-22
ER

PT J
AU Reese, GE
   Purkayastha, S
   Tilney, HS
   von Roon, A
   Yamamoto, T
   Tekkis, PP
AF Reese, G. E.
   Purkayastha, S.
   Tilney, H. S.
   von Roon, A.
   Yamamoto, T.
   Tekkis, P. P.
TI Strictureplasty <i>vs</i> resection in small bowel Crohn's disease:: an
   evaluation of short-term outcomes and recurrence
SO COLORECTAL DISEASE
LA English
DT Article
DE Crohn's disease; strictureplasty; resection; meta-analysis
ID QUALITY-OF-LIFE; FOLLOW-UP; MULTIVARIATE-ANALYSIS; SURGICAL-MANAGEMENT;
   METAANALYSIS; SURGERY; THERAPY; EPIDEMIOLOGY; STENOSIS; REVIEWS
AB Aim To compare postoperative adverse events and recurrence following strictureplasty or bowel resection in patients with small bowel Crohn's disease (CD).
   Method A literature search was performed to identify studies published between 1980 and 2006 comparing outcomes of CD patients undergoing either strictureplasty or bowel resection. Hazard ratios were calculated from Kaplan-Meier plots of cumulative recurrence data. Quality assessment of the included studies was performed. Random-effect meta-analytical techniques were employed. Sensitivity analysis and assessment of heterogeneity were performed.
   Results Seven studies comprising 688 CD patients (strictureplasty n = 311, 45%; resection with or without strictureplasty n = 377, 55%) were included. Patients undergoing strictureplasty alone had a lower risk of developing postoperative complications than those who underwent resection (OR = 0.60, 95% CI: 0.31-1.16) although this was not statistically significant (P = 0.13). Surgical recurrence after strictureplasty was more likely than after resection (OR = 1.36, 95% CI: 0.96-1.93, P = 0.09). Patients who had a resection had a significantly longer recurrence-free survival than those undergoing strictureplasty alone (HR = 1.08, 95% CI: 1.02-1.15, P = 0.01).
   Conclusion Patients with small bowel CD undergoing strictureplasty alone may have fewer postoperative complications than those undergoing a concomitant bowel resection. However, surgical recurrence maybe higher following strictureplasty alone than with a concomitant small bowel resection. Patients may require appropriate preoperative counselling regarding the pros and cons of each operative technique.
C1 St Marys Hosp, Dept Biosurg & Surg Technol, Imperial Coll London, London W2 1NY, England.
   Yokkaichi Social Insurance Hosp, Ctr Inflammatory Bowel Dis, Yokaichi, Japan.
C3 Imperial College London
RP Tekkis, PP (通讯作者)，St Marys Hosp, Dept Biosurg & Surg Technol, Imperial Coll London, 10th Floor QEQM Bldg,Praed St, London W2 1NY, England.
EM p.tekkis@imperial.ac.uk
RI Tilney, Henry/AAE-1838-2020; Tekkis, Paris/A-2282-2010
OI Tilney, Henry/0000-0002-8359-0282; Yamamoto,
   Takayuki/0000-0001-7551-5568
CR Athanasiou T, 2004, ANN THORAC SURG, V77, P745, DOI 10.1016/j.athoracsur.2003.07.002
   BABA S, 1995, J GASTROENTEROL, V30, P135
   Bernstein CN, 2006, AM J GASTROENTEROL, V101, P110, DOI 10.1111/j.1572-0241.2006.00330.x
   Blettner M, 1999, INT J EPIDEMIOL, V28, P1, DOI 10.1093/ije/28.1.1
   Bordeianou L, 2005, INFLAMM BOWEL DIS, V11, P861, DOI 10.1097/01.MIB.0000179214.88402.fb
   Borley NR, 2002, DIS COLON RECTUM, V45, P377, DOI 10.1007/s10350-004-6186-0
   Broering DC, 2001, INT J COLORECTAL DIS, V16, P81, DOI 10.1007/s003840000278
   Broering DC, 2001, DIGEST SURG, V18, P124, DOI 10.1159/000050112
   Cima Robert R., 2001, Curr Treat Options Gastroenterol, V4, P215, DOI 10.1007/s11938-001-0034-2
   Clarke M, 2001, LANCET, V357, P1728, DOI 10.1016/S0140-6736(00)04934-5
   Cristaldi M, 2000, AM J SURG, V179, P266, DOI 10.1016/S0002-9610(00)00334-2
   Deeks J J, 2003, Health Technol Assess, V7, piii
   DERSIMONIAN R, 1986, CONTROL CLIN TRIALS, V7, P177, DOI 10.1016/0197-2456(86)90046-2
   Dietz DW, 2001, J AM COLL SURGEONS, V192, P330, DOI 10.1016/S1072-7515(01)00775-X
   Egger M, 1998, BRIT MED J, V316, P140
   FAZIO VW, 1993, DIS COLON RECTUM, V36, P355, DOI 10.1007/BF02053938
   FAZIO VW, 1990, MED CLIN N AM, V74, P169, DOI 10.1016/S0025-7125(16)30593-4
   Fearnhead NS, 2006, BRIT J SURG, V93, P475, DOI 10.1002/bjs.5179
   Futami K, 2005, J GASTROENTEROL, V40, P35, DOI 10.1007/BF02990577
   GREENLAND S, 1994, AM J EPIDEMIOL, V140, P783, DOI 10.1093/oxfordjournals.aje.a117326
   HALDANE JBS, 1956, ANN HUM GENET, V20, P309
   HEUMAN R, 1983, BRIT J SURG, V70, P519, DOI 10.1002/bjs.1800700904
   Hurst RD, 1998, WORLD J SURG, V22, P359, DOI 10.1007/s002689900397
   Laureti, 2000, Curr Treat Options Gastroenterol, V3, P191, DOI 10.1007/s11938-000-0022-y
   LONGNECKER MP, 1995, AM J EPIDEMIOL, V142, P779, DOI 10.1093/oxfordjournals.aje.a117710
   MANTEL N, 1959, J NATL CANCER I, V22, P719
   McLeod RS, 2003, DIGEST DIS, V21, P168, DOI 10.1159/000073248
   MUNKHOLM P, 1993, GASTROENTEROLOGY, V105, P1716, DOI 10.1016/0016-5085(93)91068-S
   Ozuner G, 1996, AM J SURG, V171, P57, DOI 10.1016/S0002-9610(99)80074-9
   PACE BW, 1984, ARCH SURG-CHICAGO, V119, P861
   Parmar MKB, 1998, STAT MED, V17, P2815, DOI 10.1002/(SICI)1097-0258(19981230)17:24<2815::AID-SIM110>3.0.CO;2-8
   PENNINGTON L, 1980, ANN SURG, V192, P311, DOI 10.1097/00000658-198009000-00006
   PETITTI DB, 1994, AM J EPIDEMIOL, V140, P779, DOI 10.1093/oxfordjournals.aje.a117325
   Poggioli G, 2002, ALIMENT PHARM THER, V16, P59, DOI 10.1046/j.1365-2036.16.s4.9.x
   QUANDALLE P, 1994, ACTA GASTRO-ENT BELG, V57, P314
   Roy P, 2006, WORLD J SURG, V30, P1020, DOI 10.1007/s00268-005-0284-6
   Sampietro GM, 2004, J AM COLL SURGEONS, V199, P8, DOI 10.1016/j.jamcollsurg.2004.01.039
   SHAPIRO S, 1994, AM J EPIDEMIOL, V140, P771, DOI 10.1093/oxfordjournals.aje.a117324
   SHAPIRO S, 1994, AM J EPIDEMIOL, V140, P788, DOI 10.1093/oxfordjournals.aje.a117327
   SHARIF H, 1992, INT SURG, V77, P15
   Silverstein MD, 1999, GASTROENTEROLOGY, V117, P49, DOI 10.1016/S0016-5085(99)70549-4
   STEBBING JF, 1995, BRIT J SURG, V82, P1471, DOI 10.1002/bjs.1800821108
   Sterne JAC, 2001, BMJ-BRIT MED J, V322, P226, DOI 10.1136/bmj.322.7280.226
   Stroup DF, 2000, JAMA-J AM MED ASSOC, V283, P2008, DOI 10.1001/jama.283.15.2008
   Tay GS, 2003, SURGERY, V134, P565, DOI 10.1016/S0039-6060(03)00298-8
   Tichansky D, 2000, DIS COLON RECTUM, V43, P911, DOI 10.1007/BF02237350
   Tonelli F, 2004, DIS COLON RECTUM, V47, P494, DOI 10.1007/s10350-003-0084-8
   Tonelli F, 2000, DIS COLON RECTUM, V43, P920, DOI 10.1007/BF02237351
   Travis SPL, 2006, GUT, V55, DOI 10.1136/gut.2005.081950b
   Wells G, 2000, 3 S SYST REV BAS
   Worsey MJ, 1999, DIS COLON RECTUM, V42, P596
   Yamamoto T, 2001, SURGERY, V129, P96, DOI 10.1067/msy.2001.109497
   Yamamoto T, 1999, DIS COLON RECTUM, V42, P797, DOI 10.1007/BF02236939
   Yamamoto T, 2005, WORLD J GASTROENTERO, V11, P3971, DOI 10.3748/wjg.v11.i26.3971
NR 54
TC 50
Z9 57
U1 0
U2 2
PU WILEY
PI HOBOKEN
PA 111 RIVER ST, HOBOKEN 07030-5774, NJ USA
SN 1462-8910
EI 1463-1318
J9 COLORECTAL DIS
JI Colorectal Dis.
PD OCT
PY 2007
VL 9
IS 8
BP 686
EP 694
DI 10.1111/j.1463-1318.2006.01114.x
PG 9
WC Gastroenterology & Hepatology; Surgery
WE Science Citation Index Expanded (SCI-EXPANDED)
SC Gastroenterology & Hepatology; Surgery
GA 209WR
UT WOS:000249419200003
PM 17854290
DA 2024-01-22
ER

PT J
AU Lam, J
   Krakowski, AC
   Friedlander, SF
AF Lam, Joseph
   Krakowski, Andrew C.
   Friedlander, Sheila F.
TI Hidradenitis suppurativa (Acne inversa): Management of a recalcitrant
   disease
SO PEDIATRIC DERMATOLOGY
LA English
DT Review
ID SQUAMOUS-CELL CARCINOMA; CARBON-DIOXIDE LASER; FOLLICULAR OCCLUSION
   TRIAD; DOWLING-DEGOS-DISEASE; CYPROTERONE-ACETATE; CROHNS-DISEASE;
   SURGICAL-TREATMENT; POSTIMPLANTATION PERIOD; SERONEGATIVE ARTHRITIS;
   ORAL CYCLOSPORINE
AB Hidradenitis suppurativa is a chronic relapsing disorder of follicular occlusion that is often recalcitrant to therapy. Topical and systemic antibiotics, hormonal therapies, oral retinoids, immunosuppressant agents, and surgical treatment are some of the therapeutic alternatives used for this often recalcitrant and frequently troublesome disorder. This article reviews the pathophysiology of hidradenitis suppurativa, an evidence-based analysis of standard treatments, and recent advances in the therapy of this disorder.
C1 Univ Calif San Diego, Rady Childrens Hosp, San Diego, CA 92103 USA.
   Univ Calif San Diego, Sch Med, Dept Pediat, San Diego, CA 92103 USA.
   Univ Calif San Diego, Sch Med, Dept Med, San Diego, CA USA.
C3 University of California System; University of California San Diego;
   Rady Childrens Hospital San Diego; University of California System;
   University of California San Diego; University of California System;
   University of California San Diego
RP Lam, J (通讯作者)，Univ Calif San Diego, Rady Childrens Hosp, San Diego, CA 92103 USA.
RI Lam, Joseph/AAZ-3404-2021
CR Adams DR, 2003, ARCH DERMATOL, V139, P1540, DOI 10.1001/archderm.139.12.1540
   Altunay IK, 2002, DERMATOL SURG, V28, P88, DOI 10.1046/j.1524-4725.2002.01090.x
   Bedlow AJ, 1996, CLIN EXP DERMATOL, V21, P305, DOI 10.1111/j.1365-2230.1996.tb00103.x
   Boer J, 1999, J AM ACAD DERMATOL, V40, P73, DOI 10.1016/S0190-9622(99)70530-X
   Bong JL, 2003, CLIN EXP DERMATOL, V28, P241, DOI 10.1046/j.1365-2230.2003.01238.x
   Bratschi H U, 1993, Schweiz Rundsch Med Prax, V82, P941
   BROWN CF, 1988, AM J OBSTET GYNECOL, V158, P12, DOI 10.1016/0002-9378(88)90766-1
   BROWN SCW, 1986, BRIT J SURG, V73, P978, DOI 10.1002/bjs.1800731210
   Buckley DA, 1995, J R SOC MED, V88, p289P
   CHOW ETY, 1992, BRIT J DERMATOL, V126, P415, DOI 10.1111/j.1365-2133.1992.tb00693.x
   CLEMMENSEN OJ, 1983, INT J DERMATOL, V22, P325, DOI 10.1111/j.1365-4362.1983.tb02150.x
   Cusack C, 2006, BRIT J DERMATOL, V154, P726, DOI 10.1111/j.1365-2133.2005.07067.x
   DALRYMPLE JC, 1987, BRIT J SURG, V74, P420, DOI 10.1002/bjs.1800740535
   DICKEN CH, 1984, J AM ACAD DERMATOL, V11, P500, DOI 10.1016/S0190-9622(84)70199-X
   Dixit R, 2006, CLIN EXP DERMATOL, V31, P454, DOI 10.1111/j.1365-2230.2006.02073.x
   Ebell MH, 2004, AM FAM PHYSICIAN, V69, P548
   EBLING FJG, 1986, BRIT J DERMATOL, V115, P259, DOI 10.1111/j.1365-2133.1986.tb05739.x
   EIBS HG, 1982, TERATOLOGY, V25, P291, DOI 10.1002/tera.1420250305
   EIBS HG, 1982, TERATOLOGY, V25, P27, DOI 10.1002/tera.1420250105
   Farrell AM, 1999, BRIT J DERMATOL, V141, P1138
   Finley EM, 1996, J AM ACAD DERMATOL, V34, P465, DOI 10.1016/S0190-9622(96)90441-7
   FITZSIMMONS JS, 1985, BRIT J DERMATOL, V113, P1, DOI 10.1111/j.1365-2133.1985.tb02037.x
   Fröhlich D, 2000, STRAHLENTHER ONKOL, V176, P286
   Gao M, 2006, J INVEST DERMATOL, V126, P1302, DOI 10.1038/sj.jid.5700272
   Goischke HK, 2001, Z GASTROENTEROL, V39, P965, DOI 10.1055/s-2001-18533
   Gold Michael, 2004, J Drugs Dermatol, V3, pS32
   GUPTA AK, 1990, ARCH DERMATOL, V126, P339, DOI 10.1001/archderm.126.3.339
   HARRISON BJ, 1988, BRIT J SURG, V75, P972, DOI 10.1002/bjs.1800751011
   HARRISON BJ, 1987, BR J MED J CLIN RES, V21, P294
   Hofer T, 2001, HAUTARZT, V52, P989, DOI 10.1007/s001050170015
   HOGAN DJ, 1988, J AM ACAD DERMATOL, V19, P355, DOI 10.1016/S0190-9622(88)80251-2
   Jansen T, 2001, J EUR ACAD DERMATOL, V15, P532, DOI 10.1046/j.1468-3083.2001.00303.x
   Jemec GBE, 1998, J AM ACAD DERMATOL, V39, P971, DOI 10.1016/S0190-9622(98)70272-5
   Jemec GBE, 1996, J AM ACAD DERMATOL, V35, P191, DOI 10.1016/S0190-9622(96)90321-7
   Jemec GBE, 1996, J AM ACAD DERMATOL, V34, P994, DOI 10.1016/S0190-9622(96)90277-7
   Jemec GBE, 2002, CLIN EXP DERMATOL, V27, P528
   Joseph MA, 2005, J DERMATOL TREAT, V16, P75, DOI 10.1080/09546630510031403
   Kacar S, 2002, J CLIN GASTROENTEROL, V35, P98, DOI 10.1097/00004836-200207000-00023
   Katsanos KH, 2002, AM J GASTROENTEROL, V97, P2155
   Kaur MR, 2006, J DERMATOL TREAT, V17, P211, DOI 10.1080/09546630600830588
   König A, 1999, DERMATOLOGY, V198, P261, DOI 10.1159/000018126
   LAPINS J, 1994, BRIT J DERMATOL, V131, P551
   Lapins J, 2002, J AM ACAD DERMATOL, V47, P280, DOI 10.1067/mjd.2002.124601
   Lebwohl B, 2003, J AM ACAD DERMATOL, V49, pS275, DOI 10.1067/S0190-9622(03)01132-0
   LEVESQUE H, 1989, LANCET, V1, P215
   Leybishkis B, 2001, AM J MED SCI, V321, P195, DOI 10.1097/00000441-200103000-00007
   Loo WJ, 2004, CLIN EXP DERMATOL, V29, P622, DOI 10.1111/j.1365-2230.2004.01631.x
   Maalouf E, 2006, ANN DERMATOL VENER, V133, P473, DOI 10.1016/S0151-9638(06)77566-4
   Mandal A, 2005, SURG-J R COLL SURG E, V3, P23, DOI 10.1016/S1479-666X(05)80006-X
   Martínez F, 2001, INFLAMM BOWEL DIS, V7, P323, DOI 10.1097/00054725-200111000-00008
   Mendonça CO, 2006, BRIT J DERMATOL, V154, P977, DOI 10.1111/j.1365-2133.2006.07155.x
   MORTIMER PS, 1986, BRIT J DERMATOL, V115, P263, DOI 10.1111/j.1365-2133.1986.tb05740.x
   Murphy BJ, 1996, AUST NZ J MED, V26, P724, DOI 10.1111/j.1445-5994.1996.tb02956.x
   O'Reilly DJ, 2005, PLAST RECONSTR SURG, V116, P1575, DOI 10.1097/01.prs.0000184354.32111.dc
   OSTLERE LS, 1991, BRIT J DERMATOL, V125, P384, DOI 10.1111/j.1365-2133.1991.tb14178.x
   Palmer RA, 2001, CLIN EXP DERMATOL, V26, P501, DOI 10.1046/j.1365-2230.2001.00876.x
   Ritz JP, 1998, INT J COLORECTAL DIS, V13, P164, DOI 10.1007/s003840050159
   Roberts JL, 1999, J AM ACAD DERMATOL, V41, P555, DOI 10.1016/S0190-9622(99)70296-3
   Rompel R, 2000, DERMATOL SURG, V26, P638, DOI 10.1046/j.1524-4725.2000.00043.x
   Rose RF, 2006, CLIN EXP DERMATOL, V31, P154, DOI 10.1111/j.1365-2230.2005.01983.x
   Rosenzweig LB, 2005, AM J MED SCI, V329, P150, DOI 10.1097/00000441-200503000-00008
   Rosi YL, 2005, J DERMATOL TREAT, V16, P58, DOI 10.1080/09546630410024547
   Sauder DN, 2004, J CUTAN MED SURG, V8, P205, DOI 10.1007/s10227-003-0116-y
   SAWERS RS, 1986, BRIT J DERMATOL, V115, P269, DOI 10.1111/j.1365-2133.1986.tb05741.x
   Scheinfeld N, 2006, J AM ACAD DERMATOL, V55, P163, DOI 10.1016/j.jaad.2006.01.024
   Scheman AJ, 2002, CUTIS, V69, P287
   Sellheyer K, 2005, INT J DERMATOL, V44, P535, DOI 10.1111/j.1365-4632.2004.02536.x
   Sharon-Guidetti A, 2006, DIS COLON RECTUM, V49, P682, DOI 10.1007/s10350-005-0309-0
   Short KA, 2005, CLIN EXP DERMATOL, V30, P481, DOI 10.1111/j.1365-2230.2005.01875.x
   Slade DEM, 2003, BRIT J PLAST SURG, V56, P451, DOI 10.1016/S0007-1226(03)00177-2
   Strauss RM, 2005, BRIT J DERMATOL, V152, P803, DOI 10.1111/j.1365-2133.2005.06475.x
   Sullivan TP, 2003, BRIT J DERMATOL, V149, P1046, DOI 10.1111/j.1365-2133.2003.05663.x
   Tanaka A, 2001, ANN PLAS SURG, V47, P636, DOI 10.1097/00000637-200112000-00010
   Thein M, 2004, CLIN EXP DERMATOL, V29, P550, DOI 10.1111/j.1365-2230.2004.01582.x
   Von der Werth JM, 2000, BRIT J DERMATOL, V142, P947, DOI 10.1046/j.1365-2133.2000.03476.x
   Weinberg JM, 2003, CLIN THER, V25, P2487, DOI 10.1016/S0149-2918(03)80313-2
   Weyandt G, 2005, HAUTARZT, V56, P1033, DOI 10.1007/s00105-005-1032-4
   Williams JDL, 2002, CLIN EXP DERMATOL, V27, P585, DOI 10.1046/j.1365-2230.2002.01149.x
   Wiseman Marni C, 2004, Dermatol Ther, V17, P50, DOI 10.1111/j.1396-0296.2004.04007.x
   YU CCW, 1990, BRIT J DERMATOL, V122, P763
NR 80
TC 28
Z9 28
U1 0
U2 1
PU BLACKWELL PUBLISHING
PI OXFORD
PA 9600 GARSINGTON RD, OXFORD OX4 2DQ, OXON, ENGLAND
SN 0736-8046
J9 PEDIATR DERMATOL
JI Pediatr. Dermatol.
PD SEP-OCT
PY 2007
VL 24
IS 5
BP 465
EP 473
DI 10.1111/j.1525-1470.2007.00544.x
PG 9
WC Dermatology; Pediatrics
WE Science Citation Index Expanded (SCI-EXPANDED)
SC Dermatology; Pediatrics
GA 236QO
UT WOS:000251318700001
PM 17958790
DA 2024-01-22
ER

PT J
AU Sakatani, A
   Fujiya, M
   Ito, T
   Inaba, Y
   Ueno, N
   Kashima, S
   Tominaga, M
   Moriichi, K
   Okamoto, K
   Tanabe, H
   Ikuta, K
   Ohtake, T
   Kono, T
   Furukawa, H
   Ashida, T
   Kohgo, Y
AF Sakatani, Aki
   Fujiya, Mikihiro
   Ito, Takahiro
   Inaba, Yuhei
   Ueno, Nobuhiro
   Kashima, Shin
   Tominaga, Motoya
   Moriichi, Kentaro
   Okamoto, Kotaro
   Tanabe, Hiroki
   Ikuta, Katsuya
   Ohtake, Takaaki
   Kono, Toru
   Furukawa, Hiroyuki
   Ashida, Toshifumi
   Kohgo, Yutaka
TI Infliximab Extends the Duration until the First Surgery in Patients with
   Crohn's Disease
SO BIOMED RESEARCH INTERNATIONAL
LA English
DT Article
ID ORAL BUDESONIDE; LONG-TERM; MAINTENANCE; ADALIMUMAB; HOSPITALIZATION;
   AZATHIOPRINE; MANAGEMENT; RECURRENCE; THERAPY
AB Background/Aims. While biological drugs are useful for relieving the disease activity and preventing abdominal surgery in patients with Crohn's disease (CD), it is unclear whether the use of biological drugs in CD patients with no history of abdominal surgery is appropriate. We evaluated the effects of infliximab and other factors on extending the duration until the first surgery in CD patients on a long-term basis. Methods. The clinical records of 104 CD patients were retrospectively investigated. The cumulative nonoperation rate until the first surgery was examined with regard to demographic factors and treatments. Results. The 50% nonoperative interval in the 104 CD patients was 107 months. The results of a univariate analysis revealed that a female gender, the colitis type of CD, and the administration of corticosteroids, immunomodulators, or infliximab were factors estimated to improve the cumulative nonoperative rate. A multivariate analysis showed that the colitis type and administration of infliximab were independent factors associated with a prolonged interval until the first surgery in the CD patients with no history of abdominal surgery. Conclusions. This study suggests that infliximab treatment extends the duration until the first surgery in CD patients with no history of abdominal surgery. The early use of infliximab before a patient undergoes abdominal surgery is therefore appropriate.
C1 [Sakatani, Aki; Fujiya, Mikihiro; Ito, Takahiro; Inaba, Yuhei; Ueno, Nobuhiro; Kashima, Shin; Tominaga, Motoya; Moriichi, Kentaro; Okamoto, Kotaro; Tanabe, Hiroki; Ikuta, Katsuya; Ohtake, Takaaki; Kohgo, Yutaka] Asahikawa Med Univ, Div Gastroenterol & Hematol Oncol, Dept Med, Asahikawa, Hokkaido 0788510, Japan.
   [Kono, Toru; Furukawa, Hiroyuki] Asahikawa Med Univ, Div Gastroenterol & Gen Surg, Dept Surg, Asahikawa, Hokkaido 0788510, Japan.
   [Ashida, Toshifumi] Sapporo Higashi Tokushukai Hosp, Dept Gastroenterol, Sapporo, Hokkaido 0650033, Japan.
C3 Asahikawa Medical College; Asahikawa Medical College
RP Fujiya, M (通讯作者)，Asahikawa Med Univ, Div Gastroenterol & Hematol Oncol, Dept Med, 2-1 Midorigaoka Higashi, Asahikawa, Hokkaido 0788510, Japan.
EM fjym@asahikawa-med.ac.jp
RI Ikuta, Katsuya/IQU-3656-2023; Kohgo, Yutaka/AAN-4863-2020; Ikuta,
   Katsuya/AAU-3106-2020
OI Ikuta, Katsuya/0000-0002-7903-5366; Ikuta, Katsuya/0000-0002-7903-5366;
   Tanabe, Hiroki/0000-0001-9029-5081; Ito, Takahiro/0000-0001-5228-4840
CR Bernell O, 2000, ANN SURG, V231, P38, DOI 10.1097/00000658-200001000-00006
   Bhatia JK, 2007, J CLIN GASTROENTEROL, V41, P677, DOI 10.1097/MCG.0b013e31802c2a23
   Campieri M, 1997, GUT, V41, P209, DOI 10.1136/gut.41.2.209
   CANDY S, 1995, GUT, V37, P674, DOI 10.1136/gut.37.5.674
   Colombel JF, 2010, NEW ENGL J MED, V362, P1383, DOI 10.1056/NEJMoa0904492
   Colombel JF, 2007, GASTROENTEROLOGY, V132, P52, DOI 10.1053/j.gastro.2006.11.041
   D'Haens G, 2008, LANCET, V371, P660, DOI 10.1016/S0140-6736(08)60304-9
   Dignass A, 2010, J CROHNS COLITIS, V4, P28, DOI 10.1016/j.crohns.2009.12.002
   Domènech E, 2010, ALIMENT PHARM THER, V31, P233, DOI 10.1111/j.1365-2036.2009.04170.x
   Feagan BG, 2008, GASTROENTEROLOGY, V135, P1493, DOI 10.1053/j.gastro.2008.07.069
   GREENBERG GR, 1994, NEW ENGL J MED, V331, P836, DOI 10.1056/NEJM199409293311303
   Hanauer SB, 2006, GASTROENTEROLOGY, V130, P323, DOI 10.1053/j.gastro.2005.11.030
   Hanauer SB, 2002, LANCET, V359, P1541, DOI 10.1016/S0140-6736(02)08512-4
   Jones DW, 2010, ANN SURG, V252, P307, DOI 10.1097/SLA.0b013e3181e61df5
   Lichtenstein GR, 2005, GASTROENTEROLOGY, V128, P862, DOI 10.1053/j.gastro.2005.01.048
   MALCHOW H, 1984, GASTROENTEROLOGY, V86, P249
   PRESENT DH, 1980, NEW ENGL J MED, V302, P981, DOI 10.1056/NEJM198005013021801
   Regueiro M, 2009, GASTROENTEROLOGY, V136, P441, DOI 10.1053/j.gastro.2008.10.051
   Rutgeerts P, 2004, GASTROENTEROLOGY, V126, P402, DOI 10.1053/j.gastro.2003.11.014
   Schnitzler F, 2009, GUT, V58, P492, DOI 10.1136/gut.2008.155812
   SUMMERS RW, 1979, GASTROENTEROLOGY, V77, P847
   Thomsen OO, 1998, NEW ENGL J MED, V339, P370, DOI 10.1056/NEJM199808063390603
   TRUELOVE SC, 1954, BRIT MED J, V2, P375, DOI 10.1136/bmj.2.4884.375
NR 23
TC 12
Z9 13
U1 0
U2 2
PU HINDAWI LTD
PI LONDON
PA ADAM HOUSE, 3RD FLR, 1 FITZROY SQ, LONDON, W1T 5HF, ENGLAND
SN 2314-6133
EI 2314-6141
J9 BIOMED RES INT
JI Biomed Res. Int.
PY 2013
VL 2013
AR 879491
DI 10.1155/2013/879491
PG 5
WC Biotechnology & Applied Microbiology; Medicine, Research & Experimental
WE Science Citation Index Expanded (SCI-EXPANDED)
SC Biotechnology & Applied Microbiology; Research & Experimental Medicine
GA 265QA
UT WOS:000327965600001
PM 24371835
OA Green Submitted, Green Published, gold
DA 2024-01-22
ER

PT J
AU Alula, KM
   Jackson, DN
   Smith, AD
   Kim, DS
   Turner, K
   Odstrcil, E
   Kaipparettu, BA
   Dassopoulos, T
   Venuprasad, K
   Feagins, LA
   Theiss, AL
AF Alula, Kibrom M.
   Jackson, Dakota N.
   Smith, Andrew D.
   Kim, Daniel S.
   Turner, Kevin
   Odstrcil, Elizabeth
   Kaipparettu, Benny A.
   Dassopoulos, Themistocles
   Venuprasad, K.
   Feagins, Linda A.
   Theiss, Arianne L.
TI Targeting Mitochondrial Damage as a Therapeutic for Ileal Crohn's
   Disease
SO CELLS
LA English
DT Article
DE inflammatory bowel diseases; antioxidant; Type I Paneth cell phenotype;
   epithelial cells
ID PANETH CELL PHENOTYPES; DENDRITIC CELLS; BARRIER DYSFUNCTION; GENE
   ATG16L1; AUTOPHAGY; COLITIS; MICE; PATHOGENESIS; INFLAMMATION;
   DEFICIENCY
AB Paneth cell defects in Crohn's disease (CD) patients (called the Type I phenotype) are associated with worse clinical outcomes. Recent studies have implicated mitochondrial dysfunction in Paneth cells as a mediator of ileitis in mice. We hypothesized that CD Paneth cells exhibit impaired mitochondrial health and that mitochondrial-targeted therapeutics may provide a novel strategy for ileal CD. Terminal ileal mucosal biopsies from adult CD and non-IBD patients were characterized for Paneth cell phenotyping and mitochondrial damage. To demonstrate the response of mitochondrial-targeted therapeutics in CD, biopsies were treated with vehicle or Mito-Tempo, a mitochondrial-targeted antioxidant, and RNA transcriptome was analyzed. During active CD inflammation, the epithelium exhibited mitochondrial damage evident in Paneth cells, goblet cells, and enterocytes. Independent of inflammation, Paneth cells in Type I CD patients exhibited mitochondrial damage. Mito-Tempo normalized the expression of interleukin (IL)-17/IL-23, lipid metabolism, and apoptotic gene signatures in CD patients to non-IBD levels. When stratified by Paneth cell phenotype, the global tissue response to Mito-Tempo in Type I patients was associated with innate immune, lipid metabolism, and G protein-coupled receptor (GPCR) gene signatures. Targeting impaired mitochondria as an underlying contributor to inflammation provides a novel treatment approach for CD.
C1 [Alula, Kibrom M.; Theiss, Arianne L.] Univ Colorado, Div Gastroenterol & Hepatol, Sch Med, Aurora, CO 80045 USA.
   [Jackson, Dakota N.; Odstrcil, Elizabeth; Dassopoulos, Themistocles] Baylor Univ, Med Ctr, Dept Internal Med, Div Gastroenterol,Baylor Scott & White Res Inst, Dallas, TX 75246 USA.
   [Smith, Andrew D.; Kim, Daniel S.; Feagins, Linda A.] Vet Affairs North Texas Hlth Care Syst, Dept Med, Dallas, TX 75216 USA.
   [Turner, Kevin; Venuprasad, K.] Univ Texas Southern Med Ctr, Coll Med, Dept Internal Med, Dallas, TX 75390 USA.
   [Turner, Kevin; Venuprasad, K.] Univ Texas Southern Med Ctr, Coll Med, Dept Immunol, Dallas, TX 75390 USA.
   [Kaipparettu, Benny A.] Baylor Coll Med, Dept Mol & Human Genet, Houston, TX 77030 USA.
   [Feagins, Linda A.] Univ Texas Austin, Dell Med Sch, Dept Med, Austin, TX 78712 USA.
C3 University of Colorado System; University of Colorado Anschutz Medical
   Campus; Baylor University; Baylor Health Care System; Baylor University
   Medical Center; US Department of Veterans Affairs; Veterans Health
   Administration (VHA); VA North Texas Health Care System; Baylor College
   of Medicine; University of Texas System; University of Texas Austin
RP Theiss, AL (通讯作者)，Univ Colorado, Div Gastroenterol & Hepatol, Sch Med, Aurora, CO 80045 USA.
EM Kibrom.alula@cuanschutz.edu; dnjackson12@gmail.com;
   andrewdavidsmith88@gmail.com; Daniel.kiml@va.gov;
   kevin.turner@informdx.com; elizabethodstrcil@sbcglobal.net;
   kaippare@bcm.edu; themistocles.dassopoulos@bswhealth.org;
   Venuprasad.Poojary@UTSouthwestern.edu; Linda.Feagins@austin.utexas.edu;
   Arianne.theiss@cuanschutz.edu
OI Turner, Kevin/0000-0001-6954-1153; Theiss, Arianne/0000-0003-2862-0933;
   Alula, Kibrom/0000-0002-1960-7617
FU National Institutes of Health [R01-DK117001]; Litwin IBD Pioneers
   Crohn's Colitis Foundation [301869]; GI and Liver Innate Immune Program
   (GALIIP)-University of Colorado Anschutz
FX This work was supported by National Institutes of Health grants
   R01-DK117001 (ALT), Litwin IBD Pioneers Crohn's Colitis Foundation
   301869 (ALT), and GI and Liver Innate Immune Program (GALIIP)-University
   of Colorado Anschutz (ALT). Institutional Review Board Statement: The
   Baylor University
CR Bates J, 2014, J PATHOL, V232, P112, DOI 10.1002/path.4277
   Boyapati RK, 2018, INFLAMM BOWEL DIS, V24, P2113, DOI 10.1093/ibd/izy095
   Cadwell K, 2008, NATURE, V456, P259, DOI 10.1038/nature07416
   Cadwell K, 2010, CELL, V141, P1135, DOI 10.1016/j.cell.2010.05.009
   Cadwell K, 2009, AUTOPHAGY, V5, P250, DOI 10.4161/auto.5.2.7560
   Chu FF, 2017, REDOX BIOL, V11, P144, DOI 10.1016/j.redox.2016.11.001
   Clevers HC, 2013, ANNU REV PHYSIOL, V75, P289, DOI 10.1146/annurev-physiol-030212-183744
   Cunningham KE, 2016, J BIOL CHEM, V291, P10184, DOI 10.1074/jbc.M115.688812
   Daperno M, 2004, GASTROINTEST ENDOSC, V60, P505, DOI 10.1016/S0016-5107(04)01878-4
   Darsigny M, 2009, PLOS ONE, V4, DOI 10.1371/journal.pone.0007609
   Dashdorj A, 2013, BMC MED, V11, DOI 10.1186/1741-7015-11-178
   Dikalova AE, 2010, CIRC RES, V107, P106, DOI 10.1161/CIRCRESAHA.109.214601
   Dornhoff H, 2012, GASTROENTEROLOGY, V142, P1183, DOI 10.1053/j.gastro.2012.02.005
   Fuller MK, 2013, CELL TISSUE RES, V354, P441, DOI 10.1007/s00441-013-1674-y
   Gajendran M, 2018, DM-DIS MON, V64, P20, DOI 10.1016/j.disamonth.2017.07.001
   Giuffrida P, 2020, PHARMACOL RES, V159, DOI 10.1016/j.phrs.2020.105040
   Guikema JE, 2017, EXPERT OPIN THER TAR, V21, P767, DOI 10.1080/14728222.2017.1349754
   Haberman Y, 2019, NAT COMMUN, V10, DOI 10.1038/s41467-018-07841-3
   Heiseke AF, 2012, GASTROENTEROLOGY, V142, P335, DOI 10.1053/j.gastro.2011.10.027
   Ho GT, 2018, MUCOSAL IMMUNOL, V11, P120, DOI 10.1038/mi.2017.31
   Hu C, 2016, INFLAMM BOWEL DIS, V22, pE43, DOI 10.1097/MIB.0000000000000948
   Jackson DN, 2020, GUT, V69, P1928, DOI 10.1136/gutjnl-2019-319523
   Jackson DN, 2020, GUT MICROBES, V11, P285, DOI 10.1080/19490976.2019.1592421
   Khaloian S, 2020, GUT, V69, P1939, DOI 10.1136/gutjnl-2019-319514
   Kim SH, 2021, CELL REP, V35, DOI 10.1016/j.celrep.2021.108995
   Kim S, 2019, CELLS-BASEL, V8, DOI 10.3390/cells8010077
   Kotsias F, 2013, ANTIOXID REDOX SIGN, V18, P714, DOI 10.1089/ars.2012.4557
   Krishna S, 2011, BIOCHEM J, V435, P545, DOI 10.1042/BJ20101996
   Kugathasan S, 2017, LANCET, V389, P1710, DOI 10.1016/S0140-6736(17)30317-3
   Lassen KG, 2014, P NATL ACAD SCI USA, V111, P7741, DOI 10.1073/pnas.1407001111
   Liu TC, 2018, J CLIN INVEST, V128, P5110, DOI 10.1172/JCI120453
   Liu TC, 2017, JCI INSIGHT, V2, DOI 10.1172/jci.insight.91917
   Liu TC, 2016, JCI INSIGHT, V1, DOI 10.1172/jci.insight.86907
   Liu TC, 2014, INFLAMM BOWEL DIS, V20, P646, DOI 10.1097/01.MIB.0000442838.21040.d7
   Macaluso FS, 2019, EXPERT OPIN BIOL TH, V19, P89, DOI 10.1080/14712598.2019.1561850
   Mak TW, 2017, IMMUNITY, V46, P1089, DOI 10.1016/j.immuni.2017.06.009
   Mashima H, 2018, BIOCHEM BIOPHYS REP, V13, P93, DOI 10.1016/j.bbrep.2018.01.003
   Matsue H, 2003, J IMMUNOL, V171, P3010, DOI 10.4049/jimmunol.171.6.3010
   McGeachy MJ, 2019, IMMUNITY, V50, P892, DOI 10.1016/j.immuni.2019.03.021
   Medan D, 2005, J CELL PHYSIOL, V203, P78, DOI 10.1002/jcp.20201
   Melhem H, 2019, CELLS-BASEL, V8, DOI 10.3390/cells8050450
   Murphy MP, 2009, BIOCHEM J, V417, P1, DOI 10.1042/BJ20081386
   Próchnicki T, 2017, CELL METAB, V26, P71, DOI 10.1016/j.cmet.2017.06.018
   Quijano C, 2016, REDOX BIOL, V8, P28, DOI 10.1016/j.redox.2015.11.010
   Rath E, 2018, NAT REV GASTRO HEPAT, V15, P497, DOI 10.1038/s41575-018-0021-x
   Rath E, 2012, INFLAMM BOWEL DIS, V18, P1364, DOI 10.1002/ibd.21944
   Sena LA, 2013, IMMUNITY, V38, P225, DOI 10.1016/j.immuni.2012.10.020
   Seo GY, 2019, J IMMUNOL, V202
   Shadel GS, 2015, CELL, V163, P560, DOI 10.1016/j.cell.2015.10.001
   Stange EF, 2019, EXPERT REV GASTROENT, V13, P963, DOI 10.1080/17474124.2019.1671822
   Stappenbeck TS, 2017, GASTROENTEROLOGY, V152, P322, DOI 10.1053/j.gastro.2016.10.003
   Tsai CM, 2020, J INNATE IMMUN, V12, P333, DOI 10.1159/000504323
   Uchiyama K, 2018, J IMMUNOL RES, V2018, DOI 10.1155/2018/7270486
   VanDussen KL, 2014, GASTROENTEROLOGY, V146, P200, DOI 10.1053/j.gastro.2013.09.048
   Waeytens A, 2009, MEDIAT INFLAMM, V2009, DOI 10.1155/2009/729172
   Wang A, 2014, AM J PATHOL, V184, P2516, DOI 10.1016/j.ajpath.2014.05.019
   Zeissig S, 2007, GUT, V56, P61, DOI 10.1136/gut.2006.094375
   Zhao CM, 2018, CLIN IMMUNOL, V197, P154, DOI 10.1016/j.clim.2018.09.007
NR 58
TC 14
Z9 14
U1 1
U2 10
PU MDPI
PI BASEL
PA ST ALBAN-ANLAGE 66, CH-4052 BASEL, SWITZERLAND
EI 2073-4409
J9 CELLS-BASEL
JI Cells
PD JUN
PY 2021
VL 10
IS 6
AR 1349
DI 10.3390/cells10061349
PG 19
WC Cell Biology
WE Science Citation Index Expanded (SCI-EXPANDED)
SC Cell Biology
GA SZ7AY
UT WOS:000666714500001
PM 34072441
OA Green Published, gold
DA 2024-01-22
ER

PT J
AU Jin, JJ
   Keith, PJ
   Cummins, NW
   Kane, SV
   Pritt, BS
   Sanchez, JL
AF Jin, Jay J.
   Keith, Phillip J.
   Cummins, Nathan W.
   Kane, Sunanda V.
   Pritt, Bobbi S.
   Sanchez, Joyce L.
TI <i>Lysinibacillus massiliensis</i> Panniculitis Masquerading as Erythema
   Nodosum: A Case Report
SO OPEN FORUM INFECTIOUS DISEASES
LA English
DT Article
DE adipose-derived stem cell treatment; erythema nodosum; Lysinibacillus
   massiliensis; panniculitis
ID INFLAMMATORY-BOWEL-DISEASE; SPHAERICUS; BACTEREMIA; THERAPY
AB Lysinibacillus massiliensis, formerly Bacillus massiliensis, is an environmental Gram-positive bacillus that is generally non-pathogenic. Rare case reports in immunosuppressed patients have described sepsis with this organism. In this study, we report a case of L massiliensis as a cause of infectious panniculitis mimicking erythema nodosum after infusion of autologous adipose-derived stem cells in an immunosuppressed patient with refractory Crohn's disease. This case highlights the importance of care providers to consider exposures and host factors when interpreting culture results with otherwise benign organisms.
C1 [Jin, Jay J.] Mayo Clin, Div Allergy & Immunol, Rochester, MN 55905 USA.
   [Keith, Phillip J.] Mayo Clin, Dept Dermatol, Rochester, MN 55905 USA.
   [Cummins, Nathan W.; Pritt, Bobbi S.; Sanchez, Joyce L.] Mayo Clin, Div Infect Dis, 200 First St SW, Rochester, MN 55905 USA.
   [Kane, Sunanda V.] Mayo Clin, Div Gastroenterol, Rochester, MN 55905 USA.
   [Pritt, Bobbi S.] Mayo Clin, Div Clin Microbiol, Rochester, MN 55905 USA.
C3 Mayo Clinic; Mayo Clinic; Mayo Clinic; Mayo Clinic; Mayo Clinic
RP Sanchez, JL (通讯作者)，Mayo Clin, Div Infect Dis, 200 First St SW, Rochester, MN 55905 USA.
EM sanchez.joyce@mayo.edu
CR Castagnola E, 2001, J HOSP INFECT, V48, P142, DOI 10.1053/jhin.2001.0995
   Dave M, 2015, INFLAMM BOWEL DIS, V21, P2696, DOI 10.1097/MIB.0000000000000543
   Martínez-Montiel MD, 2014, WORLD J GASTROENTERO, V20, P1211, DOI 10.3748/wjg.v20.i5.1211
   Duijvestein M, 2010, GUT, V59, P1662, DOI 10.1136/gut.2010.215152
   Seiler H, 2013, INT J SYST EVOL MICR, V63, P1512, DOI 10.1099/ijs.0.039420-0
   Turner LG, 2015, MAYO CLIN PROC, V90, P567, DOI 10.1016/j.mayocp.2015.02.003
   Wenzler E, 2015, INT J INFECT DIS, V35, P93, DOI 10.1016/j.ijid.2015.04.016
NR 7
TC 4
Z9 4
U1 1
U2 3
PU OXFORD UNIV PRESS INC
PI CARY
PA JOURNALS DEPT, 2001 EVANS RD, CARY, NC 27513 USA
SN 2328-8957
J9 OPEN FORUM INFECT DI
JI Open Forum Infect. Dis.
PD SPR
PY 2017
VL 4
IS 2
DI 10.1093/ofid/ofx072
PG 3
WC Immunology; Infectious Diseases; Microbiology
WE Science Citation Index Expanded (SCI-EXPANDED)
SC Immunology; Infectious Diseases; Microbiology
GA FA8HD
UT WOS:000405685900048
PM 28584854
OA Green Published, gold, Green Submitted
DA 2024-01-22
ER

PT J
AU Rolston, VS
   Kimmel, J
   Popov, V
   Bosworth, BP
   Hudesman, D
   Malter, LB
   Hong, S
   Chang, S
AF Rolston, Vineet S.
   Kimmel, Jessica
   Popov, Violeta
   Bosworth, Brian P.
   Hudesman, David
   Malter, Lisa B.
   Hong, Simon
   Chang, Shannon
TI Ustekinumab Does Not Increase Risk of Adverse Events: A Meta-Analysis of
   Randomized Controlled Trials
SO DIGESTIVE DISEASES AND SCIENCES
LA English
DT Article
DE Inflammatory bowel disease; Crohn's disease; Ulcerative colitis;
   Ustekinumab
ID INTERLEUKIN-12/23 MONOCLONAL-ANTIBODY; ACTIVE PSORIATIC-ARTHRITIS;
   DOUBLE-BLIND; MAINTENANCE THERAPY; EFFICACY; SAFETY; INDUCTION; PHASE-3;
   MULTICENTER
AB Goals and Background Ustekinumab (UST) is a monoclonal antibody inhibitor of IL-12/IL-23 approved for the treatment of Crohn's disease (CD) and ulcerative colitis (UC). We conducted a meta-analysis to compare rates of adverse events (AEs) in randomized controlled trials (RCTs) of UST for all indications. Study A systematic search was performed of MEDLINE, Embase, and PubMed databases through November 2019. Study inclusion included RCTs comparing UST to placebo or other biologics in patients aged 18 years or older with a diagnosis of an autoimmune condition. Results Thirty RCTs with 16,068 patients were included in our analysis. Nine thousand six hundred and twenty-six subjects were included in the UST vs placebo analysis. There was no significant difference in serious or mild/moderate AEs between UST and placebo with an OR of 0.83 (95% CI 0.66, 1.05) and 1.08 (95% CI 0.99, 1.18), respectively, over a median follow-up time of 16 weeks. In a sub-analysis of CD and UC trials, no difference in serious or mild/moderate AEs in UST versus placebo was seen. Conclusions UST was not associated with an increase in short-term risk of AEs.
C1 [Rolston, Vineet S.; Kimmel, Jessica; Popov, Violeta; Malter, Lisa B.; Hong, Simon] NYU, Sch Med, Div Gastroenterol, New York, NY USA.
   [Popov, Violeta; Bosworth, Brian P.; Hudesman, David; Chang, Shannon] NYU, Langone Med Ctr, Div Gastroenterol, 240 E 38th St,23rd Floor, New York, NY 10016 USA.
C3 New York University; NYU Langone Medical Center; New York University
RP Chang, S (通讯作者)，NYU, Langone Med Ctr, Div Gastroenterol, 240 E 38th St,23rd Floor, New York, NY 10016 USA.
EM Shannon.Chang@nyumc.org
OI Kimmel, Jessica/0000-0001-6890-8523; Chang, Shannon/0000-0001-6195-5386;
   Hudesman, David/0000-0001-8318-5271; Malter, Lisa/0000-0002-4026-5041;
   Bosworth, Brian/0000-0002-9964-9859
CR Awoniyi M, 2012, PLOS ONE, V7, DOI 10.1371/journal.pone.0037311
   Bagel J, 2018, DERMATOLOGY THER, V8, P571, DOI 10.1007/s13555-018-0265-y
   Blauvelt A, 2017, J AM ACAD DERMATOL, V76, P60, DOI 10.1016/j.jaad.2016.08.008
   Deepak P, 2017, GASTROENTEROL CLIN N, V46, P603, DOI 10.1016/j.gtc.2017.05.013
   Deodhar A, 2019, ARTHRITIS RHEUMATOL, V71, P258, DOI 10.1002/art.40728
   Deodhar A, 2018, LANCET, V391, P2213, DOI 10.1016/S0140-6736(18)30952-8
   Feagan BG, 2016, NEW ENGL J MED, V375, P1946, DOI 10.1056/NEJMoa1602773
   Frucht DM, 1996, J IMMUNOL, V157, P411
   Gelfand JM, 2020, J INVEST DERMATOL, V140, P85, DOI 10.1016/j.jid.2019.07.679
   Godinez I, 2011, CELL MICROBIOL, V13, P1639, DOI 10.1111/j.1462-5822.2011.01637.x
   Gordon KB, 2018, LANCET, V392, P650, DOI 10.1016/S0140-6736(18)31713-6
   Gottlieb A, 2009, LANCET, V373, P633, DOI 10.1016/S0140-6736(09)60140-9
   Griffiths CEM, 2010, NEW ENGL J MED, V362, P118, DOI 10.1056/NEJMoa0810652
   HIGGINS JPT, 2011, COCHRANE HDB SYSTEMA, V0001
   Igarashi A, 2012, J DERMATOL, V39, P242, DOI 10.1111/j.1346-8138.2011.01347.x
   Judson MA, 2014, EUR RESPIR J, V44, P1296, DOI 10.1183/09031936.00000914
   Khattri S, 2017, EXP DERMATOL, V26, P28, DOI 10.1111/exd.13112
   Lebwohl M, 2015, NEW ENGL J MED, V373, P1318, DOI 10.1056/NEJMoa1503824
   Leonardi CL, 2008, LANCET, V371, P1665, DOI 10.1016/S0140-6736(08)60725-4
   Macaluso FS, 2020, EXPERT OPIN BIOL TH, V20, P193, DOI 10.1080/14712598.2020.1707800
   McInnes IB, 2013, LANCET, V382, P780, DOI 10.1016/S0140-6736(13)60594-2
   Papp KA, 2008, LANCET, V371, P1675, DOI 10.1016/S0140-6736(08)60726-6
   Paul C, 2019, J AM ACAD DERMATOL, V80, P70, DOI 10.1016/j.jaad.2018.06.039
   Ritchlin C, 2014, ANN RHEUM DIS, V73, P990, DOI 10.1136/annrheumdis-2013-204655
   Saeki H, 2017, BRIT J DERMATOL, V177, P419, DOI 10.1111/bjd.15493
   Sandborn WJ, 2008, GASTROENTEROLOGY, V135, P1130, DOI 10.1053/j.gastro.2008.07.014
   Sandborn WJ, 2012, NEW ENGL J MED, V367, P1519, DOI 10.1056/NEJMoa1203572
   Sands BE, 2019, NEW ENGL J MED, V381, P1201, DOI 10.1056/NEJMoa1900750
   Schurich A, 2018, RHEUMATOLOGY, V57, P246, DOI 10.1093/rheumatology/kex186
   Segal BM, 2008, LANCET NEUROL, V7, P796, DOI 10.1016/S1474-4422(08)70173-X
   Smolen JS, 2017, ANN RHEUM DIS, V76, DOI 10.1136/annrheumdis-2016-209831
   van Vollenhoven RF, 2018, LANCET, V392, P1330, DOI 10.1016/S0140-6736(18)32167-6
   Yan JM, 2018, CSH PERSPECT BIOL, V10, DOI 10.1101/cshperspect.a028530
NR 33
TC 8
Z9 8
U1 0
U2 2
PU SPRINGER
PI DORDRECHT
PA VAN GODEWIJCKSTRAAT 30, 3311 GZ DORDRECHT, NETHERLANDS
SN 0163-2116
EI 1573-2568
J9 DIGEST DIS SCI
JI Dig. Dis. Sci.
PD MAY
PY 2021
VL 66
IS 5
BP 1631
EP 1638
DI 10.1007/s10620-020-06344-w
EA MAY 2020
PG 8
WC Gastroenterology & Hepatology
WE Science Citation Index Expanded (SCI-EXPANDED)
SC Gastroenterology & Hepatology
GA RO2IL
UT WOS:000534876400003
PM 32445049
DA 2024-01-22
ER

PT J
AU Burge, K
   Gunasekaran, A
   Eckert, J
   Chaaban, H
AF Burge, Kathryn
   Gunasekaran, Aarthi
   Eckert, Jeffrey
   Chaaban, Hala
TI Curcumin and Intestinal Inflammatory Diseases: Molecular Mechanisms of
   Protection
SO INTERNATIONAL JOURNAL OF MOLECULAR SCIENCES
LA English
DT Review
DE ulcerative colitis; Crohn's disease; necrotizing enterocolitis;
   curcumin; inflammatory bowel disease
ID NF-KAPPA-B; TOLL-LIKE RECEPTOR; NITRIC-OXIDE SYNTHASE;
   TUMOR-NECROSIS-FACTOR; EXPERIMENTAL NECROTIZING ENTEROCOLITIS; ACTIVATED
   PROTEIN-KINASE; COLONIC EPITHELIAL-CELLS; MESSENGER-RNA EXPRESSION;
   INNATE IMMUNE-RESPONSE; ACID-INDUCED COLITIS
AB Intestinal inflammatory diseases, such as Crohn's disease, ulcerative colitis, and necrotizing enterocolitis, are becoming increasingly prevalent. While knowledge of the pathogenesis of these related diseases is currently incomplete, each of these conditions is thought to involve a dysfunctional, or overstated, host immunological response to both bacteria and dietary antigens, resulting in unchecked intestinal inflammation and, often, alterations in the intestinal microbiome. This inflammation can result in an impaired intestinal barrier allowing for bacterial translocation, potentially resulting in systemic inflammation and, in severe cases, sepsis. Chronic inflammation of this nature, in the case of inflammatory bowel disease, can even spur cancer growth in the longer-term. Recent research has indicated certain natural products with anti-inflammatory properties, such as curcumin, can help tame the inflammation involved in intestinal inflammatory diseases, thus improving intestinal barrier function, and potentially, clinical outcomes. In this review, we explore the potential therapeutic properties of curcumin on intestinal inflammatory diseases, including its antimicrobial and immunomodulatory properties, as well as its potential to alter the intestinal microbiome. Curcumin may play a significant role in intestinal inflammatory disease treatment in the future, particularly as an adjuvant therapy.
C1 [Burge, Kathryn; Gunasekaran, Aarthi; Eckert, Jeffrey; Chaaban, Hala] Univ Oklahoma, Hlth Sci Ctr, Div Neonatol, Dept Pediat, 1200 North Everett Dr,ETNP7504, Oklahoma City, OK 73104 USA.
C3 University of Oklahoma System; University of Oklahoma Health Sciences
   Center
RP Chaaban, H (通讯作者)，Univ Oklahoma, Hlth Sci Ctr, Div Neonatol, Dept Pediat, 1200 North Everett Dr,ETNP7504, Oklahoma City, OK 73104 USA.
EM Kathryn-Burge@ouhsc.edu; Aarthi-Gunasekaran@ouhsc.edu;
   Jeffrey-Eckert@ouhsc.edu; Hala-Chaaban@ouhsc.edu
RI Gunasekaran, Aarthi/ABG-6182-2021; Burge, Kathryn Y./AAO-8891-2020;
   Chaaban, Hala/AAU-4823-2020; gunasekaran, aarthi/ABD-8513-2021
OI Chaaban, Hala/0000-0002-7112-564X; Burge, Kathryn/0000-0003-4128-5383
FU NIH [K08GM127308]
FX This research received funding from NIH (K08GM127308), provided to Hala
   Chaaban.
CR Abdollahi E, 2018, J CELL PHYSIOL, V233, P830, DOI 10.1002/jcp.25778
   Abreu MT, 2010, NAT REV IMMUNOL, V10, P131, DOI 10.1038/nri2707
   Abreu-Martin MT, 1999, AM J PHYSIOL-GASTR L, V276, pG599, DOI 10.1152/ajpgi.1999.276.3.G599
   Aceti A, 2018, OXID MED CELL LONGEV, V2018, DOI 10.1155/2018/7397659
   Afonina IS, 2017, NAT IMMUNOL, V18, P861, DOI 10.1038/ni.3772
   Afrazi A, 2011, PEDIATR RES, V69, P183, DOI 10.1203/PDR.0b013e3182093280
   Aleksandrova K, 2017, NUTRIENTS, V9, DOI 10.3390/nu9090962
   Alexander VN, 2011, J PEDIATR-US, V159, P392, DOI 10.1016/j.jpeds.2011.02.035
   ANGEL P, 1991, BIOCHIM BIOPHYS ACTA, V1072, P129, DOI 10.1016/0304-419X(91)90011-9
   [Anonymous], 2014, Gastroenterol Res Pract, DOI DOI 10.1155/2014/872725
   Antony S, 1999, IMMUNOL INVEST, V28, P291, DOI 10.3109/08820139909062263
   Arend WR, 2002, CYTOKINE GROWTH F R, V13, P323, DOI 10.1016/S1359-6101(02)00020-5
   Arnott IDR, 2000, SCAND J GASTROENTERO, V35, P1163
   Artis D, 2015, NATURE, V517, P293, DOI 10.1038/nature14189
   Atarashi K, 2013, NATURE, V500, P232, DOI 10.1038/nature12331
   Atreya I, 2008, J INTERN MED, V263, P591, DOI 10.1111/j.1365-2796.2008.01953.x
   Atreya R, 2000, NAT MED, V6, P583, DOI 10.1038/75068
   BABBS CF, 1992, FREE RADICAL BIO MED, V13, P169, DOI 10.1016/0891-5849(92)90079-V
   Bai XY, 2016, RESPIROLOGY, V21, P951, DOI 10.1111/resp.12762
   Bakir B, 2016, J PERIODONTOL, V87, pE183, DOI 10.1902/jop.2016.150722
   Baldwin AS, 1996, ANNU REV IMMUNOL, V14, P649, DOI 10.1146/annurev.immunol.14.1.649
   Baliga MS, 2012, FOOD FUNCT, V3, P1109, DOI 10.1039/c2fo30097d
   Bamias G, 2015, CURR OPIN GASTROEN, V31, P471, DOI 10.1097/MOG.0000000000000212
   Bantel H, 2002, FASEB J, V16, P1832, DOI 10.1096/fj.02-0223fje
   Baregamian N, 2009, OXID MED CELL LONGEV, V2, P297, DOI 10.4161/oxim.2.5.9541
   Basha S, 2014, EXPERT REV CLIN IMMU, V10, P1171, DOI 10.1586/1744666X.2014.942288
   Basuroy S, 2006, BIOCHEM J, V393, P69, DOI 10.1042/BJ20050959
   Battersby AJ, 2013, PEDIAT ALLERG IMM-UK, V24, P414, DOI 10.1111/pai.12079
   Baud V, 2001, TRENDS CELL BIOL, V11, P372, DOI 10.1016/S0962-8924(01)02064-5
   Benkoe T, 2013, PLOS ONE, V8, DOI 10.1371/journal.pone.0058720
   Bernink JH, 2013, NAT IMMUNOL, V14, P221, DOI 10.1038/ni.2534
   Billerey-Larmonier C, 2008, INFLAMM BOWEL DIS, V14, P780, DOI 10.1002/ibd.20348
   BIRKEDALHANSEN H, 1993, CRIT REV ORAL BIOL M, V4, P197, DOI 10.1177/10454411930040020401
   Bischoff SC, 2014, BMC GASTROENTEROL, V14, DOI 10.1186/s12876-014-0189-7
   Bitali A, 2013, PEDIATR NEONATOL, V54, P141, DOI 10.1016/j.pedneo.2013.01.011
   Boone DL, 2003, J CLIN INVEST, V111, P1284, DOI 10.1172/JCI200318545
   Boozari M, 2019, J CELL PHYSIOL, V234, P12471, DOI 10.1002/jcp.28103
   Brandtzaeg P, 2011, EUR J PHARMACOL, V668, pS16, DOI 10.1016/j.ejphar.2011.07.006
   BREESE E, 1993, IMMUNOLOGY, V78, P127
   BROUET I, 1995, BIOCHEM BIOPH RES CO, V206, P533, DOI 10.1006/bbrc.1995.1076
   BROWN K, 1995, SCIENCE, V267, P1485, DOI 10.1126/science.7878466
   Burapan S, 2017, J AGR FOOD CHEM, V65, P3306, DOI 10.1021/acs.jafc.7b00943
   Byndloss MX, 2017, SCIENCE, V357, P570, DOI 10.1126/science.aam9949
   Cahill CM, 2016, PLOS ONE, V11, DOI 10.1371/journal.pone.0145184
   Camacho-Barquero L, 2007, INT IMMUNOPHARMACOL, V7, P333, DOI 10.1016/j.intimp.2006.11.006
   CAPLAN MS, 1990, J PEDIATR-US, V117, pS47, DOI 10.1016/S0022-3476(05)81130-8
   Cario E, 2000, INFECT IMMUN, V68, P7010, DOI 10.1128/IAI.68.12.7010-7017.2000
   Carlisle EM, 2013, CURR OPIN PEDIATR, V25, P382, DOI 10.1097/MOP.0b013e3283600e91
   CASINIRAGGI V, 1995, J IMMUNOL, V154, P2434
   Cerovic V, 2013, MUCOSAL IMMUNOL, V6, P104, DOI 10.1038/mi.2012.53
   Chan MMY, 1998, BIOCHEM PHARMACOL, V55, P1955, DOI 10.1016/S0006-2952(98)00114-2
   Chang LF, 2001, NATURE, V410, P37, DOI 10.1038/35065000
   Chassaing B, 2011, GASTROENTEROLOGY, V140, P1720, DOI 10.1053/j.gastro.2011.01.054
   Chen ML, 2006, INFECT IMMUN, V74, P6581, DOI 10.1128/IAI.00958-06
   Chen Y, 2006, CARDIOVASC RES, V69, P66, DOI 10.1016/j.cardiores.2005.07.004
   Chikano S, 2000, GUT, V47, P779, DOI 10.1136/gut.47.6.779
   Cho SX, 2016, EXPERT REV MOL MED, V18, DOI 10.1017/erm.2016.13
   Chow J, 2011, CURR OPIN IMMUNOL, V23, P473, DOI 10.1016/j.coi.2011.07.010
   Christensen RD, 2015, PEDIATRICS, V136, pE1259, DOI 10.1542/peds.2015-1638
   Churchill M, 2000, J SURG RES, V89, P169, DOI 10.1006/jsre.2000.5826
   Churg A, 2003, AM J RESP CRIT CARE, V167, P1083, DOI 10.1164/rccm.200212-1396OC
   Clark JA, 2006, AM J PHYSIOL-GASTR L, V291, pG938, DOI 10.1152/ajpgi.00090.2006
   Claud EC, 2004, P NATL ACAD SCI USA, V101, P7404, DOI 10.1073/pnas.0401710101
   Clutterbuck Abigail L, 2013, F1000Res, V2, P147, DOI 10.12688/f1000research.2-147.v1
   Cong YZ, 2009, EUR J IMMUNOL, V39, P3134, DOI 10.1002/eji.200939052
   Cotten CM, 2009, PEDIATRICS, V123, P58, DOI 10.1542/peds.2007-3423
   Cross RK, 2003, INFLAMM BOWEL DIS, V9, P179, DOI 10.1097/00054725-200305000-00006
   De Filippo C, 2010, P NATL ACAD SCI USA, V107, P14691, DOI 10.1073/pnas.1005963107
[truncated: 3,218,275 more chars]
