# Supplementary material for: Worldwide research trends in Crohn’s disease treatment over the past 2 decades: a bibliometric analysis
Source: Front Pharmacol. 2024 Oct 8;15:1441785. doi: 10.3389/fphar.2024.1441785 (PMC11493645; doi:10.3389/fphar.2024.1441785)
Supplement: Supplementary file 1 [file DataSheet1.zip › raw data 1/download_23.txt]

FN Clarivate Analytics Web of Science
VR 1.0
PT J
AU Cameron, FL
   Gerasimidis, K
   Papangelou, A
   Missiou, D
   Garrick, V
   Cardigan, T
   Buchanan, E
   Barclay, AR
   McGrogan, P
   Russell, RK
AF Cameron, F. L.
   Gerasimidis, K.
   Papangelou, A.
   Missiou, D.
   Garrick, V.
   Cardigan, T.
   Buchanan, E.
   Barclay, A. R.
   McGrogan, P.
   Russell, R. K.
TI Clinical progress in the two years following a course of exclusive
   enteral nutrition in 109 paediatric patients with Crohn's disease
SO ALIMENTARY PHARMACOLOGY & THERAPEUTICS
LA English
DT Article
ID INFLAMMATORY-BOWEL-DISEASE; GROWTH FAILURE; POLYMERIC DIET; CHILDREN;
   THERAPY; CORTICOSTEROIDS; FEATURES
AB Background Exclusive enteral nutrition (EEN) is an effective first line treatment for active paediatric Crohn's disease (CD). Aim To examine the effect of EEN on short- and long-term clinical outcome together with anthropometric measurements. Methods Retrospective case-note review in newly diagnosed CD (<16years) who completed 8weeks of EEN. Demographics, anthropometry, disease characteristics and inflammatory markers were collected at EEN initiation and at 1, 2, 6, 12 & 24months post treatment initiation. EEN response was determined by a patient global assessment. Results One hundred and nine patients were included (Males 68; Median age: 11.2years). After 8weeks EEN, 65 were in remission, 32 improved and 12 had no improvement. By 4weeks, mean weight/BMI z-score (s.d.) increased (P<0.02) and between 4 and 8weeks (P<0.05). Baseline inflammatory markers all improved significantly by week 4 (albumin, CRP and platelets; all P<0.01) and ESR (P<0.00001). 63/109(58%) relapsed during follow-up. 44/63(70%) patients completed a second course of EEN with similar response rate, but lower weight gain (3.3 vs. 5.1kg, P<0.05). Height z-score did not change significantly over the 24months. Introduction of azathioprine within 6months of diagnosis did not improve height outcomes at 24months. Conclusions Weight and BMI z-score improved with EEN and changes are sustained to 2years, but height z-score did not. Seventy per cent of patients who relapsed during 2-year follow-up managed a 2nd course of EEN. The optimal therapeutic strategies for length of EEN course and to improve linear growth are awaited.
C1 [Cameron, F. L.; Garrick, V.; Cardigan, T.; Buchanan, E.; Barclay, A. R.; McGrogan, P.; Russell, R. K.] Royal Hosp Sick Children, Dept Paediat Gastroenterol Hepatol & Nutr, Glasgow G3 8SJ, Lanark, Scotland.
   [Gerasimidis, K.; Papangelou, A.; Missiou, D.] Univ Glasgow, Life Course Nutr & Hlth, Ctr Populat & Hlth Sci, Inst Hlth & Wellbeing,Coll Med Vet & Life Sci, Glasgow, Lanark, Scotland.
C3 University of Glasgow; University of Glasgow
RP Russell, RK (通讯作者)，Yorkhill Hosp, Dept Paediat Gastroenterol, Dalnair St, Glasgow G3 8SJ, Lanark, Scotland.
EM richardrussell@nhs.net
RI Cameron, Fergus J/N-9535-2015
OI Gerasimidis, Konstantinos/0000-0001-9432-2200
FU NHS research Scotland fellowship; MSD Immunology; Abbott; Dr Falk
   Pharmaceutical; Nestle Pharmaceutical; Ferring Pharmaceutical; Nestle
FX The Yorkhill IBD team is generously supported by the Catherine McEwan
   Foundation and the Yorkhill IBD fund. RKR is supported by a NHS research
   Scotland fellowship.; Dr Richard K Russell has received speaker's fees,
   travel support, or participated in medical board meetings with MSD
   Immunology, Abbott, Dr Falk, Nestle and Ferring Pharmaceuticals. Dr
   Paraic McGrogan has received speaker fees, travel support and
   participated in medical board meetings with Nestle.
CR Ballinger AB, 2000, GUT, V46, P694, DOI 10.1136/gut.46.5.695
   Bannerjee T, 2004, J PEDIATR GASTR NUTR, V38, P270, DOI 10.1097/00005176-200403000-00007
   Benchimol EI, 2011, INFLAMM BOWEL DIS, V17, P423, DOI 10.1002/ibd.21349
   Borrelli O, 2006, CLIN GASTROENTEROL H, V4, P744, DOI 10.1016/j.cgh.2006.03.010
   Buchanan E, 2009, ALIMENT PHARM THER, V30, P501, DOI 10.1111/j.1365-2036.2009.04067.x
   Day AS, 2008, ALIMENT PHARM THER, V27, P293, DOI 10.1111/j.1365-2036.2007.03578.x
   Day AS, 2006, J GASTROEN HEPATOL, V21, P1609, DOI 10.1111/j.1440-1746.2006.04294.x
   Department of Health, 1991, DIET REF VAL FOOD EN
   Dziechciarz P, 2007, ALIMENT PHARM THER, V26, P795, DOI 10.1111/j.1365-2036.2007.03431.x
   Escher JC, 2005, J PEDIATR GASTR NUTR, V41, P1
   Escher JC, 2003, INFLAMM BOWEL DIS, V9, P34, DOI 10.1097/00054725-200301000-00006
   Falconer J., 2009, COMP NUTR, V9, P21
   Fell JME, 2000, ALIMENT PHARM THERAP, V14, P281
   Gavin J, 2005, J HUM NUTR DIET, V18, P337, DOI 10.1111/j.1365-277X.2005.00631.x
   Gerasimidis K, 2011, J CLIN GASTROENTEROL, V45, P234, DOI 10.1097/MCG.0b013e3181f39af5
   Henderson P, 2012, INFLAMM BOWEL DIS, V18, P999, DOI 10.1002/ibd.21797
   Heuschkel RB, 2000, J PEDIATR GASTR NUTR, V31, P8, DOI 10.1097/00005176-200007000-00005
   Hill RJ, 2010, J PEDIATR GASTR NUTR, V51, P35, DOI 10.1097/MPG.0b013e3181c2c0ef
   Johnson T, 2006, GUT, V55, P356, DOI 10.1136/gut.2004.062554
   Knight C, 2005, CLIN NUTR, V24, P775, DOI 10.1016/j.clnu.2005.03.005
   Kugathasan S, 2007, GUT, V56, P1696, DOI 10.1136/gut.2006.116467
   Lee JJ, 2010, INFLAMM BOWEL DIS, V16, P1669, DOI 10.1002/ibd.21214
   LENNARDJONES JE, 1989, SCAND J GASTROENTERO, V24, P2, DOI 10.3109/00365528909091339
   Loftus EV, 2004, GASTROENTEROLOGY, V126, P1504, DOI 10.1053/j.gastro.2004.01.063
   Malik S, 2011, J PEDIATR GASTR NUTR, V52, P31, DOI 10.1097/MPG.0b013e3181edd797
   Malik S, 2012, ARCH DIS CHILD, V97, P698, DOI 10.1136/archdischild-2011-300771
   MARKOWITZ J, 1993, J PEDIATR GASTR NUTR, V16, P373, DOI 10.1097/00005176-199305000-00005
   MOTIL KJ, 1993, GASTROENTEROLOGY, V105, P681, DOI 10.1016/0016-5085(93)90883-E
   Newby EA, 2007, COCHRANE DB SYST REV, DOI [DOI 10.1002/14651858.CD003873.PUB2, 10.1002/14651858.CD003873.pub2]
   Pfefferkorn M, 2009, J PEDIATR GASTR NUTR, V48, P168, DOI 10.1097/MPG.0b013e318175ca7f
   Rubio A, 2011, ALIMENT PHARM THER, V33, P1332, DOI 10.1111/j.1365-2036.2011.04662.x
   Sandhu BK, 2010, J PEDIATR GASTR NUTR, V50, pS1, DOI 10.1097/MPG.0b013e3181c92c53
   Sawczenko A, 2003, ARCH DIS CHILD, V88, P995, DOI 10.1136/adc.88.11.995
   Sawczenko A, 2006, PEDIATRICS, V118, P124, DOI 10.1542/peds.2005-2931
   Silverberg MS, 2005, CAN J GASTROENTEROL, V19, p5A, DOI 10.1155/2005/269076
   Vasseur F, 2010, AM J GASTROENTEROL, V105, P1893, DOI 10.1038/ajg.2010.20
   Verma S, 2000, AM J GASTROENTEROL, V95, P735, DOI 10.1111/j.1572-0241.2000.01527.x
   Walters TD, 2007, INFLAMM BOWEL DIS, V13, P424, DOI 10.1002/ibd.20069
NR 38
TC 62
Z9 68
U1 0
U2 17
PU WILEY
PI HOBOKEN
PA 111 RIVER ST, HOBOKEN 07030-5774, NJ USA
SN 0269-2813
EI 1365-2036
J9 ALIMENT PHARM THER
JI Aliment. Pharmacol. Ther.
PD MAR
PY 2013
VL 37
IS 6
BP 622
EP 629
DI 10.1111/apt.12230
PG 8
WC Gastroenterology & Hepatology; Pharmacology & Pharmacy
WE Science Citation Index Expanded (SCI-EXPANDED)
SC Gastroenterology & Hepatology; Pharmacology & Pharmacy
GA 091BS
UT WOS:000315024400004
PM 23360085
OA Bronze
DA 2024-01-22
ER

PT J
AU Shen, B
   Remzi, FH
   Lavery, IC
   Lopez, R
   Queener, E
   Shen, L
   Goldblum, J
   Fazio, VW
AF Shen, B.
   Remzi, F. H.
   Lavery, I. C.
   Lopez, R.
   Queener, E.
   Shen, L.
   Goldblum, J.
   Fazio, V. W.
TI Administration of adalimumab in the treatment of Crohn's disease of the
   ileal pouch
SO ALIMENTARY PHARMACOLOGY & THERAPEUTICS
LA English
DT Article
ID ANAL ANASTOMOSIS; RESTORATIVE PROCTOCOLECTOMY; ULCERATIVE-COLITIS;
   COMPLICATIONS; CLASSIFICATION; INFLIXIMAB; DIAGNOSIS; FAILURE; RISK
AB Crohn's disease (CD) of the pouch can develop in patients with ileal pouch-anal anastomosis (IPAA). Scant data are available on the treatment of this disease entity.
   To evaluate efficacy and safety of adalimumab in treating CD of the ileal pouch.
   From June 2007 to June 2008, 17 IPAA patients with inflammatory (n = 10), fibrostenotic (n = 2) or fistulizing (n = 5) CD of the pouch treated with adalimumab were evaluated. Inclusion criteria were CD of the pouch who failed medical therapy and were otherwise qualified for permanent pouch diversion or excision. All qualified patients received the standard dosing regimen of subcutaneous injection adalimumab (160 mg at week 0, 80 mg at week 1, and 40 mg every other week thereafter). Complete clinical response was defined as resolution of symptoms. Partial clinical response was defined as improvement in symptoms. Endoscopic inflammation before and after therapy was recorded, using the Pouchitis Disease Activity Index (PDAI) endoscopy subscores.
   The median age was 36 years with 12 patients (70.6%) being male. At 4 weeks, seven patients (41.2%) had a complete symptom response and 6 (35.3%) had a partial response. There was also a significant improvement in the PDAI endoscopy subscores at week 4 (P < 0.05). At the last follow-up (median of 8 weeks), eight patients (47.1%) had a complete symptom response and 4 (23.5%) had a partial response. Four patients (23.6%) developed adverse effects. Three patients (17.7%) eventually had pouch failure after failing to respond to adalimumab therapy.
   Adalimumab appeared to be well-tolerated and efficacious in treating CD of the pouch in this open-labelled induction study.
C1 [Shen, B.; Remzi, F. H.; Lavery, I. C.; Lopez, R.; Queener, E.; Shen, L.; Goldblum, J.; Fazio, V. W.] Cleveland Clin Fdn, Pouchitis Clin, Inst Digest Dis, Cleveland, OH 44195 USA.
C3 Cleveland Clinic Foundation
RP Shen, B (通讯作者)，Cleveland Clin Fdn, Digest Dis Inst Desk A31, 9500 Euclid Ave, Cleveland, OH 44195 USA.
EM shenb@ccf.org
RI Remzi, Feza/AAE-6584-2022
OI Lopez, Ana Rocio/0000-0002-4319-420X
FU Cleveland Clinic
FX The Cleveland Clinic maintains policies requiring that certain
   disclosures of financial interests accompany manuscripts submitted for
   publication. These financial interests with companies must be disclosed
   by coauthors from Cleveland Clinic whose research is sponsored by the
   companies or whose products ( or direct and primary competitor's
   products) are discussed in the manuscript.
CR Alexander F, 2003, J PEDIATR SURG, V38, P78, DOI 10.1053/jpsu.2003.50015
   Coburn LA, 2006, DIGEST DIS SCI, V51, P2045, DOI 10.1007/s10620-006-9452-2
   Colombel JF, 2003, AM J GASTROENTEROL, V98, P2239, DOI 10.1016/S0002-9270(03)00660-9
   DEUTSCH AA, 1991, DIS COLON RECTUM, V34, P475, DOI 10.1007/BF02049932
   FAZIO VW, 1995, ANN SURG, V222, P120, DOI 10.1097/00000658-199508000-00003
   Fazio VW, 2003, ANN SURG, V238, P605, DOI 10.1097/01.sla.0000090940.39838.6a
   Gasche C, 2000, INFLAMM BOWEL DIS, V6, P8, DOI 10.1097/00054725-200002000-00002
   GEMLO BT, 1992, ARCH SURG-CHICAGO, V127, P784
   Goldstein NS, 1997, AM J SURG PATHOL, V21, P1343, DOI 10.1097/00000478-199711000-00009
   GROBLER SP, 1993, GUT, V34, P1384, DOI 10.1136/gut.34.10.1384
   HANAUER S, 1993, AM J GASTROENTEROL, V88, P1188
   Hartley JE, 2004, DIS COLON RECTUM, V47, P1808, DOI 10.1007/s10350-004-0644-6
   HARVEY RF, 1980, LANCET, V1, P514
   Keighley M R, 2000, Acta Chir Iugosl, V47, P27
   Kooros K, 2004, INFLAMM BOWEL DIS, V10, P417, DOI 10.1097/00054725-200407000-00013
   Matzke GM, 2004, DIS COLON RECTUM, V47, P782, DOI 10.1007/s10350-003-0105-7
   Molnar T, 2008, INFLAMM BOWEL DIS, V14, P1752, DOI 10.1002/ibd.20485
   Neilly P, 1999, AUST NZ J SURG, V69, P22, DOI 10.1046/j.1440-1622.1999.01464.x
   Peyrègne V, 2000, INT J COLORECTAL DIS, V15, P49, DOI 10.1007/s003840050007
   Sagar PM, 1996, DIS COLON RECTUM, V39, P893, DOI 10.1007/BF02053988
   SANDBORN WJ, 1994, MAYO CLIN PROC, V69, P409, DOI 10.1016/S0025-6196(12)61634-6
   Shen B, 2004, AM J GASTROENTEROL, V99, P2340, DOI 10.1111/j.1572-0241.2004.40604.x
   Shen B, 2005, AM J GASTROENTEROL, V100, P93, DOI 10.1111/j.1572-0241.2005.40778.x
   Shen B, 2008, CLIN GASTROENTEROL H, V6, P145, DOI 10.1016/j.cgh.2007.11.006
   Shen B, 2006, AM J GASTROENTEROL, V101, P2760, DOI 10.1111/j.1572-0241.2006.00838.x
   Silverberg MS, 2005, CAN J GASTROENTEROL, V19, p5A, DOI 10.1155/2005/269076
   Tulchinsky H, 2003, ANN SURG, V238, P229, DOI 10.1097/01.sla.0000082121.84763.4c
   Wolf JM, 2004, GASTROENTEROLOGY, V126, P1686, DOI 10.1053/j.gastro.2004.02.019
   Yu CS, 2000, DIS COLON RECTUM, V43, P1487, DOI 10.1007/BF02236726
NR 29
TC 61
Z9 61
U1 0
U2 2
PU WILEY
PI HOBOKEN
PA 111 RIVER ST, HOBOKEN 07030-5774, NJ USA
SN 0269-2813
EI 1365-2036
J9 ALIMENT PHARM THER
JI Aliment. Pharmacol. Ther.
PD MAR 1
PY 2009
VL 29
IS 5
BP 519
EP 526
DI 10.1111/j.1365-2036.2008.03920.x
PG 8
WC Gastroenterology & Hepatology; Pharmacology & Pharmacy
WE Science Citation Index Expanded (SCI-EXPANDED)
SC Gastroenterology & Hepatology; Pharmacology & Pharmacy
GA 401KO
UT WOS:000262939800006
PM 19183338
OA Bronze
DA 2024-01-22
ER

PT J
AU Arora, U
   Kedia, S
   Garg, P
   Bopanna, S
   Jain, S
   Yadav, DP
   Goyal, S
   Gupta, V
   Sahni, P
   Pal, S
   Dash, NR
   Madhusudhan, KS
   Sharma, R
   Makharia, G
   Ahuja, V
AF Arora, Umang
   Kedia, Saurabh
   Garg, Prerna
   Bopanna, Sawan
   Jain, Saransh
   Yadav, Dawesh P.
   Goyal, Sandeep
   Gupta, Vipin
   Sahni, Peush
   Pal, Sujoy
   Dash, Nihar Ranjan
   Madhusudhan, Kumble Seetharama
   Sharma, Raju
   Makharia, Govind
   Ahuja, Vineet
TI Colonic Crohn's Disease Is Associated with Less Aggressive Disease
   Course Than Ileal or Ileocolonic Disease
SO DIGESTIVE DISEASES AND SCIENCES
LA English
DT Article
DE Crohn's disease; Surgery; Steroids; Hospitalization
ID INFLAMMATORY-BOWEL-DISEASE; COLITIS; METAANALYSIS; PHENOTYPE; VARIANTS;
   SMOKING; NOD2
AB Background The literature on disease characteristics of colonic Crohn's disease (CD) is sparse, especially from Asia, where the burden of inflammatory bowel disease is on the rise. The present study aims to describe the disease characteristics of colonic CD, and compare it with that of ileal/ileocolonic disease.
   Methods This retrospective study included adult patients of CD (diagnosed by standard criteria, follow-up duration > 6 months) on follow-up between August 2004 and January 2016. The disease location was classified by Montreal classification. The data were recorded on demographic characteristics, smoking status, disease phenotype, disease course, treatment received, hospitalization and surgeries.
   Results Of 406 CD patients, 123 had colonic [mean age (at onset) 30.4 +/- 13.2 years, 59.3% males] and 265 had ileal/ileocolonic disease [mean age (at onset) 32.9 +/- 13.8 years, 61.5% males] while 18 patients had isolated upper GI disease. The frequency of inflammatory behavior (B1 phenotype; 61.8 vs. 46.4%, p = 0.003), perianal disease (23.6 vs. 4.5%, p < 0.001), and extra-intestinal manifestation (42.3 vs. 30.2%, p = 0.019) was higher in colonic than ileal/ileocolonic CD. Though not statistically significant, requirement of atleast one course of steroid was lower in colonic CD (72.7 vs. 84.2%, p = 0.098). Although there was no difference in the frequency of hospitalization (30.1 vs. 27.1%, p = 0.45), the overall requirement for surgery was significantly lower in colonic CD (17.1 vs. 26.1%, p = 0.032) and patients with colonic disease had a lower cumulative probability of first surgery in the first 10 years of follow-up [Hazard ratio 0.556 (95% CI 0.313-0.985), p = 0.045].
   Conclusion Colonic CD was associated with less aggressive disease behavior and lower requirement of surgery as compared to ileal/ileocolonic CD.
C1 [Arora, Umang; Kedia, Saurabh; Garg, Prerna; Bopanna, Sawan; Jain, Saransh; Yadav, Dawesh P.; Goyal, Sandeep; Gupta, Vipin; Makharia, Govind; Ahuja, Vineet] All India Inst Med Sci, Dept Gastroenterol, New Delhi 110029, India.
   [Sahni, Peush; Pal, Sujoy; Dash, Nihar Ranjan] All India Inst Med Sci, Dept GI Surg, New Delhi 110029, India.
   [Madhusudhan, Kumble Seetharama; Sharma, Raju] All India Inst Med Sci, Dept Radiol, New Delhi 110029, India.
C3 All India Institute of Medical Sciences (AIIMS) New Delhi; All India
   Institute of Medical Sciences (AIIMS) New Delhi; All India Institute of
   Medical Sciences (AIIMS) New Delhi
RP Ahuja, V (通讯作者)，All India Inst Med Sci, Dept Gastroenterol, New Delhi 110029, India.
EM vineet.aiims@gmail.com
RI Sahni, Peush/AAX-7861-2020; garg, prerna/HNI-0223-2023; Kedia,
   Saurabh/AAD-7227-2020; Sharma, Raju/AAC-8587-2020; Ahuja,
   Vineet/N-1705-2019
OI Ahuja, Vineet/0000-0002-5474-9709; Arora, Umang/0000-0002-4366-0776
CR Ahmad T, 2006, WORLD J GASTROENTERO, V12, P3628, DOI 10.3748/wjg.v12.i23.3628
   Ahuja V, 2012, INDIAN J GASTROENTER, V31, P294, DOI 10.1007/s12664-012-0272-3
   [Anonymous], 2017, ALIMENT PHARM THER
   Arora U, 2018, J GASTROEN HEPATOL, V33, P134, DOI 10.1111/jgh.13815
   Bargen J, 1930, Surg Gynecol Obstet, V50, P964
   Baumgart M, 2007, ISME J, V1, P403, DOI 10.1038/ismej.2007.52
   Cleynen I, 2013, GUT, V62, P1556, DOI 10.1136/gutjnl-2011-300777
   Cosnes J, 2004, CLIN GASTROENTEROL H, V2, P41, DOI 10.1016/S1542-3565(03)00290-8
   Das K, 2009, DIGEST DIS SCI, V54, P1099, DOI 10.1007/s10620-008-0469-6
   Economou M, 2004, AM J GASTROENTEROL, V99, P2393, DOI 10.1111/j.1572-0241.2004.40304.x
   Hancock L, 2008, INFLAMM BOWEL DIS, V14, P1667, DOI 10.1002/ibd.20517
   Kalaria R, 2016, J CROHNS COLITIS, V10, P255, DOI 10.1093/ecco-jcc/jjv202
   KYLE J, 1992, GASTROENTEROLOGY, V103, P392, DOI 10.1016/0016-5085(92)90826-K
   LOCKHARTMUMMERY HE, 1960, GUT, V1, P87, DOI 10.1136/gut.1.2.87
   Mahurkar S, 2011, J GASTROEN HEPATOL, V26, P694, DOI 10.1111/j.1440-1746.2010.06533.x
   Makharia GK, 2012, INDIAN J GASTROENTER, V31, P299, DOI 10.1007/s12664-012-0258-1
   Ng SC, 2013, GASTROENTEROLOGY, V145, P158, DOI 10.1053/j.gastro.2013.04.007
   Parkes M, 2016, LANCET LOND ENGL, V387, P156
   PRICE AB, 1978, J CLIN PATHOL, V31, P567, DOI 10.1136/jcp.31.6.567
   Pugazhendhi Srinivasan, 2008, Indian J Gastroenterol, V27, P201
   Satsangi J, 2006, GUT, V55, P749, DOI 10.1136/gut.2005.082909
   Singh P, 2017, INTEST RES, V15, P138, DOI 10.5217/ir.2017.15.1.138
   Solberg IC, 2007, CLIN GASTROENTEROL H, V5, P1430, DOI 10.1016/j.cgh.2007.09.002
   To N, 2016, ALIMENT PHARM THER, V43, P549, DOI 10.1111/apt.13511
   Van Assche G, 2010, J CROHNS COLITIS, V4, P7, DOI 10.1016/j.crohns.2009.12.003
   WELLS C, 1952, ANN ROY COLL SURG, V11, P105
   Zheng JJ, 2007, J DIGEST DIS, V8, P35, DOI 10.1111/j.1443-9573.2007.00281.x
NR 27
TC 8
Z9 9
U1 0
U2 2
PU SPRINGER
PI DORDRECHT
PA VAN GODEWIJCKSTRAAT 30, 3311 GZ DORDRECHT, NETHERLANDS
SN 0163-2116
EI 1573-2568
J9 DIGEST DIS SCI
JI Dig. Dis. Sci.
PD JUN
PY 2018
VL 63
IS 6
BP 1592
EP 1599
DI 10.1007/s10620-018-5041-4
PG 8
WC Gastroenterology & Hepatology
WE Science Citation Index Expanded (SCI-EXPANDED)
SC Gastroenterology & Hepatology
GA GF9SO
UT WOS:000432319200029
PM 29611078
DA 2024-01-22
ER

PT J
AU Luu, M
   Benzenine, E
   Doret, M
   Michiels, C
   Barkun, A
   Degand, T
   Quantin, C
   Bardou, M
AF Luu, Maxime
   Benzenine, Eric
   Doret, Muriel
   Michiels, Christophe
   Barkun, Alan
   Degand, Thibault
   Quantin, Catherine
   Bardou, Marc
TI Continuous Anti-TNFα Use Throughout Pregnancy: Possible Complications
   For the Mother But Not for the Fetus. A Retrospective Cohort on the
   French National Health Insurance Database (EVASION)
SO AMERICAN JOURNAL OF GASTROENTEROLOGY
LA English
DT Article
ID INFLAMMATORY-BOWEL-DISEASE; CROHNS-DISEASE; RISK-FACTOR; THERAPY; WOMEN;
   OUTCOMES; IBD; THIOPURINES; INFLIXIMAB; ANTAGONISTS
AB OBJECTIVES: Inflammatory bowel diseases (IBD) need long-term treatment, which can influence pregnancies in young women. Uncontrolled IBD is associated with poor pregnancy outcomes. Despite the labeling of Anti-tumor necrosis factor (TNF) antibodies (anti-TNF alpha) which indicates that their use is not recommended during pregnancy, anti-TNF alpha are increasingly being used during pregnancy and may expose women and their fetuses to treatment-related complications. Existing recommendations on the timing of treatment during pregnancy are inconsistent. We aimed to assess the safety of anti-TNF alpha treatment in pregnant women with IBD, and up to the first year of life for their children.
   METHODS: An exposed/non exposed retrospective cohort was conducted on the French national health system database SNIIRAM (Systeme National d'Information Inter-Regimes de l'Assurance Maladie). All IBD women who became pregnant between 2011 and 2014 were included. Women with concomitant diseases potentially treated with anti-TNF alpha were excluded. anti-TNF alpha exposure (infliximab, adalimumab, golimumab or certolizumab pegol) during pregnancy was retrieved from the exhaustive prescription database in SNIIRAM. The main judgment criterion was a composite outcome of disease-, treatment-and pregnancy-related complications during pregnancy for the mother, and infections during the first year of life for children.
   RESULTS: We analyzed data from 11,275 pregnancies (8726 women with IBD), among which 1457 (12.9%) pregnancies were exposed to anti-TNF alpha, mainly infliximab or adalimumab, with 1313/7722 (17.0%) suffering from Crohn's disease and 144/3553 (4.1%) from ulcerative colitis. After adjusting for disease severity, steroid use, age, IBD type, and duration and concomitant 6-mercaptopurine use, anti-TNF alpha treatment was associated with a higher risk of overall maternal complications (adjusted Odds Ratio (aOR) = 1.49; 95% confidence interval (CI): 1.31-1.67) and infections (aOR = 1.31; 95% CI: 1.16-1.47). Maintaining anti-TNF alpha after 24 weeks did not increase the risk of maternal complication, but interrupting the anti-TNF alpha increased relapse risk. No increased risk for infection was found in children (aOR = 0.89; 95% CI: 0.76-1.05) born to mother exposed to anti-TNF alpha during pregnancy.
   CONCLUSIONS: anti-TNF alpha treatment during pregnancy increased the risk of maternal complications compared to unexposed; however, discontinuation before week 24 increased the risk of disease flare. There was no increased risk for children exposed to anti-TNF alpha up to 1 year of life.
C1 [Luu, Maxime; Bardou, Marc] Dijon Bourgogne Univ Hosp, Clin Epidemiol Clin Trials Unit, Clin Invest Ctr, Dijon, France.
   [Luu, Maxime; Bardou, Marc] Inserm, CIC 1432, Dijon, France.
   [Benzenine, Eric; Quantin, Catherine] Dijon Bourgogne Univ Hosp, Biostat & Bioinformat DIM, Dijon, France.
   [Benzenine, Eric] Bourgogne Franche Comte Univ, Dijon, France.
   [Doret, Muriel] Hosp Civils Lyon, Hop Femme Mere Enfant, Dept Obstet & Gynaecol, Bron, France.
   [Michiels, Christophe; Degand, Thibault] Dijon Bourgogne Univ Hosp, Div Gastroenterol, Dijon, France.
   [Barkun, Alan] McGill Univ, Hlth Ctr, Montreal Gen Hosp, Montreal, PQ, Canada.
   [Quantin, Catherine] Univ Paris Saclay, Biostat Biomath Pharmacoepidemiol & Infect Dis B2, INSERM, UVSQ,Inst Pasteur, Paris, France.
   [Bardou, Marc] Univ Med Ctr, Dept Gastroenterol & Hepatol, Erasmus MC, Rotterdam, Netherlands.
   [Bardou, Marc] Univ Med Ctr, Publ Hlth Dept, Erasmus MC, Rotterdam, Netherlands.
C3 CHU Dijon Bourgogne; Institut National de la Sante et de la Recherche
   Medicale (Inserm); CHU Dijon Bourgogne; CHU Lyon; CHU Dijon Bourgogne;
   McGill University; Le Reseau International des Instituts Pasteur (RIIP);
   Universite Paris Cite; Institut Pasteur Paris; Institut National de la
   Sante et de la Recherche Medicale (Inserm); Universite Paris Saclay;
   Erasmus University Rotterdam; Erasmus MC; Erasmus University Rotterdam;
   Erasmus MC
RP Luu, M (通讯作者)，Dijon Bourgogne Univ Hosp, Clin Epidemiol Clin Trials Unit, Clin Invest Ctr, Dijon, France.; Luu, M (通讯作者)，Inserm, CIC 1432, Dijon, France.
EM Maxime.luu@chu-dijon.fr
RI Barkun, Alan N/JDV-6782-2023; Maxime, LUU/AAV-6330-2020
OI Barkun, Alan N/0000-0002-1798-5526; Maxime, LUU/0000-0002-9024-293X;
   Quantin, Catherine/0000-0001-5134-9411
FU National Research Agency [ANR-15-CE36-0006-01]; Dijon-Bourgogne
   University Hospital [LUU-AOI-2016]
FX National Research Agency (ANR-15-CE36-0006-01) and Dijon-Bourgogne
   University Hospital (LUU-AOI-2016).
CR Ananthakrishnan AN, 2010, AM J GASTROENTEROL, V105, P1799, DOI 10.1038/ajg.2010.105
   Ban L, 2014, GASTROENTEROLOGY, V146, P76, DOI 10.1053/j.gastro.2013.09.061
   Beaulieu DB, 2011, WORLD J GASTROENTERO, V17, P2696, DOI 10.3748/wjg.v17.i22.2696
   Bortlik M, 2013, SCAND J GASTROENTERO, V48, P951, DOI 10.3109/00365521.2013.812141
   Boyd HA, 2015, PLOS ONE, V10, DOI 10.1371/journal.pone.0129567
   Carson R, 2016, STEROIDS, V114, P25, DOI 10.1016/j.steroids.2016.05.012
   Casanova MJ, 2013, AM J GASTROENTEROL, V108, P433, DOI 10.1038/ajg.2012.430
   CHARLSON M, 1994, J CLIN EPIDEMIOL, V47, P1245, DOI 10.1016/0895-4356(94)90129-5
   Cornish J, 2007, GUT, V56, P830, DOI 10.1136/gut.2006.108324
   de Lima A, 2016, GUT, V65, P1261, DOI 10.1136/gutjnl-2015-309321
   de Lima-Karagiannis A, 2016, AM J GASTROENTEROL, V111, P1305, DOI 10.1038/ajg.2016.254
   Dominitz JA, 2002, AM J GASTROENTEROL, V97, P641
   Elixhauser A, 1998, MED CARE, V36, P8, DOI 10.1097/00005650-199801000-00004
   Fairchild A, 2017, GASTROENTEROLOGY, V152, pS84, DOI 10.1016/S0016-5085(17)30631-5
   Freud A, 2016, J CROHNS COLITIS, V10, P1267, DOI 10.1093/ecco-jcc/jjw083
   Goëb V, 2013, JOINT BONE SPINE, V80, P574, DOI 10.1016/j.jbspin.2013.09.001
   Guiddir T, 2014, PEDIATRICS, V134, pE1189, DOI 10.1542/peds.2014-0054
   Hanf M, 2013, VACCINE, V31, P5856, DOI 10.1016/j.vaccine.2013.09.052
   Johnsson Anna, 2013, J Crohns Colitis, V7, pe116, DOI 10.1016/j.crohns.2012.07.020
   Julsgaard M, 2016, GASTROENTEROLOGY, V151, P110, DOI 10.1053/j.gastro.2016.04.002
   Kane SV, 2009, AM J GASTROENTEROL, V104, P228, DOI 10.1038/ajg.2008.71
   Kemp MW, 2016, HUM REPROD UPDATE, V22, P240, DOI 10.1093/humupd/dmv047
   Komaki F, 2017, J AUTOIMMUN, V76, P38, DOI 10.1016/j.jaut.2016.11.004
   Lemaitre M, 2017, JAMA-J AM MED ASSOC, V318, P1679, DOI 10.1001/jama.2017.16071
   Lichtenstein GR, 2012, AM J GASTROENTEROL, V107, P1409, DOI 10.1038/ajg.2012.218
   Mahadevan U, 2012, GASTROENTEROLOGY, V142, pS149
   Molodecky NA, 2012, GASTROENTEROLOGY, V142, P46, DOI 10.1053/j.gastro.2011.10.001
   Mozaffari S, 2015, HUM EXP TOXICOL, V34, P445, DOI 10.1177/0960327114550882
   Nguyen GC, 2016, GASTROENTEROLOGY, V150, P734, DOI 10.1053/j.gastro.2015.12.003
   Nielsen OH, 2013, BMC MED, V11, DOI 10.1186/1741-7015-11-174
   Quantin C, 2013, J PUBLIC HEALTH-UK, V35, P147, DOI 10.1093/pubmed/fds057
   Seirafi M, 2014, ALIMENT PHARM THER, V40, P363, DOI 10.1111/apt.12833
   Seow CH, 2017, ALIMENT PHARM THER, V45, P1329, DOI 10.1111/apt.14040
   Shand AW, 2016, BJOG-INT J OBSTET GY, V123, P1862, DOI 10.1111/1471-0528.13946
   Singh JA, 2011, COCHRANE DB SYST REV, DOI 10.1002/14651858.CD008794.pub2
   Stephansson O, 2010, CLIN GASTROENTEROL H, V8, P509, DOI 10.1016/j.cgh.2010.02.014
   Sultan AA, 2016, INFLAMM BOWEL DIS, V22, P1621, DOI 10.1097/MIB.0000000000000802
   Travers CP, 2017, BMJ-BRIT MED J, V356, DOI 10.1136/bmj.j1039
   van der Woude CJ, 2015, J CROHNS COLITIS, V9, P107, DOI 10.1093/ecco-jcc/jju006
   Vohr BR, 2009, J PEDIATR-US, V154, P498, DOI 10.1016/j.jpeds.2008.10.044
   Zelinkova Z, 2011, ALIMENT PHARM THER, V33, P1053, DOI 10.1111/j.1365-2036.2011.04617.x
   Zelinkova Z, 2013, CLIN GASTROENTEROL H, V11, P318, DOI 10.1016/j.cgh.2012.10.024
NR 42
TC 117
Z9 122
U1 0
U2 5
PU NATURE PUBLISHING GROUP
PI NEW YORK
PA 75 VARICK ST, 9TH FLR, NEW YORK, NY 10013-1917 USA
SN 0002-9270
EI 1572-0241
J9 AM J GASTROENTEROL
JI Am. J. Gastroenterol.
PD NOV
PY 2018
VL 113
IS 11
BP 1669
EP 1677
DI 10.1038/s41395-018-0176-7
PG 9
WC Gastroenterology & Hepatology
WE Science Citation Index Expanded (SCI-EXPANDED)
SC Gastroenterology & Hepatology
GA HF1XJ
UT WOS:000454017900019
PM 29961771
DA 2024-01-22
ER

PT J
AU Brochard, C
   Rabilloud, ML
   Hamonic, S
   Bajeux, E
   Pagenault, M
   Dabadie, A
   Gerfaud, A
   Viel, JF
   Tron, I
   Robaszkiewicz, M
   Bretagne, JF
   Siproudhis, L
   Bouguen, G
AF Brochard, Charlene
   Rabilloud, Marie-Laure
   Hamonic, Stephanie
   Bajeux, Emma
   Pagenault, Mael
   Dabadie, Alain
   Gerfaud, Agathe
   Viel, Jean-Francois
   Tron, Isabelle
   Robaszkiewicz, Michel
   Bretagne, Jean-Francois
   Siproudhis, Laurent
   Bouguen, Guillaume
CA Grp ABERMAD
TI Natural History of Perianal Crohn's Disease: Long-term Follow-up of a
   Population-Based Cohort
SO CLINICAL GASTROENTEROLOGY AND HEPATOLOGY
LA English
DT Article
DE Perianal Crohn's Disease; Population Based; Outcomes; Natural History
ID QUALITY-OF-LIFE; EPIDEMIOLOGY; FISTULAS; MANAGEMENT; ERA
AB BACKGROUND AND AIMS: The natural history of perianal Crohn's disease (PCD) remains poorly described and is mainly based on retrospective studies from referral centers. The aim of this study was to assess the incidence, outcomes and predictors of the onset of PCD.
   METHODS: All incident cases of patients diagnosed with possible CD were prospectively registered from 1994 to 1997 in Brittany, a limited area in France. At diagnosis, the clinical features of perianal disease were recorded. All patient charts were reviewed from the diagnosis to the last clinic visit in 2015.
   RESULTS: Among the 272 out of 331 incident CD patients followed up, 51 (18.7%) patients had PCD at diagnosis. After a mean follow-up of 12.8 years, 93 (34%) patients developed PCD. The cumulative probabilities of perianal CD occurrence were 22%, 29%, and 32% after 1 year, 5 years, and 10 years, respectively. The cumulative probabilities of anal ulceration were 14%, and 19% after 1 year and 10 years, respectively. Extraintestinal manifestations were associated with the occurrence of anal ulceration. The cumulative probabilities of fistulizing PCD were 11%, 16%, and 19% after 1 year, 5 years, and 10 years, respectively. Extraintestinal manifestations, rectal involvement and anal ulceration were predictors of fistulizing PCD. The cumulative probability of developing anal stricture was 4% after 10 years.
   CONCLUSIONS: PCD is frequently observed during CD, in approximately one-third of patients. These data underline the need for targeted therapeutic research on primary perianal lesions (proctitis, anal ulceration) to avoid the onset of fistulizing perianal disease.
C1 [Brochard, Charlene; Siproudhis, Laurent; Bouguen, Guillaume] Univ Rennes, Inst NUMECAN Nutr Metab & Canc, CIC1414, INSERM,CHU Rennes, Rennes, France.
   [Rabilloud, Marie-Laure; Pagenault, Mael; Bretagne, Jean-Francois] Univ Rennes, CHU Rennes, Rennes, France.
   [Hamonic, Stephanie; Bajeux, Emma; Viel, Jean-Francois] Univ Hosp Pontchaillou, Dept Publ Hlth, Rennes, France.
   [Dabadie, Alain] Univ Rennes, CHU Rennes, INRAe, INSERM,Inst NUMECAN Nutr Metab & Canc, Rennes, France.
   [Gerfaud, Agathe] Univ Hosp, Paediat Unit, Rennes, France.
   [Tron, Isabelle] Observ Reg Sante Bretagne, Rennes, France.
   [Robaszkiewicz, Michel] Univ Brest, CHU Brest, Brest, France.
C3 Institut National de la Sante et de la Recherche Medicale (Inserm);
   Universite de Rennes; CHU Rennes; CHU Rennes; Universite de Rennes;
   Universite de Rennes; CHU Rennes; Universite de Rennes; INRAE; CHU
   Rennes; Institut National de la Sante et de la Recherche Medicale
   (Inserm); CHU Rennes; CHU Brest; Universite de Bretagne Occidentale
RP Bouguen, G (通讯作者)，Serv Malad Appareil Digestif, 2 Rue Henri Guillou, F-35033 Rennes, France.
EM guillaume.bouguen@chu-rennes.fr
OI Siproudhis, laurent/0000-0002-2575-6790; Bouguen,
   Guillaume/0000-0002-7444-5905
FU AbbVie, Rungis, France
FX This work received a grant from AbbVie, Rungis, France.
CR Beaugerie L, 2006, GASTROENTEROLOGY, V130, P650, DOI 10.1053/j.gastro.2005.12.019
   Brochard C, 2014, ALIMENT PHARM THER, V40, P796, DOI 10.1111/apt.12894
   Charpentier C, 2014, GUT, V63, P423, DOI 10.1136/gutjnl-2012-303864
   Eglinton TW, 2012, AM J GASTROENTEROL, V107, P596, DOI 10.1038/ajg.2011.437
   ELLIOTT PR, 1980, LANCET, V1, P876
   Gomollon F, 2017, J CROHNS COLITIS, V11, P3, DOI 10.1093/ecco-jcc/jjw168
   Göttgens KWA, 2017, EUR J GASTROEN HEPAT, V29, P595, DOI 10.1097/MEG.0000000000000840
   Gower-Rousseau C, 2014, GUT, V63, P1529, DOI 10.1136/gutjnl-2013-306045
   Gower-Rousseau C, 2013, DIGEST LIVER DIS, V45, P89, DOI 10.1016/j.dld.2012.09.005
   GRAY BK, 1965, GUT, V6, P515, DOI 10.1136/gut.6.6.515
   HUGHES LE, 1992, DIS COLON RECTUM, V35, P928, DOI 10.1007/BF02253493
   Ingle SB, 2007, DIGEST LIVER DIS, V39, P963, DOI 10.1016/j.dld.2007.07.154
   IRVINE EJ, 1995, J CLIN GASTROENTEROL, V20, P27
   Kasparek MS, 2007, DIS COLON RECTUM, V50, P2067, DOI 10.1007/s10350-007-9006-5
   KEIGHLEY MRB, 1986, INT J COLORECTAL DIS, V1, P104, DOI 10.1007/BF01648416
   Kochar Bharati, 2018, Inflamm Intest Dis, V2, P147, DOI 10.1159/000484347
   LINARES L, 1988, BRIT J SURG, V75, P653, DOI 10.1002/bjs.1800750711
   Mahadev S, 2012, COLORECTAL DIS, V14, P331, DOI 10.1111/j.1463-1318.2011.02613.x
   Mahadev S, 2011, DIS COLON RECTUM, V54, P579, DOI 10.1007/DCR.0b013e3182099d9e
   MAKOWIEC F, 1995, GUT, V37, P696, DOI 10.1136/gut.37.5.696
   Park SH, 2019, INFLAMM BOWEL DIS, V25, P1054, DOI 10.1093/ibd/izy329
   Rutgeerts P, 2004, ALIMENT PHARM THER, V20, P106, DOI 10.1111/j.1365-2036.2004.02060.x
   Sangwan YP, 1996, DIS COLON RECTUM, V39, P529, DOI 10.1007/BF02058706
   Schwartz DA, 2002, GASTROENTEROLOGY, V122, P875, DOI 10.1053/gast.2002.32362
   Schwartz DA, 2015, INFLAMM BOWEL DIS, V21, P723, DOI 10.1097/MIB.0000000000000315
   Sebastian S, 2018, ALIMENT PHARM THER, V48, P941, DOI 10.1111/apt.14969
   Siproudhis L, 1997, EUR J GASTROEN HEPAT, V9, P239, DOI 10.1097/00042737-199703000-00004
   Tarrant KM, 2008, AM J GASTROENTEROL, V103, P3082, DOI 10.1111/j.1572-0241.2008.02212.x
   Wallenhorst T, 2017, DIGEST LIVER DIS, V49, P1191, DOI 10.1016/j.dld.2017.07.014
   Wallenhorst T, 2016, INT J COLORECTAL DIS, V31, P307, DOI 10.1007/s00384-015-2390-8
   WILLIAMS DR, 1981, DIS COLON RECTUM, V24, P22, DOI 10.1007/BF02603444
   WOLFF BG, 1985, DIS COLON RECTUM, V28, P709, DOI 10.1007/BF02560279
   Yassin NA, 2014, ALIMENT PHARM THER, V40, P741, DOI 10.1111/apt.12906
   Zhao M, 2019, INFLAMM BOWEL DIS, V25, P1227, DOI 10.1093/ibd/izy374
NR 34
TC 9
Z9 9
U1 1
U2 6
PU ELSEVIER SCIENCE INC
PI NEW YORK
PA STE 800, 230 PARK AVE, NEW YORK, NY 10169 USA
SN 1542-3565
EI 1542-7714
J9 CLIN GASTROENTEROL H
JI Clin. Gastroenterol. Hepatol.
PD FEB
PY 2022
VL 20
IS 2
BP E102
EP E110
DI 10.1016/j.cgh.2020.12.024
EA JAN 2022
PG 9
WC Gastroenterology & Hepatology
WE Science Citation Index Expanded (SCI-EXPANDED)
SC Gastroenterology & Hepatology
GA YP3EU
UT WOS:000748508800013
PM 33359730
OA Green Submitted, hybrid
DA 2024-01-22
ER

PT J
AU Rmaswamy, PK
AF Rmaswamy, Pradeep Kakkadasam
CA Gold Coast Inflammatory Bowel Dis
TI Exclusive enteral nutrition with oral polymeric diet helps in inducing
   clinical and biochemical remission in adults with active Crohn's disease
SO JOURNAL OF PARENTERAL AND ENTERAL NUTRITION
LA English
DT Article
DE calprotectin; CDAI; enteral nutrition; IBD
ID DEFINED-FORMULA DIET; ELEMENTAL DIET; CHILDREN; THERAPY; GUIDELINES;
   MANAGEMENT; ATTITUDES; EFFICACY; SURGERY
AB Background and Aims Exclusive enteral nutrition (EEN) is not routinely used as induction therapy for adults with active Crohn's disease (CD). The aim of this study was to assess the effectiveness of EEN with oral polymeric formula as an adjunct for inducing clinical and biochemical remission in adults with active CD. Methods We performed a retrospective analysis of data from January 2018 to September 2019 on all patients with active CD who commenced EEN. The primary end point (PE) was clinical remission (Crohn's Disease Activity Index [CDAI] <= 150) or response (100-point decrease in CDAI) at 8 weeks. The secondary end point (SE) was biochemical remission (C-reactive protein level <= 5 mg/L or feces calprotectin level <= 150 mcg/g) at 8 weeks in those whose baseline values were elevated. We also aimed to identify predictors of response to EEN therapy. Results Sixty-six patients commenced EEN; 53 (of 66; 80.3%) completed the prescribed EEN course. At 8 weeks, 42 (of 66; 63.6%) patients achieved the PE, and 30 (of 53; 56.6%) patients achieved the SE. Patients receiving EEN for >= 6 weeks achieved the PE (72% vs 47.8%; odds ratio [OR], 2.8; P = 0.047; CI, 0.97-8.16) and SE (67.6% vs 36.8%; OR, 3.58; P = 0.035; CI, 1.1-11.63) more frequently compared with patients who received EEN for <6 weeks. Nine patients reported adverse effects. Conclusion Polymeric EEN is well tolerated, safe, and effective in inducing clinical and biochemical remission in adults with active CD. EEN duration of >= 6 weeks has better outcomes.
C1 [Rmaswamy, Pradeep Kakkadasam] Gold Coast Univ Hosp, Dept Digest Hlth, Gold Coast, Qld, Australia.
   Gold Coast Univ Hosp, Dept Nutr & Food Serv, Gold Coast, Qld, Australia.
   [Gold Coast Inflammatory Bowel Dis] Bond Univ, Fac Hlth Sci & Med, Gold Coast, Qld, Australia.
C3 Gold Coast University Hospital; Gold Coast University Hospital; Bond
   University
RP Rmaswamy, PK (通讯作者)，Gold Coast Univ Hosp, Dept Digest Hlth, 1 Hosp Blvd, Southport, Qld 4215, Australia.
EM pradeep.kakkadasamramaswamy@health.qld.gov.au
OI Kakkadasam Ramaswamy, Pradeep/0000-0003-2608-4401; Mutsekwa,
   Rumbidzai/0000-0001-8200-3026
CR Afzal NA, 2005, DIGEST DIS SCI, V50, P1471, DOI 10.1007/s10620-005-2864-6
   Ashton JJ, 2019, CLIN NUTR, V38, P80, DOI 10.1016/j.clnu.2018.01.020
   Beaupel N, 2017, SCAND J GASTROENTERO, V52, P5, DOI 10.1080/00365521.2016.1221994
   Buchanan E, 2009, ALIMENT PHARM THER, V30, P501, DOI 10.1111/j.1365-2036.2009.04067.x
   Buchman AL, 2001, J CLIN GASTROENTEROL, V33, P289, DOI 10.1097/00004836-200110000-00006
   Day A, 2020, JGH OPEN, V4, P260, DOI 10.1002/jgh3.12256
   Day AS, 2006, J GASTROEN HEPATOL, V21, P1609, DOI 10.1111/j.1440-1746.2006.04294.x
   Day AS, 2009, J PAEDIATR CHILD H, V45, P337, DOI 10.1111/j.1440-1754.2009.01498.x
   Dziechciarz P, 2007, ALIMENT PHARM THER, V26, P795, DOI 10.1111/j.1365-2036.2007.03431.x
   Forbes Alastair, 2017, Clin Nutr, V36, P321, DOI 10.1016/j.clnu.2016.12.027
   Gassull MA, 2002, GUT, V51, P164, DOI 10.1136/gut.51.2.164
   Gavin J, 2005, J HUM NUTR DIET, V18, P337, DOI 10.1111/j.1365-277X.2005.00631.x
   GONZALEZHUIX F, 1993, GUT, V34, P778, DOI 10.1136/gut.34.6.778
   GORARD DA, 1993, GUT, V34, P1198, DOI 10.1136/gut.34.9.1198
   Heerasing N, 2017, ALIMENT PHARM THER, V45, P660, DOI 10.1111/apt.13934
   Heuschkel RB, 2000, J PEDIATR GASTR NUTR, V31, P575, DOI 10.1097/00005176-200011000-00024
   Hu D, 2014, J CLIN GASTROENTEROL, V48, P790, DOI 10.1097/MCG.0000000000000041
   Lamb CA, 2019, GUT, V68, pS1, DOI 10.1136/gutjnl-2019-318484
   Lee J, 2014, J HUM NUTR DIET, V27, P207, DOI 10.1111/jhn.12176
   LINDOR KD, 1992, MAYO CLIN PROC, V67, P328, DOI 10.1016/S0025-6196(12)61547-X
   LOCHS H, 1991, GASTROENTEROLOGY, V101, P881, DOI 10.1016/0016-5085(91)90711-S
   Lomer MCE, 2014, J HUM NUTR DIET, V27, P28, DOI 10.1111/jhn.12133
   MALCHOW H, 1990, SCAND J GASTROENTERO, V25, P235, DOI 10.1080/00365521.1990.12067097
   Matsuoka K, 2018, J GASTROENTEROL, V53, P305, DOI 10.1007/s00535-018-1439-1
   Narula N, 2018, COCHRANE DB SYST REV, DOI 10.1002/14651858.CD000542.pub3
   OKADA M, 1990, HEPATO-GASTROENTEROL, V37, P72
   OMORAIN C, 1984, BRIT MED J, V288, P1859, DOI 10.1136/bmj.288.6434.1859
   RIGAUD D, 1991, GUT, V32, P1492, DOI 10.1136/gut.32.12.1492
   ROYALL D, 1994, GUT, V35, P783, DOI 10.1136/gut.35.6.783
   Rubio A, 2011, ALIMENT PHARM THER, V33, P1332, DOI 10.1111/j.1365-2036.2011.04662.x
   Sakurai T, 2002, JPEN-PARENTER ENTER, V26, P98, DOI 10.1177/014860710202600298
   Sharma S, 2021, INTEST RES, V19, P291, DOI 10.5217/ir.2019.09172
   Sigall-Boneh R, 2017, J CROHNS COLITIS, V11, P1407, DOI 10.1093/ecco-jcc/jjx109
   Stewart M, 2011, J PEDIATR GASTR NUTR, V52, P38, DOI 10.1097/MPG.0b013e3181e2c724
   Verma S, 2000, DIGEST LIVER DIS, V32, P769, DOI 10.1016/S1590-8658(00)80353-9
   Wall C. L., 2014, e-SPEN Journal, V9, pe200
   Wall CL, 2013, WORLD J GASTROENTERO, V19, P7652, DOI 10.3748/wjg.v19.i43.7652
   Wang HG, 2016, WORLD J SURG, V40, P1993, DOI 10.1007/s00268-016-3488-z
   Whitten KE, 2012, J DIGEST DIS, V13, P107, DOI 10.1111/j.1751-2980.2011.00558.x
   Wilschanski M, 1996, GUT, V38, P543, DOI 10.1136/gut.38.4.543
   Yan D, 2014, EUR J CLIN NUTR, V68, P959, DOI 10.1038/ejcn.2014.31
   Yang QF, 2017, SCAND J GASTROENTERO, V52, P995, DOI 10.1080/00365521.2017.1335770
   Zoli G, 1997, ALIMENT PHARM THER, V11, P735, DOI 10.1046/j.1365-2036.1997.t01-1-00192.x
NR 43
TC 2
Z9 2
U1 0
U2 4
PU WILEY
PI HOBOKEN
PA 111 RIVER ST, HOBOKEN 07030-5774, NJ USA
SN 0148-6071
EI 1941-2444
J9 JPEN-PARENTER ENTER
JI J. Parenter. Enter. Nutr.
PD FEB
PY 2022
VL 46
IS 2
BP 423
EP 432
DI 10.1002/jpen.2273
EA DEC 2021
PG 10
WC Nutrition & Dietetics
WE Science Citation Index Expanded (SCI-EXPANDED)
SC Nutrition & Dietetics
GA ZH5EC
UT WOS:000730972000001
PM 34618355
DA 2024-01-22
ER

PT J
AU Linares, R
   Francés, R
   Gutiérrez, A
   Juanola, O
AF Linares, Raquel
   Frances, Ruben
   Gutierrez, Ana
   Juanola, Oriol
TI Bacterial Translocation as Inflammatory Driver in Crohn's Disease
SO FRONTIERS IN CELL AND DEVELOPMENTAL BIOLOGY
LA English
DT Review
DE Crohn's disease; bacterial translocation; intestinal permeability;
   dysbiosis; NOD2; inflammatory response; anti-TNF-alpha
ID REGULATORY T-CELLS; INNATE LYMPHOID-CELLS; LIPOPOLYSACCHARIDE-BINDING
   PROTEIN; INCREASED INTESTINAL PERMEABILITY; CLOSTRIDIUM-DIFFICILE
   INFECTION; GENOME-WIDE ASSOCIATION; NOD-LIKE RECEPTORS; BOWEL-DISEASE;
   DENDRITIC CELLS; MAINTENANCE THERAPY
AB Crohn's disease (CD) is a chronic inflammatory disorder of the gastrointestinal tract responsible for intestinal lesions. The multifactorial etiology attributed to CD includes a combination of environmental and host susceptibility factors, which result in an impaired host-microbe gut interaction. Bacterial overgrowth and dysbiosis, increased intestinal barrier permeability, and altered inflammatory responses in patients with CD have been described in the past. Those events explain the pathogenesis of luminal translocation of bacteria or its products into the blood, a frequent event in CD, which, in turn, favors a sustained inflammatory response in these patients. In this review, we navigate through the interaction between bacterial antigen translocation, permeability of the intestinal barrier, immunologic response of the host, and genetic predisposition as a combined effect on the inflammatory response observed in CD. Several lines of evidence support that translocation of bacterial products leads to uncontrolled inflammation in CD patients, and as a matter of fact, the presence of gut bacterial genomic fragments at a systemic level constitutes a marker for increased risk of relapse among CD patients. Also, the significant percentage of CD patients who lose response to biologic therapies may be influenced by the translocation of bacterial products, which are well-known drivers of proinflammatory cytokine production by host immune cells. Further mechanistic studies evaluating cellular and humoral immune responses, gut microbiota alterations, and genetic predisposition will help clinicians to better control and personalize the management of CD patients in the future.</p>
C1 [Linares, Raquel; Frances, Ruben] Miguel Hernandez Univ, Dept Clin Med, Hepat & Intestinal Immunobiol Grp, Alacant, Spain.
   [Frances, Ruben; Gutierrez, Ana] Inst Salud Carlos III, CIBERehd, Madrid, Spain.
   [Frances, Ruben; Gutierrez, Ana] Hosp Gen Univ Alicante, Inst ISABIAL, Alicante, Spain.
   [Gutierrez, Ana] Hosp Gen Univ Alicante, Serv Med Digest, Alicante, Spain.
   [Juanola, Oriol] Ente Osped Cantonale, Translat Res Lab Gastroenterol & Hepatol, Lugano, Switzerland.
   [Juanola, Oriol] Univ Svizzera Italiana, Fac Biomed Sci, Lugano, Switzerland.
C3 Universidad Miguel Hernandez de Elche; CIBER - Centro de Investigacion
   Biomedica en Red; CIBEREHD; Instituto de Salud Carlos III; General
   University Hospital of Alicante; Universidad Miguel Hernandez de Elche;
   Universitat d'Alacant; Instituto de Investigacion Sanitaria y Biomedica
   de Alicante (ISABIAL); General University Hospital of Alicante;
   Universita della Svizzera Italiana
RP Gutiérrez, A (通讯作者)，Inst Salud Carlos III, CIBERehd, Madrid, Spain.; Gutiérrez, A (通讯作者)，Hosp Gen Univ Alicante, Inst ISABIAL, Alicante, Spain.; Gutiérrez, A (通讯作者)，Hosp Gen Univ Alicante, Serv Med Digest, Alicante, Spain.; Juanola, O (通讯作者)，Ente Osped Cantonale, Translat Res Lab Gastroenterol & Hepatol, Lugano, Switzerland.; Juanola, O (通讯作者)，Univ Svizzera Italiana, Fac Biomed Sci, Lugano, Switzerland.
EM gutierrez_anacas@gva.es; oriol.juanola.juarez@usi.ch
RI Frances, Ruben/V-4120-2019
OI Frances, Ruben/0000-0001-5105-1201; Juanola, Oriol/0000-0001-7432-8808
FU FPU grant, Ministerio Innovacion, Ciencia y Universidad, Gobierno de
   Espana; Asociacion Espanola para el Estudio del Higado; Instituto
   ISABIAL, Hospital General Universitario de Alicante, Spain
   [UGP-2020-0287]; Instituto de Salud Carlos III, Madrid, Spain
   [PI21/01702]
FX RL is a recipient of an FPU grant, Ministerio Innovacion, Ciencia y
   Universidad, Gobierno de Espana, and OJ received a postdoctoral
   fellowship from Asociacion Espanola para el Estudio del Higado. This
   work has been partially funded by Instituto ISABIAL, Hospital General
   Universitario de Alicante, Spain (UGP-2020-0287), and by Instituto de
   Salud Carlos III, Madrid, Spain (PI21/01702).
CR Aden K, 2019, GASTROENTEROLOGY, V157, P1279, DOI 10.1053/j.gastro.2019.07.025
   Ahern PP, 2010, IMMUNITY, V33, P279, DOI 10.1016/j.immuni.2010.08.010
   Ainsworth MA, 2008, AM J GASTROENTEROL, V103, P944, DOI 10.1111/j.1572-0241.2007.01638.x
   Al-Sadi R, 2016, AM J PATHOL, V186, P1151, DOI 10.1016/j.ajpath.2015.12.016
   ALEXANDER JW, 1990, ANN SURG, V212, P496, DOI 10.1097/00000658-199010000-00012
   Annunziato F, 2007, J EXP MED, V204, P1849, DOI 10.1084/jem.20070663
   Arnott IDR, 2000, SCAND J GASTROENTERO, V35, P1163
   Arpaia N, 2013, NATURE, V504, P451, DOI 10.1038/nature12726
   Atarashi K, 2013, NATURE, V500, P232, DOI 10.1038/nature12331
   Atreya R, 2000, NAT MED, V6, P583, DOI 10.1038/75068
   Baert F, 2003, NEW ENGL J MED, V348, P601, DOI 10.1056/NEJMoa020888
   Bailey JR, 2012, PLOS ONE, V7, DOI 10.1371/journal.pone.0052332
   Bauer C, 2012, DIGEST DIS, V30, P82, DOI 10.1159/000341681
   Baumgart DC, 2009, CLIN EXP IMMUNOL, V157, P423, DOI 10.1111/j.1365-2249.2009.03981.x
   Beaugerie L, 2006, GASTROENTEROLOGY, V130, P650, DOI 10.1053/j.gastro.2005.12.019
   Ben-Horin S, 2011, ALIMENT PHARM THER, V33, P987, DOI 10.1111/j.1365-2036.2011.04612.x
   Bernink JH, 2013, NAT IMMUNOL, V14, P221, DOI 10.1038/ni.2534
   Bettelli E, 2006, NATURE, V441, P235, DOI 10.1038/nature04753
   Bettelli E, 2007, NAT IMMUNOL, V8, P345, DOI 10.1038/ni0407-345
   Brand S, 2009, GUT, V58, P1152, DOI 10.1136/gut.2008.163667
   BREESE EJ, 1994, GASTROENTEROLOGY, V106, P1455, DOI 10.1016/0016-5085(94)90398-0
   Bressenot A, 2015, GUT, V64, P1412, DOI 10.1136/gutjnl-2014-307477
   Britton GJ, 2020, P NATL ACAD SCI USA, V117, P21536, DOI 10.1073/pnas.1922189117
   Britton GJ, 2019, IMMUNITY, V50, P212, DOI 10.1016/j.immuni.2018.12.015
   Buhner S, 2006, GUT, V55, P342, DOI 10.1136/gut.2005.065557
   Buisine MP, 1999, INFLAMM BOWEL DIS, V5, P24, DOI 10.1097/00054725-199902000-00004
   Busquets D, 2015, J CROHNS COLITIS, V9, P899, DOI 10.1093/ecco-jcc/jjv119
   Cadwell K, 2010, CELL, V141, P1135, DOI 10.1016/j.cell.2010.05.009
   Cao M, 2013, PLOS ONE, V8, DOI 10.1371/journal.pone.0061944
   Cario E, 2005, GUT, V54, P1182, DOI 10.1136/gut.2004.062794
   Carvalho FA, 2012, MUCOSAL IMMUNOL, V5, P288, DOI 10.1038/mi.2012.8
   Castiglione F, 2003, ALIMENT PHARM THERAP, V18, P1107, DOI 10.1046/j.1365-2036.2003.01800.x
   Chamouard P, 2009, DIGEST DIS SCI, V54, P2084, DOI 10.1007/s10620-008-0590-6
   Chang JT, 2020, NEW ENGL J MED, V383, P2652, DOI 10.1056/NEJMra2002697
   Chassaing B, 2011, GASTROENTEROLOGY, V140, P1720, DOI 10.1053/j.gastro.2011.01.054
   Chung Y, 2009, IMMUNITY, V30, P576, DOI 10.1016/j.immuni.2009.02.007
   Click B, 2017, AM J GASTROENTEROL, V112, P1849, DOI 10.1038/ajg.2017.402
   Clough JN, 2020, GUT, V69, P942, DOI 10.1136/gutjnl-2019-319850
   Coombes JL, 2007, J EXP MED, V204, P1757, DOI 10.1084/jem.20070590
   Cooney R, 2010, NAT MED, V16, P90, DOI 10.1038/nm.2069
   Cotterill L, 2010, CAN J GASTROENTEROL, V24, P297, DOI 10.1155/2010/480458
   Craven M, 2012, PLOS ONE, V7, DOI 10.1371/journal.pone.0041594
   Cummings JAF, 2007, INFLAMM BOWEL DIS, V13, P1063, DOI 10.1002/ibd.20180
   Cummings JRF, 2010, TISSUE ANTIGENS, V76, P48, DOI 10.1111/j.1399-0039.2010.01470.x
   D'Aoust J, 2017, WORLD J GASTROENTERO, V23, P4986, DOI 10.3748/wjg.v23.i27.4986
   Darfeuille-Michaud A, 2004, GASTROENTEROLOGY, V127, P412, DOI 10.1053/j.gastro.2004.04.061
   Davidson NJ, 1996, J EXP MED, V184, P241, DOI 10.1084/jem.184.1.241
   Desreumaux P, 2012, GASTROENTEROLOGY, V143, P1207, DOI 10.1053/j.gastro.2012.07.116
   Di Sabatino A, 2010, INFLAMM BOWEL DIS, V16, P1891, DOI 10.1002/ibd.21271
   Tran DHN, 2017, BMC GASTROENTEROL, V17, DOI 10.1186/s12876-017-0619-4
   Dionne S, 1997, DIGEST DIS SCI, V42, P1557, DOI 10.1023/A:1018895500721
   Eckburg PB, 2005, SCIENCE, V308, P1635, DOI 10.1126/science.1110591
   Eckmann L, 2005, IMMUNITY, V22, P661, DOI 10.1016/j.immuni.2005.06.004
   Elinav E, 2011, CELL, V145, P745, DOI 10.1016/j.cell.2011.04.022
   Elphick D, 2008, AM J PATHOL, V172, P702, DOI 10.2353/ajpath.2008.070755
   Elson CO, 2005, IMMUNOL REV, V206, P260, DOI 10.1111/j.0105-2896.2005.00291.x
   Fang XM, 2003, EUR J CLIN INVEST, V33, P82, DOI 10.1046/j.1365-2362.2003.01076.x
   Feagan BG, 2016, NEW ENGL J MED, V375, P1946, DOI 10.1056/NEJMoa1602773
   Feagan BG, 2017, LANCET, V389, P1699, DOI 10.1016/S0140-6736(17)30570-6
   Fink SL, 2006, CELL MICROBIOL, V8, P1812, DOI 10.1111/j.1462-5822.2006.00751.x
   Forbes JD, 2016, INFLAMM BOWEL DIS, V22, P817, DOI 10.1097/MIB.0000000000000684
   Franchi L, 2012, NAT IMMUNOL, V13, P449, DOI 10.1038/ni.2263
   Frank DN, 2007, P NATL ACAD SCI USA, V104, P13780, DOI 10.1073/pnas.0706625104
   Franke A, 2010, NAT GENET, V42, P1118, DOI 10.1038/ng.717
   Franzin M, 2021, PATHOGENS, V10, DOI 10.3390/pathogens10020211
   Franzosa EA, 2019, NAT MICROBIOL, V4, P293, DOI 10.1038/s41564-018-0306-4
   Friedrich M, 2019, IMMUNITY, V50, P992, DOI 10.1016/j.immuni.2019.03.017
   Fuchs A, 2013, IMMUNITY, V38, P769, DOI 10.1016/j.immuni.2013.02.010
   Fujino S, 2003, GUT, V52, P65, DOI 10.1136/gut.52.1.65
   Fuss IJ, 1996, J IMMUNOL, V157, P1261
   Garrett WS, 2007, CELL, V131, P33, DOI 10.1016/j.cell.2007.08.017
   Geremia A, 2011, J EXP MED, V208, P1127, DOI 10.1084/jem.20101712
   Gevers D, 2014, CELL HOST MICROBE, V15, P382, DOI 10.1016/j.chom.2014.02.005
   Gill SR, 2006, SCIENCE, V312, P1355, DOI 10.1126/science.1124234
   Glocker EO, 2009, NEW ENGL J MED, V361, P2033, DOI 10.1056/NEJMoa0907206
   Grabinger T, 2017, GASTROENTEROLOGY, V152, P867, DOI 10.1053/j.gastro.2016.11.019
   Guidi L, 2013, BIOMED RES INT, V2013, DOI 10.1155/2013/286368
   Gutiérrez A, 2016, AM J GASTROENTEROL, V111, P529, DOI 10.1038/ajg.2016.8
   Gutiérrez A, 2014, GUT, V63, P272, DOI 10.1136/gutjnl-2012-303557
   Gutiérrez A, 2011, INFLAMM BOWEL DIS, V17, P1641, DOI 10.1002/ibd.21537
   Gutiérrez A, 2009, INFLAMM BOWEL DIS, V15, P508, DOI 10.1002/ibd.20806
   Hampe J, 2007, NAT GENET, V39, P207, DOI 10.1038/ng1954
   Hanauer SB, 2002, LANCET, V359, P1541, DOI 10.1016/S0140-6736(02)08512-4
   Hara H, 2018, CELL, V175, P1651, DOI 10.1016/j.cell.2018.09.047
   HARPER PH, 1985, GUT, V26, P279, DOI 10.1136/gut.26.3.279
   Hart AL, 2005, GASTROENTEROLOGY, V129, P50, DOI 10.1053/j.gastro.2005.05.013
   Hayee B, 2011, DIGEST DIS SCI, V56, P1482, DOI 10.1007/s10620-010-1426-8
   Hedin C, 2016, GUT, V65, P944, DOI 10.1136/gutjnl-2014-308896
   Hemmi H, 2000, NATURE, V408, P740, DOI 10.1038/35047123
   Hölttä V, 2008, INFLAMM BOWEL DIS, V14, P1175, DOI 10.1002/ibd.20475
   Hornung V, 2009, NATURE, V458, P514, DOI 10.1038/nature07725
   Hovhannisyan Z, 2011, GASTROENTEROLOGY, V140, P957, DOI 10.1053/j.gastro.2010.12.002
   Hrdy J, 2020, SCI REP-UK, V10, DOI 10.1038/s41598-020-62161-1
   Hu SQ, 2015, CELL REP, V13, P1922, DOI 10.1016/j.celrep.2015.10.040
   Hueber W, 2012, GUT, V61, P1693, DOI 10.1136/gutjnl-2011-301668
   Hugot JP, 2001, NATURE, V411, P599, DOI 10.1038/35079107
   Husebye E, 2005, CHEMOTHERAPY, V51, P1, DOI 10.1159/000081988
   Iliev ID, 2009, GUT, V58, P1481, DOI 10.1136/gut.2008.175166
   Iliev ID, 2012, SCIENCE, V336, P1314, DOI 10.1126/science.1221789
   Inohara N, 2003, J BIOL CHEM, V278, P5509, DOI 10.1074/jbc.C200673200
   Irvine EJ, 2000, GASTROENTEROLOGY, V119, P1740, DOI 10.1053/gast.2000.20231
   Ivanov II, 2006, CELL, V126, P1121, DOI 10.1016/j.cell.2006.07.035
   Jain U, 2021, SCIENCE, V371, P1154, DOI 10.1126/science.abd0919
   Jones-Hall YL, 2016, GUT MICROBES, V7, P58, DOI 10.1080/19490976.2015.1121364
   Joossens M, 2011, GUT, V60, P631, DOI 10.1136/gut.2010.223263
   Juanola O, 2015, J GASTROENTEROL, V50, P758, DOI 10.1007/s00535-014-1020-5
   Kamada N, 2008, J CLIN INVEST, V118, P2269, DOI [10.1172/JC134610, 10.1172/JCI34610]
   Katsanos KH, 2019, CLIN IMMUNOL, V206, P9, DOI 10.1016/j.clim.2018.03.004
   Khan I, 2019, PATHOGENS, V8, DOI 10.3390/pathogens8030126
   Khor B, 2011, NATURE, V474, P307, DOI 10.1038/nature10209
   Kim KS, 2016, SCIENCE, V351, P858, DOI 10.1126/science.aac5560
   Kim SW, 2011, GUT, V60, P1527, DOI 10.1136/gut.2011.238477
   Klaus J, 2009, BMC GASTROENTEROL, V9, DOI 10.1186/1471-230X-9-61
   Kobayashi KS, 2005, SCIENCE, V307, P731, DOI 10.1126/science.1104911
   Kocsis AK, 2008, SCAND J GASTROENTERO, V43, P299, DOI 10.1080/00365520701682615
   Kosovac K, 2010, INFLAMM BOWEL DIS, V16, P1311, DOI 10.1002/ibd.21223
   Kostic AD, 2014, GASTROENTEROLOGY, V146, P1489, DOI 10.1053/j.gastro.2014.02.009
   Kowalska-Duplaga K, 2020, J CLIN MED, V9, DOI 10.3390/jcm9030687
   Kowalska-Duplaga K, 2019, SCI REP-UK, V9, DOI 10.1038/s41598-019-55290-9
   Kretschmer K, 2005, NAT IMMUNOL, V6, P1219, DOI 10.1038/ni1265
   Lakatos PL, 2011, INFLAMM BOWEL DIS, V17, P767, DOI 10.1002/ibd.21402
   Lala S, 2003, GASTROENTEROLOGY, V125, P47, DOI 10.1016/S0016-5085(03)00661-9
   Lamas B, 2016, NAT MED, V22, P598, DOI 10.1038/nm.4102
   Langley RG, 2014, NEW ENGL J MED, V371, P326, DOI 10.1056/NEJMoa1314258
   Langrish CL, 2005, J EXP MED, V201, P233, DOI 10.1084/jem.20041257
   Lazaridis LD, 2017, DIGEST DIS SCI, V62, P2348, DOI 10.1007/s10620-017-4609-8
   Leng FW, 2020, SCI REP-UK, V10, DOI 10.1038/s41598-019-57043-0
   Liguori G, 2016, J CROHNS COLITIS, V10, P296, DOI 10.1093/ecco-jcc/jjv209
   Limketkai BN, 2020, COCHRANE DB SYST REV, DOI 10.1002/14651858.CD006634.pub3
   Liu L, 2017, J CROHNS COLITIS, V11, P737, DOI 10.1093/ecco-jcc/jjw219
   Liu TC, 2014, INFLAMM BOWEL DIS, V20, P646, DOI 10.1097/01.MIB.0000442838.21040.d7
   Lloyd-Price J, 2019, NATURE, V569, P655, DOI 10.1038/s41586-019-1237-9
   Lochner M, 2011, J IMMUNOL, V186, P1531, DOI 10.4049/jimmunol.1001723
   Lupp C, 2007, CELL HOST MICROBE, V2, P204, DOI 10.1016/j.chom.2007.08.002
   Maloy KJ, 2011, NATURE, V474, P298, DOI 10.1038/nature10208
   Manichanh C, 2006, GUT, V55, P205, DOI 10.1136/gut.2005.073817
   Manichanh C, 2012, NAT REV GASTRO HEPAT, V9, P599, DOI 10.1038/nrgastro.2012.152
   MARIN ML, 1983, AM J GASTROENTEROL, V78, P355
   MARIN ML, 1983, AM J GASTROENTEROL, V78, P537
   Marks DJB, 2006, LANCET, V367, P668, DOI 10.1016/S0140-6736(06)68265-2
   Martin JC, 2016, MUCOSAL IMMUNOL, V9, P539, DOI 10.1038/mi.2015.83
   Martínez-Borra J, 2002, AM J GASTROENTEROL, V97, P2350
   Maser EA, 2006, CLIN GASTROENTEROL H, V4, P1248, DOI 10.1016/j.cgh.2006.06.025
   Maul J, 2005, GASTROENTEROLOGY, V128, P1868, DOI 10.1053/j.gastro.2005.03.043
   McElroy SJ, 2011, AM J PHYSIOL-GASTR L, V301, pG656, DOI 10.1152/ajpgi.00550.2010
   McGeachy MJ, 2009, NAT IMMUNOL, V10, P314, DOI 10.1038/ni.1698
   McNees AL, 2015, EXPERT REV GASTROENT, V9, P1523, DOI 10.1586/17474124.2015.1093931
   Medzhitov R, 2002, SCIENCE, V296, P298, DOI 10.1126/science.1068883
   Metwaly A, 2020, NAT COMMUN, V11, DOI 10.1038/s41467-020-17956-1
   Middel P, 2006, GUT, V55, P220, DOI 10.1136/gut.2004.063008
   Mishina D, 1996, P NATL ACAD SCI USA, V93, P9816, DOI 10.1073/pnas.93.18.9816
   Monteleone G, 1997, GASTROENTEROLOGY, V112, P1169, DOI 10.1016/S0016-5085(97)70128-8
   Moore C, 2016, J CROHNS COLITIS, V10, P619, DOI 10.1093/ecco-jcc/jjw007
   Mow WS, 2004, GASTROENTEROLOGY, V126, P414, DOI 10.1053/j.gastro.2003.11.015
   Muise AM, 2009, GUT, V58, P1121, DOI 10.1136/gut.2008.175117
   Nagao-Kitamoto H, 2016, CELL MOL GASTROENTER, V2, P468, DOI 10.1016/j.jcmgh.2016.02.003
   Narushima S, 2014, GUT MICROBES, V5, P333, DOI 10.4161/gmic.28572
   Naser SA, 2004, LANCET, V364, P1039, DOI 10.1016/S0140-6736(04)17058-X
   Neurath MF, 2017, NAT REV GASTRO HEPAT, V14, P269, DOI 10.1038/nrgastro.2016.208
   Ng SC, 2011, INFLAMM BOWEL DIS, V17, P2027, DOI 10.1002/ibd.21590
   Ng SC, 2017, LANCET, V390, P2769, DOI 10.1016/S0140-6736(17)32448-0
   Nguyen GC, 2008, AM J GASTROENTEROL, V103, P1443, DOI 10.1111/j.1572-0241.2007.01780.x
   Nielsen OH, 2003, SCAND J GASTROENTERO, V38, P180, DOI 10.1080/00365520310000672
   Norman JM, 2015, CELL, V160, P447, DOI 10.1016/j.cell.2015.01.002
   O'Brien CL, 2014, GUT, V63, P1596, DOI 10.1136/gutjnl-2013-305320
   O'Connor W, 2009, NAT IMMUNOL, V10, P603, DOI 10.1038/ni.1736
   O'Mahony C, 2008, PLOS PATHOG, V4, DOI 10.1371/journal.ppat.1000112
   O'Neil DA, 1999, J IMMUNOL, V163, P6718
   Ogawa K, 2012, J CROHNS COLITIS, V6, P529, DOI 10.1016/j.crohns.2011.10.010
   Ohnmacht C, 2015, SCIENCE, V349, P989, DOI 10.1126/science.aac4263
   Okamoto R, 2016, J GASTROENTEROL, V51, P11, DOI 10.1007/s00535-015-1098-4
   Okou DT, 2014, J PEDIATR GASTR NUTR, V58, P561, DOI 10.1097/MPG.0000000000000302
   Okumura R, 2017, EXP MOL MED, V49, DOI 10.1038/emm.2017.20
   Papamichael K, 2017, INFLAMM BOWEL DIS, V23, P1510, DOI 10.1097/MIB.0000000000001231
   Parkes M, 2007, NAT GENET, V39, P830, DOI 10.1038/ng2061
   Parronchi P, 1997, AM J PATHOL, V150, P823
   Rojo OP, 2007, INFLAMM BOWEL DIS, V13, P269, DOI 10.1002/ibd.20019
   Patnaude L, 2021, LIFE SCI, V271, DOI 10.1016/j.lfs.2021.119195
   Perera AP, 2018, SCI REP-UK, V8, DOI 10.1038/s41598-018-26775-w
   Petnicki-Ocwieja T, 2009, P NATL ACAD SCI USA, V106, P15813, DOI 10.1073/pnas.0907722106
   Peyrin-Biroulet L, 2012, GUT, V61, P78, DOI 10.1136/gutjnl-2011-300370
   PIGNATA C, 1990, GUT, V31, P879, DOI 10.1136/gut.31.8.879
   Piñero P, 2017, J MOL MED, V95, P1227, DOI 10.1007/s00109-017-1585-6
   Pizarro TT, 1999, J IMMUNOL, V162, P6829
   Pochard C, 2016, GASTROENTEROLOGY, V150, P168, DOI 10.1053/j.gastro.2015.09.038
   Povoleri GAM, 2018, NAT IMMUNOL, V19, P1403, DOI 10.1038/s41590-018-0230-z
   Qiao YQ, 2013, J BIOMED SCI, V20, DOI 10.1186/1423-0127-20-87
   Rahman MK, 2010, J IMMUNOL, V184, P7247, DOI 10.4049/jimmunol.0901479
   Raker VK, 2015, FRONT IMMUNOL, V6, DOI 10.3389/fimmu.2015.00569
   Ramasundara M, 2009, J GASTROEN HEPATOL, V24, P202, DOI 10.1111/j.1440-1746.2008.05772.x
   Razik R, 2016, AM J GASTROENTEROL, V111, P1141, DOI 10.1038/ajg.2016.187
   Rescigno M, 2001, NAT IMMUNOL, V2, P361, DOI 10.1038/86373
   Ribaldone DG, 2019, J CLIN MED, V8, DOI 10.3390/jcm8101646
   Rioux JD, 2007, NAT GENET, V39, P596, DOI 10.1038/ng2032
   Roncarolo MG, 2006, IMMUNOL REV, V212, P28
   Round JL, 2010, P NATL ACAD SCI USA, V107, P12204, DOI 10.1073/pnas.0909122107
   Rubino SJ, 2012, CURR OPIN IMMUNOL, V24, P398, DOI 10.1016/j.coi.2012.04.010
   Rutgeerts P, 1999, GASTROENTEROLOGY, V117, P761, DOI 10.1016/S0016-5085(99)70332-X
   Sakaguchi S, 2010, NAT REV IMMUNOL, V10, P490, DOI 10.1038/nri2785
   Sakuraba A, 2009, GASTROENTEROLOGY, V137, P1736, DOI 10.1053/j.gastro.2009.07.049
   Salim SY, 2011, INFLAMM BOWEL DIS, V17, P362, DOI 10.1002/ibd.21403
   Sands BE, 2004, NEW ENGL J MED, V350, P876, DOI 10.1056/NEJMoa030815
   Sands BE, 2017, GASTROENTEROLOGY, V153, P77, DOI 10.1053/j.gastro.2017.03.049
   Sartor RB, 2008, GASTROENTEROLOGY, V134, P577, DOI 10.1053/j.gastro.2007.11.059
   Schauber J, 2006, EUR J GASTROEN HEPAT, V18, P615, DOI 10.1097/00042737-200606000-00007
   Schilderink R, 2016, AM J PHYSIOL-GASTR L, V310, pG1138, DOI 10.1152/ajpgi.00411.2015
   Schroeder BO, 2011, NATURE, V469, P419, DOI 10.1038/nature09674
   Schwartz D, 2000, CLIN MICROBIOL INFEC, V6, P303, DOI 10.1046/j.1469-0691.2000.00093.x
   Sefik E, 2015, SCIENCE, V349, P993, DOI 10.1126/science.aaa9420
   Segal AW, 2018, EUR J CLIN INVEST, V48, DOI 10.1111/eci.12983
   SEGAL AW, 1976, LANCET, V2, P219
   Seiderer J, 2008, INFLAMM BOWEL DIS, V14, P437, DOI 10.1002/ibd.20339
   Senhaji N, 2015, FRONT IMMUNOL, V6, DOI 10.3389/fimmu.2015.00529
   Seong G, 2020, MICROORGANISMS, V8, DOI 10.3390/microorganisms8060874
   Seow CH, 2009, AM J GASTROENTEROL, V104, P1426, DOI 10.1038/ajg.2009.79
   Silverberg MS, 2009, NAT GENET, V41, P216, DOI 10.1038/ng.275
   Singh S, 2020, SCI REP-UK, V10, DOI 10.1038/s41598-020-75702-5
   Smith AM, 2009, J EXP MED, V206, P1883, DOI 10.1084/jem.20091233
   Smith PM, 2013, SCIENCE, V341, P569, DOI 10.1126/science.1241165
   Song-Zhao GX, 2014, MUCOSAL IMMUNOL, V7, P763, DOI 10.1038/mi.2013.94
   Sonnenberg GF, 2012, IMMUNITY, V37, P601, DOI 10.1016/j.immuni.2012.10.003
   Stritesky GL, 2008, J IMMUNOL, V181, P5948, DOI 10.4049/jimmunol.181.9.5948
   Strober W, 2011, GASTROENTEROLOGY, V140, P1756, DOI 10.1053/j.gastro.2011.02.016
   Sugimoto K, 2008, J CLIN INVEST, V118, P534, DOI [10.1172/JC133194, 10.1172/JCI33194]
   Swank GM, 1996, WORLD J SURG, V20, P411, DOI 10.1007/s002689900065
   Takesue Y, 2002, DIS COLON RECTUM, V45, P1665, DOI 10.1007/s10350-004-7256-z
   Takeuchi K, 2006, CLIN GASTROENTEROL H, V4, P196, DOI 10.1016/S1542-3565(05)00980-8
   Tanoue T, 2016, NAT REV IMMUNOL, V16, P295, DOI 10.1038/nri.2016.36
   Targan SR, 2016, AM J GASTROENTEROL, V111, P1599, DOI 10.1038/ajg.2016.298
   Tecchio C, 2016, SEMIN IMMUNOL, V28, P119, DOI 10.1016/j.smim.2016.04.003
   Tibble JA, 2000, GASTROENTEROLOGY, V119, P15, DOI 10.1053/gast.2000.8523
   Timmer A, 1998, GASTROENTEROLOGY, V114, P1143, DOI 10.1016/S0016-5085(98)70419-6
   Torres J, 2020, GASTROENTEROLOGY, V159, P96, DOI 10.1053/j.gastro.2020.03.007
   Torres J, 2017, LANCET, V389, P1741, DOI 10.1016/S0140-6736(16)31711-1
   Trotta E, 2018, NAT MED, V24, P1005, DOI 10.1038/s41591-018-0070-2
   Tsuji NM, 2008, TRENDS IMMUNOL, V29, P532, DOI 10.1016/j.it.2008.09.002
   Turner JR, 2009, NAT REV IMMUNOL, V9, P799, DOI 10.1038/nri2653
   Turpin W, 2020, GASTROENTEROLOGY, V159, DOI 10.1053/j.gastro.2020.08.005
   Ueno A, 2013, INFLAMM BOWEL DIS, V19, P2522, DOI 10.1097/MIB.0b013e3182a85709
   VanDussen KL, 2014, GASTROENTEROLOGY, V146, P200, DOI 10.1053/j.gastro.2013.09.048
   Veldhoen M, 2006, IMMUNITY, V24, P179, DOI 10.1016/j.immuni.2006.01.001
   Verstege MI, 2008, J HISTOCHEM CYTOCHEM, V56, P233, DOI 10.1369/jhc.7A7308.2007
   Visvanathan S, 2018, J CROHNS COLITIS, V12, P1170, DOI 10.1093/ecco-jcc/jjy099
   von Burg N, 2015, FRONT IMMUNOL, V6, DOI 10.3389/fimmu.2015.00416
   Voss E, 2006, J BIOL CHEM, V281, P2005, DOI 10.1074/jbc.M511044200
   Wagner H, 2002, CURR OPIN MICROBIOL, V5, P62, DOI 10.1016/S1369-5274(02)00287-4
   Wehkamp J, 2005, P NATL ACAD SCI USA, V102, P18129, DOI 10.1073/pnas.0505256102
   Wehkamp J, 2004, GUT, V53, P1658, DOI 10.1136/gut.2003.032805
   Wéra O, 2016, J CLIN MED, V5, DOI 10.3390/jcm5120118
   Willing BP, 2010, GASTROENTEROLOGY, V139, P1844, DOI 10.1053/j.gastro.2010.08.049
   Windsor Joseph W, 2019, Curr Gastroenterol Rep, V21, P40, DOI 10.1007/s11894-019-0705-6
   Wlodarska M, 2014, CELL, V156, P1045, DOI 10.1016/j.cell.2014.01.026
   Wojno EDT, 2019, IMMUNITY, V50, P851, DOI 10.1016/j.immuni.2019.03.011
   Xiao YT, 2016, CYTOKINE, V83, P189, DOI 10.1016/j.cyto.2016.04.012
   Xu M, 2018, NATURE, V554, P373, DOI 10.1038/nature25500
   Xu P, 2019, SCI REP-UK, V9, DOI 10.1038/s41598-018-38322-8
   Yamaguchi N, 2009, INFLAMM RES, V58, P192, DOI 10.1007/s00011-008-8120-8
   Yang XXO, 2008, J EXP MED, V205, P1063, DOI 10.1084/jem.20071978
   Yantiss RK, 2015, MODERN PATHOL, V28, pS7, DOI 10.1038/modpathol.2014.132
   Yilmaz B, 2019, NAT MED, V25, P323, DOI 10.1038/s41591-018-0308-z
   Zaki MH, 2010, IMMUNITY, V32, P379, DOI 10.1016/j.immuni.2010.03.003
   Zeissig S, 2007, GUT, V56, P61, DOI 10.1136/gut.2006.094375
   Zha JM, 2019, CELL MOL GASTROENTER, V7, P255, DOI 10.1016/j.jcmgh.2018.09.006
   Zhang MM, 2019, INT IMMUNOL, V31, P499, DOI 10.1093/intimm/dxz022
   Zhang Rui, 2021, Autoimmun Rev, V20, P102715, DOI 10.1016/j.autrev.2020.102715
   Zhang XY, 2019, INT J MOL MED, V43, P1657, DOI 10.3892/ijmm.2019.4092
   Zhang Z, 2006, INFLAMM BOWEL DIS, V12, P382, DOI 10.1097/01.MIB.0000218764.06959.91
NR 267
TC 14
Z9 15
U1 1
U2 12
PU FRONTIERS MEDIA SA
PI LAUSANNE
PA AVENUE DU TRIBUNAL FEDERAL 34, LAUSANNE, CH-1015, SWITZERLAND
SN 2296-634X
J9 FRONT CELL DEV BIOL
JI Front. Cell. Dev. Biol.
PD SEP 7
PY 2021
VL 9
AR 703310
DI 10.3389/fcell.2021.703310
PG 17
WC Cell Biology; Developmental Biology
WE Science Citation Index Expanded (SCI-EXPANDED)
SC Cell Biology; Developmental Biology
GA US6RF
UT WOS:000697553200001
PM 34557484
OA Green Published, gold
DA 2024-01-22
ER

PT J
AU Grim, C
   Noble, R
   Uribe, G
   Khanipov, K
   Johnson, P
   Koltun, WA
   Watts, T
   Fofanov, Y
   Yochum, GS
   Powell, DW
   Beswick, EJ
   Pinchuk, IV
AF Grim, Carl
   Noble, Robert
   Uribe, Gabriela
   Khanipov, Kamil
   Johnson, Paul
   Koltun, Walter A.
   Watts, Tammara
   Fofanov, Yuriy
   Yochum, Gregory S.
   Powell, Don W.
   Beswick, Ellen J.
   Pinchuk, Irina, V
TI Impairment of Tissue-Resident Mesenchymal Stem Cells in Chronic
   Ulcerative Colitis and Crohn's Disease
SO JOURNAL OF CROHNS & COLITIS
LA English
DT Article
DE Mesenchymal stromal cells; stem cells; inyo-/fibroblasts; inflammation;
   PD-L1; inflammatory bowel diseases; ulcerative colitis; Crohn's disease
ID OUTGROWTH
AB Background and Aims: Little is known about the presence and function of tissue-resident mesenchymal stem cells [MtSCs] within the gastrointestinal mucosa in health and inflammatory bowel disease [IBD].The contribution of MtSCs to the generation of inflammatory fibroblasts during IBD is also poorly understood. We hypothesized that IBD-MtSCs are impaired and contribute to the generation of the pathological myofibroblasts in IBD.
   Methods: In a cohort of clinically and endoscopically active IBD patients and normal controls, we used quantitative RT-PCR and stem cell differentiation assays, as well as confocal microscopy, to characterize MtSCs.
   Results: Expression of two stem cell markers, Oct4 and ALDH1A, was increased in the inflamed IBD colonic mucosa and correlated with an increase of the mesenchymal lineage marker Grem1 in ulcerative colitis [UC], but not Crohn's disease [CD]. Increased proliferation and aberrant differentiation of Oct4(+)Grem1(+) MtSC-like cells was observed in UC, but not in CD colonic mucosa. In contrast to normal and UC-derived MtSCs, CD-MtSCs lose their clonogenic and most of their differentiation capacities. Our data also suggest that severe damage to these cells in CD may account for the pathological PD-L1(low) phenotype of CD myofibroblasts. In contrast, aberrant differentiation of MtSCs appears to be involved in the appearance of pathological partially differentiated PD-L1(high) myofibroblasts within the inflammed colonic mucosa in UC.
   Conclusion: Our data show, for the first time, that the progenitor functions of MtSCs are differentially impaired in CD vs UC, providing a scientific rationale for the use of allogeneic MSC therapy in IBD, and particularly in CD.
C1 [Grim, Carl; Uribe, Gabriela; Powell, Don W.] Univ Texas Med Branch, Dept Internal Med, Galveston, TX 77555 USA.
   [Grim, Carl; Uribe, Gabriela; Johnson, Paul; Watts, Tammara; Powell, Don W.; Pinchuk, Irina, V] Univ Texas Med Branch, Inst Translat Sci, Galveston, TX 77555 USA.
   [Noble, Robert; Uribe, Gabriela; Pinchuk, Irina, V] PennState Hlth Milton S Hershey Med Ctr, Dept Med, Hershey, PA 17033 USA.
   [Khanipov, Kamil; Johnson, Paul; Fofanov, Yuriy] Univ Texas Med Branch, Dept Pharmacol & Toxicol, Galveston, TX 77555 USA.
   [Koltun, Walter A.] PennState Hlth Milton S Hershey Med Ctr, Dept Colorectal Surg, Hershey, PA 17033 USA.
   [Watts, Tammara] Duke Univ, Sch Med, Dept Head & Neck Surg & Commun Sci, Durham, NC USA.
   [Yochum, Gregory S.] PennState Hlth Milton S Hershey Med Ctr, Dept Biochem & Mol Biol, Hershey, PA 17033 USA.
   [Beswick, Ellen J.] Univ Utah, Sch Med, Dept Internal Med, Salt Lake City, UT USA.
C3 University of Texas System; University of Texas Medical Branch
   Galveston; University of Texas System; University of Texas Medical
   Branch Galveston; University of Texas System; University of Texas
   Medical Branch Galveston; Duke University; Utah System of Higher
   Education; University of Utah
RP Pinchuk, IV (通讯作者)，PennState Hlth Milton S Hershey Med Ctr, 500 Univ Dr, Hershey, PA 17033 USA.
EM ipinchuk@pennstatehealth.psu.edu
OI Khanipov, Kamil/0000-0002-3881-737X
FU NIDDK [R01DK103150]; NCI [R01CA207051]; NCAT [TL1TR001440]
FX Grant support: NIDDK R01DK103150, NCAT TL1TR001440 and NCI R01CA207051
CR Aguirre JE, 2020, INT IMMUNOL, V32, P57, DOI 10.1093/intimm/dxz060
   Beswick EJ, 2018, FRONT IMMUNOL, V9, DOI 10.3389/fimmu.2018.01125
   Beswick EJ, 2014, J IMMUNOL, V193, P2218, DOI 10.4049/jimmunol.1203441
   Brown SL, 2007, J CLIN INVEST, V117, P258, DOI 10.1172/JCI29159
   Capdevila J, 1999, MOL CELL, V4, P839, DOI 10.1016/S1097-2765(00)80393-7
   Caplan AI, 2015, STEM CELLS INT, V2015, DOI 10.1155/2015/628767
   Ciorba MA, 2012, GUT, V61, P829, DOI 10.1136/gutjnl-2011-300367
   Dimitrov BI, 2010, J MED GENET, V47, P569, DOI 10.1136/jmg.2009.073833
   Dong PX, 2018, FRONT ONCOL, V8, DOI 10.3389/fonc.2018.00386
   Foronjy Robert F, 2012, Cells, V1, P874
   Francoeur C, 2009, GASTROENTEROLOGY, V136, P268, DOI 10.1053/j.gastro.2008.10.014
   Gundersen MD, 2019, CLIN TRANSL GASTROEN, V10, DOI 10.14309/ctg.0000000000000082
   Guo XP, 2019, STEM CELL RES THER, V10, DOI 10.1186/s13287-019-1263-4
   Judson RN, 2013, FEBS J, V280, P4100, DOI 10.1111/febs.12370
   Kang JJ, 2018, BIOMED RES INT-UK, V2018, DOI 10.1155/2018/9652817
   Kendall RT, 2014, FRONT PHARMACOL, V5, DOI 10.3389/fphar.2014.00123
   Kinchen J, 2018, CELL, V175, P372, DOI 10.1016/j.cell.2018.08.067
   Lama VN, 2007, J CLIN INVEST, V117, P989, DOI 10.1172/JCI29713
   Lemos DR, 2018, SCI TRANSL MED, V10, DOI 10.1126/scitranslmed.aan5174
   Maragkoudaki M, 2015, GUT PATHOG, V7, DOI 10.1186/s13099-015-0073-1
   Marlicz W, 2012, INFLAMM BOWEL DIS, V18, P1711, DOI 10.1002/ibd.22875
   Matic Igor, 2016, Open Access Maced J Med Sci, V4, P9, DOI 10.3889/oamjms.2016.008
   Merino R, 1999, DEVELOPMENT, V126, P5515
   Messina V, 2017, STEM CELLS INT, V2017, DOI 10.1155/2017/8482326
   Mifflin RC, 2011, AM J PHYSIOL-GASTR L, V300, pG684, DOI 10.1152/ajpgi.00474.2010
   Nichols J, 1998, CELL, V95, P379, DOI 10.1016/S0092-8674(00)81769-9
   Nocerino A, 2019, DIGEST DIS SCI, V64, P1604, DOI 10.1007/s10620-018-5430-8
   Nombela-Arrieta C, 2011, NAT REV MOL CELL BIO, V12, P126, DOI 10.1038/nrm3049
   Ocansey DKW, 2019, CLIN TRANSL MED, V8, DOI 10.1186/s40169-019-0251-8
   Orlandi G, 2020, PHARMACEUTICS, V12, DOI 10.3390/pharmaceutics12040381
   Pinchuk I V, 2010, Curr Gastroenterol Rep, V12, P310, DOI 10.1007/s11894-010-0135-y
   Pinchuk IV, 2008, GASTROENTEROLOGY, V135, P1228, DOI 10.1053/j.gastro.2008.07.016
   Pinchuk IV, 2011, GASTROENTEROLOGY, V140, P2019, DOI 10.1053/j.gastro.2011.02.059
   Pinchuk IV, 2018, ADV EXP MED BIOL, V1060, P115, DOI 10.1007/978-3-319-78127-3_7
   Riehl TE, 2019, GUT, V68, P1003, DOI 10.1136/gutjnl-2018-316226
   Rolandsson S, 2013, BMJ OPEN RESPIR RES, V1, DOI 10.1136/bmjresp-2014-000027
   Salama Ehab, 2018, Journal of Genetic Engineering and Biotechnology, V16, P63, DOI 10.1016/j.jgeb.2017.10.006
   Signore M, 2012, J CELL PHYSIOL, V227, P3291, DOI 10.1002/jcp.24027
   Spiegel JL, 2019, HEAD NECK-J SCI SPEC, V41, P2892, DOI 10.1002/hed.25768
   Vassalli G, 2019, STEM CELLS INT, V2019, DOI 10.1155/2019/3904645
   Worthley DL, 2015, CELL, V160, P269, DOI 10.1016/j.cell.2014.11.042
   Yang YHK, 2018, STEM CELL RES THER, V9, DOI 10.1186/s13287-018-0876-3
   Zaehres H, 2005, STEM CELLS, V23, P299, DOI 10.1634/stemcells.2004-0252
   Zeineddine D, 2014, AM J STEM CELLS, V3, P74
NR 44
TC 13
Z9 14
U1 1
U2 8
PU OXFORD UNIV PRESS
PI OXFORD
PA GREAT CLARENDON ST, OXFORD OX2 6DP, ENGLAND
SN 1873-9946
EI 1876-4479
J9 J CROHNS COLITIS
JI J. Crohns Colitis
PD AUG
PY 2021
VL 15
IS 8
BP 1362
EP 1375
DI 10.1093/ecco-jcc/jjab001
EA JAN 2021
PG 14
WC Gastroenterology & Hepatology
WE Science Citation Index Expanded (SCI-EXPANDED)
SC Gastroenterology & Hepatology
GA XP5IA
UT WOS:000730897800013
PM 33506258
OA Green Published
DA 2024-01-22
ER

PT J
AU Zhu, MM
   Feng, Q
   Xu, XT
   Qiao, YQ
   Cui, Z
   Yan, YQ
   Ran, ZH
AF Zhu, Mingming
   Feng, Qi
   Xu, Xitao
   Qiao, Yuqi
   Cui, Zhe
   Yan, Yunqi
   Ran, Zhihua
TI Efficacy of early intervention on the bowel damage and intestinal
   surgery of Crohn's disease, based on the Lemann index
SO BMC GASTROENTEROLOGY
LA English
DT Article
DE Early crohn's disease; Infliximab; Lemann index; Bowel damage;
   Intestinal surgery
ID EARLY IMMUNOMODULATOR THERAPY; PREVALENCE; IMPACT; CHINA; RISK
AB BackgroundClinicians aim to prevent progression of Crohn's disease (CD); however, many patients require surgical resection because of cumulative bowel damage. The aim of this study was to evaluate the impact of early intervention on bowel damage in patients with CD using the Lemann Index and to identify bowel resection predictors. MethodsWe analyzed consecutive patients with CD retrospectively. The Lemann Index was determined at the point of inclusion and at follow-up termination. The Paris definition was used to subdivide patients into early and late CD groups.ResultsWe included 154 patients, comprising 70 with early CD and 84 with late CD. After follow-up for 17.0 months, more patients experienced a decrease in the Lemann Index (61.4% vs. 42.9%), and fewer patients showed an increase in the Lemann Index (20% vs. 35.7%) in the early compared with the late CD group. Infliximab and other therapies reversed bowel damage to a greater extent in early CD patients than in late CD patients. Twenty-two patients underwent intestinal surgery, involving 5 patients in the early CD group and 17 patients in the late CD group. Three independent predictors of bowel resection were identified: baseline Lemann index >= 8.99, disease behavior B1, and history of intestinal surgery.ConclusionsEarly intervention within 18 months after CD diagnosis could reverse bowel damage and decrease short-term intestinal resection. Patients with CD with a history of intestinal surgery, and/or a Lemann index>8.99 should be treated aggressively and monitored carefully to prevent progressive bowel damage.
C1 [Zhu, Mingming; Feng, Qi; Xu, Xitao; Qiao, Yuqi; Ran, Zhihua] Shanghai Jiao Tong Univ, Shanghai Inst Digest Dis,Div Gastroenterol & Hepa, Renji Hosp,Sch Med,Key Lab Gastroenterol & Hepato, Minist Hlth,Shanghai Inflammatory Bowel Dis Res C, Shanghai, Peoples R China.
   [Yan, Yunqi] Shanghai Jiao Tong Univ, Renji Hosp, Sch Med, Dept Radiol, Shanghai, Peoples R China.
   [Cui, Zhe] Shanghai Jiao Tong Univ, Renji Hosp, Sch Med, Dept Gastrointestinal Surg, Shanghai, Peoples R China.
C3 Shanghai Jiao Tong University; Shanghai Jiao Tong University; Shanghai
   Jiao Tong University
RP Ran, ZH (通讯作者)，Shanghai Jiao Tong Univ, Shanghai Inst Digest Dis,Div Gastroenterol & Hepa, Renji Hosp,Sch Med,Key Lab Gastroenterol & Hepato, Minist Hlth,Shanghai Inflammatory Bowel Dis Res C, Shanghai, Peoples R China.
EM zhihuaran001@163.com
OI ZHU, Mingming/0000-0002-1319-5199; Cui, Zhe/0000-0002-3345-5197
FU National Natural Science Foundation of China [81670497, 81701746]
FX This work was supported by grants from the National Natural Science
   Foundation of China (Nos. 81670497, 81701746).
CR Barnes EL, 2016, J CLIN GASTROENTEROL, V50, P733, DOI 10.1097/MCG.0000000000000441
   Bodini G, 2017, DIGEST LIVER DIS, V49, P175, DOI 10.1016/j.dld.2016.10.014
   Cholapranee A, 2017, ALIMENT PHARM THER, V45, P1291, DOI 10.1111/apt.14030
   Danese S, 2017, GUT, V66, P2179, DOI 10.1136/gutjnl-2017-314519
   Fiorino G, 2017, J CROHNS COLITIS, V11, P274, DOI 10.1093/ecco-jcc/jjw185
   Fiorino G, 2016, J CROHNS COLITIS, V10, P495, DOI 10.1093/ecco-jcc/jjv240
   Jangi S, 2020, INFLAMM BOWEL DIS, V26, P1933, DOI 10.1093/ibd/izaa029
   Kim B, 2016, J GASTROEN HEPATOL, V31, P126, DOI 10.1111/jgh.13169
   Kwak MS, 2014, BMC GASTROENTEROL, V14, DOI 10.1186/1471-230X-14-85
   Liu W, 2018, DIS COLON RECTUM, V61, P207, DOI 10.1097/DCR.0000000000000930
   Molodecky NA, 2012, GASTROENTEROLOGY, V142, P46, DOI 10.1053/j.gastro.2011.10.001
   Nahon S, 2016, DIGEST DIS SCI, V61, P3278, DOI 10.1007/s10620-016-4189-z
   Ng SC, 2016, INFLAMM BOWEL DIS, V22, P1954, DOI 10.1097/MIB.0000000000000846
   Nuij V, 2015, J CROHNS COLITIS, V9, P997, DOI 10.1093/ecco-jcc/jjv130
   Panchal H, 2019, DIGEST DIS SCI, V64, P3274, DOI 10.1007/s10620-018-5434-4
   Pariente B, 2015, GASTROENTEROLOGY, V148, P52, DOI 10.1053/j.gastro.2014.09.015
   Park SH, 2019, J CROHNS COLITIS, V13, P1410, DOI 10.1093/ecco-jcc/jjz081
   Peyrin-Biroulet L, 2012, AM J GASTROENTEROL, V107, P1770, DOI 10.1038/ajg.2012.117
   Peyrin-Biroulet L, 2012, GUT, V61, P241, DOI 10.1136/gutjnl-2011-300049
   Peyrin-Biroulet L, 2009, AM J GASTROENTEROL, V104, P2089, DOI 10.1038/ajg.2009.301
   Prevost CLD, 2020, ALIMENT PHARM THER, V51, P889, DOI 10.1111/apt.15681
   Qian XX, 2018, MEDICINE, V97, DOI 10.1097/MD.0000000000011814
   Qiu Y, 2018, J GASTROEN HEPATOL, V33, P664, DOI 10.1111/jgh.14000
   Rispo A, 2017, INFLAMM BOWEL DIS, V23, P143, DOI 10.1097/MIB.0000000000000980
   Roda G, 2020, NAT REV DIS PRIMERS, V6, DOI 10.1038/s41572-020-0193-x
   Safroneeva E, 2015, ALIMENT PHARM THER, V42, P977, DOI 10.1111/apt.13363
   Schoepfer A, 2019, J CROHNS COLITIS, V13, P1334, DOI 10.1093/ecco-jcc/jjz065
   Vind I, 2006, AM J GASTROENTEROL, V101, P1274, DOI 10.1111/j.1572-0241.2006.00552.x
   Zeng ZR, 2013, J GASTROEN HEPATOL, V28, P1148, DOI 10.1111/jgh.12164
   Zhao J, 2013, INFLAMM BOWEL DIS, V19, P1839, DOI 10.1097/MIB.0b013e31828a6551
   Zhu MM, 2021, DIGEST DIS SCI, V66, P1658, DOI 10.1007/s10620-020-06398-w
NR 31
TC 4
Z9 4
U1 4
U2 5
PU BMC
PI LONDON
PA CAMPUS, 4 CRINAN ST, LONDON N1 9XW, ENGLAND
EI 1471-230X
J9 BMC GASTROENTEROL
JI BMC Gastroenterol.
PD DEC 11
PY 2020
VL 20
IS 1
AR 421
DI 10.1186/s12876-020-01575-7
PG 8
WC Gastroenterology & Hepatology
WE Science Citation Index Expanded (SCI-EXPANDED)
SC Gastroenterology & Hepatology
GA PG5EK
UT WOS:000599757700005
PM 33308166
OA Green Published, Green Submitted, gold
DA 2024-01-22
ER

PT J
AU Stankovic, B
   Dragasevic, S
   Klaassen, K
   Kotur, N
   Drazilov, SS
   Zukic, B
   Milutinovic, AS
   Milovanovic, T
   Lukic, S
   Popovic, D
   Pavlovic, S
   Nikcevic, G
AF Stankovic, Biljana
   Dragasevic, Sanja
   Klaassen, Kristel
   Kotur, Nikola
   Drazilov, Sanja Srzentic
   Zukic, Branka
   Milutinovic, Aleksandra Sokic
   Milovanovic, Tamara
   Lukic, Snezana
   Popovic, Dragan
   Pavlovic, Sonja
   Nikcevic, Gordana
TI Exploring inflammatory and apoptotic signatures in distinct Crohn's
   disease phenotypes: Way towards molecular stratification of patients and
   targeted therapy
SO PATHOLOGY RESEARCH AND PRACTICE
LA English
DT Article
DE Ileal Crohn's disease; Mucosal phenotypes; Molecular profiling
ID NECROSIS-FACTOR-ALPHA; NF-KAPPA-B; BOWEL-DISEASE; INTERLEUKIN-6;
   EXPRESSION; SERUM; PERMEABILITY; PREDICTION; EPITHELIUM; RESISTANCE
AB Background: Crohn's disease (CD) is chronic inflammatory bowel disease with different phenotypic characteristics influencing disease prognosis and therapeutic strategies. The aim of this pilot study was to analyze selected inflammatory and apoptotic markers in non-inflamed and inflamed samples of ileal mucosa of non-stricturing/non-penetrating (NS/NP) and stricturing (S) CD mucosal phenotypes in order to characterize their distinct profiles.
   Methods: From twenty CD patients (9 NS/NP, 11 S) paired non-inflamed and inflamed ileal biopsies were collected and used for analysis of cytokine (TNF and IL6) and apoptotic (Bcl2, Box, Fas and FasL) genes' expression levels by real-time PCR, while NF kappa B transcriptional potency was assessed by electromobility gel shift assay.
   Results: Our results demonstrated significant upregulation of TNF and IL6 in inflamed area of both NS/NP (p = 0.03, p = 0.01) and S phenotypes (p = 0.04, p = 0.04), respectively. However, TNF increase was more prominent in NS/NP compared to S inflamed mucosa (p = 0.02). Also, level of proapoptotic Box was significantly higher in NS/NP compared to S inflamed mucosa (p = 0.01). Opposing transcription potency of NF kappa B has been detected between two phenotypes: being decreased in NS/NP (p = 0.07) and increased in S (p = 0.1) inflamed compared to non-inflamed mucosa, demonstrating trend towards statistical significance.
   Conclusions: We found that two distinct CD phenotypes have specific molecular signatures. Obtained results could direct improvement of current and development of new therapeutic strategies based on more specific molecular stratification of CD patients.
C1 [Stankovic, Biljana; Klaassen, Kristel; Kotur, Nikola; Drazilov, Sanja Srzentic; Zukic, Branka; Pavlovic, Sonja; Nikcevic, Gordana] Univ Belgrade, Inst Mol Genet & Genet Engn, Vojvode Stepe 444a, Belgrade 11042, Serbia.
   [Dragasevic, Sanja; Milutinovic, Aleksandra Sokic; Milovanovic, Tamara; Lukic, Snezana; Popovic, Dragan] Clin Ctr Serbia, Clin Gastroenterol & Hepatol, Koste Todorovica 2, Belgrade 11000, Serbia.
   [Dragasevic, Sanja; Milutinovic, Aleksandra Sokic; Milovanovic, Tamara; Lukic, Snezana; Popovic, Dragan] Univ Belgrade, Sch Med, Dr Subotica 8, Belgrade 11000, Serbia.
C3 University of Belgrade; Clinical Centre of Serbia; University of
   Belgrade
RP Stankovic, B (通讯作者)，Univ Belgrade, Inst Mol Genet & Genet Engn, Vojvode Stepe 444a, Belgrade 11042, Serbia.
EM biljana.stankovic@imgge.bg.ac.rs; dragasevicsanja@gmail.com;
   kristel.klaassen@imgge.bg.ac.rs; nikola.kotur@imgge.bg.ac.rs;
   sanja.srzentic@imgge.bg.ac.rs; branka.zukic@imgge.bg.ac.rs;
   asokicmilutinovic@gmail.com; tamara.alempijevic@med.bg.ac.rs;
   lukic.snezana@gmail.com; dragan.drendo23@gmail.com; sonya@sezampro.rs;
   gordnik@imgge.bg.ac.rs
OI Milovanovic, Tamara/0000-0002-6608-5233; Stankovic,
   Biljana/0000-0002-7571-277X; Srzentic Drazilov,
   Sanja/0000-0002-3419-9869; Lukic, Snezana/0000-0002-4646-1131;
   Dragasevic, Sanja/0000-0003-1944-3883; Klaassen,
   Kristel/0000-0002-3077-6091
FU Ministry of Education, Science and Technological Development, Republic
   of Serbia [III41004, 451-03-68/2020-14/200042]
FX This work was supported by the Ministry of Education, Science and
   Technological Development, Republic of Serbia (Grant No. III41004 and
   451-03-68/2020-14/200042).
CR Adegbola SO, 2018, INT J MOL SCI, V19, DOI 10.3390/ijms19082244
   Arsenescu R, 2008, MUCOSAL IMMUNOL, V1, P399, DOI 10.1038/mi.2008.32
   Atreya R, 2000, NAT MED, V6, P583, DOI 10.1038/75068
   Baumgart DC, 2012, LANCET, V380, P1590, DOI 10.1016/S0140-6736(12)60026-9
   Bettenworth D, 2019, GUT, V68, P1115, DOI 10.1136/gutjnl-2018-318081
   Blander JM, 2016, FEBS J, V283, P2720, DOI 10.1111/febs.13771
   BRAEGGER CP, 1992, LANCET, V339, P89, DOI 10.1016/0140-6736(92)90999-J
   Brenner D, 2015, NAT REV IMMUNOL, V15, P362, DOI 10.1038/nri3834
   Chen LN, 2010, INFLAMM BOWEL DIS, V16, P1071, DOI 10.1002/ibd.21191
   de Bruyn JR, 2018, PLOS ONE, V13, DOI 10.1371/journal.pone.0190999
   Dias CB, 2014, PLOS ONE, V9, DOI 10.1371/journal.pone.0098547
   Dragasevic S, 2018, CLIN IMMUNOL, V197, P86, DOI 10.1016/j.clim.2018.09.001
   Gajendran M, 2018, DM-DIS MON, V64, P20, DOI 10.1016/j.disamonth.2017.07.001
   Gitter AH, 2000, FASEB J, V14, P1749, DOI 10.1096/fj.99-0898com
   Gologan S, 2013, J CROHNS COLITIS, V7, P622, DOI 10.1016/j.crohns.2012.08.015
   Gu LG, 2018, PATHOL RES PRACT, V214, P862, DOI 10.1016/j.prp.2018.04.013
   Han YM, 2017, PLOS ONE, V12, DOI 10.1371/journal.pone.0182071
   Irwin J, 2017, PLOS ONE, V12, DOI 10.1371/journal.pone.0174954
   Itoh J, 2001, GUT, V49, P35, DOI 10.1136/gut.49.1.35
   Kimura A, 2010, EUR J IMMUNOL, V40, P1830, DOI 10.1002/eji.201040391
   Komatsu M, 2001, CLIN CHEM, V47, P1297
   Liu JJ, 2011, GASTROINTEST ENDOSC, V73, P1174, DOI 10.1016/j.gie.2011.01.018
   Louis E, 1997, EUR J GASTROEN HEPAT, V9, P939, DOI 10.1097/00042737-199710000-00004
   Ma TY, 2004, AM J PHYSIOL-GASTR L, V286, pG367, DOI 10.1152/ajpgi.00173.2003
   MURCH SH, 1993, GUT, V34, P1705, DOI 10.1136/gut.34.12.1705
   Nenci A, 2007, NATURE, V446, P557, DOI 10.1038/nature05698
   Neuman Manuela G, 2004, Rom J Gastroenterol, V13, P309
   Neurath MF, 2014, NAT REV IMMUNOL, V14, P329, DOI 10.1038/nri3661
   Pagnini C, 2019, FRONT PHARMACOL, V10, DOI 10.3389/fphar.2019.00671
   Parker A, 2019, CELL DEATH DIS, V10, DOI 10.1038/s41419-018-1275-5
   Potdar AA, 2019, J CROHNS COLITIS, V13, P1055, DOI 10.1093/ecco-jcc/jjz021
   Ruffolo C, 2008, INFLAMM BOWEL DIS, V14, P1406, DOI 10.1002/ibd.20486
   Schneider CA, 2012, NAT METHODS, V9, P671, DOI 10.1038/nmeth.2089
   Silverberg MS, 2005, CAN J GASTROENTEROL, V19, p5A, DOI 10.1155/2005/269076
   Sorrentino D, 2008, DIGESTION, V77, P38, DOI 10.1159/000117306
   Sostegni R, 2003, ALIMENT PHARM THER, V17, P11, DOI 10.1046/j.1365-2036.17.s2.17.x
   Stankovic B, 2015, J DIGEST DIS, V16, P723, DOI 10.1111/1751-2980.12281
   Su LP, 2013, GASTROENTEROLOGY, V145, P407, DOI 10.1053/j.gastro.2013.04.011
   Thia KT, 2010, GASTROENTEROLOGY, V139, P1147, DOI 10.1053/j.gastro.2010.06.070
   Torres J, 2017, LANCET, V389, P1741, DOI 10.1016/S0140-6736(16)31711-1
   Torres J, 2016, LANCET, V387, P98, DOI 10.1016/S0140-6736(15)00464-X
   Van Kemseke C, 2000, INT J COLORECTAL DIS, V15, P206, DOI 10.1007/s003840000226
   VANDENBERG R, 2001, BR J NUTR S1, V86, pS12
   Wang CY, 1998, SCIENCE, V281, P1680, DOI 10.1126/science.281.5383.1680
   Wullaert A, 2011, CELL RES, V21, P146, DOI 10.1038/cr.2010.175
   WYATT J, 1993, LANCET, V341, P1437, DOI 10.1016/0140-6736(93)90882-H
   Yamamoto T, 2004, ALIMENT PHARM THER, V19, P671, DOI 10.1111/j.1365-2036.2004.01899.x
   Yarur AJ, 2019, J CLIN GASTROENTEROL, V53, P210, DOI 10.1097/MCG.0000000000001002
   Zaph C, 2007, NATURE, V446, P552, DOI 10.1038/nature05590
   Zeissig S, 2004, GUT, V53, P1295, DOI 10.1136/gut.2003.036632
   Zhu J, 2015, Radiol Infect Dis, V2, P128, DOI [10.1016/j.jrid.2015.11.005, DOI 10.1016/j.jrid.2015.11.005, DOI 10.1016/J.JRID.2015.11.005]
NR 51
TC 2
Z9 2
U1 1
U2 1
PU ELSEVIER GMBH
PI MUNICH
PA HACKERBRUCKE 6, 80335 MUNICH, GERMANY
SN 0344-0338
J9 PATHOL RES PRACT
JI Pathol. Res. Pract.
PD JUN
PY 2020
VL 216
IS 6
AR 152945
DI 10.1016/j.prp.2020.152945
PG 7
WC Pathology
WE Science Citation Index Expanded (SCI-EXPANDED)
SC Pathology
GA LX9QP
UT WOS:000540160200007
PM 32279918
DA 2024-01-22
ER

PT J
AU Schoepfer, A
   Santos, J
   Fournier, N
   Schibli, S
   Spalinger, J
   Vavricka, S
   Safroneeva, E
   Aslan, N
   Rogler, G
   Braegger, C
   Nydegger, A
   Anderegg, C
   Bauerfeind, P
   Beglinger, C
   Begré, S
   Belli, D
   Bengoa, J
   Biedermann, L
   Binek, J
   Blattmann, M
   Boehm, S
   Borovicka, J
   Braegger, C
   Bühr, P
   Burri, E
   Buyse, S
   Cremer, M
   Criblez, D
   de Saussure, P
   Degen, L
   Delarive, J
   Dörig, C
   Dora, B
   Ehmann, T
   El Wafa, A
   Egger, M
   Engelmann, M
   Fliegner, M
   Fournier, N
   Frei, P
   Frei, R
   Fried, M
   Froehlich, F
   Furlano, R
   Gallot-Lavallée, S
   Geyer, M
   Girardin, M
   Gysi, B
   Haack, H
   Haarer, J
   Helbling, B
   Hengstler, P
   Herzog, D
   Hess, C
   Heyland, K
   Hinterleitner, T
   Hiroz, P
   Hirschi, C
   Hruz, P
   Juillerat, P
   Knoblauch, C
   Köhler, H
   Koller, R
   Krieger, C
   Lehmann, F
   McLin, V
   Maerten, P
   Manser, C
   Manz, M
   Marx, G
   Meier, R
   Meyenberger, C
   Meyer, J
   Michetti, P
   Misselwitz, B
   Mosler, P
   Mottet, C
   Müller, C
   Müller, P
   Müllhaupt, B
   Münger, C
   Nagy, A
   Nichita, C
   Noël, N
   Nydegger, A
   Oneta, C
   Pilz, J
   Pittet, G
   Pittet, V
   Rentsch, R
   Restellini, S
   Richterich, JP
   Roduit, J
   Rogler, D
   Rogler, G
   Rossel, JB
   Sagmeister, M
   Sawatzki, M
   Scharl, M
   Schaub, N
   Schibli, S
   Schlauri, H
   Schmid, D
   Schmid, S
   Schnegg, JF
   Sokollik, C
   Seibold, F
   Semadeni, GM
   Seirafi, M
   Semela, D
   Senning, A
   Sidler, M
   Spalinger, J
   Spangenberger, H
   Stadler, P
   Stenz, V
   Steuerwald, M
   Straumann, A
   Sulz, M
   Suter, A
   Tempia-Caliera, M
   Thorens, J
   Tiedemann, S
   Vavricka, S
   Viani, F
   Von Känel, R
   Vonlaufen, A
   Vouillamoz, D
   Vulliamy, R
   Werner, H
   Wiesel, P
   Wiest, R
   Wylie, T
   Zeitz, J
   Zimmermann, D
AF Schoepfer, Alain
   Santos, Jessica
   Fournier, Nicolas
   Schibli, Susanne
   Spalinger, Johannes
   Vavricka, Stephan
   Safroneeva, Ekaterina
   Aslan, Nurullah
   Rogler, Gerhard
   Braegger, Christian
   Nydegger, Andreas
   Anderegg, Claudia
   Bauerfeind, Peter
   Beglinger, Christoph
   Begre, Stefan
   Belli, Dominique
   Bengoa, Jose
   Biedermann, Luc
   Binek, Janek
   Blattmann, Mirjam
   Boehm, Stephan
   Borovicka, Jan
   Braegger, Christian
   Buhr, Patrick
   Burri, Emmanuel
   Buyse, Sophie
   Cremer, Matthias
   Criblez, Dominique
   de Saussure, Philippe
   Degen, Lukas
   Delarive, Joakim
   Dorig, Christopher
   Dora, Barbara
   Ehmann, Tobias
   El Wafa, Ali
   Egger, Mara
   Engelmann, Matthias
   Fliegner, Markus
   Fournier, Nicolas
   Frei, Pascal
   Frei, Remus
   Fried, Michael
   Froehlich, Florian
   Furlano, Raoul
   Gallot-Lavallee, Suzanne
   Geyer, Martin
   Girardin, Marc
   Gysi, Beat
   Haack, Horst
   Haarer, Johannes
   Helbling, Beat
   Hengstler, Peter
   Herzog, Denise
   Hess, Cyrill
   Heyland, Klaas
   Hinterleitner, Thomas
   Hiroz, Philippe
   Hirschi, Claudia
   Hruz, Petr
   Juillerat, Pascal
   Knoblauch, Christoph
   Kohler, Henrik
   Koller, Rebekka
   Krieger, Claudia
   Lehmann, Frank
   McLin, Valerie
   Maerten, Philippe
   Manser, Christine
   Manz, Michael
   Marx, George
   Meier, Remy
   Meyenberger, Christa
   Meyer, Jonathan
   Michetti, Pierre
   Misselwitz, Benjamin
   Mosler, Patrick
   Mottet, Christian
   Mueller, Christoph
   Mueller, Pascal
   Mullhaupt, Beat
   Munger, Claudia
   Nagy, Andreas
   Nichita, Cristina
   Noel, Natacha
   Nydegger, Andreas
   Oneta, Carl
   Pilz, Julia
   Pittet, Gaelle
   Pittet, Valerie
   Rentsch, Ronald
   Restellini, Sophie
   Richterich, Jean-Pierre
   Roduit, Jocelyn
   Rogler, Daniela
   Rogler, Gerhard
   Rossel, Jean-Benoit
   Sagmeister, Markus
   Sawatzki, Mikael
   Scharl, Michael
   Schaub, Nora
   Schibli, Susanne
   Schlauri, Hugo
   Schmid, Daniela
   Schmid, Sybille
   Schnegg, Jean-Francois
   Sokollik, Christiane
   Seibold, Frank
   Semadeni, Gian-Marco
   Seirafi, Mariam
   Semela, David
   Senning, Arne
   Sidler, Marc
   Spalinger, Johannes
   Spangenberger, Holger
   Stadler, Philippe
   Stenz, Volker
   Steuerwald, Michael
   Straumann, Alex
   Sulz, Michael
   Suter, Alexandra
   Tempia-Caliera, Michela
   Thorens, Joel
   Tiedemann, Sarah
   Vavricka, Stephan
   Viani, Francesco
   Von Kanel, Roland
   Vonlaufen, Alain
   Vouillamoz, Dominique
   Vulliamy, Rachel
   Werner, Helene
   Wiesel, Paul
   Wiest, Reiner
   Wylie, Tina
   Zeitz, Jonas
   Zimmermann, Dorothee
CA Swiss IBD Cohort Study Grp
TI Systematic Analysis of the Impact of Diagnostic Delay on Bowel Damage in
   Paediatric Versus Adult Onset Crohn's Disease
SO JOURNAL OF CROHNS & COLITIS
LA English
DT Article
DE Crohn's disease; bowel damage; natural history
ID RISK-FACTORS; SURGERY; OUTCOMES; THERAPY; SMOKING; GROWTH; COHORT
AB Background and Aims: Length of diagnostic delay is associated with bowel strictures and intestinal surgery in adult patients with Crohn's disease [CD]. Here we assessed whether diagnostic delay similarly impacts on the natural history of paediatric CD patients.
   Methods: Data from the Swiss IBD Cohort Study were analysed. Frequency of CD-related complications [bowel stenosis, perianal fistula, internal fistula, any fistula, resection surgery, fistula/abscess surgery, any complication] at diagnosis and in the long term [up to 30 years after CD diagnosis] was compared between paediatric patients [diagnosed <18 years] and adult patients [diagnosed >= 18 years] using multivariate Cox proportional hazard regression modelling.
   Results: From 2006 to 2016, 387 paediatric and 1163 adult CD patients were included. Median [interquartile range: IQR] diagnostic delay was 3 [1-9] for the paediatric and 6 [1-24] months for the adult group, respectively. Adult onset CD patients presented at diagnosis more frequently with bowel stenosis [p <0.001] and bowel surgery [p <0.001] compared with paediatric CD patients. In the long term, length of diagnostic delay was significantly associated with bowel stenosis [p = 0.001], internal fistula [p = 0.038], and any complication [p = 0.024] in the adult onset CD population. No significant association between length of diagnostic delay and CD-related outcomes in the long term was observed in the paediatric population.
   Conclusions: Adult CD patients have longer diagnostic delay compared with paediatric CD patients and present at diagnosis more often with bowel stenosis and surgery. Length of diagnostic delay was found to be predictive for CD-related complications only in the adult but not in the paediatric CD population.
C1 [Schoepfer, Alain; Aslan, Nurullah] CHU Vaudois, Div Gastroenterol & Hepatol, CH-1011 Lausanne, Switzerland.
   [Schoepfer, Alain; Santos, Jessica; Aslan, Nurullah; Nydegger, Andreas] Univ Lausanne, Lausanne, Switzerland.
   [Santos, Jessica; Nydegger, Andreas] CHU Vaudois, Div Paediat Gastroenterol, Lausanne, Switzerland.
   [Fournier, Nicolas] Lausanne Univ Hosp, Inst Social & Prevent Med IUMSP, Lausanne, Switzerland.
   [Schibli, Susanne; Spalinger, Johannes] Childrens Hosp LUKS, Div Paediat Gastroenterol, Luzern, Switzerland.
   [Spalinger, Johannes] Univ Childrens Hosp Bern, Div Gastroenterol, Bern, Switzerland.
   [Vavricka, Stephan] Ctr Gastroenterol & Hepatol, Zurich, Switzerland.
   [Vavricka, Stephan; Rogler, Gerhard] Univ Hosp Zurich, Dept Gastroenterol & Hepatol, Zurich, Switzerland.
   [Safroneeva, Ekaterina] Univ Bern, Inst Social & Prevent Med, Bern, Switzerland.
   [Braegger, Christian] Univ Childrens Hosp Zurich, Div Gastroenterol & Nutr, Zurich, Switzerland.
C3 University of Lausanne; Centre Hospitalier Universitaire Vaudois (CHUV);
   University of Lausanne; University of Lausanne; Centre Hospitalier
   Universitaire Vaudois (CHUV); University of Lausanne; Centre Hospitalier
   Universitaire Vaudois (CHUV); University of Bern; University Hospital of
   Bern; University of Zurich; University Zurich Hospital; University of
   Bern; University Children's Hospital Zurich
RP Schoepfer, A (通讯作者)，CHU Vaudois, Div Gastroenterol & Hepatol, CH-1011 Lausanne, Switzerland.
EM Alain.schoepfer@chuv.ch
RI Braegger, Christian Peter/ABC-9884-2021; Bauerfeind,
   Peter/AAV-2069-2020; Müllhaupt, Beat/O-3744-2016; von Känel,
   Roland/B-1811-2019; Rogler, Gerhard/O-5308-2015; Müller, Christoph
   W/I-7420-2012
OI Müllhaupt, Beat/0000-0002-9020-8192; von Känel,
   Roland/0000-0002-8929-5129; Rogler, Gerhard/0000-0002-1733-9188; Müller,
   Christoph W/0000-0003-2176-8337; Braegger, Christian/0000-0001-8069-9875
FU Swiss National Science Foundation [33CS30_177523/1]; Swiss National
   Science Foundation (SNF) [33CS30_177523] Funding Source: Swiss National
   Science Foundation (SNF)
FX This work was supported by grants from the Swiss National Science
   Foundation [33CS30_177523/1 to GR]. This is an investigator-initiated
   study; pharmaceutical companies played no role in study design,
   acquisition, analysis, interpretation, or presentation of the data.
CR Benchimol EI, 2011, INFLAMM BOWEL DIS, V17, P423, DOI 10.1002/ibd.21349
   Biedermann L, 2015, J CROHNS COLITIS, V9, P819, DOI 10.1093/ecco-jcc/jjv113
   Feagan BG, 2008, GASTROENTEROLOGY, V135, P1493, DOI 10.1053/j.gastro.2008.07.069
   Kariyawasam VC, 2014, INFLAMM BOWEL DIS, V20, P1382, DOI 10.1097/MIB.0000000000000119
   Kerur B, 2018, CLIN GASTROENTEROL H, V16, P1467, DOI 10.1016/j.cgh.2018.02.027
   Levine A, 2011, INFLAMM BOWEL DIS, V17, P1314, DOI 10.1002/ibd.21493
   Li Y, 2015, DIGEST LIVER DIS, V47, P544, DOI 10.1016/j.dld.2015.03.004
   Ma C, 2016, INFLAMM BOWEL DIS, V22, P870, DOI 10.1097/MIB.0000000000000679
   Moon CM, 2015, PLOS ONE, V10, DOI 10.1371/journal.pone.0144390
   Nahon S, 2016, DIGEST DIS SCI, V61, P3278, DOI 10.1007/s10620-016-4189-z
   Nguyen VQ, 2017, INFLAMM BOWEL DIS, V23, P1825, DOI 10.1097/MIB.0000000000001257
   Pittet V, 2009, INT J EPIDEMIOL, V38, P922, DOI 10.1093/ije/dyn180
   Ricciuto A, 2018, ARCH DIS CHILD, V103, P319, DOI 10.1136/archdischild-2017-313060
   Safroneeva E, 2015, ALIMENT PHARM THER, V42, P977, DOI 10.1111/apt.13363
   Schoepfer AM, 2017, J PEDIATR GASTR NUTR, V64, P245, DOI 10.1097/MPG.0000000000001238
   Schoepfer AM, 2013, AM J GASTROENTEROL, V108, P1744, DOI 10.1038/ajg.2013.248
   Silverberg MS, 2005, CAN J GASTROENTEROL, V19, p5A, DOI 10.1155/2005/269076
   Thia KT, 2010, GASTROENTEROLOGY, V139, P1147, DOI 10.1053/j.gastro.2010.06.070
   To N, 2016, ALIMENT PHARM THER, V43, P549, DOI 10.1111/apt.13511
   Valentini L, 2008, NUTRITION, V24, P694, DOI 10.1016/j.nut.2008.03.018
   Vasseur F, 2010, AM J GASTROENTEROL, V105, P1893, DOI 10.1038/ajg.2010.20
   Vavricka SR, 2012, INFLAMM BOWEL DIS, V18, P496, DOI 10.1002/ibd.21719
   Vernier-Massouille G, 2008, GASTROENTEROLOGY, V135, P1106, DOI 10.1053/j.gastro.2008.06.079
   Walters TD, 2009, NAT REV GASTRO HEPAT, V6, P513, DOI 10.1038/nrgastro.2009.124
   Wolters FL, 2004, ALIMENT PHARM THER, V20, P483, DOI 10.1111/j.1365-2036.2004.02123.x
   Zaharie R, 2016, J CROHNS COLITIS, V10, P306, DOI 10.1093/ecco-jcc/jjv215
NR 26
TC 33
Z9 35
U1 0
U2 3
PU OXFORD UNIV PRESS
PI OXFORD
PA GREAT CLARENDON ST, OXFORD OX2 6DP, ENGLAND
SN 1873-9946
EI 1876-4479
J9 J CROHNS COLITIS
JI J. Crohns Colitis
PD OCT
PY 2019
VL 13
IS 10
BP 1334
EP 1342
DI 10.1093/ecco-jcc/jjz065
PG 9
WC Gastroenterology & Hepatology
WE Science Citation Index Expanded (SCI-EXPANDED)
SC Gastroenterology & Hepatology
GA JZ2IC
UT WOS:000504926400014
PM 31002741
DA 2024-01-22
ER

PT J
AU Karczewski, J
   Poniedzialek, B
   Piotr, R
   Malgorzata, M
AF Karczewski, Jacek
   Poniedzialek, Barbara
   Piotr, Rzymski
   Malgorzata, Mazur
TI Different effect of smoking on genders in Crohn's disease
SO TURKISH JOURNAL OF GASTROENTEROLOGY
LA English
DT Article
DE Crohn's disease; smoking; gender differences; Th1/Th2/Th17 cytokines;
   regulatory T cells
ID INFLAMMATORY-BOWEL-DISEASE; SYSTEMIC-LUPUS-ERYTHEMATOSUS; NF-KAPPA-B;
   CIGARETTE-SMOKING; ULCERATIVE-COLITIS; RHEUMATOID-ARTHRITIS;
   MULTIPLE-SCLEROSIS; CLINICAL-COURSE; TOBACCO-SMOKE; T-CELLS
AB Background/Aims: Smoking is a well-established environmental risk factor in Crohn's disease (CD). The study was aimed to investigate possible gender differences in the effect of smoking on the course of CD, with a special focus on selected immune parameters such as Th1/Th2/Th17 cytokines and regulatory T cells (Tregs).
   Materials and Methods: A group of 55 adults with CD was enrolled to the study. The analysis of clinical, demographic and immunological characteristics of patients was performed according to their smoking status and gender. Values were considered significant when p <= 0.05.
   Results: Patients who smoked, particularly females, more frequently suffered from a moderate-to-severe form of the disease, requiring glucocorticoid and immunosuppressive therapies. Smokers, particularly females, were also hospitalized and underwent surgeries more frequently than non-smokers. Cytometric analysis showed higher levels of serum proinflammatory cytokines and lower levels of peripheral Tregs in female smokers and former smokers, comparing to males from these subgroups.
   Conclusion: Presented results demonstrate that in all investigated subgroups, particularly however among current smokers and former smokers, female patients seemed to be more affected by CD. Females developed more severe form of the disease and experienced the onset earlier than men. The imbalance between pro-and anti-inflammatory factors observed in CD patients was also more distinct in female smokers and former smokers, comparing to males, and could substantially contribute to the severity of the disease. Exposure to smoking seems to be one of the environmental factors contributing to the gender differences in CD.
C1 [Karczewski, Jacek; Poniedzialek, Barbara; Piotr, Rzymski] Poznan Univ Med Sci, Transplant Immunol, Poznan, Poland.
   [Malgorzata, Mazur] Poznan Univ Med Sci, Dept & Clin Dermatol, Poznan, Poland.
C3 Poznan University of Medical Sciences; Poznan University of Medical
   Sciences
RP Karczewski, J (通讯作者)，Poznan Univ Med Sci, Transplant Immunol, Poznan, Poland.
EM jacek_karczewski@yahoo.com
RI Karczewski, Jacek/G-3399-2011; Karczewski, Jakub/L-7326-2018
OI Karczewski, Jakub/0000-0001-9322-7842; Karczewski,
   Jacek/0000-0002-8322-4186; Poniedzialek, Barbara/0000-0002-1601-1703
CR Allez M, 2004, INFLAMM BOWEL DIS, V10, P666, DOI 10.1097/00054725-200409000-00027
   Arnson Y, 2010, J AUTOIMMUN, V34, pJ258, DOI 10.1016/j.jaut.2009.12.003
   Baumgart DC, 2007, LANCET, V369, P1627, DOI 10.1016/S0140-6736(07)60750-8
   BENONI C, 1984, SCAND J GASTROENTERO, V19, P824, DOI 10.1080/00365521.1984.12005815
   Bernstein CN, 1999, AM J EPIDEMIOL, V149, P916, DOI 10.1093/oxfordjournals.aje.a009735
   Birrenbach T, 2004, INFLAMM BOWEL DIS, V10, P848, DOI 10.1097/00054725-200411000-00019
   BRENNAN P, 1995, ANN RHEUM DIS, V54, P694, DOI 10.1136/ard.54.9.694
   CALKINS BM, 1989, DIGEST DIS SCI, V34, P1841, DOI 10.1007/BF01536701
   Cosnes J, 1996, GASTROENTEROLOGY, V110, P424, DOI 10.1053/gast.1996.v110.pm8566589
   Cosnes J, 2008, INFLAMM BOWEL DIS, V14, pS14, DOI 10.1002/ibd.20555
   COTTONE M, 1994, GASTROENTEROLOGY, V106, P643, DOI 10.1016/0016-5085(94)90697-1
   Eikelenboom MJ, 2009, J NEUROL SCI, V286, P40, DOI 10.1016/j.jns.2009.06.025
   Fidder HH, 2003, J CLIN GASTROENTEROL, V36, P8, DOI 10.1097/00004836-200301000-00005
   Freemer MM, 2006, ANN RHEUM DIS, V65, P581, DOI 10.1136/ard.2005.039438
   Gasche C, 2000, INFLAMM BOWEL DIS, V6, P8, DOI 10.1097/00054725-200002000-00002
   Gonçalves RB, 2011, INFLAMM RES, V60, P409, DOI 10.1007/s00011-011-0308-7
   Hasnis E, 2007, J PHYSIOL PHARMACOL, V58, P275
   HAUG K, 1989, SCAND J GASTROENTERO, V24, P1271, DOI 10.3109/00365528909090798
   Jafari N, 2011, J NEUROL SCI, V311, P78, DOI 10.1016/j.jns.2011.09.008
   Jawaheer D, 2006, ARTHRITIS RHEUM-US, V54, P3087, DOI 10.1002/art.22120
   Klareskog L, 2011, SEMIN IMMUNOL, V23, P92, DOI 10.1016/j.smim.2011.01.014
   Li WQ, 2012, AM J EPIDEMIOL, V175, P402, DOI 10.1093/aje/kwr325
   Li YT, 2009, INHAL TOXICOL, V21, P641, DOI 10.1080/08958370802322596
   LINDBERG E, 1992, GUT, V33, P779, DOI 10.1136/gut.33.6.779
   Maul J, 2005, GASTROENTEROLOGY, V128, P1868, DOI 10.1053/j.gastro.2005.03.043
   Molinié F, 2004, GUT, V53, P843, DOI 10.1136/gut.2003.025346
   Moum B, 1997, SCAND J GASTROENTERO, V32, P1005, DOI 10.3109/00365529709011217
   MUNKHOLM P, 1992, SCAND J GASTROENTERO, V27, P609, DOI 10.3109/00365529209000127
   Rider V, 2001, INT IMMUNOPHARMACOL, V1, P1009, DOI 10.1016/S1567-5769(01)00046-7
   Russel MG, 1996, EUR J GASTROEN HEPAT, V8, P1075, DOI 10.1097/00042737-199611000-00009
   Sellner J, 2011, AUTOIMMUN REV, V10, P495, DOI 10.1016/j.autrev.2011.02.006
   SOMERVILLE KW, 1984, BRIT MED J, V289, P954, DOI 10.1136/bmj.289.6450.954
   Strober W, 2011, GASTROENTEROLOGY, V140, P1756, DOI 10.1053/j.gastro.2011.02.016
   SUTHERLAND LR, 1990, GASTROENTEROLOGY, V98, P1123, DOI 10.1016/0016-5085(90)90324-T
   Szulakowski P, 2006, AM J RESP CRIT CARE, V174, P41, DOI 10.1164/rccm.200505-725OC
   Tersigni R, 2010, UPDATES SURG SER, P143, DOI 10.1007/978-88-470-1472-5_14
   Timmer A, 1998, GASTROENTEROLOGY, V114, P1143, DOI 10.1016/S0016-5085(98)70419-6
   van der Heide F, 2011, EUR J GASTROEN HEPAT, V23, P255, DOI 10.1097/MEG.0b013e3283435233
   Verschuere S, 2012, J CROHNS COLITIS, V6, P1, DOI 10.1016/j.crohns.2011.09.006
   Whetzel CA, 2007, ADDICT BEHAV, V32, P1, DOI 10.1016/j.addbeh.2006.03.007
   Yacoub Wasef SZ, 2004, GENDER MED, V1, P12
   Yamamoto T, 1999, SURG TODAY, V29, P579, DOI 10.1007/BF02482360
   Yang SR, 2006, AM J PHYSIOL-LUNG C, V291, pL46, DOI 10.1152/ajplung.00241.2005
   Zeman MV, 2002, J WOMEN HEALTH GEN-B, V11, P147, DOI 10.1089/152460902753645281
   Zhao JM, 2007, AM J PHYSIOL-LUNG C, V293, pL480, DOI 10.1152/ajplung.00345.2006
NR 45
TC 0
Z9 0
U1 0
U2 4
PU AVES
PI SISLI
PA BUYUKDERE CAD 105-9, MECIDIYEKOY, SISLI, ISTANBUL 34096, TURKEY
SN 1300-4948
J9 TURK J GASTROENTEROL
JI Turk. J. Gastroenterol.
PD MAR
PY 2015
VL 26
IS 2
BP 133
EP 139
DI 10.5152/tjg.2015.5356
PG 7
WC Gastroenterology & Hepatology
WE Science Citation Index Expanded (SCI-EXPANDED)
SC Gastroenterology & Hepatology
GA CE2JX
UT WOS:000351643000009
PM 25835111
DA 2024-01-22
ER

PT J
AU Holtmann, MH
   Uenzen, M
   Helisch, A
   Dahmen, A
   Mudter, J
   Goetz, M
   Schreckenberger, M
   Galle, PR
   Bartenstein, P
   Neurath, MF
AF Holtmann, Martin H.
   Uenzen, Manuela
   Helisch, Andreas
   Dahmen, Anja
   Mudter, Jonas
   Goetz, Martin
   Schreckenberger, Mathias
   Galle, Peter R.
   Bartenstein, Peter
   Neurath, Markus F.
TI <SUP>18</SUP>F-Fluorodeoxyglucose Positron-Emission Tomography (PET) Can
   Be Used to Assess Inflammation Non-invasively in Crohn's Disease
SO DIGESTIVE DISEASES AND SCIENCES
LA English
DT Article
DE Crohn's disease; Non-invasive PET; MRI; Colonoscopy
ID BOWEL-DISEASE; MAGNETIC-RESONANCE; CAPSULE ENDOSCOPY; MRI; MANAGEMENT;
   SEVERITY; CANCER; INDEX
AB Differential therapy requires repeated diagnostic assessment for mapping and monitoring of disease activity in Crohn's disease (CD).
   The purpose of this prospective study was to evaluate the accuracy of F-18-fluorodexyglucose positron-emission tomography (FDG-PET) for non-invasive assessment of disease activity in CD.
   Forty-three patients with CD underwent ileocolonoscopy and hydromagnetic resonance imaging (hydro-MRI) as reference standards. In addition, FDG-PET was performed and correlated with clinical data, hydro-MRI, and endoscopy findings. Diagnostic accuracy was determined for all methods.
   Two-hundred and forty-one bowel segments could be analyzed by all methods. Of 80 endoscopically inflamed segments in CD, FDG-PET detected 72 and hydro-MRI 53 segments. Overall sensitivity was 90 % (FDG-PET) versus 66 % (hydro-MRI), and specificity was 92.6 % versus 99 %. In the proximal ileum, hydro-MRI revealed inflammation in eight out of 49 patients and FDG-PET, also, detected all of these inflamed segments. Seventeen stenoses could be identified in 43 CD patients. With regard to assessment as inflammatory or fibrotic stenosis, there was good concordance between colonoscopy, hydro-MRI, and FDG-PET. In one case only, the nature of the stenosis was assessed differently. In contrast with leukocyte numbers and CDAI, there was significant correlation of FDG-PET activity with C-reactive protein and CDEIS levels (P = 0.019 and P = 0.007, respectively).
   FDG-PET is able to detect mucosal inflammation in CD with high sensitivity and specificity and to enable proper assessment of inflammatory activity in stenoses. FDG-PET is, thus, a promising non-invasive technique for clinical management of CD.
C1 [Holtmann, Martin H.; Uenzen, Manuela; Goetz, Martin; Galle, Peter R.; Neurath, Markus F.] Johannes Gutenberg Univ Mainz, Dept Med 1, D-55131 Mainz, Germany.
   [Helisch, Andreas; Schreckenberger, Mathias; Bartenstein, Peter] Johannes Gutenberg Univ Mainz, Dept Nucl Med, D-55131 Mainz, Germany.
   [Dahmen, Anja] Johannes Gutenberg Univ Mainz, Dept Radiol, D-55131 Mainz, Germany.
   [Mudter, Jonas] Univ Erlangen Nurnberg, Erlangen, Germany.
   [Bartenstein, Peter] Univ Munich, Klinikum Grosshadern, Dept Nucl Med, D-8000 Munich, Germany.
C3 Johannes Gutenberg University of Mainz; Johannes Gutenberg University of
   Mainz; Johannes Gutenberg University of Mainz; University of Erlangen
   Nuremberg; University of Munich
RP Holtmann, MH (通讯作者)，Johannes Gutenberg Univ Mainz, Dept Med 1, Langenbeckstr 1, D-55131 Mainz, Germany.
EM mholtman@mail.uni-mainz.de
RI Galle, Peter R/T-5292-2018; Galle, Peter/ABE-2872-2021
OI Galle, Peter R/0000-0001-8294-0992; Galle, Peter/0000-0001-8294-0992;
   Gotz, MARTIN/0000-0002-9256-9178
CR Albert JG, 2005, GUT, V54, P1721, DOI 10.1136/gut.2005.069427
   Bartenstein P, 1997, BRAIN, V120, P1553, DOI 10.1093/brain/120.9.1553
   BEST WR, 1976, GASTROENTEROLOGY, V70, P439
   de Geus-Oei LF, 2009, J NUCL MED, V50, p43S, DOI 10.2967/jnumed.108.057224
   De Winter F, 2002, EUR J CLIN MICROBIOL, V21, P247, DOI 10.1007/s10096-002-0708-2
   El-Haddad G, 2004, SEMIN NUCL MED, V34, P313, DOI 10.1053/j.semnuclmed.2004.06.006
   Ferrante Marc, 2009, Curr Gastroenterol Rep, V11, P504
   Fireman Z, 2003, GUT, V52, P390, DOI 10.1136/gut.52.3.390
   Hellwig D, 2009, NUKLEARMED-NUCL MED, V48, P59, DOI 10.3413/nukmed-0217
   Hellwig D, 2009, Nukl Nucl Med, V48, pN8
   Horsthuis K, 2005, J MAGN RESON IMAGING, V22, P1, DOI 10.1002/jmri.20350
   Jacene HA, 2009, J NUCL MED, V50, P1751, DOI 10.2967/jnumed.109.065466
   Kubota K, 2001, ANN NUCL MED, V15, P471, DOI 10.1007/BF02988499
   Kumar R, 2005, CURR OPIN ONCOL, V17, P154, DOI 10.1097/01.cco.0000152626.98124.3a
   Lee JKT, 1998, AM J ROENTGENOL, V170, P1457, DOI 10.2214/ajr.170.6.9609153
   Lemberg DA, 2005, INFLAMM BOWEL DIS, V11, P733, DOI 10.1097/01.MIB.0000172810.49619.cb
   Loftus EV, 2004, GASTROENTEROLOGY, V126, P1504, DOI 10.1053/j.gastro.2004.01.063
   Louis E, 2007, J NUCL MED, V48, P1053, DOI 10.2967/jnumed.107.040436
   MARY JY, 1989, GUT, V30, P983, DOI 10.1136/gut.30.7.983
   Meisner RS, 2007, INFLAMM BOWEL DIS, V13, P993, DOI 10.1002/ibd.20134
   Monteleone I, 2009, MEDIAT INFLAMM, V2009, DOI 10.1155/2009/297645
   Neurath MF, 2009, IMMUNITY, V31, P357, DOI 10.1016/j.immuni.2009.08.016
   Neurath MF, 2002, AM J GASTROENTEROL, V97, P1978
   Rieber A, 1998, RADIOLOGE, V38, P23, DOI 10.1007/s001170050319
   Rimola J, 2009, GUT, V58, P1113, DOI 10.1136/gut.2008.167957
   Rovedatti L, 2009, GUT, V58, P1629, DOI 10.1136/gut.2009.182170
   Rubin DT, 2009, INFLAMM BOWEL DIS, V15, P750, DOI 10.1002/ibd.20819
   Schreyer AG, 2005, GUT, V54, P250, DOI 10.1136/gut.2003.037390
   Schunk K, 2000, ROFO-FORTSCHR RONTG, V172, P153, DOI 10.1055/s-2000-283
   Siddiki HA, 2009, AM J ROENTGENOL, V193, P113, DOI 10.2214/AJR.08.2027
   Sinha R, 2009, CLIN RADIOL, V64, P341, DOI 10.1016/j.crad.2008.08.006
   Spier BJ, 2010, MOL IMAGING BIOL, V12, P85, DOI 10.1007/s11307-009-0232-1
   van der Bruggen W, 2010, SEMIN NUCL MED, V40, P3, DOI 10.1053/j.semnuclmed.2009.08.005
   Voderholzer WA, 2005, GUT, V54, P369, DOI 10.1136/gut.2004.040055
   Voderholzer WA, 2003, ENDOSCOPY, V35, P1009, DOI 10.1055/s-2003-44583
NR 35
TC 29
Z9 30
U1 0
U2 8
PU SPRINGER
PI DORDRECHT
PA VAN GODEWIJCKSTRAAT 30, 3311 GZ DORDRECHT, NETHERLANDS
SN 0163-2116
EI 1573-2568
J9 DIGEST DIS SCI
JI Dig. Dis. Sci.
PD OCT
PY 2012
VL 57
IS 10
BP 2658
EP 2668
DI 10.1007/s10620-012-2190-8
PG 11
WC Gastroenterology & Hepatology
WE Science Citation Index Expanded (SCI-EXPANDED)
SC Gastroenterology & Hepatology
GA 012HQ
UT WOS:000309227300025
PM 22569824
DA 2024-01-22
ER

PT J
AU Thalmaier, D
   Dambacher, J
   Seiderer, J
   Konrad, A
   Schachinger, V
   Pfennig, S
   Otte, JM
   Crispin, A
   Göke, B
   Ochsenkühn, T
   Lohse, P
   Brand, S
AF Thalmaier, D.
   Dambacher, J.
   Seiderer, J.
   Konrad, A.
   Schachinger, V.
   Pfennig, S.
   Otte, J. -M.
   Crispin, A.
   Goeke, B.
   Ochsenkuehn, T.
   Lohse, P.
   Brand, S.
TI The +1059G/C polymorphism in the C-reactive protein (CRP) gene is
   associated with involvement of the terminal ileum and decreased serum
   CRP levels in patients with Crohn's disease
SO ALIMENTARY PHARMACOLOGY & THERAPEUTICS
LA English
DT Article
ID SINGLE NUCLEOTIDE POLYMORPHISM; INFLAMMATORY-BOWEL-DISEASE;
   PLACEBO-CONTROLLED TRIAL; CORONARY-HEART-DISEASE; BASE-LINE LEVELS;
   INTESTINAL INFLAMMATION; FIBROSTENOSING DISEASE; GASTROINTESTINAL-TRACT;
   PROMOTER POLYMORPHISM; INSERTION MUTATION
AB Background Serum C-reactive protein (CRP) levels influence the response to anti-tumour necrosis factor (TNF) therapies.
   Aim To analyse the influence of the +1059G/C CRP polymorphism on CRP serum levels and disease susceptibility in patients with Crohn's disease (CD).
   Methods Using restriction fragment length polymorphism (RFLP) analysis, genomic DNA from 241 CD patients and 199 unrelated controls was analysed for the +1059G/C substitution in the CRP gene and the common caspase-activation recruitment domain 15 (CARD15) variants.
   Results Homozygous C/C carriers were detected only among CD patients (P = 0.066). Patients with ileal involvement (L1 and L3 phenotype) were found in only 58.4% of patients with the wildtype G/G genotype but in 88.2% of the heterozygous G/C carriers (OR 5.26; 95% CI 1.19-23.92) and four of the five C/C homozygous carriers (80%; OR 4.55; 95% CI 1.64-16.67; P = 0.008 for hetero- and homozygous carriers vs. wildtype) which was independent of the presence of CARD15 variants. Increased CD activity was associated with increased CRP serum levels (P < 0.005). For Crohn's disease activity index (CDAI) < 150, C/C homozygosity for the +1059 G/C polymorphism was associated with significantly lower CRP serum levels (P < 0.01).
   Conclusions The C allele of the CRP +1059G/C polymorphism is associated with decreased serum CRP levels and increased likelihood of disease involvement of the terminal ileum in CD patients.
C1 Univ Munich, Dept Med 2, D-81377 Munich, Germany.
   Ruhr Univ Bochum, Dept Med 1, St Josef Hosp, D-4630 Bochum, Germany.
   Univ Munich, Dept Med Informat Biometry & Epidemiol, Munich, Germany.
   Univ Munich, Dept Clin Chem, Munich, Germany.
C3 University of Munich; Ruhr University Bochum; University of Munich;
   University of Munich
RP Brand, S (通讯作者)，Univ Munich, Dept Med 2, Marchioninistr 15, D-81377 Munich, Germany.
EM stephan.brand@med.uni-muenchen.de
CR Abernethy TJ, 1941, J EXP MED, V73, P173, DOI 10.1084/jem.73.2.173
   Abreu MT, 2002, GASTROENTEROLOGY, V123, P679, DOI 10.1053/gast.2002.35393
   AGRAWAL A, 1994, J IMMUNOL, V152, P5404
   ANDERSON JK, 1978, FED PROC, V37, P1495
   BEST WR, 1976, GASTROENTEROLOGY, V70, P439
   Bharadwaj D, 1999, J EXP MED, V190, P585, DOI 10.1084/jem.190.4.585
   Brand S, 2006, AM J GASTROENTEROL, V101, P99, DOI 10.1111/j.1572-0241.2005.00361.x
   Brand S, 2005, INFLAMM BOWEL DIS, V11, P645, DOI 10.1097/01.MIB.0000168372.94907.d2
   Brull DJ, 2003, ARTERIOSCL THROM VAS, V23, P2063, DOI 10.1161/01.ATV.0000084640.21712.9C
   Cao HN, 2000, J HUM GENET, V45, P100, DOI 10.1007/s100380050022
   Cosnes J, 2002, INFLAMM BOWEL DIS, V8, P244, DOI 10.1097/00054725-200207000-00002
   Dambacher J, 2006, GASTROENTEROLOGY, V130, pA359
   Du Clos TW, 2004, IMMUNOL RES, V30, P261, DOI 10.1385/IR:30:3:261
   Eklund C, 2005, INT J IMMUNOGENET, V32, P229, DOI 10.1111/j.1744-313X.2005.00515.x
   Florin THJ, 2006, SCAND J GASTROENTERO, V41, P306, DOI 10.1080/00365520500217118
   Gasche C, 2000, INFLAMM BOWEL DIS, V6, P8, DOI 10.1097/00054725-200002000-00002
   Hampe J, 2002, LANCET, V359, P1661, DOI 10.1016/S0140-6736(02)08590-2
   Hampe J, 2001, LANCET, V357, P1925, DOI 10.1016/S0140-6736(00)05063-7
   Hirschfield GM, 2003, QJM-INT J MED, V96, P793, DOI 10.1093/qjmed/hcg134
   Hugot JP, 2001, NATURE, V411, P599, DOI 10.1038/35079107
   Kovacs A, 2005, ATHEROSCLEROSIS, V178, P193, DOI 10.1016/j.atherosclerosis.2004.08.018
   Louis E, 2002, SCAND J GASTROENTERO, V37, P818, DOI 10.1080/713786515
   Louis E, 2001, GUT, V49, P777, DOI 10.1136/gut.49.6.777
   MacGregor AJ, 2004, CLIN CHEM, V50, P130, DOI 10.1373/clinchem.2003.028258
   Marnell L, 2005, CLIN IMMUNOL, V117, P104, DOI 10.1016/j.clim.2005.08.004
   MARNELL LL, 1995, J IMMUNOL, V155, P2185
   Mold C, 2006, J IMMUNOL, V176, P7598, DOI 10.4049/jimmunol.176.12.7598
   Neurath MF, 1999, GUT, V44, P625, DOI 10.1136/gut.44.5.625
   Niess JH, 2005, SCIENCE, V307, P254, DOI 10.1126/science.1102901
   Ogura Y, 2001, NATURE, V411, P603, DOI 10.1038/35079114
   Pankow JS, 2001, ATHEROSCLEROSIS, V154, P681, DOI 10.1016/S0021-9150(00)00586-4
   Radlmayr M, 2002, GASTROENTEROLOGY, V122, P2091, DOI 10.1053/gast.2002.34020
   Rath HC, 1996, J CLIN INVEST, V98, P945, DOI 10.1172/JCI118878
   Retterstol L, 2003, ATHEROSCLEROSIS, V169, P279, DOI 10.1016/S0021-9150(03)00192-8
   Russell AI, 2004, HUM MOL GENET, V13, P137, DOI 10.1093/hmg/ddh021
   Sandborn WJ, 2004, GUT, V53, P1485, DOI 10.1136/gut.2003.035253
   Sartor RB, 1997, ALIMENT PHARM THERAP, V11, P17
   Sartor RB, 1997, ALIMENT PHARM THERAP, V11, P89
   SARTOR RB, 1997, ALIMENT PHARM THER S, V11, P22
   Sartor RB, 1997, ALIMENT PHARM THE S3, V11, P96
   SAVAGE DC, 1977, ANNU REV MICROBIOL, V31, P107, DOI 10.1146/annurev.mi.31.100177.000543
   SCHNITZLER F, 2004, GUT, V53, pA142
   Schreiber S, 2005, GASTROENTEROLOGY, V129, P807, DOI 10.1053/j.gastro.2005.06.064
   Schultz M, 1999, AM J PHYSIOL-GASTR L, V276, pG1461, DOI 10.1152/ajpgi.1999.276.6.G1461
   SEIDERER J, 2006, IN PRESS SCAND J GAS
   Sellon RK, 1998, INFECT IMMUN, V66, P5224, DOI 10.1128/IAI.66.11.5224-5231.1998
   Shrive AK, 1996, NAT STRUCT BIOL, V3, P346, DOI 10.1038/nsb0496-346
   Solem CA, 2005, INFLAMM BOWEL DIS, V11, P707, DOI 10.1097/01.MIB.0000173271.18319.53
   Szalai AJ, 2002, GENES IMMUN, V3, P14, DOI 10.1038/sj.gene.6363820
   Tan SSH, 2005, J ENDOTOXIN RES, V11, P249, DOI 10.1179/096805105X37402
   Tchernof A, 2002, CIRCULATION, V105, P564, DOI 10.1161/hc0502.103331
   TILLETT WILLIAM S., 1930, JOUR EXP MED, V52, P561, DOI 10.1084/jem.52.4.561
   Vickers MA, 2002, CARDIOVASC RES, V53, P1029, DOI 10.1016/S0008-6363(01)00534-X
   Willot S, 2006, PHARMACOGENET GENOM, V16, P37, DOI 10.1097/01.fpc.0000182776.57437.d8
   Wolford JK, 2003, MOL GENET METAB, V78, P136, DOI 10.1016/S1096-7192(02)00230-5
   Zee RYL, 2002, ATHEROSCLEROSIS, V162, P217, DOI 10.1016/S0021-9150(01)00703-1
NR 56
TC 26
Z9 26
U1 0
U2 1
PU BLACKWELL PUBLISHING
PI OXFORD
PA 9600 GARSINGTON RD, OXFORD OX4 2DQ, OXON, ENGLAND
SN 0269-2813
J9 ALIMENT PHARM THERAP
JI Aliment. Pharmacol. Ther.
PD OCT 1
PY 2006
VL 24
IS 7
BP 1105
EP 1115
DI 10.1111/j.1365-2036.2006.03093.x
PG 11
WC Gastroenterology & Hepatology; Pharmacology & Pharmacy
WE Science Citation Index Expanded (SCI-EXPANDED)
SC Gastroenterology & Hepatology; Pharmacology & Pharmacy
GA 083FH
UT WOS:000240441300013
PM 16984505
OA Bronze
DA 2024-01-22
ER

PT J
AU Angriman, I
   Buzzi, G
   Giorato, E
   Barbierato, M
   Cavallin, F
   Ruffolo, C
   Degasperi, S
   Mari, V
   De Simoni, O
   Campi, M
   Zingales, F
   Roveron, G
   Iafrate, M
   Pucciarelli, S
   Bardini, R
   Scarpa, M
AF Angriman, Imerio
   Buzzi, Gianluca
   Giorato, Edoardo
   Barbierato, Maria
   Cavallin, Francesco
   Ruffolo, Cesare
   Degasperi, Silvia
   Mari, Valentina
   De Simoni, Ottavia
   Campi, Michela
   Zingales, Francesca
   Roveron, Gabriele
   Iafrate, Massimo
   Pucciarelli, Salvatore
   Bardini, Romeo
   Scarpa, Marco
TI Crohn's Disease-Related Stoma Complications and Their Impact on
   Postsurgical Course
SO DIGESTIVE SURGERY
LA English
DT Article
DE Crohn's disease; Ileostomy; Colostomy; Complications; Pyoderma
   gangrenosum
ID QUALITY-OF-LIFE; FECAL DIVERSION; ILEOSTOMY; MANAGEMENT; SURGERY
AB Introduction: Crohn's disease (CD) is a chronic inflammatory disease of the gastrointestinal tract. The diversion through a colostomy or an ileostomy is sometimes required for disease control. In these patients, common stoma-related complications sum up with CD-related complications and often require revisional surgery. Methods: The aim of the study was to assess stoma morbidity after surgery for CD and to identify the burden of CD-related or CD-associated complications. Thus, details of past medical history, surgery, and follow-up of 54 consecutive patients operated on for CD with any sort of stoma were retrieved from the stoma therapist prospectively maintained database. Results: In our series, 23 patients had a colostomy, and 31 patients had an ileostomy. Complications occurred after stoma creation in 38 patients (70%) at a median of 1.3 months (interquartile range 0.67.2). CD-related complications arose in 8 patients (including pyoderma gangrenosum in 3 patients, peristomal fistulae in 2, granulomas in 2, and peristomal abscess in 1). Patients with CD-related complications tended to have a shorter disease duration (p = 0.07) and higher occurrence of CD-related complications was associated with end-stoma (p = 0.006). In this cohort, 11 cases had to be surgically treated for peristomal fistulae or abscess, parastoma I hernia, prolapse, pyoderma gangrenosum, and recurrent CD. Discussion/Conclusions: In patients with CD, stoma creation is burdened by a high rate of postoperative complication and a relevant rate is specifically related to CD. Often these patients are required to be reoperated on to redo the stoma. Moreover, end-stoma configuration and aggressive CD phenotype are associ- ated to a higher rate of complications. (C) 2022 S. Karger AG, Basel
C1 [Angriman, Imerio; Buzzi, Gianluca; Ruffolo, Cesare; Degasperi, Silvia; Mari, Valentina; De Simoni, Ottavia; Campi, Michela; Pucciarelli, Salvatore; Scarpa, Marco] Azienda Osped Univ Padova, Clin Chirurg 1, Padua, Italy.
   [Giorato, Edoardo; Barbierato, Maria] Azienda Osped Univ Padova, Stoma Therapy Unit, Padua, Italy.
   [Roveron, Gabriele] Osped Rovigo, Outpatients Clin Unit, Rovigo, Italy.
   [Iafrate, Massimo] Azienda Osped Univ Padova, Urol Unit, Padua, Italy.
   [Zingales, Francesca; Bardini, Romeo] Azienda Osped Univ Padova, Gen Surg Unit, Padua, Italy.
C3 University of Padua; Azienda Ospedaliera - Universita di Padova;
   University of Padua; Azienda Ospedaliera - Universita di Padova; ULSS 5
   Polesana; Ospedale di Rovigo; University of Padua; Azienda Ospedaliera -
   Universita di Padova; University of Padua; Azienda Ospedaliera -
   Universita di Padova
RP Scarpa, M (通讯作者)，Azienda Osped Univ Padova, Clin Chirurg 1, Padua, Italy.
EM marco.scarpa@aopd.veneto.it
RI PUCCIARELLI, SALVATORE/J-5050-2018
OI PUCCIARELLI, SALVATORE/0000-0001-5289-9925; Buzzi,
   Gianluca/0000-0003-0489-0939; Angriman, Imerio/0000-0001-5873-5833
FU University of Padova [BIRD2020_01]
FX This study was funded with BIRD2020_01 grant from the University of
   Padova to Imerio Angriman.
CR Aboulian A, 2019, CLIN COLON RECT SURG, V32, P314, DOI 10.1055/s-0039-1683924
   Algaba A, 2021, DIGEST DIS SCI, V66, P2014, DOI 10.1007/s10620-020-06424-x
   Angriman I, 2017, COLORECTAL DIS, V19, pO279, DOI 10.1111/codi.13769
   Antonelli E, 2021, J CLIN MED, V10, DOI 10.3390/jcm10020364
   Ardizzone S, 2008, DIGEST LIVER DIS, V40, pS253, DOI 10.1016/S1590-8658(08)60534-4
   BROOKE BN, 1952, LANCET, V263, P102
   Burke JP, 2019, CLIN COLON RECT SURG, V32, P273, DOI 10.1055/s-0039-1683916
   CARLSEN E, 1995, WORLD J SURG, V19, P632, DOI 10.1007/BF00294742
   CARLSTEDT A, 1987, INT J COLORECTAL DIS, V2, P22, DOI 10.1007/BF01648993
   Celentano V, 2019, TECH COLOPROCTOL, V23, P1085, DOI 10.1007/s10151-019-02104-9
   Fischer S, 2003, MMW Fortschr Med, V145, P43
   Goyer P, 2009, DIS COLON RECTUM, V52, P205, DOI 10.1007/DCR.0b013e31819c9c08
   HARVEY RF, 1980, LANCET, V1, P514
   Jo UH, 2021, J DERMATOL, V48, P431, DOI 10.1111/1346-8138.15676
   Knowles SR, 2013, J WOUND OSTOMY CONT, V40, P623, DOI [10.1097/01.WON.0000436670.56153.7b, 10.1097/WON.0b013e3182a9a75b]
   Levenstein S, 2001, AM J GASTROENTEROL, V96, P1822, DOI 10.1016/S0002-9270(01)02441-8
   Lightner AL, 2020, CURR PROB SURG, V57, DOI 10.1016/j.cpsurg.2020.100808
   Lo CH, 2021, ALIMENT PHARM THER, V53, P598, DOI 10.1111/apt.16210
   Molodecky NA, 2012, GASTROENTEROLOGY, V142, P46, DOI 10.1053/j.gastro.2011.10.001
   Myrelid P, 2014, BRIT J SURG, V101, P539, DOI 10.1002/bjs.9439
   Neary PM, 2019, J CROHNS COLITIS, V13, P856, DOI 10.1093/ecco-jcc/jjz004
   Plasencia A, 2019, CLIN COLON RECT SURG, V32, P171, DOI 10.1055/s-0038-1677004
   R Core Team, 2022, R LANG ENV STAT COMP
   Rosenfeld G, 2013, J CROHNS COLITIS, V7, P868, DOI 10.1016/j.crohns.2013.01.019
   Scarpa M, 2009, J GASTROINTEST SURG, V13, P2128, DOI 10.1007/s11605-009-1044-y
   Schiergens TS, 2017, DIS COLON RECTUM, V60, P51, DOI 10.1097/DCR.0000000000000732
   Seifarth C, 2015, VISZERALMEDIZIN, V31, P273, DOI 10.1159/000438955
   Singh S, 2015, ALIMENT PHARM THER, V42, P783, DOI 10.1111/apt.13356
   Takahashi KI, 2008, DIGEST SURG, V25, P16, DOI 10.1159/000117818
   Torres J, 2017, LANCET, V389, P1741, DOI 10.1016/S0140-6736(16)31711-1
   Wang XY, 2018, INFLAMM BOWEL DIS, V24, P1167, DOI 10.1093/ibd/izy025
   Whitehead A, 2017, CLIN COLON RECT SURG, V30, P162, DOI 10.1055/s-0037-1598156
NR 32
TC 1
Z9 1
U1 0
U2 0
PU KARGER
PI BASEL
PA ALLSCHWILERSTRASSE 10, CH-4009 BASEL, SWITZERLAND
SN 0253-4886
EI 1421-9883
J9 DIGEST SURG
JI Dig. Surg.
PD JUN
PY 2022
VL 39
IS 2-3
BP 83
EP 91
DI 10.1159/000524036
PG 9
WC Gastroenterology & Hepatology; Surgery
WE Science Citation Index Expanded (SCI-EXPANDED)
SC Gastroenterology & Hepatology; Surgery
GA 3N9HN
UT WOS:000836455500003
PM 35294945
DA 2024-01-22
ER

PT J
AU Gruszecka, J
   Filip, R
AF Gruszecka, Jolanta
   Filip, Rafal
TI Does Anti-TNF-α Therapy Affect the Bacteriological Profile of Specimens
   Collected from Perianal Lesions? A Retrospective Analysis in Patients
   with Crohn's Disease
SO INTERNATIONAL JOURNAL OF ENVIRONMENTAL RESEARCH AND PUBLIC HEALTH
LA English
DT Article
DE Crohn's disease; bacteriology of perianal abscesses; biological therapy
ID FLIGHT MASS-SPECTROMETRY; LASER-DESORPTION/IONIZATION-TIME; DESORPTION
   IONIZATION-TIME; EVIDENCE-BASED CONSENSUS; FISTULA-IN-ANO; VITEK MS;
   ANORECTAL SEPSIS; ELDERLY-PATIENTS; MALDI-TOF; IDENTIFICATION
AB Anal abscesses and fistulas are potential complications of Crohn's disease (CD). Chronic immunosuppression, loose stools, and poor wound healing in this population present challenges to the management of perianal diseases. The purpose of the study was to determine the predominant bacterial species found in specimens from perianal lesions causing anal abscess and/or fistula drainage in hospitalized patients, and to compare the number and type of microorganisms isolated from samples taken from patients undergoing biological therapy or traditionally treated. The outcomes of studies of patients treated for anal abscesses or fistulas from 2017 to 2019 were evaluated. Data obtained from medical records included culture and antibiotic sensitivity results of swabs from perianal lesions of isolated microorganisms. A total of 373 swabs were collected from perianal lesions during the analysis period, including 51 (49 positive samples) from patients with CD. The predominant pathogen was Escherichia coli (55%, p < 0.001), the second most common microorganism was Staphylococcus aureus (14.3%, p < 0.001). In vitro susceptibility testing showed E. coli, ESBL (strain with Extended Spectrum Beta-Lactamase) in five cases, S. aureus, MRSA (methicillin-resistant S. aureus -resistant to all beta-lactam antibiotics: penicillins with inhibitors, cephalosporins, monobactams, carbapenems, except for ceftaroline) in one sample. Biologic therapy does not affect the type of microorganisms isolated from perianal abscesses in patients with CD.
C1 [Gruszecka, Jolanta] Med Coll Rzeszow Univ, Inst Hlth Sci, Rzeszow, Poland.
   [Gruszecka, Jolanta] Clin Hosp 2 Sw Jadwigi Krolowej, Dept Clin Microbiol, im Sw Jadwigi Krolowej 2, Rzeszow, Poland.
   [Filip, Rafal] Med Coll Rzeszow Univ, Fac Med, Polan, Rzeszow, Poland.
   [Filip, Rafal] Unit Clin Hosp 2 Rzeszow, Dept Gastroenterol IBD, Lwowska 60, Rzeszow, Poland.
RP Gruszecka, J (通讯作者)，Med Coll Rzeszow Univ, Inst Hlth Sci, Rzeszow, Poland.; Gruszecka, J (通讯作者)，Clin Hosp 2 Sw Jadwigi Krolowej, Dept Clin Microbiol, im Sw Jadwigi Krolowej 2, Rzeszow, Poland.
EM jagrusz@onet.pl; r.s.filip@wp.pl
RI ; Filip, Rafal/N-4918-2018
OI Gruszecka, Jolanta/0000-0002-1390-9278; Filip, Rafal/0000-0002-5954-151X
CR ALSALEM AH, 1994, J PEDIATR SURG, V29, P436, DOI 10.1016/0022-3468(94)90587-8
   Brook I, 1997, J CLIN MICROBIOL, V35, P2974, DOI 10.1128/JCM.35.11.2974-2976.1997
   Brook I., 2017, Infectious Diseases, V4th ed., P1628
   Chen CY, 2013, PLOS ONE, V8, DOI 10.1371/journal.pone.0060624
   CHOW AW, 1979, J INFECT DIS, V139, P621, DOI 10.1093/infdis/139.6.621
   de Zoeten EF, 2013, J PEDIATR GASTR NUTR, V57, P401, DOI 10.1097/MPG.0b013e3182a025ee
   Dowling Enez Victoria Eugenia, 2020, J. Coloproctol. (Rio J.), V40, P129, DOI 10.1016/j.jcol.2019.11.489
   Fang H, 2012, EUR J CLIN MICROBIOL, V31, P3073, DOI 10.1007/s10096-012-1667-x
   Fujimoto K, 2020, WORLD J GASTROENTERO, V26, P2758, DOI 10.3748/wjg.v26.i21.2758
   Gionchetti P, 2017, J CROHNS COLITIS, V11, P135, DOI 10.1093/ecco-jcc/jjw169
   GLENN J, 1988, REV INFECT DIS, V10, P42
   Gomollon F, 2017, J CROHNS COLITIS, V11, P3, DOI 10.1093/ecco-jcc/jjw168
   Gordon P.H., 1992, PRINCIPLES PRACTICE
   Haac BE, 2019, J SURG RES, V242, P118, DOI 10.1016/j.jss.2019.04.032
   Hamilton AL, 2018, CLIN MICROBIOL REV, V31, DOI 10.1128/CMR.00085-17
   Harris P, 2012, PATHOLOGY, V44, P583, DOI 10.1097/PAT.0b013e328358343c
   HENRICHSEN S, 1986, BRIT J SURG, V73, P371, DOI 10.1002/bjs.1800730515
   Jamal WY, 2013, J MED MICROBIOL, V62, P540, DOI 10.1099/jmm.0.053256-0
   Kovaleva J, 2016, BEST PRACT RES CL GA, V30, P689, DOI 10.1016/j.bpg.2016.09.008
   Kramer A, 2006, BMC INFECT DIS, V6, DOI 10.1186/1471-2334-6-130
   Lalou L, 2020, GASTROENTEROL RES, V13, P114, DOI 10.14740/gr1279
   Leung E, 2009, WORLD J SURG, V33, P2448, DOI 10.1007/s00268-009-0190-4
   Liu KL, 2007, J GASTROEN HEPATOL, V22, P757, DOI 10.1111/j.1440-1746.2007.04964.x
   LUNNISS PJ, 1994, BRIT J SURG, V81, P368, DOI 10.1002/bjs.1800810314
   Luo YP, 2015, J MED MICROBIOL, V64, P18, DOI 10.1099/jmm.0.080317-0
   Machado Alexandre P., 2006, Arq. Gastroenterol., V43, P255, DOI 10.1590/S0004-28032006000400002
   Mondot S, 2016, GUT, V65, P954, DOI 10.1136/gutjnl-2015-309184
   Narayanan A., 2015, INT SURG J, V2, P175, DOI [10.5455/2349-2902.isj20150510, DOI 10.5455/2349-2902.ISJ20150510]
   Park SK, 2014, J CLIN GASTROENTEROL, V48, P703, DOI 10.1097/MCG.0000000000000024
   Pascal V, 2017, GUT, V66, P813, DOI 10.1136/gutjnl-2016-313235
   Penner J.L., 2005, Bergey's Manual of Systematic Bacteriology, V2, P745
   Pereira ADI, 2002, REV ESP ENFERM DIG, V94, P535
   Pfaller MA, 2007, J CLIN MICROBIOL, V45, P3522, DOI 10.1128/JCM.00403-07
   Reuken PA, 2018, J CROHNS COLITIS, V12, P695, DOI 10.1093/ecco-jcc/jjy017
   Richter S, 2013, EUR J CLIN MICROBIOL, V32, P1571, DOI 10.1007/s10096-013-1912-y
   Segal R, 2006, J HOSP INFECT, V63, P79, DOI 10.1016/j.jhin.2005.11.005
   Segal R, 2006, J AM GERIATR SOC, V54, P1905, DOI 10.1111/j.1532-5415.2006.00964.x
   Seow-En I, 2017, ANZ J SURG, V87, P356, DOI 10.1111/ans.12936
   SEOWCHOEN F, 1992, BRIT J SURG, V79, P27, DOI 10.1002/bjs.1800790107
   Siegmund B, 2016, J CROHNS COLITIS, V10, P377, DOI 10.1093/ecco-jcc/jjv228
   Ticac B, 2010, EUR ARCH OTO-RHINO-L, V267, P1579, DOI 10.1007/s00405-010-1253-8
   Toyonaga T, 2007, INT J COLORECTAL DIS, V22, P209, DOI 10.1007/s00384-006-0121-x
   Tozer P, 2011, GUT, V60, pA221, DOI 10.1136/gut.2011.239301.466
   Ulug M, 2010, BRAZ J INFECT DIS, V14, P225, DOI 10.1590/S1413-86702010000300005
   Vaishnavi C, 2014, GASTROENTEROLOGY, V146, pS389
   van Veen SQ, 2010, J CLIN MICROBIOL, V48, P900, DOI 10.1128/JCM.02071-09
   Varela E, 2013, ALIMENT PHARM THER, V38, P151, DOI 10.1111/apt.12365
   Wang D, 2014, TECH COLOPROCTOL, V18, P635, DOI 10.1007/s10151-013-1111-y
   West RL, 2005, DIGEST DIS SCI, V50, P1260, DOI 10.1007/s10620-005-2769-4
   Wright EK, 2017, J CROHNS COLITIS, V11, P191, DOI 10.1093/ecco-jcc/jjw136
   Wright EK, 2015, INFLAMM BOWEL DIS, V21, P1219, DOI 10.1097/MIB.0000000000000382
NR 51
TC 2
Z9 2
U1 0
U2 1
PU MDPI
PI BASEL
PA ST ALBAN-ANLAGE 66, CH-4052 BASEL, SWITZERLAND
EI 1660-4601
J9 INT J ENV RES PUB HE
JI Int. J. Environ. Res. Public Health
PD MAR
PY 2022
VL 19
IS 5
AR 2892
DI 10.3390/ijerph19052892
PG 10
WC Environmental Sciences; Public, Environmental & Occupational Health
WE Science Citation Index Expanded (SCI-EXPANDED); Social Science Citation Index (SSCI)
SC Environmental Sciences & Ecology; Public, Environmental & Occupational
   Health
GA ZZ0KZ
UT WOS:000772967100001
PM 35270584
OA Green Published, gold
DA 2024-01-22
ER

PT J
AU Vernia, F
   Di Ruscio, M
   Stefanelli, G
   Viscido, A
   Frieri, G
   Latella, G
AF Vernia, Filippo
   Di Ruscio, Mirko
   Stefanelli, Gianpiero
   Viscido, Angelo
   Frieri, Giuseppe
   Latella, Giovanni
TI Is fecal calprotectin an accurate marker in the management of Crohn's
   disease?
SO JOURNAL OF GASTROENTEROLOGY AND HEPATOLOGY
LA English
DT Review
DE Capsule endoscopy; Colonoscopy; Crohn's disease; Fecal calprotectin;
   Fecal markers
ID INFLAMMATORY-BOWEL-DISEASE; C-REACTIVE PROTEIN; CAPSULE ENDOSCOPY;
   POSTOPERATIVE RECURRENCE; ILEOCOLONIC RESECTION; ASYMPTOMATIC PATIENTS;
   SURROGATE MARKERS; PREDICTIVE MARKER; LACTOFERRIN; BIOMARKERS
AB Although lacking validated cutoff values, fecal calprotectin (FC), besides C-reactive protein, is considered the standard test for assessing disease activity in Crohn's disease (CD). The aim of the present review is to provide a general overview of the literature addressing the role of FC in the clinical and endoscopic assessment of disease activity in CD, seeking correlations with capsule endoscopy, response to therapy, prediction of relapse, and postoperative recurrence. A systematic search of the literature up to September 2019 was performed using Medline, Embase, and the Cochrane Library. Only papers written in English concerning FC in adult patients affected by CD were included. Pediatric studies, in vitro studies, animal studies, studies on blood/serum samples, and studies analyzing FC in ulcerative colitis or in both CD and ulcerative colitis were excluded. Out of 713 citations, 65 eligible studies were identified. FC showed high accuracy in the assessment of intestinal inflammation and response to therapy, in particular in colonic disease, thus proving a good surrogate marker for these aims. FC is useful in identifying patients at high risk for endoscopic relapse or postoperative recurrence, for optimizing or downstage therapy. Unfortunately, FC performs less well in small bowel CD. FC is an effective fecal marker in the management of CD patients, optimizing the use of endoscopic procedures. Owing to its diagnostic accuracy, FC may represent a cornerstone of the "treat-to-target" management strategy of CD patients.
C1 [Vernia, Filippo; Stefanelli, Gianpiero; Viscido, Angelo; Frieri, Giuseppe; Latella, Giovanni] Univ Aquila, Gastroenterol Unit, Dept Life Hlth & Environm Sci, Piazza S Tommasi,1 Coppito, I-67100 Laquila, Italy.
   [Di Ruscio, Mirko] IRCCS Osped Sacro Cuore Don Calabria, IBD Unit, Verona, Italy.
C3 University of L'Aquila; IRCCS Sacro Cuore Don Calabria
RP Latella, G (通讯作者)，Univ Aquila, Gastroenterol Unit, Dept Life Hlth & Environm Sci, Piazza S Tommasi,1 Coppito, I-67100 Laquila, Italy.
EM giolatel@tin.it
RI Vernia, Filippo/AAO-6536-2020; Viscido, Angelo/AAB-7536-2020
OI Vernia, Filippo/0000-0003-1350-4876; Viscido,
   Angelo/0000-0001-8513-3758; Stefanelli, Gianpiero/0000-0002-7076-5493;
   Latella, Giovanni/0000-0001-6341-5711
CR Af Bjorkesten CG, 2019, SCAND J GASTROENTERO, V18, P1
   af Björkesten CG, 2012, SCAND J GASTROENTERO, V47, P528, DOI 10.3109/00365521.2012.660542
   Aggarwal V, 2017, GASTROINTEST ENDOSC, V86, P1070, DOI 10.1016/j.gie.2017.09.011
   Ahmed I, 2016, ALIMENT PHARM THER, V43, P596, DOI 10.1111/apt.13522
   Alibrahim B, 2015, CAN J GASTROENTEROL, V29, P157, DOI 10.1155/2015/950286
   Arai T, 2017, CLIN GASTROENTEROL H, V15, P56, DOI 10.1016/j.cgh.2016.08.015
   Baillet P, 2018, WORLD J GASTROENTERO, V24, P641, DOI 10.3748/wjg.v24.i5.641
   Basso D, 2014, CLIN CHEM LAB MED, V52, P471, DOI 10.1515/cclm-2013-0588
   Beltrán B, 2019, DIGEST DIS, V37, P108, DOI 10.1159/000492626
   Boschetti G, 2015, AM J GASTROENTEROL, V110, P865, DOI 10.1038/ajg.2015.30
   Boschetti G, 2015, INFLAMM BOWEL DIS, V21, P331, DOI 10.1097/MIB.0000000000000273
   Bressler B, 2015, CAN J GASTROENTEROL, V29, P369, DOI 10.1155/2015/852723
   Cerrillo E, 2019, INFLAMM BOWEL DIS, V29
   Colombel JF, 2017, LANCET, V390, P2779, DOI 10.1016/S0140-6736(17)32641-7
   de Suray N, 2012, 7 C EUR CROHNS COL O
   Delefortrie Q, 2016, CLIN BIOCHEM, V49, P268, DOI 10.1016/j.clinbiochem.2015.10.010
   Denis MA, 2007, INFLAMM BOWEL DIS, V13, P1100, DOI 10.1002/ibd.20178
   Di Ruscio M, 2018, INFLAMM BOWEL DIS, V24, P78, DOI 10.1093/ibd/izx011
   Du L, 2018, J CLIN GASTROENTEROL, V52, P235, DOI 10.1097/MCG.0000000000000776
   Eder P, 2014, POL ARCH MED WEWN, V124, P51
   Valenzuela JE, 2015, REV ESP ENFERM DIG, V107, P211
   Ferreiro-Iglesias R, 2016, SCAND J GASTROENTERO, V51, P442, DOI 10.3109/00365521.2015.1115546
   Leal RF, 2015, GUT, V64, P233, DOI 10.1136/gutjnl-2013-306518
   Garcia-Planella E, 2016, INFLAMM BOWEL DIS, V22, P2879, DOI 10.1097/MIB.0000000000000960
   Gaya DR, 2005, QJM-INT J MED, V98, P435, DOI 10.1093/qjmed/hci069
   Gecse KB, 2015, SCAND J GASTROENTERO, V50, P841, DOI 10.3109/00365521.2015.1008035
   Hale MF, 2016, EUR J GASTROEN HEPAT, V28, P1145, DOI 10.1097/MEG.0000000000000696
   Bachiller MTH, 2016, SCAND J GASTROENTERO, V51, P720, DOI 10.3109/00365521.2015.1130164
   Höög CM, 2014, SCAND J GASTROENTERO, V49, P1084, DOI 10.3109/00365521.2014.920915
   Inokuchi T, 2016, INFLAMM BOWEL DIS, V22, P1078, DOI 10.1097/MIB.0000000000000728
   Iwamoto F, 2018, J GASTROEN HEPATOL, V33, P1984, DOI 10.1111/jgh.14310
   Jensen MD, 2011, CLIN GASTROENTEROL H, V9, P124, DOI 10.1016/j.cgh.2010.10.019
   Jones J, 2008, CLIN GASTROENTEROL H, V6, P1218, DOI 10.1016/j.cgh.2008.06.010
   Kallel L, 2010, EUR J GASTROEN HEPAT, V22, P340, DOI 10.1097/MEG.0b013e32832bab49
   Karczewski J, 2015, AUTOIMMUNITY, V48, P318, DOI 10.3109/08916934.2015.1016221
   Kawashima K, 2017, INFLAMM BOWEL DIS, V23, P2027, DOI 10.1097/MIB.0000000000001202
   Kopylov U, 2016, EUR J GASTROEN HEPAT, V28, P1137, DOI 10.1097/MEG.0000000000000692
   Kopylov U, 2015, AM J GASTROENTEROL, V110, P1316, DOI 10.1038/ajg.2015.221
   Kopylov U, 2015, INFLAMM BOWEL DIS, V21, P93, DOI 10.1097/MIB.0000000000000255
   Koulaouzidis A, 2012, DIGEST DIS SCI, V57, P987, DOI 10.1007/s10620-011-1956-8
   Labaere D, 2014, UNITED EUR GASTROENT, V2, P30, DOI 10.1177/2050640613518201
   Laharie D, 2011, ALIMENT PHARM THER, V34, P462, DOI 10.1111/j.1365-2036.2011.04743.x
   Lamb CA, 2009, BRIT J SURG, V96, P663, DOI 10.1002/bjs.6593
   Lasson A, 2014, J CROHNS COLITIS, V8, P789, DOI 10.1016/j.crohns.2013.12.015
   Lin JF, 2014, INFLAMM BOWEL DIS, V20, P1407, DOI 10.1097/MIB.0000000000000057
   Lobaton Triana, 2013, J Crohns Colitis, V7, pe641, DOI 10.1016/j.crohns.2013.05.005
   Lopes S, 2016, INFLAMM BOWEL DIS, V22, P2173, DOI 10.1097/MIB.0000000000000850
   Louis E, 2012, GASTROENTEROLOGY, V142, P63, DOI 10.1053/j.gastro.2011.09.034
   Lykowska-Szuber L, 2016, GASTROENTEROL REV, V11, P232, DOI 10.5114/pg.2015.55700
   Mao R, 2012, INFLAMM BOWEL DIS, V18, P1894, DOI 10.1002/ibd.22861
   Vázquez-Morón JM, 2017, REV ESP ENFERM DIG, V109, P130, DOI 10.17235/reed.2017.4542/2016
   Monteiro S, 2019, SCAND J GASTROENTERO, V54, P49, DOI 10.1080/00365521.2018.1549683
   Monteiro S, 2018, INFLAMM BOWEL DIS, V24, P2033, DOI 10.1093/ibd/izy098
   Mosli MH, 2015, AM J GASTROENTEROL, V110, P802, DOI 10.1038/ajg.2015.120
   Naismith GD, 2013, ALIMENT PHARM THER, V37, P613, DOI 10.1111/apt.12221
   Naismith GD, 2014, J CROHNS COLITIS, V8, P1022, DOI 10.1016/j.crohns.2014.01.029
   National Institute for Health and Care Excellence (NICE), FAEC CALPR DIAGN TES
   NOGUEIRA Islaine Martins, 2013, Arq. Gastroenterol., V50, P130, DOI 10.1590/S0004-28032013000200022
   Olsen PAS, 2015, SCAND J GASTROENTERO, V50, P272, DOI 10.3109/00365521.2014.1003395
   Orlando A, 2006, Eur Rev Med Pharmacol Sci, V10, P17
   Papamichael Konstantinos, 2013, J Crohns Colitis, V7, pe700, DOI 10.1016/j.crohns.2013.07.008
   Pavlidis P, 2016, SCAND J GASTROENTERO, V51, P1447, DOI 10.1080/00365521.2016.1205128
   Qiu Y, 2015, INFLAMM BOWEL DIS, V21, P315, DOI 10.1097/MIB.0000000000000262
   Roblin X, 2017, INFLAMM BOWEL DIS, V23, P126, DOI 10.1097/MIB.0000000000000986
   Schoepfer AM, 2010, AM J GASTROENTEROL, V105, P162, DOI 10.1038/ajg.2009.545
   Shitrit ABG, 2017, SCAND J GASTROENTERO, V52, P328, DOI 10.1080/00365521.2016.1253769
   Sipponen T, 2008, ALIMENT PHARM THER, V28, P1221, DOI 10.1111/j.1365-2036.2008.03835.x
   Sipponen T, 2008, INFLAMM BOWEL DIS, V14, P1392, DOI 10.1002/ibd.20490
   Sipponen T, 2012, SCAND J GASTROENTERO, V47, P778, DOI 10.3109/00365521.2012.677953
   Sipponen T, 2010, SCAND J GASTROENTERO, V45, P325, DOI 10.3109/00365520903483650
   Sipponen T, 2008, INFLAMM BOWEL DIS, V14, P40, DOI 10.1002/ibd.20312
   Sorrentino D, 2012, DIGEST DIS SCI, V57, P1341, DOI 10.1007/s10620-011-2025-z
   Sorrentino D, 2010, CLIN GASTROENTEROL H, V8, P591, DOI 10.1016/j.cgh.2010.01.016
   Tibble J, 2000, GUT, V47, P506, DOI 10.1136/gut.47.4.506
   Turvill J, 2017, FRONTLINE GASTROENTE, V8, P183, DOI 10.1136/flgastro-2016-100780
   Turvill J, 2014, FRONTLINE GASTROENTE, V5, P167, DOI 10.1136/flgastro-2014-100441
   Verdejo C, 2018, EUR J GASTROEN HEPAT, V30, P1521, DOI 10.1097/MEG.0000000000001284
   Whitehead SJ, 2013, ANN CLIN BIOCHEM, V50, P53, DOI 10.1258/acb.2012.011272
   Wright EK, 2015, GASTROENTEROLOGY, V148, P938, DOI 10.1053/j.gastro.2015.01.026
   Yamamoto T, 2016, THER ADV GASTROENTER, V9, P664, DOI 10.1177/1756283X16646562
   Yamamoto T, 2013, UNITED EUR GASTROENT, V1, P368, DOI 10.1177/2050640613501818
   Ye L, 2017, SCAND J GASTROENTERO, V52, P1113, DOI 10.1080/00365521.2017.1346704
   Yousuf H, 2018, DIGEST DIS, V36, P202, DOI 10.1159/000485375
NR 83
TC 33
Z9 35
U1 0
U2 4
PU WILEY
PI HOBOKEN
PA 111 RIVER ST, HOBOKEN 07030-5774, NJ USA
SN 0815-9319
EI 1440-1746
J9 J GASTROEN HEPATOL
JI J. Gastroenterol. Hepatol.
PD MAR
PY 2020
VL 35
IS 3
BP 390
EP 400
DI 10.1111/jgh.14950
EA DEC 2019
PG 11
WC Gastroenterology & Hepatology
WE Science Citation Index Expanded (SCI-EXPANDED)
SC Gastroenterology & Hepatology
GA KT3DC
UT WOS:000503097400001
PM 31795013
OA Bronze
DA 2024-01-22
ER

PT J
AU Hisamatsu, T
   Kato, S
   Kunisaki, R
   Matsuura, M
   Nagahori, M
   Motoya, S
   Esaki, M
   Fukata, N
   Inoue, S
   Sugaya, T
   Sakuraba, H
   Hirai, F
   Watanabe, K
   Kanai, T
   Naganuma, M
   Nakase, H
   Suzuki, Y
   Watanabe, M
   Hibi, T
   Nojima, M
   Matsumoto, T
   Endo, K
   Hanai, H
   Kobayashi, T
   Hiraoka, S
   Honda, Y
   Inoue, T
   Inoue, S
   Ishida, T
   Ito, H
   Iwakiri, R
   Izumi, M
   Kagaya, T
   Kamata, N
   Naganawa, Y
   Kaneto, H
   Kani, K
   Kinjyo, F
   Yasaka, H
   Kurahara, K
   Kyouwon, L
   Yano, Y
   Matsui, T
   Tanaka, H
   Munemoto, Y
   Naito, Y
   Nakagawa, T
   Yokoyama, Y
   Nakamura, S
   Okazaki, K
   Ouchi, S
   Saruta, M
   Sasaki, M
   Takeshima, F
   Tamaki, H
   Tanaka, S
   Tanida, S
   Mizoshita, T
   Tominaga, K
   Yamashita, M
   Yoshida, A
   Yoshimura, N
AF Hisamatsu, Tadakazu
   Kato, Shingo
   Kunisaki, Reiko
   Matsuura, Minoru
   Nagahori, Masakazu
   Motoya, Satoshi
   Esaki, Motohiro
   Fukata, Norimasa
   Inoue, Satoko
   Sugaya, Takeshi
   Sakuraba, Hirotake
   Hirai, Fumihito
   Watanabe, Kenji
   Kanai, Takanori
   Naganuma, Makoto
   Nakase, Hiroshi
   Suzuki, Yasuo
   Watanabe, Mamoru
   Hibi, Toshifumi
   Nojima, Masanori
   Matsumoto, Takayuki
   Endo, Katsuya
   Hanai, Hiroyuki
   Kobayashi, Taku
   Hiraoka, Sakiko
   Honda, Yutaka
   Inoue, Takuya
   Inoue, Shuji
   Ishida, Tetsuya
   Ito, Hiroaki
   Iwakiri, Ryuichi
   Izumi, Motoyoshi
   Kagaya, Takashi
   Kamata, Noriko
   Naganawa, Yumiko
   Kaneto, Hiroyuki
   Kani, Kazuhito
   Kinjyo, Fukunori
   Yasaka, Hiroki
   Kurahara, Koichi
   Kyouwon, Lee
   Yano, Yutaka
   Matsui, Toshiyuki
   Tanaka, Hiroki
   Munemoto, Yoshinori
   Naito, Yuji
   Nakagawa, Tomoo
   Yokoyama, Yoko
   Nakamura, Shiro
   Okazaki, Kazuichi
   Ouchi, Sachiko
   Saruta, Masayuki
   Sasaki, Makoto
   Takeshima, Fuminao
   Tamaki, Hiroyuki
   Tanaka, Shinji
   Tanida, Satoshi
   Mizoshita, Tsutomu
   Tominaga, Keiichi
   Yamashita, Masaki
   Yoshida, Atsushi
   Yoshimura, Naoki
CA DIAMOND2 Study Grp
TI Withdrawal of thiopurines in Crohn's disease treated with scheduled
   adalimumab maintenance: a prospective randomised clinical trial
   (DIAMOND2)
SO JOURNAL OF GASTROENTEROLOGY
LA English
DT Article
DE Crohn's disease; Adalimumab; Thiopurines
ID COMBINATION THERAPY; ANTIBODIES; AZATHIOPRINE; ASSOCIATION; MONOTHERAPY;
   INFLIXIMAB; DRUG
AB Background The risk:benefit ratio of concomitant use of thiopurines with scheduled adalimumab (ADA) maintenance therapy for Crohn's disease is controversial. The aim of this study is to identify the influence of withdrawal of thiopurines in patients in remission with combination therapy in an open-label, randomised, controlled trial (DIAMOND2; UMIN000009596). Methods Patients in corticosteroid-free clinical remission (CFCR) for >= 6 months with ADA (40 mg, s.c., every other week) scheduled maintenance combined with thiopurines were randomised into two groups, "continue" (Con) or "discontinue" (Dis) group of thiopurines, whereas all other patients kept receiving scheduled ADA maintenance therapy for 52 weeks. The primary endpoint was the proportion of patients in CFCR at week 52. Secondary endpoints were endoscopic remission (ER), trough levels of ADA in serum, and safety. Results Fifty patients were randomised to Con or Dis groups. Characteristics of patients were not significantly different between the groups. CFCR and ER prevalence at week 52 were not significantly different between groups (log rank, P = 0.704, P = 1.000, respectively). Trough levels of ADA were not significantly different between groups (P = 0.515). The proportion of patients with AAA positivity at week 52 was not significantly different (P = 0.437). ER at week 0 was involved in ER and triple remission at week 52. No serious adverse effects were observed in either group. Conclusion Continuation of thiopurines > 6 months offers no clear benefit over scheduled ADA monotherapy. CFCR, ER, and ADA trough level at week 52 were not significantly different between groups. ER at week 0 may be involved in better long-term clinical outcomes.
C1 [Hisamatsu, Tadakazu] Kyorin Univ, Sch Med, Dept Internal Med 3, Div Gastroenterol & Hepatol, 6-20-2 Shinkawa, Mitaka, Tokyo 1818611, Japan.
   [Kato, Shingo] Saitama Med Univ, Saitama Med Ctr, Dept Gastroenterol & Hepatol, Saitama, Japan.
   [Kunisaki, Reiko] Yokohama City Univ, Med Ctr, Inflammatory Bowel Dis Ctr, Yokohama, Kanagawa, Japan.
   [Matsuura, Minoru] Kyoto Univ, Grad Sch Med, Dept Gastroenterol & Hepatol, Kyoto, Japan.
   [Nagahori, Masakazu; Watanabe, Mamoru] Tokyo Med & Dent Univ, Dept Gastroenterol & Hepatol, Tokyo, Japan.
   [Motoya, Satoshi] Sapporo Kosei Gen Hosp, Inflammatory Bowel Dis Ctr, Sapporo, Hokkaido, Japan.
   [Esaki, Motohiro] Kyushu Univ, Grad Sch Med Sci, Dept Med & Clin Sci, Fukuoka, Fukuoka, Japan.
   [Fukata, Norimasa] Kansai Med Univ, Dept Internal Med 3, Osaka, Japan.
   [Inoue, Satoko] Kobe City Med Ctr Gen Hosp, Dept Gastroenterol, Kobe, Hyogo, Japan.
   [Sugaya, Takeshi] Japan Red Cross Ashikaga Hosp, Dept Internal Med, Ashikaga, Tochigi, Japan.
   [Sakuraba, Hirotake] Hirosaki Univ, Grad Sch Med, Dept Gastroenterol & Hematol, Hirosaki, Aomori, Japan.
   [Hirai, Fumihito] Fukuoka Univ, Chikushi Hosp, Inflammatory Bowel Dis Ctr, Chikushino, Japan.
   [Watanabe, Kenji] Osaka City Gen Hosp, Div Gastroenterol, Osaka, Japan.
   [Watanabe, Kenji] Hyogo Coll Med, Dept Intestinal Inflammat Res, Nishinomiya, Hyogo, Japan.
   [Kanai, Takanori; Naganuma, Makoto] Keio Univ, Sch Med, Dept Internal Med, Tokyo, Japan.
   [Nakase, Hiroshi] Sapporo Med Univ, Dept Gastroenterol & Hepatol, Sch Med, Sapporo, Hokkaido, Japan.
   [Suzuki, Yasuo] Toho Univ, Dept Internal Med, Sakura Med Ctr, Sakura, Chiba, Japan.
   [Hibi, Toshifumi] Kitasato Univ, Kitasato Inst Hosp, Ctr Adv IBD Res & Treatment, Tokyo, Japan.
   [Nojima, Masanori] Univ Tokyo, Inst Med Sci Hosp, Ctr Translat Res, Tokyo, Japan.
   [Matsumoto, Takayuki] Iwate Med Univ, Dept Med, Div Gastroenterol, Morioka, Iwate, Japan.
   [Endo, Katsuya] Tohoku Univ, Sendai, Miyagi, Japan.
   [Esaki, Motohiro] Kyushu Univ, Fukuoka, Japan.
   [Hanai, Hiroyuki] Hamamatsu South Hosp, Hamamatsu, Shizuoka, Japan.
   [Hibi, Toshifumi; Kobayashi, Taku] Kitasato Univ, Kitasato Inst Hosp, Tokyo, Japan.
   [Hiraoka, Sakiko] Okayama Univ, Okayama, Japan.
   [Hisamatsu, Tadakazu] Kyorin Univ, Mitaka, Tokyo, Japan.
   [Honda, Yutaka] Niigata Univ, Niigata, Japan.
   [Inoue, Satoko] Kobe City Med Ctr Gen Hosp, Kobe, Hyogo, Japan.
   [Inoue, Takuya] Osaka Med Coll, Osaka, Japan.
   [Inoue, Shuji] Kochi Natl Hosp, Kochi, Japan.
   [Ishida, Tetsuya] Ishida Clin IBD & Gastroenterol, Oita, Japan.
   [Ito, Hiroaki] Kinshukai Infus Clin, Osaka, Japan.
   [Iwakiri, Ryuichi] Saga Univ, Sagae, Yamagata, Japan.
   [Izumi, Motoyoshi] Machida Municipal Hosp, Machida, Tokyo, Japan.
   [Kagaya, Takashi] Kanazawa Univ, Kanazawa, Ishikawa, Japan.
   [Kamata, Noriko] Osaka City Univ, Osaka, Japan.
   [Kanai, Takanori; Naganuma, Makoto] Keio Univ, Keio, Japan.
   [Naganawa, Yumiko; Kaneto, Hiroyuki] Muroran City Gen Hosp, Muroran, Hokkaido, Japan.
   [Kato, Shingo; Kani, Kazuhito] Saitama Med Univ, Saitama, Japan.
   [Kinjyo, Fukunori] Univ Ryukyus, Nishihara, Okinawa, Japan.
   [Kunisaki, Reiko] Yokohama City Univ, Med Ctr, Yokohama, Kanagawa, Japan.
   [Yasaka, Hiroki; Kurahara, Koichi] Matsuyama Red Cross Hosp, Matsuyama, Ehime, Japan.
   [Kyouwon, Lee] Moriguchikeijinkai Hosp, Moriguchi, Osaka, Japan.
   [Hirai, Fumihito; Yano, Yutaka; Matsui, Toshiyuki] Fukuoka Univ, Chikushi Hosp, Fukuoka, Fukuoka, Japan.
   [Matsumoto, Takayuki] Iwate Med Univ, Morioka, Iwate, Japan.
   [Motoya, Satoshi; Tanaka, Hiroki] Sapporo Kosei Gen Hosp, Sapporo, Hokkaido, Japan.
   [Munemoto, Yoshinori] Fukui Ken Saiseikai Hosp, Fukui, Japan.
   [Naito, Yuji] Kyoto Prefectural Univ Med, Kyoto, Japan.
   [Nakagawa, Tomoo] Chiba Univ, Chiba, Japan.
   [Watanabe, Kenji; Yokoyama, Yoko; Nakamura, Shiro] Hyogo Coll Med, Nishinomiya, Hyogo, Japan.
   [Nakase, Hiroshi] Sapporo Med Univ, Sch Med, Sapporo, Hokkaido, Japan.
   [Nojima, Masanori] Univ Tokyo, Tokyo, Japan.
   [Fukata, Norimasa; Okazaki, Kazuichi] Kansai Med Univ, Hirakata, Osaka, Japan.
   [Ouchi, Sachiko] Steel Mem Hirohata Hosp, Himeji, Hyogo, Japan.
   [Sakuraba, Hirotake] Hirosaki Univ, Hirosaki, Aomori, Japan.
   [Saruta, Masayuki] Jikei Univ, Sch Med, Tokyo, Japan.
   [Sasaki, Makoto] Aichi Med Univ, Nagakute, Aichi, Japan.
   [Sugaya, Takeshi] Japan Red Cross Ashikaga Hosp, Ashikaga, Japan.
   [Suzuki, Yasuo] Toho Univ, Sakura Med Ctr, Tokyo, Japan.
   [Takeshima, Fuminao] Nagasaki Univ, Nagasaki, Japan.
   [Tamaki, Hiroyuki] Takamatsu Red Cross Hosp, Takamatsu, Kagawa, Japan.
   [Tanaka, Shinji] Hiroshima Univ, Hiroshima, Japan.
   [Tanida, Satoshi; Mizoshita, Tsutomu] Nagoya City Univ, Nagoya, Aichi, Japan.
   [Tominaga, Keiichi] Dokkyo Med Univ, Mibu, Tochigi, Japan.
   [Nagahori, Masakazu; Watanabe, Mamoru] Tokyo Med & Dent Univ, Tokyo, Japan.
   [Yamashita, Masaki] St Marianna Univ, Sch Med, Kawasaki, Kanagawa, Japan.
   [Yoshida, Atsushi] Ofuna Cent Hosp, Kamakura, Kanagawa, Japan.
   [Yoshimura, Naoki] Tokyo Yamate Med Ctr, Tokyo, Japan.
C3 Kyorin University; Saitama Medical University; Yokohama City University;
   Kyoto University; Tokyo Medical & Dental University (TMDU); Sapporo
   Kosei General Hospital; Kyushu University; Kansai Medical University;
   Kobe City Medical Center General Hospital; Hirosaki University; Fukuoka
   University; Osaka City General Hospital; Hyogo College of Medicine; Keio
   University; Sapporo Medical University; Toho University; Kitasato
   University; University of Tokyo; Iwate Medical University; Tohoku
   University; Kyushu University; Kitasato University; Okayama University;
   Kyorin University; Niigata University; Kobe City Medical Center General
   Hospital; Osaka Medical College; Osaka Medical & Pharmaceutical
   University; Saga University; Kanazawa University; Osaka Metropolitan
   University; Keio University; Saitama Medical University; University of
   the Ryukyus; Yokohama City University; Matsuyama Red Cross Hospital;
   Fukuoka University; Iwate Medical University; Sapporo Kosei General
   Hospital; Kyoto Prefectural University of Medicine; Chiba University;
   Hyogo College of Medicine; Sapporo Medical University; University of
   Tokyo; Kansai Medical University; Hirosaki University; Jikei University;
   Aichi Medical University; Toho University; Nagasaki University;
   Hiroshima University; Nagoya City University; Dokkyo Medical University;
   Tokyo Medical & Dental University (TMDU); Saint Marianna University
RP Hisamatsu, T (通讯作者)，Kyorin Univ, Sch Med, Dept Internal Med 3, Div Gastroenterol & Hepatol, 6-20-2 Shinkawa, Mitaka, Tokyo 1818611, Japan.
EM thisamatsu@ks.kyorin-u.ac.jp
RI Watanabe, Mamoru/AHE-0489-2022; Tominaga, Keiichi/AAN-2986-2020; Tanida,
   Satoshi/AAA-1805-2021; Nagahori, Masakazu/HRA-6764-2023; Nojima,
   Masanori/ABE-2237-2020; Kobayashi, Taku/AAO-6437-2020; Saruta,
   Masayuki/ABL-4991-2022; Nakase, Hiroshi/AAZ-4425-2020; Tanida,
   Satoshi/HDO-0229-2022
OI Nojima, Masanori/0000-0002-8788-2522; Kobayashi,
   Taku/0000-0002-2073-4234; Saruta, Masayuki/0000-0001-8172-3240; Tanida,
   Satoshi/0000-0003-0068-1283
FU Ministry of Health, Labour and Welfare of Japan
FX Grant from the Ministry of Health, Labour and Welfare of Japan
   ("Investigation and research for intractable inflammatory bowel
   disease'').
CR Bartelds GM, 2007, ANN RHEUM DIS, V66, P921, DOI 10.1136/ard.2006.065615
   Bartelds GM, 2011, JAMA-J AM MED ASSOC, V305, P1460, DOI 10.1001/jama.2011.406
   Beaugerie L, 2009, LANCET, V374, P1617, DOI 10.1016/S0140-6736(09)61302-7
   BEST WR, 1976, GASTROENTEROLOGY, V70, P439
   Boyapati RK, 2018, COCHRANE DB SYST REV, DOI 10.1002/14651858.CD012540.pub2
   Colombel JF, 2010, NEW ENGL J MED, V362, P1383, DOI 10.1056/NEJMoa0904492
   Daperno M, 2004, GASTROINTEST ENDOSC, V60, P505, DOI 10.1016/S0016-5107(04)01878-4
   Ferrante M, 2010, GASTROENTEROLOGY, V138, pS358
   Herrinton LJ, 2011, AM J GASTROENTEROL, V106, P2146, DOI 10.1038/ajg.2011.283
   Imaeda H, 2014, J GASTROENTEROL, V49, P100, DOI 10.1007/s00535-013-0803-4
   Kakuta Y, 2018, J GASTROENTEROL, V53, P1065, DOI 10.1007/s00535-018-1486-7
   Kakuta Y, 2018, J GASTROENTEROL, V53, P172, DOI 10.1007/s00535-017-1416-0
   Kochi S, 2010, SCAND J GASTROENTERO, V45, P608, DOI 10.3109/00365521003642559
   Kopylov U, 2014, J CROHNS COLITIS, V8, P1632, DOI 10.1016/j.crohns.2014.07.003
   LENNARD L, 1992, J CHROMATOGR-BIOMED, V583, P83, DOI 10.1016/0378-4347(92)80347-S
   Lichtenstein GR, 2012, AM J GASTROENTEROL, V107, P1409, DOI 10.1038/ajg.2012.218
   Matsumoto T, 2016, J CROHNS COLITIS, V10, P1259, DOI 10.1093/ecco-jcc/jjw152
   Matsuoka K, 2018, J GASTROENTEROL, V53, P305, DOI 10.1007/s00535-018-1439-1
   Mazor Y, 2014, ALIMENT PHARM THER, V40, P620, DOI 10.1111/apt.12869
   Nakase H, 2017, ALIMENT PHARM THER, V46, P873, DOI 10.1111/apt.14318
   Osterman MT, 2014, GASTROENTEROLOGY, V146, P941, DOI 10.1053/j.gastro.2013.12.025
   Reenaers C, 2012, ALIMENT PHARM THER, V36, P1040, DOI 10.1111/apt.12076
   Sandborn WJ, 2007, GUT, V56, P1232, DOI 10.1136/gut.2006.106781
   Shi HY, 2018, J GASTROENTEROL, V53, P989, DOI 10.1007/s00535-018-1479-6
   Terdiman JP, 2013, GASTROENTEROLOGY, V145, P1459, DOI 10.1053/j.gastro.2013.10.047
   Van Assche G, 2008, GASTROENTEROLOGY, V134, P1861, DOI 10.1053/j.gastro.2008.03.004
   Watanabe K, 2018, CLIN GASTROENTEROL H, V16, P542, DOI 10.1016/j.cgh.2017.10.036
NR 27
TC 20
Z9 20
U1 0
U2 8
PU SPRINGER JAPAN KK
PI TOKYO
PA SHIROYAMA TRUST TOWER 5F, 4-3-1 TORANOMON, MINATO-KU, TOKYO, 105-6005,
   JAPAN
SN 0944-1174
EI 1435-5922
J9 J GASTROENTEROL
JI J. Gastroenterol.
PD OCT
PY 2019
VL 54
IS 10
BP 860
EP 870
DI 10.1007/s00535-019-01582-w
PG 11
WC Gastroenterology & Hepatology
WE Science Citation Index Expanded (SCI-EXPANDED)
SC Gastroenterology & Hepatology
GA JA2IB
UT WOS:000487639300003
PM 31041545
DA 2024-01-22
ER

PT J
AU Winder, O
   Fliss-Isakov, N
   Winder, G
   Scapa, E
   Yanai, H
   Barnes, S
   Dekel, R
   Dotan, I
   Maharshak, N
AF Winder, Ophir
   Fliss-Isakov, Naomi
   Winder, Gilad
   Scapa, Erez
   Yanai, Henit
   Barnes, Sophie
   Dekel, Roy
   Dotan, Iris
   Maharshak, Nitsan
TI Clinical outcomes of endoscopic balloon dilatation of intestinal
   strictures in patients with Crohn's disease
SO MEDICINE
LA English
DT Article
DE Crohn's disease; endoscopic balloon dilatation; intestinal strictures
ID DILATION; EFFICACY; SURGERY; SAFETY; THERAPY
AB Intestinal strictures are common complications of Crohn's disease (CD). Endoscopic balloon dilatation (EBD) constitutes an alternative therapy to surgery, but associated factors of procedure success are inconclusive. Therefore, we aimed to evaluate the EBD success rate and its associated factors in CD patients. This is a retrospective cohort study of consecutive EBDs that were conducted between 2006 and 2014 among patients with CD with lower gastrointestinal tract strictures. Patients' and stricture characteristics, short term procedure success and related complications at 1 week follow-up, and long-term clinical endpoints were documented. A total of 138 dilatations were performed on 64 CD patients. The overall dilatation success rate was 84.8%, with no difference between primary or anastomotic strictures, or between first or recurrent dilatation procedures. Long strictures (= 4cm) were negatively associated with successful EBDs, but not with perforations. A multivariate analysis adjusting for age, sex, smoking, and disease duration revealed that a maximal dilatation diameter of = 15mm was positively associated with a successful EBD, while an inflamed stricture was negatively associated with procedure success. Strictures which were both long and inflamed were associated with the lowest EBD success rates compared with other strictures. Only 32.8% of patients required surgery during the follow-up period. Long-term prevention of surgery was negatively associated with stricture length and with a successful EBD. EBD is highly successful in treating intestinal strictures and in prevention of surgery in CD patients. Although EBD of long strictures is safe, it will not prevent surgery in the majority of cases.
C1 [Winder, Ophir; Fliss-Isakov, Naomi; Winder, Gilad; Scapa, Erez; Maharshak, Nitsan] Tel Aviv Univ, Dept Gastroenterol & Liver Dis, Tel Aviv, Israel.
   [Winder, Ophir; Scapa, Erez; Yanai, Henit; Barnes, Sophie; Dekel, Roy; Dotan, Iris; Maharshak, Nitsan] Tel Aviv Univ, Sackler Fac Med, Tel Aviv, Israel.
   [Yanai, Henit; Dotan, Iris] Rabin Med Ctr, Div Gastroenterol, Beilinson Campus, Petah Tiqwa, Israel.
   [Barnes, Sophie] Tel Aviv Med Ctr & Sch Med, Dept Radiol, Tel Aviv, Israel.
C3 Tel Aviv University; Sackler Faculty of Medicine; Rabin Medical Center;
   Sackler Faculty of Medicine
RP Maharshak, N (通讯作者)，Tel Aviv Med Ctr & Sch Med, Dept Gastroenterol & Liver Dis, 6 Weizman St, IL-6423906 Tel Aviv, Israel.
EM nitsanm@tlvmc.gov.il
RI Winder, Gilad/AHC-3353-2022; Maharshak, Nitsan/AAK-5288-2020; Winder,
   Gilad/IUO-5472-2023
OI Yanai, Henit/0000-0001-5483-5271; Winder, Ophir/0000-0002-2848-8250
CR Ajlouni Y, 2007, J GASTROEN HEPATOL, V22, P486, DOI 10.1111/j.1440-1746.2006.04764.x
   Arebi N, 2016, EXPERT REV GASTROENT, V10, P1101, DOI 10.1080/17474124.2016.1212656
   Baars JE, 2017, WORLD J GASTROENTERO, V23, P8073, DOI 10.3748/wjg.v23.i45.8073
   Bettenworth D, 2017, INFLAMM BOWEL DIS, V23, P133, DOI 10.1097/MIB.0000000000000988
   Bossuyt P, 2018, J CROHNS COLITIS, V12, P32, DOI 10.1093/ecco-jcc/jjx110
   Freeman HJ, 2014, WORLD J GASTROENTERO, V20, P31, DOI 10.3748/wjg.v20.i1.31
   Fumery M, 2018, INFLAMM BOWEL DIS, V24, P1316, DOI 10.1093/ibd/izy006
   Greener T, 2015, DIS COLON RECTUM, V58, P1151, DOI 10.1097/DCR.0000000000000491
   Gustavsson A, 2012, ALIMENT PHARM THER, V36, P151, DOI 10.1111/j.1365-2036.2012.05146.x
   Lan N, 2018, CLIN GASTROENTEROL H, V16, P1260, DOI 10.1016/j.cgh.2018.02.035
   Lee HW, 2018, GUT LIVER, V12, P530, DOI 10.5009/gnl17396
   Makkar Rohit, 2013, Gastroenterol Hepatol (N Y), V9, P573
   Navaneethan U, 2016, SURG ENDOSC, V30, P5434, DOI 10.1007/s00464-016-4902-1
   OLAISON G, 1992, GUT, V33, P331, DOI 10.1136/gut.33.3.331
   Paine E, 2013, GASTROINTEST ENDOSC, V78, P819, DOI 10.1016/j.gie.2013.08.023
   Reutemann BA, 2017, INFLAMM BOWEL DIS, V23, P1803, DOI 10.1097/MIB.0000000000001181
   Rieder F, 2013, GUT, V62, P1072, DOI 10.1136/gutjnl-2012-304353
   Shivashankar R, 2018, INFLAMM BOWEL DIS, V24, P1575, DOI 10.1093/ibd/izy049
   Singh A, 2017, J CROHNS COLITIS, V11, P1044, DOI 10.1093/ecco-jcc/jjx078
   Singh VV, 2005, J CLIN GASTROENTEROL, V39, P284, DOI 10.1097/01.mcg.0000155128.31208.44
   Taida T, 2018, DIGESTION, V98, P26, DOI 10.1159/000486591
NR 21
TC 14
Z9 15
U1 0
U2 0
PU LIPPINCOTT WILLIAMS & WILKINS
PI PHILADELPHIA
PA TWO COMMERCE SQ, 2001 MARKET ST, PHILADELPHIA, PA 19103 USA
SN 0025-7974
EI 1536-5964
J9 MEDICINE
JI Medicine (Baltimore)
PD AUG
PY 2019
VL 98
IS 35
AR e16864
DI 10.1097/MD.0000000000016864
PG 8
WC Medicine, General & Internal
WE Science Citation Index Expanded (SCI-EXPANDED)
SC General & Internal Medicine
GA IY2RU
UT WOS:000486239900026
PM 31464914
OA Green Published, gold
DA 2024-01-22
ER

PT J
AU Bishu, S
   El Zaatari, M
   Hayashi, A
   Hou, GQ
   Bowers, N
   Kinnucan, J
   Manoogian, B
   Muza-Moons, M
   Zhang, M
   Grasberger, H
   Bourque, C
   Zou, WP
   Higgins, PDR
   Spence, JR
   Stidham, RW
   Kamada, N
   Kao, JY
AF Bishu, Shrinivas
   El Zaatari, Mohammed
   Hayashi, Atsushi
   Hou, Guoqing
   Bowers, Nicole
   Kinnucan, Jami
   Manoogian, Beth
   Muza-Moons, Michelle
   Zhang, Min
   Grasberger, Helmut
   Bourque, Charlie
   Zou, Weiping
   Higgins, Peter D. R.
   Spence, Jason R.
   Stidham, Ryan W.
   Kamada, Nobuhiko
   Kao, John Y.
TI CD4<SUP>+</SUP> Tissue-resident Memory T Cells Expand and Are a Major
   Source of Mucosal Tumour Necrosis Factor α in Active Crohn's Disease
SO JOURNAL OF CROHNS & COLITIS
LA English
DT Article
DE T cells; tissue resident memory T cells; Crohn's disease; TNF; Th17
   cells
ID INFLAMMATORY BOWEL DISEASES; ANTI-TNF THERAPY; MASS CYTOMETRY;
   MAINTENANCE; COMPARTMENTALIZATION; INTERLEUKIN-17; PATHOGENESIS;
   GENERATION; EXPRESSION; COLITIS
AB Background and Aims: Tumour necrosis factor [TNF]alpha- and IL-17A-producing T cells are implicated in Crohn's disease [CD]. Tissue-resident memory T [T-RM] cells are tissue-restricted T cells that are regulated by PR zinc finger domain 1 [PRDM1], which has been implicated in pathogenic T-h 17 cell responses. T-RM cells provide host defence but their role in CD is unknown. We thus examined CD4(+) T-RM cells in CD.
   Methods: Colon samples were prospectively collected at endoscopy or surgery in CD and control subjects. Flow cytometry and ex vivo assays were performed to characterise CD4(+) T-RM cells.
   Results: CD4(+) T-RM cells are the most abundant memory T cell population and are the major T cell source of mucosal TNF alpha in CD. CD4(+) T-RM cells are expanded in CD and more avidly produce IL-17A and TNF alpha relative to control cells. There was a unique population of TNF alpha+IL-17A(+) CD4(+) T-RM cells in CD which are largely absent in controls. PRDM1 was highly expressed by CD4(+) T-RM cells but not by other effector T cells. Suppression of PRDM1 was associated with impaired induction of IL17A and TNFA by CD4(+) T-RM cells
   Conclusions: CD4(+) T-RM cells are expanded in CD and are a major source of TNF alpha, suggesting that they are important in CD. PRDM1 is expressed by T-RM cells and may regulate their function. Collectively, this argues for prospective studies tracking CD4(+) T-RM cells over the disease course.
C1 [Bishu, Shrinivas; El Zaatari, Mohammed; Hayashi, Atsushi; Hou, Guoqing; Bowers, Nicole; Kinnucan, Jami; Manoogian, Beth; Muza-Moons, Michelle; Zhang, Min; Grasberger, Helmut; Bourque, Charlie; Higgins, Peter D. R.; Spence, Jason R.; Stidham, Ryan W.; Kamada, Nobuhiko; Kao, John Y.] Univ Michigan, Dept Med, Div Gastroenterol, Ann Arbor, MI 48109 USA.
   [Spence, Jason R.] Univ Michigan, Dept Cell & Dev Biol, Ann Arbor, MI 48109 USA.
   [El Zaatari, Mohammed; Kinnucan, Jami; Manoogian, Beth; Muza-Moons, Michelle; Higgins, Peter D. R.; Stidham, Ryan W.] Univ Michigan, Crohns & Colitis Program, Ann Arbor, MI 48109 USA.
   [Zou, Weiping] Univ Michigan, Dept Surg, Ann Arbor, MI 48109 USA.
   [Hayashi, Atsushi] Miyarisan Pharmaceut, Tokyo R&D Ctr, Tokyo, Japan.
C3 University of Michigan System; University of Michigan; University of
   Michigan System; University of Michigan; University of Michigan System;
   University of Michigan; University of Michigan System; University of
   Michigan
RP Bishu, S (通讯作者)，Univ Michigan, 1500 East Med Ctr Dr, Ann Arbor, MI 48104 USA.
EM bishus@med.umich.edu
RI Kamada, Nobuhiko/AAW-3299-2020; Higgins, Peter D.R./A-3511-2009; Bishu,
   Shrinivas/S-6084-2019; Grasberger, Helmut/C-4148-2015
OI Kamada, Nobuhiko/0000-0002-1980-4178; Higgins, Peter
   D.R./0000-0003-1602-4341; Bishu, Shrinivas/0000-0003-4823-5805;
   El-Zaatari, Mohamad/0000-0002-1752-2599; Grasberger,
   Helmut/0000-0002-4065-4418
FU American Gastroenterological Association-Pfizer pilot award in
   Inflammatory Bowel Diseases
FX This work was supported by the American Gastroenterological
   Association-Pfizer pilot award in Inflammatory Bowel Diseases [SB].
CR Abraham C, 2017, GASTROENTEROLOGY, V152, P374, DOI 10.1053/j.gastro.2016.10.018
   Allez M, 2010, J CROHNS COLITIS, V4, P355, DOI 10.1016/j.crohns.2010.04.004
   Atreya R, 2011, GASTROENTEROLOGY, V141, P2026, DOI 10.1053/j.gastro.2011.08.032
   Calderón-Gómez E, 2016, GASTROENTEROLOGY, V151, P489, DOI 10.1053/j.gastro.2016.05.050
   Codarri L, 2011, NAT IMMUNOL, V12, P560, DOI 10.1038/ni.2027
   Duerr RH, 2006, SCIENCE, V314, P1461, DOI 10.1126/science.1135245
   Feagan BG, 2016, NEW ENGL J MED, V375, P1946, DOI 10.1056/NEJMoa1602773
   Finak G, 2016, SCI REP-UK, V6, DOI 10.1038/srep20686
   Leal RF, 2015, GUT, V64, P233, DOI 10.1136/gutjnl-2013-306518
   Fujino S, 2003, GUT, V52, P65, DOI 10.1136/gut.52.1.65
   Gebhardt T, 2013, TRENDS IMMUNOL, V34, P27, DOI 10.1016/j.it.2012.08.008
   Glennie ND, 2015, J EXP MED, V212, P1405, DOI 10.1084/jem.20142101
   Harbour SN, 2015, P NATL ACAD SCI USA, V112, P7061, DOI 10.1073/pnas.1415675112
   Hegazy AN, 2017, GASTROENTEROLOGY, V153, P1320, DOI 10.1053/j.gastro.2017.07.047
   Hueber W, 2012, GUT, V61, P1693, DOI 10.1136/gutjnl-2011-301668
   Iijima N, 2014, SCIENCE, V346, P93, DOI 10.1126/science.1257530
   Jain R, 2016, IMMUNITY, V44, P131, DOI 10.1016/j.immuni.2015.11.009
   Jostins L, 2012, NATURE, V491, P119, DOI 10.1038/nature11582
   Kamada N, 2005, J IMMUNOL, V175, P6900, DOI 10.4049/jimmunol.175.10.6900
   Kespohl M, 2017, FRONT IMMUNOL, V8, DOI 10.3389/fimmu.2017.01036
   Kumar BV, 2017, CELL REP, V20, P2921, DOI 10.1016/j.celrep.2017.08.078
   Lachmann A, 2018, NAT COMMUN, V9, DOI 10.1038/s41467-018-03751-6
   Lee JS, 2015, IMMUNITY, V43, P727, DOI 10.1016/j.immuni.2015.09.003
   Levin AD, 2016, J CROHNS COLITIS, V10, P989, DOI 10.1093/ecco-jcc/jjw053
   Lewis Robert T, 2010, Gastroenterol Hepatol (N Y), V6, P587
   Liu ZJ, 2000, J IMMUNOL, V164, P3608, DOI 10.4049/jimmunol.164.7.3608
   Mackay LK, 2016, SCIENCE, V352, P459, DOI 10.1126/science.aad2035
   Mackay LK, 2013, NAT IMMUNOL, V14, P1294, DOI 10.1038/ni.2744
   Maecker HT, 2012, NAT REV IMMUNOL, V12, P191, DOI 10.1038/nri3158
   Maxwell JR, 2015, IMMUNITY, V43, P739, DOI 10.1016/j.immuni.2015.08.019
   Mueller SN, 2016, NAT REV IMMUNOL, V16, P79, DOI 10.1038/nri.2015.3
   MURCH SH, 1993, GUT, V34, P1705, DOI 10.1136/gut.34.12.1705
   Neurath MF, 2017, NAT REV GASTRO HEPAT, V14, P269, DOI 10.1038/nrgastro.2016.208
   Neurath MF, 2014, NAT REV IMMUNOL, V14, P329, DOI 10.1038/nri3661
   REINECKER HC, 1993, CLIN EXP IMMUNOL, V94, P174
   Rismo R, 2013, SCAND J GASTROENTERO, V48, P311, DOI 10.3109/00365521.2012.758773
   Romagnoli PA, 2017, MUCOSAL IMMUNOL, V10, P520, DOI 10.1038/mi.2016.66
   Sallusto F, 2004, ANNU REV IMMUNOL, V22, P745, DOI 10.1146/annurev.immunol.22.012703.104702
   Sathaliyawala T, 2013, IMMUNITY, V38, P187, DOI 10.1016/j.immuni.2012.09.020
   Schenkel JM, 2014, IMMUNITY, V41, P886, DOI 10.1016/j.immuni.2014.12.007
   Shiow LR, 2006, NATURE, V440, P540, DOI 10.1038/nature04606
   Targan SR, 2012, GASTROENTEROLOGY, V143, pE26, DOI 10.1053/j.gastro.2012.07.084
   Thome JJC, 2014, CELL, V159, P814, DOI 10.1016/j.cell.2014.10.026
   van Unen V, 2016, IMMUNITY, V44, P1227, DOI 10.1016/j.immuni.2016.04.014
   VanDeventer SJH, 1997, GUT, V40, P443, DOI 10.1136/gut.40.4.443
   White CA, 2014, J IMMUNOL, V193, P5933, DOI 10.4049/jimmunol.1401702
   Wong MT, 2015, CELL REP, V11, P1822, DOI 10.1016/j.celrep.2015.05.022
   Zeng H, 2015, TRENDS IMMUNOL, V36, P3, DOI 10.1016/j.it.2014.08.003
   Zens KD, 2017, J EXP MED, V214, P2915, DOI 10.1084/jem.20170521
   Zhang N, 2013, IMMUNITY, V39, P687, DOI 10.1016/j.immuni.2013.08.019
   Zhao WL, 2008, BLOOD, V111, P3867, DOI 10.1182/blood-2007-08-108654
NR 51
TC 28
Z9 29
U1 0
U2 6
PU OXFORD UNIV PRESS
PI OXFORD
PA GREAT CLARENDON ST, OXFORD OX2 6DP, ENGLAND
SN 1873-9946
EI 1876-4479
J9 J CROHNS COLITIS
JI J. Crohns Colitis
PD JUL
PY 2019
VL 13
IS 7
BP 905
EP 915
DI 10.1093/ecco-jcc/jjz010
PG 11
WC Gastroenterology & Hepatology
WE Science Citation Index Expanded (SCI-EXPANDED)
SC Gastroenterology & Hepatology
GA IW7EI
UT WOS:000485146200011
PM 30715262
OA Green Published
DA 2024-01-22
ER

PT J
AU Irwin, JR
   Ferguson, E
   Simms, LA
   Hanigan, K
   Doecke, JD
   Langguth, D
   Arnott, A
   Radford-Smith, G
AF Irwin, James R.
   Ferguson, Emma
   Simms, Lisa A.
   Hanigan, Katherine
   Doecke, James D.
   Langguth, Daman
   Arnott, Ashley
   Radford-Smith, Graham
TI Detectable Laboratory Abnormality Is Present up to 12 Months Prior to
   Diagnosis in Patients with Crohn's Disease
SO DIGESTIVE DISEASES AND SCIENCES
LA English
DT Article
DE Crohn's disease; Biomarker; Pre-diagnosis
ID INFLAMMATORY-BOWEL-DISEASE; ANTI-SACCHAROMYCES-CEREVISIAE;
   RHEUMATOID-ARTHRITIS; INFECTIOUS COLITIS; RISK; DELAY
AB Background and AimsPatients with inflammatory bowel disease (IBD) often have subjective symptoms for months or years prior to their diagnosis. Blood tests taken prior to diagnosis may provide objective evidence of duration of pre-diagnosis disease. We aim to describe the pre-diagnosis laboratory pattern of patients with IBD.MethodsA total of 838 patients diagnosed with IBD between 01/01/1996 and 01/03/2014, with pre-diagnosis laboratory testing available, contributed data for analysis. C-reactive protein, erythrocyte sedimentation rate, hemoglobin level, mean cell volume (MCV) platelet count, white blood cell count, neutrophil count, albumin level, ferritin level, serum iron level, alanine transaminase level, and fecal calprotectin were examined in the 24months leading up to diagnosis and compared to baseline data taken between 24 and 36months prior to diagnosis.ResultsFor patients with Crohn's disease, a significant drop in serum albumin and MCV levels and a significant rise in platelet count were observed between 115 and 385days prior to diagnosis (p<0.01, two-tailed t test). For patients with ulcerative colitis, a significant change in albumin level, MCV, hemoglobin level, platelet count, and serum iron level was observed at diagnosis (p<0.01, two-tailed t test) but was not detectable before.ConclusionsThese data provide objective evidence of duration of delay between disease onset and diagnosis in a cohort of patients with IBD. Expediting diagnostic testing in patients presenting with symptoms consistent with IBD, who also have abnormal laboratory results, may reduce diagnostic delay, speed access to therapy, and improve clinical outcomes.
C1 [Irwin, James R.; Ferguson, Emma; Simms, Lisa A.; Hanigan, Katherine; Radford-Smith, Graham] QIMR Berghofer Med Res Inst, Inflammatory Bowel Dis Res Grp, Brisbane, Qld, Australia.
   [Irwin, James R.; Radford-Smith, Graham] Royal Brisbane & Womens Hosp, Dept Gastroenterol & Hepatol, Brisbane, Qld, Australia.
   [Irwin, James R.; Ferguson, Emma; Radford-Smith, Graham] Univ Queensland, Sch Med, Brisbane, Qld, Australia.
   [Doecke, James D.] Australian E Hlth Res Ctr, CSIRO Hlth & Biosecur, Brisbane, Qld, Australia.
   [Langguth, Daman; Arnott, Ashley] Dept Immunol Sullivan & Nicolaides Pathol, Brisbane, Qld, Australia.
   [Irwin, James R.] Palmerston North Hosp, 50 Ruahine St, Palmerston North 4442, New Zealand.
C3 QIMR Berghofer Medical Research Institute; Royal Brisbane & Women's
   Hospital; University of Queensland; Commonwealth Scientific & Industrial
   Research Organisation (CSIRO)
RP Irwin, JR (通讯作者)，QIMR Berghofer Med Res Inst, Inflammatory Bowel Dis Res Grp, Brisbane, Qld, Australia.
EM James.Irwin@midcentraldhb.govt.nz
RI Doecke, James D/A-5361-2009; Radford-Smith, Graham/H-2792-2013
OI Doecke, James D/0000-0003-2863-0293; Radford-Smith,
   Graham/0000-0002-2047-6239; Simms, Lisa/0000-0002-5387-7397; Irwin,
   James/0000-0002-6804-1752; langguth, daman/0000-0002-5706-2347
FU National Health and Medical Research Council (Australia); Royal Brisbane
   and Women's Hospital Foundation
FX This work was supported by peer-reviewed grants from the National Health
   and Medical Research Council (Australia) and the Royal Brisbane and
   Women's Hospital Foundation.
CR AHO K, 1991, J RHEUMATOL, V18, P1282
   [Anonymous], INFL BOW DIS GUID GU
   Bager P, 2011, SCAND J GASTROENTERO, V46, P304, DOI 10.3109/00365521.2010.533382
   Champely S., 2017, pwr: Basic functions for power analysis
   Choung RS, 2016, ALIMENT PHARM THER, V43, P1300, DOI 10.1111/apt.13641
   Cohen J, 1988, STAT POWER ANAL BEHA
   Connolly D, 2007, EUR UROL, V52, P1044, DOI 10.1016/j.eururo.2006.12.017
   Cosnes J, 2011, GASTROENTEROLOGY, V140, P1785, DOI 10.1053/j.gastro.2011.01.055
   DELPUENTE A, 1988, ARTHRITIS RHEUM, V31, P1239
   Dignass A, 2010, J CROHNS COLITIS, V4, P28, DOI 10.1016/j.crohns.2009.12.002
   Forcione DG, 2004, GUT, V53, P1117, DOI 10.1136/gut.2003.030734
   Gearry RB, 2010, J GASTROEN HEPATOL, V25, P325, DOI 10.1111/j.1440-1746.2009.06140.x
   Heianza Y, 2012, DIABETES CARE, V35, P1050, DOI 10.2337/dc11-1793
   Higuchi LM, 2012, AM J GASTROENTEROL, V107, P1399, DOI 10.1038/ajg.2012.196
   Hildebrand H, 2008, SCAND J GASTROENTERO, V43, P961, DOI 10.1080/00365520801971736
   Israeli E, 2005, GUT, V54, P1232, DOI 10.1136/gut.2004.060228
   JONSSON T, 1992, ANN RHEUM DIS, V51, P863, DOI 10.1136/ard.51.7.863
   Karlson EW, 2009, ARTHRITIS RHEUM-US, V60, P641, DOI 10.1002/art.24350
   Klement E, 2004, AM J CLIN NUTR, V80, P1342, DOI 10.1093/ajcn/80.5.1342
   LENNARDJONES JE, 1989, SCAND J GASTROENTERO, V24, P2, DOI 10.3109/00365528909091339
   Lochhead P, 2016, CLIN GASTROENTEROL H, V14, P818, DOI 10.1016/j.cgh.2016.01.016
   Nguyen VQ, 2017, INFLAMM BOWEL DIS, V23, P1825, DOI 10.1097/MIB.0000000000001257
   R Core Team, 2022, R LANG ENV STAT COMP
   Radford-Smith GL, 2002, GUT, V51, P808, DOI 10.1136/gut.51.6.808
   Radford-Smith G, 2006, WORLD J GASTROENTERO, V12, P7097, DOI 10.3748/wjg.v12.i44.7097
   SCHUMACHER G, 1994, SCAND J GASTROENTERO, V29, P265, DOI 10.3109/00365529409090475
   Sorensen J, 2015, ANN RHEUM DIS, V74, DOI 10.1136/annrheumdis-2013-204867
   Sorrentino D, 2016, INFLAMM BOWEL DIS, V22, P476, DOI 10.1097/MIB.0000000000000612
   TEDESCO FJ, 1983, GASTROINTEST ENDOSC, V29, P195, DOI 10.1016/S0016-5107(83)72583-6
   Van Assche G, 2010, J CROHNS COLITIS, V4, P7, DOI 10.1016/j.crohns.2009.12.003
   Vavricka SR, 2012, INFLAMM BOWEL DIS, V18, P496, DOI 10.1002/ibd.21719
   Verge CF, 1996, J AUTOIMMUN, V9, P379, DOI 10.1006/jaut.1996.0051
   Wagtmans MJ, 2001, AM J GASTROENTEROL, V96, P1541
   Zeileis A, 2005, J STAT SOFTW, V14, P1, DOI [DOI 10.18637/JSS.V014.I06, 10.18637/jss.v014.i0, DOI 10.18637/JSS.V014.I0, 10.18637/jss.v014.i06]
NR 34
TC 10
Z9 13
U1 0
U2 2
PU SPRINGER
PI DORDRECHT
PA VAN GODEWIJCKSTRAAT 30, 3311 GZ DORDRECHT, NETHERLANDS
SN 0163-2116
EI 1573-2568
J9 DIGEST DIS SCI
JI Dig. Dis. Sci.
PD FEB
PY 2019
VL 64
IS 2
BP 503
EP 517
DI 10.1007/s10620-018-5357-0
PG 15
WC Gastroenterology & Hepatology
WE Science Citation Index Expanded (SCI-EXPANDED)
SC Gastroenterology & Hepatology
GA HJ9CX
UT WOS:000457497500029
PM 30478769
DA 2024-01-22
ER

PT J
AU Nguyen, VQ
   Mays, JL
   Lang, M
   Wu, YX
   Dassopoulos, T
   Regueiro, M
   Moss, A
   Proctor, DD
   Sorrentino, D
AF Nguyen, Vu Q.
   Mays, Jessica L.
   Lang, Marissa
   Wu, Yingxing
   Dassopoulos, Themistocles
   Regueiro, Miguel
   Moss, Alan
   Proctor, Deborah D.
   Sorrentino, Dario
TI Knowledge Gaps in the Management of Postoperative Crohn's Disease: A US
   National Survey
SO DIGESTIVE DISEASES AND SCIENCES
LA English
DT Article
DE Crohn's disease; Inflammatory bowel disease; Postoperative relapse;
   Surgery; Medical prophylaxis; Risk factors
ID INFLAMMATORY-BOWEL-DISEASE; POSTSURGICAL RECURRENCE; INTESTINAL
   RESECTION; ACTIVITY INDEX; AZATHIOPRINE; PREVENTION; INFLIXIMAB; THERAPY
AB Postoperative recurrence (POR) of Crohn's disease (CD) is common. Guidelines on POR management have recently been issued, but clinical practice may vary.
   To examine the current clinical practice of POR management in the USA
   A web-based survey was sent to all members of the American Gastroenterological Association and the American College of Gastroenterology. The survey consisted of multiple-choice questions with clinical scenarios to assess how participants manage POR.
   A total of 189 responses were received from practices in 34 states. 44% of participants were from academic settings. The median number of CD patients seen each month was 20-30 patients per participant. The majority of participants considered smoking, prior intestinal surgery, penetrating disease, perianal fistula, early disease onset, and long extent of disease as high-risk factors for POR. To diagnose and grade endoscopic recurrence, 57% of participants used an endoscopic scoring system; 86% defined clinical recurrence using a combination of symptoms and endoscopic findings; and 79% of participants routinely performed colonoscopy after surgery. In high-risk patients, 65% offered medical prophylaxis-most often biologics and/or immunomodulators-immediately after surgery, while 34% offered medical prophylaxis regardless of the patient's risk of POR. 64% of participants never stopped medical prophylaxis once initiated.
   Most gastroenterologists routinely perform colonoscopy to guide POR management. The majority of these providers continue medical prophylaxis indefinitely regardless of subsequent endoscopic findings. Further research is needed to determine the risks and benefits of continuing versus deescalating therapy in patients with potentially surgically induced remission.
C1 [Nguyen, Vu Q.; Mays, Jessica L.; Lang, Marissa; Wu, Yingxing; Sorrentino, Dario] Virginia Tech, Carilion Sch Med, IBD Ctr, Div Gastroenterol, 3 Riverside Circle,3rd Floor Gastroenterol, Roanoke, VA 24016 USA.
   [Dassopoulos, Themistocles] Baylor Med Ctr, Div Gastroenterol, IBD Ctr, Dallas, TX USA.
   [Regueiro, Miguel] Univ Pittsburgh, Med Ctr, Div Gastroenterol, Pittsburgh, PA USA.
   [Moss, Alan] Beth Israel Deaconess Med Ctr, Div Gastroenterol, Boston, MA 02215 USA.
   [Proctor, Deborah D.] Yale Univ, Sch Med, Div Gastroenterol, New Haven, CT USA.
   [Sorrentino, Dario] Univ Udine, Sch Med, Dept Clin & Expt Med Sci, Udine, Italy.
C3 Virginia Polytechnic Institute & State University; Pennsylvania
   Commonwealth System of Higher Education (PCSHE); University of
   Pittsburgh; Harvard University; Beth Israel Deaconess Medical Center;
   Yale University; University of Udine
RP Sorrentino, D (通讯作者)，Virginia Tech, Carilion Sch Med, IBD Ctr, Div Gastroenterol, 3 Riverside Circle,3rd Floor Gastroenterol, Roanoke, VA 24016 USA.; Sorrentino, D (通讯作者)，Univ Udine, Sch Med, Dept Clin & Expt Med Sci, Udine, Italy.
EM drsorrentino@carilionclinic.org
RI Regueiro, Miguel/HPG-5624-2023; Moss, Alan/B-9192-2019; Nguyễn,
   Vũ/HMD-5059-2023; Sorrentino, Dario/K-7253-2019; Nguyen,
   Vu/HGV-1806-2022; Nguyen, Giang/HZI-3726-2023
OI Regueiro, Miguel/0000-0002-7681-8111; Moss, Alan/0000-0003-0179-5477;
   Nguyen, Vu/0000-0001-7802-8028
FU Virginia Tech Carilion
FX Grant support: this research was supported by an internal research grant
   from Virginia Tech Carilion.
CR Beaugerie L, 2009, LANCET, V374, P1617, DOI 10.1016/S0140-6736(09)61302-7
   Buisson A, 2012, ALIMENT PHARM THER, V36, P498, DOI 10.1111/j.1365-2036.2012.05222.x
   Burke JP, 2013, INT J COLORECTAL DIS, V28, P1073, DOI 10.1007/s00384-013-1668-y
   D'Haens GR, 2008, GASTROENTEROLOGY, V135, P1123, DOI 10.1053/j.gastro.2008.07.010
   De Cruz P, 2015, LANCET, V385, P1406, DOI 10.1016/S0140-6736(14)61908-5
   Doherty G, 2009, COCHRANE DB SYST REV, DOI 10.1002/14651858.CD006873.pub2
   Doherty GA, 2012, INFLAMM BOWEL DIS, V18, P1608, DOI 10.1002/ibd.21904
   Domenech E, 2017, INFLAMM BOWEL DIS
   Hashash Jana G, 2016, Curr Gastroenterol Rep, V18, P25, DOI 10.1007/s11894-016-0499-8
   Kotlyar DS, 2015, CLIN GASTROENTEROL H, V13, P847, DOI 10.1016/j.cgh.2014.05.015
   Mowat C, 2016, LANCET GASTROENTEROL, V1, P273, DOI 10.1016/S2468-1253(16)30078-4
   Nguyen DL, 2014, EUR J GASTROEN HEPAT, V26, P1152, DOI 10.1097/MEG.0000000000000178
   Nguyen GC, 2017, GASTROENTEROLOGY, V152, P271, DOI 10.1053/j.gastro.2016.10.038
   Nguyen V, 2017, EXPERT REV GASTROENT, V2016, P1
   Ong MS, 2016, INFLAMM BOWEL DIS, V22, P2432, DOI 10.1097/MIB.0000000000000898
   Peyrin-Biroulet L, 2011, ALIMENT PHARM THER, V33, P707, DOI 10.1111/j.1365-2036.2011.04577.x
   Regueiro M, 2017, GASTROENTEROLOGY, V152, P277, DOI 10.1053/j.gastro.2016.10.039
   Regueiro M, 2016, GASTROENTEROLOGY, V150, P1568, DOI 10.1053/j.gastro.2016.02.072
   Regueiro M, 2011, INFLAMM BOWEL DIS, V17, P118, DOI 10.1002/ibd.21355
   Regueiro M, 2009, GASTROENTEROLOGY, V136, P441, DOI 10.1053/j.gastro.2008.10.051
   Robb PM, 2015, INT J COLORECTAL DIS, V30, P283, DOI 10.1007/s00384-014-1984-x
   RUTGEERTS P, 1990, GASTROENTEROLOGY, V99, P956, DOI 10.1016/0016-5085(90)90613-6
   Sorrentino D, 2007, ARCH INTERN MED, V167, P1804, DOI 10.1001/archinte.167.16.1804
   Sorrentino D, 2006, EUR J GASTROEN HEPAT, V18, P457, DOI 10.1097/00042737-200604000-00025
   Sorrentino D, 2015, PLOS ONE, V10, DOI 10.1371/journal.pone.0144900
   Sorrentino D, 2010, CLIN GASTROENTEROL H, V8, P591, DOI 10.1016/j.cgh.2010.01.016
   Tremaine WJ, 2014, CURR DRUG TARGETS, V15, P1039, DOI 10.2174/1389450115666140828124238
   Viscido A, 1999, ITAL J GASTROENTEROL, V31, P274
   Walters TD, 2011, INFLAMM BOWEL DIS, V17, P1547, DOI 10.1002/ibd.21524
NR 29
TC 3
Z9 4
U1 0
U2 4
PU SPRINGER
PI DORDRECHT
PA VAN GODEWIJCKSTRAAT 30, 3311 GZ DORDRECHT, NETHERLANDS
SN 0163-2116
EI 1573-2568
J9 DIGEST DIS SCI
JI Dig. Dis. Sci.
PD JAN
PY 2018
VL 63
IS 1
BP 53
EP 60
DI 10.1007/s10620-017-4844-z
PG 8
WC Gastroenterology & Hepatology
WE Science Citation Index Expanded (SCI-EXPANDED)
SC Gastroenterology & Hepatology
GA FS4OO
UT WOS:000419772600009
PM 29147878
DA 2024-01-22
ER

PT J
AU Liu, XH
   Wu, XR
   Zhou, C
   Hu, T
   Ke, J
   Chen, YF
   He, XS
   Zheng, XB
   He, XW
   Hu, JC
   Zhi, M
   Gao, X
   Hu, PJ
   Wu, XJ
   Lan, P
AF Liu, Xuanhui
   Wu, Xianrui
   Zhou, Chi
   Hu, Tuo
   Ke, Jia
   Chen, Yufeng
   He, Xiaosheng
   Zheng, Xiaobin
   He, Xiaowen
   Hu, Jiancong
   Zhi, Min
   Gao, Xiang
   Hu, Pinjin
   Wu, Xiaojian
   Lan, Ping
TI Preoperative hypoalbuminemia is associated with an increased risk for
   intra-abdominal septic complications after primary anastomosis for
   Crohn's disease
SO GASTROENTEROLOGY REPORT
LA English
DT Article
DE Crohn's disease; hypoalbuminemia; intra-abdominal septic complications;
   risk factor
ID INFLAMMATORY-BOWEL-DISEASE; EARLY POSTOPERATIVE COMPLICATIONS;
   SERUM-ALBUMIN; ABDOMINAL-SURGERY; CRITICALLY-ILL; NUTRITION; RESECTION;
   THERAPY; INTERVENTION; MALNUTRITION
AB Objective: The aim of this study was to evaluate the impact of preoperative hypoalbuminemia on the development of intra-abdominal septic complications (IASCs) after primary anastomosis for patients with Crohn's disease (CD).
   Methods: All CD patients undergoing bowel resection with a primary anastomosis during the study period from 2007 to 2015 were enrolled. The association of preoperative hypoalbuminemia (<30 g/L) with the risk for IASCs were assessed using both univariate and multivariate analyses.
   Results: A total of 124 eligible patients were included, 117 (94.4%) of whom had available preoperative albumin level. Preoperative hypoalbuminemia occurred in 13 (11.7%) patients. The duration from diagnosis to surgery was longer for patients with preoperative hypoalbuminemia than those without (p = 0.012). Patients with preoperative hypoalbuminemia were more likely to have a history of preoperative use of 5-aminosalicylic acid (p = 0.013) and have an intraoperative finding of small bowel obstruction (p = 0.015). Of all patients, 24 (19.4%) developed postoperative IASCs. Univariate analysis showed that patients with preoperative hypoalbuminemia had an increased risk for IASCs (p = 0.012). Multivariate analysis confirmed the association between preoperative hypoalbuminemia and IASCs (odds ratio 4.67, 95% confidence interval: 1.28-17.04, p = 0.02). Similar findings were also obtained when preoperative albumin level was analysed as a continuous variable (p = 0.019).
   Conclusions: Preoperative hypoalbuminemia is a significant predictor for the development of postoperative IASCs in CD patients after bowel resection with a primary anastomosis. Favorable preoperative nutrition status might lessen the risk for IASCs.
C1 [Liu, Xuanhui; Wu, Xianrui; Zhou, Chi; Hu, Tuo; Ke, Jia; Chen, Yufeng; He, Xiaosheng; Zheng, Xiaobin; He, Xiaowen; Hu, Jiancong; Wu, Xiaojian; Lan, Ping] Sun Yat Sen Univ, Affiliated Hosp 6, Dept Colorectal Surg, Guangzhou, Guangdong, Peoples R China.
   [Liu, Xuanhui; Wu, Xianrui; Zhou, Chi; Hu, Tuo; Ke, Jia; Chen, Yufeng; He, Xiaosheng; Zheng, Xiaobin; He, Xiaowen; Hu, Jiancong; Wu, Xiaojian; Lan, Ping] Sun Yat Sen Univ, Guangdong Prov Key Lab Colorectal & Pelv Floor Di, Affiliated Hosp 6, Guangzhou, Guangdong, Peoples R China.
   [Zhi, Min; Gao, Xiang; Hu, Pinjin] Sun Yat Sen Univ, Dept Gastroenterol, Affiliated Hosp 6, Guangzhou, Guangdong, Peoples R China.
C3 Sun Yat Sen University; Sun Yat Sen University; Sun Yat Sen University
RP Lan, P (通讯作者)，Sun Yat Sen Univ, Affiliated Hosp 6, 26 Yuancun Erheng Rd, Guangzhou 510655, Guangdong, Peoples R China.
EM lanping@mail.sysu.edu.cn
RI Hu, Tuo/AAV-2212-2020; Yang, Jie/JDM-6213-2023; Hu, Tuo/HDM-3005-2022;
   He, Xiaowen/C-9632-2010; Hu, Jiancong/HLW-0576-2023
OI Yang, Jie/0000-0002-3941-0053; Hu, Tuo/0000-0001-7069-1466; 
FU National Natural Science Foundation of China [81400603]; Guangdong
   Natural Science Foundation [2015A030310190]; Science and Technology
   Planning Project of Guangdong Province [2015B020229001]
FX This work was supported by the National Natural Science Foundation of
   China (No. 81400603), Guangdong Natural Science Foundation (No.
   2015A030310190) and the Science and Technology Planning Project of
   Guangdong Province (No. 2015B020229001). X.H.L., X.R.W. and C.Z.
   contributed to study concept and design, acquisition, analysis,
   interpretation of data and drafting of the manuscript. T.H., J.K.,
   Y.F.C., X.S.H., X.B.Z., X.W.H. and J.C.H. contributed to data
   collections and manuscript review. M.Z., X.G., P.J.H., X.J.W. and P.L.
   contributed to study concept and design, analysis and interpretation of
   data and critical revision of the manuscript for important intellectual
   content. X.J.W. and P.L. supervised the study. All authors read and
   approved the final manuscript.
CR Afinogenova Y, 2015, GASTROENTEROL REP, V3, P216, DOI 10.1093/gastro/gov032
   Alves A, 2007, DIS COLON RECTUM, V50, P331, DOI 10.1007/s10350-006-0782-0
   Benjamin Jaya, 2008, Indian J Gastroenterol, V27, P195
   Bernell O, 2000, BRIT J SURG, V87, P1697, DOI 10.1046/j.1365-2168.2000.01589.x
   Cabré E, 2001, CURR OPIN GASTROEN, V17, P342, DOI 10.1097/00001574-200107000-00008
   Capristo E, 1998, AM J GASTROENTEROL, V93, P2411, DOI 10.1016/S0002-9270(98)00577-2
   Colombel JF, 2004, AM J GASTROENTEROL, V99, P878, DOI 10.1111/j.1572-0241.2004.04148.x
   Don BR, 2004, SEMIN DIALYSIS, V17, P432, DOI 10.1111/j.0894-0959.2004.17603.x
   El-Hussuna A, 2012, SCAND J GASTROENTERO, V47, P662, DOI 10.3109/00365521.2012.660540
   Gao X, 2012, SCAND J GASTROENTERO, V47, P1181, DOI 10.3109/00365521.2012.668931
   Gibbs J, 1999, ARCH SURG-CHICAGO, V134, P36, DOI 10.1001/archsurg.134.1.36
   Goh J, 2003, ALIMENT PHARM THER, V17, P307, DOI 10.1046/j.1365-2036.2003.01482.x
   Grimble GK, 1996, BRIT J NUTR, V76, P475, DOI 10.1079/BJN19960056
   Huang WP, 2015, J CROHNS COLITIS, V9, P293, DOI 10.1093/ecco-jcc/jju028
   Iesalnieks I, 2008, INT J COLORECTAL DIS, V23, P1167, DOI 10.1007/s00384-008-0534-9
   Jacobson S, 2012, SCAND J GASTROENTERO, V47, P170, DOI 10.3109/00365521.2011.648954
   Jeejeebhoy KN, 2002, CAN MED ASSOC J, V166, P913
   Joksimovic V, 2014, ACTA FAC MEDICAE NAI, V31, P147, DOI 10.2478/afmnai-2014-0018
   Kanazawa A, 2012, DIS COLON RECTUM, V55, P957, DOI 10.1097/DCR.0b013e3182617716
   KULLER LH, 1991, AM J EPIDEMIOL, V134, P1266, DOI 10.1093/oxfordjournals.aje.a116030
   Li G, 2014, EUR J CLIN NUTR, V68, P441, DOI 10.1038/ejcn.2014.16
   Mijac DD, 2010, EUR J INTERN MED, V21, P315, DOI 10.1016/j.ejim.2010.04.012
   Myrelid P, 2009, DIS COLON RECTUM, V52, P1387, DOI 10.1007/DCR.0b013e3181a7ba96
   Nandivada P, 2012, CURR OPIN GASTROEN, V28, P47, DOI 10.1097/MOG.0b013e32834d8fcb
   Nisar PJ, 2012, INFLAMM BOWEL DIS, V18, P1034, DOI 10.1002/ibd.21842
   POST S, 1991, ANN SURG, V213, P37, DOI 10.1097/00000658-199101000-00007
   Pulimood TB, 2000, CRIT CARE, V4, P151, DOI 10.1186/cc688
   Rai TR, 2015, GASTROENTEROL REP, V3, P115, DOI 10.1093/gastro/gou082
   Runström B, 2013, SCAND J SURG, V102, P152, DOI 10.1177/1457496913490452
   Sacks GS, 2000, J AM COLL NUTR, V19, P570, DOI 10.1080/07315724.2000.10718954
   Shental O, 2012, DIS COLON RECTUM, V55, P1125, DOI 10.1097/DCR.0b013e318267c74c
   Slotwinski R, 2015, CENT EUR J IMMUNOL, V40, P311, DOI 10.5114/ceji.2015.54593
   Subramanian V, 2006, BRIT J SURG, V93, P793, DOI 10.1002/bjs.5375
   Sullivan DH, 2002, J GEN INTERN MED, V17, P923, DOI 10.1046/j.1525-1497.2002.10930.x
   Tzivanakis A, 2012, DIS COLON RECTUM, V55, P558, DOI 10.1097/DCR.0b013e318247c433
   Vagianos K, 2007, JPEN-PARENTER ENTER, V31, P311, DOI 10.1177/0148607107031004311
   Vincent JL, 2003, ANN SURG, V237, P319, DOI 10.1097/00000658-200303000-00005
   WARD MWN, 1982, BRIT J SURG, V69, P308, DOI 10.1002/bjs.1800690604
   Wernerman J, 2005, CURR OPIN CLIN NUTR, V8, P171, DOI 10.1097/00075197-200503000-00011
   Yamamoto T, 2000, DIS COLON RECTUM, V43, P1141, DOI 10.1007/BF02236563
   Yang SS, 2012, J KOREAN SURG SOC, V83, P141, DOI 10.4174/jkss.2012.83.3.141
NR 41
TC 16
Z9 16
U1 0
U2 14
PU OXFORD UNIV PRESS
PI OXFORD
PA GREAT CLARENDON ST, OXFORD OX2 6DP, ENGLAND
SN 2052-0034
J9 GASTROENTEROL REP
JI Gastroenterol. Rep.
PD NOV
PY 2017
VL 5
IS 4
BP 298
EP 304
DI 10.1093/gastro/gox002
PG 7
WC Gastroenterology & Hepatology
WE Science Citation Index Expanded (SCI-EXPANDED)
SC Gastroenterology & Hepatology
GA FO4DF
UT WOS:000416790000009
PM 29230300
OA Green Submitted, Green Published, gold
DA 2024-01-22
ER

PT J
AU Dorta, DA
   Sivignon, A
   Chalopin, T
   Dumych, TI
   Roos, G
   Bilyy, RO
   Deniaud, D
   Krammer, EM
   de Ruyck, J
   Lensink, MF
   Bouckaert, J
   Barnich, N
   Gouin, SG
AF Dorta, Dimitri Alvarez
   Sivignon, Adeline
   Chalopin, Thibaut
   Dumych, Tetiana I.
   Roos, Goedele
   Bilyy, Rostyslav O.
   Deniaud, David
   Krammer, Eva-Maria
   de Ruyck, Jerome
   Lensink, Marc F.
   Bouckaert, Julie
   Barnich, Nicolas
   Gouin, Sebastien G.
TI The Antiadhesive Strategy in Crohn's Disease: Orally Active Mannosides
   to Decolonize Pathogenic <i>Escherichia coli</i> from the Gut
SO CHEMBIOCHEM
LA English
DT Article
DE cell adhesion; Crohn's disease; FimH; inhibitors; lectins; mannosides
ID URINARY-TRACT-INFECTIONS; MOLECULAR-DYNAMICS; FIMH ANTAGONISTS; ILEAL
   MUCOSA; CRYSTAL-STRUCTURE; RECEPTOR-BINDING; FORCE-FIELDS; E. COLI;
   STRAINS; LIGANDS
AB Blocking the adherence of bacteria to cells is an attractive complementary approach to current antibiotic treatments, which are faced with increasing resistance. This strategy has been particularly studied in the context of urinary tract infections (UTIs), in which the adhesion of pathogenic Escherichia coli strains to uroepithelial cells is prevented by blocking the FimH adhesin expressed at the tips of bacteria organelles called fimbriae. Recently, we extended the antiadhesive concept, showing that potent FimH antagonists can block the attachment of adherent-invasive E. coli (AIEC) colonizing the intestinal mucosa of patients with Crohn's disease (CD). In this work, we designed a small library of analogues of heptyl mannoside (HM), a previously identified nanomolar FimH inhibitor, but one that displays poor antiadhesive effects in vivo. The anomeric oxygen atom was replaced by a sulfur or a methylene group to prevent hydrolysis by intestinal glycosidases, and chemical groups were attached at the end of the alkyl tail. Importantly, a lead compound was shown to reduce AIEC levels in the feces and in the colonic and ileal mucosa after oral administration (10 mg kg(-1)) in a transgenic mouse model of CD. The compound showed a low bioavailability, preferable in this instance, thus suggesting the possibility of setting up an innovative antiadhesive therapy, based on the water-soluble and non-cytotoxic FimH antagonists developed here, for the CD subpopulation in which AIEC plays a key role.
C1 [Dorta, Dimitri Alvarez; Chalopin, Thibaut; Deniaud, David; Gouin, Sebastien G.] LUNAM Univ, CEISAM, Chim & Interdisciplinar Synth Anal Modelisat, UMR CNRS 6230, 2 Rue Houssiniere,BP 92208, F-44322 Nantes 3, France.
   [Sivignon, Adeline; Barnich, Nicolas] Univ dAuvergne, Clermont Univ, UMR 1071, F-63000 Clermont Ferrand, France.
   [Dumych, Tetiana I.; Krammer, Eva-Maria; de Ruyck, Jerome; Lensink, Marc F.; Bouckaert, Julie] Univ Lille, CNRS, UMR UGSF Unite Glycobiol Struct & Fonct 8576, F-59000 Lille, France.
   [Roos, Goedele] Univ Libre Bruxelles, Struct & Funct Biol Membranes, Blvd Triomphe, B-1050 Brussels, Belgium.
   [Bilyy, Rostyslav O.] Danylo Halytsky Lviv Natl Med Univ, Pekarska Str 69, UA-79010 Lvov, Ukraine.
C3 Centre National de la Recherche Scientifique (CNRS); Universite de Lille
   - ISITE; Universite de Lille; Universite Libre de Bruxelles; Danylo
   Halytsky Lviv National Medical University
RP Gouin, SG (通讯作者)，LUNAM Univ, CEISAM, Chim & Interdisciplinar Synth Anal Modelisat, UMR CNRS 6230, 2 Rue Houssiniere,BP 92208, F-44322 Nantes 3, France.
EM sebastien.gouin@univ-nantes.fr
RI Lensink, Marc F/A-1678-2008; Bilyy, Rostyslav/AAH-9636-2020; Dumych,
   Tetiana/H-9450-2018; Bilyy, Rostyslav/A-9777-2010; Krammer,
   Eva-Maria/H-2543-2013
OI Lensink, Marc F/0000-0003-3957-9470; Bilyy,
   Rostyslav/0000-0002-2344-1349; Dumych, Tetiana/0000-0002-8489-5600;
   Bilyy, Rostyslav/0000-0002-2344-1349; Barnich,
   Nicolas/0000-0001-9465-7844; gouin, sebastien/0000-0002-0985-1165;
   Krammer, Eva-Maria/0000-0002-4821-2550; SIVIGNON,
   Adeline/0000-0003-2288-2959; de Ruyck, Jerome/0000-0003-4397-1870;
   Alvarez Dorta, Dimitri/0000-0002-0983-5560; Bouckaert,
   Julie/0000-0001-8112-1442
FU French Agence Nationale de la Recherche [ANR-12-BSV5-0016-01]; Conseil
   Regional des Pays de La Loire (ERABAC project); Centre National de la
   Recherche Scientifique (CNRS); Ministere de l'Enseignement Superieur et
   de la Recherche in France; Ministry of Healthcare (Ukraine)
   [0116U000759]; West Ukrainian Biomedical Research Centre; IANUS
   Scholarship; Fonds de la Recherche Scientifique de Belgique
   (F.R.S.-FNRS) [2.5020.11]; Agence Nationale de la Recherche (ANR)
   [ANR-12-BSV5-0016] Funding Source: Agence Nationale de la Recherche
   (ANR)
FX This work was carried out with financial support from the French Agence
   Nationale de la Recherche (ANR-12-BSV5-0016-01), the Conseil Regional
   des Pays de La Loire (ERABAC project), the Centre National de la
   Recherche Scientifique (CNRS), the Ministere de l'Enseignement Superieur
   et de la Recherche in France, the Ministry of Healthcare (Ukraine,
   project 0116U000759), and the West Ukrainian Biomedical Research Centre.
   T.D. was supported by an IANUS Scholarship. We thank SATT ouest
   valorisation and Enterome for founding and cytotoxicity assays.
   Computational resources were provided by the Consortium des Equipements
   de Calcul Intensif (CECI), funded by the Fonds de la Recherche
   Scientifique de Belgique (F.R.S.-FNRS) under grant no. 2.5020.11.
CR Almant M, 2011, CHEM-EUR J, V17, P10029, DOI 10.1002/chem.201100515
   ANDERSEN HC, 1983, J COMPUT PHYS, V52, P24, DOI 10.1016/0021-9991(83)90014-1
   [Anonymous], 2014, ANGEW CHEM INT EDIT
   Appeldoorn CCM, 2005, TETRAHEDRON-ASYMMETR, V16, P361, DOI 10.1016/j.tetasy.2004.11.014
   Barnich N, 2007, J CLIN INVEST, V117, P1566, DOI 10.1172/JCI30504
   Bas DC, 2008, PROTEINS, V73, P765, DOI 10.1002/prot.22102
   Bernardi A, 2013, CHEM SOC REV, V42, P4709, DOI 10.1039/c2cs35408j
   Bouckaert J, 2005, MOL MICROBIOL, V55, P441, DOI 10.1111/j.1365-2958.2004.04415.x
   Bouckaert J, 2013, CHEM-EUR J, V19, P7847, DOI 10.1002/chem.201204015
   Brument S, 2013, J MED CHEM, V56, P5395, DOI 10.1021/jm400723n
   Cecioni S, 2015, CHEM REV, V115, P525, DOI 10.1021/cr500303t
   Chabre YM, 2011, CHEM-EUR J, V17, P6545, DOI 10.1002/chem.201003402
   Chalopin T, 2015, ORG BIOMOL CHEM, V13, P11369, DOI 10.1039/c5ob01581b
   Chan CHF, 2004, MOL THER, V9, P775, DOI 10.1016/j.ymthe.2004.03.009
   Cusumano CK, 2011, SCI TRANSL MED, V3, DOI 10.1126/scitranslmed.3003021
   Czechura P, 2008, J AM CHEM SOC, V130, P2928, DOI 10.1021/ja7103262
   DARDEN T, 1993, J CHEM PHYS, V98, P10089, DOI 10.1063/1.464397
   Darfeuille-Michaud A, 1998, GASTROENTEROLOGY, V115, P1405, DOI 10.1016/S0016-5085(98)70019-8
   Darfeuille-Michaud A, 2004, GASTROENTEROLOGY, V127, P412, DOI 10.1053/j.gastro.2004.04.061
   DEFAYE J, 1984, CARBOHYD RES, V130, P317, DOI 10.1016/0008-6215(84)85288-X
   Deniaud D, 2011, ORG BIOMOL CHEM, V9, P966, DOI 10.1039/c0ob00389a
   Durka M, 2011, CHEM COMMUN, V47, P1321, DOI 10.1039/c0cc04468g
   Eley J., 2001, AAPS PHARMSCITECH, V2, P81, DOI DOI 10.1208/PT020319
   FIRON N, 1987, INFECT IMMUN, V55, P472, DOI 10.1128/IAI.55.2.472-476.1987
   Glasser AL, 2001, INFECT IMMUN, V69, P5529, DOI 10.1128/IAI.69.9.5529-5537.2001
   Gouin SG, 2014, TOP MED CHEM SER, V12, P123, DOI 10.1007/7355_2014_52
   Gouin SG, 2009, CHEMMEDCHEM, V4, P749, DOI 10.1002/cmdc.200900034
   Gouin SG, 2002, TETRAHEDRON, V58, P1131, DOI 10.1016/S0040-4020(01)01198-X
   Grabosch C, 2011, CHEMBIOCHEM, V12, P1066, DOI 10.1002/cbic.201000774
   Guvench O, 2011, J CHEM THEORY COMPUT, V7, P3162, DOI 10.1021/ct200328p
   Han ZF, 2012, J MED CHEM, V55, P3945, DOI 10.1021/jm300165m
   Han ZF, 2010, J MED CHEM, V53, P4779, DOI 10.1021/jm100438s
   Hartmann M, 2012, CHEM-EUR J, V18, P6485, DOI 10.1002/chem.201104069
   Hartmann M, 2011, EUR J ORG CHEM, V2011, P3583, DOI 10.1002/ejoc.201100407
   Hess B, 2008, J CHEM THEORY COMPUT, V4, P435, DOI 10.1021/ct700301q
   Humphrey W, 1996, J MOL GRAPH MODEL, V14, P33, DOI 10.1016/0263-7855(96)00018-5
   Jiang XH, 2012, J MED CHEM, V55, P4700, DOI 10.1021/jm300192x
   Kitov PI, 2000, NATURE, V403, P669, DOI 10.1038/35001095
   Klein T, 2010, J MED CHEM, V53, P8627, DOI 10.1021/jm101011y
   LOGUE MW, 1982, J ORG CHEM, V47, P2549, DOI 10.1021/jo00134a010
   Mackerell AD, 2004, J COMPUT CHEM, V25, P1400, DOI 10.1002/jcc.20065
   MacKerell AD, 1998, J PHYS CHEM B, V102, P3586, DOI 10.1021/jp973084f
   Mallajosyula SS, 2011, J PHYS CHEM B, V115, P11215, DOI 10.1021/jp203695t
   Merritt EA, 2002, J AM CHEM SOC, V124, P8818, DOI 10.1021/ja0202560
   Phillips JC, 2005, J COMPUT CHEM, V26, P1781, DOI 10.1002/jcc.20289
   Sivignon A, 2015, MBIO, V6, DOI 10.1128/mBio.01298-15
   Sperling O, 2006, ORG BIOMOL CHEM, V4, P3913, DOI 10.1039/b610745a
   Steinmann A, 2010, MACROMOLECULES, V43, P3606, DOI 10.1021/ma100191d
   Touaibia M, 2007, CHEMMEDCHEM, V2, P1190, DOI 10.1002/cmdc.200700063
   TUCKERMAN M, 1992, J CHEM PHYS, V97, P1990, DOI 10.1063/1.463137
   Vanommeslaeghe K, 2010, J COMPUT CHEM, V31, P671, DOI 10.1002/jcc.21367
   Weber T., 2014, ANGEW CHEM, V126, P14812, DOI DOI 10.1002/ANGE.201409808
   Weber T, 2014, ANGEW CHEM INT EDIT, V53, P14583, DOI 10.1002/anie.201409808
   Wellens A, 2008, PLOS ONE, V3, DOI 10.1371/journal.pone.0002040
   Yan XB, 2015, BIOMACROMOLECULES, V16, P1827, DOI 10.1021/acs.biomac.5b00413
   Yan XB, 2014, ANGEW CHEM INT EDIT, V53, P6910, DOI 10.1002/anie.201402825
NR 56
TC 38
Z9 44
U1 0
U2 20
PU WILEY-V C H VERLAG GMBH
PI WEINHEIM
PA POSTFACH 101161, 69451 WEINHEIM, GERMANY
SN 1439-4227
EI 1439-7633
J9 CHEMBIOCHEM
JI ChemBioChem
PD MAY 17
PY 2016
VL 17
IS 10
BP 936
EP 952
DI 10.1002/cbic.201600018
PG 17
WC Biochemistry & Molecular Biology; Chemistry, Medicinal
WE Science Citation Index Expanded (SCI-EXPANDED); Index Chemicus (IC)
SC Biochemistry & Molecular Biology; Pharmacology & Pharmacy
GA DQ4ED
UT WOS:000379155800011
PM 26946458
DA 2024-01-22
ER

PT J
AU Day, AS
   Stephenson, T
   Stewart, M
   Otley, AR
AF Day, Andrew S.
   Stephenson, Tracey
   Stewart, Michael
   Otley, Anthony R.
TI Exclusive enteral nutrition for children with Crohn's disease: Use in
   Australia and attitudes of Australian paediatric gastroenterologists
SO JOURNAL OF PAEDIATRICS AND CHILD HEALTH
LA English
DT Article
DE child; Crohn's disease; exclusive enteral nutrition; inflammatory bowel
   disease; paediatric gastroenterologist
ID REMISSION
AB Aim:
   Although available data support a role for exclusive enteral nutrition (EEN) in children with Crohn's disease (CD), use of this therapy varies. The aim of this study was to define the patterns of use of EEN across Australia and to better understand the reasons for this variation.
   Methods:
   Using an existing email network, Australian paediatric gastroenterologists were asked to provide details of their attitudes towards, and use of, EEN in children. A questionnaire was designed to direct responses, with regard to use of EEN, to current EEN protocols and patterns of use.
   Results:
   Twenty-one replies were received (58% response). Although 12 respondents felt that EEN was an appropriate therapy for CD, only 8 regularly used EEN for their patients. Usage varied between states and within units. Current use was related to practitioners' experiences of EEN during their gastroenterology training. The concerns of those who did not recommend EEN included compliance, cost and resource demands. The doctors who recommend EEN reported that family support, team approach and disease location were important factors for a positive outcome from EEN. Current protocols varied in terms of type of formula, length of therapy and use of concurrent medications.
   Conclusions:
   Variations in care were illustrated across these paediatric gastroenterologists. Practitioners have many reasons and concerns about the use of EEN: these impede the wider use of EEN for paediatric CD. More consistent protocols for the use of EEN and an improved understanding of the mechanisms of EEN could lead to enhanced use of this therapy.
C1 [Day, Andrew S.] Univ New S Wales, Sydney Childrens Hosp, Dept Gastroenterol, Randwick, NSW 2031, Australia.
   [Day, Andrew S.] Univ New S Wales, Sch Womens & Childrens Hlth, Randwick, NSW 2031, Australia.
   [Stewart, Michael; Otley, Anthony R.] Dalhousie Univ, Dept Pediat, Halifax, NS, Canada.
C3 University of New South Wales Sydney; NSW Health; Sydney Childrens
   Hospitals Network; University of New South Wales Sydney; Dalhousie
   University
RP Day, AS (通讯作者)，Univ New S Wales, Sydney Childrens Hosp, Dept Gastroenterol, Randwick, NSW 2031, Australia.
EM andrew.day@unsw.edu.au
OI Otley, Anthony/0000-0002-7371-9302
CR Beattie R M, 2000, Paediatr Drugs, V2, P193, DOI 10.2165/00128072-200002030-00004
   Day AS, 2008, ALIMENT PHARM THER, V27, P293, DOI 10.1111/j.1365-2036.2007.03578.x
   de Jong NSH, 2007, DIGEST DIS SCI, V52, P2029, DOI 10.1007/s10620-006-9449-x
   Gokhale R, 1998, GASTROENTEROLOGY, V114, P902, DOI 10.1016/S0016-5085(98)70309-9
   Griffiths AM, 1998, NUTRITION, V14, P788, DOI 10.1016/S0899-9007(98)00085-9
   Griffiths AM, 1997, TRENDS IN INFLAMMATORY BOWEL DISEASE THERAPY 1996, P191
   Heuschkel RB, 2000, J PEDIATR GASTR NUTR, V31, P8, DOI 10.1097/00005176-200007000-00005
   Leach ST, 2008, ALIMENT PHARM THER, V28, P724, DOI 10.1111/j.1365-2036.2008.03796.x
   Levine A, 2003, J PEDIATR GASTR NUTR, V36, P464, DOI 10.1097/00005176-200304000-00008
   Lionetti P., 2004, J PEDIAT GASTROENTER, V39, pS106
   Meister D, 2002, DIGEST LIVER DIS, V34, P430, DOI 10.1016/S1590-8658(02)80041-X
   Pryce-Millar E., 2004, J PEDIATR GASTR NUTR, V39, pS289, DOI [10.1097/00005176-200406001-00734, DOI 10.1097/00005176-200406001-00734]
   Verma S, 2000, DIGEST LIVER DIS, V32, P769, DOI 10.1016/S1590-8658(00)80353-9
   Wilschanski M, 1996, GUT, V38, P543, DOI 10.1136/gut.38.4.543
   Zachos M, 2007, COCHRANE DB SYST REV, DOI 10.1002/14651858.CD000542.pub2
NR 15
TC 22
Z9 22
U1 1
U2 5
PU WILEY
PI HOBOKEN
PA 111 RIVER ST, HOBOKEN 07030-5774, NJ USA
SN 1034-4810
EI 1440-1754
J9 J PAEDIATR CHILD H
JI J. Paediatr. Child Health
PD JUN
PY 2009
VL 45
IS 6
BP 337
EP 341
DI 10.1111/j.1440-1754.2009.01498.x
PG 5
WC Pediatrics
WE Science Citation Index Expanded (SCI-EXPANDED)
SC Pediatrics
GA 464WJ
UT WOS:000267539900004
PM 19490411
DA 2024-01-22
ER

PT J
AU Iglesias, M
   de Acosta, MB
   Vázquez, I
   Figueiras, A
   Nieto, L
   Lorenzo, A
   Domínguez-Muñoz, JE
AF Iglesias, M.
   de Acosta, M. Barreiro
   Vazquez, I.
   Figueiras, A.
   Nieto, L.
   Lorenzo, A.
   Dominguez-Munoz, J. E.
TI Psychological impact of Crohn's disease on patients in remission:
   anxiety and depression risks
SO REVISTA ESPANOLA DE ENFERMEDADES DIGESTIVAS
LA English
DT Article
DE Crohn's disease; Remission; Anxiety; Depression
AB Background: the role of anxiety and depression in CD patients in remission has been poorly investigated. Objective: the aim of the study was to evaluate the frequency of anxiety and depression symptoms in CD patients in remission, and potential factors influencing the development of these symptoms.
   Methods: CD patients older than 18 years in remission for at least 6 months before study entry were included. CD remission was defined as a Crohn's Disease Activity Index (CDAI) < 150 points together with C-reactive protein < 5 mg/L. A demographic questionnaire was filled in, and all patients were clinically classified. The therapy maintaining remission was also recorded. A Hospital Anxiety and Depression scale (HAD) was administered to all patients. Results are shown as OR and 95% Cl, and analyzed by logistic regression.
   Results: 92 consecutive patients were included (48 male, mean age 37 years, range from 18 to 71 years). One patient failed to correctly fill in the questionnaire. Anxiety and depression symptoms were present in 36 (39%) and 22 (24%) patients, respectively. Infliximab therapy was the only factor associated with anxiety (OR = 3.11; 95% Cl: 1.03-9.43; p < 0.05). In contrast, the presence of depressive symptoms is less frequent in patients under infliximab therapy (OR = 0.16; 95% Cl: 0.02-0.97; P < 0.05).
   Conclusions: despite clinical remission, an important number of CD patients present with anxiety or depressive symptoms. Infliximab therapy in CD patients is associated to more anxiety but fewer depressive symptoms. CD patients in remission would probably benefit from psychological support.
C1 [Iglesias, M.; de Acosta, M. Barreiro; Nieto, L.; Dominguez-Munoz, J. E.] Fienad Hosp Clin Univ, Santiago De Compostela, Spain.
   [de Acosta, M. Barreiro; Lorenzo, A.; Dominguez-Munoz, J. E.] Hosp Clin Univ, Serv Digest Dis, Santiago De Compostela 15706, Spain.
   [Vazquez, I.] Univ Santiago, Dept Clin Psychol, Santiago De Compostela, Spain.
   [Figueiras, A.] Hosp Clin Univ, Serv Epidemiol, Santiago De Compostela 15706, Spain.
C3 Complexo Hospitalario Universitario de Santiago de Compostela;
   Universidade de Santiago de Compostela; Complexo Hospitalario
   Universitario de Santiago de Compostela
RP de Acosta, MB (通讯作者)，Hosp Clin Univ, Serv Aparato Digest, C Choupana S-N, Santiago De Compostela 15706, Spain.
EM manubarreiro@hotmail.com
RI Figueiras, Adolfo/K-8563-2015; Dominguez-Munoz, J. Enrique/Q-8922-2017
OI Figueiras, Adolfo/0000-0002-5766-8672; Dominguez-Munoz, J.
   Enrique/0000-0001-8283-3185; Barreiro de Acosta,
   Manuel/0000-0001-5915-1477
CR Addolorato G, 1997, SCAND J GASTROENTERO, V32, P1013, DOI 10.3109/00365529709011218
   ANDREWS H, 1987, GUT, V28, P1600, DOI 10.1136/gut.28.12.1600
   Bernardo M, INTRO PSICOPATOLOGIA, P47
   Bernklev T, 2004, SCAND J GASTROENTERO, V39, P365, DOI 10.1080/00365520310008386
   BLANCO BL, 2005, REV ESP ENFERM DIG, V97, P887, DOI DOI 10.4321/S1130-01082005001200005
   Brown ES, 1998, HARVARD REV PSYCHIAT, V5, P239, DOI 10.3109/10673229809000307
   Carone AR, 2007, REUMATISMO, V59, P304, DOI 10.4081/reumatismo.2007.304
   Casellas F, 2002, QUAL LIFE RES, V11, P775, DOI 10.1023/A:1020841601110
   Casellas F, 2005, INFLAMM BOWEL DIS, V11, P488, DOI 10.1097/01.MIB.0000159661.55028.56
   Casellas F, 2003, REV ESP ENFERM DIG, V95, P476
   DROSSMAN DA, 1992, J CLIN GASTROENTEROL, V15, P104, DOI 10.1097/00004836-199209000-00005
   Häuser W, 2005, DIS COLON RECTUM, V48, P952, DOI 10.1007/s10350-004-0888-1
   HELZER JE, 1982, DIGEST DIS SCI, V27, P513, DOI 10.1007/BF01296730
   LENNARDJONES JE, 1989, SCAND J GASTROENTERO, V24, P2, DOI 10.3109/00365528909091339
   Lespérance F, 2002, CIRCULATION, V105, P1049, DOI 10.1161/hc0902.104707
   Levenstein S, 2000, AM J GASTROENTEROL, V95, P1213, DOI 10.1111/j.1572-0241.2000.02012.x
   Lichtenstein GR, 2006, CLIN GASTROENTEROL H, V4, P621, DOI 10.1016/j.cgh.2006.03.002
   Lustman PJ, 1997, GEN HOSP PSYCHIAT, V19, P138, DOI 10.1016/S0163-8343(96)00170-3
   Maiden NL, 2003, RHEUMATOLOGY, V42, P108, DOI 10.1093/rheumatology/keg043
   Maunder RG, 2005, INFLAMM BOWEL DIS, V11, P600, DOI 10.1097/01.MIB.0000161919.42878.a0
   Maunder RG, 2008, CURR MOL MED, V8, P247, DOI 10.2174/156652408784533832
   Mittermaier C, 2004, PSYCHOSOM MED, V66, P79, DOI 10.1097/01.PSY.0000106907.24881.F2
   Mussell M, 2003, SCAND J GASTROENTERO, V38, P755, DOI 10.1080/00365520310003110
   NORTH CS, 1991, ANN INTERN MED, V114, P381, DOI 10.7326/0003-4819-114-5-381
   O'Malley PG, 1998, ARCH INTERN MED, V158, P2357, DOI 10.1001/archinte.158.21.2357
   Persoons P, 2005, ALIMENT PHARM THER, V22, P101, DOI 10.1111/j.1365-2036.2005.02535.x
   Porcelli P, 1996, SCAND J GASTROENTERO, V31, P792, DOI 10.3109/00365529609010354
   Rutgeerts P, 2007, GUT, V56, P453, DOI 10.1136/gut.2005.088732
   Sibaja MAD, 2007, REV ESP ENFERM DIG, V99, P593
   Siegel AM, 2008, EPILEPSY RES, V80, P158, DOI 10.1016/j.eplepsyres.2008.03.021
   Silverberg MS, 2005, CAN J GASTROENTEROL, V19, p5A, DOI 10.1155/2005/269076
   Stange EF, 2006, GUT, V55, DOI 10.1136/gut.2005.081950a
   Stuart FA, 2005, ARCH DIS CHILD, V90, P500, DOI 10.1136/adc.2003.041541
   Travis Simon, 2005, Curr Gastroenterol Rep, V7, P475, DOI 10.1007/s11894-005-0079-9
   Tully PJ, 2008, J BEHAV MED, V31, P281, DOI 10.1007/s10865-008-9153-8
   VEGA EG, 1994, REV ESP ENFERM DIG, V86, P791
   Vermeire S, 2007, ALIMENT PHARM THER, V25, P3, DOI 10.1111/j.1365-2036.2006.03134.x
   Walker EA, 1999, ARCH GEN PSYCHIAT, V56, P609, DOI 10.1001/archpsyc.56.7.609
   Watson M, 1999, LANCET, V354, P1331, DOI 10.1016/S0140-6736(98)11392-2
   Yen JY, 2008, PSYCHOSOMATICS, V49, P137, DOI 10.1176/appi.psy.49.2.137
   ZIGMOND AS, 1983, ACTA PSYCHIAT SCAND, V67, P361, DOI 10.1111/j.1600-0447.1983.tb09716.x
NR 41
TC 39
Z9 46
U1 1
U2 7
PU ARAN EDICIONES, S A
PI MADRID
PA CASTELLO, 128, 1O, 28006 MADRID, SPAIN
SN 1130-0108
EI 2340-4167
J9 REV ESP ENFERM DIG
JI Rev. Esp. Enferm. Dig.
PD APR
PY 2009
VL 101
IS 4
BP 249
EP 253
PG 5
WC Gastroenterology & Hepatology
WE Science Citation Index Expanded (SCI-EXPANDED)
SC Gastroenterology & Hepatology
GA V39YP
UT WOS:000209446600004
PM 19492900
OA gold
DA 2024-01-22
ER

PT J
AU Takeuchi, T
   Nishikawa, K
   Yamada, F
   Morita, A
   Ohtsuki, M
   Suzuki, Y
   Watanabe, M
   Yamanaka, H
   Hibi, T
AF Takeuchi, Tsutomu
   Nishikawa, Kiyohiro
   Yamada, Fumika
   Morita, Akimichi
   Ohtsuki, Mamitaro
   Suzuki, Yasuo
   Watanabe, Mamoru
   Yamanaka, Hisashi
   Hibi, Toshifumi
TI Real-World Safety and Efficacy of Biosimilar CT-P13 in Patients with
   Immune-Mediated Inflammatory Diseases: Integrated Analysis of Three
   Japanese Prospective Observational Studies
SO DRUG SAFETY
LA English
DT Article
ID RHEUMATOID-ARTHRITIS; BOWEL-DISEASE; INNOVATOR INFLIXIMAB;
   PARALLEL-GROUP; DOUBLE-BLIND; THERAPY; PHARMACOKINETICS; MANAGEMENT;
   PSORIASIS; PHASE
AB IntroductionBiosimilar CT-P13 was approved with limited data from clinical trials compared to the originator infliximab in biologic-naive patients with rheumatoid arthritis. Three prospective post-marketing surveillance studies have been conducted in Japanese biologic-naive patients and switched patients from biologics including the originator infliximab.ObjectiveWe performed an integrated analysis of final data from three post-marketing studies to provide long-term safety and efficacy data of CT-P13 in a real-world clinical setting.MethodsA total of 1816 patients consisting of 987 patients with rheumatoid arthritis, 342 patients with Crohn's disease, 322 patients with ulcerative colitis, and 165 patients with psoriasis were evaluated for safety. Efficacy was assessed in 1150 patients whose disease parameter values were serially collected.ResultsAdverse drug reactions were reported in 24.2% of all patients. The incidence of adverse drug reactions differed by the prior treatment status with biologics: 30.5% in patients naive to biologics, 17.0% in patients switched from the originator infliximab, and 33.5% in patients switched from other biologics. Infusion reactions were the most frequent adverse drug reactions (8.2%), and its incidence was significantly higher in patients with ulcerative colitis and an allergy history in a multivariable Cox regression analysis. Infection was the second most frequent (6.1%), but tuberculosis only occurred in four patients (0.2%). The incidence of infection was low in patients with Crohn's disease and psoriasis, and significant risk factors were an allergy history, comorbidities, and concomitant steroid use. Interstitial lung disease occurred in 16 patients (0.9%), including 11 patients with rheumatoid arthritis. With CT-P13 therapy, disease activity parameters decreased similarly in all four diseases, although long-term drug discontinuation rates because of inefficacy varied by disease. In naive patients, the disease activity parameters decreased rapidly and the proportion of patients in remission increased. Patients switched from infliximab maintained lowered parameter levels with infliximab pretreatment. Decreases were also observed in patients switched from other biologics, but discontinuations were most often because of insufficient efficacy.ConclusionsThe integrated analysis of a large number of patients detected no new safety signals with long-term CT-P13 treatment. Efficacy in rheumatoid arthritis, psoriasis, Crohn's disease, and ulcerative colitis cases was confirmed in biologic-naive patients and switched patients from the originator infliximab or other biologics.
C1 [Takeuchi, Tsutomu] Keio Univ, Dept Internal Med, Div Rheumatol, Sch Med, 35 Shinano Machi,Shinjuku Ku, Tokyo 1608582, Japan.
   [Nishikawa, Kiyohiro; Yamada, Fumika] Nippon Kayaku Co Ltd, Pharmaceut Grp, Qual & Pharmacovigilance Div, 2-1-1 Marunouchi,Chiyoda Ku, Tokyo 1000005, Japan.
   [Morita, Akimichi] Nagoya City Univ, Dept Geriatr & Environm Dermatol, Grad Sch Med Sci, 1 Kawasumi,Mizuho Cho,Mizuho Ku, Nagoya 4678601, Japan.
   [Ohtsuki, Mamitaro] Jichi Med Univ, Dept Dermatol, 3311-1 Yakushiji, Shimotsuke, 3290498, Japan.
   [Suzuki, Yasuo] Ginza Cent Clin, 1-15-4 Ginza,Chuo Ku, Tokyo 1040061, Japan.
   [Watanabe, Mamoru] Tokyo Med & Dent Univ, Adv Res Inst, 1-5-45 Yushima,Bunkyo Ku, Tokyo 1138510, Japan.
   [Yamanaka, Hisashi] Sanno Med Ctr, Rheumatol Dept, 8-5-35 Akasaka,Minato Ku, Tokyo 1070052, Japan.
   [Hibi, Toshifumi] Kitasato Univ, Ctr Adv IBD Res & Treatment, Kitasato Inst Hosp, 5-9-1 Shirokane,Minato Ku, Tokyo 1088642, Japan.
   [Nishikawa, Kiyohiro] Asajes Ventures, 3-11-5 Nihonbashi Honcho,Chuo Ku, Tokyo 1030023, Japan.
C3 Keio University; Nippon Kayaku Co., Ltd.; Nagoya City University; Jichi
   Medical University; Tokyo Medical & Dental University (TMDU); Kitasato
   University
RP Nishikawa, K (通讯作者)，Nippon Kayaku Co Ltd, Pharmaceut Grp, Qual & Pharmacovigilance Div, 2-1-1 Marunouchi,Chiyoda Ku, Tokyo 1000005, Japan.; Nishikawa, K (通讯作者)，Asajes Ventures, 3-11-5 Nihonbashi Honcho,Chuo Ku, Tokyo 1030023, Japan.
EM kiyohiro.nishikawa@asajes.com
CR Alten R, 2022, CLIN DRUG INVEST, V42, P477, DOI 10.1007/s40261-022-01162-6
   BEST WR, 1976, GASTROENTEROLOGY, V70, P439
   Cheon JH, 2021, ADV THER, V38, P4366, DOI 10.1007/s12325-021-01834-3
   Choquette D, 2015, J RHEUMATOL, V42, P1105, DOI 10.3899/jrheum.140538
   England BR, 2020, CURR OPIN RHEUMATOL, V32, P255, DOI 10.1097/BOR.0000000000000703
   Finlay AY, 2005, BRIT J DERMATOL, V152, P861, DOI 10.1111/j.1365-2133.2005.06502.x
   Fumery M, 2019, DIGEST LIVER DIS, V51, P484, DOI 10.1016/j.dld.2018.12.002
   Gisbert JP, 2015, ALIMENT PHARM THER, V41, P613, DOI 10.1111/apt.13083
   Gisondi P, 2021, DERMATOLOGY THER, V11, P235, DOI 10.1007/s13555-020-00475-8
   Ishikawa G, 2019, CAN RESPIR J, V2019, DOI 10.1155/2019/5919304
   Kedia S, 2020, AM J GASTROENTEROL, V115, P340, DOI 10.14309/ajg.0000000000000527
   Khan Nabeel, 2020, Inflamm Bowel Dis, V26, P462, DOI 10.1093/ibd/izz065
   Lee SJ, 2020, BIODRUGS, V34, P513, DOI 10.1007/s40259-020-00421-2
   Mahil SK, 2020, BRIT J DERMATOL, V182, P1158, DOI 10.1111/bjd.18333
   Morita A, 2022, J DERMATOL, V49, P957, DOI 10.1111/1346-8138.16508
   Nakagawa T, 2019, INTEST RES, V17, P504, DOI 10.5217/ir.2019.00030
   Park W, 2013, ANN RHEUM DIS, V72, P1605, DOI 10.1136/annrheumdis-2012-203091
   Perez-Alvarez R, 2011, SEMIN ARTHRITIS RHEU, V41, P256, DOI 10.1016/j.semarthrit.2010.11.002
   Peyrin-Biroulet L, 2015, AM J GASTROENTEROL, V110, P1324, DOI 10.1038/ajg.2015.233
   Rutgeerts P, 2005, NEW ENGL J MED, V353, P2462, DOI 10.1056/NEJMoa050516
   Sagami S, 2021, J GASTROEN HEPATOL, V36, P2091, DOI 10.1111/jgh.15399
   Sánchez-Piedra C, 2021, SCI REP-UK, V11, DOI 10.1038/s41598-021-94504-x
   Shalom G, 2020, J EUR ACAD DERMATOL, V34, P1524, DOI 10.1111/jdv.16205
   Smolen JS, 2010, ANN RHEUM DIS, V69, P631, DOI 10.1136/ard.2009.123919
   Syversen SW, 2021, JAMA-J AM MED ASSOC, V326, P2375, DOI 10.1001/jama.2021.21316
   Takeuchi T, 2008, ANN RHEUM DIS, V67, P189, DOI 10.1136/ard.2007.072967
   Takeuchi T, 2022, MOD RHEUMATOL, V32, P718, DOI 10.1093/mr/roab068
   Takeuchi T, 2015, MOD RHEUMATOL, V25, P817, DOI 10.3109/14397595.2015.1022297
   Tanaka Y, 2017, MOD RHEUMATOL, V27, P237, DOI 10.1080/14397595.2016.1206244
   Torii H, 2016, J DERMATOL, V43, P767, DOI 10.1111/1346-8138.13214
   Wells G, 2009, ANN RHEUM DIS, V68, P954, DOI 10.1136/ard.2007.084459
   Westhovens R, 2021, RHEUMATOLOGY, V60, P2277, DOI 10.1093/rheumatology/keaa580
   who, Global tuberculosis control: surveillance, planning, financing: WHO report
   Yoo DH, 2013, ANN RHEUM DIS, V72, P1613, DOI 10.1136/annrheumdis-2012-203090
NR 34
TC 0
Z9 0
U1 1
U2 1
PU ADIS INT LTD
PI NORTHCOTE
PA 5 THE WAREHOUSE WAY, NORTHCOTE 0627, AUCKLAND, NEW ZEALAND
SN 0114-5916
EI 1179-1942
J9 DRUG SAFETY
JI Drug Saf.
PD OCT
PY 2023
VL 46
IS 10
BP 991
EP 1005
DI 10.1007/s40264-023-01340-1
EA SEP 2023
PG 15
WC Public, Environmental & Occupational Health; Pharmacology & Pharmacy;
   Toxicology
WE Science Citation Index Expanded (SCI-EXPANDED)
SC Public, Environmental & Occupational Health; Pharmacology & Pharmacy;
   Toxicology
GA U1CQ9
UT WOS:001065437800001
PM 37700154
OA hybrid
DA 2024-01-22
ER

PT J
AU Yao, JY
   Zhou, J
   Zhong, YK
   Zhang, M
   Peng, X
   Zhao, JZ
   Liu, T
   Wang, W
   Hu, PJ
   Meng, XC
   Zhi, M
AF Yao, Jiayin
   Zhou, Jie
   Zhong, Yingkui
   Zhang, Min
   Peng, Xiang
   Zhao, Junzhang
   Liu, Tao
   Wang, Wei
   Hu, Pinjin
   Meng, Xiaochun
   Zhi, Min
TI Computed tomography-based radiomics nomogram using machine learning for
   predicting 1-year surgical risk after diagnosis of Crohn's disease
SO MEDICAL PHYSICS
LA English
DT Article
DE computed tomography enterography; Crohn's disease; radiomic nomogram
ID PROGNOSTIC MODEL; CT ENTEROGRAPHY; SURGERY; COMPLICATIONS; STRICTURE;
   FAT
AB BackgroundIdentifying patients with aggressive Crohn's disease (CD) threatened by a high risk of early onset surgery is challenging. PurposeWe aimed to establish and validate a radiomics nomogram to predict 1-year surgical risk after the diagnosis of CD, thereby facilitating therapeutic strategies making. MethodsPatients with CD who had undergone baseline computed tomography enterography (CTE) examination at diagnosis were recruited and randomly divided into training and test cohorts at a ratio of 7:3. Enteric phase CTE images were obtained. Inflamed segments and mesenteric fat were semiautomatically segmented, followed by feature selection and signature building. A nomogram of radiomics was constructed and validated using a multivariate logistic regression algorithm. ResultsA total of 268 eligible patients were retrospectively included, 69 of whom underwent surgery 1-year after diagnosis. A total of 1218 features from inflamed segments and 1218 features from peripheral mesenteric fat were extracted, and reduced to 10 and 15 potential predictors, respectively, to construct two radiomic signatures. By incorporating the radiomics signatures and clinical factors, the radiomics-clinical nomogram showed favorable calibration and discrimination in the training cohort, with an area under the curve (AUC) of 0.957, which was confirmed in the test set (AUC, 0.898). Decision curve analysis and net reclassification improvement index demonstrated the clinical usefulness of the nomogram. ConclusionsWe successfully established and validated a CTE-based radiomic nomogram with both inflamed segment and mesenteric fat simultaneously evaluated to predict 1-year surgical risk in CD patients, which assisted in clinical decision-making and individualized management.
C1 [Yao, Jiayin; Zhong, Yingkui; Zhang, Min; Peng, Xiang; Zhao, Junzhang; Liu, Tao; Wang, Wei; Hu, Pinjin; Zhi, Min] Sun Yat Sen Univ, Affiliated Hosp 6, Dept Gastroenterol, 26th Yuancun Second Rd, Guangzhou 510655, Guangdong, Peoples R China.
   [Yao, Jiayin; Zhong, Yingkui; Zhang, Min; Peng, Xiang; Zhao, Junzhang; Liu, Tao; Wang, Wei; Hu, Pinjin; Zhi, Min] Sun Yat Sen Univ, Affiliated Hosp 6, Guangdong Prov Key Lab Colorectal & Pelv Floor Dis, Guangzhou, Guangdong, Peoples R China.
   [Zhou, Jie; Meng, Xiaochun] Sun Yat Sen Univ, Affiliated Hosp 6, Dept Radiol, 26th Yuancun Second Rd, Guangzhou 510655, Guangdong, Peoples R China.
C3 Sun Yat Sen University; Sun Yat Sen University; Sun Yat Sen University
RP Zhi, M (通讯作者)，Sun Yat Sen Univ, Affiliated Hosp 6, Dept Gastroenterol, 26th Yuancun Second Rd, Guangzhou 510655, Guangdong, Peoples R China.; Meng, XC (通讯作者)，Sun Yat Sen Univ, Affiliated Hosp 6, Dept Radiol, 26th Yuancun Second Rd, Guangzhou 510655, Guangdong, Peoples R China.
EM mengxch3@mail.sysu.edu.cn; zhimin@mail.sysu.edu.cn
FU National Natural Science Foundation of China [8190049081670477,
   82270544]; Project 5010 of SunYat-Sen University [2014008]; Yong Teacher
   Foundation of SunYat-Sen University [22qntd3604]
FX National Natural Science Foundation of China, Grant/Award Numbers:
   8190049081670477, 82270544; Project 5010 of SunYat-Sen University,
   Grant/Award Number:2014008; Yong Teacher Foundation of SunYat-Sen
   University, Grant/Award Number:22qntd3604
CR Bruining DH, 2018, GASTROENTEROLOGY, V154, P1172, DOI 10.1053/j.gastro.2017.11.274
   Cerqueira RM, 2013, EUR J GASTROEN HEPAT, V25, P129, DOI 10.1097/MEG.0b013e32835a7eed
   Chen YY, 2021, J INFLAMM RES, V14, P2731, DOI 10.2147/JIR.S314912
   Coffey Calvin J, 2018, J Crohns Colitis, V12, P1139, DOI 10.1093/ecco-jcc/jjx187
   Feng J, 2022, FRONT NUTR, V8, DOI 10.3389/fnut.2021.773040
   Govani SM, 2013, J CROHNS COLITIS, V7, P923, DOI 10.1016/j.crohns.2013.06.011
   Horvat N, 2018, RADIOLOGY, V287, P833, DOI 10.1148/radiol.2018172300
   Israeli E, 2014, CLIN GASTROENTEROL H, V12, P72, DOI 10.1016/j.cgh.2013.06.027
   Karaskova E, 2021, INT J MOL SCI, V22, DOI 10.3390/ijms22084226
   Li CH, 2022, FRONT GENET, V13, DOI 10.3389/fgene.2022.880093
   LI X, 2023, LANCET NEUROL, V56
   Li XH, 2021, J CROHNS COLITIS, V15, P1161, DOI 10.1093/ecco-jcc/jjab005
   Li XH, 2022, INT J INTELL SYST, V37, P11853, DOI 10.1002/int.23066
   Li XH, 2021, GASTROENTEROLOGY, V160, P2303, DOI 10.1053/j.gastro.2021.02.027
   Lichtenstein GR, 2018, AM J GASTROENTEROL, V113, P481, DOI 10.1038/ajg.2018.27
   Linsalata S, 2022, BIOMED RES INT-UK, V2022, DOI 10.1155/2022/2003286
   Maaser C, 2019, J CROHNS COLITIS, V13, P144, DOI 10.1093/ecco-jcc/jjy113
   Makanyanga J, 2017, EUR RADIOL, V27, P589, DOI 10.1007/s00330-016-4324-4
   Mao R, 2019, INFLAMM BOWEL DIS, V25, P421, DOI 10.1093/ibd/izy331
   Meng JX, 2022, EUR RADIOL, V32, P8692, DOI 10.1007/s00330-022-08842-z
   Park Y, 2017, INFLAMM BOWEL DIS, V23, P1071, DOI 10.1097/MIB.0000000000001106
   Pencina MJ, 2008, STAT MED, V27, P157, DOI 10.1002/sim.2929
   Peyrin-Biroulet L, 2009, AM J GASTROENTEROL, V104, P2089, DOI 10.1038/ajg.2009.301
   Plevris N, 2022, GASTROENTEROLOGY, V162, P1456, DOI 10.1053/j.gastro.2022.01.024
   Rosenfeld G, 2018, AM J ROENTGENOL, V210, pW54, DOI 10.2214/AJR.17.18296
   Sakurai T, 2017, EUR J RADIOL, V89, P242, DOI 10.1016/j.ejrad.2016.10.022
   Sener B, 1998, J ANTIMICROB CHEMOTH, V42, P381, DOI 10.1093/jac/42.3.381
   Shen B, 2020, LANCET GASTROENTEROL, V5, P393, DOI 10.1016/S2468-1253(19)30366-8
   Shen B, 2012, J CROHNS COLITIS, V6, P198, DOI 10.1016/j.crohns.2011.08.006
   Song XM, 2011, DIS COLON RECTUM, V54, P1147, DOI 10.1097/DCR.0b013e318222ddc3
   Stidham RW, 2020, INFLAMM BOWEL DIS, V26, P734, DOI 10.1093/ibd/izz196
   Sulz MC, 2020, DIGESTION, V101, P43, DOI 10.1159/000506364
   Tabari A, 2019, J PEDIATR GASTR NUTR, V69, P533, DOI 10.1097/MPG.0000000000002454
   Toh JWT, 2018, DIS COLON RECTUM, V61, P67, DOI 10.1097/DCR.0000000000000975
   Wu EH, 2022, WORLD J SURG, V46, P450, DOI 10.1007/s00268-021-06366-z
   Wu J, 2019, Zhonghua Xue Ye Xue Za Zhi, V40, P52, DOI 10.3760/cma.j.issn.0253-2727.2019.01.010
   Yang L, 2018, EUR RADIOL, V28, P2058, DOI 10.1007/s00330-017-5146-8
   Yao JY, 2020, WORLD J GASTROENTERO, V26, P524, DOI 10.3748/wjg.v26.i5.524
   Yao JY, 2021, DIS COLON RECTUM, V64, P697, DOI 10.1097/DCR.0000000000001881
   Zhang XF, 2018, HUM PATHOL, V79, P42, DOI 10.1016/j.humpath.2018.03.004
   Zwanenburg A, 2020, RADIOLOGY, V295, P328, DOI 10.1148/radiol.2020191145
NR 41
TC 1
Z9 1
U1 1
U2 1
PU WILEY
PI HOBOKEN
PA 111 RIVER ST, HOBOKEN 07030-5774, NJ USA
SN 0094-2405
EI 2473-4209
J9 MED PHYS
JI Med. Phys.
PD JUN
PY 2023
VL 50
IS 6
BP 3862
EP 3872
DI 10.1002/mp.16402
EA MAY 2023
PG 11
WC Radiology, Nuclear Medicine & Medical Imaging
WE Science Citation Index Expanded (SCI-EXPANDED)
SC Radiology, Nuclear Medicine & Medical Imaging
GA K5OF8
UT WOS:000981016100001
PM 37029097
DA 2024-01-22
ER

PT J
AU de Souza, ABP
   Lima, AP
   Genaro, LM
   Geiger, CPF
   Ayrizono, MDS
   Leal, RF
AF Pereira de Souza, Ana Beatriz
   Lima, Amanda Pereira
   Genaro, Livia Moreira
   Fingerhut Geiger, Carla Peres
   Setsuko Ayrizono, Maria de Lourdes
   Leal, Raquel Franco
TI Mucinous adenocarcinoma in perianal fistula in Crohn's disease: Case
   report and literature review
SO INTERNATIONAL JOURNAL OF SURGERY CASE REPORTS
LA English
DT Review
DE Mucinous adenocarcinoma; Colorectal surgery; Crohn's disease; Case
   report
ID ANAL ADENOCARCINOMA; FOLLOW-UP; CARCINOMA; CLASSIFICATION; DIAGNOSIS;
   CONSENSUS; THERAPY; PATIENT; CANCER; COUNTY
AB Introduction and importance: Crohn's disease (CD) is a chronic bowel disease that, due to exacerbated inflammation, can lead to complications such as the development of perianal fistulas. The development of mucinous adenocarcinoma in perianal fistulas in patients with CD is rare and, consequently, few reports exist in the literature.
   Case presentation: We report the case of a 71-year-old man diagnosed 22 years ago with CD with perineal involvement, who came with complaints of intense perianal pain, a gluteal mass, and local bleeding. Tomography of his abdomen showed an expansive, heterogeneous, and solid perianal mass on the right, with interspersed necrotic/liquefied areas and possible mucinous content. The patient was referred to the surgery department for an incisional biopsy, which confirmed mucinous adenocarcinoma. The patient underwent extra levator abdominoperineal rectal resection (APR) with partial prostatectomy.
   Clinical discussion: Perineal mucinous adenocarcinoma arising in a fistula associated with CD is very rare. Since the symptoms overlap, early diagnosis of malignancy is difficult. Histological analysis is the gold standard for its diagnosis. Surgical resection through APR is well-established and, despite being a complex procedure with potential complications, tends to have good results. However, the locoregional and inguinal lymph node involvement was related to a worse progression in this case.
   Conclusion: The diagnostic hypothesis of mucinous adenocarcinoma should be suspected in CD patients who present long-term perineal involvement with fistulas. Biopsies and imaging exams should be performed to aid the diagnosis of the condition and thus contribute to the surgical plan.
C1 [Pereira de Souza, Ana Beatriz; Lima, Amanda Pereira; Genaro, Livia Moreira; Setsuko Ayrizono, Maria de Lourdes; Leal, Raquel Franco] Univ Estadual Campinas, Sch Med Sci, Colorectal Surg Unit, Campinas, SP, Brazil.
   [Fingerhut Geiger, Carla Peres] Univ Estadual Campinas, Sch Med Sci, Dept Radiol, Campinas, SP, Brazil.
C3 Universidade Estadual de Campinas; Universidade Estadual de Campinas
RP Leal, RF (通讯作者)，Univ Estadual Campinas, Sch Med Sci, Dept Surg, Colorectal Surg Unit, Carlos Chagas St 420,Cidade Univ Zeferino Vaz, BR-13083878 Campinas, SP, Brazil.
EM rafranco.unicamp@gmail.com
RI de Souza Pegorare, Ana Beatriz Gomes/R-2272-2018
OI de Souza Pegorare, Ana Beatriz Gomes/0000-0002-6958-5719; Moreira
   Genaro, Livia/0000-0002-4640-6554
CR Agha RA, 2020, INT J SURG, V84, P226, DOI 10.1016/j.ijsu.2020.10.034
   Alencar Suelene Suassuna Silvestre de, 2014, J. Coloproctol. (Rio J.), V34, P185, DOI 10.1016/j.jcol.2014.05.007
   Alvarez-Laso CJ, 2018, CLIN TRANSL ONCOL, V20, P666, DOI 10.1007/s12094-017-1750-y
   Azmi FP, 2020, CASE REP SURG, V2020, DOI 10.1155/2020/1798543
   Baars JE, 2011, SCAND J GASTROENTERO, V46, P319, DOI 10.3109/00365521.2010.536251
   BALL CS, 1988, J ROY SOC MED, V81, P217, DOI 10.1177/014107688808100411
   Bharucha A., 2009, TXB GASTROENTEROLOGY
   Cañete J, 2012, CIR ESPAN, V90, P336, DOI 10.1016/j.ciresp.2011.03.010
   Cohen RD, 2008, INFLAMM BOWEL DIS, V14, P1707, DOI 10.1002/ibd.20530
   Fleming M, 2012, J GASTROINTEST ONCOL, V3, P153, DOI 10.3978/j.issn.2078-6891.2012.030
   Freeman HJ, 2010, WORLD J GASTRO ONCOL, V2, P307, DOI 10.4251/wjgo.v2.i7.307
   Gasche C, 2000, INFLAMM BOWEL DIS, V6, P8, DOI 10.1097/00054725-200002000-00002
   Iesalnieks I, 2010, INFLAMM BOWEL DIS, V16, P1643, DOI 10.1002/ibd.21228
   Inamdar N V, 1995, Inflamm Bowel Dis, V1, P280
   Inoue Y, 2013, AM SURGEON, V79, pE286
   Jess T, 2004, ALIMENT PHARM THERAP, V19, P287, DOI 10.1111/j.1365-2036.2004.01858.x
   Keese Michael, 2005, World J Surg Oncol, V3, P42, DOI 10.1186/1477-7819-3-42
   Kim J, 2017, PATHOL RES PRACT, V213, P250, DOI 10.1016/j.prp.2016.12.003
   Koenow L.C., 2019, JCOLOPROCTOL, V39, P115
   Kuipers EJ, 2015, NAT REV DIS PRIMERS, V1, DOI 10.1038/nrdp.2015.65
   Leal R F, 2007, Tech Coloproctol, V11, P155, DOI 10.1007/s10151-007-0348-8
   Maejima T, 2016, AM J CASE REP, V17, P448, DOI 10.12659/AJCR.897876
   Melichar B, 2006, DIS COLON RECTUM, V49, P1228, DOI 10.1007/s10350-006-0647-6
   Nozoe T, 2000, J SURG ONCOL, V75, P103, DOI 10.1002/1096-9098(200010)75:2<103::AID-JSO6>3.3.CO;2-3
   Okada K, 2008, SURG TODAY, V38, P555, DOI 10.1007/s00595-007-3651-0
   Panés J, 2017, NAT REV GASTRO HEPAT, V14, P652, DOI 10.1038/nrgastro.2017.104
   Papaconstantinou I, 2015, INT J SURG CASE REP, V10, P201, DOI 10.1016/j.ijscr.2015.04.013
   Satsangi J, 2006, GUT, V55, P749, DOI 10.1136/gut.2005.082909
   Scharl M, 2014, EUR J GASTROEN HEPAT, V26, P114, DOI 10.1097/MEG.0b013e32836371a2
   Schwartz DA, 2002, GASTROENTEROLOGY, V122, P875, DOI 10.1053/gast.2002.32362
   Schwartz DA, 2017, INFLAMM BOWEL DIS, V23, P1860, DOI 10.1097/MIB.0000000000001243
   Sjodahl R I, 2003, Colorectal Dis, V5, P490, DOI 10.1046/j.1463-1318.2003.00510.x
   Smith R, 2008, AM SURGEON, V74, P59
   Stidham RW, 2018, CLIN COLON RECT SURG, V31, P168, DOI 10.1055/s-0037-1602237
   TRAUBE J, 1980, DIGEST DIS SCI, V25, P939, DOI 10.1007/BF01308045
   Wilkins T, 2011, AM FAM PHYSICIAN, V84, P1365
   Yang BL, 2009, INT J COLORECTAL DIS, V24, P1001, DOI 10.1007/s00384-009-0657-7
NR 37
TC 0
Z9 0
U1 0
U2 0
PU ELSEVIER SCI LTD
PI OXFORD
PA THE BOULEVARD, LANGFORD LANE, KIDLINGTON, OXFORD OX5 1GB, OXON, ENGLAND
SN 2210-2612
J9 INT J SURG CASE REP
JI Int. J. Surg. Case Rep.
PD JUN
PY 2022
VL 95
AR 107211
DI 10.1016/j.ijscr.2022.107211
EA MAY 2022
PG 7
WC Surgery
WE Emerging Sources Citation Index (ESCI)
SC Surgery
GA 3O0UD
UT WOS:000836556100007
PM 35653944
OA gold, Green Published
DA 2024-01-22
ER

PT J
AU Saad, E
   Awadelkarim, A
   Agab, M
   Babkir, A
AF Saad, Eltaib
   Awadelkarim, Abdalaziz
   Agab, Mohamed
   Babkir, Akram
TI Extensive Aortic Thrombosis and Renal Infarction in Association With an
   Active Flare-Up of Crohn's Disease
SO GASTROENTEROLOGY RESEARCH
LA English
DT Article
DE Aortic mural thrombosis; Aortic disease; Crohn's disease;
   Hypercoagulability
ID INFLAMMATORY-BOWEL-DISEASE; ARTERIAL THROMBOEMBOLISM; MURAL THROMBUS;
   YOUNG-WOMEN; COMPLICATIONS; RISK
AB Venous thromboembolism (VTE) is a recognized extraintestinal manifestation of inflammatory bowel disease (IBD), with deep venous thrombosis (DVT) and pulmonary embolism being reported as the most frequent vascular complications in IBD patients. Much less frequently, arterial thromboembolic events may also be associated with greater morbidity and mortality. Aortic mural thrombosis is a rare phenomenon described in patients with IBD that often results in serious consequences such as visceral infarction and acute ischemia of the lower extremities. We described an unusual case of a female patient with Crohn's disease (CD) who presented with generalized abdominal pain and vomiting. Imaging showed an active flare-up of intestinal CD as well as two mural thrombi in the distil descending thoracic aorta and the abdominal aorta at the level of the left renal artery, respectively, with a left renal infarction. The mesenteric angiogram revealed a patent celiac axis and mesenteric arteries. The patient was therapeutically anticoagulated, and she underwent a right hemicolectomy for the perforated ileal disease. A comprehensive diagnostic workup for hypercoagulability and thrombophilia was negative for an underlying etiology, and the active CD flare-up was considered the main culprit triggering the aortic thrombosis in this reported patient. Our case highlighted the occurrence of aortic thrombosis in a patient with IBD and that entails careful attention. Early recognition and timely management with a multidisciplinary team is the key to improving the outcome of aortic events that coincide with the active flare-up of IBD.
C1 [Saad, Eltaib; Agab, Mohamed; Babkir, Akram] St Francis Presence Hosp, Dept Internal Med, Evanston, IL 60202 USA.
   [Awadelkarim, Abdalaziz] Wayne State Univ, Dept Internal Med, Detroit Med Ctr, Detroit, MI 48202 USA.
C3 Wayne State University; Detroit Medical Center
RP Saad, E (通讯作者)，St Francis Presence Hosp, Dept Internal Med, Evanston, IL 60202 USA.
EM Eltaib.Saad@amitahealth.org
CR Cybulsky MI, 1989, PATHOLOGY REV, V1989, P103
   Delay Charline, 2015, Ann Vasc Surg, V29, DOI 10.1016/j.avsg.2014.09.025
   Di Fabio F, 2009, DIS COLON RECTUM, V52, P336, DOI 10.1007/DCR.0b013e31819a235d
   Elder K, 2010, SOUTH MED J, V103, P172, DOI 10.1097/SMJ.0b013e3181c95bc8
   Grothues F, 2002, CRIT CARE MED, V30, P2355, DOI 10.1097/00003246-200210000-00027
   Hahn TL, 1999, ANN VASC SURG, V13, P52, DOI 10.1007/s100169900220
   Khan AB, 2009, CAN J SURG, V52, pE182
   Kok HK, 2012, IRISH J MED SCI, V181, P377, DOI 10.1007/s11845-010-0472-8
   Leblanc S, 2011, INFLAMM BOWEL DIS, V17, P862, DOI 10.1002/ibd.21397
   Lehmann JM, 2001, ISRAEL MED ASSOC J, V3, P226
   Miehsler W, 2004, GUT, V53, P542, DOI 10.1136/gut.2003.025411
   Stordiau GEM, 2011, J CROHNS COLITIS, V5, P169, DOI 10.1016/j.crohns.2011.01.002
   Nguyen GC, 2014, GASTROENTEROLOGY, V146, P835, DOI 10.1053/j.gastro.2014.01.042
   Novacek G, 2004, INFLAMM BOWEL DIS, V10, P430, DOI 10.1097/00054725-200407000-00016
   NOVOTNY DA, 1992, DIS COLON RECTUM, V35, P193, DOI 10.1007/BF02050678
   PERLER BA, 1991, SURGERY, V110, P912
   Pezold M, 2020, ANN VASC SURG, V67, P532, DOI 10.1016/j.avsg.2020.02.025
   Sinapi I, 2010, ACTA CLIN BELG, V65, P54, DOI 10.1179/acb.2010.010
   Singh K, 2012, ANN VASC SURG, V26, DOI 10.1016/j.avsg.2012.02.022
   Szychta P, 2001, ANN VASC SURG, V15, P402, DOI 10.1007/s100160010068
   TALBOT RW, 1986, MAYO CLIN PROC, V61, P140, DOI 10.1016/S0025-6196(12)65200-8
NR 21
TC 0
Z9 0
U1 0
U2 0
PU ELMER PRESS INC
PI Ontario
PA 9225 LESLIE ST, STE 201, Ontario, RICHMOND HILL, CANADA
SN 1918-2805
EI 1918-2813
J9 GASTROENTEROL RES
JI Gasteroenterol. Res.
PD APR
PY 2022
VL 15
IS 2
BP 100
EP 105
DI 10.14740/gr1504
EA MAR 2022
PG 6
WC Gastroenterology & Hepatology
WE Emerging Sources Citation Index (ESCI)
SC Gastroenterology & Hepatology
GA 1A7VF
UT WOS:000770125900001
PM 35572474
OA Green Published, gold
DA 2024-01-22
ER

PT J
AU Mazzurana, L
   Bonfiglio, F
   Forkel, M
   D'Amato, M
   Halfvarson, J
   Mjösberg, J
AF Mazzurana, Luca
   Bonfiglio, Ferdinando
   Forkel, Marianne
   D'Amato, Mauro
   Halfvarson, Jonas
   Mjosberg, Jenny
TI Crohn's Disease Is Associated With Activation of Circulating Innate
   Lymphoid Cells
SO INFLAMMATORY BOWEL DISEASES
LA English
DT Article
DE Crohn's disease; ulcerative colitis; innate lymphoid cells; ILC; SLAMF1;
   NKp44
ID SUSCEPTIBILITY; PRECURSORS; EXPRESSION; ACCUMULATE; PLASTICITY;
   MANAGEMENT; COLITIS; PROVIDE; SUBSET; MUCOSA
AB Background: Inflammatory bowel disease (IBD) is associated with disturbed mucosal innate lymphoid cell (ILC) composition, which is correlated to the degree of intestinal inflammation. However, it remains unclear whether circulating ILCs are dysregulated in patients with IBD.
   Methods: Blood samples from 53 patients with Crohn's disease (CD), 43 patients with ulcerative colitis (UC), and 45 healthy control subjects (HC) were analyzed by flow cytometry for markers of ILC subsets (ILC1, ILC2, and ILC precursors [ILCp]) and selected IBD-relevant proteins, as predicted by previous genome-wide association studies. A dimensionality reduction approach to analyzing the data was used to characterize circulating ILCs.
   Results: The frequency of ILCp expressing the ILC3 activation markers NKp44 and CD56 was increased in CD versus HC and UC (NKp44) or in CD versus HC (CD56), whereas the CD45RA(+) ILCp were reduced in CD versus UC. Furthermore, the activation marker HLA-DR was increased on ILC1 and ILC2 in CD versus HC. Interestingly, the IBD-related protein SLAMF1 was upregulated on ILC2 from both CD and UC samples as compared with HC samples. In active CD, SLAMF1(+) ILC2 frequency was negatively correlated with disease severity (Harvey-Bradshaw index). The characterization of SLAMF1(+) ILC2 revealed a higher expression of the ILC2 markers CRTH2, CD161, and GATA3 as compared with SLAMF1(-) ILC2.
   Conclusions: In line with the systemic nature of CD inflammation, our findings point toward the activation of ILCs in the blood of patients with CD. Furthermore, in active CD, circulating SLAMF1(+) ILC2 are increased in patients with less active disease, introducing SLAMF1(+) ILC2 as interesting therapeutic targets deserving further exploration.
C1 [Mazzurana, Luca; Forkel, Marianne; Mjosberg, Jenny] Karolinska Inst, Ctr Infect Med, Dept Med, Stockholm, Sweden.
   [Bonfiglio, Ferdinando; D'Amato, Mauro] Karolinska Inst, Clin Epidemiol Unit, Dept Med Solna, Stockholm, Sweden.
   [Bonfiglio, Ferdinando; D'Amato, Mauro] Karolinska Inst, Ctr Mol Med, Stockholm, Sweden.
   [Forkel, Marianne] Roche Innovat Ctr Basel, Roche Pharma Res & Early Dev Immunol Infect Dis, Basel, Switzerland.
   [Halfvarson, Jonas] Orebro Univ, Fac Med & Hlth, Dept Gastroenterol, Orebro, Sweden.
C3 Karolinska Institutet; Karolinska Institutet; Karolinska Institutet;
   Roche Holding; Orebro University
RP Mjösberg, J (通讯作者)，Karolinska Inst, Ctr Infect Med, Alfred Nobels Alle 8, S-14152 Huddinge, Sweden.
EM jenny.mjosberg@ki.se
RI Bonfiglio, Ferdinando/AAP-4424-2020; Bonfiglio,
   Ferdinando/ABE-5834-2021; D'Amato, Mauro/F-2450-2010; Halfvarson,
   Jonas/AAU-4687-2020
OI Bonfiglio, Ferdinando/0000-0003-2488-3867; Bonfiglio,
   Ferdinando/0000-0003-2488-3867; D'Amato, Mauro/0000-0003-2743-5197;
   Halfvarson, Jonas/0000-0003-0122-7234
FU Swedish Cancer Society; Swedish Foundation for Strategic Research
   [RB13-0160, FFL15-0120]; Orebro University Hospital Research Foundation
   [OLL-409871]; Swedish Foundation for Medical Research; Swedish Research
   Council; Knut and Alice Wallenberg Foundation; Karolinska Institutet;
   Swedish Foundation for Strategic Research (SSF) [FFL15-0120, RB13-0160]
   Funding Source: Swedish Foundation for Strategic Research (SSF)
FX Supported by: The research was supported by the Swedish Cancer Society,
   the Swedish Foundation for Strategic Research (JH: grant number
   RB13-0160; JM: grant number FFL15-0120), the Orebro University Hospital
   Research Foundation (JH: grant number OLL-409871), the Swedish
   Foundation for Medical Research, the Swedish Research Council, the Knut
   and Alice Wallenberg Foundation, and Karolinska Institutet.
CR Bal SM, 2020, NAT REV IMMUNOL, V20, P552, DOI 10.1038/s41577-020-0282-9
   Bar-Ephraim YE, 2019, J IMMUNOL, V202, P171, DOI 10.4049/jimmunol.1701153
   Bar-Ephraim YE, 2017, CELL REP, V21, P823, DOI 10.1016/j.celrep.2017.09.070
   Bernink JH, 2015, IMMUNITY, V43, P146, DOI 10.1016/j.immuni.2015.06.019
   Bernink JH, 2013, NAT IMMUNOL, V14, P221, DOI 10.1038/ni.2534
   Björklund AK, 2016, NAT IMMUNOL, V17, P451, DOI 10.1038/ni.3368
   Camelo A, 2012, J GASTROENTEROL, V47, P1198, DOI 10.1007/s00535-012-0591-2
   Chen LX, 2018, IMMUNITY, V49, P464, DOI 10.1016/j.immuni.2018.08.010
   Crellin NK, 2010, IMMUNITY, V33, P752, DOI 10.1016/j.immuni.2010.10.012
   Creyns B, 2020, FRONT IMMUNOL, V11, DOI 10.3389/fimmu.2020.01847
   Cupedo T, 2009, NAT IMMUNOL, V10, P66, DOI 10.1038/ni.1668
   Eriksson C, 2017, ALIMENT PHARM THER, V46, P748, DOI 10.1111/apt.14268
   Forkel M, 2019, J CROHNS COLITIS, V13, P67, DOI 10.1093/ecco-jcc/jjy119
   Forkel M, 2017, EUR J IMMUNOL, V47, P1280, DOI 10.1002/eji.201646890
   Fuchs A, 2013, IMMUNITY, V38, P769, DOI 10.1016/j.immuni.2013.02.010
   Geremia A, 2011, J EXP MED, V208, P1127, DOI 10.1084/jem.20101712
   Gwela A, 2017, J CROHNS COLITIS, V11, P1124, DOI 10.1093/ecco-jcc/jjx050
   HARVEY RF, 1980, LANCET, V1, P514
   Hengst J, 2015, EUR J IMMUNOL, V45, P2154, DOI 10.1002/eji.201445369
   Hepworth MR, 2015, SCIENCE, V348, P1031, DOI 10.1126/science.aaa4812
   Hoorweg K, 2012, FRONT IMMUNOL, V3, DOI 10.3389/fimmu.2012.00072
   Jostins L, 2012, NATURE, V491, P119, DOI 10.1038/nature11582
   Kaser A, 2010, ANNU REV IMMUNOL, V28, P573, DOI 10.1146/annurev-immunol-030409-101225
   Keir ME, 2020, J EXP MED, V217, DOI 10.1084/jem.20192195
   Klose CSN, 2014, CELL, V157, P340, DOI 10.1016/j.cell.2014.03.030
   Krämer B, 2017, PLOS PATHOG, V13, DOI 10.1371/journal.ppat.1006373
   Li J, 2016, CELL IMMUNOL, V304, P63, DOI 10.1016/j.cellimm.2016.05.001
   Lichtenstein GR, 2018, AM J GASTROENTEROL, V113, P481, DOI 10.1038/ajg.2018.27
   Lim AI, 2017, CELL, V168, P1086, DOI 10.1016/j.cell.2017.02.021
   Lim AI, 2016, J EXP MED, V213, P569, DOI 10.1084/jem.20151750
   Liu JZ, 2015, NAT GENET, V47, P979, DOI 10.1038/ng.3359
   Maric J, 2019, J ALLERGY CLIN IMMUN, V143, P2202, DOI 10.1016/j.jaci.2018.10.069
   Mazzurana L, 2019, EUR J IMMUNOL, V49, P1344, DOI 10.1002/eji.201848075
   Mielke LA, 2013, J EXP MED, V210, P1117, DOI 10.1084/jem.20121588
   Mindt BC, 2018, FRONT IMMUNOL, V9, DOI 10.3389/fimmu.2018.00840
   Mjösberg J, 2012, IMMUNITY, V37, P649, DOI 10.1016/j.immuni.2012.08.015
   Mjösberg JM, 2011, NAT IMMUNOL, V12, P1055, DOI 10.1038/ni.2104
   Montalban-Arques A, 2018, INFLAMM BOWEL DIS, V24, P1649, DOI 10.1093/ibd/izy177
   Moro K, 2010, NATURE, V463, P540, DOI 10.1038/nature08636
   Munneke JM, 2014, BLOOD, V124, P812, DOI 10.1182/blood-2013-11-536888
   Muzes G, 2012, WORLD J GASTROENTERO, V18, P5848, DOI 10.3748/wjg.v18.i41.5848
   Price AE, 2010, P NATL ACAD SCI USA, V107, P11489, DOI 10.1073/pnas.1003988107
   Rao A, 2020, NAT COMMUN, V11, DOI 10.1038/s41467-020-15695-x
   Roan F, 2016, J IMMUNOL, V196, P3966, DOI 10.4049/jimmunol.1600364
   Rubin DT, 2019, AM J GASTROENTEROL, V114, P384, DOI 10.14309/ajg.0000000000000152
   Satoh-Takayama N, 2008, IMMUNITY, V29, P958, DOI 10.1016/j.immuni.2008.11.001
   Schwartz AM, 2016, BBA-GENE REGUL MECH, V1859, P1259, DOI 10.1016/j.bbagrm.2016.07.004
   Silverberg MS, 2005, CAN J GASTROENTEROL, V19, p5A, DOI 10.1155/2005/269076
   Takayama T, 2010, GASTROENTEROLOGY, V139, P882, DOI 10.1053/j.gastro.2010.05.040
   van der Maaten L, 2008, J MACH LEARN RES, V9, P2579
   Vivier E, 2018, CELL, V174, P1054, DOI 10.1016/j.cell.2018.07.017
   Yudanin NA, 2019, IMMUNITY, V50, P505, DOI 10.1016/j.immuni.2019.01.012
   Zhulina Y, 2014, J CROHNS COLITIS, V8, P1653, DOI 10.1016/j.crohns.2014.07.006
NR 53
TC 13
Z9 14
U1 0
U2 6
PU OXFORD UNIV PRESS INC
PI CARY
PA JOURNALS DEPT, 2001 EVANS RD, CARY, NC 27513 USA
SN 1078-0998
EI 1536-4844
J9 INFLAMM BOWEL DIS
JI Inflamm. Bowel Dis.
PD JUL
PY 2021
VL 27
IS 7
BP 1128
EP 1138
DI 10.1093/ibd/izaa316
PG 11
WC Gastroenterology & Hepatology
WE Science Citation Index Expanded (SCI-EXPANDED)
SC Gastroenterology & Hepatology
GA TF8AI
UT WOS:000670937700022
PM 33295628
OA Green Published, hybrid
DA 2024-01-22
ER

PT J
AU Ou, WJ
   Xu, WM
   Liu, FY
   Guo, YG
   Huang, ZY
   Feng, TA
   Liu, CY
   Du, P
AF Ou, Weijun
   Xu, Weimin
   Liu, Fangyuan
   Guo, Yuegui
   Huang, Zhenyu
   Feng, Tienan
   Liu, Chen-Ying
   Du, Peng
TI Increased expression of yes-associated protein/YAP and transcriptional
   coactivator with PDZ-binding motif/TAZ activates intestinal fibroblasts
   to promote intestinal obstruction in Crohn's disease
SO EBIOMEDICINE
LA English
DT Article
DE Crohn's disease; intestinal fibroblasts; YAP; TAZ; ROCK1
ID INFLAMMATORY-BOWEL-DISEASE; YAP; FIBROSIS; YAP/TAZ; ROCK;
   DIFFERENTIATION; TAZ
AB Background: Intestinal obstruction caused by intestinal fibrosis is a common and serious complication of Crohn's disease (CD). Intestinal fibroblasts, the main effector cells mediating gastrointestinal fibrosis, are activated during chronic inflammation. However, the mechanism of fibroblast activation in CD has not been well elucidated.
   Methods: Fibroblasts isolated from stenotic and nonstenotic intestines of CD patients were used for RNA sequencing. Immunohistochemical and immunofluorescent staining was performed to evaluate the correlation between intestinal fibrosis and YAP/TAZ expression in our CD cohort and a DSS-induced chronic colitis murine model. A Rho-associated coiled-coil-containing protein kinase 1 (ROCK1) inhibitor was used to explore the ROCK1-YAP/TAZ axis in intestinal fibroblasts in vitro and DSS-induced chronic colitis murine model in vivo.
   Findings: The expression of YAP/TAZ was significantly upregulated in stenotic fibroblasts, which was associated with the YAP/TAZ target gene signature. YAP/TAZ knockdown suppressed the activation of intestinal fibroblasts. In intestinal fibroblasts, YAP/TAZ were activated by the Rho-ROCK1 signalling pathway. High YAP/TAZ expression was positively correlated with ROCK1 expression, which is a prognostic marker for intestinal obstruction in CD patients.
   Interpretation: YAP/TAZ activation can lead to fibroblast activation and intestinal obstruction in CD. The effect of ROCK1 inhibitor on alleviating intestinal fibrosis is associated with YAP/TAZ inhibition. Targeted inhibition of YAP/TAZ in fibroblasts may be a potential therapeutic strategy to suppress intestinal fibrosis in CD. (C) 2021 The Authors. Published by Elsevier B.V.
C1 [Ou, Weijun; Xu, Weimin; Liu, Fangyuan; Guo, Yuegui; Huang, Zhenyu; Liu, Chen-Ying; Du, Peng] Shanghai Jiao Tong Univ, Xinhua Hosp, Sch Med, Dept Colorectal Surg, Shanghai 200092, Peoples R China.
   [Feng, Tienan] Shanghai Jiao Tong Univ, Clin Res Inst, Sch Med, Shanghai 200025, Peoples R China.
C3 Shanghai Jiao Tong University; Shanghai Jiao Tong University
RP Liu, CY; Du, P (通讯作者)，Xinhua Hosp, Dept Colorectal Surg, 1665 Kongjiang Rd, Shanghai 200092, Peoples R China.
EM liuchenying@xinhuamed.com.cn; dupeng@xinhuamed.com.cn
RI LIU, Fangyuan/GRX-8688-2022
OI Liu, Chen-Ying/0000-0002-8930-6182
FU National Key R&D Program of China [2019YFC1316002]; NSFC [81873547,
   82073201, 81874177, 82000481]; Shanghai Sailing Program [20YF1429400]
FX This work was supported by the National Key R&D Program of China
   (2019YFC1316002) , the NSFC (81873547, 82073201, 81874177, 82000481) and
   the Shanghai Sailing Program (20YF1429400) .
CR Alsamman S, 2020, SCI TRANSL MED, V12, DOI 10.1126/scitranslmed.aay8798
   Ayyaz A, 2019, NATURE, V569, P121, DOI 10.1038/s41586-019-1154-y
   Burke JP, 2007, AM J GASTROENTEROL, V102, P439, DOI 10.1111/j.1572-0241.2006.01010.x
   Dupont S, 2011, NATURE, V474, P179, DOI 10.1038/nature10137
   Feng YB, 2016, J MED CHEM, V59, P2269, DOI 10.1021/acs.jmedchem.5b00683
   Gordon IO, 2020, GASTROENTEROLOGY, V158, P137, DOI 10.1053/j.gastro.2019.08.033
   Haak AJ, 2019, SCI TRANSL MED, V11, DOI 10.1126/scitranslmed.aau6296
   Holvoet T, 2017, GASTROENTEROLOGY, V153, P1054, DOI 10.1053/j.gastro.2017.06.013
   Hu B, 2003, AM J RESP CELL MOL, V29, P397, DOI 10.1165/rcmb.2003-0063OC
   Huang ZH, 2016, DEVELOPMENT, V143, P2398, DOI 10.1242/dev.130658
   Kang PH, 2020, MOL BIOL CELL, V31, P386, DOI 10.1091/mbc.E19-11-0602
   Laurenson S, 2016, LANCET RESP MED, V4, P176, DOI 10.1016/S2213-2600(16)00022-9
   Liang M, 2017, J AM SOC NEPHROL, V28, P3277, DOI 10.1681/ASN.2015121354
   Liu FY, 2021, FRONT ONCOL, V11, DOI 10.3389/fonc.2021.657210
   Liu F, 2015, AM J PHYSIOL-LUNG C, V308, pL344, DOI 10.1152/ajplung.00300.2014
   Mannaerts I, 2015, J HEPATOL, V63, P679, DOI 10.1016/j.jhep.2015.04.011
   Martin K, 2016, NAT COMMUN, V7, DOI 10.1038/ncomms12502
   Morvaridi S, 2015, SCI REP-UK, V5, DOI 10.1038/srep16759
   Moya IM, 2019, NAT REV MOL CELL BIO, V20, P211, DOI 10.1038/s41580-018-0086-y
   Nallet-Staub F, 2015, DEV CELL, V32, P640, DOI 10.1016/j.devcel.2015.01.011
   Neufert C, 2013, J CLIN INVEST, V123, P1428, DOI 10.1172/JCI63748
   Olive KP, 2009, SCIENCE, V324, P1457, DOI 10.1126/science.1171362
   Olson MF, 2008, CURR OPIN CELL BIOL, V20, P242, DOI 10.1016/j.ceb.2008.01.002
   Panciera T, 2017, NAT REV MOL CELL BIO, V18, P758, DOI 10.1038/nrm.2017.87
   Pefani DE, 2016, MOL CELL, V63, P156, DOI 10.1016/j.molcel.2016.05.012
   Piersma B, 2015, AM J PATHOL, V185, P3326, DOI 10.1016/j.ajpath.2015.08.011
   Piersma B, 2015, FRONT MED, V2, DOI 10.3389/fmed.2015.00059
   Qin ZP, 2018, CELL COMMUN SIGNAL, V16, DOI 10.1186/s12964-018-0232-3
   Raghu G, 2011, AM J RESP CRIT CARE, V183, P788, DOI 10.1164/rccm.2009-040GL
   REMMELE W, 1987, PATHOLOGE, V8, P138
   Rieder F, 2013, DIGEST DIS, V31, P186, DOI 10.1159/000353364
   Rieder F, 2013, GUT, V62, P1072, DOI 10.1136/gutjnl-2012-304353
   Rieder F, 2009, NAT REV GASTRO HEPAT, V6, P228, DOI 10.1038/nrgastro.2009.31
   Satsangi J, 2006, GUT, V55, P749, DOI 10.1136/gut.2005.082909
   Theiss AL, 2005, GASTROENTEROLOGY, V129, P204, DOI 10.1053/j.gastro.2005.05.019
   Thia KT, 2010, GASTROENTEROLOGY, V139, P1147, DOI 10.1053/j.gastro.2010.06.070
   Totaro A, 2018, NAT CELL BIOL, V20, P888, DOI 10.1038/s41556-018-0142-z
   Wirtz S, 2017, NAT PROTOC, V12, P1295, DOI 10.1038/nprot.2017.044
   Xu WM, 2019, MUCOSAL IMMUNOL, V12, P1291, DOI 10.1038/s41385-019-0198-5
   Xu WM, 2019, PEERJ, V7, DOI 10.7717/peerj.7194
   Yu B, 2020, EXPERT OPIN THER TAR, V24, P47, DOI 10.1080/14728222.2020.1712593
   Yui S, 2018, CELL STEM CELL, V22, P35, DOI 10.1016/j.stem.2017.11.001
   Zappa M, 2011, INFLAMM BOWEL DIS, V17, P984, DOI 10.1002/ibd.21414
   Zhao B, 2010, GENE DEV, V24, P72, DOI 10.1101/gad.1843810
   Zhu C, 2015, ACTA BIOCH BIOPH SIN, V47, P16, DOI 10.1093/abbs/gmu110
NR 45
TC 14
Z9 14
U1 4
U2 24
PU ELSEVIER
PI AMSTERDAM
PA RADARWEG 29, 1043 NX AMSTERDAM, NETHERLANDS
SN 2352-3964
J9 EBIOMEDICINE
JI EBioMedicine
PD JUL
PY 2021
VL 69
AR 103452
DI 10.1016/j.ebiom.2021.103452
EA JUN 2021
PG 15
WC Medicine, General & Internal; Medicine, Research & Experimental
WE Science Citation Index Expanded (SCI-EXPANDED)
SC General & Internal Medicine; Research & Experimental Medicine
GA UA2FD
UT WOS:000684979000020
PM 34186485
OA Green Published, gold
DA 2024-01-22
ER

PT J
AU Uchino, M
   Ikeuchi, H
   Hata, K
   Minagawa, T
   Horio, Y
   Kuwahara, R
   Nakamura, S
   Watanabe, K
   Saruta, M
   Fujii, T
   Kobayashi, T
   Sugimoto, K
   Hirai, F
   Esaki, M
   Hiraoka, S
   Matsuoka, K
   Shinzaki, S
   Matsuura, M
   Inoue, N
   Nakase, H
   Watanabe, M
AF Uchino, Motoi
   Ikeuchi, Hiroki
   Hata, Keisuke
   Minagawa, Tomohiro
   Horio, Yuki
   Kuwahara, Ryuichi
   Nakamura, Shiro
   Watanabe, Kenji
   Saruta, Masayuki
   Fujii, Toshimitsu
   Kobayashi, Taku
   Sugimoto, Ken
   Hirai, Fumihito
   Esaki, Motohiro
   Hiraoka, Sakiko
   Matsuoka, Katsuyoshi
   Shinzaki, Shinichiro
   Matsuura, Minoru
   Inoue, Nagamu
   Nakase, Hiroshi
   Watanabe, Mamoru
TI Does anti-tumor necrosis factor alpha prevent the recurrence of Crohn's
   disease? Systematic review and meta-analysis
SO JOURNAL OF GASTROENTEROLOGY AND HEPATOLOGY
LA English
DT Review
DE Adverse events; Anti-tumor necrosis factor alpha therapy; Clinical
   recurrence; Crohn's disease; Endoscopic recurrence
ID COLORECTAL-CANCER; INTESTINAL RESECTION; SURVEILLANCE; INFLIXIMAB;
   GUIDELINES; ADALIMUMAB; MANAGEMENT; MESALAMINE; EFFICACY; INDEX
AB Background and Aim Anti-tumor necrosis factor (TNF) alpha agents are now well known to function as effective treatments for Crohn's disease (CD). Several meta-analyses have revealed the efficacy of anti-TNF therapy for preventing recurrence after surgery; however, the efficacies reported in some prospective studies differed according to the outcomes. Moreover, adverse events (AEs) were not well evaluated. We conducted this systematic review and meta-analysis to evaluate both the efficacy of anti-TNF therapy after stratification by the outcome of interest and the AEs. Methods We performed a systematic literature review of studies investigating anti-TNF therapy, CD, and postoperative recurrence. Meta-analyses were performed for endoscopic and clinical recurrence and AEs. Results A total of 570 participants, including 254 patients in the intervention group and 316 patients in the control group, in eight studies, were analyzed for recurrence. Based on the results of the meta-analysis, the efficacies of anti-TNF therapy at preventing endoscopic and clinical recurrence were as follows: relative risk (RR) 0.34, 95% confidence interval (CI) 0.22-0.53 and RR 0.60, 95% CI 0.36-1.02, respectively. The RR of AEs with anti-TNF therapy was 1.75 (95% CI 0.81-3.79). Conclusions Anti-TNF therapy after surgery for CD displays efficacy at preventing endoscopic recurrence for 1-2 years, without increasing the incidence of AEs. However, clinical recurrence was not significantly reduced. The efficacy of postoperative anti-TNF therapy may differ in terms of the outcomes, which include long-term prevention, the avoidance of further surgery, and cost-effectiveness.
C1 [Uchino, Motoi; Ikeuchi, Hiroki; Minagawa, Tomohiro; Horio, Yuki; Kuwahara, Ryuichi] Hyogo Coll Med, Dept Inflammatory Bowel Dis, 1-1 Mukogawa Cho, Nishinomiya, Hyogo 6638501, Japan.
   [Watanabe, Kenji] Hyogo Coll Med, Ctr Inflammatory Bowel Dis, Div Internal Med, Nishinomiya, Hyogo, Japan.
   [Hata, Keisuke] Univ Tokyo, Dept Surg Oncol, Tokyo, Japan.
   [Saruta, Masayuki] Jikei Univ, Sch Med, Dept Internal Med, Div Gastroenterol & Hepatol, Tokyo, Japan.
   [Fujii, Toshimitsu; Watanabe, Mamoru] Tokyo Med & Dent Univ, Dept Gastroenterol & Hepatol, Tokyo, Japan.
   [Kobayashi, Taku] Kitasato Univ, Kitasato Inst Hosp, Ctr Adv IBD Res & Treatment, Tokyo, Japan.
   [Matsuura, Minoru] Kyorin Univ, Sch Med, Dept Gastroenterol & Hepatol, Tokyo, Japan.
   [Inoue, Nagamu] Keio Univ Hosp, Ctr Prevent Med, Tokyo, Japan.
   [Nakamura, Shiro] Osaka Univ, Osaka Med Coll Hosp, Dept Internal Med 2, Osaka, Japan.
   [Shinzaki, Shinichiro] Osaka Univ, Grad Sch Med, Dept Gastroenterol & Hepatol, Osaka, Japan.
   [Sugimoto, Ken] Hamamatsu Univ Sch Med, Dept Med 1, Hamamatsu, Shizuoka, Japan.
   [Hirai, Fumihito] Fukuoka Univ, Fac Med, Dept Gastroenterol & Med, Fukuoka, Japan.
   [Esaki, Motohiro] Saga Univ Hosp, Dept Endoscop Diagnost & Therapeut, Saga, Japan.
   [Hiraoka, Sakiko] Okayama Univ, Grad Sch Med Dent & Pharmaceut Sci, Dept Gastroenterol & Hepatol, Okayama, Japan.
   [Matsuoka, Katsuyoshi] Toho Univ, Sakura Med Ctr, Dept Internal Med, Div Gastroenterol & Hepatol, Sakura, Japan.
   [Nakase, Hiroshi] Sapporo Med Univ, Sch Med, Dept Gastroenterol & Hepatol, Sapporo, Hokkaido, Japan.
C3 Hyogo College of Medicine; Hyogo College of Medicine; University of
   Tokyo; Jikei University; Tokyo Medical & Dental University (TMDU);
   Kitasato University; Kyorin University; Keio University; Osaka
   University; Osaka Medical & Pharmaceutical University; Osaka Medical
   College; Osaka University; Hamamatsu University School of Medicine;
   Fukuoka University; Saga University; Okayama University; Toho
   University; Sapporo Medical University
RP Uchino, M (通讯作者)，Hyogo Coll Med, Dept Inflammatory Bowel Dis, 1-1 Mukogawa Cho, Nishinomiya, Hyogo 6638501, Japan.
EM uchino2s@hyo-med.ac.jp
RI Watanabe, Mamoru/AHE-0489-2022; Nakase, Hiroshi/AAZ-4425-2020;
   Kobayashi, Taku/AAO-6437-2020; Saruta, Masayuki/ABL-4991-2022; Matsuoka,
   Katsuyoshi/AAB-1580-2022
OI Kobayashi, Taku/0000-0002-2073-4234; Saruta,
   Masayuki/0000-0001-8172-3240; Matsuoka, Katsuyoshi/0000-0002-2950-7660;
   Hata, Keisuke/0000-0003-4064-8701; Watanabe, Kenji/0000-0002-3781-4724;
   Uchino, Motoi/0000-0002-2934-1680
FU Japanese Society of Gastroenterology
FX This publication was supported by the Japanese Society of
   Gastroenterology.
CR American Gastroenterological Association, 2017, Gastroenterology, V152, P276, DOI 10.1053/j.gastro.2016.11.041
   Anyane-Yeboa A, 2018, ALIMENT PHARM THER, V48, P933, DOI 10.1111/apt.14951
   Armuzzi Alessandro, 2013, J Crohns Colitis, V7, pe623, DOI 10.1016/j.crohns.2013.04.020
   Auzolle C, 2018, ALIMENT PHARM THER, V48, P924, DOI 10.1111/apt.14944
   Bakouny Z, 2019, J CLIN GASTROENTEROL, V53, P409, DOI 10.1097/MCG.0000000000001006
   Barne EL, 2020, CLIN GASTROENTEROL H, V18, P1356, DOI 10.1016/j.cgh.2019.09.040
   BEST WR, 1976, GASTROENTEROLOGY, V70, P439
   Bouguen G, 2015, CLIN GASTROENTEROL H, V13, P1042, DOI 10.1016/j.cgh.2013.09.006
   Buisson A, 2012, ALIMENT PHARM THER, V35, P625, DOI 10.1111/j.1365-2036.2012.05002.x
   Bye WA, 2017, COCHRANE DB SYST REV, DOI 10.1002/14651858.CD000279.pub4
   Cairns SR, 2010, GUT, V59, P666, DOI 10.1136/gut.2009.179804
   Carla-Moreau A, 2015, DIGEST LIVER DIS, V47, P191, DOI 10.1016/j.dld.2014.11.005
   Colombel JF, 2017, LANCET, V390, P2779, DOI 10.1016/S0140-6736(17)32641-7
   De Cruz P, 2015, ALIMENT PHARM THER, V42, P867, DOI 10.1111/apt.13353
   Eaden JA, 2002, GUT, V51, pV10, DOI 10.1136/gut.51.suppl_5.v10
   Fukushima K, 2018, SURG TODAY, V48, P584, DOI 10.1007/s00595-018-1627-x
   Hanauer SB, 2004, GASTROENTEROLOGY, V127, P723, DOI 10.1053/j.gastro.2004.06.002
   HARVEY RF, 1980, LANCET, V1, P514
   Itzkowitz SH, 2005, INFLAMM BOWEL DIS, V11, P314, DOI 10.1097/01.MIB.0000160811.76729.d5
   Kaminski MF, 2014, ENDOSCOPY, V46, P435, DOI 10.1055/s-0034-1365348
   Krupnick A S, 2000, Semin Gastrointest Dis, V11, P41
   Kurer MA, 2007, COLORECTAL DIS, V9, P567, DOI 10.1111/j.1463-1318.2006.01202.x
   Lamb CA, 2019, GUT, V68, pS1, DOI 10.1136/gutjnl-2019-318484
   Laukoetter MG, 2011, J GASTROINTEST SURG, V15, P576, DOI 10.1007/s11605-010-1402-9
   Li Y, 2010, INFLAMM RES, V59, P607, DOI 10.1007/s00011-010-0171-y
   Lightner AL, 2017, GASTROENTEROL REP, V5, P165, DOI 10.1093/gastro/gow046
   LOCKHARTMUMMERY HE, 1960, GUT, V1, P87, DOI 10.1136/gut.1.2.87
   Maaser C, 2019, J CROHNS COLITIS, V13, P144, DOI 10.1093/ecco-jcc/jjy113
   Peyrin-Biroulet L, 2015, AM J GASTROENTEROL, V110, P1324, DOI 10.1038/ajg.2015.233
   Peyrin-Biroulet L, 2017, DIGEST LIVER DIS, V49, P368, DOI 10.1016/j.dld.2016.12.008
   Qiu Y, 2015, J CROHNS COLITIS, V9, P918, DOI 10.1093/ecco-jcc/jjv112
   Regueiro M, 2016, GASTROENTEROLOGY, V150, P1568, DOI 10.1053/j.gastro.2016.02.072
   Regueiro M, 2009, GASTROENTEROLOGY, V136, P441, DOI 10.1053/j.gastro.2008.10.051
   RUTGEERTS P, 1990, GASTROENTEROLOGY, V99, P956, DOI 10.1016/0016-5085(90)90613-6
   Savarino E, 2013, AM J GASTROENTEROL, V108, P1731, DOI 10.1038/ajg.2013.287
   Sehgal P, 2016, INFLAMM BOWEL DIS, V22, P1239, DOI 10.1097/MIB.0000000000000703
   Shinagawa T, 2019, CLIN GASTROENTEROL H
   Singh S, 2015, GASTROENTEROLOGY, V148, P64, DOI 10.1053/j.gastro.2014.09.031
   Sorrentino D, 2007, ARCH INTERN MED, V167, P1804, DOI 10.1001/archinte.167.16.1804
   Yamamoto T, 2017, EXPERT REV GASTROENT, V11, P899, DOI 10.1080/17474124.2017.1356226
   Yoshida K, 2012, INFLAMM BOWEL DIS, V18, P1617, DOI 10.1002/ibd.21928
NR 41
TC 4
Z9 4
U1 0
U2 6
PU WILEY
PI HOBOKEN
PA 111 RIVER ST, HOBOKEN 07030-5774, NJ USA
SN 0815-9319
EI 1440-1746
J9 J GASTROEN HEPATOL
JI J. Gastroenterol. Hepatol.
PD APR
PY 2021
VL 36
IS 4
SI SI
BP 864
EP 872
DI 10.1111/jgh.15288
EA OCT 2020
PG 9
WC Gastroenterology & Hepatology
WE Science Citation Index Expanded (SCI-EXPANDED)
SC Gastroenterology & Hepatology
GA RP3YJ
UT WOS:000577624900001
PM 33002235
DA 2024-01-22
ER

PT J
AU Patil, SA
   Flasar, MH
   Lin, J
   Lingohr-Smith, M
   Skup, M
   Wang, S
   Chao, JD
   Cross, RK
AF Patil, Seema A.
   Flasar, Mark H.
   Lin, Jay
   Lingohr-Smith, Melissa
   Skup, Martha
   Wang, Song
   Chao, Jingdong
   Cross, Raymond K.
TI Reduced Imaging Radiation Exposure and Costs Associated with Anti-Tumor
   Necrosis Factor Therapy in Crohn's Disease
SO DIGESTIVE DISEASES AND SCIENCES
LA English
DT Article
DE Crohn's disease; Tumor necrosis factor-alpha; Glucocorticoids;
   Diagnostic imaging; Cost
ID INFLAMMATORY-BOWEL-DISEASE; DIAGNOSTIC MEDICAL RADIATION;
   IONIZING-RADIATION; MAINTENANCE THERAPY; INCREASED RISK; INFLIXIMAB;
   DISPARITIES
AB BackgroundRadiation exposure from diagnostic imaging may increase cancer risk of Crohn's disease (CD) patients, who are already at increased risk of certain cancers.AimTo compare imaging radiation exposure and associated costs in CD patients during the year pre- and post-initiation of anti-tumor necrosis factor (anti-TNF) agents or corticosteroids.MethodsAdults were identified from a large US claims database between 1/1/2005 and 12/31/2009 with1 abdominal imaging scan and 12months of enrollment before and after initiating therapy with anti-TNF or corticosteroids. Imaging utilization, radiation exposure, and healthcare costs pre- and post-initiation were examined.ResultsAnti-TNF-treated patients had significantly fewer imaging examinations the year prior to initiation than corticosteroid-treated patients. Cumulative radiation doses before initiation were significantly higher for corticosteroid patients compared to anti-TNF patients (22.3 vs. 17.7 millisieverts, P=0.0083). After therapy initiation, anti-TNF-treated patients had significantly fewer imaging examinations (2.9 vs. 5.2, P<0.0001) and less radiation exposure (7.4 vs. 15.4 millisieverts, P<0.0001) than corticosteroid-treated patients in the follow-up period. Reductions in imaging costs adjusted for 1000 patient-years after initiation of therapy were -$275,090 and -$121,960 (P=0.0359) for anti-TNF versus corticosteroid patients, respectively.ConclusionsThis analysis demonstrated that patients treated with anti-TNF agents have fewer imaging examinations, less radiation exposure, and lower healthcare costs associated with imaging than patients treated with corticosteroids. These benefits do not account for additional long-term benefits that may be gained from reduced radiation exposure.
C1 [Patil, Seema A.; Cross, Raymond K.] Univ Maryland, 685 W Baltimore St,Suite 8-00, Baltimore, MD 21201 USA.
   [Patil, Seema A.] Maryland Hlth Care Syst, Vet Affairs, Baltimore, MD USA.
   [Flasar, Mark H.] Anne Arundel Gastroenterol Associates, 820 Bestgate Rd, Annapolis, MD 21401 USA.
   [Lin, Jay; Lingohr-Smith, Melissa] Novosys Hlth, 7 Crestmont Court, Flemington, NJ 08822 USA.
   [Skup, Martha; Wang, Song; Chao, Jingdong] AbbVie Inc, 1 N Waukegan Rd, N Chicago, IL 60064 USA.
   [Chao, Jingdong] 27 Barker Ave,Apt 616, White Plains, NY 10601 USA.
C3 University System of Maryland; University of Maryland Baltimore; AbbVie
RP Cross, RK (通讯作者)，Univ Maryland, 685 W Baltimore St,Suite 8-00, Baltimore, MD 21201 USA.
EM spatil@som.umaryland.edu; mflasar@aagastro.com;
   jay.lin@novosyshealth.com; melissa.smith@novosyshealth.com;
   martha.skup@abbvie.com; songwang@uw.edu; chaojd@outlook.com;
   rcross@som.umaryland.edu
FU AbbVie
FX Design, study conduct, and financial support for the study were provided
   by AbbVie. AbbVie participated in the interpretation of data, review,
   and approval of the manuscript. All authors, S. Patil, M. Flasar, J.
   Lin, M. Lingohr-Smith, M. Skup, S. Wang, J. Chao, R. Cross, contributed
   to the study design, development of the publication and maintained
   control over the final content. Carrie Bray of Fishawack Facilitate Ltd.
   provided editing services in the development of this publication. AbbVie
   provided funding for this work.
CR Bernstein CN, 2001, CANCER-AM CANCER SOC, V91, P854, DOI 10.1002/1097-0142(20010215)91:4<854::AID-CNCR1073>3.0.CO;2-Z
   Berrington de González A, 2004, LANCET, V363, P345, DOI 10.1016/S0140-6736(04)15433-0
   Brenner DJ, 2007, NEW ENGL J MED, V357, P2277, DOI 10.1056/NEJMra072149
   Brenner DJ, 2003, P NATL ACAD SCI USA, V100, P13761, DOI 10.1073/pnas.2235592100
   Chatu S, 2012, ALIMENT PHARM THER, V35, P529, DOI 10.1111/j.1365-2036.2011.04975.x
   Colombel JF, 2007, GASTROENTEROLOGY, V132, P52, DOI 10.1053/j.gastro.2006.11.041
   Cosnes J, 2002, INFLAMM BOWEL DIS, V8, P244, DOI 10.1097/00054725-200207000-00002
   Desmond AN, 2008, GUT, V57, P1524, DOI 10.1136/gut.2008.151415
   Faubion WA, 2001, GASTROENTEROLOGY, V121, P255, DOI 10.1053/gast.2001.26279
   Flasar MH, 2008, INFLAMM BOWEL DIS, V14, P13, DOI 10.1002/ibd.20298
   Hanauer SB, 2002, LANCET, V359, P1541, DOI 10.1016/S0140-6736(02)08512-4
   Huang JS, 2011, J PEDIATR GASTR NUTR, V53, P502, DOI 10.1097/MPG.0b013e31820d5d84
   Jones JGA, 2012, WEST J EMERG MED, V13, P202, DOI 10.5811/westjem.2011.11.6804
   Jung YS, 2013, INFLAMM BOWEL DIS, V19, P99, DOI 10.1002/ibd.22991
   Kandiel A, 2005, GUT, V54, P1121, DOI 10.1136/gut.2004.049460
   Kroeker KI, 2011, J CLIN GASTROENTEROL, V45, P34, DOI 10.1097/MCG.0b013e3181e5d1c5
   Levi Z, 2009, ALIMENT PHARM THER, V30, P1128, DOI 10.1111/j.1365-2036.2009.04140.x
   Lewis JD, 2001, GASTROENTEROLOGY, V121, P1080, DOI 10.1053/gast.2001.28703
   Lichtenstein GR, 2005, GASTROENTEROLOGY, V128, P862, DOI 10.1053/j.gastro.2005.01.048
   Mettler FA, 2008, RADIOLOGY, V248, P254, DOI 10.1148/radiol.2481071451
   Mettler Fred A. Jr., 2000, Journal of Radiological Protection, V20, P353, DOI 10.1088/0952-4746/20/4/301
   Nguyen GC, 2010, AM J GASTROENTEROL, V105, P2202, DOI 10.1038/ajg.2010.202
   Palmer L, 2009, AM J GASTROENTEROL, V104, P2816, DOI 10.1038/ajg.2009.480
   Patil SA, 2013, INFLAMM BOWEL DIS, V19, P92, DOI 10.1002/ibd.22982
   Rubenstein JH, 2002, J CLIN GASTROENTEROL, V35, P151, DOI 10.1097/00004836-200208000-00007
   Schnitzler F, 2009, INFLAMM BOWEL DIS, V15, P1295, DOI 10.1002/ibd.20927
   Schreiber S, 2007, NEW ENGL J MED, V357, P239, DOI 10.1056/NEJMoa062897
   VanDeventer SJH, 1997, GUT, V40, P443, DOI 10.1136/gut.40.4.443
NR 28
TC 2
Z9 2
U1 0
U2 0
PU SPRINGER
PI DORDRECHT
PA VAN GODEWIJCKSTRAAT 30, 3311 GZ DORDRECHT, NETHERLANDS
SN 0163-2116
EI 1573-2568
J9 DIGEST DIS SCI
JI Dig. Dis. Sci.
PD JAN
PY 2019
VL 64
IS 1
BP 60
EP 67
DI 10.1007/s10620-018-5322-y
PG 8
WC Gastroenterology & Hepatology
WE Science Citation Index Expanded (SCI-EXPANDED)
SC Gastroenterology & Hepatology
GA HG4GF
UT WOS:000454932700012
PM 30311154
DA 2024-01-22
ER

PT J
AU Okazaki, N
   Inokuchi, T
   Hiraoka, S
   Ohmori, M
   Takashima, S
   Takei, D
   Sugihara, Y
   Takahara, M
   Harada, K
   Kawano, S
   Okada, H
   Kato, J
AF Okazaki, Noriko
   Inokuchi, Toshihiro
   Hiraoka, Sakiko
   Ohmori, Masayasu
   Takashima, Shiho
   Takei, Daisuke
   Sugihara, Yuusaku
   Takahara, Masahiro
   Harada, Keita
   Kawano, Seiji
   Okada, Hiroyuki
   Kato, Jun
TI Findings of Retrograde Contrast Study Through Double-balloon Enteroscopy
   Predict the Risk of Bowel Resections in Patients with Crohn's Disease
   with Small Bowel Stenosis
SO INFLAMMATORY BOWEL DISEASES
LA English
DT Article
DE Crohn's disease; double-balloon enteroscopy; retrograde contrast
ID MAGNETIC-RESONANCE; FECAL CALPROTECTIN; ENDOSCOPIC SCORE; STRICTURES;
   DILATION; DILATATION; RECURRENCE; EFFICACY; THERAPY; SAFETY
AB Background: Patients with Crohn's disease (CD) with small bowel strictures are at risk of surgery. Double-balloon enteroscopy (DBE) can evaluate the status of the small intestine, and retrograde contrast through the scope enables the surgeon to obtain information beyond the reach of the scope. This study aimed to examine whether a retrograde contrast study through DBE could be used as a predictor of subsequent surgery in patients with CD with small intestinal strictures.
   Methods: The findings of DBE with retrograde contrast in 48 patients CD with small bowel strictures were examined.
   Results: Of the 48 patients, 14 (29%) underwent surgery for small intestinal strictures during a median observation period of 2.4 years (interquartile range: 1.4-3.7 yr). According to the results of the multivariate analysis, a maximum length of strictures >= 20 mm and the ratio of the maximum diameter of prestenotic dilations to the diameter of the normal small intestine >= 1.4 were independent risk factors of surgery for small intestinal strictures (risk ratio = 7.6 [95% confidence interval, 1.8-42.0], P = 0.006; and risk ratio = 52.0 [95% confidence interval, 3.5-2485.1], P = 0.002, respectively). The latter predicted subsequent surgery with 92% sensitivity and 88% specificity. Cumulative surgery-free rates were discriminated significantly according to the presence or absence of these 2 risk factors (log-rank test: P < 0.001).
   Conclusions: Findings of retrograde contrast through DBE are helpful to predict risk of surgery in patients with CD with small intestinal strictures.
C1 [Okazaki, Noriko; Inokuchi, Toshihiro; Hiraoka, Sakiko; Ohmori, Masayasu; Takashima, Shiho; Takei, Daisuke; Sugihara, Yuusaku; Takahara, Masahiro; Harada, Keita; Kawano, Seiji; Okada, Hiroyuki] Okayama Univ, Dept Gastroenterol & Hepatol, Grad Sch Med Dent & Pharmaceut Sci, Okayama, Japan.
   [Kato, Jun] Wakayama Med Univ, Dept Internal Med 2, Wakayama, Japan.
C3 Okayama University; Wakayama Medical University
RP Hiraoka, S (通讯作者)，Okayama Univ, Dept Gastroenterol & Hepatol, Grad Sch Med Dent & Pharmaceut Sci, Kita Ku, 2-5-1 Shikata Cho, Okayama 7008558, Japan.
EM sakikoh@cc.okayama-u.ac.jp
CR Abreu MT, 2002, GASTROENTEROLOGY, V123, P679, DOI 10.1053/gast.2002.35393
   Bernstein CN, 2012, GUT, V61, P622, DOI 10.1136/gutjnl-2011-301397
   Bharadwaj S, 2015, INFLAMM BOWEL DIS, V21, P2194, DOI 10.1097/MIB.0000000000000403
   Chen M, 2015, INFLAMM BOWEL DIS, V21, P2222, DOI 10.1097/MIB.0000000000000433
   Despott EJ, 2009, GASTROINTEST ENDOSC, V70, P1030, DOI 10.1016/j.gie.2009.05.005
   Dietz DW, 2001, J AM COLL SURGEONS, V192, P330, DOI 10.1016/S1072-7515(01)00775-X
   Eder P, 2015, SCI REP-UK, V5, DOI 10.1038/srep10223
   Ferlitsch A, 2006, ENDOSCOPY, V38, P483, DOI 10.1055/s-2006-924999
   Fornasa F, 2011, J CLIN IMAG SCI, V1, DOI 10.4103/2156-7514.82339
   Fukumoto A, 2007, GASTROINTEST ENDOSC, V66, pS108, DOI 10.1016/j.gie.2007.02.027
   Futami K, 2005, J GASTROENTEROL, V40, P35, DOI 10.1007/BF02990577
   Greenstein AJ, 2009, J AM COLL SURGEONS, V208, P1065, DOI 10.1016/j.jamcollsurg.2009.01.039
   Greenup AJ, 2016, INFLAMM BOWEL DIS, V22, P1246, DOI 10.1097/MIB.0000000000000727
   Hassan C, 2007, ALIMENT PHARM THER, V26, P1457, DOI 10.1111/j.1365-2036.2007.03532.x
   Hirai F, 2011, GASTROINTEST ENDOSC, V73, P743, DOI 10.1016/j.gie.2010.10.003
   Hoffmann JC, 2008, INT J COLORECTAL DIS, V23, P689, DOI 10.1007/s00384-008-0461-9
   Holtmann MH, 2005, INT J COLORECTAL DIS, V20, P1, DOI 10.1007/s00384-004-0634-0
   Inokuchi T, 2016, INFLAMM BOWEL DIS, V22, P1078, DOI 10.1097/MIB.0000000000000728
   Leighton JA, 2014, CLIN GASTROENTEROL H, V12, P609, DOI 10.1016/j.cgh.2013.09.028
   LESCUT D, 1993, GUT, V34, P647, DOI 10.1136/gut.34.5.647
   Mueller T, 2010, ALIMENT PHARM THER, V31, P634, DOI 10.1111/j.1365-2036.2009.04225.x
   Otterson ME, 2004, SURGERY, V136, P854, DOI 10.1016/j.surg.2004.06.023
   Pohl J, 2007, EUR J GASTROEN HEPAT, V19, P529, DOI 10.1097/MEG.0b013e328012b0d0
   Rahman A, 2015, ENDOSCOPY, V47, P352
   Rieder F, 2013, GUT, V62, P1072, DOI 10.1136/gutjnl-2012-304353
   Sabaté JM, 2003, ALIMENT PHARM THER, V18, P409, DOI 10.1046/j.1365-2036.2003.01715.x
   Schoepfer AM, 2010, AM J GASTROENTEROL, V105, P162, DOI 10.1038/ajg.2009.545
   Sipponen T, 2008, ALIMENT PHARM THER, V28, P1221, DOI 10.1111/j.1365-2036.2008.03835.x
   Solberg IC, 2007, CLIN GASTROENTEROL H, V5, P1430, DOI 10.1016/j.cgh.2007.09.002
   Soyer P, 2010, RADIOLOGY, V254, P755, DOI 10.1148/radiol.09091165
   Sunada K, 2016, INFLAMM BOWEL DIS, V22, P380, DOI 10.1097/MIB.0000000000000627
   Takenaka K, 2016, J GASTROENTEROL
   Takenaka K, 2014, GASTROENTEROLOGY, V147, P334, DOI 10.1053/j.gastro.2014.04.008
   van Hogezand RA, 2001, INFLAMM BOWEL DIS, V7, P328, DOI 10.1097/00054725-200111000-00010
NR 34
TC 6
Z9 6
U1 0
U2 3
PU LIPPINCOTT WILLIAMS & WILKINS
PI PHILADELPHIA
PA TWO COMMERCE SQ, 2001 MARKET ST, PHILADELPHIA, PA 19103 USA
SN 1078-0998
EI 1536-4844
J9 INFLAMM BOWEL DIS
JI Inflamm. Bowel Dis.
PD DEC
PY 2017
VL 23
IS 12
BP 2097
EP 2103
DI 10.1097/MIB.0000000000001175
PG 7
WC Gastroenterology & Hepatology
WE Science Citation Index Expanded (SCI-EXPANDED)
SC Gastroenterology & Hepatology
GA FR6FQ
UT WOS:000419161300005
PM 28837520
OA Bronze
DA 2024-01-22
ER

PT J
AU Sazuka, S
   Katsuno, T
   Nakagawa, T
   Saito, M
   Saito, K
   Matsumura, T
   Arai, M
   Sato, T
   Yokosuka, O
AF Sazuka, S.
   Katsuno, T.
   Nakagawa, T.
   Saito, M.
   Saito, K.
   Matsumura, T.
   Arai, M.
   Sato, T.
   Yokosuka, O.
TI Concomitant use of enteral nutrition therapy is associated with
   sustained response to infliximab in patients with Crohn's disease
SO EUROPEAN JOURNAL OF CLINICAL NUTRITION
LA English
DT Article
DE Crohn's disease (CD); infliximab (IFX); loss of response; enteral
   nutrition (EN)
ID INFLAMMATORY-BOWEL-DISEASE; RANDOMIZED-CONTROLLED-TRIAL;
   NECROSIS-FACTOR-ALPHA; MAINTENANCE THERAPY; ELEMENTAL DIET; MANAGEMENT;
   COLITIS; PATHOGENESIS; EFFICACY; TERM
AB BACKGROUND/OBJECTIVES: A significant proportion of Crohn's disease (CD) patients receiving infliximab (IFX) maintenance therapy show loss of responsiveness despite a good initial response. The factors other than immunomodulators that prevent IFX dose escalation have yet to be fully elucidated. This study was performed to identify clinical factors or concomitant therapies associated with sustained response to IFX.
   SUBJECTS/METHODS: Seventy-four consecutive CD patients who had successful IFX induction therapy between 2002 and 2010 underwent IFX maintenance therapy. Patients showing loss of response to IFX were treated with IFX intensification therapy. Factors involved in the sustained response to IFX were investigated retrospectively.
   RESULTS: After a median follow-up of 85 weeks, loss of response to IFX was observed in 30 (40.5%) cases. On logistic regression analysis, concomitant use of enteral nutrition (EN) therapy (elemental and/or polymeric formulas) was identified as an independent factor associated with sustained response to IFX. Receiver operating characteristic curve analysis indicated a cutoff value of 600 kcal/day. We divided the patients into the 'EN group' (>= 600 kcal/day) and 'control group' (<600 kcal/day). The cumulative number of loss of response was significantly lower in the EN group (odds ratio: 0.23, P=0.0043). Kaplan-Meier analysis confirmed the significantly lower rate of loss of response in the EN group (P=0.013). Multivariate hazard ratio was 0.37 (P=0.025). Type of EN formula did not affect the results.
   CONCLUSIONS: Concomitant use of EN >= 600 kcal/day is likely to yield a sustained response to IFX in CD patients.
C1 [Sazuka, S.; Katsuno, T.; Nakagawa, T.; Saito, M.; Saito, K.; Matsumura, T.; Arai, M.; Sato, T.; Yokosuka, O.] Chiba Univ, Grad Sch Med, Dept Med & Clin Oncol K1, Chuo Ku, Chiba 2608670, Japan.
C3 Chiba University
RP Katsuno, T (通讯作者)，Chiba Univ, Grad Sch Med, Dept Med & Clin Oncol K1, Chuo Ku, 1-8-1 Inohana, Chiba 2608670, Japan.
EM katsuno@faculty.chiba-u.jp
CR Ameho CK, 1997, GUT, V41, P487, DOI 10.1136/gut.41.4.487
   Andou A, 2009, GASTROENTEROLOGY, V136, P564, DOI 10.1053/j.gastro.2008.09.062
   Ben-Horin S, 2011, ALIMENT PHARM THER, V33, P987, DOI 10.1111/j.1365-2036.2011.04612.x
   Burger D, 2011, GASTROENTEROLOGY, V140, P1827, DOI 10.1053/j.gastro.2011.02.045
   Colombel JF, 2010, NEW ENGL J MED, V362, P1383, DOI 10.1056/NEJMoa0904492
   Danese S, 2011, ALIMENT PHARM THER, V33, P857, DOI 10.1111/j.1365-2036.2011.04598.x
   Danese S, 2011, ALIMENT PHARM THER, V34, P1, DOI 10.1111/j.1365-2036.2011.04679.x
   FUKUDA Y, 1995, J GASTROENTEROL, V30, P83
   Gisbert JP, 2009, AM J GASTROENTEROL, V104, P760, DOI 10.1038/ajg.2008.88
   Goh J, 2003, ALIMENT PHARM THER, V17, P307, DOI 10.1046/j.1365-2036.2003.01482.x
   Griffiths AM, 2005, JPEN-PARENTER ENTER, V29, pS108, DOI 10.1177/01486071050290S4S108
   Hanauer SB, 2002, LANCET, V359, P1541, DOI 10.1016/S0140-6736(02)08512-4
   HIRAKAWA H, 1993, GASTROENTEROL JPN, V28, P379
   Johnson T, 2006, GUT, V55, P356, DOI 10.1136/gut.2004.062554
   Khor B, 2011, NATURE, V474, P307, DOI 10.1038/nature10209
   Kopylov U, 2011, ALIMENT PHARM THER, V33, P349, DOI 10.1111/j.1365-2036.2010.04523.x
   Korelitz BI, 2000, INFLAMM BOWEL DIS, V6, P66, DOI 10.1097/00054725-200002000-00016
   Lochs H, 2007, INFLAMM BOWEL DIS, V13, P1581, DOI 10.1002/ibd.20271
   Maloy KJ, 2011, NATURE, V474, P298, DOI 10.1038/nature10208
   RIGAUD D, 1991, GUT, V32, P1492, DOI 10.1136/gut.32.12.1492
   Sands BE, 2004, NEW ENGL J MED, V350, P876, DOI 10.1056/NEJMoa030815
   Schnitzler F, 2009, GUT, V58, P492, DOI 10.1136/gut.2008.155812
   Strober W, 2011, GASTROENTEROLOGY, V140, P1756, DOI 10.1053/j.gastro.2011.02.016
   Takagi S, 2006, ALIMENT PHARM THERAP, V24, P1333, DOI 10.1111/j.1365-2036.2006.03120.x
   Tanaka T, 2006, J GASTROEN HEPATOL, V21, P1143, DOI 10.1111/j.1440-1746.2006.04317.x
   Targan SR, 1997, NEW ENGL J MED, V337, P1029, DOI 10.1056/NEJM199710093371502
   Tsune I, 2003, GASTROENTEROLOGY, V125, P775, DOI 10.1016/S0016-5085(03)01067-9
   Verma S, 2000, AM J GASTROENTEROL, V95, P735, DOI 10.1111/j.1572-0241.2000.01527.x
   Vermeire S, 2007, GUT, V56, P1226, DOI 10.1136/gut.2006.099978
   Yao T, 2000, DIS COLON RECTUM, V43, pS85, DOI 10.1007/BF02237231
NR 30
TC 29
Z9 31
U1 0
U2 8
PU NATURE PUBLISHING GROUP
PI LONDON
PA MACMILLAN BUILDING, 4 CRINAN ST, LONDON N1 9XW, ENGLAND
SN 0954-3007
J9 EUR J CLIN NUTR
JI Eur. J. Clin. Nutr.
PD NOV
PY 2012
VL 66
IS 11
BP 1219
EP 1223
DI 10.1038/ejcn.2012.120
PG 5
WC Nutrition & Dietetics
WE Science Citation Index Expanded (SCI-EXPANDED)
SC Nutrition & Dietetics
GA 034BW
UT WOS:000310846100007
PM 23010687
OA Bronze
DA 2024-01-22
ER

PT J
AU Gallegos, JC
   de Joe, C
   Echarri, A
   Lopez-de-Ullibarri, I
AF Gallegos, Jose C.
   de Joe, Carlos
   Echarri, Ana
   Lopez-de-Ullibarri, Ignacio
TI Small-Bowel Crohn Disease Treated With Anti-Tumor Necrosis Factor-α
   Therapy: MR Enterography Score Changes After I Year Predict Long-Term
   Outcomes
SO AMERICAN JOURNAL OF ROENTGENOLOGY
LA English
DT Article
DE anti-tumor necrosis factor; Crohn disease; MRI; therapeutic target
ID INFLIXIMAB; REMISSION
AB OBJECTIVE. The purpose of this article is to assess the ability of MR enterography (MRE) to predict the evolution of Crohn disease (CD) under anti-tumor necrosis factor-alpha (anti-TNF) therapy. In particular, we analyzed the effect of achieving a radiologic response (RR) on long-term patient outcomes.
   MATERIALS AND METHODS. We included patients with small-bowel CD who successfully started receiving anti-TNF (infliximab or adalimumab) therapy and achieved clinical remission between 2008 and 2015. MRE was performed at baseline and close to 1 year after treatment initiation. The degree of CD activity was evaluated on the basis of a per-patient MRE score used at our hospital. Individual scores were calculated and recorded on the day of analysis. The median duration of follow-up after induction therapy was 5 years (interquartile range, 2.5-9.0 years). Cumulative probabilities of not having a loss of response (LOR) were assessed using the Kaplan-Meier method and compared using the log-rank test.
   RESULTS. Thirty-four patients fulfilled the prerequisites for inclusion in the study. Complete RR was achieved in nine patients (26.5%), partial RR in 13 (38.2%), and either no RR or worsening in 12 (35.3%). For the three aforementioned response groups, the estimated probability of absence of LOR at 5 years was 0.88, 0.69, and 0.25, respectively, and the log-rank test suggested that the risk rates for LOR were different (p = 0.023). Based on Cox regression, an MRE score reduction of less than 50% at close to 1 year after treatment initiation was an independent risk factor for LOR (hazard ratio, 0.257; 95% CI, 0.070-0.953; p = 0.027).
   CONCLUSION. The MRE response after 1 year is a predictor of the efficacy of anti-TNF treatment.
C1 [Gallegos, Jose C.; de Joe, Carlos] Complexo Hosp Univ Ferrol, Dept Radiol, Ferrol, Spain.
   [Echarri, Ana] Complexo Hosp Univ Ferrol, Dept Gastroenterol, Ferrol, Spain.
   [Lopez-de-Ullibarri, Ignacio] Univ A Coruna, Dept Math, Escuela Univ Politecn Ferrol, Ferrol, Spain.
C3 Complejo Hospitalario Universitario de Ferrol; Complejo Hospitalario
   Universitario de Ferrol; Universidade da Coruna
RP Gallegos, JC (通讯作者)，Complexo Hosp Univ Ferrol, Dept Radiol, Ferrol, Spain.
EM josecarlos.gallego.ojea@sergas.es
RI Gallego, Jose C./H-3342-2019; López-de-Ullibarri, Ignacio/K-2189-2014;
   Gallego, Jose/HGD-6372-2022
OI Gallego, Jose C./0000-0001-9248-9891; López-de-Ullibarri,
   Ignacio/0000-0002-3438-6621; ECHARRI, ANA/0000-0001-6690-7543
CR Amitai MM, 2018, ABDOM RADIOL, V43, P3207, DOI 10.1007/s00261-018-1626-9
   Buisson A, 2019, J GASTROENTEROL, V54, P312, DOI 10.1007/s00535-018-1505-8
   Buisson A, 2016, DIGEST LIVER DIS, V48, P260, DOI 10.1016/j.dld.2015.10.019
   Castiglione F, 2017, DIGEST LIVER DIS, V49, P484, DOI 10.1016/j.dld.2017.02.014
   Deepak P, 2018, INFLAMM BOWEL DIS, V24, P1815, DOI 10.1093/ibd/izy074
   Deepak P, 2016, AM J GASTROENTEROL, V111, P997, DOI 10.1038/ajg.2016.177
   Eder P, 2016, GASTROENTEROL REV, V11, P187, DOI 10.5114/pg.2015.55185
   Eder P, 2015, ABDOM IMAGING, V40, P2210, DOI 10.1007/s00261-015-0466-0
   Fernandes SR, 2017, INFLAMM BOWEL DIS, V23, P403, DOI 10.1097/MIB.0000000000001143
   Gallego JC, 2017, CLIN IMAG, V43, P175, DOI 10.1016/j.clinimag.2017.03.010
   Gallego JC, 2011, EUR J RADIOL, V80, pE8, DOI 10.1016/j.ejrad.2010.05.042
   Hanauer SB, 2002, LANCET, V359, P1541, DOI 10.1016/S0140-6736(02)08512-4
   Lichtenstein GR, 2018, AM J GASTROENTEROL, V113, P481, DOI 10.1038/ajg.2018.27
   Maaser C, 2019, J CROHNS COLITIS, V13, P144, DOI 10.1093/ecco-jcc/jjy113
   Maconi G, 2017, DIGEST LIVER DIS, V49, P457, DOI 10.1016/j.dld.2017.04.009
   Naganuma M, 2017, ABDOM RADIOL, V42, P141, DOI 10.1007/s00261-016-0878-5
   Pariente B, 2011, AM J ROENTGENOL, V197, P42, DOI 10.2214/AJR.11.6632
   Peyrin-Biroulet L, 2015, AM J GASTROENTEROL, V110, P1324, DOI 10.1038/ajg.2015.233
   Plumb AA, 2015, ALIMENT PHARM THER, V42, P343, DOI 10.1111/apt.13275
   Puylaert CAJ, 2019, AM J ROENTGENOL, V212, pW25, DOI 10.2214/AJR.18.19876
   Rimola J, 2018, ALIMENT PHARM THER, V48, P1232, DOI 10.1111/apt.15013
   Ripollés T, 2016, INFLAMM BOWEL DIS, V22, P2465, DOI 10.1097/MIB.0000000000000882
   Sauer CG, 2016, J PEDIATR GASTR NUTR, V62, P378, DOI 10.1097/MPG.0000000000000976
   Schnitzler F, 2009, INFLAMM BOWEL DIS, V15, P1295, DOI 10.1002/ibd.20927
   Shah SC, 2016, ALIMENT PHARM THER, V43, P317, DOI 10.1111/apt.13475
   Stoppino LP, 2016, BMC MED IMAGING, V16, DOI 10.1186/s12880-016-0139-7
   Van Assche G, 2013, J CROHNS COLITIS, V7, P950, DOI 10.1016/j.crohns.2013.01.011
NR 27
TC 3
Z9 3
U1 0
U2 1
PU AMER ROENTGEN RAY SOC
PI RESTON
PA 1891 PRESTON WHITE DR, SUBSCRIPTION FULFILLMENT, RESTON, VA 22091 USA
SN 0361-803X
EI 1546-3141
J9 AM J ROENTGENOL
JI Am. J. Roentgenol.
PD DEC
PY 2019
VL 213
IS 6
BP 1240
EP 1246
DI 10.2214/AJR.19.21186
PG 7
WC Radiology, Nuclear Medicine & Medical Imaging
WE Science Citation Index Expanded (SCI-EXPANDED)
SC Radiology, Nuclear Medicine & Medical Imaging
GA JP8VX
UT WOS:000498537900030
PM 31414894
DA 2024-01-22
ER

PT J
AU Amiot, A
   Setakhr, V
   Seksik, P
   Allez, M
   Treton, X
   De Vos, M
   Laharie, D
   Colombel, JF
   Abitbol, V
   Reimund, JM
   Moreau, J
   Veyrac, M
   Flourié, B
   Cosnes, J
   Lemann, M
   Bouhnik, Y
AF Amiot, Aurelien
   Setakhr, Vida
   Seksik, Philippe
   Allez, Mathieu
   Treton, Xavier
   De Vos, Martine
   Laharie, David
   Colombel, Jean-Frederic
   Abitbol, Vered
   Reimund, Jean Marie
   Moreau, Jacques
   Veyrac, Michel
   Flourie, Bernard
   Cosnes, Jacques
   Lemann, Marc
   Bouhnik, Yoram
CA GETAID
TI Long-Term Outcome of Enterocutaneous Fistula in Patients With Crohn's
   Disease Treated With Anti-TNF Therapy: A Cohort Study from the GETAID
SO AMERICAN JOURNAL OF GASTROENTEROLOGY
LA English
DT Article
ID INFLIXIMAB; MANAGEMENT
AB OBJECTIVES: Although anti-tumor necrosis factor (TNF) therapy is the treatment of choice for perianal fistulizing Crohn's disease (CD), the efficacy and safety of anti-TNF therapy in enterocutaneous fistula (ECF) remains unclear.
   METHODS: Between January 2008 and December 2009, we retrospectively reviewed the outcomes of all CD patients with ECF (excluding perianal fistula) treated with anti-TNF therapy followed up in Groupe d'Etude Therapeutique des Affections Inflammatoires du tube Digestif (GETAID) centers. ECF closure and tolerance of anti-TNF therapy were studied using univariate and multivariate analyses.
   RESULTS: Forty-eight patients (twenty-six women; median age 34.6 (interquartile range=25.0-45.5) years) were included in this study. The median follow-up period was 3.0 (2.0-6.6) years. The fistula was located in the small bowel (n=38), duodenum (n=1), and colon (n=9). The fistula has been developed in ileocolonic anastomosis in 17 (35%) cases. Sixteen patients (33%) had complex fistulas with multiple tracts and eleven patients (23%) had a high ECF output (if wearing an ostomy bag). Complete ECF closure was achieved in 16 (33%) patients, of whom eight relapsed during the follow-up period. In multivariate analysis, complete ECF closure was associated with the absence of multiple ECF tracts and associated stenosis. An abdominal abscess developed in 15 (31%) patients. ECF resection was needed in 26 (54%) patients. One patie nt died after surgery owing to abdominal sepsis.
   CONCLUSIONS: In CD patients with ECF, anti-TNF therapy may be effective in up to one-third of patients, especially in the absence of stenosis and complex fistula. A careful selection of patients is mandatory to prevent treatment failure and improves the safety.
C1 [Amiot, Aurelien; Treton, Xavier; Bouhnik, Yoram] UPEC, Henri Mondor Hosp, Dept Gastroenterol, Creteil, France.
   [Setakhr, Vida] Univ Paris 07, Beaujon Univ Hosp, Dept Gastroenterol IBD & Nutr Support, F-92110 Clichy, France.
   [Seksik, Philippe; Cosnes, Jacques] Univ Paris 06, Hop St Antoine, Dept Gastroenterol, Paris, France.
   [Allez, Mathieu; Lemann, Marc] Univ Paris 07, Hop St Antoine, Dept Gastroenterol, Paris, France.
   [De Vos, Martine] Univ Ghent, Gent Hosp, Dept Gastroenterol, Ghent, Belgium.
   [Laharie, David] Univ Bordeaux 2, Haut Leveque Hosp, Dept Gastroenterol, Pessac, France.
   [Colombel, Jean-Frederic] Univ Lille 2, Claude Huriez Hosp, Dept Gastroenterol, Lille, France.
   [Abitbol, Vered] Univ Paris 5 Descartes, Cochin Hosp, Dept Gastroenterol, Paris, France.
   [Reimund, Jean Marie] Univ Caen, Cote Nacre Hosp, Dept Gastroenterol, F-14032 Caen, France.
   [Moreau, Jacques] Univ Toulouse, Rangueil Univ Hosp, Dept Gastroenterol, Toulouse, France.
   [Veyrac, Michel] Univ Montpellier, Montpellier Univ Hosp, Dept Gastroenterol, F-34059 Montpellier, France.
   [Flourie, Bernard] Univ Lyon 1, Edouard Herriot Hosp, Dept Gastroenterol, F-69365 Lyon, France.
C3 Assistance Publique Hopitaux Paris (APHP); Universite
   Paris-Est-Creteil-Val-de-Marne (UPEC); Hopital Universitaire
   Henri-Mondor - APHP; Universite Paris Cite; Assistance Publique Hopitaux
   Paris (APHP); Hopital Universitaire Beaujon - APHP; Assistance Publique
   Hopitaux Paris (APHP); Sorbonne Universite; Hopital Universitaire
   Saint-Antoine - APHP; Assistance Publique Hopitaux Paris (APHP);
   Sorbonne Universite; Hopital Universitaire Saint-Antoine - APHP;
   Universite Paris Cite; Ghent University; CHU Bordeaux; Universite de
   Bordeaux; Universite de Lille - ISITE; CHU Lille; Universite de Lille;
   Assistance Publique Hopitaux Paris (APHP); Universite Paris Cite;
   Hopital Universitaire Cochin - APHP; CHU de Caen NORMANDIE; Universite
   de Caen Normandie; CHU de Toulouse; Universite de Toulouse; Universite
   Toulouse III - Paul Sabatier; Universite de Montpellier; CHU de
   Montpellier; Universite Claude Bernard Lyon 1; CHU Lyon
RP Bouhnik, Y (通讯作者)，Univ Paris VII Denis Diderot, Beaujon Univ Hosp, AP HP, Dept Gastroenterol IBD & Nutr Support,PMAD, 100 Blvd Gen Leclerc, F-92110 Clichy, France.
EM yoram.bouhnik@bjn.aphp.fr
RI SEKSIK, Philippe/ABE-2962-2020; AMIOT, Aurélien/ABL-6373-2022; FLOURIE,
   BERNARD/Y-5392-2019
OI FLOURIE, bernard/0000-0002-3300-0299; SEKSIK,
   Philippe/0000-0003-3596-9893; Allez, Matthieu/0000-0002-2012-7522;
   treton, xavier/0000-0001-8123-9213
FU Abbvie; MSD; Biocodex; UCB Pharma
FX A.A. has received consulting fees from Abbvie and lecture fees and
   travel accommodation from Abbvie and MSD. P. S. has received consulting
   fees from Abbvie, MSD and Biocodex. M. A. has received consulting fees
   from Abbvie, UCB Pharma, and MSD. D. L. has received lecture, consulting
   and advisory board membership fees from Abbvie and MSD. J.F.C. has
   received consulting, and lecture fees from AbbVie, MSD, and UCB Pharma,
   financial support for research from Abbvie and UCB Pharma, and is a
   shareholder in Intestinal Biotech Development. B. F. has received
   lecture fees from MSD. J.C. has received consulting fee from Abbvie.
   Y.B. has received advisory board membership fee from Abbvie, MSD and
   lecture fee from Abbvie, and is a shareholder in Inception IBD, San
   Diego, CA, USA.
CR Blondel-Kucharski F, 2001, AM J GASTROENTEROL, V96, P2915
   Colombel JF, 2009, GUT, V58, P940, DOI 10.1136/gut.2008.159251
   Cosnes J, 2005, GUT, V54, P237, DOI 10.1136/gut.2004.045294
   Cosnes J, 2002, INFLAMM BOWEL DIS, V8, P244, DOI 10.1097/00054725-200207000-00002
   D'Haens GR, 2011, AM J GASTROENTEROL, V106, P199, DOI 10.1038/ajg.2010.392
   de Chambrun GP, 2010, NAT REV GASTRO HEPAT, V7, P15, DOI 10.1038/nrgastro.2009.203
   FARMER RG, 1975, GASTROENTEROLOGY, V68, P627
   Judge TA, 2004, GASTROENTEROL CLIN N, V33, P421, DOI 10.1016/j.gtc.2004.03.002
   MUNKHOLM P, 1995, SCAND J GASTROENTERO, V30, P699, DOI 10.3109/00365529509096316
   Nielsen OH, 2009, NAT CLIN PRACT GASTR, V6, P92, DOI 10.1038/ncpgasthep1340
   Parsi MA, 2004, AM J GASTROENTEROL, V99, P445, DOI 10.1111/j.1572-0241.2004.04083.x
   Peyrin-Biroulet L, 2008, CLIN GASTROENTEROL H, V6, P644, DOI 10.1016/j.cgh.2008.03.014
   Present DH, 1999, NEW ENGL J MED, V340, P1398, DOI 10.1056/NEJM199905063401804
   RANKIN GB, 1979, GASTROENTEROLOGY, V77, P914
   Sands BE, 2004, NEW ENGL J MED, V350, P876, DOI 10.1056/NEJMoa030815
   Schecter WP, 2009, J AM COLL SURGEONS, V209, P484, DOI 10.1016/j.jamcollsurg.2009.05.025
   Schwartz DA, 2002, GASTROENTEROLOGY, V122, P875, DOI 10.1053/gast.2002.32362
   STEINBERG DM, 1973, GUT, V14, P865, DOI 10.1136/gut.14.11.865
   Van Assche G, 2010, J CROHNS COLITIS, V4, P63, DOI 10.1016/j.crohns.2009.09.009
NR 19
TC 53
Z9 58
U1 0
U2 5
PU LIPPINCOTT WILLIAMS & WILKINS
PI PHILADELPHIA
PA TWO COMMERCE SQ, 2001 MARKET ST, PHILADELPHIA, PA 19103 USA
SN 0002-9270
EI 1572-0241
J9 AM J GASTROENTEROL
JI Am. J. Gastroenterol.
PD SEP
PY 2014
VL 109
IS 9
BP 1443
EP 1449
DI 10.1038/ajg.2014.183
PG 7
WC Gastroenterology & Hepatology
WE Science Citation Index Expanded (SCI-EXPANDED)
SC Gastroenterology & Hepatology
GA AS7UJ
UT WOS:000344459800017
PM 25091063
DA 2024-01-22
ER

PT J
AU Cazzato, G
   Colagrande, A
   Andriola, V
   Lettini, T
   Cicco, S
   Candance, PMV
   Resta, L
   Vincenti, L
   Ingravallo, G
AF Cazzato, Gerardo
   Colagrande, Anna
   Andriola, Valeria
   Lettini, Teresa
   Cicco, Sebastiano
   Candance, Pragnell Mary Victoria
   Resta, Leonardo
   Vincenti, Leonardo
   Ingravallo, Giuseppe
TI Histological Hallmarks of Mucosal Healing in Inflammatory Bowel Diseases
   in the Era of Monoclonal Antibodies Therapy: New Insights and
   Perspectives
SO DIAGNOSTICS
LA English
DT Review
DE IBD; biological; infliximab; adalimumab; vedolizumab; histology
ID ULCERATIVE-COLITIS; CROHNS-DISEASE; INFLIXIMAB THERAPY;
   CLINICAL-OUTCOMES; 1ST YEAR; IBD; MAINTENANCE; BIOLOGICS; INDUCTION;
   ETIOLOGY
AB Background: Chronic inflammatory bowel diseases (IBDs) are gaining increasing attention, both because they can severely reduce the quantity and quality of life, and because the advent of monoclonal antibodies has profoundly changed the natural history of these diseases. In recent years, the concept of mucosal healing has assumed a certain importance, and there are more and more clinical and pharmacological trials that consider this parameter among their endpoints, so much so that it may soon be included among the desirable clinical outcomes of patients with IBD. Methods: We performed a literature review of the Pubmed, Medline, and Web of Science (WoS) databases. Results: We selected 88 articles and then removed 6 duplicates; the final sample after accurate application of the inclusion criteria numbered 73 articles, with a level of evidence rating of three or four, according to Oxfords Evidence-based medicine. Our aim was to study the histological impact of monoclonal antibody therapies on mucosal healing, taking into consideration the few studies present in the literature. To perform this review, we compared studies that examined patients with Crohn's disease (CD) and/or ulcerative colitis (UC) undergoing monoclonal therapy versus patients undergoing other non-biological therapies (PICO statements). Conclusions: We try to delineate how monoclonal antibodies have changed the natural history of IBD, acting at the microscopic level, and we believe that a careful analysis of the histopathology and the definition of the objective criteria for "Mucosa Healing" should enable this concept to be included among the clinical endpoints of patients affected by IBD, thus contributing to a better therapeutic management of these patients.
C1 [Cazzato, Gerardo; Colagrande, Anna; Lettini, Teresa; Candance, Pragnell Mary Victoria; Resta, Leonardo; Ingravallo, Giuseppe] Univ Bari Aldo Moro, Dept Emergency & Organ Transplantat DETO, Sect Pathol, I-70124 Bari, Italy.
   [Andriola, Valeria; Vincenti, Leonardo] Univ Bari Aldo Moro, Dept Emergency & Organ Transplantat DETO, Sect Gen Surg, I-70124 Bari, Italy.
   [Cicco, Sebastiano] Univ Bari Aldo Moro, Med Sch, Dept Biomed Sci & Human Oncol, Sect Internal Med, Piazza G Cesare 11, I-70124 Bari, Italy.
C3 Universita degli Studi di Bari Aldo Moro; Universita degli Studi di Bari
   Aldo Moro; Universita degli Studi di Bari Aldo Moro
RP Cazzato, G; Ingravallo, G (通讯作者)，Univ Bari Aldo Moro, Dept Emergency & Organ Transplantat DETO, Sect Pathol, I-70124 Bari, Italy.
EM gerycazzato@hotmail.it; anna.colagrande@gmail.com;
   valeria.andriola@gmail.com; lettinit@yahoo.com;
   sebastiano.cicco@uniba.it; mpragnellv@gmail.com;
   leonardo.resta@uniba.it; leonardo.vincenti@policlinico.ba.it;
   giuseppe.ingravallo@uniba.it
RI Cazzato, Gerardo/AAH-7941-2021; Cicco, Sebastiano/ABD-1428-2021; Cicco,
   Sebastiano/AAW-3357-2020; INGRAVALLO, Giuseppe/N-2466-2019
OI Cazzato, Gerardo/0000-0003-0325-4316; Cicco,
   Sebastiano/0000-0002-1980-5728; INGRAVALLO,
   Giuseppe/0000-0002-4792-3545; Colagrande, Anna/0000-0003-4676-0761;
   Resta, Leonardo/0000-0003-4335-4776; Lettini, Teresa/0000-0003-0860-3044
CR af Björkesten CG, 2011, INFLAMM BOWEL DIS, V17, P947, DOI 10.1002/ibd.21439
   Antonelli E, 2018, WORLD J GASTROENTERO, V24, P5322, DOI 10.3748/wjg.v24.i47.5322
   Arijs I, 2018, GUT, V67, P43, DOI 10.1136/gutjnl-2016-312293
   Baert FJ, 1999, GASTROENTEROLOGY, V116, P22, DOI 10.1016/S0016-5085(99)70224-6
   Baumgart DC, 2007, LANCET, V369, P1627, DOI 10.1016/S0140-6736(07)60750-8
   Biancone L, 2020, EXPERT OPIN BIOL TH, V20, P1321, DOI 10.1080/14712598.2020.1792882
   Bitton A, 2001, GASTROENTEROLOGY, V120, P13, DOI 10.1053/gast.2001.20912
   Carvalho PB, 2017, DRUGS, V77, P159, DOI 10.1007/s40265-016-0676-y
   Casellas F, 2012, EUR J GASTROEN HEPAT, V24, P762, DOI 10.1097/MEG.0b013e32835414b2
   Castiglione F, 2019, ALIMENT PHARM THER, V49, P1026, DOI 10.1111/apt.15190
   Castro-Dopico T, 2020, CELL REP, V32, DOI 10.1016/j.celrep.2020.107857
   Cholapranee A, 2017, ALIMENT PHARM THER, V45, P1291, DOI 10.1111/apt.14030
   Cucchiara S, 2020, EXPERT REV GASTROENT, V14, P335, DOI 10.1080/17474124.2020.1759416
   D'Haens G, 1999, GASTROENTEROLOGY, V116, P1029, DOI 10.1016/S0016-5085(99)70005-3
   Dai C, 2014, PLOS ONE, V9, DOI 10.1371/journal.pone.0110797
   Danese S, 2019, GASTROENTEROLOGY, V157, P1007, DOI 10.1053/j.gastro.2019.06.038
   Dave Maneesh, 2012, Gastroenterol Hepatol (N Y), V8, P29
   Di Ruscio M, 2021, DIGESTION, V102, P534, DOI 10.1159/000509512
   Dulai PS, 2015, GASTROINTEST ENDOSC, V82, P246, DOI 10.1016/j.gie.2015.03.1974
   Eder P, 2016, FOLIA HISTOCHEM CYTO, V54, P75, DOI 10.5603/FHC.a2016.0008
   Feakins RM, 2014, HISTOPATHOLOGY, V64, P317, DOI 10.1111/his.12263
   Ferrante M, 2012, CURR DRUG TARGETS, V13, P1294, DOI 10.2174/138945012802429679
   Feuerstein JD, 2019, MAYO CLIN PROC, V94, P1357, DOI 10.1016/j.mayocp.2019.01.018
   Fiorino G, 2011, CURR DRUG TARGETS, V12, P1417, DOI 10.2174/138945011796818216
   Florholmen J, 2015, SCAND J GASTROENTERO, V50, P43, DOI 10.3109/00365521.2014.977943
   Fratila OC, 2010, J GASTROINTEST LIVER, V19, P147
   Froslie KF, 2007, GASTROENTEROLOGY, V133, P412, DOI 10.1053/j.gastro.2007.05.051
   Gajendran M, 2019, DM-DIS MON, V65, DOI 10.1016/j.disamonth.2019.02.004
   Geboes K, 2000, GUT, V47, P404, DOI 10.1136/gut.47.3.404
   Hassan C, 2007, DIGEST LIVER DIS, V39, P811, DOI 10.1016/j.dld.2007.06.003
   Iacucci M, 2016, DIGEST DIS, V34, P160, DOI 10.1159/000443133
   Kaplan GG, 2015, NAT REV GASTRO HEPAT, V12, P720, DOI 10.1038/nrgastro.2015.150
   Katsanos KH, 2017, GUT LIVER, V11, P455, DOI 10.5009/gnl16308
   Khanna R, 2022, CLIN GASTROENTEROL H, V20, P727, DOI 10.1016/j.cgh.2020.12.017
   Ko JK, 2014, CURR PHARM DESIGN, V20, P1082, DOI 10.2174/13816128113199990416
   Koelink PJ, 2020, GUT, V69, P1053, DOI 10.1136/gutjnl-2019-318264
   Kucharzik T, 2020, DTSCH ARZTEBL INT, V117, P564, DOI 10.3238/arztebl.2020.0564
   Kurashima Y, 2017, ANNU REV IMMUNOL, V35, P119, DOI 10.1146/annurev-immunol-051116-052424
   Leppkes M, 2018, FRONT IMMUNOL, V9, DOI 10.3389/fimmu.2018.01171
   Leung CM, 2017, J CROHNS COLITIS, V11, P1440, DOI 10.1093/ecco-jcc/jjx103
   Levin AD, 2016, J CROHNS COLITIS, V10, P989, DOI 10.1093/ecco-jcc/jjw053
   Li K, 2020, GASTROENTEROLOGY, V159, DOI 10.1053/j.gastro.2020.08.037
   Li K, 2019, GASTROENTEROLOGY, V157, P1019, DOI 10.1053/j.gastro.2019.06.037
   Löwenberg M, 2019, GASTROENTEROLOGY, V157, P997, DOI 10.1053/j.gastro.2019.05.067
   Mao R, 2016, DIGEST DIS, V34, P175, DOI 10.1159/000443135
   Marchal-Bressenot A, 2017, GUT, V66, P43, DOI 10.1136/gutjnl-2015-310187
   Mazzuoli S, 2013, DIGEST LIVER DIS, V45, P969, DOI 10.1016/j.dld.2013.06.010
   Mitchell P J, 2007, Tech Coloproctol, V11, P91, DOI 10.1007/s10151-007-0337-y
   Nardone OM, 2020, INFLAMM BOWEL DIS, V26, P961, DOI 10.1093/ibd/izz226
   Neurath MF, 2012, GUT, V61, P1619, DOI 10.1136/gutjnl-2012-302830
   Osterman MT, 2013, J CLIN GASTROENTEROL, V47, P212, DOI 10.1097/MCG.0b013e3182732ff5
   Pantavou K, 2019, UNITED EUR GASTROENT, V7, P1285, DOI 10.1177/2050640619883566
   Park SH, 2019, J GASTROEN HEPATOL, V34, P2118, DOI 10.1111/jgh.14696
   Park T, 2015, WORLD J GASTROENTERO, V21, P8804, DOI 10.3748/wjg.v21.i29.8804
   Petryszyn P, 2020, THER ADV GASTROENTER, V13, DOI 10.1177/1756284820941179
   Phillipson M, 2019, TRENDS IMMUNOL, V40, P635, DOI 10.1016/j.it.2019.05.001
   Pigneur B, 2019, J CROHNS COLITIS, V13, P846, DOI 10.1093/ecco-jcc/jjy207
   Pizarro TT, 2019, INFLAMM BOWEL DIS, V25, pS5, DOI 10.1093/ibd/izz075
   Pouillon L, 2019, J CROHNS COLITIS, V13, P970, DOI 10.1093/ecco-jcc/jjz029
   Reinink AR, 2016, INFLAMM BOWEL DIS, V22, P1859, DOI 10.1097/MIB.0000000000000816
   Rogler G, 2013, WORLD J GASTROENTERO, V19, P7552, DOI 10.3748/wjg.v19.i43.7552
   Sagami S, 2020, ALIMENT PHARM THER, V51, P1373, DOI 10.1111/apt.15767
   Sairenji T, 2017, PRIMARY CARE, V44, P673, DOI 10.1016/j.pop.2017.07.010
   Samaan Mark, 2019, F1000Res, V8, DOI 10.12688/f1000research.18902.1
   Schmitt H, 2020, J CROHNS COLITIS, V14, P508, DOI 10.1093/ecco-jcc/jjz170
   Schnitzler F, 2009, INFLAMM BOWEL DIS, V15, P1295, DOI 10.1002/ibd.20927
   SCHUMACHER G, 1994, SCAND J GASTROENTERO, V29, P318, DOI 10.3109/00365529409094843
   SCOTT BB, 1983, GUT, V24, P519, DOI 10.1136/gut.24.6.519
   Seidelin JB, 2013, ADV CLIN CHEM, V59, P101, DOI 10.1016/B978-0-12-405211-6.00004-8
   SELDENRIJK CA, 1991, GUT, V32, P1514, DOI 10.1136/gut.32.12.1514
   Shah SC, 2016, ALIMENT PHARM THER, V43, P317, DOI 10.1111/apt.13475
   Shepherd NA., 2012, MORSON DAWSONS GASTR
   Singh S, 2018, ALIMENT PHARM THER, V47, P162, DOI 10.1111/apt.14422
   Sumagin R, 2014, MUCOSAL IMMUNOL, V7, P905, DOI 10.1038/mi.2013.106
   Vickers AD, 2016, PLOS ONE, V11, DOI 10.1371/journal.pone.0165435
   WHO Classification of Tumours Editorial Board, 2019, DIG SYST TUM WHO CLA, V1
   Yu LJ, 2015, MEDIAT INFLAMM, V2015, DOI 10.1155/2015/793764
NR 77
TC 2
Z9 2
U1 0
U2 1
PU MDPI
PI BASEL
PA ST ALBAN-ANLAGE 66, CH-4052 BASEL, SWITZERLAND
EI 2075-4418
J9 DIAGNOSTICS
JI Diagnostics
PD SEP
PY 2021
VL 11
IS 9
AR 1570
DI 10.3390/diagnostics11091570
PG 13
WC Medicine, General & Internal
WE Science Citation Index Expanded (SCI-EXPANDED)
SC General & Internal Medicine
GA UV0CL
UT WOS:000699158200001
PM 34573912
OA gold, Green Published
DA 2024-01-22
ER

PT J
AU Ochi, M
   Niikura, R
   Otsubo, T
   Yamada, A
   Kawai, T
   Koike, K
AF Ochi, Masanori
   Niikura, Ryota
   Otsubo, Tetsuya
   Yamada, Atsuo
   Kawai, Takashi
   Koike, Kazuhiko
TI Comparison of inflammatory bowel disease relapse after top-down or
   step-up therapy: a population-based cohort study
SO INTERNATIONAL JOURNAL OF COLORECTAL DISEASE
LA English
DT Article
DE Inflammatory bowel disease; Relapse; Top-down therapy; Step-up therapy
ID EARLY COMBINED IMMUNOSUPPRESSION; CROHNS-DISEASE; MEDICAL-MANAGEMENT;
   ULCERATIVE-COLITIS; PREDICTIVE FACTORS; RATES
AB Purpose The therapeutic effect of top-down therapy for inflammatory bowel disease (IBD) has not been fully evaluated in real-world clinical settings. We compared the effectiveness of top-down and step-up therapies for IBD. Methods We retrospectively evaluated patients who were admitted with IBD (Crohn's disease [CD] or ulcerative colitis [UC]) between 2012 and 2019 using the nationwide Japan Diagnosis Procedure Combination database. Patients who received immunomodulators or biologic agents at the start of observation were assigned to the top-down group and those who did not were enrolled in the step-up group. Relapse was the primary outcome, a composite outcome defined as surgery, new steroid or immunomodulator use, hospitalization, a new biologic agent, or switching biologic agents. Results We analyzed 6715 patients (CD, N = 3643; UC, N = 3072). Relapse occurred in 1982 CD cases (54.4%). The cumulative CD relapse incidence was 32.9% at 1 year and 61.3% at 5 years in the top-down group and 30.7% at 1 year and 58.6% at 5 years in the step-up group. Relapse occurred in 2032 UC cases (47.8%). The cumulative relapse incidence was 33.5% at 1 year and 50.0% at 5 years in the top-down group and 35.2% at 1 year and 51.6% at 5 years in the step-up group. No clinical factors associated with relapse were identified in patients with CD or UC. Conclusion Compared with step-up therapy, top-down therapy was not associated with a decreased relapse risk in a real-world population of patients with CD or UC.
C1 [Ochi, Masanori; Niikura, Ryota; Yamada, Atsuo; Koike, Kazuhiko] Univ Tokyo, Grad Sch Med, Dept Gastroenterol, Tokyo, Japan.
   [Niikura, Ryota; Kawai, Takashi] Tokyo Med Univ, Gastroenterol Endoscopy, Shinjuku Ku, Tokyo, Japan.
   [Otsubo, Tetsuya] Univ Tokyo Hosp, Natl Univ Hosp, Database Ctr, Tokyo, Japan.
   [Otsubo, Tetsuya] Kyoto Univ Hosp, Div Med Informat Technol & Adm Planning, Kyoto, Japan.
C3 University of Tokyo; Tokyo Medical University; University of Tokyo;
   Kyoto University
RP Ochi, M; Niikura, R (通讯作者)，Univ Tokyo, Grad Sch Med, Dept Gastroenterol, Tokyo, Japan.; Niikura, R (通讯作者)，Tokyo Med Univ, Gastroenterol Endoscopy, Shinjuku Ku, Tokyo, Japan.
EM maochi-tei@umin.ac.jp; rniikura@triton.ocn.ne.jp
RI Masanori, Ochi/V-3375-2017; Otsubo, Tetsuya/HCH-1434-2022
OI Masanori, Ochi/0000-0003-0850-6076; Otsubo, Tetsuya/0000-0001-7308-1989;
   Koike, Kazuhiko/0000-0002-9787-1907
FU Database Center of the National University Hospitals, University of
   Tokyo Hospital
FX Data for this study was provided by the Database Center of the National
   University Hospitals, University of Tokyo Hospital. Use of the data was
   approved by the Database Center Management Committee, National
   University Hospital Council of Japan (No. 2020-K001: 1/19/2021).
CR Booth CM, 2014, BRIT J CANCER, V110, P551, DOI 10.1038/bjc.2013.725
   Burisch J, 2019, GUT, V68, P423, DOI 10.1136/gutjnl-2017-315568
   Cosnes J, 2011, GASTROENTEROLOGY, V140, P1785, DOI 10.1053/j.gastro.2011.01.055
   D'Haens G, 2008, LANCET, V371, P660, DOI 10.1016/S0140-6736(08)60304-9
   Dulai PS, 2019, CLIN GASTROENTEROL H, V17, P2634, DOI 10.1016/j.cgh.2019.04.040
   Iborra M, 2017, J GASTROENTEROL, V52, P788, DOI 10.1007/s00535-016-1274-1
   Jeuring SFG, 2017, AM J GASTROENTEROL, V112, P325, DOI 10.1038/ajg.2016.524
   Kennedy NA, 2014, ALIMENT PHARM THER, V40, P1313, DOI 10.1111/apt.12980
   Khanna R, 2015, LANCET, V386, P1825, DOI 10.1016/S0140-6736(15)00068-9
   Lichtenstein GR, 2018, AM J GASTROENTEROL, V113, P481, DOI 10.1038/ajg.2018.27
   Magro F, 2014, AM J GASTROENTEROL, V109, P1026, DOI 10.1038/ajg.2014.97
   Peyrin-Biroulet L, 2010, AM J GASTROENTEROL, V105, P289, DOI 10.1038/ajg.2009.579
   Rubin DT, 2019, AM J GASTROENTEROL, V114, P384, DOI 10.14309/ajg.0000000000000152
   Ruemmele FM, 2014, J CROHNS COLITIS, V8, P1179, DOI 10.1016/j.crohns.2014.04.005
   Szklo M, 1998, EPIDEMIOL REV, V20, P81, DOI 10.1093/oxfordjournals.epirev.a017974
   Torres J, 2017, LANCET, V389, P1741, DOI 10.1016/S0140-6736(16)31711-1
   Turner D, 2012, J PEDIATR GASTR NUTR, V55, P340, DOI 10.1097/MPG.0b013e3182662233
   Ungaro R, 2017, LANCET, V389, P1756, DOI 10.1016/S0140-6736(16)32126-2
   Ungaro RC, 2020, ALIMENT PHARM THER, V51, P831, DOI 10.1111/apt.15685
   Vester-Andersen MK, 2014, J CROHNS COLITIS, V8, P1675, DOI 10.1016/j.crohns.2014.07.010
NR 20
TC 1
Z9 1
U1 0
U2 1
PU SPRINGER
PI NEW YORK
PA ONE NEW YORK PLAZA, SUITE 4600, NEW YORK, NY, UNITED STATES
SN 0179-1958
EI 1432-1262
J9 INT J COLORECTAL DIS
JI Int. J. Colorectal Dis.
PD OCT
PY 2021
VL 36
IS 10
BP 2227
EP 2235
DI 10.1007/s00384-021-04007-4
EA AUG 2021
PG 9
WC Gastroenterology & Hepatology; Surgery
WE Science Citation Index Expanded (SCI-EXPANDED)
SC Gastroenterology & Hepatology; Surgery
GA UP6II
UT WOS:000684537400001
PM 34386841
DA 2024-01-22
ER

PT J
AU Borren, NZ
   Tan, W
   Colizzo, FP
   Luther, J
   Garber, JJ
   Khalili, H
   van der Woude, CJ
   Ananthakrishnan, AN
AF Borren, Nienke Z.
   Tan, William
   Colizzo, Francis P.
   Luther, Jay
   Garber, John J.
   Khalili, Hamed
   van der Woude, C. Janneke
   Ananthakrishnan, Ashwin N.
TI Longitudinal Trajectory of Fatigue With Initiation of Biologic Therapy
   in Inflammatory Bowel Diseases: A Prospective Cohort Study
SO JOURNAL OF CROHNS & COLITIS
LA English
DT Article
DE Fatigue; biologic; anti-TNF therapy; inflammatory bowel disease
ID QUALITY-OF-LIFE; EXTRAINTESTINAL MANIFESTATIONS; ULCERATIVE-COLITIS;
   FUNCTIONAL ASSESSMENT; MAINTENANCE THERAPY; SLEEP DISTURBANCE; BRITISH
   SOCIETY; CROHNS-DISEASE; VALIDATION; INSTRUMENT
AB Backgrounds and Aims: Fatigue is prevalent in patients with inflammatory bowel diseases [IBD]. Biologic therapy is effective in achieving symptomatic and endoscopic remission, but its impact on fatigue is less well established. Our aim is to define the longitudinal trajectory of fatigue over 1 year in patients initiating biologic therapy.
   Methods: This prospective cohort enrolled patients diagnosed with Crohn's disease [CD] or ulcerative colitis [UC] initiating biologic therapy with infliximab, adalimumab, ustekinumab, or vedolizumab. Fatigue was quantified using the seven-point fatigue question in the Short Inflammatory Bowel Disease Questionnaire [SIBDQ]. A score of <= 4 for this question was used to define fatigue. Multivariable regression models adjusting for relevant confounders examined the independent association between attaining clinical remission and resolution of fatigue.
   Results: Our study included 326 patients [206 CD, 120 UC] initiating biologic therapy [144 antitumour necrosis factor, 129 vedolizumab, 63 ustekinumab]. A total of 61% of the included patients reported significant fatigue at baseline. This was associated with female gender, depressive symptoms, active disease, and disturbed sleep [p < 0.001]. Among the 198 patients who were fatigued at therapy initiation, 86 [70%], 55 [63%], and 44 [61%] remained fatigued at Week 14, 30, and 54, respectively. At each of these time points, achieving clinical remission was associated with lower likelihood of persistent fatigue. However, despite achieving remission, 35%, 30%, and 28% of patients experienced persistent fatigue at Week 14, 30, and 54, respectively.
   Conclusions: Fatigue is common in IBD. Though biologic therapy improves fatigue parallel symptomatic improvement, a significant proportion continue to experience persistent fatigue up to 1 year.
C1 [Borren, Nienke Z.; Tan, William; Colizzo, Francis P.; Luther, Jay; Garber, John J.; Khalili, Hamed; Ananthakrishnan, Ashwin N.] Massachusetts Gen Hosp, Div Gastroenterol, Boston, MA 02114 USA.
   [Borren, Nienke Z.; Tan, William; Colizzo, Francis P.; Luther, Jay; Garber, John J.; Khalili, Hamed; Ananthakrishnan, Ashwin N.] Harvard Med Sch, Boston, MA 02115 USA.
   [Borren, Nienke Z.; van der Woude, C. Janneke] Erasmus MC, Dept Gastroenterol & Hepatol, Rotterdam, Netherlands.
C3 Harvard University; Massachusetts General Hospital; Harvard University;
   Harvard Medical School; Erasmus University Rotterdam; Erasmus MC
RP Ananthakrishnan, AN (通讯作者)，Massachusetts Gen Hosp, Crohns & Colitis Ctr, 165 Cambridge St,9th Floor, Boston, MA 02114 USA.
EM aananthakrishnan@mgh.harvard.edu
RI van der Woude, Christien Janneke/H-6384-2011
OI van der Woude, C.Janneke/0000-0003-3875-6957
CR Almeida C, 2016, COCHRANE DB SYST REV, DOI 10.1002/14651858.CD008334.pub2
   Ananthakrishnan AN, 2014, AM J GASTROENTEROL, V109, P395, DOI 10.1038/ajg.2013.464
   Aniwan SP, 2018, P DIG DIS WEEK JUN 2
   Bager P, 2012, ALIMENT PHARM THER, V35, P133, DOI 10.1111/j.1365-2036.2011.04914.x
   Barrie A, 2007, INFLAMM BOWEL DIS, V13, P1424, DOI 10.1002/ibd.20196
   Borren NZ, 2019, NAT REV GASTRO HEPAT, V16, P247, DOI 10.1038/s41575-018-0091-9
   Borren NZ, 2018, P DIG DIS WEEK JUN 2
   Borren NZG G, 2017, P DIG DIS WEEK TV JA
   Burisch J, 2014, J CROHNS COLITIS, V8, P1030, DOI 10.1016/j.crohns.2014.01.028
   Buysse DJ, 2010, SLEEP, V33, P781, DOI 10.1093/sleep/33.6.781
   Cella D, 2002, CANCER-AM CANCER SOC, V94, P528, DOI 10.1002/cncr.10245
   D'Haens Geert, 2006, Curr Gastroenterol Rep, V8, P506, DOI 10.1007/s11894-006-0041-5
   Danese S, 2015, NAT REV GASTRO HEPAT, V12, P537, DOI 10.1038/nrgastro.2015.135
   Druce KL, 2016, RHEUMATOLOGY, V55, P1786, DOI 10.1093/rheumatology/kew241
   Druce KL, 2015, RHEUMATOLOGY, V54, P964, DOI 10.1093/rheumatology/keu390
   Feagan BG, 2016, NEW ENGL J MED, V375, P1946, DOI 10.1056/NEJMoa1602773
   Feagan BG, 2007, AM J GASTROENTEROL, V102, P794, DOI 10.1111/j.1572-0241.2007.01094.x
   Foster JA, 2013, TRENDS NEUROSCI, V36, P305, DOI 10.1016/j.tins.2013.01.005
   HARVEY RF, 1980, LANCET, V1, P514
   Irvine EJ, 1996, AM J GASTROENTEROL, V91, P1571
   Jelsness-Jorgensen LP, 2011, ALIMENT PHARM THER, V33, P106, DOI 10.1111/j.1365-2036.2010.04498.x
   Jonefjäll B, 2018, UNITED EUR GASTROENT, V6, P148, DOI 10.1177/2050640617703868
   Levenstein S, 2001, AM J GASTROENTEROL, V96, P1822, DOI 10.1016/S0002-9270(01)02441-8
   Lichtenstein GR, 2002, INFLAMM BOWEL DIS, V8, P237, DOI 10.1097/00054725-200207000-00001
   Minderhoud IM, 2003, AM J GASTROENTEROL, V98, P1088, DOI 10.1016/S0002-9270(03)00132-1
   Peyrin-Biroulet L, 2017, CLIN GASTROENTEROL H, V15, P25, DOI 10.1016/j.cgh.2016.06.025
   Romberg-Camps MJL, 2010, INFLAMM BOWEL DIS, V16, P2137, DOI 10.1002/ibd.21285
   Rubin DT, 2018, P ECCO C FEB 14 17 V
   Sandborn WJ, 2013, NEW ENGL J MED, V369, P711, DOI 10.1056/NEJMoa1215739
   Sartor RB, 2008, GASTROENTEROLOGY, V134, P577, DOI 10.1053/j.gastro.2007.11.059
   Satsangi J, 2006, GUT, V55, P749, DOI 10.1136/gut.2005.082909
   Schalet BD, 2016, J CLIN EPIDEMIOL, V73, P119, DOI 10.1016/j.jclinepi.2015.08.036
   Singh S, 2011, CLIN GASTROENTEROL H, V9, P769, DOI 10.1016/j.cgh.2011.05.016
   SMETS EMA, 1995, J PSYCHOSOM RES, V39, P315, DOI 10.1016/0022-3999(94)00125-O
   Stevens BW, 2017, DIGEST DIS SCI, V62, P197, DOI 10.1007/s10620-016-4356-2
   Tinsley A, 2011, ALIMENT PHARM THER, V34, P1328, DOI 10.1111/j.1365-2036.2011.04871.x
   Travis S, 2017, J CROHNS COLITIS, V11, P1317, DOI 10.1093/ecco-jcc/jjx093
   Turner D, 2009, CLIN GASTROENTEROL H, V7, P1081, DOI 10.1016/j.cgh.2009.06.024
   Vavricka SR, 2017, INFLAMM BOWEL DIS, V23, P1174, DOI 10.1097/MIB.0000000000001109
   Vermeire S, 2010, CLIN GASTROENTEROL H, V8, P357, DOI 10.1016/j.cgh.2010.01.001
   Villoria A, 2017, PLOS ONE, V12, DOI 10.1371/journal.pone.0181435
   Vogelaar L, 2017, CLIN EXP GASTROENTER, V10, DOI 10.2147/CEG.S123942
   Walmsley RS, 1998, GUT, V43, P29, DOI 10.1136/gut.43.1.29
   Yellen SB, 1997, J PAIN SYMPTOM MANAG, V13, P63, DOI 10.1016/S0885-3924(96)00274-6
   Yu L, 2012, BEHAV SLEEP MED, V10, P6, DOI 10.1080/15402002.2012.636266
NR 45
TC 31
Z9 32
U1 0
U2 6
PU OXFORD UNIV PRESS
PI OXFORD
PA GREAT CLARENDON ST, OXFORD OX2 6DP, ENGLAND
SN 1873-9946
EI 1876-4479
J9 J CROHNS COLITIS
JI J. Crohns Colitis
PD MAR
PY 2020
VL 14
IS 3
BP 309
EP 315
DI 10.1093/ecco-jcc/jjz148
PG 7
WC Gastroenterology & Hepatology
WE Science Citation Index Expanded (SCI-EXPANDED)
SC Gastroenterology & Hepatology
GA LS5QX
UT WOS:000536439600006
PM 31504365
OA Bronze
DA 2024-01-22
ER

PT J
AU Fuchs, F
   Schillinger, D
   Atreya, R
   Hirschmann, S
   Fischer, S
   Neufert, C
   Atreya, I
   Neurath, MF
   Zundler, S
AF Fuchs, Friederike
   Schillinger, Daniela
   Atreya, Raja
   Hirschmann, Simon
   Fischer, Sarah
   Neufert, Clemens
   Atreya, Imke
   Neurath, Markus F.
   Zundler, Sebastian
TI Clinical Response to Vedolizumab in Ulcerative Colitis Patients Is
   Associated with Changes in Integrin Expression Profiles
SO FRONTIERS IN IMMUNOLOGY
LA English
DT Article
DE inflammatory bowel diseases; ulcerative colitis; T cells; vedolizumab;
   integrins
ID INFLAMMATORY-BOWEL-DISEASE; CROHNS-DISEASE; T-CELLS; MAINTENANCE
   THERAPY; MEDIATES ADHESION; EPITHELIAL-CELLS; E-CADHERIN; IN-VIVO;
   INDUCTION; LYMPHOCYTES
AB Background: Despite large clinical success, deeper insights into the immunological effects of vedolizumab therapy for inflammatory bowel diseases are scarce. In particular, the reasons for differential clinical response in individual patients, the precise impact on the equilibrium of integrin-expressing T cell subsets, and possible associations between these issues are not clear.
   Methods: Blood samples from patients receiving clinical vedolizumab therapy were sequentially collected and analyzed for expression of integrins and chemokine receptors on T cells. Moreover, clinical and laboratory data from the patients were collected, and changes between homing marker expression and clinical parameters were analyzed for possible correlations.
   Results: While no significant correlation of changes in integrin expression and changes in outcome parameters were identified in Crohn's disease (CD), increasing alpha 4 beta 7 levels in ulcerative colitis (UC) seemed to be associated with favorable clinical development, whereas increasing alpha 4 beta 1 and alpha E beta 7 correlated with negative changes in outcome parameters. Changes in alpha 4 beta 1 integrin expression after 6 weeks were significantly different in responders and non-responders to vedolizumab therapy as assessed after 16 weeks with a cutoff of +4.2% yielding 100% sensitivity and 100% specificity in receiver-operator-characteristic analysis.
   Discussion: Our data show that clinical response to vedolizumab therapy in UC but not in CD is associated with specific changes in integrin expression profiles opening novel avenues for mechanistic research and possibly prediction of response to therapy.
C1 [Fuchs, Friederike; Schillinger, Daniela; Atreya, Raja; Hirschmann, Simon; Fischer, Sarah; Neufert, Clemens; Atreya, Imke; Neurath, Markus F.; Zundler, Sebastian] Friedrich Alexander Univ Erlangen Nurnberg FAU, Dept Med 1, Kussmaul Campus Med Res & Translat Res Ctr, Erlangen, Germany.
C3 University of Erlangen Nuremberg
RP Zundler, S (通讯作者)，Friedrich Alexander Univ Erlangen Nurnberg FAU, Dept Med 1, Kussmaul Campus Med Res & Translat Res Ctr, Erlangen, Germany.
EM sebastian.zundler@uk-erlangen.de
FU ELAN program of the University Erlangen-Nuremberg; Else
   Kroner-Fresenius-Stiftung; Clinical Research Group CEDER of the German
   Research Council DFG; Deutsche Forschungsgemeinschaft;
   Friedrich-Alexander-Universitat Erlangen-Nurnberg (FAU) within the
   funding programme Open Access Publishing
FX This research was funded by the ELAN program of the University
   Erlangen-Nuremberg, the Else Kroner-Fresenius-Stiftung, and the Clinical
   Research Group CEDER of the German Research Council DFG. We acknowledge
   support by Deutsche Forschungsgemeinschaft and
   Friedrich-Alexander-Universitat Erlangen-Nurnberg (FAU) within the
   funding programme Open Access Publishing.
CR Amiot A., 2016, CLIN GASTROENTEROLOG, V14, pe2, DOI DOI 10.1016/J.CGH.2016.02.016
   Atreya R, 2014, NAT MED, V20, P313, DOI 10.1038/nm.3462
   Baumgart DC, 2012, LANCET, V380, P1590, DOI 10.1016/S0140-6736(12)60026-9
   Briskin M, 1997, AM J PATHOL, V151, P97
   Burns RC, 2001, GASTROENTEROLOGY, V121, P1428, DOI 10.1053/gast.2001.29568
   CEPEK KL, 1994, NATURE, V372, P190, DOI 10.1038/372190a0
   CEPEK KL, 1993, J IMMUNOL, V150, P3459
   Danese S, 2011, NEW ENGL J MED, V365, P1713, DOI 10.1056/NEJMra1102942
   Feagan BG, 2013, NEW ENGL J MED, V369, P699, DOI 10.1056/NEJMoa1215734
   Fischer A, 2016, GUT, V65, P1642, DOI 10.1136/gutjnl-2015-310022
   HARVEY RF, 1980, LANCET, V1, P514
   Iwata M, 2004, IMMUNITY, V21, P527, DOI 10.1016/j.immuni.2004.08.011
   Kopylov U, 2017, INFLAMM BOWEL DIS, V23, P404, DOI 10.1097/MIB.0000000000001039
   Lamb CA, 2017, J CROHNS COLITIS, V11, P610, DOI 10.1093/ecco-jcc/jjw189
   Lewis JD, 2008, INFLAMM BOWEL DIS, V14, P1660, DOI 10.1002/ibd.20520
   Ley K, 2007, NAT REV IMMUNOL, V7, P678, DOI 10.1038/nri2156
   Li Z, 2010, INFLAMM BOWEL DIS, V16, P1299, DOI 10.1002/ibd.21229
   Lissner D, 2017, J CROHNS COLITIS, V11, pS394
   Lobatón T, 2014, ALIMENT PHARM THER, V39, P579, DOI 10.1111/apt.12639
   Neurath MF, 2014, NAT REV IMMUNOL, V14, P329, DOI 10.1038/nri3661
   PARKER CM, 1992, P NATL ACAD SCI USA, V89, P1924, DOI 10.1073/pnas.89.5.1924
   Rabin RL, 1999, J IMMUNOL, V162, P3840
   Rivera-Nieves J, 2005, J IMMUNOL, V174, P2343, DOI 10.4049/jimmunol.174.4.2343
   Sandborn WJ, 2013, NEW ENGL J MED, V369, P711, DOI 10.1056/NEJMoa1215739
   Sandborn WJ, 2012, NEW ENGL J MED, V367, P1519, DOI 10.1056/NEJMoa1203572
   Sans M, 1999, GASTROENTEROLOGY, V116, P874, DOI 10.1016/S0016-5085(99)70070-3
   Stallmach A, 2016, ALIMENT PHARM THER, V44, P1199, DOI 10.1111/apt.13813
   Strauch UG, 2001, J IMMUNOL, V166, P3506, DOI 10.4049/jimmunol.166.5.3506
   Strober W, 2011, GASTROENTEROLOGY, V140, P1756, DOI 10.1053/j.gastro.2011.02.016
   Tew GW, 2016, GASTROENTEROLOGY, V150, P477, DOI 10.1053/j.gastro.2015.10.041
   Tiede I, 2003, J CLIN INVEST, V111, P1133, DOI 10.1172/JCI200316432
   Vermeire S, 2014, LANCET, V384, P309, DOI 10.1016/S0140-6736(14)60661-9
   Wang MC, 2014, MEDICINE, V93, DOI 10.1097/MD.0000000000000326
   Yang Y, 1998, EUR J IMMUNOL, V28, P995, DOI 10.1002/(SICI)1521-4141(199803)28:03<995::AID-IMMU995>3.0.CO;2-D
   Zhang N, 2013, IMMUNITY, V39, P687, DOI 10.1016/j.immuni.2013.08.019
   Zundler S, 2017, INFLAMM BOWEL DIS, V23, P617, DOI 10.1097/MIB.0000000000001067
   Zundler S, 2017, GUT, V66, P1936, DOI 10.1136/gutjnl-2016-312439
   Zundler S, 2017, INFLAMM BOWEL DIS, V23, P379, DOI 10.1097/MIB.0000000000001029
NR 38
TC 37
Z9 38
U1 0
U2 1
PU FRONTIERS MEDIA SA
PI LAUSANNE
PA PO BOX 110, EPFL INNOVATION PARK, BUILDING I, LAUSANNE, 1015,
   SWITZERLAND
SN 1664-3224
J9 FRONT IMMUNOL
JI Front. Immunol.
PD JUL 3
PY 2017
VL 8
AR 764
DI 10.3389/fimmu.2017.00764
PG 12
WC Immunology
WE Science Citation Index Expanded (SCI-EXPANDED)
SC Immunology
GA EZ3BZ
UT WOS:000404586100001
PM 28717358
OA Green Published, gold
DA 2024-01-22
ER

PT J
AU Velonias, G
   Conway, G
   Andrews, E
   Garber, JJ
   Khalili, H
   Yajnik, V
   Ananthakrishnan, AN
AF Velonias, Gabriella
   Conway, Grace
   Andrews, Elizabeth
   Garber, John J.
   Khalili, Hamed
   Yajnik, Vijay
   Ananthakrishnan, Ashwin N.
TI Older Age- and Health-related Quality of Life in Inflammatory Bowel
   Diseases
SO INFLAMMATORY BOWEL DISEASES
LA English
DT Article
DE quality of life; elderly; older age; inflammatory bowel disease
ID CROHNS-DISEASE; ULCERATIVE-COLITIS; SURGERY; IMPACT; ONSET; RESILIENCE;
   ADVERSITY; PHENOTYPE; OUTCOMES
AB Background: The burden of inflammatory bowel disease (IBD) in the older population is increasing. Older-onset disease is associated with reduced use of immunosuppressive medications. In addition, older patients may be more vulnerable to the effect of disease-related symptoms and consequently may experience worse health-related quality of life (HRQoL) compared with younger patients.
   Methods: This prospective study included a cohort of patients with Crohn's disease and ulcerative colitis recruited from a single center. All patients completed the Short Inflammatory Bowel Disease Questionnaire (SIBDQ) and the short form-12 (SF-12) questionnaire yielding general physical health (PCS) and mental health component scale subscores (MCS). Patients older than 60 years were compared with those younger than 60 years using multivariable regression analysis.
   Results: Our study included 1607 patients, among whom 186 were older than 60 at the time of assessment. Older patients were more likely to have isolated colonic disease and less likely to use immunosuppressive therapy. On multivariable analysis, older patients with IBD had higher SIBDQ (2.34, 95% confidence interval, 0.82-3.87) and SF-12 mental subscores (3.78, 95% confidence interval, 2.26-5.30), but lower physical HRQoL (21.80, 95% confidence interval, 23.21 to 20.38). There was no difference in the SIBDQ and PCS scores between older patients and newly diagnosed IBD or with established disease.
   Conclusions: Older age was associated with modestly higher SIBDQ and mental HRQoL scores, but lower physical HRQoL. Comprehensive care of the older patient with IBD should include assessment of factors impairing physical quality of life to ensure appropriate
C1 [Velonias, Gabriella; Conway, Grace; Andrews, Elizabeth; Garber, John J.; Khalili, Hamed; Yajnik, Vijay; Ananthakrishnan, Ashwin N.] Massachusetts Gen Hosp, Div Gastroenterol, Boston, MA 02114 USA.
   [Garber, John J.; Khalili, Hamed; Yajnik, Vijay] Harvard Med Sch, Boston, MA 02215 USA.
C3 Harvard University; Massachusetts General Hospital; Harvard University;
   Harvard Medical School
RP Ananthakrishnan, AN (通讯作者)，Massachusetts Gen Hosp, Crohns & Colitis Ctr, 165 Cambridge St 9th Floor, Boston, MA 02114 USA.
EM aananthakrishnan@mgh.harvard.edu
FU National Institutes of Health (NIH) [P30 DK043351]; National Institutes
   of Health [K23 DK097142]
FX Supported by the National Institutes of Health (NIH) (P30 DK043351) to
   the Center for Study of Inflammatory Bowel Diseases. A.N.
   Ananthakrishnan is supported in part by a grant from the National
   Institutes of Health (K23 DK097142).
CR Alrubaiy L, 2015, J CROHNS COLITIS, V9, P284, DOI 10.1093/ecco-jcc/jjv002
   Ananthakrishnan AN, 2016, J CROHNS COLITIS, V10, P1224, DOI 10.1093/ecco-jcc/jjw054
   Ananthakrishnan AN, 2014, AM J GASTROENTEROL, V109, P395, DOI 10.1038/ajg.2013.464
   Ananthakrishnan AN, 2009, DIGEST DIS, V27, P327, DOI 10.1159/000228569
   Ananthakrishnan AN, 2009, INFLAMM BOWEL DIS, V15, P182, DOI 10.1002/ibd.20628
   [Anonymous], 2004, HLTH STAT UT MED OUT
   Bastida G, 2011, WORLD J GASTROENTERO, V17, P2740, DOI [10.3748/wjg.v17.i22.2740, 10.3748/wjg.v17.i22.2734]
   Bernstein CN, 2013, INFLAMM BOWEL DIS, V19, P2001, DOI 10.1097/MIB.0b013e318281f3bb
   Bernstein CN, 2012, GUT, V61, P622, DOI 10.1136/gutjnl-2011-301397
   Blondel-Kucharski F, 2001, AM J GASTROENTEROL, V96, P2915
   Cadilla J, 2013, J CROHNS COLITIS, V7, pS276
   Canavan C, 2006, ALIMENT PHARM THER, V23, P377, DOI 10.1111/j.1365-2036.2006.02753.x
   Casellas F, 2005, INFLAMM BOWEL DIS, V11, P488, DOI 10.1097/01.MIB.0000159661.55028.56
   Casellas F, 2000, AM J GASTROENTEROL, V95, P177
   Charpentier C, 2014, GUT, V63, P423, DOI 10.1136/gutjnl-2012-303864
   Cohen RD, 2002, ALIMENT PHARM THER, V16, P1603, DOI 10.1046/j.1365-2036.2002.01323.x
   Desai A, 2013, INFLAMM BOWEL DIS, V19, P309, DOI 10.1002/ibd.23026
   FABRICIUS PJ, 1985, GUT, V26, P461, DOI 10.1136/gut.26.5.461
   Ganz ML, 2016, INFLAMM BOWEL DIS, V22, P1032, DOI 10.1097/MIB.0000000000000742
   Gisbert JP, 2014, ALIMENT PHARM THER, V39, P459, DOI 10.1111/apt.12616
   GUPTA S, 1985, AGE AGEING, V14, P366, DOI 10.1093/ageing/14.6.366
   Ha CY, 2014, NAT REV GASTRO HEPAT, V11, P128, DOI 10.1038/nrgastro.2013.241
   HARVEY RF, 1980, LANCET, V1, P514
   Heresbach D, 2004, EUR J GASTROEN HEPAT, V16, P657, DOI 10.1097/01.meg.0000108337.41221.08
   Hildon Z, 2010, GERONTOLOGIST, V50, P36, DOI 10.1093/geront/gnp067
   Irvine EJ, 1996, AM J GASTROENTEROL, V91, P1571
   Jason H, 2014, INFLAMM BOWEL DIS, V20, pS40
   Jayasinghe UW, 2009, HEALTH QUAL LIFE OUT, V7, DOI 10.1186/1477-7525-7-50
   Katz S, 2011, AM J GASTROENTEROL, V106, P1889, DOI 10.1038/ajg.2011.271
   Kemp K, 2012, WORLD J GASTROENTERO, V18, P6240, DOI 10.3748/wjg.v18.i43.6240
   Lee JH, 2010, DIGESTION, V81, P237, DOI 10.1159/000253850
   Loftus EV, 2002, GASTROENTEROL CLIN N, V31, P1, DOI 10.1016/S0889-8553(01)00002-4
   Matsumoto S, 2013, DIGEST DIS SCI, V58, P1306, DOI 10.1007/s10620-012-2517-5
   Netuveli G, 2008, J EPIDEMIOL COMMUN H, V62, P987, DOI 10.1136/jech.2007.069138
   Netuveli G, 2008, BRIT MED BULL, V85, P113, DOI 10.1093/bmb/ldn003
   Ng SC, 2013, GUT, V62, P630, DOI 10.1136/gutjnl-2012-303661
   Nguyen GC, 2015, INFLAMM BOWEL DIS, V21, P777, DOI 10.1097/MIB.0000000000000306
   Oxford EC, 2013, AM J GASTROENTEROL, V108, P1123, DOI 10.1038/ajg.2013.20
   Quan S, 2011, GASTROENTEROLOGY, V140, pS730
   Rubin GP, 2004, ALIMENT PHARM THERAP, V19, P529, DOI 10.1111/j.1365-2036.2004.1873.x
   Satsangi J, 2006, GUT, V55, P749, DOI 10.1136/gut.2005.082909
   Slonim-Nevo V, 2016, EUR J GASTROEN HEPAT, V28, P1073, DOI 10.1097/MEG.0000000000000666
   Taleban S, 2016, DIGEST DIS SCI, V61, P2627, DOI 10.1007/s10620-016-4180-8
   Thaler K, 2005, COLORECTAL DIS, V7, P375, DOI 10.1111/j.1463-1318.2005.00769.x
   Vogelaar L, 2009, CLIN EXP GASTROENTER, V2, P101
   Walmsley RS, 1998, GUT, V43, P29, DOI 10.1136/gut.43.1.29
   Webb E, 2011, J EPIDEMIOL COMMUN H, V65, P542, DOI 10.1136/jech.2009.101758
NR 47
TC 10
Z9 11
U1 0
U2 3
PU OXFORD UNIV PRESS INC
PI CARY
PA JOURNALS DEPT, 2001 EVANS RD, CARY, NC 27513 USA
SN 1078-0998
EI 1536-4844
J9 INFLAMM BOWEL DIS
JI Inflamm. Bowel Dis.
PD FEB
PY 2017
VL 23
IS 2
BP 283
EP 288
DI 10.1097/MIB.0000000000001008
PG 6
WC Gastroenterology & Hepatology
WE Science Citation Index Expanded (SCI-EXPANDED)
SC Gastroenterology & Hepatology
GA EK4LF
UT WOS:000393897500017
PM 28079625
OA Bronze, Green Accepted
DA 2024-01-22
ER

PT J
AU Gawron, LM
   Gawron, AJ
   Kasper, A
   Hammond, C
   Keefer, L
AF Gawron, Lori M.
   Gawron, Andrew J.
   Kasper, Amanda
   Hammond, Cassing
   Keefer, Laurie
TI Contraceptive method selection by women with inflammatory bowel
   diseases: a cross-sectional survey
SO CONTRACEPTION
LA English
DT Article
DE Contraceptive efficacy; Chronic disease; Reproductive health
ID POUCH-ANAL ANASTOMOSIS; ULCERATIVE-COLITIS; CROHNS-DISEASE; PREGNANCY;
   FERTILITY
AB Objective: Women with inflammatory bowel diseases (IBDs) utilize contraception at a lower rate than the general population. We sought to identify factors associated with contraceptive use and selection of more effective methods in IBD patients at risk for unintended pregnancy.
   Study Design: An online survey was distributed to women with IBD in January 2013. Contraceptive methods were categorized by effectiveness and associations with use explored by demographics, disease characteristics and reproductive goals.
   Results: A total of 162 respondents were analyzed: 62% had Crohn's disease and 38% ulcerative colitis. Mean age was 31 (range 20-45), 97% identified as White, and 53% were nulliparas. Seventy-four percent were currently using IBD medications. A quarter of participants (23%) used no contraception, 17% used highly effective methods, 41% used short-term hormonal methods, and 19% chose barrier/behavioral methods. Prior IBD-related surgery, biologic therapy use and low education attainment were associated with no contraception use. Of contraceptive users, age, parity, insurance status, IBD surgery and prior immunomodulator use were associated with highly effective method selection.
   Conclusions: A quarter of women with IBD at risk for pregnancy in this study population reported no contraceptive method use. Higher levels of IBD activity influence contraceptive use and method selection, which could guide future patient and provider educational interventions. Implications: Pregnancy planning is important for women with inflammatory bowel diseases to avoid adverse outcomes in a disease-poor state. Use of contraception assists in avoidance of unintended pregnancy. IBD characteristics are targets for educational interventions to improve uptake of highly effective contraceptive methods. (C) 2014 Elsevier Inc. All rights reserved.
C1 [Gawron, Lori M.; Hammond, Cassing] Northwestern Univ, Sect Family Planning, Dept Obstet & Gynecol, Chicago, IL 60611 USA.
   [Gawron, Andrew J.; Keefer, Laurie] Northwestern Univ, Div Gastroenterol & Hepatol, Chicago, IL 60611 USA.
   [Kasper, Amanda] Northwestern Univ, Chicago, IL 60611 USA.
C3 Northwestern University; Northwestern University; Northwestern
   University
RP Gawron, LM (通讯作者)，Northwestern Univ, Sect Family Planning, Dept Obstet & Gynecol, Chicago, IL 60611 USA.
EM lgawron@northwestern.edu
RI Gawron, Andrew/H-4479-2013
OI Gawron, Lori/0000-0003-4431-9729
FU Women's Reproductive Health Research Career Development Grant
   (NIH/NICHD) [K12 HD050121]
FX Dana R. Gossett, MD, MSCI, for assistance in survey development. The
   Women's Reproductive Health Research Career Development Grant (NIH/NICHD
   Grant K12 HD050121) funded this study.
CR [Anonymous], US MED EL CRIT CONTR
   BAIOCCO PJ, 1984, J CLIN GASTROENTEROL, V6, P211
   Doherty Glen A, 2009, Expert Rev Gastroenterol Hepatol, V3, P395, DOI 10.1586/egh.09.24
   Fonager K, 1998, AM J GASTROENTEROL, V93, P2426, DOI 10.1016/S0002-9270(98)00579-6
   Gawron LM, 2014, PATIENT EDUC COUNS, V94, P134, DOI 10.1016/j.pec.2013.09.013
   Johnson P, 2004, DIS COLON RECTUM, V47, P1119, DOI 10.1007/s10350-004-0570-7
   Lin JM, 2013, MODERN PATHOL, V26, P148, DOI 10.1038/modpathol.2012.131
   Manaf Rosliza Abdul, 2012, Glob J Health Sci, V4, P91, DOI 10.5539/gjhs.v4n5p91
   Marri SR, 2007, INFLAMM BOWEL DIS, V13, P591, DOI 10.1002/ibd.20082
   Marri SR, 2005, INFLAMM BOWEL DIS, V11, P171, DOI 10.1097/00054725-200502000-00011
   Moleski SM, 2011, GASTROENTEROL CLIN N, V40, P387, DOI 10.1016/j.gtc.2011.03.003
   Molodecky NA, 2012, GASTROENTEROLOGY, V142, P46, DOI 10.1053/j.gastro.2011.10.001
   Mosher William D, 2010, Vital Health Stat 23, P1
   Nguyen GC, 2013, J CROHNS COLITIS
   Norgård B, 2000, AM J GASTROENTEROL, V95, P3165
   Norgård BM, 2011, DAN MED BULL, V58
   Olsen KO, 1999, BRIT J SURG, V86, P493, DOI 10.1046/j.1365-2168.1999.01076.x
   Olsen KO, 2002, GASTROENTEROLOGY, V122, P15, DOI 10.1053/gast.2002.30345
   Riis L, 2006, AM J GASTROENTEROL, V101, P1539, DOI 10.1111/j.1572-0241.2006.00602.x
   Severijnen R, 2004, CLIN PHARMACOKINET, V43, P951, DOI 10.2165/00003088-200443140-00001
   Steiner MJ, 2006, AM J OBSTET GYNECOL, V195, P85, DOI 10.1016/j.ajog.2005.12.053
   Stephansson O, 2010, CLIN GASTROENTEROL H, V8, P509, DOI 10.1016/j.cgh.2010.02.014
   Tavernier N, 2013, ALIMENT PHARM THER, V38, P847, DOI 10.1111/apt.12478
   Yarur A, 2013, DIGEST LIVER DIS, V45, P787, DOI 10.1016/j.dld.2013.02.001
   Yazdany J, 2011, ARTHRIT CARE RES, V63, P358, DOI 10.1002/acr.20402
   Zapata LB, 2010, CONTRACEPTION, V82, P72, DOI 10.1016/j.contraception.2010.02.012
NR 26
TC 14
Z9 15
U1 0
U2 4
PU ELSEVIER SCIENCE INC
PI NEW YORK
PA STE 800, 230 PARK AVE, NEW YORK, NY 10169 USA
SN 0010-7824
EI 1879-0518
J9 CONTRACEPTION
JI Contraception
PD MAY
PY 2014
VL 89
IS 5
BP 419
EP 425
DI 10.1016/j.contraception.2013.12.016
PG 7
WC Obstetrics & Gynecology
WE Science Citation Index Expanded (SCI-EXPANDED)
SC Obstetrics & Gynecology
GA AH7TV
UT WOS:000336339100017
PM 24486008
OA Green Accepted
DA 2024-01-22
ER

PT J
AU Buisson, A
   Seigne, AL
   D'Huart, MC
   Bigard, MA
   Peyrin-Biroulet, L
AF Buisson, Anthony
   Seigne, Anne-Laure
   D'Huart, Marie-Caroline
   Bigard, Marc-Andre
   Peyrin-Biroulet, Laurent
TI The Extra Burden of Infliximab Infusions in Inflammatory Bowel Disease
SO INFLAMMATORY BOWEL DISEASES
LA English
DT Article
DE extra burden; inflammatory bowel disease; infliximab; quality of life;
   cost-effectiveness
ID CROHNS-DISEASE; ULCERATIVE-COLITIS; RHEUMATOID-ARTHRITIS; PRODUCTIVITY;
   TOLERABILITY; ADALIMUMAB; THERAPIES; HEALTH; IMPACT
AB Background:Infliximab (IFX) infusions require repeated hospitalizations. The median duration of each hospitalization stay, including time for infusion and the cost for the health care system, are unknown. We assessed the extra burden of IFX infusions in inflammatory bowel disease (IBD).
   Methods: This was a prospective cross-sectional study enrolling all consecutive patients with IBD treated with IFX at the Nancy IBD Unit (January to March 2012). Four parameters were assessed: median travel duration, median time that patients stayed at the IBD unit, reimbursement for transport by the health care system, and impact of IFX infusions on their work.
   Results: Among 137 IBD patients, 48.9% were women, 74.5% had Crohn's disease, and the median age was 35 (range, 18-65) years. The median travel duration backward and forward from home to the Nancy IBD unit was 2 (range, 0.5-4) hours. The patients stayed at the IBD unit for a median period of 4.5 (range, 2.8-6.7) hours. For 63.5% of the patients (87/137), transport was reimbursed by the health care system. Of the patients receiving IFX infusions, 10.9% (15/137) were unemployed, 24.8% (34/137) had the agreement of their employer to spend 1 day at the hospital for their IFX infusion, 27.0% (36/137) asked specifically a vacation for the IFX infusion, and 13.9% (19/137) were in sick leave.
   Conclusions: The patients spend a median of 6.5 hours outside their home for each IFX infusion, and they often take a day of vacation or rest. This represents an extra burden for IFX-treated patients and for the health care system.
C1 [Buisson, Anthony] Univ Auvergne, Univ Hosp Estaing Clermont Ferrand, Dept Hepatogastroenterol, Clermont Ferrand, France.
   [Buisson, Anthony] Clermont Univ, Univ Auvergne, UMR Inserm, USC INRA 2018,U1071, Clermont Ferrand, France.
   [Buisson, Anthony; Seigne, Anne-Laure; D'Huart, Marie-Caroline; Bigard, Marc-Andre; Peyrin-Biroulet, Laurent] Univ Henri Poincare 1, Univ Hosp Nancy, INSERM, U954, F-54511 Vandoeuvre Les Nancy, France.
   [Buisson, Anthony; Seigne, Anne-Laure; D'Huart, Marie-Caroline; Bigard, Marc-Andre; Peyrin-Biroulet, Laurent] Univ Henri Poincare 1, Univ Hosp Nancy, Dept Hepatogastroenterol, F-54511 Vandoeuvre Les Nancy, France.
C3 CHU Clermont Ferrand; Universite Clermont Auvergne (UCA); Universite
   Clermont Auvergne (UCA); INRAE; Institut National de la Sante et de la
   Recherche Medicale (Inserm); Universite de Lorraine; CHU de Nancy;
   Institut National de la Sante et de la Recherche Medicale (Inserm);
   Universite de Lorraine; CHU de Nancy
RP Peyrin-Biroulet, L (通讯作者)，Univ Henri Poincare 1, Univ Hosp Nancy Brabois, INSERM, U954, Allee Morvan, F-54511 Vandoeuvre Les Nancy, France.
EM peyrinbiroulet@gmail.com
OI peyrin-biroulet, laurent/0000-0003-2536-6618; BUISSON,
   Anthony/0000-0002-6347-409X
CR Babouri A, 2013, J CROHNS COLITIS, V7, P129, DOI 10.1016/j.crohns.2012.03.007
   Breynaert C, 2011, AM J GASTROENTEROL, V106, P778, DOI 10.1038/ajg.2011.61
   Chilton F, 2008, MUSCULOSKELET CARE, V6, P1, DOI 10.1002/msc.110
   Di Sabatino A, 2011, INTERN EMERG MED, V6, P17, DOI 10.1007/s11739-011-0673-9
   Filipovic I, 2011, RHEUMATOLOGY, V50, P1083, DOI 10.1093/rheumatology/keq399
   HAY AR, 1992, J CLIN GASTROENTEROL, V14, P318, DOI 10.1097/00004836-199206000-00010
   Peyrin-Biroulet L, 2008, CLIN GASTROENTEROL H, V6, P644, DOI 10.1016/j.cgh.2008.03.014
   Peyrin-Biroulet L, 2012, INFLAMM BOWEL DIS, V18, P697, DOI 10.1002/ibd.21777
   Peyrin-Biroulet L, 2012, GUT, V61, P241, DOI 10.1136/gutjnl-2011-300049
   Peyrin-Biroulet L, 2011, GUT, V60, P930, DOI 10.1136/gut.2010.227884
   Peyrin-Biroulet L, 2011, INFLAMM BOWEL DIS, V17, P471, DOI 10.1002/ibd.21417
   Peyrin-Biroulet L, 2010, AM J GASTROENTEROL, V105, P289, DOI 10.1038/ajg.2009.579
   Peyrin-Biroulet L, 2010, INFLAMM BOWEL DIS, V16, P15, DOI 10.1002/ibd.21010
   Reinisch W, 2011, GUT, V60, P780, DOI 10.1136/gut.2010.221127
   Rutgeerts P, 2005, NEW ENGL J MED, V353, P2462, DOI 10.1056/NEJMoa050516
   Sandborn WJ, 2012, GASTROENTEROLOGY, V142, P257, DOI 10.1053/j.gastro.2011.10.032
   Strand V, 2010, DRUGS, V70, P121, DOI 10.2165/11531980-000000000-00000
   Van Assche G, 2010, J CROHNS COLITIS, V4, P63, DOI 10.1016/j.crohns.2009.09.009
   Vavricka SR, 2012, INFLAMM BOWEL DIS, V18, P1523, DOI 10.1002/ibd.21888
   Williet N, 2012, INFLAMM BOWEL DIS, V18, P1641, DOI 10.1002/ibd.21932
   Yu AP, 2009, PHARMACOECONOMICS, V27, P609, DOI 10.2165/11312710-000000000-00000
NR 21
TC 23
Z9 24
U1 0
U2 2
PU LIPPINCOTT WILLIAMS & WILKINS
PI PHILADELPHIA
PA 530 WALNUT ST, PHILADELPHIA, PA 19106-3621 USA
SN 1078-0998
EI 1536-4844
J9 INFLAMM BOWEL DIS
JI Inflamm. Bowel Dis.
PD OCT
PY 2013
VL 19
IS 11
BP 2464
EP 2467
DI 10.1097/MIB.0b013e3182a19268
PG 4
WC Gastroenterology & Hepatology
WE Science Citation Index Expanded (SCI-EXPANDED)
SC Gastroenterology & Hepatology
GA 284XE
UT WOS:000329354500025
PM 23942563
OA Bronze
DA 2024-01-22
ER

PT J
AU Richmond, AL
   Kabi, A
   Homer, CR
   Marina-García, N
   Nickerson, KP
   Nesvizhskii, AI
   Sreekumar, A
   Chinnaiyan, AM
   Nuñez, G
   McDonald, C
AF Richmond, Amy L.
   Kabi, Amrita
   Homer, Craig R.
   Marina-Garcia, Noemi
   Nickerson, Kourtney P.
   Nesvizhskii, Alexey I.
   Sreekumar, Arun
   Chinnaiyan, Arul M.
   Nunez, Gabriel
   McDonald, Christine
TI The Nucleotide Synthesis Enzyme CAD Inhibits NOD2 Antibacterial Function
   in Human Intestinal Epithelial Cells
SO GASTROENTEROLOGY
LA English
DT Article
DE NLR; Innate Immunity; IBD; PALA
ID INFLAMMATORY-BOWEL-DISEASE; NF-KAPPA-B; INNATE IMMUNE-RESPONSES;
   CROHNS-DISEASE; MURAMYL DIPEPTIDE; OLIGOMERIZATION DOMAIN-2; CONTROLLED
   TRIAL; ELEMENTAL DIET; FECAL STREAM; CARD15 GENE
AB BACKGROUND & AIMS: Polymorphisms that reduce the function of nucleotide-binding oligomerization domain (NOD) 2, a bacterial sensor, have been associated with Crohn's disease (CD). No proteins that regulate NOD2 activity have been identified as selective pharmacologic targets. We sought to discover regulators of NOD2 that might be pharmacologic targets for CD therapies. METHODS: Carbamoyl phosphate synthetase/aspartate transcarbamylase/dihydroorotase (CAD) is an enzyme required for de novo pyrimidine nucleotide synthesis; it was identified as a NOD2-interacting protein by immunoprecipitation-coupled mass spectrometry. CAD expression was assessed in colon tissues from individuals with and without inflammatory bowel disease by immunohistochemistry. The interaction between CAD and NOD2 was assessed in human HCT116 intestinal epithelial cells by immunoprecipitation, immunoblot, reporter gene, and gentamicin protection assays. We also analyzed human cell lines that express variants of NOD2 and the effects of RNA interference, overexpression and CAD inhibitors. RESULTS: CAD was identified as a NOD2-interacting protein expressed at increased levels in the intestinal epithelium of patients with CD compared with controls. Overexpression of CAD inhibited NOD2-dependent activation of nuclear factor kappa B and p38 mitogen-activated protein kinase, as well as intracellular killing of Salmonella. Reduction of CAD expression or administration of CAD inhibitors increased NOD2-dependent signaling and antibacterial functions of NOD2 variants that are and are not associated with CD. CONCLUSIONS: The nucleotide synthesis enzyme CAD is a negative regulator of NOD2. The antibacterial function of NOD2 variants that have been associated with CD increased in response to pharmacologic inhibition of CAD. CAD is a potential therapeutic target for CD.
C1 [Richmond, Amy L.; Kabi, Amrita; Homer, Craig R.; Nickerson, Kourtney P.; McDonald, Christine] Cleveland Clin, Lerner Res Inst, Dept Pathobiol, Cleveland, OH 44195 USA.
   [Marina-Garcia, Noemi; Nesvizhskii, Alexey I.; Chinnaiyan, Arul M.; Nunez, Gabriel] Univ Michigan, Ctr Comprehens Canc, Dept Pathol, Ann Arbor, MI 48109 USA.
   [Chinnaiyan, Arul M.] Univ Michigan, Howard Hughes Med Inst, Sch Med, Michigan Ctr Translat Pathol, Ann Arbor, MI 48109 USA.
   [Nickerson, Kourtney P.; McDonald, Christine] Case Western Reserve Univ, Cleveland Clin Lerner Coll Med, Dept Mol Med, Cleveland, OH 44106 USA.
   [Sreekumar, Arun] Baylor Coll Med, Alkek Ctr Mol Discovery, Dept Mol & Cell Biol, Houston, TX 77030 USA.
C3 Cleveland Clinic Foundation; University of Michigan System; University
   of Michigan; University of Michigan System; University of Michigan;
   Howard Hughes Medical Institute; Case Western Reserve University;
   Cleveland Clinic Foundation; Baylor College of Medicine
RP McDonald, C (通讯作者)，Cleveland Clin, Lerner Res Inst, Dept Pathobiol, NC22,9500 Euclid Ave, Cleveland, OH 44195 USA.
EM mcdonac2@ccf.org
RI Nesvizhskii, Alexey I/A-5410-2012; Nuñez, Gabriel/A-7160-2014
OI Nesvizhskii, Alexey I/0000-0002-2806-7819; Nickerson,
   Kourtney/0000-0001-7852-593X; McDonald, Christine/0000-0002-6745-9487;
   Marina, Noemi/0000-0003-0019-8072
FU Crohn's & Colitis Foundation of America; National Institutes of Health
   [R01DK082437, R01DK61707]; Case Western Reserve University/Cleveland
   Clinic CTSA from National Institutes of Health/National Center for
   Research Resources [UL1 RR024989]
FX Supported by a Career Development Award from the Crohn's & Colitis
   Foundation of America (C.M.), and National Institutes of Health research
   grants R01DK082437 (to C. M.), and R01DK61707 (to G.N.). This
   publication was made possible in part by the Case Western Reserve
   University/Cleveland Clinic CTSA grant UL1 RR024989 from the National
   Institutes of Health/National Center for Research Resources. These
   studies were also supported in part by the generosity of Gerald and
   Nancy Goldberg.
CR Abraham C, 2006, INFLAMM BOWEL DIS, V12, P641, DOI 10.1097/01.MIB.0000225332.83861.5f
   Barnich N, 2005, J BIOL CHEM, V280, P19021, DOI 10.1074/jbc.M413776200
   Bauler LD, 2008, PLOS PATHOG, V4, DOI 10.1371/journal.ppat.1000142
   Berrebi D, 2003, GUT, V52, P840, DOI 10.1136/gut.52.6.840
   Birmingham CL, 2006, J BIOL CHEM, V281, P11374, DOI 10.1074/jbc.M509157200
   Biswas A, 2010, P NATL ACAD SCI USA, V107, P14739, DOI 10.1073/pnas.1003363107
   Cho JH, 2008, NAT REV IMMUNOL, V8, P458, DOI 10.1038/nri2340
   Cho JH, 2007, ANNU REV MED, V58, P401, DOI 10.1146/annurev.med.58.061705.145024
   COLLINS KD, 1971, J BIOL CHEM, V246, P6599
   Cooney R, 2010, NAT MED, V16, P90, DOI 10.1038/nm.2069
   D'Haens GR, 1998, GASTROENTEROLOGY, V114, P262, DOI 10.1016/S0016-5085(98)70476-7
   Damiano JS, 2004, BIOCHEM J, V381, P213, DOI 10.1042/BJ20031506
   Eitel J, 2008, J IMMUNOL, V181, P2664, DOI 10.4049/jimmunol.181.4.2664
   Engel MA, 2010, J GASTROENTEROL, V45, P571, DOI 10.1007/s00535-010-0219-3
   Franke A, 2010, NAT GENET, V42, P1118, DOI 10.1038/ng.717
   GREM JL, 1988, CANCER RES, V48, P4441
   Hisamatsu T, 2003, GASTROENTEROLOGY, V124, P993, DOI 10.1053/gast.2003.50153
   Homer CR, 2010, GASTROENTEROLOGY, V139, P1630, DOI 10.1053/j.gastro.2010.07.006
   Hsu YMS, 2007, NAT IMMUNOL, V8, P198, DOI 10.1038/ni1426
   Huang M, 2003, CELL MOL LIFE SCI, V60, P321, DOI 10.1007/s000180300027
   Inohara N, 2003, J BIOL CHEM, V278, P5509, DOI 10.1074/jbc.C200673200
   Inohara N, 1999, J BIOL CHEM, V274, P14560, DOI 10.1074/jbc.274.21.14560
   Kaser A, 2010, ANNU REV IMMUNOL, V28, P573, DOI 10.1146/annurev-immunol-030409-101225
   Kobayashi KS, 2005, SCIENCE, V307, P731, DOI 10.1126/science.1104911
   Kufer TA, 2006, INFECT IMMUN, V74, P3115, DOI 10.1128/IAI.00035-06
   LOH E, 1981, CANCER RES, V41, P3419
   Marinis JM, 2011, J BIOL CHEM, V286, P1938, DOI 10.1074/jbc.M110.189308
   Marks DJB, 2008, J PATHOL, V214, P260, DOI 10.1002/path.2291
   Marks DJB, 2006, LANCET, V367, P668, DOI 10.1016/S0140-6736(06)68265-2
   McDonald C, 2005, J BIOL CHEM, V280, P40301, DOI 10.1074/jbc.M508538200
   Mukherjee K, 2002, J CELL SCI, V115, P3693, DOI 10.1242/jcs.00034
   Ogura Y, 2001, J BIOL CHEM, V276, P4812, DOI 10.1074/jbc.M008072200
   OMORAIN C, 1984, BRIT MED J, V288, P1859, DOI 10.1136/bmj.288.6434.1859
   Petnicki-Ocwieja T, 2009, P NATL ACAD SCI USA, V106, P15813, DOI 10.1073/pnas.0907722106
   PHILLIPS NC, 1987, INFECT IMMUN, V55, P1426, DOI 10.1128/IAI.55.6.1426-1430.1987
   Philpott DJ, 2010, CURR OPIN IMMUNOL, V22, P428, DOI 10.1016/j.coi.2010.04.010
   Poyet JL, 2001, J BIOL CHEM, V276, P28309, DOI 10.1074/jbc.C100250200
   Rosenstiel P, 2003, GASTROENTEROLOGY, V124, P1001, DOI 10.1053/gast.2003.50157
   ROZENCWEIG M, 1980, RECENT RES CANCER, V74, P72
   RUTGEERTS P, 1991, LANCET, V338, P771, DOI 10.1016/0140-6736(91)90663-A
   Sartor RB, 2004, GASTROENTEROLOGY, V126, P1620, DOI 10.1053/j.gastro.2004.03.024
   SAVERYMUTTU S, 1985, GUT, V26, P994, DOI 10.1136/gut.26.10.994
   Seidelin JB, 2009, PLOS ONE, V4, DOI 10.1371/journal.pone.0007794
   Shih David Q, 2009, Curr Gastroenterol Rep, V11, P473
   Traub S, 2006, J ENDOTOXIN RES, V12, P69, DOI 10.1179/096805106X89044
   Travassos LH, 2010, NAT IMMUNOL, V11, P55, DOI 10.1038/ni.1823
   van Heel DA, 2005, LANCET, V365, P1794, DOI 10.1016/S0140-6736(05)66582-8
   von Kampen O, 2010, J BIOL CHEM, V285, P19921, DOI 10.1074/jbc.M110.127480
   Watanabe T, 2008, J CLIN INVEST, V118, P545, DOI [10.1172/JCI33145, 10.1172/JC133145]
   WINSLET MC, 1994, GUT, V35, P236, DOI 10.1136/gut.35.2.236
   Xavier RJ, 2007, NATURE, V448, P427, DOI 10.1038/nature06005
   Yamamoto-Furusho JK, 2006, J BIOL CHEM, V281, P36060, DOI 10.1074/jbc.M602383200
   Yang ZQ, 2007, GASTROENTEROLOGY, V133, P1510, DOI 10.1053/j.gastro.2007.07.025
NR 53
TC 26
Z9 30
U1 0
U2 7
PU W B SAUNDERS CO-ELSEVIER INC
PI PHILADELPHIA
PA 1600 JOHN F KENNEDY BOULEVARD, STE 1800, PHILADELPHIA, PA 19103-2899 USA
SN 0016-5085
J9 GASTROENTEROLOGY
JI Gastroenterology
PD JUN
PY 2012
VL 142
IS 7
BP 1483
EP +
DI 10.1053/j.gastro.2012.02.040
PG 16
WC Gastroenterology & Hepatology
WE Science Citation Index Expanded (SCI-EXPANDED)
SC Gastroenterology & Hepatology
GA 952GF
UT WOS:000304778700027
PM 22387394
OA Green Accepted
DA 2024-01-22
ER

PT J
AU Hadithi, M
   Cazemier, M
   Meijer, GA
   Bloemena, E
   Felt-Bersma, RJ
   Mulder, CJ
   Meuwissen, SG
   Peña, AS
   van Bodegraven, AA
AF Hadithi, Muhammed
   Cazemier, Marcel
   Meijer, Gerrit A.
   Bloemena, Elisabeth
   Felt-Bersma, Richel J.
   Mulder, Chris J.
   Meuwissen, Stephan G. M.
   Pena, Amado Salvador
   van Bodegraven, Adriaan A.
TI Retrospective analysis of old-age colitis in the Dutch inflammatory
   bowel disease population
SO WORLD JOURNAL OF GASTROENTEROLOGY
LA English
DT Article
DE inflammatory bowel disease; old-age colitis; segmental colitis
ID DIVERTICULAR-DISEASE; ULCERATIVE-COLITIS; CROHNS-DISEASE; INDETERMINATE
   COLITIS; PREVALENCE; COUNTY; COLON; EPIDEMIOLOGY; INFLIXIMAB; COMMUNITY
AB AIM: To describe the characteristics of Dutch patients with chronic, inflammatory bowel disease (IBD) first diagnosed above 60 years of age-a disease also known as old-age colitis (OAC) and to highlight a condition that has a similar appearance to IBD, namely segmental colitis associated with diverticular disease (SCAD).
   METHODS: A retrospective longitudinal survey of patient demographic and clinical characteristics, disease characteristics, diagnostic methods, management and course of disease was performed. The median follow-up period was 10 years.
   RESULTS: Of a total of 1100 IBD patients attending the Department of Gastroenterology, 59 (5%) (median age 82 years (range 64-101); 25 male (42%)] were identified. These patients were diagnosed with ulcerative colitis (n = 37, 61%), Crohn's disease (n = 14, 24%), and indeterminate colitis (n = 8, 15%). Remission was induced in 40 (68%) patients within a median interval of 6 mo (range 1-21) and immunosuppressive therapy was well tolerated. Histological evaluation based on many biopsy samples and the course of the disease led to other diagnosis, namely SCAD instead of IBD in five (8%) patients.
   CONCLUSION: OAC is not an infrequent problem for the gastroenterologist, and should be considered in the evaluation of older patients with clinical features suggestive of IBD. Extra awareness and extensive biopsy sampling are required in order to avoid an erroneous diagnosis purely based on histological mimicry of changes seen in SCAD, when diagnosing IBD in the presence of diverticulosis coli. (C) 2008 The WJG Press. All rights reserved.
C1 [Hadithi, Muhammed; Cazemier, Marcel; Felt-Bersma, Richel J.; Mulder, Chris J.; Meuwissen, Stephan G. M.; van Bodegraven, Adriaan A.] VUmc Univ Med Ctr, Dept Gastroenterol, NL-1007 MB Amsterdam, Netherlands.
   [Meijer, Gerrit A.; Bloemena, Elisabeth; Pena, Amado Salvador] VUmc Univ Med Ctr, Dept Pathol, NL-1007 MB Amsterdam, Netherlands.
C3 Vrije Universiteit Amsterdam; VU UNIVERSITY MEDICAL CENTER; Vrije
   Universiteit Amsterdam; VU UNIVERSITY MEDICAL CENTER
RP van Bodegraven, AA (通讯作者)，VUmc Univ Med Ctr, Dept Gastroenterol, POB 7057, NL-1007 MB Amsterdam, Netherlands.
EM v.bodegraven@vumc.nl
RI Bloemena, Elisabeth/V-1095-2018; van Bodegraven, Ad/ABG-4367-2020;
   Bloemena, Elisabeth/AAZ-1247-2021; van Bodegraven, Ad A/L-3180-2013
OI Bloemena, Elisabeth/0000-0002-0221-9538; van Bodegraven,
   Ad/0000-0003-2636-303X; van Bodegraven, Ad A/0000-0003-2636-303X;
   Meijer, Gerrit/0000-0003-0330-3130
CR Andres PG, 1999, GASTROENTEROL CLIN N, V28, P255, DOI 10.1016/S0889-8553(05)70056-X
   BINDER V, 1982, GASTROENTEROLOGY, V83, P563
   Brandt LJ, 2005, GASTROENTEROLOGY, V128, P157, DOI 10.1053/j.gastro.2004.11.021
   CARR N, 1982, BRIT J SURG, V69, P223, DOI 10.1002/bjs.1800690418
   Gledhill A, 1998, GUT, V42, P392, DOI 10.1136/gut.42.3.392
   GORE S, 1992, INT J COLORECTAL DIS, V7, P76, DOI 10.1007/BF00341290
   GRIMM IS, 1990, GASTROENTEROL CLIN N, V19, P361
   Guindi M, 2004, J CLIN PATHOL, V57, P1233, DOI 10.1136/jcp.2003.015214
   Hanauer SB, 2006, INFLAMM BOWEL DIS, V12, pS3, DOI 10.1097/01.MIB.0000195385.19268.68
   Harpaz N, 2006, J CLIN GASTROENTEROL, V40, pS132, DOI 10.1097/01.mcg.0000225505.67547.90
   HUGHES LE, 1969, GUT, V10, P336, DOI 10.1136/gut.10.5.336
   JONES HW, 1988, AGE AGEING, V17, P410, DOI 10.1093/ageing/17.6.410
   Joossens S, 2002, GASTROENTEROLOGY, V122, P1242, DOI 10.1053/gast.2002.32980
   KADISH SL, 1995, INFLAMM BOWEL DIS, P390
   Laghi A, 2003, GUT, V52, P393, DOI 10.1136/gut.52.3.393
   Legnani Peter, 2006, Gastrointest Endosc Clin N Am, V16, P299, DOI 10.1016/j.giec.2006.03.001
   LENNARDJONES JE, 1989, SCAND J GASTROENTERO, V24, P2, DOI 10.3109/00365528909091339
   LENNARDJONES JE, 1989, SCAND J GASTROENTE S, V170, P16, DOI DOI 10.3109/00365528909091339
   Linskens RK, 2002, EUR J GASTROEN HEPAT, V14, P1013, DOI 10.1097/00042737-200209000-00013
   Ljung T, 2004, GUT, V53, P849, DOI 10.1136/gut.2003.018515
   Loftus EV, 2000, GUT, V46, P336, DOI 10.1136/gut.46.3.336
   Makapugay LM, 1996, AM J SURG PATHOL, V20, P94, DOI 10.1097/00000478-199601000-00011
   MANOUSOS ON, 1967, BRIT MED J, V3, P762, DOI 10.1136/bmj.3.5568.762
   MATHUSVLIEGEN EMH, 1986, ENDOSCOPY, V18, P84, DOI 10.1055/s-2007-1018337
   Michelassi F, 1993, Adv Surg, V26, P307
   MORRIS T, 1984, GUT, V25, P846, DOI 10.1136/gut.25.8.846
   Oshitani N, 2006, AM J GASTROENTEROL, V101, P1484, DOI 10.1111/j.1572-0241.2006.00648.x
   Peppercorn MA, 2004, J CLIN GASTROENTEROL, V38, pS8, DOI 10.1097/01.mcg.0000123993.13937.ec
   Polito JM, 1996, GASTROENTEROLOGY, V111, P580, DOI 10.1053/gast.1996.v111.pm8780560
   Riegler G, 2000, DIGEST DIS SCI, V45, P462, DOI 10.1023/A:1005424603085
   Robertson DJ, 2001, GASTROENTEROL CLIN N, V30, P409, DOI 10.1016/S0889-8553(05)70188-6
   Rutgeerts P, 2004, GASTROENTEROLOGY, V126, P1593, DOI 10.1053/j.gastro.2004.02.070
   Satsangi J, 2006, GUT, V55, P749, DOI 10.1136/gut.2005.082909
   Schreyer AG, 2004, INFLAMM BOWEL DIS, V10, P45, DOI 10.1097/00054725-200401000-00008
   Seiderer J, 2004, DIGESTION, V70, P3, DOI 10.1159/000080075
   SHEPHERD NA, 1991, J CLIN PATHOL, V44, P726, DOI 10.1136/jcp.44.9.726
   Shepherd NA, 1996, GUT, V38, P801, DOI 10.1136/gut.38.6.801
   SINCLAIR TS, 1983, GASTROENTEROLOGY, V85, P1
   SOFTLEY A, 1988, SCAND J GASTROENTERO, V23, P31
   STONNINGTON CM, 1987, GUT, V28, P402, DOI 10.1136/gut.28.4.402
   Triantafillidis JK, 2001, J GASTROENTEROL, V36, P312, DOI 10.1007/s005350170096
   VanRosendaal GMA, 1996, CAN J GASTROENTEROL, V10, P361, DOI 10.1155/1996/519418
   Yantiss RK, 2006, HISTOPATHOLOGY, V48, P116, DOI 10.1111/j.1365-2559.2005.02248.x
NR 43
TC 29
Z9 32
U1 0
U2 3
PU BAISHIDENG PUBLISHING GROUP INC
PI PLEASANTON
PA 8226 REGENCY DR, PLEASANTON, CA 94588 USA
SN 1007-9327
EI 2219-2840
J9 WORLD J GASTROENTERO
JI World J. Gastroenterol.
PD MAY 28
PY 2008
VL 14
IS 20
BP 3183
EP 3187
DI 10.3748/wjg.14.3183
PG 5
WC Gastroenterology & Hepatology
WE Science Citation Index Expanded (SCI-EXPANDED)
SC Gastroenterology & Hepatology
GA 308CC
UT WOS:000256364900010
PM 18506923
OA Green Published, hybrid, Green Submitted
DA 2024-01-22
ER

PT J
AU Gupta, G
   Lautenbach, E
   Lewis, JD
AF Gupta, Gauree
   Lautenbach, Ebbing
   Lewis, James D.
TI Incidence and risk factors for herpes zoster among patients with
   inflammatory bowel disease
SO CLINICAL GASTROENTEROLOGY AND HEPATOLOGY
LA English
DT Article
ID PROGRESSIVE MULTIFOCAL LEUKOENCEPHALOPATHY; PRACTICE RESEARCH DATABASE;
   CROHNS-DISEASE; INFECTIOUS COMPLICATIONS; VARICELLA VACCINE;
   IMMUNE-RESPONSE; AZATHIOPRINE; THERAPY; IMMUNOSUPPRESSION;
   6-MERCAPTOPURINE
AB Background & Aims: An increased risk of herpes zoster in patients with inflammatory bowel disease (IBD) is hypothesized based on altered immune function, especially among patients receiving immunosuppressive medications. Methods: We performed a retrospective cohort study and a retrospective nested case-control study using 1988-1997 data from the General Practice Research Database. In the cohort study, 7823 Crohn's disease (CD) and 11,930 ulcerative colitis (UC) patients were matched on age, sex, and primary care practice to 79,563 randomly selected controls without CD or UC. In the nested case-control study, 185 CD patients with zoster and 266 UC patients with zoster were matched on sex and year of birth to 1787 IBD patients without zoster. Results: In the cohort study, the incidence of zoster was higher in patients with CD and UC compared with their matched controls (UC incidence rate ratio, 1.21; 95% confidence interval [CI], 1.05-1.40; CD incidence rate ratio, 1.61; 95% CI, 1.35-1.92). In the nested case-control study, receipt of a prescription for corticosteroids (adjusted odds ratio, 1.5; 95% CI, 1.1-2.2) or azathioprine/6-mercaptopurine (adjusted odds ratio, 3.1; 95% CI, 1.7-5.6) were both associated with zoster. Conclusions: Patients with IBD, especially those on immunosuppressive medications, are at higher risk for herpes zoster compared with the general population. Future studies should clarify the relative risk associated with anti-tumor necrosis factor a therapies and determine the use of the new zoster vaccine for patients with IBD.
C1 Univ Penn, Ctr Clin Epidemiol & Biostat, Sch Med, Philadelphia, PA 19104 USA.
   Univ Penn, Sch Med, Ctr Educ & Res Therapeut, Philadelphia, PA 19104 USA.
   Univ Penn, Sch Med, Dept Internal Med, Philadelphia, PA 19104 USA.
C3 University of Pennsylvania; University of Pennsylvania; University of
   Pennsylvania
RP Lewis, JD (通讯作者)，Univ Penn, Ctr Clin Epidemiol & Biostat, Sch Med, 720 Blockley Hall,423 Guardian Dr, Philadelphia, PA 19104 USA.
EM jlewis@cceb.med.upenn.edu
CR Aberra FN, 2005, INFLAMM BOWEL DIS, V11, P685, DOI 10.1097/01.MIB.0000160742.91602.b7
   Aberra FN, 2003, GASTROENTEROLOGY, V125, P320, DOI 10.1016/S0016-5085(03)00883-7
   ARBETER AM, 1990, PEDIATRICS, V85, P338
   Arnott IDR, 2003, PHARMACOL RES, V47, P1, DOI 10.1016/S1043-6618(02)00264-5
   Bresnihan B, 2003, RHEUM DIS CLIN N AM, V29, P185, DOI 10.1016/S0889-857X(02)00101-1
   Brisson M., 2003, Journal of Medical Virology, V70, pS9, DOI 10.1002/jmv.10313
   Franchimont D, 2004, ANN NY ACAD SCI, V1024, P124, DOI 10.1196/annals.1321.009
   Fraser AG, 2002, GUT, V50, P485, DOI 10.1136/gut.50.4.485
   Gilden DH, 2005, NEW ENGL J MED, V352, P2344, DOI 10.1056/NEJMe058090
   Gnann JW, 2002, NEW ENGL J MED, V347, P340, DOI 10.1056/NEJMcp1302674
   Gupta G, 2005, GASTROENTEROLOGY, V129, P819, DOI 10.1053/j.gastro.2005.06.022
   Hambleton S, 2005, CLIN MICROBIOL REV, V18, P70, DOI 10.1128/CMR.18.1.70-80.2005
   Irwin M, 1998, J INFECT DIS, V178, pS104, DOI 10.1086/514272
   JICK H, 1991, BRIT MED J, V302, P766, DOI 10.1136/bmj.302.6779.766
   Jick SS, 2003, PHARMACOTHERAPY, V23, P686, DOI 10.1592/phco.23.5.686.32205
   Kennerfalk A, 2002, ANN PHARMACOTHER, V36, P797, DOI 10.1345/aph.1A226
   Kleinschmidt-DeMasters BK, 2005, NEW ENGL J MED, V353, P369, DOI 10.1056/NEJMoa051782
   Korelitz BI, 1999, AM J GASTROENTEROL, V94, P424, DOI 10.1111/j.1572-0241.1999.871_w.x
   Langer-Gould A, 2005, NEW ENGL J MED, V353, P375, DOI 10.1056/NEJMoa051847
   Lewis JD, 2002, PHARMACOEPIDEM DR S, V11, P211, DOI 10.1002/pds.698
   Lewis JD, 2004, GASTROENTEROLOGY, V126, P665, DOI 10.1053/j.gastro.2003.12.003
   Lewis JD, 2000, GASTROENTEROLOGY, V118, P1018, DOI 10.1016/S0016-5085(00)70353-2
   Lewis JD, 2001, GASTROENTEROLOGY, V121, P1080, DOI 10.1053/gast.2001.28703
   Lewis JD, 2005, PHARMACOEPIDEM DR S, V14, P443, DOI 10.1002/pds.1115
   LIS Y, 1995, J CLIN EPIDEMIOL, V48, P431, DOI 10.1016/0895-4356(94)00137-F
   Marchal L, 2004, ALIMENT PHARM THER, V19, P749, DOI 10.1111/j.1365-2036.2004.01904.x
   McCormick A, 1995, MORBIDITY STAT GEN P
   Mueller XM, 2004, ANN THORAC SURG, V77, P354, DOI 10.1016/j.athoracsur.2003.07.006
   Oxman MN, 2005, NEW ENGL J MED, V352, P2271, DOI 10.1056/NEJMoa051016
   Pelaia G, 2003, LIFE SCI, V72, P1549, DOI 10.1016/S0024-3205(02)02446-3
   PRESENT DH, 1989, ANN INTERN MED, V111, P641, DOI 10.7326/0003-4819-111-8-641
   Rodríguez LAG, 1998, BRIT J CLIN PHARMACO, V45, P419
   ROTHMAN KJ, 1998, MODERN EPIDEMIOLOGY, P98
   Sands BE, 2004, INFLAMM BOWEL DIS, V10, P677, DOI 10.1097/00054725-200409000-00028
   Schmader K, 1998, J AM GERIATR SOC, V46, P973, DOI 10.1111/j.1532-5415.1998.tb02751.x
   Sohail MR, 2005, MAYO CLIN PROC, V80, P1011, DOI 10.4065/80.8.1011
   Strom BL., 2000, Pharmacoepidemiology, V3rd ed.
   STUCK AE, 1989, REV INFECT DIS, V11, P954
   TAKAHASHI M, 1985, POSTGRAD MED J, V61, P61
   Thomas SL, 2004, LANCET INFECT DIS, V4, P26, DOI 10.1016/S1473-3099(03)00857-0
   Van Assche G, 2005, NEW ENGL J MED, V353, P362, DOI 10.1056/NEJMoa051586
   1994, GEN PRACTICE RES DAT
NR 42
TC 154
Z9 159
U1 0
U2 4
PU ELSEVIER SCIENCE INC
PI NEW YORK
PA STE 800, 230 PARK AVE, NEW YORK, NY 10169 USA
SN 1542-3565
EI 1542-7714
J9 CLIN GASTROENTEROL H
JI Clin. Gastroenterol. Hepatol.
PD DEC
PY 2006
VL 4
IS 12
BP 1483
EP 1490
DI 10.1016/j.cgh.2006.09.019
PG 8
WC Gastroenterology & Hepatology
WE Science Citation Index Expanded (SCI-EXPANDED)
SC Gastroenterology & Hepatology
GA 119CN
UT WOS:000242989900014
PM 17162240
DA 2024-01-22
ER

PT J
AU Imamura, Y
   Kurokawa, MS
   Yoshikawa, H
   Nara, K
   Takada, E
   Masuda, C
   Tsukikawa, S
   Ozaki, S
   Matsuda, T
   Suzuki, N
AF Imamura, Y
   Kurokawa, MS
   Yoshikawa, H
   Nara, K
   Takada, E
   Masuda, C
   Tsukikawa, S
   Ozaki, S
   Matsuda, T
   Suzuki, N
TI Involvement of Th1 cells and heat shock protein 60 in the pathogenesis
   of intestinal Behcet's disease
SO CLINICAL AND EXPERIMENTAL IMMUNOLOGY
LA English
DT Article
DE Behcet's disease; CCR5; HSP; MIP1; Txk
ID NONRECEPTOR TYROSINE KINASE; CROHNS-DISEASE; T-CELLS; TEC FAMILY;
   IFN-GAMMA; EXPRESSION; THERAPY; LESIONS; INTERLEUKIN-12; PROTEINS
AB Involvement of excessive Th1 cell functions and heat shock protein expression in the pathogenesis of Behcet's disease (BD) has been reported. In this study we have characterized immune responses in intestinal lesions of BD. Peripheral blood lymphocytes (PBL) of BD and healthy controls (HC) and tissue specimens of intestinal Behcet's disease (intestinal BD), Crohn's disease (CD) and ulcerative colitis (UC) were analysed for mRNA and protein expression by reverse transcriptase-polymerase chain reaction (PCR) and immunohistochemistry, respectively. PBL of BD patients expressed the Th1-related chemokine receptor, CCR5 and CXCR3 preferentially compared with those of healthy controls. Intestinal lesions of BD expressed interferon (IFN)-gamma, tumour necrosis factor (TNF)-alpha and interleukin (IL)-12 mRNA, indicating Th1 skewed responses in vivo. mRNA of Txk, a Tec family tyrosine kinase specific to Th1 cells, was expressed in the lesions, suggesting its contribution to the Th1-dominant responses. In the intestinal samples, CCR5 was detected in all the cases with BD, whereas Th2-related CCR3 and CCR4 were detected randomly, mainly in the cases with inactive BD and those receiving large amounts of prednisolone, indicating the Th1-dominant immune responses in the intestinal lesions. As the ligands of CCR5, MIP1alpha and MIP1beta were detected, whereas RANTES was not. Heat shock protein (HSP) 60 was expressed in PBL and intestinal tissues of BD. Th1-dominant immune responses and HSP60 expression may induce the inflammatory responses and thus be associated with the pathogenesis of intestinal BD.
C1 St Marianna Univ, Sch Med, Dept Immunol, Miyamae Ku, Kanagawa 2168511, Japan.
   St Marianna Univ, Sch Med, Dept Med, Kanagawa 2168511, Japan.
   St Marianna Univ, Sch Med, Dept Surg, Kanagawa 2168511, Japan.
C3 Saint Marianna University; Saint Marianna University; Saint Marianna
   University
RP Suzuki, N (通讯作者)，St Marianna Univ, Sch Med, Dept Immunol, Miyamae Ku, 2-16-1 Sugao, Kanagawa 2168511, Japan.
EM n3suzuki@marianna-u.ac.jp
CR Balabanova M, 1999, J AM ACAD DERMATOL, V41, P540, DOI 10.1016/S0190-9622(99)80049-8
   Colpaert S, 2002, EUR CYTOKINE NETW, V13, P431
   Demirkesen C, 2001, AM J CLIN PATHOL, V116, P341, DOI 10.1309/GCTH-0060-55K8-XCTT
   Direskeneli H, 2003, CLIN EXP RHEUMATOL, V21, pS44
   Direskeneli H, 2000, J RHEUMATOL, V27, P708
   Ergun T, 2001, J AM ACAD DERMATOL, V45, P904, DOI 10.1067/mjd.2001.117728
   Esin S, 1997, CLIN EXP IMMUNOL, V107, P520, DOI 10.1046/j.1365-2249.1997.d01-947.x
   Flohé SB, 2003, J IMMUNOL, V170, P2340, DOI 10.4049/jimmunol.170.5.2340
   Frassanito MA, 1999, ARTHRITIS RHEUM, V42, P1967, DOI 10.1002/1529-0131(199909)42:9<1967::AID-ANR24>3.0.CO;2-Z
   Gao P, 2003, J LEUKOCYTE BIOL, V73, P273, DOI 10.1189/jlb.0602269
   Gordon JN, 2003, HOSP MED, V64, P708, DOI 10.12968/hosp.2003.64.12.2361
   Hassard PV, 2001, GASTROENTEROLOGY, V120, P995, DOI 10.1053/gast.2001.22556
   Itoh H, 1999, J BIOL CHEM, V274, P35147, DOI 10.1074/jbc.274.49.35147
   Kakazu T, 1999, AM J GASTROENTEROL, V94, P2149
   Kaneko S, 1997, CLIN EXP IMMUNOL, V108, P204, DOI 10.1046/j.1365-2249.1997.3611265.x
   Kashiwakura J, 1999, J EXP MED, V190, P1147, DOI 10.1084/jem.190.8.1147
   Kim B, 2000, AM J DERMATOPATH, V22, P379, DOI 10.1097/00000372-200010000-00001
   Kram MT, 2003, DIS COLON RECTUM, V46, P118, DOI 10.1007/s10350-004-6506-4
   Lehner T, 1999, ANN MED INTERNE, V150, P483
   Leifeld L, 2003, J PATHOL, V199, P335, DOI 10.1002/path.1298
   Ludwig D, 1999, DIGEST DIS SCI, V44, P1440, DOI 10.1023/A:1026616221950
   Mantas C, 2000, CLIN EXP RHEUMATOL, V18, P249
   Mariani P, 2000, DIGEST DIS SCI, V45, P2029, DOI 10.1023/A:1005516730754
   Ohashi K, 2000, J IMMUNOL, V164, P558, DOI 10.4049/jimmunol.164.2.558
   Önder M, 2003, ADV EXP MED BIOL, V528, P245
   Örmälä T, 2001, J PEDIATR GASTR NUTR, V33, P133, DOI 10.1097/00005176-200108000-00007
   Rau B, 2003, INTENS CARE MED, V29, P622, DOI 10.1007/s00134-003-1668-4
   Sakane T, 1999, NEW ENGL J MED, V341, P1284, DOI 10.1056/NEJM199910213411707
   Sands BE, 2004, NEW ENGL J MED, V350, P876, DOI 10.1056/NEJMoa030815
   Takada Y, 1997, J GASTROENTEROL, V32, P598, DOI 10.1007/BF02934108
   Takeba Y, 2002, J IMMUNOL, V168, P2365, DOI 10.4049/jimmunol.168.5.2365
   Tanaka Y, 1999, J IMMUNOL, V163, P6209
   Travis SPL, 2001, GUT, V49, P725, DOI 10.1136/gut.49.5.725
   Vabulas RM, 2001, J BIOL CHEM, V276, P31332, DOI 10.1074/jbc.M103217200
   WINROW VR, 1993, DIGEST DIS SCI, V38, P1994, DOI 10.1007/BF01297075
   Zanin-Zhorov A, 2003, FASEB J, V17, P1567, DOI 10.1096/fj.02-1139fje
NR 36
TC 94
Z9 96
U1 0
U2 6
PU WILEY
PI HOBOKEN
PA 111 RIVER ST, HOBOKEN 07030-5774, NJ USA
SN 0009-9104
EI 1365-2249
J9 CLIN EXP IMMUNOL
JI Clin. Exp. Immunol.
PD FEB
PY 2005
VL 139
IS 2
BP 371
EP 378
DI 10.1111/j.1365-2249.2005.02695.x
PG 8
WC Immunology
WE Science Citation Index Expanded (SCI-EXPANDED)
SC Immunology
GA 889JN
UT WOS:000226439400025
PM 15654837
OA Green Published
DA 2024-01-22
ER

PT J
AU Mayer, L
   Young, Y
AF Mayer, Lloyd
   Young, Yuki
TI Infusion reactions and their management
SO GASTROENTEROLOGY CLINICS OF NORTH AMERICA
LA English
DT Article
ID CROHNS-DISEASE; INFLIXIMAB; ANTIBODIES; EXPERIENCE; EFFICACY; THERAPY;
   TRIAL; TERM
AB Infusion reactions are the most common adverse events associated with the use of infliximab (Renticade), a chimeric mouse-human monoclonal antibody, for the treatment of inflammatory bowel disease. Acute and delayed infusion reactions have been described. They may be related to the presence of antibodies to infliximab, but the reactions arc typically not IgE-mediated anaphylaxis, making it possible to retreat patients using specific protocols. These protocols are detailed in this article.
C1 Mt Sinai Sch Med, Div Gastroenterol & Clin Immunol, New York, NY 10029 USA.
   Mt Sinai Sch Med, Div Gastroenterol, New York, NY 10029 USA.
C3 Icahn School of Medicine at Mount Sinai; Icahn School of Medicine at
   Mount Sinai
RP Mayer, L (通讯作者)，Mt Sinai Sch Med, Div Gastroenterol & Clin Immunol, 1 Gustave L Levy Pl,Box 1089, New York, NY 10029 USA.
EM lloyd.mayer@mssm.edu
CR Baert F, 2003, NEW ENGL J MED, V348, P601, DOI 10.1056/NEJMoa020888
   Cheifetz A, 2003, AM J GASTROENTEROL, V98, P1315, DOI 10.1016/S0002-9270(03)00231-4
   Farrell RJ, 2000, AM J GASTROENTEROL, V95, P3490
   Farrell RJ, 2003, GASTROENTEROLOGY, V124, P917, DOI 10.1053/gast.2003.50145
   Hanauer SB, 2002, LANCET, V359, P1541, DOI 10.1016/S0140-6736(02)08512-4
   Hanauer SB, 2004, CLIN GASTROENTEROL H, V2, P542, DOI 10.1016/S1542-3565(04)00238-1
   Present DH, 1999, NEW ENGL J MED, V340, P1398, DOI 10.1056/NEJM199905063401804
   Puchner TC, 2001, INFLAMM BOWEL DIS, V7, P34, DOI 10.1097/00054725-200102000-00005
   Rutgeerts P, 2004, GASTROENTEROLOGY, V126, P402, DOI 10.1053/j.gastro.2003.11.014
   Rutgeerts P, 1999, GASTROENTEROLOGY, V117, P761, DOI 10.1016/S0016-5085(99)70332-X
   Sandborn WJ, 2003, GASTROENTEROLOGY, V124, P1140, DOI 10.1053/gast.2003.50182
   Sands BE, 2004, NEW ENGL J MED, V350, P876, DOI 10.1056/NEJMoa030815
   Targan SR, 1997, NEW ENGL J MED, V337, P1029, DOI 10.1056/NEJM199710093371502
NR 13
TC 43
Z9 47
U1 1
U2 4
PU W B SAUNDERS CO-ELSEVIER INC
PI PHILADELPHIA
PA 1600 JOHN F KENNEDY BOULEVARD, STE 1800, PHILADELPHIA, PA 19103-2899 USA
SN 0889-8553
J9 GASTROENTEROL CLIN N
JI Gastroenterol. Clin. North Am.
PD DEC
PY 2006
VL 35
IS 4
BP 857
EP +
DI 10.1016/j.gtc.2006.09.006
PG 11
WC Gastroenterology & Hepatology
WE Science Citation Index Expanded (SCI-EXPANDED)
SC Gastroenterology & Hepatology
GA 119RA
UT WOS:000243029500010
PM 17129817
DA 2024-01-22
ER

PT J
AU Zhao, J
   Wang, HG
   Zhou, J
   Qian, J
   Yang, HJ
   Zhou, Y
   Ding, H
   Gong, Y
   Qi, XY
   Jiao, YW
   Ying, P
   Tang, LM
   Sun, Y
   Zhu, WM
AF Zhao, Jie
   Wang, Honggang
   Zhou, Jin
   Qian, Jun
   Yang, Haojun
   Zhou, Yan
   Ding, Hao
   Gong, Yu
   Qi, Xiaoyang
   Jiao, Yuwen
   Ying, Pu
   Tang, Liming
   Sun, Ye
   Zhu, Weiming
TI miR-130a-3p, a Preclinical Therapeutic Target for Crohn's Disease
SO JOURNAL OF CROHNS & COLITIS
LA English
DT Article
DE Crohn's disease; miR-130a-3p; ATG16L1; NF-kappa B pathway; colitis
ID AUTOPHAGY; EXPRESSION; ACTIVATION; MICRORNAS; PROMOTES; INFLAMMASOMES;
   COLITIS; ATG16L1; MODELS; CELLS
AB Background: Crohn's disease [CD] is a chronic, relapsing and incurable inflammatory disorder. Micro RNAs [miRNAs], which modulate gene expression by binding to mRNAs, may make significant contributions to understanding the complex pathobiology and aetiology of CD. This study aimed to investigate the therapeutic role and mechanism of miR-130a-3p in CD.
   Methods: Differentially expressed miRNAs in colon tissues of CD patients and normal controls [NCs] were screened using an miRNA microarray and then validated by quantitative reverse transcriptase-PCR [qRT-PCR]. The functional role of miR-130a-3p in the pathogenesis of CD was then demonstrated by in vitro and in vivo studies. The target genes of miR-130a-3p and the associated signalling pathways were identified using bioinformatics analysis and experimental verification of the interactions between the target predicted by the algorithms and dysregulated mRNAs. The therapeutic role of miR-130a-3p in trinitro-benzene-sulfonic acid [TNBS]-induced colitis models was further investigated.
   Results: Our data demonstrated that miR-130a-3p is the most significantly upregulated miRNA and that miR-130a knockout significantly protects mice against TNBS-induced colitis. Gain- and loss-of-function studies indicated that miR-130a-3p promotes CD development by targeting ATG16L1 via the NF-kappa B pathway. Furthermore, an miR-130a-3p inhibitor significantly suppressed NLRP3 inflammasome activity by inducing autophagy in a mouse macrophage cell line [RAW264.7]. Therapeutically, an miR-130a-3p inhibitor effectively ameliorated the severity of TNBS-induced colitis.
   Conclusion: Our study reveals that miR-130a-3p promotes CD progression via the ATG16L1/NF-kappa B pathway and serves as a potential preclinical therapeutic target in CD.
C1 [Zhao, Jie; Qian, Jun; Yang, Haojun; Zhou, Yan; Gong, Yu; Qi, Xiaoyang; Jiao, Yuwen; Tang, Liming] Nanjing Med Univ, Dept Gastrointestinal Surg, Affiliated Changzhou 2 Peoples Hosp, 68 Gehu Rd, Changzhou 213000, Jiangsu, Peoples R China.
   [Zhao, Jie; Zhou, Jin] Soochow Univ, Dept Gen Surg, Affiliated Hosp 1, Suzhou, Jiangsu, Peoples R China.
   [Wang, Honggang] Nantong Univ, Taizhou Peoples Hosp, Dept Gen Surg, Med Sch, Taizhou, Jiangsu, Peoples R China.
   [Ding, Hao] Nanjing Univ, Jinling Hosp, Sch Med, Dept Orthoped, Nanjing, Jiangsu, Peoples R China.
   [Ying, Pu] Nanjing Univ Chinese Med, Dept Orthoped, Changshu Hosp, Changshu, Jiangsu, Peoples R China.
   [Sun, Ye] Nanjing Med Univ, Dept Orthopaed, Affiliated Hosp 1, 300 Guangzhou Rd, Nanjing 210002, Jiangsu, Peoples R China.
   [Zhu, Weiming] Nanjing Univ, Jinling Hosp, Dept Gen Surg, Med Sch, 305 East Zhongshan Rd, Nanjing 210002, Jiangsu, Peoples R China.
C3 Nanjing Medical University; Soochow University - China; Nantong
   University; Nanjing University; Nanjing University of Chinese Medicine;
   Nanjing Medical University; Nanjing University
RP Tang, LM (通讯作者)，Nanjing Med Univ, Dept Gastrointestinal Surg, Affiliated Changzhou 2 Peoples Hosp, 68 Gehu Rd, Changzhou 213000, Jiangsu, Peoples R China.; Sun, Y (通讯作者)，Nanjing Med Univ, Dept Orthopaed, Affiliated Hosp 1, 300 Guangzhou Rd, Nanjing 210002, Jiangsu, Peoples R China.; Zhu, WM (通讯作者)，Nanjing Univ, Jinling Hosp, Dept Gen Surg, Med Sch, 305 East Zhongshan Rd, Nanjing 210002, Jiangsu, Peoples R China.
EM drtangliming@163.com; sunye881005@163.com; zhuweimingtg@163.com
RI Zhou, Jin/JEF-3922-2023; Ying, Pu/AAX-7120-2021
OI Ying, Pu/0000-0003-3975-6326
FU China Postdoctoral Science Foundation [2020M671542]; Natural Science
   Foundation of Jiangsu Province [BK 20170358, BK 20160572]; '333' Level
   II Talent Project of Jiangsu Province [QT201705]; Natural Science
   Foundation of Jiangsu Province, General Program [BK20181115]; Jiangsu
   Provincial Medical Youth Talent [QNRC 2016514]; National Natural Science
   Foundation of China [81600434]; Science and Technology Support Plan of
   Taizhou [Social Development] [TS201801]
FX This work was supported by funding from the China Postdoctoral Science
   Foundation [No. 2020M671542], Natural Science Foundation of Jiangsu
   Province [Nos. BK 20170358 and BK 20160572], '333' Level II Talent
   Project of Jiangsu Province [No. QT201705], Natural Science Foundation
   of Jiangsu Province, General Program [No. BK20181115], Jiangsu
   Provincial Medical Youth Talent [QNRC 2016514], the National Natural
   Science Foundation of China [No. 81600434] and Science and Technology
   Support Plan of Taizhou [Social Development, No. TS201801].
CR Adolph TE, 2013, NATURE, V503, P272, DOI 10.1038/nature12599
   BEST WR, 1976, GASTROENTEROLOGY, V70, P439
   Caselli E, 2017, VIROL J, V14, DOI 10.1186/s12985-016-0672-6
   Chen JS, 2016, ONCOL REP, V35, P3285, DOI 10.3892/or.2016.4719
   Chen Wei-Xu, 2014, World J Gastrointest Pathophysiol, V5, P63, DOI 10.4291/wjgp.v5.i2.63
   Chen XD, 2014, BIOMACROMOLECULES, V15, P2166, DOI 10.1021/bm500327m
   Chuang SY, 2013, P NATL ACAD SCI USA, V110, P16079, DOI 10.1073/pnas.1306556110
   Clayburgh DR, 2005, J CLIN INVEST, V115, P2702, DOI 10.1172/JCI24970
   Daperno M, 2004, GASTROINTEST ENDOSC, V60, P505, DOI 10.1016/S0016-5107(04)01878-4
   de Sousa MC, 2019, INT J MOL SCI, V20, DOI 10.3390/ijms20246249
   Diamanti MA, 2017, J EXP MED, V214, P423, DOI 10.1084/jem.20161867
   Guo HT, 2015, NAT MED, V21, P677, DOI 10.1038/nm.3893
   Nguyen HTT, 2014, GASTROENTEROLOGY, V146, P508, DOI 10.1053/j.gastro.2013.10.021
   Harris J, 2011, J BIOL CHEM, V286, P9587, DOI 10.1074/jbc.M110.202911
   Hoefkens E, 2013, AUTOPHAGY, V9, P2046, DOI 10.4161/auto.26337
   Hu Y, 2019, YONSEI MED J, V60, P381, DOI 10.3349/ymj.2019.60.4.381
   Ishida Masaharu, 2013, Curr Anesthesiol Rep, V1, P63
   Ji ML, 2018, NAT COMMUN, V9, DOI 10.1038/s41467-018-07360-1
   Jiang H, 2015, ONCOL REP, V34, P1153, DOI 10.3892/or.2015.4099
   Jostins L, 2012, NATURE, V491, P119, DOI 10.1038/nature11582
   Kagan JC, 2012, CELL, V151, P1168, DOI 10.1016/j.cell.2012.11.011
   Kalla R, 2015, GUT, V64, P504, DOI 10.1136/gutjnl-2014-307891
   Kaser A, 2010, ANNU REV IMMUNOL, V28, P573, DOI 10.1146/annurev-immunol-030409-101225
   Khor B, 2011, NATURE, V474, P307, DOI 10.1038/nature10209
   Ko JH, 2017, ONCOTARGET, V8, P40817, DOI 10.18632/oncotarget.17256
   Li BK, 2014, MED ONCOL, V31, DOI 10.1007/s12032-014-0230-2
   Liang HD, 2017, PHARMAZIE, V72, P468, DOI 10.1691/ph.2017.7525
   Liu DW, 2018, CELL CYCLE, V17, P2484, DOI 10.1080/15384101.2018.1542901
   Liu SG, 2013, ONCOL LETT, V5, P1639, DOI 10.3892/ol.2013.1251
   Luo XP, 2017, SCI REP-UK, V7, DOI 10.1038/s41598-017-12562-6
   Nys K, 2013, NAT REV GASTRO HEPAT, V10, P395, DOI 10.1038/nrgastro.2013.66
   Pathan M, 2015, PROTEOMICS, V15, P2597, DOI 10.1002/pmic.201400515
   Podolsky DK, 2002, NEW ENGL J MED, V347, P417, DOI 10.1056/NEJMra0804647
   Ros XBD, 2016, METHODS, V103, P157, DOI 10.1016/j.ymeth.2016.04.003
   Salem M, 2015, AUTOPHAGY, V11, P585, DOI 10.1080/15548627.2015.1017187
   Sand M, 2012, BRIT J DERMATOL, V167, P847, DOI 10.1111/j.1365-2133.2012.11022.x
   Schaefer JS, 2015, BMC IMMUNOL, V16, DOI 10.1186/s12865-015-0069-0
   Schirmer M, 2018, NAT MICROBIOL, V3, P337, DOI 10.1038/s41564-017-0089-z
   Serramito-Gómez I, 2019, AUTOPHAGY, V15, P1657, DOI 10.1080/15548627.2019.1628549
   Shannon P, 2003, GENOME RES, V13, P2498, DOI 10.1101/gr.1239303
   Shao BZ, 2019, INFLAMMATION, V42, P1147, DOI 10.1007/s10753-019-01008-y
   Shi CS, 2012, NAT IMMUNOL, V13, P255, DOI 10.1038/ni.2215
   Singh UP, 2003, J IMMUNOL, V171, P1401, DOI 10.4049/jimmunol.171.3.1401
   Suresh S, 2011, J CELL COMMUN SIGNAL, V5, P183, DOI 10.1007/s12079-011-0139-x
   Tan JMJ, 2018, NAT MICROBIOL, V3, P1472, DOI 10.1038/s41564-018-0293-5
   Tian YH, 2019, GASTROENTEROLOGY, V156, P2281, DOI 10.1053/j.gastro.2019.02.023
   Vermeire S, 2007, ALIMENT PHARM THER, V25, P3, DOI 10.1111/j.1365-2036.2006.03134.x
   Villani AC, 2009, NAT GENET, V41, P71, DOI 10.1038/ng.285
   Wang HG, 2016, J CROHNS COLITIS, V10, P1076, DOI 10.1093/ecco-jcc/jjw065
   Wang K, 2018, BIOCHEM PHARMACOL, V155, P494, DOI 10.1016/j.bcp.2018.07.039
   Wang XC, 2010, AM J MED SCI, V340, P385, DOI 10.1097/MAJ.0b013e3181e892a0
   Wilson PA, 2011, BMC GENOMICS, V12, DOI 10.1186/1471-2164-12-250
   Wirtz S, 2007, NAT PROTOC, V2, P541, DOI 10.1038/nprot.2007.41
   Wu LY, 2017, J GASTROEN HEPATOL, V32, P1706, DOI 10.1111/jgh.13778
   Zhao J, 2020, INT IMMUNOPHARMACOL, V81, DOI 10.1016/j.intimp.2019.105977
NR 55
TC 10
Z9 10
U1 0
U2 21
PU OXFORD UNIV PRESS
PI OXFORD
PA GREAT CLARENDON ST, OXFORD OX2 6DP, ENGLAND
SN 1873-9946
EI 1876-4479
J9 J CROHNS COLITIS
JI J. Crohns Colitis
PD APR
PY 2021
VL 15
IS 4
BP 647
EP 664
DI 10.1093/ecco-jcc/jjaa204
PG 18
WC Gastroenterology & Hepatology
WE Science Citation Index Expanded (SCI-EXPANDED)
SC Gastroenterology & Hepatology
GA RT5OX
UT WOS:000644511300014
PM 33022049
OA Bronze
DA 2024-01-22
ER

PT J
AU Liu, JL
   Andrews, JM
   Sammour, T
   Bryant, RV
   Grafton, R
   Simpson, E
   Putrus, E
   Nixon, C
AF Liu, Jianliang
   Andrews, Jane M.
   Sammour, Tarik
   Bryant, Robert, V
   Grafton, Rachel
   Simpson, Eliza
   Putrus, Emma
   Nixon, Claire
TI Benefits of Exclusive Enteral Nutrition in Adults With Complex Active
   Crohn's Disease: A Case Series of 13 Consecutive Patients
SO CROHNS & COLITIS 360
LA English
DT Article
DE inflammatory bowel disease; Crohn's disease; exclusive enteral nutrition
ID SERUM-ALBUMIN; CHILDREN; COMPLICATIONS; CORTICOSTEROIDS; ASSOCIATION;
   GUIDELINES; MANAGEMENT; CONSENSUS; SURGERY; DIET
AB Background and Aims: Immunosuppressive therapy is routine for adults with complex active Crohn's disease (CD), however carries risks, particularly in the setting of sepsis. Exclusive enteral nutrition (EEN) is widely used in paediatric CD, yet efficacy data in adults are sparse. This study evaluated outcomes of EEN in adults with complex active CD.
   Methods: Between December 2016 and June 2018, 13 patients with complex active CD (range 20-74 years) managed at a single hospital received 2 or more weeks of EEN. Patients were offered EEN based on either malnutrition, contraindication to immunosuppression, or CD refractory to multiple therapies. Subjective and objective outcomes were recorded at 2 and 6 weeks and compared with baseline data.
   Results: Nine of 13 patients experienced subjective improvement in wellbeing. Objective improvements included nine CRP decrements (median = 87.7 mg/L, IQR = 70.6 mg/L), nine serum albumin increments (median = 7 g/L, IQR = 4 g/L), and six gained weight (median = 3.6 kg, IQR = 3.0 kg). All five patients with complex abscess resolved without surgery. One ileocolic fistula and one enterocutaneous fistula achieved resolution without surgery. One of two perianal fistulae cases resolved without surgery. Seven of 10 patients initially thought to need surgery avoided it due to disease resolution. Only one of the three patients who proceeded to surgery sustained a post-operative complication. There were no EEN-associated complications.
   Conclusions: In complex active CD, our real-world data show that EEN improves wellbeing, decreases inflammatory markers, leads to healthy weight gain, reduces need for surgical intervention, and reduces postoperative complications.
C1 [Liu, Jianliang; Andrews, Jane M.; Sammour, Tarik; Bryant, Robert, V] Univ Adelaide, Fac Hlth & Med Sci, Med Sch, Adelaide, SA, Australia.
   [Andrews, Jane M.; Grafton, Rachel] Royal Adelaide Hosp, Dept Gastroenterol & Hepatol, Adelaide, SA, Australia.
   [Sammour, Tarik] Royal Adelaide Hosp, Dept Surg, Colorectal Unit, Adelaide, SA, Australia.
   [Bryant, Robert, V] Queen Elizabeth Hosp, Dept Gastroenterol & Hepatol, Adelaide, SA, Australia.
   [Simpson, Eliza; Putrus, Emma; Nixon, Claire] Royal Adelaide Hosp, Dept Clin Dietet, Adelaide, SA, Australia.
C3 University of Adelaide; Royal Adelaide Hospital; Royal Adelaide
   Hospital; Royal Adelaide Hospital
RP Liu, JL (通讯作者)，Royal Adelaide Hosp, Gastroenterol Dept, Port Rd, Adelaide, SA 5000, Australia.
EM LaurenceLiuJianLiang@gmail.com
OI Liu, Jianliang/0000-0001-5520-2011
CR Afzal NA, 2004, ALIMENT PHARM THER, V20, P167, DOI 10.1111/j.1365-2036.2004.02002.x
   Baumgart DC, 2012, LANCET, V380, P1590, DOI 10.1016/S0140-6736(12)60026-9
   Borrelli O, 2006, CLIN GASTROENTEROL H, V4, P744, DOI 10.1016/j.cgh.2006.03.010
   Crohn's & Colitis Australia, 2019, IBD
   Day A, JGH OPEN
   Day AS, 2006, J GASTROEN HEPATOL, V21, P1609, DOI 10.1111/j.1440-1746.2006.04294.x
   Dziechciarz P, 2007, ALIMENT PHARM THER, V26, P795, DOI 10.1111/j.1365-2036.2007.03431.x
   Haupt W, 1999, EUR J SURG, V165, P307
   Heerasing N, 2017, ALIMENT PHARM THER, V45, P660, DOI 10.1111/apt.13934
   Heuschkel RB, 2000, J PEDIATR GASTR NUTR, V31, P8, DOI 10.1097/00005176-200007000-00005
   Kansal S, 2013, GASTROENT RES PRACT, V2013, DOI 10.1155/2013/482108
   Lawley M, 2018, J PEDIATR GASTR NUTR, V67, pE22, DOI [10.1097/MPG.0000000000001946, 10.1097/mpg.0000000000001946]
   Levin AD, 2011, DIGEST DIS SCI, V56, P830, DOI 10.1007/s10620-010-1544-3
   Levine A, 2003, J PEDIATR GASTR NUTR, V36, P464, DOI 10.1097/00005176-200304000-00008
   Li G, 2014, EUR J CLIN NUTR, V68, P441, DOI 10.1038/ejcn.2014.16
   Lichtenstein GR, 2006, CLIN GASTROENTEROL H, V4, P621, DOI 10.1016/j.cgh.2006.03.002
   Matsuoka K, 2018, J GASTROENTEROL, V53, P305, DOI 10.1007/s00535-018-1439-1
   Narula N, 2018, COCHRANE DB SYST REV, DOI 10.1002/14651858.CD000542.pub3
   OKADA M, 1990, HEPATO-GASTROENTEROL, V37, P72
   Patel KV, 2016, NAT REV GASTRO HEPAT, V13, P707, DOI 10.1038/nrgastro.2016.158
   Qin GM, 2016, MED SCI MONITOR, V22, P4393, DOI 10.12659/MSM.897460
   Ruemmele FM, 2014, J CROHNS COLITIS, V8, P1179, DOI 10.1016/j.crohns.2014.04.005
   Schiesser M, 2008, CLIN NUTR, V27, P565, DOI 10.1016/j.clnu.2008.01.010
   Vadan R, 2011, CLIN NUTR, V30, P86, DOI 10.1016/j.clnu.2010.07.019
   Wall CL, 2013, WORLD J GASTROENTERO, V19, P7652, DOI 10.3748/wjg.v19.i43.7652
   Wang HG, 2016, WORLD J SURG, V40, P1993, DOI 10.1007/s00268-016-3488-z
   Whitten KE, 2012, J DIGEST DIS, V13, P107, DOI 10.1111/j.1751-2980.2011.00558.x
   Whitten KE, 2010, J GASTROENTEROL, V45, P399, DOI 10.1007/s00535-009-0165-0
   Yan D, 2014, EUR J CLIN NUTR, V68, P959, DOI 10.1038/ejcn.2014.31
   Zachos M, 2007, COCHRANE DB SYST REV, DOI 10.1002/14651858.CD000542.pub2
NR 30
TC 1
Z9 1
U1 1
U2 3
PU OXFORD UNIV PRESS
PI OXFORD
PA GREAT CLARENDON ST, OXFORD OX2 6DP, ENGLAND
EI 2631-827X
J9 CROHNS COLITIS 360
JI Crohns Colitis 360
PD OCT
PY 2019
VL 1
IS 3
AR otz044
DI 10.1093/crocol/otz044
PG 7
WC Gastroenterology & Hepatology
WE Emerging Sources Citation Index (ESCI)
SC Gastroenterology & Hepatology
GA VK8AX
UT WOS:000755690200024
OA gold
DA 2024-01-22
ER

PT J
AU Horn, MP
   Peter, AM
   Grunder, FR
   Leichtle, AB
   Spalinger, J
   Schibli, S
   Sokollik, C
AF Horn, Michael P.
   Peter, Anna Maria
   Grunder, Franziska Righini
   Leichtle, Alexander B.
   Spalinger, Johannes
   Schibli, Susanne
   Sokollik, Christiane
TI PR3-ANCA and panel diagnostics in pediatric inflammatory bowel disease
   to distinguish ulcerative colitis from Crohn's disease
SO PLOS ONE
LA English
DT Article
ID ANTI-SACCHAROMYCES-CEREVISIAE; ANTINEUTROPHIL CYTOPLASMIC ANTIBODIES;
   INDETERMINATE COLITIS; SERUM ANTIBODIES; AUTOANTIBODIES; ANCA; MARKERS;
   ASSOCIATION; PHENOTYPES; CHILDREN
AB Background
   Accurate classification of patients with inflammatory bowel disease into the subtypes ulcerative colitis (UC) and Crohn's disease (CD) is still a challenge, but important for therapy and prognosis.
   Objectives
   To evaluate the diagnostic utility of anti-neutrophil cytoplasmic antibodies specific for proteinase-3 (PR3-ANCA) for ulcerative colitis (UC) and the value of an antibody panel incorporating PR3-ANCA to differentiate between Crohn's disease (CD) and UC.
   Study design
   In this cohort study, 122 pediatric and adolescent individuals were retrospectively included (61 IBD patients of two clinical centers, 61 non-IBD controls). All subjects had a comprehensive antibody profile done from stored sera taken close to time of diagnosis. By employing quasi-exhaustive logistic regression the best discriminative model for UC and CD, subjects was determined in a training cohort and confirmed in a validation cohort.
   Results
   PR3-ANCA was specifically associated with UC (odds ratio (OR), 17.6; 95% confidence interval (CI); 3.6, 87); P < .001). A four antibody-panel including PR3-ANCA had an AUC of 90.81% (95%CI; 81.93, 99.69) to distinguish between UC and CD in the training cohort. In a smaller external validation cohort, the AUC was 84.13% (95%CI; 64.21, 100) for accurate diagnosis of CD and UC.
   Conclusion
   PR3-ANCA is highly specific for UC. The differentiating capability of a panel, which contains PR3-ANCA and weighs broadly available antibodies, is superior and utilization of the panel can support accurate classification in the work-up of pediatric and adolescent patients with IBD patients.
C1 [Horn, Michael P.; Leichtle, Alexander B.] Univ Bern, Bern Univ Hosp, Univ Inst Clin Chem, Inselspital, Bern, Switzerland.
   [Peter, Anna Maria; Schibli, Susanne; Sokollik, Christiane] Univ Bern, Univ Childrens Hosp, Inselspital, Div Pediat Gastroenterol Hepatol & Nutr, Bern, Switzerland.
   [Grunder, Franziska Righini; Spalinger, Johannes] Childrens Hosp Lucerne, Div Pediat Gastroenterol, Luzern, Switzerland.
   [Grunder, Franziska Righini] St Justine Univ Hlth Ctr, Div Pediat Gastroenterol Hepatol & Nutr, Montreal, PQ, Canada.
   [Leichtle, Alexander B.] Univ Bern, Bern Univ Hosp, Inselspital, IDSC Insel Data Sci Ctr, Bern, Switzerland.
C3 University of Bern; University Hospital of Bern; University of Bern;
   University Hospital of Bern; University of Bern; University Hospital of
   Bern
RP Sokollik, C (通讯作者)，Univ Bern, Univ Childrens Hosp, Inselspital, Div Pediat Gastroenterol Hepatol & Nutr, Bern, Switzerland.
EM christiane.sokollik@insel.ch
RI Leichtle, Alexander/C-7262-2011; Horn, Michael/HJA-7089-2022; Leichtle,
   Alexander/JQI-9700-2023; Righini-Grunder, Franziska/AAM-3404-2020
OI Leichtle, Alexander/0000-0002-6528-9904; Horn,
   Michael/0000-0002-5772-6342; Sokollik, Christiane/0000-0002-5992-8247
FU Batzebaer Foundation
FX This work was supported by the Batzebaer Foundation
   (http://www.batzebaer.ch/) to CS. The funder had no role in study
   design, data collection and analysis, decision to publish, or
   preparation of the manuscript.
CR Alexander F, 2003, J PEDIATR SURG, V38, P78, DOI 10.1053/jpsu.2003.50015
   Ardesjö B, 2008, INFLAMM BOWEL DIS, V14, P652, DOI 10.1002/ibd.20370
   Bogdanos DP, 2012, BMC GASTROENTEROL, V12, DOI 10.1186/1471-230X-12-102
   Bossuyt X, 2017, NAT REV RHEUMATOL, V13, P683, DOI 10.1038/nrrheum.2017.140
   Carvalho RS, 2006, INFLAMM BOWEL DIS, V12, P258, DOI 10.1097/01.MIB.0000215093.62245.b9
   Elkadri AA, 2013, INFLAMM BOWEL DIS, V19, P1499, DOI 10.1097/MIB.0b013e318281f2a1
   Escher JC, 2005, J PEDIATR GASTR NUTR, V41, P1
   Frenzer A, 1998, J GASTROEN HEPATOL, V13, P950, DOI 10.1111/j.1440-1746.1998.tb00767.x
   GROSS WL, 1993, CLIN EXP IMMUNOL, V91, P1
   HIBI T, 1994, GUT, V35, P224, DOI 10.1136/gut.35.2.224
   Homsak E, 2010, WIEN KLIN WOCHENSCHR, V122, P19, DOI 10.1007/s00508-010-1344-y
   Jaskowski TD, 2006, CLIN VACCINE IMMUNOL, V13, P655, DOI 10.1128/CVI.00034-06
   Komorowski L, 2013, J CROHNS COLITIS, V7, P780, DOI 10.1016/j.crohns.2012.10.011
   Kovacs M, 2012, J PEDIATR GASTR NUTR, V55, P429, DOI 10.1097/MPG.0b013e318256b516
   Levine A, 2014, J PEDIATR GASTR NUTR, V58, P795, DOI 10.1097/MPG.0000000000000239
   Levine A, 2013, INFLAMM BOWEL DIS, V19, P370, DOI 10.1002/ibd.23013
   Mahler M, 2013, CLIN CHIM ACTA, V424, P267, DOI 10.1016/j.cca.2013.06.005
   Matsui T, 2003, J GASTROENTEROL, V38, P647, DOI 10.1007/s00535-003-1117-8
   Michaels MA, 2015, INFLAMM BOWEL DIS, V21, P2864, DOI 10.1097/MIB.0000000000000564
   Miller AJ, 1984, SELECTION SUBSETS RE, V147, P36
   Mow WS, 2004, GASTROENTEROLOGY, V126, P414, DOI 10.1053/j.gastro.2003.11.015
   Obuchowski NA, 2004, CLIN CHEM, V50, P1118, DOI 10.1373/clinchem.2004.031823
   Olbjorn C, 2017, SCAND J GASTROENTERO, V52, P414, DOI 10.1080/00365521.2016.1259653
   Papp M, 2015, J CROHNS COLITIS, V9, P659, DOI 10.1093/ecco-jcc/jjv087
   Paul S, 2015, J CROHNS COLITIS, V9, P445, DOI 10.1093/ecco-jcc/jjv063
   Peeters M, 2001, AM J GASTROENTEROL, V96, P730, DOI 10.1111/j.1572-0241.2001.03613.x
   Plevy S, 2013, INFLAMM BOWEL DIS, V19, P1139, DOI 10.1097/MIB.0b013e318280b19e
   POOL MO, 1993, GUT, V34, P46, DOI 10.1136/gut.34.1.46
   Rasquin A, 2006, GASTROENTEROLOGY, V130, P1527, DOI 10.1053/j.gastro.2005.08.063
   Reese GE, 2006, AM J GASTROENTEROL, V101, P2410, DOI 10.1111/j.1572-0241.2006.00840.x
   Russell RK, 2009, J PEDIATR GASTR NUTR, V48, P161, DOI 10.1097/MPG.0b013e318183e112
   Schoepfer AM, 2009, INFLAMM BOWEL DIS, V15, P1358, DOI 10.1002/ibd.20892
   Takedatsu H, 2018, J GASTROENTEROL HEPA
   Teml A, 2003, AM J GASTROENTEROL, V98, P2226, DOI 10.1016/S0002-9270(03)00658-0
   Arias-Loste MT, 2013, CLIN REV ALLERG IMMU, V45, P109, DOI 10.1007/s12016-012-8349-4
   Van Limbergent J, 2008, GASTROENTEROLOGY, V135, P1114, DOI 10.1053/j.gastro.2008.06.081
   Zholudev A, 2004, AM J GASTROENTEROL, V99, P2235, DOI 10.1111/j.1572-0241.2004.40369.x
NR 37
TC 24
Z9 26
U1 0
U2 1
PU PUBLIC LIBRARY SCIENCE
PI SAN FRANCISCO
PA 1160 BATTERY STREET, STE 100, SAN FRANCISCO, CA 94111 USA
SN 1932-6203
J9 PLOS ONE
JI PLoS One
PD DEC 17
PY 2018
VL 13
IS 12
AR e0208974
DI 10.1371/journal.pone.0208974
PG 12
WC Multidisciplinary Sciences
WE Science Citation Index Expanded (SCI-EXPANDED)
SC Science & Technology - Other Topics
GA HE5TK
UT WOS:000453451000058
PM 30557305
OA Green Published, Green Submitted, gold
DA 2024-01-22
ER

PT J
AU Crowell, KT
   Tinsley, A
   Williams, ED
   Coates, MD
   Bobb, A
   Koltun, WA
   Messaris, E
AF Crowell, K. T.
   Tinsley, A.
   Williams, E. D.
   Coates, M. D.
   Bobb, A.
   Koltun, W. A.
   Messaris, E.
TI Vedolizumab as a rescue therapy for patients with medically refractory
   Crohn's disease
SO COLORECTAL DISEASE
LA English
DT Article
DE Vedolizumab; Crohn's disease; surgery
ID INFLAMMATORY-BOWEL-DISEASE; MAINTENANCE THERAPY; INDUCTION THERAPY;
   RANDOMIZED-TRIAL; INFLIXIMAB; NATALIZUMAB; ADALIMUMAB; ANTIBODY;
   INTEGRIN; RISK
AB AimVedolizumab, a monoclonal antibody resulting in gut-selective anti-inflammatory activity, was approved by the US Food and Drug Administration in 2014 for use in patients with Crohn's disease (CD). The aim of this study was to investigate the efficacy of vedolizumab as a rescue therapy when other medical therapies have failed.
   MethodA retrospective review was performed on consecutive patients with CD receiving vedolizumab at the Penn State Hershey IBD Center between May 2014 and March 2016. These patients were unresponsive or intolerant to tumour necrosis factor (TNF) antagonist therapy, and previously would have been candidates for surgery. Outcomes included surgical intervention, clinical response and endoscopic improvement.
   ResultsA total of 48 patients with medically refractory CD receiving vedolizumab were included. The median length of follow-up was 69weeks (range 15-113weeks). A majority (81%) of patients previously failed at least two TNF antagonists, and 77% had prior surgery for CD. Surgical intervention was required in 21 (44%) patients and 13 (27%) patients required intra-abdominal operations. At the conclusion of the study, 23 (48%) patients reported continued improvement of symptoms, and 22 of 37 (59%) patients undergoing endoscopy showed improvement. Patients with the inflammatory CD phenotype were more likely to improve clinically and avoid surgery.
   ConclusionVedolizumab alone or in combination with immunomodulators or steroids may be used as a rescue therapy in patients with medically refractory CD and may decrease the rate of surgical intervention. Patients with the inflammatory CD phenotype had the best clinical response and decreased need for surgery, suggesting that vedolizumab is most effective in the inflammatory phenotype.
C1 [Crowell, K. T.; Bobb, A.; Koltun, W. A.; Messaris, E.] Penn State Univ, Coll Med, Dept Surg, Hershey, PA USA.
   [Tinsley, A.; Williams, E. D.; Coates, M. D.] Penn State Univ, Coll Med, Dept Gastroenterol, Hershey, PA USA.
C3 Pennsylvania Commonwealth System of Higher Education (PCSHE);
   Pennsylvania State University; Penn State Health; Pennsylvania
   Commonwealth System of Higher Education (PCSHE); Pennsylvania State
[truncated: 3,445,647 more chars]
