# Supplementary material for: Worldwide research trends in Crohn’s disease treatment over the past 2 decades: a bibliometric analysis
Source: Front Pharmacol. 2024 Oct 8;15:1441785. doi: 10.3389/fphar.2024.1441785 (PMC11493645; doi:10.3389/fphar.2024.1441785)
Supplement: Supplementary file 1 [file DataSheet1.zip › raw data 1/download_24.txt]

FN Clarivate Analytics Web of Science
VR 1.0
PT J
AU Levin, AD
   Wadhera, V
   Leach, ST
   Woodhead, HJ
   Lemberg, DA
   Mendoza-Cruz, AC
   Day, AS
AF Levin, Alon D.
   Wadhera, Veena
   Leach, Steven T.
   Woodhead, Helen J.
   Lemberg, Daniel A.
   Mendoza-Cruz, A. Czarina
   Day, Andrew S.
TI Vitamin D Deficiency in Children with Inflammatory Bowel Disease
SO DIGESTIVE DISEASES AND SCIENCES
LA English
DT Article
DE Inflammatory bowel disease; Crohn's disease; Children; Vitamin D
   deficiency; Corticosteroids; Exclusive enteral nutrition
ID PEDIATRIC CROHNS-DISEASE; YOUNG-ADULTS; THERAPY; ADOLESCENTS; CONSENSUS;
   FRACTURE; HEALTH; IBD
AB Osteopenia and osteoporosis are commonly seen in inflammatory bowel disease (IBD). Vitamin D deficiency potentially contributes to diminished bone acquisition in childhood.
   The objectives of this study were to assess vitamin D in a group of Australian children with IBD and to ascertain associations between vitamin D status and key clinical factors, for example disease location and severity.
   Data were obtained retrospectively from the records of children with IBD who had at least one measurement of serum 25-hydroxyvitamin D (25(OH)D) over a two-year period. Demographic variables, disease activity, inflammatory markers, disease location, duration, and therapy were recorded. Moderate and severe deficiency were defined as 25(OH)D < 51 nmol/l and < 30 nmol/l, respectively. Insufficiency was defined as 25(OH)D between 51 and 75 nmol/l.
   Overall, the mean 25(OH)D level in 78 children (104 measurements) was 71.2 (SD +/- A 26.5) nmol/l. Fifteen (19%) children were vitamin D deficient and 30 (38%) children were insufficient. Levels of 25(OH)D were not associated with disease location or use of immunosuppressive drugs. Children with vitamin D deficiency had greater corticosteroid exposure than those with normal status (P = 0.001). The mean 25(OH)D of 38 children treated with nutritional therapy at diagnosis was higher than for 17 children initially treated with corticosteroids (P = 0.04).
   A high proportion of these Australian children with IBD were vitamin D deficient. This emphasizes the importance of monitoring vitamin D status, and treating deficiency, in the management of pediatric IBD. The possible benefit of nutritional therapy in protection against vitamin D deficiency requires further prospective study.
C1 [Day, Andrew S.] Univ Otago, Dept Paediat, Christchurch 8140, New Zealand.
   [Levin, Alon D.; Wadhera, Veena; Leach, Steven T.; Lemberg, Daniel A.; Day, Andrew S.] Univ New S Wales, Sch Womens & Childrens Hlth, Sydney, NSW, Australia.
   [Woodhead, Helen J.; Mendoza-Cruz, A. Czarina] Sydney Childrens Hosp, Dept Endocrinol, Sydney, NSW, Australia.
   [Lemberg, Daniel A.; Day, Andrew S.] Sydney Childrens Hosp, Dept Gastroenterol, Sydney, NSW, Australia.
C3 University of Otago; University of New South Wales Sydney; NSW Health;
   Sydney Childrens Hospitals Network; University of Sydney; NSW Health;
   Sydney Childrens Hospitals Network; University of Sydney
RP Day, AS (通讯作者)，Univ Otago, Dept Paediat, POB 4345, Christchurch 8140, New Zealand.
EM andrew.day@otago.ac.nz
OI Lemberg, Daniel/0000-0002-8583-0956; Leach, Steven/0000-0001-9704-1666
FU Sydney Children's Hospital Foundation
FX Funding for this study was received in part from the Sydney Children's
   Hospital Foundation.
CR Bernstein CN, 2000, ANN INTERN MED, V133, P795, DOI 10.7326/0003-4819-133-10-200011210-00012
   Bernstein CN, 2003, EUR J GASTROEN HEPAT, V15, P857, DOI 10.1097/00042737-200308000-00004
   Binkley N, 2004, J CLIN ENDOCR METAB, V89, P3152, DOI 10.1210/jc.2003-031979
   Borrelli O, 2006, CLIN GASTROENTEROL H, V4, P744, DOI 10.1016/j.cgh.2006.03.010
   Chen TC, 2007, ARCH BIOCHEM BIOPHYS, V460, P213, DOI 10.1016/j.abb.2006.12.017
   Dawson-Hughes B, 2005, OSTEOPOROSIS INT, V16, P713, DOI 10.1007/s00198-005-1867-7
   Day AS, 2006, J GASTROEN HEPATOL, V21, P1609, DOI 10.1111/j.1440-1746.2006.04294.x
   Heaney RP, 2004, AM J CLIN NUTR, V80, p1706S, DOI 10.1093/ajcn/80.6.1706S
   Heaney RP, 2003, J AM COLL NUTR, V22, P142, DOI 10.1080/07315724.2003.10719287
   Holick MF, 2007, NEW ENGL J MED, V357, P266, DOI 10.1056/NEJMra070553
   HYAMS JS, 1991, J PEDIATR GASTR NUTR, V12, P439, DOI 10.1097/00005176-199105000-00005
   Jahnsen J, 2002, SCAND J GASTROENTERO, V37, P192, DOI 10.1080/003655202753416876
   Kimlin MG, 2007, J PHOTOCH PHOTOBIO B, V86, P234, DOI 10.1016/j.jphotobiol.2006.10.004
   Kucharzik T, 2006, INFLAMM BOWEL DIS, V12, P1068, DOI 10.1097/01.mib.0000235827.21778.d5
   Munns C, 2006, MED J AUSTRALIA, V185, P268, DOI 10.5694/j.1326-5377.2006.tb00558.x
   Murch SH, 2004, J PEDIATR GASTR NUTR, V39, pS647, DOI 10.1097/00005176-200406002-00011
   Pappa HM, 2006, INFLAMM BOWEL DIS, V12, P1162, DOI 10.1097/01.mib.0000236929.74040.b0
   Pappa HM, 2006, PEDIATRICS, V118, P1950, DOI 10.1542/peds.2006-0841
   Rufo Paul A, 2006, Paediatr Drugs, V8, P279, DOI 10.2165/00148581-200608050-00002
   Satsangi J, 2006, GUT, V55, P749, DOI 10.1136/gut.2005.082909
   Sentongo TA, 2002, AM J CLIN NUTR, V76, P1077, DOI 10.1093/ajcn/76.5.1077
   Suibhne TN, 2007, GASTROENTEROLOGY, V132, pA662
   Sylvester FA, 2005, INFLAMM BOWEL DIS, V11, P1020, DOI 10.1097/01.MIB.0000188341.96726.15
   Thayu M, 2008, CLIN GASTROENTEROL H, V6, P1378, DOI 10.1016/j.cgh.2008.07.010
   Vestergaard P, 2002, AM J EPIDEMIOL, V156, P1, DOI 10.1093/aje/kwf007
   Vieth R, 2007, AM J CLIN NUTR, V85, P649, DOI 10.1093/ajcn/85.3.649
   von Scheven E, 2006, J PEDIATR ENDOCR MET, V19, P821
   Whitten KE, 2010, J GASTROENTEROL, V45, P399, DOI 10.1007/s00535-009-0165-0
NR 28
TC 107
Z9 126
U1 0
U2 13
PU SPRINGER
PI DORDRECHT
PA VAN GODEWIJCKSTRAAT 30, 3311 GZ DORDRECHT, NETHERLANDS
SN 0163-2116
EI 1573-2568
J9 DIGEST DIS SCI
JI Dig. Dis. Sci.
PD MAR
PY 2011
VL 56
IS 3
BP 830
EP 836
DI 10.1007/s10620-010-1544-3
PG 7
WC Gastroenterology & Hepatology
WE Science Citation Index Expanded (SCI-EXPANDED)
SC Gastroenterology & Hepatology
GA 723JA
UT WOS:000287501500030
PM 21222159
DA 2024-01-22
ER

PT J
AU Goodhand, J
   Dawson, R
   Hefferon, M
   Tshuma, N
   Swanson, G
   Wahed, M
   Croft, NM
   Lindsay, JO
AF Goodhand, J.
   Dawson, R.
   Hefferon, M.
   Tshuma, N.
   Swanson, G.
   Wahed, M.
   Croft, N. M.
   Lindsay, J. O.
TI Inflammatory Bowel Disease in Young People: The Case for Transitional
   Clinics
SO INFLAMMATORY BOWEL DISEASES
LA English
DT Article
DE epidemiology; natural history; imaging
ID QUALITY-OF-LIFE; CROHNS-DISEASE; ADOLESCENTS; RADIATION; ARTICLE; RISK
AB Background: The incidence of inflammatory bowel disease (IBD) is increasing among adolescents. In all, 25% of patients are diagnosed before the age of 16, when they are traditionally transferred from the pediatric to the adult service.
   Methods: We conducted a retrospective case-controlled study to characterize patients treated in a novel transitional adolescent young adult IBD clinic. This compared disease extent, radiation exposure, therapeutic strategy, and requirement for surgery in 100 adolescents with controls from our adult IBD clinic matched for disease duration.
   Results: The median (range) ages for the adolescent and adult population was 19 (16-28) and 43 (24-84), with a median age at diagnosis of 15 (3-26) and 39 (13-82) respectively (P < 0.001). Crohn's disease was significantly more common in the adolescents. Disease distribution was ileocolonic in 69% of adolescents and 28% of adults, restricted to the ileum in 20% of adolescents and 47% of adults, and colonic only in 11% and 22%, respectively. Upper gastrointestinal involvement occurred in 23% of adolescents, but was not seen in adults (P < 0.01). Total ulcerative colitis was seen in 67% of adolescents and 44% of adults (P < 0.01). Contrary to previous data adolescents did not receive more ionizing radiation than adults. Requirement for immunosuppressive therapy was higher in the adolescent group (53% versus 31%, respectively, P < 0.01). Likewise, 20% of adolescents had required biological therapy compared to only 8% in the adult cohort (P < 0.05).
   Conclusions: Gastroenterologists should recognize that IBD is more complex when presenting in adolescence and our data support the creation of specific adolescent transitional clinics.
C1 [Goodhand, J.; Hefferon, M.; Tshuma, N.; Wahed, M.; Croft, N. M.; Lindsay, J. O.] Barts & London NHS Trust, Gastroenterol Clin Acad Unit, London, England.
   [Dawson, R.] Univ Southampton, Sch Med, Southampton SO9 5NH, Hants, England.
   [Swanson, G.] Rush Univ, Med Ctr, Sect Gastroenterol & Nutr, Chicago, IL 60612 USA.
C3 Barts Health NHS Trust; University of Southampton; Rush University
RP Lindsay, JO (通讯作者)，Royal London Hosp, Endoscopy Unit, London E1 1BB, England.
EM james.lindsay@bartsandthelondon.nhs.uk
OI Goodhand, James/0000-0003-3112-376X
FU National Association of Colitis and Crohn's disease
FX Supported by the National Association of Colitis and Crohn's disease (to
   J.G.)
CR Bernstein CN, 2004, ALIMENT PHARM THER, V19, P941, DOI 10.1111/j.1365-2036.2004.01876.x
   Biancone L, 2008, J CROHNS COLITIS, V2, P63, DOI 10.1016/j.crohns.2007.12.001
   Brenner DJ, 2007, NEW ENGL J MED, V357, P2277, DOI 10.1056/NEJMra072149
   Caprilli R, 2006, GUT, V55, DOI 10.1136/gut.2005.081950c
   Cardis E, 2005, BMJ-BRIT MED J, V331, P77, DOI 10.1136/bmj.38499.599861.E0
   Chariatte V, 2008, J ADOLESCENT HEALTH, V43, P38, DOI 10.1016/j.jadohealth.2007.12.017
   Mackey AC, 2007, J PEDIATR GASTR NUTR, V44, P265, DOI 10.1097/MPG.0b013e31802f6424
   Desmond AN, 2008, GUT, V57, P1524, DOI 10.1136/gut.2008.151415
   Froslie KF, 2007, GASTROENTEROLOGY, V133, P412, DOI 10.1053/j.gastro.2007.05.051
   Hommel KA, 2009, INFLAMM BOWEL DIS, V15, P589, DOI 10.1002/ibd.20798
   Loonen HJ, 2002, ACTA PAEDIATR, V91, P348, DOI 10.1080/08035250252834049
   Mackner LM, 2005, AM J GASTROENTEROL, V100, P1386, DOI 10.1111/j.1572-0241.2005.41428.x
   Mackner LM, 2006, J PEDIATR PSYCHOL, V31, P281, DOI 10.1093/jpepsy/jsj023
   *NRES, DIFF AUD SERV EV RES
   Rutgeerts PJ, 2001, ALIMENT PHARM THER, V15, P1515, DOI 10.1046/j.1365-2036.2001.01060.x
   Sawczenko A, 2003, ARCH DIS CHILD, V88, P995, DOI 10.1136/adc.88.11.995
   Sawczenko A, 2001, LANCET, V357, P1093, DOI 10.1016/S0140-6736(00)04309-9
   Silverberg MS, 2005, CAN J GASTROENTEROL, V19, p5A, DOI 10.1155/2005/269076
   Tsironi E, 2004, AM J GASTROENTEROL, V99, P1749, DOI 10.1111/j.1572-0241.2004.30445.x
   van der Zaag-Loonen HJ, 2004, QUAL LIFE RES, V13, P1011, DOI 10.1023/B:QURE.0000025598.89003.0c
   Van Limbergent J, 2008, GASTROENTEROLOGY, V135, P1114, DOI 10.1053/j.gastro.2008.06.081
   Vernier-Massouille G, 2008, GASTROENTEROLOGY, V135, P1106, DOI 10.1053/j.gastro.2008.06.079
NR 22
TC 72
Z9 78
U1 0
U2 7
PU OXFORD UNIV PRESS INC
PI CARY
PA JOURNALS DEPT, 2001 EVANS RD, CARY, NC 27513 USA
SN 1078-0998
EI 1536-4844
J9 INFLAMM BOWEL DIS
JI Inflamm. Bowel Dis.
PD JUN
PY 2010
VL 16
IS 6
BP 947
EP 952
DI 10.1002/ibd.21145
PG 6
WC Gastroenterology & Hepatology
WE Science Citation Index Expanded (SCI-EXPANDED); Social Science Citation Index (SSCI)
SC Gastroenterology & Hepatology
GA 607OO
UT WOS:000278514100011
PM 19834978
OA Bronze
DA 2024-01-22
ER

PT J
AU Clare, DF
   Alexander, FC
   Mike, S
   Dan, G
   Allan, F
   Lisa, W
   Peter, HJ
AF Clare, Donnellan F.
   Alexander, Ford C.
   Mike, Sprakes
   Dan, Greer
   Allan, Fairclough
   Lisa, Warren
   Peter, Hamlin J.
TI Accelerated infliximab infusions are safe and well tolerated in patients
   with inflammatory bowel disease
SO EUROPEAN JOURNAL OF GASTROENTEROLOGY & HEPATOLOGY
LA English
DT Article
DE accelerated infusions; inflammatory bowel disease; infliximab; safety
   data
ID CROHNS-DISEASE; MAINTENANCE THERAPY
AB Introduction Infliximab is used widely for patients with inflammatory bowel disease (IBD). Drug manufacturers advise a 2-h infusion, with subsequent monitoring for a further 2-h period. Accelerated infusions, however, have been used in rheumatological patients with no significant increase in adverse events reported.
   Objectives The primary endpoint was to assess the incidence of infusion reactions in IBD patients receiving infliximab via an accelerated infusion protocol. Secondary endpoints were to identify factors that may increase risk of an infusion reaction.
   Methods This was a prospective study examining patients with IBD receiving infliximab with the accelerated infusion protocol (first four infusions over 2 h, with 2 h of monitoring, the next five infusions over 1 h, and subsequent infusions over 30 min).
   Results Over 40 months, 1146 infusions were administered to 144 patients, 139 patients with Crohn's disease, two with ulcerative colitis, two with pouchitis and one with indeterminate colitis. Fourteen reactions during the 2-h infusion, with four delayed hypersensitivity reactions were observed, 13 during 1-h infusions with one delayed hypersensitivity reaction and 10 during a 30-min infusion. Thirty-two reactions were mild, allowing completion of the infusion, but five were severe, resulting in cessation of infliximab. Sex, age, disease type (fistulising vs. inflammatory), administration (episodic vs. maintenance infusions), type of immunomodulator or number of infusions were not predictors of an infusion reaction.
   Conclusion Rapid infusion of infliximab is safe and well tolerated, with no increase in infusion-related reactions. Where reactions do occur, they are usually mild, allowing completion of therapy. Eur J Gastroenterol Hepatol 21:71-75 (C) 2009 Wolters Kluwer Health I Lippincott Williams & Wilkins.
C1 [Clare, Donnellan F.] Leeds Gen Infirm, Dept Gastroenterol, Clarendon Wing, Leeds LS1 3EX, W Yorkshire, England.
   [Allan, Fairclough; Lisa, Warren; Peter, Hamlin J.] Chapel Allerton Hosp, Leeds, W Yorkshire, England.
C3 Leeds General Infirmary; University of Leeds; Chapel Allerton Hospital
RP Clare, DF (通讯作者)，Leeds Gen Infirm, Dept Gastroenterol, Clarendon Wing, D Floor,Great George St, Leeds LS1 3EX, W Yorkshire, England.
EM clare.donnellan@usa.net
RI Ford, Alexander/K-5491-2012
OI Ford, Alexander/0000-0001-6371-4359
CR Buch MH, 2006, RHEUMATOLOGY, V45, P485, DOI 10.1093/rheumatology/kei247
   Cheifetz A, 2003, AM J GASTROENTEROL, V98, P1315, DOI 10.1016/S0002-9270(03)00231-4
   Feagan BG, 2003, AM J GASTROENTEROL, V98, P2232, DOI 10.1016/S0002-9270(03)00659-2
   Hanauer SB, 2002, LANCET, V359, P1541, DOI 10.1016/S0140-6736(02)08512-4
   Jewell DR, 2005, EUR J GASTROEN HEPAT, V17, P1047, DOI 10.1097/00042737-200510000-00007
   Lichtenstein GR, 2005, GASTROENTEROLOGY, V128, P862, DOI 10.1053/j.gastro.2005.01.048
   *NIH CLIN EXC, 2002, 40 NIH CLIN EXC
   Rutgeerts P, 2005, NEW ENGL J MED, V353, P2462, DOI 10.1056/NEJMoa050516
   Sands BE, 2004, CLIN GASTROENTEROL H, V2, P912, DOI 10.1016/S1542-3565(04)00414-8
   2007, REMICADE SUMMARY PRO
NR 10
TC 23
Z9 24
U1 0
U2 3
PU LIPPINCOTT WILLIAMS & WILKINS
PI PHILADELPHIA
PA 530 WALNUT ST, PHILADELPHIA, PA 19106-3621 USA
SN 0954-691X
J9 EUR J GASTROEN HEPAT
JI Eur. J. Gastroenterol. Hepatol.
PD JAN
PY 2009
VL 21
IS 1
BP 71
EP 75
DI 10.1097/MEG.0b013e3283081afe
PG 5
WC Gastroenterology & Hepatology
WE Science Citation Index Expanded (SCI-EXPANDED)
SC Gastroenterology & Hepatology
GA 391DL
UT WOS:000262213400009
PM 19060632
OA Bronze
DA 2024-01-22
ER

PT J
AU Biancone, L
   Calabrese, E
   Palmieri, G
   Petruzziello, C
   Onali, S
   Sica, GS
   Cossignani, M
   Condino, G
   Das, KM
   Pallone, F
AF Biancone, Livia
   Calabrese, Emma
   Palmieri, Giampiero
   Petruzziello, Carmelina
   Onali, Sara
   Sica, Giuseppe Sigismondo
   Cossignani, Marta
   Condino, Giovanna
   Das, Kiron Moy
   Pallone, Francesco
TI Ileal lesions in patients with ulcerative colitis after ileorectal
   anastomosis: Relationship with colonic metaplasia
SO WORLD JOURNAL OF GASTROENTEROLOGY
LA English
DT Article
DE ulcerative colitis; ileo-rectal anastomosis; ileal lesions; colonic
   metaplasia
ID POUCH-ANAL ANASTOMOSIS; PLACEBO-CONTROLLED TRIAL; WIRELESS CAPSULE
   ENDOSCOPY; 104 CONSECUTIVE PATIENTS; DISEASE-ACTIVITY INDEX; RESTORATIVE
   PROCTOCOLECTOMY; CROHNS-DISEASE; DOUBLE-BLIND; PROBIOTIC THERAPY;
   BACKWASH ILEITIS
AB AIM: To assess whether in ulcerative colitis (UC) patients with ileo-rectal anastomosis (IRA), ileal lesions may develop in the neo-terminal-ileum and their possible relation with phenotypic changes towards colonic epithelium.
   METHODS: A total of 19 patients with IRA under regular follow up were enrolled, including 11 UC and 8 controls (6 Crohn's disease, CD; 1 familial adenomatous polyposis, FAP; 1 colon cancer, colon K). Ileal lesions were identified by ileoscopy with biopsies taken from the ileum (involved and uninvolved) and from the rectal stump. Staining included HE and immunohistochemistry using monoclonal antibodies against colonic epithelial protein CEP (Das-1) and human tropomyosin isoform 5, hTM5 (CG3). Possible relation between development of colonic metaplasia and ileal lesions was investigated.
   RESULTS: Stenosing adenocarcinoma of the rectal stump was detected in 1 UC patient. The neo-terminal ileum was therefore investigated in 10/11 UC patients. Ileal ulcers were detected in 7/10 UC, associated with colonic metaplasia in 4/7 (57.1%) and Das-1 and CG3 reactivity in 3/4 UC. In controls, recurrence occurred in 4/6 CD, associated with colonic metaplasia in 3/4 and reactivity with Das-1 and CG3 in 2/3.
   CONCLUSION: Present findings suggest that in UC, ileal lesions associated with changes towards colonic epithelium may develop also after IRA. Changes of the ileal content after colectomy may contribute to the development of colonic metaplasia, leading to ileal lesions both in the pouch and in the neo-terminal ileum after IRA. (C) 2008 The WIG Press. All rights reserved.
C1 [Biancone, Livia; Calabrese, Emma; Petruzziello, Carmelina; Onali, Sara; Cossignani, Marta; Condino, Giovanna; Pallone, Francesco] Univ Roma Tor Vergata, Dipartimento Medicina Interna, Cattedra Gastroenterol, I-00133 Rome, Italy.
   [Palmieri, Giampiero] Univ Roma Tor Vergata, Cattedra Anat & Istologia Patol, I-00133 Rome, Italy.
   [Sica, Giuseppe Sigismondo] Univ Roma Tor Vergata, Cattedra Chirurg Gen, I-00133 Rome, Italy.
   [Das, Kiron Moy] Univ Med & Dent New Jersey, Dept Gastroenterol & Hepatol, New Brunswick, NJ 08903 USA.
C3 University of Rome Tor Vergata; University of Rome Tor Vergata;
   University of Rome Tor Vergata; Rutgers System; Rutgers New Brunswick;
   Rutgers Biomedical & Health Sciences
RP Biancone, L (通讯作者)，Univ Roma Tor Vergata, Dipartimento Medicina Interna, Cattedra Gastroenterol, Via Montpellier 1, I-00133 Rome, Italy.
EM biancone@med.uniroma2.it
RI Petruzziello, Carmelina/K-9614-2016; Calabrese, Emma/AHD-4752-2022
OI Petruzziello, Carmelina/0000-0002-0509-7732; 
CR Abdelrazeq AS, 2005, DIS COLON RECTUM, V48, P2038, DOI 10.1007/s10350-005-0160-3
   APEL R, 1994, GASTROENTEROLOGY, V107, P435, DOI 10.1016/0016-5085(94)90169-4
   Arai K, 2005, AM J SURG, V190, P39, DOI 10.1016/j.amjsurg.2005.05.001
   BEST WR, 1976, GASTROENTEROLOGY, V70, P439
   Biancone L, 2003, AM J GASTROENTEROL, V98, P2719, DOI 10.1016/j.amjgastroenterol.2003.07.001
   Biancone L, 2007, INFLAMM BOWEL DIS, V13, P1256, DOI 10.1002/ibd.20199
   BROOKE BN, 1956, LANCET, V271, P532
   Brunel M, 1999, GUT, V45, P542, DOI 10.1136/gut.45.4.542
   Bülow C, 2000, GASTROENTEROLOGY, V119, P1454, DOI 10.1053/gast.2000.20180
   Chambers WM, 2007, COLORECTAL DIS, V9, P384, DOI 10.1111/j.1463-1318.2007.01211.x
   Costamagna G, 2002, GASTROENTEROLOGY, V123, P999, DOI 10.1053/gast.2002.35988
   DAS KM, 1993, J IMMUNOL, V150, P2487
   Dayton MT, 2003, J GASTROINTEST SURG, V7, P253
   Fruin AB, 2003, J GASTROINTEST SURG, V7, P246, DOI 10.1016/S1091-255X(02)00191-9
   Gionchetti P, 2000, GASTROENTEROLOGY, V119, P305, DOI 10.1053/gast.2000.9370
   Gionchetti P, 2003, GASTROENTEROLOGY, V124, P1202, DOI 10.1016/S0016-5085(03)00171-9
   GUSTAVSSON S, 1987, DIS COLON RECTUM, V30, P25, DOI 10.1007/BF02556916
   Haskell H, 2005, AM J SURG PATHOL, V29, P1472, DOI 10.1097/01.pas.0000176435.19197.88
   Hurst RD, 1996, ARCH SURG-CHICAGO, V131, P497
   Iddan G, 2000, NATURE, V405, P417, DOI 10.1038/35013140
   Kesari KV, 1999, CLIN EXP IMMUNOL, V118, P219
   KETTLEWELL MGW, 1991, INFLAMM BOWEL DIS, P439
   Larson DW, 2004, GASTROENTEROLOGY, V126, P1611, DOI 10.1053/j.gastro.2004.03.063
   Lepistö A, 2005, SCAND J SURG, V94, P40, DOI 10.1177/145749690509400110
   LIN JJC, 1988, J CELL BIOL, V107, P563, DOI 10.1083/jcb.107.2.563
   MADDEN MV, 1990, GUT, V31, P247, DOI 10.1136/gut.31.3.247
   Meagher AP, 1998, BRIT J SURG, V85, P800
   MEUWISSEN SGM, 1989, NETH J MED, V35, pS54
   Michelassi F, 2003, ANN SURG, V238, P433, DOI 10.1097/01.sla.0000086658.60555.ea
   Mimura T, 2004, GUT, V53, P108, DOI 10.1136/gut.53.1.108
   NICHOLLS RJ, 1989, DIS COLON RECTUM, V32, P323, DOI 10.1007/BF02553488
   ROGGO A, 1993, SURG GYNECOL OBSTET, V177, P565
   RUTGEERTS P, 1990, GASTROENTEROLOGY, V99, P956, DOI 10.1016/0016-5085(90)90613-6
   Sagar PM, 1997, DIGEST DIS, V15, P172, DOI 10.1159/000171597
   SALEMANS JMJI, 1992, DIGEST DIS SCI, V37, P1882, DOI 10.1007/BF01308083
   SANDBORN WJ, 1994, MAYO CLIN PROC, V69, P409, DOI 10.1016/S0025-6196(12)61634-6
   Sandborn WJ, 2002, GASTROENTEROLOGY, V122, P512, DOI 10.1053/gast.2002.31072
   Sandborn WJ, 1999, INFLAMM BOWEL DIS, V5, P33, DOI 10.1097/00054725-199902000-00005
   Shen B, 2005, AM J GASTROENTEROL, V100, P93, DOI 10.1111/j.1572-0241.2005.40778.x
   Shen B, 2005, AM J GASTROENTEROL, V100, P2796, DOI 10.1111/j.1572-0241.2005.00278.x
   Stryker SJ, 1996, ARCH SURG-CHICAGO, V131, P501
   TAKAHASHI F, 1985, J CLIN INVEST, V76, P311, DOI 10.1172/JCI111963
   Tremaine WJ, 1997, ALIMENT PHARM THERAP, V11, P1041, DOI 10.1046/j.1365-2036.1997.00253.x
   Vallance BA, 2000, P NATL ACAD SCI USA, V97, P8799, DOI 10.1073/pnas.97.16.8799
   WATTS JM, 1977, BRIT J SURG, V64, P77
   Yu L, 2000, NATURE, V405, P1073, DOI 10.1038/35016618
   ZUCCARO G, 1989, DIGEST DIS SCI, V34, P1505, DOI 10.1007/BF01537101
NR 47
TC 6
Z9 10
U1 0
U2 0
PU BAISHIDENG PUBLISHING GROUP INC
PI PLEASANTON
PA 8226 REGENCY DR, PLEASANTON, CA 94588 USA
SN 1007-9327
EI 2219-2840
J9 WORLD J GASTROENTERO
JI World J. Gastroenterol.
PD SEP 14
PY 2008
VL 14
IS 34
BP 5290
EP 5300
DI 10.3748/wjg.14.5290
PG 11
WC Gastroenterology & Hepatology
WE Science Citation Index Expanded (SCI-EXPANDED)
SC Gastroenterology & Hepatology
GA 350DH
UT WOS:000259332300010
PM 18785281
OA Green Published, hybrid
DA 2024-01-22
ER

PT J
AU Mudter, J
   Neurath, MF
AF Mudter, Jonas
   Neurath, Markus F.
TI IL-6 signaling in inflammatory bowel disease: Pathophysiological role
   and clinical relevance
SO INFLAMMATORY BOWEL DISEASES
LA English
DT Review
DE inflammatory bowel disease; IL-6; IL-17; trans signaling; colitis
ID SOLUBLE INTERLEUKIN-6 RECEPTOR; NECROSIS-FACTOR-ALPHA; T-CELL APOPTOSIS;
   CROHNS-DISEASE; INTESTINAL INFLAMMATION; SERUM INTERLEUKIN-6;
   MONOCLONAL-ANTIBODY; ULCERATIVE-COLITIS; MONONUCLEAR-CELLS; LAMINA
   PROPRIA
AB Crohn's disease (CD) and ulcerative colitis (UC) are chronic inflammatory bowel diseases (IBDs) occurring in the gut of genetically susceptible individuals independent of a specific pathogen. The interaction between antigen-presenting cells and the local bacterial flora contributes to an uncontrolled activation of mucosal CD4+ T lymphocytes with the consecutive release of proinflammatory cytokines such as tumor necrosis factor (TNF), interleukin (IL)-6, IL-12, IL-23, IL-27, and also IL-17, which is attributed to a specific, differentiated CD4+ lineace called Th17 (TH-IL17, THi). Recent data suggest that IL-6 contributes to Th17 differentiation. However, to clarify the importance of Th17 cells in IBD further data are needed. So far, CD has been attributed to a Th1-mediated disease, whereas UC exhibits a modified Th2 cytokine response. In both diseases CD4+ T cells at the site of inflammation are critically dependent on antiapoptotic IL-6 signaling. Thereby, IL-6 induces the transcription factor STAT-3 via transsignaling (activation of a cell lacking membrane-bound IL-6 receptor via soluble IL-6 receptor). STAT-3 itself induces the antiapoptotic factors bcl-2 and bcl-xL, thus resulting in T-cell resistance against apoptosis. This vicious circle of T-cell accumulation, mediated by apoptosis resistance, finally leading to chronic inflammation, can be blocked by anti-IL-6 receptor antibodies. This review highlights the role of IL-6 in IBD immunopathogenesis and its clinical relevance in IBD therapy and diagnostics.
C1 Johannes Gutenberg Univ Mainz, Med Clin 1, Immunol Lab, D-55131 Mainz, Germany.
C3 Johannes Gutenberg University of Mainz
RP Mudter, J (通讯作者)，Johannes Gutenberg Univ Mainz, Med Clin 1, Immunol Lab, D-55131 Mainz, Germany.
EM mudter@uni-mainz.de
CR Andus T, 2003, ALIMENT PHARM THER, V17, P409, DOI 10.1046/j.1365-2036.2003.01433.x
   Atreya R, 2000, NAT MED, V6, P583, DOI 10.1038/75068
   BAUMANN H, 1990, MOL BIOL MED, V7, P147
   Becker C, 2004, IMMUNITY, V21, P491, DOI 10.1016/j.immuni.2004.07.020
   Becker C, 2005, CELL CYCLE, V4, P217
   BLACK K, 1991, ENDOCRINOLOGY, V128, P2657, DOI 10.1210/endo-128-5-2657
   Brown KA, 2002, AM J GASTROENTEROL, V97, P2603
   CAWSTON TE, 1995, CLIN EXP RHEUMATOL, V13, P431
   Daig R, 2000, GUT, V46, P350, DOI 10.1136/gut.46.3.350
   DEBENEDETTI F, 1994, J CLIN INVEST, V93, P2114, DOI 10.1172/JCI117206
   Fujino S, 2003, GUT, V52, P65, DOI 10.1136/gut.52.1.65
   Fuss IJ, 2006, INFLAMM BOWEL DIS, V12, P9, DOI 10.1097/01.MIB.0000194183.92671.b6
   GAULDIE J, 1992, RES IMMUNOL, V143, P755, DOI 10.1016/0923-2494(92)80018-G
   GROSS V, 1992, GASTROENTEROLOGY, V102, P514, DOI 10.1016/0016-5085(92)90098-J
   Heinrich PC, 1998, BIOCHEM J, V334, P297, DOI 10.1042/bj3340297
   HERMANN E, 1989, CLIN EXP RHEUMATOL, V7, P411
   HIRANO T, 1989, INT ARCH ALLER A IMM, V88, P29, DOI 10.1159/000234743
   HIRANO T, 1985, P NATL ACAD SCI USA, V82, P5490, DOI 10.1073/pnas.82.16.5490
   Hirotani T, 2005, J IMMUNOL, V174, P3650, DOI 10.4049/jimmunol.174.6.3650
   Hokama A, 2004, IMMUNITY, V20, P681, DOI 10.1016/j.immuni.2004.05.009
   HOLTKAMP W, 1995, J CLIN GASTROENTEROL, V20, P123, DOI 10.1097/00004836-199503000-00010
   HYAMS JS, 1993, GASTROENTEROLOGY, V104, P1285, DOI 10.1016/0016-5085(93)90336-B
   Ito H, 2004, GASTROENTEROLOGY, V126, P989, DOI 10.1053/j.gastro.2004.01.012
   Ito H, 2005, J GASTROENTEROL, V40, P32, DOI 10.1007/BF02990576
   Ito H, 2002, J GASTROENTEROL, V37, P56, DOI 10.1007/BF03326415
   Ito Hiroaki, 2003, Current Drug Targets - Inflammation and Allergy, V2, P125, DOI 10.2174/1568010033484296
   Ivanov II, 2006, CELL, V126, P1121, DOI 10.1016/j.cell.2006.07.035
   Jones SA, 2005, J INTERF CYTOK RES, V25, P241, DOI 10.1089/jir.2005.25.241
   Jones SA, 1999, J EXP MED, V189, P599, DOI 10.1084/jem.189.3.599
   Jones SA, 2001, FASEB J, V15, P43, DOI 10.1096/fj.99-1003rev
   Kai Y, 2005, GASTROENTEROLOGY, V128, P922, DOI 10.1053/j.gastro.2005.01.013
   Kallen KJ, 2002, BBA-MOL CELL RES, V1592, P323, DOI 10.1016/S0167-4889(02)00325-7
   KAWANO M, 1988, NATURE, V332, P83, DOI 10.1038/332083a0
   Kitamura K, 2004, J LEUKOCYTE BIOL, V76, P1111, DOI 10.1189/jlb.0604328
   Kullberg MC, 2006, J EXP MED, V203, P2485, DOI 10.1084/jem.20061082
   KUSUGAMI K, 1995, DIGEST DIS SCI, V40, P949, DOI 10.1007/BF02064182
   Louis E, 1997, EUR J GASTROEN HEPAT, V9, P939, DOI 10.1097/00042737-199710000-00004
   Macdonald TT, 2003, PARASITE IMMUNOL, V25, P235, DOI 10.1046/j.1365-3024.2003.00632.x
   Marx J, 2007, SCIENCE, V315, P33, DOI 10.1126/science.315.5808.33
   McLoughlin RM, 2005, P NATL ACAD SCI USA, V102, P9589, DOI 10.1073/pnas.0501794102
   MITSUYAMA K, 1995, GUT, V36, P45, DOI 10.1136/gut.36.1.45
   Moschen AR, 2005, GUT, V54, P479, DOI 10.1136/gut.2004.044370
   Mudter J, 2002, PATHOBIOLOGY, V70, P170, DOI 10.1159/000068150
   MULLBERG J, 1993, EUR J IMMUNOL, V23, P473, DOI 10.1002/eji.1830230226
   Naito Y, 2004, INT J MOL MED, V14, P191
   Neurath MF, 2001, TRENDS IMMUNOL, V22, P21, DOI 10.1016/S1471-4906(00)01798-1
   Nielsen OH, 2003, SCAND J GASTROENTERO, V38, P180, DOI 10.1080/00365520310000672
   Nishimoto N, 2005, BLOOD, V106, P2627, DOI 10.1182/blood-2004-12-4602
   Nowell MA, 2003, J IMMUNOL, V171, P3202, DOI 10.4049/jimmunol.171.6.3202
   Peters M, 1998, BLOOD, V92, P3495, DOI 10.1182/blood.V92.10.3495.422k47_3495_3504
   Podolsky DK, 2002, NEW ENGL J MED, V347, P417, DOI 10.1056/NEJMra0804647
   Polgar A, 2000, Med Sci Monit, V6, P13
   Reimund JM, 1996, GUT, V39, P684, DOI 10.1136/gut.39.5.684
   REINECKER HC, 1993, CLIN EXP IMMUNOL, V94, P174
   Reinisch W, 1999, AM J GASTROENTEROL, V94, P2156
   Romano M, 1997, IMMUNITY, V6, P315, DOI 10.1016/S1074-7613(00)80334-9
   Rose-John S, 2004, IMMUNITY, V20, P2, DOI 10.1016/S1074-7613(04)00003-2
   Salmi M, 2001, J IMMUNOL, V166, P4650, DOI 10.4049/jimmunol.166.7.4650
   Sawczenko A, 2005, P NATL ACAD SCI USA, V102, P13260, DOI 10.1073/pnas.0503589102
   Shanahan F, 2002, LANCET, V359, P62, DOI 10.1016/S0140-6736(02)07284-7
   Straub RH, 1998, J CLIN ENDOCR METAB, V83, P2012, DOI 10.1210/jc.83.6.2012
   SUDA T, 1995, BONE S2, V17, P87
   SUZUKI Y, 1990, LIFE SCI, V47, P2193, DOI 10.1016/0024-3205(90)90149-L
   TAKAI Y, 1988, J IMMUNOL, V140, P508
   Takeda K, 1998, J IMMUNOL, V161, P4652
   TILG H, 1994, BLOOD, V83, P113
   UDAGAWA N, 1995, J EXP MED, V182, P1461, DOI 10.1084/jem.182.5.1461
   Umehara Y, 2006, HEPATO-GASTROENTEROL, V53, P879
   Van Kemseke C, 2000, INT J COLORECTAL DIS, V15, P206, DOI 10.1007/s003840000226
   Wang LX, 2003, J IMMUNOL, V171, P3194, DOI 10.4049/jimmunol.171.6.3194
   WEAVER CT, 2007, IN PRESS ANN REV IMM
   Yamamoto M, 2000, J IMMUNOL, V164, P4878, DOI 10.4049/jimmunol.164.9.4878
   YANG XO, 2007, IN PRESS J BIOL CHEM
   Yen D, 2006, J CLIN INVEST, V116, P1310, DOI 10.1172/JCI21404
   Yokota S, 2005, ARTHRITIS RHEUM, V52, P818, DOI 10.1002/art.20944
NR 75
TC 312
Z9 366
U1 3
U2 62
PU OXFORD UNIV PRESS INC
PI CARY
PA JOURNALS DEPT, 2001 EVANS RD, CARY, NC 27513 USA
SN 1078-0998
EI 1536-4844
J9 INFLAMM BOWEL DIS
JI Inflamm. Bowel Dis.
PD AUG
PY 2007
VL 13
IS 8
BP 1016
EP 1023
DI 10.1002/ibd.20148
PG 8
WC Gastroenterology & Hepatology
WE Science Citation Index Expanded (SCI-EXPANDED)
SC Gastroenterology & Hepatology
GA 197PG
UT WOS:000248567200011
PM 17476678
OA Bronze
DA 2024-01-22
ER

PT J
AU Macaluso, FS
   Ventimiglia, M
   Orlando, A
AF Macaluso, Fabio Salvatore
   Ventimiglia, Marco
   Orlando, Ambrogio
TI Effectiveness and Safety of Vedolizumab in Inflammatory Bowel Disease: A
   Comprehensive Meta-analysis of Observational Studies
SO JOURNAL OF CROHNS & COLITIS
LA English
DT Article
DE Anti-integrins; effectiveness; real-world; safety
ID LONG-TERM EFFECTIVENESS; REAL-WORLD; INDUCTION THERAPY; CROHNS-DISEASE;
   MAINTENANCE THERAPY; ULCERATIVE-COLITIS; ANTI-TNF; COHORT; REMISSION;
   EFFICACY
AB Background and Aims Many observational studies on the use of vedolizumab [VDZ] in patients with Crohn's disease [CD] and ulcerative colitis [UC] have been published in the past few years. We aimed to comprehensively summarise its effectiveness and safety by pooling data only from observational studies. Methods PubMed/Medline and Embase were systematically searched for observational studies on patients with CD and UC treated with VDZ through December 2021. The rates of clinical remission and overall adverse events were the primary outcomes. The rates of steroid-free clinical remission, clinical response, mucosal healing, C-reactive protein normalisation, loss of response, VDZ dose escalation, colectomy, serious adverse events, infections, and malignancies were considered as secondary outcomes. Results In all, 88 studies comprising 25 678 patients [13 663 with CD and 12 015 with UC] met the inclusion criteria. In patients with CD, the pooled estimate rates of clinical remission were 36% at induction and 39% at maintenance. In patients with UC, the pooled estimate rates of clinical remission were 40% at induction and 45% at maintenance. The pooled estimate of incidence rate of adverse events was 34.6 per 100 person-years. At multivariable meta-regression analysis, studies with increased male proportion were independently associated with higher rates of clinical remission and steroid-free clinical remission at both induction and maintenance, and clinical response at maintenance in patients with CD. Studies with increased disease duration were independently associated with higher mucosal healing rates at maintenance in patients with UC. Conclusions Observational studies demonstrated extensively the effectiveness of VDZ, with a reassuring safety profile.
C1 [Macaluso, Fabio Salvatore; Orlando, Ambrogio] Villa Sofia Cervello Hosp, IBD Unit, Via Trabucco 180, I-90146 Palermo, Italy.
   [Ventimiglia, Marco] Italian Minist Hlth, Med Device & Pharmaceut Serv, Rome, Italy.
RP Macaluso, FS (通讯作者)，Villa Sofia Cervello Hosp, IBD Unit, Via Trabucco 180, I-90146 Palermo, Italy.
EM fsmacaluso@gmail.com
OI Macaluso, Fabio Salvatore/0000-0001-5128-3846
CR Adar T, 2019, ALIMENT PHARM THER, V49, P873, DOI 10.1111/apt.15177
   Albshesh A, 2021, J CLIN MED, V10, DOI 10.3390/jcm10132914
   Allamneni C, 2018, GASTROENTEROL RES, V11, P41, DOI 10.14740/gr934w
   Allegretti JR, 2017, DIGEST DIS SCI, V62, P1590, DOI 10.1007/s10620-017-4549-3
   Alric H., 2021, INFLAMM BOWEL DIS, V13, pizab060
   Alric H, 2020, ALIMENT PHARM THER, V51, P948, DOI 10.1111/apt.15706
   Amiot A, 2017, ALIMENT PHARM THER, V46, P310, DOI 10.1111/apt.14167
   Amiot A, 2016, CLIN GASTROENTEROL H, V14, P1593, DOI 10.1016/j.cgh.2016.02.016
   Armuzzi A, 2016, DIGEST LIVER DIS, V48, P360, DOI 10.1016/j.dld.2015.12.016
   Attauabi M, 2021, EUR J GASTROEN HEPAT, V33, pE709, DOI 10.1097/MEG.0000000000002229
   Attauabi M, 2022, DIGEST LIVER DIS, V54, P1168, DOI 10.1016/j.dld.2021.11.014
   Attauabi M, 2021, SCAND J GASTROENTERO, V56, P1040, DOI 10.1080/00365521.2021.1946588
   Bamias G., 2021, DIGEST DIS SCI, V1, P11
   Battat R, 2019, INFLAMM BOWEL DIS, V25, P410, DOI 10.1093/ibd/izy307
   Baumgart DC, 2016, ALIMENT PHARM THER, V43, P1090, DOI 10.1111/apt.13594
   Bertani Lorenzo, 2020, Clin Transl Gastroenterol, V11, pe00174, DOI 10.14309/ctg.0000000000000174
   Biemans VBC, 2020, CLIN PHARMACOL THER, V107, P1189, DOI 10.1002/cpt.1712
   Biemans VBC, 2020, ALIMENT PHARM THER, V52, P123, DOI 10.1111/apt.15745
   Bohm M, 2020, ALIMENT PHARM THER, V52, P669, DOI 10.1111/apt.15921
   Bor R, 2020, EXPERT OPIN BIOL TH, V20, P205, DOI 10.1080/14712598.2020.1699529
   Bressler B, 2021, J CROHNS COLITIS, V15, P1694, DOI 10.1093/ecco-jcc/jjab058
   Buer LCT, 2019, SCAND J GASTROENTERO, V54, P41, DOI 10.1080/00365521.2018.1548646
   Chaparro M, 2018, ALIMENT PHARM THER, V48, P839, DOI 10.1111/apt.14930
   Chapuis-Biron C, 2020, ALIMENT PHARM THER, V51, P719, DOI 10.1111/apt.15665
   Christensen B, 2018, INFLAMM BOWEL DIS, V24, P849, DOI 10.1093/ibd/izx067
   Cohen NA, 2020, UNITED EUR GASTROENT, V8, P1076, DOI 10.1177/2050640620951400
   Colombel JF, 2017, GUT, V66, P839, DOI 10.1136/gutjnl-2015-311079
   Cummings F, 2019, MEDICINE, V98, DOI 10.1097/MD.0000000000014681
   Davis R, 2019, EUR J GASTROEN HEPAT, V31, P661, DOI 10.1097/MEG.0000000000001395
   De Vos M, 2018, UNITED EUR GASTROENT, V6, P439, DOI 10.1177/2050640617722310
   Bellido PD, 2020, REV ESP ENFERM DIG, V112, P555, DOI 10.17235/reed.2020.7130/2020
   DERSIMONIAN R, 1986, CONTROL CLIN TRIALS, V7, P177, DOI 10.1016/0197-2456(86)90046-2
   Dragoni G, 2019, J DIGEST DIS, V20, P235, DOI 10.1111/1751-2980.12748
   Dulai PS, 2020, CLIN GASTROENTEROL H, V18, P2952, DOI 10.1016/j.cgh.2020.02.010
   Dulai PS, 2016, AM J GASTROENTEROL, V111, P1147, DOI 10.1038/ajg.2016.236
   Egger M, 1997, BMJ-BRIT MED J, V315, P629, DOI 10.1136/bmj.315.7109.629
   Eriksson C, 2021, THER ADV GASTROENTER, V14, DOI 10.1177/17562848211023386
   Eriksson C, 2017, SCAND J GASTROENTERO, V52, P722, DOI 10.1080/00365521.2017.1304987
   Faleck DM, 2019, CLIN GASTROENTEROL H, V17, P2497, DOI 10.1016/j.cgh.2018.12.040
   Favale A, 2019, INFLAMM BOWEL DIS, V25, P1805, DOI 10.1093/ibd/izz057
   Feagan BG, 2013, NEW ENGL J MED, V369, P699, DOI 10.1056/NEJMoa1215734
   Guidi L, 2019, UNITED EUR GASTROENT, V7, P1189, DOI 10.1177/2050640619873784
   Ha C, 2012, CLIN GASTROENTEROL H, V10, P1002, DOI 10.1016/j.cgh.2012.02.004
   Hanzel J, 2019, UNITED EUR GASTROENT, V7, P741, DOI 10.1177/2050640619840211
   Helwig U, 2020, BMC GASTROENTEROL, V20, DOI 10.1186/s12876-020-01332-w
   Higgins JPT, 2004, STAT MED, V23, P1663, DOI 10.1002/sim.1752
   Higgins JPT, 2003, BMJ-BRIT MED J, V327, P557, DOI 10.1136/bmj.327.7414.557
   Hoffmann P, 2019, DIGEST DIS, V37, P33, DOI 10.1159/000492322
   Holmer AK, 2020, THER ADV GASTROENTER, V13, DOI 10.1177/1756284820971214
   Hupé M, 2020, ALIMENT PHARM THER, V51, P852, DOI 10.1111/apt.15680
   Iborra M, 2018, GASTROENT HEPAT-BARC, V41, P535, DOI 10.1016/j.gastrohep.2018.06.001
   Ibraheim H, 2020, ANN GASTROENTEROL, V33, P170, DOI 10.20524/aog.2020.0447
   Judge C, 2020, SCAND J GASTROENTERO, V55, P786, DOI 10.1080/00365521.2020.1779340
   Kassouri L, 2020, DIGEST LIVER DIS, V52, P1148, DOI 10.1016/j.dld.2020.07.031
   Kim EM, 2020, INFLAMM BOWEL DIS, V26, P1232, DOI 10.1093/ibd/izz251
   Kim J., 2021, INFLAMM BOWEL DIS, V27, P1931
   Kirchgesner J, 2022, CLIN GASTROENTEROL H, V20, P314, DOI 10.1016/j.cgh.2020.12.030
   Kopylov U, 2019, DIGEST LIVER DIS, V51, P68, DOI 10.1016/j.dld.2018.07.040
   Kopylov U, 2018, INFLAMM BOWEL DIS, V24, P2442, DOI 10.1093/ibd/izy155
   Kopylov U, 2017, INFLAMM BOWEL DIS, V23, P404, DOI 10.1097/MIB.0000000000001039
   Kotze PG, 2018, ALIMENT PHARM THER, V48, P626, DOI 10.1111/apt.14919
   Lenti MV, 2018, DIGEST LIVER DIS, V50, P1299, DOI 10.1016/j.dld.2018.07.007
   Lukin D, 2022, CLIN GASTROENTEROL H, V20, P126, DOI 10.1016/j.cgh.2020.10.003
   Macaluso FS, 2020, DIGEST LIVER DIS, V52, P1461, DOI 10.1016/j.dld.2020.06.014
   Macaluso FS, 2020, UNITED EUR GASTROENT, V8, P1045, DOI 10.1177/2050640620948802
   Macaluso FS, 2021, J GASTROEN HEPATOL, V36, P105, DOI 10.1111/jgh.15107
   Macaluso FS, 2018, DIGEST LIVER DIS, V50, P675, DOI 10.1016/j.dld.2018.02.013
   Manlay L, 2021, ALIMENT PHARM THER, V53, P1289, DOI 10.1111/apt.16377
   Meserve J, 2019, CLIN GASTROENTEROL H, V17, P1533, DOI 10.1016/j.cgh.2018.09.035
   Moens A, 2022, INFLAMM BOWEL DIS, V28, P1135, DOI 10.1093/ibd/izab257
   Mühl L, 2021, BMC GASTROENTEROL, V21, DOI 10.1186/s12876-021-01604-z
   Narula N, 2018, AM J GASTROENTEROL, V113, P1345, DOI 10.1038/s41395-018-0162-0
   National Heart Lung and Blood Institute, 2019, Study quality assessment tools: quality assessment tool for case series studies
   National Institute for Health and Care Excellence, ABOUT US
   Pabla BS, 2022, DIGEST DIS SCI, V67, P3129, DOI 10.1007/s10620-021-07129-5
   Pauwels RWM, 2020, THER ADV GASTROENTER, V13, DOI 10.1177/1756284820979765
   PERIN Ramir Luan, 2019, Arq. Gastroenterol., V56, P312, DOI [10.1590/S0004-2803.201900000-58, 10.1590/s0004-2803.201900000-58]
   Plevris N, 2019, J CROHNS COLITIS, V13, P1111, DOI 10.1093/ecco-jcc/jjz042
   Pulusu SSR, 2020, WORLD J GASTROENTERO, V26, P4428, DOI 10.3748/wjg.v26.i30.4428
   R Core Team, 2022, R LANG ENV STAT COMP
   Reenaers C, 2020, ACTA GASTRO-ENT BELG, V83, P15
   Reinglas J, 2020, DIGEST DIS SCI, V65, P2046, DOI 10.1007/s10620-019-05982-z
   Roberti R, 2020, CURR MED RES OPIN, V36, P1457, DOI 10.1080/03007995.2020.1786681
   Saito D, 2021, JGH OPEN, V5, P1056, DOI 10.1002/jgh3.12630
   Samaan MA, 2017, FRONTLINE GASTROENTE, V8, P196, DOI 10.1136/flgastro-2016-100720
   Sandborn WJ, 2013, NEW ENGL J MED, V369, P711, DOI 10.1056/NEJMoa1215739
   Sands BE, 2014, GASTROENTEROLOGY, V147, P618, DOI 10.1053/j.gastro.2014.05.008
   Schreiber S, 2018, J GASTROENTEROL, V53, P1048, DOI 10.1007/s00535-018-1480-0
   Shelton E, 2015, INFLAMM BOWEL DIS, V21, P2879, DOI 10.1097/MIB.0000000000000561
   Shmidt E, 2018, INFLAMM BOWEL DIS, V24, P2461, DOI 10.1093/ibd/izy171
   Singh S, 2022, DIGEST DIS SCI, V67, P2510, DOI 10.1007/s10620-021-07073-4
   Singh S, 2022, CLIN GASTROENTEROL H, V20, pE74, DOI 10.1016/j.cgh.2021.02.032
   Stallmach A, 2016, ALIMENT PHARM THER, V44, P1199, DOI 10.1111/apt.13813
   Stroup DF, 2000, JAMA-J AM MED ASSOC, V283, P2008, DOI 10.1001/jama.283.15.2008
   Thompson SG, 1999, STAT MED, V18, P2693, DOI 10.1002/(SICI)1097-0258(19991030)18:20<2693::AID-SIM235>3.0.CO;2-V
   Townsend T, 2020, ALIMENT PHARM THER, V52, P1341, DOI 10.1111/apt.16057
   Tursi A, 2019, EUR J INTERN MED, V66, P85, DOI 10.1016/j.ejim.2019.06.006
   Ungaro RC, 2019, J CROHNS COLITIS, V13, P963, DOI 10.1093/ecco-jcc/jjz041
   Vedamurthy A, 2022, CLIN GASTROENTEROL H, V20, P88, DOI 10.1016/j.cgh.2020.10.007
   Vivio EE, 2016, J CROHNS COLITIS, V10, P402, DOI 10.1093/ecco-jcc/jjv226
   Wan X, 2014, BMC MED RES METHODOL, V14, DOI 10.1186/1471-2288-14-135
   White JR, 2020, SCAND J GASTROENTERO, V55, P907, DOI 10.1080/00365521.2020.1790647
   Yacoub W, 2018, ALIMENT PHARM THER, V47, P906, DOI 10.1111/apt.14548
   Ye BD, 2021, THER ADV GASTROENTER, V14, DOI 10.1177/17562848211024769
   Ylisaukko-oja T, 2018, SCAND J GASTROENTERO, V53, P158, DOI 10.1080/00365521.2017.1416160
   Zezos Petros, 2020, J Can Assoc Gastroenterol, V3, P74, DOI 10.1093/jcag/gwy065
   Zingone F, 2020, THER ADV GASTROENTER, V13, DOI 10.1177/1756284820936536
NR 107
TC 2
Z9 2
U1 2
U2 3
PU OXFORD UNIV PRESS
PI OXFORD
PA GREAT CLARENDON ST, OXFORD OX2 6DP, ENGLAND
SN 1873-9946
EI 1876-4479
J9 J CROHNS COLITIS
JI J. Crohns Colitis
PD AUG 21
PY 2023
VL 17
IS 8
BP 1217
EP 1227
DI 10.1093/ecco-jcc/jjad043
EA MAR 2023
PG 11
WC Gastroenterology & Hepatology
WE Science Citation Index Expanded (SCI-EXPANDED)
SC Gastroenterology & Hepatology
GA P3RU8
UT WOS:000978304300001
PM 36913311
DA 2024-01-22
ER

PT J
AU Garcia, MJ
   Rivero, M
   Miranda-Bautista, J
   Bastón-Rey, I
   Mesonero, F
   Leo-Carnerero, E
   Casas-Deza, D
   Fernández, CC
   Martin-Cardona, A
   El Hajra, I
   Hernández-Aretxabaleta, N
   Pérez-Martínez, I
   Fuentes-Valenzuela, E
   Jiménez, N
   de Célix, CR
   Gutiérrez, A
   Ferrer, CS
   Huguet, JM
   Fernández-Clotet, A
   González-Vivó, M
   Del Val, B
   Castro-Poceiro, J
   Melcarne, L
   Dueñas, C
   Izquierdo, M
   Monfort, D
   Bouhmidi, A
   De la Piscina, PR
   Romero, E
   Molina, G
   Zorrilla, J
   Calvino-Suárez, C
   Sánchez, E
   Nuñez, A
   Sierra, O
   Castro, B
   Zabana, Y
   González-Partida, I
   De la Maza, S
   Castaño, A
   Nájera-Muñoz, R
   Sánchez-Guillén, L
   Castro, MR
   Rueda, JL
   Benítez, JM
   Delgado-Guillena, P
   Tardillo, C
   Peña, E
   Frago-Larramona, S
   Rodríguez-Grau, MC
   Plaza, R
   Pérez-Galindo, P
   Martínez-Cadilla, J
   Menchén, L
   Barreiro-De Acosta, M
   Sánchez-Aldehuelo, R
   De la Cruz, MD
   Lamuela, LJ
   Marín, I
   Nieto-García, L
   López-San Román, A
   Herrera, JM
   Chaparro, M
   Gisbert, JP
AF Jose Garcia, Maria
   Rivero, Montserrat
   Miranda-Bautista, Jose
   Baston-Rey, Iria
   Mesonero, Francisco
   Leo-Carnerero, Eduardo
   Casas-Deza, Diego
   Cagigas Fernandez, Carmen
   Martin-Cardona, Albert
   El Hajra, Ismael
   Hernandez-Aretxabaleta, Nerea
   Perez-Martinez, Isabel
   Fuentes-Valenzuela, Esteban
   Jimenez, Nuria
   Rubin de Celix, Cristina
   Gutierrez, Ana
   Suarez Ferrer, Cristina
   Maria Huguet, Jose
   Fernandez-Clotet, Agnes
   Gonzalez-Vivo, Maria
   Del Val, Blanca
   Castro-Poceiro, Jesus
   Melcarne, Luigi
   Duenas, Carmen
   Izquierdo, Marta
   Monfort, David
   Bouhmidi, Abdel
   Ramirez De la Piscina, Patricia
   Romero, Eva
   Molina, Gema
   Zorrilla, Jaime
   Calvino-Suarez, Cristina
   Sanchez, Eugenia
   Nunez, Andrea
   Sierra, Olivia
   Castro, Beatriz
   Zabana, Yamile
   Gonzalez-Partida, Irene
   De la Maza, Saioa
   Castano, Andres
   Najera-Munoz, Rodrigo
   Sanchez-Guillen, Luis
   Castro, Micaela Riat
   Luis Rueda, Jose
   Manuel Benitez, Jose
   Delgado-Guillena, Pedro
   Tardillo, Carlos
   Pena, Elena
   Frago-Larramona, Santiago
   Carmen Rodriguez-Grau, Maria
   Plaza, Rocio
   Perez-Galindo, Pablo
   Martinez-Cadilla, Jesus
   Menchen, Luis
   Barreiro-De Acosta, Manuel
   Sanchez-Aldehuelo, Ruben
   Dolores De la Cruz, Maria
   Javier Lamuela, Luis
   Marin, Ignacio
   Nieto-Garcia, Laura
   Lopez-San Roman, Antonio
   Manuel Herrera, Jose
   Chaparro, Maria
   Gisbert, Javier P.
CA Young Grp GETECCU
TI Impact of Biological Agents on Postsurgical Complications in
   Inflammatory Bowel Disease: A Multicentre Study of Geteccu
SO JOURNAL OF CLINICAL MEDICINE
LA English
DT Article
DE inflammatory bowel disease; Crohn's disease; ulcerative colitis;
   anti-TNF; ustekinumab; vedolizumab; postoperative complications;
   surgery; preoperative therapy
ID POSTOPERATIVE INFECTIOUS COMPLICATIONS; PREOPERATIVE STEROID USE;
   CROHNS-DISEASE; ULCERATIVE-COLITIS; RISK-FACTORS; GASTROINTESTINAL
   SURGERY; SURGICAL COMPLICATIONS; OUTCOMES; METAANALYSIS; RESECTION
AB Background: The impact of biologics on the risk of postoperative complications (PC) in inflammatory bowel disease (IBD) is still an ongoing debate. This lack of evidence is more relevant for ustekinumab and vedolizumab. Aims: To evaluate the impact of biologics on the risk of PC. Methods: A retrospective study was performed in 37 centres. Patients treated with biologics within 12 weeks before surgery were considered "exposed". The impact of the exposure on the risk of 30-day PC and the risk of infections was assessed by logistic regression and propensity score-matched analysis. Results: A total of 1535 surgeries were performed on 1370 patients. Of them, 711 surgeries were conducted in the exposed cohort (584 anti-TNE 58 vedolizumab and 69 ustekinumab). In the multivariate analysis, male gender (OR: 1.5; 95% CI: 1.2-2.0), urgent surgery (OR: 1.6; 95% CI: 1.2-2.2), laparotomy approach (OR: 1.5; 95% CI: 1.1-1.9) and severe anaemia (OR: 1.8; 95% CI: 1.3-2.6) had higher risk of PC, while academic hospitals had significantly lower risk. Exposure to biologics (either anti-TNF, vedolizumab or ustekinumab) did not increase the risk of PC (OR: 1.2; 95% CI: 0.97-1.58), although it could be a risk factor for postoperative infections (OR 1.5; 95% CI: 1.03-2.27). Conclusions: Preoperative administration of biologics does not seem to be a risk factor for overall PC, although it may be so for postoperative infections.
C1 [Jose Garcia, Maria; Rivero, Montserrat; Castro, Beatriz] Univ Cantabria, Hosp Univ Marques de Valdecilla, Inst Invest Sanitaria Valdecilla IDIVAL, Gastroenterol Dept, Santander 37008, Spain.
   [Miranda-Bautista, Jose; Menchen, Luis; Marin, Ignacio] Univ Complutense, Hosp Univ Gregorio Maranon, Inst Invest Sanitaria Gregorio Maranon IiSGM, Gastroenterol Dept, Madrid 28009, Spain.
   [Miranda-Bautista, Jose; Menchen, Luis; Marin, Ignacio] Univ Complutense, Dept Med, Madrid 28009, Spain.
   [Baston-Rey, Iria; Calvino-Suarez, Cristina; Barreiro-De Acosta, Manuel; Nieto-Garcia, Laura] Hosp Univ Clin Santiago, Gastroenterol Dept, Santiago De Compostela 15706, Spain.
   [Mesonero, Francisco; Sanchez, Eugenia; Sanchez-Aldehuelo, Ruben; Lopez-San Roman, Antonio] Hosp Univ Ramon y Cajal, Gastroenterol Dept, Madrid 28034, Spain.
   [Leo-Carnerero, Eduardo; Nunez, Andrea; Dolores De la Cruz, Maria; Manuel Herrera, Jose] Hosp Univ Virgen del Rocio, Gastroenterol Dept, Seville 41013, Spain.
   [Casas-Deza, Diego; Sierra, Olivia; Javier Lamuela, Luis] Hosp Univ Miguel Servet, Inst Invest Sanitaria Aragon IISA, Gastroenterol Dept, Zaragoza 50009, Spain.
   [Cagigas Fernandez, Carmen] Hosp Univ Marques de Valdecilla, Dept Gen & Digest Surg, Colorectal Unit, Santander 39008, Spain.
   [Martin-Cardona, Albert; Zabana, Yamile] Hosp Univ Mutua Terrassa, Ctr Invest Biomed Red Enfermedades Hepat & Digest, Gastroenterol Dept, Terrassa 08221, Spain.
   [El Hajra, Ismael; Gonzalez-Partida, Irene] Hosp Univ Puerta de Hierro, Gastroenterol Dept, Majadahonda 28220, Spain.
   [Hernandez-Aretxabaleta, Nerea; De la Maza, Saioa] Hosp Univ Basurto, Gastroenterol Dept, Bilbao 48013, Spain.
   [Perez-Martinez, Isabel; Castano, Andres] Hosp Univ Cent Asturias, Inst Invest Sanitaria Principado Asturias ISPA 33, Dept Gastroenterol, Oviedo 33011, Spain.
   [Fuentes-Valenzuela, Esteban; Najera-Munoz, Rodrigo] Hosp Univ Rio Hortega, Gastroenterol Dept, Valladolid 47012, Spain.
   [Jimenez, Nuria] Hosp Gen Univ Elche, Gastroenterol Dept, Alicante 03203, Spain.
   [Rubin de Celix, Cristina; Castro, Micaela Riat; Chaparro, Maria; Gisbert, Javier P.] Univ Autonoma Madrid UAM, Gastroenterol Dept, Hosp Univ La Princesa, Inst Invest Sanitaria Princesa IIS IP,Ctr Invest, Madrid 28006, Spain.
   [Gutierrez, Ana] Hosp Gen Alicante, Gastroenterol Dept, Ctr Invest Biomed Red Enfermedades Hepat & Digest, Inst Invest Sanitaria & Biomed Alicante ISABIAL, Alicante 03010, Spain.
   [Suarez Ferrer, Cristina; Luis Rueda, Jose] Hosp Univ La Paz, Gastroenterol Dept, Madrid 28046, Spain.
   [Maria Huguet, Jose] Hosp Gen Univ Valencia, Gastroenterol Dept, Valencia 46014, Spain.
   [Fernandez-Clotet, Agnes] Hosp Clin Barcelona, Gastroenterol Dept, Barcelona 08036, Spain.
   [Gonzalez-Vivo, Maria] Hosp del Mar, Gastroenterol Dept, Barcelona 08003, Spain.
   [Del Val, Blanca] Hosp Rafael Mendez, Gastroenterol Dept, Lorca 30817, Spain.
   [Castro-Poceiro, Jesus] Hosp St Joan Despi Moises Broggi, Gastroenterol Dept, Barcelona 08970, Spain.
   [Melcarne, Luigi] Hosp Univ Parc Tauli, Gastroenterol Dept, Sabadell, Ctr Invest Biomed Red Enfermedades Hepat & Digest, Barcelona 08208, Spain.
   [Duenas, Carmen] Hosp Univ Caceres, Gastroenterol Dept, Caceres 10003, Spain.
   [Izquierdo, Marta] Hosp Univ Cabuenes, Gastroenterol Dept, Gijon 33203, Spain.
   [Monfort, David] Consorcio Sanitario Terrasa, Gastroenterol Dept, Barcelona 08227, Spain.
   [Bouhmidi, Abdel] Hosp Santa Barbara, Gastroenterol Dept, Puertollano 13500, Spain.
   [Ramirez De la Piscina, Patricia] Hosp Univ Vitoria Gasteiz, Gastroenterol Dept, Vitoria 01002, Spain.
   [Romero, Eva] Hosp Clin Univ Valencia, Gastroenterol Dept, Valencia 46010, Spain.
   [Molina, Gema] Hosp Arquitecto Marcide, Gastroenterol Dept, Ferrol 15405, Spain.
   [Zorrilla, Jaime] Hosp Univ Gregorio Maranon, Dept Colorectal & Gastrointestinal Surg, Madrid 28009, Spain.
   [Sanchez-Guillen, Luis] Hosp Gen Univ Elche, Dept Colorectal & Gastrointestinal Surg, Alicante 03203, Spain.
   [Manuel Benitez, Jose] Hosp Reina Sofia, Gastroenterol Dept, IMIBIC, Cordoba 14004, Spain.
   [Delgado-Guillena, Pedro] Hosp Gen Granollers, Gastroenterol Dept, Granollers 08042, Spain.
   [Tardillo, Carlos] Hosp Nuestra Sanora de la Candelaria, Gastroenterol Dept, Tenerife 38010, Spain.
   [Pena, Elena] Hosp Royo Villanova, Gastroenterol Dept, Zaragoza 50007, Spain.
   [Frago-Larramona, Santiago] Complejo Hosp Soria, Gastroenterol Dept, Soria 42005, Spain.
   [Carmen Rodriguez-Grau, Maria] Hosp Univ Henares, Gastroenterol Dept, Coslada 28002, Spain.
   [Plaza, Rocio] Hosp Univ Infanta Leonor, Gastroenterol Dept, Madrid 28031, Spain.
   [Perez-Galindo, Pablo] Complejo Hosp Univ Pontevedra, Gastroenterol Dept, Pontevedra 36071, Spain.
   [Martinez-Cadilla, Jesus] Hosp Alvaro Cunqueiro Vigo, Gastroenterol Dept, Vigo 36312, Spain.
C3 Universidad de Cantabria; Hospital Universitario Marques de Valdecilla
   (HUMV); Complutense University of Madrid; General University Gregorio
   Maranon Hospital; Complutense University of Madrid; Hospital
   Universitario Ramon y Cajal; Virgen del Rocio University Hospital;
   Miguel Servet University Hospital; Hospital Universitario Marques de
   Valdecilla (HUMV); CIBER - Centro de Investigacion Biomedica en Red;
   CIBEREHD; Hospital Universitario Mutua Terrassa; Hospital Puerta de
   Hierro-Majadahonda; Basurto Hospital; Central University Hospital
   Asturias; Hospital del Rio Hortega; Hospital de La Princesa; General
   University Hospital of Alicante; Universidad Miguel Hernandez de Elche;
   Universitat d'Alacant; Instituto de Investigacion Sanitaria y Biomedica
   de Alicante (ISABIAL); CIBER - Centro de Investigacion Biomedica en Red;
   CIBEREHD; Hospital Universitario La Paz; University of Barcelona;
   Hospital Clinic de Barcelona; Hospital del Mar Research Institute;
   Hospital del Mar; Autonomous University of Barcelona; Parc Tauli
   Hospital Universitari; CIBER - Centro de Investigacion Biomedica en Red;
   CIBEREHD; Hospital de Cabuenes; Complejo Hospitalario Universitario de
   Ferrol; General University Gregorio Maranon Hospital; Hospital
   Universitario Infanta Leonor; Complexo Hospitalario Universitario de
   Pontevedra
RP Garcia, MJ (通讯作者)，Univ Cantabria, Hosp Univ Marques de Valdecilla, Inst Invest Sanitaria Valdecilla IDIVAL, Gastroenterol Dept, Santander 37008, Spain.
EM garcia_maria86@hotmail.com; digrtm@humv.es; pepoann_mirda@hotmail.com;
   iria.baston@gmail.com; pacomeso@hotmail.com; eleoc@telefonica.net;
   diegocasas8@gmail.com; carmen.cagigas@scsalud.es;
   martincardona@gmail.com; ismael.elhm@gmail.com;
   nerea.hernandezaretxabaleta@osakidetza.eus; ipermar_79@hotmail.com;
   efuentesv@saludcastillayleon.es; nujigar@hotmail.com;
   cristina.rubin.92@hotmail.com; gutierrez_anacas@gva.es;
   cristinajsuarezferrer@gmail.com; josemahuguet@gmail.com;
   agfernandez@dinic.cat; mariagvivo@gmail.com; blanca.dvo@gmail.com;
   jesus.castropoceiro@sanitatintegral.org; lmelcarne@outlook.com;
   cdsadornil@gmail.com; martaizquierdoromero@gmail.com; dmonfort@cst.cat;
   bumidi@hotmail.com; patri_rami@hotmail.com; romeroglez.eva@gmail.com;
   gma.torde@hotmail.com; jaime.zorrilla@salud.madrid.org;
   cristina.calvino.suarez@sergas.es; eugenia.sanchez.rodriguez@gmail.com;
   andreanuor@gmail.com; osierra@alumni.unav.es;
   beatriz.castros@scsalud.es; yzabana@gmail.com;
   irenegonzalezpartida@gmail.com; saioa.delamazaortiz@osakidetza.eus;
   castaogarcia@gmail.com; odnaj@hotmail.com; drsanchezguillen@gmail.com;
   micariat4@gmail.com; ruedagarciajoseluis@gmail.com;
   jmbeni83@hotmail.com; pgdg20@gmail.com; cartardillo@gmail.com;
   epenagon80@yahoo.es; santifrago@gmail.com; mc.r.grau@gmail.com;
   plaza@yahoo.es; perez.galindo.pablo@gmail.com; jmcadilla@hotmail.com;
   luisalberto.menchen@salud.madrid.org; manubarreiro@hotmail.com;
   ruben.sanchez.aldehuelo@gmail.com; mdcruzra@hotmail.com;
   luisjalamuela@hotmail.com; drnachomarin@hotmail.com;
   laura.nieto.garcia@sergas.es; mibuzon@gmail.com;
   josemanuel.herrera@telefonica.net; mariachs2005@gmail.com;
   javier.p.gisbert@gmail.com
RI Melcarne, Luigi/AAD-7095-2019; García, María José/HTL-5601-2023;
   Gisbert, Javier P/GRY-2719-2022; Casas-Deza, Diego/ITT-3949-2023;
   Sánchez-Guillén, Luis/F-9085-2015; Gisbert, Javier P/ABB-7531-2021;
   Fernandez, Agnes/IYT-2585-2023; Martin Cardona, Albert/IAR-9278-2023;
   Pérez Martínez, Isabel/HKP-1869-2023; Casas-Deza, Diego/AAB-3462-2020;
   Chaparro, Maria/I-2500-2016
OI Melcarne, Luigi/0000-0002-9718-9692; Casas-Deza,
   Diego/0000-0001-6883-8940; Sánchez-Guillén, Luis/0000-0003-0623-9074;
   Gisbert, Javier P/0000-0003-2090-3445; Martin Cardona,
   Albert/0000-0002-7090-0106; Casas-Deza, Diego/0000-0001-6883-8940;
   Cagigas Fernandez, Carmen/0000-0002-1675-5120; GARCIA GARCIA, MARIA
   JOSE/0000-0002-6517-7005; Calvino Suarez, Cristina/0000-0003-4208-935X;
   Zorrilla Ortuzar, Jaime/0000-0003-1571-4586; Rubin de Celix,
   Cristina/0000-0003-3611-8994; /0000-0002-9818-0497; Riat-Castro Zocchi,
   Micaela/0000-0003-4443-7119; Mesonero, Francisco/0000-0002-7864-8187;
   Baston Rey, Iria/0000-0003-3113-0927; Chaparro,
   Maria/0000-0002-9275-4242; Fernandez Clotet, Agnes/0000-0001-7513-0764;
   SUAREZ FERRER, CRISTINA/0000-0003-1789-3784; Rivero,
   Montserrat/0000-0002-5834-1559; Rueda Garcia, Jose
   Luis/0000-0003-4487-452X; Gutierrez Casbas, Ana/0000-0002-5460-4139;
   Perez-Martinez, Isabel/0000-0002-2535-1929; Sanchez Rodriguez,
   Eugenia/0000-0001-9771-7865; Gonzalez-Vivo, Maria/0000-0001-5857-3766;
   Romero Gonzalez, Eva/0000-0003-2563-8177; Barreiro de Acosta,
   Manuel/0000-0001-5915-1477; Sanchez Aldehuelo,
   Ruben/0000-0002-7597-5596; Zabana, Yamile/0000-0003-4023-8868
FU Spanish Working Group in Crohn's Disease and Ulcerative Colitis
   (GETECCU)
FX The authors report assistance from Equipo 3datos for the statistical
   analysis; this support was funded by the Spanish Working Group in
   Crohn's Disease and Ulcerative Colitis (GETECCU).
CR Aberra FN, 2003, GASTROENTEROLOGY, V125, P320, DOI 10.1016/S0016-5085(03)00883-7
   Argollo MC, 2018, BEST PRACT RES CL GA, V32-33, P79, DOI 10.1016/j.bpg.2018.05.014
   Billioud V, 2013, J CROHNS COLITIS, V7, P853, DOI 10.1016/j.crohns.2013.01.014
   Bischoff SC, 2020, CLIN NUTR, V39, P632, DOI 10.1016/j.clnu.2019.11.002
   Bouguen G, 2011, GUT, V60, P1178, DOI 10.1136/gut.2010.234617
   Bruns ERJ, 2019, DIS COLON RECTUM, V62, P823, DOI 10.1097/DCR.0000000000001360
   Chang MI, 2015, INFLAMM BOWEL DIS, V21, P1472, DOI 10.1097/MIB.0000000000000362
   Cohen BL, 2019, GASTROENTEROLOGY, V156, pS80
   Colombel JF, 2004, AM J GASTROENTEROL, V99, P878, DOI 10.1111/j.1572-0241.2004.04148.x
   de Silva S, 2011, CLIN GASTROENTEROL H, V9, P972, DOI 10.1016/j.cgh.2011.07.016
   Diamond A, 2013, REV ECON STAT, V95, P932, DOI 10.1162/REST_a_00318
   Dindo D, 2004, ANN SURG, V240, P205, DOI 10.1097/01.sla.0000133083.54934.ae
   El-Hussuna A, 2018, BMC SURG, V18, DOI 10.1186/s12893-018-0425-0
   Ferrante M, 2017, J CROHNS COLITIS, V11, P1353, DOI 10.1093/ecco-jcc/jjx095
   Frolkis AD, 2013, GASTROENTEROLOGY, V145, P996, DOI 10.1053/j.gastro.2013.07.041
   Fumery M, 2017, AM J GASTROENTEROL, V112, P337, DOI 10.1038/ajg.2016.541
   FURST MB, 1994, DIS COLON RECTUM, V37, P12, DOI 10.1007/BF02047207
   Gutiérrez A, 2019, GASTROENTEROL REP, V7, P168, DOI 10.1093/gastro/goz010
   Harris PA, 2009, J BIOMED INFORM, V42, P377, DOI 10.1016/j.jbi.2008.08.010
   Huang WP, 2015, J CROHNS COLITIS, V9, P293, DOI 10.1093/ecco-jcc/jju028
   Kessler H, 2011, WORLD J GASTROENTERO, V17, P1116, DOI 10.3748/wjg.v17.i9.1116
   Kim JY, 2020, BMC SURG, V20, DOI 10.1186/s12893-020-00698-8
   Lau C, 2015, ANN SURG, V261, P487, DOI 10.1097/SLA.0000000000000757
   Law CCY, 2020, INFLAMM BOWEL DIS, V26, P1796, DOI 10.1093/ibd/izaa020
   Law CCY, 2020, COCHRANE DB SYST REV, DOI 10.1002/14651858.CD013256.pub2
   Liang HF, 2018, JGH OPEN, V2, P182, DOI 10.1002/jgh3.12072
   Lightner AL, 2019, CROHNS COLITIS 360, V1, DOI 10.1093/crocol/otz018
   Lightner AL, 2019, DIS COLON RECTUM, V62, P1352, DOI 10.1097/DCR.0000000000001482
   Lightner AL, 2018, INFLAMM BOWEL DIS, V24, P871, DOI 10.1093/ibd/izx076
   Lightner AL, 2018, J CROHNS COLITIS, V12, P402, DOI 10.1093/ecco-jcc/jjx163
   Liu Z, 2020, GASTROENTEROL REP, V8, P151, DOI 10.1093/gastro/goz033
   Lucendo AJ, 2020, DIGEST LIVER DIS, V52, P400, DOI 10.1016/j.dld.2019.11.019
   Ma C, 2012, BMC GASTROENTEROL, V12, DOI 10.1186/1471-230X-12-39
   Maartense S, 2006, ANN SURG, V243, P143, DOI 10.1097/01.sla.0000197318.37459.ec
   Michailidou M, 2018, AM J SURG, V215, P78, DOI 10.1016/j.amjsurg.2017.02.016
   Moosvi Z, 2021, SOUTH MED J, V114, P98, DOI 10.14423/SMJ.0000000000001214
   Narula N, 2013, ALIMENT PHARM THER, V37, P1057, DOI 10.1111/apt.12313
   Nguyen GC, 2019, J CROHNS COLITIS, V13, P1433, DOI 10.1093/ecco-jcc/jjz083
   Nguyen GC, 2014, J CROHNS COLITIS, V8, P1661, DOI 10.1016/j.crohns.2014.07.007
   Novello M, 2020, J CROHNS COLITIS, V14, P185, DOI 10.1093/ecco-jcc/jjz129
   Novello M, 2019, INT J COLORECTAL DIS, V34, P451, DOI 10.1007/s00384-018-3212-6
   Nunes T, 2013, INFLAMM BOWEL DIS, V19, P23, DOI 10.1002/ibd.22959
   Patel SS, 2013, AM J SURG, V205, P333, DOI 10.1016/j.amjsurg.2012.10.014
   Portela F, 2016, DIGESTION, V93, P214, DOI 10.1159/000443927
   Present DH, 1999, NEW ENGL J MED, V340, P1398, DOI 10.1056/NEJM199905063401804
   Quaresma AB, 2020, THER ADV GASTROENTER, V13, DOI 10.1177/1756284820931738
   Ramadas AV, 2010, GUT, V59, P1200, DOI 10.1136/gut.2009.202101
   Fernández MR, 2017, CIR ESPAN, V95, P529, DOI 10.1016/j.ciresp.2017.08.003
   Shah RS, 2021, J CROHNS COLITIS, V15, P1142, DOI 10.1093/ecco-jcc/jjaa268
   Shim HH, 2019, CURR DRUG TARGETS, V20, P1369, DOI 10.2174/1389450120666190515094435
   Shim Hang Hock, 2018, J Can Assoc Gastroenterol, V1, P115, DOI 10.1093/jcag/gwy013
   Stoner PL, 2018, GASTROENT RES PRACT, V2018, DOI 10.1155/2018/7890161
   Subramanian V, 2006, BRIT J SURG, V93, P793, DOI 10.1002/bjs.5375
   Subramanian V, 2008, AM J GASTROENTEROL, V103, P2373, DOI 10.1111/j.1572-0241.2008.01942.x
   Tottrup A, 2012, BMJ OPEN, V2, DOI 10.1136/bmjopen-2012-000823
   van Overstraeten AD, 2012, WORLD J GASTROENTERO, V18, P3828, DOI 10.3748/wjg.v18.i29.3828
   Xu YY, 2019, INFLAMM BOWEL DIS, V25, P261, DOI 10.1093/ibd/izy246
   Yamada A, 2017, AM J GASTROENTEROL, V112, P1423, DOI 10.1038/ajg.2017.201
   Yamamoto T, 2000, DIS COLON RECTUM, V43, P1141, DOI 10.1007/BF02236563
   Zangenberg MS, 2017, INT J COLORECTAL DIS, V32, P1663, DOI 10.1007/s00384-017-2915-4
   Zhou W, 2017, NUTR CLIN PRACT, V32, P92, DOI 10.1177/0884533616661844
NR 61
TC 6
Z9 6
U1 1
U2 8
PU MDPI
PI BASEL
PA ST ALBAN-ANLAGE 66, CH-4052 BASEL, SWITZERLAND
EI 2077-0383
J9 J CLIN MED
JI J. Clin. Med.
PD OCT
PY 2021
VL 10
IS 19
AR 4402
DI 10.3390/jcm10194402
PG 17
WC Medicine, General & Internal
WE Science Citation Index Expanded (SCI-EXPANDED)
SC General & Internal Medicine
GA 0F2JJ
UT WOS:000777191400014
PM 34640421
OA gold, Green Published
DA 2024-01-22
ER

PT J
AU Narula, N
   Lauzon, B
   Marshall, JK
AF Narula, Neeraj
   Lauzon, Brian
   Marshall, John K.
TI Higher adalimumab serum levels do not increase the risk of adverse
   events in patients with inflammatory bowel disease
SO SCANDINAVIAN JOURNAL OF GASTROENTEROLOGY
LA English
DT Article
DE Adalimumab; safety; inflammatory bowel disease; Crohn's disease; UC;
   ulcerative colitis; infections
ID ANTI-TNF THERAPY; CROHNS-DISEASE; CLINICAL REMISSION; DERMATOLOGICAL
   COMPLICATIONS; DOUBLE-BLIND; DRUG LEVELS; MAINTENANCE; INFLIXIMAB;
   ASSOCIATION; INFECTIONS
AB Background: The relationship between serum adalimumab concentrations and adverse events in patients with inflammatory bowel disease (IBD) is unknown. We aimed to determine whether patients with IBD using adalimumab are at increased risk of adverse events if they have higher adalimumab serum levels compared to those with lower adalimumab levels. Methods: This was a retrospective study of 191 IBD patients with at least one serum adalimumab level measurement available. The cohort was divided using a cutoff level of 10 mcg/mL. The primary outcome was the rate of overall adverse events between the two groups. Secondary outcomes included rate of infections, dermatologic reactions, injection-site reactions and other adverse events in both groups. Rates of discontinuation of adalimumab due to adverse events were evaluated. Multivariate logistic regression analysis was performed to evaluate the relationship between adalimumab levels and adverse events. Results: A total of 41 adverse events were reported in 191 patients in the overall cohort. Among 86 patients with higher adalimumab levels, 22 adverse events were reported, vs. 19 adverse events among 105 patients with lower adalimumab levels (25.6% vs. 18.1%, p = .21). Analysis according to adalimumab level tertiles also did not show significant differences in the rates of adverse events. A multivariate forward selection model also did not find higher odds of an adverse event in IBD patients with higher adalimumab levels compared to lower levels (OR 1.54, 95% CI 0.77-3.08). Conclusions: There does not appear to be a relationship between adalimumab exposure and risk of adverse events in IBD patients.
C1 [Narula, Neeraj; Lauzon, Brian; Marshall, John K.] McMaster Univ, Farncombe Family Digest Hlth Res Inst, Dept Med, Div Gastroenterol, 1280 Main St W,Unit 3V28, Hamilton, ON L8S 4K1, Canada.
C3 McMaster University
RP Narula, N (通讯作者)，McMaster Univ, Farncombe Family Digest Hlth Res Inst, Dept Med, Div Gastroenterol, 1280 Main St W,Unit 3V28, Hamilton, ON L8S 4K1, Canada.
EM neeraj.narula@medportal.ca
OI Lauzon, Brian/0000-0002-3883-3724
CR Assa A, 2019, J CROHNS COLITIS, V13, pS12, DOI 10.1093/ecco-jcc/jjy222.017
   Bejan-Angoulvant T, 2017, ARTHRITIS RHEUMATOL, V69, P108, DOI 10.1002/art.39841
   Bonovas S, 2016, CLIN GASTROENTEROL H, V14, P1385, DOI 10.1016/j.cgh.2016.04.039
   Brandse JF, 2015, J CROHNS COLITIS, V9, P973, DOI 10.1093/ecco-jcc/jjv116
   Casteele N. Vande, 2015, GASTROENTEROLOGY, V148, P1320
   Cohen BL, 2017, BMJ-BRIT MED J, V357, DOI 10.1136/bmj.j2505
   Colombel JF, 2007, GASTROENTEROLOGY, V132, P52, DOI 10.1053/j.gastro.2006.11.041
   Coutzac C, 2015, J CROHNS COLITIS, V9, P982, DOI 10.1093/ecco-jcc/jjv159
   D'Haens G, 2018, GASTROENTEROLOGY, V154, P1343, DOI 10.1053/j.gastro.2018.01.004
   Dignass A, 2014, J CROHNS COLITIS, V8, P970, DOI 10.1016/j.crohns.2014.01.021
   Drobne D, 2018, SCAND J GASTROENTERO, V53, P940, DOI 10.1080/00365521.2018.1486882
   Fréling E, 2015, AM J GASTROENTEROL, V110, P1186, DOI 10.1038/ajg.2015.205
   Greener T, 2018, INFLAMM BOWEL DIS, V24, P1808, DOI 10.1093/ibd/izy066
   Hanauer SB, 2006, GASTROENTEROLOGY, V130, P323, DOI 10.1053/j.gastro.2005.11.030
   Huang VWM, 2015, CAN J GASTROENTEROL, V29, P35, DOI 10.1155/2015/428702
   Jorgensen KK, 2017, LANCET, V389, P2304, DOI 10.1016/S0140-6736(17)30068-5
   Juncadella A, 2018, DIGEST DIS SCI, V63, P3067, DOI 10.1007/s10620-018-5202-5
   Lichtenstein Gary R, 2008, Therap Adv Gastroenterol, V1, P43, DOI 10.1177/1756283X08092548
   McLean LP, 2014, EXPERT REV GASTROENT, V8, P223, DOI 10.1586/17474124.2014.881715
   Moran GW, 2013, ALIMENT PHARM THER, V38, P1002, DOI 10.1111/apt.12491
   Motoya Satoshi, 2018, Inflamm Intest Dis, V2, P228, DOI 10.1159/000486786
   Ordás I, 2012, CLIN GASTROENTEROL H, V10, P1079, DOI 10.1016/j.cgh.2012.06.032
   Papamichael K, 2016, J CROHNS COLITIS, V10, P507, DOI 10.1093/ecco-jcc/jjw041
   Pelletier A-L, 2016, WORLD J PHARM, V5, P44
   Reinisch W, 2013, INFLAMM BOWEL DIS, V19, P1700, DOI 10.1097/MIB.0b013e318281f2b7
   Sandborn WJ, 2007, GUT, V56, P1232, DOI 10.1136/gut.2006.106781
   Sandborn WJ, 2012, GASTROENTEROLOGY, V142, P257, DOI 10.1053/j.gastro.2011.10.032
   Sehgal P, 2016, INFLAMM BOWEL DIS, V22, P1239, DOI 10.1097/MIB.0000000000000703
   Shah ED, 2017, INFLAMM BOWEL DIS, V23, P570, DOI 10.1097/MIB.0000000000001049
   Toruner M, 2008, GASTROENTEROLOGY, V134, P929, DOI 10.1053/j.gastro.2008.01.012
   Watanabe M, 2012, J CROHNS COLITIS, V6, P160, DOI 10.1016/j.crohns.2011.07.013
   Zittan E, 2016, J CROHNS COLITIS, V10, P510, DOI 10.1093/ecco-jcc/jjw014
NR 32
TC 2
Z9 2
U1 0
U2 2
PU TAYLOR & FRANCIS LTD
PI ABINGDON
PA 2-4 PARK SQUARE, MILTON PARK, ABINGDON OR14 4RN, OXON, ENGLAND
SN 0036-5521
EI 1502-7708
J9 SCAND J GASTROENTERO
JI Scand. J. Gastroenterol.
PD JUN 3
PY 2019
VL 54
IS 6
BP 712
EP 717
DI 10.1080/00365521.2019.1621367
EA MAY 2019
PG 6
WC Gastroenterology & Hepatology
WE Science Citation Index Expanded (SCI-EXPANDED)
SC Gastroenterology & Hepatology
GA KP7JO
UT WOS:000471407200001
PM 31144993
DA 2024-01-22
ER

PT J
AU Szántó, K
   Nyári, T
   Bálint, A
   Bor, R
   Milassin, A
   Rutka, M
   Fábián, A
   Szepes, Z
   Nagy, F
   Molnár, T
   Farkas, K
AF Szanto, Kata
   Nyari, Tibor
   Balint, Anita
   Bor, Renate
   Milassin, Agnes
   Rutka, Mariann
   Fabian, Anna
   Szepes, Zoltan
   Nagy, Ferenc
   Molnar, Tamas
   Farkas, Klaudia
TI Biological therapy and surgery rates in inflammatory bowel diseases -
   Data analysis of almost 1000 patients from a Hungarian tertiary IBD
   center
SO PLOS ONE
LA English
DT Article
ID POPULATION-BASED COHORT; CROHNS-DISEASE; ULCERATIVE-COLITIS;
   CLINICAL-COURSE; DIAGNOSTIC DELAY; APPENDECTOMY; IBSEN; SEVERITY;
   SMOKING
AB Inflammatory bowel diseases (IBD) [Crohn's disease (CD) and ulcerative colitis (UC)], are chronic relapsing disorders of unknown etiology. The aim of this study was to determine demographic features, disease phenotypes, medical and surgical therapies in our IBD patients and to identify which parameters are in association with the need of surgery and/or biologic therapy. Data on demographic and clinical characteristics of the patients were analyzed from the IBD registry of the 1 st Department of Medicine, University of Szeged. The study period was between January 2007 and March 2015. Data of 911 IBD patients (428 CD, 483 UC) were analyzed. The median lag time between onset of symptoms and diagnosis proved to be significantly longer in UC than in CD (4.6 years vs. 2.1 years, p = 0.01). 40% of the patients received biological therapy, 301 patients underwent surgery required more frequently for CD than UC. Surgery was more common in CD patients with ileal location and penetrating behaviour. In UC, more severe disease onset predicted to unfavourable disease course. Higher proportion of surgery was shown in patient aged above 40 years in both CD and UC. Diagnostic delay of more than 1 year and appendectomy predicted to unfavourable disease outcome of both CD and UC. This analysis revealed that more than 1 year of diagnostic delay, disease activity at diagnosis in UC, CD, ileal location and penetrating behaviour are factors that may influence disease outcome. Use of thiopurines seemed to be protective in UC.
C1 [Szanto, Kata; Balint, Anita; Bor, Renate; Milassin, Agnes; Rutka, Mariann; Fabian, Anna; Szepes, Zoltan; Nagy, Ferenc; Molnar, Tamas; Farkas, Klaudia] Univ Szeged, Dept Med 1, Szeged, Hungary.
   [Nyari, Tibor] Univ Szeged, Dept Med Phys & Informat, Szeged, Hungary.
C3 Szeged University; Szeged University
RP Farkas, K (通讯作者)，Univ Szeged, Dept Med 1, Szeged, Hungary.
EM farkas.klaudia@gmail.com
RI Bor, Renata/AEF-0515-2022; Molnár, Tamás/GMX-4334-2022
OI Bor, Renata/0000-0001-9393-5240; Nyari, Tibor/0000-0001-8900-6641
FU National Research, Development and Innovation Office [119809, 125377];
   UNKP-17-4 New National Excellence Program of the Ministry of Human
   Capacities;  [EFOP-3.6.2-16-2017-00006]
FX This work was supported by the research grants of the National Research,
   Development and Innovation Office (Grant ID: 119809 and 125377), by the
   UNKP-17-4 New National Excellence Program of the Ministry of Human
   Capacities and by the EFOP-3.6.2-16-2017-00006 (URL:
   https://www.u-szeged.hu/fejlesztesiprojektek/efop-3-6-2-16-2017-00006/ef
   op-3-6-2-16-2017-00006). The funders had no role in study design, data
   collection and analysis, decision to publish or preparation of the
   manuscript.
CR Ananthakrishnan AN, 2008, AM J GASTROENTEROL, V103, P154, DOI 10.1111/j.1572-0241.2007.01561.x
   Andersson RE, 2003, GASTROENTEROLOGY, V124, P40, DOI 10.1053/gast.2003.50021
   BEST WR, 1976, GASTROENTEROLOGY, V70, P439
   Burisch J, 2013, CURR OPIN GASTROEN, V29, P357, DOI 10.1097/MOG.0b013e32836229fb
   Burisch J, 2013, J CROHNS COLITIS, V7, P322, DOI 10.1016/j.crohns.2013.01.010
   Cosnes J, 1999, ALIMENT PHARM THERAP, V13, P1403
   Cosnes J, 2004, BEST PRACT RES CL GA, V18, P481, DOI 10.1016/j.bpg.2003.12.003
   Dias CC, 2013, WORLD J GASTROENTERO, V19, P3866, DOI 10.3748/wjg.v19.i24.3866
   Gardenbroek TJ, 2012, COLORECTAL DIS, V14, P545, DOI 10.1111/j.1463-1318.2011.02600.x
   Gower-Rousseau C, 2009, AM J GASTROENTEROL, V104, P2080, DOI 10.1038/ajg.2009.177
   Henriksen M, 2007, SCAND J GASTROENTERO, V42, P602, DOI 10.1080/00365520601076124
   Henriksen M, 2006, INFLAMM BOWEL DIS, V12, P543, DOI 10.1097/01.MIB.0000225339.91484.fc
   Khor B, 2011, NATURE, V474, P307, DOI 10.1038/nature10209
   Lakatos PL, 2007, WORLD J GASTROENTERO, V13, P6134, DOI 10.3748/wjg.13.6134
   LENNARDJONES JE, 1989, SCAND J GASTROENTERO, V24, P2, DOI 10.3109/00365528909091339
   Nahon S, 2014, J CROHNS COLITIS, V8, P964, DOI 10.1016/j.crohns.2014.01.023
   Niewiadomski O, 2015, J GASTROEN HEPATOL, V30, P1346, DOI 10.1111/jgh.12967
   Radford-Smith GL, 2002, GUT, V51, P808, DOI 10.1136/gut.51.6.808
   Satsangi J, 2006, GUT, V55, P749, DOI 10.1136/gut.2005.082909
   Schoepfer AM, 2013, AM J GASTROENTEROL, V108, P1744, DOI 10.1038/ajg.2013.248
   SCHROEDER KW, 1987, NEW ENGL J MED, V317, P1625, DOI 10.1056/NEJM198712243172603
   Solberg IC, 2009, SCAND J GASTROENTERO, V44, P431, DOI 10.1080/00365520802600961
NR 22
TC 6
Z9 7
U1 0
U2 0
PU PUBLIC LIBRARY SCIENCE
PI SAN FRANCISCO
PA 1160 BATTERY STREET, STE 100, SAN FRANCISCO, CA 94111 USA
SN 1932-6203
J9 PLOS ONE
JI PLoS One
PD JUL 30
PY 2018
VL 13
IS 7
AR e0200824
DI 10.1371/journal.pone.0200824
PG 8
WC Multidisciplinary Sciences
WE Science Citation Index Expanded (SCI-EXPANDED)
SC Science & Technology - Other Topics
GA GO7MT
UT WOS:000440251600018
PM 30059523
OA Green Published, Green Accepted, Green Submitted, gold
DA 2024-01-22
ER

PT J
AU Baillie, JK
   Bretherick, A
   Haley, CS
   Clohisey, S
   Grays, A
   Neyton, LPA
   Barrett, J
   Stahl, EA
   Tenesa, A
   Andersson, R
   Brown, JB
   Faulkner, GJ
   Lizio, M
   Schaefer, U
   Daub, C
   Itoh, M
   Kondo, N
   Lassmann, T
   Kawai, J
   Mole, D
   Bajic, VB
   Heutink, P
   Rehli, M
   Kawaji, H
   Sandelin, A
   Suzuki, H
   Satsangi, J
   Wells, CA
   Hacohen, N
   Freeman, TC
   Hayashizaki, Y
   Carninci, P
   Forrest, ARR
   Hume, DA
AF Baillie, J. Kenneth
   Bretherick, Andrew
   Haley, Christopher S.
   Clohisey, Sara
   Grays, Alan
   Neyton, Lucile P. A.
   Barrett, Jeffrey
   Stahl, Eli A.
   Tenesa, Albert
   Andersson, Robin
   Brown, J. Ben
   Faulkner, Geoffrey J.
   Lizio, Marina
   Schaefer, Ulf
   Daub, Carsten
   Itoh, Masayoshi
   Kondo, Naoto
   Lassmann, Timo
   Kawai, Jun
   Mole, Damian
   Bajic, Vladimir B.
   Heutink, Peter
   Rehli, Michael
   Kawaji, Hideya
   Sandelin, Albin
   Suzuki, Harukazu
   Satsangi, Jack
   Wells, Christine A.
   Hacohen, Nir
   Freeman, Thomas C.
   Hayashizaki, Yoshihide
   Carninci, Piero
   Forrest, Alistair R. R.
   Hume, David A.
CA IIBDGC Consortium
TI Shared activity patterns arising at genetic susceptibility loci reveal
   underlying genomic and cellular architecture of human disease
SO PLOS COMPUTATIONAL BIOLOGY
LA English
DT Article
ID WIDE ASSOCIATION; CROHNS-DISEASE; CHOLESTEROL; EXPRESSION; HERITABILITY;
   METAANALYSIS; ENHANCERS
AB Genetic variants underlying complex traits, including disease susceptibility, are enriched within the transcriptional regulatory elements, promoters and enhancers. There is emerging evidence that regulatory elements associated with particular traits or diseases share similar patterns of transcriptional activity. Accordingly, shared transcriptional activity (coexpression) may help prioritise loci associated with a given trait, and help to identify underlying biological processes. Using cap analysis of gene expression (CAGE) profiles of promoter- and enhancer-derived RNAs across 1824 human samples, we have analysed coexpression of RNAs originating from trait-associated regulatory regions using a novel quantitative method (network density analysis; NDA). For most traits studied, phenotype-associated variants in regulatory regions were linked to tightly-coexpressed networks that are likely to share important functional characteristics. Coexpression provides a new signal, independent of phenotype association, to enable fine mapping of causative variants. The NDA coexpression approach identifies new genetic variants associated with specific traits, including an association between the regulation of the OCT1 cation transporter and genetic variants underlying circulating cholesterol levels. NDA strongly implicates particular cell types and tissues in disease pathogenesis. For example, distinct groupings of disease-associated regulatory regions implicate two distinct biological processes in the pathogenesis of ulcerative colitis; a further two separate processes are implicated in Crohn's disease. Thus, our functional analysis of genetic predisposition to disease defines new distinct disease endotypes. We predict that patients with a preponderance of susceptibility variants in each group are likely to respond differently to pharmacological therapy. Together, these findings enable a deeper biological understanding of the causal basis of complex traits.
C1 [Baillie, J. Kenneth; Bretherick, Andrew; Haley, Christopher S.; Clohisey, Sara; Neyton, Lucile P. A.; Tenesa, Albert; Freeman, Thomas C.; Forrest, Alistair R. R.; Hume, David A.] Univ Edinburgh, Roslin Inst, Div Genet & Genom, Edinburgh, Midlothian, Scotland.
   [Baillie, J. Kenneth; Mole, Damian] Univ Edinburgh, Ctr Inflammat Res, Edinburgh, Midlothian, Scotland.
   [Baillie, J. Kenneth] Royal Infirm Edinburgh NHS Trust, Intens Care Unit, Edinburgh, Midlothian, Scotland.
   [Haley, Christopher S.] Univ Edinburgh, Inst Genet & Mol Med, Edinburgh, Midlothian, Scotland.
   [Grays, Alan] Univ Edinburgh, Edinburgh Parallel Comp Ctr, Edinburgh, Midlothian, Scotland.
   [Barrett, Jeffrey] Wellcome Trust Sanger Inst, Stat Genet, Wellcome Trust Genome Campus, Cambridge, England.
   [Stahl, Eli A.] Icahn Sch Med Mt Sinai, Ctr Stat Genet, New York, NY 10029 USA.
   [Andersson, Robin; Sandelin, Albin] Univ Copenhagen, Dept Biol, Bioinformat Ctr, Copenhagen, Denmark.
   [Brown, J. Ben] Univ Calif Berkeley, Dept Stat, Berkeley, CA 94720 USA.
   [Faulkner, Geoffrey J.; Hume, David A.] Univ Queensland, Mater Res Inst, Brisbane, Qld, Australia.
   [Lizio, Marina; Daub, Carsten; Itoh, Masayoshi; Kondo, Naoto; Lassmann, Timo; Kawai, Jun; Kawaji, Hideya; Suzuki, Harukazu; Hayashizaki, Yoshihide; Carninci, Piero] RIKEN Omics Sci Ctr, Yokohama, Kanagawa, Japan.
   [Schaefer, Ulf] Publ Hlth England, Dept Infect Dis Informat, Colindale, England.
   [Itoh, Masayoshi; Kawaji, Hideya] RIKEN Prevent Med & Diag Innovat Program, Wako, Saitama, Japan.
   [Bajic, Vladimir B.] King Abdullah Univ Sci & Technol KAUST, Computat Biosci Res Ctr, Thuwal, Saudi Arabia.
   [Heutink, Peter] German Ctr Neurodegenerat Dis, Tubingen, Germany.
   [Rehli, Michael] Univ Hosp Regensburg, Dept Hematol, Regensburg, Germany.
   [Wells, Christine A.] Univ Queensland, Australian Inst Bioengn & Nanotechnol, St Lucia, Qld, Australia.
   [Hacohen, Nir] Broad Inst Harvard & MIT, Cambridge, England.
   [Forrest, Alistair R. R.] Univ Western Australia, QEII Med Ctr, Harry Perkins Inst Med Res, Perth, WA, Australia.
   [Forrest, Alistair R. R.] Univ Western Australia, QEII Med Ctr, Ctr Med Res, Perth, WA, Australia.
C3 UK Research & Innovation (UKRI); Biotechnology and Biological Sciences
   Research Council (BBSRC); Roslin Institute; University of Edinburgh;
   University of Edinburgh; Royal Infirmary of Edinburgh; University of
   Edinburgh; University of Edinburgh; University of Edinburgh; Wellcome
   Trust Sanger Institute; Icahn School of Medicine at Mount Sinai;
   University of Copenhagen; University of California System; University of
   California Berkeley; Mater Research; University of Queensland; RIKEN;
   Public Health England; RIKEN; King Abdullah University of Science &
   Technology; Helmholtz Association; German Center for Neurodegenerative
   Diseases (DZNE); Eberhard Karls University of Tubingen; Eberhard Karls
   University Hospital; University of Regensburg; University of Queensland;
   Harry Perkins Institute of Medical Research; University of Western
   Australia; University of Western Australia
RP Baillie, JK; Hume, DA (通讯作者)，Univ Edinburgh, Roslin Inst, Div Genet & Genom, Edinburgh, Midlothian, Scotland.; Baillie, JK (通讯作者)，Univ Edinburgh, Ctr Inflammat Res, Edinburgh, Midlothian, Scotland.; Baillie, JK (通讯作者)，Royal Infirm Edinburgh NHS Trust, Intens Care Unit, Edinburgh, Midlothian, Scotland.; Hume, DA (通讯作者)，Univ Queensland, Mater Res Inst, Brisbane, Qld, Australia.; Forrest, ARR (通讯作者)，Univ Western Australia, QEII Med Ctr, Harry Perkins Inst Med Res, Perth, WA, Australia.; Forrest, ARR (通讯作者)，Univ Western Australia, QEII Med Ctr, Ctr Med Res, Perth, WA, Australia.
EM j.k.baillie@ed.ac.uk; alistair.forrest@perkins.uwa.edu.au;
   david.hume@uq.edu.au
RI Sandelin, Albin/G-2881-2011; Clohisey, Sara/AAB-9321-2021; Daub, Carsten
   O/A-7436-2010; D'Amato, Mauro/F-2450-2010; Bajic, Vladimir/D-2810-2009;
   Hume, David/N-6702-2019; D'Amato, Mauro/B-5050-2019; Forrest, Alistair
   RR/A-6597-2008; Andersson, Robin/B-5311-2009; Itoh,
   Masayoshi/N-5363-2015; Baillie, John Kenneth/F-3124-2011; Neyton,
   Lucile/AHD-3292-2022; Faulkner, Geoffrey J/M-3168-2014; Lassmann,
   Timo/HCH-4313-2022; Wells, Christine A/A-5071-2010; Carninci,
   Piero/K-1568-2014; Baillie, Kenneth/AEK-6650-2022; Kawaji,
   Hideya/N-5116-2015
OI Sandelin, Albin/0000-0002-7109-7378; Clohisey, Sara/0000-0001-7489-9846;
   Daub, Carsten O/0000-0002-3295-8729; D'Amato, Mauro/0000-0003-2743-5197;
   Bajic, Vladimir/0000-0001-5435-4750; D'Amato, Mauro/0000-0003-2743-5197;
   Forrest, Alistair RR/0000-0003-4543-1675; Andersson,
   Robin/0000-0003-1516-879X; Itoh, Masayoshi/0000-0002-1772-318X; Baillie,
   John Kenneth/0000-0001-5258-793X; Neyton, Lucile/0000-0003-1273-2228;
   Faulkner, Geoffrey J/0000-0001-5769-4494; Lassmann,
   Timo/0000-0002-0138-2691; Wells, Christine A/0000-0003-3133-3628;
   Carninci, Piero/0000-0001-7202-7243; Kawaji, Hideya/0000-0002-0575-0308;
   Heutink, Peter/0000-0001-5218-1737; Hume, David/0000-0002-2615-1478;
   Bretherick, Andrew/0000-0001-9258-3140; Freeman,
   Thomas/0000-0001-5235-8483; Harrison, Pille/0000-0003-4117-6910; Tenesa,
   Albert/0000-0003-4884-4475
FU Wellcome Trust [103258/Z/13/Z, WT098051]; Wellcome-Beit Prize
   [103258/Z/13/A]; BBSRC Institute Strategic Programme [BBS/E/D/20211551,
   BBS/E/D/20211552, BBS/E/D/20211553, BBS/E/D/20231760]; UK Intensive Care
   Foundation; Edinburgh Clinical Academic Track (ECAT) scheme; BBSRC
   [BBS/E/D/20211551, BBS/E/D/20231760]; MRC-HGU Core Fund; MEXT;
   Innovative Cell Biology by Innovative Technology (Cell Innovation
   Program) from the MEXT, Japan; MEXT, Japan; Cancer Research Trust; Ride
   to Conquer Cancer; NHMRC [GNT1045237, GNT1042449, GNT1045991,
   GNT1067983, GNT1068789]; EU [259743]; Deutsch Forschungsgemeinschaft;
   German Cancer Aid; Rudolf Bartling Foundation; European Research Council
   (ERC) under the European Unions [638273]; KAUST Base Research Fund;
   KAUST CBRC Base Fund; ERC [204135]; Novo Nordisk foundation; Lundbeck
   Foundation; Danish Cancer Society; Queensland Government; Australian
   National Health and Medical Research council [455947, 597452];
   Australian Red Cross [11-02QLD-10]; University of QLD ethics committee;
   Wellcome Trust [103258/Z/13/Z, 103258/Z/13/A] Funding Source: Wellcome
   Trust; Biotechnology and Biological Sciences Research Council
   [BBS/E/D/20211552, BBS/E/D/20211554, BB/I001107/1, BBS/E/D/20211551,
   BBS/E/D/20211553, BBS/E/D/20241863] Funding Source: researchfish;
   Medical Research Council [MC_UU_00007/10, MR/P008887/1,
   MC_PC_U127592696] Funding Source: researchfish; Wellcome Trust
   [103258/Z/13/Z] Funding Source: researchfish; European Research Council
   (ERC) [638273, 204135] Funding Source: European Research Council (ERC);
   BBSRC [BBS/E/D/20211551, BBS/E/D/20241863, BB/I001107/1,
   BBS/E/D/20211554, BBS/E/D/20211552, BBS/E/D/20211553] Funding Source:
   UKRI; MRC [MC_PC_U127592696, MR/P008887/1, MC_UU_00007/10] Funding
   Source: UKRI
FX JKB gratefully acknowledges funding support from a Wellcome Trust
   Intermediate Clinical Fellowship (103258/Z/13/Z) and a Wellcome-Beit
   Prize (103258/Z/13/A), BBSRC Institute Strategic Programme Grants to the
   Roslin Institute (BBS/E/D/20211551, BBS/E/D/20211552, BBS/E/D/20211553,
   BBS/E/D/20231760), the UK Intensive Care Foundation, and the Edinburgh
   Clinical Academic Track (ECAT) scheme. Funds were provided to the Roslin
   Institute through a BBSRC Strategic Programme Grant (JKB, SC, CSH, GJF,
   TCF, DAH; BBS/E/D/20211551, BBS/E/D/20231760). We acknowledge the
   financial support provided by the MRC-HGU Core Fund (CSH, AT). FANTOM5
   was made possible by a Research Grant for RIKEN Omics Science Center
   from MEXT to YH and a Grant of the Innovative Cell Biology by Innovative
   Technology (Cell Innovation Program) from the MEXT, Japan to YH. RIKEN
   Centre for Life Science Technologies, Division of Genomic Technologies
   members (RIKEN CLST (DGT)) are supported by institutional funds from the
   MEXT, Japan. RIKEN Preventive Medicine and Diagnosis Innovation Program
   members are supported by funding from MEXT, Japan. ARRF is supported by
   a Senior Cancer Research Fellowship from the Cancer Research Trust and
   funds raised by the Ride to Conquer Cancer. JB is supported by Wellcome
   Trust grant WT098051. GJF acknowledges the support of an NHMRC Career
   Development Fellowship (GNT1045237), NHMRC Project Grants (GNT1042449,
   GNT1045991, GNT1067983 and GNT1068789), and the EU FP7 under grant
   agreement No. 259743 underpinning the MODHEP consortium. MR was
   supported by grants from the Deutsch Forschungsgemeinschaft, the German
   Cancer Aid and the Rudolf Bartling Foundation. RA was supported by
   funding from the European Research Council (ERC) under the European
   Unions Horizon 2020 research and innovation programme (grant agreement
   No 638273). US and VBB are supported by the KAUST Base Research Fund to
   VBB and KAUST CBRC Base Fund. RA and AS were supported by funds from
   FP7/2007-2013/ERC grant agreement 204135, the Novo Nordisk foundation,
   and the Lundbeck Foundation and the Danish Cancer Society. CAW is
   supported by a Queensland Government Smart Futures Fellowship, and
   samples were collected under Australian National Health and Medical
   Research council project grants 455947 and 597452, under agreement from
   the Australian Red Cross 11-02QLD-10 and the University of QLD ethics
   committee. The funders had no role in study design, data collection and
   analysis, decision to publish, or preparation of the manuscript.
CR Andersson R, 2014, NATURE, V507, P455, DOI 10.1038/nature12787
   Arner E, 2015, SCIENCE, V347, P1010, DOI 10.1126/science.1259418
   Bailey CJ, 1996, NEW ENGL J MED, V334, P574, DOI 10.1056/NEJM199602293340906
   Baillie JK, 2017, PLOS GENET, V13, DOI 10.1371/journal.pgen.1006641
   Baillie JK, 2014, SCIENCE, V344, P807, DOI 10.1126/science.1255074
   Carninci P, 2005, SCIENCE, V309, P1559, DOI 10.1126/science.1112014
   Chen LG, 2014, P NATL ACAD SCI USA, V111, P9983, DOI 10.1073/pnas.1314939111
   Dias V, 2007, FUND CLIN PHARMACOL, V21, P445, DOI 10.1111/j.1472-8206.2007.00517.x
   Ernst J, 2011, NATURE, V473, P43, DOI 10.1038/nature09906
   Farh KKH, 2015, NATURE, V518, P337, DOI 10.1038/nature13835
   Finucane HK, 2015, NAT GENET, V47, P1228, DOI 10.1038/ng.3404
   Finucane HK., 2015, BIORXIV
   Forrest ARR, 2014, NATURE, V507, P462, DOI 10.1038/nature13182
   Franke A, 2010, NAT GENET, V42, P1118, DOI 10.1038/ng.717
   Greene CS, 2015, NAT GENET, V47, P569, DOI 10.1038/ng.3259
   Hall DP, 2014, PLOS ONE, V9, DOI 10.1371/journal.pone.0081229
   Huang HL, 2017, NATURE, V547, P173, DOI 10.1038/nature22969
   Hume DA, 2010, GENOMICS, V95, P328, DOI 10.1016/j.ygeno.2010.03.002
   Kanehisa M, 2000, NUCLEIC ACIDS RES, V28, P27, DOI 10.1093/nar/28.1.27
   Klaassen CD, 2010, PHARMACOL REV, V62, P1, DOI 10.1124/pr.109.002014
   Kolde R, 2012, BIOINFORMATICS, V28, P573, DOI 10.1093/bioinformatics/btr709
   Lamparter D, 2016, PLOS COMPUT BIOL, V12, DOI 10.1371/journal.pcbi.1004714
   Lee MH, 2001, NAT GENET, V27, P79, DOI 10.1038/83799
   Li MLJ, 2012, NUCLEIC ACIDS RES, V40, pD1047, DOI 10.1093/nar/gkr1182
   Mabbott NA, 2010, IMMUNOBIOLOGY, V215, P724, DOI 10.1016/j.imbio.2010.05.012
   MacLeod IM, 2016, BMC GENOMICS, V17, DOI 10.1186/s12864-016-2443-6
   Marbach D, 2016, NAT METHODS, V13, P366, DOI [10.1038/NMETH.3799, 10.1038/nmeth.3799]
   Maurano MT, 2012, SCIENCE, V337, P1190, DOI 10.1126/science.1222794
   McDonald JWD, 2014, COCHRANE DB SYST REV, DOI 10.1002/14651858.CD003459.pub4
   MEKHJIAN HS, 1979, GASTROENTEROLOGY, V77, P898
   Nam D, 2010, NUCLEIC ACIDS RES, V38, pW749, DOI 10.1093/nar/gkq428
   Pers TH, 2015, NAT COMMUN, V6, DOI 10.1038/ncomms6890
   Peyrin-Biroulet L, 2008, CLIN GASTROENTEROL H, V6, P644, DOI 10.1016/j.cgh.2008.03.014
   Raychaudhuri S, 2009, PLOS GENET, V5, DOI 10.1371/journal.pgen.1000534
   Rossin EJ, 2011, PLOS GENET, V7, DOI 10.1371/journal.pgen.1001273
   Russell Clark D., 2017, Current Opinion in Systems Biology, V2, P140, DOI 10.1016/j.coisb.2017.04.003
   Shaw RJ, 2005, SCIENCE, V310, P1642, DOI 10.1126/science.1120781
   Subramanian A, 2005, P NATL ACAD SCI USA, V102, P15545, DOI 10.1073/pnas.0506580102
   Tenesa A, 2013, NAT REV GENET, V14, P139, DOI 10.1038/nrg3377
   Tybjaerg-Hansen A, 1998, NEW ENGL J MED, V338, P1577, DOI 10.1056/NEJM199805283382203
   Wojcik GL, 2015, BMC GENET, P16
   Xavier RJ, 2007, NATURE, V448, P427, DOI 10.1038/nature06005
NR 42
TC 9
Z9 9
U1 0
U2 2
PU PUBLIC LIBRARY SCIENCE
PI SAN FRANCISCO
PA 1160 BATTERY STREET, STE 100, SAN FRANCISCO, CA 94111 USA
SN 1553-734X
EI 1553-7358
J9 PLOS COMPUT BIOL
JI PLoS Comput. Biol.
PD MAR
PY 2018
VL 14
IS 3
AR e1005934
DI 10.1371/journal.pcbi.1005934
PG 24
WC Biochemical Research Methods; Mathematical & Computational Biology
WE Science Citation Index Expanded (SCI-EXPANDED)
SC Biochemistry & Molecular Biology; Mathematical & Computational Biology
GA GB2LU
UT WOS:000428885200005
PM 29494619
OA gold, Green Published, Green Submitted
DA 2024-01-22
ER

PT J
AU Haas, L
   Chevalier, R
   Major, BT
   Enders, F
   Kumar, S
   Tung, J
AF Haas, Leonard
   Chevalier, Rachel
   Major, Brittny T.
   Enders, Felicity
   Kumar, Seema
   Tung, Jeanne
TI Biologic Agents Are Associated with Excessive Weight Gain in Children
   with Inflammatory Bowel Disease
SO DIGESTIVE DISEASES AND SCIENCES
LA English
DT Article
DE Infliximab; Adalimumab; Certolizumab; Pediatric IBD; Crohn's disease;
   Ulcerative colitis
ID SEVERE CROHNS-DISEASE; RHEUMATOID-ARTHRITIS; INFLIXIMAB THERAPY;
   NUTRITIONAL-STATUS; MODULATES GHRELIN; SERUM LEPTIN; BODY-WEIGHT;
   OBESITY; MALNUTRITION; MODERATE
AB Children with active inflammatory bowel disease (IBD) are frequently underweight. Anti-tumor necrosis factor (anti-TNF) agents may induce remission and restore growth. However, its use in other autoimmune diseases has been associated with excess weight gain. Our aim was to examine whether children with IBD could experience excess weight gain.
   A centralized diagnostic index identified pediatric IBD patients evaluated at our institution who received anti-TNF therapy for at least 1 year between August 1998 and December 2013. Anthropometric data were collected at time of anti-TNF initiation and annually. Excess weight gain was defined as Delta BMI SDS (standard deviation score) where patients were (1) reclassified from "normal" to "overweight/obese," (2) "overweight" to "obese," or (2) a final BMI SDS > 0 and Delta SDS > 0.5.
   During the study period, 268 children received anti-TNF therapy. Of these, 69 had sufficient follow-up for a median of 29.3 months. Median age at first anti-TNF dose was 12.8 years. At baseline, mean weight SDS was -0.7 (SD 1.4), while mean BMI SDS was -0.6 (1.3). Using baseline BMI SDS, 11.6% were overweight/obese. At last follow-up (LFU), however, the mean Delta BMI SDS was 0.50 (p < 0.0001). However, 10 (17%) patients had excess weight gain at LFU; 3 patients were reclassified from "normal" to "obese," and 7 had a final BMI SDS > 0 and Delta SDS > 0.5.
   Pediatric patients with IBD may experience excess weight gain when treated with anti-TNF agents. Monitoring for this side effect is warranted.
C1 [Haas, Leonard] Mayo Clin & Mayo Grad Sch Med, Rochester, MN USA.
   [Chevalier, Rachel] Childrens Mercy Hosp, Dept Pediat, Kansas City, MO 64108 USA.
   [Major, Brittny T.; Enders, Felicity] Mayo Clin, Div Biomed Stat & Informat, Rochester, MN USA.
   [Kumar, Seema] Mayo Clin, Div Pediat Endocrinol, Rochester, MN USA.
   [Tung, Jeanne] Mayo Clin, Div Pediat Gastroenterol & Hepatol, 200 First St SW, Rochester, MN 55905 USA.
C3 Mayo Clinic; Children's Mercy Hospital; Mayo Clinic; Mayo Clinic; Mayo
   Clinic
RP Tung, J (通讯作者)，Mayo Clin, Div Pediat Gastroenterol & Hepatol, 200 First St SW, Rochester, MN 55905 USA.
EM tung.jeanne@mayo.edu
RI Tung, Jeanne/HDM-3956-2022
OI Haas, Leonard/0000-0001-5386-7140
CR [Anonymous], 2000, VITAL HLTH STAT
   Aurangzeb B, 2011, J PEDIATR GASTR NUTR, V52, P536, DOI 10.1097/MPG.0b013e3181f87a95
   Borrelli O, 2004, DIGEST LIVER DIS, V36, P342, DOI 10.1016/j.dld.2003.12.014
   Briot K, 2008, J RHEUMATOL, V35, P855
   Brown RA, 2012, CLIN RHEUMATOL, V31, P455, DOI 10.1007/s10067-011-1863-6
   Di Renzo L, 2011, DERMATOL THER, V24, P446, DOI 10.1111/j.1529-8019.2011.01439.x
   Fawcett RL, 2000, J CLIN ENDOCR METAB, V85, P530, DOI 10.1210/jc.85.2.530
   Florin V, 2013, J EUR ACAD DERMATOL, V27, pE186, DOI 10.1111/j.1468-3083.2012.04571.x
   Franchimont D, 2005, J CLIN ENDOCR METAB, V90, P3510, DOI 10.1210/jc.2004-1222
   Gerasimidis K, 2011, J HUM NUTR DIET, V24, P313, DOI 10.1111/j.1365-277X.2011.01171.x
   Gonzalez-Gay MA, 2008, ANN RHEUM DIS, V67, P1644, DOI 10.1136/ard.2008.088773
   Hyams J, 2007, GASTROENTEROLOGY, V132, P863, DOI 10.1053/j.gastro.2006.12.003
   Issa M, 2006, GASTROENTEROLOGY, V130, pA209
   Kalra SP, 2003, REGUL PEPTIDES, V111, P1, DOI 10.1016/S0167-0115(02)00305-1
   Karmiris K, 2007, EUR J GASTROEN HEPAT, V19, P789, DOI 10.1097/MEG.0b013e3282202bca
   Long MD, 2011, INFLAMM BOWEL DIS, V17, P2162, DOI 10.1002/ibd.21585
   Otero M, 2004, RHEUMATOLOGY, V43, P306, DOI 10.1093/rheumatology/keh055
   Roubos EW, 2012, GEN COMP ENDOCR, V177, P28, DOI 10.1016/j.ygcen.2012.01.009
   Shafferman A, 2014, J RHEUMATOL, V41, P113, DOI 10.3899/jrheum.130159
   Singh S, 2017, GASTROENTEROLOGY, V152, pS154, DOI 10.1016/S0016-5085(17)30838-7
   Vadan R, 2011, CLIN NUTR, V30, P86, DOI 10.1016/j.clnu.2010.07.019
   Versini M, 2014, AUTOIMMUN REV, V13, P981, DOI 10.1016/j.autrev.2014.07.001
   Walters TD, 2007, INFLAMM BOWEL DIS, V13, P424, DOI 10.1002/ibd.20069
NR 23
TC 18
Z9 19
U1 0
U2 6
PU SPRINGER
PI DORDRECHT
PA VAN GODEWIJCKSTRAAT 30, 3311 GZ DORDRECHT, NETHERLANDS
SN 0163-2116
EI 1573-2568
J9 DIGEST DIS SCI
JI Dig. Dis. Sci.
PD NOV
PY 2017
VL 62
IS 11
BP 3110
EP 3116
DI 10.1007/s10620-017-4745-1
PG 7
WC Gastroenterology & Hepatology
WE Science Citation Index Expanded (SCI-EXPANDED)
SC Gastroenterology & Hepatology
GA FK4FT
UT WOS:000413446200024
PM 28895012
DA 2024-01-22
ER

PT J
AU Larussa, T
   Imeneo, M
   Luzza, F
AF Larussa, Tiziana
   Imeneo, Maria
   Luzza, Francesco
TI Potential role of nutraceutical compounds in inflammatory bowel disease
SO WORLD JOURNAL OF GASTROENTEROLOGY
LA English
DT Review
DE Inflammatory bowel disease; Ulcerative colitis; Crohn's disease;
   Nutraceuticals; Probiotics; Phytochemicals; Herbals; Functional foods
ID ACTIVE ULCERATIVE-COLITIS; RANDOMIZED CONTROLLED-TRIAL;
   PLACEBO-CONTROLLED TRIAL; CROHNS-DISEASE; DOUBLE-BLIND; CLINICAL-TRIAL;
   ESCHERICHIA-COLI; FATTY-ACIDS; VITAMIN-D; FISH-OIL
AB Conventional therapies for inflammatory bowel diseases (IBD) involve combinations of pharmacologic agents such as aminosalicylates, azathioprine, and corticosteroids. Recently, the therapeutic scenario has been heavily increased by the introduction of agents including monoclonal antibodies targeted to specific proinflammatory cytokines, to adhesion molecules, and the induction of anti-inflammatory cytokines and T-cell activation. However, the use of these drugs is accompanied by a certain number of side effects, with some of them being quite severe, rising concerns about the safety profile. Furthermore, the cost of these emerging therapeutic strategies is significant, considering the increasing incidence and the chronic trend of IBD. Nutraceuticals is a broad term used to describe any product derived from food sources claiming extra health benefits beyond the intrinsic nutritional value found in foods. The beneficial effects of nutraceutical compounds in human health have been emerging in the last decades. Although few clinical trials have been performed in IBD patients, nutraceuticals, such as herbal products or vitamins, are generally accepted as safer alternative/supplementation to conventional therapy. In vitro and IBD-animal models studies have shown their involvement in several biological processes, including antioxidant defenses, cell proliferation, gene expression, which could account for a role in the maintenance of the mucosal barrier integrity, the control of the inflammatory pathways and the modulation of the immune response. These data suggest a wide spectrum of positive effects exerted by nutraceuticals, with a high potential for a therapeutic use in humans. In the present review, the beneficial effects of the most investigated nutraceutical compounds in the setting of human IBD are discussed.
C1 [Larussa, Tiziana; Imeneo, Maria; Luzza, Francesco] Univ Catanzaro Magna Graecia, Dept Hlth Sci, Viale Europa, I-88100 Catanzaro, Italy.
C3 Magna Graecia University of Catanzaro
RP Luzza, F (通讯作者)，Univ Catanzaro Magna Graecia, Dept Hlth Sci, Viale Europa, I-88100 Catanzaro, Italy.
EM luzza@unicz.it
RI Larussa, Tiziana/K-9991-2016
OI Larussa, Tiziana/0000-0001-6998-8502; Luzza,
   Francesco/0000-0001-5120-1046
CR Abegunde AT, 2016, WORLD J GASTROENTERO, V22, P6296, DOI 10.3748/wjg.v22.i27.6296
   Ananthakrishnan AN, 2014, GUT, V63, P776, DOI 10.1136/gutjnl-2013-305304
   Uranga JA, 2016, PHARMACOL REP, V68, P816, DOI 10.1016/j.pharep.2016.05.002
   ASLAN A, 1992, AM J GASTROENTEROL, V87, P432
   Babickova J, 2015, WORLD J GASTROENTERO, V21, P11321, DOI 10.3748/wjg.v21.i40.11321
   Baumgart DC, 2007, LANCET, V369, P1641, DOI 10.1016/S0140-6736(07)60751-X
   Benjamin JL, 2011, GUT, V60, P923, DOI 10.1136/gut.2010.232025
   Biedermann L, 2013, J CROHNS COLITIS, V7, P271, DOI 10.1016/j.crohns.2012.07.010
   Bourreille A, 2013, CLIN GASTROENTEROL H, V11, P982, DOI 10.1016/j.cgh.2013.02.021
   Brumatti LV, 2014, MOLECULES, V19, P21127, DOI 10.3390/molecules191221127
   Calder PC, 2008, MOL NUTR FOOD RES, V52, P885, DOI 10.1002/mnfr.200700289
   Chapman TM, 2006, DRUGS, V66, P1371, DOI 10.2165/00003495-200666100-00006
   Chauhan B, 2013, J ADV PHARM TECHNOL, V4, P4, DOI 10.4103/2231-4040.107494
   Coëffier M, 2010, INFLAMM BOWEL DIS, V16, P518, DOI 10.1002/ibd.21017
   de Silva PSA, 2014, EUR J GASTROEN HEPAT, V26, P11, DOI 10.1097/MEG.0b013e328365c372
   de Souza HSP, 2016, NAT REV GASTRO HEPAT, V13, P13, DOI [10.1038/nrgastro.2016.186, 10.1038/nrgastro.2015.186]
   Del Pinto R, 2015, INFLAMM BOWEL DIS, V21, P2708, DOI 10.1097/MIB.0000000000000546
   Farzaei MH, 2016, EXPERT REV GASTROENT, V10, P745, DOI 10.1586/17474124.2016.1145546
   Faubion WA, 2000, GASTROENTEROLOGY, V118, pA312, DOI 10.1016/S0016-5085(00)83338-7
   Feagan BG, 2008, JAMA-J AM MED ASSOC, V299, P1690, DOI 10.1001/jama.299.14.1690
   Ferrari L, 2016, WORLD J GASTRO SURG, V8, P363, DOI 10.4240/wjgs.v8.i5.363
   García-Lafuente A, 2001, GUT, V48, P503, DOI 10.1136/gut.48.4.503
   Gong DW, 2016, GASTROENT RES PRACT, V2016, DOI 10.1155/2016/6951091
   Gupta I, 1997, Eur J Med Res, V2, P37
   Guslandi M, 2000, DIGEST DIS SCI, V45, P1462, DOI 10.1023/A:1005588911207
   Hafer A, 2007, BMC GASTROENTEROL, V7, DOI 10.1186/1471-230X-7-36
   Hanai H, 2006, CLIN GASTROENTEROL H, V4, P1502, DOI 10.1016/j.cgh.2006.08.008
   Hill C, 2014, NAT REV GASTRO HEPAT, V11, P506, DOI 10.1038/nrgastro.2014.66
   HILLIER K, 1991, GUT, V32, P1151, DOI 10.1136/gut.32.10.1151
   Hilsden RJ, 2003, AM J GASTROENTEROL, V98, P1563, DOI 10.1016/S0002-9270(03)00301-0
   Hilsden RJ, 2011, INFLAMM BOWEL DIS, V17, P655, DOI 10.1002/ibd.21360
   Hlavaty T, 2015, J CROHNS COLITIS, V9, P198, DOI 10.1093/ecco-jcc/jju004
   Hoensch H.P., 2015, Clin. Nutr. Exp, V3, P8, DOI [DOI 10.1016/J.YCLNEX.2015.09.001, 10.1016/j.yclnex.2015.09.001]
   Holt PR, 2005, DIGEST DIS SCI, V50, P2191, DOI 10.1007/s10620-005-3032-8
   Holtmeier W, 2011, INFLAMM BOWEL DIS, V17, P573, DOI 10.1002/ibd.21345
   Ishikawa H, 2003, J AM COLL NUTR, V22, P56, DOI 10.1080/07315724.2003.10719276
   Ishikawa H, 2011, DIGESTION, V84, P128, DOI 10.1159/000322977
   Jonkers D, 2003, J ROY SOC MED, V96, P167, DOI 10.1177/014107680309600403
   Jorgensen SP, 2010, ALIMENT PHARM THER, V32, P377, DOI 10.1111/j.1365-2036.2010.04355.x
   Kaliora AC, 2007, WORLD J GASTROENTERO, V13, P6031, DOI 10.3748/wjg.13.6031
   Kaliora AC, 2007, WORLD J GASTROENTERO, V13, P748, DOI 10.3748/wjg.13.6031
   Kalra EK, 2003, AAPS PHARMSCI, V5
   Kane SV, 2010, ALIMENT PHARM THER, V32, P1051, DOI 10.1111/j.1365-2036.2010.04445.x
   Khan Z, 2002, ALIMENT PHARM THER, V16, P1917, DOI 10.1046/j.1365-2036.2002.01354.x
   Kruis W, 2004, GUT, V53, P1617, DOI 10.1136/gut.2003.037747
   Kucharzik T, 2006, INFLAMM BOWEL DIS, V12, P1068, DOI 10.1097/01.mib.0000235827.21778.d5
   Kuwabara A, 2009, OSTEOPOROSIS INT, V20, P935, DOI 10.1007/s00198-008-0764-2
   Lang A, 2015, CLIN GASTROENTEROL H, V13, P1444, DOI 10.1016/j.cgh.2015.02.019
   Langhorst J, 2013, ALIMENT PHARM THER, V38, P490, DOI 10.1111/apt.12397
   Langmead L, 2004, ALIMENT PHARM THER, V19, P739, DOI 10.1111/j.1365-2036.2004.01902.x
   Machado JF, 2015, NUTR HOSP, V31, P1603, DOI 10.3305/nh.2015.31.4.8362
   Malchow HA, 1997, J CLIN GASTROENTEROL, V25, P653, DOI 10.1097/00004836-199712000-00021
   Marion-Letellier R, 2013, INFLAMM BOWEL DIS, V19, P205, DOI [10.1002/ibd.23001, 10.1097/MIB.0b013e3182810122]
   Martínez-Augustin O, 2014, INT J MOL SCI, V15, P22857, DOI 10.3390/ijms151222857
   Miheller P, 2009, INFLAMM BOWEL DIS, V15, P1656, DOI 10.1002/ibd.20947
   Mosele JI, 2015, MOLECULES, V20, P17429, DOI 10.3390/molecules200917429
   Mouli VP, 2014, ALIMENT PHARM THER, V39, P125, DOI 10.1111/apt.12553
   Nakajima S, 2011, NUTRITION, V27, P1023, DOI 10.1016/j.nut.2010.10.021
   Parian A, 2016, CURR PHARM DESIGN, V22, P180, DOI 10.2174/1381612822666151112145033
   Park KT, 2011, INFLAMM BOWEL DIS, V17, P1603, DOI 10.1002/ibd.21488
   Rembacken BJ, 1999, LANCET, V354, P635, DOI 10.1016/S0140-6736(98)06343-0
   Richman E, 2013, ALIMENT PHARM THER, V38, P1156, DOI 10.1111/apt.12500
   Rossi RE, 2016, EUR J GASTROEN HEPAT, V28, P1357, DOI 10.1097/MEG.0000000000000728
   Roth S, 2016, PLOS ONE, V11, DOI 10.1371/journal.pone.0154817
   Sandborn WJ, 2013, AM J GASTROENTEROL, V108, P90, DOI 10.1038/ajg.2012.340
   Saxena Arpit, 2014, J Tradit Complement Med, V4, P203, DOI 10.4103/2225-4110.139111
   Sellon RK, 1998, INFECT IMMUN, V66, P5224, DOI 10.1128/IAI.66.11.5224-5231.1998
   Sharifi A, 2016, SAUDI J GASTROENTERO, V22, P316, DOI 10.4103/1319-3767.187606
   Singla V, 2014, J CROHNS COLITIS, V8, P208, DOI 10.1016/j.crohns.2013.08.006
   Sood A, 2009, CLIN GASTROENTEROL H, V7, P1202, DOI 10.1016/j.cgh.2009.07.016
   Steed H, 2010, ALIMENT PHARM THER, V32, P872, DOI 10.1111/j.1365-2036.2010.04417.x
   Suskind DL, 2013, J PEDIATR GASTR NUTR, V56, P277, DOI 10.1097/MPG.0b013e318276977d
   Tang T, 2011, ALIMENT PHARM THER, V33, P194, DOI 10.1111/j.1365-2036.2010.04515.x
   Tjonneland A, 2009, GUT, V58, P1606, DOI 10.1136/gut.2008.169078
   Toruner M, 2008, GASTROENTEROLOGY, V134, P929, DOI 10.1053/j.gastro.2008.01.012
   Turner D, 2011, INFLAMM BOWEL DIS, V17, P336, DOI 10.1002/ibd.21374
   Tursi A, 2010, AM J GASTROENTEROL, V105, P2218, DOI 10.1038/ajg.2010.218
   Uchiyama K, 2010, INFLAMM BOWEL DIS, V16, P1696, DOI 10.1002/ibd.21251
   Vilela EG, 2008, SCAND J GASTROENTERO, V43, P842, DOI 10.1080/00365520801943354
   Zhang H, 2015, AMINO ACIDS, V47, P2127, DOI 10.1007/s00726-014-1886-9
NR 80
TC 54
Z9 56
U1 0
U2 13
PU BAISHIDENG PUBLISHING GROUP INC
PI PLEASANTON
PA 8226 REGENCY DR, PLEASANTON, CA 94588 USA
SN 1007-9327
EI 2219-2840
J9 WORLD J GASTROENTERO
JI World J. Gastroenterol.
PD APR 14
PY 2017
VL 23
IS 14
BP 2483
EP 2492
DI 10.3748/wjg.v23.i14.2483
PG 10
WC Gastroenterology & Hepatology
WE Science Citation Index Expanded (SCI-EXPANDED)
SC Gastroenterology & Hepatology
GA ES4BW
UT WOS:000399475100004
PM 28465632
OA Green Published, hybrid, Green Submitted
DA 2024-01-22
ER

PT J
AU Jazwinska-Tarnawska, E
   Jeskowiak, I
   Waszczuk, E
   Mulak, A
   Glowacka, K
   Hurkacz, M
   Paradowski, L
   Zaleska, Z
   Wiela-Hojenska, A
AF Jazwinska-Tarnawska, Ewa
   Jeskowiak, Izabela
   Waszczuk, Ewa
   Mulak, Agata
   Glowacka, Krystyna
   Hurkacz, Magdalena
   Paradowski, Leszek
   Zaleska, Zofia
   Wiela-Hojenska, Anna
TI Genetic polymorphism of ABCB1 gene (C3435T) in patients with
   inflammatory bowel diseases. Is there any gender dependency?
SO PHARMACOLOGICAL REPORTS
LA English
DT Article
DE Genetic polymorphism; P-glycoprotein; ABCB1 gene; Inflammatory bowel
   diseases
ID MDR1 GENE; P-GLYCOPROTEIN; MULTIDRUG-RESISTANCE-1 GENE;
   ULCERATIVE-COLITIS; AUTOIMMUNE-DISEASES; CROHNS-DISEASE; SUSCEPTIBILITY;
   FREQUENCY; DISPOSITION; ASSOCIATION
AB Background: In recent years, an increasing incidence of inflammatory bowel disease (IBD) has been reported, mainly as Crohn's disease (CD) and ulcerative colitis (UC). The individual susceptibility, the disease's course and response to the applied therapy is likely due to genetic factors such as ABCBI gene mutations, exemplified by C3435T polymorphism.
   The aim of the study was to evaluate the distribution of C3435T polymorphism regarding the gender in IBD patients and control subjects from Lower Silesia region and its possible association with IBD susceptibility.
   Methods: The research was conducted in groups of 61 IBD patients and 101 healthy subjects from the Lower Silesia region. Polymorphism of C3435T was determined using PCR-RFLP method.
   Results: Frequency distributions of C3435T genotype and of 3435T or 3435C gene alleles of IBD, CD or UC patients were compared to control group; each treated as a whole or split further by gender. The statistically significant correlation was discovered between gender and C3435T genotype both for IBD and CD patients, with 3435CT heterozygote prevailing in IBD and CD males.
   Odds ratio calculations revealed statistically significant difference for the 3435CT genotype between control and: IBD group considered as a whole; IBD males; CD males; and for 34351T variant between control and IBD males. Conclusions. The 3435CT genotype could be a risk factor for IBD and CD in men. The 3435TT genotype in males seems to be associated with the lower chance of IBD presence. (C) 2014 Institute of Pharmacology, Polish Academy of Sciences. Published by Elsevier Urban & Partner Sp. z o.o. All rights reserved.
C1 [Jazwinska-Tarnawska, Ewa; Jeskowiak, Izabela; Glowacka, Krystyna; Hurkacz, Magdalena; Zaleska, Zofia; Wiela-Hojenska, Anna] Wroclaw Med Univ, Dept Clin Pharmacol, Wroclaw, Poland.
   [Waszczuk, Ewa; Mulak, Agata; Paradowski, Leszek] Wroclaw Med Univ, Dept Gastroenterol & Hepatol, Wroclaw, Poland.
C3 Wroclaw Medical University; Wroclaw Medical University
RP Jazwinska-Tarnawska, E (通讯作者)，Wroclaw Med Univ, Dept Clin Pharmacol, Wroclaw, Poland.
EM tje1@wp.pl; gastro@gastro.umed.wroc.pl; wf-12@umed.wroc.pl
RI Hurkacz, Magdalena/GVW-6918-2022; Hurkacz, Magdalena/AFY-5218-2022;
   Waszczuk, Ewa/ABB-2431-2021; Jęśkowiak-Kossakowska,
   Izabela/ABC-8438-2021
OI Hurkacz, Magdalena/0000-0003-0846-3168; Waszczuk,
   Ewa/0000-0001-5618-4935; Jęśkowiak-Kossakowska,
   Izabela/0000-0002-8829-4482; Mulak, Agata/0000-0003-4678-8393
FU statutory grant from Wroclaw Medical University [ST-520]
FX This research was financially supported by the statutory grant from
   Wroclaw Medical University, grant number ST-520.
CR Annese V, 2006, WORLD J GASTROENTERO, V12, P3636, DOI 10.3748/wjg.v12.i23.3636
   Ardizzone S, 2007, INFLAMM BOWEL DIS, V13, P516, DOI 10.1002/ibd.20108
   Baranska Malgorzata, 2007, Wiad Lek, V60, P305
   Brant SR, 2003, AM J HUM GENET, V73, P1282, DOI 10.1086/379927
   Dudarewicz M, 2010, PRZ GASTROENTEROL, V5, P310, DOI 10.5114/pg.2010.18473
   Dudarewicz M, 2012, PHARMACOL REP, V64, P343, DOI 10.1016/S1734-1140(12)70774-0
   Farnood A, 2007, INT J COLORECTAL DIS, V22, P999, DOI 10.1007/s00384-007-0270-6
   Gazouli M, 2004, GASTROENTEROLOGY, V126, P367, DOI 10.1053/j.gastro.2003.08.044
   Hitzl M, 2001, PHARMACOGENETICS, V11, P293, DOI 10.1097/00008571-200106000-00003
   Ho GT, 2006, HUM MOL GENET, V15, P797, DOI 10.1093/hmg/ddi494
   Ho RH, 2005, CLIN PHARMACOL THER, V78, P260, DOI 10.1016/j.clpt.2005.05.011
   Hoffmeyer S, 2000, P NATL ACAD SCI USA, V97, P3473, DOI 10.1073/pnas.050585397
   HOLYSZ H, 2013, PRZ MENOPAUZALNY, V12, P321
   Jamroziak K, 2002, POL J PHARMACOL, V54, P495
   Kim RB, 2001, CLIN PHARMACOL THER, V70, P189, DOI 10.1067/mcp.2001.117412
   Kurzawski M, 2006, PHARMACOL REP, V58, P35
   Liao B, 2012, J BIOMED INFORM, V45, P931, DOI 10.1016/j.jbi.2012.03.003
   Navratil V, 2008, BIOCHIMIE, V90, P563, DOI 10.1016/j.biochi.2007.09.017
   Neuhausen SL, 2008, J AUTOIMMUN, V31, P160, DOI 10.1016/j.jaut.2008.06.001
   Onnie CM, 2006, INFLAMM BOWEL DIS, V12, P263, DOI 10.1097/01.MIB.0000209791.98866.ba
   Osuga T, 2006, BIOL PHARM BULL, V29, P324, DOI 10.1248/bpb.29.324
   Palmieri O, 2005, ALIMENT PHARM THER, V22, P1129, DOI 10.1111/j.1365-2036.2005.02701.x
   Potocnik U, 2004, GENES IMMUN, V5, P530, DOI 10.1038/sj.gene.6364123
   Schaeffeler E, 2001, LANCET, V358, P383, DOI 10.1016/S0140-6736(01)05579-9
   Schwab M, 2003, GASTROENTEROLOGY, V124, P26, DOI 10.1053/gast.2003.50010
   Shepshelovich D, 2006, LUPUS, V15, P183, DOI 10.1191/0961203306lu2274rr
   Siegmund W, 2002, CLIN PHARMACOL THER, V72, P572, DOI 10.1067/mcp.2002.127739
   Urcelay E, 2006, INFLAMM BOWEL DIS, V12, P33, DOI 10.1097/01.MIB.0000194184.92671.78
   van Heel DA, 2004, HUM MOL GENET, V13, P763, DOI 10.1093/hmg/ddh090
   van Oene M, 2005, ARTHRITIS RHEUM-US, V52, P1993, DOI 10.1002/art.21123
   Wojtczak Anna, 2009, Pol Merkur Lekarski, V26, P248
NR 31
TC 7
Z9 7
U1 0
U2 3
PU POLISH ACAD SCIENCES INST PHARMACOLOGY
PI KRAKOW
PA SMETNA 12, 31-343 KRAKOW, POLAND
SN 1734-1140
J9 PHARMACOL REP
JI Pharmacol. Rep.
PD APR
PY 2015
VL 67
IS 2
BP 294
EP 298
DI 10.1016/j.pharep.2014.09.014
PG 5
WC Pharmacology & Pharmacy
WE Science Citation Index Expanded (SCI-EXPANDED)
SC Pharmacology & Pharmacy
GA CC8IO
UT WOS:000350611900018
PM 25712653
DA 2024-01-22
ER

PT J
AU Vivinus-Nébot, M
   Frin-Mathy, G
   Bzioueche, H
   Dainese, R
   Bernard, G
   Anty, R
   Filippi, J
   Saint-Paul, MC
   Tulic, MK
   Verhasselt, V
   Hébuterne, X
   Piche, T
AF Vivinus-Nebot, M.
   Frin-Mathy, G.
   Bzioueche, H.
   Dainese, R.
   Bernard, G.
   Anty, R.
   Filippi, J.
   Saint-Paul, M. C.
   Tulic, M. K.
   Verhasselt, V.
   Hebuterne, X.
   Piche, T.
TI Functional bowel symptoms in quiescent inflammatory bowel diseases: role
   of epithelial barrier disruption and low-grade inflammation
SO GUT
LA English
DT Article
ID TIGHT JUNCTION; CROHNS-DISEASE; INTESTINAL BARRIER; ULCERATIVE-COLITIS;
   ALPHA MODULATION; MAST-CELLS; EXPRESSION; GUT; ACTIVATION; TOLERANCE
AB Objective To determine the role of colonic barrier defects and low-grade inflammation in irritable bowel syndrome (IBS)-like symptoms in quiescent inflammatory bowel disease (IBD).
   Design Caecal biopsies were collected from 51 IBS, 49 quiescent IBD (31 Crohn's disease (CD) and 18 ulcerative colitis (UC)) patients and 27 controls. IBS was assessed using the Rome III criteria and the IBS severity score. Epithelial barrier integrity was evaluated by determining the paracellular permeability of biopsies mounted in Ussing chambers and the mRNA expression of tight junction proteins (ZO-1, alpha-catenin and occludin). Low-grade inflammation was evaluated by counting cells, including intraepithelial lymphocytes (IELs), eosinophils and mast cells, and by determining the mRNA and protein expression of tumour necrosis factor (TNF)-alpha in biopsies and culture supernatants.
   Results IBS-like symptoms were present in 35.4 and 38% of CD and UC patients, respectively. Paracellular permeability was significantly increased in both quiescent IBD with IBS-like symptoms and IBS compared with quiescent IBD without IBS-like symptoms (p < 0.01, respectively) or controls (p < 0.01, respectively). Significantly lower expression of ZO-1 and alpha-catenin was detected in IBS and quiescent IBD with IBS-like symptoms. IELs and TNF-alpha were significantly increased in quiescent IBD with IBS-like symptoms, but not in IBS.
   Conclusions In quiescent IBD, IBS-like symptoms related to persistent subclinical inflammation associated with increased colonic paracellular permeability.
   A persistent increase in TNF-beta in colonic mucosa may contribute to the epithelial barrier defects associated with abdominal pain in quiescent IBD, but not in IBS. Optimisation of anti-inflammatory therapy may be considered in quiescent IBD with IBS-like symptoms.
C1 [Vivinus-Nebot, M.; Bernard, G.] Univ Nice Sophia Antipolis, Dept Immunol, CHU Nice, Hop Archet 1, F-06189 Nice, France.
   [Vivinus-Nebot, M.; Bzioueche, H.; Bernard, G.; Tulic, M. K.; Verhasselt, V.; Piche, T.] Univ Nice Sophia Antipolis, EA 6203, F-06189 Nice, France.
   [Frin-Mathy, G.; Dainese, R.; Anty, R.; Filippi, J.; Hebuterne, X.; Piche, T.] Univ Nice Sophia Antipolis, CHU Nice, Dept Gastroenterol & Nutr, Hop Archet 2, F-06189 Nice, France.
   [Anty, R.] Ctr Mediterranneen Med Mol, Team 4, Nice, France.
   [Saint-Paul, M. C.] Univ Nice Sophia Antipolis, CHU Nice, Dept Histopathol, Hop Pasteur, F-06189 Nice, France.
C3 CHU Nice; Universite Cote d'Azur; Universite Cote d'Azur; CHU Nice;
   Universite Cote d'Azur; CHU Nice; Universite Cote d'Azur
RP Piche, T (通讯作者)，CHU Nice, F-06202 Nice, France.
EM piche.t@chu-nice.fr
RI Verhasselt, Valerie/AAO-2373-2020; Tulic, Meri/P-6613-2016; Tulic, Meri
   K/ABB-5138-2020
OI Tulic, Meri/0000-0002-2661-2369; Tulic, Meri K/0000-0002-2661-2369;
   Anty, Rodolphe/0000-0001-8194-9805; Anty, Rodolphe/0000-0002-8053-1957;
   verhasselt, valerie/0000-0002-5732-9048
FU Programme Hospitalier de Recherche Clinique of the CHU of Nice
FX Programme Hospitalier de Recherche Clinique (PHRC 2007-2008) of the CHU
   of Nice.
CR Akbar A, 2010, GUT, V59, P767, DOI 10.1136/gut.2009.194449
   Annaházi A, 2009, PAIN, V144, P209, DOI 10.1016/j.pain.2009.04.017
   Arnott IDR, 2000, SCAND J GASTROENTERO, V35, P1163
   Azpiroz F, 2007, NEUROGASTROENT MOTIL, V19, P62, DOI 10.1111/j.1365-2982.2006.00875.x
   Balestra B, 2012, NEUROGASTROENT MOTIL, V24, P118
   Barbara G, 2004, GASTROENTEROLOGY, V126, P693, DOI 10.1053/j.gastro.2003.11.055
   Barbara G, 2006, AM J GASTROENTEROL, V101, P1295, DOI 10.1038/ajg2006242
   Bertiaux-Vandaële N, 2011, AM J GASTROENTEROL, V106, P2165, DOI 10.1038/ajg.2011.257
   Bonaz BL, 2013, GASTROENTEROLOGY, V144, P36, DOI 10.1053/j.gastro.2012.10.003
   Bonome T, 2005, CANCER RES, V65, P10602, DOI 10.1158/0008-5472.CAN-05-2240
   Chadwick VS, 2002, GASTROENTEROLOGY, V122, P1778, DOI 10.1053/gast.2002.33579
   Collins SM, 2001, GUT, V49, P743, DOI 10.1136/gut.49.6.743
   D'Incà R, 1999, AM J GASTROENTEROL, V94, P2956, DOI 10.1111/j.1572-0241.1999.01444.x
   Francis CY, 1997, ALIMENT PHARM THERAP, V11, P395, DOI 10.1046/j.1365-2036.1997.142318000.x
   Gecse K, 2012, DIGESTION, V85, P40, DOI 10.1159/000333083
   Halpin SJ, 2012, AM J GASTROENTEROL, V107, P1474, DOI 10.1038/ajg.2012.260
   Heller F, 2005, GASTROENTEROLOGY, V129, P550, DOI 10.1053/j.gastro.2005.05.002
   Keohane J, 2010, AM J GASTROENTEROL, V105, P1789, DOI 10.1038/ajg.2010.156
   Livak KJ, 2001, METHODS, V25, P402, DOI 10.1006/meth.2001.1262
   Longstreth GF, 2006, GASTROENTEROLOGY, V130, P1480, DOI 10.1053/j.gastro.2005.11.061
   Ma TY, 2005, AM J PHYSIOL-GASTR L, V288, pG422, DOI 10.1152/ajpgi.00412.2004
   Marano CW, 1998, J MEMBRANE BIOL, V161, P263, DOI 10.1007/s002329900333
   Martínez C, 2013, GUT, V62, P1160, DOI 10.1136/gutjnl-2012-302093
   MARY JY, 1989, GUT, V30, P983, DOI 10.1136/gut.30.7.983
   MULLIN JM, 1992, AM J PHYSIOL, V263, pF915, DOI 10.1152/ajprenal.1992.263.5.F915
   Piche T, 2008, GUT, V57, P468, DOI 10.1136/gut.2007.127068
   Piche T, 2010, NEUROGASTROENT MOTIL, V22, P626, DOI 10.1111/j.1365-2982.2010.01502.x
   Piche T, 2009, GUT, V58, P196, DOI 10.1136/gut.2007.140806
   Salim SY, 2011, INFLAMM BOWEL DIS, V17, P362, DOI 10.1002/ibd.21403
   SCHROEDER KW, 1987, NEW ENGL J MED, V317, P1625, DOI 10.1056/NEJM198712243172603
   Söderholm JD, 2004, GUT, V53, P1817, DOI 10.1136/gut.2004.041426
   Suenaert P, 2002, AM J GASTROENTEROL, V97, P2000
   Tórnblom H, 2002, GASTROENTEROLOGY, V123, P1972, DOI 10.1053/gast.2002.37059
   Vivinus-Nebot M, 2004, J IMMUNOL, V172, P1397, DOI 10.4049/jimmunol.172.3.1397
   Vivinus-Nébot M, 2012, AM J GASTROENTEROL, V107, P75, DOI 10.1038/ajg.2011.315
   Wakkach A, 2003, IMMUNITY, V18, P605, DOI 10.1016/S1074-7613(03)00113-4
   West MA, 2008, J TRAUMA, V65, P893, DOI 10.1097/TA.0b013e3181877fde
   Ye DM, 2006, AM J PHYSIOL-GASTR L, V290, pG496, DOI 10.1152/ajpgi.00318.2005
   Zeissig S, 2004, GUT, V53, P1295, DOI 10.1136/gut.2003.036632
   Zhou QQ, 2009, PAIN, V146, P41, DOI 10.1016/j.pain.2009.06.017
NR 40
TC 247
Z9 266
U1 5
U2 85
PU BMJ PUBLISHING GROUP
PI LONDON
PA BRITISH MED ASSOC HOUSE, TAVISTOCK SQUARE, LONDON WC1H 9JR, ENGLAND
SN 0017-5749
EI 1468-3288
J9 GUT
JI Gut
PD MAY
PY 2014
VL 63
IS 5
BP 744
EP 752
DI 10.1136/gutjnl-2012-304066
PG 9
WC Gastroenterology & Hepatology
WE Science Citation Index Expanded (SCI-EXPANDED)
SC Gastroenterology & Hepatology
GA AF0GX
UT WOS:000334393400009
PM 23878165
HC Y
HP N
DA 2024-01-22
ER

PT J
AU Vavricka, SR
   Rogler, G
AF Vavricka, Stephan R.
   Rogler, Gerhard
TI Intestinal Absorption and Vitamin Levels: Is a New Focus Needed?
SO DIGESTIVE DISEASES
LA English
DT Article
DE Vitamin deficiency; Intestinal absorption; Inflammatory bowel disease
ID INFLAMMATORY-BOWEL-DISEASE; TOTAL PARENTERAL-NUTRITION; CROHNS-DISEASE;
   REGIONAL ENTERITIS; WERNICKE ENCEPHALOPATHY; ULCERATIVE-COLITIS;
   RETINOIC ACID; A-DEFICIENCY; BONE HEALTH; RISK
AB Vitamins are micronutrient chemical compounds that cannot be synthesized by an organism but are essential for human metabolism and life. They act as required intermediaries, cofactors or coenzymes in many of the reactions of normal metabolism. In addition, anti-inflammatory effects have been reported for specific vitamins. In inflammatory bowel disease (IBD), vitamin deficiency is often due to malnutrition (due to a decreased food intake) or malabsorption (due to inflamed, malfunctioning mucosa and diarrhea) which results in anemia. Vitamin B-12 and folic acid supplementation may be necessary in IBD patients, especially those with Crohn's disease (CD) with either inflammation of the terminal ileum or after resection of the terminal ileum. It is also recommended during therapy with sulfasalazine as this compound inhibits the absorption of vitamin B-12. Patients with high or continuous inflammatory CD activity and frequent therapy with steroids have an increased risk of low bone mineral density and vitamin D deficiency. These should be monitored regularly and vitamin D should be supplemented. In a recent trial, a trend towards a reduced risk of relapses in CD patients treated with vitamin D was reported. Only limited studies and case reports exist on other vitamin deficiencies, e.g. vitamins A, B-1, B-2, niacine, B-6, C, E and K, found in IBD patients. These are summarized in this review. Regular nutritional monitoring in IBD patients is warranted and requires the special attention of treating physicians and dieticians. Copyright (C) 2012 S. Karger AG, Basel
C1 [Vavricka, Stephan R.] Stadtspital Triemli, Div Gastroenterol & Hepatol, Dept Internal Med, CH-8063 Zurich, Switzerland.
   [Rogler, Gerhard] Univ Hosp, Zurich, Switzerland.
C3 Triemli Hospital; University of Zurich; University Zurich Hospital
RP Vavricka, SR (通讯作者)，Stadtspital Triemli, Div Gastroenterol & Hepatol, Dept Internal Med, Birmensdorferstr 497, CH-8063 Zurich, Switzerland.
EM stephan.vavricka@usz.ch
RI Rogler, Gerhard/O-5308-2015
OI Rogler, Gerhard/0000-0002-1733-9188
FU Swiss National Science Foundation [320000-114009/3, 32473B_135694/1,
   310030-120312]; Swiss IBD Cohort [3347CO-108792]; Zurich Center of
   Integrative Human Physiology; Abbott; UCB; MSD; Ardeypharm; FALK;
   Flamentera; Novartis; Tillots; Zeller; Swiss National Science Foundation
   (SNF) [32473B_135694] Funding Source: Swiss National Science Foundation
   (SNF)
FX The authors are supported by research grants from the Swiss National
   Science Foundation to S.R.V. (grant Nos. 320000-114009/3 and
   32473B_135694/1), to G.R. (grant No. 310030-120312) and the Swiss IBD
   Cohort (grant No. 3347CO-108792) as well as by grants from the Zurich
   Center of Integrative Human Physiology.; S.R.V. discloses grant support
   from Abbott, UCB and MSD. G.R. discloses grant support from Abbott,
   Ardeypharm, MSD, FALK, Flamentera, Novartis, Tillots, UCB and Zeller.
CR AbuQurshin R, 1997, AM J MED SCI, V313, P111, DOI 10.1097/00000441-199702000-00008
   Aghdassi E, 2003, AM J GASTROENTEROL, V98, P348, DOI 10.1016/S0002-9270(02)05894-X
   Amann PM, 2011, CURR MED CHEM, V18, P1405
   Ananthakrishnan AN, 2012, GASTROENTEROLOGY, V142, P482, DOI 10.1053/j.gastro.2011.11.040
   Bai AP, 2009, J LEUKOCYTE BIOL, V86, P959, DOI 10.1189/jlb.0109006
   Bendix-Struve M, 2010, ALIMENT PHARM THER, V32, P1364, DOI 10.1111/j.1365-2036.2010.04463.x
   Bernstein CN, 2008, CLIN GASTROENTEROL H, V6, P41, DOI 10.1016/j.cgh.2007.09.016
   Bernstein CN, 2001, THROMB HAEMOSTASIS, V85, P430
   Bousvaros A, 1998, J PEDIATR GASTR NUTR, V26, P129, DOI 10.1097/00005176-199802000-00002
   Cantorna MT, 2000, J NUTR, V130, P2648, DOI 10.1093/jn/130.11.2648
   Cantorna MT, 2004, AM J CLIN NUTR, V80, p1717S, DOI 10.1093/ajcn/80.6.1717S
   CARMAN JA, 1991, J IMMUNOL, V147, P1247
   Crockett SD, 2010, AM J GASTROENTEROL, V105, P1986, DOI 10.1038/ajg.2010.124
   DRISCOLL RH, 1978, MED CLIN N AM, V62, P185, DOI 10.1016/S0025-7125(16)31831-4
   Duerksen DR, 2006, NUTRITION, V22, P1210, DOI 10.1016/j.nut.2006.08.017
   DYCKNER T, 1985, ACTA MED SCAND, V218, P129
   Eloranta JJ, 2011, PHARMACOGENET GENOM, V21, P559, DOI 10.1097/FPC.0b013e328348f70c
   FERNANDEZBANARES F, 1989, AM J GASTROENTEROL, V84, P744
   Filippi J, 2006, INFLAMM BOWEL DIS, V12, P185, DOI 10.1097/01.MIB.0000206541.15963.c3
   Flabeau O, 2008, NEUROLOGY, V71, P694, DOI 10.1212/01.wnl.0000324599.66359.b1
   Geerling BJ, 2000, EUR J CLIN NUTR, V54, P514, DOI 10.1038/sj.ejcn.1601049
   GERSON CD, 1974, GASTROENTEROLOGY, V67, P428
   GERSON CD, 1973, GASTROENTEROLOGY, V64, P907
   Hahn JS, 1998, PEDIATRICS, V101, part. no., DOI 10.1542/peds.101.1.e10
   Han PD, 1999, GASTROENTEROL CLIN N, V28, P423, DOI 10.1016/S0889-8553(05)70063-7
   HARRIES AD, 1983, POSTGRAD MED J, V59, P690, DOI 10.1136/pgmj.59.697.690
   Headstrom PD, 2008, INFLAMM BOWEL DIS, V14, P217, DOI 10.1002/ibd.20282
   HODGES P, 1984, J AM DIET ASSOC, V84, P52
   Holick MF, 2007, NEW ENGL J MED, V357, P266, DOI 10.1056/NEJMra070553
   IMES S, 1987, J AM DIET ASSOC, V87, P928
   IMES S, 1988, DIGESTION, V39, P7, DOI 10.1159/000199602
   IMES S, 1987, J AM DIET ASSOC, V87, P457
   JANCZEWSKA I, 1991, HEPATO-GASTROENTEROL, V38, P391
   Jorgensen SP, 2010, ALIMENT PHARM THER, V32, P377, DOI 10.1111/j.1365-2036.2010.04355.x
   KALSER MH, 1960, GASTROENTEROLOGY, V38, P605
   Kang SG, 2007, J IMMUNOL, V179, P3724, DOI 10.4049/jimmunol.179.6.3724
   Kang SG, 2009, GASTROENTEROLOGY, V137, P1391, DOI 10.1053/j.gastro.2009.06.063
   KIEFER ED, 1955, SURG CLIN N AM, V35, P801
   KIEFER ED, 1950, JAMA-J AM MED ASSOC, V144, P903, DOI 10.1001/jama.1950.02920110015005
   Kulnigg S, 2006, ALIMENT PHARM THER, V24, P1507, DOI 10.1111/j.1365-2036.2006.03146.x
   KUROKI F, 1993, DIGEST DIS SCI, V38, P1614, DOI 10.1007/BF01303168
   KUROKI F, 1994, DIGEST DIS, V12, P248, DOI 10.1159/000171459
   Lashner BA, 1997, GASTROENTEROLOGY, V112, P29, DOI 10.1016/S0016-5085(97)70215-4
   LASHNER BA, 1989, GASTROENTEROLOGY, V97, P255, DOI 10.1016/0016-5085(89)90058-9
   LIFSHITZ AY, 1992, J AM ACAD DERMATOL, V27, P620, DOI 10.1016/S0190-9622(08)80198-3
   Lim WC, 2005, NAT CLIN PRACT GASTR, V2, P308, DOI 10.1038/ncpgasthep0215
   LINAKER BD, 1979, POSTGRAD MED J, V55, P26, DOI 10.1136/pgmj.55.639.26
   LUCEY MR, 1982, LANCET, V2, P559
   Mucida D, 2007, SCIENCE, V317, P256, DOI 10.1126/science.1145697
   Nakajima S, 2011, NUTRITION, V27, P1023, DOI 10.1016/j.nut.2010.10.021
   Narula N, 2012, J CROHNS COLITIS, V6, P397, DOI 10.1016/j.crohns.2011.10.015
   Pappa HM, 2006, INFLAMM BOWEL DIS, V12, P1162, DOI 10.1097/01.mib.0000236929.74040.b0
   POLLACK S, 1982, GASTROENTEROLOGY, V82, P948
   Reddy D, 2006, AM J GASTROENTEROL, V101, P1569, DOI 10.1111/j.1572-0241.2006.00632.x
   ROSENBERG IH, 1985, ANNU REV NUTR, V5, P463, DOI 10.1146/annurev.nu.05.070185.002335
   Rosmaninho Aristoteles, 2012, Dermatol Online J, V18, P12
   RUMORE MM, 1993, CLIN PHARMACY, V12, P506
   Saibeni S, 2003, AM J GASTROENTEROL, V98, P112, DOI 10.1111/j.1572-0241.2003.07160.x
   Schneider R, 1979, AM J GASTROENTEROL, V74, P202
   SCUDAMORE H, 1961, ANN INTERN MED, V55, P433, DOI 10.7326/0003-4819-55-3-433
   Sikora SK, 2011, CLIN PEDIATR, V50, P488, DOI 10.1177/0009922810397041
   Simmons JD, 2000, GUT, V47, P211, DOI 10.1136/gut.47.2.211
   TOMKINS A, 1993, P NUTR SOC, V52, P131, DOI 10.1079/PNS19930045
   Vagianos K, 2007, JPEN-PARENTER ENTER, V31, P311, DOI 10.1177/0148607107031004311
   Vagianos K, 2012, INFLAMM BOWEL DIS, V18, P718, DOI 10.1002/ibd.21785
   Voegtlin M, 2010, J CROHNS COLITIS, V4, P642, DOI 10.1016/j.crohns.2010.07.008
   Wada Y, 2009, INFLAMM BOWEL DIS, V15, P1548, DOI 10.1002/ibd.20934
   Yakut M, 2010, EUR J INTERN MED, V21, P320, DOI 10.1016/j.ejim.2010.05.007
NR 68
TC 20
Z9 21
U1 0
U2 48
PU KARGER
PI BASEL
PA ALLSCHWILERSTRASSE 10, CH-4009 BASEL, SWITZERLAND
SN 0257-2753
J9 DIGEST DIS
JI Dig. Dis.
PY 2012
VL 30
SU 3
BP 73
EP 80
DI 10.1159/000342609
PG 8
WC Gastroenterology & Hepatology
WE Science Citation Index Expanded (SCI-EXPANDED)
SC Gastroenterology & Hepatology
GA 066JO
UT WOS:000313217200011
PM 23295695
OA Green Published
DA 2024-01-22
ER

PT J
AU Dotan, I
   Werner, L
   Vigodman, S
   Weiss, S
   Brazowski, E
   Maharshak, N
   Chen, O
   Tulchinsky, H
   Halpern, Z
   Guzner-Gur, H
AF Dotan, Iris
   Werner, Lael
   Vigodman, Sharon
   Weiss, Sigal
   Brazowski, Eli
   Maharshak, Nitsan
   Chen, Ofer
   Tulchinsky, Hagit
   Halpern, Zamir
   Guzner-Gur, Hanan
TI CXCL12 Is a Constitutive and Inflammatory Chemokine in the Intestinal
   Immune System
SO INFLAMMATORY BOWEL DISEASES
LA English
DT Article
DE mucosal immunology; inflammatory bowel disease; chemokines; CXCL12;
   CXCR4
ID FIBROBLAST-LIKE SYNOVIOCYTES; T-CELL MIGRATION; BOWEL-DISEASE;
   EPITHELIAL-CELLS; MULTIPLE-SCLEROSIS; CXCR4 ANTAGONIST; FACTOR-1 CXCL12;
   IL-10(-/-) MICE; CROHNS-DISEASE; FACTOR-I
AB Background: Inflammatory bowel disease (IBD) is characterized by increased lymphocytic infiltrate to the lamina propria (LP) and upregulation of inflammatory chemokines and receptors. CXCL12 is a constitutive chemokine involved in lung, brain, and joint inflammation. We hypothesized that CXCL12 and its receptor. CXCR4, would have a constitutive and inflammatory role in the gut.
   Methods: Intestinal epithelial cells (IECs) and T lymphocytes were isolated from intestinal mucosa of IBD and control patients undergoing bowel resection. Autologous T cells were isolated from peripheral blood (PB). CXCL12 and CXCR4 expression by IECs was assessed by polymerase chain reaction and immunohistochemistry, lymphocyte phenotype by flow cytometry, and migration by Transwells.
   Results: IECs expressed CXCL12 and expression was increased and more diffuse in IBD compared to normal crypts (ulcerative colitis [UC] > Crohn's disease [CD], inflamed > noninflamed). CXCR4 was expressed by IECs, LP T cells (LPTs), and PB T cells (PBTs), and CXCR4+ cells were increased in IBD LP in situ. PBTs and LPTs from all patients had a high and comparable migration toward CXCL12 (P < 0.0001 and P < 0.05 vs. medium. respectively). Migration toward IBD-IEC-derived supernatant was significantly higher compared to normal. Antibodies against CXCR4 and CXCL12 blocked migration.
   Conclusions: CXCL12 is expressed by normal IECs and up-regulated and differentially distributed in IBD IECs. CXCR4 is expressed by IECs and LPTs, and CXCR4+ cells are significantly increased in IBD LP. CXCL12 is chemotactic for both PBTs and LPTs. Thus. CXCL12 and CXCR4 have it constitutive and inflammatory role in the intestinal mucosa and their selective therapeutic manipulation may be considered in IBD management.
C1 [Dotan, Iris; Maharshak, Nitsan; Halpern, Zamir] Tel Aviv Univ, Sackler Fac Med, Tel Aviv Sourasky Med Ctr, Dept Gastroenterol & Liver Dis,IBD Ctr, IL-64239 Tel Aviv, Israel.
   [Dotan, Iris; Werner, Lael; Vigodman, Sharon; Weiss, Sigal; Maharshak, Nitsan; Chen, Ofer; Guzner-Gur, Hanan] Tel Aviv Univ, Sackler Fac Med, Tel Aviv Sourasky Med Ctr, Mucosal Immunol Lab, IL-64239 Tel Aviv, Israel.
   [Brazowski, Eli] Tel Aviv Univ, Sackler Fac Med, Tel Aviv Sourasky Med Ctr, Dept Pathol, IL-64239 Tel Aviv, Israel.
   [Tulchinsky, Hagit] Tel Aviv Univ, Sackler Fac Med, Tel Aviv Sourasky Med Ctr, Proctol Unit,Dept Surg B, IL-64239 Tel Aviv, Israel.
   [Guzner-Gur, Hanan] Tel Aviv Univ, Sackler Fac Med, Tel Aviv Sourasky Med Ctr, Dept Internal Med B, IL-64239 Tel Aviv, Israel.
C3 Sackler Faculty of Medicine; Tel Aviv Sourasky Medical Center; Sackler
   Faculty of Medicine; Tel Aviv Sourasky Medical Center; Sackler Faculty
   of Medicine; Tel Aviv Sourasky Medical Center; Sackler Faculty of
   Medicine; Tel Aviv Sourasky Medical Center; Sackler Faculty of Medicine;
   Tel Aviv Sourasky Medical Center
RP Dotan, I (通讯作者)，Tel Aviv Univ, Sackler Fac Med, Tel Aviv Sourasky Med Ctr, Dept Gastroenterol & Liver Dis,IBD Ctr, 6 Weizmann St, IL-64239 Tel Aviv, Israel.
EM irisd@tasmc.health.gov.il
FU Chief Scientist Office, MOH, Israel
FX Supported by the Chief Scientist Office, MOH, Israel.
CR Agace WW, 2000, CURR BIOL, V10, P325, DOI 10.1016/S0960-9822(00)00380-8
   Balabanian K, 2005, J BIOL CHEM, V280, P35760, DOI 10.1074/jbc.M508234200
   BARRETT T, 2004, KIRSNERS INFLAMMATOR, P81
   Bradfield PF, 2003, ARTHRITIS RHEUM, V48, P2472, DOI 10.1002/art.11219
   Brandes M, 2000, INT IMMUNOL, V12, P1285, DOI 10.1093/intimm/12.9.1285
   Calderon TM, 2006, J NEUROIMMUNOL, V177, P27, DOI 10.1016/j.jneuroim.2006.05.003
   Campbell JJ, 1998, SCIENCE, V279, P381, DOI 10.1126/science.279.5349.381
   Dwinell MB, 2004, AM J PHYSIOL-GASTR L, V286, pG844, DOI 10.1152/ajpgi.00112.2003
   Dwinell MB, 2001, GASTROENTEROLOGY, V120, P49, DOI 10.1053/gast.2001.20914
   García-Vicuña R, 2004, ARTHRITIS RHEUM-US, V50, P3866, DOI 10.1002/art.20615
   Gonzalo JA, 2000, J IMMUNOL, V165, P499, DOI 10.4049/jimmunol.165.1.499
   Heidemann J, 2004, AM J PHYSIOL-GASTR L, V286, pG1059, DOI 10.1152/ajpgi.00417.2003
   Jordan NJ, 1999, J CLIN INVEST, V104, P1061, DOI 10.1172/JCI6685
   Katsuta T, 2000, AM J GASTROENTEROL, V95, P3157
   Kim KW, 2007, ARTHRITIS RHEUM-US, V56, P1076, DOI 10.1002/art.22439
   Lukacs NW, 2002, AM J PATHOL, V160, P1353, DOI 10.1016/S0002-9440(10)62562-X
   MAYER L, 1990, J CLIN INVEST, V86, P1255, DOI 10.1172/JCI114832
   McCandless EE, 2008, AM J PATHOL, V172, P799, DOI 10.2353/ajpath.2008.070918
   McCormack G, 2001, INFLAMM RES, V50, P491, DOI 10.1007/PL00000223
   Mikami S, 2008, J PHARMACOL EXP THER, V327, P383, DOI 10.1124/jpet.108.141085
   Müller A, 2001, NATURE, V410, P50, DOI 10.1038/35065016
   NAGASAWA T, 1994, P NATL ACAD SCI USA, V91, P2305, DOI 10.1073/pnas.91.6.2305
   Nagasawa T, 1996, NATURE, V382, P635, DOI 10.1038/382635a0
   Nanki T, 2000, J IMMUNOL, V165, P6590, DOI 10.4049/jimmunol.165.11.6590
   Ottoson NC, 2001, J IMMUNOL, V167, P1857, DOI 10.4049/jimmunol.167.4.1857
   Pajusto M, 2004, EUR J IMMUNOL, V34, P2771, DOI 10.1002/eji.200324761
   Papadakis KA, 2001, GASTROENTEROLOGY, V121, P246, DOI 10.1053/gast.2001.27154
   Pashenkov M, 2003, J NEUROIMMUNOL, V135, P154, DOI 10.1016/S0165-5728(02)00441-1
   Peacock JW, 1999, J IMMUNOL, V162, P215
   Peled A, 1999, SCIENCE, V283, P845, DOI 10.1126/science.283.5403.845
   Rivera-Nieves J, 2006, GASTROENTEROLOGY, V131, P1518, DOI 10.1053/j.gastro.2006.08.031
   Saruta M, 2007, J IMMUNOL, V178, P3293, DOI 10.4049/jimmunol.178.5.3293
   Scheerens H, 2001, EUR J IMMUNOL, V31, P1465, DOI 10.1002/1521-4141(200105)31:5<1465::AID-IMMU1465>3.0.CO;2-E
   Singh UP, 2003, J IMMUNOL, V171, P1401, DOI 10.4049/jimmunol.171.3.1401
   Smith JM, 2005, AM J PHYSIOL-GASTR L, V288, pG316, DOI 10.1152/ajpgi.00208.2004
   Struyf S, 2009, J IMMUNOL, V182, P666, DOI 10.4049/jimmunol.182.1.666
   Suzuki Y, 2001, J IMMUNOL, V167, P3064, DOI 10.4049/jimmunol.167.6.3064
   Tamamura H, 2004, FEBS LETT, V569, P99, DOI 10.1016/j.febslet.2004.05.056
   Wright DE, 2002, J EXP MED, V195, P1145, DOI 10.1084/jem.20011284
   Yuan YH, 2001, INFLAMM BOWEL DIS, V7, P281, DOI 10.1097/00054725-200111000-00001
   Zamarchi R, 2002, CLIN EXP IMMUNOL, V127, P321, DOI 10.1046/j.1365-2249.2002.01775.x
   Zou YR, 1998, NATURE, V393, P595, DOI 10.1038/31269
NR 42
TC 86
Z9 101
U1 2
U2 10
PU JOHN WILEY & SONS INC
PI HOBOKEN
PA 111 RIVER ST, HOBOKEN, NJ 07030 USA
SN 1078-0998
J9 INFLAMM BOWEL DIS
JI Inflamm. Bowel Dis.
PD APR
PY 2010
VL 16
IS 4
BP 583
EP 592
DI 10.1002/ibd.21106
PG 10
WC Gastroenterology & Hepatology
WE Science Citation Index Expanded (SCI-EXPANDED)
SC Gastroenterology & Hepatology
GA 578WW
UT WOS:000276328500013
PM 19774645
OA Bronze
DA 2024-01-22
ER

PT J
AU Sadler, D
   Mattacks, CA
   Pond, CM
AF Sadler, D
   Mattacks, CA
   Pond, CM
TI Changes in adipocytes and dendritic cells in lymph node containing
   adipose depots during and after many weeks of mild inflammation
SO JOURNAL OF ANATOMY
LA English
DT Article
DE apoptosis; dendritic cells; mesentery; omentum; perinodal adipose
   tissue; popliteal; rats; site-specific properties
ID CROHNS-DISEASE; TISSUE CELLULARITY; HUMAN OBESITY; FAT; APOPTOSIS; RATS;
   ADIPOGENESIS; BIOLOGY; LEPTIN; MOBILIZATION
AB The time course and cellular basis for inflammation-induced hypertrophy of adipose tissue were investigated over 20 weeks in mature male rats. Mild inflammation was induced by subcutaneous injection of 20 mu g lipopolysaccharide into one hind-leg three times/week for 4 or 8 weeks, followed by up to 12 weeks 'rest' without intervention. Mean volume and frequency of apoptosis (TUNEL assay) were measured in adipocytes isolated from sites defined by their anatomical relations to lymph nodes, plus numbers of CCL21-stimulated lymph node-derived and adipose tissue-derived dendritic cells. Experimental inflammation increased dendritic cells and adipocyte apoptosis in the locally stimulated popliteal depot and the lymphoid tissue-associated regions of the contralateral popliteal and mesentery and omentum. Responses declined slowly after inflammation ended, but all measurements from the locally stimulated popliteal depot, and the omentum, were still significantly different from controls after 12 weeks rest. The locally stimulated popliteal adipose tissue enlarged by 5% within 4 weeks and remained larger than the control. We conclude that prolonged inflammation induces permanent enlargement, greater adipocyte turnover and increased dendritic cell surveillance in the adjacent adipose tissue and the omentum. The experiment suggests a mechanism for selective hypertrophy of lymphoid tissue-associated adipose tissue in chronic stress and inflammatory disorders, including impaired lymph drainage, Crohn's disease and HIV-associated lipodystrophy, and a link between evolutionary fitness, sexual selection and aesthetically pleasing body symmetry. It would be useful for further study of molecular mechanisms in inflammation-induced local hypertrophy of adipose tissue and development of specific therapies that avoid interference with whole-body lipid metabolism.
C1 Open Univ, Dept Biol Sci, Milton Keynes MK7 6AA, Bucks, England.
C3 Open University - UK
RP Pond, CM (通讯作者)，Open Univ, Dept Biol Sci, Milton Keynes MK7 6AA, Bucks, England.
EM C.M.Pond@open.ac.uk
CR Bedoui Sammy, 2005, J Inflamm (Lond), V2, P2, DOI 10.1186/1476-9255-2-2
   Bjorntorp P, 1996, INT J OBESITY, V20, P291
   Curat CA, 2004, DIABETES, V53, P1285, DOI 10.2337/diabetes.53.5.1285
   Dhurandhar NV, 1997, OBES RES, V5, P464, DOI 10.1002/j.1550-8528.1997.tb00672.x
   Dhurandhar NV, 2002, J NUTR, V132, P3155, DOI 10.1093/jn/131.10.3155
   Dhurandhar NV, 2000, INT J OBESITY, V24, P989, DOI 10.1038/sj.ijo.0801319
   Duff E, 2004, APOPTOSIS, V9, P629, DOI 10.1023/B:APPT.0000038042.31683.7b
   Fantuzzi G, 2005, J ALLERGY CLIN IMMUN, V115, P911, DOI 10.1016/j.jaci.2005.02.023
   GOLDRICK RB, 1967, AM J PHYSIOL, V212, P777, DOI 10.1152/ajplegacy.1967.212.4.777
   Grammer K, 2003, BIOL REV, V78, P385, DOI 10.1017/S1464793102006085
   Gullicksen PS, 2003, APOPTOSIS, V8, P327, DOI 10.1023/A:1024112716024
   Gullicksen PS, 2003, INT J OBESITY, V27, P302, DOI 10.1038/sj.ijo.0802205
   Hausman D B, 2001, Obes Rev, V2, P239, DOI 10.1046/j.1467-789X.2001.00042.x
   Herpertz U, 2001, PHLEBOLOGIE, V30, P48
   Khovidhunkit W, 2004, J LIPID RES, V45, P1169, DOI 10.1194/jlr.R300019-JLR200
   Li X, 2004, INT J OBESITY, V28, P352, DOI 10.1038/sj.ijo.0802566
   Löhn M, 2002, FASEB J, V16, P1057, DOI 10.1096/fj.02-0024com
   Lyon CJ, 2003, ENDOCRINOLOGY, V144, P2195, DOI 10.1210/en.2003-0285
   MacDougald OA, 2002, TRENDS ENDOCRIN MET, V13, P5, DOI 10.1016/S1043-2760(01)00517-3
   Mattacks CA, 1999, CYTOKINE, V11, P334, DOI 10.1006/cyto.1998.0442
   Mattacks CA, 2004, BRIT J NUTR, V91, P883, DOI 10.1079/BJN20041147
   Mattacks CA, 2003, J ANAT, V202, P551, DOI 10.1046/j.1469-7580.2003.00188.x
   Mattacks Christine A, 2004, Lymphat Res Biol, V2, P107, DOI 10.1089/1539685042564363
   Montani JP, 2004, INT J OBESITY, V28, pS58, DOI 10.1038/sj.ijo.0802858
   PEREIRA ME, 1995, AM J PRIMATOL, V35, P1, DOI 10.1002/ajp.1350350102
   Picard F, 2004, NATURE, V429, P771, DOI 10.1038/nature02583
   Pond, 2005, ADIPOCYTES, V1, P43
   POND CM, 1992, P NUTR SOC, V51, P367, DOI 10.1079/PNS19920050
   POND CM, 1995, J LIPID RES, V36, P2219
   Pond CM, 2005, PROSTAG LEUKOTR ESS, V73, P17, DOI 10.1016/j.plefa.2005.04.005
   POND CM, 1987, FOLIA PRIMATOL, V48, P164, DOI 10.1159/000156293
   Pond CM, 2003, TRENDS IMMUNOL, V24, P13, DOI 10.1016/S1471-4906(02)00004-2
   Pond CM, 2002, CYTOKINE, V17, P131, DOI 10.1006/cyto.2001.0999
   POND CM, 1985, J MORPHOL, V185, P183, DOI 10.1002/jmor.1051850204
   Rajala MW, 2003, ENDOCRINOLOGY, V144, P3765, DOI 10.1210/en.2003-0580
   Randolph GJ, 2001, SEMIN IMMUNOL, V13, P267, DOI 10.1006/smim.2001.0322
   Robker RL, 2004, OBES RES, V12, P936, DOI 10.1038/oby.2004.114
   Rockson Stanley G, 2004, Lymphat Res Biol, V2, P105, DOI 10.1089/1539685042564336
   Rosenthal M, 1996, PHYSIOL BEHAV, V59, P787, DOI 10.1016/0031-9384(95)02158-2
   Schäffler A, 2005, GUT, V54, P742, DOI 10.1136/gut.2004.061531
   SEIDELL JC, 1991, AM J EPIDEMIOL, V133, P257, DOI 10.1093/oxfordjournals.aje.a115870
   SHEEHAN AL, 1992, BRIT J SURG, V79, P955, DOI 10.1002/bjs.1800790934
   SINGH D, 1993, J PERS SOC PSYCHOL, V65, P293, DOI 10.1037/0022-3514.65.2.293
   SJOSTROM L, 1974, ACTA MED SCAND, V195, P201
   SMITH JB, 1970, AUST J EXP BIOL MED, V48, P47, DOI 10.1038/icb.1970.5
   Stagg AJ, 2003, GUT, V52, P1522, DOI 10.1136/gut.52.10.1522
   STRAIN GW, 1984, INT J OBESITY, V8, P53
   Taub DD, 2005, IMMUNOL REV, V205, P72, DOI 10.1111/j.0105-2896.2005.00275.x
   Tchkonia T, 2005, AM J PHYSIOL-ENDOC M, V288, pE267, DOI 10.1152/ajpendo.00265.2004
   Tchkonia T, 2002, AM J PHYSIOL-REG I, V282, pR1286, DOI 10.1152/ajpregu.00653.2001
   Trayhurn P, 2005, P NUTR SOC, V64, P31, DOI 10.1079/PNS2004406
   Trayhurn P, 2004, BRIT J NUTR, V92, P347, DOI 10.1079/BJN20041213
   Unger RH, 2005, BIOCHIMIE, V87, P57, DOI 10.1016/j.biochi.2004.11.014
   Unger RH, 2003, ANNU REV PHYSIOL, V65, P333, DOI 10.1146/annurev.physiol.65.092101.142622
   Verlohren S, 2004, HYPERTENSION, V44, P271, DOI 10.1161/01.HYP.0000140058.28994.ec
   Weisberg SP, 2003, J CLIN INVEST, V112, P1796, DOI 10.1172/JCI200319246
   Wellen KE, 2005, J CLIN INVEST, V115, P1111, DOI 10.1172/JCI200525102
   Westcott E, 2005, INFLAMM BOWEL DIS, V11, P820, DOI 10.1097/01.mib.0000179213.80778.9a
NR 58
TC 31
Z9 33
U1 0
U2 4
PU WILEY
PI HOBOKEN
PA 111 RIVER ST, HOBOKEN 07030-5774, NJ USA
SN 0021-8782
EI 1469-7580
J9 J ANAT
JI J. Anat.
PD DEC
PY 2005
VL 207
IS 6
BP 769
EP 781
DI 10.1111/j.1469-7580.2005.00506.x
PG 13
WC Anatomy & Morphology
WE Science Citation Index Expanded (SCI-EXPANDED)
SC Anatomy & Morphology
GA 991IW
UT WOS:000233807700010
PM 16367804
OA Green Published, Bronze
DA 2024-01-22
ER

PT J
AU Ljung, T
   Karlén, P
   Schmidt, D
   Hellström, PM
   Lapidus, A
   Janczewska, I
   Sjöqvist, U
   Löfberg, R
AF Ljung, T
   Karlén, P
   Schmidt, D
   Hellström, PM
   Lapidus, A
   Janczewska, I
   Sjöqvist, U
   Löfberg, R
TI Infliximab in inflammatory bowel disease:: clinical outcome in a
   population based cohort from Stockholm County
SO GUT
LA English
DT Article
ID CROHNS-DISEASE; ULCERATIVE-COLITIS; RISK; LYMPHOMA; THERAPY; TERM;
   MALIGNANCIES; MORTALITY; CELLS
AB Background: Several placebo controlled studies have demonstrated the efficacy of infliximab in inflammatory bowel disease (IBD) but the potential toxicity of this new biological compound has been less studied.
   Aim: To assess the use of infliximab in IBD in a population based cohort, with special emphasis on the occurrence of severe adverse events and mortality.
   Patients: All patients with IBD treated with infliximab between 1999 and 2001 in Stockholm County were evaluated.
   Methods: Prospective registration of clinical data was carried out. Retrospective analyses were made of possible adverse events occurring in relation to infliximab treatment. Adverse events requiring pharmacological treatment or hospitalisation were defined as severe. Clinical response was assessed as remission, response, or failure.
   Results: A cohort comprising 217 patients was assembled: 191 patients had Crohn's disease (CD), and infliximab was used off label for ulcerative colitis (UC) in 22 patients. Four patients were treated for indeterminate colitis (IC). Mean age was 37.6 (0.9) years (range 8-79). The mean number of infliximab infusions was 2.6 (0.1) (range 1-11). Forty two severe adverse events were registered in 41 patients (CD, n = 35). Eleven of the severe adverse events occurred postoperatively (CD, n = 6). Three patients with CD developed lymphoma (of which two were fatal), opportunistic infections occurred in two patients (one with UC, fatal), and two patients with severe attacks of IBD died due to sepsis (one with CD, one postoperatively with UC). One additional patient with UC died from pulmonary embolism after colectomy. Mean age in the group with fatal outcome was 62.7 years (range 25-79). The overall response rate was 75% and did not differ between the patient groups.
   Conclusions: Infliximab was efficacious as an anti-inflammatory treatment when assessed in a population based cohort of patients with IBD. However, there appear to be a significant risk of deleterious and fatal adverse events, particularly in elderly patients with severe attacks of IBD. Off label use of infliximab in UC and IC should be avoided until efficacy is proven in randomised controlled trials. The underlying risk of developing malignancies among patients with severe or chronically active CD in need of infliximab treatment is not known but the finding of a 1.5% annual incidence of lymphoma emphasises the need for vigilant surveillance with respect to this malignant complication.
C1 Karolinska Hosp, Dept Gastroenterol & Hepatol, SE-17176 Stockholm, Sweden.
   Soder Hosp, Dept Med, Stockholm, Sweden.
   St Goran Hosp, Dept Med, Stockholm, Sweden.
   Ersta Hosp, Dept Med, Stockholm, Sweden.
   Danderyd Hosp, Dept Gastroenterol & Hepatol, Stockholm, Sweden.
   HMQ Sophia Hosp, IBD Unit, Karolinska Inst, IBD Study Grp, Stockholm, Sweden.
C3 Karolinska Institutet; Karolinska University Hospital; Ersta Sjukhus;
   Danderyds Hospital; Karolinska Institutet
RP Ljung, T (通讯作者)，Karolinska Hosp, Karolinska Inst, Dept Gastroenterol, SE-17176 Stockholm, Sweden.
EM tryggve.ljung@ks.se
OI Hellstrom, Per/0000-0001-8428-0772
CR Albina JE, 2001, AM J PHYSIOL-CELL PH, V281, pC1971, DOI 10.1152/ajpcell.2001.281.6.C1971
   Arseneau KO, 2001, INFLAMM BOWEL DIS, V7, P106, DOI 10.1097/00054725-200105000-00005
   Baker DG, 2001, ARTHRITIS RHEUM, V44, pS105
   Brown SL, 2002, ARTHRITIS RHEUM-US, V46, P3151, DOI 10.1002/art.10679
   Chey WY, 2001, AM J GASTROENTEROL, V96, P2373, DOI 10.1111/j.1572-0241.2001.04039.x
   Cohen RD, 2000, AM J GASTROENTEROL, V95, P3469
   COLOMBEL J, 2003, DIGESTIVE DIS WEEK
   CONNELL WR, 1994, LANCET, V343, P1249, DOI 10.1016/S0140-6736(94)92150-4
   COPE AP, 1994, J CLIN INVEST, V94, P749, DOI 10.1172/JCI117394
   EKBOM A, 1991, CANCER-AM CANCER SOC, V67, P2015, DOI 10.1002/1097-0142(19910401)67:7<2015::AID-CNCR2820670731>3.0.CO;2-R
   Farrell RJ, 2000, GUT, V47, P514, DOI 10.1136/gut.47.4.514
   Farrell RJ, 2000, AM J GASTROENTEROL, V95, P3490
   Fraser AG, 2002, ALIMENT PHARM THER, V16, P1225, DOI 10.1046/j.1365-2036.2002.01297.x
   GREENSTEIN AJ, 1992, CANCER-AM CANCER SOC, V69, P1119
   GREENSTEIN AJ, 1985, CANCER, V56, P2914, DOI 10.1002/1097-0142(19851215)56:12<2914::AID-CNCR2820561232>3.0.CO;2-J
   Hanauer SB, 2002, LANCET, V359, P1541, DOI 10.1016/S0140-6736(02)08512-4
   Jess T, 2002, GASTROENTEROLOGY, V122, P1808, DOI 10.1053/gast.2002.33632
   KAVANAUGH A, 2001, LONG TERM FOLLOW UP
   Keane J, 2001, NEW ENGL J MED, V345, P1098, DOI 10.1056/NEJMoa011110
   Kornbluth A, 1998, Inflamm Bowel Dis, V4, P328, DOI 10.1002/ibd.3780040415
   LEE L, 2000, WOUND REPAIR REGEN, P547
   Lewis JD, 2001, GASTROENTEROLOGY, V121, P1080, DOI 10.1053/gast.2001.28703
   Loftus EV, 2000, AM J GASTROENTEROL, V95, P2308
   MEENAN J, 1997, GASTROENTEROLOGY, V122, pA1039
   MELVILLE DM, 1994, GUT, V35, P1076, DOI 10.1136/gut.35.8.1076
   MIRMADJLESSI SH, 1986, CANCER-AM CANCER SOC, V58, P1569, DOI 10.1002/1097-0142(19861001)58:7<1569::AID-CNCR2820580731>3.0.CO;2-U
   PERSSON PG, 1994, GASTROENTEROLOGY, V107, P1675, DOI 10.1016/0016-5085(94)90807-9
   Persson PG, 1996, GASTROENTEROLOGY, V110, P1339, DOI 10.1053/gast.1996.v110.pm8613037
   PRESENT DH, 1999, NEW ENGL J MED, V340, P1938
   Probert CSJ, 2003, GUT, V52, P998, DOI 10.1136/gut.52.7.998
   Ricart E, 2001, AM J GASTROENTEROL, V96, P722, DOI 10.1111/j.1572-0241.2001.03612.x
   RUTGEERTS P, 2001, GUT, P49
   Sands BE, 2001, INFLAMM BOWEL DIS, V7, P83, DOI 10.1097/00054725-200105000-00001
   Targan SR, 1997, NEW ENGL J MED, V337, P1029, DOI 10.1056/NEJM199710093371502
   Warris A, 2001, NEW ENGL J MED, V344, P1099, DOI 10.1056/NEJM200104053441415
NR 35
TC 243
Z9 260
U1 0
U2 5
PU BMJ PUBLISHING GROUP
PI LONDON
PA BRITISH MED ASSOC HOUSE, TAVISTOCK SQUARE, LONDON WC1H 9JR, ENGLAND
SN 0017-5749
EI 1468-3288
J9 GUT
JI Gut
PD JUN
PY 2004
VL 53
IS 6
BP 849
EP 853
DI 10.1136/gut.2003.018515
PG 5
WC Gastroenterology & Hepatology
WE Science Citation Index Expanded (SCI-EXPANDED)
SC Gastroenterology & Hepatology
GA 819YC
UT WOS:000221351200014
PM 15138212
OA Green Published, Bronze, Green Submitted
DA 2024-01-22
ER

PT J
AU Bamias, G
   Zampeli, E
   Domènech, E
AF Bamias, Giorgos
   Zampeli, Evanthia
   Domenech, Eugeni
TI Targeting neutrophils in inflammatory bowel disease: revisiting the role
   of adsorptive granulocyte and monocyte apheresis
SO EXPERT REVIEW OF GASTROENTEROLOGY & HEPATOLOGY
LA English
DT Review
DE Ulcerative colitis; inflammatory bowel disease; Adacolumn; adsorptive
   granulocyte and monocyte apheresis; biomarkers; Crohn's disease
ID MYELOID LINEAGE LEUKOCYTES; ACTIVE ULCERATIVE-COLITIS; PROINFLAMMATORY
   CD14(+)CD16(+)DR(++) MONOCYTES; SELECTIVE GRANULOCYTE; FECAL
   CALPROTECTIN; LYMPHOCYTE RATIO; RANDOMIZED MULTICENTER; INTENSIVE
   GRANULOCYTE; COMBINATION THERAPY; REMISSION INDUCTION
AB Introduction Inflammatory bowel disease (IBD) is a chronic immune-mediated disease of the gastrointestinal tract comprising Crohn's disease (CD) and ulcerative colitis (UC). While any part of the digestive tract can be affected in CD, mucosal inflammation in UC is limited to the colon. Differences and similarities between the two conditions are reflected by their pathophysiology. Areas covered An overview of immunological aspects, pharmacological management, and biomarkers of IBD is provided. The role of adsorptive granulocyte and monocyte apheresis (GMA) is reviewed including its primary and secondary effects on the immune system, as well as clinical studies in IBD (mainly UC), and potential biomarkers for adsorptive GMA. Expert opinion In UC, adsorptive GMA with Adacolumn (Adacolumn (R), JIMRO Co., Ltd. Takasaki, Gunma, Japan) selectively depletes elevated myeloid lineage leukocytes and has a range of beneficial secondary immune effects. Adsorptive GMA is a safe and effective non-pharmacological treatment option for UC. Pilot studies have reported promising results for adsorptive GMA in combination with biological agents, although larger studies are required. Fecal calprotectin concentrations, neutrophil counts in histological samples and/or the neutrophil/lymphocyte ratio in peripheral blood may prove to be useful biomarkers for predicting GMA effectiveness in the future.
C1 [Bamias, Giorgos] Natl & Kapodistrian Univ Athens, Sotiria Hosp, GI Unit, Dept Internal Med 3, Athens, Greece.
   [Zampeli, Evanthia] Alexandra Gen Hosp, Gastroenterol Dept, Athens, Greece.
   [Domenech, Eugeni] Hosp Badalona Germans Trias & Pujol, Gastroenterol Dept, Badalona, Catalonia, Spain.
   [Domenech, Eugeni] Ctr Invest Biomed Red Enfermedades Hepat & Digest, Madrid, Spain.
C3 National & Kapodistrian University of Athens; Alexandra Hospital;
   Hospital Germans Trias i Pujol; CIBER - Centro de Investigacion
   Biomedica en Red; CIBEREHD
RP Bamias, G (通讯作者)，Sotiria Hosp, 152 Messoge Ave, Athens 11527, Greece.
EM gbamias@gmail.com
FU Adacyte Pharmaceuticals (Barcelona, Spain)
FX This paper was funded by Adacyte Pharmaceuticals (Barcelona, Spain).
CR Adacolumn , 2021, INSTR US
   Alatab S, 2020, LANCET GASTROENTEROL, V5, P17, DOI 10.1016/S2468-1253(19)30333-4
   Ansary MMU, 2014, INFLAMM BOWEL DIS, V20, P2308, DOI 10.1097/MIB.0000000000000240
   Belge KU, 2002, J IMMUNOL, V168, P3536, DOI 10.4049/jimmunol.168.7.3536
   Bertani L, 2020, INFLAMM BOWEL DIS, V26, P1579, DOI 10.1093/ibd/izaa062
   Bresci G, 2007, DIGEST LIVER DIS, V39, P430, DOI 10.1016/j.dld.2007.01.001
   Bresci G, 2008, J GASTROEN HEPATOL, V23, P1678, DOI 10.1111/j.1440-1746.2008.05595.x
   Burri E, 2020, DIGESTION, V101, P2, DOI 10.1159/000504092
   Chang JT, 2020, NEW ENGL J MED, V383, P2652, DOI 10.1056/NEJMra2002697
   Chen Xiu-Li, 2020, World J Gastrointest Pathophysiol, V11, P43, DOI 10.4291/wjgp.v11.i3.43
   Cushing K, 2021, JAMA-J AM MED ASSOC, V325, P69, DOI 10.1001/jama.2020.18936
   Dignass AU, 2010, ALIMENT PHARM THER, V31, P1286, DOI 10.1111/j.1365-2036.2010.04295.x
   Dignass A, 2018, SCAND J GASTROENTERO, V53, P442, DOI 10.1080/00365521.2018.1447598
   Dignass A, 2016, J CROHNS COLITIS, V10, P812, DOI 10.1093/ecco-jcc/jjw032
   Domènech E, 2021, WORLD J GASTROENTERO, V27, P908, DOI 10.3748/wjg.v27.i10.908
   Domènech E, 2018, J CROHNS COLITIS, V12, P687, DOI 10.1093/ecco-jcc/jjy023
   Drury B, 2021, CELL MOL GASTROENTER, V12, P321, DOI 10.1016/j.jcmgh.2021.03.002
   Farrell RJ, 2002, LANCET, V359, P331, DOI 10.1016/S0140-6736(02)07499-8
   Feuerstein JD, 2020, GASTROENTEROLOGY, V158, P1450, DOI 10.1053/j.gastro.2020.01.006
   Fournier BM, 2012, MUCOSAL IMMUNOL, V5, P354, DOI 10.1038/mi.2012.24
   Fukuchi T, 2022, J CLIN BIOCHEM NUTR, V70, P197, DOI 10.3164/jcbn.21-112
   Fukuchi T, 2014, BMC GASTROENTEROL, V14, DOI 10.1186/1471-230X-14-124
   Fukuchi T, 2013, J CROHNS COLITIS, V7, P803, DOI 10.1016/j.crohns.2012.12.003
   Fukuda Y, 2004, J GASTROENTEROL, V39, P1158, DOI 10.1007/s00535-004-1465-z
   Fukunaga K, 2012, GUT LIVER, V6, P427, DOI 10.5009/gnl.2012.6.4.427
   Gold Stephanie L, 2021, Gastroenterol Hepatol (N Y), V17, P406
   Graham DB, 2020, NATURE, V578, P527, DOI 10.1038/s41586-020-2025-2
   Grevenitis P, 2015, SURG CLIN N AM, V95, P1159, DOI 10.1016/j.suc.2015.08.004
   Findlay EG, 2021, IMMUNOLOGY, V164, P655, DOI 10.1111/imm.13415
   Hanai H, 2004, DIGESTION, V70, P36, DOI 10.1159/000080079
   Hanai H, 2011, CLIN EXP IMMUNOL, V163, P50, DOI 10.1111/j.1365-2249.2010.04279.x
   Hanai H, 2008, AM J GASTROENTEROL, V103, P1210, DOI 10.1111/j.1572-0241.2007.01714.x
   Harbord M, 2017, J CROHNS COLITIS, V11, P769, DOI 10.1093/ecco-jcc/jjx009
   Hashiguchi K, 2015, DIGESTION, V91, P208, DOI 10.1159/000375301
   Hibi T, 2009, DIGEST LIVER DIS, V41, P570, DOI 10.1016/j.dld.2008.11.020
   Higashi Y, 2022, THER APHER DIAL, V26, P450, DOI 10.1111/1744-9987.13720
   Honig G, 2020, INFLAMM BOWEL DIS, V26, P1451, DOI 10.1093/ibd/izaa210
   Iida T, 2017, DIGESTION, V96, P119, DOI 10.1159/000479502
   Isami Y, 2020, J DERMATOL, V47, pE213, DOI 10.1111/1346-8138.15303
   Ivetic A, 2019, FRONT IMMUNOL, V10, DOI 10.3389/fimmu.2019.01068
   Jukic A, 2021, GUT, V70, P1978, DOI 10.1136/gutjnl-2021-324855
   Kanekura T, 2017, J DERMATOL, V44, P1353, DOI 10.1111/1346-8138.13975
   Kaplan GG, 2021, NAT REV GASTRO HEPAT, V18, P56, DOI 10.1038/s41575-020-00360-x
   Kashiwagi N, 2002, DIGEST DIS SCI, V47, P1334, DOI 10.1023/A:1015330816364
   Kashiwagi N, 2021, CYTOKINE, V139, DOI 10.1016/j.cyto.2020.155410
   Kiss S, 2021, BMJ OPEN, V11, DOI 10.1136/bmjopen-2020-042374
   Kvedaraite E, 2021, IMMUNOLOGY, V164, P657, DOI 10.1111/imm.13391
   Lai YM, 2017, GUT LIVER, V11, P216, DOI 10.5009/gnl15408
   Lamb CA, 2019, GUT, V68, pS1, DOI 10.1136/gutjnl-2019-318484
   Langley BO, 2021, J CLIN MED, V10, DOI 10.3390/jcm10184219
   Lindberg A, 2010, BMC GASTROENTEROL, V10, DOI 10.1186/1471-230X-10-73
   Liu ZF, 2016, EUR J INTERN MED, V36, pE26, DOI 10.1016/j.ejim.2016.08.028
   Ma LS, 2021, MEDICINE, V100, DOI 10.1097/MD.0000000000027551
   Maiden L, 2008, INFLAMM BOWEL DIS, V14, P1413, DOI 10.1002/ibd.20505
   Mak WY, 2020, J GASTROEN HEPATOL, V35, P380, DOI 10.1111/jgh.14872
   de Carpi JM, 2008, J PEDIATR GASTR NUTR, V46, P386, DOI 10.1097/MPG.0b013e31815604e5
   Matsuda Keiji, 2020, Inflamm Intest Dis, V5, P36, DOI 10.1159/000505484
   Mosli MH, 2015, AM J GASTROENTEROL, V110, P802, DOI 10.1038/ajg.2015.120
   Motoya S, 2019, BMC GASTROENTEROL, V19, DOI 10.1186/s12876-019-1110-1
   Naganuma M, 2020, J GASTROENTEROL, V55, P390, DOI 10.1007/s00535-019-01651-0
   Nakamura M, 2020, INTERNAL MED, V59, P3009, DOI 10.2169/internalmedicine.5302-20
   Nomura O, 2018, J CLIN APHERESIS, V33, P21, DOI 10.1002/jca.21555
   Pai RK, 2020, CLIN GASTROENTEROL H, V18, P2510, DOI 10.1016/j.cgh.2019.12.011
   Papi C, 2014, EXPERT REV GASTROENT, V8, P457, DOI 10.1586/17474124.2014.902302
   Park S, 2016, AM J GASTROENTEROL, V111, P1692, DOI 10.1038/ajg.2016.418
   Peyrin-Biroulet L, 2011, J CROHNS COLITIS, V5, P477, DOI 10.1016/j.crohns.2011.06.009
   Porter Ross J, 2020, F1000Res, V9, DOI 10.12688/f1000research.20805.1
   Rivera-Nieves J, 2005, J IMMUNOL, V174, P2343, DOI 10.4049/jimmunol.174.4.2343
   Rodríguez-Lago I, 2019, SCAND J GASTROENTERO, V54, P459, DOI 10.1080/00365521.2019.1600715
   Rodríguez-Lago I, 2019, J CLIN APHERESIS, V34, P680, DOI 10.1002/jca.21746
   Rodríguez-Lago I, 2018, GASTROENT HEPAT-BARC, V41, P423, DOI 10.1016/j.gastrohep.2018.04.007
   Rolandsdotter H, 2018, J PEDIATR GASTR NUTR, V66, P84, DOI 10.1097/MPG.0000000000001641
   Sacco Rodolfo, 2013, J Crohns Colitis, V7, pe692, DOI 10.1016/j.crohns.2013.06.012
   Sagawa T, 2016, COLORECTAL DIS, V18, P696, DOI 10.1111/codi.13258
   Sakuraba A, 2009, AM J GASTROENTEROL, V104, P2990, DOI 10.1038/ajg.2009.453
   Sands BE, 2008, GASTROENTEROLOGY, V135, P400, DOI 10.1053/j.gastro.2008.04.023
   Sands BE, 2006, J CLIN GASTROENTEROL, V40, P482, DOI 10.1097/00004836-200607000-00005
   Sands BE, 2015, GASTROENTEROLOGY, V149, P1275, DOI 10.1053/j.gastro.2015.07.003
   Sands BE, 2013, GUT, V62, P1288, DOI 10.1136/gutjnl-2011-300995
   Saniabadi AR, 2019, J CLIN APHERESIS, V34, P51, DOI 10.1002/jca.21670
   Saniabadi AR, 2003, THER APHER DIAL, V7, P48, DOI 10.1046/j.1526-0968.2003.00012.x
   Shibuya T, 2020, J CLIN APHERESIS, V35, P488, DOI 10.1002/jca.21821
   Shimoyama T, 2018, BMC GASTROENTEROL, V18, DOI 10.1186/s12876-018-0853-4
   Song AL, 2021, AM J TRANSL RES, V13, P5156
   Stalgis C, 2021, GASTROENTEROLOGY, V161, P394, DOI 10.1053/j.gastro.2021.04.068
   Suzuki Y, 2004, DIGEST DIS SCI, V49, P565, DOI 10.1023/B:DDAS.0000026299.43792.ae
   Takayama Tetsuro, 2013, J Crohns Colitis, V7, pe49, DOI 10.1016/j.crohns.2012.05.005
   Takeda Y, 2004, INFLAMM RES, V53, P277, DOI 10.1007/s00011-004-1253-5
   Tanaka T, 2013, BMC GASTROENTEROL, V13, DOI 10.1186/1471-230X-13-130
   Tanida Satoshi, 2020, J Clin Med Res, V12, P36, DOI 10.14740/jocmr4037
   Tanida S, 2018, THER APHER DIAL, V22, P295, DOI 10.1111/1744-9987.12697
   Tindemans I, 2020, CELLS-BASEL, V9, DOI 10.3390/cells9010110
   Torun S, 2012, CLIN RES HEPATOL GAS, V36, P491, DOI 10.1016/j.clinre.2012.06.004
   Ueno N, 2021, BMC GASTROENTEROL, V21, DOI 10.1186/s12876-021-01889-0
   Ungaro R, 2017, LANCET, V389, P1756, DOI 10.1016/S0140-6736(16)32126-2
   Vermeire S, 2006, GUT, V55, P426, DOI 10.1136/gut.2005.069476
   Wadwa M, 2016, MUCOSAL IMMUNOL, V9, P1263, DOI 10.1038/mi.2015.132
   Wang Y, 2015, INT J CLIN EXP PATHO, V8, P12319
   Wéra O, 2016, J CLIN MED, V5, DOI 10.3390/jcm5120118
   Yamamoto T, 2006, WORLD J GASTROENTERO, V12, P520, DOI 10.3748/wjg.v12.i4.520
   Yamamoto Takayuki, 2018, Clin Transl Gastroenterol, V9, P170, DOI 10.1038/s41424-018-0037-0
   Yamamoto T, 2010, INFLAMM BOWEL DIS, V16, P1905, DOI 10.1002/ibd.21260
   Yokoyama Y, 2007, DIGEST DIS SCI, V52, P2725, DOI 10.1007/s10620-006-9560-z
   Yokoyama Y, 2020, J CROHNS COLITIS, V14, P1264, DOI 10.1093/ecco-jcc/jjaa051
   Yokoyama Y, 2018, CYTOKINE, V103, P25, DOI 10.1016/j.cyto.2017.12.030
   Yokoyama Y, 2015, CYTOTHERAPY, V17, P680, DOI 10.1016/j.jcyt.2015.02.007
   Yoshino T, 2014, DIGEST LIVER DIS, V46, P219, DOI 10.1016/j.dld.2013.10.011
   Yoshino T, 2011, DIGESTION, V84, P3, DOI 10.1159/000321911
   Ziegler-Heitbrock L, 2007, J LEUKOCYTE BIOL, V81, P584, DOI 10.1189/jlb.0806510
NR 109
TC 2
Z9 2
U1 1
U2 5
PU TAYLOR & FRANCIS LTD
PI ABINGDON
PA 2-4 PARK SQUARE, MILTON PARK, ABINGDON OR14 4RN, OXON, ENGLAND
SN 1747-4124
EI 1747-4132
J9 EXPERT REV GASTROENT
JI Expert Rev. Gastroenterol. Hepatol.
PD AUG 3
PY 2022
VL 16
IS 8
BP 721
EP 735
DI 10.1080/17474124.2022.2100759
EA JUL 2022
PG 15
WC Gastroenterology & Hepatology
WE Science Citation Index Expanded (SCI-EXPANDED)
SC Gastroenterology & Hepatology
GA 4H6VJ
UT WOS:000827964300001
PM 35833363
OA hybrid
DA 2024-01-22
ER

PT J
AU Kwak, MS
   Kim, KJ
   Cheon, JH
   Kim, WS
   Lee, JM
   Hwang, SW
   Park, SH
   Yang, DH
   Ye, BD
   Byeon, JS
   Myung, SJ
   Yang, SK
AF Kwak, Min Seob
   Kim, Kyung-Jo
   Cheon, Jae Hee
   Kim, Wan Soo
   Lee, Jeong-Mi
   Hwang, Sung Wook
   Park, Sang Hyoung
   Yang, Dong-Hoon
   Ye, Byong Duk
   Byeon, Jeong-Sik
   Myung, Seung-Jae
   Yang, Suk-Kyun
TI Comparison of Concomitant Mesalamine and Immunomodulator Therapy and
   Immunomodulator Monotherapy for Crohn's Disease
SO GASTROENTEROLOGY RESEARCH AND PRACTICE
LA English
DT Article
ID INFLAMMATORY-BOWEL-DISEASE; LONG-TERM; MEDICAL-MANAGEMENT;
   NATURAL-HISTORY; AZATHIOPRINE; 6-MERCAPTOPURINE; MAINTENANCE; COHORT;
   OLSALAZINE; REMISSION
AB Background. Although immunomodulators are increasingly used in Crohn's disease (CD), a significant number of gastroenterologists still use 5-aminosalicylate (5-ASA) in combination with azathioprine (AZA) or 6-mercaptopurine (6-MP); there is limited evidence regarding the benefit of concomitant 5-ASA with AZA/6-MP compared with AZA/6-MP monotherapy for the treatment of CD. Study Design. A total of 106 patients who received AZA/6-MP for more than 3 months between January 1991 and May 2014 were identified retrospectively. Each patient was matched with 3 randomly selected controls who were treated with concomitant therapy during the same period. Results. The cumulative probabilities of steroid use at 5 and 10 years were 24.9% and 75.8% in the 5-ASA + AZA/6-MP group and 31.2% and 87.8% in the AZA/6-MP group, respectively (P = 0 187). The cumulative probabilities of anti-TNF use, resectional surgery, and disease-related hospitalization were comparable between the groups. The younger age and the use of lower doses of immunomodulators were associated with higher requirement of rescue therapy. Conclusions. This study did not demonstrate that the concomitant use of 5-ASA with AZA/6-MP showed the proof or effect in terms of steroid requirements, anti-TNF use, resectional surgery, or disease-related hospitalization compared with that of AZA/6-MP alone.
C1 [Kwak, Min Seob] Kyung Hee Univ, Kyung Hee Univ Hosp Gang Dong, Coll Med, Dept Internal Med, Seoul, South Korea.
   [Kwak, Min Seob; Cheon, Jae Hee] Yonsei Univ, Coll Med, Grad Sch, Dept Internal Med, Seoul, South Korea.
   [Kim, Kyung-Jo; Kim, Wan Soo; Lee, Jeong-Mi; Hwang, Sung Wook; Park, Sang Hyoung; Yang, Dong-Hoon; Ye, Byong Duk; Byeon, Jeong-Sik; Myung, Seung-Jae; Yang, Suk-Kyun] Univ Ulsan, Coll Med, Asan Med Ctr, Dept Gastroenterol, Seoul, South Korea.
C3 Kyung Hee University; Kyung Hee University Hospital; Yonsei University;
   Yonsei University Health System; University of Ulsan; Asan Medical
   Center
RP Kim, KJ (通讯作者)，Univ Ulsan, Coll Med, Asan Med Ctr, Dept Gastroenterol, Seoul, South Korea.
EM capsulendos@gmail.com
RI Yang, Dong-Hoon/B-3437-2015; Cheon, Jae Hee/B-4523-2015; Ye, Byong
   Duk/AAF-4955-2020; Park, Sang Hyoung/CAH-4735-2022
OI Yang, Dong-Hoon/0000-0001-7756-2704; Cheon, Jae Hee/0000-0002-2282-8904;
   Ye, Byong Duk/0000-0001-6647-6325; Kim, Kyung-Jo/0000-0001-8330-4509
CR Andrews JM, 2009, ALIMENT PHARM THER, V29, P459, DOI 10.1111/j.1365-2036.2008.03915.x
   Beaugerie L, 2006, GASTROENTEROLOGY, V130, P650, DOI 10.1053/j.gastro.2005.12.019
   Campbell S, 2001, EUR J GASTROEN HEPAT, V13, P1297, DOI 10.1097/00042737-200111000-00006
   CANDY S, 1995, GUT, V37, P674, DOI 10.1136/gut.37.5.674
   Cosnes J, 2002, INFLAMM BOWEL DIS, V8, P244, DOI 10.1097/00054725-200207000-00002
   Esrailian E, 2007, ALIMENT PHARM THER, V26, P1005, DOI 10.1111/j.1365-2036.2007.03445.x
   Gearry RB, 2007, INFLAMM BOWEL DIS, V13, P1009, DOI 10.1002/ibd.20135
   Hanauer SB, 2001, AM J GASTROENTEROL, V96, P635
   Lakatos PL, 2012, AM J GASTROENTEROL, V107, P579, DOI 10.1038/ajg.2011.448
   LENNARDJONES JE, 1989, SCAND J GASTROENTERO, V24, P2, DOI 10.3109/00365528909091339
   Lewis LD, 1997, CLIN PHARMACOL THER, V62, P464, DOI 10.1016/S0009-9236(97)90125-9
   Lowry PW, 1999, GASTROENTEROLOGY, V116, P1505, DOI 10.1016/S0016-5085(99)70524-X
   Mantzaris GJ, 2004, AM J GASTROENTEROL, V99, P1122, DOI 10.1111/j.1572-0241.2004.11481.x
   Park SH, 2014, INFLAMM BOWEL DIS, V20, P488, DOI 10.1097/01.MIB.0000441203.56196.46
   Park SK, 2013, SCAND J GASTROENTERO, V48, P1386, DOI 10.3109/00365521.2013.845908
   Prefontaine E, 2010, COCHRANE DB SYST REV, DOI 10.1002/14651858.CD000545.pub3
   Prefontaine E, 2009, COCHRANE DB SYST REV, DOI 10.1002/14651858.CD000067.pub2
   PRESENT DH, 1980, NEW ENGL J MED, V302, P981, DOI 10.1056/NEJM198005013021801
   Ramadas AV, 2010, GUT, V59, P1200, DOI 10.1136/gut.2009.202101
   Rayner CK, 2004, ALIMENT PHARM THER, V20, P65, DOI 10.1111/j.1365-2036.2004.02009.x
   Sandborn WJ, 2007, ALIMENT PHARM THER, V26, P987, DOI 10.1111/j.1365-2036.2007.03455.x
   Silverberg MS, 2005, CAN J GASTROENTEROL, V19, p5A, DOI 10.1155/2005/269076
   Smith MA, 2012, J CROHNS COLITIS, V6, P905, DOI 10.1016/j.crohns.2012.02.007
   SZUMLANSKI CL, 1995, BRIT J CLIN PHARMACO, V39, P456, DOI 10.1111/j.1365-2125.1995.tb04478.x
   Treton X, 2009, CLIN GASTROENTEROL H, V7, P80, DOI 10.1016/j.cgh.2008.08.028
   Yarur Andres J, 2011, Gastroenterol Hepatol (N Y), V7, P652
NR 26
TC 3
Z9 3
U1 0
U2 0
PU HINDAWI LTD
PI LONDON
PA ADAM HOUSE, 3RD FLR, 1 FITZROY SQ, LONDON, W1T 5HF, ENGLAND
SN 1687-6121
EI 1687-630X
J9 GASTROENT RES PRACT
JI Gastroenterol. Res. Pract.
PY 2018
VL 2018
AR 4826973
DI 10.1155/2018/4826973
PG 7
WC Gastroenterology & Hepatology
WE Science Citation Index Expanded (SCI-EXPANDED)
SC Gastroenterology & Hepatology
GA FU2NN
UT WOS:000423687000001
PM 29576767
OA Green Submitted, Green Published, gold
DA 2024-01-22
ER

PT J
AU Jongsma, MME
   Costes, LMM
   Tindemans, I
   Cozijnsen, MA
   Raatgreep, RC
   van Pieterson, M
   Li, YL
   Escher, JC
   de Ridder, L
   Samsom, JN
AF Jongsma, Maria M. E.
   Costes, Lea M. M.
   Tindemans, Irma
   Cozijnsen, Martinus A.
   Raatgreep, Rolien (H) C.
   van Pieterson, Merel
   Li, Yunlei
   Escher, Johanna C.
   de Ridder, Lissy
   Samsom, Janneke N.
TI Serum Immune Profiling in Paediatric Crohn's Disease Demonstrates
   Stronger Immune Modulation With First-Line Infliximab Than Conventional
   Therapy and Pre-Treatment Profiles Predict Clinical Response to Both
   Treatments
SO JOURNAL OF CROHNS & COLITIS
LA English
DT Article
DE Proteomics; inflammatory bowel disease; anti-TNF
ID INTESTINAL INFLAMMATION; ONCOSTATIN M; LIGHT; EXPRESSION; WITHDRAWAL;
   DIAGNOSIS; OUTCOMES
AB Background Despite its efficacy, rational guidance for starting/stopping first-line biologic treatment in individual paediatric Crohn's disease [CD] patients is needed. We assessed how serum immune profiles before and after first-line infliximab [FL-IFX] or conventional [CONV] induction therapy associate with disease remission at week 52. Methods Pre- [n = 86], and 10-14-week post-treatment [n = 84] sera were collected from patients with moderate-to-severe paediatric CD in the TISKids trial, randomized to FL-IFX [n = 48; five 5-mg/kg infusions over 22 weeks] or CONV [n = 43; exclusive enteral nutrition or oral prednisolone]; both groups received azathioprine maintenance. The relative concentrations of 92 inflammatory proteins were determined with Olink Proteomics; fold changes [FC] with |log(2)FC| > 0.5 after false discovery rate adjustment were considered significant. Results FL-IFX modulated a larger number of inflammatory proteins and induced stronger suppression than CONV; 18/30 proteins modulated by FL-IFX were not regulated by CONV. Hierarchical clustering based on IFX-modulated proteins at baseline revealed two clusters of patients: CD-hi patients had significantly higher concentrations of 23/30 IFX-modulated proteins [including oncostatin-M, TNFSF14, HGF and TGF-alpha], and higher clinical disease activity, C-reactive protein and blood neutrophils at baseline than CD-lo patients. Only 24% of CD-hi FL-IFX-treated patients maintained remission without escalation at week 52 vs 58% of CD-lo FL-IFX-treated patients. Similarly, 6% of CD-hi CONV-treated patients achieved remission vs 20% of CONV-treated CD-lo patients. Clustering based on immune profiles post-induction therapy did not relate to remission at week 52. Conclusion FL-IFX leads to stronger reductions and modulates more immune proteins than CONV. Stratification on pre-treatment profiles of IFX-modulated proteins directly relates to maintenance of remission without treatment escalation.
C1 [Jongsma, Maria M. E.; Cozijnsen, Martinus A.; van Pieterson, Merel; Escher, Johanna C.; de Ridder, Lissy] Erasmus MC, Sophia Childrens Hosp, Dept Pediat Gastroenterol, Rotterdam, Netherlands.
   [Costes, Lea M. M.; Tindemans, Irma; Raatgreep, Rolien (H) C.; Samsom, Janneke N.] Erasmus MC, Sophia Childrens Hosp, Div Gastroenterol & Nutr, Lab Pediat, Rotterdam, Netherlands.
   [Li, Yunlei] Erasmus MC, Erasmus MC Canc Inst, Dept Pathol & Clin Bioinformat, Rotterdam, Netherlands.
   [Samsom, Janneke N.] Erasmus MC Sophia Childrens Hosp, Dept Pediat Gastroenterol, Room EE1567A,POB 2040, NL-3000 CA Rotterdam, Netherlands.
C3 Erasmus University Rotterdam; Erasmus MC - Sophia Children's Hospital;
   Erasmus MC; Erasmus University Rotterdam; Erasmus MC - Sophia Children's
   Hospital; Erasmus MC; Erasmus University Rotterdam; Erasmus MC; Erasmus
   MC Cancer Institute; Erasmus University Rotterdam; Erasmus MC
RP Samsom, JN (通讯作者)，Erasmus MC Sophia Childrens Hosp, Dept Pediat Gastroenterol, Room EE1567A,POB 2040, NL-3000 CA Rotterdam, Netherlands.
EM j.samsom@erasmusmc.nl
RI Jongsma, Myrthe/ABU-0485-2022
FU ZonMw [the Netherlands Organization for Health Research and Development]
   [113202001]; Pfizer [WI213008]; PPP [LSHM18057-SGF]
FX This investigator-initiated trial was financially supported by ZonMw
   [the Netherlands Organization for Health Research and Development] under
   project number 113202001, Crocokids [a Dutch fundraising organization
   that supports research on IBD in children], and an
   Investigator-Sponsored Research Award from Pfizer [Study ID WI213008].
   The work presented in this paper was supported by stichting Dalijn and
   the collaborative TIMID project [LSHM18057-SGF] financed by the PPP
   allowance made available by Top Sector Life Sciences & Health to
   Samenwerkende Gezondheidsfondsen [SGF] to stimulate public-private
   partnerships and co-financing by health foundations that are part of the
   SGF. The funders of the study had no role in the study design, data
   collection, statistical analysis, interpretation or writing of the
   report.
CR Aardoom MA, 2019, INT J MOL SCI, V20, DOI 10.3390/ijms20102529
   Andoh A, 2009, J IMMUNOL, V183, P687, DOI 10.4049/jimmunol.0804169
   ASHTON J, 2021, LANCET CHILD ADOLESC
   Atreya R, 2021, J CROHNS COLITIS, V15, P697, DOI 10.1093/ecco-jcc/jjab009
   Berg DR, 2019, INFLAMM BOWEL DIS, V25, P1896, DOI 10.1093/ibd/izz059
   Bergemalm D, 2021, GASTROENTEROLOGY, V161, P1526, DOI 10.1053/j.gastro.2021.07.026
   Bourgonje AR, 2022, J CROHNS COLITIS, V16, P414, DOI 10.1093/ecco-jcc/jjab157
   Buhl S., 2022, NEJM EVIDENCE, V1, pEVIDoa2200061, DOI DOI 10.1056/EVIDOA2200061
   Chapman TP, 2020, LANCET GASTROENTEROL, V5, P63, DOI 10.1016/S2468-1253(19)30186-4
   Cozijnsen MA, 2016, BMJ OPEN GASTROENTER, V3, DOI 10.1136/bmjgast-2016-000123
   D'Haens GR, 1998, GASTROENTEROLOGY, V114, P262, DOI 10.1016/S0016-5085(98)70476-7
   Danese S, 2017, GUT, V66, P2179, DOI 10.1136/gutjnl-2017-314519
   Daperno M, 2004, GASTROINTEST ENDOSC, V60, P505, DOI 10.1016/S0016-5107(04)01878-4
   Doherty G, 2018, J CROHNS COLITIS, V12, P17, DOI 10.1093/ecco-jcc/jjx101
   Duchmann R, 1995, CLIN EXP IMMUNOL, V102, P448
   Grenier A, 1999, BLOOD, V93, P1413, DOI 10.1182/blood.V93.4.1413.404k06_1413_1421
   Hoekman DR, 2018, J CROHNS COLITIS, V12, P517, DOI 10.1093/ecco-jcc/jjy014
   Hyams J, 2007, GASTROENTEROLOGY, V132, P863, DOI 10.1053/j.gastro.2006.12.003
   Hyams JS, 2017, GASTROENTEROLOGY, V152, P1901, DOI 10.1053/j.gastro.2017.02.004
   Jongsma MME, 2022, GUT, V71, P34, DOI 10.1136/gutjnl-2020-322339
   Kalla R., 2020, J CROHNS COLITIS
   Kang B, 2018, PEDIATR GASTROENTERO, V21, P1, DOI 10.5223/pghn.2018.21.1.1
   Krause P, 2014, GASTROENTEROLOGY, V146, P1752, DOI 10.1053/j.gastro.2014.02.010
   Levine A, 2020, J CROHNS COLITIS, V14, P71, DOI 10.1093/ecco-jcc/jjz111
   Ma C, 2016, INFLAMM BOWEL DIS, V22, P870, DOI 10.1097/MIB.0000000000000679
   Noor NM, 2020, LANCET GASTROENTEROL, V5, P80, DOI 10.1016/S2468-1253(19)30340-1
   Pierre N., 2020, GUT
   Reenaers C, 2018, CLIN GASTROENTEROL H, V16, P234, DOI 10.1016/j.cgh.2017.09.061
   Rieder F, 2013, GUT, V62, P1072, DOI 10.1136/gutjnl-2012-304353
   Ruemmele FM, 2014, J CROHNS COLITIS, V8, P1179, DOI 10.1016/j.crohns.2014.04.005
   Shaikh RB, 2001, J IMMUNOL, V167, P6330, DOI 10.4049/jimmunol.167.11.6330
   Singh H, 2021, SCAND J GASTROENTERO, V56, P397, DOI 10.1080/00365521.2021.1880626
   Tamada K, 2000, J IMMUNOL, V164, P4105, DOI 10.4049/jimmunol.164.8.4105
   Tindemans I, 2020, CELLS-BASEL, V9, DOI 10.3390/cells9010110
   Torres J, 2017, LANCET, V389, P1741, DOI 10.1016/S0140-6736(16)31711-1
   Torres J, 2015, GASTROENTEROLOGY, V149, P1, DOI 10.1053/j.gastro.2015.08.055
   Turner D., 2019, GUT
   Turner D, 2012, INFLAMM BOWEL DIS, V18, P55, DOI 10.1002/ibd.21649
   Ungaro RC, 2021, ALIMENT PHARM THER, V53, P281, DOI 10.1111/apt.16136
   van der Valk ME, 2014, GUT, V63, P72, DOI 10.1136/gutjnl-2012-303376
   van Rheenen PF, 2021, J CROHNS COLITIS, V15, P171, DOI 10.1093/ecco-jcc/jjaa161
   Veltkamp C, 2011, GUT, V60, P1345, DOI 10.1136/gut.2010.217117
   Verstockt S, 2021, Inflamm Bowel Dis, V27, P1564, DOI [DOI 10.1093/IBD/IZAB032, 10.1093/ibd/izab032]
   Walshe M, 2022, J CROHNS COLITIS, V16, P900, DOI 10.1093/ecco-jcc/jjab186
   Wang J, 2005, J IMMUNOL, V174, P8173, DOI 10.4049/jimmunol.174.12.8173
   Wang J, 2001, J CLIN INVEST, V108, P1771, DOI 10.1172/JCI200113827
   West NR, 2017, NAT MED, V23, P579, DOI 10.1038/nm.4307
   Ziv-Baran T, 2018, ALIMENT PHARM THER, V48, P1242, DOI 10.1111/apt.15016
NR 48
TC 2
Z9 2
U1 0
U2 0
PU OXFORD UNIV PRESS
PI OXFORD
PA GREAT CLARENDON ST, OXFORD OX2 6DP, ENGLAND
SN 1873-9946
EI 1876-4479
J9 J CROHNS COLITIS
JI J. Crohns Colitis
PD AUG 21
PY 2023
VL 17
IS 8
BP 1262
EP 1277
DI 10.1093/ecco-jcc/jjad049
EA MAR 2023
PG 16
WC Gastroenterology & Hepatology
WE Science Citation Index Expanded (SCI-EXPANDED)
SC Gastroenterology & Hepatology
GA P3RU8
UT WOS:000973358200001
PM 36934327
OA Green Published, hybrid
DA 2024-01-22
ER

PT J
AU Pagnini, C
   Siakavellas, SI
   Bamias, G
AF Pagnini, Cristiano
   Siakavellas, Spyros I.
   Bamias, Giorgos
TI Systematic Review with Network Meta-Analysis: Efficacy of Induction
   Therapy with a Second Biological Agent in Anti-TNF-Experienced Crohn's
   Disease Patients
SO GASTROENTEROLOGY RESEARCH AND PRACTICE
LA English
DT Review
ID INFLAMMATORY-BOWEL-DISEASE; MAINTENANCE THERAPY; USTEKINUMAB;
   NATALIZUMAB; INFLIXIMAB; VEDOLIZUMAB; MECHANISMS
AB Background and Aim. Crohn's disease (CD) is a chronic inflammatory condition of the gastrointestinal tract with the potential to progress to a severe debilitating state. Treatment with biological agents is highly efficient, improving both short-term outcomes and long-term prognosis. Nonetheless, up to 60% of patients receiving biological therapy will exhibit nonresponse at some point. The optimal management of such patients is not clearly defined. Besides traditional anti-TNF agents (infliximab, adalimumab, and certolizumab), alternative biological therapies (natalizumab, vedolizumab, and ustekinumab) are currently available for the treatment of CD. Our aim was to analyze all available evidence regarding efficacy of a second biological in "biological-treatment-experienced" patients. Methods. A systematic review of the literature was conducted using specific criteria for selecting relevant randomized clinical trials evaluating response to administration of secondary biological therapy in "anti-TNF-experienced" CD patients. Data from these studies was used to perform (a) traditional meta-analysis to ascertain the effect of secondary treatment versus placebo and (b) network meta-analysis to compare indirectly the efficacy of available biological agents. Results. Out of initially 977 studies, only eight were included for analysis, providing a total of 1281 treated and 733 placebo-receiving CD patients. Treatment with a second biological was found to be superior to placebo for both induction of remission (OR 2.2, 95% CI 1.7 to 3) and response (OR 1.9, 95% CI 1.5 to 2.5), with global rates of 24% and 42%, respectively (placebo rate: 11% and 27%, p < 0 0001 for both). Indirect comparisons performed with network meta-analysis suggest no specific agent is clearly superior to others, with relatively better results observed for adalimumab in inducing disease remission. Conclusion. In anti-TNF-experienced CD patients, secondary biological administration may be efficient, while no specific agent seems to outperform the others. Further research is needed to identify optimal management strategies for this challenging subset of patients.
C1 [Pagnini, Cristiano] S Andrea Hosp, Digest & Liver Dis Dept, Rome, Italy.
   [Siakavellas, Spyros I.] Univ Athens, Laiko Gen Hosp, Med Sch, Acad Dept Gastroenterol, Athens, Greece.
   [Bamias, Giorgos] Univ Athens, Sotiria Gen Hosp, Med Sch, Dept Internal Med 3,Gastroenterol Unit, Athens, Greece.
C3 Sapienza University Rome; Azienda Ospedaliera Sant'Andrea; Laiko General
   Hospital; National & Kapodistrian University of Athens; National &
   Kapodistrian University of Athens
RP Bamias, G (通讯作者)，Univ Athens, Sotiria Gen Hosp, Med Sch, Dept Internal Med 3,Gastroenterol Unit, Athens, Greece.
EM gbamias@gmail.com
RI Siakavellas, Spyros/AAA-3572-2019; pagnini, cristiano/AAW-2671-2020
OI Siakavellas, Spyros/0000-0001-8217-8950; pagnini,
   cristiano/0000-0001-9985-7490
CR Abraham C, 2009, NEW ENGL J MED, V361, P2066, DOI 10.1056/NEJMra0804647
   Argollo M, 2018, EXPERT REV CLIN IMMU, V14, P179, DOI 10.1080/1744666X.2018.1438189
   Baumgart DC, 2012, LANCET, V380, P1590, DOI 10.1016/S0140-6736(12)60026-9
   Ben-Horin S, 2014, AUTOIMMUN REV, V13, P24, DOI 10.1016/j.autrev.2013.06.002
   Chaimani A, 2013, PLOS ONE, V8, DOI 10.1371/journal.pone.0076654
   Danese S, 2015, NAT REV GASTRO HEPAT, V12, P537, DOI 10.1038/nrgastro.2015.135
   Danese S, 2014, CURR DRUG TARGETS, V15, P1056, DOI 10.2174/1389450115666140908125738
   Deepak P, 2017, GASTROENTEROL CLIN N, V46, P603, DOI 10.1016/j.gtc.2017.05.013
   Fiorino G, 2010, CURR DRUG TARGETS, V11, P249, DOI 10.2174/138945010790309975
   Gisbert JP, 2015, ALIMENT PHARM THER, V41, P613, DOI 10.1111/apt.13083
   Hirschmann S, 2017, EXPERT OPIN BIOL TH, V17, P285, DOI 10.1080/14712598.2017.1287170
   Jauregui-Amezaga A, 2017, CLIN EXP GASTROENTER, V10, DOI 10.2147/CEG.S110546
   Kotze PG, 2018, J INFLAMM RES, V11, P35, DOI 10.2147/JIR.S157358
   Lichtenstein GR, 2005, GASTROENTEROLOGY, V128, P862, DOI 10.1053/j.gastro.2005.01.048
   Lobatón T, 2014, ALIMENT PHARM THER, V39, P579, DOI 10.1111/apt.12639
   Moher D, 2009, PLOS MED, V6, DOI [10.1371/journal.pmed.1000097, 10.1016/j.ijsu.2010.07.299, 10.1136/bmj.i4086, 10.1016/j.ijsu.2010.02.007, 10.1136/bmj.b2535, 10.1186/2046-4053-4-1, 10.1136/bmj.b2700]
   Noman M, 2017, J CROHNS COLITIS, V11, P1085, DOI 10.1093/ecco-jcc/jjx048
   Pagnini C, 2017, EXPERT OPIN BIOL TH, V17, P1433, DOI 10.1080/14712598.2017.1366444
   Sandborn WJ, 2008, GASTROENTEROLOGY, V135, P1130, DOI 10.1053/j.gastro.2008.07.014
   Sandborn WJ, 2007, ANN INTERN MED, V146, P829, DOI 10.7326/0003-4819-146-12-200706190-00159
   Sandborn WJ, 2007, NEW ENGL J MED, V357, P228, DOI 10.1056/NEJMoa067594
   Sandborn WJ, 2013, NEW ENGL J MED, V369, P711, DOI 10.1056/NEJMoa1215739
   Sandborn WJ, 2012, NEW ENGL J MED, V367, P1519, DOI 10.1056/NEJMoa1203572
   Sandborn WJ, 2005, NEW ENGL J MED, V353, P1912, DOI 10.1056/NEJMoa043335
   Sands BE, 2007, INFLAMM BOWEL DIS, V13, P2, DOI 10.1002/ibd.20014
   Sands BE, 2014, GASTROENTEROLOGY, V147, P618, DOI 10.1053/j.gastro.2014.05.008
   Singh S, 2014, MAYO CLIN PROC, V89, P1621, DOI 10.1016/j.mayocp.2014.08.019
   Stidham RW, 2014, ALIMENT PHARM THER, V39, P1349, DOI 10.1111/apt.12749
   Van Assche G, 2010, NAT REV GASTRO HEPAT, V7, P79, DOI 10.1038/nrgastro.2009.220
   Wong U, 2017, EXPERT OPIN DRUG MET, V13, P1039, DOI 10.1080/17425255.2017.1377180
NR 30
TC 14
Z9 15
U1 0
U2 1
PU HINDAWI LTD
PI LONDON
PA ADAM HOUSE, 3RD FLR, 1 FITZROY SQ, LONDON, W1T 5HF, ENGLAND
SN 1687-6121
EI 1687-630X
J9 GASTROENT RES PRACT
JI Gastroenterol. Res. Pract.
PY 2018
VL 2018
AR 6317057
DI 10.1155/2018/6317057
PG 9
WC Gastroenterology & Hepatology
WE Science Citation Index Expanded (SCI-EXPANDED)
SC Gastroenterology & Hepatology
GA GP0EV
UT WOS:000440482300001
PM 30116266
OA Green Submitted, Green Published, gold
DA 2024-01-22
ER

PT J
AU Orue-Echebarria, MI
   Garciafília, L
   Rodriguez-Bachiller, L
   Díaz-Zorita, B
   Velasco, E
   Ramón, E
   Agra, C
   Rodríguez, AC
AF Orue-Echebarria, Maitane I.
   Garciafilia, Laura
   Rodriguez-Bachiller, Luis
   Diaz-Zorita, Benjamin
   Velasco, Enrique
   Ramon, Enrique
   Agra, Carolina
   Rodriguez, Arturo Colon
TI Solitary extrapleural fibrous tumor with hepatic bilobar metastases:
   multimodal approach treatment
SO CLINICAL SARCOMA RESEARCH
LA English
DT Article
DE Solitary fibrous tumor; Extrapleural solitary fibrous tumor; Two-stage
   hepatectomy; Portal vein emboliztion; TARE-Y90
ID LIVER
AB Background Solitary fibrous tumor is an unusual fibroblastic mesenchymal neoplasm typically described in the pleura. It may appear anywhere with a varied anatomic distribution and essentially it can develop from any soft tissue or visceral location. Its course is usually indolent and it rarely causes distant metastases, so it has a prolonged survival rate. It sometimes presents itself as a disseminate disease being the liver the most frequently involved location. In these occasions, the management should be discussed in a multidisciplinary tumor committee formed by surgeons, oncologists and radiologists. Surgery remains the gold standard for treatment. Case representation We present the case of a woman with a tumor in the left abdominal wall and bilobar massive liver metastases, both locations histologically diagnosed as solitary fibrous tumor. She receives biological treatment for a severe case of Crohn ' s disease. Evaluated in a multidisciplinary committee, surgery was recommended for both the primary lesion and the liver metastases. The hepatobiliary surgeons considered a two-stage hepatectomy with portal vein embolization (PVE) as the best strategy. After the first procedure consisting in cleaning the left hepatic lobe followed by PVE the future liver remnant volume (FLRV) was considered inadequate, so the patient was also treated with right transarterial radioembolizacion with yttrium 90 (TARE-Y90) intending a double goal: to treat the tumor and to increased the FLRV. Furthermore, a severe flare of Crohn ' s disease forced us to intensify the patient's treatment with the addition of biological agents (infliximab and adalimumab) until complete remission of the symptoms. The second stage of the liver surgery had to be postponed for more than 6 months and could finally be carried out without complications, achieving an R0 resection. The postoperative course was uneventful and the follow up has showed no recurrence to date. Conclusion Solitary fibrous tumours with extensive liver metastases are infrequent but when they appear modern surgical strategies like two stage hepatectomy are the treatment of choice and must be carried out by specialised units. The therapeutic decisions should be guided by a multidisciplinary committee.
C1 [Orue-Echebarria, Maitane I.; Garciafilia, Laura; Rodriguez-Bachiller, Luis; Diaz-Zorita, Benjamin; Velasco, Enrique; Rodriguez, Arturo Colon] Hosp Gen Univ Gregorio Maranon, Hepatobiliopan Creat Surg Unit, Dept Gen & Digest Surg Transplant, C Doctor Esquerdo 46, Madrid 28007, Spain.
   [Rodriguez, Arturo Colon] Univ Complutense Madrid, Sch Med, Dept Surg, Madrid, Spain.
   [Ramon, Enrique] Hosp Gen Univ Gregorio Maranon, Dept Radiol, Abdominal Image & Therapeut Unit, Madrid, Spain.
   [Agra, Carolina] Hosp Gen Univ Gregorio Maranon, Anatomopatol Dept, Madrid, Spain.
C3 General University Gregorio Maranon Hospital; Complutense University of
   Madrid; General University Gregorio Maranon Hospital; General University
   Gregorio Maranon Hospital
RP Rodríguez, AC (通讯作者)，Hosp Gen Univ Gregorio Maranon, Hepatobiliopan Creat Surg Unit, Dept Gen & Digest Surg Transplant, C Doctor Esquerdo 46, Madrid 28007, Spain.
EM arturo.colon@smqm.es
RI Orue-Echebarria, Maitane/AFP-1752-2022
OI Orue-Echebarria, Maitane I./0000-0002-4559-3968
CR Adam R, 2000, ANN SURG, V232, P777, DOI 10.1097/00000658-200012000-00006
   Daigeler Adrien, 2006, BMC Surg, V6, P10, DOI 10.1186/1471-2482-6-10
   Febrero B, 2014, CIR ESPAN, V92, P438, DOI 10.1016/j.ciresp.2012.04.024
   Gold JS, 2002, CANCER, V94, P1057, DOI 10.1002/cncr.10328
   Jakob M, 2013, WORLD J GASTROENTERO, V19, P3354, DOI 10.3748/wjg.v19.i21.3354
   Lencioni R, 2010, SEMIN LIVER DIS, V30, P52, DOI 10.1055/s-0030-1247132
   Novais P, 2010, J GASTROINTEST LIVER, V19, P81
   Ronchi A, 2018, ANN DIAGN PATHOL, V34, P142, DOI 10.1016/j.anndiagpath.2018.01.004
   Wallace Sean J, 2018, Eplasty, V18, pe31
NR 9
TC 2
Z9 2
U1 0
U2 1
PU BMC
PI LONDON
PA CAMPUS, 4 CRINAN ST, LONDON N1 9XW, ENGLAND
EI 2045-3329
J9 CLIN SARCOMA RES
JI Clin. Sarcoma Res.
PD DEC 18
PY 2020
VL 10
IS 1
AR 23
DI 10.1186/s13569-020-00146-4
PG 6
WC Oncology
WE Science Citation Index Expanded (SCI-EXPANDED)
SC Oncology
GA OT0EK
UT WOS:000590527700001
PM 33292480
OA Green Published, gold
DA 2024-01-22
ER

PT J
AU Chatterjee, D
   Bhattacharjee, R
   Khullar, G
   Kumaran, S
   De, D
   Saikia, UN
   Radotra, BD
AF Chatterjee, Debajyoti
   Bhattacharjee, Rajsmita
   Khullar, Geeti
   Kumaran, Sendhil
   De, Dipankar
   Saikia, Uma N.
   Radotra, Bishan D.
TI Metastatic Crohn Disease: A Clinicohistological Appraisal From a
   Tertiary Care Center in India
SO AMERICAN JOURNAL OF DERMATOPATHOLOGY
LA English
DT Article
DE Crohn disease; metastatic Crohn disease; granulomatous inflammation;
   vulval involvement
ID INFLAMMATORY-BOWEL-DISEASE; MANIFESTATIONS; DIAGNOSIS
AB Background: Granulomatous dermatitis due to noncontiguous involvement of Crohn disease (CD) of the gut has been described as metastatic CD (MCD). MCD is the rarest form of cutaneous manifestations of CD. This study aims to analyze the clinicohistological features of MCD in a tertiary care center of India. Materials and Methods: A retrospective review of patients diagnosed clinically and histologically with MCD over past 5 years was performed. Data on cutaneous features, histological findings, and response to treatment were collected. Results: Twelve patients (3 men and 9 women) with a mean age of 29 years were identified. All women had vulval involvement in the form of edema (80%), ulceration (60%), and fistula (20%). Among the 3 men, 2 had perineal and scrotal swelling and ulcer, whereas the third patient presented with leg ulcer. Intestinal CD was already diagnosed in 50% patients (5/10) at cutaneous presentation, whereas it was diagnosed subsequently in 30% (3/10) cases. Histological examination revealed nonnecrotizing granulomatous inflammation in the dermis in 11 patients (92%). Additional histological features included eosinophilic infiltrate (58%), panniculitis (33%), and vasculitis (33%). The patients were treated with various combinations of oral prednisolone, metronidazole, minocycline, azathioprine, and subcutaneous adalimumab with partial relief. Conclusion: MCD shows a wide spectrum of clinical presentation, with anogenital involvement being the most common. Histology reveals nonnecrotizing granulomas in the dermis in majority of the cases. The diagnosis is extremely challenging in patients without gastrointestinal involvement at presentation, and thus, a high index of suspicion is imperative.
C1 Postgrad Inst Med Educ & Res PGIMER, Dept Histopathol, Chandigarh, India.
   Postgrad Inst Med Educ & Res PGIMER, Dept Dermatol, Chandigarh, India.
C3 Post Graduate Institute of Medical Education & Research (PGIMER),
   Chandigarh; Post Graduate Institute of Medical Education & Research
   (PGIMER), Chandigarh
RP Saikia, UN (通讯作者)，PGIMER, Dept Histopathol, Room 512,5th Floor,Res Block A, Chandigarh 160012, India.
EM umasaikia@gmail.com
RI Saikia, Uma Nahar/AFO-5797-2022
CR Agarwal P, 2017, INT J DERMATOL, V56, P1119, DOI 10.1111/ijd.13708
   Barret M, 2014, J CROHNS COLITIS, V8, P563, DOI 10.1016/j.crohns.2013.10.009
   Bhoyrul B, 2018, J GASTROEN HEPATOL, V33, P1969, DOI 10.1111/jgh.14291
   Boxhoorn L, 2017, EUR J GASTROEN HEPAT, V29, P838, DOI 10.1097/MEG.0000000000000879
   BURGDORF W, 1981, J AM ACAD DERMATOL, V5, P689, DOI 10.1016/S0190-9622(81)70130-0
   CHURCH JM, 1993, INT J COLORECTAL DIS, V8, P117, DOI 10.1007/BF00341181
   Corbett SL, 2010, PEDIATRICS, V125, pE1518, DOI 10.1542/peds.2009-1829
   CROHN BB, 1952, AM J MED, V13, P583, DOI 10.1016/0002-9343(52)90025-9
   Emanuel PO, 2008, J CUTAN PATHOL, V35, P457, DOI 10.1111/j.1600-0560.2007.00849.x
   Ephgrave K, 2007, SURG CLIN N AM, V87, P673, DOI 10.1016/j.suc.2007.03.003
   Foo WC, 2011, AM J DERMATOPATH, V33, P588, DOI 10.1097/DAD.0b013e31820a2635
   HackzellBradley M, 1996, ARCH DERMATOL, V132, P928, DOI 10.1001/archderm.132.8.928
   Keyal U, 2018, DISCOV MED, V25, P225
   Kurtzman DJB, 2014, J AM ACAD DERMATOL, V71, P804, DOI 10.1016/j.jaad.2014.04.002
   Laftah Z, 2015, J CROHNS COLITIS, V9, P318, DOI 10.1093/ecco-jcc/jjv037
   Landy J, 2011, INFLAMM BOWEL DIS, V17, P1441, DOI [10.1002/ibd.21505, 10.1002/ibd.21755]
   MOUNTAIN JC, 1970, GUT, V11, P18, DOI 10.1136/gut.11.1.18
   Palamaras I, 2008, J EUR ACAD DERMATOL, V22, P1033, DOI 10.1111/j.1468-3083.2008.02741.x
   PARKS AG, 1965, P ROY SOC MED, V58, P241, DOI 10.1177/003591576505800419
   Ray G, 2016, WORLD J GASTROENTERO, V22, P8123, DOI 10.3748/wjg.v22.i36.8123
   Schneider SL, 2018, PEDIATR DERMATOL, V35, P566, DOI 10.1111/pde.13565
   Siroy A, 2012, ARCH PATHOL LAB MED, V136, P329, DOI 10.5858/arpa.2010-0666-RS
   SLATER DN, 1985, J ROY SOC MED, V78, P589, DOI 10.1177/014107688507800714
NR 23
TC 5
Z9 5
U1 0
U2 0
PU LIPPINCOTT WILLIAMS & WILKINS
PI PHILADELPHIA
PA TWO COMMERCE SQ, 2001 MARKET ST, PHILADELPHIA, PA 19103 USA
SN 0193-1091
EI 1533-0311
J9 AM J DERMATOPATH
JI Am. J. Dermatopathol.
PD JUL
PY 2020
VL 42
IS 7
BP 506
EP 512
DI 10.1097/DAD.0000000000001543
PG 7
WC Dermatology
WE Science Citation Index Expanded (SCI-EXPANDED)
SC Dermatology
GA MH5XU
UT WOS:000546802500011
PM 31693502
DA 2024-01-22
ER

PT J
AU Wang, H
   Jiang, HY
   Zhang, YX
   Jin, HY
   Fei, BY
   Jiang, JL
AF Wang, H.
   Jiang, H. Y.
   Zhang, Y. X.
   Jin, H. Y.
   Fei, B. Y.
   Jiang, J. L.
TI Mesenchymal stem cells transplantation for perianal fistulas: a
   systematic review and meta-analysis of clinical trials
SO STEM CELL RESEARCH & THERAPY
LA English
DT Review
DE Perianal fistulas; Mesenchymal stem cells transplantation; Clinical
   trials; Randomised controlled trial; Systematic review and
   meta-analysis; Healing rate; Efficacy and safety
ID TERM-FOLLOW-UP; CROHNS-DISEASE; IN-ANO; FECAL INCONTINENCE; ANAL
   FISTULA; EFFICACY; SAFETY; THERAPY; POTENCY; REPAIR
AB BackgroundPerianal fistulas, characterised as granulomatous inflammation of fistulas around the anal canal, are associated with significant morbidity resulting in a negative impact on quality of life and a tremendous burden to the healthcare system. Treatment of anal fistulas usually consists of anal surgery; however, results of closure rates are not satisfactory especially with complex perianal fistulas, after which many patients may suffer from anal incontinence. Recently, the administration of mesenchymal stem cells (MSCs) has shown promising efficacy. Herein, we aim to explore whether MSCs are effective for complex perianal fistulas and if they have either short-term, medium-term, long-term or over-long-term efficacy. Additionally, we want to elucidate whether factors such as drug dosage, MSC source, cell type, and disease aetiology influence treatment efficacy.Main body of the abstractWe searched four online databases and analysed data based on information within the clinical trials registry. The outcomes of eligible trials were analysed with Review Manager 5.4.1. Relative risk and related 95% confidence interval were calculated to compare the effect between the MSCs and control groups. In addition, the Cochrane risk of bias tool was applied to evaluate the bias risk of eligible studies. Meta-analyses showed that therapy with MSCs was superior to conventional treatment for complex perianal fistulas in short-, long- and over-long-term follow-up phases. However, there was no statistical difference in treatment efficacy in the medium term between the two methods. Subgroup meta-analyses showed factors including cell type, cell source and cell dosage were superior compared to the control, but there was no significant difference between different experimental groups of those factors. Besides, local MSCs therapy has shown more promising results for fistulas as a result of Crohn's Disease (CD). Although we tend to maintain that MSCs therapy is effective for cryptoglandular fistulas equally, more studies are needed to confirm this conclusion in the future.Short conclusionMSCs Transplantation could be a new therapeutic method for complex perianal fistulas of both cryptoglandular and CD origin showing high efficacy in the short-term to over-long-term phases, as well as high efficacy in sustained healing. The difference in cell types, cell sources and cell dosages did not influence MSCs' efficacy.
C1 [Wang, H.; Jiang, J. L.] Jilin Univ, Sci Res Ctr, China Japan Union Hosp, Changchun, Peoples R China.
   [Jiang, H. Y.] Life Spring AKY Pharmaceut, Changchun, Peoples R China.
   [Zhang, Y. X.] Changchun Univ Chinese Med, Changchun, Peoples R China.
   [Jin, H. Y.; Fei, B. Y.] Jilin Univ, Dept Gastrointestinal Colorectal Surg, China Japan Union Hosp, Changchun, Peoples R China.
C3 Jilin University; Changchun University of Chinese Medicine; Jilin
   University
RP Jiang, JL (通讯作者)，Jilin Univ, Sci Res Ctr, China Japan Union Hosp, Changchun, Peoples R China.; Fei, BY (通讯作者)，Jilin Univ, Dept Gastrointestinal Colorectal Surg, China Japan Union Hosp, Changchun, Peoples R China.
EM feibingyuan@jlu.edu.cn; jiangjinlan@jlu.edu.cn
RI lei, lei/JSL-3106-2023; lin, qing/JTU-4293-2023; Yang,
   Lili/JTT-5215-2023; Gu, b/JNS-4761-2023; wang, hongyuan/JWP-2279-2024;
   chen, yan/JRY-4645-2023
OI Yang, Lili/0009-0008-2926-484X; 
CR Al-Maawali AKS, 2016, CAN J GASTROENTEROL, V2016, DOI 10.1155/2016/1651570
   Ascanelli S, 2021, DIS COLON RECTUM, V64, P1276, DOI 10.1097/DCR.0000000000001924
   Barker N, 2009, NATURE, V457, P608, DOI 10.1038/nature07602
   Barnhoorn MC, 2020, J CROHNS COLITIS, V14, P64, DOI 10.1093/ecco-jcc/jjz116
   Bartolucci J, 2017, CIRC RES, V121, P1192, DOI 10.1161/CIRCRESAHA.117.310712
   Berry JD, 2019, NEUROLOGY, V93, pE2294, DOI 10.1212/WNL.0000000000008620
   Borella G, 2021, BLOOD, V138, P557, DOI 10.1182/blood.2020009845
   Cabalzar-Wondberg D, 2021, COLORECTAL DIS, V23, P1444, DOI 10.1111/codi.15587
   Cadeddu F, 2015, INT J COLORECTAL DIS, V30, P595, DOI 10.1007/s00384-014-2104-7
   Cariati A, 2013, UPDATES SURG-ITALY, V65, P201, DOI 10.1007/s13304-013-0216-1
   Chen CY, 2018, THERANOSTICS, V8, P1607, DOI 10.7150/thno.22958
   Cheng F, 2019, TECH COLOPROCTOL, V23, P613, DOI 10.1007/s10151-019-02024-8
   Cheng F, 2020, STEM CELLS INT, V2020, DOI 10.1155/2020/8816737
   Ciccocioppo R, 2019, JGH OPEN, V3, P249, DOI 10.1002/jgh3.12141
   Clevers H, 2015, SCIENCE, V350, P1319, DOI 10.1126/science.aad7016
   Czyz J, 2003, BIOL CHEM, V384, P1391, DOI 10.1515/BC.2003.155
   Dalby HR., 2022, DIS COLON RECTUM, V6, P66
   De Francesco F, 2016, CANCER BIOL THER, V17, P889, DOI 10.1080/15384047.2016.1210741
   De Wolf C, 2017, CYTOTHERAPY, V19, P784, DOI 10.1016/j.jcyt.2017.03.076
   Aguilar-Martinez MD, 2021, DIS COLON RECTUM, V64, P1374, DOI 10.1097/DCR.0000000000001800
   Dozois EJ, 2019, DIS COLON RECTUM, V62, P615, DOI 10.1097/DCR.0000000000001333
   Emile SH, 2021, DIS COLON RECTUM, V64, P446, DOI 10.1097/DCR.0000000000001797
   Ferreira Andrea da Fonseca, 2018, Bioengineering-Basel, V6, P4, DOI 10.3390/bioengineering6010004
   Galleu A, 2017, SCI TRANSL MED, V9, DOI 10.1126/scitranslmed.aam7828
   Garcia-Arranz M, 2020, STEM CELL TRANSL MED, V9, P295, DOI 10.1002/sctm.19-0271
   Garcia-Olmo D, 2022, DIS COLON RECTUM, V65, P713, DOI 10.1097/DCR.0000000000002325
   García-Olmo D, 2019, ADV THER, V36, P3503, DOI 10.1007/s12325-019-01117-y
   Garcia-Olmo D, 2009, DIS COLON RECTUM, V52, P79, DOI 10.1007/DCR.0b013e3181973487
   Göttgens KWA, 2015, INT J COLORECTAL DIS, V30, P583, DOI 10.1007/s00384-014-2091-8
   Guadalajara H, 2012, INT J COLORECTAL DIS, V27, P595, DOI 10.1007/s00384-011-1350-1
   Hamamoto H, 2009, ANN THORAC SURG, V87, P794, DOI 10.1016/j.athoracsur.2008.11.057
   Hare JM, 2012, JAMA-J AM MED ASSOC, V308, P2369, DOI 10.1001/jama.2012.25321
   Hassanshahi A, 2019, J CELL PHYSIOL, V234, P7903, DOI 10.1002/jcp.27922
   Herreros MD, 2012, DIS COLON RECTUM, V55, P762, DOI 10.1097/DCR.0b013e318255364a
   Jiang W, 2020, CELL PROLIFERAT, V53, DOI 10.1111/cpr.12712
   Khafagy W, 2010, INT J SURG, V8, P321, DOI 10.1016/j.ijsu.2010.03.009
   Khare D, 2018, FRONT IMMUNOL, V9, DOI 10.3389/fimmu.2018.03053
   Knyazev O, 2019, J CROHNS COLITIS, V13, pS76, DOI 10.1093/ecco-jcc/jjy222.111
   Knyazev OV, 2018, TERAPEVT ARKH, V90, P60, DOI [10.26442/terarkh201890360-66, https// doi.org/10.26442/terarkh201890360-66]
   Kotze PG, 2018, GUT, V67, P1181, DOI 10.1136/gutjnl-2017-314918
   Lawrence LS, 2022, INFLAMM BOWEL DIS, V28, P523, DOI 10.1093/ibd/izab109
   Lee S, 2021, BIOCHEM BIOPH RES CO, V552, P164, DOI 10.1016/j.bbrc.2021.03.026
   Levoux J, 2021, CELL METAB, V33, P283, DOI 10.1016/j.cmet.2020.12.006
   Li Peng, 2013, Zhong Nan Da Xue Xue Bao Yi Xue Ban, V38, P329, DOI 10.3969/j.issn.1672-7347.2013.04.001
   Mahjoubi B, 2006, COLORECTAL DIS, V8, P202, DOI 10.1111/j.1463-1318.2005.00899.x
   Maruyama M, 2020, FRONT ENDOCRINOL, V11, DOI 10.3389/fendo.2020.00386
   Mazini L, 2020, INT J MOL SCI, V21, DOI 10.3390/ijms21041306
   Molendijk I, 2015, GASTROENTEROLOGY, V149, P918, DOI 10.1053/j.gastro.2015.06.014
   Monaco E, 2011, THERIOGENOLOGY, V75, P1381, DOI 10.1016/j.theriogenology.2010.11.020
   Page MJ, 2021, BMJ-BRIT MED J, V372, DOI [10.1136/bmj.n71, 10.1136/bmj.n160]
   Panés J, 2018, GASTROENTEROLOGY, V154, P1334, DOI 10.1053/j.gastro.2017.12.020
   Panés J, 2017, NAT REV GASTRO HEPAT, V14, P652, DOI 10.1038/nrgastro.2017.104
   Panés J, 2016, LANCET, V388, P1281, DOI 10.1016/S0140-6736(16)31203-X
   Rockwood TH, 1999, DIS COLON RECTUM, V42, P1525, DOI 10.1007/BF02236199
   SAINIO P, 1984, ANN CHIR GYNAECOL FE, V73, P219
   Shao FJ, 2022, J INFLAMM RES, V15, P2087, DOI 10.2147/JIR.S355479
   Tencerova M, 2021, STEM CELL RES THER, V12, DOI 10.1186/s13287-021-02644-8
   Ul Hassan W, 2014, WOUND REPAIR REGEN, V22, P313, DOI 10.1111/wrr.12173
   VANTETS WF, 1995, BRIT J SURG, V82, P895, DOI 10.1002/bjs.1800820711
   Visscher AP, 2015, DIS COLON RECTUM, V58, P533, DOI 10.1097/DCR.0000000000000352
   Wang T, 2020, BIOMATERIALS, V257, DOI 10.1016/j.biomaterials.2020.120264
   Wexner SD, 2008, ANN SURG, V248, P39, DOI 10.1097/SLA.0b013e31817d077d
   Yang JY, 2020, INT J NANOMED, V15, P5911, DOI 10.2147/IJN.S249129
   Yang K, 2019, STEM CELL RES THER, V10, DOI 10.1186/s13287-019-1472-x
   Young HE, 2005, J CELL MOL MED, V9, P753, DOI 10.1111/j.1582-4934.2005.tb00510.x
   Zanotti C, 2007, INT J COLORECTAL DIS, V22, P1459, DOI 10.1007/s00384-007-0334-7
   Zhou CG, 2020, STEM CELL RES THER, V11, DOI 10.1186/s13287-020-01636-4
NR 67
TC 2
Z9 2
U1 2
U2 2
PU BMC
PI LONDON
PA CAMPUS, 4 CRINAN ST, LONDON N1 9XW, ENGLAND
EI 1757-6512
J9 STEM CELL RES THER
JI Stem Cell Res. Ther.
PD APR 26
PY 2023
VL 14
IS 1
AR 103
DI 10.1186/s13287-023-03331-6
PG 18
WC Cell & Tissue Engineering; Cell Biology; Medicine, Research &
   Experimental
WE Science Citation Index Expanded (SCI-EXPANDED)
SC Cell Biology; Research & Experimental Medicine
GA F0RE6
UT WOS:000979497700005
PM 37101285
OA gold, Green Published
DA 2024-01-22
ER

PT J
AU Huh, J
   Kim, KJ
   Park, SH
   Park, SH
   Yang, SK
   Ye, BD
   Park, SH
   Han, K
   Kim, AY
AF Huh, Jimi
   Kim, Kyung Jo
   Park, Seong Ho
   Park, So Hyun
   Yang, Suk-Kyun
   Ye, Byong Duk
   Park, Sang Hyoung
   Han, Kyunghwa
   Kim, Ah Young
TI Diffusion-Weighted MR Enterography to Monitor Bowel Inflammation after
   Medical Therapy in Crohn's Disease: A Prospective Longitudinal Study
SO KOREAN JOURNAL OF RADIOLOGY
LA English
DT Article
DE Crohn; Crohn's; Diffusion; Diffusion-weighted; Magnetic resonance;
   Magnetic resonance enterography; Longitudinal; Follow-up; Monitoring
ID MAGNETIC-RESONANCE; ENDOSCOPIC INDEX; REPRODUCIBILITY; VALIDATION; DWI;
   COEFFICIENTS; MANAGEMENT; REMISSION; SEVERITY; FIBROSIS
AB Objective: To prospectively evaluate the performance of diffusion-weighted imaging (DWI) to monitor bowel inflammation after medical therapy for Crohn's disease (CD).
   Materials and Methods: Before and following 1-2 years of medical therapy, between October 2012 and May 2015, 18 randomly selected adult CD patients (male:female, 13:5; mean age +/- SD, 25.8 +/- 7.9 years at the time of enrollment) prospectively underwent MR enterography (MRE) including DWI (b = 900 s/mm(2)) and ileocolonoscopy. Thirty-seven prospectively defined index lesions (one contiguous endoscopy-confirmed inflamed area chosen from each inflamed anatomical bowel segment; 1-4 index lesions per patient; median, 2 lesions) were assessed on pre- and post-treatment MRE and endoscopy. Visual assessment of treatment responses on DWI in 4 categories including complete remission and reduced, unchanged or increased inflammation, and measurements of changes in apparent diffusion coefficient (Delta ADC), i.e., pre-treatment post-treatment, were performed by 2 independent readers. Endoscopic findings and CD MRI activity index (CDMI) obtained using conventional MRE served as reference standards.
   Results: AADC significantly differed between improved (i.e., complete remission and reduced inflammation) and unimproved (i.e., unchanged or increased inflammation) Lesions: mean SD (x 10(-3) mm(2)/s) of -0.65 +/- 0.58 vs. 0.06 +/- 0.15 for reader 1 (p = 0.022) and -0.68 +/- 0.56 vs. 0.10 +/- 0.26 for reader 2 (p = 0.025). DWI accuracy for diagnosing complete remission or improved inflammation ranged from 76% (28/37) to 84% (31/37). A significant negative correlation was noted between Delta ADC and Delta CDMI for both readers with correlation coefficients of -0.438 and -0.461, respectively (p < 0.05).
   Conclusion: DWI is potentially a feasible tool to monitor quantitatively and qualitatively bowel inflammation of CD after medical treatment.
C1 [Huh, Jimi; Park, Seong Ho; Park, So Hyun; Kim, Ah Young] Univ Ulsan, Coll Med, Asan Med Ctr, Dept Radiol, 88 Olymp Ro 43 Gil, Seoul 05505, South Korea.
   [Huh, Jimi; Park, Seong Ho; Park, So Hyun; Kim, Ah Young] Univ Ulsan, Coll Med, Asan Med Ctr, Res Inst Radiol, 88 Olymp Ro 43 Gil, Seoul 05505, South Korea.
   [Kim, Kyung Jo; Yang, Suk-Kyun; Ye, Byong Duk; Park, Sang Hyoung] Univ Ulsan, Coll Med, Asan Med Ctr, Dept Gastroenterol, Seoul 05505, South Korea.
   [Han, Kyunghwa] Yonsei Univ, Coll Med, Dept Radiol, Seoul 03722, South Korea.
   [Han, Kyunghwa] Yonsei Univ, Coll Med, Res Inst Radiol Sci, Seoul 03722, South Korea.
C3 University of Ulsan; University of Ulsan; University of Ulsan; Yonsei
   University; Yonsei University Health System; Yonsei University; Yonsei
   University Health System
RP Park, SH (通讯作者)，Univ Ulsan, Coll Med, Asan Med Ctr, Dept Radiol, 88 Olymp Ro 43 Gil, Seoul 05505, South Korea.; Park, SH (通讯作者)，Univ Ulsan, Coll Med, Asan Med Ctr, Res Inst Radiol, 88 Olymp Ro 43 Gil, Seoul 05505, South Korea.
EM parksh.radiology@gmail.com
RI Park, Sang Hyoung/CAH-4735-2022; Park, Seong Ho/J-5488-2012; Ye, Byong
   Duk/AAF-4955-2020
OI Ye, Byong Duk/0000-0001-6647-6325; Park, So Hyun/0000-0001-9935-2863;
   Han, Kyunghwa/0000-0002-5687-7237
FU Dongkook Pharmaceutical, Seoul, South Korea
FX This work was supported by a grant from Dongkook Pharmaceutical, Seoul,
   South Korea. The funder had no role in the study design, in the data
   collection, analysis or interpretation, in the writing of the manuscript
   or in the decision to submit the manuscript for publication. The
   corresponding author had full access to all of the study data and had
   final responsibility for deciding to submit the paper for publication.
CR Adler J, 2012, INFLAMM BOWEL DIS, V18, P849, DOI 10.1002/ibd.21801
   Baars JE, 2012, INFLAMM BOWEL DIS, V18, P1634, DOI 10.1002/ibd.21925
   Bhatnagar G, 2015, BRIT J RADIOL, V88, DOI 10.1259/bjr.20150547
   Bilgili MYK, 2012, EUR J RADIOL, V81, P2066, DOI 10.1016/j.ejrad.2011.06.045
   Braithwaite AC, 2009, RADIOLOGY, V250, P459, DOI 10.1148/radiol.2502080849
   Buisson A, 2015, ALIMENT PHARM THER, V42, P452, DOI 10.1111/apt.13287
   Buisson A, 2013, ALIMENT PHARM THER, V37, P537, DOI 10.1111/apt.12201
   Caruso A, 2014, INFLAMM BOWEL DIS, V20, P1575, DOI 10.1097/MIB.0000000000000128
   Catalano OA, 2016, RADIOLOGY, V278, P792, DOI 10.1148/radiol.2015150566
   Cheifetz AS, 2013, JAMA-J AM MED ASSOC, V309, P2150, DOI 10.1001/jama.2013.4466
   Choi SH, 2016, INFLAMM BOWEL DIS, V22, P669, DOI 10.1097/MIB.0000000000000607
   Colombel JF, 2010, NEW ENGL J MED, V362, P1383, DOI 10.1056/NEJMoa0904492
   Colombel JF, 2014, CLIN GASTROENTEROL H, V12, P414, DOI 10.1016/j.cgh.2013.06.019
   FEINSTEIN AR, 1990, J CLIN EPIDEMIOL, V43, P543, DOI 10.1016/0895-4356(90)90158-L
   Hordonneau C, 2014, AM J GASTROENTEROL, V109, P89, DOI 10.1038/ajg.2013.385
   Kim KJ, 2015, INFLAMM BOWEL DIS, V21, P101, DOI 10.1097/MIB.0000000000000222
   Kim SY, 2015, INFLAMM BOWEL DIS, V21, pE9, DOI 10.1097/MIB.0000000000000414
   Kim SY, 2012, J MAGN RESON IMAGING, V36, P1131, DOI 10.1002/jmri.23744
   Kim SY, 2010, RADIOLOGY, V255, P815, DOI 10.1148/radiol.10091706
   Kovanlikaya A, 2015, ABDOM IMAGING, V40, P1068, DOI 10.1007/s00261-014-0247-1
   LENNARDJONES JE, 1989, SCAND J GASTROENTERO, V24, P2, DOI 10.3109/00365528909091339
   Lichtenstein GR, 2009, AM J GASTROENTEROL, V104, P465, DOI 10.1038/ajg.2008.168
   MARY JY, 1989, GUT, V30, P983, DOI 10.1136/gut.30.7.983
   Miquel ME, 2012, BRIT J RADIOL, V85, P1507, DOI 10.1259/bjr/32269440
   Neubauer H, 2013, PEDIATR RADIOL, V43, P103, DOI 10.1007/s00247-012-2492-1
   Ordás I, 2011, GUT, V60, P1754, DOI 10.1136/gutjnl-2011-300934
   Park SH, 2016, AM J ROENTGENOL, V207, P40, DOI 10.2214/AJR.15.15862
   Peyrin-Biroulet L, 2014, GUT, V63, P88, DOI 10.1136/gutjnl-2013-304984
   Ream JM, 2013, PEDIATR RADIOL, V43, P1077, DOI 10.1007/s00247-013-2712-3
   Rutgeerts P, 2012, GASTROENTEROLOGY, V142, P1102, DOI 10.1053/j.gastro.2012.01.035
   Sadowski DC, 2009, CAN J GASTROENTEROL, V23, P185, DOI 10.1155/2009/201430
   Seo N, 2016, RADIOLOGY, V278, P762, DOI 10.1148/radiol.2015150809
   Steward MJ, 2012, EUR J RADIOL, V81, P2080, DOI 10.1016/j.ejrad.2011.07.013
   Taouli B, 2010, RADIOLOGY, V254, P47, DOI 10.1148/radiol.09090021
   Tielbeek JAW, 2014, EUR RADIOL, V24, P619, DOI 10.1007/s00330-013-3015-7
   Tielbeek JAW, 2013, AM J ROENTGENOL, V201, P1220, DOI 10.2214/AJR.12.10341
   Van Assche G, 2010, J CROHNS COLITIS, V4, P7, DOI 10.1016/j.crohns.2009.12.003
   Yang Z, 2015, COMPUT STAT DATA AN, V82, P1, DOI 10.1016/j.csda.2014.08.004
   Zappa M, 2011, INFLAMM BOWEL DIS, V17, P984, DOI 10.1002/ibd.21414
NR 39
TC 27
Z9 29
U1 0
U2 3
PU KOREAN RADIOLOGICAL SOC
PI SEOUL
PA 121-8 YANGJAE-DONG, SEOCHO-GU, SEOUL 137-130, SOUTH KOREA
SN 1229-6929
EI 2005-8330
J9 KOREAN J RADIOL
JI Korean J. Radiol.
PD JAN-FEB
PY 2017
VL 18
IS 1
BP 162
EP 172
DI 10.3348/kjr.2017.18.1.162
PG 11
WC Radiology, Nuclear Medicine & Medical Imaging
WE Science Citation Index Expanded (SCI-EXPANDED)
SC Radiology, Nuclear Medicine & Medical Imaging
GA EJ3YX
UT WOS:000393149900014
PM 28096726
OA Green Published, Green Submitted, hybrid
DA 2024-01-22
ER

PT J
AU Langhorst, J
   Elsenbruch, S
   Koelzer, J
   Rueffer, A
   Michalsen, A
   Dobos, GJ
AF Langhorst, Jost
   Elsenbruch, Sigrid
   Koelzer, Julia
   Rueffer, Andreas
   Michalsen, Andreas
   Dobos, Gustav J.
TI Noninvasive markers in the assessment of intestinal inflammation in
   inflammatory bowel diseases: Performance of fecal lactoferrin,
   calprotectin, and PMN-Elastase, CRP, and clinical indices
SO AMERICAN JOURNAL OF GASTROENTEROLOGY
LA English
DT Article
ID ACTIVE ULCERATIVE-COLITIS; C-REACTIVE PROTEIN; CROHNS-DISEASE;
   5-AMINOSALICYLIC ACID; LABORATORY MARKERS; COLORECTAL-CANCER;
   PARAMETERS; EXCRETION; THERAPY; RELAPSE
AB OBJECTIVES: The aim of this study was to compare the performance of fecal lactoferrin (Lf), calprotectin (Cal), polymorphonuclear neutrophil elastase (PMN-e), as well as serum C-reactive protein (CRP) in patients with inflammatory bowel diseases (IBD) to address (a) whether these markers can differentiate IBD patients with endoscopically assessed inflammation from IBD patients without inflammation and from irritable bowel syndrome (IBS); (b) whether they correlate with endoscopic severity of inflammation; and (c) whether a combination of fecal markers with the respective disease-specific activity indices may increase the diagnostic accuracy with reference to the endoscopic severity of inflammation.
   METHODS: Fecal levels of Lf, Cal, and PMN-e and serum CRP were assessed in 139 patients undergoing diagnostic ileocolonoscopy (54 IBS patients, 42 ulcerative colitis [UC], 43 Crohn's disease [CD]). Disease activity was determined for CU with the colitis activity index (CAI) and for CD with the Crohn's disease activity index (CDAI). The performance of each marker with reference to endoscopic inflammatory activity was assessed by computing correlations, and sensitivity and specificity using published as well as adjusted cutoffs. A comprehensive activity index was computed by combining results from fecal markers, serum CRP, and a clinical activity index.
   RESULTS: UC or CD patients with active inflammation demonstrated significantly higher levels of Lf, Cal, and PMN-e in feces as well as serum-CRP when compared to patients with inactive inflammation as well as patients with IBS (all P < 0.05). Using adjusted cutoffs enabled a marked improvement of all markers with an overall diagnostic accuracy in IBD of 80.0% for Lf, 80.0% for Cal, 74.1% for PMN-e, 64.0% for CRP, and 79.0% for the respective clinical disease scores. Cal showed the highest diagnostic accuracy in CD (81.4%), whereas Lf was superior to the other markers in UC (83.3%). The comprehensive activity index yielded a further improvement of sensitivity and specificity, with a diagnostic accuracy of 95.3% for UC patients.
   CONCLUSION: The fecal markers Lf, Cal, and PMN-e are able to differentiate active IBD from inactive IBD as well as from IBS. None of these three stool markers is consistently superior in its ability to reflect endoscopic inflammation, but all three are superior to CRP in their diagnostic accuracy. A combination of the stool markers with the CRP and a disease-specific activity index in a categorical comprehensive activity index can increase the diagnostic accuracy with reference to the endoscopic inflammation in UC.
C1 [Langhorst, Jost; Koelzer, Julia; Michalsen, Andreas; Dobos, Gustav J.] Univ Duisburg Gesamthsch, Kliniken Essen Mitte, Dept Internal & Integrat Med, D-45276 Essen, Germany.
   [Elsenbruch, Sigrid] Univ Duisburg Gesamthsch, Univ Essen Clin, Dept Med Psychol & Immunobiol, D-45276 Essen, Germany.
   [Rueffer, Andreas] Labor L&S AG, Bad Bocklet Grossenbrach, Germany.
C3 University of Duisburg Essen; Kliniken Essen-Mitte; University of
   Duisburg Essen
RP Langhorst, J (通讯作者)，Univ Duisburg Gesamthsch, Kliniken Essen Mitte, Dept Internal Med, Deimelsberg 34A, D-45276 Essen, Germany.
OI Elsenbruch, Sigrid/0000-0002-6528-2665
CR ADEYEMI EO, 1992, SCAND J GASTROENTERO, V27, P139, DOI 10.3109/00365529209165434
   Ajaj W, 2005, J MAGN RESON IMAGING, V22, P92, DOI 10.1002/jmri.20342
   ANDUS T, 1993, DIGEST DIS SCI, V38, P1638, DOI 10.1007/BF01303172
   Baveye S, 1999, CLIN CHEM LAB MED, V37, P281, DOI 10.1515/CCLM.1999.049
   BEST WR, 1976, GASTROENTEROLOGY, V70, P439
   Bitton A, 2001, GASTROENTEROLOGY, V120, P13, DOI 10.1053/gast.2001.20912
   BRIGNOLA C, 1986, J CLIN GASTROENTEROL, V8, P245, DOI 10.1097/00004836-198606000-00008
   CELLIER C, 1994, GUT, V35, P231, DOI 10.1136/gut.35.2.231
   Costa F, 2005, GUT, V54, P364, DOI 10.1136/gut.2004.043406
   CRAMABOHBOUTH G, 1989, GUT, V30, P1236, DOI 10.1136/gut.30.9.1236
   D'Incá R, 2007, INT J COLORECTAL DIS, V22, P429, DOI 10.1007/s00384-006-0159-9
   Daperno M, 2004, GASTROINTEST ENDOSC, V60, P505, DOI 10.1016/S0016-5107(04)01878-4
   Eaden JA, 2001, GUT, V48, P526, DOI 10.1136/gut.48.4.526
   Fine KD, 1998, AM J GASTROENTEROL, V93, P1300
   FISCHBACH W, 1991, DIGESTION, V50, P149, DOI 10.1159/000200755
   Foell D, 2004, CLIN CHIM ACTA, V344, P37, DOI 10.1016/j.cccn.2004.02.023
   Frosch M, 2005, EXP DERMATOL, V14, P259, DOI 10.1111/j.0906-6705.2005.00271.x
   GOMES P, 1986, GUT, V27, P92, DOI 10.1136/gut.27.1.92
   GUERRANT RL, 1992, J CLIN MICROBIOL, V30, P1238, DOI 10.1128/JCM.30.5.1238-1242.1992
   Kane SV, 2003, AM J GASTROENTEROL, V98, P1309, DOI 10.1016/S0002-9270(03)00232-6
   Kayazawa M, 2002, AM J GASTROENTEROL, V97, P360
   Kristinsson J, 2001, SCAND J GASTROENTERO, V36, P202, DOI 10.1080/003655201750065979
   Kronborg O, 2000, GUT, V46, P795, DOI 10.1136/gut.46.6.795
   Langhorst J, 2005, INFLAMM BOWEL DIS, V11, P1085, DOI 10.1097/01.MIB.0000187980.08686.18
   LEVAY PF, 1995, HAEMATOLOGICA, V80, P252
   Limburg PJ, 2000, AM J GASTROENTEROL, V95, P2831, DOI 10.1016/S0002-9270(00)01987-0
   Linskens RK, 2001, DIGEST DIS SCI, V46, P644, DOI 10.1023/A:1005628005734
   MAZLAM MZ, 1992, GUT, V33, P773, DOI 10.1136/gut.33.6.773
   MORAN A, 1995, SCAND J GASTROENTERO, V30, P356, DOI 10.3109/00365529509093290
   Niederau C, 1997, HEPATO-GASTROENTEROL, V44, P90
   Nielsen OH, 2000, AM J GASTROENTEROL, V95, P359
   Ouchi N, 2003, CIRCULATION, V107, P671, DOI 10.1161/01.CIR.0000055188.83694.B3
   Parsi MA, 2004, GASTROENTEROLOGY, V126, P1280, DOI 10.1053/j.gastro.2004.02.012
   Poullis A, 2002, ALIMENT PHARM THER, V16, P675, DOI 10.1046/j.1365-2036.2002.01196.x
   RACHMILEWITZ D, 1989, BMJ-BRIT MED J, V298, P82, DOI 10.1136/bmj.298.6666.82
   Rammes A, 1997, J BIOL CHEM, V272, P9496
   Roseth AG, 2004, SCAND J GASTROENTERO, V39, P1017, DOI 10.1080/00365520410007971
   SAITOH O, 1995, AM J GASTROENTEROL, V90, P388
   Sandborn WJ, 2004, GUT, V53, P1485, DOI 10.1136/gut.2003.035253
   Sandborn WJ, 2005, NEW ENGL J MED, V353, P1912, DOI 10.1056/NEJMoa043335
   SCHROEDER KW, 1987, NEW ENGL J MED, V317, P1625, DOI 10.1056/NEJM198712243172603
   Schunk K, 2000, INVEST RADIOL, V35, P431, DOI 10.1097/00004424-200007000-00006
   Silberer H, 2005, CLIN LAB, V51, P117
   Solem CA, 2005, INFLAMM BOWEL DIS, V11, P707, DOI 10.1097/01.MIB.0000173271.18319.53
   Sugi K, 1996, AM J GASTROENTEROL, V91, P927
   Thompson WG, 1999, GUT, V45, P43
   Tibbe JA, 2001, WORLD J GASTROENTERO, V7, P460
   Tibble J, 2000, GUT, V47, P506, DOI 10.1136/gut.47.4.506
   Tibble JA, 2002, GASTROENTEROLOGY, V123, P450, DOI 10.1053/gast.2002.34755
   Vermeire S, 2006, GUT, V55, P426, DOI 10.1136/gut.2005.069476
   Voganatsi A, 2001, J LEUKOCYTE BIOL, V70, P130
NR 51
TC 462
Z9 489
U1 0
U2 48
PU LIPPINCOTT WILLIAMS & WILKINS
PI PHILADELPHIA
PA TWO COMMERCE SQ, 2001 MARKET ST, PHILADELPHIA, PA 19103 USA
SN 0002-9270
EI 1572-0241
J9 AM J GASTROENTEROL
JI Am. J. Gastroenterol.
PD JAN
PY 2008
VL 103
IS 1
BP 162
EP 169
DI 10.1111/j.1572-0241.2007.01556.x
PG 8
WC Gastroenterology & Hepatology
WE Science Citation Index Expanded (SCI-EXPANDED)
SC Gastroenterology & Hepatology
GA 247UP
UT WOS:000252108400025
PM 17916108
DA 2024-01-22
ER

PT J
AU Colina, F
   Molero, A
   Casís, B
   Martínez-Montiel, P
AF Colina, Francisco
   Molero, Aida
   Casis, Begona
   Martinez-Montiel, Pilar
TI Infliximab-Related Hepatitis: A Case Study and Literature Review
SO DIGESTIVE DISEASES AND SCIENCES
LA English
DT Review
DE Adverse reactions; Immunomediated hepatitis; Autoimmune hepatitis;
   Infliximab related hepatitis; TNF blockers; TNF alpha
ID CROHNS-DISEASE; AUTOIMMUNE HEPATITIS; NO RELAPSE; PATIENT; THERAPY;
   ETANERCEPT; ONSET; NEED
C1 [Colina, Francisco; Molero, Aida] Hosp Univ 12 Octubre, Dept Pathol, Madrid 28041, Spain.
   [Casis, Begona; Martinez-Montiel, Pilar] Hosp Univ 12 Octubre, Dept Gastroenterol, Madrid 28041, Spain.
C3 Hospital Universitario 12 de Octubre; Hospital Universitario 12 de
   Octubre
RP Colina, F (通讯作者)，Hosp Univ 12 Octubre, Dept Pathol, Ave Cordoba S-N, Madrid 28041, Spain.
EM fcolina.hdoc@salud.madrid.org; aida.molero@hotmail.com;
   bcasis63@gmail.com; pilarmarmon123@telefonica.net
RI Chaparro, María/I-2500-2016
OI Chaparro, María/0000-0002-9275-4242
CR Carlsen KM, 2009, CLIN RHEUMATOL, V28, P1001, DOI 10.1007/s10067-009-1179-y
   Cravo M, 2010, BIODRUGS, V24, P25, DOI 10.2165/11586210-000000000-00000
   Doyle A, 2011, J CROHNS COLITIS, V5, P253, DOI 10.1016/j.crohns.2010.12.007
   Fairhurst A, 2008, CLIN EXP DERMATOL, V34, P402
   Aparicio AMG, 2007, CLIN RHEUMATOL, V26, P811, DOI 10.1007/s10067-006-0253-y
   Germano V, 2005, ANN RHEUM DIS, V64, P1519, DOI 10.1136/ard.2004.032821
   Goujon C, 2010, J AM ACAD DERMATOL, V63, P43
   Ierardi E, 2006, CLIN DRUG INVEST, V26, P673, DOI 10.2165/00044011-200626110-00008
   Kluger N, 2009, ACTA DERM-VENEREOL, V89, P332, DOI 10.2340/00015555-0619
   Kuwabara H, 2010, CLIN RHEUMATOL, V29, P449
   Madonia S, 2007, INFLAMM BOWEL DIS, V13, P508, DOI 10.1002/ibd.20035
   Mancini S, 2010, INTERN EMERG MED, V5, P193, DOI 10.1007/s11739-009-0342-4
   MARINOS G, 1995, GASTROENTEROLOGY, V108, P1453, DOI 10.1016/0016-5085(95)90694-0
   Marques M, 2008, INFLAMM BOWEL DIS, V14, P723, DOI 10.1002/ibd.20293
   Menghini VV, 2001, MAYO CLIN PROC, V76, P84, DOI 10.4065/76.1.84
   Michel M, 2003, J RHEUMATOL, V30, P1624
   Millonig G, 2006, WORLD J GASTROENTERO, V12, P974, DOI 10.3748/wjg.v12.i6.974
   Ojiro K, 2008, J GASTROENTEROL, V43, P397, DOI 10.1007/s00535-008-2165-x
   Ozorio G, 2007, MED J AUSTRALIA, V187, P524, DOI 10.5694/j.1326-5377.2007.tb01396.x
   Poulin Y, 2010, J CUTAN MED SURG, V14, P100, DOI 10.2310/7750.2009.09007
   SCHEUER PJ, 1991, J HEPATOL, V13, P372, DOI 10.1016/0168-8278(91)90084-O
   Soto-Fernandez S, 2006, Gastroenterol Hepatol, V29, P321, DOI 10.1157/13087475
   Subramaniam K, 2011, INFLAMM BOWEL DIS, V17, pE149, DOI 10.1002/ibd.21880
   Thiéfin G, 2008, JOINT BONE SPINE, V75, P737, DOI 10.1016/j.jbspin.2007.12.009
   Tobon GJ, 2007, CLIN RHEUMATOL, V26, P578, DOI 10.1007/s10067-005-0169-y
   Ueno Y, 2005, DIGEST DIS SCI, V50, P163, DOI 10.1007/s10620-005-1295-8
   Wahie S, 2006, CLIN EXP DERMATOL, V31, P460, DOI 10.1111/j.1365-2230.2006.02086.x
   Weiler-Normann C, 2011, J HEPATOL, V55, P747, DOI 10.1016/j.jhep.2011.02.024
NR 28
TC 15
Z9 18
U1 0
U2 2
PU SPRINGER
PI DORDRECHT
PA VAN GODEWIJCKSTRAAT 30, 3311 GZ DORDRECHT, NETHERLANDS
SN 0163-2116
EI 1573-2568
J9 DIGEST DIS SCI
JI Dig. Dis. Sci.
PD NOV
PY 2013
VL 58
IS 11
BP 3362
EP 3367
DI 10.1007/s10620-013-2698-6
PG 6
WC Gastroenterology & Hepatology
WE Science Citation Index Expanded (SCI-EXPANDED)
SC Gastroenterology & Hepatology
GA 241SU
UT WOS:000326188800042
PM 23645381
DA 2024-01-22
ER

PT J
AU Mlcoch, T
   Decker, B
   Dolezal, T
AF Mlcoch, Tomas
   Decker, Barbora
   Dolezal, Tomas
TI Cost-Effectiveness Analysis of Parenteral Methotrexate for the Treatment
   of Crohn's Disease
SO APPLIED HEALTH ECONOMICS AND HEALTH POLICY
LA English
DT Article
ID RHEUMATOID-ARTHRITIS; ULCERATIVE-COLITIS; MAINTENANCE; VEDOLIZUMAB;
   THERAPY; AZATHIOPRINE; ADALIMUMAB; INFLIXIMAB; REMISSION; MODERATE
AB Background Despite worldwide use of parenteral methotrexate (pMTX), health economic evidence for its use in Crohn's disease (CD) is limited. The low price of this generic drug has removed any commercial incentive to further invest in research. However, there is an unmet need for treatment of mild-to-moderate CD, since biological/targeted therapies are usually reserved for patients with more severe disease due to the higher costs of these treatments.
   Objective To evaluate the cost-effectiveness of pMTX compared to the standard of care (SOC, i.e., high doses of oral corticosteroids (hdCS) followed by gradual tapering) for the treatment of mild-to-moderate CD in the Czech Republic.
   Methods We developed a 3-year Markov model with a 1-week cycle length comprising five health states. The model projected quality-adjusted life-years (QALYs) and costs from the healthcare payers' perspective. Efficacy data were obtained from a systematic literature review of clinical trials and extrapolated using survival analysis.
   Results Over a 3-year time-horizon, pMTX yields additional 0.111 QALYs (1.798 vs. 1.687) at an additional cost of euro513 (euro3087 vs. euro2574), with an incremental deterministic (probabilistic) cost-effectiveness ratio of euro4627 (euro4742)/QALY, far below the willingness-to-pay (WTP) threshold (approximate to euro47,000/QALY). The probabilistic sensitivity analysis showed that the probability of pMTX being cost-effective was 100%. A one-way sensitivity and scenario analysis confirmed the robustness of the base-case result.
   Conclusion Parenteral MTX proved to be cost-effective in patients with mild-to-moderate CD. This is the first published cost-effectiveness analysis of pMTX for this indication. It also shows an example of a lack of valuation of generic therapy despite its cost-effectiveness and a clear benefit to the healthcare system.
C1 [Mlcoch, Tomas; Decker, Barbora; Dolezal, Tomas] Value Outcomes, Vaclavska 316-12, Prague 12000 2, Czech Republic.
   [Decker, Barbora; Dolezal, Tomas] Masaryk Univ, Fac Med, Dept Pharmacol, Brno, Czech Republic.
C3 Masaryk University Brno
RP Decker, B (通讯作者)，Value Outcomes, Vaclavska 316-12, Prague 12000 2, Czech Republic.; Decker, B (通讯作者)，Masaryk Univ, Fac Med, Dept Pharmacol, Brno, Czech Republic.
EM barbora.decker@valueoutcomes.cz
OI Mlcoch, Tomas/0000-0002-7716-8819; Decker, Barbora/0000-0003-3205-0662
FU Medac Czech Republic
FX Medac Czech Republic partly supported the preparation of the analysis
   for the purposes of obtaining reimbursement from public health insurance
   in the Czech Republic. However, the preparation of the publication was
   not financially supported.
CR Aliyev ER, 2019, PHARMACOTHERAPY, V39, P118, DOI 10.1002/phar.2208
   [Anonymous], OV VED TREAT MOD SEV
   [Anonymous], HUMIRA 40MG INJ SOL
   [Anonymous], REG PRIC REIMB PHARM
   [Anonymous], OV UST MOD SEV ACT C
   [Anonymous], LIST REIMB MED PROD
   [Anonymous], METOJECT 50MG ML INJ
   [Anonymous], OV INFL AD TREATM CR
   [Anonymous], REF CAS GUID METH TE
   Augustine JM, 2014, EXPERT REV PHARM OUT, V14, P599, DOI 10.1586/14737167.2014.957680
   Bakhshai Justin, 2010, J Med Econ, V13, P63, DOI 10.3111/13696990903543424
   Buxton MJ, 2007, VALUE HEALTH, V10, P214, DOI 10.1111/j.1524-4733.2007.00171.x
   Cesarini M, 2016, EXPERT REV GASTROENT, V10, P1135, DOI 10.1080/17474124.2016.1185363
   Chebli JMF, 2007, J GASTROEN HEPATOL, V22, P268, DOI 10.1111/j.1440-1746.2006.04393.x
   Feagan BG, 2000, NEW ENGL J MED, V342, P1627, DOI 10.1056/NEJM200006013422202
   FEAGAN BG, 1995, NEW ENGL J MED, V332, P292, DOI 10.1056/NEJM199502023320503
   Holko P, 2018, PHARMACOECONOMICS, V36, P853, DOI 10.1007/s40273-018-0653-2
   ISPOR, CONS HLTH EC EV REP
   Latimer NR, 2013, MED DECIS MAKING, V33, P743, DOI 10.1177/0272989X12472398
   Latimer NR, 2013, SURVIVAL ANAL ECONOM
   Lichtenstein GR, 2006, CLIN GASTROENTEROL H, V4, P621, DOI 10.1016/j.cgh.2006.03.002
   Loftus EV, 2009, EUR J GASTROEN HEPAT, V21, P1302, DOI 10.1097/MEG.0b013e32832a8d71
   Maetzel A, 1998, J RHEUMATOL, V25, P2331
   Marchetti M, 2014, EXPERT REV PHARM OUT, V14, P815, DOI 10.1586/14737167.2014.957682
   McDonald JWD, 2012, COCHRANE DB SYST REV, DOI 10.1002/14651858.CD003459.pub3
   Patel V, 2014, COCHRANE DB SYST REV, DOI 10.1002/14651858.CD006884.pub3
   Prefontaine E, 2009, COCHRANE DB SYST REV, DOI 10.1002/14651858.CD000067.pub2
   Rau R, 1997, J RHEUMATOL, V24, P1881
   Sandborn WJ, 2013, NEW ENGL J MED, V369, P711, DOI 10.1056/NEJMoa1215739
   Torres J, 2020, J CROHNS COLITIS, V14, P4, DOI 10.1093/ecco-jcc/jjz180
   Tsai HH, 2008, ALIMENT PHARM THER, V28, P1230, DOI 10.1111/j.1365-2036.2008.03839.x
   Ward MM, 1999, J RHEUMATOL, V26, P546
   WEINBLATT ME, 1985, NEW ENGL J MED, V312, P818, DOI 10.1056/NEJM198503283121303
   Willkens RF, 1995, ARTHRITIS RHEUM, V38, P1799, DOI 10.1002/art.1780381213
   Wilson MR, 2018, EUR J HEALTH ECON, V19, P229, DOI 10.1007/s10198-017-0879-5
   Wilson MR, 2017, CLINICOECONOMIC OUTC, V9, P641, DOI 10.2147/CEOR.S135609
NR 36
TC 2
Z9 2
U1 0
U2 7
PU SPRINGER INT PUBL AG
PI CHAM
PA GEWERBESTRASSE 11, CHAM, CH-6330, SWITZERLAND
SN 1175-5652
EI 1179-1896
J9 APPL HEALTH ECON HEA
JI Appl. Health Econ. Health Policy
PD JUL
PY 2021
VL 19
IS 4
BP 593
EP 604
DI 10.1007/s40258-020-00628-y
EA JAN 2021
PG 12
WC Economics; Health Care Sciences & Services; Health Policy & Services
WE Science Citation Index Expanded (SCI-EXPANDED); Social Science Citation Index (SSCI)
SC Business & Economics; Health Care Sciences & Services
GA TG7HB
UT WOS:000606723700001
PM 33426625
DA 2024-01-22
ER

PT J
AU Takenaka, K
   Fujii, T
   Suzuki, K
   Shimizu, H
   Motobayashi, M
   Hibiya, S
   Saito, E
   Nagahori, M
   Watanabe, M
   Ohtsuka, K
AF Takenaka, Kento
   Fujii, Toshimitsu
   Suzuki, Kohei
   Shimizu, Hiromichi
   Motobayashi, Maiko
   Hibiya, Shuji
   Saito, Eiko
   Nagahori, Masakazu
   Watanabe, Mamoru
   Ohtsuka, Kazuo
TI Small Bowel Healing Detected by Endoscopy in Patients With Crohn's
   Disease After Treatment With Antibodies Against Tumor Necrosis Factor
SO CLINICAL GASTROENTEROLOGY AND HEPATOLOGY
LA English
DT Article
DE Inflammatory Bowel Disease; Mucosal Healing; Infliximab; Adalimumab
ID MAGNETIC-RESONANCE ENTEROGRAPHY; COMBINATION THERAPY; MAINTENANCE
   THERAPY; CLINICAL REMISSION; SMALL-INTESTINE; SHORT-TERM; INFLIXIMAB;
   INDUCTION; MANAGEMENT; AZATHIOPRINE
AB BACKGROUND & AIMS: It is important to objectively assess Crohn's disease (CD) activity in patients treated with antibodies against tumor necrosis factor (anti-TNF). Detection of healing by endoscopy (endoscopic healing) associates with patient outcome, based on evidence from studies of ileocolonoscopy. We assessed endoscopic healing after treatment, based on findings from balloon-assisted enteroscopy (BAE), in patients with CD.
   METHODS: We performed a post-hoc analysis of data from a clinical trial from 116 patients with CD (46 with ileal and 70 with ileocolonic type) who received induction and then maintenance therapy with anti-TNF agents from January 2013 through March 2018 at a single center in Japan. We compared findings from BAE before induction therapy and then again during maintenance therapy (median 13 months later). Endoscopic healing was defined as the modified simple endoscopic score for CD below 5. We also collected data on previous treatments, makers of inflammation, and disease type.
   RESULTS: Before treatment, small bowel ulcerations were present in 114 patients (98%); 42 patients (60%) with ileocolonic disease had colon ulcerations. During maintenance therapy, 41/114 patients (36%) had small bowel endoscopic healing; all the patients with small bowel endoscopic healing also had colonic endoscopic healing. Colonic endoscopic healing was observed in 33/42 patients (79%). The proportion of patients with small bowel endoscopic healing was significantly lower than that of colonic endoscopic healing (P <.001). Among all patients, failure to achieve small bowel endoscopic healing was significantly associated with structuring or penetrating disease (P =.014), lack of concomitant treatment with immunomodulators (P =.015), and having received previous treatment with an anti-TNF agents (P =.018).
   CONCLUSIONS: In a post-hoc analysis of patients with CD treated with anti-TNF agents, we found small bowel ulcerations, detected by BAE, to be more difficult to heal than colon ulcerations.
C1 [Takenaka, Kento; Fujii, Toshimitsu; Suzuki, Kohei; Shimizu, Hiromichi; Motobayashi, Maiko; Hibiya, Shuji; Saito, Eiko; Nagahori, Masakazu; Watanabe, Mamoru; Ohtsuka, Kazuo] Tokyo Med & Dent Univ, Dept Gastroenterol & Hepatol, Tokyo, Japan.
   [Takenaka, Kento; Suzuki, Kohei; Ohtsuka, Kazuo] Tokyo Med & Dent Univ Hosp, Endoscop Unit, Tokyo, Japan.
C3 Tokyo Medical & Dental University (TMDU); Tokyo Medical & Dental
   University (TMDU)
RP Ohtsuka, K (通讯作者)，Tokyo Med & Dent Univ, Div Gastroenterol & Hepatol, Bunkyo Ku, 1-5-45 Yushima, Tokyo 1138519, Japan.
EM kohtsuka.gast@tmd.ac.jp
RI Watanabe, Mamoru/AHE-0489-2022; Nagahori, Masakazu/HRA-6764-2023;
   Ohtsuka, Kazuo/AAA-5139-2021
OI Hibiya, Shuji/0000-0001-8823-7755; Takenaka, Kento/0000-0002-7861-8383;
   Motobayashi, Maiko/0000-0003-2523-0243
FU Ministry of Health, Labour and Welfare of Japan
FX This study was supported in part by Health and Labour Sciences Research
   Grants for research on intractable diseases from the Ministry of Health,
   Labour and Welfare of Japan.
CR Baert F, 2010, GASTROENTEROLOGY, V138, P463, DOI 10.1053/j.gastro.2009.09.056
   Ben-Horin S, 2019, LANCET GASTROENTEROL, V4, P519, DOI 10.1016/S2468-1253(19)30088-3
   Bruining DH, 2018, GASTROENTEROLOGY, V154, P1172, DOI 10.1053/j.gastro.2017.11.274
   Cholapranee A, 2017, ALIMENT PHARM THER, V45, P1291, DOI 10.1111/apt.14030
   Colombel JF, 2010, NEW ENGL J MED, V362, P1383, DOI 10.1056/NEJMoa0904492
   D'Haens G, 2008, LANCET, V371, P660, DOI 10.1016/S0140-6736(08)60304-9
   Daperno M, 2004, GASTROINTEST ENDOSC, V60, P505, DOI 10.1016/S0016-5107(04)01878-4
   De Cruz P, 2015, LANCET, V385, P1406, DOI 10.1016/S0140-6736(14)61908-5
   Feagan BG, 2016, NEW ENGL J MED, V375, P1946, DOI 10.1056/NEJMoa1602773
   Gomollon F, 2017, J CROHNS COLITIS, V11, P3, DOI 10.1093/ecco-jcc/jjw168
   Hanauer SB, 2002, LANCET, V359, P1541, DOI 10.1016/S0140-6736(02)08512-4
   LANDI B, 1992, GASTROENTEROLOGY, V102, P1647, DOI 10.1016/0016-5085(92)91725-J
   Lazarev M, 2013, AM J GASTROENTEROL, V108, P106, DOI 10.1038/ajg.2012.389
   MODIGLIANI R, 1990, GASTROENTEROLOGY, V98, P811, DOI 10.1016/0016-5085(90)90002-I
   Mowat AM, 2014, NAT REV IMMUNOL, V14, P667, DOI 10.1038/nri3738
   Neurath MF, 2014, NAT REV IMMUNOL, V14, P329, DOI 10.1038/nri3661
   Panaccione R, 2014, GASTROENTEROLOGY, V146, P392, DOI 10.1053/j.gastro.2013.10.052
   Papamichael K, 2016, CLIN GASTROENTEROL H, V14, P543, DOI 10.1016/j.cgh.2015.11.014
   Peyrin-Biroulet L, 2010, AM J GASTROENTEROL, V105, P289, DOI 10.1038/ajg.2009.579
   Romberg-Camps MJL, 2009, AM J GASTROENTEROL, V104, P371, DOI 10.1038/ajg.2008.38
   Rutgeerts P, 2012, GASTROENTEROLOGY, V142, P1102, DOI 10.1053/j.gastro.2012.01.035
   Samuel S, 2012, CLIN GASTROENTEROL H, V10, P1253, DOI 10.1016/j.cgh.2012.03.026
   Sandborn WJ, 2013, NEW ENGL J MED, V369, P711, DOI 10.1056/NEJMoa1215739
   Takenaka K, 2018, AM J GASTROENTEROL, V113, P283, DOI 10.1038/ajg.2017.464
   Takenaka K, 2015, INFLAMM BOWEL DIS, V21, P1832, DOI 10.1097/MIB.0000000000000449
   Takenaka K, 2014, GASTROENTEROLOGY, V147, P334, DOI 10.1053/j.gastro.2014.04.008
   Targan SR, 1997, NEW ENGL J MED, V337, P1029, DOI 10.1056/NEJM199710093371502
   Vermeire S, 2017, LANCET, V389, P266, DOI 10.1016/S0140-6736(16)32537-5
   Yamamoto H, 2001, GASTROINTEST ENDOSC, V53, P216, DOI 10.1067/mge.2001.112181
NR 29
TC 17
Z9 17
U1 0
U2 2
PU ELSEVIER SCIENCE INC
PI NEW YORK
PA STE 800, 230 PARK AVE, NEW YORK, NY 10169 USA
SN 1542-3565
EI 1542-7714
J9 CLIN GASTROENTEROL H
JI Clin. Gastroenterol. Hepatol.
PD JUN
PY 2020
VL 18
IS 7
BP 1545
EP 1552
DI 10.1016/j.cgh.2019.08.024
PG 8
WC Gastroenterology & Hepatology
WE Science Citation Index Expanded (SCI-EXPANDED)
SC Gastroenterology & Hepatology
GA MP8JS
UT WOS:000552446400006
PM 31442600
DA 2024-01-22
ER

PT J
AU Cosnes, J
AF Cosnes, Jacques
TI Crohn's disease phenotype, prognosis, and long-term complications : what
   to expect ?
SO ACTA GASTRO-ENTEROLOGICA BELGICA
LA English
DT Article; Proceedings Paper
CT 20th Belgian Week of Gastroenterology
CY FEB 21-23, 2008
CL Antwerp, BELGIUM
ID INFLAMMATORY-BOWEL-DISEASE; POPULATION-BASED COHORT; NATURAL-HISTORY;
   FOLLOW-UP; COPENHAGEN COUNTY; RISK; CLASSIFICATION; SURGERY; MORTALITY;
   BEHAVIOR
AB According to Montreal classification, different phenotypes of Crohn's disease are defined taking into account age at diagnosis, localization of digestive lesions at first surgery, and cumulative anatomical behaviour. This classification is supported by the increased severity of the disease when diagnosed in childhood, the relative stability of disease localization over time, and the clinical importance of intestinal complications as stricture and abscess or fistula formation. However, type and delay of complications are dependent on disease localization (they develop early in small bowel disease and late in colitis), every patient will develop complications one day, and perianal disease may be an important problem observed in up to half the patients. The percentage of patients with active disease every year remains stable, about 40%, after the 3 first years, and only a few patients have long periods of remission. Intestinal resections are required in the majority of patients during life, and many are operated on several times. Prognosis is hampered by iterative surgery, cancer and side-effects of treatment. Standardized mortality ratio is 1.50. Although occurrence of complications, need for surgery and mortality did not change significantly through the years 1950-2000, there are some signals suggesting that new therapetic strategies (immunosuppressants earlier in high risk patients) and biologics will modify natural history and improve the long term prognosis. (Acta gastroenterol. belg., 2008, 71, 303-307).
C1 [Cosnes, Jacques] Hop St Antoine, Serv Gastroenterol & Nutr, F-75571 Paris, France.
   [Cosnes, Jacques] Univ Paris 06, Paris, France.
C3 Assistance Publique Hopitaux Paris (APHP); Sorbonne Universite; Hopital
   Universitaire Saint-Antoine - APHP; Sorbonne Universite
RP Cosnes, J (通讯作者)，Hop St Antoine, Serv Gastroenterol & Nutr, 184 Rue Faubourg St Antoine, F-75571 Paris, France.
EM jacques.cosnes@sat.aphp.fr
CR Andersson P, 2002, SCAND J GASTROENTERO, V37, P68, DOI 10.1080/003655202753387383
   ARNAUDPIGNEUR B, 2008, GASTROENTER IN PRESS, V32
   Bernell O, 2000, ANN SURG, V231, P38, DOI 10.1097/00000658-200001000-00006
   Canavan C, 2007, ALIMENT PHARM THER, V25, P861, DOI 10.1111/j.1365-2036.2007.03276.x
   Corrao G, 1998, INT J EPIDEMIOL, V27, P397, DOI 10.1093/ije/27.3.397
   Cosnes J, 2005, GUT, V54, P237, DOI 10.1136/gut.2004.045294
   Cosnes J, 2002, INFLAMM BOWEL DIS, V8, P244, DOI 10.1097/00054725-200207000-00002
   Dassopoulos T, 2007, INFLAMM BOWEL DIS, V13, P975, DOI 10.1002/ibd.20144
   DHaens G, 1997, GASTROENTEROLOGY, V112, P1475, DOI 10.1016/S0016-5085(97)70027-1
   Galandiuk S, 2005, ANN SURG, V241, P796, DOI 10.1097/01.sla.0000161030.25860.c1
   Gasche C, 2000, INFLAMM BOWEL DIS, V6, P8, DOI 10.1097/00054725-200002000-00002
   GREENSTEIN AJ, 1988, GUT, V29, P588, DOI 10.1136/gut.29.5.588
   HAMON JF, 1993, ANN GASTROENT HEPATO, V29, P1
   Heyman MB, 2005, J PEDIATR-US, V146, P35, DOI 10.1016/j.jpeds.2004.08.043
   Jess T, 2004, ALIMENT PHARM THERAP, V19, P287, DOI 10.1111/j.1365-2036.2004.01858.x
   Jess T, 2002, GASTROENTEROLOGY, V122, P1808, DOI 10.1053/gast.2002.33632
   Jess T, 2007, INFLAMM BOWEL DIS, V13, P481, DOI 10.1002/ibd.20036
   Lémann M, 2005, GASTROENTEROLOGY, V128, P1812, DOI 10.1053/j.gastro.2005.03.031
   Louis E, 2001, GUT, V49, P777, DOI 10.1136/gut.49.6.777
   MEKHJIAN HS, 1979, GASTROENTEROLOGY, V77, P898
   MUNKHOLM P, 1995, SCAND J GASTROENTERO, V30, P699, DOI 10.3109/00365529509096316
   Oberhuber G, 2000, VIRCHOWS ARCH, V437, P293, DOI 10.1007/s004280000226
   Peschard S, 1998, GASTROEN CLIN BIOL, V22, P594
   Sachar DB, 2005, AM J GASTROENTEROL, V100, P1547, DOI 10.1111/j.1572-0241.2005.40980.x
   Sands BE, 2003, AM J GASTROENTEROL, V98, P2712, DOI 10.1016/S0002-9270(03)01707-6
   Satsangi J, 2006, GUT, V55, P749, DOI 10.1136/gut.2005.082909
   Schwartz DA, 2002, GASTROENTEROLOGY, V122, P875, DOI 10.1053/gast.2002.32362
   Silverberg MS, 2005, CAN J GASTROENTEROL, V19, p5A, DOI 10.1155/2005/269076
   Solberg IC, 2007, CLIN GASTROENTEROL H, V5, P1430, DOI 10.1016/j.cgh.2007.09.002
   Topstad DR, 2003, DIS COLON RECTUM, V46, P577, DOI 10.1007/s10350-004-6611-4
   van der Heijde D, 2007, ARTHRITIS RHEUM, V56, P2698, DOI 10.1002/art.22805
   Vermeire S, 2007, DIGEST LIVER DIS, V39, P959, DOI 10.1016/j.dld.2007.07.153
   Vermeire S, 2007, ALIMENT PHARM THER, V25, P3, DOI 10.1111/j.1365-2036.2006.03134.x
   Wolters FL, 2004, ALIMENT PHARM THER, V20, P483, DOI 10.1111/j.1365-2036.2004.02123.x
NR 34
TC 27
Z9 28
U1 0
U2 0
PU UNIV CATHOLIQUE LOUVAIN-UCL
PI BRUSSELS
PA CLIN UNIV SAINT LUC, AVE HIPPOCRATE 10, BRUSSELS, B-1200, BELGIUM
SN 1784-3227
J9 ACTA GASTRO-ENT BELG
JI Acta Gastro-Enterol. Belg.
PD JUL-SEP
PY 2008
VL 71
IS 3
BP 303
EP 307
PG 5
WC Gastroenterology & Hepatology
WE Science Citation Index Expanded (SCI-EXPANDED); Conference Proceedings Citation Index - Science (CPCI-S)
SC Gastroenterology & Hepatology
GA 397SX
UT WOS:000262683500003
PM 19198576
DA 2024-01-22
ER

PT J
AU Palamaras, I
   El-Jabbour, J
   Pietropaolo, N
   Thomson, P
   Mann, S
   Robles, W
   Stevens, HP
AF Palamaras, I.
   El-Jabbour, J.
   Pietropaolo, N.
   Thomson, P.
   Mann, S.
   Robles, W.
   Stevens, H. P.
TI Metastatic Crohn's disease: a review
SO JOURNAL OF THE EUROPEAN ACADEMY OF DERMATOLOGY AND VENEREOLOGY
LA English
DT Review
DE chronic; Crohn's; cutaneous; ileitis; metastatic; skin
ID CUTANEOUS GRANULOMATOUS VASCULITIS; INFLAMMATORY-BOWEL-DISEASE;
   OF-THE-LITERATURE; EXTRAINTESTINAL MANIFESTATIONS; PYODERMA-GANGRENOSUM;
   ULCERATIVE-COLITIS; ERYTHEMA MULTIFORME; TOPICAL TACROLIMUS; ADOLESCENT
   PATIENT; GENITAL EDEMA
AB Metastatic Crohn's disease (MCD) indicates the presence of non-caseating granuloma of the skin at sites separated from the gastrointestinal tract by normal tissue and is the least common dermatologic manifestation of CD. In adults, MCD usually appears after the initial diagnosis of CD in 70% of cases, whereas in children, it appears at the same time as CD in almost half of the cases. The most frequent skin lesions in adults are nodules, plaques with or without ulceration on the extremities and ulcers on the genitals. In children, genital swelling with or without erythema is the most frequent presentation of MCD. Simultaneous presence of perianal CD affects more females (60%) and particularly children. Associated gastrointestinal symptoms are present in one third of the cases in adults and in half of the cases in children. Treatment is often unsatisfactory. Randomised controlled trials are lacking. Various chemotherapeutic agents have been used such as oral metronidazole, topical and/or oral steroids, azathioprine, cyclosporine, sulfasalazine, tetracyclines, topical or systemic tacrolimus, infliximab alone or with methotrexate, and surgical treatment with oral zinc sulphate. MCD represents another 'great imitator'. This reviews the most relevant characteristics of this disease, in order to increase awareness and to avoid delay in diagnosis and improve management of the whole CD complex.
C1 [Palamaras, I.; Pietropaolo, N.; Thomson, P.; Mann, S.; Robles, W.; Stevens, H. P.] Barnet & Chase Farm NHS Trust, London, England.
   [El-Jabbour, J.] Cellular Pathol Serv, London, England.
RP Palamaras, I (通讯作者)，St Marys Hosp, Dept Genitourinary Med, 28 Princes Sq, London W2 4NJ, England.
EM drioulios@hotmail.com
CR Acker SM, 2000, AM J DERMATOPATH, V22, P443, DOI 10.1097/00000372-200010000-00011
   Alonso M L, 1989, Med Cutan Ibero Lat Am, V17, P391
   ANSELL ID, 1973, J OBSTET GYN BR COMM, V80, P376
   ATHERTON DJ, 1978, BRIT MED J, V1, P552, DOI 10.1136/bmj.1.6112.552
   Avilés-Izquierdo JA, 2005, ACTA DERM-VENEREOL, V85, P60, DOI 10.1080/00015550410022212
   BAKER VV, 1988, SOUTHERN MED J, V81, P285, DOI 10.1097/00007611-198802000-00038
   BARDAZZI F, 1995, ACTA DERM-VENEREOL, V75, P324
   Bel Pla S, 2001, Gastroenterol Hepatol, V24, P297
   Bernstein CN, 1998, CLIN IMMUNOL IMMUNOP, V86, P147, DOI 10.1006/clin.1997.4462
   Biancone L, 2002, INFLAMM BOWEL DIS, V8, P101, DOI 10.1097/00054725-200203000-00006
   BILLINGS JK, 1986, JAMA-J AM MED ASSOC, V255, P2661, DOI 10.1001/jama.255.19.2661
   Bloget F, 1996, ANN PATHOL, V16, P296
   BOERR LA, 1987, AM J GASTROENTEROL, V82, P1326
   Bourrat E, 1997, ANN DERMATOL VENER, V124, P626
   BRENNER SM, 1972, GASTROENTEROLOGY, V62, P479
   BUCKLEY C, 1990, CLIN EXP DERMATOL, V15, P131, DOI 10.1111/j.1365-2230.1990.tb02049.x
   BURGDORF W, 1981, J AM ACAD DERMATOL, V5, P689, DOI 10.1016/S0190-9622(81)70130-0
   Casson DH, 2000, GUT, V47, P436, DOI 10.1136/gut.47.3.436
   CHALVARDJIAN A, 1982, CUTIS, V30, P645
   CHAPMAN RS, 1977, DERMATOLOGICA, V154, P32, DOI 10.1159/000251027
   Chen WC, 1996, J AM ACAD DERMATOL, V35, P986, DOI 10.1016/S0190-9622(96)90126-7
   Chiba M, 1997, J GASTROENTEROL, V32, P817, DOI 10.1007/BF02936961
   COCKBURN AG, 1980, UROLOGY, V15, P596, DOI 10.1016/0090-4295(80)90376-3
   Coombs PRA, 1975, CLIN ASPECTS IMMUNOL, P761
   Corazza M, 1999, J EUR ACAD DERMATOL, V13, P224, DOI 10.1111/j.1468-3083.1999.tb00889.x
   Crohn BB, 1932, J AMER MED ASSOC, V99, P1323, DOI 10.1001/jama.1932.02740680019005
   Crowson AN, 2003, HUM PATHOL, V34, P1185, DOI 10.1016/S0046-8177(03)00428-3
   Cummins RE, 1996, PEDIATR DERMATOL, V13, P25, DOI 10.1111/j.1525-1470.1996.tb01182.x
   Danese S, 2005, WORLD J GASTROENTERO, V11, P7227, DOI 10.3748/wjg.v11.i46.7227
   Delgado J, 2003, ISRAEL MED ASSOC J, V5, P897
   DEVROEDE G, 1975, AM J CLIN PATHOL, V63, P348
   DOASSANS S, 1994, ANN DERMATOL VENER, V121, P724
   DUBOULAY C, 1982, GUT, V23, P712, DOI 10.1136/gut.23.8.712
   DUHRA P, 1988, BRIT J DERMATOL, V119, P87, DOI 10.1111/j.1365-2133.1988.tb07107.x
   Dutheil P, 1998, J PEDIATR GASTR NUTR, V26, P343, DOI 10.1097/00005176-199803000-00018
   Escher JC, 2002, J PEDIATR GASTR NUTR, V34, P420, DOI 10.1097/00005176-200204000-00021
   Fenniche S, 1997, ANN DERMATOL VENER, V124, P629
   Fielding J F, 1972, J R Coll Surg Edinb, V17, P32
   Freeman HJ, 2005, CAN J GASTROENTEROL, V19, P603, DOI 10.1155/2005/323914
   Gelbmann CM, 2002, AM J GASTROENTEROL, V97, P1438, DOI 10.1016/S0002-9270(02)04041-8
   Gilson RT, 1999, J AM ACAD DERMATOL, V41, P476, DOI 10.1016/S0190-9622(99)70125-8
   Gisserot O, 1997, REV MED INTERNE, V18, P477, DOI 10.1016/S0248-8663(97)80620-0
   GLANZ S, 1991, CUTIS, V47, P167
   Goh M, 1998, J UROLOGY, V159, P506, DOI 10.1016/S0022-5347(01)63965-X
   Gonzalez Gomez J M, 2001, An Esp Pediatr, V55, P165
   González-Guerra E, 2006, ACTA DERM-VENEREOL, V86, P179, DOI 10.2340/00015555-0030
   Goyal A, 2006, DIS COLON RECTUM, V49, P132, DOI 10.1007/s10350-005-0218-2
   Graham DB, 2006, DIGEST DIS SCI, V51, P2062, DOI 10.1007/s10620-006-9533-2
   GREENSTEIN AJ, 1976, MEDICINE, V55, P401, DOI 10.1097/00005792-197609000-00004
   GRIMM MC, 1995, CLIN EXP IMMUNOL, V100, P291, DOI 10.1111/j.1365-2249.1995.tb03667.x
   GUERRIERI C, 1995, INT J GYNECOL PATHOL, V14, P352, DOI 10.1097/00004347-199510000-00011
   Guest GD, 2000, DIS COLON RECTUM, V43, P1764, DOI 10.1007/BF02236866
   HackzellBradley M, 1996, ARCH DERMATOL, V132, P928, DOI 10.1001/archderm.132.8.928
   HEY F, 1987, LANCET, V1, P283
   Hodgson T, 2001, J PEDIATR GASTR NUTR, V33, P633, DOI 10.1097/00005176-200111000-00026
   HOLOHAN M, 1988, BRIT J OBSTET GYNAEC, V95, P943, DOI 10.1111/j.1471-0528.1988.tb06586.x
   Ierardi E, 2001, ALIMENT PHARM THERAP, V15, P371, DOI 10.1046/j.1365-2036.2001.00938.x
   Ilangovan KR, 2008, EUR J OBSTET GYN R B, V137, P259, DOI 10.1016/j.ejogrb.2006.12.022
   Jimenez Rodriguez Rosa Maria, 2006, Archivos Espanoles de Urologia, V59, P902
   Jöckel A, 2001, HAUTARZT, V52, P743, DOI 10.1007/s001050170094
   Juillerat P, 2005, DIGESTION, V71, P31, DOI 10.1159/000083870
   KAFITY AA, 1993, J CLIN GASTROENTEROL, V17, P300, DOI 10.1097/00004836-199312000-00007
   KAO MS, 1975, OBSTET GYNECOL, V46, P329
   KAUFFMAN CL, 1986, ARCH DERMATOL, V122, P1065, DOI 10.1001/archderm.122.9.1065
   Kaufman I, 2005, RHEUMATOL INT, V25, P406, DOI 10.1007/s00296-004-0467-8
   KEIGHLEY MRB, 1986, INT J COLORECTAL DIS, V1, P104, DOI 10.1007/BF01648416
   KIM NI, 1992, J AM ACAD DERMATOL, V27, P764, DOI 10.1016/S0190-9622(08)80225-3
   KINGSLAND CR, 1991, J ROY SOC MED, V84, P236, DOI 10.1177/014107689108400418
   KOLANSKY G, 1993, ARCH DERMATOL, V129, P1348, DOI 10.1001/archderm.129.10.1348
   Konrad A, 2003, DIGEST LIVER DIS, V35, P351, DOI 10.1016/S1590-8658(03)00080-X
   Krasovec M, 1996, DERMATOLOGY, V193, P361, DOI 10.1159/000246296
   KREMER M, 1984, AM J GASTROENTEROL, V79, P376
   Lally M R, 1988, Pediatr Dermatol, V5, P103, DOI 10.1111/j.1525-1470.1988.tb01148.x
   LAVERY HA, 1985, BRIT J DERMATOL, V113, P359, DOI 10.1111/j.1365-2133.1985.tb02091.x
   LEBWOHL M, 1984, J AM ACAD DERMATOL, V10, P33, DOI 10.1016/S0190-9622(84)80038-9
   Lehrnbecher T, 1999, J PEDIATR GASTR NUTR, V28, P321, DOI 10.1097/00005176-199903000-00021
   LEVINE EM, 1982, OBSTET GYNECOL, V60, P395
   LEVINE N, 1982, ARCH DERMATOL, V118, P1006, DOI 10.1001/archderm.118.12.1006
   LIEBERMANN TR, 1979, AM J GASTROENTEROL, V72, P89
   LLOYD DA, 1994, J CLIN GASTROENTEROL, V18, P213, DOI 10.1097/00004836-199404000-00008
   LOCKHARTMUMMERY HE, 1975, DIS COLON RECTUM, V18, P200, DOI 10.1007/BF02587272
   Loftus EV, 2002, ALIMENT PHARM THERAP, V16, P51, DOI 10.1046/j.1365-2036.2002.01140.x
   Macaya A, 2003, J AM ACAD DERMATOL, V49, pS182, DOI 10.1067/mjd.2003.295
   Mahadevan U, 2001, INFLAMM BOWEL DIS, V7, P38, DOI 10.1097/00054725-200102000-00006
   Makiyama K, 1996, J GASTROEN HEPATOL, V11, P692, DOI 10.1111/j.1440-1746.1996.tb00316.x
   Marotta PJ, 1996, AM J GASTROENTEROL, V91, P373
   Martínez-Salamanca JI, 2004, SCAND J UROL NEPHROL, V38, P436, DOI 10.1080/00365590410031706
   Masmoudi A, 2006, PRESSE MED, V35, P230, DOI 10.1016/S0755-4982(06)74558-4
   MCCALLUM DI, 1976, BRIT J DERMATOL, V95, P551, DOI 10.1111/j.1365-2133.1976.tb00868.x
   McClane SJ, 2001, SURG CLIN N AM, V81, P169, DOI 10.1016/S0039-6109(05)70279-6
   MCGILLIS ST, 1989, WESTERN J MED, V151, P203
   MCHENRY PM, 1992, CLIN EXP DERMATOL, V17, P460, DOI 10.1111/j.1365-2230.1992.tb00262.x
   McLelland J, 1996, CLIN EXP DERMATOL, V21, P318, DOI 10.1111/j.1365-2230.1996.tb00108.x
   MCPOLAND PR, 1988, J AM ACAD DERMATOL, V19, P421, DOI 10.1016/S0190-9622(88)70192-9
   Miller AM, 2001, J GASTROEN HEPATOL, V16, P940, DOI 10.1046/j.1440-1746.2001.02439.x
   Mor Y, 1997, J UROLOGY, V158, P591, DOI 10.1016/S0022-5347(01)64561-0
   Morales MS, 2000, INT J DERMATOL, V39, P616, DOI 10.1046/j.1365-4362.2000.00022.x
   Mould TAJ, 1997, INT J STD AIDS, V8, P461, DOI 10.1258/0956462971920361
   MOUNTAIN JC, 1970, GUT, V11, P18, DOI 10.1136/gut.11.1.18
   Murphy MJ, 2001, J CUTAN PATHOL, V28, P419, DOI 10.1034/j.1600-0560.2001.028008419.x
   Najarian DJ, 2003, J AM ACAD DERMATOL, V48, P805, DOI 10.1067/mjd.2003.540
   NERI I, 1995, GENITOURIN MED, V71, P45
   NINAN T, 1992, J PEDIATR GASTR NUTR, V15, P330, DOI 10.1097/00005176-199210000-00018
   Oskay T, 2005, CLIN EXP DERMATOL, V30, P358, DOI 10.1111/j.1365-2230.2005.01760.x
   PARKS AG, 1965, P ROY SOC MED, V58, P241, DOI 10.1177/003591576505800419
   Pashankar D, 1999, J PEDIATR GASTR NUTR, V28, P227, DOI 10.1097/00005176-199902000-00029
   PATTON LW, 1990, ARCH DERMATOL, V126, P1351, DOI 10.1001/archderm.126.10.1351
   PELTZ S, 1993, CLIN EXP DERMATOL, V18, P55, DOI 10.1111/j.1365-2230.1993.tb00969.x
   PERRET CM, 1987, DERMATOLOGICA, V175, P208, DOI 10.1159/000248828
   PHILLIPS RKS, 1981, BRIT MED J, V283, P887, DOI 10.1136/bmj.283.6296.887
   Phillips SS, 1997, PEDIATR PATHOL LAB M, V17, P497, DOI 10.1080/107710497174787
   Pinna AL, 2006, PEDIATR DERMATOL, V23, P49, DOI 10.1111/j.1525-1470.2006.00170.x
   PLAUTH M, 1991, J CLIN GASTROENTEROL, V13, P29, DOI 10.1097/00004836-199102000-00008
   Ploysangam T, 1997, J AM ACAD DERMATOL, V36, P697, DOI 10.1016/S0190-9622(97)80320-9
   Pokorny RM, 1997, ANN SURG, V225, P718, DOI 10.1097/00000658-199706000-00009
   Poon KS, 2002, J UROLOGY, V167, P2541, DOI 10.1016/S0022-5347(05)65032-X
   Porzionato A, 2005, FORENSIC SCI INT, V155, P24, DOI 10.1016/j.forsciint.2004.10.022
   PREZYNA AP, 1977, AM J OBSTET GYNECOL, V128, P914, DOI 10.1016/0002-9378(77)90067-9
   PUNTIS JWL, 1985, J PEDIATR GASTR NUTR, V4, P826, DOI 10.1097/00005176-198510000-00025
   RANKIN GB, 1979, GASTROENTEROLOGY, V77, P914
   Rappaport A, 2001, DIS COLON RECTUM, V44, P1526, DOI 10.1007/BF02234611
   RAY TL, 1982, J AM ACAD DERMATOL, V6, P242, DOI 10.1016/S0190-9622(82)70017-9
   REYMAN L, 1986, AM J GASTROENTEROL, V81, P46
   Rispo A, 2005, SCAND J RHEUMATOL, V34, P387, DOI 10.1080/03009740510026698
   Romiti R, 2000, ACTA DERM-VENEREOL, V80, P127
   RUTTEN A, 1989, HAUTARZT, V40, P782
   Sàbat M, 2005, J EUR ACAD DERMATOL, V19, P652, DOI 10.1111/j.1468-3083.2005.01230.x
   Sams HH, 2003, CUTIS, V72, P432
   Sangueza OP, 1997, SOUTHERN MED J, V90, P897, DOI 10.1097/00007611-199709000-00006
   Sangwan YP, 1996, DIS COLON RECTUM, V39, P529, DOI 10.1007/BF02058706
   Savino A, 2006, EUR J PEDIATR, V165, P76, DOI 10.1007/s00431-005-1713-0
   Schrodt BJ, 1999, PEDIATRICS, V103, P500, DOI 10.1542/peds.103.2.500
   SCHULMAN D, 1987, AM J GASTROENTEROL, V82, P1328
   SCHWAB RA, 1993, ARCH DERMATOL, V129, P1607
   Sheikh Amin, 2006, N Z Med J, V119, pU2363
   SHEN RN, 1993, INT J STD AIDS, V4, P54, DOI 10.1177/095646249300400112
   SHUM DT, 1990, ARCH DERMATOL, V126, P645, DOI 10.1001/archderm.126.5.645
   Sierra C, 2002, J PEDIATR GASTR NUTR, V35, P708, DOI 10.1097/00005176-200211000-00027
   SIMONEAUX SF, 1995, PEDIATR RADIOL, V25, P375, DOI 10.1007/BF02021708
   Singh B, 2004, BRIT J SURG, V91, P801, DOI 10.1002/bjs.4613
   SLANEY G, 1986, GUT, V27, P329, DOI 10.1136/gut.27.3.329
   SLATER DN, 1985, J ROY SOC MED, V78, P589, DOI 10.1177/014107688507800714
   SMOLLER BR, 1990, ARCH PATHOL LAB MED, V114, P609
   SUTPHEN JL, 1984, GASTROENTEROLOGY, V86, P941
   Tan E, 2006, CLIN EXP DERMATOL, V31, P317, DOI 10.1111/j.1365-2230.2005.02032.x
   TATNALL FM, 1987, J ROY SOC MED, V80, P49, DOI 10.1177/014107688708000119
   Thiriar S, 1998, DERMATOLOGY, V196, P455, DOI 10.1159/000017948
   Thukral Chandrashekhar, 2005, Curr Treat Options Gastroenterol, V8, P223, DOI 10.1007/s11938-005-0014-z
   Tracy TF, 2000, NEW ENGL J MED, V343, P127, DOI 10.1056/NEJM200007133430209
   TUFFNELL D, 1991, BRIT J CLIN PRACT, V45, P159
   TWEEDIE JH, 1984, GUT, V25, P213, DOI 10.1136/gut.25.2.213
   Urbanek M, 1996, CLIN EXP DERMATOL, V21, P211, DOI 10.1111/j.1365-2230.1996.tb00065.x
   van Dullemen HM, 1998, DIS COLON RECTUM, V41, P98, DOI 10.1007/BF02236903
   VANULSEN J, 1986, BRIT J DERMATOL, V114, P721
   VETTRAINO IM, 1995, AM J DERMATOPATH, V17, P410, DOI 10.1097/00000372-199508000-00020
   VIRGILI A, 1994, J REPROD MED, V39, P115
   Weinberger LN, 2007, J EUR ACAD DERMATOL, V21, P156, DOI 10.1111/j.1468-3083.2006.02025.x
   WERLIN SL, 1992, J AM ACAD DERMATOL, V27, P893, DOI 10.1016/0190-9622(92)70276-L
   Wester AL, 2001, INFLAMM BOWEL DIS, V7, P295, DOI 10.1097/00054725-200111000-00003
   WIJESURENDRA CS, 1993, INT J STD AIDS, V4, P184, DOI 10.1177/095646249300400319
   WILLIAMS DR, 1981, DIS COLON RECTUM, V24, P22, DOI 10.1007/BF02603444
   WILLIAMS N, 1993, BRIT J SURG, V80, P1596, DOI 10.1002/bjs.1800801235
   WITKOWSKI JA, 1977, ACTA DERM-VENEREOL, V57, P181
   Yosipovitch G, 2000, J EUR ACAD DERMATOL, V14, P405, DOI 10.1046/j.1468-3083.2000.00093.x
   Yu J. T. H. T., 2006, Hong Kong Medical Journal, V12, P467
   Zampese M S, 1986, Med Cutan Ibero Lat Am, V14, P205
   Zelhof B, 2006, INT J UROL, V13, P189, DOI 10.1111/j.1442-2042.2006.01259.x
   1989, N ENGL J MED, V320, P1741
NR 168
TC 89
Z9 92
U1 0
U2 8
PU WILEY
PI HOBOKEN
PA 111 RIVER ST, HOBOKEN 07030-5774, NJ USA
SN 0926-9959
EI 1468-3083
J9 J EUR ACAD DERMATOL
JI J. Eur. Acad. Dermatol. Venereol.
PD SEP
PY 2008
VL 22
IS 9
BP 1033
EP 1043
DI 10.1111/j.1468-3083.2008.02741.x
PG 11
WC Dermatology
WE Science Citation Index Expanded (SCI-EXPANDED)
SC Dermatology
GA 337NS
UT WOS:000258443400001
PM 18573158
OA Bronze
DA 2024-01-22
ER

PT J
AU Frei, R
   Fournier, N
   Zeitz, J
   Scharl, M
   Morell, B
   Greuter, T
   Schreiner, P
   Misselwitz, B
   Safroneeva, E
   Schoepfer, AM
   Vavricka, SR
   Rogler, G
   Biedermann, L
AF Frei, Roy
   Fournier, Nicolas
   Zeitz, Jonas
   Scharl, Michael
   Morell, Bernhard
   Greuter, Thomas
   Schreiner, Philipp
   Misselwitz, Benjamin
   Safroneeva, Ekaterina
   Schoepfer, Alain M.
   Vavricka, Stephan R.
   Rogler, Gerhard
   Biedermann, Luc
CA Swiss IBD Cohort Study Grp
TI Early Initiation of Anti-TNF is Associated with Favourable Long-term
   Outcome in Crohn's Disease: 10-Year-Follow-up Data from the Swiss IBD
   Cohort Study
SO JOURNAL OF CROHNS & COLITIS
LA English
DT Article
DE Anti-TNF; early intervention; long-term outcome
ID INFLAMMATORY-BOWEL-DISEASE; NECROSIS-FACTOR-ALPHA; STEP-UP; WORK
   DISABILITY; RISK-FACTORS; EXTRAINTESTINAL MANIFESTATIONS; PERIANAL
   FISTULA; THERAPY; MANAGEMENT; TIME
AB Background and Aims: The optimal timing of treatment escalation in Crohn's disease [CD] remains a challenging issue, and very little is known about its long-term development following early versus late administration of anti-TNF antibodies. The long-term outcome of Swiss CD patients was comparatively assessed in an up to 10-year follow-up, using patients participating in the Swiss Inflammatory Bowel Disease Cohort Study [SIBDCS].
   Methods: Prospectively collected SIBDCS patient data, including disease history, baseline characteristics at enrolment, and course of disease, were analysed in patients with early versus late [<24 versus >= 24 months after diagnosis] and no anti-TNF treatment.
   Results: A reduced risk of developing bowel stenosis was found in patients who received early anti-TNF treatment. This association was seen in patients overall and also in the subgroups of CD patients without pre-existing complications [Log-rank test: p < 0.001]. Furthermore, osteoporosis and anaemia were observed significantly less frequently in patients who received early anti-TNF treatment, compared with either patients who received treatment late [p < 0.001 and p = 0.046, respectively] or were never [p < 0.001 for both] treated with anti-TNF antibodies. Patients with early anti-TNF administration sought medical consultations significantly less often, including gastroenterologists in private practice [p = 0.017], ambulatory [outpatient] hospital visits [p = 0.038], and a composite of any medical visits [p = 0.001]. The percentage of patients unable to work was lowest for early-anti-TNF-treated patients, in comparison with patients who were treated late or never [3.6% vs 8.8% vs 3.7%, p = 0.016].
   Conclusions: In CD patients within the SIBDCS, early anti-TNF administration was found to be associated with several indicators of a more favourable long-term outcome.
C1 [Frei, Roy; Zeitz, Jonas; Scharl, Michael; Morell, Bernhard; Greuter, Thomas; Schreiner, Philipp; Misselwitz, Benjamin; Vavricka, Stephan R.; Rogler, Gerhard; Biedermann, Luc] Univ Hosp Zurich USZ, Dept Gastroenterol, Raemistr 100, CH-8091 Zurich, Switzerland.
   [Frei, Roy; Zeitz, Jonas; Scharl, Michael; Morell, Bernhard; Greuter, Thomas; Schreiner, Philipp; Misselwitz, Benjamin; Vavricka, Stephan R.; Rogler, Gerhard; Biedermann, Luc] Univ Zurich, Raemistr 100, CH-8091 Zurich, Switzerland.
   [Fournier, Nicolas] Lausanne Univ Hosp, Inst Social & Prevent Med IUMSP, Lausanne, Switzerland.
   [Zeitz, Jonas] Clin Hirslanden, Ctr Gastroenterol, Zurich, Switzerland.
   [Safroneeva, Ekaterina] Univ Bern, Inst Social & Prevent Med, Bern, Switzerland.
   [Schoepfer, Alain M.] CHU Vaudois, Div Gastroenterol & Hepatol, Lausanne, Switzerland.
   [Schoepfer, Alain M.] Univ Lausanne, Lausanne, Switzerland.
   [Vavricka, Stephan R.] Ctr Gastroenterol & Hepatol, Zurich, Switzerland.
C3 University of Zurich; University Zurich Hospital; University of Zurich;
   University of Lausanne; Centre Hospitalier Universitaire Vaudois (CHUV);
   University of Bern; University of Lausanne; Centre Hospitalier
   Universitaire Vaudois (CHUV); University of Lausanne
RP Frei, R (通讯作者)，Univ Hosp Zurich USZ, Dept Gastroenterol, Raemistr 100, CH-8091 Zurich, Switzerland.; Frei, R (通讯作者)，Univ Zurich, Raemistr 100, CH-8091 Zurich, Switzerland.
EM roy.frei@bluewin.ch
RI Schapira, Anthony H V/A-1245-2010; Misselwitz, Benjamin/L-7193-2016
OI Schapira, Anthony H V/0000-0002-3018-3966; Misselwitz,
   Benjamin/0000-0002-8719-5175; Scharl, Michael/0000-0002-6729-1469;
   Zeitz, Jonas/0000-0002-0885-0064; Greuter, Thomas/0000-0003-2065-3925
FU Swiss National Science Foundation [310030-120312]; Swiss IBD Cohort
   [3347CO-108792]; Swiss National Science Foundation (SNF) [310030-120312]
   Funding Source: Swiss National Science Foundation (SNF)
FX This work was supported by research grants from the Swiss National
   Science Foundation to GR [Grant No. 310030-120312], and the Swiss IBD
   Cohort [Grant No. 3347CO-108792].
CR Abreu MT, 2006, J CLIN GASTROENTEROL, V40, P55, DOI 10.1097/01.mcg.0000190762.80615.d4
   Allocca M, 2017, DIGEST LIVER DIS, V49, P872, DOI 10.1016/j.dld.2017.03.012
   Bodini G, 2017, DIGEST LIVER DIS, V49, P175, DOI 10.1016/j.dld.2016.10.014
   Bouguen G, 2013, CLIN GASTROENTEROL H, V11, P975, DOI 10.1016/j.cgh.2012.12.042
   Cavallaro F, 2017, CAN J GASTROENTEROL, V2017, DOI 10.1155/2017/6843976
   Chang CW, 2015, INTEST RES, V13, P19, DOI 10.5217/ir.2015.13.1.19
   Colombel JF, 2017, LANCET, V390, P2779, DOI 10.1016/S0140-6736(17)32641-7
   Cosnes J, 2013, GASTROENTEROLOGY, V145, P758, DOI 10.1053/j.gastro.2013.04.048
   de Groof EJ, 2016, COLORECTAL DIS, V18, P667, DOI 10.1111/codi.13311
   Fidder HH, 2010, CURR DRUG TARGETS, V11, P143, DOI 10.2174/138945010790309993
   Ghazi LJ, 2013, INFLAMM BOWEL DIS, V19, P1397, DOI 10.1097/MIB.0b013e318281337d
   Göttgens KWA, 2017, EUR J GASTROEN HEPAT, V29, P595, DOI 10.1097/MEG.0000000000000840
   Gower-Rousseau C, 2014, GUT, V63, P1529, DOI 10.1136/gutjnl-2013-306045
   Hanauer SB, 2007, REV GASTROENTEROL DI, V7, pS17
   Hoekman DR, 2015, GASTROENTEROLOGY, V148, pS176
   Hoivik ML, 2013, GUT, V62, P368, DOI 10.1136/gutjnl-2012-302311
   Israeli E, 2014, CLIN GASTROENTEROL H, V12, P1330, DOI 10.1016/j.cgh.2013.12.009
   Jeuring SFG, 2017, AM J GASTROENTEROL, V112, P325, DOI 10.1038/ajg.2016.524
   Juillerat P, 2010, SCAND J GASTROENTERO, V45, P1449, DOI 10.3109/00365521.2010.505660
   Kerur B, 2018, CLIN GASTROENTEROL H, V16, P1467, DOI 10.1016/j.cgh.2018.02.027
   Khanna R, 2015, LANCET, V386, P1825, DOI 10.1016/S0140-6736(15)00068-9
   Kotze PG, 2018, INTEST RES, V16, P62, DOI 10.5217/ir.2018.16.1.62
   Kugathasan S, 2017, LANCET, V389, P1710, DOI 10.1016/S0140-6736(17)30317-3
   Lakatos PL, 2010, WORLD J GASTROENTERO, V16, P2591, DOI 10.3748/wjg.v16.i21.2591
   Lin MV, 2010, EXPERT REV GASTROENT, V4, P167, DOI 10.1586/EGH.10.4
   Magro F, 2014, AM J GASTROENTEROL, V109, P1026, DOI 10.1038/ajg.2014.97
   Mandel MD, 2014, DIGEST LIVER DIS, V46, P985, DOI 10.1016/j.dld.2014.07.168
   Manser CN, 2014, INFLAMM BOWEL DIS, V20, P1548, DOI 10.1097/MIB.0000000000000123
   Mao EJ, 2017, ALIMENT PHARM THER, V45, P3, DOI 10.1111/apt.13847
   Miyoshi J, 2014, DIGESTION, V90, P130, DOI 10.1159/000365783
   Nguyen GC, 2011, GASTROENTEROLOGY, V141, P90, DOI 10.1053/j.gastro.2011.03.050
   Oh EH, 2017, PLOS ONE, V12, DOI 10.1371/journal.pone.0177479
   Ordás I, 2011, GUT, V60, P1754, DOI 10.1136/gutjnl-2011-300934
   Pallotta N, 2008, WORLD J GASTROENTERO, V14, P1885, DOI 10.3748/wjg.14.1885
   Panés J, 2013, GASTROENTEROLOGY, V145, P766, DOI 10.1053/j.gastro.2013.06.009
   Picco MF, 2009, AM J GASTROENTEROL, V104, P2754, DOI 10.1038/ajg.2009.387
   Pittet V, 2019, INT J EPIDEMIOL
   Pittet V, 2009, INT J EPIDEMIOL, V38, P922, DOI 10.1093/ije/dyn180
   Ramos A, 2015, UNITED EUR GASTROENT, V3, P335, DOI 10.1177/2050640615577532
   Rayen J, 2017, TECH COLOPROCTOL, V21, P119, DOI 10.1007/s10151-016-1578-4
   Ricart E, 2008, WORLD J GASTROENTERO, V14, P5523, DOI 10.3748/wjg.14.5523
   Rieder F, 2018, ALIMENT PHARM THER, V48, P347, DOI 10.1111/apt.14853
   Rubin DT, 2012, INFLAMM BOWEL DIS, V18, P2225, DOI 10.1002/ibd.22925
   Safroneeva E, 2015, ALIMENT PHARM THER, V42, P977, DOI 10.1111/apt.13363
   Scharl Michael, 2014, World J Gastrointest Pathophysiol, V5, P205, DOI 10.4291/wjgp.v5.i3.205
   Schmiedlin-Ren P, 2016, AM J PHYSIOL-GASTR L, V311, pG688, DOI 10.1152/ajpgi.00216.2015
   Schüle S, 2016, UNITED EUR GASTROENT, V4, P669, DOI 10.1177/2050640616658224
   Siebert U, 2013, INFLAMM BOWEL DIS, V19, P847, DOI 10.1097/MIB.0b013e31827f278e
   Targan SR, 1997, NEW ENGL J MED, V337, P1029, DOI 10.1056/NEJM199710093371502
   van der Have M, 2015, INFLAMM BOWEL DIS, V21, P369, DOI 10.1097/MIB.0000000000000278
   van der Valk ME, 2014, J CROHNS COLITIS, V8, P590, DOI 10.1016/j.crohns.2013.11.019
   Vavricka SR, 2011, AM J GASTROENTEROL, V106, P110, DOI 10.1038/ajg.2010.343
   Vegh Z, 2016, SCAND J GASTROENTERO, V51, P848, DOI 10.3109/00365521.2016.1140807
   Walters TD, 2014, IMMUNOTHERAPY-UK, V6, P799, DOI [10.2217/IMT.14.57, 10.2217/imt.14.57]
   Walters TD, 2014, GASTROENTEROLOGY, V146, P383, DOI 10.1053/j.gastro.2013.10.027
   Yarur AJ, 2017, ALIMENT PHARM THER, V45, P933, DOI 10.1111/apt.13970
NR 56
TC 32
Z9 37
U1 0
U2 5
PU OXFORD UNIV PRESS
PI OXFORD
PA GREAT CLARENDON ST, OXFORD OX2 6DP, ENGLAND
SN 1873-9946
EI 1876-4479
J9 J CROHNS COLITIS
JI J. Crohns Colitis
PD OCT
PY 2019
VL 13
IS 10
BP 1292
EP 1301
DI 10.1093/ecco-jcc/jjz057
PG 10
WC Gastroenterology & Hepatology
WE Science Citation Index Expanded (SCI-EXPANDED)
SC Gastroenterology & Hepatology
GA JZ2IC
UT WOS:000504926400009
PM 30854548
OA Green Published, Green Accepted
DA 2024-01-22
ER

PT J
AU Chen, LN
   Jing, T
   Lin, ZB
   Song, W
   Du, WH
   Fan, XY
   Li, C
   Li, S
   Xie, FY
   Ou, XH
   Huang, L
   Ma, JY
AF Chen, Lei-Ning
   Jing, Tao
   Lin, Zi-Bin
   Song, Wei
   Du, Wen-Hao
   Fan, Xiao-Yan
   Li, Chao
   Li, Sen
   Xie, Feng-Yun
   Ou, Xiang-Hong
   Huang, Lin
   Ma, Jun-Yu
TI Metabolomic and transcriptomic responses of mouse testis to the dextran
   sulfate sodium induced colitis
SO REPRODUCTIVE TOXICOLOGY
LA English
DT Article
DE Inflammatory bowel disease; Crohn's disease; Dextran sulfate sodium;
   Testis; Testosterone
ID DELAYED PUBERTY; NECROSIS-FACTOR; TESTOSTERONE; DISEASE;
   LIPOPOLYSACCHARIDE; IMMUNOPATHOGENESIS; ADOLESCENTS; MECHANISMS;
   THERAPY; MODELS
AB Inflammatory bowel diseases (IBDs), including Crohn's disease (CD) and ulcerative colitis, are widespread in developed countries and gradually increasing in developing countries. Evidences showed that man with CD has a decrease of serum testosterone, but how IBD take effects on testicular testosterone synthesis is not well elucidated. To investigate the effects of IBD on testis, we analyzed testicular metabolome and transcriptome data of the dextran sulfate sodium (DSS) induced IBD mice. As a result, metabolomic data showed that DSS indeed induced androgen decrease in mouse testis. Correspondingly, androgen synthesis associated genes, especially Lhcgr, were down-regulated in DSS testis. From the metabolomic data, we found vitamin intake associated metabolites vitamin B2 and pyridoxamine were significantly decreased, whereas fatty acid metabolism associated molecules N-lauroylglycine and N-decanoylglycine were increased in DSS testis. In addition, we found 8-hydroxy-deoxyguanosine, a DNA oxidative damage marker, and 8-oxoguanine, a molecule responsible for DNA damage repair, were also changed in DSS testis. Simultaneously, our data also showed that DSS up-regulated the expression of meiosis initiation associated gene Stra8 and oxygen transport associated genes in testis. In summary, these results depicted the complex effects of colitis on testis. These metabolites and transcripts changed in DSS testis could be used as potential targets for IBD treatment or symptom relieve.
C1 [Chen, Lei-Ning; Jing, Tao; Lin, Zi-Bin; Song, Wei; Du, Wen-Hao; Fan, Xiao-Yan; Li, Chao; Li, Sen; Xie, Feng-Yun; Ou, Xiang-Hong; Ma, Jun-Yu] Guangdong Second Prov Gen Hosp, Guangdong Hong Kong Metab & Reprod Joint Lab, Guangzhou 510317, Peoples R China.
   [Chen, Lei-Ning; Jing, Tao; Lin, Zi-Bin; Du, Wen-Hao; Fan, Xiao-Yan; Li, Sen; Xie, Feng-Yun; Ou, Xiang-Hong; Ma, Jun-Yu] Guangdong Second Prov Gen Hosp, Reprod Med Ctr, Guangzhou 510317, Peoples R China.
   [Song, Wei] Qingdao Agr Univ, Coll Life Sci, Inst Reprod Sci, Qingdao 266109, Peoples R China.
   [Li, Chao] Chinese Acad Sci, Inst Zool, State Key Lab Stem Cell & Reprod Biol, Beijing 100101, Peoples R China.
   [Ou, Xiang-Hong] Guangzhou Regenerat Med & Hlth Guangdong Lab, Bioland Lab, Guangzhou 510320, Peoples R China.
   [Huang, Lin] Southwest Med Univ, Affiliated Hosp, Clin Res Inst, Luzhou 646000, Peoples R China.
C3 Qingdao Agricultural University; Chinese Academy of Sciences; Institute
   of Zoology, CAS; Bioland Lab; Southwest Medical University
RP Ma, JY (通讯作者)，Guangdong Second Prov Gen Hosp, Guangdong Hong Kong Metab & Reprod Joint Lab, Guangzhou 510317, Peoples R China.; Huang, L (通讯作者)，Southwest Med Univ, Affiliated Hosp, Clin Res Inst, Luzhou 646000, Peoples R China.
EM huangl1@163.com; majy@gd2h.org.cn
RI Fan, xiao/AEF-7654-2022; Ma, Jun-Yu/HPD-0474-2023
OI Fan, xiao/0000-0001-5147-6701; Song, Wei/0000-0002-2460-8980
FU National Natural Science Foundation of China [81971357, 31801245]; Key
   Research & Development Program of Guangzhou Regenerative Medicine and
   Health Guangdong Laboratory [2019GZR110104001]; Talent Introduction Fund
   of Guangdong Second Provincial General Hospital [YY2018-001];
   Luzhou-Southwest Medical University Joint Project [00021949]
FX This research was supported by grants from the National Natural Science
   Foundation of China [81971357 and 31801245], the Key Research &
   Development Program of Guangzhou Regenerative Medicine and Health
   Guangdong Laboratory [2019GZR110104001], the Talent Introduction Fund of
   Guangdong Second Provincial General Hospital [YY2018-001], and
   Luzhou-Southwest Medical University Joint Project [00021949]. We thank
   L.T. Wang for his helps on the things involving sample testing.
CR Abraham C, 2009, NEW ENGL J MED, V361, P2066, DOI 10.1056/NEJMra0804647
   Adetunji AO, 2020, J REPROD IMMUNOL, V142, DOI 10.1016/j.jri.2020.103193
   Azooz OG, 2001, AM J PHYSIOL-REG I, V281, pR1483, DOI 10.1152/ajpregu.2001.281.5.R1483
   Ballinger AB, 2003, PEDIATR RES, V53, P205, DOI [10.1203/00006450-200302000-00002, 10.1203/01.PDR.0000047510.65483.C9]
   Barber GE, 2018, INFLAMM BOWEL DIS, V24, P1849, DOI 10.1093/ibd/izy086
   Burney BO, 2012, J CLIN ENDOCR METAB, V97, pE700, DOI 10.1210/jc.2011-2387
   Castaneda AE, 2013, WORLD J GASTROENTERO, V19, P1611, DOI 10.3748/wjg.v19.i10.1611
   Choi K, 2019, J CLIN MED, V8, DOI 10.3390/jcm8050654
   de Souza HSP, 2016, NAT REV GASTRO HEPAT, V13, P13, DOI [10.1038/nrgastro.2016.186, 10.1038/nrgastro.2015.186]
   DeBoer MD, 2016, J PEDIATR-US, V171, P146, DOI 10.1016/j.jpeds.2016.01.003
   Grosen A, 2019, J CROHNS COLITIS, V13, P564, DOI 10.1093/ecco-jcc/jjy198
   Haldar M, 2014, CELL, V156, P1223, DOI 10.1016/j.cell.2014.01.069
   Haug K, 2020, NUCLEIC ACIDS RES, V48, pD440, DOI 10.1093/nar/gkz1019
   Hildner K, 2016, DIGEST DIS, V34, P40, DOI 10.1159/000447281
   Hu GX, 2010, ENDOCRINOLOGY, V151, P748, DOI 10.1210/en.2009-0917
   Huang DW, 2009, NUCLEIC ACIDS RES, V37, P1, DOI 10.1093/nar/gkn923
   Jin HY, 2021, BMC PEDIATR, V21, DOI 10.1186/s12887-021-02496-4
   Kawai T, 2021, COMMUN BIOL, V4, DOI 10.1038/s42003-021-02849-w
   Khalili H, 2015, INFLAMM BOWEL DIS, V21, P1378, DOI 10.1097/MIB.0000000000000385
   Kiesler P, 2015, CELL MOL GASTROENTER, V1, P154, DOI 10.1016/j.jcmgh.2015.01.006
   Kim D, 2015, NAT METHODS, V12, P357, DOI [10.1038/NMETH.3317, 10.1038/nmeth.3317]
   Klein SL, 2016, NAT REV IMMUNOL, V16, P626, DOI 10.1038/nri.2016.90
   KLINEFELTER GR, 1987, BIOL REPROD, V36, P769, DOI 10.1095/biolreprod36.3.769
   Kobayashi T, 2020, NAT REV DIS PRIMERS, V6, DOI 10.1038/s41572-020-0205-x
   Langmead B, 2012, NAT METHODS, V9, P357, DOI [10.1038/NMETH.1923, 10.1038/nmeth.1923]
   Lei ZM, 2001, MOL ENDOCRINOL, V15, P184, DOI 10.1210/me.15.1.184
   Lewis JD, 2017, GASTROENTEROLOGY, V152, P398, DOI 10.1053/j.gastro.2016.10.019
   Li XH, 2021, FRONT ENDOCRINOL, V12, DOI 10.3389/fendo.2021.599149
   Love MI, 2014, GENOME BIOL, V15, DOI 10.1186/s13059-014-0550-8
   Magata F, 2020, J REPROD DEVELOP, V66, P311, DOI 10.1262/jrd.2020-021
   Magata F, 2014, ANIM REPROD SCI, V144, P6, DOI 10.1016/j.anireprosci.2013.11.005
   Martinot E, 2022, GUT, V71, P844, DOI 10.1136/gutjnl-2021-324690
   Mastrokolias A, 2012, BMC GENOMICS, V13, DOI 10.1186/1471-2164-13-28
   Melé M, 2015, SCIENCE, V348, P660, DOI 10.1126/science.aaa0355
   Mizoguchi A, 2012, PROG MOL BIOL TRANSL, V105, P263, DOI 10.1016/B978-0-12-394596-9.00009-3
   Mohamad NV, 2019, AGING MALE, V22, P129, DOI 10.1080/13685538.2018.1482487
   Ng SC, 2017, LANCET, V390, P2769, DOI 10.1016/S0140-6736(17)32448-0
   Park JH, 2017, AUTOIMMUN REV, V16, P416, DOI 10.1016/j.autrev.2017.02.013
   Petrunak EM, 2014, J BIOL CHEM, V289, DOI 10.1074/jbc.M114.610998
   Pradhan P, 2020, INT J MOL SCI, V21, DOI 10.3390/ijms21030740
   Riccetti L, 2017, REPROD BIOL ENDOCRIN, V15, DOI 10.1186/s12958-016-0224-3
   Roda G, 2020, NAT REV DIS PRIMERS, V6, DOI 10.1038/s41572-020-0156-2
   ROSNESS PA, 1977, BIOCHIM BIOPHYS ACTA, V488, P55, DOI 10.1016/0005-2760(77)90122-9
   SAEZ JM, 1989, ANN NY ACAD SCI, V564, P210, DOI 10.1111/j.1749-6632.1989.tb25899.x
   Samir M, 2017, REPRODUCTION, V154, P35, DOI 10.1530/REP-17-0053
   Strushkevich N, 2011, P NATL ACAD SCI USA, V108, P10139, DOI 10.1073/pnas.1019441108
   Szathmári M, 2002, INT J COLORECTAL DIS, V17, P63, DOI 10.1007/s003840100334
   van der Woude CJ, 2015, J CROHNS COLITIS, V9, P107, DOI 10.1093/ecco-jcc/jju006
   van Loon B, 2010, DNA REPAIR, V9, P604, DOI 10.1016/j.dnarep.2010.03.004
   Vernet N, 2006, ENDOCRINOLOGY, V147, P96, DOI 10.1210/en.2005-0953
   Wen B, 2017, BMC BIOINFORMATICS, V18, DOI 10.1186/s12859-017-1579-y
   Zhang R, 2015, RESTOR NEUROL NEUROS, V33, P741, DOI 10.3233/RNN-150509
   Zhao ST, 2014, CELL MOL IMMUNOL, V11, P428, DOI 10.1038/cmi.2014.38
NR 53
TC 2
Z9 2
U1 1
U2 18
PU PERGAMON-ELSEVIER SCIENCE LTD
PI OXFORD
PA THE BOULEVARD, LANGFORD LANE, KIDLINGTON, OXFORD OX5 1GB, ENGLAND
SN 0890-6238
EI 1873-1708
J9 REPROD TOXICOL
JI Reprod. Toxicol.
PD MAR
PY 2022
VL 108
BP 35
EP 42
DI 10.1016/j.reprotox.2022.01.005
EA JAN 2022
PG 8
WC Reproductive Biology; Toxicology
WE Science Citation Index Expanded (SCI-EXPANDED)
SC Reproductive Biology; Toxicology
GA YV6VC
UT WOS:000752864500005
PM 35093514
DA 2024-01-22
ER

PT J
AU Cheng, F
   Huang, Z
   Wei, W
   Li, Z
AF Cheng, F.
   Huang, Z.
   Wei, W.
   Li, Z.
TI Fecal microbiota transplantation for Crohn's disease: a systematic
   review and meta-analysis
SO TECHNIQUES IN COLOPROCTOLOGY
LA English
DT Review
DE Crohn&#8217; s disease; Fecal microbiota transplantation; Systematic
   review; Meta-analysis; Efficacy; Adverse effects
ID INFLAMMATORY-BOWEL-DISEASE; ACTIVE ULCERATIVE-COLITIS; REMISSION;
   SAFETY; EFFICACY; MIDGUT; TRIAL
AB Background Crohn's disease (CD) is a chronic idiopathic inflammatory intestinal disorder associated with fecal dysbiosis. Fecal microbiota transplantation (FMT) is an emerging treatment approach for CD. But its efficacy and safety remain controversial. We performed a systematic review and meta-analysis to evaluate the efficacy and safety of FMT in CD patients. Methods Electronic databases were searched for studies that reported efficacy and/or safety of FMT for CD. Clinical remission was established as the primary outcome. Secondary outcome was clinical response. Odds ratios with 95% confidence intervals (CIs) were reported. Results In all, 12 trials were included in our study. Pooled analysis showed that 0.62 (95% CI 0.48, 0.81) of CD patients achieved clinical remission and 0.79 (95% CI 0.71, 0.89) of CD patients achieved clinical response post-FMT. Sub-analyses suggested the rate of clinical remission with fresh stool FMT was higher than with frozen stool FMT (73% vs 43%; p < 0.05). Most adverse events were minor and self-resolving and no major FMT-related adverse event has been reported so far. Conclusions The evidence showed that FMT is an effective and safe therapy for CD. FMT may be successful because it increases the overall diversity of enteric microbiome. Additional randomized controlled studies are needed.
C1 [Cheng, F.; Huang, Z.; Wei, W.; Li, Z.] Zigong First Peoples Hosp, Div Gastroenterol, 42 Shangyihao Rd, Zigong 643000, Sichuan, Peoples R China.
RP Cheng, F (通讯作者)，Zigong First Peoples Hosp, Div Gastroenterol, 42 Shangyihao Rd, Zigong 643000, Sichuan, Peoples R China.
EM 1072893878@qq.com; hzdtg@sina.com; 552487007@qq.com; lizhi198110@163.com
CR [Anonymous], 2016, J PEDIAT GASTROENTER
   [Anonymous], 2015, GEN PACKAGE METAANAL
   Bak SH, 2017, INTEST RES, V15, P244, DOI 10.5217/ir.2017.15.2.244
   Berg D, 2015, EXPERT REV GASTROENT, V9, P781, DOI 10.1586/17474124.2015.1013031
   Borody TJ, 2012, NAT REV GASTRO HEPAT, V9, P88, DOI 10.1038/nrgastro.2011.244
   BORODY TJ, 1989, MED J AUSTRALIA, V150, P604, DOI 10.5694/j.1326-5377.1989.tb136704.x
   Chu HT, 2016, SCIENCE, V352, P1116, DOI 10.1126/science.aad9948
   Cui BT, 2015, J GASTROEN HEPATOL, V30, P51, DOI 10.1111/jgh.12727
   Dave M, 2014, GASTROENTEROL CLIN N, V43, P405, DOI 10.1016/j.gtc.2014.05.003
   Fang HM, 2018, BIOMED RES INT-UK, V2018, DOI 10.1155/2018/8941340
   Frank DN, 2007, P NATL ACAD SCI USA, V104, P13780, DOI 10.1073/pnas.0706625104
   FREEMAN MF, 1950, ANN MATH STAT, V21, P607, DOI 10.1214/aoms/1177729756
   Gordon H, 2014, J CROHNS COLITIS, V8, P256, DOI 10.1016/j.crohns.2013.10.007
   Goyal A, 2018, INFLAMM BOWEL DIS, V24, P410, DOI 10.1093/ibd/izx035
   Gutin L, 2019, UNITED EUR GASTROENT, V7, P807, DOI 10.1177/2050640619845986
   Hamilton MJ, 2012, AM J GASTROENTEROL, V107, P761, DOI 10.1038/ajg.2011.482
   Kao DN, 2014, J CLIN GASTROENTEROL, V48, P625, DOI 10.1097/MCG.0000000000000131
   Kassam Z, 2013, AM J GASTROENTEROL, V108, P500, DOI 10.1038/ajg.2013.59
   Kelly CR, 2015, GASTROENTEROLOGY, V149, P223, DOI 10.1053/j.gastro.2015.05.008
   Knights D, 2014, GENOME MED, V6, DOI 10.1186/s13073-014-0107-1
   Moayyedi P, 2015, GASTROENTEROLOGY, V149, P102, DOI 10.1053/j.gastro.2015.04.001
   Moher D, 2009, J CLIN EPIDEMIOL, V62, P1006, DOI 10.1016/j.jclinepi.2009.06.005
   Narula N, 2017, INFLAMM BOWEL DIS, V23, P1702, DOI 10.1097/MIB.0000000000001228
   Paramsothy S, 2017, J CROHNS COLITIS, V11, P1180, DOI 10.1093/ecco-jcc/jjx063
   Paramsothy S, 2017, LANCET, V389, P1218, DOI 10.1016/S0140-6736(17)30182-4
   Qin JJ, 2010, NATURE, V464, P59, DOI 10.1038/nature08821
   Rossen NG, 2015, GASTROENTEROLOGY, V149, P110, DOI 10.1053/j.gastro.2015.03.045
   Shi YQ, 2016, PLOS ONE, V11, DOI 10.1371/journal.pone.0157259
   Shuster JJ., 2011, RES SYNTH METHODS, V2, P126, DOI 10.1002/jrsm.38
   Sokol H, 2020, MICROBIOME, V8, DOI 10.1186/s40168-020-0792-5
   Stecher B, 2010, PLOS PATHOG, V6, DOI 10.1371/journal.ppat.1000711
   Suskind DL, 2015, INFLAMM BOWEL DIS, V21, P556, DOI 10.1097/MIB.0000000000000307
   van Nood E, 2013, NEW ENGL J MED, V368, P2145, DOI [10.1056/NEJMoa1205037, 10.1056/NEJMc1303919]
   Vaughn BP, 2016, INFLAMM BOWEL DIS, V22, P2182, DOI 10.1097/MIB.0000000000000893
   Vermeire S, 2016, J CROHNS COLITIS, V10, P387, DOI 10.1093/ecco-jcc/jjv203
   Youngster I, 2014, CLIN INFECT DIS, V58, P1515, DOI 10.1093/cid/ciu135
   Zhang FM, 2013, J GASTROEN HEPATOL, V28, P9
NR 37
TC 19
Z9 20
U1 0
U2 11
PU SPRINGER-VERLAG ITALIA SRL
PI MILAN
PA VIA DECEMBRIO, 28, MILAN, 20137, ITALY
SN 1123-6337
EI 1128-045X
J9 TECH COLOPROCTOL
JI Tech. Coloproctology
PD MAY
PY 2021
VL 25
IS 5
BP 495
EP 504
DI 10.1007/s10151-020-02395-3
EA MAR 2021
PG 10
WC Gastroenterology & Hepatology; Surgery
WE Science Citation Index Expanded (SCI-EXPANDED)
SC Gastroenterology & Hepatology; Surgery
GA RU2JG
UT WOS:000631754200001
PM 33759066
DA 2024-01-22
ER

PT J
AU Matet, A
   Daruich, A
   Beydoun, T
   Cosnes, J
   Bourges, JL
AF Matet, Alexandre
   Daruich, Alejandra
   Beydoun, Talal
   Cosnes, Jacques
   Bourges, Jean-Louis
TI Systemic adalimumab induces peripheral corneal infiltrates: a case
   report
SO BMC OPHTHALMOLOGY
LA English
DT Article
DE Cornea; Adalimumab; Tumor necrosis factor-alpha inhibitor; Adverse
   effects; Peripheral infiltrate; Crohn's disease
ID RHEUMATOID-ARTHRITIS; MANIFESTATIONS; ETANERCEPT; INFLIXIMAB; UVEITIS;
   DISEASE; SAFETY
AB Background: Tumor necrosis factor-alpha inhibitors are widely used agents in the treatment of immune disorders such as rheumatoid arthritis and inflammatory bowel disease. Despite their anti-inflammatory action, paradoxical drug-induced inflammatory events have been occasionally associated with the use of infliximab, etanercept, and in a lesser extent adalimumab. However, eye involvement is uncommon and anterior uveitis is the only reported ocular adverse manifestation. It can be induced by etanercept, but has also been described during adalimumab therapy. We present here the first report of recurrent peripheral corneal infiltrates following subcutaneous injections of adalimumab.
   Case presentation: A 34 year-old Caucasian woman with Crohn's disease presented to the emergency department with bilateral red eyes and discomfort 36 hours after she received her bimonthly dose of subcutaneous adalimumab. Examination revealed bilateral peripheral corneal infiltrates with characteristic features of immune infiltrates. Symptoms and infiltrates regressed after topical corticosteroid therapy, but recurred after each adalimumab injection over the following weeks.
   Conclusion: Paradoxical immune reactions associated with tumor necrosis factor-alpha inhibitors may result either from hypersensitivity mechanisms, or from immune-complex deposition via anti-adalimumab antibodies. Both mechanisms could explain this newly described manifestation. Care should be taken to search for corneal infiltrates in the event of red eye symptoms during adalimumab therapy since they respond to topical corticosteroids and do not necessarily prompt the discontinuation of the immunosuppressive therapy.
C1 [Matet, Alexandre; Daruich, Alejandra; Beydoun, Talal; Bourges, Jean-Louis] Hop Hotel Dieu, AP HP, Dept Ophthalmol, F-75004 Paris, France.
   [Matet, Alexandre; Daruich, Alejandra; Beydoun, Talal; Bourges, Jean-Louis] Sorbonne Paris Cite Univ, Paris Descartes Fac Med, F-75004 Paris, France.
   [Matet, Alexandre; Daruich, Alejandra] Univ Lausanne, Jules Gonin Eye Hosp, Fondat Asile des Aveugles, Dept Ophthalmol, CH-1004 Lausanne, Switzerland.
   St Antoine Hosp, AP HP, Dept Gastroenterol, F-75012 Paris, France.
   [Cosnes, Jacques] Univ Paris 06, F-75012 Paris, France.
C3 Assistance Publique Hopitaux Paris (APHP); Hopital Universitaire
   Paul-Brousse - APHP; Universite Paris Cite; Hopital Universitaire
   Hotel-Dieu - APHP; Universite Paris Cite; University of Lausanne;
   Assistance Publique Hopitaux Paris (APHP); Universite Paris Cite;
   Hopital Universitaire Hotel-Dieu - APHP; Sorbonne Universite; Hopital
   Universitaire Saint-Antoine - APHP; Hopital Universitaire Paul-Brousse -
   APHP; Sorbonne Universite
RP Bourges, JL (通讯作者)，Hop Hotel Dieu, AP HP, Dept Ophthalmol, 1 Pl Parvis Notre Dame, F-75004 Paris, France.
EM drbourges@gmail.com
RI Matet, Alexandre/H-5227-2019
OI Matet, Alexandre/0000-0002-9721-777X; BOURGES,
   Jean-Louis/0000-0002-7016-9819
CR Gonzalo-Garijo MA, 2010, ANN ALLERG ASTHMA IM, V105, P490, DOI 10.1016/j.anai.2010.09.031
   Bakkour W, 2012, CLIN EXP DERMATOL, V37, P562, DOI 10.1111/j.1365-2230.2011.04242.x
   Bartelds GM, 2011, JAMA-J AM MED ASSOC, V305, P1460, DOI 10.1001/jama.2011.406
   Cleynen I, 2012, NAT REV GASTRO HEPAT, V9, P496, DOI 10.1038/nrgastro.2012.125
   Doctor P, 2010, BRIT J OPHTHALMOL, V94, P579, DOI 10.1136/bjo.2008.150961
   Felekis T, 2009, INFLAMM BOWEL DIS, V15, P29, DOI 10.1002/ibd.20584
   Gaujoux-Viala C, 2012, J RHEUMATOL, V39, P233, DOI 10.3899/jrheum.110865
   Haraoui B, 2011, BMC MUSCULOSKEL DIS, V12, DOI 10.1186/1471-2474-12-261
   Hawryluk EB, 2012, J CUTAN PATHOL, V39, P481, DOI 10.1111/j.1600-0560.2012.01894.x
   Karmiris K, 2009, GASTROENTEROLOGY, V137, P1628, DOI 10.1053/j.gastro.2009.07.062
   Kavanaugh AF, 2011, AM J MED, V124, pE1, DOI 10.1016/j.amjmed.2011.01.001
   Koike T, 2014, MOD RHEUMATOL, V24, P390, DOI 10.3109/14397595.2013.843760
   Lim LL, 2007, ARTHRITIS RHEUM, V56, P3248, DOI 10.1002/art.22918
   Magli A, 2013, GRAEF ARCH CLIN EXP, V251, P1601, DOI 10.1007/s00417-013-2275-x
   Mintz R, 2004, INFLAMM BOWEL DIS, V10, P135, DOI 10.1097/00054725-200403000-00012
   MONDINO BJ, 1988, OPHTHALMOLOGY, V95, P463
   Paltiel M, 2008, ARCH DERMATOL, V144, P1190, DOI 10.1001/archderm.144.9.1190
   Pham M, 2011, AM J OPHTHALMOL, V152, P183, DOI 10.1016/j.ajo.2011.01.059
   Puxeddu I, 2012, ANN ALLERG ASTHMA IM, V108, P123, DOI 10.1016/j.anai.2011.11.004
   Sokumbi O, 2012, MAYO CLIN PROC, V87, P739, DOI 10.1016/j.mayocp.2012.04.011
   Suhler EB, 2013, BRIT J OPHTHALMOL, V97, P481, DOI 10.1136/bjophthalmol-2012-302292
   Tammaro A, 2012, INT J IMMUNOPATH PH, V25, P499, DOI 10.1177/039463201202500220
NR 22
TC 13
Z9 14
U1 0
U2 2
PU BMC
PI LONDON
PA CAMPUS, 4 CRINAN ST, LONDON N1 9XW, ENGLAND
EI 1471-2415
J9 BMC OPHTHALMOL
JI BMC Ophthalmol.
PD JUN 6
PY 2015
VL 15
AR 57
DI 10.1186/s12886-015-0047-6
PG 4
WC Ophthalmology
WE Science Citation Index Expanded (SCI-EXPANDED)
SC Ophthalmology
GA CK6KW
UT WOS:000356338000001
PM 26044064
OA Green Published, gold
DA 2024-01-22
ER

PT J
AU Johnson, AM
   Barsky, M
   Ahmed, W
   Zullow, S
   Galati, J
   Jairath, V
   Narula, N
   Peerani, F
   Click, BH
   Coburn, ES
   Dang, TT
   Gold, S
   Agrawal, M
   Garg, R
   Aggarwal, M
   Mohammad, D
   Halloran, B
   Kochhar, GS
   Todorowski, H
   Din, NMU
   Izanec, J
   Teeple, A
   Gasink, C
   Muser, E
   Ding, ZJ
   Swaminath, A
   Lakhani, K
   Hogan, D
   Datta, S
   Ungaro, RC
   Boland, BS
   Bohm, M
   Fischer, M
   Sagi, S
   Afzali, A
   Ullman, T
   Lawlor, G
   Baumgart, DC
   Chang, SN
   Hudesman, D
   Lukin, D
   Scherl, EJ
   Colombel, JF
   Sands, BE
   Siegel, CA
   Regueiro, M
   Sandborn, WJ
   Bruining, D
   Kane, S
   Loftus, EV
   Dulai, PS
AF Johnson, Amanda M.
   Barsky, Maria
   Ahmed, Waseem
   Zullow, Samantha
   Galati, Jonathan
   Jairath, Vipul
   Narula, Neeraj
   Peerani, Farhad
   Click, Benjamin H.
   Coburn, Elliot S.
   Dang, ThucNhi Tran
   Gold, Stephanie
   Agrawal, Manasi
   Garg, Rajat
   Aggarwal, Manik
   Mohammad, Danah
   Halloran, Brendan
   Kochhar, Gursimran S.
   Todorowski, Hannah
   Ud Din, Nabeeha Mohy
   Izanec, James
   Teeple, Amanda
   Gasink, Chris
   Muser, Erik
   Ding, Zhijie
   Swaminath, Arun
   Lakhani, Komal
   Hogan, Dan
   Datta, Samit
   Ungaro, Ryan C.
   Boland, Brigid S.
   Bohm, Matthew
   Fischer, Monika
   Sagi, Sashidhar
   Afzali, Anita
   Ullman, Thomas
   Lawlor, Garrett
   Baumgart, Daniel C.
   Chang, Shannon
   Hudesman, David
   Lukin, Dana
   Scherl, Ellen J.
   Colombel, Jean-Frederic
   Sands, Bruce E.
   Siegel, Corey A.
   Regueiro, Miguel
   Sandborn, William J.
   Bruining, David
   Kane, Sunanda
   Loftus, Edward V., Jr.
   Dulai, Parambir S.
TI The Real-World Effectiveness and Safety of Ustekinumab in the Treatment
   of Crohn's Disease: Results From the SUCCESS Consortium
SO AMERICAN JOURNAL OF GASTROENTEROLOGY
LA English
DT Article
ID SUBCUTANEOUS USTEKINUMAB; COMBINATION THERAPY; MAINTENANCE THERAPY;
   MULTICENTER; INFLIXIMAB; EXPERIENCE; INDUCTION; ADALIMUMAB; ANTIBODY
AB INTRODUCTION: We evaluated the real-world effectiveness and safety of ustekinumab (UST) in patients with Crohn's disease (CD).METHODS: This study used a retrospective, multicenter, multinational consortium of UST-treated CD patients. Data included patient demographics, disease phenotype, disease activity, treatment history, and concomitant medications. Cumulative rates of clinical, steroid-free, endoscopic, and radiographic remissions were assessed using time-to-event analysis, and clinical predictors were assessed by using multivariate Cox proportional hazard analyses. Serious infections and adverse events were defined as those requiring hospitalization or treatment discontinuation.RESULTS: A total of 1,113 patients (51.8% female, 90% prior antitumor necrosis factor exposure) were included, with a median follow-up of 386 days. Cumulative rates of clinical, steroid-free, endoscopic, and radiographic remissions at 12 months were 40%, 32%, 39%, and 30%, respectively. Biologic-naive patients achieved significantly higher rates of clinical and endoscopic remissions at 63% and 55%, respectively. On multivariable analyses, prior antitumor necrosis factor (hazard ratio, 0.72; 95% confidence interval, 0.49-0.99) and vedolizumab exposure (hazard ratio, 0.65; 95% confidence interval, 0.48-0.88) were independently associated with lower likelihoods of achieving endoscopic remission. In patients who experienced loss of remission, 77 of 102 (75%) underwent dose optimization, and 44 of 77 (57%) achieved clinical response. An additional 152 of 681 patients (22.3%) were dose-optimized because of primary nonresponse incomplete response to UST, of whom 40.1% (61 of 152) responded. Serious infections occurred in 3.4% of patients while other noninfectious adverse events (lymphoma [n = 1], arthralgia [n = 6], rash [n = 6], headache [n = 3], hepatitis [n = 3], hair loss [n = 3], neuropathy [n = 1], and vasculitis [n = 1]) occurred in 2.4% of patients.DISCUSSION: UST represents a safe and effective treatment option for CD, with 40% of patients from a highly refractory cohort achieving clinical remission by 12 months. The greatest treatment effect of UST was seen in biologic-naive patients, and dose escalation may recapture clinical response.
C1 [Johnson, Amanda M.; Bruining, David; Kane, Sunanda; Loftus, Edward V., Jr.] Mayo Clin, Rochester, MN USA.
   [Barsky, Maria; Boland, Brigid S.; Sandborn, William J.; Dulai, Parambir S.] Univ Calif San Diego UCSD, La Jolla, CA 92093 USA.
   [Ahmed, Waseem; Bohm, Matthew; Fischer, Monika; Sagi, Sashidhar] Indiana Univ, Indianapolis, IN USA.
   [Zullow, Samantha; Chang, Shannon; Hudesman, David] NYU Langone Hlth, New York, NY USA.
   [Galati, Jonathan; Lukin, Dana; Scherl, Ellen J.] Weill Cornell Med, Jill Roberts Ctr IBD, New York, NY USA.
   [Jairath, Vipul] Western Univ, London, ON, Canada.
   [Narula, Neeraj; Mohammad, Danah] McMaster Univ, Hamilton, ON, Canada.
   [Peerani, Farhad; Dang, ThucNhi Tran; Halloran, Brendan; Baumgart, Daniel C.] Univ Alberta, Edmonton, AB, Canada.
   [Click, Benjamin H.; Garg, Rajat; Aggarwal, Manik; Regueiro, Miguel] Cleveland Clin Fdn, Cleveland, OH USA.
   [Coburn, Elliot S.; Siegel, Corey A.] Dartmouth Hitchcock Med Ctr, Lebanon, NH USA.
   [Gold, Stephanie; Agrawal, Manasi; Ungaro, Ryan C.; Colombel, Jean-Frederic; Sands, Bruce E.] Icahn Sch Med Mt Sinai, New York, NY USA.
   [Kochhar, Gursimran S.; Todorowski, Hannah; Ud Din, Nabeeha Mohy] Alleghany Hlth Network, Pittsburgh, PA USA.
   [Izanec, James; Teeple, Amanda; Gasink, Chris; Muser, Erik; Ding, Zhijie] Janssen Sci Affairs, Horsham, PA USA.
   [Swaminath, Arun; Lakhani, Komal; Hogan, Dan; Datta, Samit] Northwell Hlth, Lenox Hill Hosp, New York, NY USA.
   [Afzali, Anita] Ohio State Univ, Columbus, OH USA.
   [Ullman, Thomas] Albert Einstein Coll Med, Montefiore Med Ctr, New York, NY USA.
   [Lawlor, Garrett] Columbia Univ, New York, NY USA.
   [Dulai, Parambir S.] Northwestern Univ, Chicago, IL 60611 USA.
C3 Mayo Clinic; University of California System; University of California
   San Diego; Indiana University System; Indiana University-Purdue
   University Indianapolis; NYU Langone Medical Center; Cornell University;
   Weill Cornell Medicine; Western University (University of Western
   Ontario); McMaster University; University of Alberta; Cleveland Clinic
   Foundation; Dartmouth College; Icahn School of Medicine at Mount Sinai;
   Johnson & Johnson; Janssen Pharmaceuticals; Northwell Health; University
   System of Ohio; Ohio State University; Yeshiva University; Montefiore
   Medical Center; Columbia University; Northwestern University
RP Dulai, PS (通讯作者)，Univ Calif San Diego UCSD, La Jolla, CA 92093 USA.; Dulai, PS (通讯作者)，Northwestern Univ, Chicago, IL 60611 USA.
EM lynn.amanda@mayo.edu; mbarsky@uci.edu; Waseem.Ahmed@cuanschutz.edu;
   szullow@bidmc.harvard.edu; Jonathan.Galati@nyulangone.org;
   vjairath@uwo.ca; neeraj.narula@medportal.ca; peerani@ualberta.ca;
   benjamin.click@cuanschutz.edu; ecoburn1@gmail.com; thucnhi@ualberta.ca;
   Stephanie.gold@mountsinai.org; Manasi.Agrawal@mountsinai.org;
   gargr@ccf.org; aggarwm@ccf.org; danah.mohammad@medportal.ca;
   Brendan@ualberta.ca; Gursimran.Kochhar@AHN.ORG;
   hannah.todorowski@ahn.org; Nabeeha.Mohy-ud-din@ahn.org;
   JIzanec@its.jnj.com; ateeple@its.jnj.com; cgasink@its.jnj.com;
   EMuser@its.jnj.com; zding17@its.jnj.com; aswaminath@northwell.edu;
   kpatel2161@gmail.com; dhogan3@northwell.edu;
   Samit.kumar.datta@gmail.com; Ryan.ungaro@mssm.edu;
   bboland@health.ucsd.edu; mbohm@iu.edu; mofische@iu.edu; svsagi@iu.edu;
   Anita.Afzali@osumc.edu; tullman@montefiore.org; Garrett.Lawlor@bms.com;
   baumgart@ualberta.ca; shannon.chang@nyulangone.org;
   david.hudesman@nyulangone.org; djl9010@med.cornell.edu;
   ejs2005@med.cornell.edu; Jean-frederic.colombel@mssm.edu;
   Bruce.sands@mssm.edu; Corey.a.siegel@hitchcock.org; regueim@ccf.org;
   wsandborn@health.ucsd.edu; bruining.david@mayo.edu;
   kane.sunanda@mayo.edu; loftus.edward@mayo.edu
RI Sandborn, William/ABE-8342-2020; Regueiro, Miguel/HPG-5624-2023;
   Peerani, Farhad/JBJ-2514-2023; Ding, Zhijie/D-4523-2011; Galati,
   Jonathan/JEO-2966-2023; Dulai, Parambir/AAE-2983-2021; Loftus,
   Edward/E-8304-2011
OI Regueiro, Miguel/0000-0002-7681-8111; Peerani,
   Farhad/0000-0003-1865-3192; Loftus, Edward/0000-0001-7199-6851
FU Janssen
FX Janssen provided funding for statistical support to analyze the data and
   scientific input on data interpretation. Janssen and associated
   employees did not have access to any of the data, and all data analyses
   were performed by SUCCESS Consortium substudy investigators or
   statisticians.
CR Alric H, 2020, ALIMENT PHARM THER, V51, P948, DOI 10.1111/apt.15706
   Ananthakrishnan AN, 2013, ALIMENT PHARM THER, V38, P522, DOI 10.1111/apt.12425
   Baumgart DC, 2021, NEW ENGL J MED, V385, P1302, DOI 10.1056/NEJMra1907607
   Biemans VBC, 2020, ALIMENT PHARM THER, V52, P123, DOI 10.1111/apt.15745
   Biemans VBC, 2020, J CROHNS COLITIS, V14, P33, DOI 10.1093/ecco-jcc/jjz119
   Colombel JF, 2010, NEW ENGL J MED, V362, P1383, DOI 10.1056/NEJMoa0904492
   Dulai P, 2019, AM J GASTROENTEROL, V114, pS373, DOI 10.14309/01.ajg.0000592084.01472.42
   Dulai PS, 2016, AM J GASTROENTEROL, V111, P1147, DOI 10.1038/ajg.2016.236
   Dulai PS, 2014, GUT, V63, P1843, DOI 10.1136/gutjnl-2014-307126
   Feagan BG, 2016, NEW ENGL J MED, V375, P1946, DOI 10.1056/NEJMoa1602773
   Gisbert JP, 2009, AM J GASTROENTEROL, V104, P760, DOI 10.1038/ajg.2008.88
   Greenup AJ, 2017, SCAND J GASTROENTERO, V52, P1354, DOI 10.1080/00365521.2017.1373847
   Harris KA, 2016, INFLAMM BOWEL DIS, V22, P397, DOI 10.1097/MIB.0000000000000624
   Iborra M, 2019, ALIMENT PHARM THER, V50, P278, DOI 10.1111/apt.15371
   Iborra M, 2020, ALIMENT PHARM THER, V52, P1017, DOI 10.1111/apt.15958
   Khorrami S, 2016, INFLAMM BOWEL DIS, V22, P1662, DOI 10.1097/MIB.0000000000000842
   Ko YN, 2021, ALIMENT PHARM THER, V54, P292, DOI 10.1111/apt.16436
   Kopylov U, 2014, J CROHNS COLITIS, V8, P1516, DOI 10.1016/j.crohns.2014.06.005
   Ma C, 2017, ALIMENT PHARM THER, V45, P1232, DOI 10.1111/apt.14016
   Ma C, 2017, INFLAMM BOWEL DIS, V23, P833, DOI 10.1097/MIB.0000000000001074
   Narula N, 2018, AM J GASTROENTEROL, V113, P1912, DOI 10.1038/s41395-018-0401-4
   Ollech JE, 2021, CLIN GASTROENTEROL H, V19, P104, DOI 10.1016/j.cgh.2020.02.035
   Plevris N, 2021, J GASTROEN HEPATOL, V36, P2067, DOI 10.1111/jgh.15390
   Rutgeerts P, 1999, GASTROENTEROLOGY, V117, P761, DOI 10.1016/S0016-5085(99)70332-X
   Rutgeerts P, 2018, GASTROENTEROLOGY, V155, P1045, DOI 10.1053/j.gastro.2018.06.035
   Sandborn WJ, 2018, ALIMENT PHARM THER, V48, P65, DOI 10.1111/apt.14794
   Sandborn WJ, 2008, GASTROENTEROLOGY, V135, P1130, DOI 10.1053/j.gastro.2008.07.014
   Sandborn WJ, 2007, ANN INTERN MED, V146, P829, DOI 10.7326/0003-4819-146-12-200706190-00159
   Sandborn WJ, 2021, INFLAMM BOWEL DIS, V27, P994, DOI 10.1093/ibd/izaa236
   Sandborn WJ, 2022, CLIN GASTROENTEROL H, V20, P578, DOI 10.1016/j.cgh.2021.02.025
   Sands BE, 2022, LANCET, V399, P2200, DOI 10.1016/S0140-6736(22)00688-2
   Sedano R, 2021, CLIN GASTROENTEROL H, V19, P1497, DOI 10.1016/j.cgh.2020.07.064
   Shmidt E, 2018, INFLAMM BOWEL DIS, V24, P2461, DOI 10.1093/ibd/izy171
   Silverberg MS, 2005, CAN J GASTROENTEROL, V19, p5A, DOI 10.1155/2005/269076
   Torres J, 2017, LANCET, V389, P1741, DOI 10.1016/S0140-6736(16)31711-1
   Verstockt B, 2019, J CROHNS COLITIS, V13, P864, DOI 10.1093/ecco-jcc/jjz008
   von Elm E, 2008, J CLIN EPIDEMIOL, V61, P344, DOI 10.2471/BLT.07.045120
   Wils P, 2016, CLIN GASTROENTEROL H, V14, P242, DOI 10.1016/j.cgh.2015.09.018
   Yarur A., 2022, GASTROENTEROLOGY, V162
NR 39
TC 7
Z9 7
U1 3
U2 6
PU LIPPINCOTT WILLIAMS & WILKINS
PI PHILADELPHIA
PA TWO COMMERCE SQ, 2001 MARKET ST, PHILADELPHIA, PA 19103 USA
SN 0002-9270
EI 1572-0241
J9 AM J GASTROENTEROL
JI Am. J. Gastroenterol.
PD FEB
PY 2023
VL 118
IS 2
BP 317
EP 328
DI 10.14309/ajg.0000000000002047
PG 12
WC Gastroenterology & Hepatology
WE Science Citation Index Expanded (SCI-EXPANDED)
SC Gastroenterology & Hepatology
GA 8V4EU
UT WOS:000930586100026
PM 36191274
HC Y
HP N
DA 2024-01-22
ER

PT J
AU Wang, XM
   Lu, Y
   Wu, LY
   Zhao, C
   Song, CB
   Yu, SG
   Zhao, BX
   Zhao, TP
   Liu, HR
   Dou, CZ
   Zhang, YY
   Wu, HA
AF Wang, Xiaomei
   Lu, Yuan
   Wu, Luyi
   Zhao, Chen
   Song, Chunbin
   Yu, Shuguang
   Zhao, Baixiao
   Zhao, Tianping
   Liu, Huirong
   Dou, Chuanzi
   Zhang, Yingying
   Wu, Huangan
TI Moxibustion Inhibits the ERK Signaling Pathway and Intestinal Fibrosis
   in Rats with Crohn's Disease
SO EVIDENCE-BASED COMPLEMENTARY AND ALTERNATIVE MEDICINE
LA English
DT Article
ID GROWTH-FACTOR; PC12 CELLS; PROTEIN-KINASE; IGF-I; COLLAGEN;
   PROLIFERATION; INFLAMMATION; ACTIVATION; MIGRATION; PROMOTES
AB Intestinal fibrosis is the main pathological process in Crohn's disease (CD); acupuncture and moxibustion can inhibit the process of fibrosis in CD rats, but the regulatory mechanism remains unknown. The present study observed the effect of moxibustion on the extracellular signal-regulated kinase (ERK) signaling pathway in the CD rat. The result shows that the phosphorylation of the Ras, Raf-1, MEK-1, and ERK-1/2 proteins and the expression of the corresponding mRNAs in the colon tissue of CD rat were significantly higher than the normal control group. Both treatments with mild moxibustion and with herb-separated moxibustion significantly reduced the expression of the Ras, Raf-1, MEK-1, and ERK-1/2 proteins and Ras and Raf-1 mRNA. MEK-1 and ERK-1/2 mRNA expression in each treatment group showed a downward trend, and the ERK-1/2 mRNA levels were significantly lower in the mild moxibustion group. It indicates that Ras, Raf-1, MEK-1, and ERK-1/2 are involved in the process of intestinal fibrosis in CD rats. Moxibustion can downregulate the abnormal expression of colonic Ras, Raf-1, MEK-1, and ERK-1/2 protein and mRNA levels in CD intestinal fibrosis in rats. Moxibustion may play a role in the treatment of CD intestinal fibrosis by regulating ERK signaling pathway.
C1 [Wang, Xiaomei; Zhao, Chen; Wu, Huangan] Shanghai Univ Tradit Chinese Med, Yueyang Hosp Integrated Tradit Chinese & Western, Shanghai 200437, Peoples R China.
   [Lu, Yuan; Wu, Luyi; Song, Chunbin; Zhao, Tianping; Liu, Huirong; Dou, Chuanzi; Zhang, Yingying; Wu, Huangan] Shanghai Univ Tradit Chinese Med, Key Lab Acupuncture Moxibust & Immunol Effects, Shanghai 200030, Peoples R China.
   [Yu, Shuguang] Chengdu Univ Tradit Chinese Med, Coll Acumox & Tuina, Lab Expt Acupuncture, Chengdu 610075, Peoples R China.
   [Zhao, Baixiao] Beijing Univ Chinese Med, Sch Acupuncture Moxibust & Tuina, Beijing 100029, Peoples R China.
C3 Shanghai University of Traditional Chinese Medicine; Shanghai University
   of Traditional Chinese Medicine; Chengdu University of Traditional
   Chinese Medicine; Beijing University of Chinese Medicine
RP Wu, HA (通讯作者)，Shanghai Univ Tradit Chinese Med, Yueyang Hosp Integrated Tradit Chinese & Western, Shanghai 200437, Peoples R China.
EM wuhuangan@126.com
RI Li, June/JEF-1173-2023; liu, hui/HTO-8112-2023; liu, huan/JKI-3764-2023;
   wang, xiao/HZI-9156-2023
OI Yu, Shuguang/0000-0002-1413-8989
FU National Natural Science Foundation of China [81173331]; National Basic
   Research Program of China (973 program) [2009CB522900]
FX The authors thank Professor Shuhui Jiang for technical assistance and
   the support of the National Natural Science Foundation of China (no.
   81173331) and National Basic Research Program of China (973 program, no.
   2009CB522900). Xiaomei Wang and Yuan Lu have the same right.
CR [Anonymous], 2009, SHANXI MED J
   [Anonymous], 2006, GUID SUGG CAR US LAB
   Bai J., 2010, CHINESE J RESP CRITI, V9, P23
   Butzner JD, 1996, GUT, V38, P568, DOI 10.1136/gut.38.4.568
   Cargnello M, 2011, MICROBIOL MOL BIOL R, V75, P50, DOI 10.1128/MMBR.00031-10
   CHEN RH, 1992, MOL CELL BIOL, V12, P915, DOI 10.1128/MCB.12.3.915
   Chen Y, 2013, PROG BIOCHEM BIOPHYS, V40, P445, DOI 10.3724/SP.J.1206.2012.00028
   Dai H. Y., 2006, CHINESE J ANATOMY, V28, P776
   Dai Hong-yan, 2006, Zhongguo Yi Xue Ke Xue Yuan Xue Bao, V28, P776
   Dai M., 2009, SHIJIE HUAREN XIAOHU, V17, P1117
   DIKIC I, 1994, CURR BIOL, V4, P702, DOI 10.1016/S0960-9822(00)00155-X
   Eblen ST, 2002, MOL CELL BIOL, V22, P6023, DOI 10.1128/MCB.22.17.6023-6033.2002
   Fiddes RJ, 1998, ONCOGENE, V16, P2803, DOI 10.1038/sj.onc.1201815
   Fuentes-Calvo I, 2012, AM J PHYSIOL-CELL PH, V302, pC686, DOI 10.1152/ajpcell.00103.2011
   Gharaee-Kermani M, 2009, CURR MED CHEM, V16, P1400, DOI 10.2174/092986709787846497
   Grip O, 2000, EUR J GASTROEN HEPAT, V12, P761, DOI 10.1097/00042737-200012070-00008
   [郭丽萍 GUO Liping], 2008, [中国病理生理杂志, Chinese Journal of Pathophysiology], V24, P2428
   Huang H. C., 2005, CHINESE J GASTROENTE, V85, P1322
   Huang Hai-chang, 2005, Zhonghua Yi Xue Za Zhi, V85, P1322
   Jang JH, 2005, IN VITRO CELL DEV-AN, V41, P126
   Khokhlatchev AV, 1998, CELL, V93, P605, DOI 10.1016/S0092-8674(00)81189-7
   Kolch W, 2000, BIOCHEM J, V351, P289, DOI 10.1042/0264-6021:3510289
   Koutroubakis IE, 2003, J CLIN PATHOL, V56, P817, DOI 10.1136/jcp.56.11.817
   LIU HR, 2005, J ANHUI TRADIATIONAL, V24, P25
   [马晓芃 Ma Xiaopeng], 2008, [中国组织工程研究与临床康复, Journal of Clinical Rehabilitative Tissue Engineering Research], V12, P3853
   Manning G, 2002, SCIENCE, V298, P1912, DOI 10.1126/science.1075762
   Mason CS, 1999, EMBO J, V18, P2137, DOI 10.1093/emboj/18.8.2137
   Matallanas David, 2011, Genes Cancer, V2, P232, DOI 10.1177/1947601911407323
   Matsusaka S, 2006, N-S ARCH PHARMACOL, V373, P381, DOI 10.1007/s00210-006-0086-x
   MORRIS GP, 1989, GASTROENTEROLOGY, V96, P795, DOI 10.1016/0016-5085(89)90904-9
   Mowat C, 2011, GUT, V60, P571, DOI 10.1136/gut.2010.224154
   NGUYEN TT, 1993, J BIOL CHEM, V268, P9803
   Pucilowska JB, 2000, AM J PHYSIOL-GASTR L, V279, pG1307, DOI 10.1152/ajpgi.2000.279.6.G1307
   Shen M. H., 2007, J CLIN ACUPUNCTURE M, V23, P62
   [沈梅红 SHEN Meihong], 2007, [针刺研究, Acupuncture Research], V32, P368
   Song Y. F., 2005, CHINESE J CLIN HEPAT, V21, P125
   Speca S, 2012, WORLD J GASTROENTERO, V18, P3635, DOI 10.3748/wjg.v18.i28.3635
   Steelman LS, 2011, AGING-US, V3, P192, DOI 10.18632/aging.100296
   Tang MX, 2007, MOL CELL BIOCHEM, V301, P109, DOI 10.1007/s11010-006-9401-6
   TRAVERSE S, 1994, CURR BIOL, V4, P694, DOI 10.1016/S0960-9822(00)00154-8
   Wang C., 2005, SHANGHAI ZHENJIU ZAZ, V24, P33
   Wang XM, 2012, WORLD J GASTROENTERO, V18, P6819, DOI 10.3748/wjg.v18.i46.6819
   [吴伟玲 WU Weiling], 2007, [南京医科大学学报. 自然科学版, Acta Universitatis Medicinalis Nanjing], V27, P1126
   [杨宗保 YANG Zong-bao], 2009, [基础医学与临床, Basic & Clinical Medicine], V29, P135
   Zheng Jia Ju, 2005, Chin J Dig Dis, V6, P175, DOI 10.1111/j.1443-9573.2005.00227.x
   Zhu B, 2010, NEPHROL DIAL TRANSPL, V25, P3180, DOI 10.1093/ndt/gfq239
   Zimmermann EM, 1997, AM J PHYSIOL-GASTR L, V273, pG875, DOI 10.1152/ajpgi.1997.273.4.G875
NR 47
TC 15
Z9 16
U1 2
U2 18
PU HINDAWI LTD
PI LONDON
PA ADAM HOUSE, 3RD FLR, 1 FITZROY SQ, LONDON, W1T 5HF, ENGLAND
SN 1741-427X
EI 1741-4288
J9 EVID-BASED COMPL ALT
JI Evid.-based Complement Altern. Med.
PY 2013
VL 2013
AR 198282
DI 10.1155/2013/198282
PG 12
WC Integrative & Complementary Medicine
WE Science Citation Index Expanded (SCI-EXPANDED)
SC Integrative & Complementary Medicine
GA 194MC
UT WOS:000322636400001
PM 23970928
OA gold, Green Published, Green Submitted
DA 2024-01-22
ER

PT J
AU Horwat, P
   Kopec, S
   Garczyk, A
   Kaliciak, I
   Starega, Z
   Drogowski, K
   Mardas, M
   Stelmach-Mardas, M
AF Horwat, Paulina
   Kopec, Stanislaw
   Garczyk, Aleksandra
   Kaliciak, Iwona
   Starega, Zuzanna
   Drogowski, Konstanty
   Mardas, Marcin
   Stelmach-Mardas, Marta
TI Influence of Enteral Nutrition on Gut Microbiota Composition in Patients
   with Crohn's Disease: A Systematic Review
SO NUTRIENTS
LA English
DT Review
DE inflammatory bowel disease; nutrition; time of remission; malnutrition
ID ACTIVITY INDEX; DIET; CHILDREN; MODULATION; IMPACT
AB The aim of the study was to systematically and comprehensively evaluate whether exclusive enteral nutrition (EEN) has impact on gut microbiota in patients with Crohn's disease (CD). The databases PUBMED (MEDLINE), SCOPUS and WEB OF SCIENCE were searched. Out of 232 studies, 9 met inclusion criteria. The combined analyzed population consists of 118 patients with CD and treated with EEN with a time of intervention of 2-12 weeks. Studies were conducted in children, with the exception of one study. All applied feeding formulas had similar energy value and composition. The microbiome analysis was based on 16S rRNA gene sequencing of faecal samples. In all studies, EEN treatment decreases inflammatory markers (i.e., hs-CRP and FCP). A change in abundance of numerous bacterial families (Clostridiaceae, Eubacteriaceae, Bacteroidaceae) was noticed, especially in Bacteroidaceae. An increase in families connected to the more severe clinical course (Fusobacteria, Prevotella, Lachnospiraceae) was observed in only 2.5% of CD patients. Our analyses suggest EEN has a beneficial influence on gut microbiome in patients with CD, which is interrelated with clinical patient's improvement and time of disease remission.
C1 [Horwat, Paulina; Kopec, Stanislaw; Garczyk, Aleksandra; Kaliciak, Iwona; Starega, Zuzanna; Drogowski, Konstanty; Stelmach-Mardas, Marta] Poznan Univ Med Sci, Dept Biophys, PL-60780 Poznan, Poland.
   [Mardas, Marcin] Poznan Univ Med Sci, Dept Oncol, PL-60569 Poznan, Poland.
C3 Poznan University of Medical Sciences; Poznan University of Medical
   Sciences
RP Stelmach-Mardas, M (通讯作者)，Poznan Univ Med Sci, Dept Biophys, PL-60780 Poznan, Poland.
EM paulina.horwat9@gmail.com; s.kopec@macron.pl;
   garczykaleksandra@gmail.com; ikaliciak@o2.pl; zuziastarega@wp.pl;
   drogowskos@wp.pl; marcin.mardas@ump.edu.pl; stelmach@ump.edu.pl
RI Garczyk, Aleksandra/HMV-2020-2023
OI , Marta/0000-0001-5944-1642
CR Ananthakrishnan AN, 2015, NAT REV GASTRO HEPAT, V12, P205, DOI 10.1038/nrgastro.2015.34
   Ashton JJ, 2017, MEDICINE, V96, DOI 10.1097/MD.0000000000007347
   D'Argenio V, 2013, AM J GASTROENTEROL, V108, P851, DOI 10.1038/ajg.2013.46
   Dahiya DK, 2019, MICROBIOME AND METABOLOME IN DIAGNOSIS, THERAPY, AND OTHER STRATEGIC APPLICATIONS, P417, DOI 10.1016/B978-0-12-815249-2.00044-0
   Donnellan CF, 2013, THER ADV GASTROENTER, V6, P231, DOI 10.1177/1756283X13477715
   Forbes Alastair, 2017, Clin Nutr, V36, P321, DOI 10.1016/j.clnu.2016.12.027
   Freeman HJ, 2008, WORLD J GASTROENTERO, V14, P4127, DOI 10.3748/wjg.14.4127
   Geirnaert A, 2017, SCI REP-UK, V7, DOI 10.1038/s41598-017-11734-8
   Gerasimidis K, 2011, J HUM NUTR DIET, V24, P313, DOI 10.1111/j.1365-277X.2011.01171.x
   Gerasimidis K, 2014, INFLAMM BOWEL DIS, V20, P861, DOI 10.1097/MIB.0000000000000023
   Gerasimidis K, 2012, INFLAMM BOWEL DIS, V18, P1672, DOI 10.1002/ibd.21916
   Gong DW, 2017, BIOMED RES INT, V2017, DOI 10.1155/2017/8102589
   Hyams J, 2005, J PEDIATR GASTR NUTR, V41, P416, DOI 10.1097/01.mpg.0000183350.46795.42
   Jia WJ, 2010, FEMS MICROBIOL LETT, V310, P138, DOI 10.1111/j.1574-6968.2010.02057.x
   Kaakoush NO, 2015, CLIN TRANSL GASTROEN, V6, DOI 10.1038/ctg.2014.21
   Kang Y, 2019, PEDIATR GASTROENTERO, V22, P72, DOI 10.5223/pghn.2019.22.1.72
   Leach ST, 2008, ALIMENT PHARM THER, V28, P724, DOI 10.1111/j.1365-2036.2008.03796.x
   Lee D, 2015, GASTROENTEROLOGY, V148, P1087, DOI 10.1053/j.gastro.2015.01.007
   Lewis JD, 2015, CELL HOST MICROBE, V18, P489, DOI 10.1016/j.chom.2015.09.008
   Logan M, 2019, ALIMENT PHARM THER, V50, P664, DOI 10.1111/apt.15425
   MacLellan A, 2017, NUTRIENTS, V9, DOI 10.3390/nu9050447
   Mariat D, 2009, BMC MICROBIOL, V9, DOI 10.1186/1471-2180-9-123
   Quince C, 2015, AM J GASTROENTEROL, V110, P1718, DOI 10.1038/ajg.2015.357
   Schwerd T, 2016, J ALLERGY CLIN IMMUN, V138, P592, DOI 10.1016/j.jaci.2015.12.1331
   Shiga H, 2012, DIGEST LIVER DIS, V44, P736, DOI 10.1016/j.dld.2012.04.014
   Sigall-Boneh R, 2017, J CROHNS COLITIS, V11, P1407, DOI 10.1093/ecco-jcc/jjx109
   Wall CL, 2013, WORLD J GASTROENTERO, V19, P7652, DOI 10.3748/wjg.v19.i43.7652
NR 27
TC 13
Z9 13
U1 0
U2 7
PU MDPI
PI BASEL
PA ST ALBAN-ANLAGE 66, CH-4052 BASEL, SWITZERLAND
EI 2072-6643
J9 NUTRIENTS
JI Nutrients
PD SEP
PY 2020
VL 12
IS 9
AR 2551
DI 10.3390/nu12092551
PG 11
WC Nutrition & Dietetics
WE Science Citation Index Expanded (SCI-EXPANDED)
SC Nutrition & Dietetics
GA OG6QF
UT WOS:000582005200001
PM 32842543
OA Green Published, gold
DA 2024-01-22
ER

PT J
AU Lee, MH
   Lubner, MG
   Peebles, JK
   Hinshaw, MA
   Menias, CO
   Levine, MS
   Pickhardt, PJ
AF Lee, Matthew H.
   Lubner, Meghan G.
   Peebles, J. Klint
   Hinshaw, Molly A.
   Menias, Christine O.
   Levine, Marc S.
   Pickhardt, Perry J.
TI Clinical, Imaging, and Pathologic Features of Conditions with Combined
   Esophageal and Cutaneous Manifestations
SO RADIOGRAPHICS
LA English
DT Article
ID SQUAMOUS-CELL CARCINOMA; LICHEN-PLANUS; GLYCOGENIC ACANTHOSIS;
   RADIOGRAPHIC FINDINGS; CROHNS-DISEASE; CYTOMEGALOVIRUS ESOPHAGITIS;
   INTERNATIONAL CONSENSUS; EPIDERMOLYSIS-BULLOSA; METASTATIC MELANOMA;
   DIAGNOSTIC-CRITERIA
AB A variety of clinically significant conditions can affect both the esophagus and the skin. Esophageal and cutaneous manifestations may directly reflect the underlying disease process, as in infections such as herpes simplex virus, bullous diseases such as epidermolysis bullosa and mucous membrane pemphigoid, connective tissue diseases such as systemic sclerosis, and inflammatory diseases such as lichen planus. Alternatively, esophageal and cutaneous findings may result from conditions that are closely associated with and potentially pathognomonic for but distinct from the underlying disease process, as in genetic diseases such as Cowden syndrome or paraneoplastic syndromes such as acrokeratosis paraneoplastica. Other diseases such as Crohn disease may have cutaneous manifestations that directly reflect the same underlying inflammatory process that affects the gastrointestinal tract or cutaneous manifestations that represent reactive or associated conditions distinct from the underlying inflammatory process. The cutaneous manifestations of disease may precede, coincide with, or follow the esophageal manifestations of disease. The authors present the characteristic clinical features and imaging findings associated with common and uncommon conditions that have esophageal and cutaneous manifestations. Each condition is presented with a brief overview, discussion of salient clinical and cutaneous manifestations, and description of the typical esophageal imaging findings, with particular attention to implications for diagnosis, prognosis, and treatment. Recognition of potential associations between cutaneous lesions and esophageal imaging findings is important for establishing a specific diagnosis or generating a meaningful differential diagnosis. Work of the U.S. Government published under an exclusive license with the RSNA.
C1 [Lee, Matthew H.] Naval Med Ctr Camp Lejeune, Dept Radiol, Camp Lejeune, NC 28547 USA.
   [Lubner, Meghan G.; Pickhardt, Perry J.] Univ Wisconsin, Dept Radiol, Sch Med & Publ Hlth, Madison, WI 53706 USA.
   [Peebles, J. Klint; Hinshaw, Molly A.] Univ Wisconsin, Dept Dermatol, Sch Med & Publ Hlth, Madison, WI USA.
   [Menias, Christine O.] Mayo Clin, Dept Radiol, Scottsdale, AZ USA.
   [Levine, Marc S.] Hosp Univ Penn, Dept Radiol, 3400 Spruce St, Philadelphia, PA 19104 USA.
C3 University of Wisconsin System; University of Wisconsin Madison;
   University of Wisconsin System; University of Wisconsin Madison; Mayo
   Clinic; Mayo Clinic Phoenix; University of Pennsylvania
RP Lee, MH (通讯作者)，Naval Med Ctr Camp Lejeune, Dept Radiol, Camp Lejeune, NC 28547 USA.
EM matthew.harlanlee@gmail.com
CR ALKUTOUBI MA, 1984, CLIN RADIOL, V35, P131
   BALTHAZAR EJ, 1987, AM J ROENTGENOL, V149, P919, DOI 10.2214/ajr.149.5.919
   Bate SL, 2010, CLIN INFECT DIS, V50, P1439, DOI 10.1086/652438
   Baumgart DC, 2012, LANCET, V380, P1590, DOI 10.1016/S0140-6736(12)60026-9
   Beluffi G, 2004, PEDIATR RADIOL, V34, P742, DOI 10.1007/s00247-004-1187-7
   BERLINER L, 1981, RADIOLOGY, V141, P607, DOI 10.1148/radiology.141.3.7302211
   BOLOGNIA JL, 1995, SEMIN DERMATOL, V14, P84, DOI 10.1016/S1085-5629(05)80002-1
   BONAVINA L, 1987, ANN SURG, V206, P173, DOI 10.1097/00000658-198708000-00010
   BROWN JH, 1991, AM J ROENTGENOL, V157, P318, DOI 10.2214/ajr.157.2.1853814
   BUSS DH, 1979, AM J MED, V66, P457, DOI 10.1016/0002-9343(79)91068-4
   Calabrese C, 2003, GASTROINTEST ENDOSC, V57, P596, DOI 10.1067/mge.2003.154
   CAPUTY GG, 1991, ARCH SURG-CHICAGO, V126, P1353
   Chan LS, 2002, ARCH DERMATOL, V138, P370, DOI 10.1001/archderm.138.3.370
   Chan LS, 2001, CLIN DERMATOL, V19, P703, DOI 10.1016/S0738-081X(00)00196-6
   Chryssostalis A, 2008, ENDOSCOPY, V40, P764, DOI 10.1055/s-2008-1077357
   Dang NN, 2008, EXP DERMATOL, V17, P553, DOI 10.1111/j.1600-0625.2008.00723.x
   Guerra-Leal JD, 2016, AM J ROENTGENOL, V207, P778, DOI 10.2214/AJR.16.16115
   DASGUPTA TK, 1964, ARCH SURG-CHICAGO, V88, P969
   De Felice KM, 2015, INFLAMM BOWEL DIS, V21, P2106, DOI 10.1097/MIB.0000000000000469
   Decker GAG, 2001, INFLAMM BOWEL DIS, V7, P113, DOI 10.1097/00054725-200105000-00006
   DINSMORE RE, 1966, RADIOLOGY, V87, P348, DOI 10.1148/87.2.348
   Dunnick NR, 2000, RADIOGRAPHICS, V20, P257, DOI 10.1148/radiographics.20.1.g00ja27257
   Fine JD, 2008, J AM ACAD DERMATOL, V58, P931, DOI 10.1016/j.jaad.2008.02.004
   Fishman SJ, 2005, ANN SURG, V241, P523, DOI 10.1097/01.sla.0000154689.85629.93
   Fox LP, 2011, J AM ACAD DERMATOL, V65, P175, DOI 10.1016/j.jaad.2010.03.029
   Gabrielli A, 2009, NEW ENGL J MED, V360, P1989, DOI 10.1056/NEJMra0806188
   GEFTER WB, 1981, RADIOLOGY, V138, P25, DOI 10.1148/radiology.138.1.7470215
   Goetze S, 2017, SKIN PHARMACOL PHYS, V30, P76, DOI 10.1159/000458761
   GOHEL V, 1981, AM J ROENTGENOL, V137, P872, DOI 10.2214/ajr.137.4.872
   Hagen JW, 2015, DERMATOL CLIN, V33, P417, DOI 10.1016/j.det.2015.03.007
   Hayes BB, 2004, ARCH DERMATOL, V140, P463, DOI 10.1001/archderm.140.4.463
   Heald B, 2010, GASTROENTEROLOGY, V139, P1927, DOI 10.1053/j.gastro.2010.06.061
   Iyer RB, 2003, AM J ROENTGENOL, V181, P785, DOI 10.2214/ajr.181.3.1810785
   Katzka DA, 2010, CLIN GASTROENTEROL H, V8, P777, DOI 10.1016/j.cgh.2010.04.024
   Kay PS, 1997, AM J GASTROENTEROL, V92, P1038
   Kern JS, 2016, EUR J GASTROEN HEPAT, V28, P1374, DOI 10.1097/MEG.0000000000000732
   Kethu SR, 2006, J CLIN GASTROENTEROL, V40, P467, DOI 10.1097/00004836-200607000-00003
   Krishnam MS, 2007, RADIOGRAPHICS, V27, P957, DOI 10.1148/rg.274065141
   Kurtzman DJB, 2014, J AM ACAD DERMATOL, V71, P804, DOI 10.1016/j.jaad.2014.04.002
   Levi Zohar, 2011, Clin Transl Gastroenterol, V2, pe5, DOI 10.1038/ctg.2011.4
   Levine MS, 2008, CLIN GASTROENTEROL H, V6, P11, DOI 10.1016/j.cgh.2007.10.029
   LEVINE MS, 1991, RADIOLOGY, V179, P1
   Levine MS, 2005, RADIOLOGY, V237, P414, DOI 10.1148/radiol.2372050199
   LEVINE MS, 1985, RADIOLOGY, V154, P581, DOI 10.1148/radiology.154.3.3969456
   LEVINE MS, 1987, RADIOLOGY, V165, P815, DOI 10.1148/radiology.165.3.2825235
   LEVINE MS, 1981, AM J ROENTGENOL, V136, P863, DOI 10.2214/ajr.136.5.863
   LEVINE MS, 1994, ABDOM IMAGING, V19, P6, DOI 10.1007/BF02165851
   Lewis RB, 2013, RADIOGRAPHICS, V33, P1083, DOI 10.1148/rg.334135027
   Liu SY, 2009, ARCH DERMATOL, V145, P1040, DOI 10.1001/archdermatol.2009.200
   Lopes S, 2017, DERMATOL ONLINE J, V23
   Luedtke P, 2003, RADIOGRAPHICS, V23, P897, DOI 10.1148/rg.234025717
   MAURO MA, 1987, AM J ROENTGENOL, V149, P925, DOI 10.2214/ajr.149.5.925
   McGarrity TJ, 2003, AM J GASTROENTEROL, V98, P1429, DOI 10.1016/S0002-9270(03)00276-4
   NAYLOR MF, 1995, ABDOM IMAGING, V20, P97, DOI 10.1007/BF00201511
   Pennathur A, 2013, LANCET, V381, P400, DOI 10.1016/S0140-6736(12)60643-6
   Pilarski R, 2013, JNCI-J NATL CANCER I, V105, P1607, DOI 10.1093/jnci/djt277
   Ramanathan J, 2000, AM J GASTROENTEROL, V95, P2171, DOI 10.1111/j.1572-0241.2000.02299.x
   Rauschecker AM, 2017, AM J ROENTGENOL, V208, P101, DOI 10.2214/AJR.16.16793
   Ryan JM, 1998, RADIOLOGY, V206, P389, DOI 10.1148/radiology.206.2.9457190
   Sam JW, 2000, AM J ROENTGENOL, V174, P999, DOI 10.2214/ajr.174.4.1740999
   Sanchez AA, 2008, ARCH PATHOL LAB MED, V132, P1623, DOI 10.1043/1543-2165(2008)132[1623:COPAMM]2.0.CO;2
   Shah KR, 2013, J AM ACAD DERMATOL, V68, DOI 10.1016/j.jaad.2012.10.037
   Sharma Vikas, 2006, Dermatol Online J, V12, P11
   SHORTSLEEVE MJ, 1992, RADIOLOGY, V182, P859, DOI 10.1148/radiology.182.3.1535908
   Soblet J, 2017, J INVEST DERMATOL, V137, P207, DOI 10.1016/j.jid.2016.07.034
   Stanich PP, 2011, MAYO CLIN PROC, V86, P489, DOI 10.4065/mcp.2010.0816
   Syn WK, 2004, DIS ESOPHAGUS, V17, P180, DOI 10.1111/j.1442-2050.2004.00398.x
   TEPLICK JG, 1980, RADIOLOGY, V134, P23, DOI 10.1148/radiology.134.1.7350610
   Thrash B, 2013, J AM ACAD DERMATOL, V68, DOI 10.1016/j.jaad.2012.10.036
   TRAVIS SPL, 1992, LANCET, V340, P1505, DOI 10.1016/0140-6736(92)92759-9
   Tutuian R, 2010, BEST PRACT RES CL GA, V24, P91, DOI 10.1016/j.bpg.2010.02.005
   VAHEY TN, 1986, DIGEST DIS SCI, V31, P1192, DOI 10.1007/BF01296517
   van den Hoogen F, 2013, ANN RHEUM DIS, V72, P1747, DOI [10.1002/art.38098, 10.1136/annrheumdis-2013-204424]
   Viteri A, 2005, J AM ACAD DERMATOL, V52, P711, DOI 10.1016/j.jaad.2004.12.017
   White SB, 2010, RADIOLOGY, V256, P127, DOI 10.1148/radiol.10091060
   WILCOX CM, 1992, AM J MED, V92, P412, DOI 10.1016/0002-9343(92)90272-D
   WILCOX CM, 1990, ANN INTERN MED, V113, P589, DOI 10.7326/0003-4819-113-8-589
   Yoo CC, 1998, RADIOLOGY, V209, P455, DOI 10.1148/radiology.209.2.9807573
NR 78
TC 7
Z9 7
U1 0
U2 1
PU RADIOLOGICAL SOC NORTH AMERICA (RSNA)
PI OAK BROOK
PA 820 JORIE BLVD, SUITE 200, OAK BROOK, ILLINOIS, UNITED STATES
SN 0271-5333
J9 RADIOGRAPHICS
JI Radiographics
PD SEP-OCT
PY 2019
VL 39
IS 5
BP 1411
EP 1434
DI 10.1148/rg.2019190052
PG 24
WC Radiology, Nuclear Medicine & Medical Imaging
WE Science Citation Index Expanded (SCI-EXPANDED)
SC Radiology, Nuclear Medicine & Medical Imaging
GA IW2RQ
UT WOS:000484828500014
PM 31419189
DA 2024-01-22
ER

PT S
AU Karolewska-Bochenek, K
   Grzesiowski, P
   Banaszkiewicz, A
   Gawronska, A
   Kotowska, M
   Dziekiewicz, M
   Albrecht, P
   Radzikowski, A
   Lazowska-Przeorek, I
AF Karolewska-Bochenek, Katarzyna
   Grzesiowski, Pawel
   Banaszkiewicz, Aleksandra
   Gawronska, Agnieszka
   Kotowska, Maria
   Dziekiewicz, Marcin
   Albrecht, Piotr
   Radzikowski, Andrzej
   Lazowska-Przeorek, Izabella
BE Pokorski, M
TI A Two-Week Fecal Microbiota Transplantation Course in Pediatric Patients
   with Inflammatory Bowel Disease
SO CLINICAL INVESTIGATION
SE Advances in Experimental Medicine and Biology
LA English
DT Article; Book Chapter
DE Children; Crohn's disease; Fecal microbiota transplantation;
   Inflammatory bowel disease; Ulcerative colitis
ID ULCERATIVE-COLITIS; CHILDREN
AB Dysbiosis plays a major role in the etiology of inflammatory bowel disease (IBD). Fecal microbiota transplantation (FMT) is a new promising option for IBD treatment. We aimed to assess the effectiveness of a two-week FMT course in children with IBD. Ten patients, 10-17 years of age with moderate to severe IBD received a course of eight doses of freshly prepared FMT via a nasoduodenal tube or gastroscopy. All of the patients had pancolitis. There were eight cases of ulcerative colitis (UC) and two of Crohn's disease (CD). Disease activity was evaluated using the Pediatric UC Activity Index (PUCAI) and Pediatric CD Activity Index (PCDAI) for UC and CD, respectively, CRP, and fecal calprotectin on the day before the first infusion and then on the day before the next course of FMT. Clinical response, defined as a decrease of 15 points in either index, was observed in 9/10 patients (seven UC and two CD). Clinical remission, defined as a PCDAI score <= 10 and PUCAI score < 10 measured at the same time point, was observed in 3/8 UC patients and 2/2 CD patients. Side effects observed were self-limiting and benign. We conclude that a short, intensive course of FMT has a beneficial effect on UC and CD colitis. FMT was well-tolerated and safe. Nonetheless, an optimal protocol of FMT administration is crucial for treatment efficacy.
C1 [Karolewska-Bochenek, Katarzyna; Banaszkiewicz, Aleksandra; Gawronska, Agnieszka; Kotowska, Maria; Dziekiewicz, Marcin; Albrecht, Piotr; Radzikowski, Andrzej; Lazowska-Przeorek, Izabella] Warsaw Med Univ, Dept Paediat Gastroenterol & Nutr, Warsaw, Poland.
   [Grzesiowski, Pawel] Prevent Med & Rehabil Ctr, Infect Prevent Inst, Warsaw, Poland.
C3 Medical University of Warsaw
RP Lazowska-Przeorek, I (通讯作者)，Warsaw Med Univ, Dept Paediat Gastroenterol & Nutr, Warsaw, Poland.
EM ilazowska@gmail.com
RI Łazowska-Przeorek, Izabella/X-2855-2018; Dziekiewicz,
   Marcin/M-6293-2018; Karolewska-Bochenek, Katarzyna A/X-3442-2018;
   Albrecht, Piotr/N-1116-2018; Grzesiowski, Pawel/AAP-2605-2020;
   Radzikowski, Andrzej T/X-2897-2018; Banaszkiewicz,
   Aleksandra/W-5083-2018; Kotowska, Maria/X-2856-2018; Gawrońska,
   Agnieszka/X-1887-2018
OI Łazowska-Przeorek, Izabella/0000-0003-4131-7373; Dziekiewicz,
   Marcin/0000-0002-8465-3214; Karolewska-Bochenek, Katarzyna
   A/0000-0002-3331-7210; Albrecht, Piotr/0000-0001-5894-1039; Grzesiowski,
   Pawel/0000-0003-1984-7159; Radzikowski, Andrzej T/0000-0002-0910-0337;
   Banaszkiewicz, Aleksandra/0000-0001-7684-6887; Kotowska,
   Maria/0000-0001-7828-1728; Gawrońska, Agnieszka/0000-0001-6521-1050
CR Benchimol EI, 2011, INFLAMM BOWEL DIS, V17, P423, DOI 10.1002/ibd.21349
   BENNET JD, 1989, LANCET, V1, P164
   Borody TJ, 2003, J CLIN GASTROENTEROL, V37, P42, DOI 10.1097/00004836-200307000-00012
   Campieri M, 2001, GUT, V48, P132, DOI 10.1136/gut.48.1.132
   Colman RJ, 2014, J CROHNS COLITIS, V8, P1569, DOI 10.1016/j.crohns.2014.08.006
   Kaakoush NO, 2012, J CLIN MICROBIOL, V50, P3258, DOI 10.1128/JCM.01396-12
   Kellermayer R, 2015, AM J GASTROENTEROL, V110, P604, DOI 10.1038/ajg.2015.19
   Kostic AD, 2014, GASTROENTEROLOGY, V146, P1489, DOI 10.1053/j.gastro.2014.02.009
   Kunde S, 2013, J PEDIATR GASTR NUTR, V56, P597, DOI 10.1097/MPG.0b013e318292fa0d
   Levine A, 2014, J PEDIATR GASTR NUTR, V58, P795, DOI 10.1097/MPG.0000000000000239
   Michail S, 2012, INFLAMM BOWEL DIS, V18, P1799, DOI 10.1002/ibd.22860
   Moayyedi P, 2015, GASTROENTEROLOGY, V149, P102, DOI 10.1053/j.gastro.2015.04.001
   Pariente B, 2011, INFLAMM BOWEL DIS, V17, P1415, DOI 10.1002/ibd.21506
   Rossen NG, 2015, GASTROENTEROLOGY, V149, P110, DOI 10.1053/j.gastro.2015.03.045
   Suskind DL, 2015, INFLAMM BOWEL DIS, V21, P556, DOI 10.1097/MIB.0000000000000307
   Suskind DL, 2015, J PEDIATR GASTR NUTR, V60, P27, DOI 10.1097/MPG.0000000000000544
   Turner D, 2014, DIGEST DIS, V32, P419, DOI 10.1159/000358148
   van Nood E, 2013, NEW ENGL J MED, V368, P2145, DOI [10.1056/NEJMoa1205037, 10.1056/NEJMc1303919]
NR 18
TC 26
Z9 28
U1 0
U2 3
PU SPRINGER INTERNATIONAL PUBLISHING AG
PI CHAM
PA GEWERBESTRASSE 11, CHAM, CH-6330, SWITZERLAND
SN 0065-2598
EI 2214-8019
BN 978-3-319-74080-5; 978-3-319-74079-9
J9 ADV EXP MED BIOL
JI Adv.Exp.Med.Biol.
PY 2018
VL 1047
BP 81
EP 87
DI 10.1007/5584_2017_123
D2 10.1007/978-3-319-74080-5
PG 7
WC Biology; Medicine, Research & Experimental; Respiratory System
WE Book Citation Index– Science (BKCI-S); Science Citation Index Expanded (SCI-EXPANDED)
SC Life Sciences & Biomedicine - Other Topics; Research & Experimental
   Medicine; Respiratory System
GA BL8IU
UT WOS:000456451700010
PM 29151253
DA 2024-01-22
ER

PT J
AU Camilleri, M
AF Camilleri, Michael
TI GIH Clinical Research 2003-2004: The Year in Review
SO CLINICAL GASTROENTEROLOGY AND HEPATOLOGY
LA English
DT Review
ID LOW-CARBOHYDRATE; THERAPY; OBESITY; PANCREATITIS; DIET
AB This article summarizes the clinical research advances in gastroenterology and hepatology that were reviewed during the Plenary Session of the American Gastroenterological Association's Annual Meeting in May 2004 in New Orleans, Louisiana. The clinical research advances included the efficacy of infliximab in the treatment of fistulizing Crohn's disease, survival after isolated intestinal transplantation, the role of endoscopic treatment of bleeding peptic ulcers and Barrett's esophagus, the recurrence of cancer after laparoscopic colectomy, the impact of microsatellite instability on the response to adjuvant chemotherapy with 5-fluorouracil (5-FU), the epidemiology of obesity and its response to low-carbohydrate diets, the potential role of gastrointestinal factors in the development of obesity, and, the newly appreciated condition, autoimmune pancreatitis with associated cholangitis. Clinical research advances will impact the management of digestive diseases.
C1 Mayo Clin, Rochester, MN 55905 USA.
C3 Mayo Clinic
RP Camilleri, M (通讯作者)，Mayo Clin, Charlton 8-110,200 1st St SW, Rochester, MN 55905 USA.
EM camilleri.michael@mayo.edu
FU National Institutes of Health [RO1-DK54681, K24-DK-02638]; Johnson and
   Johnson
FX Supported in part by grants #RO1-DK54681 and #K24-DK-02638 from the
   National Institutes of Health. M.C. has received a research grant
   (2000-2003) from Johnson and Johnson, which markets infliximab; however,
   the grant was for work unrelated to that drug or disease.
CR [Anonymous], 1998, DR ATKINS NEW DIET R
   Attwood SEA, 2003, CLIN GASTROENTEROL H, V1, P258, DOI 10.1016/S1542-3565(03)00128-9
   Batterham RL, 2003, NEW ENGL J MED, V349, P941, DOI 10.1056/NEJMoa030204
   Carethers JM, 2004, GASTROENTEROLOGY, V126, P394, DOI 10.1053/j.gastro.2003.12.023
   de la Chapelle A, 2003, NEW ENGL J MED, V349, P209, DOI 10.1056/NEJMp038099
   Delgado-Aros S, 2004, GASTROENTEROLOGY, V126, P432, DOI 10.1053/j.gastro.2003.11.007
   Fishbein TM, 2003, TRANSPLANTATION, V76, P636, DOI 10.1097/01.TP.0000083042.03188.6C
   Foster GD, 2003, NEW ENGL J MED, V348, P2082, DOI 10.1056/NEJMoa022207
   Hirano K, 2003, CLIN GASTROENTEROL H, V1, P453, DOI 10.1016/S1542-3565(03)00221-0
   Livingston EH, 2004, SURGERY, V135, P288, DOI 10.1016/j.surg.2003.07.008
   Mokdad AH, 2003, JAMA-J AM MED ASSOC, V289, P76, DOI 10.1001/jama.289.1.76
   Nelson H, 2004, NEW ENGL J MED, V350, P2050
   Pacifico RJ, 2003, CLIN GASTROENTEROL H, V1, P252, DOI 10.1016/S1542-3565(03)00129-0
   Ribic CM, 2003, NEW ENGL J MED, V349, P247, DOI 10.1056/NEJMoa022289
   Samaha FF, 2003, NEW ENGL J MED, V348, P2074, DOI 10.1056/NEJMoa022637
   Sands BE, 2004, NEW ENGL J MED, V350, P876, DOI 10.1056/NEJMoa030815
   Sinha A, 2003, NEW ENGL J MED, V349, P350, DOI 10.1056/NEJMoa013136
   Steinbrook R, 2004, NEW ENGL J MED, V350, P1075, DOI 10.1056/NEJMp048029
   Sturm R, 2003, ARCH INTERN MED, V163, P2146, DOI 10.1001/archinte.163.18.2146
   Sung JJY, 2003, ANN INTERN MED, V139, P237, DOI 10.7326/0003-4819-139-4-200308190-00005
   Yadav D, 2003, CLIN GASTROENTEROL H, V1, P129, DOI 10.1053/cgh.2003.50016
NR 21
TC 0
Z9 0
U1 0
U2 1
PU ELSEVIER SCIENCE INC
PI NEW YORK
PA STE 800, 230 PARK AVE, NEW YORK, NY 10169 USA
SN 1542-3565
EI 1542-7714
J9 CLIN GASTROENTEROL H
JI Clin. Gastroenterol. Hepatol.
PD DEC
PY 2004
VL 2
IS 12
BP 1043
EP 1047
DI 10.1016/S1542-3565(04)00448-3
PG 5
WC Gastroenterology & Hepatology
WE Science Citation Index Expanded (SCI-EXPANDED)
SC Gastroenterology & Hepatology
GA V19KX
UT WOS:000208072400002
PM 15625646
OA Bronze
DA 2024-01-22
ER

PT J
AU Mpofu, S
   Fatima, F
   Moots, RJ
AF Mpofu, S
   Fatima, F
   Moots, RJ
TI Anti-TNF-α therapies:: they are all the same (aren't they?)
SO RHEUMATOLOGY
LA English
DT Review
ID NECROSIS-FACTOR-ALPHA; CHIMERIC MONOCLONAL-ANTIBODY;
   RHEUMATOID-ARTHRITIS; CROHNS-DISEASE; ANKYLOSING-SPONDYLITIS;
   HEART-FAILURE; DOUBLE-BLIND; T-CELLS; INFLIXIMAB; ETANERCEPT
C1 Univ Liverpool, Acad Rheumatol Unit, Ctr Clin Sci, Univ Hosp Aintree, Liverpool L9 7AL, Merseyside, England.
C3 University of Liverpool
RP Moots, RJ (通讯作者)，Univ Liverpool, Acad Rheumatol Unit, Ctr Clin Sci, Univ Hosp Aintree, Longmoor Lane, Liverpool L9 7AL, Merseyside, England.
EM rjmoots@liv.ac.uk
RI Moots, Robert/AAM-8091-2020
CR Ang HTS, 2003, J RHEUMATOL, V30, P2315
   Bacon PA, 2002, ARTHRITIS RHEUM-US, V46, pS332
   BANNER DW, 1993, CELL, V73, P431, DOI 10.1016/0092-8674(93)90132-A
   BRENNAN FM, 1989, LANCET, V2, P244
   Buch MH, 2004, ANN RHEUM DIS, V63, P1344, DOI 10.1136/ard.2003.014878
   CHU CQ, 1991, ARTHRITIS RHEUM, V34, P1125, DOI 10.1002/art.1780340908
   Chung ES, 2003, CIRCULATION, V107, P3133, DOI 10.1161/01.CIR.0000077913.60364.D2
   Estrach C, 2002, RHEUMATOLOGY, V41, P1213, DOI 10.1093/rheumatology/41.10.1213-b
   Geborek P, 2002, ANN RHEUM DIS, V61, P793, DOI 10.1136/ard.61.9.793
   GRATACOS J, 1994, BRIT J RHEUMATOL, V33, P927
   Hochberg MC, 2003, ANN RHEUM DIS, V62, P13, DOI 10.1136/ard.62.suppl_2.ii13
   Kohno T, 2000, ARTHRITIS RHEUM, V43, pS79
   Kwon HJ, 2003, ANN INTERN MED, V138, P807, DOI 10.7326/0003-4819-138-10-200305200-00008
   MAINI RN, 1993, CLIN EXP RHEUMATOL, V11, pS173
   MOHLER KM, 1993, J IMMUNOL, V151, P1548
   Moots R, 2003, RHEUMATOLOGY, V42, P614, DOI 10.1093/rheumatology/keg176
   Nahar IK, 2003, ANN PHARMACOTHER, V37, P1256, DOI 10.1345/aph.1C039
   Nakelchik M, 2002, AM J MED, V112, P78, DOI 10.1016/S0002-9343(01)00945-7
   Panayi GS, 2001, RHEUM DIS CLIN N AM, V27, P317, DOI 10.1016/S0889-857X(05)70204-0
   Reynolds AV, 2003, RHEUMATOLOGY, V42, P91
   Sandborn WJ, 2001, GASTROENTEROLOGY, V121, P1088, DOI 10.1053/gast.2001.28674
   Scallon B, 2002, J PHARMACOL EXP THER, V301, P418, DOI 10.1124/jpet.301.2.418
   SCALLON BJ, 1995, CYTOKINE, V7, P251, DOI 10.1006/cyto.1995.0029
   Targan SR, 1997, NEW ENGL J MED, V337, P1029, DOI 10.1056/NEJM199710093371502
   van Vollenhoven R, 2003, ANN RHEUM DIS, V62, P1195, DOI 10.1136/ard.2003.009589
   Weisman MH, 2002, J RHEUMATOL, V29, P33
   Zou J, 2003, ANN RHEUM DIS, V62, P561, DOI 10.1136/ard.62.6.561
NR 27
TC 84
Z9 94
U1 0
U2 0
PU OXFORD UNIV PRESS
PI OXFORD
PA GREAT CLARENDON ST, OXFORD OX2 6DP, ENGLAND
SN 1462-0324
EI 1462-0332
J9 RHEUMATOLOGY
JI RHEUMATOLOGY
PD MAR
PY 2005
VL 44
IS 3
BP 271
EP 273
DI 10.1093/rheumatology/keh483
PG 3
WC Rheumatology
WE Science Citation Index Expanded (SCI-EXPANDED)
SC Rheumatology
GA 900VC
UT WOS:000227241400002
PM 15561736
OA Bronze
DA 2024-01-22
ER

PT J
AU Stokes, AL
   Kulaylat, AN
   Rocourt, DV
   Hollenbeak, CS
   Koltun, W
   Falaiye, T
AF Stokes, Audrey L.
   Kulaylat, Afif N.
   Rocourt, Dorothy V.
   Hollenbeak, Christopher S.
   Koltun, Walter
   Falaiye, Tolulope
TI Rates and trends for inpatient surgeries in pediatric Crohn's disease in
   the United States from 2003 to 2012
SO JOURNAL OF PEDIATRIC SURGERY
LA English
DT Article
DE Inflammatory bowel disease; Children; Bowel resection
ID INFLAMMATORY-BOWEL-DISEASE; INCREASING INCIDENCE; CHILDREN; OUTCOMES;
   HOSPITALIZATIONS; BURDEN
AB Background: Pediatric Crohn's disease (CD) is increasing in incidence globally.Trends in specific types of inpatient pediatric CD-related surgical procedures have not been widely reported.
   Methods: Patients <= 20 years of age with CD were identified in the Kids Inpatient Database for 2003, 2006, 2009, and 2012. Bowel resection, stoma creation, and perianal or percutaneous drainage procedures were identified using ICD-9 procedure codes, and trends were identified. Logistic regression was used to identify factors associated with surgical intervention and trends.
   Results: Rates of overall bowel resection (including ileocolic resection, other small bowel resection, or other colon resection) did not change significantly over time. However, the odds of having a laparoscopic colon resection increased by 41% annually (p<0.001). Rates of subsequent ileostomy formation increased (odds ratio 1.09, p<0.001). Older age, male sex, fewer comorbidities, and treatment in large urban teaching hospitals were also associated with higher odds of undergoing bowel resection.
   Conclusions: This study noted a stable rate of all types of bowel resections and increase in post resection ileostomy formation in US pediatric inpatients with CD from 2003-2012. Other rates of many CD-related procedures have remained stable. Further studies correlating the effects of biologic agents on surgical rates are warranted.
   Type of study: Treatment Study (C) 2017 Elsevier Inc. All rights reserved.
C1 [Stokes, Audrey L.; Kulaylat, Afif N.] Penn State Univ, Dept Surg, Coll Med, 500 Univ Dr,H151, Hershey, PA 17033 USA.
   [Rocourt, Dorothy V.] Penn State Univ, Div Pediat Surg, Dept Surg, Coll Med, Hershey, PA USA.
   [Hollenbeak, Christopher S.] Penn State Univ, Dept Publ Hlth Sci, Coll Med, Hershey, PA USA.
   [Koltun, Walter] Penn State Univ, Div Colon & Rectal Surg, Dept Surg, Coll Med, Hershey, PA USA.
   [Falaiye, Tolulope] Penn State Univ, Div Pediat Gastroenterol, Dept Pediat, Coll Med, Hershey, PA USA.
C3 Pennsylvania Commonwealth System of Higher Education (PCSHE);
   Pennsylvania State University; Penn State Health; Pennsylvania
   Commonwealth System of Higher Education (PCSHE); Pennsylvania State
   University; Penn State Health; Pennsylvania Commonwealth System of
   Higher Education (PCSHE); Pennsylvania State University; Penn State
   Health; Pennsylvania Commonwealth System of Higher Education (PCSHE);
   Pennsylvania State University; Penn State Health; Pennsylvania
   Commonwealth System of Higher Education (PCSHE); Pennsylvania State
   University; Penn State Health
RP Hollenbeak, CS (通讯作者)，Penn State Univ, Dept Surg, Coll Med, 500 Univ Dr,H151, Hershey, PA 17033 USA.
EM chollenbeak@psu.edu
RI Hollenbeak, Christopher S./A-5309-2019
OI Hollenbeak, Christopher S./0000-0002-3362-814X; Kulaylat,
   Afif/0000-0001-6334-1791
CR Abraham BP, 2012, J CLIN GASTROENTEROL, V46, P581, DOI 10.1097/MCG.0b013e318247c32f
   Benchimol EI, 2014, GASTROENTEROLOGY, V147, P803, DOI 10.1053/j.gastro.2014.06.023
   Benchimol EI, 2011, INFLAMM BOWEL DIS, V17, P2153, DOI 10.1002/ibd.21591
   deBruyn JCC, 2013, INFLAMM BOWEL DIS, V19, P2423, DOI 10.1097/MIB.0b013e3182a56148
   Diamond IR, 2010, SURG ENDOSC, V24, P2796, DOI 10.1007/s00464-010-1050-x
   Gupta N, 2006, GASTROENTEROLOGY, V130, P1069, DOI 10.1053/j.gastro.2006.02.003
   Heaton PC, 2012, J PEDIATR GASTR NUTR, V54, P477, DOI 10.1097/MPG.0b013e318239bc79
   Jakobsen C, 2011, INFLAMM BOWEL DIS, V17, P2541, DOI 10.1002/ibd.21654
   Kappelman MD, 2008, GASTROENTEROLOGY, V135, P1907, DOI 10.1053/j.gastro.2008.09.012
   Kulaylat AN, 2015, J PEDIATR SURG, V50, P417, DOI 10.1016/j.jpedsurg.2014.08.011
   M'Koma AE, 2013, CLIN MED INSIGHTS-GA, V6, P33, DOI 10.4137/CGast.S12731
   Mattioli G, 2011, PEDIATR SURG INT, V27, P839, DOI 10.1007/s00383-011-2885-5
   Molodecky NA, 2012, GASTROENTEROLOGY, V142, P46, DOI 10.1053/j.gastro.2011.10.001
   Sandberg KC, 2014, INFLAMM BOWEL DIS, V20, P1754, DOI 10.1097/MIB.0000000000000195
NR 14
TC 9
Z9 9
U1 0
U2 1
PU W B SAUNDERS CO-ELSEVIER INC
PI PHILADELPHIA
PA 1600 JOHN F KENNEDY BOULEVARD, STE 1800, PHILADELPHIA, PA 19103-2899 USA
SN 0022-3468
EI 1531-5037
J9 J PEDIATR SURG
JI J. Pediatr. Surg.
PD JUL
PY 2018
VL 53
IS 7
BP 1334
EP 1338
DI 10.1016/j.jpedsurg.2017.11.060
PG 5
WC Pediatrics; Surgery
WE Science Citation Index Expanded (SCI-EXPANDED)
SC Pediatrics; Surgery
GA GK9WA
UT WOS:000436607100013
PM 29289343
DA 2024-01-22
ER

PT J
AU Yang, F
   Ni, BB
   Liu, QL
   He, FP
   Li, L
   Zhong, XM
   Zheng, XF
   Lu, JX
   Chen, XY
   Lin, HZ
   Xu, RX
   He, YZ
   Zhang, Q
   Zou, XG
   Chen, WJ
AF Yang, Fan
   Ni, Beibei
   Liu, Qiuli
   He, Fangping
   Li, Li
   Zhong, Xuemei
   Zheng, Xiaofan
   Lu, Jianxi
   Chen, Xiaoyan
   Lin, Huizhu
   Xu, Ruixuan
   He, Yizhan
   Zhang, Qi
   Zou, Xiaoguang
   Chen, Wenjie
TI Human umbilical cord-derived mesenchymal stem cells ameliorate
   experimental colitis by normalizing the gut microbiota
SO STEM CELL RESEARCH & THERAPY
LA English
DT Article
DE Mesenchymal stem cells; Crohn's disease; TNBS; 16S rRNA gene sequences;
   Gut microbiota; Metabolism
ID INFLAMMATORY-BOWEL-DISEASE; FECAL MICROBIOTA; DIVERSITY; DYSBIOSIS;
   SEQUENCES
AB Background Crohn's disease (CD) is a chronic non-specific inflammatory bowel disease. Current CD therapeutics cannot fundamentally change the natural course of CD. Therefore, it is of great significance to find new treatment strategies for CD. Preclinical and clinical studies have shown that mesenchymal stromal cells (MSCs) are a promising therapeutic approach. However, the mechanism by which MSCs alleviate CD and how MSCs affect gut microbes are still unclear and need further elucidation. Methods We used 2,4,6-trinitrobenzenesulfonic acid (TNBS) to induce experimental colitis in mice and analysed the microbiota in faecal samples from the control group, the TNBS group and the TNBS + MSC group with faecal 16S rDNA sequencing. Subsequent analyses of alpha and beta diversity were all performed based on the rarified data. PICRUStII analysis was performed on the 16S rRNA gene sequences to infer the gut microbiome functions. Results MSC Treatment improved TNBS-induced colitis by increasing survival rates and relieving symptoms. A distinct bacterial signature was found in the TNBS group that differed from the TNBS + MSC group and controls. MSCs prevented gut microbiota dysbiosis, including increasing alpha-diversity and the amount of Bacteroidetes Firmicutes and Tenericutes at the phylum level and decreasing the amount of Proteobacteria at the phylum level. MSCs alleviated the increased activities of sulphur and riboflavin metabolism. Meanwhile some metabolic pathways such as biosynthesis of amino acids lysine biosynthesis sphingolipid metabolism and secondary bile acid biosynthesis were decreased in the TNBS group compared with the control group and the TNBS + MSC group Conclusions Overall, our findings preliminarily confirmed that colitis in mice is closely related to microbial and metabolic dysbiosis. MSC treatment could modulate the dysregulated metabolism pathways in mice with colitis, restoring the abnormal microbiota function to that of the normal control group. This study provides insight into specific intestinal microbiota and metabolism pathways linked with MSC treatment, suggesting a new approach to the treatment of CD.
C1 [Yang, Fan] Xinjiang Med Univ, Postdoctoral Res Stn, 567 North Shangde Rd, Urumqi 830018, Peoples R China.
   [Yang, Fan] Sun Yat Sen Univ, Peoples Hosp Kashi 1, Dept Infect Dis, Affiliated Kashi Hosp, 66 Yingbin Rd, Kashi 844000, Peoples R China.
   [Yang, Fan; Liu, Qiuli; Zheng, Xiaofan; Lu, Jianxi; Chen, Xiaoyan; Lin, Huizhu; Xu, Ruixuan; He, Yizhan; Zhang, Qi; Chen, Wenjie] Sun Yat Sen Univ, Affiliated Hosp 3, Biotherapy Ctr, 600 Tianhe Rd, Guangzhou 510630, Peoples R China.
   [Ni, Beibei; Lu, Jianxi; Zhang, Qi; Chen, Wenjie] Sun Yat Sen Univ, Affiliated Hosp 3, Cell Gene Therapy Translat Med Res Ctr, 600 Tianhe Rd, Guangzhou 510630, Peoples R China.
   [Li, Li; Zhong, Xuemei; Zou, Xiaoguang] Sun Yat Sen Univ, Affiliated Hosp 1, Dept Resp & Crit Care Med, Affiliated Kashi Hosp, 66 Yingbin Rd, Kashi 844000, Peoples R China.
   [He, Fangping] Sun Yat Sen Univ, Affiliated Hosp 8, Dept Hepatobiliary & Pancreat Surg, Shennan Zhong Rd 3025, Shenzhen 518033, Guangdong, Peoples R China.
C3 Xinjiang Medical University; Sun Yat Sen University; Sun Yat Sen
   University; Sun Yat Sen University; Sun Yat Sen University; Sun Yat Sen
   University
RP Zhang, Q; Chen, WJ (通讯作者)，Sun Yat Sen Univ, Affiliated Hosp 3, Biotherapy Ctr, 600 Tianhe Rd, Guangzhou 510630, Peoples R China.; Zhang, Q; Chen, WJ (通讯作者)，Sun Yat Sen Univ, Affiliated Hosp 3, Cell Gene Therapy Translat Med Res Ctr, 600 Tianhe Rd, Guangzhou 510630, Peoples R China.; Zou, XG (通讯作者)，Sun Yat Sen Univ, Affiliated Hosp 1, Dept Resp & Crit Care Med, Affiliated Kashi Hosp, 66 Yingbin Rd, Kashi 844000, Peoples R China.
EM zhangq27@mail.sysu.edu.cn; zxgks@163.com; chenwj5@mail.sysu.edu.cn
RI LI, Wenhui/JCD-9947-2023; Ma, Xiaodong/JAN-7473-2023; LI,
   Yueyi/JUF-7422-2023; Yang, Tian/JFB-1008-2023; zhang, yue/JAC-3705-2023;
   wang, chen/JED-7289-2023; SUN, YANLING/JTT-9082-2023; Liu,
   Jie/JCP-1070-2023; zhang, hao/JOJ-7093-2023; Yan,
   Miaochen/JLL-5061-2023; Wu, Jiale/JQV-3750-2023; Lu, Wang/JVO-0416-2024;
   wang, jiajun/JRW-6032-2023; Liu, Qiuli/ABA-8363-2021; Wang,
   Chao/JHT-6081-2023; zheng, xin/JNS-5523-2023
OI Liu, Qiuli/0000-0002-9532-5654; yang, fan/0000-0003-0165-9803
FU National Natural Science Foundation of China [82260110, 81870449,
   82170674, 51933011]; China Postdoctoral Science Foundation
   [2019M653904XB]; Natural Science Foundation of Xinjiang Uyghur
   Autonomous Region [2020D01C006]; Tianshan Cedar Project Science and
   Technology Department of Xinjiang Uygur Autonomous Region [2018XS23];
   Science and Technology Projects in Guangdong Province [2018YJ007];
   Science and Technology Projects in Guangzhou [202102010310]; State Key
   Laboratory of High Incidence and Prevention in Central Asia
   [SKL-HIDCA-2020-10]
FX This work was supported by project funded by National Natural Science
   Foundation of China (82260110, 81870449, 82170674, 51933011), China
   Postdoctoral Science Foundation (2019M653904XB), Natural Science
   Foundation of Xinjiang Uyghur Autonomous Region (2020D01C006), Tianshan
   Cedar Project Science and Technology Department of Xinjiang Uygur
   Autonomous Region (2018XS23), Science and Technology Projects in
   Guangdong Province (2018YJ007), Science and Technology Projects in
   Guangzhou (No 202102010310), The provincial and ministerial joint
   construction of the open project of the State Key Laboratory of High
   Incidence and Prevention in Central Asia (SKL-HIDCA-2020-10).
CR Abdelrazik H, 2019, INT J MOL SCI, V20, DOI 10.3390/ijms20215386
   Alcayaga-Miranda F, 2017, FRONT IMMUNOL, V8, DOI 10.3389/fimmu.2017.00339
   Carding Simon, 2015, Microbial Ecology in Health and Disease, V26, P26191, DOI 10.3402/mehd.v26.26191
   Carvello M, 2019, CELLS-BASEL, V8, DOI 10.3390/cells8070764
   Chandravanshi Bhawna, 2018, Critical Reviews in Biomedical Engineering, V46, P399, DOI 10.1615/CritRevBiomedEng.2018027377
   Chang JT, 2020, NEW ENGL J MED, V383, P2652, DOI 10.1056/NEJMra2002697
   Chao K, 2019, STEM CELL RES THER, V10, DOI 10.1186/s13287-019-1132-1
   Chao K, 2016, STEM CELL RES THER, V7, DOI 10.1186/s13287-016-0376-2
   Chen SF, 2018, BIOINFORMATICS, V34, P884, DOI 10.1093/bioinformatics/bty560
   Chung JW, 2021, NEUROLOGY, V96, pE1012, DOI 10.1212/WNL.0000000000011440
   Cushing K, 2021, JAMA-J AM MED ASSOC, V325, P69, DOI 10.1001/jama.2020.18936
   Del Angel-Mosqueda C, 2015, HEAD FACE MED, V11, DOI 10.1186/s13005-015-0086-5
   Dong XT, 2019, STEM CELLS INT, V2019, DOI 10.1155/2019/2403793
   Eckburg PB, 2005, SCIENCE, V308, P1635, DOI 10.1126/science.1110591
   Edgar RC, 2013, NAT METHODS, V10, P996, DOI [10.1038/NMETH.2604, 10.1038/nmeth.2604]
   Eom T, 2018, J MICROBIOL, V56, P189, DOI 10.1007/s12275-018-8049-8
   Fischbeck A, 2011, GUT, V60, P55, DOI 10.1136/gut.2009.201988
   Franzosa EA, 2019, NAT MICROBIOL, V4, P293, DOI 10.1038/s41564-018-0306-4
   González MA, 2009, GASTROENTEROLOGY, V136, P978, DOI 10.1053/j.gastro.2008.11.041
   Hadi LA, 2016, MEDIAT INFLAMM, V2016, DOI 10.1155/2016/3827684
   Han H, 2021, MICROBIOME, V9, DOI 10.1186/s40168-021-01093-y
   He Q, 2016, APPL MICROBIOL BIOT, V100, P4485, DOI 10.1007/s00253-015-7205-x
   Henke MT, 2019, P NATL ACAD SCI USA, V116, P12672, DOI 10.1073/pnas.1904099116
   Honda K, 2012, ANNU REV IMMUNOL, V30, P759, DOI 10.1146/annurev-immunol-020711-074937
   Huldani H, 2022, INT IMMUNOPHARMACOL, V107, DOI 10.1016/j.intimp.2022.108698
   Kaplan GG, 2021, NAT REV GASTRO HEPAT, V18, P56, DOI 10.1038/s41575-020-00360-x
   Li Y, 2022, STEM CELL RES THER, V13, DOI 10.1186/s13287-022-02751-0
   Liao Y, 2016, MOL THER, V24, P1860, DOI 10.1038/mt.2016.140
   Liu QL, 2021, CELL DEATH DIS, V12, DOI 10.1038/s41419-021-03524-y
   Lloyd-Price J, 2019, NATURE, V569, P655, DOI 10.1038/s41586-019-1237-9
   Lopez-Santalla M, 2021, BIOMEDICINES, V9, DOI 10.3390/biomedicines9111507
   Luo LJ, 2021, FRONT PHYSIOL, V12, DOI 10.3389/fphys.2021.712139
   Lv WQ, 2020, THERANOSTICS, V10, P6500, DOI 10.7150/thno.44113
   Magoc T, 2011, BIOINFORMATICS, V27, P2957, DOI 10.1093/bioinformatics/btr507
   Manichanh C, 2006, GUT, V55, P205, DOI 10.1136/gut.2005.073817
   Marx C, 2021, STEM CELL TRANSL MED, V10, P1666, DOI 10.1002/sctm.21-0058
   Mei Y, 2016, J OPHTHALMOL, V2016, DOI 10.1155/2016/1732476
   Metwaly A, 2020, NAT COMMUN, V11, DOI 10.1038/s41467-020-17956-1
   Nagao-Kitamoto H, 2017, IMMUNE NETW, V17, P1, DOI 10.4110/in.2017.17.1.1
   Ng SC, 2017, LANCET, V390, P2769, DOI 10.1016/S0140-6736(17)32448-0
   Parks DH, 2014, BIOINFORMATICS, V30, P3123, DOI 10.1093/bioinformatics/btu494
   Peloquin JM, 2013, ANAEROBE, V24, P102, DOI 10.1016/j.anaerobe.2013.04.006
   Qin JJ, 2010, NATURE, V464, P59, DOI 10.1038/nature08821
   Roda G, 2020, NAT REV DIS PRIMERS, V6, DOI 10.1038/s41572-020-0156-2
   Schippa S, 2014, NUTRIENTS, V6, P5786, DOI 10.3390/nu6125786
   Shin K, 2017, COMP DSS TNBS INDUCE
   Soontararak S, 2018, STEM CELL TRANSL MED, V7, P456, DOI 10.1002/sctm.17-0305
   Wang J, 2020, FRONT MICROBIOL, V11, DOI 10.3389/fmicb.2020.01065
   Wang Q, 2007, APPL ENVIRON MICROB, V73, P5261, DOI 10.1128/AEM.00062-07
   Wirtz S, 2017, NAT PROTOC, V12, P1295, DOI 10.1038/nprot.2017.044
   Xing JY, 2018, NAT COMMUN, V9, DOI 10.1038/s41467-018-04453-9
   Xu HM, 2021, BIOMED RES INT, V2021, DOI 10.1155/2021/4192451
   Yang YW, 2015, APPL ENVIRON MICROB, V81, P6749, DOI 10.1128/AEM.01906-15
   Younis N, 2020, MOL BIOL REP, V47, P3053, DOI 10.1007/s11033-020-05318-5
   Zhang YC, 2022, NATURE, V606, P754, DOI 10.1038/s41586-022-04648-7
   Zheng HH, 2017, FRONT MICROBIOL, V8, DOI 10.3389/fmicb.2017.01703
NR 56
TC 9
Z9 9
U1 3
U2 16
PU BMC
PI LONDON
PA CAMPUS, 4 CRINAN ST, LONDON N1 9XW, ENGLAND
EI 1757-6512
J9 STEM CELL RES THER
JI Stem Cell Res. Ther.
PD SEP 14
PY 2022
VL 13
IS 1
AR 475
DI 10.1186/s13287-022-03118-1
PG 14
WC Cell & Tissue Engineering; Cell Biology; Medicine, Research &
   Experimental
WE Science Citation Index Expanded (SCI-EXPANDED)
SC Cell Biology; Research & Experimental Medicine
GA 4N2RH
UT WOS:000853866900005
PM 36104756
OA Green Published, gold
DA 2024-01-22
ER

PT J
AU Castiglione, F
   Imperatore, N
   Testa, A
   De Palma, GD
   Nardone, OM
   Pellegrini, L
   Caporaso, N
   Rispo, A
AF Castiglione, Fabiana
   Imperatore, Nicola
   Testa, Anna
   De Palma, Giovanni Domenico
   Nardone, Olga Maria
   Pellegrini, Lucienne
   Caporaso, Nicola
   Rispo, Antonio
TI One-year clinical outcomes with biologics in Crohn's disease: transmural
   healing compared with mucosal or no healing
SO ALIMENTARY PHARMACOLOGY & THERAPEUTICS
LA English
DT Article
ID INFLAMMATORY-BOWEL-DISEASE; CROSS-SECTIONAL EVALUATION; ENDOSCOPIC
   ACTIVITY SCORE; ANTI-TNF DISCONTINUATION; 2ND SCIENTIFIC WORKSHOP;
   LONG-TERM OUTCOMES; MAINTENANCE TREATMENT; DEEP REMISSION; THERAPY;
   INFLIXIMAB
AB Background While mucosal healing has been proved to predict relevant clinical outcomes in Crohn's disease (CD), little is known about the long-term significance of transmural healing. Aims To prospectively assess the 1-year clinical outcomes in CD patients achieving transmural healing following treatment with biologics, and to compare them with those in patients reaching only mucosal healing or no healing. Methods Observational longitudinal study, evaluating 1-year outcomes in terms of steroid-free clinical remission, rate of hospitalisation and need for surgery in a group of CD patients treated with anti-tumour necrosis factor (TNF) alpha for 2 years. Bowel sonography was used in all patients to determine transmural healing. Results Of 218 patients who completed a 2-year treatment course with anti-TNF alpha, 68 (31.2%) presented transmural (plus mucosal) healing (bowel wall thickness <= 3 mm at bowel sonography), 60 (27.5%) mucosal healing only, and 90 (41.3%) did not achieve any intestinal healing. Transmural healing was associated with a higher rate of steroid-free clinical remission (95.6%), lower rates of hospitalisation (8.8%) and need for surgery (0%) at 1 year compared to mucosal (75%, 28.3% and 10%, respectively) and no healing (41%, 66.6% and 35.5%, respectively) (P < 0.001). Furthermore, transmural healing was associated with longer intervals until clinical relapse (HR, hazard ratio 0.87, P = 0.01), hospitalisation (HR 0.88, P = 0.002) and surgery (HR 0.94, P = 0.008) than mucosal healing. Also among patients discontinuing treatment with biologics, transmural healing predicted better clinical outcomes at 1 year than mucosal healing (P = 0.01). Conclusions Transmural healing is an ambitious and powerful treatment goal associated, to a greater extent than mucosal healing, with improvement of all clinical outcomes. Additionally, transmural healing is associated with better long-term clinical outcomes than mucosal healing also after discontinuation of biologics.
C1 [Castiglione, Fabiana; Imperatore, Nicola; Testa, Anna; Nardone, Olga Maria; Pellegrini, Lucienne; Caporaso, Nicola; Rispo, Antonio] Federico II Sch Med, Dept Clin Med & Surg, Gastroenterol, Naples, Italy.
   [De Palma, Giovanni Domenico] Federico II Sch Med, Dept Clin Med & Surg, Surg Endoscopy, Naples, Italy.
C3 University of Naples Federico II; University of Naples Federico II
RP Castiglione, F (通讯作者)，Sch Med Federico II Naples, Gastroenterol, Naples, Italy.
EM fabcasti@unina.it
RI Imperatore, Nicola/ABH-5881-2020; Imperatore, Nicola/HGB-6937-2022; De
   Palma, Giovanni D/G-6895-2012
OI Imperatore, Nicola/0000-0003-3230-6832; CASTIGLIONE,
   FABIANA/0000-0002-1099-442X
CR Armuzzi A, 2012, J CROHNS COLITIS, V6, P492, DOI 10.1016/j.crohns.2011.12.016
   Baert F, 2010, GASTROENTEROLOGY, V138, P463, DOI 10.1053/j.gastro.2009.09.056
   Bortlik M, 2016, SCAND J GASTROENTERO, V51, P196, DOI 10.3109/00365521.2015.1079924
   Bryant RV, 2018, GUT, V67, P973, DOI 10.1136/gutjnl-2017-315655
   Buisson A, 2017, INFLAMM BOWEL DIS, V23, pE44, DOI 10.1097/MIB.0000000000001219
   Casanova MJ, 2017, AM J GASTROENTEROL, V112, P120, DOI 10.1038/ajg.2016.569
   Castiglione F, 2018, DIGEST LIVER DIS, V50, P211, DOI 10.1016/j.dld.2017.11.014
   Castiglione F, 2018, DIGEST LIVER DIS, V50, P104, DOI 10.1016/j.dld.2017.09.136
   Castiglione F, 2017, DIGEST LIVER DIS, V49, P484, DOI 10.1016/j.dld.2017.02.014
   Castiglione F, 2013, INFLAMM BOWEL DIS, V19, P1928, DOI 10.1097/MIB.0b013e31829053ce
   Colombel JF, 2010, NEW ENGL J MED, V362, P1383, DOI 10.1056/NEJMoa0904492
   Colombel JF, 2014, CLIN GASTROENTEROL H, V12, P414, DOI 10.1016/j.cgh.2013.06.019
   D'Haens G, 2008, LANCET, V371, P660, DOI 10.1016/S0140-6736(08)60304-9
   Dai C, 2014, PLOS ONE, V9, DOI 10.1371/journal.pone.0110797
   Daperno M, 2004, GASTROINTEST ENDOSC, V60, P505, DOI 10.1016/S0016-5107(04)01878-4
   Daperno M, 2011, J CROHNS COLITIS, V5, P484, DOI 10.1016/j.crohns.2011.07.003
   Deepak P, 2016, AM J GASTROENTEROL, V111, P997, DOI 10.1038/ajg.2016.177
   Eder P, 2016, GASTROENTEROL REV, V11, P187, DOI 10.5114/pg.2015.55185
   Eder P, 2015, ABDOM IMAGING, V40, P2210, DOI 10.1007/s00261-015-0466-0
   Fernandes SR, 2017, INFLAMM BOWEL DIS, V23, P403, DOI 10.1097/MIB.0000000000001143
   Fraquelli M, 2005, RADIOLOGY, V236, P95, DOI 10.1148/radiol.2361040799
   Gisbert JP, 2016, AM J GASTROENTEROL, V111, P632, DOI 10.1038/ajg.2016.54
   Gomollon F, 2017, J CROHNS COLITIS, V11, P3, DOI 10.1093/ecco-jcc/jjw168
   Imperatore N, 2017, ALIMENT PHARM THER, V46, P212, DOI 10.1111/apt.14128
   Koutroumpakis E, 2016, SAUDI J GASTROENTERO, V22, P183, DOI 10.4103/1319-3767.182455
   Molander P, 2017, SCAND J GASTROENTERO, V52, P284, DOI 10.1080/00365521.2016.1250942
   Ordás I, 2014, GASTROENTEROLOGY, V146, P374, DOI 10.1053/j.gastro.2013.10.055
   Ordás I, 2011, GUT, V60, P1754, DOI 10.1136/gutjnl-2011-300934
   Orlando A, 2011, DIGEST LIVER DIS, V43, P1026
   Parente F, 2004, INFLAMM BOWEL DIS, V10, P452, DOI 10.1097/00054725-200407000-00022
   Peyrin-Biroulet L, 2011, J CROHNS COLITIS, V5, P477, DOI 10.1016/j.crohns.2011.06.009
   Peyrin-Biroulet L, 2011, INFLAMM BOWEL DIS, V17, P471, DOI 10.1002/ibd.21417
   Ripollés T, 2016, INFLAMM BOWEL DIS, V22, P2465, DOI 10.1097/MIB.0000000000000882
   Ripollés T, 2015, CLIN GASTROENTEROL H, V13, P1549, DOI 10.1016/j.cgh.2015.02.026
   Rispo A, 2018, J CROHNS COLITIS, V12, P784, DOI 10.1093/ecco-jcc/jjy032
   Rispo A, 2017, INFLAMM BOWEL DIS, V23, P143, DOI 10.1097/MIB.0000000000000980
   Rutgeerts P, 2012, GASTROENTEROLOGY, V142, P1102, DOI 10.1053/j.gastro.2012.01.035
   Schnitzler F, 2009, INFLAMM BOWEL DIS, V15, P1295, DOI 10.1002/ibd.20927
   Shah SC, 2016, ALIMENT PHARM THER, V43, P317, DOI 10.1111/apt.13475
   Van Assche G, 2013, J CROHNS COLITIS, V7, P950, DOI 10.1016/j.crohns.2013.01.011
NR 40
TC 97
Z9 100
U1 0
U2 5
PU WILEY
PI HOBOKEN
PA 111 RIVER ST, HOBOKEN 07030-5774, NJ USA
SN 0269-2813
EI 1365-2036
J9 ALIMENT PHARM THER
JI Aliment. Pharmacol. Ther.
PD APR
PY 2019
VL 49
IS 8
BP 1026
EP 1039
DI 10.1111/apt.15190
PG 14
WC Gastroenterology & Hepatology; Pharmacology & Pharmacy
WE Science Citation Index Expanded (SCI-EXPANDED)
SC Gastroenterology & Hepatology; Pharmacology & Pharmacy
GA HQ7OQ
UT WOS:000462610800006
PM 30854708
DA 2024-01-22
ER

PT J
AU Olbjern, C
   Småstuen, MC
   Thiis-Evensen, E
   Nakstad, B
   Vatn, MH
   Jahnsen, J
   Ricanek, P
   Vatn, S
   Moen, AEF
   Tannæs, TM
   Lindstrom, JC
   Söderholm, JD
   Halfvarson, J
   Gomollón, F
   Casén, C
   Karlsson, MK
   Kalla, R
   Adams, AT
   Satsangi, J
   Perminow, G
AF Olbjern, Christine
   Smastuen, Milada Cvancarova
   Thiis-Evensen, Espen
   Nakstad, Britt
   Vatn, Morten Harald
   Jahnsen, Jorgen
   Ricanek, Pew
   Vatn, Simen
   Moen, Aina E. F.
   Tannaes, Tone M.
   Lindstrom, Jonas C.
   Soderholm, Johan D.
   Halfvarson, Jonas
   Gomollon, Fernando
   Casen, Christina
   Karlsson, Magdalena K.
   Kalla, Rahul
   Adams, Alex T.
   Satsangi, Jack
   Perminow, Geri
TI Fecal microbiota profiles in treatment-naive pediatric inflammatory
   bowel disease - associations with disease phenotype, treatment, and
   outcome
SO CLINICAL AND EXPERIMENTAL GASTROENTEROLOGY
LA English
DT Article
DE dysbiosis; Crohn's disease; ulcerative colitis; Proteobacteria; biologic
   therapy; Faecalibacterium prausnitzii
ID GUT MICROBIOTA; THERAPEUTIC MODULATION; INTESTINAL MICROBIOTA;
   DYSBIOSIS; PATHOGENESIS; METABOLITES; IBD; PREDICTORS; HEALTH; COHORT
AB Purpose: Imbalance in the microbiota, dysbiosis, has been identified in inflammatory bowel disease (IBD). We explored the fecal microbiota in pediatric patients with treatment-naive IBD, non-IBD patients with gastrointestinal symptoms and healthy children, its relation to IBD subgroups, and treatment outcomes.
   Patients and methods: Fecal samples were collected from 235 children below 18 years of age. Eighty children had Crohn's disease (CD), 27 ulcerative colitis (UC), 3 IBD unclassified, 50 were non-IBD symptomatic patients, and 75 were healthy. The bacterial abundance of 54 predefined DNA markers was measured with a 16S rRNA DNA-based test using GA-Map (TM) technology at diagnosis and after therapy in IBD patients.
   Results: Bacterial abundance was similarly reduced in IBD and non-IBD patients in 51 of 54 markers compared to healthy patients (P<0.001). Only Prevotella was more abundant in patients (P<0.01). IBD patients with ileocolitis or total colitis had more Ruminococcus gnavus (P=0.02) than patients with colonic CD or left-sided UC. CD patients with upper gastrointestinal manifestations had higher Veillonella abundance (P<0.01). IBD patients (58%) who received biologic therapy had lower baseline Firmicutes and Mycoplasma hominis abundance (P<0.01) than conventionally treated. High Proteobacteria abundance was associated with stricturing/penetrating CD, surgery (P<0.01), and nonmucosal healing (P<0.03). Low Faecalibacterium prausnitzii abundance was associated with prior antibiotic therapy (P=0.001), surgery (P=0.02), and nonmucosal healing (P<0.03). After therapy, IBD patients had unchanged dysbiosis.
   Conclusion: Fecal microbiota profiles differentiated IBD and non-IBD symptomatic children from healthy children, but displayed similar dysbiosis in IBD and non-IBD symptomatic patients. Pretreatment fecal microbiota profiles may be of prognostic value and aid in treatment individualization in pediatric IBD as severe dysbiosis was associated with an extensive, complicated phenotype, biologic therapy, and nonmucosal healing. The dysbiosis persisted after therapy, regardless of treatments and mucosal healing.
C1 [Olbjern, Christine; Nakstad, Britt] Akershus Univ Hosp, Dept Pediat & Adolescent Med, Sykehusveien 25, N-1474 Lorenskog, Norway.
   [Olbjern, Christine; Nakstad, Britt; Jahnsen, Jorgen; Ricanek, Pew; Vatn, Simen] Univ Oslo, Inst Clin Med, Campus Ahus, Oslo, Norway.
   [Smastuen, Milada Cvancarova] Oslo Metropolitan Univ, Fac Hlth Sci, Oslo, Norway.
   [Thiis-Evensen, Espen] Oslo Univ Hosp, Rikshosp, Dept Gastroenterol, Oslo, Norway.
   [Vatn, Morten Harald; Moen, Aina E. F.; Tannaes, Tone M.] Akershus Univ Hosp, Div Med, Dept Clin Mol Biol EpiGen, Lorenskog, Norway.
   [Vatn, Morten Harald; Moen, Aina E. F.; Tannaes, Tone M.] Univ Oslo, Oslo, Norway.
   [Jahnsen, Jorgen; Ricanek, Pew; Vatn, Simen] Akershus Univ Hosp, Dept Gastroenterol, Lorenskog, Norway.
   [Lindstrom, Jonas C.] Univ Oslo, Hlth Serv Res Unit, Akershus Univ Hosp, Inst Clin Med, Lorenskog, Norway.
   [Soderholm, Johan D.] Linkoping Univ, Fac Hlth Sci, Dept Clin & Expt Med, Linkoping, Sweden.
   [Halfvarson, Jonas] Linkoping Univ, Fac Med & Hlth Sci, Dept Clin & Expt Med, Linkoping, Sweden.
   [Gomollon, Fernando] IIS Aragon, Digest Dis Unit, Zaragoza, Spain.
   [Casen, Christina; Karlsson, Magdalena K.] Genet Anal AS, Oslo, Norway.
   [Kalla, Rahul; Adams, Alex T.; Satsangi, Jack] Univ Edinburgh, Ctr Genom & Mol Med, Gastrointestinal Unit, Edinburgh, Midlothian, Scotland.
   [Adams, Alex T.; Satsangi, Jack] Univ Oxford, Expt Med Div, Translat Gastroenterol Unit, Oxford, England.
   [Perminow, Geri] Oslo Univ Hosp, Dept Pediat, Oslo, Norway.
C3 University of Oslo; University of Oslo; Oslo Metropolitan University
   (OsloMet); University of Oslo; National Hospital Norway; University of
   Oslo; University of Oslo; University of Oslo; University of Oslo;
   Linkoping University; Linkoping University; University of Edinburgh;
   University of Oxford; University of Oslo
RP Olbjern, C (通讯作者)，Akershus Univ Hosp, Dept Pediat & Adolescent Med, Sykehusveien 25, N-1474 Lorenskog, Norway.
EM chrisolb@gmail.com
RI Halfvarson, Jonas/AAU-4687-2020; TannÃ¦s, Tone/AAI-3108-2020; Jahnsen,
   Jorgen/GRO-3253-2022
OI Jahnsen, Jorgen/0000-0002-0419-2914; Halfvarson,
   Jonas/0000-0003-0122-7234; Thiis-Evensen, Espen/0000-0003-0029-6481;
   Adams, Alex/0000-0001-9364-8540; Moen, Aina/0000-0002-1892-846X;
   Ricanek, Petr/0000-0003-2454-7388; Tannaes, Tone
   Moller/0000-0001-5789-9203
CR Arrieta MC, 2014, FRONT IMMUNOL, V5, DOI 10.3389/fimmu.2014.00427
   Bennet SMP, 2015, GUT LIVER, V9, P318, DOI 10.5009/gnl14344
   Berry D, 2013, BEST PRACT RES CL GA, V27, P47, DOI 10.1016/j.bpg.2013.03.005
   Burman S, 2016, DIGEST DIS, V34, P64, DOI 10.1159/000443759
   Casén C, 2015, ALIMENT PHARM THER, V42, P71, DOI 10.1111/apt.13236
   Chang C, 2016, BEST PRACT RES CL GA, V30, P3, DOI 10.1016/j.bpg.2016.02.001
   Chu HT, 2016, SCIENCE, V352, P1116, DOI 10.1126/science.aad9948
   Dunn KA, 2016, INFLAMM BOWEL DIS, V22, P2853, DOI 10.1097/MIB.0000000000000956
   Escher JC, 2005, J PEDIATR GASTR NUTR, V41, P1
   Fagerberg UL, 2003, J PEDIATR GASTR NUTR, V37, P468, DOI 10.1097/00005176-200310000-00013
   Forbes JD, 2016, FRONT MICROBIOL, V7, DOI 10.3389/fmicb.2016.01081
   Frank DN, 2007, P NATL ACAD SCI USA, V104, P13780, DOI 10.1073/pnas.0706625104
   Gaufin T, 2018, CURR OPIN PEDIATR, V30, P117, DOI 10.1097/MOP.0000000000000576
   Gerasimidis K, 2014, INFLAMM BOWEL DIS, V20, P861, DOI 10.1097/MIB.0000000000000023
   Gevers D, 2014, CELL HOST MICROBE, V15, P382, DOI 10.1016/j.chom.2014.02.005
   Hold GL, 2014, WORLD J GASTROENTERO, V20, P1192, DOI 10.3748/wjg.v20.i5.1192
   Joossens M, 2011, GUT, V60, P631, DOI 10.1136/gut.2010.223263
   Kaakoush NO, 2012, J CLIN MICROBIOL, V50, P3258, DOI 10.1128/JCM.01396-12
   Kaplan GG, 2017, GASTROENTEROLOGY, V152, P313, DOI 10.1053/j.gastro.2016.10.020
   Kolho KL, 2015, AM J GASTROENTEROL, V110, P921, DOI 10.1038/ajg.2015.149
   Lane ER, 2017, J INFLAMM RES, V10, P63, DOI 10.2147/JIR.S116088
   Levine A, 2011, INFLAMM BOWEL DIS, V17, P1314, DOI 10.1002/ibd.21493
   Lewis JD, 2015, CELL HOST MICROBE, V18, P489, DOI 10.1016/j.chom.2015.09.008
   Lin L, 2017, BMC IMMUNOL, V18, DOI 10.1186/s12865-016-0187-3
   Lopetuso LR, 2017, DIGEST DIS, V36, P56, DOI 10.1159/000477205
   MacLellan A, 2017, NUTRIENTS, V9, DOI 10.3390/nu9050447
   Magnusson MK, 2016, J CROHNS COLITIS, V10, P943, DOI 10.1093/ecco-jcc/jjw051
   Maukonen J, 2015, J CROHNS COLITIS, V9, P1088, DOI 10.1093/ecco-jcc/jjv147
   McCarville JL, 2016, THER ADV GASTROENTER, V9, P580, DOI 10.1177/1756283X16637819
   Miyoshi J, 2017, TRANSL RES, V179, P38, DOI 10.1016/j.trsl.2016.06.002
   Moen Aina E F, 2016, BMC Res Notes, V9, P328, DOI 10.1186/s13104-016-2110-7
   Mottawea W, 2016, NAT COMMUN, V7, DOI 10.1038/ncomms13419
   Mukhopadhya I, 2012, NAT REV GASTRO HEPAT, V9, P219, DOI 10.1038/nrgastro.2012.14
   Ng SC, 2017, LANCET, V390, P2769, DOI 10.1016/S0140-6736(17)32448-0
   Ni J, 2017, NAT REV GASTRO HEPAT, V14, P573, DOI 10.1038/nrgastro.2017.88
   Norman JM, 2015, CELL, V160, P447, DOI 10.1016/j.cell.2015.01.002
   Olbjorn C, 2017, SCAND J GASTROENTERO, V52, P414, DOI 10.1080/00365521.2016.1259653
   Olbjorn C, 2014, SCAND J GASTROENTERO, V49, P1425, DOI 10.3109/00365521.2014.966316
   Papa E, 2012, PLOS ONE, V7, DOI 10.1371/journal.pone.0039242
   Perminow G, 2009, SCAND J GASTROENTERO, V44, P446, DOI 10.1080/00365520802647434
   Qiao YQ, 2016, J DIGEST DIS, V17, P800, DOI 10.1111/1751-2980.12422
   Rajca S, 2014, INFLAMM BOWEL DIS, V20, P978, DOI 10.1097/MIB.0000000000000036
   Ricanek P, 2016, UNITED EUR GASTROE S, V4, pA721
   Sartor RB, 2017, GASTROENTEROLOGY, V152, P327, DOI 10.1053/j.gastro.2016.10.012
   Satokari R, 2015, SCAND J GASTROENTERO, V50, P34, DOI 10.3109/00365521.2014.966320
   Shaw KA, 2016, GENOME MED, V8, DOI 10.1186/s13073-016-0331-y
   Smith PM, 2013, SCIENCE, V341, P569, DOI 10.1126/science.1241165
   Sokol H, 2017, GUT, V66, P1039, DOI [10.1136/gutjnl-2015-310746, 10.1136/gutjnl-20]
   Spiller R, 2016, NAT REV GASTRO HEPAT, V13, P613, DOI 10.1038/nrgastro.2016.141
   Sundin J, 2017, PSYCHOSOM MED
   Thorkildsen LT, 2013, GASTROENT RES PRACT, V2013, P1
NR 51
TC 52
Z9 55
U1 2
U2 7
PU DOVE MEDICAL PRESS LTD
PI ALBANY
PA PO BOX 300-008, ALBANY, AUCKLAND 0752, NEW ZEALAND
SN 1178-7023
J9 CLIN EXP GASTROENTER
JI Clin. Exp. Gastroenterol.
PY 2019
VL 12
BP 37
EP 49
DI 10.2147/CEG.S186235
PG 13
WC Gastroenterology & Hepatology
WE Emerging Sources Citation Index (ESCI)
SC Gastroenterology & Hepatology
GA HL3QV
UT WOS:000458631800001
PM 30774408
OA Green Published, gold
DA 2024-01-22
ER

PT J
AU Ingram, JR
   Rhodes, J
   Evans, BK
   Thomas, GAO
AF Ingram, J. R.
   Rhodes, J.
   Evans, B. K.
   Thomas, G. A. O.
TI Nicotine Enemas for Active Crohn's Colitis: An Open Pilot Study
SO GASTROENTEROLOGY RESEARCH AND PRACTICE
LA English
DT Article
ID INFLAMMATORY-BOWEL-DISEASE; ULCERATIVE-COLITIS; TRANSDERMAL NICOTINE;
   CIGARETTE-SMOKING; THERAPY; TRIAL
AB Background. Smoking has a detrimental effect in Crohn's disease (CD), but this may be due to factors in smoking other than nicotine. Given that transdermal nicotine benefits ulcerative colitis (UC), and there is a considerable overlap in the treatment of UC and CD, the possible beneficial effect of nicotine has been examined in patients with Crohn's colitis. Aims. To assess the efficacy and safety of nicotine enemas in active Crohn's colitis. Patients. Thirteen patients with active rectosigmoid CD; 3 patients were excluded because they received antibiotics. Methods. Subjects were given 6 mg nicotine enemas, each day for 4 weeks, in an open pilot study. At the beginning and end of the trial, a Crohn's disease activity index (CDAI) score was calculated, sigmoidoscopy was performed, and haematological inflammatory markers measured. Results. Mean CDAI decreased from 202 to 153-the score was reduced in 6 patients, unchanged in 3, and increased in one. Frequency of bowel movements decreased in 8 patients and the sigmoidoscopy grade was reduced in 7. Mean C-reactive protein decreased from 22.0 to 12.3mg/L. There were no withdrawals due to adverse events. Conclusions. In this relatively small study of patients with active Crohn's colitis, 6 mg nicotine enemas appeared to be of clinical benefit in most patients. They were well tolerated and safe. Copyright (C) 2008 J. R. Ingram et al.
C1 [Ingram, J. R.; Rhodes, J.; Thomas, G. A. O.] Univ Wales Hosp, Cardiff & Vale NHS Trust, Dept Gastroenterol, Cardiff CF14 4XW, S Glam, Wales.
   [Evans, B. K.] Quadrant Ctr, St Marys Pharmaceut Unit, Cardiff CF14 5RA, S Glam, Wales.
C3 Cardiff University
RP Thomas, GAO (通讯作者)，Univ Wales Hosp, Cardiff & Vale NHS Trust, Dept Gastroenterol, Heath Pk, Cardiff CF14 4XW, S Glam, Wales.
EM gareth.thomas2@uhw-tr.wales.nhs.uk
FU Gastrointestinal Foundation Trust; SLA Pharma
FX J. R. Ingram was supported by the Gastrointestinal Foundation Trust. SLA
   Pharma gave financial support to the project. The authors are indebted
   to Dr. J. T. Green (of Cardiff and Vale Hospitals Trust) who referred
   patients, and to Professor G. T. Williams (GTW) who performed all
   histological assessments.
CR BEST WR, 1976, GASTROENTEROLOGY, V70, P439
   BOYKO EJ, 1987, NEW ENGL J MED, V316, P707, DOI 10.1056/NEJM198703193161202
   CALKINS BM, 1989, DIGEST DIS SCI, V34, P1841, DOI 10.1007/BF01536701
   DICK AP, 1964, GUT, V5, P437, DOI 10.1136/gut.5.5.437
   Gasche C, 2000, INFLAMM BOWEL DIS, V6, P8, DOI 10.1097/00054725-200002000-00002
   Geng YM, 1996, J IMMUNOL, V156, P2384
   Green JT, 2000, ALIMENT PHARM THERAP, V14, P1429, DOI 10.1046/j.1365-2036.2000.00847.x
   Green JT, 1998, ITAL J GASTROENTEROL, V30, P260
   Green JT, 1997, ALIMENT PHARM THER, V11, P859, DOI 10.1046/j.1365-2036.1997.00220.x
   Green JT, 1999, EUR J GASTROEN HEPAT, V11, P1299, DOI 10.1097/00042737-199911000-00020
   HARRIES AD, 1982, BRIT MED J, V284, P706, DOI 10.1136/bmj.284.6317.706
   Hugot JP, 2001, NATURE, V411, P599, DOI 10.1038/35079107
   Ingram JR, 2005, CLIN GASTROENTEROL H, V3, P1107, DOI 10.1016/S1542-3565(05)00849-9
   Ingram JR, 2005, INFLAMM BOWEL DIS, V11, P1092, DOI 10.1002/ibd.3780111209
   Irvine EJ, 1996, AM J GASTROENTEROL, V91, P1571
   JICK H, 1983, NEW ENGL J MED, V308, P261, DOI 10.1056/NEJM198302033080507
   LENNARDJONES JE, 1989, J GASTROENTEROL, V170, P2
   MACDONALD TT, 1990, CLIN EXP IMMUNOL, V81, P301
   Matsunaga K, 2001, J IMMUNOL, V167, P6518, DOI 10.4049/jimmunol.167.11.6518
   MCGRATH J, 2004, COCHRANE DATABASE SY, V18
   PULLAN RD, 1994, NEW ENGL J MED, V330, P811, DOI 10.1056/NEJM199403243301202
   Sandborn WJ, 1997, ALIMENT PHARM THERAP, V11, P663, DOI 10.1046/j.1365-2036.1997.00208.x
   Sandborn WJ, 1997, ANN INTERN MED, V126, P364, DOI 10.7326/0003-4819-126-5-199703010-00004
   SOMERVILLE KW, 1984, BRIT MED J, V289, P954, DOI 10.1136/bmj.289.6450.954
   SUTHERLAND LR, 1990, GASTROENTEROLOGY, V98, P1123, DOI 10.1016/0016-5085(90)90324-T
   TRUELOVE SC, 1956, BRIT MED J, V1, P1315, DOI 10.1136/bmj.1.4979.1315
   WAKEFIELD AJ, 1989, LANCET, V2, P1057
   Wang H, 2003, NATURE, V421, P384, DOI 10.1038/nature01339
NR 28
TC 14
Z9 15
U1 0
U2 2
PU HINDAWI LTD
PI LONDON
PA ADAM HOUSE, 3RD FLR, 1 FITZROY SQ, LONDON, W1T 5HF, ENGLAND
SN 1687-6121
EI 1687-630X
J9 GASTROENT RES PRACT
JI Gastroenterol. Res. Pract.
PY 2008
VL 2008
AR 237185
DI 10.1155/2008/237185
PG 6
WC Gastroenterology & Hepatology
WE Science Citation Index Expanded (SCI-EXPANDED)
SC Gastroenterology & Hepatology
GA V14OX
UT WOS:000207744800001
PM 18795117
OA Green Submitted, gold, Green Published, Green Accepted
DA 2024-01-22
ER

PT J
AU Smith, MA
   Mohammad, RA
AF Smith, Michael A.
   Mohammad, Rima A.
TI Vedolizumab: An a α<sub>4</sub>β<sub>7</sub> Integrin Inhibitor for
   Inflammatory Bowel Diseases
SO ANNALS OF PHARMACOTHERAPY
LA English
DT Review
DE vedolizumab; Crohn's disease; ulcerative colitis
ID MAINTENANCE THERAPY; ULCERATIVE-COLITIS; INDUCTION; ANTIBODY
AB Objectives: To review the pharmacology, efficacy, and safety of vedolizumab in the treatment of patients with ulcerative colitis (UC) and Crohn's disease (CD). Data Sources: A literature search through clinicialtrials.gov, EMBASE and MEDLINE was conducted (January 1966-June 2014) using the terms vedolizumab and MLN0002. References from retrieved articles were reviewed for any additional material. Additionally, the prescribing information was retrieved. Study Selection/Data Extraction: Phase 1, 2, and 3 human and animal studies describing the pharmacology, pharmacokinetics, efficacy, and safety of vedolizumab were identified. Data Synthesis: Vedolizumab, an alpha(4)beta(7) integrin inhibitor, was recently approved for adult patients with moderate to severe active UC or CD who are refractory or intolerant to standard therapies or who are dependent on corticosteroids. Trial data have demonstrated that vedolizumab 300 mg at weeks 0, 2, and 6 followed by every 8 weeks is effective at inducing and maintaining clinical response and remission, improving mucosal appearance, and achieving corticosteroid-free remission in patients with UC. This regimen is also effective at achieving clinical response, remission, and corticosteroid-free remission in patients with CD. Patients treated with vedolizumab, unadjusted for exposure, reported experiencing nasopharyngitis, headache, nausea, arthralgias, pyrexia, upper-respiratory-tract infections, fatigue, and cough. Conclusions: Vedolizumab is an effective agent at inducing and maintaining remission in patients with UC or CD. Vedolizumab is generally well tolerated and has not been associated with progressive multifocal leukoencephalopathy.
C1 [Smith, Michael A.] Univ Sci, Philadelphia, PA 19104 USA.
   [Mohammad, Rima A.] Univ Michigan, Coll Pharm, Univ Michigan Hlth Syst, Ann Arbor, MI 48109 USA.
C3 University of Michigan System; University of Michigan
RP Smith, MA (通讯作者)，Univ Sci, Philadelphia Coll Pharm, Dept Pharm Practice & Pharm Adm, 600 S 43rd St, Philadelphia, PA 19104 USA.
EM mic.smith@usciences.edu
RI Smith, Michael/JCN-9105-2023
OI Smith, Michael/0000-0002-9762-0104
CR [Anonymous], 2014, BIOAV PHARM VED HEAL
   [Anonymous], 2014, ENTYV VED PROD INF
   Bloomgren G, 2012, NEW ENGL J MED, V366, P1870, DOI 10.1056/NEJMoa1107829
   Colombel JF, 2010, NEW ENGL J MED, V362, P1383, DOI 10.1056/NEJMoa0904492
   Feagan BG, 2013, NEW ENGL J MED, V369, P699, DOI 10.1056/NEJMoa1215734
   Goodman SL, 2012, TRENDS PHARMACOL SCI, V33, P405, DOI 10.1016/j.tips.2012.04.002
   Kornbluth A, 2010, AM J GASTROENTEROL, V105, P501, DOI 10.1038/ajg.2009.727
   Lichtenstein GR, 2009, AM J GASTROENTEROL, V104, P465, DOI 10.1038/ajg.2008.168
   Milch C, 2013, J NEUROIMMUNOL, V264, P123, DOI 10.1016/j.jneuroim.2013.08.011
   Parikh A, 2013, INFLAMM BOWEL DIS, V19, P1691, DOI 10.1097/MIB.0b013e318281f538
   Parikh A, 2012, INFLAMM BOWEL DIS, V18, P1470, DOI 10.1002/ibd.21896
   Peake STC, 2013, INFLAMM BOWEL DIS, V19, P1546, DOI 10.1097/MIB.0b013e318281333b
   Sandborn WJ, 2013, NEW ENGL J MED, V369, P711, DOI 10.1056/NEJMoa1215739
   Sands BE, 2014, GASTROENTER IN PRESS, DOI [10.1053/j.gastro.2014.05.008, DOI 10.1053/J.GASTRO.2014.05.008]
   Soler D, 2009, J PHARMACOL EXP THER, V330, P864, DOI 10.1124/jpet.109.153973
   Wyant T, 2014, GUT, DOI [10.1136/gutjn1-2014-307127, DOI 10.1136/GUTJN1-2014-307127]
NR 16
TC 10
Z9 11
U1 1
U2 19
PU SAGE PUBLICATIONS INC
PI THOUSAND OAKS
PA 2455 TELLER RD, THOUSAND OAKS, CA 91320 USA
SN 1060-0280
EI 1542-6270
J9 ANN PHARMACOTHER
JI Ann. Pharmacother.
PD DEC
PY 2014
VL 48
IS 12
BP 1629
EP 1635
DI 10.1177/1060028014549799
PG 7
WC Pharmacology & Pharmacy
WE Science Citation Index Expanded (SCI-EXPANDED)
SC Pharmacology & Pharmacy
GA AT9OX
UT WOS:000345257400011
PM 25186623
DA 2024-01-22
ER

PT J
AU Mor, P
   Dahiya, B
   Parshad, S
   Gulati, P
   Mehta, PK
AF Mor, Preeti
   Dahiya, Bhawna
   Parshad, Sanjeev
   Gulati, Pooja
   Mehta, Promod K.
TI Recent updates in diagnosis of abdominal tuberculosis with emphasis on
   nucleic acid amplification tests
SO EXPERT REVIEW OF GASTROENTEROLOGY & HEPATOLOGY
LA English
DT Review
DE Abdominal TB; peritoneal TB; intestinal TB; diagnosis; imaging;
   histopathology; colonoscopy; laparoscopy; NAATs; I-PCR
ID POLYMERASE-CHAIN-REACTION; DIFFERENTIATING INTESTINAL TUBERCULOSIS;
   MEDIATED ISOTHERMAL AMPLIFICATION; NEEDLE-ASPIRATION-CYTOLOGY;
   MYCOBACTERIUM-TUBERCULOSIS; CROHNS-DISEASE; RAPID DIAGNOSIS;
   ADENOSINE-DEAMINASE; DRUG-RESISTANCE; MULTIPLEX-PCR
AB Introduction Abdominal tuberculosis (TB) is a common manifestation of extrapulmonary TB (EPTB), wherein peritoneal and intestinal TB are the most prevalent forms. Diagnosis of abdominal TB is a daunting challenge owing to variable anatomical locations, paucibacillary nature of specimens and atypical clinical presentations that mimic other abdominal diseases, such as Crohn's disease and malignancies. In this review, we made a comprehensive study on the diagnosis of abdominal TB. Area covered Various modalities employed for abdominal TB diagnosis include clinical features, imaging, bacteriological tests (smear/culture), histopathological/cytological observations, interferon-gamma release assays and nucleic acid amplification tests (NAATs). Among NAATs, loop-mediated isothermal amplification assay, PCR, multiplex-PCR, nested PCR, real-time PCR and GeneXpert (R) MTB/RIF were discussed. Identification of circulating Mycobacterium tuberculosis cell-free DNA by real-time PCR within ascitic fluids is another useful approach. Expert opinion Several novel molecular/immunological methods, such as GeneXpert Ultra, aptamer-linked immobilized sorbent assay, immuno-PCR (I-PCR) and nanoparticle-based I-PCR have recently been developed for detecting pulmonary TB and several EPTB types, which may also be explored for abdominal TB diagnosis. Precise and prompt diagnosis of abdominal TB may initiate an early therapy so as to reduce the complications, i.e. abdominal pain, ascites, abdominal distension, intestinal obstruction/perforation, etc., and avoid surgical involvement. Plain Language Summary Abdominal tuberculosis (TB) is a manifestation of extrapulmonary TB (EPTB), where peritoneal and intestinal TB are two major forms. Diagnosis of abdominal TB is difficult owing to low bacterial load present in clinical samples and non-specific clinical presentations as it mimics other diseases such as inflammatory bowel diseases, abdominal malignancies, etc. Bacteriological tests (smear/culture) almost fail owing to poor sensitivities and it is not always possible to get representative tissue samples for histopathological and cytological observations. In recent years, molecular tests i.e. nucleic acid amplification tests (NAATs), such as PCR/multiplex-PCR (M-PCR), nested PCR and GeneXpert are widely employed. Markedly, PCR/M-PCR and nested PCR exhibited reasonable good sensitivities/specificities, while GeneXpert revealed low sensitivity in most of the studies but high specificity, thus it could assist in differential diagnosis of intestinal TB and Crohn's disease. Further, novel molecular/immunological tests employed for pulmonary TB and other EPTB types were described and those tests can also be utilized to diagnose abdominal TB. Reliable and rapid diagnosis of abdominal TB would initiate an early start of anti-tubercular therapy and reduce the severe complications.
C1 [Mor, Preeti; Dahiya, Bhawna; Mehta, Promod K.] Maharshi Dayanand Univ, Ctr Biotechnol, Rohtak 124001, Haryana, India.
   [Parshad, Sanjeev] Pt BD Sharma Univ Hlth Sci, Dept Gen Surg, Rohtak, Haryana, India.
   [Gulati, Pooja] Maharshi Dayanand Univ, Dept Microbiol, Rohtak, Haryana, India.
C3 Maharshi Dayanand University; Maharshi Dayanand University
RP Mehta, PK (通讯作者)，Maharshi Dayanand Univ, Ctr Biotechnol, Rohtak 124001, Haryana, India.
EM pkmehta3@hotmail.com
FU Indian Council of Medical Research, New Delhi [5/8/5/38/2014-ECD-I];
   Council of Scientific and Industrial Research (CSIR), New Delhi; ICMR;
   MDU, Rohtak; CSIR, New Delhi
FX This article received financial support from the Indian Council of
   Medical Research, [5/8/5/38/2014-ECD-I], New Delhi. PK Mehta
   acknowledges the Council of Scientific and Industrial Research (CSIR),
   New Delhi for awarding the Emeritus Scientist Fellowship to pursue this
   study. PM acknowledges ICMR and MDU, Rohtak for providing Junior
   Research Fellowship and University Research Scholarship. BD acknowledges
   CSIR, New Delhi for providing Research Associate Fellowship.
CR Abu-Zidan FM, 2019, WORLD J EMERG SURG, V14, DOI 10.1186/s13017-018-0220-3
   Ahamed ZR, 2019, EXPERT REV ANTI-INFE, V17, P547, DOI 10.1080/14787210.2019.1642746
   Ahmad R, 2018, CUREUS J MED SCIENCE, V10, DOI 10.7759/cureus.3451
   Amarapurkar DN, 2008, WORLD J GASTROENTERO, V14, P741, DOI 10.3748/wjg.14.741
   [Anonymous], 2014, CURR RADIOL REP, DOI [DOI 10.1007/S40134-014-0066-8, 10.1007/s40134-014-0066-8]
   Arvind S, 2019, J MINIM INVAS GYN, V26, P346, DOI 10.1016/j.jmig.2018.04.006
   Bandyopadhyay D, 2008, INT J TUBERC LUNG D, V12, P1203
   Bellam BL., 2019, THER ADV INFECT DIS, V6, P1
   Bera C, 2015, INDIAN J GASTROENTER, V34, P395, DOI 10.1007/s12664-015-0599-7
   BHARGAVA DK, 1992, AM J GASTROENTEROL, V87, P105
   Centers for Disease Control and Prevention. Diagnosis of tuberculosis disease (Chapter 4) , 2013, INTR COR CURR TUB WH, P75
   Chakravorty S, 2017, MBIO, V8, DOI [10.1128/mBio.00812-17, 10.1128/mbio.00812-17]
   Chang EW, 2016, EUR RESPIR J, V47, P929, DOI 10.1183/13993003.00978-2015
   Che NY, 2017, J CLIN MICROBIOL, V55, P1526, DOI [10.1128/jcm.02473-16, 10.1128/JCM.02473-16]
   Chen W, 2013, WORLD J GASTROENTERO, V19, P8133, DOI 10.3748/wjg.v19.i44.8133
   Cheng W, 2019, TROP MED INT HEALTH, V24, P81, DOI 10.1111/tmi.13169
   Cherian J J, 2017, Indian J Tuberc, V64, P104, DOI 10.1016/j.ijtb.2016.11.028
   Cho JK, 2018, BMC INFECT DIS, V18, DOI 10.1186/s12879-018-3635-2
   Cho OH, 2011, J INFECTION, V62, P462, DOI 10.1016/j.jinf.2011.04.001
   Dahale AS, 2019, CUREUS J MED SCIENCE, V11, DOI 10.7759/cureus.5009
   Dahiya B, 2020, NANOMEDICINE-UK, V15, P2609, DOI 10.2217/nnm-2020-0258
   Dahiya B, 2020, FUTURE MICROBIOL, V15, P601, DOI 10.2217/fmb-2019-0347
   Das DK, 2021, CHAOS SOLITON FRACT, V146, DOI 10.1016/j.chaos.2021.110879
   Dawra S., 2017, J INDIAN ACAD CLIN M, V18, P271
   Debi U, 2014, WORLD J GASTROENTERO, V20, P14831, DOI 10.3748/wjg.v20.i40.14831
   Dervisoglu E, 2006, APMIS, V114, P656, DOI 10.1111/j.1600-0463.2006.apm_456.x
   Deshpande SS, 2019, ABDOM RADIOL, V44, P11, DOI 10.1007/s00261-018-1700-3
   Dhiman A, 2018, TUBERCULOSIS, V112, P27, DOI 10.1016/j.tube.2018.07.004
   Dorman SE, 2018, LANCET INFECT DIS, V18, P76, DOI [10.1016/s1473-3099(17)30691-6, 10.1016/S1473-3099(17)30691-6]
   Du J, 2014, PLOS ONE, V9, DOI 10.1371/journal.pone.0103303
   Fei BY, 2014, BRAZ J MED BIOL RES, V47, P166, DOI 10.1590/1414-431X20133277
   Fei Gui-Jun, 2018, Zhongguo Yi Xue Ke Xue Yuan Xue Bao, V40, P534, DOI 10.3881/j.issn.1000-503X.10516
   Fernández-Carballo BL, 2019, J CLIN MICROBIOL, V57, DOI 10.1128/JCM.01234-18
   Gan HY, 2016, J CLIN GASTROENTEROL, V50, P470, DOI 10.1097/MCG.0000000000000514
   GANDHI BM, 1986, TUBERCLE, V67, P219, DOI 10.1016/S0041-3879(86)80028-9
   Global tuberculosis report , 2021, WORLD HLTH ORG
   Goyal P, 2019, EXPERT REV GASTROENT, V13, P995, DOI 10.1080/17474124.2019.1673730
   Gu YT, 2015, INT J INFECT DIS, V36, P27, DOI 10.1016/j.ijid.2015.05.014
   Gupta P, 2019, J MED IMAG RADIAT ON, V63, P329, DOI 10.1111/1754-9485.12874
   Gupta P, 2021, INT OPHTHALMOL, V41, P901, DOI 10.1007/s10792-020-01645-5
   GUPTA S, 1995, TUBERCLE LUNG DIS, V76, P418, DOI 10.1016/0962-8479(95)90008-X
   Hallur V, 2013, DIAGN MICR INFEC DIS, V76, P51, DOI 10.1016/j.diagmicrobio.2013.02.022
   He XD, 2020, GASTROENT RES PRACT, V2020, DOI 10.1155/2020/2056168
   Husain A., 2018, INT SURG J, V5, P1713, DOI 10.18203/2349-2902.isj20181388
   Islam MS., 2021, KYAMC J, V12, P14, DOI [10.3329/kyamcj.v12i1.53361, DOI 10.3329/KYAMCJ.V12I1.53361]
   Iwamoto T, 2003, J CLIN MICROBIOL, V41, P2616, DOI 10.1128/JCM.41.6.2616-2622.2003
   Jain A, 2012, INTERNET J MED UPDAT, V7, P9
   Jin T, 2017, SAUDI J GASTROENTERO, V23, P3, DOI 10.4103/1319-3767.199135
   Jin XJ, 2010, WORLD J GASTROENTERO, V16, P2496, DOI 10.3748/wjg.v16.i20.2496
   Joon D, 2015, INT J TUBERC LUNG D, V19, P986, DOI 10.5588/ijtld.14.0793
   Joon D, 2017, J MICROBIOL METH, V139, P87, DOI 10.1016/j.mimet.2017.05.007
   Kamra E, 2021, EXPERT REV ANTI-INFE, V19, P1175, DOI 10.1080/14787210.2021.1902305
   Kapoor VK, 1998, POSTGRAD MED J, V74, P459, DOI 10.1136/pgmj.74.874.459
   Kashyap RS, 2010, BIOMARK INSIGHTS, V5, P87
   Kedia S, 2019, WORLD J GASTROENTERO, V25, P418, DOI 10.3748/wjg.v25.i4.418
   Kedia S, 2017, INTEST RES, V15, P149, DOI 10.5217/ir.2017.15.2.149
   Kentley J, 2017, TROP MED INT HEALTH, V22, P994, DOI 10.1111/tmi.12908
   Khan A, 2021, FUTURE MICROBIOL, V16, P935, DOI 10.2217/fmb-2021-0030
   Khosravi AD, 2017, FRONT CELL INFECT MI, V7, DOI 10.3389/fcimb.2017.00003
   Kohli M, 2018, COCHRANE DB SYST REV, DOI 10.1002/14651858.CD012768.pub2
   Kohli M, 2021, COCHRANE DB SYST REV, DOI 10.1002/14651858.CD012768.pub3
   Kulkarni S, 2006, J GASTROEN HEPATOL, V21, P819, DOI 10.1111/j.1440-1746.2006.04030.x
   Kumar S, 2017, INTEST RES, V15, P187, DOI 10.5217/ir.2017.15.2.187
   Kumar S, 2019, SURG INFECT, V20, P91, DOI 10.1089/sur.2018.165
   Kumari P, 2019, ANAL BIOCHEM, V564, P80, DOI 10.1016/j.ab.2018.10.019
   Ladumor H, 2021, CLIN IMAG, V76, P130, DOI 10.1016/j.clinimag.2021.02.012
   Lavania S, 2018, ACS INFECT DIS, V4, P1718, DOI 10.1021/acsinfecdis.8b00201
   Levine MS, 2009, RADIOLOGY, V250, P18, DOI 10.1148/radiol.2501080806
   Little KM, 2015, PLOS ONE, V10, DOI 10.1371/journal.pone.0124525
   Liu RM, 2020, INT J INFECT DIS, V90, P119, DOI 10.1016/j.ijid.2019.10.036
   Lokhande R., 2017, ASIAN PAC J HLTH SCI, V4, P19
   Lu SS, 2020, MEDICINE, V99, DOI 10.1097/MD.0000000000021175
   Luo Y, 2020, FRONT MED-LAUSANNE, V7, DOI 10.3389/fmed.2020.585180
   Malik S, 2019, JGH OPEN, V3, P32, DOI 10.1002/jgh3.12100
   Mandavdhare HS., 2017, EMJ GASTROENTEROL, V6, P52
   Mehta PK, 2017, J MICROBIOL METH, V139, P218, DOI 10.1016/j.mimet.2017.05.009
   Mehta PK, 2012, FEMS IMMUNOL MED MIC, V66, P20, DOI 10.1111/j.1574-695X.2012.00987.x
   Mehta Vatsal, 2019, Inflamm Intest Dis, V3, P155, DOI 10.1159/000496482
   Mishra PK, 2010, TURK J GASTROENTEROL, V21, P129, DOI 10.4318/tjg.2010.0070
   Moka P, 2017, J DIG ENDOSC, V8, P1, DOI 10.4103/jde.JDE_48_16
   Munne K R, 2020, Indian J Tuberc, V67, P112, DOI 10.1016/j.ijtb.2020.01.002
   Muroni M, 2015, J GASTROINTEST SURG, V19, P981, DOI 10.1007/s11605-015-2753-z
   Narayanappa D., 2019, PEDIAT INFECT DIS, V1, P19
   Patel B, 2018, CLIN EXP GASTROENTER, V11, P97, DOI 10.2147/CEG.S154235
   Patel K, 2018, J MOL DIAGN, V20, P215, DOI 10.1016/j.jmoldx.2017.11.005
   Perez-Risco D, 2018, J CLIN MICROBIOL, V56, DOI [10.1128/JCM.00659-18, 10.1128/jcm.00659-18]
   Pulimood AB, 2008, AM J CLIN PATHOL, V129, P846, DOI 10.1309/DKKECWQWMG4J23E3
   Purohit MR, 2007, DIAGN PATHOL, V2, DOI 10.1186/1746-1596-2-36
   Purohit MR, 2012, DIAGN CYTOPATHOL, V40, P782, DOI 10.1002/dc.21637
   Raj A, 2016, YONSEI MED J, V57, P88, DOI 10.3349/ymj.2016.57.1.88
   Rajendran Harikrishna, 2019, Radiol Case Rep, V14, P920, DOI 10.1016/j.radcr.2019.03.026
   Ramadass B, 2010, INDIAN J GASTROENTER, V29, P152, DOI 10.1007/s12664-010-0022-3
   Rasool G, 2019, INT J IMMUNOPATH PH, V33, DOI 10.1177/2058738419827174
   Riquelme A, 2006, J CLIN GASTROENTEROL, V40, P705, DOI 10.1097/00004836-200609000-00009
   Roberts S, 2018, BRIT J HOSP MED, V79, pC86, DOI 10.12968/hmed.2018.79.6.C86
   Rufai Syed Beenish, 2017, J Lab Physicians, V9, P47, DOI 10.4103/0974-2727.187927
   Salgado L., 2015, Rev. Medica del Hosp. Gen. de Mexico, V78, P55, DOI [10.1016/j.hgmx.2015.03.009, DOI 10.1016/J.HGMX.2015.03.009]
   Samant H, 2014, INDIAN J GASTROENTER, V33, P414, DOI 10.1007/s12664-014-0467-x
   Sanai FM, 2005, ALIMENT PHARM THER, V22, P685, DOI 10.1111/j.1365-2036.2005.02645.x
   Sekine K, 2015, INT J COLORECTAL DIS, V30, P939, DOI 10.1007/s00384-015-2208-8
   Shah J, 2021, EXPERT REV GASTROENT, V15, P81, DOI 10.1080/17474124.2020.1816823
   Shah SR, 2010, INDIAN J GASTROENTER, V29, P237, DOI 10.1007/s12664-010-0075-3
   Sharma K, 2013, J GLOB INFECT DIS, V5, P49, DOI 10.4103/0974-777X.112272
   Sharma M, 2020, EUR J GASTROEN HEPAT, V32, P971, DOI 10.1097/MEG.0000000000001765
   Sharma P, 2020, PLOS ONE, V15, DOI 10.1371/journal.pone.0238119
   Sharma S, 2019, FUTURE MICROBIOL, V14, P223, DOI 10.2217/fmb-2018-0284
   Sharma V, 2021, EXPERT REV ANTI-INFE, V19, P253, DOI 10.1080/14787210.2020.1816169
   Shi XC, 2016, CHINESE MED J-PEKING, V129, P1330, DOI 10.4103/0366-6999.182840
   Shu C, 2019, AM J RESP CRIT CARE, V199
   Singh A, 2019, J CLIN TUBER OTH MYC, V15, DOI 10.1016/j.jctube.2019.100097
   Sonambekar A, 2017, JGH OPEN, V1, P22, DOI 10.1002/jgh3.12003
   Sotgiu G, 2019, J INFECTION, V79, P444, DOI 10.1016/j.jinf.2019.08.018
   Sun YJ, 2017, PLOS ONE, V12, DOI 10.1371/journal.pone.0186985
   Suri R, 1998, BRIT J RADIOL, V71, P723, DOI 10.1259/bjr.71.847.9771382
   Sypabekova M, 2017, TUBERCULOSIS, V104, P70, DOI 10.1016/j.tube.2017.03.004
   Tahiri M., 2021, WGO GLOBAL GUIDELINE
   Taniwaki A, 2020, CLIN EXP OBSTET GYN, V47, P994, DOI 10.31083/j.ceog.2020.06.5355
   Tao L, 2014, DIAGN MICR INFEC DIS, V79, P102, DOI 10.1016/j.diagmicrobio.2013.12.010
   UDGIRKAR Suhas, 2019, Arq. Gastroenterol., V56, P178, DOI [10.1590/S0004-2803.201900000-35, 10.1590/s0004-2803.201900000-35]
   Vashistha H., 2019, MYCOBACTERIUM TUBERC, P419
   WADEE AA, 1990, J CLIN MICROBIOL, V28, P2786, DOI 10.1128/JCM.28.12.2786-2791.1990
   Wang HJ, 2019, JCPSP-J COLL PHYSICI, V29, P588, DOI 10.29271/jcpsp.2019.06.588
   Weledji EP, 2017, WORLD J GASTRO SURG, V9, P174, DOI 10.4240/wjgs.v9.i8.174
   World Health Organisation, 2013, XPERT MTB RIF ASS DI
   World Health Organization, 2011, US TUB INT GAMM REL
   World Health Organization, 2011, FLUOR LIGHT EM DIOD
   Wu DC, 2019, J CLIN TRANSL HEPATO, V7, P140, DOI 10.14218/JCTH.2018.00062
   Yadav SK, 2015, ANN TROP MED PUBLIC, V8, P198, DOI 10.4103/1755-6783.159847
   Yamada L, 2020, INT J SURG CASE REP, V72, P326, DOI 10.1016/j.ijscr.2020.06.046
   Yu GC, 2018, PLOS ONE, V13, DOI 10.1371/journal.pone.0199290
   Zhang Y, 2019, MOLECULES, V24, DOI 10.3390/molecules24050941
   Zhao YJ, 2020, THER ADV GASTROENTER, V13, DOI 10.1177/1756284820922003
   Zhu CT, 2012, BMC INFECT DIS, V12, DOI 10.1186/1471-2334-12-96
NR 133
TC 7
Z9 7
U1 5
U2 11
PU TAYLOR & FRANCIS LTD
PI ABINGDON
PA 2-4 PARK SQUARE, MILTON PARK, ABINGDON OR14 4RN, OXON, ENGLAND
SN 1747-4124
EI 1747-4132
J9 EXPERT REV GASTROENT
JI Expert Rev. Gastroenterol. Hepatol.
PD JAN 2
PY 2022
VL 16
IS 1
BP 33
EP 49
DI 10.1080/17474124.2022.2021068
EA JAN 2022
PG 17
WC Gastroenterology & Hepatology
WE Science Citation Index Expanded (SCI-EXPANDED)
SC Gastroenterology & Hepatology
GA YO7GB
UT WOS:000736798100001
PM 34923892
DA 2024-01-22
ER

PT J
AU Yao, SY
   Zhao, ZX
   Wang, WJ
   Liu, XL
AF Yao, Shunyu
   Zhao, Zixi
   Wang, Weijun
   Liu, Xiaolu
TI Bifidobacterium Longum: Protection against Inflammatory Bowel Disease
SO JOURNAL OF IMMUNOLOGY RESEARCH
LA English
DT Review
ID NF-KAPPA-B; ACTIVE ULCERATIVE-COLITIS; OXIDATIVE STRESS; PROBIOTIC
   VSLNUMBER-3; CLINICAL-RESPONSE; BARRIER FUNCTION; DOUBLE-BLIND; HUMAN
   HEALTH; REMISSION; EXPRESSION
AB The prevalence of inflammatory bowel disease (IBD), which includes ulcerative colitis (UC) and Crohn's disease (CD), increases gradually worldwide in the past decades. IBD is generally associated with the change of the immune system and gut microbiota, and the conventional treatments usually result in some side effects. Bifidobacterium longum, as colonizing bacteria in the intestine, has been demonstrated to be capable of relieving colitis in mice and can be employed as an alternative or auxiliary way for treating IBD. Here, the mechanisms of the Bifidobacterium longum in the treatment of IBD were summarized based on previous cell and animal studies and clinical trials testing bacterial therapies. This review will be served as a basis for future research on IBD treatment.
C1 [Yao, Shunyu; Zhao, Zixi; Wang, Weijun; Liu, Xiaolu] Univ Sci & Technol Beijing, Sch Chem & Biol Engn, Beijing 100083, Peoples R China.
C3 University of Science & Technology Beijing
RP Liu, XL (通讯作者)，Univ Sci & Technol Beijing, Sch Chem & Biol Engn, Beijing 100083, Peoples R China.
EM yaoshunyu3d21@163.com; zhaozixi0612@163.com; 17888803570@163.com;
   xiaoluliu@ustb.edu.cn
OI Yao, Shunyu/0000-0001-5588-8113
FU Fundamental Research Funds for the Central Universities [FRF-BR-19-003B,
   FRF-BR-20-03B]
FX This study was supported by the Fundamental Research Funds for the
   Central Universities (Project No. FRF-BR-19-003B and FRF-BR-20-03B).
CR Abrantes FA, 2020, BENEF MICROBES, V11, P47, DOI 10.3920/BM2019.0098
   Al Mijan M, 2018, WORLD J GASTROENTERO, V24, P2673, DOI 10.3748/wjg.v24.i25.2673
   Amin SA, 2018, PHARMACOL RES, V131, P128, DOI 10.1016/j.phrs.2018.03.001
   Ananthakrishnan AN, 2015, NAT REV GASTRO HEPAT, V12, P205, DOI 10.1038/nrgastro.2015.34
   Arboleya S, 2016, FRONT MICROBIOL, V7, DOI 10.3389/fmicb.2016.01204
   Bevivino G, 2018, EXPERT REV GASTROENT, V12, P907, DOI 10.1080/17474124.2018.1503053
   Bibiloni R, 2005, AM J GASTROENTEROL, V100, P1539, DOI 10.1111/j.1572-0241.2005.41794.x
   Bottacini F, 2017, BIOCHEM J, V474, P4137, DOI 10.1042/BCJ20160756
   Buckley A, 2018, CSH PERSPECT BIOL, V10, DOI 10.1101/cshperspect.a029314
   Carmel-Harel O, 2000, ANNU REV MICROBIOL, V54, P439, DOI 10.1146/annurev.micro.54.1.439
   Caviglia GP, 2020, J CLIN MED, V9, DOI 10.3390/jcm9082353
   Chambers Edward S, 2018, Curr Nutr Rep, V7, P198, DOI 10.1007/s13668-018-0248-8
   Chami B, 2018, ARCH BIOCHEM BIOPHYS, V645, P61, DOI 10.1016/j.abb.2018.03.012
   Chen SS, 2021, FOOD CHEM, V347, DOI 10.1016/j.foodchem.2021.129008
   Chen XH, 2019, DEV COMP IMMUNOL, V92, P77, DOI 10.1016/j.dci.2018.09.006
   Chichlowski M, 2020, NUTRIENTS, V12, DOI 10.3390/nu12061581
   Choi M, 2019, J MICROBIOL BIOTECHN, V29, P1739, DOI 10.4014/jmb.1812.12002
   Chugh B, 2020, CURR OPIN FOOD SCI, V32, P76, DOI 10.1016/j.cofs.2020.02.003
   de Oliveira DC, 2014, CYTOKINE, V69, P218, DOI 10.1016/j.cyto.2014.06.004
   Dosoky NS, 2020, APPL MICROBIOL BIOT, V104, P7657, DOI 10.1007/s00253-020-10771-0
   Ehrlich AM, 2020, BMC MICROBIOL, V20, DOI 10.1186/s12866-020-02023-y
   Eichele DD, 2017, WORLD J GASTROENTERO, V23, P6016, DOI 10.3748/wjg.v23.i33.6016
   Evans CC, 2014, PLOS ONE, V9, DOI 10.1371/journal.pone.0092193
   Fattahi Y, 2020, FOOD BIOSCI, V38, DOI 10.1016/j.fbio.2020.100793
   Fedorak RN, 2015, CLIN GASTROENTEROL H, V13, P928, DOI 10.1016/j.cgh.2014.10.031
   Fourie S, 2018, INT J NURS STUD, V87, P149, DOI 10.1016/j.ijnurstu.2018.07.017
   Furrie E, 2005, GUT, V54, P242, DOI 10.1136/gut.2004.044834
   Gao RY, 2019, PROBIOTICS ANTIMICRO, V11, P655, DOI 10.1007/s12602-018-9403-1
   Ghosh S, 2021, CELL MOL GASTROENTER, V11, P1463, DOI 10.1016/j.jcmgh.2021.02.007
   Gu Y, 2019, FRONT MICROBIOL, V10, DOI 10.3389/fmicb.2019.01894
   Gu ZL, 2019, GASTROENT RES PRACT, V2019, DOI 10.1155/2019/9097276
   Guo Q, 2017, FREE RADICAL BIO MED, V108, P929, DOI 10.1016/j.freeradbiomed.2017.05.012
   Hemalatha R., 2017, Microbial Ecology in Health and Disease, V28, P1298340, DOI 10.1080/16512235.2017.1298340
   Huang GH, 2020, GENOMICS, V112, P769, DOI 10.1016/j.ygeno.2019.05.015
   Jang DI, 2021, INT J MOL SCI, V22, DOI 10.3390/ijms22052719
   Jang SE, 2018, SCI REP-UK, V8, DOI 10.1038/s41598-018-25775-0
   Kaplan GG, 2015, NAT REV GASTRO HEPAT, V12, P720, DOI 10.1038/nrgastro.2015.150
   Kaur M, 2020, CLIN GASTROENTEROL H, V18, P1346, DOI 10.1016/j.cgh.2019.12.040
   Khan I, 2019, PATHOGENS, V8, DOI 10.3390/pathogens8030126
   Kim HI, 2019, NUTR RES, V67, P78, DOI 10.1016/j.nutres.2019.03.008
   Kim WG, 2018, FOOD FUNCT, V9, P4255, DOI 10.1039/c8fo00252e
   Kitade M, 2019, FRONT ENDOCRINOL, V10, DOI 10.3389/fendo.2019.00187
   Kwon EK, 2017, J FUNCT FOODS, V38, P389, DOI 10.1016/j.jff.2017.09.036
   Li M, 2018, EUR J PHARMACOL, V831, P52, DOI 10.1016/j.ejphar.2018.05.003
   Liang DC, 2018, GUT PATHOG, V10, DOI 10.1186/s13099-018-0230-4
   Liu T, 2017, SIGNAL TRANSDUCT TAR, V2, DOI 10.1038/sigtrans.2017.23
   Liu ZW, 2018, FRONT PHYSIOL, V9, DOI 10.3389/fphys.2018.00477
   Lohrasbi V, 2020, MICROB PATHOGENESIS, V149, DOI 10.1016/j.micpath.2020.104585
   Ma T, 2021, NEUROBIOL STRESS, V14, DOI 10.1016/j.ynstr.2021.100294
   MacPherson CW, 2017, PLOS ONE, V12, DOI 10.1371/journal.pone.0169847
   Martorell P, 2021, ANTIOXIDANTS-BASEL, V10, DOI 10.3390/antiox10040536
   Mauras A, 2018, FRONT MICROBIOL, V9, DOI 10.3389/fmicb.2018.03075
   Meng D, 2020, PEDIATR RES, V88, P209, DOI 10.1038/s41390-019-0740-x
   Miele E, 2009, AM J GASTROENTEROL, V104, P437, DOI 10.1038/ajg.2008.118
   Neurath MF, 1998, GUT, V43, P856, DOI 10.1136/gut.43.6.856
   Ng SC, 2017, LANCET, V390, P2769, DOI 10.1016/S0140-6736(17)32448-0
   Nowarski R, 2015, CELL, V163, P1444, DOI 10.1016/j.cell.2015.10.072
   O'Callaghan A, 2016, FRONT MICROBIOL, V7, DOI 10.3389/fmicb.2016.00925
   Venegas DP, 2019, FRONT IMMUNOL, V10, DOI 10.3389/fimmu.2019.00277
   Park HE, 2020, ANAEROBE, V64, DOI 10.1016/j.anaerobe.2020.102234
   Passelli K, 2021, FRONT IMMUNOL, V12, DOI 10.3389/fimmu.2021.649348
   Pizzino G, 2017, OXID MED CELL LONGEV, V2017, DOI 10.1155/2017/8416763
   Plaza-Díaz J, 2017, NUTRIENTS, V9, DOI 10.3390/nu9060555
   Pott J, 2018, CELL HOST MICROBE, V23, P191, DOI 10.1016/j.chom.2017.12.017
   Rana SV, 2014, INDIAN J MED RES, V139, P568
   Reinert B., 2002, GENOME NEWS NETWORK GENOME NEWS NETWORK
   Roager HM, 2018, NAT COMMUN, V9, DOI 10.1038/s41467-018-05470-4
   Rousseaux C, 2005, J EXP MED, V201, P1205, DOI 10.1084/jem.20041948
   Sakurai T, 2019, MICROORGANISMS, V7, DOI 10.3390/microorganisms7090340
   Sánchez B, 2017, MOL NUTR FOOD RES, V61, DOI 10.1002/mnfr.201600240
   Sandborn WJ, 2014, GASTROENTEROLOGY, V146, P85, DOI 10.1053/j.gastro.2013.05.048
   Sanders ME, 2019, NAT REV GASTRO HEPAT, V16, P605, DOI 10.1038/s41575-019-0173-3
   Sarkar A, 2016, TRENDS NEUROSCI, V39, P763, DOI 10.1016/j.tins.2016.09.002
   Sato N, 2021, PROBIOTICS ANTIMICRO, V13, P824, DOI 10.1007/s12602-020-09694-z
   Saxena A, 2018, INFLAMM RES, V67, P829, DOI 10.1007/s00011-018-1172-5
   Celiberto LS, 2017, PLOS ONE, V12, DOI 10.1371/journal.pone.0175935
   Schoultz I, 2019, CELLS-BASEL, V8, DOI 10.3390/cells8020193
   Shrikant Sharma, 2011, International Journal BIOAutomation, V15, P223
   Sichetti M, 2018, NUTRITION, V53, P95, DOI 10.1016/j.nut.2018.02.005
   Silva AKS, 2018, LETT APPL MICROBIOL, V67, P497, DOI 10.1111/lam.13062
   Singh S, 2020, SCI REP-UK, V10, DOI 10.1038/s41598-020-62081-0
   Song WS, 2020, J IND ENG CHEM, V83, P297, DOI 10.1016/j.jiec.2019.12.001
   Sood A, 2009, CLIN GASTROENTEROL H, V7, P1202, DOI 10.1016/j.cgh.2009.07.016
   Steed H, 2010, ALIMENT PHARM THER, V32, P872, DOI 10.1111/j.1365-2036.2010.04417.x
   Strober W, 2007, J CLIN INVEST, V117, P514, DOI 10.1172/JCI30587
   Tamaki H, 2016, DIGEST ENDOSC, V28, P67, DOI 10.1111/den.12553
   Tang C, 2019, FOOD FUNCT, V10, P2290, DOI [10.1039/c8fo01946k, 10.1039/C8FO01946K]
   Tangye SG, 2013, NAT REV IMMUNOL, V13, P412, DOI 10.1038/nri3447
   Thursby E, 2017, BIOCHEM J, V474, P1823, DOI 10.1042/BCJ20160510
   Toscano M, 2017, WORLD J GASTROENTERO, V23, P2696, DOI 10.3748/wjg.v23.i15.2696
   Turroni F, 2019, MICROORGANISMS, V7, DOI 10.3390/microorganisms7110544
   Tursi A, 2004, MED SCI MONITOR, V10, pPI126
   Tursi A, 2010, AM J GASTROENTEROL, V105, P2218, DOI 10.1038/ajg.2010.218
   Ulven Trond, 2012, Front Endocrinol (Lausanne), V3, P111, DOI 10.3389/fendo.2012.00111
   Vanderpool C, 2008, INFLAMM BOWEL DIS, V14, P1585, DOI 10.1002/ibd.20525
   Ventura M., 2015, DIET MICROBE INTERAC, P41, DOI [10.1016/B978-0-12-407825-3.00004-6, DOI 10.1016/B978-0-12-407825-3.00004-6]
   Viatour P, 2005, TRENDS BIOCHEM SCI, V30, P43, DOI 10.1016/j.tibs.2004.11.009
   Vila AV, 2018, SCI TRANSL MED, V10, DOI 10.1126/scitranslmed.aap8914
   Wang K, 2019, FOOD FUNCT, V10, P3828, DOI [10.1039/C9FO00460B, 10.1039/c9fo00460b]
   Wang K, 2018, MOL NUTR FOOD RES, V62, DOI 10.1002/mnfr.201800080
   Wang YJ, 2016, COCHRANE DB SYST REV, DOI 10.1002/14651858.CD000544.pub4
   Wang YS, 2021, MICROORGANISMS, V9, DOI 10.3390/microorganisms9020452
   Weber LM, 2017, GASTROENTEROLOGY, V152, pS740, DOI 10.1016/S0016-5085(17)32573-8
   Wirtz S, 2017, NAT PROTOC, V12, P1295, DOI 10.1038/nprot.2017.044
   Wong CB, 2019, J FUNCT FOODS, V54, P506, DOI 10.1016/j.jff.2019.02.002
   Xiao M, 2011, MICROBIOL-SGM, V157, P1573, DOI 10.1099/mic.0.044297-0
   Xiong Y, 2020, FRONT MICROBIOL, V11, DOI 10.3389/fmicb.2020.590435
   Yan S, 2020, J FUNCT FOODS, V73, DOI 10.1016/j.jff.2020.104153
   Yan S, 2019, FOOD FUNCT, V10, P1595, DOI 10.1039/c9fo00014c
   Zeller T, 2006, NATURWISSENSCHAFTEN, V93, P259, DOI 10.1007/s00114-006-0106-1
   Zhang CC, 2019, J FUNCT FOODS, V53, P157, DOI 10.1016/j.jff.2018.12.022
   Zhang M, 2017, MICROB PATHOGENESIS, V110, P426, DOI 10.1016/j.micpath.2017.07.029
   Zhang T, 2020, FRONT MED-LAUSANNE, V7, DOI 10.3389/fmed.2020.00207
   Zhao JL, 2018, ACS APPL MATER INTER, V10, P26108, DOI 10.1021/acsami.8b10345
   Zhao LJ, 2014, J ETHNOPHARMACOL, V153, P151, DOI 10.1016/j.jep.2014.02.008
   Zuo FL, 2018, SCI REP-UK, V8, DOI 10.1038/s41598-018-35286-7
   Zuo T, 2018, FRONT MICROBIOL, V9, DOI 10.3389/fmicb.2018.02247
NR 117
TC 52
Z9 56
U1 8
U2 101
PU HINDAWI LTD
PI LONDON
PA ADAM HOUSE, 3RD FLR, 1 FITZROY SQ, LONDON, W1T 5HF, ENGLAND
SN 2314-8861
EI 2314-7156
J9 J IMMUNOL RES
JI J Immunol. Res.
PD JUL 23
PY 2021
VL 2021
AR 8030297
DI 10.1155/2021/8030297
PG 11
WC Immunology
WE Science Citation Index Expanded (SCI-EXPANDED)
SC Immunology
GA TX5PD
UT WOS:000683141600002
PM 34337079
OA Green Published, gold
DA 2024-01-22
ER

PT J
AU Chapuis-Biron, C
   Kirchgesner, J
   Pariente, B
   Bouhnik, Y
   Amiot, A
   Viennot, S
   Serrero, M
   Fumery, M
   Allez, M
   Siproudhis, L
   Buisson, A
   de Chambrun, GP
   Abitbol, V
   Nancey, S
   Caillo, L
   Plastaras, L
   Savoye, G
   Chanteloup, E
   Simon, M
   Dib, N
   Rajca, S
   Amil, M
   Parmentier, AL
   Peyrin-Biroulet, L
   Vuitton, L
AF Chapuis-Biron, Constance
   Kirchgesner, Julien
   Pariente, Benjamin
   Bouhnik, Yoram
   Amiot, Aurelien
   Viennot, Stephanie
   Serrero, Melanie
   Fumery, Mathurin
   Allez, Matthieu
   Siproudhis, Laurent
   Buisson, Anthony
   de Chambrun, Guillaume Pineton
   Abitbol, Vered
   Nancey, Stephane
   Caillo, Ludovic
   Plastaras, Laurianne
   Savoye, Guillaume
   Chanteloup, Elise
   Simon, Marion
   Dib, Nina
   Rajca, Sylvie
   Amil, Morgane
   Parmentier, Anne-Laure
   Peyrin-Biroulet, Laurent
   Vuitton, Lucine
CA GETAID BioLAP Study Grp
TI Ustekinumab for Perianal Crohn's Disease: The BioLAP Multicenter Study
   From the GETAID
SO AMERICAN JOURNAL OF GASTROENTEROLOGY
LA English
DT Article
AB INTRODUCTION: New therapeutic options for patients with Crohn's disease (CD) with perianal lesions failing anti-tumor necrosis factor (TNF) agents are needed. We aimed to assess the effectiveness of ustekinumab in perianal CD (pCD) and predictors of clinical success in a real-life multicenter cohort.
   METHODS: We conducted a national multicenter retrospective cohort study in patients with either active or inactive pCD who received ustekinumab. In patients with active pCD at treatment initiation, the success of ustekinumab was defined by clinical success at 6 months assessed by the physician's judgment without additional medical or surgical treatment for pCD. Univariate and multivariable logistic regression analyses were performed to identify predictors of success. In patients with inactive pCD at ustekinumab initiation, the pCD recurrencefree survival was calculated using the Kaplan-Meier method.
   RESULTS: Two hundred seven patients were included, the mean age was 37.7 years, the mean duration of CD was 14.3 years, andthemean number ofpriorperianal surgerieswas 2.8. Two hundred five (99%) patients had previously been exposed to at least 1 anti-TNF and 58 (28%) to vedolizumab. The median follow-up time was 48 weeks; 56/207 (27%) patients discontinued therapy after a median time of 43 weeks. In patients with active pCD, successwas reached in 57/148 (38.5%) patients. Among patientswith setons at initiation, 29/88 (33%) had a successful removal. The absence of optimizationwas associatedwith treatment success (P=0.044, odds ratio 2.74; 95% confidence interval: 0.96-7.82). In multivariable analysis, the number of prior anti-TNF agents (>= 3) was borderline significant (P = 0.056, odds ratio 0.4; 95% confidence interval: 0.15-1.08). In patients with inactive pCD at initiation, the probability of recurrence-free survival was 86.2% and 75.1% at weeks 26 and 52, respectively.
   DISCUSSION: Ustekinumab appears as a potential effective therapeutic option in perianal refractory CD. Further prospective studies are warranted.
[truncated: 3,333,186 more chars]
