# Supplementary material for: Worldwide research trends in Crohn’s disease treatment over the past 2 decades: a bibliometric analysis
Source: Front Pharmacol. 2024 Oct 8;15:1441785. doi: 10.3389/fphar.2024.1441785 (PMC11493645; doi:10.3389/fphar.2024.1441785)
Supplement: Supplementary file 1 [file DataSheet1.zip › raw data 1/download_25.txt]

FN Clarivate Analytics Web of Science
VR 1.0
PT J
AU Avasarala, J
   Guduru, Z
   McLouth, CJ
   Wilburn, A
   Talbert, J
   Sutton, P
   Sokola, BS
AF Avasarala, Jagannadha
   Guduru, Zain
   McLouth, Christopher J.
   Wilburn, Amanda
   Talbert, Jeffrey
   Sutton, Paige
   Sokola, Brent S.
TI Use of anti-TNF-α therapy in Crohn's disease is associated with
   increased incidence of multiple sclerosis
SO MULTIPLE SCLEROSIS AND RELATED DISORDERS
LA English
DT Article
DE TNF alpha blockers; Crohn'' disease; Multiple sclerosis; Inflammatory
   bowel disease; Retrospective data analysis
ID INFLAMMATORY-BOWEL-DISEASE; DEMYELINATION; PATHOGENESIS; MECHANISMS;
   BRAIN; CELLS; RISK
AB Objective: We investigated if anti-tumor necrosis factor-alpha (anti-TNF-alpha) drugs used in the treatment of inflammatory bowel disease (IBD) alter the incidence of MS and if so, to understand the magnitude of such an effect.
   Methods: This is a retrospective cohort study of data from Truven Health Market Scan administrative claims database. The patients included in the study had to be >= 18 years of age. The presence of IBD was based on at least 2 claims of International Classification of Diseases (ICD-9 or 10) diagnosis codes. The IBD diagnosis index date had to precede the MS diagnosis index date for inclusion in the study. The diagnosis of multiple sclerosis (MS) was defined as having at least 2 claims for the disease (ICD 9, 340 and ICD 10 codes, G35) and at least one prescription claim for any of the drugs that were defined as MS therapy.
   Results: Patients with IBD had 1.32 times the risk of MS incidence compared to healthy controls (adjusted incidence rate ratio (IRR): 1.32; 95% CI: 1.03 - 1.71; p = .0312). Patients with IBD exposed to anti-TNF-alpha therapies had a 43% increase in the incidence of MS compared to those with IBD without exposure (adjusted incidence rate: 1.43; 95% CI: .062 - 3.32; p = .3989). Among CD patients treated anti-TNF-alpha medications an increase in the incidence of MS, compared to CD patients not exposed to such medications was observed (IRR = 2.62; 95% CI: 1.00 to 6.83; p = 0.049), statistically significant. After adjusting for age/gender, patients with CD using anti-TNF-alpha agents had an increase of incidence in MS (adjusted IRR: 2.24; 95% CI: 0.85 - 5.94; p = .1035) but it was not statistically significant.
   Conclusions: Use of anti-TNF-alpha drugs in CD was associated with a statistically significant increase in the incidence of MS but this effect was lost when controlled for age/gender.
C1 [Avasarala, Jagannadha; Guduru, Zain; Sutton, Paige] Univ Kentucky, Med Ctr, Kentucky Neurosci Inst, Dept Neurol, 740 S Limestone Dr, Lexington, KY 40536 USA.
   [McLouth, Christopher J.] Univ Kentucky, Med Ctr, Dept Behav Sci, Med Behav Sci Bldg, Lexington, KY 40536 USA.
   [Wilburn, Amanda] Univ Kentucky Hlth Sci, 740 S Limestone Dr, Lexington, KY 40536 USA.
   [Talbert, Jeffrey] Univ Kentucky, Coll Pharm, Dept Pharm Practice & Sci & Biomed Informat, 185 Todd Bldg,789 S Limestone St, Lexington, KY 40536 USA.
   [Sokola, Brent S.] Univ Hosp Specialty Pharm, 4510 Richmond Rd, Warrensville Hts, OH 44128 USA.
C3 University of Kentucky; University of Kentucky; University of Kentucky
RP Avasarala, J (通讯作者)，Univ Kentucky, Med Ctr, Kentucky Neurosci Inst, Dept Neurol, 740 S Limestone Dr, Lexington, KY 40536 USA.
EM javasarala@uky.edu
RI Talbert, Jeffery/F-3929-2011
OI Talbert, Jeffery/0000-0002-4304-5167; McLouth,
   Christopher/0000-0002-5434-9748; Sokola, Brent/0000-0001-9452-6190
FU NIH National Center for Advancing Translational Sciences; Center for
   Clinical and Translational Science [UL1TR001998]
FX NIH National Center for Advancing Translational Sciences and Center for
   Clinical and Translational Science (UL1TR001998) supported the database
   used in this study.
CR Andersen NN, 2015, BMJ-BRIT MED J, V350, DOI 10.1136/bmj.h2809
   Aniwan S, 2019, THER ADV GASTROENTER, V12, DOI 10.1177/1756284819827692
   Arnason BGW, 1999, NEUROLOGY, V53, P457, DOI 10.1212/wnl.53.3.457
   Bosch X, 2011, NAT REV NEUROL, V7, P165, DOI 10.1038/nrneurol.2011.1
   BREESE EJ, 1994, GASTROENTEROLOGY, V106, P1455, DOI 10.1016/0016-5085(94)90398-0
   Brenner D, 2015, NAT REV IMMUNOL, V15, P362, DOI 10.1038/nri3834
   Camara-Lemarroy CR, 2018, BRAIN, V141, P1900, DOI 10.1093/brain/awy131
   Fernández-Espartero MC, 2011, SEMIN ARTHRITIS RHEU, V41, P524, DOI 10.1016/j.semarthrit.2011.05.003
   Díaz-Lagares C, 2011, ARTHRITIS RES THER, V13, DOI 10.1186/ar3397
   Dos Passos GR, 2016, MEDIAT INFLAMM, V2016, DOI 10.1155/2016/5314541
   Fasano A, 2005, NAT CLIN PRACT GASTR, V2, P416, DOI 10.1038/ncpgasthep0259
   GEISSLER A, 1995, LANCET, V345, P897
   Gupta G, 2005, GASTROENTEROLOGY, V129, P819, DOI 10.1053/j.gastro.2005.06.022
   Hare NC, 2014, QJM-INT J MED, V107, P51, DOI 10.1093/qjmed/hcr237
   Katsanos Aristeidis H, 2014, Expert Rev Clin Immunol, V10, P363, DOI 10.1586/1744666X.2014.885381
   Kemanetzoglou E, 2017, CURR NEUROL NEUROSCI, V17, DOI 10.1007/s11910-017-0742-1
   Khalili H, 2012, GUT, V61, P1686, DOI 10.1136/gutjnl-2011-301574
   Kimura K, 2000, MAYO CLIN PROC, V75, P802, DOI 10.4065/75.8.802
   Kosmidou M, 2017, J NEUROL, V264, P254, DOI 10.1007/s00415-016-8340-8
   Kunz M, 2009, MEDIAT INFLAMM, V2009, DOI 10.1155/2009/979258
   KURTZKE JF, 1980, NEUROLOGY, V30, P61, DOI 10.1212/WNL.30.7_Part_2.61
   Langer-Gould A, 2010, MULT SCLER J, V16, P855, DOI 10.1177/1352458510369146
   Liu ZJ, 2009, WORLD J GASTROENTERO, V15, P5784, DOI 10.3748/wjg.15.5784
   Marrie RA, 2015, MULT SCLER J, V21, P282, DOI 10.1177/1352458514564490
   Mohan N, 2001, ARTHRITIS RHEUM-US, V44, P2862, DOI 10.1002/1529-0131(200112)44:12<2862::AID-ART474>3.0.CO;2-W
   Nouri M, 2014, PLOS ONE, V9, DOI 10.1371/journal.pone.0106335
   Pérez-De-Lis M, 2017, EXPERT OPIN DRUG SAF, V16, P1255, DOI 10.1080/14740338.2017.1372421
   Peter I, 2018, JAMA NEUROL, V75, P939, DOI 10.1001/jamaneurol.2018.0605
   RANG EH, 1982, LANCET, V2, P555
   Sawcer S, 2011, NATURE, V476, P214, DOI 10.1038/nature10251
   Simsek I, 2007, ANN RHEUM DIS, V66, P1255, DOI 10.1136/ard.2006.066787
   Titelbaum DS, 2005, AM J NEURORADIOL, V26, P1548
   vanOosten BW, 1996, NEUROLOGY, V47, P1531, DOI 10.1212/WNL.47.6.1531
   Ventura RE, 2017, MULT SCLER J, V23, P1554, DOI 10.1177/1352458516679894
   Yapali S., 2007, ANTITNF TREATMENT IN
   Zéphir H, 2014, MULT SCLER J, V20, P1135, DOI 10.1177/1352458513515081
   Zikou AK, 2014, EUR RADIOL, V24, P2499, DOI 10.1007/s00330-014-3242-6
NR 37
TC 8
Z9 8
U1 0
U2 2
PU ELSEVIER SCI LTD
PI OXFORD
PA THE BOULEVARD, LANGFORD LANE, KIDLINGTON, OXFORD OX5 1GB, OXON, ENGLAND
SN 2211-0348
EI 2211-0356
J9 MULT SCLER RELAT DIS
JI Mult. Scler. Relat. Disord.
PD JUN
PY 2021
VL 51
AR 102942
DI 10.1016/j.msard.2021.102942
EA APR 2021
PG 6
WC Clinical Neurology
WE Science Citation Index Expanded (SCI-EXPANDED)
SC Neurosciences & Neurology
GA TI5QT
UT WOS:000672858200024
PM 33933908
OA Green Accepted
DA 2024-01-22
ER

PT J
AU Vu, M
   Ghosh, S
   Umashankar, K
   Weber, L
   Landis, C
   Candela, N
   Chastek, B
AF Vu, Michelle
   Ghosh, Sabyasachi
   Umashankar, Kandavadivu
   Weber, Laura
   Landis, Christina
   Candela, Ninfa
   Chastek, Benjamin
TI Comparison of surgery rates in biologic-naive patients with Crohn's
   disease treated with vedolizumab or ustekinumab: findings from SOJOURN
SO BMC GASTROENTEROLOGY
LA English
DT Article
DE Crohn's disease; Inflammatory bowel disease; Biologic; Vedolizumab;
   Ustekinumab; Surgery
ID CLINICAL-PRACTICE GUIDELINES; MAINTENANCE THERAPY; MANAGEMENT;
   INDUCTION; HOSPITALIZATIONS; DIAGNOSIS; TIME; RISK
AB BackgroundCrohn's disease (CD) is a chronic inflammatory bowel disease characterized by relapsing and remitting inflammation that leads to progressive bowel damage. Despite advances in medical treatment for CD, many patients require surgical intervention. Most studies of surgery rates are from patients treated with anti-tumor necrosis factor alpha (anti-TNF alpha) treatments, with comparatively little data on the surgery rates of patients treated with vedolizumab and ustekinumab. SOJOURN aimed to estimate the hazard rate and incidence of the first CD-related surgery following initiation of treatment with vedolizumab or ustekinumab in biologic-naive patients with CD.MethodsSOJOURN was a retrospective, observational cohort study examining administrative claims data from the Optum (R) Research Database between July 1, 2017 and March 31, 2020. Included participants were adults with a diagnosis of CD and a claim for vedolizumab or ustekinumab (defined as the index treatment) between January 1, 2018 and December 31, 2019, with no claims for a biologic in the 6 months before initiation of this treatment. The variable follow-up started on the day after the index date and continued until whichever came first of discontinuation of the index treatment, surgery event, switching of the index treatment, initiation of combination biologic treatment, disenrollment, or March 31, 2020. The time to the first CD-related surgery on biologic treatment was estimated by Kaplan-Meier analysis. The hazard ratio and incidence rate ratio of CD-related surgery for each treatment cohort was compared using a Cox proportional hazards model and a Poisson regression model, respectively.ResultsOf the 1,122 included patients, 578 received vedolizumab and 544 received ustekinumab. After 1 year of the variable follow-up, 7.7% of patients receiving vedolizumab and 11.6% of patients receiving ustekinumab had undergone a CD-related surgery. Vedolizumab was associated with a 34.2% lower hazard rate of surgery (hazard ratio 0.658, 95% confidence interval [CI] 0.436-0.994, p = 0.047) and a 34.5% lower incidence of surgery (rate ratio 0.655, 95% CI 0.434-0.988, p = 0.044) than ustekinumab.ConclusionsThis real-world analysis of biologic-naive patients with CD suggests that vedolizumab is associated with greater effectiveness in reducing the rate of CD-related surgery than ustekinumab.
C1 [Vu, Michelle; Weber, Laura; Landis, Christina; Chastek, Benjamin] Optum, Eden Prairie, MN USA.
   [Ghosh, Sabyasachi; Umashankar, Kandavadivu; Candela, Ninfa] Takeda Pharmaceut USA Inc, Lexington, MA 02421 USA.
C3 Optum; Takeda Pharmaceutical Company Ltd; Takeda Pharmaceuticals USA
   Inc. (TPUSA)
RP Candela, N (通讯作者)，Takeda Pharmaceut USA Inc, Lexington, MA 02421 USA.
EM ninfa.candela@takeda.com
FU Takeda Pharmaceuticals U.S.A. Inc.
FX This study was funded byTakeda Pharmaceuticals U.S.A. Inc.
CR Alric H, 2020, ALIMENT PHARM THER, V51, P948, DOI 10.1111/apt.15706
   Atasoy D, 2018, TURK J SURG, V34, P225, DOI 10.5152/turkjsurg.2017.3885
   Biemans VBC, 2020, ALIMENT PHARM THER, V52, P123, DOI 10.1111/apt.15745
   Feagan BG, 2016, NEW ENGL J MED, V375, P1946, DOI 10.1056/NEJMoa1602773
   Feuerstein JD, 2021, GASTROENTEROLOGY, V160, P2496, DOI 10.1053/j.gastro.2021.04.022
   Feuerstein JD, 2017, MAYO CLIN PROC, V92, P1088, DOI 10.1016/j.mayocp.2017.04.010
   Frolkis AD, 2013, GASTROENTEROLOGY, V145, P996, DOI 10.1053/j.gastro.2013.07.041
   Guasch M, 2018, J CROHNS COLITIS, V12, pS301
   Lichtenstein GR, 2018, AM J GASTROENTEROL, V113, P481, DOI 10.1038/ajg.2018.27
   Lichtenstein GR, 2004, AM J GASTROENTEROL, V99, P91, DOI 10.1046/j.1572-0241.2003.04010.x
   Lichtenstein GR, 2005, GASTROENTEROLOGY, V128, P862, DOI 10.1053/j.gastro.2005.01.048
   Lightner AL, 2020, DIS COLON RECTUM, V63, P1028, DOI 10.1097/DCR.0000000000001716
   Louis E, 2001, GUT, V49, P777, DOI 10.1136/gut.49.6.777
   Ma C, 2017, AM J GASTROENTEROL, V112, P1840, DOI 10.1038/ajg.2017.394
   Manceur AM, 2020, J MED ECON, V23, P1092, DOI 10.1080/13696998.2020.1789649
   Murthy SK, 2020, GUT, V69, P274, DOI 10.1136/gutjnl-2019-318440
   Niv Y, 2020, ISR MED ASSOC J, V22, P111
   Pariente B, 2015, GASTROENTEROLOGY, V148, P52, DOI 10.1053/j.gastro.2014.09.015
   Peyrin-Biroulet L, 2021, THER ADV GASTROENTER, V14, DOI 10.1177/17562848211059954
   Sandborn WJ, 2013, NEW ENGL J MED, V369, P711, DOI 10.1056/NEJMoa1215739
   Sands BE, 2014, GASTROENTEROLOGY, V147, P618, DOI 10.1053/j.gastro.2014.05.008
   Sulz MC, 2020, DIGESTION, V101, P43, DOI 10.1159/000506364
   Thia KT, 2010, GASTROENTEROLOGY, V139, P1147, DOI 10.1053/j.gastro.2010.06.070
   Townsend T, 2020, ALIMENT PHARM THER, V52, P1341, DOI 10.1111/apt.16057
   Tsai L, 2021, CLIN GASTROENTEROL H, V19, P2031, DOI 10.1016/j.cgh.2020.10.039
   Veauthier B, 2018, AM FAM PHYSICIAN, V98, P661
NR 26
TC 0
Z9 0
U1 1
U2 2
PU BMC
PI LONDON
PA CAMPUS, 4 CRINAN ST, LONDON N1 9XW, ENGLAND
EI 1471-230X
J9 BMC GASTROENTEROL
JI BMC Gastroenterol.
PD MAR 25
PY 2023
VL 23
IS 1
AR 87
DI 10.1186/s12876-023-02723-5
PG 10
WC Gastroenterology & Hepatology
WE Science Citation Index Expanded (SCI-EXPANDED)
SC Gastroenterology & Hepatology
GA A7PB7
UT WOS:000956990900001
PM 36966279
OA Green Published, gold
DA 2024-01-22
ER

PT J
AU Beaugerie, L
AF Beaugerie, Laurent
TI Inflammatory bowel disease therapies and cancer risk: where are we and
   where are we going?
SO GUT
LA English
DT Article
ID LONGSTANDING EXTENSIVE COLITIS; ADVANCED COLORECTAL NEOPLASIA;
   NONMELANOMA SKIN CANCERS; CAUSE-SPECIFIC MORTALITY;
   TUMOR-NECROSIS-FACTOR; ABNORMAL PAP-SMEARS; ULCERATIVE-COLITIS;
   CROHNS-DISEASE; LYMPHOPROLIFERATIVE DISEASE; RHEUMATOID-ARTHRITIS
C1 Hop St Antoine, Serv Gastroenterol & Nutr, F-75571 Paris 12, France.
C3 Assistance Publique Hopitaux Paris (APHP); Sorbonne Universite; Hopital
   Universitaire Saint-Antoine - APHP
RP Beaugerie, L (通讯作者)，Hop St Antoine, Serv Gastroenterol & Nutr, 184 Rue Faubourg St Antoine, F-75571 Paris 12, France.
EM laurent.beaugerie@sat.aphp.fr
OI Beaugerie, Laurent/0000-0002-5012-4146
CR Armstrong RG, 2010, AM J GASTROENTEROL, V105, P1604, DOI 10.1038/ajg.2009.745
   Balkwill F, 2009, NAT REV CANCER, V9, P361, DOI 10.1038/nrc2628
   Beaugerie L, 2009, GASTROENTEROLOGY, V136, pA54
   Beaugerie L, 2009, LANCET, V374, P1617, DOI 10.1016/S0140-6736(09)61302-7
   Belot A, 2008, REV EPIDEMIOL SANTE, V56, P159, DOI 10.1016/j.respe.2008.03.117
   Bernstein CN, 2011, AM J GASTROENTEROL, V106, P731, DOI 10.1038/ajg.2011.50
   Bhatia J, 2006, WORLD J GASTROENTERO, V12, P6167, DOI 10.3748/wjg.v12.i38.6167
   Biancone L, 2008, J CROHNS COLITIS, V2, P63, DOI 10.1016/j.crohns.2007.12.001
   Bongartz T, 2006, JAMA-J AM MED ASSOC, V295, P2275, DOI 10.1001/jama.295.19.2275
   Caillard S, 2006, AM J TRANSPLANT, V6, P2735, DOI 10.1111/j.1600-6143.2006.01540.x
   Carrat F, 2010, GASTROENTEROLOGY, V138, pS47
   CONNELL WR, 1994, GUT, V35, P347, DOI 10.1136/gut.35.3.347
   Conraads VM, 2001, TRANSPLANTATION, V71, P1481, DOI 10.1097/00007890-200105270-00021
   de Boer NKH, 2007, AM J GASTROENTEROL, V102, P2747, DOI 10.1111/j.1572-0241.2007.01511.x
   DISSANAYAKE AS, 1973, GUT, V14, P923, DOI 10.1136/gut.14.12.923
   Duricova D, 2010, INFLAMM BOWEL DIS, V16, P347, DOI 10.1002/ibd.21007
   ELION GB, 1989, SCIENCE, V244, P41, DOI 10.1126/science.2649979
   Elriz K, 2011, GASTROENTEROLOGY, V140, pS430
   Goel GA, 2011, AM J GASTROENTEROL, V106, P719, DOI 10.1038/ajg.2011.51
   Gupta RB, 2007, GASTROENTEROLOGY, V133, P1099, DOI 10.1053/j.gastro.2007.08.001
   Gutierrez-Dalmau A, 2007, DRUGS, V67, P1167, DOI 10.2165/00003495-200767080-00006
   Harwood CA, 2008, BRIT J CANCER, V99, P1276, DOI 10.1038/sj.bjc.6604665
   Heslop HE, 2010, BLOOD, V115, P925, DOI 10.1182/blood-2009-08-239186
   Hutfless SM, 2007, GASTROENTEROLOGY, V133, P1779, DOI 10.1053/j.gastro.2007.09.022
   Jensen AO, 2009, BRIT J CANCER, V100, P200, DOI 10.1038/sj.bjc.6604796
   Jess T, 2007, AM J GASTROENTEROL, V102, P609, DOI 10.1111/j.1572-0241.2006.01000.x
   KAMEL OW, 1993, NEW ENGL J MED, V328, P1317, DOI 10.1056/NEJM199305063281806
   Kandiel A, 2005, GUT, V54, P1121, DOI 10.1136/gut.2004.049460
   Kane S, 2008, AM J GASTROENTEROL, V103, P631, DOI 10.1111/j.1572-0241.2007.01582.x
   Kane S, 2008, INFLAMM BOWEL DIS, V14, P1158, DOI 10.1002/ibd.20391
   Kotlyar DS, 2011, CLIN GASTROENTEROL H, V9, P36, DOI 10.1016/j.cgh.2010.09.016
   Kuhlgatz J, 2005, INFLAMM BOWEL DIS, V11, P84, DOI 10.1097/00054725-200501000-00018
   Lashner BA, 1997, GASTROENTEROLOGY, V112, P29, DOI 10.1016/S0016-5085(97)70215-4
   Leedham SJ, 2009, GASTROENTEROLOGY, V136, P542, DOI 10.1053/j.gastro.2008.10.086
   Lewis JD, 2001, GASTROENTEROLOGY, V121, P1080, DOI 10.1053/gast.2001.28703
   Long MD, 2010, CLIN GASTROENTEROL H, V8, P268, DOI 10.1016/j.cgh.2009.11.024
   Lutgens MWMD, 2008, GUT, V57, P1246, DOI 10.1136/gut.2007.143453
   Lyakhovich A, 2010, ALIMENT PHARM THER, V31, P202, DOI 10.1111/j.1365-2036.2009.04195.x
   Mariette X, 2002, BLOOD, V99, P3909, DOI 10.1182/blood.V99.11.3909
   Mariette X, 2011, ANN RHEUM DIS, V70, P1895, DOI 10.1136/ard.2010.149419
   Mathy C, 2003, INFLAMM BOWEL DIS, V9, P351, DOI 10.1097/00054725-200311000-00002
   Matula S, 2005, CLIN GASTROENTEROL H, V3, P1015, DOI 10.1016/S1542-3565(05)00738-X
   McMahon AD, 2001, AM J EPIDEMIOL, V154, P557, DOI 10.1093/aje/154.6.557
   Moloney FJ, 2006, BRIT J DERMATOL, V154, P498, DOI 10.1111/j.1365-2133.2005.07021.x
   Münz C, 2008, SEMIN CANCER BIOL, V18, P381, DOI 10.1016/j.semcancer.2008.10.002
   O'Donovan P, 2005, SCIENCE, V309, P1871, DOI 10.1126/science.1114233
   Offman J, 2004, BLOOD, V104, P822, DOI 10.1182/blood-2003-11-3938
   Palascak-Juif V, 2005, INFLAMM BOWEL DIS, V11, P828, DOI 10.1097/01.mib.0000179211.03650.b6
   Pardi DS, 2003, GASTROENTEROLOGY, V124, P889, DOI 10.1053/gast.2003.50156
   Pedersen N, 2010, AM J GASTROENTEROL, V105, P1480, DOI 10.1038/ajg.2009.760
   PENN I, 1993, TRANSPLANTATION, V55, P742, DOI 10.1097/00007890-199304000-00011
   Perrett CM, 2008, BRIT J DERMATOL, V159, P198, DOI 10.1111/j.1365-2133.2008.08610.x
   Peyrin-Biroulet L, 2011, GASTROENTEROLOGY, V141, P1621, DOI 10.1053/j.gastro.2011.06.050
   Piton G, 2008, AM J GASTROENTEROL, V103, P1730, DOI 10.1111/j.1572-0241.2008.01847.x
   Quinn MJ, 2003, ANN ONCOL, V14, P1148, DOI 10.1093/annonc/mdg307
   Rahier JF, 2009, J CROHNS COLITIS, V3, P47, DOI 10.1016/j.crohns.2009.02.010
   Ray M, 2010, AIDS, V24, P123, DOI 10.1097/QAD.0b013e3283324283
   Razumilava N, 2011, HEPATOLOGY, V54, P1842, DOI 10.1002/hep.24570
   Rutter M, 2004, GASTROENTEROLOGY, V126, P451, DOI 10.1053/j.gastro.2003.11.010
   Rutz HP, 2002, LANCET, V360, P1969, DOI 10.1016/S0140-6736(02)11922-2
   Schmid JP, 2011, BLOOD, V117, P1522, DOI 10.1182/blood-2010-07-298372
   Schottenfeld D, 2006, CA-CANCER J CLIN, V56, P69, DOI 10.3322/canjclin.56.2.69
   Serrate C, 2009, INFLAMM BOWEL DIS, V15, P1449, DOI 10.1002/ibd.20823
   Siegel CA, 2009, CLIN GASTROENTEROL H, V7, P874, DOI 10.1016/j.cgh.2009.01.004
   Singh H, 2011, GASTROENTEROLOGY, V141, P1612, DOI 10.1053/j.gastro.2011.07.039
   Singh H, 2009, GASTROENTEROLOGY, V136, P451, DOI 10.1053/j.gastro.2008.10.021
   Sokol H, 2011, GASTROENTEROLOGY, V140, pS42
   Sorensen HT, 2004, JNCI-J NATL CANCER I, V96, P709, DOI 10.1093/jnci/djh118
   Stevens SJC, 2001, BLOOD, V97, P1165, DOI 10.1182/blood.V97.5.1165
   Sutherland L, 2006, COCHRANE DB SYST REV, DOI 10.1002/14651858.CD000544.pub2
   Takakuwa T, 2008, LEUKEMIA, V22, P620, DOI 10.1038/sj.leu.2405059
   Terdiman JP, 2007, INFLAMM BOWEL DIS, V13, P367, DOI 10.1002/ibd.20074
   Ullman TA, 2011, GASTROENTEROLOGY, V140, P1807, DOI 10.1053/j.gastro.2011.01.057
   van Esser JWJ, 2002, BLOOD, V99, P4364, DOI 10.1182/blood.V99.12.4364
   van Schaik FDM, 2012, GUT, V61, P235, DOI 10.1136/gut.2011.237412
   Velayos FS, 2006, GASTROENTEROLOGY, V130, P1941, DOI 10.1053/j.gastro.2006.03.028
   Velayos FS, 2005, AM J GASTROENTEROL, V100, P1345, DOI 10.1111/j.1572-0241.2005.41442.x
   Vienne A, 2011, ALIMENT PHARM THER, V34, P188, DOI 10.1111/j.1365-2036.2011.04711.x
   Watermeyer G, 2007, AM J GASTROENTEROL, V102, P1545, DOI 10.1111/j.1572-0241.2007.01166.x
   Weinstock DM, 2006, BONE MARROW TRANSPL, V37, P539, DOI 10.1038/sj.bmt.1705289
   Westbrook AM, 2010, MUTAT RES-REV MUTAT, V705, P40, DOI 10.1016/j.mrrev.2010.03.001
   Wong NACS, 2003, J PATHOL, V201, P312, DOI 10.1002/path.1442
   Zitvogel L, 2006, NAT REV IMMUNOL, V6, P715, DOI 10.1038/nri1936
NR 83
TC 61
Z9 63
U1 0
U2 6
PU BMJ PUBLISHING GROUP
PI LONDON
PA BRITISH MED ASSOC HOUSE, TAVISTOCK SQUARE, LONDON WC1H 9JR, ENGLAND
SN 0017-5749
EI 1468-3288
J9 GUT
JI Gut
PD APR
PY 2012
VL 61
IS 4
BP 476
EP 483
DI 10.1136/gutjnl-2011-301133
PG 8
WC Gastroenterology & Hepatology
WE Science Citation Index Expanded (SCI-EXPANDED)
SC Gastroenterology & Hepatology
GA 901HL
UT WOS:000300955000003
PM 22157331
DA 2024-01-22
ER

PT J
AU Fumery, M
   Jacob, A
   Sarter, H
   Michaud, L
   Spyckerelle, C
   Mouterde, O
   Savoye, G
   Colombel, JF
   Peyrin-Biroulet, L
   Gower-Rousseau, C
   Turck, D
AF Fumery, Mathurin
   Jacob, Anne
   Sarter, Helene
   Michaud, Laurent
   Spyckerelle, Claire
   Mouterde, Olivier
   Savoye, Guillaume
   Colombel, Jean-Frederic
   Peyrin-Biroulet, Laurent
   Gower-Rousseau, Corinne
   Turck, Dominique
CA EPIMAD Grp
TI Efficacy and Safety of Adalimumab After lnfliximab Failure in Pediatric
   Crohn Disease
SO JOURNAL OF PEDIATRIC GASTROENTEROLOGY AND NUTRITION
LA English
DT Article
DE adalimumab; growth; pediatric-onset Crohn disease; population-based
   study
ID INFLAMMATORY-BOWEL-DISEASE; INFLIXIMAB THERAPY; NORTHERN FRANCE;
   CHILDREN; MAINTENANCE; GASTROENTEROLOGY; INDUCTION; MODERATE; GROWTH;
   TRIAL
AB Objectives: The objective of the present study was to evaluate the effectiveness and safety of adalimumab (ADA) in children with Crohn disease (CD) who experienced infliximab (IFX) failure at the population level.
   Methods: The present retrospective study included all of the children with CD from a pediatric-onset population-based cohort who received ADA before 18 years because of IFX failure or intolerance. Efficacy of ADA was evaluated using the physician's global assessment score, C-reactive protein and orosomucoid, and nutritional and growth indicators.
   Results: A total of 27 children with CD received ADA. Median age at CD diagnosis and at ADA initiation was 11 years (Q1 = 9; Q3 = 12) and 15 years (12; 15), respectively. After a median follow-up of 16 (8; 26) months after ADA initiation, ADA had clinical benefit as measured by the physical global assessment score in 19 patients (70%). Cumulative probability of failure to ADA treatment was 38% at 6 months and 55% at 1 year. Eight patients had a primary failure (30%) and 5 of 19 (26%) a secondary failure to ADA. Furthermore, 11 patients (40%) experienced a total of 19 adverse effects. No serious adverse effects were observed and none resulted in ADA discontinuation. There was no significant change in growth and nutritional patterns during the study period, but we found a significant decrease in median C-reactive protein (15 mg/L [4; 44] vs 9 mg/L [3; 19]; P = 0.05) and orosomucoid (1.6 g/L [1.5; 2.6] vs 1.1 g/L [0.8; 1.9]; P = 0.001) from ADA initiation to maximal follow-up in patients responding to ADA.
   Conclusions: In the present population-based cohort of pediatric-onset CD with IFX failure, treatment with ADA was safe and effective in two-thirds of patients.
C1 [Fumery, Mathurin] Univ Picardie Jules Verne, Amiens Univ & Hosp, Gastroenterol Unit, Amiens, France.
   [Jacob, Anne; Michaud, Laurent; Turck, Dominique] Jeanne de Flandre Hosp, Pediat Unit, Lille, France.
   [Sarter, Helene; Gower-Rousseau, Corinne] Univ Lille Nord de France, Biostat Unit, Epimad Registry, EA 2694, Lille, France.
   [Spyckerelle, Claire] St Vincent Hosp, Pediat Unit, Lille, France.
   [Mouterde, Olivier] Rouen Univ & Hosp, Pediat Unit, Rouen, France.
   [Savoye, Guillaume] Rouen Univ & Hosp, Gastroenterol Unit, Rouen, France.
   [Colombel, Jean-Frederic] Icahn Sch Med Mt Sinai, New York, NY 10029 USA.
   [Peyrin-Biroulet, Laurent] Univ Lorraine, Gastroenterol Unit, INSERM, U954, Nancy, France.
C3 Universite de Picardie Jules Verne (UPJV); CHU Amiens; Universite de
   Lille - ISITE; CHU Lille; Universite de Lille - ISITE; Universite de
   Lille; Universite de Rouen Normandie; CHU de Rouen; Universite de Rouen
   Normandie; CHU de Rouen; Icahn School of Medicine at Mount Sinai;
   Institut National de la Sante et de la Recherche Medicale (Inserm);
   Universite de Lorraine
RP Turck, D (通讯作者)，Univ Hosp Lille, Hop Jeanne de Flandre, Pediat Unit, Lille, France.
EM dominique.turck@chru-lille.fr
RI Michaud, Laurent/S-2041-2018; Turck, Dominique/S-2382-2018;
   Gower-Rousseau, Corinne/I-2553-2018
OI Michaud, Laurent/0000-0002-5020-1367; Turck,
   Dominique/0000-0003-1370-4667; Gower-Rousseau,
   Corinne/0000-0002-3925-5364; peyrin-biroulet,
   laurent/0000-0003-2536-6618; Savoye, Guillaume/0000-0002-9200-2067
FU Francois Aupetit Association; Lions Club of Northern France; Ferring
   Laboratories; Societe Nationale Francaise de Gastroenterologie; Lille
   University Hospital; GIS-Maladies Rares (INSERM)
FX EPIMAD is organized under an agreement between the Institut National de
   la Sante et de la Recherche Medicale (INSERM) and the Institut de Veille
   Sanitaire (InVS) and received financial support from the Francois
   Aupetit Association, the Lions Club of Northern France, Ferring
   Laboratories, the Societe Nationale Francaise de Gastroenterologie,
   Lille University Hospital, and GIS-Maladies Rares (INSERM 2003).
CR Assa A, 2013, J CROHNS COLITIS, V7, P369, DOI 10.1016/j.crohns.2012.03.006
   Beattie RM, 1998, CLIN ENDOCRINOL, V49, P483, DOI 10.1046/j.1365-2265.1998.00562.x
   Benchimol EI, 2011, INFLAMM BOWEL DIS, V17, P423, DOI 10.1002/ibd.21349
   Chouraki V, 2011, ALIMENT PHARM THER, V33, P1133, DOI 10.1111/j.1365-2036.2011.04628.x
   Colombel JF, 2007, GASTROENTEROLOGY, V132, P52, DOI 10.1053/j.gastro.2006.11.041
   Ruiz PC, 2011, REV ESP ENFERM DIG, V103, P294, DOI 10.4321/s1130-01082011000600003
   Crombé V, 2011, INFLAMM BOWEL DIS, V17, P2144, DOI 10.1002/ibd.21615
   Food and Drug Administration Center for Drug Evaluation and Research, 2007, GUID IND CLIN SAF DA
   Gisbert JP, 2009, AM J GASTROENTEROL, V104, P760, DOI 10.1038/ajg.2008.88
   GOWERROUSSEAU C, 1994, GUT, V35, P1433, DOI 10.1136/gut.35.10.1433
   Gupta N, 2010, INFLAMM BOWEL DIS, V16, P638, DOI 10.1002/ibd.21099
   HANAUER SB, 2008, GASTROENTEROLOGY S1, V134, pA490
   Hyams J, 2005, J PEDIATR GASTR NUTR, V41, P416, DOI 10.1097/01.mpg.0000183350.46795.42
   Hyams J, 2007, GASTROENTEROLOGY, V132, P863, DOI 10.1053/j.gastro.2006.12.003
   Hyams JS, 2012, GASTROENTEROLOGY, V143, P365, DOI 10.1053/j.gastro.2012.04.046
   Lehtinen P, 2011, INFLAMM BOWEL DIS, V17, P1778, DOI 10.1002/ibd.21550
   Malik S, 2012, J CROHNS COLITIS, V6, P337, DOI 10.1016/j.crohns.2011.09.004
   Noe JD, 2008, INFLAMM BOWEL DIS, V14, P1683, DOI 10.1002/ibd.20534
   Peyrin-Biroulet L, 2007, ALIMENT PHARM THER, V25, P675, DOI 10.1111/j.1365-2036.2007.03254.x
   Peyrin-Biroulet L, 2010, AM J GASTROENTEROL, V105, P289, DOI 10.1038/ajg.2009.579
   Rosenbach Y, 2010, DIGEST DIS SCI, V55, P747, DOI 10.1007/s10620-009-0791-7
   Rosh JR, 2009, AM J GASTROENTEROL, V104, P3042, DOI 10.1038/ajg.2009.493
   Russell RK, 2011, ALIMENT PHARM THER, V33, P946, DOI 10.1111/j.1365-2036.2011.04603.x
   Sandborn WJ, 2007, ANN INTERN MED, V146, P829, DOI 10.7326/0003-4819-146-12-200706190-00159
   Silverberg MS, 2005, CAN J GASTROENTEROL, V19, p5A, DOI 10.1155/2005/269076
   Swoger JM, 2010, INFLAMM BOWEL DIS, V16, P1912, DOI 10.1002/ibd.21272
   Vasseur F, 2010, AM J GASTROENTEROL, V105, P1893, DOI 10.1038/ajg.2010.20
   Wyneski MJ, 2008, J PEDIATR GASTR NUTR, V47, P19, DOI 10.1097/MPG.0b013e318174e886
NR 28
TC 12
Z9 12
U1 0
U2 3
PU LIPPINCOTT WILLIAMS & WILKINS
PI PHILADELPHIA
PA TWO COMMERCE SQ, 2001 MARKET ST, PHILADELPHIA, PA 19103 USA
SN 0277-2116
EI 1536-4801
J9 J PEDIATR GASTR NUTR
JI J. Pediatr. Gastroenterol. Nutr.
PD JUN
PY 2015
VL 60
IS 6
BP 744
EP 748
DI 10.1097/MPG.0000000000000713
PG 5
WC Gastroenterology & Hepatology; Nutrition & Dietetics; Pediatrics
WE Science Citation Index Expanded (SCI-EXPANDED)
SC Gastroenterology & Hepatology; Nutrition & Dietetics; Pediatrics
GA CJ1KI
UT WOS:000355242100009
PM 26000887
OA Bronze
DA 2024-01-22
ER

PT J
AU Hanauer, SB
AF Hanauer, Stephen B.
TI Risks and benefits of combining immunosuppressives and biological agents
   in inflammatory bowel disease: is the synergy worth the risk?
SO GUT
LA English
DT Article
ID PLACEBO-CONTROLLED TRIAL; NECROSIS-FACTOR-ALPHA; MONOCLONAL-ANTIBODY
   ADALIMUMAB; T-CELL LYMPHOMA; CROHNS-DISEASE; RHEUMATOID-ARTHRITIS;
   DRUG-RESISTANCE; INFLIXIMAB USE; EFFICACY; THERAPY
C1 Univ Chicago Hosp, Sect Gastroenterol Hepatol & Nutr, Chicago, IL 60637 USA.
C3 University of Chicago; University of Illinois System
RP Hanauer, SB (通讯作者)，Univ Chicago Hosp, Sect Gastroenterol Hepatol & Nutr, 5841 S Maryland Ave,MC 4076, Chicago, IL 60637 USA.
EM shanauer@uchicago.edu
CR Anderson PJ, 2005, SEMIN ARTHRITIS RHEU, V34, P19, DOI 10.1016/j.semarthrit.2005.01.005
   Baert F, 2003, NEW ENGL J MED, V348, P601, DOI 10.1056/NEJMoa020888
   Beaugerie L, 2006, GASTROENTEROLOGY, V130, P650, DOI 10.1053/j.gastro.2005.12.019
   Cohen RD, 2000, AM J GASTROENTEROL, V95, P3469
   Colombel JF, 2007, GASTROENTEROLOGY, V132, P52, DOI 10.1053/j.gastro.2006.11.041
   Mackey AC, 2007, J PEDIATR GASTR NUTR, V44, P265, DOI 10.1097/MPG.0b013e31802f6424
   D'Haens GR, 2006, GASTROENTEROLOGY, V130, pA110
   Dayharsh GA, 2002, GASTROENTEROLOGY, V122, P72, DOI 10.1053/gast.2002.30328
   Derijks LJJ, 2006, ALIMENT PHARM THER, V24, P715, DOI 10.1111/j.1365-2036.2006.02980.x
   Smedby KE, 2006, CANCER EPIDEM BIOMAR, V15, P2069, DOI 10.1158/1055-9965.EPI-06-0300
   Engels EA, 2005, AM J EPIDEMIOL, V162, P1153, DOI 10.1093/aje/kwi341
   Farrell RJ, 2003, GASTROENTEROLOGY, V124, P917, DOI 10.1053/gast.2003.50145
   Finckh A, 2006, ANN RHEUM DIS, V65, P746, DOI 10.1136/ard.2005.045062
   Hanauer S, 2004, GASTROENTEROLOGY, V127, P332, DOI 10.1053/j.gastro.2004.05.010
   Hanauer SB, 2002, LANCET, V359, P1541, DOI 10.1016/S0140-6736(02)08512-4
   Hanauer SB, 2004, CLIN GASTROENTEROL H, V2, P542, DOI 10.1016/S1542-3565(04)00238-1
   Hindorf U, 2006, ALIMENT PHARM THER, V24, P331, DOI 10.1111/j.1365-2036.2006.02977.x
   Kandiel A, 2005, GUT, V54, P1121, DOI 10.1136/gut.2004.049460
   Khanna D, 2004, DRUG SAFETY, V27, P307, DOI 10.2165/00002018-200427050-00003
   Lémann M, 2006, GASTROENTEROLOGY, V130, P1054, DOI 10.1053/j.gastro.2006.02.014
   Lichtenstein GR, 2006, CLIN GASTROENTEROL H, V4, P621, DOI 10.1016/j.cgh.2006.03.002
   Lichtenstein GR, 2005, GASTROENTEROLOGY, V128, P862, DOI 10.1053/j.gastro.2005.01.048
   Lichtenstein GR, 2006, GASTROENTEROLOGY, V130, P940, DOI 10.1053/j.gastro.2006.01.048
   Navarro JT, 2003, LEUKEMIA LYMPHOMA, V44, P531, DOI 10.1080/1042819021000035662
   Papadakis KA, 2005, AM J GASTROENTEROL, V100, P75, DOI 10.1111/j.1572-0241.2005.40647.x
   Rosh JR, 2007, J PEDIATR GASTR NUTR, V44, P165, DOI 10.1097/MPG.0b013e318031d61a
   Rutgeerts P, 2004, GASTROENTEROLOGY, V126, P1593, DOI 10.1053/j.gastro.2004.02.070
   Rutgeerts P, 2006, ALIMENT PHARM THER, V23, P451, DOI 10.1111/j.1365-2036.2006.02786.x
   Rutgeerts P, 2004, GASTROENTEROLOGY, V126, P402, DOI 10.1053/j.gastro.2003.11.014
   Rutgeerts P, 1999, GASTROENTEROLOGY, V117, P761, DOI 10.1016/S0016-5085(99)70332-X
   Rutgeerts P, 2006, GASTROINTEST ENDOSC, V63, P433, DOI 10.1016/j.gie.2005.08.011
   Sandborn WJ, 2002, AM J GASTROENTEROL, V97, P2962
   Sandborn WJ, 2005, NEW ENGL J MED, V353, P1912, DOI 10.1056/NEJMoa043335
   Sandborn WJ, 2003, GASTROENTEROLOGY, V124, P1140, DOI 10.1053/gast.2003.50182
   Sandborn WJ, 2004, AM J GASTROENTEROL, V99, P1984, DOI 10.1111/j.1572-0241.2004.40462.x
   SANDBORN WJ, 2005, DIG DIS WEEK CHIC IL
   Schreiber S, 2005, GASTROENTEROLOGY, V129, P807, DOI 10.1053/j.gastro.2005.06.064
   Sidiropoulos PI, 2006, ANN RHEUM DIS, V65, P701, DOI 10.1136/ard.2005.049890
   Solau-Gervais E, 2006, RHEUMATOLOGY, V45, P1121, DOI 10.1093/rheumatology/kel054
   Targan SR, 1997, NEW ENGL J MED, V337, P1029, DOI 10.1056/NEJM199710093371502
   Van Assche G, 2005, NEW ENGL J MED, V353, P362, DOI 10.1056/NEJMoa051586
   van Assche GA, 2006, GASTROENTEROLOGY, V130, pA142
   Van Assche G, 2006, CURR OPIN GASTROEN, V22, P370
   Vermeire S, 2007, GUT, V56, P1226, DOI 10.1136/gut.2006.099978
   Vial T, 2003, TOXICOLOGY, V185, P229, DOI 10.1016/S0300-483X(02)00612-1
NR 45
TC 38
Z9 39
U1 0
U2 4
PU BMJ PUBLISHING GROUP
PI LONDON
PA BRITISH MED ASSOC HOUSE, TAVISTOCK SQUARE, LONDON WC1H 9JR, ENGLAND
SN 0017-5749
EI 1468-3288
J9 GUT
JI Gut
PD SEP
PY 2007
VL 56
IS 9
BP 1181
EP 1183
DI 10.1136/gut.2006.115980
PG 3
WC Gastroenterology & Hepatology
WE Science Citation Index Expanded (SCI-EXPANDED)
SC Gastroenterology & Hepatology
GA 199WJ
UT WOS:000248725600002
PM 17698862
OA Green Published
DA 2024-01-22
ER

PT J
AU Molloy, ES
   Langford, CA
AF Molloy, ES
   Langford, CA
TI Advances in the treatment of small vessel vasculitis
SO RHEUMATIC DISEASE CLINICS OF NORTH AMERICA
LA English
DT Article
ID CHURG-STRAUSS-SYNDROME; TUMOR-NECROSIS-FACTOR; TNF-ALPHA BLOCKADE;
   REFRACTORY WEGENERS-GRANULOMATOSIS; ACTIVE RHEUMATOID-ARTHRITIS;
   ANCA-ASSOCIATED VASCULITIS; LOW-DOSE METHOTREXATE; OPEN-LABEL TRIAL;
   MICROSCOPIC POLYANGIITIS; CROHNS-DISEASE
AB The systemic small vessel vasculitides encompass Wegener's granulomatosis, microscopic polyangiitis, and Churg-Strauss syndrome. The traditional approach to therapy, which incorporates cytotoxic drugs and glucocorticoids, is associated with a significant risk of relapse and treatment-related toxicity. The formation of multicenter collaborative groups has facilitated the execution of randomized controlled trials, and has led to the identification of several effective therapeutic options. This article reviews the existing data and refers to studies in progress that may answer some of the questions that remain regarding the treatment of the systemic small vessel vasculitides.
C1 Cleveland Clin Fdn, Dept Rheumat & Immunol Dis, Ctr Vasculittis Care & Res, Cleveland, OH 44195 USA.
   Royal Coll Surgeons Ireland, Dept Clin Pharmacol, Dublin 2, Ireland.
C3 Cleveland Clinic Foundation; Royal College of Surgeons - Ireland
RP Langford, CA (通讯作者)，Cleveland Clin Fdn, Dept Rheumat & Immunol Dis, Ctr Vasculittis Care & Res, 9500 Euclid Ave, Cleveland, OH 44195 USA.
EM langfoc@ccf.org
CR ADU D, 1987, Q J MED, V62, P221
   ALLEN NB, 1993, ADV EXP MED BIOL, V336, P473
   Anderson DR, 1997, BIOCHEM SOC T, V25, P705, DOI 10.1042/bst0250705
   Bartolucci P, 2002, RHEUMATOLOGY, V41, P1126, DOI 10.1093/rheumatology/41.10.1126
   Birck R, 2003, J AM SOC NEPHROL, V14, P440, DOI 10.1097/01.ASN.0000048716.42876.14
   Booth A, 2004, J AM SOC NEPHROL, V15, P717, DOI 10.1097/01.ASN.0000114554.67106.28
   Booth AD, 2002, ANN RHEUM DIS, V61, P559, DOI 10.1136/ard.61.6.559
   Bruyn GAW, 1999, LANCET, V353, P1883, DOI 10.1016/S0140-6736(05)75088-1
   Chan ATY, 2003, RHEUMATOLOGY, V42, P492, DOI 10.1093/rheumatology/keg120
   CLEMENTS PJ, 1986, SEMIN ARTHRITIS RHEU, V15, P231, DOI 10.1016/0049-0172(86)90020-X
   Clynes RA, 2000, NAT MED, V6, P443, DOI 10.1038/74704
   DAVSON J, 1948, Q J MED, V17, P175
   De Groot K, 1998, J RHEUMATOL, V25, P492
   de Groot K, 2001, NEPHROL DIAL TRANSPL, V16, P2018, DOI 10.1093/ndt/16.10.2018
   DEREMEE RA, 1985, MAYO CLIN PROC, V60, P27, DOI 10.1016/S0025-6196(12)65279-3
   Eriksson P, 2005, J INTERN MED, V257, P540, DOI 10.1111/j.1365-2796.2005.01494.x
   Falk RJ, 2002, J AM SOC NEPHROL, V13, P1977, DOI 10.1681/ASN.V1371977
   FAUCI AS, 1973, MEDICINE, V52, P535, DOI 10.1097/00005792-197311000-00002
   FAUCI AS, 1983, ANN INTERN MED, V98, P76, DOI 10.7326/0003-4819-98-1-76
   Gayraud M, 2001, ARTHRITIS RHEUM, V44, P666, DOI 10.1002/1529-0131(200103)44:3<666::AID-ANR116>3.3.CO;2-1
   Guillevin L, 1997, ARTHRITIS RHEUM, V40, P2187, DOI 10.1002/art.1780401213
   Hasegawa M, 2004, THER APHER DIAL, V8, P212, DOI 10.1111/j.1526-0968.2004.00131.x
   Haubitz M, 1998, NEPHROL DIAL TRANSPL, V13, P2074, DOI 10.1093/ndt/13.8.2074
   Hoffman G S, 1993, Curr Opin Rheumatol, V5, P11
   HOFFMAN GS, 1992, ARTHRITIS RHEUM, V35, P1322, DOI 10.1002/art.1780351113
   Hoffman GS, 2003, J RHEUMATOL, V30, P1017
   HOFFMAN GS, 1992, ANN INTERN MED, V116, P488, DOI 10.7326/0003-4819-116-6-488
   HOFFMAN GS, 1990, AM J MED, V89, P403, DOI 10.1016/0002-9343(90)90367-M
   Hogan SL, 1996, J AM SOC NEPHROL, V7, P23
   ISRAEL HL, 1988, ARCH INTERN MED, V148, P2293, DOI 10.1001/archinte.148.10.2293
   Jayne D, 2003, NEW ENGL J MED, V349, P36, DOI 10.1056/NEJMoa020286
   Jayne DRW, 2000, QJM-INT J MED, V93, P433, DOI 10.1093/qjmed/93.7.433
   JENNETTE JC, 1994, ARTHRITIS RHEUM-US, V37, P187, DOI 10.1002/art.1780370206
   Jónasdóttir O, 2001, APMIS, V109, P781, DOI 10.1034/j.1600-0463.2001.d01-146.x
   Kallenberg Cees G. M., 2002, Autoimmunity Reviews, V1, P61, DOI 10.1016/S1568-9972(01)00008-8
   Keogh KA, 2005, ARTHRITIS RHEUM-US, V52, P262, DOI 10.1002/art.20718
   KINDLER V, 1989, CELL, V56, P731, DOI 10.1016/0092-8674(89)90676-4
   Klemmer PJ, 2003, AM J KIDNEY DIS, V42, P1149, DOI 10.1053/j.ajkd.2003.08.015
   Lamprecht P, 2002, RHEUMATOLOGY, V41, P1303, DOI 10.1093/rheumatology/41.11.1303
   Langford CA, 1998, ANN INTERN MED, V129, P49, DOI 10.7326/0003-4819-129-1-199807010-00012
   Langford CA, 1999, ARTHRITIS RHEUM, V42, P2666, DOI 10.1002/1529-0131(199912)42:12<2666::AID-ANR24>3.0.CO;2-E
   Langford CA, 2000, ARTHRITIS RHEUM, V43, P1836, DOI 10.1002/1529-0131(200008)43:8<1836::AID-ANR20>3.0.CO;2-R
   Langford CA, 1996, ARTHRITIS RHEUM, V39, P1754, DOI 10.1002/art.1780391020
   Langford CA, 2003, ARTHRITIS RES THER, V5, P180, DOI 10.1186/ar771
   Langford CA, 2003, AM J MED, V114, P463, DOI 10.1016/S0002-9343(03)00077-9
   Langheier JM, 2004, PHARMACOGENOMICS, V5, P1, DOI 10.1517/phgs.5.1.1.25685
   Lúdviksson BR, 1998, J IMMUNOL, V160, P3602
   Lügering A, 2001, GASTROENTEROLOGY, V121, P1145, DOI 10.1053/gast.2001.28702
   Maes B, 2002, NEPHROL DIAL TRANSPL, V17, P923, DOI 10.1093/ndt/17.5.923
   Metzler C, 2004, CLIN EXP RHEUMATOL, V22, pS52
   Metzler C, 2004, RHEUMATOLOGY, V43, P315, DOI 10.1093/rheumatology/keh009
   Nachman PH, 1996, J AM SOC NEPHROL, V7, P33
   Nassonov EL, 1997, J RHEUMATOL, V24, P666
   NORONHA IL, 1993, KIDNEY INT, V43, P682, DOI 10.1038/ki.1993.98
   Nowack R, 1999, J AM SOC NEPHROL, V10, P1965
   Present DH, 1999, NEW ENGL J MED, V340, P1398, DOI 10.1056/NEJM199905063401804
   REFF ME, 1994, BLOOD, V83, P435
   Reimold AM, 2003, AM J MED SCI, V325, P75, DOI 10.1097/00000441-200302000-00005
   Reinhold-Keller E, 2002, ARTHRIT RHEUM-ARTHR, V47, P326, DOI 10.1002/art.10459
   ReinholdKeller E, 1996, QJM-MON J ASSOC PHYS, V89, P15, DOI 10.1093/oxfordjournals.qjmed.a030133
   REINHOLDKELLER E, 1994, ARTHRITIS RHEUM, V37, P919, DOI 10.1002/art.1780370622
   Reissig A, 2003, DEUT MED WOCHENSCHR, V128, P1475, DOI 10.1055/s-2003-40284
   RODGERS H, 1989, POSTGRAD MED J, V65, P515, DOI 10.1136/pgmj.65.766.515
   ROTTEM M, 1993, J PEDIATR-US, V122, P26, DOI 10.1016/S0022-3476(05)83482-1
   Rutgeerts P, 1999, GASTROENTEROLOGY, V117, P761, DOI 10.1016/S0016-5085(99)70332-X
   Sandborn WJ, 2001, GASTROENTEROLOGY, V121, P1088, DOI 10.1053/gast.2001.28674
   SAVAGE COS, 1985, Q J MED, V56, P467
   Scallon B, 2002, J PHARMACOL EXP THER, V301, P418, DOI 10.1124/jpet.301.2.418
   Schmitt WH, 2004, KIDNEY INT, V65, P1440, DOI 10.1111/j.1523-1755.2004.00534.x
   Smolen JS, 1999, LANCET, V353, P259, DOI 10.1016/S0140-6736(98)09403-3
   Sneller MC, 2005, ARTHRITIS RHEUM-US, V52, P1, DOI 10.1002/art.20717
   SNELLER MC, 1995, ARTHRITIS RHEUM, V38, P608, DOI 10.1002/art.1780380505
   Specks U, 2001, ARTHRITIS RHEUM, V44, P2836, DOI 10.1002/1529-0131(200112)44:12<2836::AID-ART471>3.0.CO;2-W
   Stegeman CA, 1996, NEW ENGL J MED, V335, P16, DOI 10.1056/NEJM199607043350103
   Stone JH, 2005, NEW ENGL J MED, V352, P351
   Stone JH, 1999, J RHEUMATOL, V26, P1134
   Stone JH, 2001, ARTHRITIS RHEUM, V44, P1149, DOI 10.1002/1529-0131(200105)44:5<1149::AID-ANR197>3.3.CO;2-6
   TalarWilliams C, 1996, ANN INTERN MED, V124, P477, DOI 10.7326/0003-4819-124-5-199603010-00003
   Targan SR, 1997, NEW ENGL J MED, V337, P1029, DOI 10.1056/NEJM199710093371502
   Tatsis E, 1998, ANN INTERN MED, V129, P370, DOI 10.7326/0003-4819-129-5-199809010-00004
   Termeer CC, 2001, ARCH DERMATOL, V137, P136
   Thomas-Golbanov C, 2001, EXPERT OPIN INV DRUG, V10, P1279, DOI 10.1517/13543784.10.7.1279
   Tsurikisawa N, 2004, ANN ALLERG ASTHMA IM, V92, P80, DOI 10.1016/S1081-1206(10)61714-0
   VALERIANOMARCET J, 1991, ARCH INTERN MED, V151, P1649, DOI 10.1001/archinte.151.8.1649
   Wallis RS, 2004, CLIN INFECT DIS, V38, P1261, DOI 10.1086/383317
   WALTON EW, 1958, BRIT MED J, V2, P265, DOI 10.1136/bmj.2.5091.265
   Watts R, 2005, RHEUMATOLOGY, V44, P573, DOI 10.1093/rheumatology/keh609
NR 87
TC 23
Z9 28
U1 0
U2 1
PU W B SAUNDERS CO-ELSEVIER INC
PI PHILADELPHIA
PA 1600 JOHN F KENNEDY BOULEVARD, STE 1800, PHILADELPHIA, PA 19103-2899 USA
SN 0889-857X
EI 1558-3163
J9 RHEUM DIS CLIN N AM
JI Rheum. Dis. Clin. North Am.
PD FEB
PY 2006
VL 32
IS 1
BP 157
EP +
DI 10.1016/j.rdc.2005.12.002
PG 17
WC Rheumatology
WE Science Citation Index Expanded (SCI-EXPANDED)
SC Rheumatology
GA 025ZV
UT WOS:000236307400012
PM 16504828
DA 2024-01-22
ER

PT J
AU Zarubova, K
   Hradsky, O
   Copova, I
   Rouskova, B
   Pos, L
   Skaba, R
   Bronsky, J
AF Zarubova, Kristyna
   Hradsky, Ondrej
   Copova, Ivana
   Rouskova, Blanka
   Pos, Lucie
   Skaba, Richard
   Bronsky, Jiri
TI Endoscopic Recurrence 6 Months After Ileocecal Resection in Children
   With Crohn Disease Treated With Azathioprine
SO JOURNAL OF PEDIATRIC GASTROENTEROLOGY AND NUTRITION
LA English
DT Article
DE azathioprine; Crohn disease; endoscopy; ileocecal resection; pediatric;
   recurrence
ID INFLAMMATORY-BOWEL-DISEASE; POSTOPERATIVE RECURRENCE; NATURAL-HISTORY;
   RISK-FACTORS; FECAL CALPROTECTIN; SURGERY; ADULT; METRONIDAZOLE;
   METAANALYSIS; THERAPY
AB Objectives:Intestinal surgery is an important part of Crohn disease (CD) treatment in children. The aim of the present study was to compare the rate of endoscopic recurrence at the sixth month after ileocecal resection (ICR) in children with CD treated with azathioprine between patients who received prior antitumor necrosis factor alpha (anti-TNF-alpha) therapy and those who were not administered this therapy. Moreover, we tried to identify the potential risk factors for disease recurrence and describe the schedule of long-term follow-up after surgery.
   Methods:We prospectively collected data from pediatric patients with CD, who underwent ICR between October 2011 and June 2015 at our hospital and were treated with azathioprine monotherapy after ICR. We evaluated the endoscopic recurrence (Rutgeerts score) at the sixth month after ICR in all included patients.
   Results:Among 21 included patients, 13 achieved endoscopic remission (Rutgeerts score<i2) at the sixth month after ICR. No difference was found between patients who received prior anti-TNF-alpha therapy and those who did not. We did not find any clinically relevant factors associated with endoscopic recurrence rate at the sixth month.
   Conclusions:Prior anti-TNF-alpha therapy does not seem to be a strong risk factor for endoscopic recurrence within 6 months after ICR. Further studies on large sample of patients are needed to identify potential predictors of disease recurrence.
C1 [Zarubova, Kristyna; Hradsky, Ondrej; Copova, Ivana; Bronsky, Jiri] Charles Univ Prague, Gastroenterol Hepatol & Nutr Unit, Dept Pediat, Prague, Czech Republic.
   [Rouskova, Blanka; Pos, Lucie; Skaba, Richard] Charles Univ Prague, Dept Pediat Surg, Fac Med 2, Prague, Czech Republic.
   [Rouskova, Blanka; Pos, Lucie; Skaba, Richard] Univ Hosp Motol, Prague, Czech Republic.
C3 Charles University Prague; Charles University Prague; Motol University
   Hospital
RP Zarubova, K (通讯作者)，Univ Hosp Motol, V Uvalu 84, Prague 15006 5, Czech Republic.; Zarubova, K (通讯作者)，Second Fac Med, V Uvalu 84, Prague 15006 5, Czech Republic.
EM zarubova.kristyna@gmail.com
RI Hradsky, Ondrej/L-5899-2019
OI Hradsky, Ondrej/0000-0001-6193-0488; Zarubova,
   Kristyna/0000-0002-4720-0515
FU Ministry of Health, Czech Republic (University Hospital Motol, Prague,
   Czech Republic) [00064203]; GA UK by Charles University in Prague
   [136215]
FX The project was supported by the Ministry of Health, Czech Republic, for
   conceptual development of research organizations 00064203 (University
   Hospital Motol, Prague, Czech Republic) and project GA UK No. 136215 by
   the Charles University in Prague.
CR Agresti A., 2014, CATEGORICAL DATA ANA
   Baldassano RN, 2001, AM J GASTROENTEROL, V96, P2169, DOI 10.1016/S0002-9270(01)02439-X
   Bernell O, 2000, ANN SURG, V231, P38, DOI 10.1097/00000658-200001000-00006
   Bobanga ID, 2014, AM J SURG, V208, P591, DOI 10.1016/j.amjsurg.2014.06.008
   Cosnes J, 2011, GASTROENTEROLOGY, V140, P1785, DOI 10.1053/j.gastro.2011.01.055
   D'Haens GR, 2008, GASTROENTEROLOGY, V135, P1123, DOI 10.1053/j.gastro.2008.07.010
   De Cruz P, 2015, LANCET, V385, P1406, DOI 10.1016/S0140-6736(14)61908-5
   Gordon M, 2014, COCHRANE DB SYST REV, DOI 10.1002/14651858.CD010233.pub2
   Griffiths AM, 2009, DIGEST DIS, V27, P404, DOI 10.1159/000228581
   Gupta N, 2006, GASTROENTEROLOGY, V130, P1069, DOI 10.1053/j.gastro.2006.02.003
   Hansen LF, 2015, J PEDIATR GASTR NUTR, V60, P347, DOI 10.1097/MPG.0000000000000616
   Hollander M, 1973, NONPARAMETRIC STAT M
   Hukkinen M, 2016, J PEDIATR SURG, V51, P1467, DOI 10.1016/j.jpedsurg.2016.01.017
   Levine A, 2014, J PEDIATR GASTR NUTR, V58, P795, DOI 10.1097/MPG.0000000000000239
   Pacilli M, 2011, J PEDIATR GASTR NUTR, V52, P286, DOI 10.1097/MPG.0b013e3181e999af
   Peyrin-Biroulet L, 2012, AM J GASTROENTEROL, V107, P1693, DOI 10.1038/ajg.2012.298
   Pigneur B, 2010, INFLAMM BOWEL DIS, V16, P953, DOI 10.1002/ibd.21152
   Qiu Y, 2015, INFLAMM BOWEL DIS, V21, P315, DOI 10.1097/MIB.0000000000000262
   Regueiro M, 2014, CLIN GASTROENTEROL H, V12, P1494
   RUTGEERTS P, 1995, GASTROENTEROLOGY, V108, P1617, DOI 10.1016/0016-5085(95)90121-3
   RUTGEERTS P, 1984, GUT, V25, P665, DOI 10.1136/gut.25.6.665
   RUTGEERTS P, 1990, GASTROENTEROLOGY, V99, P956, DOI 10.1016/0016-5085(90)90613-6
   Sawczenko A, 2006, PEDIATRICS, V118, P124, DOI 10.1542/peds.2005-2931
   Simillis C, 2008, AM J GASTROENTEROL, V103, P196, DOI 10.1111/j.1572-0241.2007.01548.x
   Singh S, 2015, GASTROENTEROLOGY, V148
   Team RDC, R LANG ENV STAT COMP
   Van Limbergent J, 2008, GASTROENTEROLOGY, V135, P1114, DOI 10.1053/j.gastro.2008.06.081
   Vernier-Massouille G, 2008, GASTROENTEROLOGY, V135, P1106, DOI 10.1053/j.gastro.2008.06.079
   Walters TD, 2009, NAT REV GASTRO HEPAT, V6, P513, DOI 10.1038/nrgastro.2009.124
   Wright EK, 2015, GASTROENTEROLOGY, V148
   Yamamoto T, 2013, INT J COLORECTAL DIS, V28, P335, DOI 10.1007/s00384-012-1587-3
   Zubin G, 2015, INFLAMM BOWEL DIS, V21, P1386, DOI 10.1097/MIB.0000000000000388
NR 32
TC 5
Z9 6
U1 0
U2 1
PU LIPPINCOTT WILLIAMS & WILKINS
PI PHILADELPHIA
PA TWO COMMERCE SQ, 2001 MARKET ST, PHILADELPHIA, PA 19103 USA
SN 0277-2116
EI 1536-4801
J9 J PEDIATR GASTR NUTR
JI J. Pediatr. Gastroenterol. Nutr.
PD AUG
PY 2017
VL 65
IS 2
BP 207
EP 211
DI 10.1097/MPG.0000000000001470
PG 5
WC Gastroenterology & Hepatology; Nutrition & Dietetics; Pediatrics
WE Science Citation Index Expanded (SCI-EXPANDED)
SC Gastroenterology & Hepatology; Nutrition & Dietetics; Pediatrics
GA FB9PO
UT WOS:000406471500015
PM 28248209
DA 2024-01-22
ER

PT J
AU Rossi, A
   Miele, E
   Fecarotta, S
   Veiga-da-Cunha, M
   Martinelli, M
   Mollica, C
   D'Armiento, M
   Mozzillo, E
   Strisciuglio, P
   Derks, TGJ
   Staiano, A
   Parenti, G
AF Rossi, Alessandro
   Miele, Erasmo
   Fecarotta, Simona
   Veiga-da-Cunha, Maria
   Martinelli, Massimo
   Mollica, Carmine
   D'Armiento, Maria
   Mozzillo, Enza
   Strisciuglio, Pietro
   Derks, Terry G. J.
   Staiano, Annamaria
   Parenti, Giancarlo
TI Crohn disease-like enterocolitis remission after empagliflozin treatment
   in a child with glycogen storage disease type Ib: a case report
SO ITALIAN JOURNAL OF PEDIATRICS
LA English
DT Article
DE Glycogen storage disease type Ib; Inflammatory bowel disease;
   Neutropenia; 1; 5-anhydroglucitol; Empagliflozin; Continuous glucose
   monitoring
ID INFLAMMATORY-BOWEL-DISEASE; NEUTROPHIL DYSFUNCTION; 1B; AUTOIMMUNITY;
   GUIDELINES; MANAGEMENT; COLITIS
AB Background Besides major clinical/biochemical features, neutropenia and inflammatory bowel disease (IBD) constitute common complications of Glycogen storage disease type Ib (GSD Ib). However, their management is still challenging. Although previous reports have shown benefit of empagliflozin administration on neutropenia, no follow-up data on bowel (macro/microscopic) morphology are available. We herein present for the first time longitudinal assessment of bowel morphology in a GSD Ib child suffering from Crohn disease-like enterocolitis treated with empagliflozin. Case presentation A 14-year-old boy with GSD Ib and severe IBD was (off-label) treated with empagliflozin (20 mg/day) after informed oral and written consent was obtained from the patient's parents. No adverse events were noted. Clinical symptoms and stool frequency improved within the first week of treatment. Pediatric Crohn disease activity index (PCDAI) normalised within the first month of treatment. Abdomen magnetic resonance imaging (MRI) performed 3 months after treatment initiation showed dramatic decrease in disease activity and length. Similar findings were reported on histology at 5.5 months. At 7.5 months hemoglobin levels normalised and fecal calprotectin almost normalised. Improved neutrophil count, metabolic control and quality of life were also noted. G-CSF dose was decreased by 33% and the patient was partly weaned from tube feeding. Conclusions This is the first report presenting extensive gastrointestinal morphology follow-up in a GSD Ib patient receiving empagliflozin. The present case suggests that empagliflozin can be safe and effective in inducing IBD remission in GSD Ib patients and can even postpone surgery. Future studies are required to confirm its effect over time and assess its benefit in various disease stages. The development of an international collaborating networks for systematic data collection is worthy.
C1 [Rossi, Alessandro; Miele, Erasmo; Fecarotta, Simona; Martinelli, Massimo; Mozzillo, Enza; Strisciuglio, Pietro; Staiano, Annamaria; Parenti, Giancarlo] Univ Naples Federico II, Dept Translat Med Sci, Sect Pediat, Naples, Italy.
   [Rossi, Alessandro; Derks, Terry G. J.] Univ Groningen, Univ Med Ctr Groningen, Sect Metab Dis, Beatrix Childrens Hosp, POB 30-001, NL-9700 RB Groningen, Netherlands.
   [Veiga-da-Cunha, Maria] Catholic Univ Louvain, UC Louvain, de Duve Inst, Grp Rech Metab, B-1200 Brussels, Belgium.
   [Mollica, Carmine] Univ Naples Federico II, Dept Adv Biomed Sci, Sect Med Imaging, Naples, Italy.
   [D'Armiento, Maria] Univ Naples Federico II, Dept Adv Biomed Sci, Sect Pathol, Naples, Italy.
   [Parenti, Giancarlo] Telethon Inst Genet & Med, Pozzuoli, Italy.
C3 University of Naples Federico II; University of Groningen; Universite
   Catholique Louvain; University of Naples Federico II; University of
   Naples Federico II; Fondazione Telethon; Telethon Institute of Genetics
   & Medicine (TIGEM)
RP Rossi, A (通讯作者)，Univ Naples Federico II, Dept Translat Med Sci, Sect Pediat, Naples, Italy.; Rossi, A (通讯作者)，Univ Groningen, Univ Med Ctr Groningen, Sect Metab Dis, Beatrix Childrens Hosp, POB 30-001, NL-9700 RB Groningen, Netherlands.
EM alessandro.rossi@unina.it
RI Fecarotta, Simona SF/L-2859-2018; Staiano, Annamaria/H-3026-2011; Derks,
   Terry G. J./AGT-9822-2022; Martinelli, Massimo/AAC-1954-2022; Rossi,
   Alessandro/ADF-3954-2022
OI Staiano, Annamaria/0000-0003-0586-1339; Derks, Terry G.
   J./0000-0002-7259-1095; Rossi, Alessandro/0000-0002-1689-4948; parenti,
   giancarlo/0000-0002-6287-5748; Fecarotta, Simona/0000-0002-8449-361X
FU Vitaflo Italia; Associazione Italiana Glicogenosi
FX This work was supported by a research funding donation from Vitaflo
   Italia to AR and GP (no award/grant number) and the 01/2020 scholarship
   from Associazione Italiana Glicogenosi to AR and TGJD.
CR Al-Jobori H, 2017, DIABETES, V66, P1999, DOI 10.2337/db17-0100
   Alsultan A, 2010, PEDIATR BLOOD CANCER, V55, P1410, DOI 10.1002/pbc.22706
   Ceccarani C, 2020, METABOLITES, V10, DOI 10.3390/metabo10040133
   Danne T, 2017, DIABETES CARE, V40, P1631, DOI 10.2337/dc17-1600
   Grünert SC, 2020, ORPHANET J RARE DIS, V15, DOI 10.1186/s13023-020-01503-8
   HYAMS JS, 1991, J PEDIATR GASTR NUTR, V12, P439, DOI 10.1097/00005176-199105000-00005
   Jun HS, 2014, BLOOD, V123, P2843, DOI 10.1182/blood-2013-05-502435
   Khalaf Dina, 2019, JIMD Rep, V49, P37, DOI 10.1002/jmd2.12069
   Kishnani P. S., 2014, Genetics in Medicine, V16, pe1
   Li AM, 2018, PEDIATR HEMAT ONCOL, V35, P45, DOI 10.1080/08880018.2018.1440675
   Melis D, 2007, J PEDIATR-US, V150, P300, DOI 10.1016/j.jpeds.2006.11.056
   Melis D, 2017, J IMMUNOL, V198, P3803, DOI 10.4049/jimmunol.1601946
   Melis D, 2015, J PEDIATR-US, V166, P1079, DOI 10.1016/j.jpeds.2014.12.015
   Melis D, 2014, ITAL J PEDIATR, V40, DOI 10.1186/1824-7288-40-30
   Neuendorf R, 2016, J PSYCHOSOM RES, V87, P70, DOI 10.1016/j.jpsychores.2016.06.001
   Peeks F, 2020, J INHERIT METAB DIS, V43, P279, DOI 10.1002/jimd.12178
   Rake JP, 2002, EUR J PEDIATR, V161, pS112, DOI 10.1007/BF02680007
   Rossi A, 2020, ORPHANET J RARE DIS, V15, DOI 10.1186/s13023-020-01377-w
   Sechi A, 2014, JIMD REP, V14, P47, DOI 10.1007/8904_2013_283
   Veiga-da-Cunha M, 2019, P NATL ACAD SCI USA, V116, P1241, DOI 10.1073/pnas.1816143116
   Visser G, 2000, J PEDIATR-US, V137, P187, DOI 10.1067/mpd.2000.105232
   Visser G, 2002, EUR J PEDIATR, V161, pS120, DOI 10.1007/s00431-002-1017-6
   Wanner C, 2016, NEW ENGL J MED, V375, P323, DOI [10.1056/NEJMoa1515920, 10.1056/NEJMc1611290]
   Wortmann SB, 2020, BLOOD, V136, P1033, DOI 10.1182/blood.2019004465
   Yamaguchi T, 2001, INFLAMM BOWEL DIS, V7, P128, DOI 10.1097/00054725-200105000-00008
NR 25
TC 20
Z9 20
U1 0
U2 4
PU BMC
PI LONDON
PA CAMPUS, 4 CRINAN ST, LONDON N1 9XW, ENGLAND
SN 1720-8424
EI 1824-7288
J9 ITAL J PEDIATR
JI Ital. J. Pediatr.
PD JUL 2
PY 2021
VL 47
IS 1
AR 149
DI 10.1186/s13052-021-01100-w
PG 9
WC Pediatrics
WE Science Citation Index Expanded (SCI-EXPANDED)
SC Pediatrics
GA TH1FC
UT WOS:000671839000002
PM 34215305
OA gold, Green Published
DA 2024-01-22
ER

PT J
AU Eichele, DD
   Young, R
AF Eichele, Derrick D.
   Young, Renee
TI Medical Management of Inflammatory Bowel Disease
SO SURGICAL CLINICS OF NORTH AMERICA
LA English
DT Article
DE Inflammatory bowel disease; Treatment; Management; Treat-to-target
   strategy; Therapeutic drug monitoring
ID NECROSIS-FACTOR-ALPHA; ANTI-TNF THERAPY; EARLY COMBINED
   IMMUNOSUPPRESSION; ACTIVE ULCERATIVE-COLITIS; CROHNS-DISEASE;
   MAINTENANCE THERAPY; DOSE INTENSIFICATION; BIOLOGICAL AGENTS;
   CLINICAL-RESPONSE; INFLIXIMAB
AB Inflammatory bowel disease has become a growing concern worldwide. The chronic and progressive nature of inflammatory bowel disease poses significant challenges to the treatment and management of affected patients, straining health care resources. Therapeutic options and optimal management strategies have evolved dramatically. The treat-to-target strategy has shifted focus toward identifiable and attainable treatment targets and with the ability to optimize tight control. Advancements in our understanding of the pathophysiology led to therapeutic mechanisms that have a more narrowed focus toward gut-specific targets, improving safety profiles.
C1 [Eichele, Derrick D.; Young, Renee] Univ Nebraska Med Ctr, Dept Internal Med, Div Gastroenterol & Hepatol, Omaha, NE 68198 USA.
C3 University of Nebraska System; University of Nebraska Medical Center
RP Eichele, DD (通讯作者)，Univ Nebraska Med Ctr, Dept Internal Med, Div Gastroenterol & Hepatol, Omaha, NE 68198 USA.
EM Derrick.eichele@unmc.edu
CR Allez M, 2010, J CROHNS COLITIS, V4, P355, DOI 10.1016/j.crohns.2010.04.004
   Ben-Horin S, 2014, NAT REV GASTRO HEPAT, V11, P243, DOI 10.1038/nrgastro.2013.253
   Billioud V, 2011, AM J GASTROENTEROL, V106, P674, DOI 10.1038/ajg.2011.60
   Charles PJ, 2000, ARTHRITIS RHEUM, V43, P2383, DOI 10.1002/1529-0131(200011)43:11<2383::AID-ANR2>3.3.CO;2-4
   Cheifetz A, 2003, AM J GASTROENTEROL, V98, P1315, DOI 10.1016/S0002-9270(03)00231-4
   Colombel JF, 2011, GASTROENTEROLOGY, V141, P1194, DOI 10.1053/j.gastro.2011.06.054
   Colombel JF, 2010, NEW ENGL J MED, V362, P1383, DOI 10.1056/NEJMoa0904492
   Colombel JF, 2007, GASTROENTEROLOGY, V132, P52, DOI 10.1053/j.gastro.2006.11.041
   Colombel JF, 2017, LANCET, V390, P2779, DOI 10.1016/S0140-6736(17)32641-7
   Colombel JF, 2017, GASTROENTEROLOGY, V152, P351, DOI 10.1053/j.gastro.2016.09.046
   Colombel JF, 2017, GUT, V66, P839, DOI 10.1136/gutjnl-2015-311079
   Colombel JF, 2014, CLIN GASTROENTEROL H, V12, P414, DOI 10.1016/j.cgh.2013.06.019
   Costa J, 2013, INFLAMM BOWEL DIS, V19, P2098, DOI 10.1097/MIB.0b013e31829936c2
   D'Haens G, 2016, J CROHNS COLITIS, V10, pS24
   D'Haens G, 2008, LANCET, V371, P660, DOI 10.1016/S0140-6736(08)60304-9
   Dahlhamer JM, 2016, MMWR-MORBID MORTAL W, V65, P1166, DOI 10.15585/mmwr.mm6542a3
   Danese S, 2014, ANN INTERN MED, V160, P704, DOI 10.7326/M13-2403
   De Bandt M, 2005, ARTHRITIS RES THER, V7, pR545, DOI 10.1186/ar1715
   De Vos M, 2013, INFLAMM BOWEL DIS, V19, P2111, DOI 10.1097/MIB.0b013e31829b2a37
   Dulai PS, 2016, INFLAMM BOWEL DIS, V22, P998, DOI 10.1097/MIB.0000000000000661
   Feagan BG, 2016, NEW ENGL J MED, V375, P1946, DOI 10.1056/NEJMoa1602773
   Feagan BG, 2013, NEW ENGL J MED, V369, P699, DOI 10.1056/NEJMoa1215734
   Feuerstein JD, 2017, GASTROENTEROLOGY, V153, P827, DOI 10.1053/j.gastro.2017.07.032
   Fiocchi C, 1998, GASTROENTEROLOGY, V115, P182, DOI 10.1016/S0016-5085(98)70381-6
   Ford AC, 2013, AM J GASTROENTEROL, V108, P1268, DOI 10.1038/ajg.2013.138
   Frolkis AD, 2013, GASTROENTEROLOGY, V145, P996, DOI 10.1053/j.gastro.2013.07.041
   Gisbert JP, 2009, AM J GASTROENTEROL, V104, P760, DOI 10.1038/ajg.2008.88
   Hanauer SB, 2002, LANCET, V359, P1541, DOI 10.1016/S0140-6736(02)08512-4
   Hemperly A, 2018, INFLAMM BOWEL DIS, V24, P2527, DOI 10.1093/ibd/izy189
   Hommes D, 2012, J CROHNS COLITIS, V6, pS224, DOI 10.1016/S1873-9946(12)60502-9
   Kaplan GG, 2017, GASTROENTEROLOGY, V152, P313, DOI 10.1053/j.gastro.2016.10.020
   Khanna R, 2015, LANCET, V386, P1825, DOI 10.1016/S0140-6736(15)00068-9
   Kotlyar DS, 2011, CLIN GASTROENTEROL H, V9, P36, DOI 10.1016/j.cgh.2010.09.016
   Lichtenstein GR, 2018, AM J GASTROENTEROL, V113, P481, DOI 10.1038/ajg.2018.27
   Lichtenstein GR, 2012, AM J GASTROENTEROL, V107, P1409, DOI 10.1038/ajg.2012.218
   Lichtenstein GR, 2009, AM J GASTROENTEROL, V104, P465, DOI 10.1038/ajg.2008.168
   Lin MV, 2010, EXPERT REV GASTROENT, V4, P167, DOI 10.1586/EGH.10.4
   Long MD, 2014, INFLAMM BOWEL DIS, V20, P398, DOI 10.1097/01.MIB.0000435441.30107.8b
   Long MD, 2012, GASTROENTEROLOGY, V143, P390, DOI 10.1053/j.gastro.2012.05.004
   Lopez A, 2015, DIGEST LIVER DIS, V47, P356, DOI 10.1016/j.dld.2015.01.148
   Lozeron P, 2009, ARCH NEUROL-CHICAGO, V66, P490, DOI 10.1001/archneurol.2009.11
   Mao R, 2012, INFLAMM BOWEL DIS, V18, P1894, DOI 10.1002/ibd.22861
   Melmed GY, 2016, CLIN GASTROENTEROL H, V14, P1302, DOI 10.1016/j.cgh.2016.05.010
   Mohan N, 2001, ARTHRITIS RHEUM-US, V44, P2862, DOI 10.1002/1529-0131(200112)44:12<2862::AID-ART474>3.0.CO;2-W
   Oussalah A, 2010, CURR DRUG TARGETS, V11, P156, DOI 10.2174/138945010790309939
   Peyrin-Biroulet L, 2015, AM J GASTROENTEROL, V110, P1324, DOI 10.1038/ajg.2015.233
   Podolsky DK, 2002, NEW ENGL J MED, V347, P1983
   Rahier JF, 2009, J CROHNS COLITIS, V3, P47, DOI 10.1016/j.crohns.2009.02.010
   Ramos-Casals M, 2010, AUTOIMMUN REV, V9, P188, DOI 10.1016/j.autrev.2009.10.003
   Reenaers C, 2012, WORLD J GASTROENTERO, V18, P3823, DOI 10.3748/wjg.v18.i29.3823
   Reinisch W, 2011, GUT, V60, P780, DOI 10.1136/gut.2010.221127
   Rolston VS, 2017, GASTROENTEROLOGY, V152, pS578
   Rutgeerts P, 2005, NEW ENGL J MED, V353, P2462, DOI 10.1056/NEJMoa050516
   Sandborn WJ, 2013, ALIMENT PHARM THER, V37, P204, DOI 10.1111/apt.12145
   Sandborn WJ, 2017, NEW ENGL J MED, V376, P1723, DOI 10.1056/NEJMoa1606910
   Sandborn WJ, 2014, GASTROENTEROLOGY, V146, P85, DOI 10.1053/j.gastro.2013.05.048
   Sandborn WJ, 2013, NEW ENGL J MED, V369, P711, DOI 10.1056/NEJMoa1215739
   Sandborn WJ, 2005, NEW ENGL J MED, V353, P1912, DOI 10.1056/NEJMoa043335
   Sands BE, 2004, NEW ENGL J MED, V350, P876, DOI 10.1056/NEJMoa030815
   Sands BE, 2015, GASTROENTEROLOGY, V149, P1275, DOI 10.1053/j.gastro.2015.07.003
   Schiff MH, 2006, ANN RHEUM DIS, V65, P889, DOI 10.1136/ard.2005.043166
   Schreiber S, 2007, NEW ENGL J MED, V357, P239, DOI 10.1056/NEJMoa062897
   Singh S, 2018, ALIMENT PHARM THER, V48, P394, DOI 10.1111/apt.14852
   Stidham RW, 2014, ALIMENT PHARM THER, V39, P660, DOI 10.1111/apt.12644
   Stuebgen JP, 2008, MUSCLE NERVE, V37, P281, DOI 10.1002/mus.20924
   Thorlund K, 2014, J CROHNS COLITIS, V8, P571, DOI 10.1016/j.crohns.2014.01.010
   Van Assche G, 2005, NEW ENGL J MED, V353, P362, DOI 10.1056/NEJMoa051586
   Vande Casteele N, 2015, GASTROENTEROLOGY, V148, P1320, DOI 10.1053/j.gastro.2015.02.031
   Vande Casteele Niels, 2014, Curr Gastroenterol Rep, V16, P378, DOI 10.1007/s11894-014-0378-0
   Yanai H, 2013, INFLAMM BOWEL DIS, V19, P2778, DOI 10.1097/01.MIB.0000435435.91988.b6
NR 70
TC 10
Z9 10
U1 0
U2 11
PU W B SAUNDERS CO-ELSEVIER INC
PI PHILADELPHIA
PA 1600 JOHN F KENNEDY BOULEVARD, STE 1800, PHILADELPHIA, PA 19103-2899 USA
SN 0039-6109
EI 1558-3171
J9 SURG CLIN N AM
JI Surg. Clin.-North Am.
PD DEC
PY 2019
VL 99
IS 6
BP 1223
EP +
DI 10.1016/j.suc.2019.08.011
PG 14
WC Surgery
WE Science Citation Index Expanded (SCI-EXPANDED)
SC Surgery
GA JT2NS
UT WOS:000500833100016
PM 31676060
DA 2024-01-22
ER

PT J
AU Bellone, F
   Morace, C
   Impala, G
   Viola, A
   Gullo, AL
   Cinquegrani, M
   Fries, W
   Sardella, A
   Scolaro, M
   Basile, G
   Squadrito, G
   Mandraffino, G
AF Bellone, Federica
   Morace, Carmela
   Impala, Giulia
   Viola, Anna
   Gullo, Alberto Lo
   Cinquegrani, Maria
   Fries, Walter
   Sardella, Alberto
   Scolaro, Mariangela
   Basile, Giorgio
   Squadrito, Giovanni
   Mandraffino, Giuseppe
TI Quality of Life (QoL) in Patients with Chronic Inflammatory Bowel
   Diseases: How Much Better with Biological Drugs?
SO JOURNAL OF PERSONALIZED MEDICINE
LA English
DT Article
DE quality of life; inflammatory bowel disease; Crohn's disease; ulcerative
   colitis; biologic drugs; infliximab; vedolizumab; deep remission;
   multidimensional health status
ID CROHNS-DISEASE; HEALTH SURVEY; FATIGUE; VALIDATION; SF-36
AB Background: Inflammatory bowel diseases (IBDs), including ulcerative colitis (UC) and Crohn's disease (CD), are chronic and disabling diseases that affect patient health-related quality of life (HRQoL). IBD patients are frequently exposed to high levels of stress and psychological distress. Biological drugs have been proven to reduce inflammation, hospitalization, and most of the complications that characterize IBDs; their potential contribution to patients' HRQoL remains to be explored. Aim: To evaluate and compare any change in the HRQoL and markers of inflammation in IBD patients undergoing biological drugs (infliximab or vedolizumab). Material and Methods: A prospective observational study was conducted on a cohort of IBD patients, aged >18 years, who were prescribed with infliximab or vedolizumab. Demographic and disease-related data at baseline were collected. Standard hematological and clinical biochemistry parameters, including C-reactive protein (CRP), white blood cells count (WBC), erythrocytes sedimentation rate (ESR), and & alpha;1 and & alpha;2 globulins were measured after a 12-h fast at baseline (T0), after 6 weeks (T1), and at 14 weeks (T2) of biological treatment. Steroid use, disease activity as measured by the Harvey-Bradshaw index (HBI) and partial Mayo score (pMS) for the CD and UC, respectively, were also recorded at each timepoint. The Short Form 36 Health Survey (SF-36), Functional Assessment of Chronic Illness Therapy (FACIT-F), and Work Productivity and Activity Impairment-General Health Questionnaire (WPAI:GH) were administered to each patient at baseline, T1, and T2 to address the study aims. Results: Fifty eligible consecutive patients (52% with CD and 48% with UC) were included in the study. Twenty-two patients received infliximab and twenty-eight received vedolizumab. We noted a significant reduction in the CRP, WBC, & alpha;1, and & alpha;2 globulins from T0 to T2 (p = 0.046, p = 0.002, p = 0.008, and p = 0.002, respectively). Participants showed a significant decrease in steroid administration during the observation period. A significant reduction in the HBI of CD patients at all three timepoints and a similarly significant decrease in the pMS of UC patients from baseline to T1 were recorded. Statistically significant changes were observed in all questionnaires during follow-up as well as an overall improvement in the HRQoL. The interdependence analysis carried out between the biomarkers and the scores of the individual subscales showed a significant correlation between the variation (& UDelta;) of the CRP, Hb, MCH, and MCV with physical and emotional dimensions of the SF-36 and FACIT-F tools; work productivity loss expressed by some of the WPAI:GH items negatively correlated with the & UDelta;WBC and positively with the & UDelta;MCV, & UDelta;MCH, and & UDelta; & alpha;1 globulins. A sub-analysis according to the type of treatment showed that patients receiving infliximab experienced a more pronounced improvement in their HRQoL (according to both SF-36 and FACIT-F) compared with patients receiving vedolizumab. Conclusions: Both infliximab and vedolizumab played an important role in contributing to the improvement of the HRQoL in IBD patients by also reducing inflammation and, consequently, steroid use in patients with an active disease. HRQoL, being one of the treatment goals, should also be assessed when taking charge of IBD patients to assess their clinical response and remission.
   The specific correlation between the biomarkers of inflammation and life's spheres, as well as their possible role as clinical markers of HRQoL, should be further investigated.
C1 [Bellone, Federica; Morace, Carmela; Cinquegrani, Maria; Squadrito, Giovanni; Mandraffino, Giuseppe] Univ Messina, Dept Clin & Expt Med, Internal Med Unit, I-98122 Messina, Italy.
   [Impala, Giulia] Univ Pavia, Dept Clin Surg Diagnost & Pediat Sci, Unit Anaesthesia & Intens Care, I-27100 Pavia, Italy.
   [Viola, Anna; Fries, Walter] Univ Messina, Dept Clin & Expt Med, IBD Unit, I-98122 Messina, Italy.
   [Gullo, Alberto Lo] ARNAS Garibaldi Hosp, Dept Med, Unit Rheumatol, I-95124 Catania, Italy.
   [Sardella, Alberto] Univ Messina, Dept Clin & Expt Med, I-98122 Messina, Italy.
   [Scolaro, Mariangela] UOC Cardiol Utic Osped G, Fogliani Milazzo Asp 5, I-98123 Messina, Italy.
   [Basile, Giorgio] Univ Messina, Dept Biomed & Dent Sci & Morphofunct Imaging, I-98122 Messina, Italy.
C3 University of Messina; University of Pavia; University of Messina;
   University of Messina; University of Messina
RP Mandraffino, G (通讯作者)，Univ Messina, Dept Clin & Expt Med, Internal Med Unit, I-98122 Messina, Italy.
EM giulia.impala01@universitadipavia.it; anna.viola@unime.it;
   albertologullo@virgilio.it; basileg@unime.it; gmandraffino@unime.it
RI Fries, Walter/AAB-8703-2022; Bellone, Federica/AEC-3095-2022;
   Mandraffino, Giuseppe/K-4346-2018; Lo Gullo, Alberto/AAC-2766-2019
OI Fries, Walter/0000-0001-6159-7478; Bellone,
   Federica/0000-0002-0467-4921; Mandraffino, Giuseppe/0000-0003-0272-2237;
   SARDELLA, ALBERTO/0000-0003-0193-6786; Lo Gullo,
   Alberto/0000-0003-4383-0314; Cinquegrani, Maria/0000-0002-7694-1259
CR Aladraj H, 2022, J CLIN MED, V11, DOI 10.3390/jcm11133743
   Apolone G, 1998, J CLIN EPIDEMIOL, V51, P1025, DOI 10.1016/S0895-4356(98)00094-8
   Bellone Federica, 2021, Minerva Gastroenterol (Torino), DOI 10.23736/S2724-5985.21.02886-2
   Ben-Horin S, 2014, AUTOIMMUN REV, V13, P24, DOI 10.1016/j.autrev.2013.06.002
   Buckland A, 2008, ALIMENT PHARM THER, V28, P1287, DOI 10.1111/j.1365-2036.2008.03856.x
   Burisch J, 2014, J CROHNS COLITIS, V8, P1030, DOI 10.1016/j.crohns.2014.01.028
   Byron C, 2020, J CLIN NURS, V29, P305, DOI 10.1111/jocn.15080
   Cai ZB, 2021, FRONT MED-LAUSANNE, V8, DOI 10.3389/fmed.2021.765474
   Cioffi Michele, 2015, World J Gastrointest Pathophysiol, V6, P13, DOI 10.4291/wjgp.v6.i1.13
   Elbadawy HM, 2023, J CLIN LAB ANAL, V37, DOI 10.1002/jcla.24881
   Fardet L, 2007, DRUG SAFETY, V30, P861, DOI 10.2165/00002018-200730100-00005
   Feagan BG, 2017, ALIMENT PHARM THER, V45, P264, DOI 10.1111/apt.13852
   Golovics PA, 2022, DIGEST DIS SCI, V67, P3089, DOI 10.1007/s10620-021-07178-w
   Herrera-deGuise C, 2015, J GASTROEN HEPATOL, V30, P286, DOI 10.1111/jgh.12803
   Holdam ASK, 2016, SCAND J GASTROENTERO, V51, P706, DOI 10.3109/00365521.2015.1136352
   KLEIN JF, 1992, AM FAM PHYSICIAN, V46, P1469
   Knowles SR, 2018, INFLAMM BOWEL DIS, V24, P742, DOI 10.1093/ibd/izx100
   Lamb CA, 2019, GUT, V68, pS1, DOI 10.1136/gutjnl-2019-318484
   Lega S, 2018, INFLAMM BOWEL DIS, V24, P1670, DOI 10.1093/ibd/izy064
   Martino G, 2020, FRONT PSYCHOL, V11, DOI 10.3389/fpsyg.2020.01763
   Minderhoud IM, 2007, WORLD J GASTROENTERO, V13, P2089, DOI 10.3748/wjg.v13.i14.2089
   Nielsen OH, 2013, NEW ENGL J MED, V369, P754, DOI 10.1056/NEJMct1209614
   Paschos P, 2018, ALIMENT PHARM THER, V48, P1174, DOI 10.1111/apt.15005
   Peruzzolo TL, 2022, MOL PSYCHIATR, V27, P3150, DOI 10.1038/s41380-022-01564-0
   Privitera Giuseppe, 2021, Therap Adv Gastroenterol, V14, p17562848211006669, DOI 10.1177/17562848211006669
   REILLY MC, 1993, PHARMACOECONOMICS, V4, P353, DOI 10.2165/00019053-199304050-00006
   Sajadinejad MS, 2012, GASTROENT RES PRACT, V2012, DOI 10.1155/2012/106502
   Schäcke H, 2002, PHARMACOL THERAPEUT, V96, P23, DOI 10.1016/S0163-7258(02)00297-8
   Sekhri S, 2022, CURR OPIN GASTROEN, V38, P328, DOI 10.1097/MOG.0000000000000851
   Sullivan PW, 2017, QUAL LIFE RES, V26, P1037, DOI 10.1007/s11136-016-1435-y
   Tinsley A, 2011, ALIMENT PHARM THER, V34, P1328, DOI 10.1111/j.1365-2036.2011.04871.x
   Tribbick D, 2017, GASTROENTEROL NURS, V40, P291, DOI 10.1097/SGA.0000000000000225
   Vermeire S, 2022, J CROHNS COLITIS, V16, P27, DOI 10.1093/ecco-jcc/jjab133
   Vogelaar L, 2013, EUR J GASTROEN HEPAT, V25, P246, DOI 10.1097/MEG.0b013e32835aba83
   WARE JE, 1992, MED CARE, V30, P473, DOI 10.1097/00005650-199206000-00002
   Webster Kimberly, 2003, Health Qual Life Outcomes, V1, P79, DOI 10.1186/1477-7525-1-79
   Williet N, 2014, CLIN GASTROENTEROL H, V12, P1246, DOI 10.1016/j.cgh.2014.02.016
   Yi FM, 2014, DIS MARKERS, V2014, DOI 10.1155/2014/710915
   Zallot Camille, 2013, Curr Gastroenterol Rep, V15, P315, DOI 10.1007/s11894-013-0315-7
   Zhang CL, 2023, ANN MED, V55, P1294, DOI 10.1080/07853890.2023.2192047
NR 40
TC 0
Z9 0
U1 0
U2 0
PU MDPI
PI BASEL
PA ST ALBAN-ANLAGE 66, CH-4052 BASEL, SWITZERLAND
EI 2075-4426
J9 J PERS MED
JI J. Pers. Med.
PD JUN
PY 2023
VL 13
IS 6
AR 947
DI 10.3390/jpm13060947
PG 17
WC Health Care Sciences & Services; Medicine, General & Internal
WE Science Citation Index Expanded (SCI-EXPANDED)
SC Health Care Sciences & Services; General & Internal Medicine
GA K2CQ1
UT WOS:001014575900001
PM 37373936
OA gold, Green Published
DA 2024-01-22
ER

PT J
AU Brown, SR
   Coviello, LC
AF Brown, Shaun R.
   Coviello, Lisa C.
TI Extraintestinal Manifestations Associated with Inflammatory Bowel
   Disease
SO SURGICAL CLINICS OF NORTH AMERICA
LA English
DT Article
DE Inflammatory bowel disease; Multiple organ systems; Extraintestinal
   manifestations
ID PRIMARY SCLEROSING CHOLANGITIS; ULCERATIVE-COLITIS; ERYTHEMA-NODOSUM;
   CROHNS-DISEASE; INCREASED RISK; CYTOPLASMIC ANTIBODIES; URSODEOXYCHOLIC
   ACID; PYODERMA-GANGRENOSUM; COLORECTAL NEOPLASIA; CLINICAL-FEATURES
AB Inflammatory bowel disease (IBD) affects multiple organ systems outside of the gastrointestinal tract. The clinician treating patients with IBD should be acutely aware of the diagnosis and treatment of extraintestinal manifestations in order to decrease morbidity. The management can be difficult and often times requires a multidisciplinary approach. Future research investigating the pathophysiology, diagnosis, and treatment is needed to further the care of these patients.
C1 [Brown, Shaun R.] Oschner Clin Fdn, Dept Colorectal Surg, New Orleans, LA USA.
   [Brown, Shaun R.; Coviello, Lisa C.] Uniformed Serv Univ Hlth Sci, Dept Surg, Bethesda, MD 20814 USA.
   [Coviello, Lisa C.] Natl Capital Reg Med Directorate, Dept Surg, Ft Belvoir, VA 22060 USA.
   [Coviello, Lisa C.] Walter Reed Natl Mil Med Ctr, Bethesda, MD 20814 USA.
C3 Uniformed Services University of the Health Sciences - USA; Walter Reed
   National Military Medical Center
RP Coviello, LC (通讯作者)，Natl Capital Reg Med Directorate, Dept Surg, Ft Belvoir, VA 22060 USA.
EM lccovi@gmail.com
CR ANNESE V, 1994, GUT, V35, P1676, DOI 10.1136/gut.35.11.1676
   Ardizzone S, 2008, DIGEST LIVER DIS, V40, pS253, DOI 10.1016/S1590-8658(08)60534-4
   Baluyut AR, 2001, GASTROINTEST ENDOSC, V53, P308, DOI 10.1067/mge.2001.112739
   BANNER MP, 1987, RADIOL CLIN N AM, V25, P199
   Bansi DS, 1996, GUT, V38, P384, DOI 10.1136/gut.38.3.384
   Barrie A, 2007, INFLAMM BOWEL DIS, V13, P1424, DOI 10.1002/ibd.20196
   Bergquist A, 2002, J HEPATOL, V36, P321, DOI 10.1016/S0168-8278(01)00288-4
   Bernstein CN, 2005, GASTROENTEROLOGY, V129, P827, DOI 10.1053/j.gastro.2005.06.021
   Björnsson ES, 2000, HEPATO-GASTROENTEROL, V47, P1504
   BLEDAY R, 1993, DIS COLON RECTUM, V36, P908, DOI 10.1007/BF02050624
   Braun J, 2002, BEST PRACT RES CL RH, V16, P573, DOI 10.1053/berh.2002.0250
   Brink MA, 1999, GASTROENTEROLOGY, V116, P1420, DOI 10.1016/S0016-5085(99)70507-X
   Brooklyn TN, 2006, GUT, V55, P505, DOI 10.1136/gut.2005.074815
   Camus P, 2000, EUR RESPIR J, V15, P5, DOI 10.1034/j.1399-3003.2000.15a03.x
   Casella G, 2010, J CROHNS COLITIS, V4, P384, DOI 10.1016/j.crohns.2010.02.005
   CHAPMAN RW, 1986, GUT, V27, P86, DOI 10.1136/gut.27.1.86
   CHAPMAN RWG, 1980, GUT, V21, P870, DOI 10.1136/gut.21.10.870
   Chiba T, 2005, J DERMATOL, V32, P199, DOI 10.1111/j.1346-8138.2005.tb00745.x
   Damiao AOMC, 1997, DIGESTION, V58, P458, DOI 10.1159/000201483
   de Vries AB, 2015, WORLD J GASTROENTERO, V21, P1956, DOI 10.3748/wjg.v21.i6.1956
   Dignass A, 2010, J CROHNS COLITIS, V4, P28, DOI 10.1016/j.crohns.2009.12.002
   Eaton JE, 2011, AM J GASTROENTEROL, V106, P1638, DOI 10.1038/ajg.2011.156
   FARRANT JM, 1992, HEPATOLOGY, V16, P390, DOI 10.1002/hep.1840160217
   FAUSA O, 1991, SEMIN LIVER DIS, V11, P31, DOI 10.1055/s-2008-1040420
   Fevery J, 2007, DIGEST DIS SCI, V52, P3123, DOI 10.1007/s10620-006-9681-4
   Foster Erina N, 2005, Clin Dev Immunol, V12, P145, DOI 10.1080/17402520500134254
   Funayama Y, 2009, DIS COLON RECTUM, V52, P311, DOI 10.1007/DCR.0b013e31819accc6
   Galor A, 2008, OPHTHALMOLOGY, V115, P1826, DOI 10.1016/j.ophtha.2008.04.026
   Generini S, 2004, ANN RHEUM DIS, V63, P1664, DOI 10.1136/ard.2003.012450
   GREENSTEIN AJ, 1976, MEDICINE, V55, P401, DOI 10.1097/00005792-197609000-00004
   Hale S, 2006, CYTOKINE, V33, P231, DOI 10.1016/j.cyto.2005.12.012
   Hannuksela M, 1986, Clin Dermatol, V4, P88, DOI 10.1016/0738-081X(86)90037-4
   Herrlinger KR, 2002, AM J GASTROENTEROL, V97, P377
   HOPKINS DJ, 1974, BRIT J OPHTHALMOL, V58, P732, DOI 10.1136/bjo.58.8.732
   Jackson LM, 1997, QJM-MON J ASSOC PHYS, V90, P183, DOI 10.1093/qjmed/90.3.183
   Juillerat P, 2005, DIGESTION, V71, P31, DOI 10.1159/000083870
   Kahn P, 2006, OPHTHALMOLOGY, V113, P860, DOI 10.1016/j.ophtha.2006.01.005
   Kaufman I, 2005, RHEUMATOL INT, V25, P406, DOI 10.1007/s00296-004-0467-8
   Kelly MG, 2006, INT J COLORECTAL DIS, V21, P754, DOI 10.1007/s00384-006-0094-9
   KEMMETT D, 1990, J AM ACAD DERMATOL, V23, P503, DOI 10.1016/0190-9622(90)70250-L
   Kiran RP, 2005, DIS COLON RECTUM, V48, P1397, DOI 10.1007/s10350-004-0944-x
   KNOX DL, 1984, OPHTHALMOLOGY, V91, P163
   KONO K, 1988, GASTROENTEROLOGY, V94, P787, DOI 10.1016/0016-5085(88)90255-7
   Kornbluth A, 1997, AM J GASTROENTEROL, V92, P204
   Kuroda T, 2012, J RHEUMATOL, V39, P1348, DOI 10.3899/jrheum.111453
   Lakatos PL, 2012, DIGESTION, V86, P28, DOI 10.1159/000341950
   Larsen S, 2010, ANN MED, V42, P97, DOI 10.3109/07853890903559724
   LEE YM, 1995, NEW ENGL J MED, V332, P924, DOI 10.1056/NEJM199504063321406
   Levine Jonathan S, 2011, Gastroenterol Hepatol (N Y), V7, P235
   Lofgren S, 1949, ACTA DERM-VENEREOL, V29, P1
   Loftus Edward V Jr, 2004, Curr Gastroenterol Rep, V6, P506, DOI 10.1007/s11894-004-0073-7
   McConnell N, 2002, BJU INT, V89, P835, DOI 10.1046/j.1464-410X.2002.02739.x
   Miao XP, 2014, COCHRANE DB SYST REV, DOI 10.1002/14651858.CD007744.pub2
   MULDER AHL, 1993, HEPATOLOGY, V17, P411
   O'Mahony CA, 2006, SEMIN LIVER DIS, V26, P3, DOI 10.1055/s-2006-933559
   Ochsendorf FR, 1998, 1998 FALK S TIT GERM
   OLSSON R, 1991, GASTROENTEROLOGY, V100, P1319
   Orchard TR, 2002, GASTROENTEROLOGY, V123, P714, DOI 10.1053/gast.2002.35396
   Orchard TR, 1998, GUT, V42, P387, DOI 10.1136/gut.42.3.387
   Pardi DS, 2003, GASTROENTEROLOGY, V124, P889, DOI 10.1053/gast.2003.50156
   Parente F, 2007, HEPATOLOGY, V45, P1267, DOI 10.1002/hep.21537
   PITT HA, 1983, AM J SURG, V145, P106, DOI 10.1016/0002-9610(83)90175-7
   Rasmussen HH, 1997, SCAND J GASTROENTERO, V32, P604, DOI 10.3109/00365529709025107
   Reinisch W, 2003, ALIMENT PHARM THER, V17, P1371, DOI 10.1046/j.1365-2036.2003.01596.x
   Rochet NM, 2013, J AM ACAD DERMATOL, V69, P557, DOI 10.1016/j.jaad.2013.06.023
   Rosman Z, 2013, BMC MED, V11, DOI 10.1186/1741-7015-11-88
   Rothfuss KS, 2006, WORLD J GASTROENTERO, V12, P4819
   Rutter MD, 2004, GUT, V53, P1813, DOI 10.1136/gut.2003.038505
   SASLAW S, 1959, JAMA-J AM MED ASSOC, V170, P1178, DOI 10.1001/jama.1959.63010100004012b
   SCARPA R, 1992, J RHEUMATOL, V19, P373
   SCHORRLESNICK B, 1988, AM J GASTROENTEROL, V83, P216
   SCHRUMPF E, 1980, SCAND J GASTROENTERO, V15, P689, DOI 10.3109/00365528009181516
   Schwartzman S, 2014, CLIN REV ALLERGY IMM
   SHEPHERD HA, 1983, Q J MED, V52, P503
   Sobrin L, 2008, OPHTHALMOLOGY, V115, P1416, DOI 10.1016/j.ophtha.2007.12.011
   SODERSTROM RM, 1978, CUTIS, V21, P806
   Soetikno RM, 2002, GASTROINTEST ENDOSC, V56, P48, DOI 10.1067/mge.2002.125367
   SOUKIASIAN SH, 1994, AM J OPHTHALMOL, V118, P601, DOI 10.1016/S0002-9394(14)76575-4
   Spira A, 1998, CHEST, V113, P1723, DOI 10.1378/chest.113.6.1723
   Sridhar ARM, 2011, J CROHNS COLITIS, V5, P287, DOI 10.1016/j.crohns.2011.01.011
   Su CYG, 2002, GASTROENTEROL CLIN N, V31, P307, DOI 10.1016/S0889-8553(01)00019-X
   Suhler EB, 2005, ARCH OPHTHALMOL-CHIC, V123, P903, DOI 10.1001/archopht.123.7.903
   Trikudanathan G, 2012, DRUGS, V72, P2333, DOI 10.2165/11638120-000000000-00000
   Van Bodegraven Adrian A., 2003, Curr Treat Options Gastroenterol, V6, P201
   van Vollenhoven RF, 2012, LANCET, V379, P1712, DOI 10.1016/S0140-6736(12)60027-0
   Veloso FT, 2004, ALIMENT PHARM THER, V20, P50, DOI 10.1111/j.1365-2036.2004.02055.x
   Venkatesh PGK, 2011, J DIGEST DIS, V12, P245, DOI 10.1111/j.1751-2980.2011.00511.x
   Wester AL, 2001, INFLAMM BOWEL DIS, V7, P295, DOI 10.1097/00054725-200111000-00003
   Williams Horace, 2008, Curr Gastroenterol Rep, V10, P597, DOI 10.1007/s11894-008-0108-6
   Worthington J, 2005, CLIN REV ALLERG IMMU, V28, P93, DOI 10.1385/CRIAI:28:2:093
   Zochling J, 2006, ANN RHEUM DIS, V65, P423, DOI 10.1136/ard.2005.041129
NR 91
TC 20
Z9 21
U1 0
U2 7
PU W B SAUNDERS CO-ELSEVIER INC
PI PHILADELPHIA
PA 1600 JOHN F KENNEDY BOULEVARD, STE 1800, PHILADELPHIA, PA 19103-2899 USA
SN 0039-6109
EI 1558-3171
J9 SURG CLIN N AM
JI Surg. Clin.-North Am.
PD DEC
PY 2015
VL 95
IS 6
BP 1245
EP +
DI 10.1016/j.suc.2015.08.002
PG 16
WC Surgery
WE Science Citation Index Expanded (SCI-EXPANDED)
SC Surgery
GA CZ6HO
UT WOS:000367202000011
PM 26596925
DA 2024-01-22
ER

PT J
AU Chazouillères, O
AF Chazouilleres, O.
TI Sclerosing cholangitis
SO ACTA ENDOSCOPICA
LA English
DT Article
DE Primary sclerosing cholangitis; Crohn's disease; Inflammatory bowel
   diseases (IBD); Haemorrhagic rectocolitis (HRC)
ID DOSE URSODEOXYCHOLIC ACID; MAGNETIC-RESONANCE CHOLANGIOGRAPHY; SERUM
   TUMOR-MARKERS; LIVER-TRANSPLANTATION; ULCERATIVE-COLITIS; OVERLAP
   SYNDROME; NATURAL-HISTORY; BILE-DUCT; CHOLANGIOCARCINOMA; DISEASE
AB Sclerosing cholangitis is characterized by an inflammatory and fibrosing affection of intra and/or extra hepatic biliary ducts. Its diagnosis and treatment are difficult. Diagnosis is assessed by biology, bili-MRI, hepatic histology and coloscopy. Due to its polymorph presentation, it is important that the practitioner know all the various clinical forms of sclerosing cholangitis.
   This brief update will be mainly centred on primary sclerosing cholangitis (PSC) strictly defined by the absence of any other pathological pathology except IBDs.
C1 Hop St Antoine, Ctr Reference Malad Inflammatories Voies Biliaire, Serv Hepatol, F-75571 Paris 12, France.
C3 Assistance Publique Hopitaux Paris (APHP); Sorbonne Universite; Hopital
   Universitaire Saint-Antoine - APHP
RP Chazouillères, O (通讯作者)，Hop St Antoine, Ctr Reference Malad Inflammatories Voies Biliaire, Serv Hepatol, 184 Rue Faubourg St Antoine, F-75571 Paris 12, France.
EM olivier.chazouilleres@sat.aphp.fr
CR Abdalian R, 2006, HEPATOLOGY, V44, P1063, DOI 10.1002/hep.21405
   Angulo P, 2000, J HEPATOL, V33, P520, DOI 10.1034/j.1600-0641.2000.033004520.x
   BALASUBRAMANIAM K, 1988, GASTROENTEROLOGY, V95, P1395, DOI 10.1016/0016-5085(88)90378-2
   Bambha K, 2003, GASTROENTEROLOGY, V125, P1364, DOI 10.1016/j.gastro.2003.07.011
   Bergquist A, 2002, J HEPATOL, V36, P321, DOI 10.1016/S0168-8278(01)00288-4
   Bergquist A, 2006, J HEPATOL, V44, P1005, DOI 10.1016/j.jhep.2006.01.033
   Bergquist A, 2007, SCAND J GASTROENTERO, V42, P88, DOI 10.1080/00365520600787994
   Björnsson E, 2002, GUT, V51, P731, DOI 10.1136/gut.51.5.731
   Björnsson E, 2007, HEPATOLOGY, V45, P1547, DOI 10.1002/hep.21685
   Bjoro K, 2004, J HEPATOL, V40, P570, DOI 10.1016/j.jhep.2004.01.021
   Brandsæter B, 2004, J HEPATOL, V40, P815, DOI 10.1016/j.jhep.2004.01.002
   BROOME U, 1994, GUT, V35, P84, DOI 10.1136/gut.35.1.84
   BROOME U, 1995, HEPATOLOGY, V22, P1404, DOI 10.1016/0270-9139(95)90144-2
   Broomé U, 2006, SEMIN LIVER DIS, V26, P31, DOI 10.1055/s-2006-933561
   Burak K, 2004, AM J GASTROENTEROL, V99, P523, DOI 10.1111/j.1572-0241.2004.04067.x
   Campbell WL, 1998, RADIOLOGY, V207, P41, DOI 10.1148/radiology.207.1.9530297
   Chazouillères O, 2004, J HEPATOL, V40, P857, DOI 10.1016/j.jhep.2004.02.018
   Chazouillères O, 2003, GASTROEN CLIN BIOL, V27, P307
   CHAZOUILLERES O, 2007, INTRAHEPATIC CHOLEST
   CHEN LY, 1984, GASTROINTEST RADIOL, V9, P39
   Corpechot C, 2006, HEPATOLOGY, V43, P1118, DOI 10.1002/hep.21151
   Devlin J, 1999, GUT, V45, P1
   DICKSON ER, 1992, GASTROENTEROLOGY, V103, P1893, DOI 10.1016/0016-5085(92)91449-E
   Donaldson PT, 2004, GUT, V53, P599, DOI 10.1136/gut.2003.031732
   Eaden JA, 2002, GUT, V51, pV10, DOI 10.1136/gut.51.suppl_5.v10
   Fevery J, 2005, J HEPATOL, V43, P358, DOI 10.1016/j.jhep.2005.03.016
   Fickert P, 2006, GASTROENTEROLOGY, V130, P465, DOI 10.1053/j.gastro.2005.10.018
   Gohlke F, 1996, J HEPATOL, V24, P699, DOI 10.1016/S0168-8278(96)80266-2
   Gores GJ, 2007, J HEPATOL, V47, P455, DOI 10.1016/j.jhep.2007.07.003
   Goss JA, 1997, ANN SURG, V225, P472, DOI 10.1097/00000658-199705000-00004
   Grant AJ, 2002, LANCET, V359, P150, DOI 10.1016/S0140-6736(02)07374-9
   Graziadei IW, 1999, HEPATOLOGY, V30, P1121, DOI 10.1002/hep.510300501
   Gregorio GV, 2001, HEPATOLOGY, V33, P544, DOI 10.1053/jhep.2001.22131
   Harnois DM, 2001, AM J GASTROENTEROL, V96, P1558
   Hultcrantz R, 1999, J HEPATOL, V30, P669, DOI 10.1016/S0168-8278(99)80198-6
   KAW M, 1995, AM J GASTROENTEROL, V90, P72
   Keiding S, 1998, HEPATOLOGY, V28, P700, DOI 10.1002/hep.510280316
   Kim WR, 2000, MAYO CLIN PROC, V75, P688
   LaRusso NF, 2006, HEPATOLOGY, V44, P746, DOI 10.1002/hep.21337
   Lee YM, 2002, AM J GASTROENTEROL, V97, P528
   LEE YM, 1995, NEW ENGL J MED, V332, P924, DOI 10.1056/NEJM199504063321406
   Leidenius M, 2001, J HEPATOL, V34, P792, DOI 10.1016/S0168-8278(01)00042-3
   Lindor KD, 1997, NEW ENGL J MED, V336, P691, DOI 10.1056/NEJM199703063361003
   LUDWIG J, 1991, SEMIN LIVER DIS, V11, P11, DOI 10.1055/s-2008-1040417
   Mitchell SA, 2001, GASTROENTEROLOGY, V121, P900, DOI 10.1053/gast.2001.27965
   Moff SL, 2006, GASTROINTEST ENDOSC, V64, P219, DOI 10.1016/j.gie.2005.12.034
   O'Mahony CA, 2006, SEMIN LIVER DIS, V26, P3, DOI 10.1055/s-2006-933559
   OLSSON R, 1995, J CLIN PATHOL, V48, P933, DOI 10.1136/jcp.48.10.933
   Olsson R, 2005, GASTROENTEROLOGY, V129, P1464, DOI 10.1053/j.gastro.2005.08.017
   Paumgartner G, 2002, HEPATOLOGY, V36, P525, DOI 10.1053/jhep.2002.36088
   Ponsioen CY, 2002, GUT, V51, P562, DOI 10.1136/gut.51.4.562
   RAMAGE JK, 1995, GASTROENTEROLOGY, V108, P865, DOI 10.1016/0016-5085(95)90462-X
   Rosmorduc O, 2007, ORPHANET J RARE DIS, V2, DOI 10.1186/1750-1172-2-29
   Schramm C, 1999, ANN INTERN MED, V131, P943, DOI 10.7326/0003-4819-131-12-199912210-00006
   Stiehl A, 2002, J HEPATOL, V36, P151, DOI 10.1016/S0168-8278(01)00251-3
   Tung BY, 2001, ANN INTERN MED, V134, P89, DOI 10.7326/0003-4819-134-2-200101160-00008
   Zein CO, 2004, HEPATOLOGY, V39, P204, DOI 10.1002/hep.20029
NR 57
TC 0
Z9 0
U1 0
U2 0
PU SPRINGER
PI NEW YORK
PA ONE NEW YORK PLAZA, SUITE 4600, NEW YORK, NY, UNITED STATES
SN 0240-642X
EI 1958-5454
J9 ACTA ENDOSC
JI Acta Endosc.
PY 2008
VL 38
IS 5
BP 452
EP 467
DI 10.1007/s10190-008-0005-8
PG 16
WC Surgery
WE Science Citation Index Expanded (SCI-EXPANDED)
SC Surgery
GA 387PJ
UT WOS:000261963800005
DA 2024-01-22
ER

PT J
AU Fedor, I
   Zold, E
   Barta, Z
AF Fedor, Istvan
   Zold, Eva
   Barta, Zsolt
TI Temporal Relationship of Extraintestinal Manifestations in Inflammatory
   Bowel Disease
SO JOURNAL OF CLINICAL MEDICINE
LA English
DT Article
DE inflammatory bowel disease; Crohn's disease; ulcerative colitis;
   extraintestinal manifestations
ID CROHNS; COMPLICATIONS; SACROILIITIS; PREVALENCE; MANAGEMENT; DIAGNOSIS;
   THERAPY
AB Objectives: Thus far, few attempted to characterize the temporal onset of extraintestinal manifestations (EIM) in inflammatory bowel diseases (IBD). We sought to determine the time of onset of these findings in a patient cohort with IBD. Methods: We reviewed the electronic health records of 508 IBD patients (303 CD, 205 UC) and summarized general patient characteristics and the temporal relationship and order of presentation of extraintestinal manifestations. Results: CD patients were younger at diagnosis. CD patients with ileocolonic involvement (L3) were younger, and UC patients with pancolitis (E3) were slightly younger at diagnosis. A total of 127 out of 303 (41.91%) CD and 81 out of 205 (39.51%) UC patients had EIMs (p = 0.5898). Some patients presented with EIMs before the diagnosis of IBD (9.45% of Crohn's disease and 17.28% of ulcerative colitis patients with EIMs, respectively). Of these, seven cases (four in CD and three in UC) were visible by inspection of the patients (either dermatologic or ocular findings). The diagnosis of IBD and extraintestinal symptoms often occurred within a year (22.83% of CD and 16.04% of UC patients). Typically, the diagnosis of the first extraintestinal symptoms happened after the onset of bowel disease (+4.3 (+/- 6.3) years, range: 10 years before to 30 years after in Crohn's disease and +3.8 (+/- 10) years, range: 24 years before to 30 years after) in ulcerative colitis. UC patients with pancolitis (E3) usually had EIMs earlier in the disease course and displayed EIMs more frequently before IBD diagnosis. Furthermore, patients with pancolitis developed EIMs more frequently than other sub-groups. Conclusion: Extraintestinal manifestations in inflammatory bowel diseases can present at any time, relative to the bowel symptoms. In cases, the presence of a characteristic EIM might be a harbinger of the development of IBD.
C1 [Fedor, Istvan; Zold, Eva] Univ Debrecen, Fac Med, Inst Internal Med, Dept Clin Immunol, Moricz Zs Krt 22, H-4032 Debrecen, Hungary.
   [Fedor, Istvan] Univ Debrecen, Fac Med, Dept Publ Hlth & Epidemiol, Kassai U 26, H-4012 Debrecen, Hungary.
   [Fedor, Istvan; Zold, Eva; Barta, Zsolt] Univ Debrecen, Petranyi Gyula Doctoral Sch Clin Immunol & Allerg, Nagyerdei Krt 98, H-4032 Debrecen, Hungary.
   [Barta, Zsolt] Univ Debrecen, Fac Med, Dept Infectol, GI Unit, Bartok B U 2-26, H-4031 Debrecen, Hungary.
C3 University of Debrecen; University of Debrecen; University of Debrecen;
   University of Debrecen
RP Fedor, I (通讯作者)，Univ Debrecen, Fac Med, Inst Internal Med, Dept Clin Immunol, Moricz Zs Krt 22, H-4032 Debrecen, Hungary.; Fedor, I (通讯作者)，Univ Debrecen, Fac Med, Dept Publ Hlth & Epidemiol, Kassai U 26, H-4012 Debrecen, Hungary.; Fedor, I (通讯作者)，Univ Debrecen, Petranyi Gyula Doctoral Sch Clin Immunol & Allerg, Nagyerdei Krt 98, H-4032 Debrecen, Hungary.
EM fedor.istvan@med.unideb.hu; zold.eva@med.unideb.hu; barta@med.unideb.hu
OI Fedor, Istvan/0000-0002-4368-7709
CR Abegunde AT, 2016, WORLD J GASTROENTERO, V22, P6296, DOI 10.3748/wjg.v22.i27.6296
   Aghazadeh R, 2005, J GASTROEN HEPATOL, V20, P1691, DOI 10.1111/j.1440-1746.2005.03905.x
   Althubaiti A, 2016, J MULTIDISCIP HEALTH, V9, P211, DOI 10.2147/JMDH.S104807
   Annese V, 2019, SAUDI J MED MED SCI, V7, P66, DOI 10.4103/sjmms.sjmms_81_18
   Bailey J, 2014, AM J GASTROENTEROL, V109, pS149, DOI 10.14309/00000434-201410002-00504
   Barrie A, 2007, INFLAMM BOWEL DIS, V13, P1424, DOI 10.1002/ibd.20196
   Barta Z, 2019, BIOMED RES INT, V2019, DOI 10.1155/2019/8310583
   Brito-Zerón P, 2016, NAT REV DIS PRIMERS, V2, DOI 10.1038/nrdp.2016.47
   Campbell I, 2007, STAT MED, V26, P3661, DOI 10.1002/sim.2832
   Chan J, 2018, ARTHRIT CARE RES, V70, P807, DOI 10.1002/acr.23323
   Cottone M, 2019, DIGEST DIS, V37, P451, DOI 10.1159/000500116
   Crocco S, 2012, J CROHNS COLITIS, V6, P51, DOI 10.1016/j.crohns.2011.06.013
   Czompa L, 2019, SEMIN OPHTHALMOL, V34, P543, DOI 10.1080/08820538.2019.1684525
   Fleisher M, 2018, DIGEST DIS SCI, V63, P825, DOI 10.1007/s10620-018-4971-1
   Fousekis FS, 2018, GASTROENTEROL RES, V11, P83, DOI 10.14740/gr990w
   Gajendran M, 2018, DM-DIS MON, V64, P20, DOI 10.1016/j.disamonth.2017.07.001
   Garber Ari, 2019, Curr Gastroenterol Rep, V21, P31, DOI 10.1007/s11894-019-0698-1
   Greuter T, 2021, GUT, V70, P796, DOI 10.1136/gutjnl-2020-322129
   Greuter T, 2017, CLIN REV ALLERG IMMU, V53, P413, DOI 10.1007/s12016-017-8617-4
   Greuter T, 2017, J PEDIATR GASTR NUTR, V65, P200, DOI 10.1097/MPG.0000000000001455
   Guan QD, 2019, J IMMUNOL RES, V2019, DOI 10.1155/2019/7247238
   Halmos T, 2017, ORVOSI HETILAP, V158, P2051, DOI 10.1556/650.2017.30936
   Harbord M, 2016, J CROHNS COLITIS, V10, P239, DOI 10.1093/ecco-jcc/jjv213
   Hohenberger M, 2018, J DERMATOL TREAT, V29, P13, DOI 10.1080/09546634.2017.1329511
   Hwangbo Y, 2010, GUT LIVER, V4, P338, DOI 10.5009/gnl.2010.4.3.338
   Ickrath F, 2021, J DTSCH DERMATOL GES, DOI 10.1111/ddg.14447
   Kelly OB, 2019, INFLAMM BOWEL DIS, V25, P1066, DOI 10.1093/ibd/izy339
   Kim JM, 2020, INTEST RES, V18, P249, DOI 10.5217/ir.2019.00128
   Kim Yun Sung, 2019, Korean J Gastroenterol, V73, P276, DOI 10.4166/kjg.2019.73.5.276
   Larsen S, 2010, ANN MED, V42, P97, DOI 10.3109/07853890903559724
   Lee Dong Hyun, 2019, Korean J Gastroenterol, V73, P269, DOI 10.4166/kjg.2019.73.5.269
   Levine Jonathan S, 2011, Gastroenterol Hepatol (N Y), V7, P235
   Mehta TI, 2021, LIVER INT, V41, P2418, DOI 10.1111/liv.15007
   Mertz A, 2019, ANN GASTROENTEROL, V32, P124, DOI 10.20524/aog.2019.0344
   Na SY, 2019, GUT LIVER, V13, P604
   Olpin JD, 2017, RADIOGRAPHICS, V37, P1135, DOI 10.1148/rg.2017160121
   Pimentel Andrea Maia, 2019, World J Gastrointest Pharmacol Ther, V10, P35, DOI 10.4292/wjgpt.v10.i2.35
   Queiro R, 2000, CLIN RHEUMATOL, V19, P445, DOI 10.1007/s100670070003
   Roberti R, 2020, CURR MED RES OPIN, V36, P1457, DOI 10.1080/03007995.2020.1786681
   Rogler G, 2021, GASTROENTEROLOGY, V161, P1118, DOI 10.1053/j.gastro.2021.07.042
   Schwartz Naomi R M, 2019, J Pediatr Pharmacol Ther, V24, P489, DOI 10.5863/1551-6776-24.6.489
   Schwartzberg DM, 2019, CLIN COLON RECT SURG, V32, P231, DOI 10.1055/s-0039-1683850
   Seo Kwang Il, 2019, Korean J Gastroenterol, V73, P248, DOI 10.4166/kjg.2019.73.5.248
   Spagnuolo R, 2019, DERMATOL THER, V32, DOI 10.1111/dth.12811
   Thorne I, 2017, BRIT J HOSP MED, V78, P438, DOI 10.12968/hmed.2017.78.8.438
   Uko V, 2012, GASTROENT RES PRACT, V2012, DOI 10.1155/2012/642923
   Vavricka SR, 2015, INFLAMM BOWEL DIS, V21, P1982, DOI 10.1097/MIB.0000000000000392
   Vavricka SR, 2015, INFLAMM BOWEL DIS, V21, P1794, DOI 10.1097/MIB.0000000000000429
   Whitlock SM, 2018, J AM ACAD DERMATOL, V78, P383, DOI 10.1016/j.jaad.2017.06.043
   Younossi Z, 2019, HEPATOLOGY, V69, P2672, DOI 10.1002/hep.30251
   Yu YYR, 2017, SEMIN PEDIATR SURG, V26, P349, DOI 10.1053/j.sempedsurg.2017.10.003
   Zhang FM, 2015, J DIGEST DIS, V16, P634, DOI 10.1111/1751-2980.12286
NR 52
TC 6
Z9 6
U1 0
U2 2
PU MDPI
PI BASEL
PA ST ALBAN-ANLAGE 66, CH-4052 BASEL, SWITZERLAND
EI 2077-0383
J9 J CLIN MED
JI J. Clin. Med.
PD DEC
PY 2021
VL 10
IS 24
AR 5984
DI 10.3390/jcm10245984
PG 13
WC Medicine, General & Internal
WE Science Citation Index Expanded (SCI-EXPANDED)
SC General & Internal Medicine
GA XZ3RT
UT WOS:000737573400001
PM 34945280
OA Green Published, gold
DA 2024-01-22
ER

PT J
AU Brown, P
   Clark, T
   Dowson, G
   Warren, L
   Hamlin, J
   Hull, M
   Subramanian, V
AF Brown, Peter
   Clark, Tanya
   Dowson, Grace
   Warren, Lisa
   Hamlin, John
   Hull, Mark
   Subramanian, Venkataraman
TI Relationship of Body Mass Index to Clinical Outcomes after Infliximab
   Therapy in Patients with Crohn's Disease
SO JOURNAL OF CROHNS & COLITIS
LA English
DT Article
DE Body mass index; infliximab; Crohn's disease
ID INFLAMMATORY-BOWEL-DISEASE; RISK-FACTORS; MICRONUTRIENT DEFICIENCIES;
   ABDOMINAL FAT; OBESITY; IMPACT; PREDICTORS; MULTICENTER; POPULATION;
   MORTALITY
AB There are conflicting data for the role of obesity in Crohn's disease (CD) and the effect on long-term clinical outcomes is poorly studied. Some evidence suggests obesity is associated with diminished responsiveness to biological agents, especially anti-tumour necrosis factor antibodies.
   We aimed to examine the influence of body mass index (BMI) on the response to infliximab in CD in a retrospective analysis. The outcomes of interest within 12 months were: (1) Composite loss of response (CD-related flare or surgery; LOR); (2) any CD-related surgery (CDRS); and (3) CD-related intestinal resectional surgery (CDRIS).
   A total of 388 patients were included. The mean BMI was 24.2kg/m(2) [+/- standard deviation (SD) 5.1]. Of the 388 patients, 137 (35.4%) were overweight (BMI: 25-29.9kg/m(2)) or obese (BMI: a parts per thousand yen30kg/m(2))-160 (41.6%) patients had LOR during the 12 months follow-up; 121 (31.4%) required CDRS, and 109 (28.2%) required CDRIS. Multivariate analysis showed that increasing BMI (per unit, kg/m(2) increase) reduced the risk of LOR [odds ratio (OR): 0.98], CDRS (OR: 0.95), and CDRIS (OR: 0.95). Rates for all outcomes were higher, but not significantly so, in the extreme categories (underweight and obese) and lower in the underweight categories compared with normal BMI. Exclusion of the obese category of patients strengthened this relationship.
   Body mass index at first infusion of infliximab has a non-linear relationship with outcomes at 12 months. The worst outcomes are at the extremes of weight (underweight and obese categories). Increasing BMI is associated with a modest reduction in risk of LOR, CDRS, and CDRIS within 12 months, increasing with the exclusion of the obese category.
C1 [Brown, Peter; Hull, Mark; Subramanian, Venkataraman] Univ Leeds, St James Univ Hosp, Leeds Inst Biomed & Clin Sci, Mol Gastroenterol, Leeds, W Yorkshire, England.
   [Clark, Tanya; Dowson, Grace; Warren, Lisa; Hamlin, John; Hull, Mark; Subramanian, Venkataraman] Leeds Teaching Hosp NHS Trust, St James Univ Hosp, Gastroenterol, Leeds, W Yorkshire, England.
C3 Saint James's University Hospital; University of Leeds; Saint James's
   University Hospital; University of Leeds
RP Subramanian, V (通讯作者)，St James Univ Hosp, Gastroenterol, Level 4 Bexley Wing, Leeds LS9 7TF, W Yorkshire, England.
EM v.subramanian@leeds.ac.uk
RI Subramanian, Venkataraman/B-8274-2011
OI Subramanian, Venkataraman/0000-0003-3603-0861
CR Beaugerie L, 2012, WORLD J GASTROENTERO, V18, P3806, DOI 10.3748/wjg.v18.i29.3806
   Blain A, 2002, CLIN NUTR, V21, P51, DOI 10.1054/clnu.2001.0503
   BRAEGGER CP, 1992, LANCET, V339, P89, DOI 10.1016/0140-6736(92)90999-J
   Bultman E, 2012, ALIMENT PHARM THER, V35, P335, DOI 10.1111/j.1365-2036.2011.04946.x
   Carter MJ, 2004, GUT, V53, DOI 10.1136/gut.2004.043372
   Causey MW, 2011, DIS COLON RECTUM, V54, P1488, DOI 10.1097/DCR.0b013e3182342ccb
   CROHN BB, 1984, JAMA-J AM MED ASSOC, V251, P73, DOI 10.1001/jama.251.1.73
   De Schutter A, 2014, PROG CARDIOVASC DIS, V56, P401, DOI 10.1016/j.pcad.2013.08.003
   García OP, 2009, NUTR REV, V67, P559, DOI 10.1111/j.1753-4887.2009.00228.x
   Gibson C D, 2012, Int J Body Compos Res, V10, P9
   Hanauer SB, 2002, LANCET, V359, P1541, DOI 10.1016/S0140-6736(02)08512-4
   Harper JW, 2013, INFLAMM BOWEL DIS, V19, P2118, DOI 10.1097/MIB.0b013e31829cf401
   Hass DJ, 2006, CLIN GASTROENTEROL H, V4, P482, DOI 10.1016/j.cgh.2005.12.015
   Holtmann MH, 2010, DIGEST DIS SCI, V55, P1066, DOI 10.1007/s10620-009-0846-9
   Hwang C, 2012, INFLAMM BOWEL DIS, V18, P1961, DOI 10.1002/ibd.22906
   Jahnsen J, 2003, AM J GASTROENTEROL, V98, P1556, DOI [10.1016/S0002-9270(03)00302-2, 10.1111/j.1572-0241.2003.07520.x]
   Klotz U, 2007, CLIN PHARMACOKINET, V46, P645, DOI 10.2165/00003088-200746080-00002
   Krane MK, 2013, J AM COLL SURGEONS, V216, P986, DOI 10.1016/j.jamcollsurg.2013.01.053
   Mendall MA, 2011, DIGEST DIS SCI, V56, P837, DOI 10.1007/s10620-010-1541-6
   Moran GW, 2013, INFLAMM BOWEL DIS, V19, P2949, DOI 10.1097/MIB.0b013e31829936a4
   Nakahigashi M, 2011, CYTOKINE, V56, P531, DOI 10.1016/j.cyto.2011.07.013
   Nicklas BJ, 1999, METABOLISM, V48, P804, DOI 10.1016/S0026-0495(99)90183-X
   Nunes T, 2013, ALIMENT PHARM THER, V38, P752, DOI 10.1111/apt.12440
   Ouchi N, 2011, NAT REV IMMUNOL, V11, P85, DOI 10.1038/nri2921
   Parmentier-Decrucq E, 2009, INFLAMM BOWEL DIS, V15, P1476, DOI 10.1002/ibd.20931
   Parsi MA, 2002, GASTROENTEROLOGY, V123, P707, DOI 10.1053/gast.2002.35390
   Peyrin-Biroulet L, 2010, AM J GASTROENTEROL, V105, P289, DOI 10.1038/ajg.2009.579
   Romero-Corral A, 2006, LANCET, V368, P666, DOI 10.1016/S0140-6736(06)69251-9
   Rosito GA, 2008, CIRCULATION, V117, P605, DOI 10.1161/CIRCULATIONAHA.107.743062
   Rutgeerts P, 2004, GASTROENTEROLOGY, V126, P402, DOI 10.1053/j.gastro.2003.11.014
   Sakamoto N, 2005, INFLAMM BOWEL DIS, V11, P154, DOI 10.1097/00054725-200502000-00009
   Sands BE, 2004, NEW ENGL J MED, V350, P876, DOI 10.1056/NEJMoa030815
   Selinger CP, 2012, INFLAMM BOWEL DIS, V18, P1566, DOI 10.1002/ibd.22871
   Steed H, 2009, OBESITY FACTS, V2, P370, DOI 10.1159/000262276
   Suchanek P, 2012, NEUROENDOCRINOL LETT, V33, P78
   Wiese D, 2008, NUTR CLIN PRACT, V23, P551, DOI 10.1177/0884533608323421
   World Health Organization, 2000, WHO TECHN REP SER, V894
NR 37
TC 29
Z9 30
U1 0
U2 3
PU OXFORD UNIV PRESS
PI OXFORD
PA GREAT CLARENDON ST, OXFORD OX2 6DP, ENGLAND
SN 1873-9946
EI 1876-4479
J9 J CROHNS COLITIS
JI J. Crohns Colitis
PD OCT
PY 2016
VL 10
IS 10
BP 1144
EP 1150
DI 10.1093/ecco-jcc/jjw079
PG 7
WC Gastroenterology & Hepatology
WE Science Citation Index Expanded (SCI-EXPANDED)
SC Gastroenterology & Hepatology
GA DZ7MP
UT WOS:000386050300003
PM 26995185
OA Bronze
DA 2024-01-22
ER

PT J
AU Henckaerts, L
   Vermeire, S
AF Henckaerts, Liesbet
   Vermeire, Severine
TI <i>NOD2/CARD15</i> disease associations other than Crohn's disease
SO INFLAMMATORY BOWEL DISEASES
LA English
DT Review
DE Crohn's disease; inflammatory bowel diseased; CARD15; NOD2; genetics;
   disease susceptibility; Blau syndrome; Innate Immune System
ID CARD15 GENE-MUTATIONS; RHEUMATOID-ARTHRITIS SUSCEPTIBILITY; STEM-CELL
   TRANSPLANTATION; INNATE IMMUNE-SYSTEM; BIRTH-WEIGHT INFANTS;
   NON-HODGKIN-LYMPHOMA; ANKYLOSING-SPONDYLITIS; COLORECTAL-CANCER; NOD2
   3020INSC; NECROTIZING ENTEROCOLITIS
AB At this moment, few confirmed associations between NOD2 mutations and diseases other than Crohn's disease (CD) and Blau syndrome (BS) have been reported, but research is ongoing in several fields where a genetic susceptibility factor and/or a role for the innate immune system is suspected. Whether the Crohn's-associated CARD15 mutations lead to a loss or gain of function of the NOD2 receptor is subject to controversy, and by which mechanisms this change in function might increase the susceptibility to C is still under investigation. The possible involvement of NOD2/CARD15 in the pathogenesis of certain diseases with already (partially) unraveled pathophysiologic mechanisms might contribute to our further understanding of NOD2/CARD15 and its function in CD. We review studies on the association of CARD15 variants with diseases other than CD. The association of NOD2/CARD15 mutations with CD and BS, and possibly also early onset sarcoidosis, suggests a role for the gene in the development of granulomata and granulomatous diseases, possibly by inappropriate activation of the immune system. The data from the oncology field suggest that this inappropriate activation might even lead to uncontrolled proliferation of certain cell types. The studies in allergic diseases and atopy are the largest so far, and the association of NOD2/CARD15 mutations with atopic phenotypes might be an indication that CARD 15 also plays a role in the Th2 pathway. Finally, transplantation studies indicate that the genetic background of a patient should be taken into account when considering hematopoietic stem cell transplantation, given the increased risk of mortality and graft versus host disease observed. Whether NOD2 variants are also associated with an increased risk for infections and sepsis in patients receiving immunosuppressive therapies is unclear.
C1 Univ Hosp Gasthuisberg, Dept Gastroenterol, B-3000 Louvain, Belgium.
C3 KU Leuven; University Hospital Leuven
RP Vermeire, S (通讯作者)，Univ Hosp Gasthuisberg, Dept Gastroenterol, Herestr 49, B-3000 Louvain, Belgium.
EM Severine.Vermeire@uz.kuleuven.ac.be
RI Henckaerts, Liesbet/AAB-5706-2021
OI Henckaerts, Liesbet/0000-0003-2880-1400; Vermeire,
   Severine/0000-0001-9942-3019
CR Addo A, 2005, SCAND J RHEUMATOL, V34, P198, DOI 10.1080/03009740510018561
   Ahmad T, 2005, SCAND J RHEUMATOL, V34, P233, DOI 10.1080/03009740510018714
   Ahrens P, 2004, PEDIATR RES, V55, P652, DOI 10.1203/01.PDR.0000112100.61253.85
   Alhopuro P, 2004, CANCER RES, V64, P7245, DOI 10.1158/0008-5472.CAN-04-2364
   Borgiani P, 2002, EUR J DERMATOL, V12, P540
   Brenmoehl J, 2005, GASTROENTEROLOGY, V128, pA440
   Courivaud C, 2006, TRANSPLANTATION, V81, P1212, DOI 10.1097/01.tp.0000202846.17619.a4
   Crane AM, 2002, ARTHRITIS RHEUM, V46, P1629, DOI 10.1002/art.10329
   D'Amato M, 2002, J RHEUMATOL, V29, P2470
   Debniak T, 2005, EUR J CANCER PREV, V14, P143, DOI 10.1097/00008469-200504000-00010
   den Hartog JE, 2006, BMC INFECT DIS, V6, DOI 10.1186/1471-2334-6-122
   Dickinson AM, 2004, BRIT J HAEMATOL, V127, P479, DOI 10.1111/j.1365-2141.2004.05216.x
   Elmaagacli AH, 2006, TRANSPLANTATION, V81, P247, DOI 10.1097/01.tp.0000188671.94646.16
   Ferrand PE, 2002, MOL HUM REPROD, V8, P1031, DOI 10.1093/molehr/8.11.1031
   Ferreirós-Vidal I, 2003, RHEUMATOLOGY, V42, P1380, DOI 10.1093/rheumatology/keg383
   Ferreiros-Vidal I, 2003, RHEUMATOLOGY, V42, P570, DOI 10.1093/rheumatology/keg192
   Ferreirós-Vidal I, 2003, J RHEUMATOL, V30, P102
   Folwaczny M, 2004, EUR J ORAL SCI, V112, P316, DOI 10.1111/j.1600-0722.2004.00137.x
   Forrest MS, 2006, BRIT J HAEMATOL, V134, P180, DOI 10.1111/j.1365-2141.2006.06141.x
   Ghandil P, 2005, MOL GENET METAB, V86, P379, DOI 10.1016/j.ymgme.2005.07.029
   Giallourakis C, 2003, AM J HUM GENET, V73, P205, DOI 10.1086/376417
   Härtel C, 2004, MOL HUM REPROD, V10, P911, DOI 10.1093/molehr/gah120
   HASSAN A, 2005, J PEDIATR GASTROENTE, V40, P619
   Holler E, 2006, BLOOD, V107, P4189, DOI 10.1182/blood-2005-09-3741
   Holler E, 2004, BLOOD, V104, P889, DOI 10.1182/blood-2003-10-3543
   Hugot JP, 2001, NATURE, V411, P599, DOI 10.1038/35079107
   Huzarski T, 2005, BREAST CANCER RES TR, V89, P91, DOI 10.1007/s10549-004-1250-y
   Inohara N, 2003, J BIOL CHEM, V278, P5509, DOI 10.1074/jbc.C200673200
   Kabesch M, 2003, J ALLERGY CLIN IMMUN, V111, P813, DOI 10.1067/mai.2003.1336
   Kanazawa N, 2005, BLOOD, V105, P1195, DOI 10.1182/blood-2004-07-2972
   Kurzawski G, 2004, CANCER RES, V64, P1604, DOI 10.1158/0008-5472.CAN-03-3791
   Laine ML, 2004, J CLIN PERIODONTOL, V31, P890, DOI 10.1111/j.1600-051X.2004.00577.x
   Laukens D, 2005, ANN RHEUM DIS, V64, P930, DOI 10.1136/ard.2004.028837
   LENER MR, 2005, BREAST CANC RES TREA, V1
   MADISCH A, 2006, IN PRESS INT J COLOR
   Maeda S, 2005, SCIENCE, V307, P734, DOI 10.1126/science.1103685
   Martin TM, 2003, AM J OPHTHALMOL, V136, P933, DOI 10.1016/S0002-9394(03)00892-4
   McGovern DPB, 2003, AM J HUM GENET, V73, P1465, DOI 10.1086/379745
   Miceli-Richard C, 2002, ARTHRITIS RHEUM, V46, P1405, DOI 10.1002/art.10196
   Miceli-Richard C, 2001, NAT GENET, V29, P19, DOI 10.1038/ng720
   MILMAN N, IN PRESS RHEUMATOLOG
   Newman B, 2003, J RHEUMATOL, V30, P305
   Ogura Y, 2001, NATURE, V411, P603, DOI 10.1038/35079114
   Papaconstantinou L, 2005, INT J CANCER, V114, P433, DOI 10.1002/ijc.20747
   Philpott DJ, 2004, MOL IMMUNOL, V41, P1099, DOI 10.1016/j.molimm.2004.06.012
   Plant D, 2004, BRIT J DERMATOL, V151, P675, DOI 10.1111/j.1365-2133.2004.06063.x
   Rahman P, 2003, AM J HUM GENET, V73, P677, DOI 10.1086/378076
   Rosenstiel P, 2006, CELL MICROBIOL, V8, P1188, DOI 10.1111/j.1462-5822.2006.00701.x
   Rothman N, 2006, LANCET ONCOL, V7, P27, DOI 10.1016/S1470-2045(05)70434-4
   Sawcer S, 2003, J NEUROL NEUROSUR PS, V74, P1157, DOI 10.1136/jnnp.74.8.1157
   Schürmann M, 2003, EUR RESPIR J, V22, P748, DOI 10.1183/09031936.03.00040602
   Steer S, 2003, RHEUMATOLOGY, V42, P304, DOI 10.1093/rheumatology/keg091
   Stockton JC, 2004, FEMS IMMUNOL MED MIC, V41, P157, DOI 10.1016/j.femsim.2004.02.004
   Szebeni B, 2006, J PEDIATR GASTR NUTR, V42, P27, DOI 10.1097/01.mpg.0000192246.47959.b2
   Uyar FA, 2004, CLIN EXP RHEUMATOL, V22, pS50
   van der Paardt M, 2003, GENES IMMUN, V4, P77, DOI 10.1038/sj.gene.6363914
   van Duist MM, 2005, EUR J HUM GENET, V13, P742, DOI 10.1038/sj.ejhg.5201404
   Watanabe T, 2004, NAT IMMUNOL, V5, P800, DOI 10.1038/ni1092
   Weidinger S, 2005, CLIN EXP ALLERGY, V35, P866, DOI 10.1111/j.1365-2222.2005.02269.x
   Young C, 2003, EXP DERMATOL, V12, P506, DOI 10.1034/j.1600-0625.2002.120420.x
   Zorzetto M, 2005, SARCOIDOSIS VASC DIF, V22, P180
   Zouali H, 2005, DIGEST DIS SCI, V50, P1684, DOI 10.1007/s10620-005-2915-z
NR 62
TC 48
Z9 54
U1 1
U2 7
PU LIPPINCOTT WILLIAMS & WILKINS
PI PHILADELPHIA
PA TWO COMMERCE SQ, 2001 MARKET ST, PHILADELPHIA, PA 19103 USA
SN 1078-0998
EI 1536-4844
J9 INFLAMM BOWEL DIS
JI Inflamm. Bowel Dis.
PD FEB
PY 2007
VL 13
IS 2
BP 235
EP 241
DI 10.1002/ibd.20066
PG 7
WC Gastroenterology & Hepatology
WE Science Citation Index Expanded (SCI-EXPANDED)
SC Gastroenterology & Hepatology
GA 135PZ
UT WOS:000244166800015
PM 17206682
DA 2024-01-22
ER

PT J
AU Israrahmed, A
   Yadav, RR
   Yadav, G
   Alpana
   Helavar, RV
   Rai, P
   Jain, MK
   Gupta, A
AF Israrahmed, Amrin
   Yadav, Rajanikant R.
   Yadav, Geeta
   Alpana
   Helavar, Rajesh, V
   Rai, Praveer
   Jain, Manoj Kumar
   Gupta, Archna
TI Systematic reporting of computed tomography enterography/enteroclysis as
   an aid to reduce diagnostic dilemma when differentiating between
   intestinal tuberculosis and Crohn's disease: A prospective study at a
   tertiary care hospital
SO JGH OPEN
LA English
DT Article
DE Crohn's disease; computed tomography enteroclysis; computed tomography
   enterography; gastrointestinal tuberculosis
ID SMALL-BOWEL TUBERCULOSIS; CT ENTEROGRAPHY; FAT DEPOSITION; WALL; MDCT;
   ENTEROCLYSIS; INDIA; MODEL
AB Background and Aim: Crohn's disease (CD) and intestinal tuberculosis (ITB) have similar symptomatology and overlapping features on imaging, endoscopy, and histopathology. It is important to differentiate ITB from CD to initiate correct medical management. This prospective study aimed to characterize imaging features on computed tomography enteroclysis/enterography (CTE) that help in differentiating ITB from CD.
   Methods: A total of 300 consecutive patients who underwent CTE with the suspicion of small bowel diseases were evaluated. CTE findings were documented on a detailed "CTE case record form" and were correlated with other investigations like endoscopy, histopathological and microbiological examination, and improvement on empirical therapy to arrive at a final diagnosis. Only confirmed cases of ITB/CD were included for further analysis.
   Results: Final diagnoses revealed that 61 patients had ITB, 24 had CD, 90 patients had a final diagnosis not related to ITB/CD, and 125 had no bowel-related diseases. The sensitivity of CTE (ITB vs CD, 90.2 vs 91.6%) was higher than the sensitivity of ileocolonoscopy (ITB vs CD, 87 vs 83.3%). A homogenous pattern of bowel wall thickening and confluent bowel involvement were significantly more common in ITB. Stratified bowel wall thickening with mucosal hyperenhancement, skip lesions in the bowel, and a comb sign were significantly more common in CD. Stratified bowel wall enhancement with an intervening layer of fat was specifically (P < 0.001) seen in patients with CD, and necrotic (P = 0.002) and calcified (P = 0.055) lymph nodes were specifically seen in patients with ITB.
   Conclusion: We propose a systematic approach to the radiological differentiation of ITB from CD.
C1 [Israrahmed, Amrin; Yadav, Rajanikant R.; Alpana; Helavar, Rajesh, V; Gupta, Archna] Sanjay Gandhi Post Grad Inst Med Sci, Dept Radiodiag, Lucknow 226014, Uttar Pradesh, India.
   [Yadav, Geeta; Jain, Manoj Kumar] Sanjay Gandhi Post Grad Inst Med Sci, Dept Pathol, Lucknow, Uttar Pradesh, India.
   [Rai, Praveer] Sanjay Gandhi Post Grad Inst Med Sci, Dept Gastroenterol, Lucknow, Uttar Pradesh, India.
   [Yadav, Geeta] King Georges Med Univ, Dept Pathol, Lucknow, Uttar Pradesh, India.
   [Helavar, Rajesh, V] Columbia Asia Hosp, Dept Radiol, Bengaluru, India.
C3 Sanjay Gandhi Postgraduate Institute of Medical Sciences; Sanjay Gandhi
   Postgraduate Institute of Medical Sciences; Sanjay Gandhi Postgraduate
   Institute of Medical Sciences; King George's Medical University
RP Gupta, A (通讯作者)，Sanjay Gandhi Post Grad Inst Med Sci, Dept Radiodiag, Lucknow 226014, Uttar Pradesh, India.
EM archnasgpgi@gmail.com
OI YADAV, RAJANIKANT R/0000-0002-6955-850X; ISRARAHMED,
   AMRIN/0000-0002-6101-2166; YADAV, GEETA/0000-0001-8193-8436
CR Alpana, 2019, J EVID BASED MED HEA, V6, P1837
   Amitai MM, 2007, CLIN RADIOL, V62, P994, DOI 10.1016/j.crad.2007.04.007
   Boudiaf M, 2004, RADIOLOGY, V233, P338, DOI 10.1148/radiol.2332030308
   Bradbury MS, 2002, RADIOGRAPHICS, V22, P527, DOI 10.1148/radiographics.22.3.g02ma10527
   Chakinala RC, 2018, CASE REP GASTROINTES, V2018, DOI 10.1155/2018/2808565
   Cheng JY, 2018, GASTROENT RES PRACT, V2018, DOI 10.1155/2018/7351936
   Choi D, 2003, CLIN RADIOL, V58, P68, DOI 10.1053/crad.2002.1068
   Costa-Silva Luciana, 2010, Radiol Bras, V43, P303, DOI 10.1590/S0100-39842010000500008
   Das K, 2009, DIGEST DIS SCI, V54, P1099, DOI 10.1007/s10620-008-0469-6
   Elsayes KM, 2010, RADIOGRAPHICS, V30, P1955, DOI 10.1148/rg.307105052
   Epstein D, 2007, ALIMENT PHARM THER, V25, P1373, DOI 10.1111/j.1365-2036.2007.03332.x
   Giaslakiotis K, 2008, HISTOPATHOLOGY, V53, P611, DOI 10.1111/j.1365-2559.2008.03130.x
   Gurzu S, 2016, WORLD J CLIN CASES, V4, P273, DOI 10.12998/wjcc.v4.i9.273
   Hong SS, 2006, AM J ROENTGENOL, V187, P1212, DOI 10.2214/AJR.04.1762
   Kalra N, 2014, CLIN RADIOL, V69, P315, DOI 10.1016/j.crad.2013.10.009
   Kedia S, 2017, INTEST RES, V15, P149, DOI 10.5217/ir.2017.15.2.149
   Kedia S, 2015, INDIAN J GASTROENTER, V34, P135, DOI 10.1007/s12664-015-0550-y
   Kim BJ, 2011, INFLAMM BOWEL DIS, V17, P1308, DOI 10.1002/ibd.21490
   Limsrivilai J, 2017, AM J GASTROENTEROL, V112, P415, DOI 10.1038/ajg.2016.529
   Loftus EV, 1998, GASTROENTEROLOGY, V114, P1161, DOI 10.1016/S0016-5085(98)70421-4
   Mao R, 2015, ENDOSCOPY, V47, P322, DOI 10.1055/s-0034-1391230
   Mazzeo S, 2001, J COMPUT ASSIST TOMO, V25, P612, DOI 10.1097/00004728-200107000-00017
   Mouli VP, 2017, ALIMENT PHARM THER, V45, P27, DOI 10.1111/apt.13840
   MULDOWNEY SM, 1995, J COMPUT ASSIST TOMO, V19, P390, DOI 10.1097/00004728-199505000-00010
   Nagi B, 2004, ABDOM IMAGING, V29, P335, DOI 10.1007/s00261-003-0115-x
   Navaneethan Udayakumar, 2009, Saudi J Gastroenterol, V15, P142, DOI 10.4103/1319-3767.49012
   Park YH, 2013, J COMPUT ASSIST TOMO, V37, P834, DOI 10.1097/RCT.0b013e31829e0292
   Paulsen SR, 2006, RADIOGRAPHICS, V26, P641, DOI 10.1148/rg.263055162
   Pulimood AB, 2011, WORLD J GASTROENTERO, V17, P433, DOI 10.3748/wjg.v17.i4.433
   Rathi Pravin, 2016, J Assoc Physicians India, V64, P38
   Ray D, 2013, JPN J RADIOL, V31, P471, DOI 10.1007/s11604-013-0220-x
   Santos Carlos Henrique Marques dos, 2015, J. Coloproctol. (Rio J.), V35, P217, DOI 10.1016/j.jcol.2015.06.006
   Sharma Raju, 2016, Indian J Radiol Imaging, V26, P161, DOI 10.4103/0971-3026.184417
   Sheikh MT, 2017, J CLIN DIAGN RES, V11, pTC11, DOI 10.7860/JCDR/2017/26757.10240
   TANDON HD, 1972, GUT, V13, P260, DOI 10.1136/gut.13.4.260
   Tolan DJM, 2010, RADIOGRAPHICS, V30, P367, DOI 10.1148/rg.302095028
   Ye ZY, 2015, MEDICINE, V94, DOI 10.1097/MD.0000000000002157
   Zhao XS, 2014, INFLAMM BOWEL DIS, V20, P916, DOI 10.1097/MIB.0000000000000025
NR 38
TC 3
Z9 4
U1 0
U2 1
PU WILEY
PI HOBOKEN
PA 111 RIVER ST, HOBOKEN 07030-5774, NJ USA
SN 2397-9070
J9 JGH OPEN
JI JGH Open
PD FEB
PY 2021
VL 5
IS 2
BP 180
EP 189
DI 10.1002/jgh3.12478
EA DEC 2020
PG 10
WC Gastroenterology & Hepatology
WE Emerging Sources Citation Index (ESCI)
SC Gastroenterology & Hepatology
GA QB6DL
UT WOS:000598260400001
PM 33553653
OA gold, Green Published
DA 2024-01-22
ER

PT J
AU Meima-van Praag, EM
   vanRijn, KL
   Monraats, MA
   Buskens, CJ
   Stoker, J
AF Meima-van Praag, E. M.
   vanRijn, K. L.
   Monraats, M. A.
   Buskens, C. J.
   Stoker, J.
TI Magnetic resonance imaging after ligation of the intersphincteric
   fistula tract for high perianal fistulas in Crohn's disease: a
   retrospective cohort study
SO COLORECTAL DISEASE
LA English
DT Article
DE Perianal fistula; ligation of intersphincteric tract; magnetic resonance
   imaging; perianal Crohn's disease
ID ANAL FISTULAS; CONSENSUS; SURGERY; THERAPY; PLUG
AB Aim Ligation of the intersphincteric fistula tract (LIFT) is increasingly being used for surgical closure of high perianal fistulas in Crohn's disease. Currently, data on postoperative MRI findings are scarce, although they are considered important for assessing healing and recurrence. Our aim, therefore, was to evaluate fistula characteristics on MRI and their relationship with clinical outcomes after LIFT. Method Consecutive Crohn's patients treated with LIFT between 2007 and 2018 who underwent baseline and follow-up MRI were retrospectively included. MRIs were scored by two radiologists according to characteristics based on the original and modified Van Assche indices. MRI findings, with emphasis on fibrosis, and the relationship with clinical healing, re-interventions and recurrences are described. Results Twelve patients were included [four men, median age 34 (interquartile range 28-39) years]. Follow-up MRI was performed at a median of 5.5 months (interquartile range 2.5-6.0) after LIFT. At baseline, all patients showed a tract with predominantly granulation tissue, which changed to predominantly fibrotic in seven (in three of whom it was completely fibrotic). All patients with a (predominantly) fibrotic tract had clinical closure and no re-interventions or recurrences during long-term follow-up. In contrast, of the five patients with persisting granulation tissue, two reached clinical healing, two needed re-intervention and one had a recurrence. Conclusion Markedly decreased fistula activity can be observed on MRI after LIFT. The majority of patients develop a predominantly fibrotic tract relatively soon after LIFT without clinical recurrence, suggesting a highly effective therapy. Unfavourable clinical outcomes were only present in patients with persisting granulation tissue, indicating the potential prognostic value of MRI.
C1 [Meima-van Praag, E. M.; Buskens, C. J.] Univ Amsterdam, Dept Surg, Amsterdam UMC, Amsterdam Gastroenterol Endocrinol & Metab, Amsterdam, Netherlands.
   [vanRijn, K. L.; Monraats, M. A.; Stoker, J.] Univ Amsterdam, Amsterdam UMC, Dept Radiol & Nucl Med, Amsterdam Gastroenterol Endocrinol & Metab, Amsterdam, Netherlands.
C3 University of Amsterdam; University of Amsterdam
RP vanRijn, KL (通讯作者)，Univ Amsterdam, Dept Radiol & Nucl Med, Amsterdam UMC, Meibergdreef 9, NL-1105 AZ Amsterdam, Netherlands.
EM k.l.vannjn@amsterdamumc.nl
RI Stoker, Jaap/AAH-7597-2019
OI Stoker, Jaap/0000-0002-9822-3784; Meima - van Praag, Elise
   Maria/0000-0002-0932-228X; van Rijn, Kyra/0000-0001-7937-5849; Buskens,
   Christianne/0000-0001-9425-8683
CR Bemelman WA, 2018, J CROHNS COLITIS, V12, P1, DOI 10.1093/ecco-jcc/jjx061
   Chambaz M, 2019, DIGEST LIVER DIS, V51, P358, DOI 10.1016/j.dld.2018.12.010
   Christoforidis D, 2009, DIS COLON RECTUM, V52, P18, DOI 10.1007/DCR.0b013e31819756ac
   de Groof EJ, 2015, TRIALS, V16, DOI 10.1186/s13063-015-0831-x
   Gecse KB, 2014, GUT, V63, P1381, DOI 10.1136/gutjnl-2013-306709
   HELLERS G, 1980, GUT, V21, P525, DOI 10.1136/gut.21.6.525
   Hindryckx P, 2019, GASTROENTEROLOGY, V157, P1233, DOI 10.1053/j.gastro.2019.07.027
   Jayne DG, 2019, HEALTH TECHNOL ASSES, V23, P1, DOI 10.3310/hta23210
   Kim DH, 2015, J AM COLL RADIOL, V12, P1048, DOI 10.1016/j.jacr.2015.07.005
   Maaser C, 2019, J CROHNS COLITIS, V13, P144, DOI 10.1093/ecco-jcc/jjy113
   Ng SC, 2009, AM J GASTROENTEROL, V104, P2973, DOI 10.1038/ajg.2009.509
   Panés J, 2018, GASTROENTEROLOGY, V154, P1334, DOI 10.1053/j.gastro.2017.12.020
   Samaan MA, 2017, ALIMENT PHARM THER, V46, P516, DOI 10.1111/apt.14190
   Schwartz DA, 2002, GASTROENTEROLOGY, V122, P875, DOI 10.1053/gast.2002.32362
   Stellingwerf ME, 2019, BJS OPEN, V3, P231, DOI 10.1002/bjs5.50129
   Tozer P, 2012, INFLAMM BOWEL DIS, V18, P1825, DOI 10.1002/ibd.21940
   Van Assche G, 2003, AM J GASTROENTEROL, V98, P332, DOI 10.1016/S0002-9270(02)05909-9
   van Praag EM, 2019, COLORECTAL DIS, V21, P853, DOI 10.1111/codi.14660
   van Praag EM, 2020, J CROHNS COLITIS, V14, P757, DOI 10.1093/ecco-jcc/jjz181
   van Rijn KL, 2020, CLIN IMAG, V59, P179, DOI 10.1016/j.clinimag.2019.10.007
NR 20
TC 6
Z9 6
U1 0
U2 4
PU WILEY
PI HOBOKEN
PA 111 RIVER ST, HOBOKEN 07030-5774, NJ USA
SN 1462-8910
EI 1463-1318
J9 COLORECTAL DIS
JI Colorectal Dis.
PD JAN
PY 2021
VL 23
IS 1
BP 169
EP 177
DI 10.1111/codi.15296
EA AUG 2020
PG 9
WC Gastroenterology & Hepatology; Surgery
WE Science Citation Index Expanded (SCI-EXPANDED)
SC Gastroenterology & Hepatology; Surgery
GA QA9GW
UT WOS:000563651000001
PM 32767809
OA Green Published, hybrid
DA 2024-01-22
ER

PT J
AU Butt, WT
   Ryan, EJ
   Boland, MR
   McCarthy, EM
   Omorogbe, J
   Hazel, K
   Bass, GA
   Neary, PC
   Kavanagh, DO
   McNamara, D
   O'Riordan, JM
AF Butt, Waqas T.
   Ryan, Eanna J.
   Boland, Michael R.
   McCarthy, Eilis M.
   Omorogbe, Joseph
   Hazel, Karl
   Bass, Gary A.
   Neary, Paul C.
   Kavanagh, Dara O.
   McNamara, Deirdre
   O'Riordan, James M.
TI Strictureplasty versus bowel resection for the surgical management of
   fibrostenotic Crohn's disease: a systematic review and meta-analysis
SO INTERNATIONAL JOURNAL OF COLORECTAL DISEASE
LA English
DT Review
DE Surgery; Strictureplasty; Bowel resection; Inflammatory bowel disease;
   Crohn's disease; Surgical outcomes
ID QUALITY-OF-LIFE; INTESTINAL RESECTION; ILEOCECAL RESECTION;
   CLINICAL-COURSE; TERM OUTCOMES; SURGERY; RECURRENCE; THERAPY; RISK;
   INFLIXIMAB
AB Background Strictureplasty (SPX) conserves bowel length and minimizes the risk of developing short bowel syndrome in patients undergoing surgery for Crohn's disease (CD). However, SPX may be associated with a higher risk of recurrence compared with bowel resection (BR). Aim We sought to compare morbidity and recurrence following SPX and BR in patients with fibrostenotic CD. Methods A systematic review was performed according to PRISMA and MOOSE guidelines. Observational studies that compared outcomes of CD patients undergoing either SPX or BR were identified. Log hazard ratios (InHR) for recurrence-free survival (RFS) and their standard errors were calculated from Kaplan-Meier plots or Cox regression models and pooled using the inverse variance method. Dichotomous variables were pooled as odds ratios (OR) using the Mantel-Haenszel method. Continuous variables were pooled as weighted mean differences. Results Twelve studies of 1026 CD patients (SPX n = 444, 43.27%; BR with or without SPX n = 582, 56.72%) were eligible for inclusion. There was an increased likelihood of disease recurrence with SPX than with BR (OR 1.61; 95% CI, 1.03, 2.52; p = 0.04; I-2 = 0%). Patients who had a SPX alone had a significantly reduced RFS than those who underwent BR (HR 1.47; 95% CI, 1.08, 2.01; p = 0.02; I-2 = 0%). There was no difference in morbidity between the groups (OR 0.58; 95% CI, 0.26, 1.28; p = 0.18; I-2 = 0%). Conclusion SPX should only be performed in those patients with Crohn's strictures that are at high risk for short bowel syndrome and intestinal failure; otherwise, BR is the favored surgical technique for the management of fibrostenotic CD.
C1 [Butt, Waqas T.; Ryan, Eanna J.; Boland, Michael R.; Bass, Gary A.; Neary, Paul C.; Kavanagh, Dara O.] Tallaght Univ Hosp, Dept Surg, Dublin D24 NR0A, Ireland.
   [Ryan, Eanna J.] Univ Coll Dublin, Sch Med, Dublin, Ireland.
   [McCarthy, Eilis M.; Omorogbe, Joseph; Hazel, Karl; McNamara, Deirdre; O'Riordan, James M.] Tallaght Univ Hosp, Dept Gastroenterol, Dublin, Ireland.
   [Neary, Paul C.; Kavanagh, Dara O.; McNamara, Deirdre; O'Riordan, James M.] Univ Dublin, Trinity Coll Dublin, Sch Med, Dublin, Ireland.
C3 University College Dublin; Trinity College Dublin
RP Butt, WT (通讯作者)，Tallaght Univ Hosp, Dept Surg, Dublin D24 NR0A, Ireland.
EM wtbutt@hotmail.com
RI Bass, Gary A/C-5322-2011; Ryan, Eanna J/H-6829-2019; Butt,
   Waqas/JGM-3537-2023; Bass, Gary/ABD-1253-2020
OI Ryan, Eanna J/0000-0003-2609-0836; Butt, Waqas/0000-0003-1203-6839;
   Bass, Gary Alan/0000-0002-1918-9443; o'riordan,
   james/0000-0002-2975-1719
CR Ambe R, 2012, J GASTROINTEST SURG, V16, P209, DOI 10.1007/s11605-011-1651-2
   Amezaga Aranzazu Jauregui, 2016, Curr Gastroenterol Rep, V18, P35, DOI 10.1007/s11894-016-0507-z
   An V, 2016, WORLD J GASTRO SURG, V8, P492, DOI 10.4240/wjgs.v8.i7.492
   Aratari A, 2007, ALIMENT PHARM THER, V26, P1303, DOI 10.1111/j.1365-2036.2007.03515.x
   Baert F, 2010, GASTROENTEROLOGY, V138, P463, DOI 10.1053/j.gastro.2009.09.056
   Bamford Richard, 2014, Surg Res Pract, V2014, P709045, DOI 10.1155/2014/709045
   Blettner M, 1999, INT J EPIDEMIOL, V28, P1, DOI 10.1093/ije/28.1.1
   Borley NR, 1997, BRIT J SURG, V84, P1493, DOI 10.1002/bjs.1800841104
   Borley NR, 2000, J PATHOL, V190, P196
   Bouguen G, 2011, GUT, V60, P1178, DOI 10.1136/gut.2010.234617
   Broering DC, 2001, DIGEST SURG, V18, P124, DOI 10.1159/000050112
   Campbell L, 2012, DIS COLON RECTUM, V55, P714, DOI 10.1097/DCR.0b013e31824f875a
   Canavan C, 2006, ALIMENT PHARM THER, V23, P1097, DOI 10.1111/j.1365-2036.2006.02854.x
   Coffey CJ, 2018, J CROHNS COLITIS, V12, P1139, DOI 10.1093/ecco-jcc/jjx187
   Coffey JC, 2016, CURR OPIN GASTROEN, V32, P267, DOI 10.1097/MOG.0000000000000280
   Colombel JF, 2010, NEW ENGL J MED, V362, P1383, DOI 10.1056/NEJMoa0904492
   Cosnes J, 2002, INFLAMM BOWEL DIS, V8, P244, DOI 10.1097/00054725-200207000-00002
   Cristaldi M, 2000, AM J SURG, V179, P266, DOI 10.1016/S0002-9610(00)00334-2
   D'Haens G, 2008, LANCET, V371, P660, DOI 10.1016/S0140-6736(08)60304-9
   de Groof EJ, 2019, J CROHNS COLITIS, V13, P285, DOI 10.1093/ecco-jcc/jjy131
   Egger M, 1998, BRIT MED J, V316, P140
   Eshuis EJ, 2010, BRIT J SURG, V97, P563, DOI 10.1002/bjs.6918
   Eshuis EJ, 2010, EXPERT REV GASTROENT, V4, P181, DOI 10.1586/EGH.10.3
   Fazi M, 2016, JAMA SURG, V151, P452, DOI 10.1001/jamasurg.2015.4552
   Fearnhead NS, 2006, BRIT J SURG, V93, P475, DOI 10.1002/bjs.5179
   Fichera A, 2006, SURGERY, V140, P649, DOI 10.1016/j.surg.2006.07.011
   Golovics PA, 2013, WORLD J GASTROENTERO, V19, P7701, DOI 10.3748/wjg.v19.i43.7701
   Gomollon F, 2017, J CROHNS COLITIS, V11, P3, DOI 10.1093/ecco-jcc/jjw168
   GREENLAND S, 1994, AM J EPIDEMIOL, V140, P783, DOI 10.1093/oxfordjournals.aje.a117326
   GREENSTEIN AJ, 1975, NEW ENGL J MED, V293, P685, DOI 10.1056/NEJM197510022931403
   Guedj K, 2019, J AUTOIMMUN, V103, DOI 10.1016/j.jaut.2019.05.009
   Ha FJ, 2017, DIGEST SURG, V34, P355, DOI 10.1159/000453590
   Jeejeebhoy KN, 2002, CAN MED ASSOC J, V166, P1297
   Jobanputra Sanjay, 2007, Clin Colon Rectal Surg, V20, P294, DOI 10.1055/s-2007-991028
   Johnston WF, 2017, DIS COLON RECTUM, V60, P1299, DOI 10.1097/DCR.0000000000000946
   Kinash R G, 1993, Gastroenterol Nurs, V15, P147, DOI 10.1097/00001610-199302000-00003
   Latella G, 2009, DIGEST LIVER DIS, V41, P269, DOI 10.1016/j.dld.2008.09.010
   Latella G, 2011, J CROHNS COLITIS, V5, P1, DOI 10.1016/j.crohns.2010.11.003
   LEE ECG, 1982, ANN ROY COLL SURG, V64, P229
   Lee JM, 2018, MEDICINE, V97, DOI 10.1097/MD.0000000000010459
   LINDHAGEN T, 1983, SCAND J GASTROENTERO, V18, P1037, DOI 10.3109/00365528309181837
   Mege D, 2019, COLORECTAL DIS, V21, P200, DOI 10.1111/codi.14450
   Michelassi F, 2019, ANN SURG
   Michelassi F, 2016, JAMA SURG, V151, P461, DOI 10.1001/jamasurg.2015.4661
   MITCHELL JE, 1980, DIGEST DIS SCI, V25, P33, DOI 10.1007/BF01312730
   Ozuner G, 1996, DIS COLON RECTUM, V39, P1199, DOI 10.1007/BF02055108
   PETITTI DB, 1994, AM J EPIDEMIOL, V140, P779, DOI 10.1093/oxfordjournals.aje.a117325
   Ponsioen CY, 2017, LANCET GASTROENTEROL, V2, P785, DOI 10.1016/S2468-1253(17)30248-0
   Reese GE, 2007, COLORECTAL DIS, V9, P686, DOI 10.1111/j.1463-1318.2006.01114.x
   Regueiro M, 2017, GASTROENTEROLOGY, V152, P277, DOI 10.1053/j.gastro.2016.10.039
   Rieder F, 2017, GASTROENTEROLOGY, V152, P340, DOI 10.1053/j.gastro.2016.09.047
   Romeo E, 2012, J PEDIATR SURG, V47, P944, DOI 10.1016/j.jpedsurg.2012.01.054
   Roy P, 2006, WORLD J SURG
   Ryan JM, 2019, DIS COLON RECTUM, V62, P882, DOI 10.1097/DCR.0000000000001407
   Sampietro GM, 2004, J AM COLL SURGEONS, V199, P8, DOI 10.1016/j.jamcollsurg.2004.01.039
   SHAPIRO S, 1994, AM J EPIDEMIOL, V140, P771, DOI 10.1093/oxfordjournals.aje.a117324
   SHAPIRO S, 1994, AM J EPIDEMIOL, V140, P788, DOI 10.1093/oxfordjournals.aje.a117327
   Silverstein MD, 1999, GASTROENTEROLOGY, V117, P49, DOI 10.1016/S0016-5085(99)70549-4
   Thirlby RC, 1998, ARCH SURG-CHICAGO, V133, P826, DOI 10.1001/archsurg.133.8.826
   Thompson JS, 2000, J GASTROINTEST SURG, V4, P101, DOI 10.1016/S1091-255X(00)80039-6
   Tonelli F, 2000, DIS COLON RECTUM, V43, P920, DOI 10.1007/BF02237351
   Tonelli F, 2010, WORLD J SURG, V34, P2860, DOI 10.1007/s00268-010-0708-9
   Uchino M, 2012, SURG TODAY, V42, P447, DOI 10.1007/s00595-011-0098-0
   van Overstraeten AD, 2016, COLORECTAL DIS, V18, pO311, DOI 10.1111/codi.13420
   van Overstraeten AD, 2016, J CROHNS COLITIS, V10, P437, DOI 10.1093/ecco-jcc/jjv230
   Van Stappen J, 2017, J CROHNS COLITIS, V11, pS273
   WILLIAMS JG, 1991, BRIT J SURG, V78, P10, DOI 10.1002/bjs.1800780106
   Wright EK, 2015, J CROHNS COLITIS, V9, P452, DOI 10.1093/ecco-jcc/jjv058
   Wright EK, 2015, INFLAMM BOWEL DIS, V21, P1187, DOI 10.1097/MIB.0000000000000271
   Yamamoto T, 1999, DIS COLON RECTUM, V42, P797, DOI 10.1007/BF02236939
   Yamamoto T, 2007, DIS COLON RECTUM, V50, P1968, DOI 10.1007/s10350-007-0279-5
   Yamamoto T, 2005, WORLD J GASTROENTERO, V11, P3971, DOI 10.3748/wjg.v11.i26.3971
NR 72
TC 9
Z9 10
U1 1
U2 2
PU SPRINGER
PI NEW YORK
PA ONE NEW YORK PLAZA, SUITE 4600, NEW YORK, NY, UNITED STATES
SN 0179-1958
EI 1432-1262
J9 INT J COLORECTAL DIS
JI Int. J. Colorectal Dis.
PD APR
PY 2020
VL 35
IS 4
BP 705
EP 717
DI 10.1007/s00384-020-03507-z
EA FEB 2020
PG 13
WC Gastroenterology & Hepatology; Surgery
WE Science Citation Index Expanded (SCI-EXPANDED)
SC Gastroenterology & Hepatology; Surgery
GA KV4EQ
UT WOS:000516102800001
PM 32048011
DA 2024-01-22
ER

PT J
AU Kedia, S
   Das, P
   Madhusudhan, KS
   Dattagupta, S
   Sharma, R
   Sahni, P
   Makharia, G
   Ahuja, V
AF Kedia, Saurabh
   Das, Prasenjit
   Madhusudhan, Kumble Seetharama
   Dattagupta, Siddhartha
   Sharma, Raju
   Sahni, Peush
   Makharia, Govind
   Ahuja, Vineet
TI Differentiating Crohn's disease from intestinal tuberculosis
SO WORLD JOURNAL OF GASTROENTEROLOGY
LA English
DT Review
DE Crohn's disease; Intestinal tuberculosis; Endoscopy; Computed
   tomographic enterography; Granuloma
ID SACCHAROMYCES-CEREVISIAE ANTIBODY; POLYMERASE-CHAIN-REACTION; MESENTERIC
   LYMPH-NODES; INFLAMMATORY-BOWEL-DISEASE; MYCOBACTERIUM-TUBERCULOSIS;
   VISCERAL FAT; HISTOLOGICAL DIFFERENTIATIONS; BIOPSY SPECIMENS;
   PREDICTIVE MODEL; DRUG-RESISTANCE
AB Differentiating Crohn's disease (CD) and intestinal tuberculosis (ITB) has remained a dilemma for most of the clinicians in the developing world, which are endemic for ITB, and where the disease burden of inflammatory bowel disease is on the rise. Although, there are certain clinical (diarrhea/hematochezia/perianal disease common in CD; fever/night sweats common in ITB), endoscopic (longitudinal/aphthous ulcers common in CD; transverse ulcers/patulous ileocaecal valve common in ITB), histologic (caseating/confluent/large granuloma common in ITB; microgranuloma common in CD), microbiologic (positive stain/culture for acid fast-bacillus in ITB), radiologic (long segment involvement/comb sign/skip lesions common in CD; necrotic lymph node/contiguous ileocaecal involvement common in ITB), and serologic differences between CD and ITB, the only exclusive features are caseation necrosis on biopsy, positive smear for acid-fast bacillus (AFB) and/or AFB culture, and necrotic lymph node on cross-sectional imaging in ITB. However, these exclusive features are limited by poor sensitivity, and this has led to the development of multiple multi-parametric predictive models. These models are also limited by complex formulae, small sample size and lack of validation across other populations. Several new parameters have come up including the latest Bayesian meta-analysis, enumeration of peripheral blood T-regulatory cells, and updated computed tomography based predictive score. However, therapeutic anti-tubercular therapy (ATT) trial, and subsequent clinical and endoscopic response to ATT is still required in a significant proportion of patients to establish the diagnosis. Therapeutic ATT trial is associated with a delay in the diagnosis of CD, and there is a need for better modalities for improved differentiation and reduction in the need for ATT trial.
C1 [Kedia, Saurabh; Makharia, Govind; Ahuja, Vineet] All India Inst Med Sci, Dept Gastroenterol, Room 3066,Third Floor,Teaching Block, New Delhi 110029, India.
   [Das, Prasenjit; Dattagupta, Siddhartha] All India Inst Med Sci, Dept Pathol, New Delhi 110029, India.
   [Madhusudhan, Kumble Seetharama; Sharma, Raju] All India Inst Med Sci, Dept Radiol, New Delhi 110029, India.
   [Sahni, Peush] All India Inst Med Sci, Dept GI Surg, New Delhi 110029, India.
C3 All India Institute of Medical Sciences (AIIMS) New Delhi; All India
   Institute of Medical Sciences (AIIMS) New Delhi; All India Institute of
   Medical Sciences (AIIMS) New Delhi; All India Institute of Medical
   Sciences (AIIMS) New Delhi
RP Kedia, S (通讯作者)，All India Inst Med Sci, Dept Gastroenterol, Room 3066,Third Floor,Teaching Block, New Delhi 110029, India.
EM dr.saurabhkedia@aiims.edu
RI Sahni, Peush/AAX-7861-2020; Ahuja, Vineet/N-1705-2019; Kedia,
   Saurabh/AAD-7227-2020; Sharma, Raju/AAC-8587-2020
OI Ahuja, Vineet/0000-0002-5474-9709; 
CR Adada H, 2014, INT J TUBERC LUNG D, V18, P1516, DOI 10.5588/ijtld.14.0319
   Ahuja V, 2016, GASTROENTEROL REP, V4, P59, DOI 10.1093/gastro/gov015
   Ahuja V, 2010, J DIGEST DIS, V11, P134, DOI 10.1111/j.1751-2980.2010.00429.x
   Almadi MA, 2009, AM J GASTROENTEROL, V104, P1003, DOI 10.1038/ajg.2008.162
   Amarapurkar D N, 2004, J Assoc Physicians India, V52, P863
   Amarapurkar DN, 2008, WORLD J GASTROENTERO, V14, P741, DOI 10.3748/wjg.14.741
   Androulaki A, 2008, INT J INFECT DIS, V12, P607, DOI 10.1016/j.ijid.2007.12.011
   [Anonymous], 2017, ALIMENT PHARM THER
   Bae JH, 2017, INFLAMM BOWEL DIS, V23, P1614, DOI 10.1097/MIB.0000000000001162
   Banerjee R, 2013, DIGEST DIS SCI, V58, P2301, DOI 10.1007/s10620-013-2667-0
   Chen W, 2013, WORLD J GASTROENTERO, V19, P8133, DOI 10.3748/wjg.v19.i44.8133
   Cheng Li, 2013, Zhonghua Nei Ke Za Zhi, V52, P940
   CROHN BB, 1984, JAMA-J AM MED ASSOC, V251, P73, DOI 10.1001/jama.251.1.73
   Du J, 2014, PLOS ONE, V9, DOI 10.1371/journal.pone.0103303
   Erhayiem B, 2011, CLIN GASTROENTEROL H, V9, P684, DOI 10.1016/j.cgh.2011.05.005
   Fei BY, 2014, BRAZ J MED BIOL RES, V47, P166, DOI 10.1590/1414-431X20133277
   Gan HT, 2002, AM J GASTROENTEROL, V97, P1446, DOI 10.1111/j.1572-0241.2002.05686.x
   GAN HT, 1995, CHINESE MED J-PEKING, V108, P215
   GEBOES K, 1986, VIRCHOWS ARCH A, V409, P679, DOI 10.1007/BF00713433
   Ghoshal UC, 2007, J POSTGRAD MED, V53, P166, DOI 10.4103/0022-3859.33857
   Hallur V, 2013, DIAGN MICR INFEC DIS, V76, P51, DOI 10.1016/j.diagmicrobio.2013.02.022
   Huang X, 2015, WORLD J GASTROENTERO, V21, P3650, DOI 10.3748/wjg.v21.i12.3650
   Jin T, 2017, SAUDI J GASTROENTERO, V23, P3, DOI 10.4103/1319-3767.199135
   Jin XJ, 2010, WORLD J GASTROENTERO, V16, P2496, DOI 10.3748/wjg.v16.i20.2496
   Jung Y, 2016, AM J GASTROENTEROL, V111, P1156, DOI 10.1038/ajg.2016.212
   Kapoor V K, 1998, Indian J Gastroenterol, V17, P141
   Kedia S, 2018, INDIAN J GASTROENTER, V37, P183, DOI 10.1007/s12664-018-0852-y
   Kedia S, 2018, J GASTROEN HEPATOL, V33, P1234, DOI 10.1111/jgh.14065
   Kedia S, 2017, INDIAN J GASTROENTER, V36, P487, DOI 10.1007/s12664-017-0804-y
   Kedia S, 2017, INTEST RES, V15, P149, DOI 10.5217/ir.2017.15.2.149
   Kedia S, 2017, AM J GASTROENTEROL, V112, P188, DOI 10.1038/ajg.2016.490
   Kedia S, 2015, INDIAN J GASTROENTER, V34, P135, DOI 10.1007/s12664-015-0550-y
   Kim YS, 2011, CLIN CHIM ACTA, V412, P1527, DOI 10.1016/j.cca.2011.04.029
   Kirsch R, 2006, J CLIN PATHOL, V59, P840, DOI 10.1136/jcp.2005.032383
   Kleer CG, 2001, SURG CLIN N AM, V81, P13, DOI 10.1016/S0039-6109(05)70271-1
   Ko JK, 2014, INTEST RES, V12, P42, DOI 10.5217/ir.2014.12.1.42
   Kumar S, 2017, INTEST RES, V15, P187, DOI 10.5217/ir.2017.15.2.187
   Lee YJ, 2006, ENDOSCOPY, V38, P592, DOI 10.1055/s-2006-924996
   Lei Y, 2013, J DIGEST DIS, V14, P68, DOI 10.1111/1751-2980.12017
   Li XF, 2011, DIGEST DIS SCI, V56, P188, DOI 10.1007/s10620-010-1231-4
   Li Y, 2015, INFLAMM BOWEL DIS, V21, P2613, DOI 10.1097/MIB.0000000000000541
   Limsrivilai J, 2017, AM J GASTROENTEROL, V112, P415, DOI 10.1038/ajg.2016.529
   Lin PY, 2009, INT J COLORECTAL DIS, V24, P1175, DOI 10.1007/s00384-009-0721-3
   Makanjuola D, 1998, EUR J RADIOL, V28, P55, DOI 10.1016/S0720-048X(97)00097-1
   Makharia GK, 2007, DIGEST DIS SCI, V52, P33, DOI 10.1007/s10620-006-9527-0
   Makharia GK, 2010, AM J GASTROENTEROL, V105, P642, DOI 10.1038/ajg.2009.585
   Mao H, 2016, COLORECTAL DIS, V18, P1172, DOI 10.1111/codi.13400
   Mao R, 2015, ENDOSCOPY, V47, P322, DOI 10.1055/s-0034-1391230
   MORSON BC, 1990, ANN ROY COLL SURG, V72, P150
   Ng SC, 2014, J GASTROEN HEPATOL, V29, P1664, DOI 10.1111/jgh.12645
   Omran A. R., 1998, World Health Statistics Quarterly, V51, P99
   Ooi CJ, 2016, J GASTROEN HEPATOL, V31, P45, DOI 10.1111/jgh.12956
   Park YH, 2013, J COMPUT ASSIST TOMO, V37, P834, DOI 10.1097/RCT.0b013e31829e0292
   Patel N, 2004, J GASTROEN HEPATOL, V19, P1240, DOI 10.1111/j.1440-1746.2004.03485.x
   Pulimood AB, 2005, J GASTROEN HEPATOL, V20, P688, DOI 10.1111/j.1440-1746.2005.03814.x
   Pulimood AB, 1999, GUT, V45, P537, DOI 10.1136/gut.45.4.537
   Pulimood AB, 2008, AM J CLIN PATHOL, V129, P846, DOI 10.1309/DKKECWQWMG4J23E3
   Pulimood AB, 2011, WORLD J GASTROENTERO, V17, P433, DOI 10.3748/wjg.v17.i4.433
   Ramadass B, 2010, INDIAN J GASTROENTER, V29, P152, DOI 10.1007/s12664-010-0022-3
   Sahu MK, 2011, INDIAN J GASTROENTER, V30, P204, DOI 10.1007/s12664-011-0135-3
   Samant H, 2014, INDIAN J GASTROENTER, V33, P414, DOI 10.1007/s12664-014-0467-x
   Sekine K, 2015, INT J COLORECTAL DIS, V30, P939, DOI 10.1007/s00384-015-2208-8
   Seo H, 2017, WORLD J GASTROENTERO, V23, P6306, DOI 10.3748/wjg.v23.i34.6306
   Sharma Raju, 2016, Indian J Radiol Imaging, V26, P161, DOI 10.4103/0971-3026.184417
   Sharma SK, 2017, INDIAN J MED RES, V145, P448, DOI 10.4103/ijmr.IJMR_1950_16
   SHEEHAN AL, 1992, BRIT J SURG, V79, P955, DOI 10.1002/bjs.1800790934
   Singh P, 2017, INTEST RES, V15, P138, DOI 10.5217/ir.2017.15.1.138
   Sun XW, 2017, J GASTROEN HEPATOL, V32, P1463, DOI 10.1111/jgh.13735
   TANDON HD, 1972, GUT, V13, P260, DOI 10.1136/gut.13.4.260
   Tiwari V, 2018, PLOS ONE, V13, DOI 10.1371/journal.pone.0193433
   Yadav DP, 2017, J GASTROEN HEPATOL, V32, P420, DOI 10.1111/jgh.13535
   Ye BD, 2012, INT J TUBERC LUNG D, V16, P799, DOI 10.5588/ijtld.11.0252
   Ye ZY, 2015, MEDICINE, V94, DOI 10.1097/MD.0000000000002157
   Yu HS, 2012, DIGESTION, V85, P202, DOI 10.1159/000335431
   Zhang TY, 2015, INT J CLIN EXP MED, V8, P17578
   Zhao XS, 2014, INFLAMM BOWEL DIS, V20, P916, DOI 10.1097/MIB.0000000000000025
NR 76
TC 76
Z9 85
U1 2
U2 16
PU BAISHIDENG PUBLISHING GROUP INC
PI PLEASANTON
PA 8226 REGENCY DR, PLEASANTON, CA 94588 USA
SN 1007-9327
EI 2219-2840
J9 WORLD J GASTROENTERO
JI World J. Gastroenterol.
PD JAN 28
PY 2019
VL 25
IS 4
BP 418
EP 432
DI 10.3748/wjg.v25.i4.418
PG 15
WC Gastroenterology & Hepatology
WE Science Citation Index Expanded (SCI-EXPANDED)
SC Gastroenterology & Hepatology
GA HI8YS
UT WOS:000456742500003
PM 30700939
OA Green Published, Green Submitted, hybrid
DA 2024-01-22
ER

PT J
AU Cicora, F
   Petroni, J
   Roberti, J
AF Cicora, F.
   Petroni, J.
   Roberti, J.
TI Cryptococcosis Presenting as a Colonic Ulcer in a Kidney Transplant
   Recipient: A Case Report
SO TRANSPLANTATION PROCEEDINGS
LA English
DT Article
ID PARASITIC INFECTIONS; ORGAN
AB We present a case of a 59-year-old woman with Chagas disease who received a kidney transplant. At month 44 post-transplantation, the patient presented with diarrhea that had persisted for 2 months. Colonoscopy showed a colon ulcer and differential diagnoses included cytomegalovirus, bacteria, or parasite infection; drug-related diarrhea; Crohn's disease; celiac disease; and malignancy. The ulcer tissue was positive for Oyptococcus neofoimans. Successful treatment consisted of amphotericin B for 8 days and oral fluconazole (800 mg daily) for 3 months. This case illustrates that a colonic ulcer, although rare, could be cryptococcosis.
C1 [Cicora, F.; Petroni, J.] Hosp Alta Complejidad Pte JD Peron, Renal Transplantat, Formosa, Argentina.
   [Cicora, F.; Roberti, J.] Fdn Res & Assistance Kidney Dis, Buenos Aires, DF, Argentina.
RP Roberti, J (通讯作者)，Austria 2381,5D, RA-1425 Buenos Aires, DF, Argentina.
EM javierroberti@gmail.com
RI Roberti, Javier/AGO-7091-2022
CR Baddley JW, 2013, AM J TRANSPLANT, V13, P242, DOI 10.1111/ajt.12116
   Bern C, 2012, CURR OPIN INFECT DIS, V25, P450, DOI 10.1097/QCO.0b013e328354f179
   Bovers M, 2008, REV IBEROAM MICOL, V25, pS4, DOI 10.1016/S1130-1406(08)70019-6
   Cattana ME, 2013, REV ARGENT MICROBIOL, V45, P89, DOI 10.1016/S0325-7541(13)70005-1
   Cicora F, 2015, TRANSPL INFECT DIS, V17, P463, DOI 10.1111/tid.12371
   Kotton CN, 2009, AM J TRANSPLANT, V9, pS234, DOI 10.1111/j.1600-6143.2009.02915.x
   La Hoz RM, 2013, DRUGS, V73, P495, DOI 10.1007/s40265-013-0037-z
   Rassi A, 2010, LANCET, V375, P1388, DOI 10.1016/S0140-6736(10)60061-X
   Schwartz BS, 2013, AM J TRANSPLANT, V13, P280, DOI 10.1111/ajt.12120
   Singh N, 2009, AM J TRANSPLANT, V9, pS192, DOI 10.1111/j.1600-6143.2009.02911.x
   Singh N, 2012, TRANSPLANTATION, V93, P17, DOI 10.1097/TP.0b013e318236cd1a
   Sun HY, 2015, CLIN INFECT DIS, V60, P36, DOI 10.1093/cid/ciu711
NR 12
TC 4
Z9 5
U1 0
U2 1
PU ELSEVIER SCIENCE INC
PI NEW YORK
PA STE 800, 230 PARK AVE, NEW YORK, NY 10169 USA
SN 0041-1345
EI 1873-2623
J9 TRANSPL P
JI Transplant. Proc.
PD NOV
PY 2015
VL 47
IS 9
BP 2786
EP 2787
DI 10.1016/j.transproceed.2015.09.041
PG 2
WC Immunology; Surgery; Transplantation
WE Science Citation Index Expanded (SCI-EXPANDED)
SC Immunology; Surgery; Transplantation
GA CZ0JC
UT WOS:000366790100062
PM 26680095
DA 2024-01-22
ER

PT J
AU Clarke, S
   de Kraa, R
   Chuah, H
   Creeper, K
   Leahy, MF
   Wright, M
AF Clarke, Sarah
   de Kraa, Rebecca
   Chuah, Hun
   Creeper, Katherine
   Leahy, Michael F.
   Wright, Matthew
TI Jumping translocation involving chromosome 13q in a patient with Crohn's
   Disease and inv(16)(p13.1q22)/CBFB-MYH11 acute myeloid leukemia
SO CANCER GENETICS
LA English
DT Article
DE Jumping translocation; AML; inv(16)(p13; 1q22); CBFB-MYH11; Crohn?s
   Disease
ID MYELODYSPLASTIC SYNDROMES; HEMATOLOGICAL MALIGNANCIES; THERAPY; RISK;
   ASSOCIATION; MUTATIONS; INV(16); 1Q
AB Jumping translocations (JT) are rare chromosomal rearrangements caused by the translocation of one donor chromosome segment to two or more recipient chromosomes. In the setting of myeloid neoplasms, JT are typically associated with disease transformation to acute myeloid leukemia (AML), and studies to date have found JT to be associated with poor prognosis and short overall survival. However, JT have been only very rarely reported in AML associated with a favorable AML prognostic cytogenetic marker. Additionally, JT have infrequently been described in hematological malignancies associated with autoimmune diseases (AID) such as Crohn's Disease (CD). Here we describe a case of a 40-year-old female with a 24-year history of CD diagnosed with AML harbouring the inv(16)(p13.1q22)/CBFB-MYH11 rearrangement in conjunction with sideline clones containing trisomy 13, tetrasomy 13, and a JT of chromosome 13q12 jumping to 7q32 and 18p11.2. The patient attained molecular remission one month post diagnosis after induction 7 + 3 chemotherapy. Morphologic relapse of disease occurred 27 months post diagnosis. A second molecular remission was attained 3 months later after re-induction chemotherapy. The patient received a sibling bone marrow transplant 32 months post diagnosis and is currently in remission 7 months post allogeneic transplant. To the best of our knowledge, this case represents the first report of JT occurring in inv(16)(p13.1q22)/CBFB-MYH11 AML and the second of JT occurring in an AML patient with prior clinical history of CD. This case provides further insight into the rare occurrence of JT in AML, particularly AML with a favorable cytogenetic marker in conjunction with AID.Crown Copyright (c) 2022 Published by Elsevier Inc. All rights reserved.
C1 [Clarke, Sarah; de Kraa, Rebecca] Fiona Stanley Hosp, Dept Haematol, Cytogenet Lab, PathWest Lab Med Western Australia, Murdoch, Australia.
   [Chuah, Hun] Univ Western Australia, Sch Biomed Sci, Translat Canc Pathol Lab, Nedlands, Australia.
   [Chuah, Hun; Creeper, Katherine; Leahy, Michael F.] Royal Perth Hosp, Dept Haematol, Perth, Australia.
   [Wright, Matthew] Fiona Stanley Hosp, Dept Haematol, Murdoch, Australia.
C3 University of Western Australia; Royal Perth Hospital
RP Clarke, S (通讯作者)，Fiona Stanley Hosp, Dept Haematol, Cytogenet Lab, PathWest Lab Med Western Australia, Murdoch, Australia.
EM Sarah.Clarke@health.wa.gov.au
CR Allen C, 2013, LEUKEMIA, V27, P1891, DOI 10.1038/leu.2013.186
   Andersen MK, 2002, GENE CHROMOSOME CANC, V33, P395, DOI 10.1002/gcc.10043
   Anderson LA, 2009, BRIT J CANCER, V100, P822, DOI 10.1038/sj.bjc.6604935
   Batanian JR, 1999, CANCER GENET CYTOGEN, V108, P149, DOI 10.1016/S0165-4608(98)00134-4
   Behrens YL, 2019, GENE CHROMOSOME CANC, V58, P139, DOI 10.1002/gcc.22665
   Berger R, 2007, GENE CHROMOSOME CANC, V46, P717, DOI 10.1002/gcc.20456
   Bilic M, 2007, CANCER GENET CYTOGEN, V172, P90, DOI 10.1016/j.cancergencyto.2006.08.003
   Couture T, 2018, Case Rep Genet, V2018, P8296478, DOI 10.1155/2018/8296478
   Duployez N, 2016, BLOOD, V127, P2451, DOI 10.1182/blood-2015-12-688705
   Eckardt JN, 2021, CANCERS, V13, DOI 10.3390/cancers13092095
   Emerit I, 1981, RECENT ADV CROHNS DI, P225
   Ertz-Archambault N, 2017, JAMA ONCOL, V3, P936, DOI 10.1001/jamaoncol.2016.6435
   Gindina TJ, 2016, CTT J, V5, P42
   HOFFSCHIR F, 1992, INT J CANCER, V52, P130, DOI 10.1002/ijc.2910520123
   Jahn N, 2020, BLOOD ADV, V4, P6342, DOI 10.1182/bloodadvances.2020002673
   Karran P, 2008, NAT REV CANCER, V8, P24, DOI 10.1038/nrc2292
   Kristinsson SY, 2011, J CLIN ONCOL, V29, P2897, DOI 10.1200/JCO.2011.34.8540
   Kwong YL, 2010, J RHEUMATOL, V37, P485, DOI 10.3899/jrheum.090834
   Lindsley RC, 2015, BLOOD, V125, P1367, DOI 10.1182/blood-2014-11-610543
   Lopez A, 2014, CLIN GASTROENTEROL H, V12, P1324, DOI 10.1016/j.cgh.2014.02.026
   Mancila KN, 2008, CANCER GENET CYTOGEN, V187, P85, DOI 10.1016/j.cancergencyto.2008.07.010
   Najfeld V, 2010, BRIT J HAEMATOL, V151, P288, DOI 10.1111/j.1365-2141.2010.08355.x
   Nicholson JM, 2015, ELIFE, V4, DOI 10.7554/eLife.05068
   Opatz S, 2020, LEUKEMIA, V34, P1553, DOI 10.1038/s41375-019-0697-0
   Paschka P, 2013, BLOOD, V121, P170, DOI 10.1182/blood-2012-05-431486
   Passerini V, 2016, CELL CYCLE, V15, P2867, DOI 10.1080/15384101.2016.1231285
   Passerini V, 2016, NAT COMMUN, V7, DOI 10.1038/ncomms10754
   Quesada AE, 2021, CSH MOL CASE STUD, V7, DOI 10.1101/mcs.a006084
   Ramadan SM, 2012, HAEMATOL-HEMATOL J, V97, P805, DOI 10.3324/haematol.2011.056283
   Reddy KS, 1999, CANCER GENET CYTOGEN, V109, P144, DOI 10.1016/S0165-4608(98)00162-9
   Sanford D, 2015, CL LYMPH MYELOM LEUK, V15, P556, DOI 10.1016/j.clml.2015.05.005
   Swerdlow SH, 2017, WHO CLASSIFICATION T, V4
   Tiacci E, 2012, HAEMATOL-HEMATOL J, V97, P3, DOI 10.3324/haematol.2011.057901
   van der Werf I, 2021, BLOOD ADV, V5, P3254, DOI 10.1182/bloodadvances.2021004556
   Yenson PR, 2008, AM J HEMATOL, V83, P80, DOI 10.1002/ajh.21014
   Yeung CCS, 2016, CANCER GENET-NY, V209, P395, DOI 10.1016/j.cancergen.2016.08.002
NR 36
TC 1
Z9 1
U1 0
U2 1
PU ELSEVIER SCIENCE INC
PI NEW YORK
PA STE 800, 230 PARK AVE, NEW YORK, NY 10169 USA
SN 2210-7762
EI 2210-7770
J9 CANCER GENET-NY
JI Cancer Genet.
PD AUG
PY 2022
VL 266
BP 7
EP 14
DI 10.1016/j.cancergen.2022.05.041
EA MAY 2022
PG 8
WC Oncology; Genetics & Heredity
WE Science Citation Index Expanded (SCI-EXPANDED)
SC Oncology; Genetics & Heredity
GA 1T9VF
UT WOS:000805070400001
PM 35613501
DA 2024-01-22
ER

PT J
AU Rhodes, JM
   Subramanian, S
   Flanagan, PK
   Horgan, GW
   Martin, K
   Mansfield, J
   Parkes, M
   Hart, A
   Dallal, H
   Iqbal, T
   Butterworth, J
   Culshaw, K
   Probert, C
AF Rhodes, Jonathan M.
   Subramanian, Sreedhar
   Flanagan, Paul K.
   Horgan, Graham W.
   Martin, Kate
   Mansfield, John
   Parkes, Miles
   Hart, Ailsa
   Dallal, Helen
   Iqbal, Tariq
   Butterworth, Jeffrey
   Culshaw, Kate
   Probert, Christopher
TI Randomized Trial of Ciprofloxacin Doxycycline and Hydroxychloroquine
   Versus Budesonide in Active Crohn's Disease
SO DIGESTIVE DISEASES AND SCIENCES
LA English
DT Article
DE Crohn's disease; Antibiotics; Ciprofloxacin; Doxycycline;
   Hydroxychloroquine; E; coli
ID INVASIVE ESCHERICHIA-COLI; INFLAMMATORY-BOWEL-DISEASE; BACTERIAL-DNA;
   MACROPHAGES; TRANSLOCATION; GRANULOMAS; MANNAN
AB Background Increased mucosa-associatedE. coliare present in Crohn's disease, but their role in pathogenesis is uncertain. Aims To assess efficacy and safety of an antibiotic/hydroxychloroquine combination effective againstE. coliinside macrophages. Methods Adults with moderately active disease (CDAI > 220-450 plus C reactive protein >= 5 mg/l and/or fecal calprotectin > 250 mu g/g) were randomized to receive (open-label) oral budesonide (Entocort CR 9 mg/day 8 weeks, 6 mg/day 2 weeks, 3 mg/day 2 weeks) or oral ciprofloxacin 500 mg bd, doxycycline 100 mg bd, hydroxychloroquine 200 mg tds for 4 weeks, followed by doxycycline 100 mg bd and hydroxychloroquine 200 mg tds for 20 weeks. Primary endpoints were remission (CDAI <= 150) at 10 weeks, remission maintained to 24 weeks, and remission maintained to 52 weeks. Patients not responding (CDAI fall by > 70) by 10 weeks were invited to crossover onto the alternative therapy. Results Fifty-nine patients were recruited across 8 sites. Including crossover, 39 patients received antibiotics/hydroxychloroquine and 39 received budesonide. At 10 weeks, 24 weeks, and 52 weeks on initial therapy, only 2/27, 2/27, and 1/27 were in remission on antibiotics/hydroxychloroquine compared with 8/32, 1/32, and 1/32 on budesonide (P = 0.092 at 10 weeks). Withdrawals by 10 weeks due to adverse events were seen in 15 receiving antibiotics/hydroxychloroquine and 6 budesonide. Results including crossover were more promising with 9/24 patients receiving antibiotics/hydroxychloroquine per protocol in remission by 24 weeks. No correlation was seen between response to antibiotics/hydroxychloroquine and ASCA/OmpC antibody status or disease location. Conclusion Overall results with this antibiotic/hydroxychloroquine combination were unimpressive, but long-term remission is seen in some patients and justifies further study.
C1 [Rhodes, Jonathan M.; Subramanian, Sreedhar; Martin, Kate; Probert, Christopher] Univ Liverpool, Royal Liverpool Univ Hosp, Inst Syst Mol & Integrat Biol, Henry Wellcome Lab,Dept Mol & Clin Canc Med, Nuffield Bldg,Crown St, Liverpool L69 3GE, Merseyside, England.
   [Flanagan, Paul K.] Wirral Univ, Teaching Hosp, Birkenhead, Merseyside, England.
   [Horgan, Graham W.] Biomath & Stat Scotland, Aberdeen, Scotland.
   [Mansfield, John] Newcastle Tyne Hosp, Newcastle Upon Tyne, Tyne & Wear, England.
   [Parkes, Miles] Cambridge Univ Hosp, Cambridge, England.
   [Hart, Ailsa] St Marks Hosp, Harrow, Middx, England.
   [Dallal, Helen] James Cook Univ Hosp, Middlesbrough, Cleveland, England.
   [Iqbal, Tariq] Queen Elizabeth Hosp Birmingham, Birmingham, W Midlands, England.
   [Butterworth, Jeffrey] Shrewsbury & Telford Hosp, Shrewsbury, Salop, England.
   [Culshaw, Kate] Liverpool Canc Trials Unit, Liverpool, Merseyside, England.
C3 University of Liverpool; Royal Liverpool & Broadgreen University
   Hospitals NHS Trust; Royal Liverpool University Hospital; James Hutton
   Institute; University of Cambridge; Imperial College London; James Cook
   University Hospital; University of Birmingham
RP Rhodes, JM (通讯作者)，Univ Liverpool, Royal Liverpool Univ Hosp, Inst Syst Mol & Integrat Biol, Henry Wellcome Lab,Dept Mol & Clin Canc Med, Nuffield Bldg,Crown St, Liverpool L69 3GE, Merseyside, England.
EM rhodesjm@liverpool.ac.uk
RI hart, ailsa/AFO-1919-2022; Horgan, Graham/J-3738-2013; Rhodes, Jonathan
   M/C-2496-2009
OI Probert, Christopher/0000-0003-4550-0239; Parkes,
   Miles/0000-0002-6467-0631; iqbal, tariq/0000-0002-6681-9882; Horgan,
   Graham/0000-0002-6048-1374
FU Crohn's and Colitis UK from the National Institute of Health Research
   Clinical Research Network [M/12/3]
FX This study was supported by a grant M/12/3 from Crohn's and Colitis UK
   plus support from the National Institute of Health Research Clinical
   Research Network.
CR Arnold GL, 2002, INFLAMM BOWEL DIS, V8, P10, DOI 10.1097/00054725-200201000-00002
   Bringer MA, 2006, CELL MICROBIOL, V8, P471, DOI 10.1111/j.1462-5822.2005.00639.x
   Buisson A, 2020, J CROHNS COLITIS, V14, pS044
   Darfeuille-Michaud A, 2004, GASTROENTEROLOGY, V127, P412, DOI 10.1053/j.gastro.2004.04.061
   Dulai PS, 2019, CLIN GASTROENTEROL H, V17, P2634, DOI 10.1016/j.cgh.2019.04.040
   Fenollar F, 2014, J INFECTION, V69, P103, DOI 10.1016/j.jinf.2014.05.008
   Flanagan PK, 2015, INFLAMM BOWEL DIS, V21, P1499, DOI 10.1097/MIB.0000000000000387
   Gutiérrez A, 2016, AM J GASTROENTEROL, V111, P529, DOI 10.1038/ajg.2016.8
   Hase K, 2009, NATURE, V462, P226, DOI 10.1038/nature08529
   Keita AV, 2020, J CROHNS COLITIS, V14, P216, DOI 10.1093/ecco-jcc/jjz144
   Kuenzig M Ellen, 2018, J Can Assoc Gastroenterol, V1, P159, DOI 10.1093/jcag/gwy018
   Lagier JC, 2014, J ANTIMICROB CHEMOTH, V69, P219, DOI 10.1093/jac/dkt310
   Levine A, 2019, GUT, V68, P239, DOI 10.1136/gutjnl-2017-315199
   Meconi S, 2007, CELL MICROBIOL, V9, P1252, DOI 10.1111/j.1462-5822.2006.00868.x
   Mowat C, 2011, GUT, V60, P571, DOI 10.1136/gut.2010.224154
   Mpofu CM, 2007, GASTROENTEROLOGY, V133, P1487, DOI 10.1053/j.gastro.2007.08.004
   O'Brien CL, 2017, GUT, V66, P1382, DOI 10.1136/gutjnl-2015-311059
   O'Brien CL, 2014, GUT, V63, P1596, DOI 10.1136/gutjnl-2013-305320
   Oka A, 2020, DIGEST DIS SCI, V65, P757, DOI 10.1007/s10620-020-06090-z
   Palm NW, 2014, CELL, V158, P1000, DOI 10.1016/j.cell.2014.08.006
   Palmela C, 2018, GUT, V67, P574, DOI 10.1136/gutjnl-2017-314903
   Prantera C, 2012, GASTROENTEROLOGY, V142, P473, DOI 10.1053/j.gastro.2011.11.032
   Roberts CL, 2010, GUT, V59, P1331, DOI 10.1136/gut.2009.195370
   Roggenbuck D, 2011, CLIN CHIM ACTA, V412, P718, DOI 10.1016/j.cca.2010.12.029
   RUTGEERTS P, 1994, NEW ENGL J MED, V331, P842, DOI 10.1056/NEJM199409293311304
   Ryan P, 2004, AM J GASTROENTEROL, V99, P1539, DOI 10.1111/j.1572-0241.2004.40103.x
   Schwardt O, 2011, BIOORGAN MED CHEM, V19, P6454, DOI 10.1016/j.bmc.2011.08.057
   Sendid B, 1996, CLIN DIAGN LAB IMMUN, V3, P219, DOI 10.1128/CDLI.3.2.219-226.1996
   Standaert-Vitse A, 2006, GASTROENTEROLOGY, V130, P1764, DOI 10.1053/j.gastro.2006.02.009
   Su JW, 2015, J DIGEST DIS, V16, P58, DOI 10.1111/1751-2980.12216
   Subramanian S, 2008, ANTIMICROB AGENTS CH, V52, P427, DOI 10.1128/AAC.00375-07
   Subramanian S, 2017, GUT, V66, P362, DOI 10.1136/gutjnl-2016-312673
   Subramanian S, 2016, INFLAMM BOWEL DIS, V22, P1902, DOI 10.1097/MIB.0000000000000803
   Townsend CM, 2019, COCHRANE DB SYST REV, DOI 10.1002/14651858.CD012730.pub2
   van Roeden SE, 2018, CLIN INFECT DIS, V66, P719, DOI 10.1093/cid/cix886
   Young M, 1998, GLYCOCONJUGATE J, V15, P815, DOI 10.1023/A:1006968117252
NR 36
TC 5
Z9 5
U1 1
U2 9
PU SPRINGER
PI DORDRECHT
PA VAN GODEWIJCKSTRAAT 30, 3311 GZ DORDRECHT, NETHERLANDS
SN 0163-2116
EI 1573-2568
J9 DIGEST DIS SCI
JI Dig. Dis. Sci.
PD AUG
PY 2021
VL 66
IS 8
BP 2700
EP 2711
DI 10.1007/s10620-020-06477-y
EA JUL 2020
PG 12
WC Gastroenterology & Hepatology
WE Science Citation Index Expanded (SCI-EXPANDED)
SC Gastroenterology & Hepatology
GA TR0YK
UT WOS:000549696600002
PM 32681228
OA Green Submitted
DA 2024-01-22
ER

PT J
AU Thayu, M
   Denson, LA
   Shults, J
   Zemel, BS
   Burnham, JM
   Baldassano, RN
   Howard, KM
   Ryan, A
   Leonard, MB
AF Thayu, Meena
   Denson, Lee A.
   Shults, Justine
   Zemel, Babette S.
   Burnham, Jon M.
   Baldassano, Robert N.
   Howard, Krista M.
   Ryan, Anne
   Leonard, Mary B.
TI Determinants of Changes in Linear Growth and Body Composition in
   Incident Pediatric Crohn's Disease
SO GASTROENTEROLOGY
LA English
DT Article
DE Crohn's Disease; Growth; Nutrition; Children
ID INFLAMMATORY-BOWEL-DISEASE; X-RAY ABSORPTIOMETRY; BONE-MINERAL DENSITY;
   RHEUMATOID CACHEXIA; METABOLIC FEATURES; INFLIXIMAB THERAPY; MUSCLE
   STRENGTH; GH RECEPTOR; CHILDREN; ENERGY
AB BACKGROUND & AIMS: Pediatric Crohn's disease (CD) is associated with growth, lean mass (LM), and fat mass (FM) deficits. This study assessed and identified determinants of changes in height and body composition in children with CD following. METHODS: Whole-body LM and FM were assessed using dual-energy x-ray absorptiometry in 78 CD subjects at diagnosis, 6, 12, and a median of 43 months (range, 24-63) later. Race- and sex-specific Z scores for lean mass (LM-ht-Z) and fat mass (FM-ht-Z) relative to height were derived using reference data in >900 controls. Serum cytokines and growth factors were measured, and quasi-least squares regression was used to identify determinants of changes in height and body composition. RESULTS: LM-ht-Z and FM-ht-Z (both P < .005) improved significantly after diagnosis; however, female patients had persistent LM deficits vs controls (-0.50 +/- 1.02, P < .05). Serum interleukin-6, tumor necrosis factor-alpha, and lipopolysaccharide binding protein decreased significantly (all P < .001). Greater increases in LM-ht-Z were associated with infliximab therapy (P < .05), increases in albumin (P < .001) and decreases in erythrocyte sedimentation rate (P < .05), interleukin-6 (P < .005), and lipopolysaccharide binding protein (P < .05). Greater increases in FM-ht-Z were associated with glucocorticoid, methotrexate, and infliximab therapy, and increases in albumin (P < .05) and growth hormone binding protein (P < .05). Overall, height-Z did not improve; however, greater increases in insulin-like growth factor-1 (P < .05) and decreases in tumor necrosis factor-alpha (P < .05), interleukin-6 (P < .05), and lipopolysaccharide binding protein (P < .05) levels were associated with increases in height-Z. CONCLUSIONS: Immune-mediated mechanisms contribute to growth and body composition deficits in CD. Therapies should target these deficits.
C1 [Thayu, Meena] Childrens Hosp Philadelphia, Div Gastroenterol Hepatol & Nutr, Dept Pediat, Philadelphia, PA 19104 USA.
   [Thayu, Meena; Shults, Justine; Burnham, Jon M.; Leonard, Mary B.] Univ Penn, Sch Med, Ctr Clin Epidemiol & Biostat, Philadelphia, PA 19104 USA.
   [Denson, Lee A.; Ryan, Anne] Cincinnati Childrens Hosp, Med Ctr, Dept Pediat, Cincinnati, OH USA.
C3 University of Pennsylvania; Pennsylvania Medicine; Childrens Hospital of
   Philadelphia; University of Pennsylvania; Cincinnati Children's Hospital
   Medical Center
RP Thayu, M (通讯作者)，Childrens Hosp Philadelphia, Div Gastroenterol Hepatol & Nutr, Dept Pediat, 34th & Civ Ctr Blvd, Philadelphia, PA 19104 USA.
EM thayu@email.chop.edu
RI Zemel, Babette S./D-1117-2009; Zemel, Babette/JDV-5959-2023
OI Zemel, Babette S./0000-0002-6164-7348; Leonard, Mary/0000-0002-8972-6582
FU National Institutes of Health [R01DK60030, K23 DK082012, K24 DK076808,
   R01 DK068164]; North American Society for Pediatric Gastroenterology,
   Hepatology, and Nutrition; Crohn's and Colitis Foundation of America;
   Children's Hospital of Philadelphia Clinical Translational Research
   Center [UL1 RR024134]
FX National Institutes of Health R01DK60030, K23 DK082012, K24 DK076808,
   and R01 DK068164; North American Society for Pediatric Gastroenterology,
   Hepatology, and Nutrition; Crohn's and Colitis Foundation of America,
   and The Children's Hospital of Philadelphia Clinical Translational
   Research Center UL1 RR024134.
CR Alele J, 1998, ENDOCRINOLOGY, V139, P1927, DOI 10.1210/en.139.4.1927
   Andres PG, 1999, GASTROENTEROL CLIN N, V28, P255, DOI 10.1016/S0889-8553(05)70056-X
   Azcue M, 1997, GUT, V41, P203, DOI 10.1136/gut.41.2.203
   Boot AM, 1998, GUT, V42, P188, DOI 10.1136/gut.42.2.188
   Burnham JM, 2005, AM J CLIN NUTR, V82, P413, DOI 10.1093/ajcn/82.2.413
   Burnham JM, 2004, J BONE MINER RES, V19, P1961, DOI 10.1359/JBMR.040908
   Capristo E, 1998, J INTERN MED, V243, P339
   Capristo E, 1998, AM J GASTROENTEROL, V93, P2411, DOI 10.1016/S0002-9270(98)00577-2
   COLE TJ, 1990, EUR J CLIN NUTR, V44, P45
   Denson L, 2002, GASTROENTEROLOGY, V122, pA42
   Dubner SE, 2009, GASTROENTEROLOGY, V136, P123, DOI 10.1053/j.gastro.2008.09.072
   Ellis KJ, 1997, AM J CLIN NUTR, V66, P1323, DOI 10.1093/ajcn/66.6.1323
   Ellis KJ, 2000, ANN NY ACAD SCI, V904, P374
   Fisker S, 2004, EUR J ENDOCRINOL, V150, P773, DOI 10.1530/eje.0.1500773
   Foster BJ, 2004, AM J CLIN NUTR, V80, P1334, DOI 10.1093/ajcn/80.5.1334
   Geerling BJ, 1999, EUR J CLIN NUTR, V53, P479, DOI 10.1038/sj.ejcn.1600780
   Goulding A, 1996, AM J CLIN NUTR, V64, P546, DOI 10.1093/ajcn/64.4.546
   Haderslev KV, 2003, AM J CLIN NUTR, V78, P78, DOI 10.1093/ajcn/78.1.78
   HYAMS JS, 1991, J PEDIATR GASTR NUTR, V12, P439, DOI 10.1097/00005176-199105000-00005
   Jahnsen J, 2003, AM J GASTROENTEROL, V98, P1556, DOI [10.1016/S0002-9270(03)00302-2, 10.1111/j.1572-0241.2003.07520.x]
   Klover P, 2007, ENDOCRINOLOGY, V148, P1489, DOI 10.1210/en.2006-1431
   Langen RCJ, 2002, AM J PHYSIOL-CELL PH, V283, pC714, DOI 10.1152/ajpcell.00418.2001
   Langen RCJ, 2001, FASEB J, V15, P1169, DOI 10.1096/fj.00-0463
   Lee N, 2009, J BONE MINER METAB, V27, P456, DOI 10.1007/s00774-009-0059-5
   Lelbach A, 2001, J HEPATOL, V35, P558, DOI 10.1016/S0168-8278(01)00170-2
   Lloyd T, 1998, ARCH PEDIAT ADOL MED, V152, P998
   Mingrone G, 1998, AM J CLIN NUTR, V67, P118, DOI 10.1093/ajcn/67.1.118
   MORRIS NN, 1980, J YOUTH ADOLESCENCE, P271
   Ogden CL, 2002, PEDIATRICS, V109, P45, DOI 10.1542/peds.109.1.45
   OGLE GD, 1995, AM J CLIN NUTR, V61, P746, DOI 10.1093/ajcn/61.4.746
   Ohlsson C, 2009, ENDOCR REV, V30, P494, DOI 10.1210/er.2009-0010
   Pasternak BA, 2010, INFLAMM BOWEL DIS, V16, P856, DOI 10.1002/ibd.21132
   Pfefferkorn M, 2009, J PEDIATR GASTR NUTR, V48, P168, DOI 10.1097/MPG.0b013e318175ca7f
   Rall LC, 2004, RHEUMATOLOGY, V43, P1219, DOI 10.1093/rheumatology/keh321
   Rocha R, 2009, BRIT J NUTR, V101, P676, DOI 10.1017/S0007114508032224
   ROUBENOFF R, 1991, NUTR REV, V49, P163, DOI 10.1111/j.1753-4887.1991.tb03013.x
   ROUBENOFF R, 1992, J RHEUMATOL, V19, P1505
   Satsangi J, 2006, GUT, V55, P749, DOI 10.1136/gut.2005.082909
   Sawczenko A, 2005, P NATL ACAD SCI USA, V102, P13260, DOI 10.1073/pnas.0503589102
   Schneeweiss B, 1999, J NUTR, V129, P844, DOI 10.1093/jn/129.4.844
   Schneider SM, 2008, INFLAMM BOWEL DIS, V14, P1562, DOI 10.1002/ibd.20504
   Schonau E, 1996, HORM RES, V45, P63, DOI 10.1159/000184834
   Shults J, 2007, STATA J, V7, P147, DOI 10.1177/1536867X0700700201
   Stewart CEH, 2004, J CELL PHYSIOL, V198, P237, DOI 10.1002/jcp.10387
   Sylvester FA, 2009, CLIN GASTROENTEROL H, V7, P452, DOI 10.1016/j.cgh.2008.12.017
   Tanner JM., 1962, GROWTH ADOLESCENCE
   Thayu M, 2008, CLIN GASTROENTEROL H, V6, P1378, DOI 10.1016/j.cgh.2008.07.010
   Thoyu M, 2007, INFLAMM BOWEL DIS, V13, P1121, DOI 10.1002/ibd.20149
   Walters TD, 2007, INFLAMM BOWEL DIS, V13, P424, DOI 10.1002/ibd.20069
   Wang XD, 2008, MOL ENDOCRINOL, V22, P1427, DOI 10.1210/me.2007-0561
NR 50
TC 82
Z9 85
U1 1
U2 7
PU W B SAUNDERS CO-ELSEVIER INC
PI PHILADELPHIA
PA 1600 JOHN F KENNEDY BOULEVARD, STE 1800, PHILADELPHIA, PA 19103-2899 USA
SN 0016-5085
EI 1528-0012
J9 GASTROENTEROLOGY
JI Gastroenterology
PD AUG
PY 2010
VL 139
IS 2
BP 430
EP 438
DI 10.1053/j.gastro.2010.04.044
PG 9
WC Gastroenterology & Hepatology
WE Science Citation Index Expanded (SCI-EXPANDED)
SC Gastroenterology & Hepatology
GA 633DG
UT WOS:000280479100014
PM 20417635
OA Green Accepted
DA 2024-01-22
ER

PT J
AU Hirayama, H
   Morita, Y
   Imai, T
   Takahashi, K
   Yoshida, A
   Bamba, S
   Inatomi, O
   Andoh, A
AF Hirayama, Hisashi
   Morita, Yasuhiro
   Imai, Takayuki
   Takahashi, Kenichiro
   Yoshida, Atsushi
   Bamba, Shigeki
   Inatomi, Osamu
   Andoh, Akira
TI Ustekinumab trough levels predicting laboratory and endoscopic remission
   in patients with Crohn's disease
SO BMC GASTROENTEROLOGY
LA English
DT Article
DE Ustekinumab; Therapeutic drug monitoring; Enteroscopy
ID MAINTENANCE THERAPY; INDUCTION; VALIDATION; INDEX
AB Backgrounds Optimal concentration of ustekinumab (UST) predicting endoscopic remission has not been fully investigated in Crohn's disease (CD). We aimed to identify the optimal UST trough levels predicting clinical, laboratory and endoscopic remission in CD patients. Methods Twenty-eight patients with CD were enrolled and investigated (27 patients by enteroscopy and 1 by colonoscopy). The endoscopic activity was assessed using the scoring system that applied the Rutgeerts score to observed intestine. Serum UST trough levels and anti-UST antibodies (AUAs) levels were determined by in-house immunoassays. Results Endoscopic activity was negatively correlated with serum UST trough levels (Spearman's rank correlation coefficient (rho) = - 0.66, P = 0.0001) and serum albumin levels (rho = - 0.60, P = 0.0007). The endoscopic activity was positively and significantly correlated with CRP (rho = 0.59, P = 0.0009) and ESR (rho = 0.44, P = 0.033). There was no significant association between the endoscopic score and AUA levels and/or Crohn's disease activity index (CDAI). Serum UST trough levels and albumin levels were significantly higher in the endoscopic remission group (scores of 0 and 1) than in the non-endoscopic remission group (UST trough, mean 3.3 vs. 1.8 mu g/mL). No significant difference was observed in AUAs between the endoscopic remission and non-remission groups. Receiver operation curve (ROC) analysis revealed that the optimal cutoff value of UST trough levels predicting normal CRP and serum albumin levels was 1.7 mu g/mL for each, and the optimal cutoff value predicting endoscopic remission was 2.0 mu g/mL (AUC: 0.80, 95% CI 0.64-0.96). Conclusion Achievement of endoscopic remission requires higher UST trough levels than required for normalization of CRP and serum albumin levels.
C1 [Hirayama, Hisashi; Morita, Yasuhiro; Imai, Takayuki; Takahashi, Kenichiro; Bamba, Shigeki; Inatomi, Osamu; Andoh, Akira] Shiga Univ Med Sci, Dept Med, Otsu, Shiga 5202192, Japan.
   [Yoshida, Atsushi] Ofuna Chuo Hosp, Ctr Gastroenterol & Inflammatory Bowel Dis, Kamakura, Kanagawa, Japan.
C3 Shiga University of Medical Science
RP Andoh, A (通讯作者)，Shiga Univ Med Sci, Dept Med, Otsu, Shiga 5202192, Japan.
EM andoh@belle.shiga-med.ac.jp
FU Japan Agency for Medical Research and Development (AMED)
   [JP20gm1010008h9904]; Ministry of Education, Culture, Sports, Science,
   and Technology of Japan [18K08002]; Health and Labor Sciences Research
   Grants for Research on Intractable Diseases from the Ministry of Health,
   Labor and Welfare of Japan [20FC1037]; Grants-in-Aid for Scientific
   Research [18K08002] Funding Source: KAKEN
FX This work was supported by the Japan Agency for Medical Research and
   Development (AMED) under grant number JP20gm1010008h9904 (AA), and in
   part by a Grants-in-Aid for Scientific Research from the Ministry of
   Education, Culture, Sports, Science, and Technology of Japan under grant
   number 18K08002(AA), and in part by Health and Labor Sciences Research
   Grants for Research on Intractable Diseases from the Ministry of Health,
   Labor and Welfare of Japan under grant number 20FC1037 (AA).
CR Adedokun OJ, 2018, GASTROENTEROLOGY, V154, P1660, DOI 10.1053/j.gastro.2018.01.043
   Battat R, 2017, CLIN GASTROENTEROL H, V15, P1427, DOI 10.1016/j.cgh.2017.03.032
   Baumgart DC, 2012, LANCET, V380, P1590, DOI 10.1016/S0140-6736(12)60026-9
   BEST WR, 1979, GASTROENTEROLOGY, V77, P843
   Cholapranee A, 2017, ALIMENT PHARM THER, V45, P1291, DOI 10.1111/apt.14030
   Dalal RS, 2022, CLIN GASTROENTEROL H, V20, P2399, DOI 10.1016/j.cgh.2021.03.028
   Daperno M, 2004, GASTROINTEST ENDOSC, V60, P505, DOI 10.1016/S0016-5107(04)01878-4
   Feagan BG, 2016, NEW ENGL J MED, V375, P1946, DOI 10.1056/NEJMoa1602773
   Hanauer SB, 2020, J CROHNS COLITIS, V14, P23, DOI 10.1093/ecco-jcc/jjz110
   Imaeda H, 2014, J GASTROENTEROL, V49, P674, DOI 10.1007/s00535-013-0829-7
   Kaser A, 2010, ANNU REV IMMUNOL, V28, P573, DOI 10.1146/annurev-immunol-030409-101225
   Khanna R, 2015, COCHRANE DB SYST REV, DOI 10.1002/14651858.CD007572.pub2
   Langrish CL, 2004, IMMUNOL REV, V202, P96, DOI 10.1111/j.0105-2896.2004.00214.x
   Luo JQ, 2010, J MOL BIOL, V402, P797, DOI 10.1016/j.jmb.2010.07.046
   MARY JY, 1989, GUT, V30, P983, DOI 10.1136/gut.30.7.983
   Morita Y, 2020, J GASTROEN HEPATOL, V35, P1163, DOI 10.1111/jgh.14962
   Nakase H, 2021, J GASTROENTEROL, V56, P489, DOI 10.1007/s00535-021-01784-1
   Neurath MF, 2019, CYTOKINE GROWTH F R, V45, P1, DOI 10.1016/j.cytogfr.2018.12.002
   Papamichael K, 2019, CLIN GASTROENTEROL H, V17, P1655, DOI 10.1016/j.cgh.2019.03.037
   Peyrin-Biroulet L, 2010, AM J GASTROENTEROL, V105, P289, DOI 10.1038/ajg.2009.579
   Restellini S, 2021, J CLIN MED, V10, DOI 10.3390/jcm10061242
   Restellini S, 2018, INFLAMM BOWEL DIS, V24, P2165, DOI 10.1093/ibd/izy134
   RUTGEERTS P, 1990, GASTROENTEROLOGY, V99, P956, DOI 10.1016/0016-5085(90)90613-6
   Rutgeerts P, 2018, GASTROENTEROLOGY, V155, P1045, DOI 10.1053/j.gastro.2018.06.035
   Sandborn WJ, 2008, GASTROENTEROLOGY, V135, P1130, DOI 10.1053/j.gastro.2008.07.014
   Sandborn WJ, 2022, CLIN GASTROENTEROL H, V20, P578, DOI 10.1016/j.cgh.2021.02.025
   Sandborn WJ, 2012, NEW ENGL J MED, V367, P1519, DOI 10.1056/NEJMoa1203572
   Sands BE, 2019, NEW ENGL J MED, V381, P1201, DOI 10.1056/NEJMoa1900750
   Soffer S, 2021, GASTROENTEROLOGY, V161, P1073, DOI 10.1053/j.gastro.2020.12.052
   Soufflet N, 2019, CLIN GASTROENTEROL H, V17, P2610, DOI 10.1016/j.cgh.2019.02.042
   State M, 2021, WORLD J GASTROENTERO, V27, P1828, DOI 10.3748/wjg.v27.i16.1828
   Takenaka K, 2021, ALIMENT PHARM THER, V54, P1052, DOI 10.1111/apt.16551
   Verstockt B, 2019, J CROHNS COLITIS, V13, P864, DOI 10.1093/ecco-jcc/jjz008
NR 33
TC 5
Z9 5
U1 0
U2 1
PU BMC
PI LONDON
PA CAMPUS, 4 CRINAN ST, LONDON N1 9XW, ENGLAND
EI 1471-230X
J9 BMC GASTROENTEROL
JI BMC Gastroenterol.
PD APR 21
PY 2022
VL 22
IS 1
AR 195
DI 10.1186/s12876-022-02271-4
PG 9
WC Gastroenterology & Hepatology
WE Science Citation Index Expanded (SCI-EXPANDED)
SC Gastroenterology & Hepatology
GA 0P9YM
UT WOS:000784583100005
PM 35448957
OA Green Published, Green Submitted, gold
DA 2024-01-22
ER

PT J
AU Truong, A
   Zaghiyan, KN
   Mirocha, J
   Melmed, GY
   McGovern, DPB
   Syal, G
   Ha, CY
   Targan, SR
   Fleshner, PR
AF Truong, Adam
   Zaghiyan, Karen N.
   Mirocha, James
   Melmed, Gil Y.
   McGovern, Dermot P. B.
   Syal, Gaurav
   Ha, Christina Y.
   Targan, Stephan R.
   Fleshner, Phillip R.
TI Antitumour necrosis factor therapy is associated with de novo Crohn's
   disease after ileal pouch-anal anastomosis
SO COLORECTAL DISEASE
LA English
DT Article
DE anti-TNF; de novo Crohn's disease; IBD; IPAA; ulcerative colitis
ID ULCERATIVE-COLITIS; RESTORATIVE PROCTOCOLECTOMY; FAMILY-HISTORY; RESCUE
   THERAPY; INCREASED RISK; HEAL POUCH; INDETERMINATE; INFLIXIMAB;
   COMPLICATIONS; MICROBIOTA
AB Aim Tumour necrosis factor inhibitors (TNFi) have revolutionized the management of moderate to severe ulcerative colitis (UC) since their approval for UC in 2005. However, many patients ultimately require surgery with ileal pouch-anal anastomosis (IPAA). Development of de novo Crohn's disease (CD) following IPAA is an increasingly common and devastating complication, sometimes progressing to pouch failure. The aim of this study was to evaluate the association of preoperative TNFi exposure and the development of de novo CD after IPAA. Method A prospective single-centre inflammatory bowel disease (IBD) registry was searched for consecutive patients with UC undergoing IPAA during a 25-year period ending July 2018. Patients with preoperative CD or IBD-unclassified were excluded. De novo CD was diagnosed upon endoscopic evidence of five or more mucosal ulcers proximal to the ileal pouch any time after surgery and/or pouch fistula occurring more than three months after ileostomy closure. Results The study cohort consisted of 400 patients with a median follow-up of 44.0 (IQR 11-113) months. Sixty-two (16%) patients developed de novo CD 28.0 (IQR 6-67) months following ileostomy closure. Survival analysis of TNFi era patients revealed a significant increase in de novo CD risk in those with preoperative TNFi exposure. Multivariable proportional hazards modelling revealed two independent predictors for de novo CD development: older age was protective (HR 0.89 per 5-year increase; P = 0.009) and preoperative TNFi exposure was hazardous (HR 2.10; P = 0.011). Conclusion This prospective study is the first to suggest an association between preoperative TNFi exposure and the development of de novo CD.
C1 [Truong, Adam; Zaghiyan, Karen N.; Fleshner, Phillip R.] Cedars Sinai Med Ctr, Div Colorectal Surg, Los Angeles, CA 90048 USA.
   [Mirocha, James] Cedars Sinai Med Ctr, Dept Biostat, Los Angeles, CA USA.
   [Melmed, Gil Y.; McGovern, Dermot P. B.; Syal, Gaurav; Ha, Christina Y.; Targan, Stephan R.] Cedars Sinai Med Ctr, Dept Gastroenterol, Widjaja Fdn, Inflammatory Bowel & Immunobiol Res Inst, Los Angeles, CA USA.
C3 Cedars Sinai Medical Center; Cedars Sinai Medical Center; Cedars Sinai
   Medical Center
RP Fleshner, PR (通讯作者)，8737 Beverly Blvd,Suite 101, Los Angeles, CA 90048 USA.
EM Pfleshner@aol.com
RI Ha, C/GZL-9046-2022; Truong, Adam/ITV-0130-2023
OI Melmed, Gil/0000-0002-2591-5165; McGovern, Dermot/0000-0001-5621-759X
FU Cedars-Sinai MIRIAD IBD Biobank; Widjaja Foundation Inflammatory Bowel
   and Immunobiology Research Institute, National Institute of Diabetes and
   Digestive and Kidney Disease [P01DK046763, U01DK062413]; Leona M. and
   Harry B. Helmsley Charitable Trust [2014PG-IBD014]; National Centre for
   Advancing Translational Sciences (NCATS) [UL1TR001881]
FX This study was supported by the Cedars -Sinai MIRIAD IBD Biobank. The
   MIRIAD IBD Biobank is supported by the Widjaja Foundation Inflammatory
   Bowel and Immunobiology Research Institute, National Institute of
   Diabetes and Digestive and Kidney Disease Grants P01DK046763 and
   U01DK062413, and The Leona M. and Harry B. Helmsley Charitable Trust
   Grant 2014PG-IBD014. Statistical support supported in part by the
   National Centre for Advancing Translational Sciences (NCATS) Grant
   UL1TR001881.
CR Alexander F, 2003, J PEDIATR SURG, V38, P78, DOI 10.1053/jpsu.2003.50015
   Braveman JM, 2004, DIS COLON RECTUM, V47, P1613, DOI 10.1007/s10350-004-0645-5
   Busquets D, 2015, J CROHNS COLITIS, V9, P899, DOI 10.1093/ecco-jcc/jjv119
   Dayton MT, 2002, ARCH SURG-CHICAGO, V137, P690, DOI 10.1001/archsurg.137.6.690
   Fazio VW, 2003, ANN SURG, V238, P605, DOI 10.1097/01.sla.0000090940.39838.6a
   Gustavsson A, 2010, ALIMENT PHARM THER, V32, P984, DOI 10.1111/j.1365-2036.2010.04435.x
   Hahnloser D, 2007, BRIT J SURG, V94, P333, DOI 10.1002/bjs.5464
   Hui T, 2005, DIS COLON RECTUM, V48, P1254, DOI 10.1007/s10350-005-0013-0
   Järnerot G, 2005, GASTROENTEROLOGY, V128, P1805, DOI 10.1053/j.gastro.2005.03.003
   Kaminski JP, 2016, AM SURGEON, V82, P989
   Koh SZ, 2016, INFLAMM BOWEL DIS, V22, P1397, DOI 10.1097/MIB.0000000000000744
   Li Yue, 2012, Curr Gastroenterol Rep, V14, P406, DOI 10.1007/s11894-012-0282-4
   Lightner AL, 2017, DIS COLON RECTUM, V60, P1201, DOI 10.1097/DCR.0000000000000918
   Magnusson MK, 2016, J CROHNS COLITIS, V10, P943, DOI 10.1093/ecco-jcc/jjw051
   Melmed GY, 2008, DIS COLON RECTUM, V51, P100, DOI 10.1007/s10350-007-9158-3
   Melton GB, 2010, COLORECTAL DIS, V12, P1026, DOI 10.1111/j.1463-1318.2009.02014.x
   Melton GB, 2008, ANN SURG, V248, P608, DOI [10.1097/SLA.0b013e318187ed64, 10.1097/SLA.0b013e3181883cd2]
   Robbins L, 2017, J CROHNS COLITIS, V11, P77, DOI 10.1093/ecco-jcc/jjw134
   Rutgeerts P, 2005, NEW ENGL J MED, V353, P2462, DOI 10.1056/NEJMoa050516
   Sandborn WJ, 2009, GASTROENTEROLOGY, V137, P1250, DOI 10.1053/j.gastro.2009.06.061
   Sands BE, 2001, INFLAMM BOWEL DIS, V7, P83, DOI 10.1097/00054725-200105000-00001
   Shen B, 2006, CLIN GASTROENTEROL H, V4, P81, DOI 10.1016/j.cgh.2005.10.004
   Shen B, 2009, INFLAMM BOWEL DIS, V15, P163, DOI 10.1002/ibd.20646
   Silverberg MS, 2005, CAN J GASTROENTEROL, V19, p5A, DOI 10.1155/2005/269076
   Tulchinsky H, 2003, ANN SURG, V238, P229, DOI 10.1097/01.sla.0000082121.84763.4c
   Zittan E, 2016, INFLAMM BOWEL DIS, V22, P2442, DOI 10.1097/MIB.0000000000000919
NR 26
TC 3
Z9 3
U1 0
U2 1
PU WILEY
PI HOBOKEN
PA 111 RIVER ST, HOBOKEN 07030-5774, NJ USA
SN 1462-8910
EI 1463-1318
J9 COLORECTAL DIS
JI Colorectal Dis.
PD SEP
PY 2021
VL 23
IS 9
BP 2416
EP 2424
DI 10.1111/codi.15772
EA JUL 2021
PG 9
WC Gastroenterology & Hepatology; Surgery
WE Science Citation Index Expanded (SCI-EXPANDED)
SC Gastroenterology & Hepatology; Surgery
GA UP2HV
UT WOS:000674050100001
PM 34157179
OA Green Accepted
DA 2024-01-22
ER

PT J
AU van Haaften, WT
   Blokzijl, T
   Hofker, HS
   Olinga, P
   Dijkstra, G
   Bank, RA
   Boersema, M
AF van Haaften, Wouter Tobias
   Blokzijl, Tjasso
   Hofker, Hendrik Sijbrand
   Olinga, Peter
   Dijkstra, Gerard
   Bank, Ruud A.
   Boersema, Miriam
TI Intestinal stenosis in Crohn's disease shows a generalized upregulation
   of genes involved in collagen metabolism and recognition that could
   serve as novel anti-fibrotic drug targets
SO THERAPEUTIC ADVANCES IN GASTROENTEROLOGY
LA English
DT Article
DE anti-fibrotic drugs; Crohn's disease; intestinal fibrosis
ID INFLAMMATORY-BOWEL-DISEASE; DOMAIN RECEPTOR 1; SHOCK-PROTEIN 47;
   ENDOPLASMIC-RETICULUM STRESS; PULMONARY-FIBROSIS; LYSYL OXIDASE; MATRIX
   METALLOPROTEINASES; INTERSTITIAL FIBROSIS; MOLECULAR CHAPERONE;
   CROSS-LINKING
AB Background and Aims: Crohn's disease (CD) can be complicated by intestinal fibrosis. Pharmacological therapies against intestinal fibrosis are not available. The aim of this study was to determine whether pathways involved in collagen metabolism are upregulated in intestinal fibrosis, and to discuss which drugs might be suitable to inhibit excessive extracellular matrix formation targeting these pathways. Methods: Human fibrotic and non-fibrotic terminal ileum was obtained from patients with CD undergoing ileocecal resection due to stenosis. Genes involved in collagen metabolism were analyzed using a microfluidic low-density TaqMan array. A literature search was performed to find potential anti-fibrotic drugs that target proteins/enzymes involved in collagen synthesis, its degradation and its recognition. Results: mRNA expression of collagen type I (COL1A1, 0.76 +/- 0.28versus37.82 +/- 49.85,p = 0.02) and III (COL3A1, 2.01 +/- 2.61versus68.65 +/- 84.07,p = 0.02) was increased in fibrotic CD compared with non-fibrotic CD. mRNA expression of proteins involved in both intra- and extracellular post-translational modification of collagens (prolyl- and lysyl hydroxylases, lysyl oxidases, chaperones), collagen-degrading enzymes (MMPs and cathepsin-K), and collagen receptors were upregulated in the fibrosis-affected part. A literature search on the upregulated genes revealed several potential anti-fibrotic drugs. Conclusion: Expression of genes involved in collagen metabolism in intestinal fibrosis affected terminal ileum of patients with CD reveals a plethora of drug targets. Inhibition of post-translational modification and altering collagen metabolism might attenuate fibrosis formation in the intestine in CD. Which compound has the highest potential depends on a combination anti-fibrotic efficacy and safety, especially since some of the enzymes play key roles in the physiology of collagen.
C1 [van Haaften, Wouter Tobias; Olinga, Peter; Boersema, Miriam] Univ Groningen, Dept Pharmaceut Technol & Biopharm, Ant Deusinglaan 1, NL-9713 AV Groningen, Netherlands.
   [van Haaften, Wouter Tobias; Dijkstra, Gerard] Univ Groningen, Univ Med Ctr Groningen, Dept Gastroenterol & Hepatol, Groningen, Netherlands.
   [Blokzijl, Tjasso] Univ Groningen, Dept Lab Med, Univ Med Ctr Groningen, Groningen, Netherlands.
   [Hofker, Hendrik Sijbrand] Univ Groningen, Dept Surg, Univ Med Ctr Groningen, Groningen, Netherlands.
   [Bank, Ruud A.] Univ Groningen, Dept Pathol & Med Biol, Univ Med Ctr Groningen, Groningen, Netherlands.
C3 University of Groningen; University of Groningen; University of
   Groningen; University of Groningen; University of Groningen
RP Olinga, P (通讯作者)，Univ Groningen, Dept Pharmaceut Technol & Biopharm, Ant Deusinglaan 1, NL-9713 AV Groningen, Netherlands.
EM p.olinga@rug.nl
OI /0000-0003-4563-7462; Olinga, Peter/0000-0003-4855-8452
CR Afik R, 2016, J EXP MED, V213, P2315, DOI 10.1084/jem.20151193
   ALLAN A, 1989, GUT, V30, P627, DOI 10.1136/gut.30.5.627
   Baicu CF, 2012, AM J PHYSIOL-HEART C, V303, pH234, DOI 10.1152/ajpheart.00227.2012
   Bantscheff M, 2007, NAT BIOTECHNOL, V25, P1035, DOI 10.1038/nbt1328
   Baron TH, 2009, COLONOSCOPY PRINCIPL, P689
   Barry-Hamilton V, 2010, NAT MED, V16, P1009, DOI 10.1038/nm.2208
   Baugh MD, 1999, GASTROENTEROLOGY, V117, P814, DOI 10.1016/S0016-5085(99)70339-2
   Bettenworth D, 2016, INFLAMM BOWEL DIS, V22, P241, DOI 10.1097/MIB.0000000000000598
   Bettenworth D, 2014, FIBROGENESIS TISSUE, V7, DOI 10.1186/1755-1536-7-5
   Breynaert C, 2016, J CROHNS COLITIS, V10, P1336, DOI 10.1093/ecco-jcc/jjw101
   Carafoli F, 2012, STRUCTURE, V20, P688, DOI 10.1016/j.str.2012.02.011
   Chakraborty C, 2017, MOL THER-NUCL ACIDS, V8, P132, DOI 10.1016/j.omtn.2017.06.005
   CHANG AY, 1982, INT J BIOCHEM, V14, P691, DOI 10.1016/0020-711X(82)90002-7
   Cosgrove D, 2018, KIDNEY INT, V94, P303, DOI 10.1016/j.kint.2018.02.024
   Cosnes J, 2012, GUT, V61, P1140, DOI 10.1136/gutjnl-2011-301971
   Danese S, 2018, GASTROENTEROLOGY, V155, P76, DOI 10.1053/j.gastro.2018.03.032
   Day E, 2008, EUR J PHARMACOL, V599, P44, DOI 10.1016/j.ejphar.2008.10.014
   de Bruyn JR, 2015, J CROHNS COLITIS, V9, P966, DOI 10.1093/ecco-jcc/jjv133
   de Bruyn M, 2017, NAT COMMUN, V8, DOI 10.1038/ncomms15384
   de Bruyn M, 2015, J CROHNS COLITIS, V9, P1079, DOI 10.1093/ecco-jcc/jjv148
   Dong H, 2017, ONCOLOGIST, V22
   Erler JT, 2006, NATURE, V440, P1222, DOI 10.1038/nature04695
   Fishbein TM, 2003, GASTROENTEROLOGY, V124, P1615, DOI 10.1016/S0016-5085(03)00375-5
   Franklin TJ, 2001, BIOCHEM J, V353, P333, DOI 10.1042/bj3530333
   FRIZELL E, 1994, GASTROENTEROLOGY, V107, P492, DOI 10.1016/0016-5085(94)90176-7
   Gao MS, 2013, J MED CHEM, V56, P3281, DOI 10.1021/jm301824k
   Gjaltema RAF, 2017, CRIT REV BIOCHEM MOL, V52, P74, DOI 10.1080/10409238.2016.1269716
   Gjaltema RAF, 2016, P NATL ACAD SCI USA, V113, P7142, DOI 10.1073/pnas.1600074113
   Goffin L, 2016, INFLAMM BOWEL DIS, V22, P2041, DOI 10.1097/MIB.0000000000000863
   GRAHAM MF, 1988, GASTROENTEROLOGY, V94, P257, DOI 10.1016/0016-5085(88)90411-8
   Groulx JF, 2011, MATRIX BIOL, V30, P195, DOI 10.1016/j.matbio.2011.03.002
   Guignabert C, 2016, J CLIN INVEST, V126, P3207, DOI 10.1172/JCI86249
   Hamama S, 2012, RADIOTHER ONCOL, V105, P305, DOI 10.1016/j.radonc.2012.08.023
   Harrison SA, 2018, GASTROENTEROLOGY, V155, P1140, DOI 10.1053/j.gastro.2018.07.006
   Hausmann M, 2013, INFLAMM BOWEL DIS, V19, P2302, DOI 10.1097/MIB.0b013e3182a6a0f3
   Hill CR, 2014, CLIN PHARMACOKINET, V53, P741, DOI 10.1007/s40262-014-0153-2
   Holvoet T, 2017, GASTROENTEROLOGY, V153, P1054, DOI 10.1053/j.gastro.2017.06.013
   Honzawa Y, 2014, GUT, V63, P1902, DOI 10.1136/gutjnl-2013-305632
   Honzawa Y, 2011, GASTROENTEROLOGY, V140, pS493
   Honzawa Y, 2010, INFLAMM BOWEL DIS, V16, P2004, DOI [10.1002/ibd.21243, 10.1002/ibd.21588]
   Horowitz JC, 2019, PHYSIOLOGY, V34, P43, DOI 10.1152/physiol.00033.2018
   Hou GP, 2001, J CLIN INVEST, V107, P727, DOI 10.1172/JCI10720
   Hutchinson JH, 2017, ACS MED CHEM LETT, V8, P423, DOI 10.1021/acsmedchemlett.7b00014
   Ikenaga N, 2017, GUT, V66, P1697, DOI 10.1136/gutjnl-2016-312473
   Ito S, 2017, J BIOL CHEM, V292, P20076, DOI 10.1074/jbc.M117.815936
   Johnson LA, 2013, INFLAMM BOWEL DIS, V19, P891, DOI 10.1097/MIB.0b013e3182813297
   Kallander LS, 2018, ACS MED CHEM LETT, V9, P736, DOI 10.1021/acsmedchemlett.8b00173
   Karsdal MA, 2013, ASSAY DRUG DEV TECHN, V11, P70, DOI 10.1089/adt.2012.474
   Kawasaki K, 2015, J BIOL CHEM, V290, P3639, DOI 10.1074/jbc.M114.592139
   Kim HS, 2001, J AM SOC NEPHROL, V12, P736, DOI 10.1681/ASN.V124736
   Kim HG, 2013, ACS CHEM BIOL, V8, P2145, DOI 10.1021/cb400430t
   Kitamura H, 2011, BIOCHEM BIOPH RES CO, V404, P599, DOI 10.1016/j.bbrc.2010.12.006
   Lawrance IC, 2001, INFLAMM BOWEL DIS, V7, P16, DOI 10.1097/00054725-200102000-00003
   Leeb SN, 2004, AM J GASTROENTEROL, V99, P335, DOI 10.1111/j.1572-0241.2004.04044.x
   Leitinger B, 2011, ANNU REV CELL DEV BI, V27, P265, DOI 10.1146/annurev-cellbio-092910-154013
   Levental KR, 2009, CELL, V139, P891, DOI 10.1016/j.cell.2009.10.027
   Liang X, 2017, J INVEST DERMATOL, V137, P2326, DOI 10.1016/j.jid.2017.06.029
   Louis E, 2003, GUT, V52, P552, DOI 10.1136/gut.52.4.552
   Louis E, 2001, GUT, V49, P777, DOI 10.1136/gut.49.6.777
   Manojlovic Z, 2013, PLOS ONE, V8, DOI 10.1371/journal.pone.0065897
   Martinez FJ, 2017, NAT REV DIS PRIMERS, V3, DOI 10.1038/nrdp.2017.74
   Maurer JJ, 2015, PLOS ONE, V10, DOI 10.1371/journal.pone.0128937
   McSharry K, 2011, ALIMENT PHARM THER, V34, P1282, DOI 10.1111/j.1365-2036.2011.04873.x
   Meier JKH, 2011, INFLAMM BOWEL DIS, V17, P202, DOI 10.1002/ibd.21344
   Min X, 2018, MED SCI MONITOR, V24, P4592, DOI 10.12659/MSM.908652
   Mohammadalipour A, 2017, IMMUNOPHARM IMMUNOT, V39, P19, DOI 10.1080/08923973.2016.1263860
   Muir AJ, 2019, HEPATOLOGY, V69, P684, DOI 10.1002/hep.30237
   Myllyharju J, 2004, TRENDS GENET, V20, P33, DOI 10.1016/j.tig.2003.11.004
   Nagano J, 2006, EUR RESPIR J, V27, P460, DOI 10.1183/09031936.06.00070705
   Nakase H, 2010, ALIMENT PHARM THER, V31, P927, DOI 10.1111/j.1365-2036.2010.04240.x
   Obata Y, 2012, ACTA BIOMATER, V8, P2688, DOI 10.1016/j.actbio.2012.03.050
   Oberbauer R, 2016, CLIN J AM SOC NEPHRO, V11, P2110, DOI 10.2215/CJN.09770916
   Olaso E, 2001, J CLIN INVEST, V108, P1369, DOI 10.1172/JCI12373
   Otsuka M, 2017, EXP LUNG RES, V43, P271, DOI 10.1080/01902148.2017.1354946
   Patsenker E, 2011, J HEPATOL, V55, P388, DOI 10.1016/j.jhep.2010.10.044
   Pham BT, 2015, PHYSIOL REP, V3, DOI 10.14814/phy2.12323
   Piersma B, 2015, FRONT MED, V2, DOI 10.3389/fmed.2015.00059
   Podolsky DK, 2002, NEW ENGL J MED, V347, P417, DOI 10.1056/NEJMra0804647
   Raghu G, 2017, LANCET RESP MED, V5, P22, DOI 10.1016/S2213-2600(16)30421-0
   Ravi A, 2007, INFLAMM BOWEL DIS, V13, P97, DOI 10.1002/ibd.20011
   Rieder F, 2017, GASTROENTEROLOGY, V152, P340, DOI 10.1053/j.gastro.2016.09.047
   Rockey DC, 2015, NEW ENGL J MED, V372, P1138, DOI 10.1056/NEJMra1300575
   Rodriguez HM, 2010, J BIOL CHEM, V285, P20964, DOI 10.1074/jbc.M109.094136
   Ruigrok MJR, 2018, EUR J PHARM BIOPHARM, V133, P339, DOI 10.1016/j.ejpb.2018.11.005
   Scott LJ, 2003, DRUGS, V63, P1247, DOI 10.2165/00003495-200363120-00006
   Shimshoni E, 2015, GUT, V64, P367, DOI 10.1136/gutjnl-2014-308048
   Siddiqui K, 2009, BIOL PHARM BULL, V32, P136, DOI 10.1248/bpb.32.136
   Silverberg MS, 2005, CAN J GASTROENTEROL, V19, p5A, DOI 10.1155/2005/269076
   Smith BRK, 2004, INFLAMM BOWEL DIS, V10, P521, DOI 10.1097/00054725-200409000-00005
   Staab-Weijnitz CA, 2015, AM J RESP CRIT CARE, V192, P455, DOI 10.1164/rccm.201412-2233OC
   Stangenberg S, 2018, SCI REP-UK, V8, DOI 10.1038/s41598-018-27462-6
   TANG SS, 1983, J BIOL CHEM, V258, P4331
   Thomson CA, 2005, J MED CHEM, V48, P1680, DOI 10.1021/jm049148+
   TRACKMAN PC, 1979, J BIOL CHEM, V254, P7831
   van Dieren JM, 2009, INFLAMM BOWEL DIS, V15, P193, DOI 10.1002/ibd.20644
   van Haaften WT, 2017, ALIMENT PHARM THER, V46, P26, DOI 10.1111/apt.14092
   Vandenbroucke RE, 2014, NAT REV DRUG DISCOV, V13, P904, DOI 10.1038/nrd4390
   Wang WM, 2006, BIOCHEM J, V398, P515, DOI 10.1042/BJ20060630
   Warnaar N, 2006, INFLAMM BOWEL DIS, V12, P863, DOI 10.1097/01.mib.0000231568.43065.ed
   WEGROWSKI J, 1988, EXP MOL PATHOL, V48, P273, DOI 10.1016/0014-4800(88)90064-0
   Xia Z, 2008, AM J NEPHROL, V28, P34, DOI 10.1159/000108759
   Xiong GF, 2014, BMC CANCER, V14, DOI 10.1186/1471-2407-14-1
   Xu CY, 2005, J CLIN INVEST, V115, P2656, DOI 10.1172/JCI26373
   Yamamoto T, 2007, DIS COLON RECTUM, V50, P1968, DOI 10.1007/s10350-007-0279-5
   Yilmaz O, 2015, GROWTH FACTORS, V33, P366, DOI 10.3109/08977194.2015.1109511
   Zhang Y, 2006, J BIOL CHEM, V281, P39096, DOI 10.1074/jbc.M601362200
   Zuurmond AM, 2005, MATRIX BIOL, V24, P261, DOI 10.1016/j.matbio.2005.04.002
NR 107
TC 9
Z9 9
U1 0
U2 3
PU SAGE PUBLICATIONS LTD
PI LONDON
PA 1 OLIVERS YARD, 55 CITY ROAD, LONDON EC1Y 1SP, ENGLAND
SN 1756-283X
EI 1756-2848
J9 THER ADV GASTROENTER
JI Ther. Adv. Gastroenterol.
PD AUG
PY 2020
VL 13
AR 1756284820952578
DI 10.1177/1756284820952578
PG 17
WC Gastroenterology & Hepatology
WE Science Citation Index Expanded (SCI-EXPANDED)
SC Gastroenterology & Hepatology
GA NK8JO
UT WOS:000566977300001
PM 32922514
OA Green Published, gold
DA 2024-01-22
ER

PT J
AU Yip, A
   Croese, A
   Vangaveti, V
   Sidhu, A
   Lam, D
   Woods, R
   D'Souza, B
AF Yip, Alexander
   Croese, Alexander
   Vangaveti, Venkat
   Sidhu, Ankur
   Lam, David
   Woods, Rodney
   D'Souza, Basil
TI Clinical utilization of magnetic resonance enterography in small bowel
   Crohn's disease management: a retrospective tertiary centre experience
SO ANZ JOURNAL OF SURGERY
LA English
DT Article
DE Crohn's disease; imaging; magnetic resonance enterography; management;
   small bowel
ID MR ENTEROGRAPHY; TOMOGRAPHY ENTEROGRAPHY; COMPUTED-TOMOGRAPHY;
   PARAMETERS; ULTRASOUND; CONSENSUS; SEVERITY; THERAPY
AB Background Magnetic resonance enterography (MRE) is the mainstay imaging modality in the evaluation of small bowel Crohn's disease (CD) activity and its associated complications. Few studies have assessed the indications for ordering it and its association with management changes. The objective was to identify the current clinical utilization of MRE and associated management changes in patients with established small bowel CD. Methods A retrospective audit was conducted on all patients with established CD who underwent MRE at a tertiary centre from November 2014 to December 2017. Clinical indications, radiological findings and management changes were obtained from patient records. Results A total of 220 patients underwent a total of 287 MRE examinations. The most common indications for ordering MREs were based on patient symptoms (n= 204, 71.1%) and routine disease surveillance (n= 57, 19.9%). The most common radiological findings were inflammation (n= 156, 54.4%) and strictures (n= 98, 34.1%). Management changes post MRE occurred in 152 of 287 (53%) cases. Of the 152 patients, 87 (57.2%) had changes in medical management, 40 (26.3%) had surgical or endoscopic intervention and 25 (16.4%) had both medical and surgical management changes. Management changes following MRE in patients with new or concerning symptoms were significantly higher than in surveillance patients (OR 4.1,P= 0.000003). Conclusion This study provides a foundation for understanding the current utilization of MRE in small bowel CD at a tertiary centre. However, its role in altering management particularly within surveillance patients is yet to be defined. Future prospective trials are required to better delineate its role and develop an algorithm for small bowel CD management.
C1 [Yip, Alexander; Croese, Alexander; Sidhu, Ankur; Lam, David; Woods, Rodney; D'Souza, Basil] St Vincents Hosp Melbourne, Dept Colorectal Surg, 41 Victoria Parade, Melbourne, Vic 3065, Australia.
   [Yip, Alexander; D'Souza, Basil] Univ Melbourne, Dept Surg, Melbourne, Vic, Australia.
   [Vangaveti, Venkat] James Cook Univ, Coll Med & Dent, Townsville, Qld, Australia.
C3 St Vincent's Hospital Melbourne; University of Melbourne; James Cook
   University
RP Yip, A (通讯作者)，St Vincents Hosp Melbourne, Dept Colorectal Surg, 41 Victoria Parade, Melbourne, Vic 3065, Australia.
EM alexander.yip@svha.org.au
OI Yip, Alexander/0000-0002-0274-1262; Sidhu, Ankur/0000-0002-7192-4652;
   Croese, alexander/0000-0002-5026-4376
CR Ahmed O, 2016, CAN J GASTROENTEROL, V2016, DOI 10.1155/2016/7857352
   Bhatnagar G, 2017, J MAGN RESON IMAGING, V45, P1573, DOI 10.1002/jmri.25569
   CELLIER C, 1994, GUT, V35, P231, DOI 10.1136/gut.35.2.231
   De Cruz P, 2013, INFLAMM BOWEL DIS, V19, P429, DOI 10.1002/ibd.22977
   Eder P, 2015, ABDOM IMAGING, V40, P2210, DOI 10.1007/s00261-015-0466-0
   Fornasa F, 2011, J CLIN IMAG SCI, V1, DOI 10.4103/2156-7514.82339
   Gallego JC, 2017, CLIN IMAG, V43, P175, DOI 10.1016/j.clinimag.2017.03.010
   Grand DJ, 2015, ABDOM IMAGING, V40, P953, DOI 10.1007/s00261-015-0361-8
   Greenup AJ, 2016, INFLAMM BOWEL DIS, V22, P1246, DOI 10.1097/MIB.0000000000000727
   Ha CY, 2011, DIGEST DIS SCI, V56, P2906, DOI 10.1007/s10620-011-1781-0
   Hafeez R, 2011, CLIN RADIOL, V66, P1148, DOI 10.1016/j.crad.2010.12.018
   Koh DM, 2001, AM J ROENTGENOL, V177, P1325, DOI 10.2214/ajr.177.6.1771325
   Mendoza JL, 2012, REV ESP ENFERM DIG, V104, P578, DOI 10.4321/S1130-01082012001100005
   Messaris E, 2010, ARCH SURG-CHICAGO, V145, P471, DOI 10.1001/archsurg.2010.68
   Moy MP, 2016, GASTROENT RES PRACT, V2016, DOI 10.1155/2016/8168695
   Ordás I, 2014, GASTROENTEROLOGY, V146, P374, DOI 10.1053/j.gastro.2013.10.055
   Panes J, 2013, J CROHNS COLITIS, V7, P556, DOI 10.1016/j.crohns.2013.02.020
   Panés J, 2011, ALIMENT PHARM THER, V34, P125, DOI 10.1111/j.1365-2036.2011.04710.x
   Qiu Y, 2014, ALIMENT PHARM THER, V40, P134, DOI 10.1111/apt.12815
   Rimola J, 2009, GUT, V58, P1113, DOI 10.1136/gut.2008.167957
   Rimola J, 2017, J GASTROENTEROL, V52, P585, DOI 10.1007/s00535-016-1253-6
   Rimola J, 2015, AM J GASTROENTEROL, V110, P432, DOI 10.1038/ajg.2014.424
   Rimola J, 2011, INFLAMM BOWEL DIS, V17, P1759, DOI 10.1002/ibd.21551
   Spinelli A, 2014, J GASTROINTEST SURG, V18, P83, DOI 10.1007/s11605-013-2404-1
NR 24
TC 0
Z9 0
U1 0
U2 2
PU WILEY
PI HOBOKEN
PA 111 RIVER ST, HOBOKEN 07030-5774, NJ USA
SN 1445-1433
EI 1445-2197
J9 ANZ J SURG
JI ANZ J. Surg.
PD JUL
PY 2020
VL 90
IS 7-8
BP 1459
EP 1464
DI 10.1111/ans.16140
EA JUL 2020
PG 6
WC Surgery
WE Science Citation Index Expanded (SCI-EXPANDED)
SC Surgery
GA ND2KQ
UT WOS:000553807400001
PM 32734697
DA 2024-01-22
ER

PT J
AU Mohan, S
   Mok, S
   Judge, T
AF Mohan, Sachin
   Mok, Shaffer
   Judge, Thomas
TI Identification of Novel Therapeutic Molecular Targets in Inflammatory
   Bowel Disease by Using Genetic Databases
SO CLINICAL AND EXPERIMENTAL GASTROENTEROLOGY
LA English
DT Article
DE inflammatory bowel diseases; IBD; ulcerative colitis; UC; Crohn's
   disease; CD; arthritis; primary sclerosing cholangitis; PSC; uveitis;
   pyoderma gangrenosum
ID CONCORDANCE; INSIGHTS; TWINS
AB Purpose: Utilization of genetic databases to identify genes involved in ulcerative colitis (UC), Crohn's disease (CD), and their extra-intestinal manifestations.
   Methods: Protein coding genes involved in ulcerative colitis (3783 genes), Crohn's disease (3980 genes), uveitis (1043 genes), arthritis (5583 genes), primary sclerosing cholangitis (PSC) (1313 genes), and pyoderma gangrenosum (119 genes) were categorized using four genetic databases. These include Genecards: The Human Gene Database (www.genecards. org), DisGeNET (https://www.disgenet.org/), The Comparative Toxicogenomics Database (http://ctdbase.org/) and the Universal Protein Resource (https://www.uniprot.org/). NDex, Network Data Exchange (http://www.ndexbio.org/), was then utilized for mapping a unique signal pathway from the identified shared genes involved in the above disease processes.
   Results: We have detected a unique array of 20 genes with the highest probability of overlay in UC, CD, uveitis, arthritis, pyoderma gangrenosum, and PSC. Figure 1 represents the interactome of these 20 protein coding genes. Of note, unique immune modulators in different disease processes are also noted. Interleukin-25 (IL-25) and monensin-resistant homolog 2 (MON-2) are only noted in UC, CD, pyoderma gangrenosum, and arthritis. Arachidonate 5-lipoxygenase (ALOX5) is involved in UC, CD, and arthritis. SLCO1B3 is exclusively involved with pyoderma gangrenosum, UC, and CD. As expected, TNF involvement is noted in CD, UC, PSC, and arthritis. Table 1 depicts the detailed result.
   Conclusion: Our work has identified a distinctive set of genes involved in IBD and its associated extra-intestinal disease processes. These genes play crucial roles in mechanisms of immune response, inflammation, and apoptosis and further our understanding of this complex disease process. We postulate that these genes play a critical role at intersecting pathways involved in inflammatory bowel disease, and these novel molecules, their upstream and downstream effectors, are potential targets for future therapeutic agents.
C1 [Mohan, Sachin] Univ Minnesota, Dept Gastroenterol & Hepatol, Sch Med, St Paul, MN 55108 USA.
   [Mohan, Sachin] Reg Hosp, Dept Gastroenterol & Hepatol, 435 Phalen Blvd, St Paul, MN 55130 USA.
   [Mohan, Sachin] Hlth Partners Digest Care Ctr, St Paul, MN 55130 USA.
   [Mok, Shaffer] Univ Hosp Digest Hlth Inst, Div Gastroenterol & Hepatol, Westlake, OH 44145 USA.
   [Judge, Thomas] Cooper Univ Hosp, Div Gastroenterol & Liver Dis, Mt Laurel, NJ 08054 USA.
C3 University of Minnesota System; University of Minnesota Twin Cities
RP Mohan, S (通讯作者)，Reg Hosp, Dept Gastroenterol & Hepatol, 435 Phalen Blvd, St Paul, MN 55130 USA.
EM sachinmohan01@gmail.com
CR Abusleme L, 2017, ORAL DIS, V23, P854, DOI 10.1111/odi.12598
   Actis GC, 2019, J CLIN MED, V8, DOI 10.3390/jcm8111970
   Cho JH, 2011, GASTROENTEROLOGY, V140, P1704, DOI 10.1053/j.gastro.2011.02.046
   Cleynen I, 2015, LANCET
   Costea I, 2010, PLOS ONE, V5, DOI 10.1371/journal.pone.0015672
   Dalgleish R, 2010, GENOME MED, V2, DOI 10.1186/gm145
   Davis MR, 2015, CANCER LETT, V358, P107, DOI 10.1016/j.canlet.2014.12.047
   Ellwanger JH, 2020, VIRUS RES, V286, DOI 10.1016/j.virusres.2020.198040
   Ferguson LR, 2007, MUTAT RES-FUND MOL M, V622, P70, DOI 10.1016/j.mrfmmm.2007.05.011
   Garber Ari, 2019, Curr Gastroenterol Rep, V21, P31, DOI 10.1007/s11894-019-0698-1
   Halfvarson J, 2003, GASTROENTEROLOGY, V124, P1767, DOI 10.1016/S0016-5085(03)00385-8
   Hueber W, 2012, GUT, V61, P1693, DOI 10.1136/gutjnl-2011-301668
   Letovsky SI, 1998, NUCLEIC ACIDS RES, V26, P94, DOI 10.1093/nar/26.1.94
   Lim SY, 2016, ONCOTARGET, V7, P28697, DOI 10.18632/oncotarget.7376
   Mahajan D, 2019, NAT COMMUN, V10, DOI 10.1038/s41467-019-11056-5
   Malagnino V, 2019, AM J PHYSIOL-GASTR L, V317, pG751, DOI 10.1152/ajpgi.00330.2018
   Mizoguchi A, 2010, CURR OPIN PHARMACOL, V10, P578, DOI 10.1016/j.coph.2010.05.007
   Molodecky NA, 2012, GASTROENTEROLOGY, V142, P46, DOI 10.1053/j.gastro.2011.10.001
   Ogata H, 1999, NUCLEIC ACIDS RES, V27, P29, DOI 10.1093/nar/27.1.29
   Orholm M, 2000, SCAND J GASTROENTERO, V35, P1075
   Perez-Jeldres Tamara, 2020, Gastroenterology, V158, P1506, DOI 10.1053/j.gastro.2020.02.019
   Pratt D, 2015, CELL SYST, V1, P302, DOI 10.1016/j.cels.2015.10.001
   Ribaldone DG, 2019, MINERVA GASTROENTERO, V65, P309, DOI 10.23736/S1121-421X.19.02577-7
   Rieux-Laucat F, 2018, J CLIN IMMUNOL, V38, P558, DOI 10.1007/s10875-018-0523-x
   de Morales JMGR, 2020, AUTOIMMUN REV, V19, DOI 10.1016/j.autrev.2019.102429
   Saleh M, 2011, IMMUNITY, V34, P293, DOI 10.1016/j.immuni.2011.03.008
   Satsangi J, 1997, GUT, V40, P572, DOI 10.1136/gut.40.5.572
   Shi H, 2020, ISCIENCE, V23, DOI 10.1016/j.isci.2020.101354
   Smillie CS, 2019, CELL, V178, P714, DOI 10.1016/j.cell.2019.06.029
   Su JL, 2013, INFLAMM BOWEL DIS, V19, P720, DOI 10.1097/MIB.0b013e3182802a76
   Szklarczyk D, 2017, NUCLEIC ACIDS RES, V45, pD362, DOI 10.1093/nar/gkw937
   Thompson NP, 1996, BRIT MED J, V312, P95
   TYSK C, 1988, GUT, V29, P990, DOI 10.1136/gut.29.7.990
NR 33
TC 6
Z9 6
U1 2
U2 3
PU DOVE MEDICAL PRESS LTD
PI ALBANY
PA PO BOX 300-008, ALBANY, AUCKLAND 0752, NEW ZEALAND
SN 1178-7023
J9 CLIN EXP GASTROENTER
JI Clin. Exp. Gastroenterol.
PY 2020
VL 13
BP 467
EP 473
DI 10.2147/CEG.S264812
PG 7
WC Gastroenterology & Hepatology
WE Emerging Sources Citation Index (ESCI)
SC Gastroenterology & Hepatology
GA OC4UO
UT WOS:000579153500001
PM 33116744
OA gold, Green Published
DA 2024-01-22
ER

PT J
AU Wang, L
   Fan, R
   Zhang, C
   Hong, LW
   Zhang, TY
   Chen, Y
   Liu, K
   Wang, ZT
   Zhong, J
AF Wang, Lei
   Fan, Rong
   Zhang, Chen
   Hong, Liwen
   Zhang, Tianyu
   Chen, Ying
   Liu, Kai
   Wang, Zhengting
   Zhong, Jie
TI Applying Machine Learning Models to Predict Medication Nonadherence in
   Crohn's Disease Maintenance Therapy
SO PATIENT PREFERENCE AND ADHERENCE
LA English
DT Article
DE Crohn's disease; azathioprine; medication adherence; maintenance
   therapy; machine learning; support vector machine; back-propagation
   neural network
ID INFLAMMATORY-BOWEL-DISEASE; QUALITY-OF-LIFE; ADHERENCE; DEPRESSION;
   MEDICINES; ACCURACY; SYMPTOMS; BELIEFS; ANXIETY
AB Objective: Medication adherence is crucial in the management of Crohn's disease (CD), and yet the adherence remains low. This study aimed to develop machine learning models that can help predict CD patients of nonadherence to azathioprine (AZA), and thus assist caregivers to streamline the intervention process.
   Methods: This single-centered, cross-sectional study recruited 446 CD patients who have been prescribed AZA between Sep 2005 and Sep 2018. Questionnaires of medication adherence, anxiety and depression, beliefs of medication necessity and concerns, and medication knowledge were provided to patients, while other data were extracted from the electronic medical records. Two machine learning models of back-propagation neural network (BPNN) and support vector machine (SVM) were developed and compared with logistic regression (LR), and assessed by accuracy, recall, precision, F1 score and the area under the receiver operating characteristic curve (AUC).
   Results: The average classification accuracy and AUC of the three models were 81.6% and 0.896 for LR, 85.9% and 0.912 for BPNN, and 87.7% and 0.930 for SVM, respectively. Multivariate analysis identified four risk factors associated with AZA nonadherence: medication concern belief (OR=3.130, p<0.001), education (OR=2.199, p<0.001), anxiety (OR=1.549, p<0.001) and depression (OR=1.190, p<0.001), while medication necessity belief (OR=0.004, p<0.001) and medication knowledge (OR=0.805, p=0.013) were protective factors.
   Conclusion: We developed three machine learning models and proposed an SVM model with promising accuracy in the prediction of AZA nonadherence in Chinese CD patients. The study also reconfirmed that education, psychologic distress, and medication beliefs and knowledge are correlated to AZA nonadherence.
C1 [Wang, Lei; Fan, Rong; Zhang, Chen; Hong, Liwen; Zhang, Tianyu; Wang, Zhengting; Zhong, Jie] Shanghai Jiao Tong Univ, Ruijin Hosp, Dept Gastroenterol, Sch Med, 197 Ruijiner Rd, Shanghai 200025, Peoples R China.
   [Chen, Ying; Liu, Kai] CareLinker Co Ltd, Shanghai, Peoples R China.
C3 Shanghai Jiao Tong University
RP Wang, ZT; Zhong, J (通讯作者)，Shanghai Jiao Tong Univ, Ruijin Hosp, Dept Gastroenterol, Sch Med, 197 Ruijiner Rd, Shanghai 200025, Peoples R China.
EM Dake_wang@126.com; jimmyzj64@hotmail.com
RI zhang, tian/GZK-6001-2022
OI Hong, Liwen/0000-0003-2164-5003
CR Actis Giovanni C, 2017, World J Gastrointest Pharmacol Ther, V8, P114, DOI 10.4292/wjgpt.v8.i2.114
   Agostini A, 2019, GASTROENT RES PRACT, V2019, DOI 10.1155/2019/7847123
   Almansour NA, 2019, COMPUT BIOL MED, V109, P101, DOI 10.1016/j.compbiomed.2019.04.017
   Bonaz BL, 2013, GASTROENTEROLOGY, V144, P36, DOI 10.1053/j.gastro.2012.10.003
   Bruna-Barranco I, 2019, EUR J GASTROEN HEPAT, V31, P948, DOI 10.1097/MEG.0000000000001436
   Coenen S, 2016, EUR J GASTROEN HEPAT, V28, P503, DOI 10.1097/MEG.0000000000000570
   Colonnello V, 2020, MED HYPOTHESES, V140, DOI 10.1016/j.mehy.2020.109665
   Cramer JA, 2008, VALUE HEALTH, V11, P44, DOI 10.1111/j.1524-4733.2007.00213.x
   Depont F, 2015, PLOS ONE, V10, DOI 10.1371/journal.pone.0145076
   Dong Y, 2019, MEDICINE, V98, DOI 10.1097/MD.0000000000017510
   Gaines LS, 2016, AM J GASTROENTEROL, V111, P864, DOI 10.1038/ajg.2016.98
   Horne R, 2002, PSYCHOL HEALTH, V17, P17, DOI 10.1080/08870440290001502
   Horne R, 1999, PSYCHOL HEALTH, V14, P1, DOI 10.1080/08870449908407311
   Horne R, 2009, INFLAMM BOWEL DIS, V15, P837, DOI 10.1002/ibd.20846
   Huang J, 2005, IEEE T KNOWL DATA EN, V17, P299, DOI 10.1109/TKDE.2005.50
   Jackson CA, 2010, AM J GASTROENTEROL, V105, P525, DOI 10.1038/ajg.2009.685
   Karve S, 2009, CURR MED RES OPIN, V25, P2303, DOI 10.1185/03007990903126833
   Khan S, 2019, J CLIN PHARM THER, V44, P495, DOI 10.1111/jcpt.12830
   Lenti MV, 2017, EXPERT REV GASTROENT, V11, P215, DOI 10.1080/17474124.2017.1284587
   Li Y, 2019, BMC GASTROENTEROL, V19, DOI 10.1186/s12876-019-1057-2
   Lichtenstein GR, 2018, AM J GASTROENTEROL, V113, P1101, DOI 10.1038/s41395-018-0120-x
   Lippmann R. P., 1988, Computer Architecture News, V16, P7, DOI [10.1109/MASSP.1987.1165576, 10.1145/44571.44572]
   Michetti P, 2017, ADV THER, V34, P91, DOI 10.1007/s12325-016-0441-3
   Neuendorf R, 2016, J PSYCHOSOM RES, V87, P70, DOI 10.1016/j.jpsychores.2016.06.001
   Peng JC, 2015, INT J COLORECTAL DIS, V30, P1267, DOI 10.1007/s00384-015-2250-6
   Ribaldone DG, 2018, SCAND J GASTROENTERO, V53, P141, DOI 10.1080/00365521.2017.1405070
   Severs M, 2017, INFLAMM BOWEL DIS, V23, P1568, DOI 10.1097/MIB.0000000000001201
   Severs M, 2016, INFLAMM BOWEL DIS, V22, P2158, DOI 10.1097/MIB.0000000000000853
   Sewitch MJ, 2003, AM J GASTROENTEROL, V98, P1535, DOI 10.1016/S0002-9270(03)00304-6
   Son YJ, 2010, HEALTHC INFORM RES, V16, P253, DOI 10.4258/hir.2010.16.4.253
   Stoltzfus JC, 2011, ACAD EMERG MED, V18, P1099, DOI 10.1111/j.1553-2712.2011.01185.x
   Strobl C, 2007, BMC BIOINFORMATICS, V8, DOI 10.1186/1471-2105-8-25
   SWETS JA, 1988, SCIENCE, V240, P1285, DOI 10.1126/science.3287615
   Tabibian A, 2015, DIGEST DIS SCI, V60, P1366, DOI 10.1007/s10620-014-3471-1
   Tiao DK, 2017, INFLAMM BOWEL DIS, V23, P257, DOI 10.1097/MIB.0000000000001194
   Varni JW, 2018, QUAL LIFE RES, V27, P195, DOI 10.1007/s11136-017-1702-6
   Waljee AK, 2017, J CROHNS COLITIS, V11, P801, DOI 10.1093/ecco-jcc/jjx014
   Woo DH, 2018, J GASTROEN HEPATOL, V33, P1834, DOI 10.1111/jgh.14258
   Yang CH, 2015, PRECIS AGRIC, V16, P201, DOI 10.1007/s11119-014-9370-9
   Yu W, 2010, BMC MED INFORM DECIS, V10, DOI 10.1186/1472-6947-10-16
   ZIGMOND AS, 1983, ACTA PSYCHIAT SCAND, V67, P361, DOI 10.1111/j.1600-0447.1983.tb09716.x
NR 41
TC 17
Z9 17
U1 1
U2 5
PU DOVE MEDICAL PRESS LTD
PI ALBANY
PA PO BOX 300-008, ALBANY, AUCKLAND 0752, NEW ZEALAND
SN 1177-889X
J9 PATIENT PREFER ADHER
JI Patient Prefer. Adherence
PY 2020
VL 14
BP 917
EP 926
DI 10.2147/PPA.S253732
PG 10
WC Medicine, General & Internal
WE Science Citation Index Expanded (SCI-EXPANDED); Social Science Citation Index (SSCI)
SC General & Internal Medicine
GA LW3IH
UT WOS:000539037700001
PM 32581518
OA Green Published, gold
DA 2024-01-22
ER

PT J
AU Ajabnoor, SM
   Forbes, A
AF Ajabnoor, Sarah M.
   Forbes, Alastair
TI Effect of fat composition in enteral nutrition for Crohn's disease in
   adults: A systematic review
SO CLINICAL NUTRITION
LA English
DT Review
DE Crohn's disease; Enteral nutrition; Lipid; Fatty acid; Dietary fat;
   Inflammatory bowel disease
ID DEFINED-FORMULA DIET; CONTROLLED-TRIAL; ELEMENTAL DIET; FEED;
   METAANALYSIS; FEASIBILITY; EFFICACY; THERAPY; QUALITY
AB Background & aims: The role of enteral nutrition (EN) fat composition in regulating inflammation in Crohn's disease (CD) is not clear. There is, moreover, insufficient evidence to guide the choice of EN in CD with any confidence. We have reanalysed the findings of previous studies in a systematic review focussing on the relationship between EN fat content and remission rates (RR).
   Methods: A systematic search with no language restriction was undertaken in Medline and Embase databases supplemented by a manual search in the reference lists of identified studies. The selection criteria were: clinical trial, exclusive EN, adults and CD. Data on the type of EN, its fat composition, achieved RR, and study design were extracted. An established assessment tool was used to assess the quality of the studies.
   Results: A total of 29 clinical trials are included in this review. The quality of the studies was highly variable. No fewer than 27 formulations of enteral feed were identified including 4 elemental and 23 non-elemental preparations.
   There was a positive correlation between the total n-6 fatty acid content and response rates, which was significant when expressed as the ratio between n-6 and n-3 fatty acids (r = 0.378, p = 0.018). A nonsignificant positive trend was founded (r = 0.072; p = 0.643) between medium chain triglycerides (MCT) delivery as a percentage of the total energy provision and RR. While a non-significant negative trend was reported for the delivery of monounsaturated fatty acids (MUFA) (r = 0.23, p = 0.13). A qualitative advantage to regimens based on safflower oil suggest that optimised therapeutic approaches are within reach. (C) 2017 Elsevier Ltd and European Society for Clinical Nutrition and Metabolism. All rights reserved.
C1 [Ajabnoor, Sarah M.; Forbes, Alastair] Univ East Anglia, Norwich Med Sch, Norwich Res Pk, Norwich, Norfolk, England.
   [Ajabnoor, Sarah M.] King Abdulaziz Univ, Fac Appl Med Sci, Clin Nutr Dept, Jeddah, Saudi Arabia.
C3 University of East Anglia; King Abdulaziz University
RP Forbes, A (通讯作者)，Univ East Anglia, Norwich Med Sch, Bob Champion Bldg,James Watson Rd, Norwich NR4 7UQ, Norfolk, England.
EM alastair.forbos@uea.ac.uk
RI Ajabnoor, Sarah M./ABA-7399-2020
OI Ajabnoor, Sarah M./0000-0003-0996-1484; Forbes,
   Alastair/0000-0001-7416-9843
FU Saudi Arabian Cultural Bureau
FX SA is a PhD student at Norwich Medical School, University of East
   Anglia, funded by a scholarship from the Saudi Arabian Cultural Bureau.
CR Bamba T, 2003, EUR J GASTROEN HEPAT, V15, P151, DOI 10.1097/00042737-200302000-00008
   Bodemar G, 1991, J CLIN NUTR GASTROEN, V6, P75
   COYLE B L, 1989, Journal of Human Nutrition and Dietetics, V2, P25, DOI 10.1111/j.1365-277X.1989.tb00004.x
   der Woude CJ, 2014, J CLIN CELL IMMUNOL, V5, P245
   Downs SH, 1998, J EPIDEMIOL COMMUN H, V52, P377, DOI 10.1136/jech.52.6.377
   Dubois V, 2007, EUR J LIPID SCI TECH, V109, P710, DOI 10.1002/ejlt.200700040
   FERNANDEZBANARES F, 1995, JPEN-PARENTER ENTER, V19, P356, DOI 10.1177/0148607195019005356
   Forbes Alastair, 2017, Clin Nutr, V36, P321, DOI 10.1016/j.clnu.2016.12.027
   Gassull MA, 2002, GUT, V51, P164, DOI 10.1136/gut.51.2.164
   GIAFFER MH, 1990, LANCET, V335, P816, DOI 10.1016/0140-6736(90)90936-Y
   GONZALEZHUIX F, 1993, GUT, V34, P778, DOI 10.1136/gut.34.6.778
   GORARD DA, 1993, GUT, V34, P1198, DOI 10.1136/gut.34.9.1198
   GREENBERG GR, 1988, GUT, V29, P1309, DOI 10.1136/gut.29.10.1309
   GRIFFITHS AM, 1995, GASTROENTEROLOGY, V108, P1056, DOI 10.1016/0016-5085(95)90203-1
   Guo Z, 2013, NUTR CLIN PRACT, V28, P499, DOI 10.1177/0884533613487218
   Hu D, 2014, J CLIN GASTROENTEROL, V48, P790, DOI 10.1097/MCG.0000000000000041
   Kanwar JR, 2016, J DAIRY SCI, V99, P2488, DOI 10.3168/jds.2015-10122
   Kobayashi Kiyonori, 1998, Japanese Journal of Gastroenterology, V95, P1212
   Leiper K, 2001, GUT, V49, P790, DOI 10.1136/gut.49.6.790
   Lev-Tzion R, 2014, COCHRANE DB SYST REV, DOI 10.1002/14651858.CD006320.pub4
   LINDOR KD, 1992, MAYO CLIN PROC, V67, P328, DOI 10.1016/S0025-6196(12)61547-X
   Livingston JD, 2012, ADDICTION, V107, P39, DOI 10.1111/j.1360-0443.2011.03601.x
   LOCHS H, 1991, GASTROENTEROLOGY, V101, P881, DOI 10.1016/0016-5085(91)90711-S
   MALCHOW H, 1990, SCAND J GASTROENTERO, V25, P235, DOI 10.1080/00365521.1990.12067097
   MANSFIELD JC, 1995, GUT, V36, P60, DOI 10.1136/gut.36.1.60
   Mantzaris GJ, 1996, GASTROENTEROLOGY, V110, pA955
   Messori A, 1996, SCAND J GASTROENTERO, V31, P267, DOI 10.3109/00365529609004877
   MIDDLETON SJ, 1995, CLIN NUTR, V14, P229, DOI 10.1016/S0261-5614(95)80004-2
   OKADA M, 1990, HEPATO-GASTROENTEROL, V37, P72
   OMORAIN C, 1984, BRIT MED J, V288, P1859, DOI 10.1136/bmj.288.6434.1859
   PARK RHR, 1991, EUR J GASTROEN HEPAT, V3, P483
   RAOUF AH, 1991, GUT, V32, P702, DOI 10.1136/gut.32.6.702
   RIGAUD D, 1991, GUT, V32, P1492, DOI 10.1136/gut.32.12.1492
   RIORDAN AM, 1993, LANCET, V342, P1131, DOI 10.1016/0140-6736(93)92121-9
   ROYALL D, 1994, GUT, V35, P783, DOI 10.1136/gut.35.6.783
   Sakurai T, 2002, JPEN-PARENTER ENTER, V26, P98, DOI 10.1177/014860710202600298
   Triantafillidis JK, 2010, ANN GASTROENTEROL, V23, P113
   Verma S, 2000, AM J GASTROENTEROL, V95, P735, DOI 10.1111/j.1572-0241.2000.01527.x
   Zachos M, 2007, COCHRANE DB SYST REV, DOI 10.1002/14651858.CD000542.pub2
   Zhu Wei-ming, 2013, Zhonghua Nei Ke Za Zhi, V52, P721
   Zoli G, 1997, ALIMENT PHARM THER, V11, P735, DOI 10.1046/j.1365-2036.1997.t01-1-00192.x
NR 41
TC 9
Z9 10
U1 1
U2 11
PU CHURCHILL LIVINGSTONE
PI EDINBURGH
PA JOURNAL PRODUCTION DEPT, ROBERT STEVENSON HOUSE, 1-3 BAXTERS PLACE,
   LEITH WALK, EDINBURGH EH1 3AF, MIDLOTHIAN, SCOTLAND
SN 0261-5614
EI 1532-1983
J9 CLIN NUTR
JI Clin. Nutr.
PD FEB
PY 2019
VL 38
IS 1
BP 90
EP 99
DI 10.1016/j.clnu.2017.12.018
PG 10
WC Nutrition & Dietetics
WE Science Citation Index Expanded (SCI-EXPANDED)
SC Nutrition & Dietetics
GA HR9EQ
UT WOS:000463462400005
PM 29310893
OA Green Accepted
DA 2024-01-22
ER

PT J
AU Grover, Z
   Biron, R
   Carman, N
   Lewindon, P
AF Grover, Zubin
   Biron, Rebecca
   Carman, Nicholas
   Lewindon, Peter
TI Predictors of response to Infliximab in children with luminal Crohn's
   disease
SO JOURNAL OF CROHNS & COLITIS
LA English
DT Article
DE Infliximab; Paediatrics; Crohn's disease; Immunomodulators; Loss of
   response
ID INFLAMMATORY-BOWEL-DISEASE; C-REACTIVE PROTEIN; GROWTH-RETARDATION;
   NATURAL-HISTORY; ACTIVITY INDEX; THERAPY; ADOLESCENTS; MAINTENANCE;
   DEPENDENCY; VALIDATION
AB Objective: A significant proportion of patients with initial response to Inflximab (IFX), subsequently Lose response (LOR). Multicentre paediatric studies report LOR in 33% to 50% with 3-5 year follow-up. Our retrospective study examined durability of response and predictors of LOR.
   Methods: From our IBD database of 185 children with CD, 65 received IFX maintenance therapy for luminal or fistulising Crohn's disease between January, 2006 and April, 2013. 47 with luminal CD >= 1 year follow-up after commencing IFX were included. We evaluated variables associated with response and describe outcomes on those remaining on IFX at four time points; before IFX, after induction, at 1 year and at the last follow-up. Response was divided into sustained primary, recovered, durable (combined sustained primary and recovered) and complete LOR (discontinuation from LOR or intolerance).
   Results: Overall, 28/47 (60%) children sustained primary response over a median duration of 2.83 years (1.6-4.4, IQR). 19/47 (40%) developed LOR (including 2 intolerant) at a median of 11 months (9-19, IQR). Of 17 with LOR, 7 were successfully re-induced giving durable response (35/47, 74%); 6 failed dose intensification needing surgery (n = 2), second anti-INF (n = 2) or both (n = 2). 4 had surgery without dose intensification. LOR was associated with low BMI at diagnosis, lower height Z scores prior to induction, elevated CRP following induction (p = 0.007) and failure to use concomitant IM (p = 0.02).
   Conclusion: The cumulative probability of durable response to IFX in luminal CD was 83%, 74% and 70% after 1, 2, and 3 years on IFX maintenance therapy. (c) 2013 European Crohn's and Colitis Organisation. Published by Elsevier B.V. All rights reserved.
C1 [Grover, Zubin; Lewindon, Peter] Queensland Children Med Res Inst, Brisbane, Qld, Australia.
   [Grover, Zubin; Biron, Rebecca; Carman, Nicholas] Royal Childrens Hosp, Queensland Paediat Gastroenterol Hepatol, Brisbane, Qld, Australia.
   [Lewindon, Peter] Univ Queensland, Dept Paediat & Child Hlth, Brisbane, Qld, Australia.
C3 Royal Children's Hospital Brisbane; University of Queensland
RP Grover, Z (通讯作者)，Queensland Children Med Res Inst, Brisbane, Qld, Australia.
EM z.grover@uq.edu.au
RI Lewindon, Peter/E-9196-2014; grover, zubin/E-3031-2016
OI Lewindon, Peter/0000-0002-9502-3090; grover, zubin/0000-0002-5925-4166
FU ANZ Trustees; Queensland Medical Research institute
FX Grant support - ANZ Trustees, Queensland Medical Research institute.
CR Ben-Horin S, 2011, ALIMENT PHARM THER, V33, P987, DOI 10.1111/j.1365-2036.2011.04612.x
   Burnham JM, 2005, AM J CLIN NUTR, V82, P413, DOI 10.1093/ajcn/82.2.413
   Cole TJ, 2007, BMJ-BRIT MED J, V335, P194, DOI 10.1136/bmj.39238.399444.55
   Crombé V, 2011, INFLAMM BOWEL DIS, V17, P2144, DOI 10.1002/ibd.21615
   D'Haens GR, 2011, AM J GASTROENTEROL, V106, P199, DOI 10.1038/ajg.2010.392
   Daperno M, 2004, GASTROINTEST ENDOSC, V60, P505, DOI 10.1016/S0016-5107(04)01878-4
   De Ridder L, 2008, INFLAMM BOWEL DIS, V14, P353, DOI 10.1002/ibd.20329
   Duricova D, 2009, ALIMENT PHARM THER, V29, P792, DOI 10.1111/j.1365-2036.2009.03926.x
   Gisbert JP, 2009, AM J GASTROENTEROL, V104, P760, DOI 10.1038/ajg.2008.88
   Goodhand J, 2010, INFLAMM BOWEL DIS, V16, P947, DOI 10.1002/ibd.21145
   Hyams J, 2005, J PEDIATR GASTR NUTR, V41, P416, DOI 10.1097/01.mpg.0000183350.46795.42
   Hyams J, 2007, GASTROENTEROLOGY, V132, P863, DOI 10.1053/j.gastro.2006.12.003
   HYAMS JS, 1991, J PEDIATR GASTR NUTR, V12, P439, DOI 10.1097/00005176-199105000-00005
   Hyoms JS, 2009, INFLAMM BOWEL DIS, V15, P816, DOI 10.1002/ibd.20845
   Jürgens M, 2011, CLIN GASTROENTEROL H, V9, P421, DOI 10.1016/j.cgh.2011.02.008
   KANOF ME, 1988, GASTROENTEROLOGY, V95, P1523, DOI 10.1016/S0016-5085(88)80072-6
   Lee JJ, 2010, INFLAMM BOWEL DIS, V16, P1669, DOI 10.1002/ibd.21214
   Levine A, 2005, AM J GASTROENTEROL, V100, P1598, DOI 10.1111/j.1572-0241.2005.41737.x
   Levine A, 2011, INFLAMM BOWEL DIS, V17, P1314, DOI 10.1002/ibd.21493
   MOTIL KJ, 1993, GASTROENTEROLOGY, V105, P681, DOI 10.1016/0016-5085(93)90883-E
   Pigneur B, 2010, INFLAMM BOWEL DIS, V16, P953, DOI 10.1002/ibd.21152
   Reinisch W, 2012, ALIMENT PHARM THER, V35, P568, DOI 10.1111/j.1365-2036.2011.04987.x
   Sawczenko A, 2006, PEDIATRICS, V118, P124, DOI 10.1542/peds.2005-2931
   Schoon EJ, 2000, GASTROENTEROLOGY, V119, P1203, DOI 10.1053/gast.2000.19280
   Solem C, 2005, INFLAMM BOWEL DIS, P11707
   Van Assche G, 2008, GASTROENTEROLOGY, V134, P1861, DOI 10.1053/j.gastro.2008.03.004
   Van Assche G, 2010, J CROHNS COLITIS, V4, P7, DOI 10.1016/j.crohns.2009.12.003
   Van Limbergent J, 2008, GASTROENTEROLOGY, V135, P1114, DOI 10.1053/j.gastro.2008.06.081
   Vermeire S, 2006, GUT, V55, P426, DOI 10.1136/gut.2005.069476
   Vernier-Massouille G, 2008, GASTROENTEROLOGY, V135, P1106, DOI 10.1053/j.gastro.2008.06.079
   Wine E, 2004, PEDIATRICS, V114, P1281, DOI 10.1542/peds.2004-0417
NR 31
TC 24
Z9 26
U1 0
U2 5
PU OXFORD UNIV PRESS
PI OXFORD
PA GREAT CLARENDON ST, OXFORD OX2 6DP, ENGLAND
SN 1873-9946
EI 1876-4479
J9 J CROHNS COLITIS
JI J. Crohns Colitis
PD AUG 1
PY 2014
VL 8
IS 8
BP 739
EP 746
DI 10.1016/j.crohns.2013.12.017
PG 8
WC Gastroenterology & Hepatology
WE Science Citation Index Expanded (SCI-EXPANDED)
SC Gastroenterology & Hepatology
GA AN1HL
UT WOS:000340333200004
PM 24445015
OA Bronze
DA 2024-01-22
ER

PT J
AU Zhao, Y
   Wang, SP
   Hu, YJ
   Wang, YT
AF Zhao, Yi
   Wang, Shengpeng
   Hu, Yuanjia
   Wang, Yitao
TI Investigating Key Targets of Dajianzhong Decoction for Treating Crohn's
   Disease Using Weighted Gene Co-Expression Network
SO PROCESSES
LA English
DT Article
DE Dajianzhong decoction; Crohn's disease; WGCNA; molecular docking
ID INFLAMMATORY-BOWEL-DISEASE; TUMOR-NECROSIS-FACTOR; JAPANESE HERBAL
   MEDICINE; ULCERATIVE-COLITIS; INTESTINAL FIBROSIS; KAMPO MEDICINE;
   DOUBLE-BLIND; FACTOR-ALPHA; MDR1 GENE; ANTI-TNF
AB Background: Crohn's disease (CD) is an inflammatory bowel disease, cases of which have substantially increased in recent years. The classical formula Dajianzhong decoction (DD, Japanese: Daikenchuto) is often used to treat CD, but few studies have evaluated related therapeutic mechanisms. In this study, we investigated the potential targets and mechanisms of DD used for treating CD at the molecular level through the weighted gene co-expression network. Methods: The main chemical components of the three DD herbs (Zanthoxylum bungeanum Maxim., Zingiber officinale (Willd.) Rosc., and Ginseng Radix et Rhizoma) were searched for using the HERB database. The targets for each component were identified using the SwissTargetPrediction and HERB databases, whereas the disease targets for CD were retrieved from the GeneCards and DisGeNET databases. The functional enrichment analysis was performed on the common targets of DD and CD. High-throughput sequencing data for CD patients were retrieved from the Gene Expression Omnibus database, and WGCNA was performed to identify the key targets. The association between the key targets and DD ingredients was verified using molecular docking. Results: By analyzing the interaction targets between DD and CD, 196 overlapping genes were identified. The enrichment results indicated that the PI3K-AKT, TNF, MAPK, and IL-17 signaling pathways influenced the mechanism of action of DD in counteracting CD. Combined with WGCNA, four differentially expressed genes (SLC6A4, NOS2, SHBG, and ABCB1) and their corresponding 24 compounds were closely related to the occurrence of CD. Conclusions: By integrating gene co-expression network analysis, this study preliminarily reveals the internal molecular mechanism of DD in treating CD from a systematic perspective, validated by molecular docking. However, these findings require further validation.
C1 [Zhao, Yi; Wang, Shengpeng; Hu, Yuanjia; Wang, Yitao] Univ Macau, Inst Chinese Med Sci, Macau Ctr Res & Dev Chinese Med, State Key Lab Qual Res Chinese Med, Macau 999078, Peoples R China.
   [Hu, Yuanjia] Univ Macau, Fac Hlth Sci, DPM, Macau 999078, Peoples R China.
C3 University of Macau; University of Macau
RP Hu, YJ; Wang, YT (通讯作者)，Univ Macau, Inst Chinese Med Sci, Macau Ctr Res & Dev Chinese Med, State Key Lab Qual Res Chinese Med, Macau 999078, Peoples R China.; Hu, YJ (通讯作者)，Univ Macau, Fac Hlth Sci, DPM, Macau 999078, Peoples R China.
EM yuanjiahu@um.edu.mo; ytwang@um.edu.mo
RI zhao, sheng/JWO-6127-2024; Wang, Hao/ABB-8923-2020; Wang,
   Shengpeng/JOZ-1627-2023; wang, xueting/JPY-2782-2023
OI Wang, Hao/0000-0001-9109-6017; Wang, Shengpeng/0000-0003-3575-9212;
   ZHAO, YI/0000-0003-2555-2154; Wang, Yitao/0000-0003-4355-6490
FU Science and Technology Development Fund, Macau SAR [0006/2020/AKP]
FX This work was supported by The Science and Technology Development Fund,
   Macau SAR (0006/2020/AKP).
CR Adasme MF, 2021, NUCLEIC ACIDS RES, V49, pW530, DOI 10.1093/nar/gkab294
   Adegbola SO, 2018, INT J MOL SCI, V19, DOI 10.3390/ijms19082244
   Atreya R, 2011, GASTROENTEROLOGY, V141, P2026, DOI 10.1053/j.gastro.2011.08.032
   Avdagic Nesina, 2013, Med Glas (Zenica), V10, P211
   Bai RJ, 2022, BMC MED GENOMICS, V15, DOI 10.1186/s12920-022-01357-y
   Barrett T, 2013, NUCLEIC ACIDS RES, V41, pD991, DOI 10.1093/nar/gks1193
   BarShir R., 2021, Practical Guide to Life Science Databases, P27, DOI [DOI 10.1007/978-981-16-5812-9_2, 10.1007/978-981-16-5812-9_2]
   Bateman A, 2021, NUCLEIC ACIDS RES, V49, pD480, DOI 10.1093/nar/gkaa1100
   BAU Mariella, 2017, Arq. Gastroenterol., V54, P328, DOI [10.1590/s0004-2803.201700000-43, 10.1590/S0004-2803.201700000-43]
   Berman HM, 2000, NUCLEIC ACIDS RES, V28, P235, DOI 10.1093/nar/28.1.235
   Berns M, 2016, EXPERT OPIN INV DRUG, V25, P129, DOI 10.1517/13543784.2016.1126247
   BRAEGGER CP, 1992, LANCET, V339, P89, DOI 10.1016/0140-6736(92)90999-J
   Brinar M, 2013, BMC GASTROENTEROL, V13, DOI 10.1186/1471-230X-13-57
   Cao W, 2017, IMMUNITY, V47, P1182, DOI 10.1016/j.immuni.2017.11.012
   Cohen BL, 2017, BMJ-BRIT MED J, V357, DOI 10.1136/bmj.j2505
   Cosnes J, 2011, GASTROENTEROLOGY, V140, P1785, DOI 10.1053/j.gastro.2011.01.055
   Daina A, 2019, NUCLEIC ACIDS RES, V47, pW357, DOI 10.1093/nar/gkz382
   Daina A, 2017, SCI REP-UK, V7, DOI 10.1038/srep42717
   Dasari VR, 2010, PLOS ONE, V5, DOI 10.1371/journal.pone.0010350
   De Cassan C, 2012, DIGEST DIS, V30, P368, DOI 10.1159/000338128
   Dubé PE, 2015, AM J PHYSIOL-GASTR L, V308, pG161, DOI 10.1152/ajpgi.00142.2014
   Edgar R, 2002, NUCLEIC ACIDS RES, V30, P207, DOI 10.1093/nar/30.1.207
   El-Salhy M, 2017, WORLD J GASTROENTERO, V23, P5068, DOI 10.3748/wjg.v23.i28.5068
   Fang SS, 2021, NUCLEIC ACIDS RES, V49, pD1197, DOI 10.1093/nar/gkaa1063
   Feuerstein JD, 2017, MAYO CLIN PROC, V92, P1088, DOI 10.1016/j.mayocp.2017.04.010
   Frolkis AD, 2014, AM J GASTROENTEROL, V109, P1739, DOI 10.1038/ajg.2014.297
   Galvez Julio, 2014, ISRN Inflamm, V2014, P928461, DOI 10.1155/2014/928461
   Gershon Michael D, 2012, Trans Am Clin Climatol Assoc, V123, P268
   Goldner D, 2015, DIGEST DIS SCI, V60, P819, DOI 10.1007/s10620-015-3598-8
   Gottesman MM, 2002, NAT REV CANCER, V2, P48, DOI 10.1038/nrc706
   Hiraishi K, 2018, WORLD J GASTROENTERO, V24, P4036, DOI 10.3748/wjg.v24.i35.4036
   Hommes D, 2002, GASTROENTEROLOGY, V122, P7, DOI 10.1053/gast.2002.30770
   Huang T, 2019, ONCOTARGETS THER, V12, P10361, DOI 10.2147/OTT.S229852
   Inoue K, 2011, BIOL PHARM BULL, V34, P1659, DOI 10.1248/bpb.34.1659
   Kanazawa A, 2014, SURG TODAY, V44, P1506, DOI 10.1007/s00595-013-0747-6
   Kanehisa M, 2017, NUCLEIC ACIDS RES, V45, pD353, DOI 10.1093/nar/gkw1092
   Kaplan GG, 2017, GASTROENTEROLOGY, V152, P313, DOI 10.1053/j.gastro.2016.10.020
   Karin M, 2004, ANN RHEUM DIS, V63, P62, DOI 10.1136/ard.2004.028274
   Kaser A, 2017, SCIENCE, V357, P976, DOI 10.1126/science.aao4158
   Khalili H, 2015, INFLAMM BOWEL DIS, V21, P1378, DOI 10.1097/MIB.0000000000000385
   Kim S, 2021, NUCLEIC ACIDS RES, V49, pD1388, DOI 10.1093/nar/gkaa971
   Kominato K, 2016, MOL MED REP, V14, P2264, DOI 10.3892/mmr.2016.5488
   Kono T, 2015, FRONT PHARMACOL, V6, DOI 10.3389/fphar.2015.00159
   Kono T, 2011, J GASTROENTEROL, V46, P1187, DOI 10.1007/s00535-011-0438-2
   Kono T, 2010, J CROHNS COLITIS, V4, P161, DOI 10.1016/j.crohns.2009.09.006
   Kono T, 2009, SURGERY, V146, P837, DOI 10.1016/j.surg.2009.06.012
   Kraneveld AD, 2008, EUR J PHARMACOL, V585, P361, DOI 10.1016/j.ejphar.2008.02.095
   Langfelder P, 2008, BMC BIOINFORMATICS, V9, DOI 10.1186/1471-2105-9-559
   Langhorst J, 2015, J CROHNS COLITIS, V9, P86, DOI 10.1093/ecco-jcc/jju007
   LEE JC, 1994, NATURE, V372, P739, DOI 10.1038/372739a0
   Li R, 2021, BRIEF BIOINFORM, V22, DOI 10.1093/bib/bbaa079
   Liang R, 2020, INT IMMUNOPHARMACOL, V88, DOI 10.1016/j.intimp.2020.106949
   Lin Steven C, 2018, Gastroenterol Hepatol (N Y), V14, P415
   Lin X, 2018, CURR MED SCI, V38, P252, DOI 10.1007/s11596-018-1873-6
   Liu F, 2021, INT J FOOD SCI NUTR, V72, P14, DOI 10.1080/09637486.2020.1760220
   Liu Zhi-hua, 2012, Yaoxue Xuebao, V47, P696
   Long SH, 2013, J DIGEST DIS, V14, P662, DOI 10.1111/1751-2980.12095
   Machado APD, 2021, FOOD RES INT, V140, DOI 10.1016/j.foodres.2020.110018
   Makker J, 2015, WORLD J GASTROENTERO, V21, P11353, DOI 10.3748/wjg.v21.i40.11353
   Morris GM, 2009, J COMPUT CHEM, V30, P2785, DOI 10.1002/jcc.21256
   MULLIN JM, 1990, CANCER RES, V50, P2172
   Nakanishi A, 2014, AGING DIS, V5, P203, DOI 10.14336/AD.2014.0500203
   Ng SC, 2017, LANCET, V390, P2769, DOI 10.1016/S0140-6736(17)32448-0
   Ogura Y, 2001, NATURE, V411, P603, DOI 10.1038/35079114
   Okada K, 2016, SURGERY, V159, P1333, DOI 10.1016/j.surg.2015.11.019
   Panwala CM, 1998, J IMMUNOL, V161, P5733
   Park S, 2014, EUR J PHARMACOL, V735, P184, DOI 10.1016/j.ejphar.2014.04.024
   Peroval MY, 2013, PLOS ONE, V8, DOI 10.1371/journal.pone.0051243
   Piñero J, 2017, NUCLEIC ACIDS RES, V45, pD833, DOI 10.1093/nar/gkw943
   Rafa H, 2013, J INTERF CYTOK RES, V33, P355, DOI 10.1089/jir.2012.0063
   RAMPART M, 1989, J EXP MED, V169, P2227, DOI 10.1084/jem.169.6.2227
   Roda G, 2020, NAT REV DIS PRIMERS, V6, DOI 10.1038/s41572-020-0156-2
   Schinkel AH, 1997, P NATL ACAD SCI USA, V94, P4028, DOI 10.1073/pnas.94.8.4028
   Schmitt H, 2021, FRONT IMMUNOL, V12, DOI 10.3389/fimmu.2021.622934
   Shah RS, 2021, THER ADV GASTROENTER, V14, DOI 10.1177/1756284821993581
   Shajib MS, 2015, ACTA PHYSIOL, V213, P561, DOI 10.1111/apha.12430
   Simmons A, 2010, NATURE, V466, P699, DOI 10.1038/466699a
   Terry N, 2017, HANDB EXP PHARMACOL, V239, P319, DOI 10.1007/164_2016_103
   Torres J, 2017, LANCET, V389, P1741, DOI 10.1016/S0140-6736(16)31711-1
   Triantafyllidi A, 2015, ANN GASTROENTEROL, V28, P210
   Trott O, 2010, J COMPUT CHEM, V31, P455, DOI 10.1002/jcc.21334
   Urcelay E, 2006, INFLAMM BOWEL DIS, V12, P33, DOI 10.1097/01.MIB.0000194184.92671.78
   van der Bruggen T, 1999, INFECT IMMUN, V67, P3824, DOI 10.1128/IAI.67.8.3824-3829.1999
   Verstockt S, 2019, J CROHNS COLITIS, V13, P916, DOI 10.1093/ecco-jcc/jjz007
   Wang MM, 2021, EVID-BASED COMPL ALT, V2021, DOI 10.1155/2021/4280482
   Wang Z, 2019, SCAND J GASTROENTERO, V54, P1205, DOI 10.1080/00365521.2019.1665096
   Wu RQ, 2003, REGUL PEPTIDES, V112, P19, DOI 10.1016/S0167-0115(03)00018-1
   Xia WX, 2019, GENET TEST MOL BIOMA, V23, P829, DOI 10.1089/gtmb.2019.0122
   Xie DH, 2018, SCAND J GASTROENTERO, V53, P685, DOI 10.1080/00365521.2018.1461923
   Yan SS, 2018, J CELL PHYSIOL, V233, P8815, DOI 10.1002/jcp.26795
   [杨丽燕 Yang Liyan], 2022, [中国实验方剂学杂志, Chinese Journal of Experimental Traditional Medical Formulae], V28, P213
   Yang QF, 2015, J DIGEST DIS, V16, P22, DOI 10.1111/1751-2980.12205
   Yang XXO, 2008, J EXP MED, V205, P1063, DOI 10.1084/jem.20071978
   Yang Y, 2016, GASTROENTEROLOGY, V151, pE1, DOI 10.1053/j.gastro.2016.10.034
   Yang YS, 2021, BIOENGINEERED, V12, P6643, DOI 10.1080/21655979.2021.1975980
   Yasunaga H, 2011, EVID-BASED COMPL ALT, V2011, P1, DOI 10.1155/2011/264289
   Yoshikawa K, 2015, J AM COLL SURGEONS, V221, P571, DOI 10.1016/j.jamcollsurg.2015.03.004
   Zhang H, 2021, EVID-BASED COMPL ALT, V2021, DOI 10.1155/2021/9988650
   Zhang MZ, 2016, BIOMATERIALS, V101, P321, DOI 10.1016/j.biomaterials.2016.06.018
   Zhang Z, 2006, INFLAMM BOWEL DIS, V12, P382, DOI 10.1097/01.MIB.0000218764.06959.91
   Zhao L, 2008, BIOCHEM PHARMACOL, V75, P1515, DOI 10.1016/j.bcp.2007.12.014
NR 101
TC 0
Z9 0
U1 5
U2 11
PU MDPI
PI BASEL
PA ST ALBAN-ANLAGE 66, CH-4052 BASEL, SWITZERLAND
EI 2227-9717
J9 PROCESSES
JI Processes
PD JAN
PY 2023
VL 11
IS 1
AR 112
DI 10.3390/pr11010112
PG 26
WC Engineering, Chemical
WE Science Citation Index Expanded (SCI-EXPANDED)
SC Engineering
GA 8Q9OB
UT WOS:000927526700001
OA gold
DA 2024-01-22
ER

PT J
AU Hwang, JY
   Moon, SW
   Lee, YJ
   Park, JH
   Kim, YW
   Kim, TU
   Ryu, H
AF Hwang, Jae-Yeon
   Moon, Sang-Wook
   Lee, Yeoun Joo
   Park, Jae Hong
   Kim, Yong-Woo
   Kim, Tae Un
   Ryu, Hwaseong
TI Capsule Endoscopy versus Magnetic Resonance Enterography for Evaluation
   of Pediatric Small Bowel Crohn's Disease: Prospective Study
SO JOURNAL OF CLINICAL MEDICINE
LA English
DT Article
DE small bowel Crohn's disease; child; pediatric; magnetic resonance
   enterography; capsule endoscopy
ID MR ENTEROGRAPHY; GLOBAL SCORE; INFLAMMATION; VALIDATION
AB Background: Magnetic resonance enterography (MRE) and capsule endoscopy (CE) are currently used for the evaluation of small bowel involvement in pediatric Crohn's disease (CD). Several studies have been conducted to investigate the usefulness and diagnostic accuracy of each test. However, only a few studies have been conducted to compare the performance of both tests in the assessment of pediatric small bowel CD upon diagnosis and during follow-up. Therefore, the purpose of this study was to assess the diagnostic accuracy and diagnostic consistency of CE and MRE for the evaluation of pediatric small bowel CD at the time of diagnosis and during follow-up. Methods: Fifteen patients with pediatric CD were recruited for this study. They underwent MRE and CE concomitantly at the time of diagnosis and 10-12 weeks and one year after induction therapy for CD. MRE was interpreted using MRE global score (MEGS) and bowel wall inflammation severity diffusion-weighted imaging score (BWI-DWIS), whereas CE was interpreted using Lewis's score (LS). The two diagnostic modalities were then compared. Results: Eleven patients completed MRE and CE at the time of diagnosis. Analysis of the results showed that LS had a strong correlation with MEGS and BIS-DWIS (rho = 0.633, p = 0.037, and rho = 0.629, p = 0.038, respectively). Nine patients completed three MREs and three CEs. LS significantly decreased throughout the sessions (p = 0.044), whereas MEGS and BIS-DWIS did not show any statistically significant changes. When LS was compared with MEGS and BIS-DWIS, both MRE indicators showed statistically significant differences throughout the sessions. Conclusions: At the time of diagnosis, the severity indexes of MRE and CE showed very good agreement. However, throughout management, MRE and CE did not show consistent changes.
C1 [Hwang, Jae-Yeon; Kim, Yong-Woo; Kim, Tae Un; Ryu, Hwaseong] Pusan Natl Univ, Yangsan Hosp, Coll Med, Dept Radiol,Res Inst Convergence Biomed Sci & Tec, Yangsan 50612, South Korea.
   [Moon, Sang-Wook; Lee, Yeoun Joo; Park, Jae Hong] Pusan Natl Univ, Yangsan Hosp, Coll Med, Dept Pediat,Res Inst Convergence Biomed Sci & Tec, Yangsan 50612, South Korea.
C3 Pusan National University; Pusan National University Hospital; Pusan
   National University; Pusan National University Hospital
RP Lee, YJ (通讯作者)，Pusan Natl Univ, Yangsan Hosp, Coll Med, Dept Pediat,Res Inst Convergence Biomed Sci & Tec, Yangsan 50612, South Korea.
EM jyhwang79@gmail.com; soulwalker@naver.com; moonmissing@gmail.com;
   jjhongpark@pusan.ac.kr; kyw47914@gmail.com; kimtaeun78@hanmail.net;
   yocomeon83@naver.com
RI Lee, Yeoun Joo/AGP-1813-2022
OI Lee, Yeoun Joo/0000-0001-8012-5433; Hwang, Jae-Yeon/0000-0003-2777-3444;
   Kim, Yong-Woo/0000-0002-1703-7753; Kim, Tae Un/0000-0003-1017-6926
FU Guerbet Korea Ltd.
FX This work was supported by Guerbet Korea Ltd. L.0042.
CR Aloi M, 2015, GASTROINTEST ENDOSC, V81, P420, DOI 10.1016/j.gie.2014.07.009
   Bruining DH, 2018, RADIOLOGY, V286, P776, DOI 10.1148/radiol.2018171737
   Bruining DH, 2020, BMJ OPEN GASTROENTER, V7, DOI 10.1136/bmjgast-2019-000365
   Choi SH, 2016, INFLAMM BOWEL DIS, V22, P669, DOI 10.1097/MIB.0000000000000607
   Duigenan S, 2012, AM J ROENTGENOL, V199, P907, DOI 10.2214/AJR.11.7966
   Gralnev IM, 2008, ALIMENT PHARM THERAP, V27, P146, DOI 10.1111/j.1365-2036.2007.03556.x
   He CC, 2017, MEDICINE, V96, DOI 10.1097/MD.0000000000007780
   Klang E, 2018, J CROHNS COLITIS, V12, P313, DOI [10.1093/ecco-jcc/jjx156, 10.1093/ecco-jcc/jjx120]
   Kopylov U, 2017, DIGEST LIVER DIS, V49, P854, DOI 10.1016/j.dld.2017.04.013
   Kovanlikaya A, 2013, CLIN IMAG, V37, P77, DOI 10.1016/j.clinimag.2012.03.011
   Krzesiek E, 2020, ADV MED SCI-POLAND, V65, P214, DOI 10.1016/j.advms.2020.01.005
   Lahat A, 2016, PATIENT PREFER ADHER, V10, P1043, DOI 10.2147/PPA.S99690
   Makanyanga JC, 2014, EUR RADIOL, V24, P277, DOI 10.1007/s00330-013-3010-z
   Oliva S, 2016, GASTROINTEST ENDOSC, V83, P975, DOI 10.1016/j.gie.2015.08.070
   Ordás I, 2014, GASTROENTEROLOGY, V146, P374, DOI 10.1053/j.gastro.2013.10.055
   Peyrin-Biroulet L, 2015, AM J GASTROENTEROL, V110, P1324, DOI 10.1038/ajg.2015.233
   Pomerri F, 2017, EUR RADIOL, V27, P1044, DOI 10.1007/s00330-016-4443-y
   Rimola J, 2017, J GASTROENTEROL, V52, P585, DOI 10.1007/s00535-016-1253-6
   Rozendorn N, 2018, THER ADV GASTROENTER, V11, DOI 10.1177/1756284818765956
   Seo N, 2016, RADIOLOGY, V278, P762, DOI 10.1148/radiol.2015150809
NR 20
TC 0
Z9 0
U1 0
U2 1
PU MDPI
PI BASEL
PA ST ALBAN-ANLAGE 66, CH-4052 BASEL, SWITZERLAND
EI 2077-0383
J9 J CLIN MED
JI J. Clin. Med.
PD MAY
PY 2022
VL 11
IS 10
AR 2760
DI 10.3390/jcm11102760
PG 12
WC Medicine, General & Internal
WE Science Citation Index Expanded (SCI-EXPANDED)
SC General & Internal Medicine
GA 1Q1FC
UT WOS:000802441600001
PM 35628886
OA Green Published, gold
DA 2024-01-22
ER

PT J
AU Narula, N
   Wong, ECL
   Colombel, JF
   Sandborn, WJ
   Ferrante, M
   Marshall, JK
   Reinisch, W
   Dulai, PS
AF Narula, Neeraj
   Wong, Emily C. L.
   Colombel, Jean-Frederic
   Sandborn, William J.
   Ferrante, Marc
   Marshall, John K.
   Reinisch, Walter
   Dulai, Parambir S.
TI Early Reduction in MM-SES-CD Score After Initiation of Biologic Therapy
   is Highly Specific for 1-year Endoscopic Remission in Moderate to Severe
   Crohn's Disease
SO JOURNAL OF CROHNS & COLITIS
LA English
DT Article
DE Crohn's disease; inflammatory bowel disease; endoscopic remission;
   SES-CD
ID POST-HOC ANALYSIS; VALIDATION
AB Background and Aims This study evaluated the minimal clinically important short-term improvement in the Modified Multiplier Simple Endoscopic Score for crohn's Disease [MM-SES-CD], a novel modified scoring system of the SES-CD, which reliably predicted 1-year endoscopic remission [ER]. Methods This post-hoc analysis of two CD clinical trial programmes pooled data of 198 participants with baseline ulcers and SES-CD >= 3, who had baseline, post-induction [8-12 weeks], and 1-year endoscopic assessments. Different cut-off values for endoscopic response were evaluated using receiver operating characteristic [ROC] curves, positive likelihood ratios [PLR], and negative likelihood ratios [NLR]. ER [SES-CD Results MM-SES-CD >= 40% reduction from baseline was selected as the cut-off maximising PLR and minimising NLR. Among 7.6% [15/198] participants achieving this cut-off post-induction, 1-year ER was 46.7%. One-year ER was 16.9% among those not achieving this cut-off. This threshold predicted 1-year ER with 95.0% (95% confidence interval [CI] 90.4%-97.8%) specificity and a PLR of 3.7 [95% CI 1.4-9.5], which was higher than traditional endoscopic response criteria of SES-CD >= 50% reduction [specificity 62.5%, 95% CI 54.5%-70.0%; PLR 1.9, 95% CI 1.4-2.5]. Lower thresholds of MM-SES-CD reduction also were highly specific for 1-year ER [e.g., MM-SES-CD >= 20% reduction was achieved in 19.7% of patients with 83.1% specificity]. Conclusions In CD patients, post-induction endoscopic response defined by MM-SES-CD >= 40% reduction from baseline identified patients most likely to achieve 1-year ER.
C1 [Narula, Neeraj; Wong, Emily C. L.; Marshall, John K.] McMaster Univ, Dept Med, Div Gastroenterol, Hamilton, ON, Canada.
   [Narula, Neeraj; Wong, Emily C. L.; Marshall, John K.] McMaster Univ, Farncombe Family Digest Hlth Res Inst, Hamilton, ON, Canada.
   [Colombel, Jean-Frederic] Icahn Sch Med Mt Sinai, Div Gastroenterol, New York, NY 10029 USA.
   [Sandborn, William J.; Dulai, Parambir S.] Univ Calif San Diego, Div Gastroenterol, La Jolla, CA 92093 USA.
   [Ferrante, Marc] Katholieke Univ Leuven, Dept Gastroenterol & Hepatol, Univ Hosp Leuven, Leuven, Belgium.
   [Reinisch, Walter] Med Univ Vienna, Dept Internal Med 3, Div Gastroenterol & Hepatol, Vienna, Austria.
C3 McMaster University; McMaster University; Icahn School of Medicine at
   Mount Sinai; University of California System; University of California
   San Diego; KU Leuven; University Hospital Leuven; Medical University of
   Vienna
RP Narula, N (通讯作者)，McMaster Univ, Med Ctr, 1280 Main St West,Unit 3V67, Hamilton, ON L8S 4K1, Canada.
EM Neeraj.narula@medportal.ca
RI Wong, Emily/JGM-0118-2023; Dulai, Parambir/AAE-2983-2021; Sandborn,
   William/ABE-8342-2020
OI Colombel, Jean Fred/0000-0001-6472-249X; Wong, Emily Chu
   Lee/0000-0001-9472-201X
FU YODA Project [2021-4602]
FX This study, carried out under YODA Project # 2021-4602, used data
   obtained from the Yale University Open Data Access Project, which has an
   agreement with Janssen Research & Development, L.L.C. The interpretation
   and reporting of research using this data are solely the responsibility
   of the authors and do not necessarily represent the official views of
   the Yale University Open Data Access Project or Janssen Research &
   Development, L.L.C. This publication [Vivli protocol #00006642] is based
   on research using data from AbbVie and Takeda Inc. which have been made
   available through Vivli Inc. Vivli has not contributed to or approved,
   and is not in any way responsible for, the contents of this publication.
CR Chang JT, 2020, NEW ENGL J MED, V383, P2652, DOI 10.1056/NEJMra2002697
   Collins GS, 2015, ANN INTERN MED, V162, P55, DOI [10.1186/s12916-014-0241-z, 10.1038/bjc.2014.639, 10.7326/M14-0697, 10.1016/j.jclinepi.2014.11.010, 10.7326/M14-0698, 10.1136/bmj.g7594, 10.1002/bjs.9736, 10.1016/j.eururo.2014.11.025]
   Colombel JF, 2010, NEW ENGL J MED, V362, P1383, DOI 10.1056/NEJMoa0904492
   Danese S, 2019, GASTROENTEROLOGY, V157, P1007, DOI 10.1053/j.gastro.2019.06.038
   Daperno M, 2004, GASTROINTEST ENDOSC, V60, P505, DOI 10.1016/S0016-5107(04)01878-4
   DELONG ER, 1988, BIOMETRICS, V44, P837, DOI 10.2307/2531595
   Dulai PS, 2020, CLIN GASTROENTEROL H, V18, P1300, DOI 10.1016/j.cgh.2019.12.020
   Dulai PS, 2015, GASTROINTEST ENDOSC, V82, P246, DOI 10.1016/j.gie.2015.03.1974
   Feagan BG, 2016, NEW ENGL J MED, V375, P1946, DOI 10.1056/NEJMoa1602773
   Ferrante M, 2013, GASTROENTEROLOGY, V145, P978, DOI 10.1053/j.gastro.2013.08.010
   Khanna R, 2017, AM J GASTROENTEROL, V112, P1584, DOI 10.1038/ajg.2016.580
   MARY JY, 1989, GUT, V30, P983, DOI 10.1136/gut.30.7.983
   Narula N., 2021, PREDICTING ENDOSCOPI, DOI [10.1136/gutjnl-2020-323799, DOI 10.1136/GUTJNL-2020-323799]
   Narula N, 2020, AM J GASTROENTEROL, V115, P1236, DOI 10.14309/ajg.0000000000000617
   Peyrin-Biroulet L, 2015, AM J GASTROENTEROL, V110, P1324, DOI 10.1038/ajg.2015.233
   Rutgeerts P, 2012, GASTROENTEROLOGY, V142, P1102, DOI 10.1053/j.gastro.2012.01.035
   Shah SC, 2016, ALIMENT PHARM THER, V43, P317, DOI 10.1111/apt.13475
   Sipponen T, 2010, INFLAMM BOWEL DIS, V16, P2131, DOI 10.1002/ibd.21300
   Tharwat A, 2021, APPL COMPUT INFORM, V17, P168, DOI 10.1016/j.aci.2018.08.003
   Turner D, 2021, GASTROENTEROLOGY, V160, P1570, DOI 10.1053/j.gastro.2020.12.031
   Ungaro RC, 2020, GASTROENTEROLOGY, V159, P139, DOI 10.1053/j.gastro.2020.03.039
   Vuitton L, 2016, GUT, V65, P1447, DOI 10.1136/gutjnl-2015-309903
NR 22
TC 2
Z9 3
U1 0
U2 0
PU OXFORD UNIV PRESS
PI OXFORD
PA GREAT CLARENDON ST, OXFORD OX2 6DP, ENGLAND
SN 1873-9946
EI 1876-4479
J9 J CROHNS COLITIS
JI J. Crohns Colitis
PD MAY 10
PY 2022
VL 16
IS 4
BP 616
EP 624
DI 10.1093/ecco-jcc/jjab183
EA OCT 2021
PG 9
WC Gastroenterology & Hepatology
WE Science Citation Index Expanded (SCI-EXPANDED)
SC Gastroenterology & Hepatology
GA 1C0XW
UT WOS:000756572200001
PM 34664635
OA Green Published
DA 2024-01-22
ER

PT J
AU Garg, R
   Aggarwal, M
   Butler, R
   Achkar, JP
   Lashner, B
   Philpott, J
   Cohen, B
   Qazi, T
   Rieder, F
   Regueiro, M
   Click, B
AF Garg, Rajat
   Aggarwal, Manik
   Butler, Robert
   Achkar, Jean Paul
   Lashner, Bret
   Philpott, Jessica
   Cohen, Benjamin
   Qazi, Taha
   Rieder, Florian
   Regueiro, Miguel
   Click, Benjamin
TI Real-World Effectiveness and Safety of Ustekinumab in Elderly Crohn's
   Disease Patients
SO DIGESTIVE DISEASES AND SCIENCES
LA English
DT Article
DE Ustekinumab; Crohn's disease; Elderly; Inflammatory bowel disease; IBD;
   Comparative effectiveness; Real world
ID INFLAMMATORY-BOWEL-DISEASE; MAINTENANCE THERAPY; REMISSION RATES; TRIAL;
   EPIDEMIOLOGY; INDUCTION; EFFICACY; OLDER
AB Introduction The efficacy and safety profile of ustekinumab (UST) in Crohn's disease (CD) is favorable; however, data in elderly patients are lacking. We aimed to assess the safety and efficacy of UST in elderly CD. Methods We performed a retrospective cohort study of CD patients classified as elderly (age >= 65 years at UST initiation) or nonelderly (<65 years) treated at a large, tertiary referral center. Outcomes assessed were clinical (measured by physician global assessment [PGA]) and steroid-free response, remission, adverse events, and postsurgical complications were compared by age category. Multivariable regression modeling and survival analysis was also performed. Results In total, 117 patients (elderly n = 39, nonelderly n = 78) were included in the study. Elderly patients had predominantly moderate disease (87.2%), while nonelderly had a higher proportion of severe disease activity (44.9%) (p = 0.001), though no differences in baseline endoscopic activity, prior biologic use, or steroid or immunomodulator use at baseline existed (p > 0.05 all). While nearly 90% patients in both groups experienced clinical response to UST, compared to nonelderly, elderly patients were less likely to achieve complete clinical remission (28.2% vs. 52.6%, p = 0.01). On regression modeling, age was not associated with clinical outcomes (p > 0.05 all). Mucosal healing was achieved in 26% elderly and 30% nonelderly patients (p = 0.74). There were no significant differences in infusion reactions (2.6% vs. 6.4%, p = 0.77), infection (5.2% vs. 7.7%, p = 0.7), or postsurgical complications (p = 0.99) by age category. Conclusion UST is safe and effective in elderly CD. Although limited by sample size and retrospective design, such real-world data can inform biologic positioning in this IBD population.
C1 [Garg, Rajat; Aggarwal, Manik; Regueiro, Miguel] Cleveland Clin, Dept Internal Med, Cleveland, OH 44106 USA.
   [Butler, Robert; Regueiro, Miguel] Cleveland Clin Fdn, Quantitat Hlth Inst, 9500 Euclid Ave, Cleveland, OH 44195 USA.
   [Achkar, Jean Paul; Lashner, Bret; Philpott, Jessica; Cohen, Benjamin; Qazi, Taha; Rieder, Florian; Regueiro, Miguel; Click, Benjamin] Cleveland Clin Fdn, Digest Dis & Surg Inst, Dept Gastroenterol Hepatol & Nutr, 9500 Euclid Ave, Cleveland, OH 44195 USA.
C3 Cleveland Clinic Foundation; Cleveland Clinic Foundation; Cleveland
   Clinic Foundation
RP Click, B (通讯作者)，Cleveland Clin Fdn, Digest Dis & Surg Inst, Dept Gastroenterol Hepatol & Nutr, 9500 Euclid Ave, Cleveland, OH 44195 USA.
EM drgargrajat@gmail.com; manikagg07@gmail.com; butlers@ccf.org;
   achkarj@ccf.org; lashneb@ccf.org; philpoj@ccf.org; cohenb3@ccf.org;
   qazit@ccf.org; riederf@ccf.org; regueim@ccf.org; clickb@ccf.org
RI Regueiro, Miguel/HPG-5624-2023; Aggarwal, Manik/AGY-0171-2022
OI Regueiro, Miguel/0000-0002-7681-8111; 
CR Adar T, 2019, ALIMENT PHARM THER, V49, P873, DOI 10.1111/apt.15177
   Benchimol EI, 2014, INFLAMM BOWEL DIS, V20, P1761, DOI 10.1097/MIB.0000000000000103
   Biemans VBC, 2020, ALIMENT PHARM THER, V52, P123, DOI 10.1111/apt.15745
   Biemans VBC, 2020, J CROHNS COLITIS, V14, P33, DOI 10.1093/ecco-jcc/jjz119
   Bohm M, 2020, ALIMENT PHARM THER, V52, P669, DOI 10.1111/apt.15921
   Boring Michael A, 2017, MMWR Morb Mortal Wkly Rep, V66, P527, DOI 10.15585/mmwr.mm6620a2
   Borren NZ, 2019, CLIN GASTROENTEROL H, V17, P1736, DOI 10.1016/j.cgh.2018.12.032
   Charpentier C, 2014, GUT, V63, P423, DOI 10.1136/gutjnl-2012-303864
   Deepak P, 2017, GASTROENTEROL CLIN N, V46, P603, DOI 10.1016/j.gtc.2017.05.013
   Di Lernia V, 2018, EXPERT OPIN BIOL TH, V18, P897, DOI 10.1080/14712598.2018.1504016
   Di Stefano M, 2001, SCAND J GASTROENTERO, V36, P1274, DOI 10.1080/003655201317097119
   Dulai PS, 2016, AM J GASTROENTEROL, V111, P1147, DOI 10.1038/ajg.2016.236
   Engel T, 2019, DIGEST LIVER DIS, V51, P1232, DOI 10.1016/j.dld.2019.05.002
   Everhov ÅH, 2018, GASTROENTEROLOGY, V154, P518, DOI 10.1053/j.gastro.2017.10.034
   Faleck DM, 2019, CLIN GASTROENTEROL H, V17, P2497, DOI 10.1016/j.cgh.2018.12.040
   Geisz M, 2016, INFLAMM BOWEL DIS, V22, P1435, DOI 10.1097/MIB.0000000000000747
   Hanauer SB, 2020, J CROHNS COLITIS, V14, P23, DOI 10.1093/ecco-jcc/jjz110
   Hayashi M, 2014, J DERMATOL, V41, P974, DOI 10.1111/1346-8138.12653
   Iborra M, 2019, ALIMENT PHARM THER, V50, P278, DOI 10.1111/apt.15371
   Jeuring SFG, 2016, INFLAMM BOWEL DIS, V22, P1425, DOI 10.1097/MIB.0000000000000738
   Juneja M, 2012, DIGEST DIS SCI, V57, P2408, DOI 10.1007/s10620-012-2083-x
   Leblanc JF, 2019, WORLD J GASTROENTERO, V25, P4158, DOI 10.3748/wjg.v25.i30.4158
   Narula N, 2018, AM J GASTROENTEROL, V113, P1345, DOI 10.1038/s41395-018-0162-0
   Ollech J, 2020, GASTROENTEROLOGY, V158, pS961
   Panaccione R, 2020, ALIMENT PHARM THER, V52, P1658, DOI 10.1111/apt.16119
   Rolston VS, 2021, DIGEST DIS SCI, V66, P1631, DOI 10.1007/s10620-020-06344-w
   Sandborn WJ, 2008, GASTROENTEROLOGY, V135, P1130, DOI 10.1053/j.gastro.2008.07.014
   Sandborn WJ, 2021, INFLAMM BOWEL DIS, V27, P994, DOI 10.1093/ibd/izaa236
   Sandborn WJ, 2019, CLIN GASTROENTEROL H, V17, P1541, DOI 10.1016/j.cgh.2018.11.035
   Sandborn WJ, 2012, NEW ENGL J MED, V367, P1519, DOI 10.1056/NEJMoa1203572
   Sands BE, 2019, NEW ENGL J MED, V381, P1201, DOI 10.1056/NEJMoa1900750
   Schreiber S, 2013, J CROHNS COLITIS, V7, P213, DOI 10.1016/j.crohns.2012.05.015
   Schreiber S, 2010, AM J GASTROENTEROL, V105, P1574, DOI 10.1038/ajg.2010.78
   Sedano R, 2020, CLIN GASTROENTEROL H
   Sturm A, 2017, J CROHNS COLITIS, V11, P263, DOI 10.1093/ecco-jcc/jjw188
   Yajnik V, 2017, ADV THER, V34, P542, DOI 10.1007/s12325-016-0467-6
NR 36
TC 17
Z9 17
U1 2
U2 2
PU SPRINGER
PI DORDRECHT
PA VAN GODEWIJCKSTRAAT 30, 3311 GZ DORDRECHT, NETHERLANDS
SN 0163-2116
EI 1573-2568
J9 DIGEST DIS SCI
JI Dig. Dis. Sci.
PD JUL
PY 2022
VL 67
IS 7
BP 3138
EP 3147
DI 10.1007/s10620-021-07117-9
EA JUN 2021
PG 10
WC Gastroenterology & Hepatology
WE Science Citation Index Expanded (SCI-EXPANDED)
SC Gastroenterology & Hepatology
GA 2M1EH
UT WOS:000664818300002
PM 34160735
OA Green Accepted
DA 2024-01-22
ER

PT J
AU Allocca, M
   Fiorino, G
   Bonifacio, C
   Furfaro, F
   Gilardi, D
   Argollo, M
   Peyrin-Biroulet, L
   Danese, S
AF Allocca, Mariangela
   Fiorino, Gionata
   Bonifacio, Cristiana
   Furfaro, Federica
   Gilardi, Daniela
   Argollo, Marjorie
   Peyrin-Biroulet, Laurent
   Danese, Silvio
TI Comparative Accuracy of Bowel Ultrasound Versus Magnetic Resonance
   Enterography in Combination With Colonoscopy in Assessing Crohn's
   Disease and Guiding Clinical Decision-making
SO JOURNAL OF CROHNS & COLITIS
LA English
DT Article
DE Bowel ultrasound; Crohn's disease; magnetic resonance enterography;
   colonoscopy
ID ULTRASONOGRAPHY; DIAGNOSIS; DAMAGE; COMPLICATIONS; TOMOGRAPHY;
   INFLIXIMAB; MANAGEMENT; SEVERITY; BEHAVIOR; INDEX
AB Background: The comparative accuracy of bowel ultrasound [US] versus magnetic resonance enterography [MRE] in combination with colonoscopy [CS] in assessing Crohn's disease [CD] and influencing the decision-making process is unknown.
   Methods: Consecutive ileo-colonic CD patients seen in a tertiary referral centre were prospectively assessed by MRE, CS, and bowel US, within 1 week. Sensitivity, specificity, accuracy, positive predictive value [PPV], and negative predictive value [NPV] of bowel US in assessing localisation, enhancement [presence of vascularisation at Power Doppler], active disease [presence of ulcers at colonoscopy], strictures, fistulas, and abscesses were calculated using CS + MRE findings together as a reference standard. Two blinded inflammatory bowel disease [IBD] specialists reviewed MRE and bowel US findings and were asked to decide the therapeutic strategy [continue versus change therapy]. Kappa agreement with clinical decision was calculated.
   Results: Sixty CD patients [36 with endoscopic disease activity, 28 with complications] were enrolled. For localisation, sensitivity, specificity, accuracy, PPV, and NPV of bowel US were 88%, 96%, 91%, 96%, and 85%, respectively; for enhancement, 87%, 92%, 89%, 93%, and 86%; for activity, 92%, 100%, 96%, 100%, and 94%; for strictures, 75%, 86%, 81%, 78%, and 83%; for fistulas, 100%, 98%, 98%, 66%, and 100%; for abscesses, 100%, 96%, 96%, 33%, and 100%. The concordance of management of CD patients based on bowel US or MRE findings, alone, compared with clinical decision, was 0.768 and 0.767, respectively [p < 0.001]. The concordance between bowel US and MRE on management of CD patients was 0.800 [p < 0.001].
   Conclusions: Bowel US is very accurate in assessing CD and is a non-invasive, easy-to-use tool to manage CD patients in clinical practice.
C1 [Allocca, Mariangela; Fiorino, Gionata; Furfaro, Federica; Gilardi, Daniela; Danese, Silvio] Humanitas Clin & Res Ctr, IBD Ctr, Milan, Italy.
   [Allocca, Mariangela; Fiorino, Gionata; Danese, Silvio] Humanitas Univ, Dept Biomed Sci, Via Manzoni 113, I-20089 Milan, Italy.
   [Bonifacio, Cristiana] IRCCS Humanitas, Radiol, Milan, Italy.
   [Argollo, Marjorie] Univ Fed Sao Paulo UNIFESP, Dept Gastroenterol, Sao Paulo, Brazil.
   [Peyrin-Biroulet, Laurent] Lorraine Univ, Univ Hosp Nancy, Dept Gastroenterol, Nancy, France.
   [Peyrin-Biroulet, Laurent] Lorraine Univ, Univ Hosp Nancy, INSERM, U954, Nancy, France.
C3 Humanitas University; Universidade Federal de Sao Paulo (UNIFESP); CHU
   de Nancy; Universite de Lorraine; Institut National de la Sante et de la
   Recherche Medicale (Inserm); Universite de Lorraine; CHU de Nancy
RP Danese, S (通讯作者)，Humanitas Univ, Dept Biomed Sci, Via Manzoni 113, I-20089 Milan, Italy.
EM sdanese@hotmail.com
RI Fiorino, Gionata/G-3124-2013; Allocca, Mariangela/IAR-5485-2023;
   Furfaro, Federica/AAC-2424-2019; Danese, Silvio/ABH-9571-2020
OI Fiorino, Gionata/0000-0001-5623-2968; Allocca,
   Mariangela/0000-0002-7204-1739; Furfaro, Federica/0000-0002-4308-7295;
   Danese, Silvio/0000-0001-7341-1351; BONIFACIO,
   CRISTIANA/0000-0002-8551-6801; peyrin-biroulet,
   laurent/0000-0003-2536-6618; Gilardi, Daniela/0000-0001-6137-1014
CR Bhatnagar G, 2017, J MAGN RESON IMAGING, V45, P1573, DOI 10.1002/jmri.25569
   Calabrese E, 2016, INFLAMM BOWEL DIS, V22, P1168, DOI 10.1097/MIB.0000000000000706
   Calabrese E, 2012, J CROHNS COLITIS, V6, P852, DOI 10.1016/j.crohns.2012.01.015
   Castiglione F, 2013, INFLAMM BOWEL DIS, V19, P991, DOI 10.1097/MIB.0b013e3182802b87
   Cherian S, 2004, AM J GASTROENTEROL, V99, P2324, DOI 10.1111/j.1572-0241.2004.40730.x
   Colombel JF, 2010, NEW ENGL J MED, V362, P1383, DOI 10.1056/NEJMoa0904492
   Cosnes J, 2002, INFLAMM BOWEL DIS, V8, P244, DOI 10.1097/00054725-200207000-00002
   Damore LJ, 1996, DIS COLON RECTUM, V39, P1308, DOI 10.1007/BF02055129
   Daperno M, 2004, GASTROINTEST ENDOSC, V60, P505, DOI 10.1016/S0016-5107(04)01878-4
   Eckardt VF, 1997, GASTROINTEST ENDOSC, V46, P560, DOI 10.1016/S0016-5107(97)70017-8
   Fiorino G, 2011, INFLAMM BOWEL DIS, V17, P1073, DOI 10.1002/ibd.21533
   Fraquelli M, 2008, DIGEST LIVER DIS, V40, P860, DOI 10.1016/j.dld.2008.04.006
   Fraquelli M, 2005, RADIOLOGY, V236, P95, DOI 10.1148/radiol.2361040799
   Gomollon F, 2017, J CROHNS COLITIS, V11, P3, DOI 10.1093/ecco-jcc/jjw168
   Greenup AJ, 2016, INFLAMM BOWEL DIS, V22, P1246, DOI 10.1097/MIB.0000000000000727
   Hanauer SB, 2002, LANCET, V359, P1541, DOI 10.1016/S0140-6736(02)08512-4
   Horsthuis K, 2008, RADIOLOGY, V247, P64, DOI 10.1148/radiol.2471070611
   Kunihiro K, 2004, SCAND J GASTROENTERO, V39, P322, DOI 10.1080/00365520310008485
   Lopes S, 2016, INFLAMM BOWEL DIS, V22, P2173, DOI 10.1097/MIB.0000000000000850
   Louis E, 2001, GUT, V49, P777, DOI 10.1136/gut.49.6.777
   Maconi G, 2015, J COMP EFFECT RES, V4, P75, DOI [10.2217/CER.15.2, 10.2217/cer.15.2]
   Maconi G, 2014, J CROHNS COLITIS, V8, P1684, DOI 10.1016/j.crohns.2014.08.005
   Martínez MJ, 2009, ABDOM IMAGING, V34, P141, DOI 10.1007/s00261-008-9365-y
   Miao YM, 2002, CLIN RADIOL, V57, P913, DOI 10.1053/crad.2002.1059
   Nahon S, 2002, AM J GASTROENTEROL, V97, P3102
   Panés J, 2011, ALIMENT PHARM THER, V34, P125, DOI 10.1111/j.1365-2036.2011.04710.x
   Parente F, 2004, GUT, V53, P1652, DOI 10.1136/gut.2004.041038
   Pariente B, 2015, GASTROENTEROLOGY, V148, P52, DOI 10.1053/j.gastro.2014.09.015
   Pariente B, 2011, INFLAMM BOWEL DIS, V17, P1415, DOI 10.1002/ibd.21506
   Pascu M, 2004, INFLAMM BOWEL DIS, V10, P373, DOI 10.1097/00054725-200407000-00008
   Peyrin-Biroulet L, 2015, AM J GASTROENTEROL, V110, P1324, DOI 10.1038/ajg.2015.233
   Potthast S, 2002, EUR RADIOL, V12, P1416, DOI 10.1007/s00330-001-1191-3
   Rimola J, 2009, GUT, V58, P1113, DOI 10.1136/gut.2008.167957
   Rispo A, 2017, INFLAMM BOWEL DIS, V23, P143, DOI 10.1097/MIB.0000000000000980
   RUTGEERTS P, 1990, GASTROENTEROLOGY, V99, P956, DOI 10.1016/0016-5085(90)90613-6
   Schoepfer AM, 2013, AM J GASTROENTEROL, V108, P1744, DOI 10.1038/ajg.2013.248
   Thia KT, 2010, GASTROENTEROLOGY, V139, P1147, DOI 10.1053/j.gastro.2010.06.070
   Vuitton L, 2016, GUT, V65, P1447, DOI 10.1136/gutjnl-2015-309903
   Ziech MLW, 2014, PEDIATR RADIOL, V44, P1370, DOI 10.1007/s00247-014-3010-4
NR 39
TC 69
Z9 71
U1 1
U2 7
PU OXFORD UNIV PRESS
PI OXFORD
PA GREAT CLARENDON ST, OXFORD OX2 6DP, ENGLAND
SN 1873-9946
EI 1876-4479
J9 J CROHNS COLITIS
JI J. Crohns Colitis
PD NOV
PY 2018
VL 12
IS 11
BP 1280
EP 1287
DI 10.1093/ecco-jcc/jjy093
PG 8
WC Gastroenterology & Hepatology
WE Science Citation Index Expanded (SCI-EXPANDED)
SC Gastroenterology & Hepatology
GA HG8SB
UT WOS:000455272700003
PM 29982361
OA Bronze
DA 2024-01-22
ER

PT J
AU Arulanandan, A
   Dulai, PS
   Singh, S
   Sandborn, WJ
   Kalmaz, D
AF Arulanandan, Ahilan
   Dulai, Parambir S.
   Singh, Siddharth
   Sandborn, William J.
   Kalmaz, Denise
TI Systematic review: Safety of balloon assisted enteroscopy in Crohn's
   disease
SO WORLD JOURNAL OF GASTROENTEROLOGY
LA English
DT Review
DE Crohn's disease; Balloon; Enteroscopy; Safety; Perforation; Stricture
ID INFLAMMATORY-BOWEL-DISEASE; SINGLE-CENTER EXPERIENCE; MAGNETIC-RESONANCE
   ENTEROCLYSIS; WIRELESS CAPSULE ENDOSCOPY; INTESTINAL STRICTURES;
   CLINICAL-USEFULNESS; PEDIATRIC-PATIENTS; MULTICENTER TRIAL; THERAPEUTIC
   YIELD; PULL ENTEROSCOPY
AB AIM
   To determine the overall and comparative risk of procedure related perforation of balloon assisted enteroscopy (BAE) in Crohn's disease (CD).
   METHODS
   Systematic review (PROSPERO #CRD42015016381) of studies reporting on CD patients undergoing BAE. Seventy-three studies reporting on 1812 patients undergoing 2340 BAEs were included. Primary outcome of interest was the overall and comparative risk of procedure related perforation of diagnostic BAE in CD. Secondary outcomes of interest were risk of procedure related perforation of diagnostic double balloon enteroscopy (DBE), risk of procedure related perforation of therapeutic BAE, efficacy of stricture dilation, and clinical utility of endoscopically assessing small bowel disease activity.
   RESULTS
   Per procedure perforation rate of diagnostic BAE in CD was 0.15% (95% CI: 0.05-0.45), which was similar to diagnostic BAE for all indications (0.11%; IRR = 1.41, 95% CI: 0.28-4.50). Per procedure perforation rate of diagnostic DBE in CD was 0.12% (95% CI: 0.03-0.44), which was similar to diagnostic DBE for all indications (0.22%; IRR = 0.54, 95% CI: 0.06-0.24). Per procedure perforation rate of therapeutic BAE in CD was 1.74% (95% CI: 0.85-3.55). Eighty-six percent of therapeutic perforations were secondary to stricture dilation. Dilation was attempted in 207 patients and 30% required surgery during median follow-up of 18 months. When diagnostic BAE assessed small bowel disease activity, changes in medical therapy resulted in endoscopic improvement in 77% of patients.
   CONCLUSION
   Diagnostic BAE in CD has a similar rate of perforation as diagnostic BAE for all indications and can be safely performed in assessment of mucosal healing.
C1 [Arulanandan, Ahilan; Dulai, Parambir S.; Singh, Siddharth; Sandborn, William J.; Kalmaz, Denise] Univ Calif San Diego, Div Gastroenterol, 9500 Gilman Dr, La Jolla, CA 92037 USA.
C3 University of California System; University of California San Diego
RP Arulanandan, A (通讯作者)，Univ Calif San Diego, Div Gastroenterol, 9500 Gilman Dr, La Jolla, CA 92037 USA.
EM ahilanarul@gmail.com
RI Dulai, Parambir/AAF-4408-2020; Dulai, Parambir/AAE-2983-2021; Sandborn,
   William/ABE-8342-2020
FU National Institute of Diabetes and Digestive and Kidney Diseases
   [5T32DK007202]
FX Supported by training grant through the National Institute of Diabetes
   and Digestive and Kidney Diseases, No. 5T32DK007202 to Dulai PS.
CR Ajlouni Y, 2007, J GASTROEN HEPATOL, V22, P486, DOI 10.1111/j.1440-1746.2006.04764.x
   Akarsu M, 2014, TURK J GASTROENTEROL, V25, P374, DOI 10.5152/tjg.2014.5191
   Aktas H, 2010, ENDOSCOPY, V42, P365, DOI 10.1055/s-0029-1243931
   Aktas H, 2010, GASTROINTEST ENDOSC, V71, pAB378, DOI 10.1016/j.gie.2010.03.1041
   Arihiro S, 2010, DIGEST ENDOSC, V22, pA28, DOI [10.1111/j.1443-1661.2010.01003.x, DOI 10.1111/J.1443-1661.2010.01003.X]
   Baert F, 2010, GASTROENTEROLOGY, V138, P463, DOI 10.1053/j.gastro.2009.09.056
   Bartel MJ, 2014, GASTROENTEROLOGY, V146, pS40
   Bartel MJ, 2014, GASTROENTEROLOGY, V146, pS1051
   Bartel MJ, 2014, GASTROINTEST ENDOSC, pAB149, DOI [10.1016/j.gie.2014.02.124, DOI 10.1016/J.GIE.2014.02.124]
   BJARNASON I, 1988, GASTROENTEROLOGY, V94, P1070, DOI 10.1016/0016-5085(88)90568-9
   Bouguen G, 2014, CLIN GASTROENTEROL H, V12, P978, DOI 10.1016/j.cgh.2013.11.005
   Bouguen G, 2015, CLIN GASTROENTEROL H, V13, P1042, DOI 10.1016/j.cgh.2013.09.006
   Cheifetz AS, 2006, AM J GASTROENTEROL, V101, P2218, DOI 10.1111/j.1572-0241.2006.00761.x
   Chen LH, 2010, WORLD J GASTROENTERO, V16, P1655, DOI 10.3748/wjg.v16.i13.1655
   Choi DH, 2014, INTEST RES, V12, P313, DOI 10.5217/ir.2014.12.4.313
   Cosnes J, 2002, INFLAMM BOWEL DIS, V8, P244, DOI 10.1097/00054725-200207000-00002
   de Ridder L, 2012, GASTROINTEST ENDOSC, V75, P87, DOI 10.1016/j.gie.2011.07.036
   DERSIMONIAN R, 1986, CONTROL CLIN TRIALS, V7, P177, DOI 10.1016/0197-2456(86)90046-2
   Despott EJ, 2009, GASTROINTEST ENDOSC, V70, P1030, DOI 10.1016/j.gie.2009.05.005
   Di Caro S, 2005, GASTROINTEST ENDOSC, V62, P545, DOI 10.1016/j.gie.2005.04.029
   Di Nardo G, 2011, DIGEST LIVER DIS, V43, pS405, DOI [10.1016/S1590-8658(11)60630-0, DOI 10.1016/S1590-8658(11)60630-0]
   Di Nardo G, 2012, GASTROINTEST ENDOSC, V75, P80, DOI 10.1016/j.gie.2011.06.021
   Ding NS, 2015, J CROHNS COLITIS, V9, pS285
   Dionisio PM, 2010, AM J GASTROENTEROL, V105, P1240, DOI 10.1038/ajg.2009.713
   Domagk D, 2011, ENDOSCOPY, V43, P472, DOI 10.1055/s-0030-1256247
   Dulai PS, 2015, GASTROINTEST ENDOSC, V82, P246, DOI 10.1016/j.gie.2015.03.1974
   Dutta Amit Kumar, 2012, Trop Gastroenterol, V33, P179
   Efthymiou A, 2008, INFLAMM BOWEL DIS, V14, P1542, DOI 10.1002/ibd.20509
   Endo K, 2013, WORLD J GASTROENTERO, V19, P86, DOI 10.3748/wjg.v19.i1.86
   Fan R, 2014, WORLD J GASTROENTERO, V20, P14479, DOI 10.3748/wjg.v20.i39.14479
   Foster EN, 2008, J CLIN GASTROENTEROL, V42, P880, DOI 10.1097/MCG.0b013e3181354440
   Froslie KF, 2007, GASTROENTEROLOGY, V133, P412, DOI 10.1053/j.gastro.2007.05.051
   Fry LC, 2008, DIGEST DIS, V26, P134, DOI 10.1159/000116771
   Gill RS, 2014, THER ADV GASTROENTER, V7, P108, DOI 10.1177/1756283X13513995
   Hall B, 2014, J CROHNS COLITIS, V8, P1601, DOI 10.1016/j.crohns.2014.09.005
   Halloran BPMG, 2013, GASTROINTEST ENDOSC, V77, pAB280
   Hassan C, 2007, ALIMENT PHARM THER, V26, P1457, DOI 10.1111/j.1365-2036.2007.03532.x
   Hirai F, 2014, DIGEST ENDOSC, V26, P545, DOI 10.1111/den.12236
   Hommes DW, 2004, GASTROENTEROLOGY, V126, P1561, DOI 10.1053/j.gastro.2004.03.023
   Huang Ying, 2010, Zhonghua Er Ke Za Zhi, V48, P599
   Jang HJ, 2014, HEPATO-GASTROENTEROL, V61, P1292, DOI 10.5754/hge11375
   Jensen MD, 2011, SCAND J GASTROENTERO, V46, P1449, DOI 10.3109/00365521.2011.613947
   Jensen MD, 2011, CLIN GASTROENTEROL H, V9, P124, DOI 10.1016/j.cgh.2010.10.019
   Jeon SR, 2013, J CROHNS COLITIS, V7, pS112
   Jovanovic I, 2011, DIGEST DIS, V29, P27, DOI 10.1159/000331125
   Kani K, 2013, GASTROENTEROLOGY, V144, pS424
   Khanna R, 2014, GASTROENTEROLOGY, V146, pS187
   Kopylov U, 2015, J CROHNS COLITIS, V9, pS178
   Kopylov U, 2015, AM J GASTROENTEROL, V110, P1316, DOI 10.1038/ajg.2015.221
   Kopylov U, 2015, INFLAMM BOWEL DIS, V21, P93, DOI 10.1097/MIB.0000000000000255
   Lakatos PL, 2008, HEPATO-GASTROENTEROL, V55, P133
   Li X, 2009, ENDOSCOPY, V41, P762, DOI 10.1055/s-0029-1215009
   Lim YJ, 2012, CLIN ENDOSC, V45, P138, DOI [10.5946/ce.2012.45.2.138, 10.5217/ir.2017.15.4.446]
   Liu W, 2009, CAN J GASTROENTEROL, V23, P635, DOI 10.1155/2009/281040
   Loftus EV, 2004, GASTROENTEROLOGY, V126, P1504, DOI 10.1053/j.gastro.2004.01.063
   Louis E, 2001, GUT, V49, P777, DOI 10.1136/gut.49.6.777
   Lurix EG, 2011, GASTROINTEST ENDOSC, V73, pAB464, DOI DOI 10.1016/J.GIE.2011.03.1110
   Maaser C, 2010, SCAND J GASTROENTERO, V45, P992, DOI 10.3109/00365521003710182
   Mann NK, 2014, GASTROENTEROLOGY, V146, pS39
   Mann NK, 2012, GASTROINTEST ENDOSC, V75, P264
   Manner H, 2010, ENDOSCOPY, V42, P820, DOI 10.1055/s-0030-1255727
   Manno M, 2013, DIGEST LIVER DIS, V45, P211, DOI 10.1016/j.dld.2012.10.004
   May A, 2010, AM J GASTROENTEROL, V105, P575, DOI 10.1038/ajg.2009.712
   MEKHJIAN HS, 1979, GASTROENTEROLOGY, V77, P898
   Mensink PBF, 2010, SCAND J GASTROENTERO, V45, P483, DOI 10.3109/00365520903563774
   Milewski J, 2013, GASTROINTEST ENDOSC, V77, pAB279, DOI DOI 10.1016/J.GIE.2013.03.699
   Möschler O, 2011, ENDOSCOPY, V43, P484, DOI 10.1055/s-0030-1256249
   Mönkemüller K, 2006, ENDOSCOPY, V38, P67, DOI 10.1055/s-2005-921190
   Morar PS, 2015, ALIMENT PHARM THER, V42, P1137, DOI 10.1111/apt.13388
   Moreels TG, 2009, GASTROINTEST ENDOSC, V69, pAB172, DOI 10.1016/j.gie.2009.03.328
   Morise K, 2015, WORLD J GASTROENTERO, V21, P9974, DOI 10.3748/wjg.v21.i34.9974
   Morishima K, 2009, GASTROINTEST ENDOSC, V69, pAB198, DOI 10.1016/j.gie.2009.03.433
   Mueller T, 2010, ALIMENT PHARM THER, V31, P634, DOI 10.1111/j.1365-2036.2009.04225.x
   Mukewar S, 2014, INFLAMM BOWEL DIS, V20, P2056, DOI 10.1097/MIB.0000000000000154
   Murphy SJ, 2011, INFLAMM BOWEL DIS, V17, P485, DOI 10.1002/ibd.21373
   Nakano M, 2013, SCAND J GASTROENTERO, V48, P1041, DOI 10.3109/00365521.2013.822546
   Navaneethan U, 2012, AM J GASTROENTEROL, V107, pS124, DOI 10.14309/00000434-201210001-00288
   Navaneethan U, 2012, J CROHNS COLITIS, V6, P470, DOI 10.1016/j.crohns.2011.10.005
   Navaneethan U, 2011, J CROHNS COLITIS, V5, P189, DOI 10.1016/j.crohns.2010.12.005
   Niv E, 2014, J CROHNS COLITIS, V8, P1616, DOI 10.1016/j.crohns.2014.03.003
   Odagiri H, 2015, ENDOSCOPY, V47, P143, DOI 10.1055/s-0034-1390891
   Ohmiya N, 2009, GASTROINTEST ENDOSC, V69, P84, DOI 10.1016/j.gie.2008.04.067
   Ordás I, 2014, GASTROENTEROLOGY, V146, P374, DOI 10.1053/j.gastro.2013.10.055
   Parker C, 2013, J CROHNS COLITIS, V7, pS54
   Pata C, 2010, TURK J GASTROENTEROL, V21, P353, DOI 10.4318/tjg.2010.0120
   Peng Jie, 2009, Zhonghua Nei Ke Za Zhi, V48, P111
   Pohl J, 2007, EUR J GASTROEN HEPAT, V19, P529, DOI 10.1097/MEG.0b013e328012b0d0
   Qing CF, 2013, J GASTROEN HEPATOL, V28, P723
   Rahman A, 2015, GASTROINTEST ENDOSC, V82, P102, DOI 10.1016/j.gie.2014.12.039
   Roushan Nader, 2014, Med J Islam Repub Iran, V28, P19
   Russo E, 2011, GASTROENTEROLOGY, V140, pS558
   Rutgeerts P, 2006, GASTROINTEST ENDOSC, V63, P433, DOI 10.1016/j.gie.2005.08.011
   Safatle-Ribeiro AV, 2011, GASTROINTEST ENDOSC, V73, pAB458, DOI DOI 10.1016/J.GIE.2011.03.1087
   Sakuraba H, 2014, DIGESTION, V89, P49, DOI 10.1159/000356220
   Sandborn WJ, 2002, GASTROENTEROLOGY, V122, P512, DOI 10.1053/gast.2002.31072
   Schnitzler F, 2009, INFLAMM BOWEL DIS, V15, P1295, DOI 10.1002/ibd.20927
   Schulz C, 2014, DIGEST ENDOSC, V26, P236, DOI 10.1111/den.12142
   Seiderer J, 2007, SCAND J GASTROENTERO, V42, P1376, DOI 10.1080/00365520701397867
   Shen RZ, 2012, DIGEST ENDOSC, V24, P87, DOI 10.1111/j.1443-1661.2011.01175.x
   Shi HX, 2011, HEPATO-GASTROENTEROL, V58, P477
   Sidhu R, 2011, GUT, V60, pA253, DOI 10.1136/gut.2011.239301.537
   Solem CA, 2008, GASTROINTEST ENDOSC, V68, P255, DOI 10.1016/j.gie.2008.02.017
   STEINHARDT HJ, 1985, DIGESTION, V31, P97, DOI 10.1159/000199186
   Sun B, 2007, ENDOSCOPY, V39, P511, DOI 10.1055/s-2007-966376
   Tae CH, 2014, CLIN ENDOSC, V47, P409, DOI 10.5946/ce.2014.47.5.409
   Takenaka K, 2014, J CROHNS COLITIS, V8, pS170, DOI 10.1016/S1873-9946(14)60379-2
   Tielbeek JAW, 2013, INFLAMM BOWEL DIS, V19, P1943, DOI 10.1097/MIB.0b013e3182905536
   Travis SPL, 2006, GUT, V55, DOI 10.1136/gut.2005.081950b
   Triester SL, 2006, AM J GASTROENTEROL, V101, P954, DOI 10.1111/j.1572-0241.2006.00506.x
   Tsujikawa T, 2008, ENDOSCOPY, V40, P11, DOI 10.1055/s-2007-966976
   Uchida K, 2012, PEDIATR INT, V54, P806, DOI 10.1111/j.1442-200X.2012.03661.x
   Urs AN, 2011, ARCH DIS CHILD, V96, pA15, DOI [10.1136/adc.2011.212563.30, DOI 10.1136/ADC.2011.212563.30]
   Urs AN, 2014, J PEDIATR GASTR NUTR, V58, P204, DOI 10.1097/MPG.0000000000000192
   Van Assche G, 2013, J CROHNS COLITIS, V7, P950, DOI 10.1016/j.crohns.2013.01.011
   Voderholzer WA, 2005, GUT, V54, P369, DOI 10.1136/gut.2004.040055
   Watanabe O, 2010, GASTROINTEST ENDOSC, V71, pAB375, DOI 10.1016/j.gie.2010.03.1032
   Watanabe O, 2010, GASTROINTEST ENDOSC, V71, pAB376, DOI 10.1016/j.gie.2010.03.1033
   Westerhoff M, 2009, LAB INVEST, V89, p152A, DOI [10.1038/labinvest.2008.138, DOI 10.1038/LABINVEST.2008.138]
   Wiarda BM, 2012, ABDOM IMAGING, V37, P397, DOI 10.1007/s00261-011-9816-8
   Xin L, 2011, GASTROINTEST ENDOSC, V74, P563, DOI 10.1016/j.gie.2011.03.1239
   Xu N, 2013, ACTA ENDOSC, V43, P242, DOI 10.1007/s10190-013-0342-4
   Yamada K, 2012, GASTROINTEST ENDOSC, V75, P251
   Yoshida A, 2010, AM J GASTROENTEROL, V105, pS421, DOI 10.14309/00000434-201010001-01160
   Yu LF, 2014, J DIGEST DIS, V15, P180, DOI 10.1111/1751-2980.12127
   Zhang Shao-Heng, 2011, Nan Fang Yi Ke Da Xue Xue Bao, V31, P637
   Zhi FC, 2005, CHINESE MED J-PEKING, V118, P1834
   Zhu M, 2013, SHIJIE HUAREN XIAOHU, V21, P4189, DOI 10.11569/wcjd.v21.i36.4189
NR 127
TC 19
Z9 21
U1 0
U2 5
PU BAISHIDENG PUBLISHING GROUP INC
PI PLEASANTON
PA 8226 REGENCY DR, PLEASANTON, CA 94588 USA
SN 1007-9327
EI 2219-2840
J9 WORLD J GASTROENTERO
JI World J. Gastroenterol.
PD OCT 28
PY 2016
VL 22
IS 40
BP 8999
EP 9011
DI 10.3748/wjg.v22.i40.8999
PG 13
WC Gastroenterology & Hepatology
WE Science Citation Index Expanded (SCI-EXPANDED)
SC Gastroenterology & Hepatology
GA EA4QN
UT WOS:000386598800016
PM 27833391
OA Green Published, hybrid, Green Submitted
DA 2024-01-22
ER

PT J
AU Li, Y
   Zhu, WM
   Zuo, LG
   Zhang, W
   Gong, JF
   Gu, LL
   Cao, L
   Li, N
   Li, JS
AF Li, Yi
   Zhu, Weiming
   Zuo, Lugen
   Zhang, Wei
   Gong, Jianfeng
   Gu, Lili
   Cao, Lei
   Li, Ning
   Li, Jieshou
TI Frequency and Risk Factors of Postoperative Recurrence of Crohn's
   Disease After Intestinal Resection in the Chinese Population
SO JOURNAL OF GASTROINTESTINAL SURGERY
LA English
DT Article
DE Crohn's disease; Postoperative recurrence; Inflammatory bowel disease;
   Chinese
ID HAND-SEWN ANASTOMOSES; ILEOCOLIC RESECTION; STAPLED ANASTOMOSIS;
   MAINTENANCE THERAPY; SMOKING; SURGERY; CLASSIFICATION; METAANALYSIS;
   REOPERATION; INFLIXIMAB
AB Data on risk factors of postoperative recurrence in patients with Crohn's disease (CD) have shown conflicting results. The aim of this retrospective study is to identify predictors of early symptomatic recurrence of CD after surgical intestinal resection in the Chinese population.
   Patients diagnosed as CD who underwent intestinal resection in Jinling Hospital between May 2004 and December 2010 were included in our study. Clinical data of these patients were reviewed. Multivariable survival analysis was performed to elucidate risk factors of early postoperative symptomatic recurrence.
   There were a total of 141 CD patients who had at least one previous curative resection for CD under regular follow-up in our unit. Our data indicated disease behavior (95 % CI 1.01-1.70, P = 0.044), smoking habits (95 % CI 1.32-2.84, P = 0.001), indication of perforation (95 % CI 1.09-4.02, P = 0.026), and location of anastomosis (95 % CI 1.09-3.39, P = 0.023) which are, as a result, strong independent predictors of symptomatic recurrence, while the anastomosis type as side-to-side anastomosis (SSA) was significantly associated with a decreased risk of symptomatic recurrence when compared with other anastomosis type (95 % CI 0.26-0.94, P = 0.038). Medical prophylaxes also played a role in the prevention of postoperative symptomatic recurrence.
   A smoking habits and perforation indication for surgery at the time of resection are associated with an increased risk of symptomatic recurrence. Anastomosis type with SSA is associated with a reduced risk of symptomatic recurrence. This population-based study supports the concept that environmental factors, disease character, and surgical technique influence the risk of postoperative symptomatic recurrence of CD.
C1 [Li, Yi; Zhu, Weiming; Zuo, Lugen; Zhang, Wei; Gong, Jianfeng; Gu, Lili; Cao, Lei; Li, Ning; Li, Jieshou] Nanjing Univ, Dept Gen Surg, Jinling Hosp, Sch Med, Nanjing 210002, Jiangsu, Peoples R China.
C3 Nanjing University
RP Zhu, WM (通讯作者)，Nanjing Univ, Dept Gen Surg, Jinling Hosp, Sch Med, 305 E Zhongshan Rd, Nanjing 210002, Jiangsu, Peoples R China.
EM drweimingzhu@yahoo.cn
RI Jia, Lihua/ISU-7832-2023; Li, jie/GXG-4583-2022
FU National Ministry of Health for the Digestive Disease [201002020];
   National Science Foundation of China [30972881, 81170365]
FX This work was supported in part by funding from the National Ministry of
   Health for the Digestive Disease (Grant 201002020) and National Science
   Foundation of China (Grant 30972881, 81170365).
CR Aldhous MC, 2007, AM J GASTROENTEROL, V102, P577, DOI 10.1111/j.1572-0241.2007.01064.x
   Alvarez-Lobos M, 2005, ANN SURG, V242, P693, DOI 10.1097/01.sla.0000186173.14696.ea
   Bernell O, 2000, BRIT J SURG, V87, P1697, DOI 10.1046/j.1365-2168.2000.01589.x
   Bitton A, 2005, INFLAMM BOWEL DIS, V11, P513, DOI 10.1097/01.MIB.0000161535.89789.e9
   Blum E, 2009, INFLAMM BOWEL DIS, V15, P463, DOI 10.1002/ibd.20741
   Borley NR, 1997, BRIT J SURG, V84, P1493, DOI 10.1002/bjs.1800841104
   Caprilli R, 2006, GUT, V55, DOI 10.1136/gut.2005.081950c
   Colombel JF, 2004, AM J GASTROENTEROL, V99, P878, DOI 10.1111/j.1572-0241.2004.04148.x
   COTTONE M, 1994, GASTROENTEROLOGY, V106, P643, DOI 10.1016/0016-5085(94)90697-1
   Cottone M, 2006, CURR OPIN GASTROEN, V22, P377, DOI 10.1097/01.mog.0000231811.95525.7c
   Cottone Mario, 2009, Expert Rev Gastroenterol Hepatol, V3, P231, DOI 10.1586/egh.09.13
   D'Haens GR, 2008, GASTROENTEROLOGY, V135, P1123, DOI 10.1053/j.gastro.2008.07.010
   Egan LJ, 2004, GASTROENTEROLOGY, V126, P1574, DOI 10.1053/j.gastro.2004.01.062
   Fichera A, 2005, DIS COLON RECTUM, V48, P963, DOI 10.1007/s10350-004-0906-3
   Fritz T, 2011, GUT, V60, P1580, DOI 10.1136/gut.2009.206466
   GREENSTEIN AJ, 1988, GUT, V29, P588, DOI 10.1136/gut.29.5.588
   Hashemi M, 1998, DIS COLON RECTUM, V41, P1293, DOI 10.1007/BF02258231
   Ikeuchi H, 2000, DIGEST SURG, V17, P493, DOI 10.1159/000051946
   Kane SV, 2005, J CLIN GASTROENTEROL, V39, P32
   Kennedy ED, 2008, INFLAMM BOWEL DIS, V14, P224, DOI 10.1002/ibd.20300
   Kurer MA, 2007, COLORECTAL DIS, V9, P567, DOI 10.1111/j.1463-1318.2006.01202.x
   Lautenbach E, 1998, GASTROENTEROLOGY, V115, P259, DOI 10.1016/S0016-5085(98)70191-X
   Leong RWL, 2004, INFLAMM BOWEL DIS, V10, P646, DOI 10.1097/00054725-200409000-00022
   Li Y, 2010, INFLAMM RES, V59, P607, DOI 10.1007/s00011-010-0171-y
   LINDBERG E, 1992, GUT, V33, P779, DOI 10.1136/gut.33.6.779
   Lochs H, 2000, GASTROENTEROLOGY, V118, P264, DOI 10.1016/S0016-5085(00)70208-3
   Louis E, 2001, GUT, V49, P777, DOI 10.1136/gut.49.6.777
   Markowitz J, 2005, J PEDIATR GASTR NUTR, V41, P145, DOI 10.1097/01.mpg.0000172746.86973.ef
   McLeod RS, 2009, DIS COLON RECTUM, V52, P919, DOI 10.1007/DCR.0b013e3181a4fa58
   Moskovitz D, 1999, INT J COLORECTAL DIS, V14, P224, DOI 10.1007/s003840050215
   Muñoz-Juárez M, 2001, DIS COLON RECTUM, V44, P20, DOI 10.1007/BF02234814
   Ng SC, 2008, AM J GASTROENTEROL, V103, P1029, DOI 10.1111/j.1572-0241.2008.01795.x
   OLAISON G, 1992, GUT, V33, P331, DOI 10.1136/gut.33.3.331
   Reese G, 2008, INT J COLORECTAL DIS, V23, P1213, DOI 10.1007/s00384-008-0542-9
   Regueiro M, 2009, GASTROENTEROLOGY, V136, P441, DOI 10.1053/j.gastro.2008.10.051
   Reinisch W, 2010, GUT, V59, P752, DOI 10.1136/gut.2009.194159
   RUTGEERTS P, 1984, GUT, V25, P665, DOI 10.1136/gut.25.6.665
   RUTGEERTS P, 1990, GASTROENTEROLOGY, V99, P956, DOI 10.1016/0016-5085(90)90613-6
   Ryan WR, 2004, AM J SURG, V187, P219, DOI 10.1016/j.amjsurg.2003.11.007
   Sachar DB, 2009, INFLAMM BOWEL DIS, V15, P1071, DOI 10.1002/ibd.20872
   SACHAR DB, 1990, MED CLIN N AM, V74, P183, DOI 10.1016/S0025-7125(16)30594-6
   Satsangi J, 2006, GUT, V55, P749, DOI 10.1136/gut.2005.082909
   Scarpa M, 2004, HEPATO-GASTROENTEROL, V51, P1053
   Scarpa M, 2007, INT J COLORECTAL DIS, V22, P1061, DOI 10.1007/s00384-007-0329-4
   SCOTT NA, 1995, INT J COLORECTAL DIS, V10, P67, DOI 10.1007/BF00341197
   Simillis C, 2008, AM J GASTROENTEROL, V103, P196, DOI 10.1111/j.1572-0241.2007.01548.x
   Solberg IC, 2007, CLIN GASTROENTEROL H, V5, P1430, DOI 10.1016/j.cgh.2007.09.002
   Sorrentino D, 2006, EUR J GASTROEN HEPAT, V18, P457, DOI 10.1097/00042737-200604000-00025
   Travis SPL, 2006, GUT, V55, DOI 10.1136/gut.2005.081950b
   Unkart JT, 2008, DIS COLON RECTUM, V51, P1211, DOI 10.1007/s10350-008-9348-7
   Van Assche G, 2010, J CROHNS COLITIS, V4, P63, DOI 10.1016/j.crohns.2009.09.009
   WILLIAMS JG, 1991, BRIT J SURG, V78, P10, DOI 10.1002/bjs.1800780106
   Yamamoto T, 2007, ALIMENT PHARM THER, V25, P67, DOI 10.1111/j.1365-2036.2006.03158.x
   Yamamoto T, 2000, BRIT J SURG, V87, P398, DOI 10.1046/j.1365-2168.2000.01443.x
   Yamamoto T, 2005, WORLD J GASTROENTERO, V11, P3971, DOI 10.3748/wjg.v11.i26.3971
NR 55
TC 19
Z9 23
U1 1
U2 9
PU SPRINGER
PI NEW YORK
PA ONE NEW YORK PLAZA, SUITE 4600, NEW YORK, NY, UNITED STATES
SN 1091-255X
EI 1873-4626
J9 J GASTROINTEST SURG
JI J. Gastrointest. Surg.
PD AUG
PY 2012
VL 16
IS 8
BP 1539
EP 1547
DI 10.1007/s11605-012-1902-x
PG 9
WC Gastroenterology & Hepatology; Surgery
WE Science Citation Index Expanded (SCI-EXPANDED)
SC Gastroenterology & Hepatology; Surgery
GA 975XW
UT WOS:000306546100012
PM 22555673
DA 2024-01-22
ER

PT J
AU van der Heide, F
   Wassenaar, M
   van der Linde, K
   Spoelstra, P
   Kleibeuker, JH
   Dijkstra, G
AF van der Heide, Frans
   Wassenaar, Marrit
   van der Linde, Klaas
   Spoelstra, Piet
   Kleibeuker, Jan H.
   Dijkstra, Gerard
TI Effects of active and passive smoking on Crohn's disease and ulcerative
   colitis in a cohort from a regional hospital
SO EUROPEAN JOURNAL OF GASTROENTEROLOGY & HEPATOLOGY
LA English
DT Article
DE Crohn's disease; inflammatory bowel disease; regional hospital; tobacco
   smoke pollution; ulcerative colitis
ID INFLAMMATORY-BOWEL-DISEASE; LONG-TERM COURSE; CLINICAL-COURSE;
   CIGARETTE-SMOKING; RECURRENCE
AB Objective Smoking is detrimental for Crohn's disease (CD), but beneficial for ulcerative colitis (UC). Earlier, we studied the effects of active and passive smoking in CD and UC patients from a university hospital. This study was conducted to assess the same effects in patients from a regional hospital.
   Methods A questionnaire focusing on cigarette smoke exposure was sent to 382 patients. Returned questionnaires (84%: 128 CD and 192 UC patients) were incorporated into a retrospective chart review about disease behaviour and received therapy.
   Results At diagnosis there were 52% (95% confidence interval: 43-60%) smokers among CD patients, 40% in a control population and 25% (95% confidence interval: 18-31%) among UC patients. There were less former (19 vs. 31%, P = 0.013) and never smokers at diagnosis (30 vs. 44%, P = 0.009) in CD than in UC. No detrimental effects of active or passive smoking on the course of CD were observed. UC patients who continued smoking after diagnosis needed less often two or more hospitalizations than never smokers (5 vs. 25%, P = 0.036). Otherwise no clear beneficial effects of active smoking on UC were observed. Passively smoking UC patients experienced more often extraintestinal manifestations (25 vs. 7%, P = 0.029) than nonpassive smokers.
   Conclusion Also in a regional hospital inflammatory bowel disease population smoking is a risk factor to develop CD and protects against developing UC. We found no detrimental effects of smoking on the disease course of CD and no clear beneficial effects on the course of UC. Eur J Gastroenterol Hepatol 23: 255-261 (C) 2011 Wolters Kluwer Health vertical bar Lippincott Williams & Wilkins.
C1 [van der Heide, Frans; Kleibeuker, Jan H.; Dijkstra, Gerard] Univ Groningen, Univ Med Ctr Groningen, Dept Gastroenterol & Hepatol, NL-9700 RB Groningen, Netherlands.
   [Wassenaar, Marrit; van der Linde, Klaas; Spoelstra, Piet] Med Ctr Leeuwarden, Dept Gastroenterol & Hepatol, Leeuwarden, Netherlands.
C3 University of Groningen; Medical Center Leeuwarden
RP van der Heide, F (通讯作者)，Univ Groningen, Univ Med Ctr Groningen, Dept Gastroenterol & Hepatol, POB 30001, NL-9700 RB Groningen, Netherlands.
EM f.van.der.heide@mdl.umcg.nl
OI /0000-0003-4563-7462
FU Netherlands Organization for Scientific Research (NWO)
FX GD is supported by a clinical fellow grant from the Netherlands
   Organization for Scientific Research (NWO).
CR BOYKO EJ, 1988, SCAND J GASTROENTERO, V23, P1147, DOI 10.3109/00365528809090183
   BreuerKatschinski BD, 1996, EUR J GASTROEN HEPAT, V8, P225, DOI 10.1097/00042737-199603000-00007
   CALKINS BM, 1989, DIGEST DIS SCI, V34, P1841, DOI 10.1007/BF01536701
   Cosnes J, 1999, ALIMENT PHARM THERAP, V13, P1403
   Cosnes J, 2004, BEST PRACT RES CL GA, V18, P481, DOI 10.1016/j.bpg.2003.12.003
   Cosnes J, 1996, GASTROENTEROLOGY, V110, P424, DOI 10.1053/gast.1996.v110.pm8566589
   COTTONE M, 1994, GASTROENTEROLOGY, V106, P643, DOI 10.1016/0016-5085(94)90697-1
   Fidder HH, 2003, J CLIN GASTROENTEROL, V36, P8, DOI 10.1097/00004836-200301000-00005
   Fraga XF, 1997, EUR J GASTROEN HEPAT, V9, P683, DOI 10.1097/00042737-199707000-00007
   Gasche C, 2000, INFLAMM BOWEL DIS, V6, P8, DOI 10.1097/00054725-200002000-00002
   Kurer MA, 2007, COLORECTAL DIS, V9, P567, DOI 10.1111/j.1463-1318.2006.01202.x
   Lautenbach E, 1998, GASTROENTEROLOGY, V115, P259, DOI 10.1016/S0016-5085(98)70191-X
   LINDBERG E, 1992, GUT, V33, P779, DOI 10.1136/gut.33.6.779
   Mahid SS, 2006, MAYO CLIN PROC, V81, P1462, DOI 10.4065/81.11.1462
   MARTIN G, 1994, ANN CHIR, V48, P685
   Medina C, 1998, REV ESP ENFERM DIG, V90, P775
   Mokbel M, 1998, GASTROEN CLIN BIOL, V22, P858
   Moum B, 1997, SCAND J GASTROENTERO, V32, P1005, DOI 10.3109/00365529709011217
   MUDDE AN, 2006, ASSESSMENT TOOLS RES
   Odes HS, 2001, DIGEST DIS SCI, V46, P1717, DOI 10.1023/A:1010609722315
   Podolsky DK, 2002, NEW ENGL J MED, V347, P417, DOI 10.1056/NEJMra0804647
   Russel MGVM, 1998, INFLAMM BOWEL DIS, V4, P182, DOI 10.1097/00054725-199808000-00002
   van der Heide F, 2009, INFLAMM BOWEL DIS, V15, P1199, DOI 10.1002/ibd.20884
   Zankel E, 2005, EUR J GASTROEN HEPAT, V17, P395, DOI 10.1097/00042737-200504000-00002
NR 24
TC 23
Z9 24
U1 0
U2 11
PU LIPPINCOTT WILLIAMS & WILKINS
PI PHILADELPHIA
PA TWO COMMERCE SQ, 2001 MARKET ST, PHILADELPHIA, PA 19103 USA
SN 0954-691X
EI 1473-5687
J9 EUR J GASTROEN HEPAT
JI Eur. J. Gastroenterol. Hepatol.
PD MAR
PY 2011
VL 23
IS 3
BP 255
EP 261
DI 10.1097/MEG.0b013e3283435233
PG 7
WC Gastroenterology & Hepatology
WE Science Citation Index Expanded (SCI-EXPANDED)
SC Gastroenterology & Hepatology
GA 718NW
UT WOS:000287131600010
PM 21191306
DA 2024-01-22
ER

PT J
AU Xiong, ZM
   Zhou, ZL
   Hao, LW
   Li, YQ
   Hu, XM
   Hu, DY
   Luo, Y
   Wang, YC
   Shen, YQ
   Li, Z
AF Xiong, Ziman
   Zhou, Ziling
   Hao, Luwen
   Li, Yuanqiu
   Hu, Xuemei
   Hu, Daoyu
   Luo, Yan
   Wang, Yanchun
   Shen, Yaqi
   Li, Zhen
TI The relationship between perianal fistula activity and abdominal adipose
   tissue in Crohn's disease: an observational study
SO INSIGHTS INTO IMAGING
LA English
DT Article
DE Crohn's disease; Perianal fistula; Visceral adipose tissue; Tomography
   (X-ray computed); Magnetic resonance imaging
ID INFLAMMATORY-BOWEL-DISEASE; VISCERAL FAT AREA; CLASSIFICATION;
   COMPLICATIONS; MANAGEMENT; DIAGNOSIS; CONSENSUS; THERAPY; RISK
AB Objective The aim of this study was to analyze the relationship between abdominal adipose tissue and perianal fistula activity in patients with Crohn's disease (CD) using cross-sectional imaging. Methods Patients with perianal fistulizing CD who underwent pelvic magnetic resonance imaging (MRI) and abdominal computed tomography (CT) were retrospectively enrolled. We scored the fistulas in each patient's MRI images based on Van Assche's classification. The area and density of subcutaneous adipose tissue (SAT) and visceral adipose tissue (VAT) (at the third, fourth, and fifth lumbar (L3, L4, and L5) levels were measured by averaging five slices of measurements at each vertebral level in CT images, and areas were further standardized by the lumbar height(2) (height(L1-5)). The VAT/SAT ratio (VSR) and VAT/Total adipose tissue (VA/TA) index were calculated. Based on MRI scores, patients were divided into two groups with low and high activity, and their clinical, MRI features, and CT parameters were compared. We evaluated patients with follow-up MRI and compared the differences in clinical and radiological indicators among patients with different outcomes. Results Overall, 136 patients were included, 77 in the low-activity group and 59 in the high-activity group. Patients in the high activity group had lower subcutaneous adipose index (all levels, p < 0.05) and visceral adipose index (L3 level, p < 0.01), but higher SAT and VAT density (all levels, p < 0.01), VSR (L5 level, p = 0.07) and VA/TA index (L5 level, p < 0.05). Conclusion There were differences in adipose tissue composition among CD patients with different active perianal fistulas.
C1 [Xiong, Ziman; Zhou, Ziling; Hao, Luwen; Li, Yuanqiu; Hu, Xuemei; Hu, Daoyu; Luo, Yan; Wang, Yanchun; Shen, Yaqi; Li, Zhen] Huazhong Univ Sci & Technol, Tongji Hosp, Tongj & Med Coll, Dept Radiol, 1095 Jiefang Ave, Wuhan 430030, Hubei, Peoples R China.
   [Zhou, Ziling] Huazhong Univ Sci & Technol, Coll Life Sci & Technol, Biomed Engn Dept, Wuhan, Peoples R China.
C3 Huazhong University of Science & Technology; Huazhong University of
   Science & Technology
RP Shen, YQ (通讯作者)，Huazhong Univ Sci & Technol, Tongji Hosp, Tongj & Med Coll, Dept Radiol, 1095 Jiefang Ave, Wuhan 430030, Hubei, Peoples R China.
EM yqshen@hust.edu.cn
RI zhou, ziling/GQB-2146-2022; LI, Zhen/AAL-4559-2021; shen,
   yaqi/A-1352-2018
OI zhou, ziling/0000-0002-9793-8382; LI, Zhen/0000-0001-8037-4245; shen,
   yaqi/0000-0003-0589-8975
FU National Natural Science Foundation of China (NSFC) [82071890, 82001786,
   82071889, 82102025]
FX This work was supported by the Grants from National Natural Science
   Foundation of China (NSFC) Nos. 82071890, 82001786, 82071889, and
   82102025.
CR Bernstein CN, 2016, J CLIN GASTROENTEROL, V50, P803, DOI 10.1097/MCG.0000000000000660
   Bryant RV, 2019, INFLAMM BOWEL DIS, V25, P592, DOI 10.1093/ibd/izy278
   Buchanan GN, 2004, RADIOLOGY, V233, P674, DOI 10.1148/radiol.2333031724
   Büning C, 2015, INFLAMM BOWEL DIS, V21, P2590, DOI 10.1097/MIB.0000000000000527
   Ding Z, 2016, COLORECTAL DIS, V18, P163, DOI 10.1111/codi.13128
   Erhayiem B, 2011, CLIN GASTROENTEROL H, V9, P684, DOI 10.1016/j.cgh.2011.05.005
   Feng Q, 2018, J DIGEST DIS, V19, P475, DOI 10.1111/1751-2980.12652
   Gecse KB, 2014, GUT, V63, P1381, DOI 10.1136/gutjnl-2013-306709
   Holt DQ, 2017, ALIMENT PHARM THER, V45, P1255, DOI 10.1111/apt.14018
   Horsthuis K, 2011, CLIN IMAG, V35, P360, DOI 10.1016/j.clinimag.2010.09.003
   IRVINE EJ, 1995, J CLIN GASTROENTEROL, V20, P27
   Li Y, 2015, COLORECTAL DIS, V17, P225, DOI 10.1111/codi.12798
   Maaser C, 2019, J CROHNS COLITIS, V13, P144, DOI 10.1093/ecco-jcc/jjy113
   McKee RF, 1996, DIS COLON RECTUM, V39, P136, DOI 10.1007/BF02068066
   MORRISON JG, 1989, DIS COLON RECTUM, V32, P492, DOI 10.1007/BF02554504
   Ng SC, 2009, ALIMENT PHARM THER, V30, P757, DOI 10.1111/j.1365-2036.2009.04088.x
   NORDGREN S, 1992, INT J COLORECTAL DIS, V7, P214, DOI 10.1007/BF00341224
   Oliveira IS, 2017, ABDOM RADIOL, V42, P1162, DOI 10.1007/s00261-016-0989-z
   Paeschke A, 2017, CURR OPIN GASTROEN, V33, P53, DOI 10.1097/MOG.0000000000000324
   Panés J, 2017, NAT REV GASTRO HEPAT, V14, P652, DOI 10.1038/nrgastro.2017.104
   PESCATORI M, 1995, DIS COLON RECTUM, V38, P121, DOI 10.1007/BF02052437
   Pikarsky AJ, 2002, ARCH SURG-CHICAGO, V137, P774, DOI 10.1001/archsurg.137.7.774
   Platell C, 1996, AUST NZ J SURG, V66, P5, DOI 10.1111/j.1445-2197.1996.tb00690.x
   Samaan MA, 2017, ALIMENT PHARM THER, V46, P516, DOI 10.1111/apt.14190
   Satsangi J, 2006, GUT, V55, P749, DOI 10.1136/gut.2005.082909
   Schwartz DA, 2002, GASTROENTEROLOGY, V122, P875, DOI 10.1053/gast.2002.32362
   Schwartz DA, 2001, GASTROENTEROLOGY, V121, P1064, DOI 10.1053/gast.2001.28676
   SEIDELL JC, 1990, AM J CLIN NUTR, V51, P953, DOI 10.1093/ajcn/51.6.953
   Sheedy SP, 2017, RADIOLOGY, V282, P628, DOI 10.1148/radiol.2016151491
   Sordo-Mejia Ricardo, 2014, World J Gastrointest Pathophysiol, V5, P239, DOI 10.4291/wjgp.v5.i3.239
   Thiberge C, 2018, J CROHNS COLITIS, V12, P1429, DOI 10.1093/ecco-jcc/jjy124
   Van Assche G, 2003, AM J GASTROENTEROL, V98, P332, DOI 10.1016/S0002-9270(02)05909-9
   Van Der Sloot KWJ, 2017, INFLAMM BOWEL DIS, V23, P82, DOI 10.1097/MIB.0000000000000978
   VANDONGEN LM, 1986, ARCH SURG-CHICAGO, V121, P1187
   Waheed KB, 2020, ANN SAUDI MED, V40, P42, DOI 10.5144/0256-4947.2020.42
   Wang WG, 2020, MEDICINE, V99, DOI 10.1097/MD.0000000000020075
   Zhou ZL, 2021, INSIGHTS IMAGING, V12, DOI 10.1186/s13244-021-01083-6
   Zhu MM, 2021, DIGEST DIS SCI, V66, P1658, DOI 10.1007/s10620-020-06398-w
NR 38
TC 5
Z9 5
U1 3
U2 7
PU SPRINGER
PI NEW YORK
PA ONE NEW YORK PLAZA, SUITE 4600, NEW YORK, NY, UNITED STATES
SN 1869-4101
J9 INSIGHTS IMAGING
JI Insights Imaging
PD SEP 24
PY 2022
VL 13
IS 1
AR 156
DI 10.1186/s13244-022-01293-6
PG 12
WC Radiology, Nuclear Medicine & Medical Imaging
WE Science Citation Index Expanded (SCI-EXPANDED)
SC Radiology, Nuclear Medicine & Medical Imaging
GA 4T0RZ
UT WOS:000857837400006
PM 36153465
OA Green Published, gold
DA 2024-01-22
ER

PT J
AU Tang, SS
   Dong, X
   Liu, W
   Qi, WL
   Ye, LN
   Yang, XY
   Cao, Q
   Ge, XL
   Zhou, W
AF Tang, Shasha
   Dong, Xue
   Liu, Wei
   Qi, Weilin
   Ye, Lingna
   Yang, Xiaoyan
   Cao, Qian
   Ge, Xiaolong
   Zhou, Wei
TI Compare risk factors associated with postoperative infectious
   complication in Crohn's disease with and without preoperative infliximab
   therapy: a cohort study
SO INTERNATIONAL JOURNAL OF COLORECTAL DISEASE
LA English
DT Article
DE Infliximab; Crohn's disease; Infectious complications; Risk factors
ID C-REACTIVE PROTEIN; ERYTHROCYTE SEDIMENTATION-RATE;
   INFLAMMATORY-BOWEL-DISEASE; NECROSIS FACTOR THERAPY; MORBIDITY; AGENTS
AB Purposes The incidence of postoperative complication is higher in Crohn's disease (CD) compared with other intestinal disease. There is less published data yet on the comparison of risk factors to predict postoperative complications in CD exposed and unexposed to previous infliximab therapy. Also the relationship between infliximab and postoperative infectious complications is still controversial. Our aim is to compare the risk factors to predict infectious complications in CD with and without preoperative infliximab and to clarify relationship between infliximab and infectious complications. Methods This retrospective study included 390 patients from June 2014 to June 2018. Postoperative complications were compared in patients with and without preoperative infliximab. Univariate and multivariable analyses were performed to identify risk factors. Results Eighty-five patients received infliximab within 8 weeks of surgery. A total of 129 patients had postoperative complications, with 35 receiving infliximab. No significant differences of whole postoperative complications were found in CD with and without infliximab (p = 0.073). However, patients receiving infliximab suffered more infectious complications (p = 0.010). Preoperative infliximab was confirmed to be an independent risk factor in infectious complications (p = 0.042). Multivariate analysis suggested that increased erythrocyte sedimentation rate (ESR) was an independent risk factor for infectious complications in patients receiving preoperative infliximab (p = 0.022), and increased C-reactive protein was an independent risk factor in patients not receiving preoperative infliximab (p = 0.019). Conclusions Preoperative use of infliximab <= 8 weeks was independently associated with infectious complications in CD. Risk factors were different in predicting postoperative complications in CD with and without infliximab, and preoperative ESR and C-reactive protein were risk factors, respectively.
C1 [Tang, Shasha; Liu, Wei; Qi, Weilin; Yang, Xiaoyan; Ge, Xiaolong; Zhou, Wei] Zhejiang Univ, Sir Run Run Shaw Hosp, Sch Med, Dept Gen Surg, Hangzhou 310016, Zhejiang, Peoples R China.
   [Dong, Xue] Zhejiang Univ, Sir Run Run Shaw Hosp, Sch Med, Dept Radiol, Hangzhou 310016, Zhejiang, Peoples R China.
   [Ye, Lingna; Cao, Qian] Zhejiang Univ, Sir Run Run Shaw Hosp, Sch Med, Dept Gastroenterol, Hangzhou 310016, Zhejiang, Peoples R China.
C3 Zhejiang University; Zhejiang University; Zhejiang University
RP Ge, XL; Zhou, W (通讯作者)，Zhejiang Univ, Sir Run Run Shaw Hosp, Sch Med, Dept Gen Surg, Hangzhou 310016, Zhejiang, Peoples R China.
EM gxlmed@zju.edu.cn; zhouweisrrs@zju.edu.cn
RI Chen, Yu/JLL-0171-2023; yuan, lin/JDW-7387-2023; yang, rui/JHI-3328-2023
FU National Natural Science Foundation of China [81800474]; Zhejiang
   Natural Science Foundation [LY18H030006]; Zhejiang Province Education
   Department Foundation [Y201738056]
FX This study is supported by grants from the National Natural Science
   Foundation of China (81800474), the Zhejiang Natural Science Foundation
   (LY18H030006), and the Zhejiang Province Education Department Foundation
   (Y201738056).
CR Allegranzi Benedetta, 2016, Lancet Infect Dis, V16, pe276, DOI 10.1016/S1473-3099(16)30398-X
   AMOS RS, 1977, BRIT MED J, V1, P195, DOI 10.1136/bmj.1.6055.195
   Barnes BH, 2004, J PEDIATR GASTR NUTR, V38, P509, DOI 10.1097/00005176-200405000-00009
   Billioud V, 2013, J CROHNS COLITIS, V7, P853, DOI 10.1016/j.crohns.2013.01.014
   Boyle MP, 2017, J DIGEST DIS, V18, P678, DOI 10.1111/1751-2980.12560
   Cornillie F, 2001, ALIMENT PHARM THERAP, V15, P463, DOI 10.1046/j.1365-2036.2001.00956.x
   Dindo D, 2004, ANN SURG, V240, P205, DOI 10.1097/01.sla.0000133083.54934.ae
   Ganesan V, 2017, J ENDOUROL, V31, P638, DOI 10.1089/end.2016.0884
   Ge XL, 2017, DIS COLON RECTUM, V60, P326, DOI 10.1097/DCR.0000000000000750
   Gomollon F, 2017, J CROHNS COLITIS, V11, P3, DOI 10.1093/ecco-jcc/jjw168
   HYAMS JS, 1992, J PEDIATR GASTR NUTR, V14, P216, DOI 10.1097/00005176-199202000-00017
   Jouvin I, 2018, INFLAMM BOWEL DIS, V24, P422, DOI 10.1093/ibd/izx036
   Kaymak Tanay, 2018, Inflamm Intest Dis, V2, P171, DOI 10.1159/000486676
   Kotze PG, 2017, DIGEST DIS SCI, V62, P456, DOI 10.1007/s10620-016-4400-2
   Kunitake H, 2008, J GASTROINTEST SURG, V12, P1730, DOI 10.1007/s11605-008-0630-8
   Limketkai BN, 2016, INFLAMM BOWEL DIS, V22, P1209, DOI 10.1097/MIB.0000000000000698
   Magro F, 2014, J CROHNS COLITIS, V8, P129, DOI 10.1016/j.crohns.2013.07.005
   Masaki T, 2018, ANN GASTROENT SURG, V2, P282, DOI 10.1002/ags3.12177
   Sandborn WJ, 1999, INFLAMM BOWEL DIS, V5, P119, DOI 10.1097/00054725-199905000-00008
   Shwaartz C, 2016, J GASTROINTEST SURG, V20, P1636, DOI 10.1007/s11605-016-3194-z
   Syed A, 2013, AM J GASTROENTEROL, V108, P583, DOI 10.1038/ajg.2012.464
   Torres J, 2017, LANCET, V389, P1741, DOI 10.1016/S0140-6736(16)31711-1
   Xu YY, 2019, INFLAMM BOWEL DIS, V25, P261, DOI 10.1093/ibd/izy246
   Zhu YB, 2017, MEDICINE, V96, DOI [10.1097/MD.0000000000007113, 10.1097/md.0000000000007113]
   ZLONIS M, 1993, CLIN LAB MED, V13, P787, DOI 10.1016/S0272-2712(18)30408-6
   Zuo LG, 2015, DIS COLON RECTUM, V58, P775, DOI 10.1097/DCR.0000000000000414
NR 26
TC 8
Z9 8
U1 1
U2 9
PU SPRINGER
PI NEW YORK
PA ONE NEW YORK PLAZA, SUITE 4600, NEW YORK, NY, UNITED STATES
SN 0179-1958
EI 1432-1262
J9 INT J COLORECTAL DIS
JI Int. J. Colorectal Dis.
PD APR
PY 2020
VL 35
IS 4
BP 727
EP 737
DI 10.1007/s00384-019-03481-1
EA FEB 2020
PG 11
WC Gastroenterology & Hepatology; Surgery
WE Science Citation Index Expanded (SCI-EXPANDED)
SC Gastroenterology & Hepatology; Surgery
GA KV4EQ
UT WOS:000516173600002
PM 32060607
DA 2024-01-22
ER

PT J
AU Verstockt, B
   Moors, G
   Bian, S
   Van Stappen, T
   Assche, G
   Vermeire, S
   Gils, A
   Ferrante, M
AF Verstockt, Bram
   Moors, Gitte
   Bian, Sumin
   Van Stappen, Thomas
   Van Assche, Gert
   Vermeire, Severine
   Gils, Ann
   Ferrante, Marc
TI Influence of early adalimumab serum levels on immunogenicity and
   long-term outcome of anti-TNF naive Crohn's disease patients: the
   usefulness of rapid testing
SO ALIMENTARY PHARMACOLOGY & THERAPEUTICS
LA English
DT Article
ID INFLAMMATORY-BOWEL-DISEASE; ULCERATIVE-COLITIS; TRIAL; DRUG;
   PHARMACOKINETICS; INFLIXIMAB; THERAPY; REMISSION; IMMUNOMODULATOR;
   MAINTENANCE
AB BackgroundProactive testing of adalimumab serum levels is debated.
   AimTo study the association between adalimumab serum levels at week 4 and the development of anti-adalimumab drug antibodies and long-term outcome in anti-TNF naive Crohn's disease patients.
   MethodsSerum samples from 116 biologically naive Crohn's disease patients with active disease were prospectively collected at baseline, and weeks 4 and 12. Adalimumab serum levels were measured using the RIDA((R))QUICK adalimumab lateral flow assay and anti-adalimumab drug antibodies were determined using a drug-resistant assay. Pharmacokinetic data were studied in relation to clinical outcome. Patients who stopped adalimumab by week 12 due to persisting symptoms were considered primary non-responders, whereas initial improvement with increasing symptoms after week 12 was considered loss of response. Adalimumab continuation until the end of follow-up was considered sustained clinical benefit.
   ResultsPatients with low serum levels at week 4 (<8.3g/mL) were at significantly higher risk of being anti-adalimumab positive by week 12 (46.7% vs 13.0%, P=0.009). After a median follow-up of 89weeks, dose-escalation and sustained clinical benefit were observed in 37.1% and 48.3% of patients. The 21.4% of patients who were anti-adalimumab drug antibody positive by week 12, had a significantly higher need of dose escalation (P<0.001), and experienced sustained clinical benefit less frequently due to primary non-response or secondary loss of response (P=0.02).
   ConclusionsOur findings support early monitoring of adalimumab serum levels to guide dose optimisation, which may prevent immunogenicity and influence long-term outcome. We validated a novel lateral flow assay for quantitative determination of adalimumab levels, facilitating physicians to optimise therapy immediately at the outpatient clinic.
C1 [Verstockt, Bram; Moors, Gitte; Van Assche, Gert; Vermeire, Severine; Ferrante, Marc] Katholieke Univ Leuven, Dept Gastroenterol & Hepatol, Univ Hosp Leuven, Leuven, Belgium.
   [Verstockt, Bram; Van Assche, Gert; Vermeire, Severine; Ferrante, Marc] Katholieke Univ Leuven, Dept Clin & Expt Med, Translat Res Gastrointestinal Disorders, Leuven, Belgium.
   [Bian, Sumin; Van Stappen, Thomas; Gils, Ann] Katholieke Univ Leuven, Dept Pharmaceut & Pharmacol Sci, Lab Therapeut & Diagnost Antibodies, Leuven, Belgium.
C3 KU Leuven; University Hospital Leuven; KU Leuven; KU Leuven
RP Ferrante, M (通讯作者)，Katholieke Univ Leuven, Dept Gastroenterol & Hepatol, Univ Hosp Leuven, Leuven, Belgium.
EM marc.ferrante@uzleuven.be
RI Verstockt, Bram/P-5234-2016
OI Verstockt, Bram/0000-0003-3898-7093; Bian, Sumin/0000-0002-9470-8143;
   Vermeire, Severine/0000-0001-9942-3019
FU Research FoundationFlanders (Fonds voor Wetenschappelijk onderzoek
   Vlaanderen FWO), TBM grant [T003716N]
FX Research FoundationFlanders (Fonds voor Wetenschappelijk onderzoek
   Vlaanderen FWO), Grant/Award Number: TBM grant T003716N
CR A Multicenter, NCT02065570 CLINICAL
   Baert F, 2016, GUT, V65, P1126, DOI 10.1136/gutjnl-2014-307882
   Ben-Horin S, 2017, ALIMENT PHARM THER, V45, P760, DOI 10.1111/apt.13932
   Bendtzen K, 2017, ALIMENT PHARM THER, V45, P759, DOI 10.1111/apt.13921
   Bian S, 2017, AAPS J, V19, P468, DOI 10.1208/s12248-016-0018-8
   Bodini G, 2016, SCAND J GASTROENTERO, V51, P1081, DOI 10.3109/00365521.2016.1157894
   Chiu YL, 2013, INFLAMM BOWEL DIS, V19, P1112, DOI 10.1097/MIB.0b013e3182813242
   Colombel JF, 2017, ALIMENT PHARM THER, V45, P50, DOI 10.1111/apt.13838
   Colombel JF, 2010, NEW ENGL J MED, V362, P1383, DOI 10.1056/NEJMoa0904492
   Colombel JF, 2007, GASTROENTEROLOGY, V132, P52, DOI 10.1053/j.gastro.2006.11.041
   Colombel JF, 2017, LANCET, V390, P2779, DOI 10.1016/S0140-6736(17)32641-7
   D'Haens G, 2018, GASTROENTEROLOGY, V154, P1343, DOI 10.1053/j.gastro.2018.01.004
   Echarri A, 2015, EUR J GASTROEN HEPAT, V27, P430, DOI 10.1097/MEG.0000000000000296
   Feagan BG, 2017, LANCET, V389, P1699, DOI 10.1016/S0140-6736(17)30570-6
   Feuerstein JD, 2017, GASTROENTEROLOGY, V153, P827, DOI 10.1053/j.gastro.2017.07.032
   Gils A, 2014, THER DRUG MONIT, V36, P669, DOI 10.1097/FTD.0000000000000074
   Hanauer SB, 2006, GASTROENTEROLOGY, V130, P323, DOI 10.1053/j.gastro.2005.11.030
   Karmiris K, 2009, GASTROENTEROLOGY, V137, P1628, DOI 10.1053/j.gastro.2009.07.062
   Khanna R, 2015, ALIMENT PHARM THER, V41, P77, DOI 10.1111/apt.13001
   Lie MRKL, 2014, ALIMENT PHARM THER, V40, P1202, DOI 10.1111/apt.12969
   Mazor Y, 2014, ALIMENT PHARM THER, V40, P620, DOI 10.1111/apt.12869
   Mizoshita Tsutomu, 2016, Case Rep Gastroenterol, V10, P283, DOI 10.1159/000445105
   Nakase H, 2017, ALIMENT PHARM THER, V46, P873, DOI 10.1111/apt.14318
   Narula N, 2016, ALIMENT PHARM THER, V44, P170, DOI 10.1111/apt.13671
   Panaccione R, 2013, ALIMENT PHARM THER, V38, P1236, DOI 10.1111/apt.12499
   Papamichael K, 2018, GASTROENTEROLOGY, V154, P1201, DOI 10.1053/j.gastro.2018.01.001
   Paul S, 2014, INFLAMM BOWEL DIS, V20, P1288, DOI 10.1097/MIB.0000000000000037
   Roblin X, 2018, GASTROENTEROLOGY, V154, pS84
   Roblin X, 2014, CLIN GASTROENTEROL H, V12, P80, DOI 10.1016/j.cgh.2013.07.010
   Sandborn WJ, 2007, GUT, V56, P1232, DOI 10.1136/gut.2006.106781
   Singh S, 2018, ALIMENT PHARM THER, V47, P596, DOI 10.1111/apt.14466
   Ungar B, 2017, ALIMENT PHARM THER, V45, P276, DOI 10.1111/apt.13862
   Vande Casteele N, 2015, GASTROENTEROLOGY, V148, P1320, DOI 10.1053/j.gastro.2015.02.031
   Watanabe K, 2018, CLIN GASTROENTEROL H, V16, P542, DOI 10.1016/j.cgh.2017.10.036
   West RL, 2008, ALIMENT PHARM THER, V28, P1122, DOI 10.1111/j.1365-2036.2008.03828.x
   Yanai H, 2015, CLIN GASTROENTEROL H, V13, P522, DOI 10.1016/j.cgh.2014.07.029
   Yarur AJ, 2016, INFLAMM BOWEL DIS, V22, P409, DOI 10.1097/MIB.0000000000000689
NR 37
TC 57
Z9 57
U1 0
U2 9
PU WILEY
PI HOBOKEN
PA 111 RIVER ST, HOBOKEN 07030-5774, NJ USA
SN 0269-2813
EI 1365-2036
J9 ALIMENT PHARM THER
JI Aliment. Pharmacol. Ther.
PD OCT
PY 2018
VL 48
IS 7
BP 731
EP 739
DI 10.1111/apt.14943
PG 9
WC Gastroenterology & Hepatology; Pharmacology & Pharmacy
WE Science Citation Index Expanded (SCI-EXPANDED)
SC Gastroenterology & Hepatology; Pharmacology & Pharmacy
GA GU5LS
UT WOS:000445327600005
PM 30109889
OA Green Accepted
DA 2024-01-22
ER

PT J
AU Billiet, T
   Papamichael, K
   de Bruyn, M
   Verstockt, B
   Cleynen, I
   Princen, F
   Singh, S
   Ferrante, M
   Van Assche, G
   Vermeire, S
AF Billiet, Thomas
   Papamichael, Konstantinos
   de Bruyn, Magali
   Verstockt, Bram
   Cleynen, Isabelle
   Princen, Fred
   Singh, Sharat
   Ferrante, Marc
   Van Assche, Gert
   Vermeire, Severine
TI A Matrix-based Model Predicts Primary Response to Infliximab in Crohn's
   Disease
SO JOURNAL OF CROHNS & COLITIS
LA English
DT Article
DE Anti-TNF; Crohn's disease; primary non-response
ID INFLAMMATORY-BOWEL-DISEASE; LONDON POSITION STATEMENT; COLITIS
   ORGANIZATION; ULCERATIVE-COLITIS; BIOLOGICAL THERAPY; EUROPEAN CROHNS;
   WORLD CONGRESS; IBD; GASTROENTEROLOGY; POLYMORPHISM
AB Background: Prediction of primary non-response [PNR] to anti-tumour necrosis factors [TNFs] in inflammatory bowel disease [IBD] is direly needed to select the optimal therapeutic class for a given patient. We developed a matrix-based prediction tool to predict response to infliximab [IFX] in Crohn's disease [CD] patients.
   Methods: This retrospective single-centre study included 201 anti-TNF naive CD patients who started with IFX induction therapy. PNR occurred in 16 [8%] patients. Clinical, biological [including serum TNF and the IBD serology 6 panel and genetic [the 163 validated IBD risk loci] markers were collected before start. Based on the best fitted regression model, probabilities of primary response to IFX were calculated and arranged in a prediction matrix tool.
   Results: Multiple logistic regression withheld three final independent predictors [p < 0.05] for PNR: age at first IFX, {odds ratio (OR) (95% confidence interval [CI] of 1.1 (1.0-1.1)}, body mass index [BMI] (0.86 [0.7-1.0]), and previous surgery (4.4 [1.2-16.5]). The accuracy of this prediction model did not improve when the genetic markers were added (area under the curve [AUC] from 0.80 [0.67-0.93] to 0.78 [0.65-0.91]). The predicted probabilities for PNR to IFX increased from 1% to 53% depending on the combination of final predictors.
   Conclusions: Readily available clinical factors [age at first IFX, BMI, and previous surgery] outperform serological and IBD risk loci in prediction of primary response to infliximab in this real-life cohort of CD patients. This matrix tool could be useful for guiding physicians and may avoid unnecessary or inappropriate exposure to IFX in IBD patients unlikely to benefit.
C1 [Billiet, Thomas; Papamichael, Konstantinos; de Bruyn, Magali; Verstockt, Bram; Cleynen, Isabelle] Katholieke Univ Leuven, Dept Clin & Expt Med, Translat Res Ctr GastroIntestinal Disorders TARGI, Leuven, Belgium.
   [de Bruyn, Magali] Katholieke Univ Leuven, Dept Microbiol & Immunol, Rega Inst Med Res, Leuven, Belgium.
   [Princen, Fred; Singh, Sharat] Prometheus Labs, Dept Res & Dev, San Diego, CA USA.
   [Ferrante, Marc; Van Assche, Gert; Vermeire, Severine] Univ Ziekenhuis Leuven, Dept Gastroenterol, Leuven, Belgium.
C3 KU Leuven; KU Leuven; Prometheus Laboratories Inc.; KU Leuven;
   University Hospital Leuven
RP Vermeire, S (通讯作者)，Univ Hosp Leuven, Dept Gastroenterol, Herestr 49, B-3000 Leuven, Belgium.
EM severine.vermeire@uzleuven.be
RI Verstockt, Bram/P-5234-2016
OI Verstockt, Bram/0000-0003-3898-7093; Vermeire,
   Severine/0000-0001-9942-3019
FU Prometheus Laboratories, San Diego, CA, USA; Hellenic Gastroenterology
   Society; European Crohn's and Colitis Organisation [ECCO]
FX Serological factors were analysed by Prometheus Laboratories, San Diego,
   CA, USA, who also provided additional research support funding. KP
   received a fellowship grant from the Hellenic Gastroenterology Society
   and the European Crohn's and Colitis Organisation [ECCO]. SV, GVA, and
   MF are Senior Clinical Investigators of the Research Foundation-Flanders
   [FWO] in Belgium.
CR Billiet Thomas, 2014, Curr Gastroenterol Rep, V16, P416, DOI 10.1007/s11894-014-0416-y
   Billiet T, 2014, EXPERT OPIN BIOL TH, V14, P75, DOI 10.1517/14712598.2014.858695
   Casteele NV, 2012, ALIMENT PHARM THER, V36, P765, DOI 10.1111/apt.12030
   Conroy RM, 2003, EUR HEART J, V24, P987, DOI 10.1016/S0195-668X(03)00114-3
   Cortes A, 2011, ARTHRITIS RES THER, V13, DOI 10.1186/ar3204
   D'Haens GR, 2011, AM J GASTROENTEROL, V106, P199, DOI 10.1038/ajg.2010.392
   Dotan I, 2014, INFLAMM BOWEL DIS, V20, P2247, DOI 10.1097/MIB.0000000000000212
   Flores A, 2015, DIGEST DIS SCI, V60, P2436, DOI 10.1007/s10620-015-3629-5
   Gisbert JP, 2014, ALIMENT PHARM THER, V39, P459, DOI 10.1111/apt.12616
   Harper JW, 2013, INFLAMM BOWEL DIS, V19, P2118, DOI 10.1097/MIB.0b013e31829cf401
   Hlavaty T, 2005, ALIMENT PHARM THER, V22, P613, DOI 10.1111/j.1365-2036.2005.02635.x
   Hyams J, 2007, GASTROENTEROLOGY, V132, P863, DOI 10.1053/j.gastro.2006.12.003
   Jostins L, 2013, PLOS ONE, V8, DOI 10.1371/journal.pone.0076328
   Jostins L, 2012, NATURE, V491, P119, DOI 10.1038/nature11582
   Jürgens M, 2010, AM J GASTROENTEROL, V105, P1811, DOI 10.1038/ajg.2010.95
   Karagiannides I, 2008, ANN NY ACAD SCI, V1144, P127, DOI 10.1196/annals.1418.009
   Kevans D, 2015, J GASTROEN HEPATOL, V30, P64, DOI 10.1111/jgh.12661
   Lee JC, 2013, CELL, V155, P57, DOI 10.1016/j.cell.2013.08.034
   Louis E, 2002, SCAND J GASTROENTERO, V37, P818, DOI 10.1080/713786515
   Louis EI, 2006, PHARMACOGENET GENOM, V16, P911, DOI 10.1097/01.fpc.0000230421.12844.fd
   Orlando A, 2005, DIGEST LIVER DIS, V37, P577, DOI 10.1016/j.dld.2005.01.019
   Ortega TL, 2014, GASTROENTEROLOGY, V146, pS579
   Papamichael K, 2015, INFLAMM BOWEL DIS, V21, P182, DOI 10.1097/MIB.0000000000000202
   Silverberg MS, 2005, CAN J GASTROENTEROL, V19, p5A, DOI 10.1155/2005/269076
   Solberg IC, 2014, INFLAMM BOWEL DIS, V20, P60, DOI 10.1097/01.MIB.0000436956.78220.67
   Sostegni R, 2003, ALIMENT PHARM THER, V17, P11, DOI 10.1046/j.1365-2036.17.s2.17.x
   Van Assche G, 2011, AM J GASTROENTEROL, V106, P1594, DOI 10.1038/ajg.2011.211
   Vastesaeger N, 2011, ANN RHEUM DIS, V70, P973, DOI 10.1136/ard.2010.147744
   Vermeire S, 2002, GASTROENTEROLOGY, V123, P106, DOI 10.1053/gast.2002.34172
NR 29
TC 43
Z9 44
U1 0
U2 2
PU OXFORD UNIV PRESS
PI OXFORD
PA GREAT CLARENDON ST, OXFORD OX2 6DP, ENGLAND
SN 1873-9946
EI 1876-4479
J9 J CROHNS COLITIS
JI J. Crohns Colitis
PD DEC 1
PY 2015
VL 9
IS 12
BP 1120
EP 1126
DI 10.1093/ecco-jcc/jjv156
PG 7
WC Gastroenterology & Hepatology
WE Science Citation Index Expanded (SCI-EXPANDED)
SC Gastroenterology & Hepatology
GA CY5YF
UT WOS:000366483000009
PM 26351386
OA Bronze
DA 2024-01-22
ER

PT J
AU Niv, E
   Fishman, S
   Kachman, H
   Arnon, R
   Dotan, I
AF Niv, Eva
   Fishman, Sigal
   Kachman, Helena
   Arnon, Ruth
   Dotan, Iris
TI Sequential capsule endoscopy of the small bowel for follow-up of
   patients with known Crohn's disease
SO JOURNAL OF CROHNS & COLITIS
LA English
DT Article
DE Capsule endoscopy; Crohn's disease; Sequential capsule studies; Mucosal
   healing; Video capsule
ID C-REACTIVE PROTEIN; CLINICAL-TRIALS; SCORING INDEX; MULTICENTER;
   THERAPY; INFLIXIMAB; CONSENSUS
AB Background and Aims: The aim of this study was to perform sequential small bowel (SB) capsule endoscopy (CE) studies in patients with known active Crohn's disease (CD) during different treatments, to characterize the changes in the SB mucosa over time, and to correlate the CE findings with clinical and laboratory parameters of inflammation.
   Methods: Consecutive patients with known moderately active CD were prospectively recruited. After proven patency with Agile capsule, CE studies were performed at baseline and after 4, 12 and 24 weeks. CE parameters and a Lewis score were calculated. Clinical and laboratory parameters were correlated. A control group of 178 non-CD patients was used for comparisons.
   Results: Thirty-one CD patients were recruited and 19 met the inclusion criteria. A total of 43 CE studies were performed over the time. There was no capsule retention despite a high rate of previous SB surgery. The mean baseline CDAI, IBDQ and Lewis scores were 306 +/- 56, 135 +/- 26.6 and 1730 +/- 1780, respectively. There was no correlation at the baseline between clinical and laboratory parameters (CDAI, CRP, IBDQ) and mucosal disease (Lewis scores). CDAI and IBDQ changes over a period of 4 and 12 weeks did not correlate with the Lewis score. The cecum arrival rate of the CD patients was significantly lower (p = 0.0047) and the SB transit time was significantly longer (p = 0.005) compared to those of the controls.
   Conclusions: Sequential CE studies are feasible and safe in CD patients. In patients with complete CE studies, they provide reliable information on mucosal changes in CD and should be considered as an independent and objective follow-up tool in known CD patients. (C) 2014 European Crohn's and Colitis Organisation. Published by Elsevier B.V. All rights reserved.
C1 [Niv, Eva; Fishman, Sigal; Kachman, Helena; Dotan, Iris] Tel Aviv Sourasky Med Ctr, Dept Gastroenterol & Liver Dis, IBD Ctr, IL-64239 Tel Aviv, Israel.
   [Arnon, Ruth] Weizmann Inst Sci, Dept Immunol, Tel Aviv, Israel.
C3 Sackler Faculty of Medicine; Tel Aviv Sourasky Medical Center; Weizmann
   Institute of Science
RP Niv, E (通讯作者)，Tel Aviv Sourasky Med Ctr, Dept Gastroenterol & Liver Dis, 6 Weizmann St, IL-64239 Tel Aviv, Israel.
EM niv_em@netvision.net.it
FU Teva Pharmaceutical Industries Ltd, Petach Tiqva, Israel
FX This was a sub-study of a prospective, randomized, double blind
   placebo-controlled study to assess the safety, tolerability and efficacy
   of glatiramer acetate (GA, Copaxone (R))<SUP>20</SUP> in inducing
   remission in patients with moderately active CD. The clinical study was
   supported by a grant from Teva Pharmaceutical Industries Ltd, Petach
   Tiqva, Israel.
CR Annese V, 2013, J CROHNS COLITIS, V7, P982, DOI 10.1016/j.crohns.2013.09.016
   Arnon R, 2004, P NATL ACAD SCI USA, V101, P14593, DOI 10.1073/pnas.0404887101
   Cave D, 2005, ENDOSCOPY, V37, P1065, DOI 10.1055/s-2005-870264
   CELLIER C, 1994, GUT, V35, P231, DOI 10.1136/gut.35.2.231
   Cheifetz AS, 2006, AM J GASTROENTEROL, V101, P2218, DOI 10.1111/j.1572-0241.2006.00761.x
   Costamagna G, 2002, GASTROENTEROLOGY, V123, P999, DOI 10.1053/gast.2002.35988
   D'Haens G, 1999, GASTROENTEROLOGY, V116, P1029, DOI 10.1016/S0016-5085(99)70005-3
   de Chambrun GP, 2010, NAT REV GASTRO HEPAT, V7, P15, DOI 10.1038/nrgastro.2009.203
   De Cruz P, 2013, INFLAMM BOWEL DIS, V19, P429, DOI 10.1002/ibd.22977
   Denis MA, 2007, INFLAMM BOWEL DIS, V13, P1100, DOI 10.1002/ibd.20178
   DHaens G, 1997, GASTROENTEROLOGY, V112, P1475, DOI 10.1016/S0016-5085(97)70027-1
   Efthymiou A, 2008, INFLAMM BOWEL DIS, V14, P1542, DOI 10.1002/ibd.20509
   Fireman Z, 2003, GUT, V52, P390, DOI 10.1136/gut.52.3.390
   Ge ZZ, 2004, WORLD J GASTROENTERO, V10, P1349
   Gralnev IM, 2008, ALIMENT PHARM THERAP, V27, P146, DOI 10.1111/j.1365-2036.2007.03556.x
   GUYATT G, 1989, GASTROENTEROLOGY, V96, P804, DOI 10.1016/0016-5085(89)90905-0
   Herrerias JM, 2003, ENDOSCOPY, V35, P564
   Iddan G, 2000, NATURE, V405, P417, DOI 10.1038/35013140
   LANDI B, 1992, GASTROENTEROLOGY, V102, P1647, DOI 10.1016/0016-5085(92)91725-J
   Lorenzo-Zúñiga V, 2010, DIGEST DIS SCI, V55, P411, DOI 10.1007/s10620-009-0758-8
   Lucendo AJ, 2011, WORLD J GASTRO ENDOS, V3, P23, DOI 10.4253/wjge.v3.i2.23
   Mehdizadeh S, 2010, GASTROINTEST ENDOSC, V71, P121, DOI 10.1016/j.gie.2009.06.034
   Mishkin DS, 2006, GASTROINTEST ENDOSC, V63, P539, DOI 10.1016/j.gie.2006.01.014
   Niv E, 2008, WORLD J GASTROENTERO, V14, P2561, DOI 10.3748/wjg.14.2561
   Niv Y, 2012, ENDOSCOPY, V44, P21, DOI 10.1055/s-0031-1291385
   Papadakis KA, 1999, GASTROENTEROL CLIN N, V28, P283, DOI 10.1016/S0889-8553(05)70057-1
   Peyrin-Biroulet L, 2011, J CROHNS COLITIS, V5, P477, DOI 10.1016/j.crohns.2011.06.009
   Rey JF, 2006, ENDOSCOPY, V38, P1047, DOI 10.1055/s-2006-944874
   Rutgeerts P, 2007, GUT, V56, P453, DOI 10.1136/gut.2005.088732
   Sandborn WJ, 2002, GASTROENTEROLOGY, V122, P512, DOI 10.1053/gast.2002.31072
   Scapa E, 2002, AM J GASTROENTEROL, V97, P2776, DOI 10.1111/j.1572-0241.2002.07021.x
   Schnitzler F, 2009, INFLAMM BOWEL DIS, V15, P1295, DOI 10.1002/ibd.20927
   Triester SL, 2006, AM J GASTROENTEROL, V101, P954, DOI 10.1111/j.1572-0241.2006.00506.x
   Yang L, 2013, J GASTROEN HEPATOL, V28, P829, DOI 10.1111/jgh.12146
NR 34
TC 48
Z9 49
U1 0
U2 5
PU OXFORD UNIV PRESS
PI OXFORD
PA GREAT CLARENDON ST, OXFORD OX2 6DP, ENGLAND
SN 1873-9946
EI 1876-4479
J9 J CROHNS COLITIS
JI J. Crohns Colitis
PD DEC 1
PY 2014
VL 8
IS 12
BP 1616
EP 1623
DI 10.1016/j.crohns.2014.03.003
PG 8
WC Gastroenterology & Hepatology
WE Science Citation Index Expanded (SCI-EXPANDED)
SC Gastroenterology & Hepatology
GA AX6FX
UT WOS:000347019600006
PM 24666976
OA Bronze
DA 2024-01-22
ER

PT J
AU Duraes, C
   Machado, JC
   Portela, F
   Rodrigues, S
   Lago, P
   Cravo, M
   Ministro, P
   Marques, M
   Cremers, I
   Freitas, J
   Cotter, J
   Tavares, L
   Matos, L
   Medeiros, I
   Sousa, R
   Ramos, J
   Deus, J
   Caldeira, P
   Chagas, C
   Duarte, MA
   Gonçalves, R
   Loureiro, R
   Barros, L
   Bastos, I
   Cancela, E
   Moraes, MC
   Moreira, MJ
   Vieira, AI
   Magro, F
AF Duraes, Cecilia
   Machado, Jose C.
   Portela, Francisco
   Rodrigues, Susana
   Lago, Paula
   Cravo, Marlia
   Ministro, Paula
   Marques, Margarida
   Cremers, Isabelle
   Freitas, Joao
   Cotter, Jose
   Tavares, Lurdes
   Matos, Leopoldo
   Medeiros, Isabel
   Sousa, Rui
   Ramos, Jaime
   Deus, Joao
   Caldeira, Paulo
   Chagas, Cristina
   Duarte, Maria A.
   Goncalves, Raquel
   Loureiro, Rui
   Barros, Luisa
   Bastos, Isabel
   Cancela, Eugenia
   Moraes, Mrio C.
   Moreira, Maria J.
   Vieira, Ana I.
   Magro, Fernando
TI Phenotype-Genotype Profiles in Crohn's Disease Predicted by Genetic
   Markers in Autophagy-Related Genes (GOIA Study II)
SO INFLAMMATORY BOWEL DISEASES
LA English
DT Article
DE Crohn's disease; autophagy; SNP; genotype-phenotype; association
ID INFLAMMATORY-BOWEL-DISEASE; GENOME-WIDE ASSOCIATION; SUSCEPTIBILITY
   LOCI; ULCERATIVE-COLITIS; JAPANESE PATIENTS; ATG16L1; IRGM; VARIANTS;
   METAANALYSIS; POPULATION
AB Background: About 70 loci are associated with susceptibility to Crohn's disease (CD), particularly in pathways of innate immunity, autophagy, and pathogen recognition. Phenotype-genotype associations are inconsistent.
   Methods: CD susceptibility polymorphisms ATG16L1 rs2241880, ICAM1 rs5498, IL4 rs2070874, IL17F rs763780, IRGM rs13361189, ITLN1 rs2274910, LRRK2 rs11175593, and TLR4 rs4986790 were genotyped in a Portuguese population (511 CD patients, 626 controls) and assessed for association with CD clinical characteristics.
   Results: There is a significant association of CD with the single nucleotide polymorphisms (SNPs) in ATG16L1 (odds ratio [OR] 1.36 [1.15-1.60], P = 2.7 x 10 (4) for allele G), IRGM (OR 1.56 [1.21-1.93], P = 3.9 x 10 (4) for allele C), and ITLN1 (OR 1.55 [1.28-1.88], P = 4.9 x 10 (6) for allele C). These SNPs are associated with ileal location (OR, respectively, 1.49, 1.52, and 1.70), ileocolonic location (OR, respectively, 1.31, 1.57, and 1.68), and involvement of the upper digestive tract (OR, respectively for ATG16L1 and IRGM, 1.96 and 1.95). The risk genotype GG in ATG16L1 is associated with patients who respond to steroids (OR 1.89), respond to immunosuppressants (OR 1.77), and to biologic therapy (OR 1.89). The SNPs in ITLN1 and IRGM are both associated with a positive response to biologic therapy. The risk for ileal, ileocolonic, and upper digestive tract locations increases with the number of risk alleles (OR for three alleles, respectively, 7.10, 3.54, and 12.07); the OR for positive response to biologic therapy is 3.66.
   Conclusions: A multilocus approach using autophagy-related genes provides insight into CD phenotype-genotype associations and genetic markers for predicting therapeutic responses. (Inflamm Bowel Dis 2013;19:230-239)
C1 [Duraes, Cecilia; Machado, Jose C.] Univ Porto, Inst Mol Pathol & Immunol, P-4200319 Oporto, Portugal.
   [Machado, Jose C.; Magro, Fernando] Univ Porto, Fac Med, P-4200319 Oporto, Portugal.
   [Portela, Francisco; Magro, Fernando] Hosp Univ Coimbra, Coimbra, Portugal.
   [Rodrigues, Susana; Marques, Margarida] Hosp Sao Joao, Oporto, Portugal.
   [Lago, Paula] Hosp Santo Antonio, Oporto, Portugal.
   [Cravo, Marlia] Portuguese Inst Oncol Lisbon, Lisbon, Portugal.
   [Ministro, Paula; Cancela, Eugenia] Hosp Sao Teotonio, Viseu, Portugal.
   [Cremers, Isabelle] Hosp Sao Bernardo, Setubal, Portugal.
   [Freitas, Joao; Loureiro, Rui; Vieira, Ana I.] Hosp Garcia de Orta, Almada, Portugal.
   [Cotter, Jose; Moreira, Maria J.] Hosp Ctr Alto Ave, Guimaraes, Portugal.
   [Tavares, Lurdes] Hosp Santa Maria, Lisbon, Portugal.
   [Matos, Leopoldo] Hosp Egas Moniz, Lisbon, Portugal.
   [Medeiros, Isabel] Hosp Evora, Evora, Portugal.
   [Sousa, Rui] Hosp Amato Lusitano, Castelo Branco, Portugal.
   [Ramos, Jaime] Hosp Santo Antonio dos Capuchos, Lisbon, Portugal.
   [Deus, Joao] Hosp Prof Dr Fernando Fonseca, Amadora, Portugal.
   [Caldeira, Paulo] Hosp Faro, Faro, Portugal.
   [Chagas, Cristina] Hosp Santa Cruz, Oeiras, Portugal.
   [Duarte, Maria A.] Hosp Divino Espirito Santo, Ponta Delgada, Portugal.
   [Goncalves, Raquel] Hosp Sao Marcos, Braga, Portugal.
   [Barros, Luisa] Hosp Padre Amer, Penafiel, Portugal.
   [Bastos, Isabel] Hosp Infante D Pedro, Aveiro, Portugal.
   [Moraes, Mrio C.] Hosp Portimao, Portimao, Portugal.
   [Magro, Fernando] Univ Porto, Inst Mol & Cell Biol, P-4200319 Oporto, Portugal.
C3 Universidade do Porto; Universidade do Porto; Universidade de Coimbra;
   Centro Hospitalar e Universitario de Coimbra (CHUC); Sao Joao Hospital;
   Hospital Garcia de Orta; Universidade de Lisboa; Hospital Santa Maria;
   Egas Moniz Hospital; Hospital Professor Doutor Fernando Fonseca, EPE;
   Universidade do Porto
RP Magro, F (通讯作者)，Univ Porto, Fac Med, Dept Pharmacol & Therapeut, Alameda Prof Hernani Monteiro, P-4200319 Oporto, Portugal.
EM fm@med.up.pt
RI Cravo, Marilia/AAI-4206-2020; Marques, Margarida/HGE-4934-2022; Duraes,
   Cecilia/AAY-8903-2021; Machado, Jose Carlos/C-5907-2009; Freitas,
   Joao/JKJ-0702-2023; Durães, Cecília/I-2117-2013
OI Duraes, Cecilia/0000-0001-9282-0708; Machado, Jose
   Carlos/0000-0003-4741-8415; Durães, Cecília/0000-0001-9282-0708; Barros,
   Luisa/0000-0002-7782-2825; Portela, Francisco/0000-0002-7593-6124;
   Magro, Fernando/0000-0003-2634-9668; Cravo, Marilia/0000-0001-8309-4599;
   cotter, jose/0000-0002-2921-0648
FU Portuguese Inflammatory Bowel Disease Group [GEDII 2009]; Portuguese
   Foundation for Science and Technology [SFRH/BPD/62974/2009]; Portuguese
   Foundation for Science and Technology
FX Supported by the Portuguese Inflammatory Bowel Disease Group (GEDII 2009
   Research Grant); Cecilia Duraes is supported by the Portuguese
   Foundation for Science and Technology grant SFRH/BPD/62974/2009.
   IPATIMUP is an Associate Laboratory of the Portuguese Ministry of
   Science, Technology and Higher Education and is partially supported by
   the Portuguese Foundation for Science and Technology.
CR Amre DK, 2009, INFLAMM BOWEL DIS, V15, P501, DOI 10.1002/ibd.20785
   Arnott IDR, 2004, GENES IMMUN, V5, P417, DOI 10.1038/sj.gene.6364111
   Barrett JC, 2008, NAT GENET, V40, P955, DOI 10.1038/ng.175
   Brest P, 2011, NAT GENET, V43, P242, DOI 10.1038/ng.762
   Burton PR, 2007, NATURE, V447, P661, DOI 10.1038/nature05911
   Cho JH, 2011, GASTROENTEROLOGY, V140, P1704, DOI 10.1053/j.gastro.2011.02.046
   Cotterill L, 2010, CAN J GASTROENTEROL, V24, P297, DOI 10.1155/2010/480458
   Economou M, 2004, AM J GASTROENTEROL, V99, P2393, DOI 10.1111/j.1572-0241.2004.40304.x
   Fabio RR, 2011, INFLAMM BOWEL DIS, V17, P1635, DOI 10.1002/ibd.21558
   Fowler EV, 2008, AM J GASTROENTEROL, V103, P2519, DOI 10.1111/j.1572-0241.2008.02023.x
   Franchimont D, 2004, GUT, V53, P987, DOI 10.1136/gut.2003.030205
   González JR, 2007, BIOINFORMATICS, V23, P644, DOI 10.1093/bioinformatics/btm025
   Goyette P, 2008, MUCOSAL IMMUNOL, V1, P131, DOI 10.1038/mi.2007.15
   Hampe J, 2007, NAT GENET, V39, P207, DOI 10.1038/ng1954
   Hugot JP, 2001, NATURE, V411, P599, DOI 10.1038/35079107
   Lakatos PL, 2008, DIGEST LIVER DIS, V40, P867, DOI 10.1016/j.dld.2008.03.022
   Lesage S, 2002, AM J HUM GENET, V70, P845, DOI 10.1086/339432
   Márquez A, 2009, INFLAMM BOWEL DIS, V15, P1697, DOI 10.1002/ibd.21001
   McCarroll SA, 2008, NAT GENET, V40, P1107, DOI 10.1038/ng.215
   Meggyesi N, 2010, WORLD J GASTROENTERO, V16, P5233, DOI 10.3748/wjg.v16.i41.5233
   Munkholm P, 1997, DAN MED BULL, V44, P287
   Ng SC, 2012, INFLAMM BOWEL DIS, V18, P1164, DOI 10.1002/ibd.21845
   Ogura Y, 2001, NATURE, V411, P603, DOI 10.1038/35079114
   Palomino-Morales RJ, 2009, GENES IMMUN, V10, P356, DOI 10.1038/gene.2009.25
   Parkes M, 2007, NAT GENET, V39, P830, DOI 10.1038/ng2061
   Peter I, 2011, BMC MED GENET, V12, DOI 10.1186/1471-2350-12-63
   Prescott NJ, 2007, GASTROENTEROLOGY, V132, P1665, DOI 10.1053/j.gastro.2007.03.034
   Prescott NJ, 2010, HUM MOL GENET, V19, P1828, DOI 10.1093/hmg/ddq041
   Ramos E, 2004, ANN EPIDEMIOL, V14, P437, DOI 10.1016/j.annepidem.2003.09.013
   Rigoli L, 2008, WORLD J GASTROENTERO, V14, P4454, DOI 10.3748/wjg.14.4454
   Rioux JD, 2007, NAT GENET, V39, P596, DOI 10.1038/ng2032
   Roberts RL, 2008, GENES IMMUN, V9, P561, DOI 10.1038/gene.2008.49
   Satsangi J, 2006, GUT, V55, P749, DOI 10.1136/gut.2005.082909
   Seiderer J, 2008, INFLAMM BOWEL DIS, V14, P437, DOI 10.1002/ibd.20339
   Tsuji S, 2001, J BIOL CHEM, V276, P23456, DOI 10.1074/jbc.M103162200
   Umeno J, 2011, INFLAMM BOWEL DIS, V17, P2407, DOI 10.1002/ibd.21651
   Van Limbergen J, 2009, GUT, V58, P610, DOI 10.1136/gut.2008.160721
   Van Limbergen J, 2009, ANNU REV GENOM HUM G, V10, P89, DOI 10.1146/annurev-genom-082908-150013
   Virgin HW, 2011, CELL, V147, P44, DOI 10.1016/j.cell.2011.09.009
   Walker DG, 2011, GUT, V60, pA223, DOI 10.1136/gut.2011.239301.470
   Weersma RK, 2009, GUT, V58, P388, DOI 10.1136/gut.2007.144865
   Wei SC, 2011, J FORMOS MED ASSOC, V110, P600, DOI 10.1016/j.jfma.2011.07.009
   Wrackmeyer U, 2006, BIOCHEMISTRY-US, V45, P9188, DOI 10.1021/bi060570x
   Yamazaki K, 2009, GUT, V58, P228, DOI 10.1136/gut.2007.140764
   Yamazaki K, 2007, J HUM GENET, V52, P575, DOI 10.1007/s10038-007-0156-z
   Yang SK, 2009, INFLAMM BOWEL DIS, V15, P1385, DOI 10.1002/ibd.20921
   Zhi Jia, 2008, Nan Fang Yi Ke Da Xue Xue Bao, V28, P649
   Zwiers A, 2004, GENES IMMUN, V5, P675, DOI 10.1038/sj.gene.6364131
NR 48
TC 33
Z9 34
U1 0
U2 15
PU LIPPINCOTT WILLIAMS & WILKINS
PI PHILADELPHIA
PA TWO COMMERCE SQ, 2001 MARKET ST, PHILADELPHIA, PA 19103 USA
SN 1078-0998
EI 1536-4844
J9 INFLAMM BOWEL DIS
JI Inflamm. Bowel Dis.
PD FEB
PY 2013
VL 19
IS 2
BP 230
EP 239
DI 10.1002/ibd.23007
PG 10
WC Gastroenterology & Hepatology
WE Science Citation Index Expanded (SCI-EXPANDED)
SC Gastroenterology & Hepatology
GA 110MM
UT WOS:000316447300017
PM 22573572
DA 2024-01-22
ER

PT J
AU Repnik, K
   Potocnik, U
AF Repnik, Katja
   Potocnik, Uros
TI Haplotype in the IBD5 region is associated with refractory Crohn's
   disease in Slovenian patients and modulates expression of the
   <i>SLC22A5</i> gene
SO JOURNAL OF GASTROENTEROLOGY
LA English
DT Article
DE Inflammatory bowel disease; IBD5; Expression quantitative trait locus
   (eQTL)
ID INFLAMMATORY-BOWEL-DISEASE; CATION TRANSPORTER GENES; GENOME-WIDE
   ASSOCIATION; ULCERATIVE-COLITIS; SUSCEPTIBILITY; VARIANTS;
   POLYMORPHISMS; RISK; NOD2; LOCUS
AB Background The IBD5 locus (OMIM ID 606348) on chromosome 5 was suggested to be one of the most important genetic factors involved in the pathogenesis of inflammatory bowel diseases (IBDs). However the main contributor from this region is still unknown.
   Methods We investigated the possible association of the IBD5 locus with IBD in Slovenian patients and correlation between disease-associated single nucleotide polymorphisms (SNPs) and quantitative gene expression (eQTL) of candidate genes from the IBD5 locus in peripheral blood lymphocytes and colon tissue biopsies from IBD patients. We genotyped SNPs from the IBD5 locus in 312 healthy controls and 632 IBD patients.
   Results We found statistically significant association of polymorphisms rs1050152 in gene SLC22A4 (p = 0.005, OR = 2.177, 95% CI = 1.270-3.526) and rs2631372 in gene SLC22A5 (p = 0.001, OR = 0.473, 95% CI = 0.307-0.731) and TC haplotype of both polymorphisms (p = 0.006, OR = 1,541, 95% CI = 1.130-2.100) with refractory Crohn's disease (CD) in Slovenian patients who do not respond to standard therapy, including patients who develop fistulas. We found decreased expression of SLC22A4 and SLC22A5 genes in peripheral blood lymphocytes from IBD patients compared to control group and decreased expression of SLC22A5 gene in inflamed tissue biopsies compared to noninflamed colon (p = 0.009). We found lower expression of SLC22A5 gene in IBD patients with disease-susceptible genotypes for both disease-associated SNPs.
   Conclusions Our data suggest that SNPs and haplotype in the IBD5 SLC22A4/SLC22A5 region contribute to the development of particularly refractory Crohn's disease in the Slovenian population, and expression studies in blood lymphocytes and colon tissue biopsies and eQTL analysis suggest that SLC22A5 is the main gene in the IBD5 region contributing to the IBD pathogenesis.
C1 [Repnik, Katja; Potocnik, Uros] Univ Maribor, Ctr Human Mol Genet & Pharmacogenom, Fac Med, SLO-2000 Maribor, Slovenia.
   [Potocnik, Uros] Univ Maribor, Lab Biochem Mol Biol & Genom, Fac Chem & Chem Engn, SLO-2000 Maribor, Slovenia.
C3 University of Maribor; University of Maribor
RP Potocnik, U (通讯作者)，Univ Maribor, Ctr Human Mol Genet & Pharmacogenom, Fac Med, Slomskov Trg 15, SLO-2000 Maribor, Slovenia.
EM uros.potocnik@uni-mb.si
OI Potocnik, Uros/0000-0003-1624-9428
FU Slovenian Research Agency
FX We would like to thank the Department of Gastroenterology and Endoscopy
   at the clinical center of the University of Maribor for clinical
   samples. This study was supported by the Slovenian Research Agency.
CR Armuzzi A, 2003, GUT, V52, P1133, DOI 10.1136/gut.52.8.1133
   Arnott IDR, 2004, GENES IMMUN, V5, P417, DOI 10.1038/sj.gene.6364111
   Bairead E, 2003, EUR J HUM GENET, V11, P237, DOI 10.1038/sj.ejhg.5200954
   Barrett JC, 2008, NAT GENET, V40, P955, DOI 10.1038/ng.175
   Bene J, 2006, WORLD J GASTROENTERO, V12, P5550, DOI 10.3748/wjg.v12.i34.5550
   Dixon AL, 2007, NAT GENET, V39, P1202, DOI 10.1038/ng2109
   Economou M, 2004, AM J GASTROENTEROL, V99, P2393, DOI 10.1111/j.1572-0241.2004.40304.x
   Franke A, 2007, PLOS ONE, V2, DOI 10.1371/journal.pone.0000691
   Gasche C, 2000, INFLAMM BOWEL DIS, V6, P8, DOI 10.1097/00054725-200002000-00002
   Gazouli M, 2005, WORLD J GASTROENTERO, V11, P7525, DOI 10.3748/wjg.v11.i47.7525
   Giallourakis C, 2003, AM J HUM GENET, V73, P205, DOI 10.1086/376417
   Gilad Y, 2008, TRENDS GENET, V24, P408, DOI 10.1016/j.tig.2008.06.001
   Heap GA, 2009, BMC MED GENOMICS, V2, DOI 10.1186/1755-8794-2-1
   Huang Y, 2010, CH CRC DATA MIN KNOW, P205
   Hugot JP, 2001, NATURE, V411, P599, DOI 10.1038/35079107
   Hunt KA, 2008, NAT GENET, V40, P395, DOI 10.1038/ng.102
   Lakner L, 2009, INT J COLORECTAL DIS, V24, P503, DOI 10.1007/s00384-009-0670-x
   Li M, 2008, WORLD J GASTROENTERO, V14, P4923, DOI 10.3748/wjg.14.4923
   Livak KJ, 2001, METHODS, V25, P402, DOI 10.1006/meth.2001.1262
   Magyari Lili, 2009, Orvosi Hetilap, V150, P81, DOI 10.1556/OH.2009.28445
   Mathew CG, 2008, NAT REV GENET, V9, P9, DOI 10.1038/nrg2203
   Moffatt MF, 2007, NATURE, V448, P470, DOI 10.1038/nature06014
   Nakahara S, 2008, DIS COLON RECTUM, V51, P598, DOI 10.1007/s10350-008-9208-5
   Noble CL, 2008, GUT, V57, P1398, DOI 10.1136/gut.2008.148395
   Noble CL, 2005, GASTROENTEROLOGY, V129, P1854, DOI 10.1053/j.gastro.2005.09.025
   Ogura Y, 2001, NATURE, V411, P603, DOI 10.1038/35079114
   Palacios R, 2008, J NEUROIMMUNOL, V203, P108, DOI 10.1016/j.jneuroim.2008.06.021
   Palmieri O, 2006, ALIMENT PHARM THER, V23, P497, DOI 10.1111/j.1365-2036.2006.02780.x
   Peltekova VD, 2004, NAT GENET, V36, P471, DOI 10.1038/ng1339
   Podolsky DK, 2002, NEW ENGL J MED, V347, P417, DOI 10.1056/NEJMra0804647
   Potocnik U, 2004, GENES IMMUN, V5, P530, DOI 10.1038/sj.gene.6364123
   REBOUCHE CJ, 1992, FASEB J, V6, P3379, DOI 10.1096/fasebj.6.15.1464372
   Rebouche CJ, 1998, ANNU REV NUTR, V18, P39, DOI 10.1146/annurev.nutr.18.1.39
   Reinhard C, 2006, INFLAMM BOWEL DIS, V12, P227, DOI 10.1097/01.MIB.0000202413.16360.a1
   Rioux JD, 2000, AM J HUM GENET, V66, P1863, DOI 10.1086/302913
   Rioux JD, 2001, NAT GENET, V29, P223, DOI 10.1038/ng1001-223
   Satsangi J, 2006, GUT, V55, P749, DOI 10.1136/gut.2005.082909
   Török HP, 2005, GUT, V54, P1421, DOI 10.1136/gut.2005.066340
   Tosa M, 2006, SCAND J GASTROENTERO, V41, P48, DOI 10.1080/00365520510023864
   Urcelay E, 2005, WORLD J GASTROENTERO, V11, P1187, DOI 10.3748/wjg.v11.i8.1187
   Weersma RK, 2007, ALIMENT PHARM THER, V26, P57, DOI 10.1111/j.1365-2036.2007.03476.x
   Weersma RK, 2008, INFLAMM BOWEL DIS, V14, P1615, DOI 10.1002/ibd.20610
   Wu X, 1999, J PHARMACOL EXP THER, V290, P1482
   Zhang H, 2008, BRIT MED BULL, V87, P17, DOI 10.1093/bmb/ldn031
NR 44
TC 10
Z9 12
U1 1
U2 7
PU SPRINGER JAPAN KK
PI TOKYO
PA SHIROYAMA TRUST TOWER 5F, 4-3-1 TORANOMON, MINATO-KU, TOKYO, 105-6005,
   JAPAN
SN 0944-1174
EI 1435-5922
J9 J GASTROENTEROL
JI J. Gastroenterol.
PD SEP
PY 2011
VL 46
IS 9
BP 1081
EP 1091
DI 10.1007/s00535-011-0426-6
PG 11
WC Gastroenterology & Hepatology
WE Science Citation Index Expanded (SCI-EXPANDED)
SC Gastroenterology & Hepatology
GA 861VV
UT WOS:000298048600005
PM 21695374
DA 2024-01-22
ER

PT J
AU Ferrante, M
   D'Haens, G
   Dewit, O
   Baert, F
   Holvoet, J
   Geboes, K
   De Hertogh, G
   Van Assche, G
   Vermeire, S
   Rutgeerts, P
AF Ferrante, Marc
   D'Haens, Geert
   Dewit, Olivier
   Baert, Filip
   Holvoet, Jan
   Geboes, Karel
   De Hertogh, Gert
   Van Assche, Gert
   Vermeire, Severine
   Rutgeerts, Paul
CA Belgian IBD Res Grp
TI Efficacy of Infliximab in Refractory Pouchitis and Crohn's
   Disease-Related Complications of the Pouch: A Belgian Case Series
SO INFLAMMATORY BOWEL DISEASES
LA English
DT Article
DE Crohn's disease; refractory pouchitis; infliximab; IPAA
ID ULCERATIVE-COLITIS; ILEAL POUCH; ANAL ANASTOMOSIS; SHORT-TERM;
   EXPERIENCE; MANAGEMENT; FISTULAS
AB Background: Up to 25% of inflammatory bowel disease (IBD) patients undergoing surgery with art ileal pouch-anal anastomosis (IPAA) will develop chronic pouchitis not responding to antibiotics. In case reports, thiopurine analogs and infliximab (IFX) have been proposed is effective therapy in this setting. We analyzed the long-term efficacy of IFX in Belgian patients with refractory pouch complications.
   Methods: We identified 28 IPAA patients who received IFX for refractory luminal inflammation (pouchitis and/or pre-pouch ileitis, n = 25) and/or pouch fistula (n = 7). Patients with elements of Crohn's disease after review of the colectomy specimen were excluded. Clinical response was defined as complete in case of cessation of diarrhea, blood loss, and abdominal pain, and as partial in case of marked clinical improvement. Fistula response wits defined as complete in case of cessation and as partial in case of reduction Of fistula drainage.
   Results: Eighty-two percent of patients were concomitantly treated with immunomodulatory agents. At week 10 following start of IFX, 88% of patients with refractory luminal inflammation showed clinical response (14 partial, 8 complete), while 6 patients (86%) showed fistula response (3 partial, 3 complete). The mPDAI dropped significantly from 9.0 (interquaritle range [IQR] 8.0-10.0) to 4.5 (3.0-7.0) points (P < 0.001). After a median follow-up of 20 (7-36) months, 56% showed Sustained clinical response while 3 out of 7 fistula patients showed Sustained fistula response. Five patients needed permanent ileostomy.
   Conclusions: In this series, IFX was effective long-term in IPAA patients with refractory luminal inflammation and pouch fistula. These results warrant a prospective multicenter randomized controlled trial.
C1 [Ferrante, Marc; Van Assche, Gert; Vermeire, Severine; Rutgeerts, Paul] Univ Hosp Gasthuisberg, Dept Gastroenterol, B-3000 Louvain, Belgium.
   [D'Haens, Geert] Imeldaziekenhuis, Dept Gastroenterol, Bonheiden, Belgium.
   [Dewit, Olivier] Catholic Univ Louvain, Dept Gastroenterol, B-1200 Brussels, Belgium.
   [Geboes, Karel; De Hertogh, Gert] Univ Hosp Gasthuisberg, Dept Pathol, B-3000 Louvain, Belgium.
   [Holvoet, Jan] Middelheimziekenhuis, Dept Gastroenterol, Antwerp, Belgium.
   [Baert, Filip] Heilig Hartziekenhuis, Dept Gastroenterol, Roeselare Menen, Belgium.
C3 KU Leuven; University Hospital Leuven; Imeldaziekenhuis; Universite
   Libre de Bruxelles; Universite Catholique Louvain; KU Leuven; University
   Hospital Leuven; ZNA Middelheim Hospital
RP Ferrante, M (通讯作者)，Univ Hosp Gasthuisberg, Dept Gastroenterol, B-3000 Louvain, Belgium.
EM marc.ferrante@uz.kuleuven.be
RI Ferrante, Marc/B-4368-2013; Dewit, Olivier Henri/HNP-4601-2023
OI Dewit, Olivier Henri/0000-0003-3726-4854; Vermeire,
   Severine/0000-0001-9942-3019
CR Arnott IDR, 2001, ALIMENT PHARM THERAP, V15, P1639, DOI 10.1046/j.1365-2036.2001.01092.x
   Calabrese C, 2008, ALIMENT PHARM THERAP, V27, P759, DOI 10.1111/j.1365-2036.2008.03656.x
   Colombel JF, 2003, AM J GASTROENTEROL, V98, P2239, DOI 10.1016/S0002-9270(03)00660-9
   FAZIO VW, 1995, ANN SURG, V222, P120, DOI 10.1097/00000658-199508000-00003
   Ferrante M, 2008, INFLAMM BOWEL DIS, V14, P20, DOI 10.1002/ibd.20278
   Hanauer SB, 2002, LANCET, V359, P1541, DOI 10.1016/S0140-6736(02)08512-4
   LANGHOLZ E, 1992, GASTROENTEROLOGY, V103, P1444, DOI 10.1016/0016-5085(92)91163-X
   LENNARDJONES JE, 1989, SCAND J GASTROENTERO, V24, P2, DOI 10.3109/00365528909091339
   MELVILLE DM, 1994, GUT, V35, P1076, DOI 10.1136/gut.35.8.1076
   PATEL RT, 1995, DIS COLON RECTUM, V38, P831, DOI 10.1007/BF02049839
   Present DH, 1999, NEW ENGL J MED, V340, P1398, DOI 10.1056/NEJM199905063401804
   Sandborn WJ, 2004, GASTROENTEROLOGY, V127, P1809, DOI 10.1053/j.gastro.2004.10.011
   Sands BE, 2004, NEW ENGL J MED, V350, P876, DOI 10.1056/NEJMoa030815
   Shen B, 2005, AM J GASTROENTEROL, V100, P2796, DOI 10.1111/j.1572-0241.2005.00278.x
   Shen B, 2003, DIS COLON RECTUM, V46, P748, DOI 10.1007/s10350-004-6652-8
   Shen B, 2009, ALIMENT PHARM THER, V29, P519, DOI 10.1111/j.1365-2036.2008.03920.x
   Silverberg MS, 2005, CAN J GASTROENTEROL, V19, p5A, DOI 10.1155/2005/269076
   Targan SR, 1997, NEW ENGL J MED, V337, P1029, DOI 10.1056/NEJM199710093371502
   Viscido A, 2003, ALIMENT PHARM THER, V17, P1263, DOI 10.1046/j.1365-2036.2003.01535.x
   Xavier RJ, 2007, NATURE, V448, P427, DOI 10.1038/nature06005
NR 20
TC 77
Z9 83
U1 0
U2 1
PU OXFORD UNIV PRESS INC
PI CARY
PA JOURNALS DEPT, 2001 EVANS RD, CARY, NC 27513 USA
SN 1078-0998
EI 1536-4844
J9 INFLAMM BOWEL DIS
JI Inflamm. Bowel Dis.
PD FEB
PY 2010
VL 16
IS 2
BP 243
EP 249
DI 10.1002/ibd.21037
PG 7
WC Gastroenterology & Hepatology
WE Science Citation Index Expanded (SCI-EXPANDED)
SC Gastroenterology & Hepatology
GA 560OE
UT WOS:000274911200014
PM 19637335
OA Bronze
DA 2024-01-22
ER

PT J
AU Podolsky, DK
AF Podolsky, Daniel K.
TI Beyond Tumor Necrosis Factor: Next-Generation Biologic Therapy for
   Inflammatory Bowel Disease
SO DIGESTIVE DISEASES
LA English
DT Article
DE Crohn's disease; Ulcerative colitis; Biologics
AB Even as further refinements of anti-TNF continue to emerge, new biologics targeting alternative mechanisms are progressing through clinical development programs and offer the opportunity for categorically new therapeutics in the years ahead. Several of these target regulatory cytokines occupy important nodal positions in the intricate pathways mediating immune and inflammatory injury. A number of agents which antagonize the IL-12/IL-23 axis appear to offer promise. The apparent efficacy of these anti-cytokine agents has served as a stimulus for development of therapeutics that inhibits the signaling pathway common to their action. In addition to the focus of new biologic development on additional components of the cytokine network, other biologics target mechanisms of recruitment of various key cell populations to mucosa involved in inflammatory bowel disease. Natalizumab is already approved for clinical use and targets alpha 4 with proven efficacy in Crohn's disease. A more specific antibody designated finds alpha 4 beta 7 ( also known as MAdCAM) trials has had efficacy in ulcerative colitis and probable efficacy in Crohn's disease. Efforts continue to exploit increasing understanding of the mechanisms necessary for T cell activation, and most especially co-stimulatory molecules to intervene in immune-related injury. A chimeric protein encompassing CTLA4 and an immunoglobulin tail (abatacept) has yielded promising results. Another mechanistic strategy to intervene with recruitment of key leukocytes to sites of disease activity has focused on members of the chemokine family that appear to be especially critical to the intestinal mucosa. In summary, the expanding knowledge of mechanisms that contribute to the pathogenesis of inflammatory bowel diseases has yielded a wealth of new potential targets and the results of the variety of agents currently being developed offer promise for a rich mix of next-generation biologics. Copyright (C) 2009 S. Karger AG, Basel
C1 Univ Texas SW Med Ctr Dallas, Dallas, TX 75390 USA.
C3 University of Texas System; University of Texas Southwestern Medical
   Center Dallas
RP Podolsky, DK (通讯作者)，Univ Texas SW Med Ctr Dallas, 5323 Harry Hines Blvd, Dallas, TX 75390 USA.
EM daniel.podolsky@utsouthwestern.edu
NR 0
TC 8
Z9 8
U1 0
U2 3
PU KARGER
PI BASEL
PA ALLSCHWILERSTRASSE 10, CH-4009 BASEL, SWITZERLAND
SN 0257-2753
J9 DIGEST DIS
JI Dig. Dis.
PY 2009
VL 27
IS 3
BP 366
EP 369
DI 10.1159/000228575
PG 4
WC Gastroenterology & Hepatology
WE Science Citation Index Expanded (SCI-EXPANDED)
SC Gastroenterology & Hepatology
GA 501DU
UT WOS:000270360500026
PM 19786766
DA 2024-01-22
ER

PT J
AU Buisson, A
   Filippi, J
   Amiot, A
   Cadiot, G
   Allez, M
   Marteau, P
   Bouhnik, Y
   De Chambrun, GP
   Pelletier, AL
   Nancey, S
   Moussata, D
   Attar, A
   Blain, A
   Vuitton, L
   Vernier-Massouille, G
   Seksik, P
   Nachury, M
   Dupas, JL
   Laharie, D
   Peyrin-Biroulet, L
   Louis, E
   Mary, JY
AF Buisson, A.
   Filippi, J.
   Amiot, A.
   Cadiot, G.
   Allez, M.
   Marteau, P.
   Bouhnik, Y.
   de Chambrun, G. Pineton
   Pelletier, A. L.
   Nancey, S.
   Moussata, D.
   Attar, A.
   Blain, A.
   Vuitton, L.
   Vernier-Massouille, G.
   Seksik, P.
   Nachury, M.
   Dupas, J. L.
   Laharie, D.
   Peyrin-Biroulet, L.
   Louis, E.
   Mary, J. Y.
CA GETAID
TI Defining and Assessing the Reproducibility of Crohn's Disease Endoscopic
   Lesions: A Delphi-like Method from the GETAID
SO JOURNAL OF CROHNS & COLITIS
LA English
DT Article
DE Crohn's disease; endoscopic lesions; ulcerations; reproducibility
ID INFLAMMATORY-BOWEL-DISEASE; TERM; VALIDATION; AGREEMENT; PREDICTS;
   RELIABILITY; INFLIXIMAB; SEVERITY; THERAPY; SCORES
AB Background and Aims: Defining and assessing the reproducibility of Crohn's disease [CD] endoscopic lesions is essential in assessing endoscopic healing.
   Methods: Twelve endoscopic CD experts from the GETAID defined aphthoid erosions [AE], superficial ulcerations [SU], deep ulcerations [DU], stenosis, and fistulas according to a Delphilike method. Thirty different GETAID physicians declared if they found acceptable each definition. Intra- and inter-observer agreements were investigated using 100 videos with one tagged specific lesion [AE, SU, DU, or sham lesion] read by 15 independent endoscopists at baseline and 1 month later in a randomised order. Video quality was determined by an external reader. According to kappa estimate [kappa +/- standard error], intra or inter-observer agreement was qualified as 'moderate' [0.4-0.6], 'substantial' [0.6-0.8], or 'almost perfect' [0.8-1.0].
   Results: Among 30 different experts, 83% to 97% found acceptable the definitions retrieved from the Delphi-like method. Intra-observer kappa was 0.717 [+/- 0.019] for SU, 0.681 [+/- 0.027] for AE, 0.856 1 +/- 0.014] for DU, showing 'substantial' agreement. It was 0.801 [+/- 0.016] for any ulceration [DU or SU]. There was a high variability across readers from 'moderate' to 'almost perfect' agreement. observer kappa was 0.548 [+/- 0.042] for SU, 0.554 [+/- 0.028] for AE 0.694 [+/- 0.041] for DU, and 0.705 [+/- 0.042] for any ulceration. Inter-observer agreement increased when reading the 53 high-quality videos: 0.787 [+/- 0.064] [p = 0.001], 0.607 [+/- 0.043] [p = 0.001], and 0.782 [+/- 0.064][p = 0.001] for DU, AE, and any ulceration, respectively.
   Conclusions: Despite variable intra-agreement level across readers, the GETAID definitions for CD endoscopic lesions provided 'substantial' inter-observer agreements, especially in case of high-quality videos.
C1 [Buisson, A.] Univ Clermont Auvergne, Serv Hepatogastro Enterol, INSERM, Clermont Ferrand, France.
   [Buisson, A.] Univ Clermont Auvergne, Inserm U1071, Clermont Ferrand, France.
   [Filippi, J.] Archet 2 Univ Hosp, Dept Gastroenterol, Nice, France.
   [Amiot, A.] Hosp Henri Mondor, Dept Gastroenterol, Creteil, France.
   [Cadiot, G.] Univ Hosp Reims, Gastroenterol, Reims, France.
   [Allez, M.] Hop St Louis, AP HP, Dept Gastroenterol, Paris, France.
   [Marteau, P.] Hop Lariboisiere, Gastroenterol, Paris, France.
   [Bouhnik, Y.; Attar, A.] Beaujon Hosp, Dept Gastroenterol, Clichy La Garenne, France.
   [de Chambrun, G. Pineton] CHU Montpellier, Dept Gastroenterol, Montpellier, France.
   [Pelletier, A. L.] Hop Xavier Bichat, AP HP, Gastroenterol Dept, Paris, France.
   [Nancey, S.; Moussata, D.] Hosp Civils Lyon, Lyon Sud Hosp, Gastroenterol, Pierre Benite, France.
   [Blain, A.] AP HP IMM, Gastroenterol Dept, Paris, France.
   [Vuitton, L.] Univ Hosp Besancon, Gastroenterol, Besancon, France.
   [Vernier-Massouille, G.] Tourcoing Hosp, Gastroenterol Dept, Tourcoing, France.
   [Seksik, P.] Univ Hosp St Antoine, AP HP, Gastroenterol, Paris, France.
   [Nachury, M.] Univ Hosp Lille, Gastroenterol, Lille, France.
   [Dupas, J. L.] Amiens Univ Hosp, Gastroenterol, Amiens, France.
   [Laharie, D.] Univ Hosp Haut Levesque, Gastroenterol, Pessac, France.
   [Peyrin-Biroulet, L.] Nancy Univ Hosp, Dept Gastroenterol, Inserm NGERE U1256, Vandoeuvre Les Nancy, France.
   [Louis, E.] Liege Univ Hosp, Dept Gastroenterol, Liege, Belgium.
   [Mary, J. Y.] Univ Paris, Hop St Louis, Equipe ECSTRRA, Ctr Rech Epidemiol & Stat, Paris, France.
C3 Institut National de la Sante et de la Recherche Medicale (Inserm);
   Universite Clermont Auvergne (UCA); Institut National de la Sante et de
   la Recherche Medicale (Inserm); Universite Clermont Auvergne (UCA); CHU
   Nice; Universite Paris-Est-Creteil-Val-de-Marne (UPEC); Assistance
   Publique Hopitaux Paris (APHP); Hopital Universitaire Henri-Mondor -
   APHP; Universite de Reims Champagne-Ardenne; CHU de Reims; Universite
   Paris Cite; Assistance Publique Hopitaux Paris (APHP); Hopital
   Universitaire Saint-Louis - APHP; Hopital Universitaire Paul-Brousse -
   APHP; Hopital Universitaire Hotel-Dieu - APHP; Assistance Publique
   Hopitaux Paris (APHP); Universite Paris Cite; Hopital Universitaire
   Lariboisiere-Fernand-Widal - APHP; Assistance Publique Hopitaux Paris
   (APHP); Universite Paris Cite; Hopital Universitaire Beaujon - APHP;
   Universite de Montpellier; CHU de Montpellier; Assistance Publique
   Hopitaux Paris (APHP); Universite Paris Cite; Hopital Universitaire
   Hotel-Dieu - APHP; Hopital Universitaire Bichat-Claude Bernard - APHP;
   Hopital Universitaire Paul-Brousse - APHP; CHU Lyon; Universite de
   Franche-Comte; CHU Besancon; Assistance Publique Hopitaux Paris (APHP);
   Sorbonne Universite; Hopital Universitaire Saint-Antoine - APHP;
   Universite Paris Cite; Hopital Universitaire Hotel-Dieu - APHP; Hopital
   Universitaire Paul-Brousse - APHP; Universite de Lille - ISITE; CHU
   Lille; Universite de Picardie Jules Verne (UPJV); CHU Amiens; CHU de
   Nancy; University of Liege; Universite Paris Cite; Assistance Publique
   Hopitaux Paris (APHP); Hopital Universitaire Saint-Louis - APHP
RP Buisson, A (通讯作者)，Univ Hosp Estaing, Gastroenterol Dept, 1 Pl Aubrac, F-63100 Clermont Ferrand, France.
EM a_buisson@hotmail.fr
RI Nachury, Maria/M-4399-2018
OI Nachury, Maria/0000-0001-9583-8946; BUISSON, Anthony/0000-0002-6347-409X
CR Allez M, 2002, AM J GASTROENTEROL, V97, P947
   Baert F, 2010, GASTROENTEROLOGY, V138, P463, DOI 10.1053/j.gastro.2009.09.056
   Biancone L, 2003, INFLAMM BOWEL DIS, V9, P343, DOI 10.1097/00054725-200311000-00001
   Colombel JF, 2010, NEW ENGL J MED, V362, P1383, DOI 10.1056/NEJMoa0904492
   Daperno M, 2004, GASTROINTEST ENDOSC, V60, P505, DOI 10.1016/S0016-5107(04)01878-4
   de Chambrun GP, 2010, NAT REV GASTRO HEPAT, V7, P15, DOI 10.1038/nrgastro.2009.203
   Di Nardo G, 2010, GASTROINTEST ENDOSC, V72, P1201, DOI 10.1016/j.gie.2010.08.003
   Dubcenco E, 2016, J CROHNS COLITIS, V10, P1006, DOI 10.1093/ecco-jcc/jjw120
   Ferrante M, 2013, GASTROENTEROLOGY, V145, P978, DOI 10.1053/j.gastro.2013.08.010
   FLEISS JL, 1971, PSYCHOL BULL, V76, P378, DOI 10.1037/h0031619
   Froslie KF, 2007, GASTROENTEROLOGY, V133, P412, DOI 10.1053/j.gastro.2007.05.051
   HIZAWA K, 1994, RADIOLOGY, V190, P451, DOI 10.1148/radiology.190.2.8284398
   Jensen MD, 2010, SCAND J GASTROENTERO, V45, P878, DOI 10.3109/00365521.2010.483014
   Khanna R, 2016, GUT, V65, P1119, DOI 10.1136/gutjnl-2014-308973
   Kinjo F, 2004, J GASTROEN HEPATOL, V19, P707, DOI 10.1111/j.1440-1746.2004.03497.x
   LANDIS JR, 1977, BIOMETRICS, V33, P159, DOI 10.2307/2529310
   LAUFER I, 1978, AM J ROENTGENOL, V130, P307, DOI 10.2214/ajr.130.2.307
   MARY JY, 1989, GUT, V30, P983, DOI 10.1136/gut.30.7.983
   MODIGLIANI R, 1987, DIGEST DIS SCI, V32, P1370
   MORSON BC, 1972, P ROY SOC MED, V65, P71, DOI 10.1177/003591577206500129
   Nahon S, 2002, AM J GASTROENTEROL, V97, P3102
   OLAISON G, 1992, GUT, V33, P331, DOI 10.1136/gut.33.3.331
   Pariente B, 2015, GASTROENTEROLOGY, V148, P52, DOI 10.1053/j.gastro.2014.09.015
   Pariente B, 2011, INFLAMM BOWEL DIS, V17, P1415, DOI 10.1002/ibd.21506
   Peyrin-Biroulet L, 2015, AM J GASTROENTEROL, V110, P1324, DOI 10.1038/ajg.2015.233
   Peyrin-Biroulet L, 2013, AM J GASTROENTEROL, V108, P859, DOI 10.1038/ajg.2013.53
   Rutgeerts P, 2016, GASTROINTEST ENDOSC, V83, P188, DOI 10.1016/j.gie.2015.06.018
   Rutgeerts PJ, 2011, DIGEST DIS, V29, P211, DOI 10.1159/000323922
   Schnitzler F, 2009, INFLAMM BOWEL DIS, V15, P1295, DOI 10.1002/ibd.20927
   SMEDH K, 1995, SCAND J GASTROENTERO, V30, P81, DOI 10.3109/00365529509093240
   Van Assche G, 2010, GUT, V59, P320, DOI 10.1136/gut.2009.180182
   Vuitton L, 2016, GUT, V65, P1447, DOI 10.1136/gutjnl-2015-309903
NR 32
TC 2
Z9 2
U1 0
U2 0
PU OXFORD UNIV PRESS
PI OXFORD
PA GREAT CLARENDON ST, OXFORD OX2 6DP, ENGLAND
SN 1873-9946
EI 1876-4479
J9 J CROHNS COLITIS
JI J. Crohns Colitis
PD JUN
PY 2021
VL 15
IS 6
BP 1000
EP 1008
DI 10.1093/ecco-jcc/jjaa250
PG 9
WC Gastroenterology & Hepatology
WE Science Citation Index Expanded (SCI-EXPANDED)
SC Gastroenterology & Hepatology
GA TF8QX
UT WOS:000670981200012
PM 33313808
DA 2024-01-22
ER

PT J
AU Chen, BL
   Gao, X
   Zhong, J
   Ren, JL
   Zhu, X
   Liu, ZJ
   Wu, KC
   Kalabic, J
   Yu, ZQ
   Huang, BD
   Kwatra, N
   Doan, T
   Robinson, AM
   Chen, MH
AF Chen, Baili
   Gao, Xiang
   Zhong, Jie
   Ren, Jianlin
   Zhu, Xuan
   Liu, Zhanju
   Wu, Kaichun
   Kalabic, Jasmina
   Yu, Zhuqing
   Huang, Bidan
   Kwatra, Nisha
   Doan, Thao
   Robinson, Anne M.
   Chen, Min-Hu
TI Efficacy and safety of adalimumab in Chinese patients with moderately to
   severely active Crohn's disease: results from a randomized trial
SO THERAPEUTIC ADVANCES IN GASTROENTEROLOGY
LA English
DT Article
DE adalimumab; Chinese; Crohn's disease
ID INFLAMMATORY-BOWEL-DISEASE; THIOPURINE-INDUCED LEUKOPENIA; LATENT
   TUBERCULOSIS INFECTION; INDUCTION THERAPY; CLINICAL-TRIALS; MULTICENTER;
   MAINTENANCE; INFLIXIMAB; MANAGEMENT; EPIDEMIOLOGY
AB Background and Aims: Efficacy of adalimumab in Crohn's disease (CD) has not been shown in China. The aim of this study was to evaluate the efficacy and safety of adalimumab in Chinese patients with CD.
   Methods: This 26-week, multicenter, phase III study evaluated patients with moderately to severely active CD and elevated high-sensitivity C-reactive protein (> 3 mg/l) who were naive to anti-tumor necrosis factor therapy. Patients were randomized to double-blind adalimumab 160/80 mg at weeks 0/2 and 40 mg at weeks 4/6 or placebo at weeks 0/2 followed by blinded adalimumab 160/80 mg at weeks 4/6. At week 8, all patients received open-label 40 mg adalimumab every other week through week 26. The primary endpoint was clinical remission [CD activity index (CDAI) <150] at week 4. Clinical remission at week 26 was assessed in week-8 responders (decrease in CDAI > 70 points at week 8 from baseline) and compared with a clinically meaningful threshold of 30%. Adverse events (AEs) were recorded throughout the study.
   Results: At baseline, 205 patients were enrolled, with mean [standard deviation (SD)] age of 32.9 (9.9) years and CD duration of 2.7 (3.0) years. At week 4, 38/102 patients (37%) receiving adalimumab and 7/103 (7%) receiving placebo (p < 0.001) achieved clinical remission. Among week-8 responders, 93/144 (65%) achieved clinical remission at week 26 (p < 0.001). No unexpected AEs and no malignancies, active tuberculosis, or deaths were reported.
   Conclusions: Adalimumab induced and maintained remission in Chinese patients with CD. Safety results were consistent with the known safety profile of adalimumab.
C1 [Chen, Min-Hu] Sun Yat Sen Univ, Dept Gastroenterol & Hepatol, Affiliated Hosp 1, 58 Zhongshan Rd II, Guangzhou, Peoples R China.
   [Chen, Baili] Sun Yat Sen Univ, Affiliated Hosp 1, Guangzhou, Peoples R China.
   [Gao, Xiang] Sun Yat Sen Univ, Affiliated Hosp 6, Guangzhou, Peoples R China.
   [Zhong, Jie] Shanghai Jiao Tong Univ, Ruijin Hosp, Sch Med, Shanghai, Peoples R China.
   [Ren, Jianlin] Xiamen Univ, Zhongshan Hosp, Xiamen, Peoples R China.
   [Zhu, Xuan] Nanchang Univ, Affiliated Hosp 1, Nanchang, Jiangxi, Peoples R China.
   [Liu, Zhanju] Shanghai Tenth Peoples Hosp, Shanghai, Peoples R China.
   [Wu, Kaichun] Fourth Mil Med Univ, Affiliated Hosp 1, Xian, Peoples R China.
   [Kalabic, Jasmina] AbbVie Deutschland GmbH & Co KG, Ludwigshafen, Germany.
   [Yu, Zhuqing; Huang, Bidan; Kwatra, Nisha; Doan, Thao; Robinson, Anne M.] AbbVie Inc, N Chicago, IL USA.
C3 Sun Yat Sen University; Sun Yat Sen University; Sun Yat Sen University;
   Shanghai Jiao Tong University; Xiamen University; Nanchang University;
   Air Force Military Medical University; AbbVie; AbbVie
RP Chen, MH (通讯作者)，Sun Yat Sen Univ, Dept Gastroenterol & Hepatol, Affiliated Hosp 1, 58 Zhongshan Rd II, Guangzhou, Peoples R China.
EM chenminhu@mail.sysu.edu.cn
RI Li, jiaqi/JOZ-6395-2023; YU, ZHUQING/G-8469-2019; Zhou,
   heng/JCN-6493-2023
OI YU, ZHUQING/0000-0002-6770-2205; Wu, Kaichun/0000-0002-0699-9666; Liu,
   Zhanju/0000-0002-0326-543X
FU AbbVie
FX The authors disclosed receipt of the following financial support for the
   research, authorship, and/or publication of this article: AbbVie funded
   the publication. AbbVie designed the study, conducted research,
   analysis, data collection, and participated in interpretation of data or
   writing, reviewing, and approving of the publication.
CR [Anonymous], 2015, REMICADE
   Camus M, 2013, CLIN GASTROENTEROL H, V11, P389, DOI 10.1016/j.cgh.2012.10.038
   Chao K, 2017, INFLAMM BOWEL DIS, V23, P1592, DOI 10.1097/MIB.0000000000001148
   Colombel JF, 2018, ALIMENT PHARM THER, V47, P219, DOI 10.1111/apt.14420
   Colombel JF, 2007, GASTROENTEROLOGY, V132, P52, DOI 10.1053/j.gastro.2006.11.041
   Cosnes J, 2013, GASTROENTEROLOGY, V145, P758, DOI 10.1053/j.gastro.2013.04.048
   Ding L, 2012, INFLAMM BOWEL DIS, V18, P63, DOI 10.1002/ibd.21676
   Gao L, 2015, LANCET INFECT DIS, V15, P310, DOI 10.1016/S1473-3099(14)71085-0
   GUYATT G, 1989, GASTROENTEROLOGY, V96, P804, DOI 10.1016/0016-5085(89)90905-0
   Hanauer SB, 2006, GASTROENTEROLOGY, V130, P323, DOI 10.1053/j.gastro.2005.11.030
   Hanauer SB, 2002, LANCET, V359, P1541, DOI 10.1016/S0140-6736(02)08512-4
   Kwak MS, 2014, BMC GASTROENTEROL, V14, DOI 10.1186/1471-230X-14-85
   Leong RWL, 2004, INFLAMM BOWEL DIS, V10, P646, DOI 10.1097/00054725-200409000-00022
   Leong RWL, 2003, ALIMENT PHARM THER, V17, P711, DOI 10.1046/j.1365-2036.2003.01489.x
   Lichtenstein GR, 2018, AM J GASTROENTEROL, V113, P481, DOI 10.1038/ajg.2018.27
   Lichtenstein GR, 2012, AM J GASTROENTEROL, V107, P1409, DOI 10.1038/ajg.2012.218
   Lichtenstein GR, 2016, AM J GASTOENTEROL S, V3, P17, DOI DOI 10.1038/ajgsup.2016.17
   Liu Y, 2017, PUBLIC HEALTH, V146, P39, DOI 10.1016/j.puhe.2017.01.008
   Lu XH, 2016, BIOMED RES-INDIA, V27, P1228
   Molodecky NA, 2012, GASTROENTEROLOGY, V142, P46, DOI 10.1053/j.gastro.2011.10.001
   Ng SC, 2013, GASTROENTEROLOGY, V145, pe152
   Ng SC, 2015, GUT, V64, P1063, DOI 10.1136/gutjnl-2014-307410
   Ng SC, 2012, INFLAMM BOWEL DIS, V18, P1164, DOI 10.1002/ibd.21845
   Ouyang Q, 2008, J DIGEST DIS, V9, P52, DOI 10.1111/j.1443-9573.2007.00320x
   Panés J, 2013, GASTROENTEROLOGY, V145, P766, DOI 10.1053/j.gastro.2013.06.009
   Prideaux L, 2012, J GASTROEN HEPATOL, V27, P1266, DOI 10.1111/j.1440-1746.2012.07150.x
   Ren WH, 2007, INFLAMM BOWEL DIS, V13, P903, DOI 10.1002/ibd.20128
   Rutgeerts P, 2012, GASTROENTEROLOGY, V142, P1102, DOI 10.1053/j.gastro.2012.01.035
   Sandborn WJ, 2007, ANN INTERN MED, V146, P829, DOI 10.7326/0003-4819-146-12-200706190-00159
   Selinger CP, 2017, ALIMENT PHARM THER, V46, P964, DOI 10.1111/apt.14334
   Siegel CA, 2010, DIGEST DIS, V28, P543, DOI 10.1159/000320414
   Thia KT, 2008, AM J GASTROENTEROL, V103, P3167, DOI 10.1111/j.1572-0241.2008.02158.x
   Waljee AK, 2016, PLOS ONE, V11, DOI 10.1371/journal.pone.0158017
   Watanabe M, 2012, J CROHNS COLITIS, V6, P160, DOI 10.1016/j.crohns.2011.07.013
   Yu LJ, 2015, MEDIAT INFLAMM, V2015, DOI 10.1155/2015/793764
   Zheng JJ, 2011, J DIGEST DIS, V12, P105, DOI 10.1111/j.1751-2980.2011.00485.x
   Zhu X, 2016, ALIMENT PHARM THER, V44, P967, DOI 10.1111/apt.13796
NR 37
TC 14
Z9 16
U1 0
U2 4
PU SAGE PUBLICATIONS LTD
PI LONDON
PA 1 OLIVERS YARD, 55 CITY ROAD, LONDON EC1Y 1SP, ENGLAND
SN 1756-283X
EI 1756-2848
J9 THER ADV GASTROENTER
JI Ther. Adv. Gastroenterol.
PD JUL
PY 2020
VL 13
AR 1756284820938960
DI 10.1177/1756284820938960
PG 13
WC Gastroenterology & Hepatology
WE Science Citation Index Expanded (SCI-EXPANDED)
SC Gastroenterology & Hepatology
GA MR7UG
UT WOS:000553795400001
PM 32733600
OA gold, Green Published
DA 2024-01-22
ER

PT J
AU Shen, WS
   Li, Y
   Cao, L
   Cai, XC
   Ge, YY
   Zhu, WM
AF Shen, Weisong
   Li, Yi
   Cao, Lei
   Cai, Xingchen
   Ge, Yuanyuan
   Zhu, Weiming
TI Decreased Expression of Prox1 Is Associated With Postoperative
   Recurrence in Crohn's Disease
SO JOURNAL OF CROHNS & COLITIS
LA English
DT Article
DE Crohn's disease; Prox1; recurrence
ID LYMPHATIC VESSEL DENSITY; ADIPOSE-TISSUE; RISK-FACTORS; COUP-TFII;
   LYMPHANGIOGENESIS; DIFFERENTIATION; PATHOGENESIS; MAINTENANCE;
   DYSFUNCTION; MECHANISMS
AB Background: Prox1 is a transcription factor necessary for lymphangiogenesis and lymphatic function. The aim of the study was to assess the correlation between the expression of Prox1 and postoperative recurrence in Crohn's disease [CD].
   Methods: Forty CD patients who underwent ileo-colonic resection were included. Expression levels of Prox1 and D2-40 were detected using immunohistochemistry. Expression levels of Prox1, VEGFR3, and VEGFC protein were also detected in fresh CD specimens using western blotting and quantitative polymerase chain reaction [Q-PCR]. Endoscopic recurrence was used as the endpoint. Patients comprised two groups: endoscopic recurrence [Group R+] and no endoscopic recurrence [Group R-].
   Results: Prox1 protein expression was significantly higher in CD than in normal tissues [p < 0.05], as detected using both immunohistochemistry and western blotting. Analysis of inter-relationships revealed significant correlation between Prox1 expression and lymphatic vessel density [p < 0.001, r = 0.823]. There was also significant correlation between Prox1 expression and the visceral fat area [VFA] [p = 0.002, r = -0.469]. The Group R-patients had significantly higher Prox1 expression than the Group R+ patients [21.08 +/- 1.61 versus 15.64 +/- 1.17, p = 0.011]. Also, the lymphatic vessel density value was lower in Group R+ than in Group R-patients [6.02 +/- 0.39 versus 8.13 +/- 0.59, p = 0.004]. Moreover, there was a significant difference in the VFA between Group R-and Group R+ patients [64.43 +/- 7.76 versus 90.44 +/- 6.11, p = 0.016]. In addition to Prox1, VEGFC/VEGFR3 was found to increase, which was further confirmed using Q-PCR.
   Conclusions: Prox1 expression could be useful as a protective factor against recurrence in CD patients. The therapeutic role of Prox1 may lead to improved treatments.
C1 [Shen, Weisong; Li, Yi; Cao, Lei; Cai, Xingchen; Ge, Yuanyuan; Zhu, Weiming] Nanjing Univ, Jinling Hosp, Dept Gen Surg, Med Sch, 305 East Zhongshan Rd, Nanjing 210002, Jiangsu, Peoples R China.
C3 Nanjing University
RP Zhu, WM (通讯作者)，Nanjing Univ, Jinling Hosp, Dept Gen Surg, Med Sch, 305 East Zhongshan Rd, Nanjing 210002, Jiangsu, Peoples R China.
EM zhuweimingnj@163.com
FU National Natural Science Foundation of China [81570500, 81670471]
FX This work was supported partly by funding from the National Natural
   Science Foundation of China [81570500 and 81670471].
CR Alexander JS, 2010, ANN NY ACAD SCI, V1207, pE75, DOI 10.1111/j.1749-6632.2010.05757.x
   Bazigou E, 2011, J CLIN INVEST, V121, P2984, DOI 10.1172/JCI58050
   Bernell O, 2000, BRIT J SURG, V87, P1697, DOI 10.1046/j.1365-2168.2000.01589.x
   Bernier-Latmani J, 2017, NAT REV GASTRO HEPAT, V14, P510, DOI 10.1038/nrgastro.2017.79
   Betschinger J, 2006, CELL, V124, P1241, DOI 10.1016/j.cell.2006.01.038
   Burke Z, 2002, MECH DEVELOP, V118, P147, DOI 10.1016/S0925-4773(02)00240-X
   D'Alessio S, 2014, J CLIN INVEST, V124, P3863, DOI 10.1172/JCI72189
   Elsir T, 2011, BRIT J CANCER, V104, P1747, DOI 10.1038/bjc.2011.162
   Elsir T, 2012, CANCER METAST REV, V31, P793, DOI 10.1007/s10555-012-9390-8
   Escobedo N, 2016, JCI INSIGHT, V1, DOI 10.1172/jci.insight.85096
   Feng Y, 2014, CLIN NUTR, V33, P850, DOI 10.1016/j.clnu.2013.10.009
   Flier SN, 2010, J BIOL CHEM, V285, P20202, DOI 10.1074/jbc.M110.102012
   Harvey NL, 2005, NAT GENET, V37, P1072, DOI 10.1038/ng1642
   Jussila L, 2002, PHYSIOL REV, V82, P673, DOI 10.1152/physrev.00005.2002
   Lee S, 2009, BLOOD, V113, P1856, DOI 10.1182/blood-2008-03-145789
   Leong RWL, 2004, INFLAMM BOWEL DIS, V10, P646, DOI 10.1097/00054725-200409000-00022
   Li Y, 2015, COLORECTAL DIS, V17, P225, DOI 10.1111/codi.12798
   Li Y, 2016, INFLAMM BOWEL DIS, V22, P1483, DOI 10.1097/MIB.0000000000000791
   Linares PM, 2011, INFLAMM BOWEL DIS, V17, P1814, DOI 10.1002/ibd.21554
   Murtomaki A, 2013, DEVELOPMENT, V140, P2365, DOI 10.1242/dev.083865
   O'Connor M, 2015, BRIT J RADIOL, V88, DOI 10.1259/bjr.20140711
   Park DY, 2014, J CLIN INVEST, V124, P3960, DOI 10.1172/JCI75392
   Pounds S, 2008, BRAIN RES, V1192, P178, DOI 10.1016/j.brainres.2007.08.074
   Rahier JF, 2011, ALIMENT PHARM THER, V34, P533, DOI 10.1111/j.1365-2036.2011.04759.x
   Rahier JF, 2013, INFLAMM BOWEL DIS, V19, P2084, DOI 10.1097/MIB.0b013e3182971cec
   Rebours V, 2015, CLIN CANCER RES, V21, P3522, DOI 10.1158/1078-0432.CCR-14-2385
   Risebro CA, 2009, DEVELOPMENT, V136, P495, DOI 10.1242/dev.030007
   Schneider M, 2006, INT J ONCOL, V28, P883
   Shimoda M, 2006, CLIN CANCER RES, V12, P6005, DOI 10.1158/1078-0432.CCR-06-0712
   Skog M, 2011, BRIT J CANCER, V105, P1346, DOI 10.1038/bjc.2011.297
   Sosa-Pineda B, 2000, NAT GENET, V25, P254, DOI 10.1038/76996
   Srinivasan RS, 2014, GENE DEV, V28, P2175, DOI 10.1101/gad.216226.113
   Srinivasan RS, 2010, GENE DEV, V24, P696, DOI 10.1101/gad.1859310
   Sura R, 2011, ALIMENT PHARM THER, V33, P930, DOI 10.1111/j.1365-2036.2011.04605.x
   Tammela T, 2010, CELL, V140, P460, DOI 10.1016/j.cell.2010.01.045
   Torii MA, 1999, DEVELOPMENT, V126, P443
   von der Weid PY, 2010, ALIMENT PHARM THER, V32, P697, DOI 10.1111/j.1365-2036.2010.04407.x
   von der Weid PY, 2011, CURR OPIN GASTROEN, V27, P335, DOI 10.1097/MOG.0b013e3283476e8f
   WHELAN G, 1985, GASTROENTEROLOGY, V88, P1826, DOI 10.1016/0016-5085(85)90007-1
   Wigle JT, 1999, NAT GENET, V21, P318, DOI 10.1038/6844
   Wigle JT, 1999, CELL, V98, P769, DOI 10.1016/S0092-8674(00)81511-1
   Wigle JT, 2002, EMBO J, V21, P1505, DOI 10.1093/emboj/21.7.1505
   Zuo LG, 2016, INFLAMM BOWEL DIS, V22, P114, DOI 10.1097/MIB.0000000000000571
   Zuo LG, 2014, J CROHNS COLITIS, V8, P1710, DOI 10.1016/j.crohns.2014.08.008
NR 44
TC 6
Z9 6
U1 0
U2 0
PU OXFORD UNIV PRESS
PI OXFORD
PA GREAT CLARENDON ST, OXFORD OX2 6DP, ENGLAND
SN 1873-9946
EI 1876-4479
J9 J CROHNS COLITIS
JI J. Crohns Colitis
PD OCT
PY 2018
VL 12
IS 10
BP 1210
EP 1218
DI 10.1093/ecco-jcc/jjy091
PG 9
WC Gastroenterology & Hepatology
WE Science Citation Index Expanded (SCI-EXPANDED)
SC Gastroenterology & Hepatology
GA HG8RK
UT WOS:000455271000009
PM 29947772
OA Bronze
DA 2024-01-22
ER

PT J
AU Candia, R
   Naimark, D
   Sander, B
   Nguyen, GC
AF Candia, Roberto
   Naimark, David
   Sander, Beate
   Nguyen, Geoffrey C.
TI Cost-utility Analysis: Thiopurines Plus Endoscopy-guided Biological
   Step-up Therapy is the Optimal Management of Postoperative Crohn's
   Disease
SO INFLAMMATORY BOWEL DISEASES
LA English
DT Article
DE cost-utility analysis; cost-effectiveness analysis; inflammatory bowel
   disease
ID INFLAMMATORY-BOWEL-DISEASE; ANTITUMOR NECROSIS FACTOR; FACTOR-ALPHA
   THERAPY; QUALITY-OF-LIFE; NETWORK METAANALYSIS; INTESTINAL FAILURE;
   OPPORTUNISTIC INFECTIONS; WORK DISABILITY; MARKOV MODEL; RISK-FACTORS
AB Background: Postoperative recurrence of Crohn's disease is common. This study sought to assess whether the postoperative management should be based on biological therapy alone or combined with thiopurines and whether the therapy should be started immediately after surgery or guided by either endoscopic or clinical recurrence.
   Methods: A Markov model was developed to estimate expected health outcomes in quality-adjusted life years (QALYs) and costs in Canadian dollars (CAD$) accrued by hypothetical patients with high recurrence risk after ileocolic resection. Eight strategies of postoperative management were evaluated. A lifetime time horizon, an annual discount rate of 5%, a societal perspective, and a cost-effectiveness threshold of 50,000 CAD$/QALY were assumed. Deterministic and probabilistic sensitivity analyses were conducted. The model was validated against randomized trials and historical cohorts.
   Results: Three strategies dominated the others: endoscopy-guided full step-up therapy (14.80 QALYs, CAD$ 462,180), thiopurines immediately post-surgery plus endoscopy-guided biological step-up therapy (14.89 QALYs, CAD$ 464,099) and combination therapy immediately post-surgery (14.94 QALYs, CAD$ 483,685). The second strategy was the most cost-effective, assuming a cost-effectiveness threshold of 50,000 CAD$/QALY. Probabilistic sensitivity analysis showed that the second strategy has the highest probability of being the optimal alternative in all comparisons at cost-effectiveness thresholds from 30,000 to 100,000 CAD$/QALY. The strategies guided only by clinical recurrence and those using biologics alone were dominated.
   Conclusions: According to this decision analysis, thiopurines immediately after surgery and addition of biologics guided by endoscopic recurrence is the optimal strategy of postoperative management in patients with Crohn's disease with high risk of recurrence (see Video Abstract, Supplemental Digital Content 1, http://links.lww.com/IBD/B654).
C1 [Candia, Roberto] Pontificia Univ Catolica Chile, Fac Med, Dept Gastroenterol, Santiago, Chile.
   [Naimark, David; Sander, Beate; Nguyen, Geoffrey C.] Univ Toronto, Inst Hlth Policy Management & Evaluat, Toronto, ON, Canada.
   [Naimark, David] Univ Toronto, Sunnybrook Hosp, Dept Med, Toronto, ON, Canada.
   [Sander, Beate] Publ Hlth Ontario, Toronto, ON, Canada.
   [Nguyen, Geoffrey C.] Univ Toronto, Mt Sinai Hosp, Ctr Inflammatory Bowel Dis, Toronto, ON, Canada.
   [Nguyen, Geoffrey C.] Univ Toronto, Dept Med, Div Gastroenterol, Toronto, ON, Canada.
C3 Pontificia Universidad Catolica de Chile; University of Toronto;
   University of Toronto; Sunnybrook Health Science Center; Sunnybrook
   Research Institute; University of Toronto; Sinai Health System Toronto;
   University of Toronto
RP Candia, R (通讯作者)，Diagonal Paraguay 362,Oficina 424, Santiago 8330077, Region Metropol, Chile.
EM rcandiab@med.puc.cl
RI Sander, Beate H/P-7665-2018; Nguyen, Geoffrey C/C-4614-2015; Candia,
   Roberto/GNM-9602-2022
OI Sander, Beate H/0000-0003-2128-9133; Nguyen, Geoffrey
   C/0000-0001-7083-7429; Candia, Roberto/0000-0003-1856-7737; Naimark,
   David Malcolm Joseph/0000-0002-0621-0637
FU CONICYT (Comision Nacional de Investigacion Cientifica y Tecnologica,
   Gobierno de Chile); Pontificia Universidad Catolica de Chile
FX This article was developed during post graduate studies of the main
   author (R. Candia), who was sponsored by CONICYT (Comision Nacional de
   Investigacion Cientifica y Tecnologica, Gobierno de Chile) and
   Pontificia Universidad Catolica de Chile.
CR Ananthakrishnan AN, 2008, AM J GASTROENTEROL, V103, P154, DOI 10.1111/j.1572-0241.2007.01561.x
   Ananthakrishnan AN, 2011, AM J GASTROENTEROL, V106, P2009, DOI 10.1038/ajg.2011.237
   [Anonymous], PAC EXCH RAT SERV
   Baumgart DC, 2007, LANCET, V369, P1641, DOI 10.1016/S0140-6736(07)60751-X
   Bernstein CN, 2012, INFLAMM BOWEL DIS, V18, P1498, DOI 10.1002/ibd.21878
   Billeter AT, 2012, J AM COLL SURGEONS, V214, P436, DOI 10.1016/j.jamcollsurg.2011.12.018
   Bordeianou L, 2011, SURGERY, V149, P72, DOI 10.1016/j.surg.2010.03.009
   Canadian Agency for Drugs and Technologies in Health, 2006, GUID EC EV HLTH TECH
   Colombel JF, 2010, NEW ENGL J MED, V362, P1383, DOI 10.1056/NEJMoa0904492
   COTTONE M, 1994, GASTROENTEROLOGY, V106, P643, DOI 10.1016/0016-5085(94)90697-1
   De Cruz P, 2015, LANCET, V385, P1406, DOI 10.1016/S0140-6736(14)61908-5
   Doherty G, 2009, COCHRANE DB SYST REV, DOI 10.1002/14651858.CD006873.pub2
   Doherty GA, 2012, INFLAMM BOWEL DIS, V18, P1608, DOI 10.1002/ibd.21904
   Elriz K, 2011, ALIMENT PHARM THER, V34, P931, DOI 10.1111/j.1365-2036.2011.04806.x
   Ford AC, 2013, AM J GASTROENTEROL, V108, P1268, DOI 10.1038/ajg.2013.138
   Ford AC, 2011, AM J GASTROENTEROL, V106, P590, DOI 10.1038/ajg.2011.70
   Gisbert JP, 2009, AM J GASTROENTEROL, V104, P760, DOI 10.1038/ajg.2008.88
   Gordon M, 2014, COCHRANE DB SYST REV, DOI 10.1002/14651858.CD010233.pub2
   GREENSTEIN AJ, 1988, GUT, V29, P588, DOI 10.1136/gut.29.5.588
   Hazlewood GS, 2015, GASTROENTEROLOGY, V148, P344, DOI 10.1053/j.gastro.2014.10.011
   Heimann TM, 1998, ANN SURG, V227, P492, DOI 10.1097/00000658-199804000-00007
   Hoivik ML, 2013, GUT, V62, P368, DOI 10.1136/gutjnl-2012-302311
   Khor S, 2014, BMC CANCER, V14, DOI 10.1186/1471-2407-14-586
   KOOPMANSCHAP MA, 1995, J HEALTH ECON, V14, P171, DOI 10.1016/0167-6296(94)00044-5
   Kotlyar DS, 2015, CLIN GASTROENTEROL H, V13, P847, DOI 10.1016/j.cgh.2014.05.015
   Lindsay J, 2008, ALIMENT PHARM THER, V28, P76, DOI 10.1111/j.1365-2036.2008.03709.x
   Lopushinsky SR, 2007, ANN SURG, V246, P1092, DOI 10.1097/SLA.0b013e3181571029
   Malone DC, 2010, ALIMENT PHARM THER, V32, P448, DOI 10.1111/j.1365-2036.2010.04356.x
   Mañosa M, 2013, INFLAMM BOWEL DIS, V19, P1889, DOI 10.1097/MIB.0b013e31828ef13f
   Michael MD, 2014, EUR J HEALTH ECON, V15, pS121, DOI 10.1007/s10198-014-0603-7
   Mowat C, 2011, GUT, V60, P571, DOI 10.1136/gut.2010.224154
   MUNKHOLM P, 1995, SCAND J GASTROENTERO, V30, P699, DOI 10.3109/00365529509096316
   Nguyen DL, 2014, EUR J GASTROEN HEPAT, V26, P1152, DOI 10.1097/MEG.0000000000000178
   Pascua M, 2008, ALIMENT PHARM THER, V28, P545, DOI 10.1111/j.1365-2036.2008.03774.x
   Peyrin-Biroulet L, 2010, AM J GASTROENTEROL, V105, P289, DOI 10.1038/ajg.2009.579
   Peyrin-Biroulet L, 2009, AM J GASTROENTEROL, V104, P2089, DOI 10.1038/ajg.2009.301
   Regueiro M, 2016, GASTROENTEROLOGY, V150, P1568, DOI 10.1053/j.gastro.2016.02.072
   Regueiro M, 2009, GASTROENTEROLOGY, V136, P441, DOI 10.1053/j.gastro.2008.10.051
   Renna S, 2008, GASTROENTEROLOGY, V135, P1500, DOI 10.1053/j.gastro.2008.07.066
   Roskott AM, 2015, AM J CLIN NUTR, V101, P79, DOI 10.3945/ajcn.114.083303
   RUTGEERTS P, 1990, GASTROENTEROLOGY, V99, P956, DOI 10.1016/0016-5085(90)90613-6
   Scott FI, 2015, CLIN GASTROENTEROL H, V13, P302, DOI 10.1016/j.cgh.2014.07.058
   Sehn LH, 2007, BLOOD, V109, P1857, DOI 10.1182/blood-2006-08-038257
   Sharara N, 2008, CAN J GASTROENTEROL, V22, P565, DOI 10.1155/2008/854984
   Singh S, 2015, GASTROENTEROLOGY, V148, P64, DOI 10.1053/j.gastro.2014.09.031
   Statistics Canada, LAB FORC SURV EST LF
   Tengs TO, 2000, MED CARE, V38, P583, DOI 10.1097/00005650-200006000-00004
   Toruner M, 2008, GASTROENTEROLOGY, V134, P929, DOI 10.1053/j.gastro.2008.01.012
   Unkart JT, 2008, DIS COLON RECTUM, V51, P1211, DOI 10.1007/s10350-008-9348-7
   van der Have M, 2014, J CROHNS COLITIS, V8, P93, DOI 10.1016/j.crohns.2013.04.007
   van der Valk ME, 2014, GUT, V63, P72, DOI 10.1136/gutjnl-2012-303376
   Watanabe K, 2014, J GASTROENTEROL, V49, P231, DOI 10.1007/s00535-013-0797-y
   Williams CJM, 2014, ALIMENT PHARM THER, V39, P447, DOI 10.1111/apt.12624
   Yang ZP, 2014, INT J SURG, V12, P516, DOI 10.1016/j.ijsu.2014.02.010
NR 54
TC 10
Z9 11
U1 0
U2 8
PU LIPPINCOTT WILLIAMS & WILKINS
PI PHILADELPHIA
PA TWO COMMERCE SQ, 2001 MARKET ST, PHILADELPHIA, PA 19103 USA
SN 1078-0998
EI 1536-4844
J9 INFLAMM BOWEL DIS
JI Inflamm. Bowel Dis.
PD NOV
PY 2017
VL 23
IS 11
BP 1930
EP 1940
DI 10.1097/MIB.0000000000001233
PG 11
WC Gastroenterology & Hepatology
WE Science Citation Index Expanded (SCI-EXPANDED)
SC Gastroenterology & Hepatology
GA FL9MW
UT WOS:000414580900011
PM 29019856
OA Bronze
DA 2024-01-22
ER

PT J
AU Viazis, N
   Koukouratos, T
   Anastasiou, J
   Giakoumis, M
   Triantos, C
   Tsolias, C
   Theocharis, G
   Karamanolis, DG
AF Viazis, Nikos
   Koukouratos, Theodoros
   Anastasiou, Jiannis
   Giakoumis, Marios
   Triantos, Christos
   Tsolias, Chrisostomos
   Theocharis, Georgios
   Karamanolis, Dimitrios G.
TI Azathioprine discontinuation earlier than 6 months in Crohn's disease
   patients started on anti-TNF therapy is associated with loss of response
   and the need for anti-TNF dose escalation
SO EUROPEAN JOURNAL OF GASTROENTEROLOGY & HEPATOLOGY
LA English
DT Article
DE antitumor necrosis factor therapy; azathioprine coadministration;
   Crohn's disease; ulcerative colitis
ID INFLAMMATORY-BOWEL-DISEASE; INFLIXIMAB MAINTENANCE; RANDOMIZED-TRIAL;
   ADALIMUMAB; PREDICTORS; INTENSIFICATION; EXPERIENCE; FREQUENCY; COLITIS;
   COHORT
AB Objectives A high proportion of Crohn's disease (CD) patients lose response to antitumor necrosis factor (anti-TNF) and therapy needs to be intensified. We aimed to prospectively determine the predictors and frequency of anti-TNF loss of response and therefore the need for dose escalation and de-escalation in CD patients treated with infliximab or adalimumab.
   Methods All patients were anti-TNF naive while concomitant azathioprine was administered for 6 months. In patients initially responding to anti-TNF and subsequently losing clinical response after the first 14 weeks of therapy, dose escalation was scheduled. During the follow-up period and after 1 year of intensified administration, anti-TNF was de-escalated in patients in remission.
   Results A total of 161 patients were started on infliximab (n=96) or adalimumab (n=65); however, 29 patients (18.0%) did not respond to therapy and were excluded from further analysis. From the remaining 132 patients (infliximab = 77, adalimumab = 55), 31 (23.5%) needed a dose escalation for maintenance of remission during a median 28-month follow-up period. Factors associated with loss of response and therefore the need for anti-TNF dose escalation were azathioprine discontinuation earlier than 6 months and smoking. Most patients achieved clinical remission (n=25, 80.6%) without other interventions and among these, 16 patients (64%) were successfully de-escalated to the standard maintenance infliximab or adalimumab dose schedule after 1 year of intensified anti-TNF administration.
   Conclusion Azathioprine discontinuation earlier than 6 months and smoking in CD patients started on anti-TNF therapy is associated with loss of response and the need for anti-TNF dose escalation. Copyright (C) 2015 Wolters Kluwer Health, Inc. All rights reserved.
C1 [Viazis, Nikos; Koukouratos, Theodoros; Anastasiou, Jiannis; Giakoumis, Marios; Karamanolis, Dimitrios G.] Evangelismos Med Ctr, Dept Gastroenterol, Athens, Greece.
   [Triantos, Christos; Tsolias, Chrisostomos; Theocharis, Georgios] Univ Hosp Patras, Dept Gastroenterol, Rion, Greece.
C3 Evangelismos Hospital; University of Patras
RP Viazis, N (通讯作者)，31st St,11, Athens 16777, Greece.
EM nikos.viazis@gmail.com
CR Afif W, 2010, AM J GASTROENTEROL, V105, P1133, DOI 10.1038/ajg.2010.9
   Allez M, 2010, J CROHNS COLITIS, V4, P355, DOI 10.1016/j.crohns.2010.04.004
   Baert F, 2003, NEW ENGL J MED, V348, P601, DOI 10.1056/NEJMoa020888
   Baert F, 2013, J CROHNS COLITIS, V7, P154, DOI 10.1016/j.crohns.2012.03.018
   Ben-Horin S, 2011, ALIMENT PHARM THER, V33, P987, DOI 10.1111/j.1365-2036.2011.04612.x
   BEST WR, 1976, GASTROENTEROLOGY, V70, P439
   Blonski W, 2012, GASTROENTEROL CLIN N, V41, P443, DOI 10.1016/j.gtc.2012.01.008
   Cohen RD, 2012, INFLAMM BOWEL DIS, V18, P10, DOI 10.1002/ibd.21707
   Colombel JF, 2007, GASTROENTEROLOGY, V132, P52, DOI 10.1053/j.gastro.2006.11.041
   D'Haens GR, 2011, AM J GASTROENTEROL, V106, P199, DOI 10.1038/ajg.2010.392
   Danese S, 2011, ALIMENT PHARM THER, V34, P1, DOI 10.1111/j.1365-2036.2011.04679.x
   Daperno M, 2004, GASTROINTEST ENDOSC, V60, P505, DOI 10.1016/S0016-5107(04)01878-4
   Gisbert JP, 2009, AM J GASTROENTEROL, V104, P760, DOI 10.1038/ajg.2008.88
   Gonzalez-Lama Yago, 2008, Gastroenterol Hepatol, V31, P421
   Hanauer SB, 2006, GASTROENTEROLOGY, V130, P323, DOI 10.1053/j.gastro.2005.11.030
   Hanauer SB, 2002, LANCET, V359, P1541, DOI 10.1016/S0140-6736(02)08512-4
   Kinney T, 2003, AM J GASTROENTEROL, V98, P608, DOI 10.1016/S0002-9270(02)06008-2
   Lichtenstein GR, 2005, GASTROENTEROLOGY, V128, P862, DOI 10.1053/j.gastro.2005.01.048
   Manz M, 2012, DIGESTION, V86, P11, DOI 10.1159/000341952
   Molnár T, 2012, J GASTROINTEST LIVER, V21, P265
   Regueiro M, 2007, INFLAMM BOWEL DIS, V13, P1093, DOI 10.1002/ibd.20177
   Rubin DT, 2012, INFLAMM BOWEL DIS, V18, P2225, DOI 10.1002/ibd.22925
   Schnitzler F, 2009, GUT, V58, P492, DOI 10.1136/gut.2008.155812
   SUMMERS RW, 1979, GASTROENTEROLOGY, V77, P847
   Swoger JM, 2010, INFLAMM BOWEL DIS, V16, P1912, DOI 10.1002/ibd.21272
   Triantafillidis J K, 2010, Rev Med Chir Soc Med Nat Iasi, V114, P85
   Van Assche G, 2008, GASTROENTEROLOGY, V134, P1861, DOI 10.1053/j.gastro.2008.03.004
   Van Assche G, 2010, J CROHNS COLITIS, V4, P63, DOI 10.1016/j.crohns.2009.09.009
   Vermeire S, 2002, AM J GASTROENTEROL, V97, P2357
NR 29
TC 18
Z9 18
U1 0
U2 2
PU LIPPINCOTT WILLIAMS & WILKINS
PI PHILADELPHIA
PA TWO COMMERCE SQ, 2001 MARKET ST, PHILADELPHIA, PA 19103 USA
SN 0954-691X
EI 1473-5687
J9 EUR J GASTROEN HEPAT
JI Eur. J. Gastroenterol. Hepatol.
PD APR
PY 2015
VL 27
IS 4
BP 436
EP 441
DI 10.1097/MEG.0000000000000303
PG 6
WC Gastroenterology & Hepatology
WE Science Citation Index Expanded (SCI-EXPANDED)
SC Gastroenterology & Hepatology
GA CD0LI
UT WOS:000350763800013
PM 25874518
DA 2024-01-22
ER

PT J
AU van Langenberg, DR
   Della Gatta, P
   Hill, B
   Zacharewicz, E
   Gibson, PR
   Russell, AP
AF van Langenberg, D. R.
   Della Gatta, P.
   Hill, B.
   Zacharewicz, E.
   Gibson, P. R.
   Russell, A. P.
TI Delving into disability in Crohn's disease: Dysregulation of molecular
   pathways may explain skeletal muscle loss in Crohn's disease
SO JOURNAL OF CROHNS & COLITIS
LA English
DT Article
DE Inflammatory bowel disease; Disability; Muscle atrophy; Vitamin D;
   Sarcopenia
ID NECROSIS-FACTOR-ALPHA; UBIQUITIN LIGASES; ATROPHY; STRENGTH; AKT;
   HYPERTROPHY; PERFORMANCE; SARCOPENIA; GROWTH; INTERLEUKIN-6
AB Background/aims: In Crohn's disease (CD), skeletal muscle mass and function are reduced compared to healthy controls, potentially resulting in disability. Mechanisms contributing to muscle impairment, and thus potential therapeutic targets, are poorly understood. This study aimed to measure and compare skeletal muscle size and molecular targets involved in skeletal muscle growth, in CD subjects and healthy controls.
   Methods: CD (n = 27) and healthy (n = 22) subjects were recruited from the IBD outpatient clinic and via local advertisement respectively. Demographics and clinical data were collected via survey and interview. Quadriceps muscle cross-sectional area was measured using peripheral quantitative CT scanning. Levels of muscle hypertrophy and atrophy signalling targets using quantitative PCR and western blotting were measured in muscle biopsies.
   Results: Muscle size was 14% lower (p = 0.055) and a 54% lower phosphorylated:total (p:t) Akt ratio was measured in the muscle samples (p < 0.05), indicating an attenuated muscle hypertrophy pathway in CD compared with controls. In those with CD, a lower p:t Akt ratio (< 0.97) was associated with lower serum vitamin D3, lower physical activity indices (49 vs 64 mmol/L, 1.7 vs 2.2 x 10(6) accelerometer counts respectively, each p < 0.05) and a trend towards lower serum ferritin levels (128 vs 322 mg/L, p = 0.07), compared with CD subjects with normal/high p:t Akt ratios.
   Conclusion: The reduced muscle mass in CD may be explained, in part, by impaired activation of muscle protein synthesis pathways, notably the IGF1-Akt pathway. Normal vitamin D levels and regular exercise may be protective in CD against this trend, though confirmatory longitudinal studies are needed. (C) 2013 European Crohn's and Colitis Organisation. Published by Elsevier B.V. All rights reserved.
C1 [van Langenberg, D. R.; Gibson, P. R.] Monash Univ, Eastern Hlth Clin Sch, Dept Gastroenterol & Hepatol, Box Hill, Vic 3128, Australia.
   [Della Gatta, P.; Hill, B.; Zacharewicz, E.; Russell, A. P.] Deakin Univ, Sch Exercise & Nutr Sci, Ctr Phys Act & Nutr C PAN Res, Burwood, Vic, Australia.
C3 Monash University; Deakin University
RP van Langenberg, DR (通讯作者)，Monash Univ, Eastern Hlth Clin Sch, Dept Gastroenterol & Hepatol, Level 2,5 Arnold St, Box Hill, Vic 3128, Australia.
EM Daniel.van-Langenberg@monash.edu
RI Hill, Briony/AAQ-2536-2020; Hill, Briony L/M-9643-2017; Zacharewicz,
   Evelyn/T-5989-2019; van Langenberg, Daniel R/H-4776-2019
OI Hill, Briony/0000-0003-4993-3963; Hill, Briony L/0000-0003-4993-3963;
   van Langenberg, Daniel R/0000-0003-3662-6307; Della Gatta,
   Paul/0000-0003-2231-8370; Russell, Aaron/0000-0002-7323-9501
FU Gastroenterological Society of Australia Abbott IBD Clinical Research
   Grant
FX This study was performed with the assistance of unrestricted,
   independent grant funding from a Gastroenterological Society of
   Australia Abbott IBD Clinical Research Grant.
CR Alempijevic Tamara, 2008, Indian J Gastroenterol, V27, P247
   Beltrán B, 2010, INFLAMM BOWEL DIS, V16, P76, DOI 10.1002/ibd.21027
   Bodell PW, 2009, J APPL PHYSIOL, V106, P443, DOI 10.1152/japplphysiol.90831.2008
   Bodine SC, 2001, SCIENCE, V294, P1704, DOI 10.1126/science.1065874
   Boirivant M, 1999, GASTROENTEROLOGY, V116, P557, DOI 10.1016/S0016-5085(99)70177-0
   Cannata DJ, 2010, PEDIATR RES, V68, P393, DOI 10.1203/PDR.0b013e3181f1c048
   Capel F, 2005, MECH AGEING DEV, V126, P505, DOI 10.1016/j.mad.2004.11.001
   Ciarcia Gaetano, 2000, Biofactors, V11, P19
   Cominelli F, 2004, NEW ENGL J MED, V351, P2045, DOI 10.1056/NEJMp048253
   Dominguez LJ, 2006, AM J CLIN NUTR, V84, P419
   Doucet M, 2007, AM J RESP CRIT CARE, V176, P261, DOI 10.1164/rccm.200605-704OC
   Foletta VC, 2009, J PHYSIOL-LONDON, V587, P1619, DOI 10.1113/jphysiol.2008.167882
   Geerling BJ, 1998, AM J CLIN NUTR, V67, P919, DOI 10.1093/ajcn/67.5.919
   Haddad F, 2005, J APPL PHYSIOL, V98, P911, DOI 10.1152/japplphysiol.01026.2004
   Howard C, 2007, J APPL PHYSIOL, V103, P17, DOI 10.1152/japplphysiol.00133.2007
   Iwase H, 2000, J CHROMATOGR A, V881, P189, DOI 10.1016/S0021-9673(00)00198-9
   Iwase H, 2000, J CHROMATOGR A, V881, P261, DOI 10.1016/S0021-9673(00)00438-6
   Latres E, 2005, J BIOL CHEM, V280, P2737, DOI 10.1074/jbc.M407517200
   LAZARUS DD, 1993, LYMPHOKINE CYTOK RES, V12, P219
   Léger B, 2006, FASEB J, V20, P583, DOI 10.1096/fj.05-5249fje
   Leger B, 2008, REJUV RES, V11, P163, DOI 10.1089/rej.2007.0588
   Léger B, 2006, J PHYSIOL-LONDON, V576, P923, DOI 10.1113/jphysiol.2006.116715
   Reimund JM, 1996, J CLIN IMMUNOL, V16, P144, DOI 10.1007/BF01540912
   Rommel C, 2001, NAT CELL BIOL, V3, P1009, DOI 10.1038/ncb1101-1009
   Russell AP, 2003, PFLUG ARCH EUR J PHY, V445, P563, DOI 10.1007/s00424-002-0943-5
   Russell ST, 2008, BIOCHEM J, V409, P751, DOI 10.1042/BJ20070688
   Sandri M, 2004, CELL, V117, P399, DOI 10.1016/S0092-8674(04)00400-3
   Schaap LA, 2006, AM J MED, V119, DOI 10.1016/j.amjmed.2005.10.049
   Schneider SM, 2008, INFLAMM BOWEL DIS, V14, P1562, DOI 10.1002/ibd.20504
   Semba RD, 2007, AM J MED, V120, P1084, DOI 10.1016/j.amjmed.2007.07.028
   Stitt TN, 2004, MOL CELL, V14, P395, DOI 10.1016/S1097-2765(04)00211-4
   Street ME, 2004, HORM RES, V61, P159, DOI 10.1159/000075699
   Stucki G, 1998, BRIT J RHEUMATOL, V37, P643
   van Langenberg DR, 2014, J CROHNS COLITIS, V8, P137, DOI 10.1016/j.crohns.2013.07.006
   Visser M, 2003, J CLIN ENDOCR METAB, V88, P5766, DOI 10.1210/jc.2003-030604
   Visser M, 2002, J GERONTOL A-BIOL, V57, pM326, DOI 10.1093/gerona/57.5.M326
   Wiroth JB, 2005, INFLAMM BOWEL DIS, V11, P296, DOI 10.1097/01.MIB.0000160810.76729.9c
   Zhang LP, 2009, J AM SOC NEPHROL, V20, P604, DOI 10.1681/ASN.2008060628
NR 38
TC 56
Z9 57
U1 0
U2 14
PU OXFORD UNIV PRESS
PI OXFORD
PA GREAT CLARENDON ST, OXFORD OX2 6DP, ENGLAND
SN 1873-9946
EI 1876-4479
J9 J CROHNS COLITIS
JI J. Crohns Colitis
PD JUL 1
PY 2014
VL 8
IS 7
BP 626
EP 634
DI 10.1016/j.crohns.2013.11.024
PG 9
WC Gastroenterology & Hepatology
WE Science Citation Index Expanded (SCI-EXPANDED)
SC Gastroenterology & Hepatology
GA AJ7HL
UT WOS:000337867700008
PM 24332699
OA Bronze, Green Published
DA 2024-01-22
ER

PT J
AU Pelletier, AL
   Stefanescu, C
   Vincent, C
   Etienney, I
   Mentré, F
   Soulé, JC
AF Pelletier, Anne-Laure
   Stefanescu, Carmen
   Vincent, Corine
   Etienney, Isabelle
   Mentre, France
   Soule, Jean-Claude
TI Is the length of postoperative recurrence on the neo ileum terminal
   ileum predictable in Crohn's disease?
SO JOURNAL OF CROHNS & COLITIS
LA English
DT Article
DE Crohn's disease; Stricturing pattern; Post operative recurrence
ID RISK-FACTORS; ILEOCOLONIC RESECTION; NATURAL-HISTORY; SMOKING;
   INFLIXIMAB; SURGERY; 6-MERCAPTOPURINE; LOCATION; BEHAVIOR; PATTERN
AB Crohn's disease (CD) often has a stricturing phenotype on the terminal ileum requiring surgery due to obstruction. Recurrence is frequent, creating a risk of multiple surgeries. We studied patients with ileal or ileo-colic CD who had undergone at least two surgical bowel resections between 1968 and 2008 for obstructive symptoms.
   Aims: The aim of this retrospective study was to determine if the length of the removed diseased bowel varied from one surgical resection to the next. The measurements obtained from radiology (small bowel follow-up), surgery and histology were compared.
   Results: Twenty four patients were included. Seventeen had 2 resections, 5 patients had 3 resections and two had 4 resections. The resected length of the diseased ileum was significantly shorter for the second intervention than for the first as assessed by radiology (median 16 cm vs 37 cm; p=0.0005), surgery (20 cm vs 40 cm; p=0.005) and histology (15 cm vs 25 cm; p=0.02) while there was no difference between the second and third resections (16 cm, 13 cm, 19.5 cm respectively) for the three types of measurements (p=NS). The surgeon's assessment of the diseased segment was longer than the histologists (p=0.003). No factor was found to be significantly associated with the length of the diseased bowel on recurrence.
   Conclusion: This study shows that the length of the excised neo-terminal ileum during the first episode of recurrence was shorter than during the first episode of disease and remained stable for the third episode. This is an important prognostic finding that could influence the therapeutic choices for this disease and reduce hesitation to indicate surgery. (C) 2010 European Crohn's and Colitis Organisation. Published by Elsevier B.V. All rights reserved.
C1 [Pelletier, Anne-Laure; Stefanescu, Carmen; Etienney, Isabelle; Soule, Jean-Claude] Hop Bichat Claude Bernard, Serv Hepatogastroenterol, F-75877 Paris 18, France.
   [Vincent, Corine; Mentre, France] Fac Bichat, INSERM, Serv Biostat, U238, Paris, France.
C3 Universite Paris Cite; Assistance Publique Hopitaux Paris (APHP);
   Hopital Universitaire Bichat-Claude Bernard - APHP; Institut National de
   la Sante et de la Recherche Medicale (Inserm); Universite Paris Cite
RP Pelletier, AL (通讯作者)，Hop Bichat Claude Bernard, Serv Hepatogastroenterol, 46 Rue Huchard, F-75877 Paris 18, France.
EM anne-laure.pelletier@bch.aphp.fr
RI Mentre, France/AFU-8218-2022
OI Mentre, France/0000-0002-7045-1275
CR Bernell O, 2000, BRIT J SURG, V87, P1697, DOI 10.1046/j.1365-2168.2000.01589.x
   Bernell O, 2000, ANN SURG, V231, P38, DOI 10.1097/00000658-200001000-00006
   Borley NR, 1997, BRIT J SURG, V84, P1493, DOI 10.1002/bjs.1800841104
   Cosnes J, 2002, INFLAMM BOWEL DIS, V8, P244, DOI 10.1097/00054725-200207000-00002
   DHAENS GR, 1995, GUT, V36, P715, DOI 10.1136/gut.36.5.715
   ELLIS L, 1984, ANN SURG, V199, P340, DOI 10.1097/00000658-198403000-00015
   Fichera A, 2006, SURGERY, V140, P649, DOI 10.1016/j.surg.2006.07.011
   Hanauer SB, 2004, GASTROENTEROLOGY, V127, P723, DOI 10.1053/j.gastro.2004.06.002
   HILDELL J, 1979, ACTA RADIOL DIAGN, V20, P933, DOI 10.1177/028418517902000608
   LOCK MR, 1981, NEW ENGL J MED, V304, P1586, DOI 10.1056/NEJM198106253042607
   Louis E, 2003, GUT, V52, P552, DOI 10.1136/gut.52.4.552
   Louis E, 2001, GUT, V49, P777, DOI 10.1136/gut.49.6.777
   Louis E, 2007, ACTA GASTRO-ENT BELG, V70, P15
   MICHELASSI F, 1991, ANN SURG, V214, P230, DOI 10.1097/00000658-199109000-00006
   OLAISON G, 1992, GUT, V33, P331, DOI 10.1136/gut.33.3.331
   Pelletier AL, 2009, ALIMENT PHARM THER, V29, P279, DOI 10.1111/j.1365-2036.2008.03887.x
   Reese G, 2008, INT J COLORECTAL DIS, V23, P1213, DOI 10.1007/s00384-008-0542-9
   Regueiro M, 2009, GASTROENTEROLOGY, V136, P441, DOI 10.1053/j.gastro.2008.10.051
   Romberg-Camps MJL, 2009, AM J GASTROENTEROL, V104, P371, DOI 10.1038/ajg.2008.38
   RUTGEERTS P, 1984, GUT, V25, P665, DOI 10.1136/gut.25.6.665
   RUTGEERTS P, 1990, GASTROENTEROLOGY, V99, P956, DOI 10.1016/0016-5085(90)90613-6
   Sandborn WJ, 2004, GASTROENTEROLOGY, V127, P990, DOI 10.1053/j.gastro.2004.07.037
   Solberg IC, 2007, CLIN GASTROENTEROL H, V5, P1430, DOI 10.1016/j.cgh.2007.09.002
   Travis SPL, 2006, GUT, V55, DOI 10.1136/gut.2005.081950b
   Unkart JT, 2008, DIS COLON RECTUM, V51, P1211, DOI 10.1007/s10350-008-9348-7
   Vernier-Massouille G, 2008, GASTROENTEROLOGY, V135, P1106, DOI 10.1053/j.gastro.2008.06.079
   Yamamoto T, 1999, SURG TODAY, V29, P579, DOI 10.1007/BF02482360
   Yamamoto T, 2000, BRIT J SURG, V87, P398, DOI 10.1046/j.1365-2168.2000.01443.x
   Zalev AH, 2005, ABDOM IMAGING, V30, P665, DOI 10.1007/s00261-005-0329-1
NR 29
TC 4
Z9 4
U1 0
U2 1
PU OXFORD UNIV PRESS
PI OXFORD
PA GREAT CLARENDON ST, OXFORD OX2 6DP, ENGLAND
SN 1873-9946
EI 1876-4479
J9 J CROHNS COLITIS
JI J. Crohns Colitis
PD FEB
PY 2011
VL 5
IS 1
BP 24
EP 27
DI 10.1016/j.crohns.2010.08.010
PG 4
WC Gastroenterology & Hepatology
WE Science Citation Index Expanded (SCI-EXPANDED)
SC Gastroenterology & Hepatology
GA 740VK
UT WOS:000288822300005
PM 21272800
OA Bronze
DA 2024-01-22
ER

PT J
AU Thoyu, M
   Shults, J
   Burnham, JM
   Zemel, BS
   Baldassano, RN
   Leonard, MB
AF Thoyu, Meena
   Shults, Justine
   Burnham, Jon M.
   Zemel, Babette S.
   Baldassano, Robert N.
   Leonard, Mary B.
TI Gender differences in body composition deficits at diagnosis in children
   and adolescents with Crohn's disease
SO INFLAMMATORY BOWEL DISEASES
LA English
DT Article
DE inflammatory bowel disease; Crohn's disease; growth failure; body
   composition; lean mass; fat mass; cachexia
ID INFLAMMATORY-BOWEL-DISEASE; X-RAY ABSORPTIOMETRY; GROWTH-FACTOR-I;
   RHEUMATOID CACHEXIA; METABOLIC FEATURES; NUTRITIONAL-STATUS;
   SKELETAL-MUSCLE; ENERGY; YOUNG; INSULIN
AB Background: Childhood Crohn's disease (CD) is associated with poor growth and decreased body mass index (BMI); however, lean mass (LM) and fat mass (FM) deficits prior to therapy have not been characterized.
   Objectives: To quantify LM and FNI in incident pediatric CD subjects and controls, and to identify determinants of LM and FM deficits.
   Methods: Whole body LNI and FM were assessed using DXA in 78 CD subjects and 669 healthy controls, ages 5-21 yr. Gender specific z-scores for LM (LM-Ht) and FM (FM-Ht) relative to height were derived using log linear regression models in the controls. MUltivariate linear regression models adjusted for potential confounders.
   Results: CD was associated with significantly lower height and BMI for age. Within CD subjects, FM-Ht and LM-Ht were significantly lower in females compared with males (FNI-Ht z: -0.66 +/- 0.83 vs. -0.08 +/- 0.95, p < 0.0 1; LM-Ht z: - 1. 12 +/- 1.12 vs. -0.57 +/- - 0.99, P < 0.05). In females, CD was associated with significantly lower LM-Ht (p < 0.001) and FM-Ht (p = 0.001), adjusted for age, race and Tanner stage, compared with controls. LM and FM deficits were significantly greater in older females with CD; 47% of adolescent females had LM-Ht : <= 5(th) percentile. In non-black males, CD was also associated with lower LM-Ht (p < 0.02); FNI-Ht deficits were not significant.
   Conclusions: Incident CD was associated with significant LM deficits in males and females, and FNI deficits in females. Future studies are needed to identify etiologies for the age and gender differences and to evaluate therapies for these deficits.
C1 Childrens Hosp Philadelphia, Philadelphia, PA 19104 USA.
C3 University of Pennsylvania; Pennsylvania Medicine; Childrens Hospital of
   Philadelphia
RP Thoyu, M (通讯作者)，Childrens Hosp Philadelphia, 3535 Market St, Philadelphia, PA 19104 USA.
EM thayu@email.chop.edu
RI Zemel, Babette/JDV-5959-2023; Zemel, Babette S./D-1117-2009
OI Zemel, Babette S./0000-0002-6164-7348; Leonard, Mary/0000-0002-8972-6582
FU NCRR NIH HHS [M01 RR000240-410573, M01 RR000240-400573, M01 RR000240]
   Funding Source: Medline; NIDDK NIH HHS [R01 DK060030-01, R01 DK060030,
   R01 DK060030-04, R01 DK060030-03, R01 DK060030-02, R01 DK060030-05]
   Funding Source: Medline
CR Andres PG, 1999, GASTROENTEROL CLIN N, V28, P255, DOI 10.1016/S0889-8553(05)70056-X
   Azcue M, 1997, GUT, V41, P203, DOI 10.1136/gut.41.2.203
   Bechard L., 2003, Nutrition in pediatrics: basic science and clinical applications, P32
   Boot AM, 1998, GUT, V42, P188, DOI 10.1136/gut.42.2.188
   Burnham JM, 2005, AM J CLIN NUTR, V82, P413, DOI 10.1093/ajcn/82.2.413
   Burnham JM, 2004, J BONE MINER RES, V19, P1961, DOI 10.1359/JBMR.040908
   Capristo E, 1998, J INTERN MED, V243, P339
   Capristo E, 1998, AM J GASTROENTEROL, V93, P2411, DOI 10.1016/S0002-9270(98)00577-2
   COLE TJ, 1990, EUR J CLIN NUTR, V44, P45
   Corkins MR, 2003, J PEDIATR GASTR NUTR, V36, P228, DOI 10.1097/00005176-200302000-00014
   COWES GH, 1995, NUTRITION, V11, P775
   Dimitriadis G, 1997, BIOCHEM J, V321, P707, DOI 10.1042/bj3210707
   Ellis KJ, 1997, AM J CLIN NUTR, V66, P1323, DOI 10.1093/ajcn/66.6.1323
   Ellis KJ, 2000, PHYSIOL REV, V80, P649, DOI 10.1152/physrev.2000.80.2.649
   Ellis KJ, 2000, ANN NY ACAD SCI, V904, P374
   Ellis KJ, 1998, APPL RADIAT ISOTOPES, V49, P587, DOI 10.1016/S0969-8043(97)00077-8
   FAN J, 1995, AM J PHYSIOL, V269, pR1024
   Foster BJ, 2004, AM J CLIN NUTR, V80, P1334, DOI 10.1093/ajcn/80.5.1334
   Geerling BJ, 1999, EUR J CLIN NUTR, V53, P479, DOI 10.1038/sj.ejcn.1600780
   Goulding A, 1996, AM J CLIN NUTR, V64, P546, DOI 10.1093/ajcn/64.4.546
   GRIFFITHS AM, 1993, GUT, V34, P939, DOI 10.1136/gut.34.7.939
   Guttridge DC, 2000, SCIENCE, V289, P2363, DOI 10.1126/science.289.5488.2363
   Haderslev KV, 2003, AM J CLIN NUTR, V78, P78, DOI 10.1093/ajcn/78.1.78
   Hyams KC, 1999, CURR OPIN INFECT DIS, V12, P439, DOI 10.1097/00001432-199910000-00005
   Jahnsen J, 2003, AM J GASTROENTEROL, V98, P1556, DOI [10.1016/S0002-9270(03)00302-2, 10.1111/j.1572-0241.2003.07520.x]
   KIRSCHNER BS, 1986, GASTROENTEROLOGY, V91, P830, DOI 10.1016/0016-5085(86)90683-9
   Lloyd T, 1998, ARCH PEDIAT ADOL MED, V152, P998
   Ma K, 2003, AM J PHYSIOL-ENDOC M, V285, pE363, DOI 10.1152/ajpendo.00487.2002
   MARKOWITZ J, 1993, J PEDIATR GASTR NUTR, V16, P373, DOI 10.1097/00005176-199305000-00005
   Mingrone G, 1998, AM J CLIN NUTR, V67, P118, DOI 10.1093/ajcn/67.1.118
   Morley JE, 2006, AM J CLIN NUTR, V83, P735, DOI 10.1093/ajcn/83.4.735
   MORRIS NN, 1980, J YOUTH ADOLESCENCE, P271
   Ogden CL, 2002, PEDIATRICS, V109, P45, DOI 10.1542/peds.109.1.45
   OGLE GD, 1995, AM J CLIN NUTR, V61, P746, DOI 10.1093/ajcn/61.4.746
   PARFITT AM, 1994, OSTEOPOROSIS INT, V4, P382, DOI 10.1007/BF01622201
   Plevy SE, 1997, J IMMUNOL, V159, P6276
   Rall LC, 2004, RHEUMATOLOGY, V43, P1219, DOI 10.1093/rheumatology/keh321
   ROUBENOFF R, 1991, NUTR REV, V49, P163, DOI 10.1111/j.1753-4887.1991.tb03013.x
   ROUBENOFF R, 1992, J RHEUMATOL, V19, P1505
   Schneeweiss B, 1999, J NUTR, V129, P844, DOI 10.1093/jn/129.4.844
   Schonau E, 1996, HORM RES, V45, P63, DOI 10.1159/000184834
   SCHUTTE JE, 1984, J APPL PHYSIOL, V56, P1647, DOI 10.1152/jappl.1984.56.6.1647
   Semeao EJ, 1997, GASTROENTEROLOGY, V112, P1710, DOI 10.1016/S0016-5085(97)70055-6
   Sentongo TA, 2000, J PEDIATR GASTR NUTR, V31, P33, DOI 10.1097/00005176-200007000-00009
   Sylvester FA, 2004, J PEDIATR GASTR NUTR, V38, P113
   Sylvester FA, 2006, J PEDIATR-US, V148, P461, DOI 10.1016/j.jpeds.2005.12.027
   TANNER JM, 1962, BLACKWELL SCI
   THOMAS AG, 1993, GUT, V34, P944, DOI 10.1136/gut.34.7.944
   Tirapegui J, 1999, INT J FOOD SCI NUTR, V50, P231, DOI 10.1080/096374899101102
   Wolfe RR, 2006, AM J CLIN NUTR, V84, P475, DOI 10.1093/ajcn/84.3.475
NR 50
TC 56
Z9 57
U1 0
U2 0
PU OXFORD UNIV PRESS INC
PI CARY
PA JOURNALS DEPT, 2001 EVANS RD, CARY, NC 27513 USA
SN 1078-0998
EI 1536-4844
J9 INFLAMM BOWEL DIS
JI Inflamm. Bowel Dis.
PD SEP
PY 2007
VL 13
IS 9
BP 1121
EP 1128
DI 10.1002/ibd.20149
PG 8
WC Gastroenterology & Hepatology
WE Science Citation Index Expanded (SCI-EXPANDED)
SC Gastroenterology & Hepatology
GA 205JJ
UT WOS:000249109500009
PM 17427245
OA Green Accepted, Bronze
DA 2024-01-22
ER

PT J
AU Alvarez-Lobos, M
   Arostegui, JI
   Sans, M
   Tassies, D
   Plaza, S
   Delgado, S
   Lacy, AM
   Pique, JM
   Yagüe, J
   Panés, J
AF Alvarez-Lobos, M
   Arostegui, JI
   Sans, M
   Tassies, D
[truncated: 3,289,543 more chars]
