# Supplementary material for: Worldwide research trends in Crohn’s disease treatment over the past 2 decades: a bibliometric analysis
Source: Front Pharmacol. 2024 Oct 8;15:1441785. doi: 10.3389/fphar.2024.1441785 (PMC11493645; doi:10.3389/fphar.2024.1441785)
Supplement: Supplementary file 1 [file DataSheet1.zip › raw data 1/download_3.txt]

FN Clarivate Analytics Web of Science
VR 1.0
PT J
AU Daperno, M
   Comberlato, M
   Bossa, F
   Biancone, L
   Bonanomi, AG
   Cassinotti, A
   Cosintino, R
   Lombardi, G
   Mangiarotti, R
   Papa, A
   Pica, R
   Rizzello, F
   D'Incà, R
   Orlando, A
AF Daperno, Marco
   Comberlato, Michele
   Bossa, Fabrizio
   Biancone, Livia
   Bonanomi, Andrea G.
   Cassinotti, Andrea
   Cosintino, Rocco
   Lombardi, Giovanni
   Mangiarotti, Roberto
   Papa, Alfredo
   Pica, Roberta
   Rizzello, Fernando
   D'Inca, Renata
   Orlando, Ambrogio
TI Inter-observer agreement in endoscopic scoring systems: Preliminary
   report of an ongoing study from the Italian Group for Inflammatory Bowel
   Disease (IG-IBD)
SO DIGESTIVE AND LIVER DISEASE
LA English
DT Article
DE Interobserver agreement; SES-CD; CDEIS; Endoscopic scores; Mayo
   endoscopic subscore; Rutgeerts' score
ID EVIDENCE-BASED CONSENSUS; CROHNS-DISEASE; ULCERATIVE-COLITIS;
   POSTOPERATIVE RECURRENCE; MAINTENANCE THERAPY; CLINICAL-RESPONSE;
   DOUBLE-BLIND; VALIDATION; INFLIXIMAB; PLACEBO
AB Background: Endoscopic activity has become a therapeutic endpoint in inflammatory bowel disease. Aim of this study was to evaluate inter-observer agreement for endoscopic scores in a real-life setting.
   Methods: 14 gastroenterologists with experience in inflammatory bowel disease care and endoscopic scoring reviewed videos of ulcerative colitis (n = 13) and postoperative (n = 10) and luminal (n = 8) Crohn's disease. The Mayo subscore for ulcerative colitis, Rutgeerts score for postoperative Crohn's disease, Crohn's disease endoscopic index of severity (CDEIS), and the simple endoscopic score-Crohn's disease (SES-CD) for luminal Crohn's disease were calculated. A subset of five endoscopic clips were assessed by 30 general gastroenterologists without specific experience in endoscopic scores. Kappa statistics and intraclass correlation coefficients were used to measure agreement.
   Results: Mayo subscore agreement was suboptimal: kappas were 0.53 (95% confidence interval 0.47-0.56) and 0.71 (0.67-0.76) for the two groups. Rutgeerts score agreement was fair: kappas were 0.57 (0.51-0.65) and 0.67 (0.60-0.72). Agreements for CDEIS and SES-CD were good: intraclass correlation coefficients for the two groups were 0.83 (0.54-1.00) and 0.67 (0.36-0.97) for CDEIS and 0.93 (0.76-1.00) and 0.68 (0.35-0.97) for SES-CD, respectively.
   Conclusion: The reproducibility of endoscopic scores in inflammatory bowel disease remains suboptimal, which could potentially have major effects on therapeutic choices. (C ) 2014 Editrice Gastroenterologica Italiana S.r.l. Published by Elsevier Ltd. All rights reserved.
C1 [Daperno, Marco] Mauriziano Hosp, Gastroenterol Unit, I-10128 Turin, Italy.
   [Comberlato, Michele] Bolzano Hosp, Bolzano, Italy.
   [Bossa, Fabrizio] Canc Res & Cure Inst Casa Sollievo Sofferenza, San Giovanni Rotondo, FG, Italy.
   [Biancone, Livia] Univ Roma Tor Vergata, Rome, Italy.
   [Bonanomi, Andrea G.] Univ Hosp Careggi, Florence, Italy.
   [Cassinotti, Andrea] Univ Hosp L Sacco, Milan, Italy.
   [Cosintino, Rocco; Mangiarotti, Roberto] San Camillo Forlanini Hosp, Rome, Italy.
   [Lombardi, Giovanni] Hosp Cardarelli, Naples, Italy.
   [Papa, Alfredo] Univ Cattolica Sacro Cuore, Rome, Italy.
   [Pica, Roberta] Sandro Pertini Hosp, Rome, Italy.
   [Rizzello, Fernando] Univ Bologna, S Orsola Malpighi Hosp, Bologna, Italy.
   [D'Inca, Renata] Univ Padua, Padua, Italy.
   [Orlando, Ambrogio] United Hosp Villa Sofia Cervello, Palermo, Italy.
C3 A.O.U. Citta della Salute e della Scienza di Torino; AOU San Giovanni
   Battista-Molinette; Krankenhaus Bozen; IRCCS Casa Sollievo Della
   Sofferenza; University of Rome Tor Vergata; University of Florence;
   Azienda Ospedaliero Universitaria Careggi; University of Milan; Luigi
   Sacco Hospital; Azienda Ospedaliera San Camillo-Forlanini; Antonio
   Cardarelli Hospital; Catholic University of the Sacred Heart; IRCCS
   Policlinico Gemelli; Ospedale Sandro Pertini; University of Bologna;
   IRCCS Azienda Ospedaliero-Universitaria di Bologna; University of Padua
RP Daperno, M (通讯作者)，Mauriziano Hosp, Gastroenterol Unit, Corso Re Umberto 109, I-10128 Turin, Italy.
EM mdaperno@teletu.it
RI D'Incà, Renata/GZL-5147-2022; Papa, Alfredo/AAC-1108-2019; Daperno,
   Marco/ABD-0745-2022; Bossa, Fabrizio/B-3078-2017; Pica,
   Roberta/AAP-4526-2020; Cassinotti, Andrea/AGZ-2661-2022; Cosintino,
   Rocco/AHE-8232-2022
OI D'Incà, Renata/0000-0003-1169-1890; Papa, Alfredo/0000-0002-4186-7298;
   Daperno, Marco/0000-0002-0217-6603; Bossa, Fabrizio/0000-0002-4518-9949;
   Cosintino, Rocco/0000-0003-0591-4787; pica, roberta/0000-0002-1097-9430;
   Rizzello, Fernando/0000-0002-7949-5362; LOMBARDI,
   GIOVANNI/0000-0002-5957-3132
CR Allez M, 2002, AM J GASTROENTEROL, V97, P947
   Annese V, 2013, J CROHNS COLITIS, V7, P982, DOI 10.1016/j.crohns.2013.09.016
   [Anonymous], 2004, STAT METHODS RATES P
   Ardizzone S, 2011, CLIN GASTROENTEROL H, V9, P483, DOI 10.1016/j.cgh.2010.12.028
   Baert F, 2010, GASTROENTEROLOGY, V138, P463, DOI 10.1053/j.gastro.2009.09.056
   CARBONNEL F, 1994, DIGEST DIS SCI, V39, P1550, DOI 10.1007/BF02088063
   Colombel JF, 2011, GASTROENTEROLOGY, V141, P1194, DOI 10.1053/j.gastro.2011.06.054
   Colombel JF, 2010, NEW ENGL J MED, V362, P1383, DOI 10.1056/NEJMoa0904492
   D'Haens GR, 2008, GASTROENTEROLOGY, V135, P1123, DOI 10.1053/j.gastro.2008.07.010
   Daperno M, 2004, GASTROINTEST ENDOSC, V60, P505, DOI 10.1016/S0016-5107(04)01878-4
   Daperno M, 2004, DIGEST LIVER DIS, V36, P21, DOI 10.1016/j.dld.2003.04.001
   Dignass A, 2010, J CROHNS COLITIS, V4, P28, DOI 10.1016/j.crohns.2009.12.002
   Dignass A, 2012, J CROHNS COLITIS, V6, P991, DOI 10.1016/j.crohns.2012.09.002
   Ewe K, 1999, EUR J GASTROEN HEPAT, V11, P277, DOI 10.1097/00042737-199903000-00011
   Feagan BG, 2013, NEW ENGL J MED, V369, P699, DOI 10.1056/NEJMoa1215734
   Feagan BG, 2013, GASTROENTEROLOGY, V145, P149, DOI 10.1053/j.gastro.2013.03.025
   Ferrante M, 2013, GASTROENTEROLOGY, V145, P978, DOI 10.1053/j.gastro.2013.08.010
   Florent C, 1996, EUR J GASTROEN HEPAT, V8, P229, DOI 10.1097/00042737-199603000-00008
   Froslie KF, 2007, GASTROENTEROLOGY, V133, P412, DOI 10.1053/j.gastro.2007.05.051
   Hanauer SB, 2004, GASTROENTEROLOGY, V127, P723, DOI 10.1053/j.gastro.2004.06.002
   Hébuterne X, 2013, GUT, V62, P201, DOI 10.1136/gutjnl-2012-302262
   Khanna R, 2014, J CROHNS COLITIS, V8, pS13, DOI 10.1016/S1873-9946(14)60025-8
   Magro F, 2013, J CROHNS COLITIS, V7, P827, DOI 10.1016/j.crohns.2013.06.001
   MARY JY, 1989, GUT, V30, P983, DOI 10.1136/gut.30.7.983
   McGraw KO, 1996, PSYCHOL METHODS, V1, P30, DOI 10.1037/1082-989X.1.1.30
   Orlando A, 2014, J CROHNS COLITIS
   Osada T, 2010, INFLAMM BOWEL DIS, V16, P192, DOI 10.1002/ibd.21000
   Reinisch W, 2010, GUT, V59, P752, DOI 10.1136/gut.2009.194159
   Rutgeerts P, 2005, GASTROENTEROLOGY, V128, P856, DOI 10.1053/j.gastro.2005.01.010
   Rutgeerts P, 2006, GASTROINTEST ENDOSC, V63, P433, DOI 10.1016/j.gie.2005.08.011
   Rutgeerts P, 2005, NEW ENGL J MED, V353, P2462, DOI 10.1056/NEJMoa050516
   RUTGEERTS P, 1990, GASTROENTEROLOGY, V99, P956, DOI 10.1016/0016-5085(90)90613-6
   Rutgeerts P, 2012, GASTROENTEROLOGY, V142, P1102, DOI 10.1053/j.gastro.2012.01.035
   Samuel S, 2013, CLIN GASTROENTEROL H, V11, P49, DOI 10.1016/j.cgh.2012.08.003
   Sandborn WJ, 2014, GASTROENTEROLOGY, V146, P85, DOI 10.1053/j.gastro.2013.05.048
   Sandborn WJ, 2014, GASTROENTEROLOGY, V146, P96, DOI 10.1053/j.gastro.2013.06.010
   Sandborn WJ, 2012, GASTROENTEROLOGY, V142, P257, DOI 10.1053/j.gastro.2011.10.032
   SCHROEDER KW, 1987, NEW ENGL J MED, V317, P1625, DOI 10.1056/NEJM198712243172603
   Solberg IC, 2009, SCAND J GASTROENTERO, V44, P431, DOI 10.1080/00365520802600961
   Thia KT, 2011, INFLAMM BOWEL DIS, V17, P1257, DOI 10.1002/ibd.21480
   Travis SPL, 2013, GASTROENTEROLOGY, V145, P987, DOI 10.1053/j.gastro.2013.07.024
   Travis SPL, 2012, GUT, V61, P535, DOI 10.1136/gutjnl-2011-300486
   Travis SPL, 1996, GUT, V38, P905, DOI 10.1136/gut.38.6.905
   Wright EK, 2014, J CROHNS COLITIS
NR 44
TC 65
Z9 65
U1 0
U2 1
PU ELSEVIER SCIENCE INC
PI NEW YORK
PA STE 800, 230 PARK AVE, NEW YORK, NY 10169 USA
SN 1590-8658
EI 1878-3562
J9 DIGEST LIVER DIS
JI Dig. Liver Dis.
PD NOV
PY 2014
VL 46
IS 11
BP 969
EP 973
DI 10.1016/j.dld.2014.07.010
PG 5
WC Gastroenterology & Hepatology
WE Science Citation Index Expanded (SCI-EXPANDED)
SC Gastroenterology & Hepatology
GA AS4HC
UT WOS:000344233500004
PM 25154049
DA 2024-01-22
ER

PT J
AU Aggeletopoulou, I
   Mouzaki, A
   Thomopoulos, K
   Triantos, C
AF Aggeletopoulou, Ioanna
   Mouzaki, Athanasia
   Thomopoulos, Konstantinos
   Triantos, Christos
TI miRNA Molecules-Late Breaking Treatment for Inflammatory Bowel Diseases?
SO INTERNATIONAL JOURNAL OF MOLECULAR SCIENCES
LA English
DT Review
DE microRNAs; inflammatory bowel disease; ulcerative colitis; Crohn's
   disease; therapeutic targets
ID ARYL-HYDROCARBON RECEPTOR; NF-KAPPA-B; ULCERATIVE-COLITIS;
   CROHNS-DISEASE; EXTRACELLULAR VESICLES; INTESTINAL INFLAMMATION;
   MICRORNA EXPRESSION; PEDIATRIC-PATIENTS; NETWORK MOTIFS; UP-REGULATION
AB MicroRNAs (miRNAs) are a group of non-coding RNAs that play a critical role in regulating epigenetic mechanisms in inflammation-related diseases. Inflammatory bowel diseases (IBDs), which primarily include ulcerative colitis (UC) and Crohn's disease (CD), are characterized by chronic recurrent inflammation of intestinal tissues. Due to the multifactorial etiology of these diseases, the development of innovative treatment strategies that can effectively maintain remission and alleviate disease symptoms is a major challenge. In recent years, evidence for the regulatory role of miRNAs in the pathogenetic mechanisms of various diseases, including IBD, has been accumulating. In light of these findings, miRNAs represent potential innovative candidates for therapeutic application in IBD. In this review, we discuss recent findings on the role of miRNAs in regulating inflammatory responses, maintaining intestinal barrier integrity, and developing fibrosis in clinical and experimental IBD. The focus is on the existing literature, indicating potential therapeutic application of miRNAs in both preclinical experimental IBD models and translational data in the context of clinical IBD. To date, a large and diverse data set, which is growing rapidly, supports the potential use of miRNA-based therapies in clinical practice, although many questions remain unanswered.
C1 [Aggeletopoulou, Ioanna; Mouzaki, Athanasia] Univ Patras, Med Sch, Dept Internal Med, Div Hematol, Patras 26504, Greece.
   [Aggeletopoulou, Ioanna; Thomopoulos, Konstantinos; Triantos, Christos] Univ Patras, Med Sch, Dept Internal Med, Div Gastroenterol, Patras 26504, Greece.
C3 University of Patras; University of Patras
RP Triantos, C (通讯作者)，Univ Patras, Med Sch, Dept Internal Med, Div Gastroenterol, Patras 26504, Greece.
EM chtriantos@upatras.gr
OI Aggeletopoulou, Ioanna/0000-0003-4489-1485; TRIANTOS,
   CHRISTOS/0000-0003-3094-8209; Mouzaki, Athanasia/0000-0001-5548-7002
CR Abbasi E, 2014, NANOSCALE RES LETT, V9, DOI 10.1186/1556-276X-9-247
   Abivax SA, 2021, SAFETY EVALUATION AB
   Abivax SA, 2022, EFFICACY SAFETY STUD
   Abivax SA, 2018, ABX464 SUBJECTS MODE
   Abivax SA Orion Corporation Orion Pharma, 2019, STUD EV LONG TERM SA
   Al-Sadi R, 2020, AM J PHYSIOL-GASTR L, V319, pG170, DOI 10.1152/ajpgi.00214.2020
   Alamdari-Palangi V, 2021, EUR J GASTROEN HEPAT, V33, P140, DOI 10.1097/MEG.0000000000001815
   Ambros V, 2004, NATURE, V431, P350, DOI 10.1038/nature02871
   Atreya R, 2020, FRONT MED-LAUSANNE, V7, DOI 10.3389/fmed.2020.00517
   Bamias G, 2022, INFLAMM BOWEL DIS, V28, P337, DOI 10.1093/ibd/izab251
   Bartel DP, 2004, CELL, V116, P281, DOI 10.1016/S0092-8674(04)00045-5
   Béres NJ, 2016, INFLAMM BOWEL DIS, V22, P327, DOI 10.1097/MIB.0000000000000687
   Boaru SG, 2015, BIOCHEM BIOPH RES CO, V458, P700, DOI 10.1016/j.bbrc.2015.02.029
   Broughton JP, 2016, MOL CELL, V64, P320, DOI 10.1016/j.molcel.2016.09.004
   Butin-Israeli V, 2019, J CLIN INVEST, V129, P712, DOI 10.1172/JCI122085
   Cai X, 2021, STEM CELL RES THER, V12, DOI 10.1186/s13287-021-02492-6
   Cai Yimei, 2009, Genomics Proteomics & Bioinformatics, V7, P147, DOI 10.1016/S1672-0229(08)60044-3
   Casado-Bedmar M, 2022, J CROHNS COLITIS, V16, P992, DOI 10.1093/ecco-jcc/jjab223
   Chapman CG, 2015, THER ADV GASTROENTER, V8, P4, DOI 10.1177/1756283X14547360
   Chebli K, 2017, SCI REP-UK, V7, DOI 10.1038/s41598-017-04071-3
   Chen GD, 2015, BIOCHEM J, V471, P357, DOI 10.1042/BJ20150095
   Chen YP, 2017, ACCOUNTS CHEM RES, V50, P310, DOI 10.1021/acs.accounts.6b00506
   Chen Y, 2013, BIOCHEM BIOPH RES CO, V438, P133, DOI 10.1016/j.bbrc.2013.07.040
   Cobrin GM, 2005, IMMUNOL REV, V206, P277, DOI 10.1111/j.0105-2896.2005.00293.x
   Coskun M, 2013, WORLD J GASTROENTERO, V19, P4289, DOI 10.3748/wjg.v19.i27.4289
   D'Alessio S, 2022, NAT REV GASTRO HEPAT, V19, P169, DOI 10.1038/s41575-021-00543-0
   Danese S, 2015, NAT REV GASTRO HEPAT, V12, P537, DOI 10.1038/nrgastro.2015.135
   Dasgupta I, 2021, METHOD PROTOCOL, V4, DOI 10.3390/mps4010010
   Deng FH, 2019, J CROHNS COLITIS, V13, P482, DOI 10.1093/ecco-jcc/jjy181
   Eichenberger RM, 2018, FRONT IMMUNOL, V9, DOI 10.3389/fimmu.2018.00850
   EL Andaloussi S, 2013, NAT REV DRUG DISCOV, V12, P348, DOI 10.1038/nrd3978
   Escobar TM, 2014, IMMUNITY, V40, P865, DOI 10.1016/j.immuni.2014.03.014
   Fairfax KA, 2015, J LEUKOCYTE BIOL, V97, P71, DOI 10.1189/jlb.2A0314-178R
   Fouad MR, 2021, INT IMMUNOPHARMACOL, V92, DOI 10.1016/j.intimp.2020.107354
   Fu Y., 2019, ExRNA, V1, P24, DOI [DOI 10.1186/S41544-019-0024-Y, 10.1186/s41544-019-0024-y]
   Gagliardi A, 2021, FRONT PHARMACOL, V12, DOI 10.3389/fphar.2021.601626
   Gamazon ER, 2012, AM J HUM GENET, V90, P1046, DOI 10.1016/j.ajhg.2012.04.023
   Geremia A, 2014, AUTOIMMUN REV, V13, P3, DOI 10.1016/j.autrev.2013.06.004
   Greene MK, 2021, CANCERS, V13, DOI 10.3390/cancers13246175
   Guz M, 2020, BIOMED RES INT, V2020, DOI 10.1155/2020/4250329
   Gwiggner M, 2018, GENES-BASEL, V9, DOI 10.3390/genes9020085
   Ha D, 2016, ACTA PHARM SIN B, V6, P287, DOI 10.1016/j.apsb.2016.02.001
   Ha M, 2014, NAT REV MOL CELL BIO, V15, P509, DOI 10.1038/nrm3838
   Haines RJ, 2016, PLOS ONE, V11, DOI 10.1371/journal.pone.0154351
   Hatziapostolou M, 2011, CELL, V147, P1233, DOI 10.1016/j.cell.2011.10.043
   He RX, 2019, J CELL BIOCHEM, V120, P2929, DOI 10.1002/jcb.26846
   Heller F, 2008, MUCOSAL IMMUNOL, V1, pS58, DOI 10.1038/mi.2008.46
   Heller F, 2005, GASTROENTEROLOGY, V129, P550, DOI 10.1053/j.gastro.2005.05.002
   Höbel S, 2013, WIRES NANOMED NANOBI, V5, P484, DOI 10.1002/wnan.1228
   Hou JT, 2017, PATHOL RES PRACT, V213, P1289, DOI 10.1016/j.prp.2017.08.001
   Iborra M, 2012, AUTOIMMUN REV, V11, P305, DOI 10.1016/j.autrev.2010.07.002
   Iliopoulos D, 2009, CELL, V139, P693, DOI 10.1016/j.cell.2009.10.014
   Innocenti T, 2023, INFLAMM BOWEL DIS, V29, P308, DOI 10.1093/ibd/izac122
   James JP, 2020, INT J MOL SCI, V21, DOI 10.3390/ijms21217893
   Johnston DGW, 2018, J CROHNS COLITIS, V12, P835, DOI 10.1093/ecco-jcc/jjy038
   Kalla R, 2015, GUT, V64, P504, DOI 10.1136/gutjnl-2014-307891
   Kaplan GG, 2015, NAT REV GASTRO HEPAT, V12, P720, DOI 10.1038/nrgastro.2015.150
   Kim DH, 2007, NAT REV GENET, V8, P173, DOI 10.1038/nrg2006
   Koukos G, 2013, GASTROENTEROLOGY, V145, P842, DOI 10.1053/j.gastro.2013.07.001
   Kuenzig ME, 2022, GASTROENTEROLOGY, V162, P1147, DOI 10.1053/j.gastro.2021.12.282
   LEE RC, 1993, CELL, V75, P843, DOI 10.1016/0092-8674(93)90529-Y
   Leslie M, 2010, SCIENCE, V328, P562, DOI 10.1126/science.328.5978.562
   Lewis A, 2015, INFLAMM BOWEL DIS, V21, P1141, DOI 10.1097/MIB.0000000000000298
   Li JT, 2018, FRONT IMMUNOL, V9, DOI 10.3389/fimmu.2018.00904
   Li NS, 2021, J CELL MOL MED, V25, P4765, DOI 10.1111/jcmm.16445
   Li Y, 2021, J CROHNS COLITIS, V15, P1542, DOI 10.1093/ecco-jcc/jjab040
   Lin ZJ, 2022, FRONT IMMUNOL, V13, DOI 10.3389/fimmu.2022.928593
   Liu WH, 2016, J EXP MED, V213, P1901, DOI 10.1084/jem.20160204
   Liu YJ, 2020, AGING-US, V12, P14966, DOI 10.18632/aging.103555
   Lu XH, 2020, EXP THER MED, V19, P981, DOI 10.3892/etm.2019.8277
   Lu ZJ, 2017, WORLD J GASTROENTERO, V23, P976, DOI 10.3748/wjg.v23.i6.976
   Mahesh G, 2019, J INTERF CYTOK RES, V39, P321, DOI 10.1089/jir.2018.0155
   Mann M, 2017, NAT COMMUN, V8, DOI 10.1038/s41467-017-00972-z
   Mashima R, 2015, IMMUNOLOGY, V145, P323, DOI 10.1111/imm.12468
   Milo R, 2002, SCIENCE, V298, P824, DOI 10.1126/science.298.5594.824
   Min M, 2014, INFLAMM BOWEL DIS, V20, P652, DOI 10.1097/MIB.0000000000000009
   Mirzakhani M, 2020, INDIAN J GASTROENTER, V39, P405, DOI 10.1007/s12664-020-01059-2
   Mizoguchi E, 2020, INTEST RES, V18, P151, DOI 10.5217/ir.2019.09154
   Mohammadnia-Afrouzi M, 2016, IMMUNOL INVEST, V45, P63, DOI 10.3109/08820139.2015.1103749
   Monteleone I, 2011, GASTROENTEROLOGY, V141, P237, DOI 10.1053/j.gastro.2011.04.007
   Muenchau S, 2019, MOL CELL BIOL, V39, DOI 10.1128/MCB.00553-18
   Nata T, 2013, J GENE MED, V15, P249, DOI 10.1002/jgm.2717
   Ng SC, 2017, LANCET, V390, P2769, DOI 10.1016/S0140-6736(17)32448-0
   Nijhuis A, 2017, CELL TISSUE RES, V368, P325, DOI 10.1007/s00441-017-2576-1
   Nijhuis A, 2014, CLIN SCI, V127, P341, DOI 10.1042/CS20140048
   O'Brien J, 2018, FRONT ENDOCRINOL, V9, DOI 10.3389/fendo.2018.00402
   Pashangzadeh S, 2021, FRONT IMMUNOL, V12, DOI 10.3389/fimmu.2021.669382
   Pathak S, 2015, EXP MOL MED, V47, DOI 10.1038/emm.2015.21
   Pecot CV, 2011, NAT REV CANCER, V11, P59, DOI 10.1038/nrc2966
   Perron MP, 2008, FRONT BIOSCI-LANDMRK, V13, P2537, DOI 10.2741/2865
   Peterson LW, 2014, NAT REV IMMUNOL, V14, P141, DOI 10.1038/nri3608
   Peterson SM, 2014, FRONT GENET, V5, DOI 10.3389/fgene.2014.00023
   Plotnikova O, 2019, FRONT GENET, V10, DOI 10.3389/fgene.2019.00933
   Qin Z, 2017, J MOL MED, V95, P221, DOI 10.1007/s00109-016-1473-5
   Qin Z, 2016, FRONT IMMUNOL, V7, DOI 10.3389/fimmu.2016.00406
   Raposo G, 2013, J CELL BIOL, V200, P373, DOI 10.1083/jcb.201211138
   Rawat M, 2020, GASTROENTEROLOGY, V159, P1375, DOI 10.1053/j.gastro.2020.06.038
   Rieder F, 2017, GASTROENTEROLOGY, V152, P340, DOI 10.1053/j.gastro.2016.09.047
   Robbins PD, 2014, NAT REV IMMUNOL, V14, P195, DOI 10.1038/nri3622
   Roberti R, 2020, CURR MED RES OPIN, V36, P1457, DOI 10.1080/03007995.2020.1786681
   Runtsch MC, 2015, ONCOTARGET, V6, P28556, DOI 10.18632/oncotarget.5597
   Scheideler M, 2020, CHEM PHYS LIPIDS, V226, DOI 10.1016/j.chemphyslip.2019.104837
   Schirbel A, 2010, J DIGEST DIS, V11, P266, DOI 10.1111/j.1751-2980.2010.00449.x
   Scotti GB, 2019, DIGEST LIVER DIS, V51, P657, DOI 10.1016/j.dld.2018.11.036
   Seddiki N, 2014, IMMUNOLOGY, V142, P32, DOI 10.1111/imm.12227
   Segawa K, 2015, TRENDS CELL BIOL, V25, P639, DOI 10.1016/j.tcb.2015.08.003
   Shen YJ, 2017, AM J PHYSIOL-GASTR L, V312, pG123, DOI 10.1152/ajpgi.00316.2016
   Simons M, 2009, CURR OPIN CELL BIOL, V21, P575, DOI 10.1016/j.ceb.2009.03.007
   Simpson LJ, 2015, J CLIN INVEST, V125, P2242, DOI 10.1172/JCI78090
   Singh NP, 2011, PLOS ONE, V6, DOI 10.1371/journal.pone.0023522
   Singh UP, 2014, IMMUNOLOGY, V143, P478, DOI 10.1111/imm.12328
   Snoeks L, 2009, LAB INVEST, V89, P1053, DOI 10.1038/labinvest.2009.66
   Sohn JJ, 2012, PLOS ONE, V7, DOI 10.1371/journal.pone.0044156
   Suri K, 2021, CELLS-BASEL, V10, DOI 10.3390/cells10092204
   Szucs D, 2016, WORLD J GASTROENTERO, V22, P6027, DOI 10.3748/wjg.v22.i26.6027
   Taganov KD, 2006, P NATL ACAD SCI USA, V103, P12481, DOI 10.1073/pnas.0605298103
   Takagi T, 2010, J GASTROEN HEPATOL, V25, pS129, DOI 10.1111/j.1440-1746.2009.06216.x
   Targan SR, 2005, IMMUNOL REV, V206, P296, DOI 10.1111/j.0105-2896.2005.00286.x
   Tazi J, 2021, DRUG DISCOV TODAY, V26, P1030, DOI 10.1016/j.drudis.2020.12.019
   Thorlacius-Ussing G, 2017, INFLAMM BOWEL DIS, V23, P739, DOI 10.1097/MIB.0000000000001086
   Tong LJ, 2021, THERANOSTICS, V11, P8570, DOI 10.7150/thno.62046
   Tsang J, 2007, MOL CELL, V26, P753, DOI 10.1016/j.molcel.2007.05.018
   Van der Goten J, 2014, PLOS ONE, V9, DOI 10.1371/journal.pone.0116117
   Vasudevan S, 2012, WIRES RNA, V3, P311, DOI 10.1002/wrna.121
   Vautrin A, 2019, SCI REP-UK, V9, DOI 10.1038/s41598-018-37813-y
   Vermeire S, 2021, GASTROENTEROLOGY, V160, P2595, DOI 10.1053/j.gastro.2021.02.054
   Wang DD, 2022, INFLAMM RES, V71, P833, DOI 10.1007/s00011-022-01577-z
   Wang GY, 2020, CLIN TRANSL MED, V10, DOI 10.1002/ctm2.113
   Wang JP, 2019, EUR REV MED PHARMACO, V23, P2151, DOI 10.26355/eurrev_201903_17260
   Wang SW, 2016, INT J MOL SCI, V17, DOI 10.3390/ijms17060864
   Worm J, 2009, NUCLEIC ACIDS RES, V37, P5784, DOI 10.1093/nar/gkp577
   Wu F, 2008, GASTROENTEROLOGY, V135, P1624, DOI 10.1053/j.gastro.2008.07.068
   Wu GT, 2022, MOL IMMUNOL, V146, P57, DOI 10.1016/j.molimm.2022.03.121
   Wu H, 2019, INT IMMUNOPHARMACOL, V68, P204, DOI 10.1016/j.intimp.2018.12.043
   Wu X, 2018, J CELL PHYSIOL, V233, P9404, DOI 10.1002/jcp.26784
   Xavier RJ, 2007, NATURE, V448, P427, DOI 10.1038/nature06005
   Xu YT, 2022, INT IMMUNOPHARMACOL, V110, DOI 10.1016/j.intimp.2022.108925
   Yang ZB, 2021, PHARM BIOL, V59, P97, DOI 10.1080/13880209.2020.1867196
   Yarani R, 2022, FRONT IMMUNOL, V13, DOI 10.3389/fimmu.2022.865777
   Ye DM, 2011, GASTROENTEROLOGY, V141, P1323, DOI 10.1053/j.gastro.2011.07.005
   Yu Q, 2013, PLOS ONE, V8, DOI 10.1371/journal.pone.0073757
   Zeng JH, 2020, MOL NUTR FOOD RES, V64, DOI 10.1002/mnfr.202000452
   Zhang L, 2022, INT IMMUNOPHARMACOL, V110, DOI 10.1016/j.intimp.2022.109066
   Zhang MM, 2021, BIOCHEM PHARMACOL, V189, DOI 10.1016/j.bcp.2021.114432
   Zhang XY, 2018, DIGEST DIS SCI, V63, P3307, DOI 10.1007/s10620-018-5282-2
   Zhang YZ, 2014, WORLD J GASTROENTERO, V20, P91, DOI 10.3748/wjg.v20.i1.91
   Zhao XJ, 2020, INFLAMMATION, V43, P1862, DOI 10.1007/s10753-020-01259-0
   Zhao Y, 2016, J CROHNS COLITIS, V10, P703, DOI 10.1093/ecco-jcc/jjw010
   Zheng YX, 2017, FRONT IMMUNOL, V8, DOI 10.3389/fimmu.2017.00914
   Zuo T, 2018, FRONT MICROBIOL, V9, DOI 10.3389/fmicb.2018.02247
NR 150
TC 1
Z9 1
U1 1
U2 10
PU MDPI
PI BASEL
PA ST ALBAN-ANLAGE 66, CH-4052 BASEL, SWITZERLAND
EI 1422-0067
J9 INT J MOL SCI
JI Int. J. Mol. Sci.
PD FEB
PY 2023
VL 24
IS 3
AR 2233
DI 10.3390/ijms24032233
PG 22
WC Biochemistry & Molecular Biology; Chemistry, Multidisciplinary
WE Science Citation Index Expanded (SCI-EXPANDED)
SC Biochemistry & Molecular Biology; Chemistry
GA 8V8LV
UT WOS:000930879300001
PM 36768556
OA gold, Green Published
DA 2024-01-22
ER

PT J
AU Alhagamhmad, MH
   Day, AS
   Lemberg, DA
   Leach, ST
AF Alhagamhmad, Moftah H.
   Day, Andrew S.
   Lemberg, Daniel A.
   Leach, Steven T.
TI An update of the role of nutritional therapy in the management of
   Crohn's disease
SO JOURNAL OF GASTROENTEROLOGY
LA English
DT Review
DE Crohn's disease; Nutritional therapy; Exclusive enteral nutrition;
   Polymeric formula; Elemental formula
ID INFLAMMATORY-BOWEL-DISEASE; EXCLUSIVE ENTERAL NUTRITION; ELEMENTAL DIET;
   POLYMERIC DIET; INTESTINAL INFLAMMATION; BODY-COMPOSITION; GLUTAMINES
   PROTECTION; CYTOKINE PRODUCTION; CONTROLLED-TRIAL; CHILDREN
AB Crohn's disease is an increasingly global health concern. Currently without a cure, it significantly alters the quality of life of Crohn's disease sufferers and places a heavy financial burden on the community. Recent reports show that the rising prevalence of Crohn's disease is no longer confined to Western countries, with considerable increases seen particularly in Asia. Nutritional problems are often associated with Crohn's disease, most notably in the paediatric population, with underweight and stunting commonly seen at presentation. In addition, linear growth retardation and pubertal delay can also manifest in these younger patients. Therefore, exclusive enteral nutrition has been used as a therapeutic option to treat Crohn's disease, in part to address the nutritional complications of the disease. Exclusive enteral nutrition can improve nutrition as well as induce remission at a rate equivalent to corticosteroids. It is safe particularly with long-term use and can induce mucosal healing, considered the gold standard for therapy, at a rate superior to corticosteroids. Exclusive enteral nutrition has thus become the preferred therapeutic option in many centres for the treatment of paediatric Crohn's disease. This review discusses the role of exclusive enteral nutrition as a therapeutic option for the treatment of Crohn's disease, as well as the latest findings into its mechanisms of action.
C1 [Leach, Steven T.] Sydney Childrens Hosp, Westfield Res Labs, Sydney, NSW 2031, Australia.
   [Alhagamhmad, Moftah H.; Day, Andrew S.; Lemberg, Daniel A.; Leach, Steven T.] Univ New S Wales, Sch Womens & Childrens Hlth, Sydney, NSW, Australia.
   [Day, Andrew S.] Christchurch Hosp, Christchurch, New Zealand.
   [Lemberg, Daniel A.] Sydney Childrens Hosp, Dept Gastroenterol, Sydney, NSW, Australia.
C3 University of Sydney; NSW Health; Sydney Childrens Hospitals Network;
   University of New South Wales Sydney; Christchurch Hospital New Zealand;
   University of Sydney; NSW Health; Sydney Childrens Hospitals Network
RP Leach, ST (通讯作者)，Sydney Childrens Hosp, Westfield Res Labs, Level 2,Randwick High St, Sydney, NSW 2031, Australia.
EM s.leach@unsw.edu.au
OI Leach, Steven/0000-0001-9704-1666; Lemberg, Daniel/0000-0002-8583-0956
FU Libyan government
FX MHA is funded by the Libyan government and would like to acknowledge
   Libya for that support.
CR Afzal NA, 2004, ALIMENT PHARM THER, V20, P167, DOI 10.1111/j.1365-2036.2004.02002.x
   Allez M, 2009, ALIMENT PHARM THER, V31, P92, DOI 10.1111/j.1365-2036.2009.04130.x
   Arnott IDR, 2001, ALIMENT PHARM THERAP, V15, P1639, DOI 10.1046/j.1365-2036.2001.01092.x
   Asakura K, 2009, J GASTROENTEROL, V44, P659, DOI 10.1007/s00535-009-0057-3
   Ballinger AB, 2000, GUT, V46, P694, DOI 10.1136/gut.46.5.695
   Bamba T, 2003, EUR J GASTROEN HEPAT, V15, P151, DOI 10.1097/00042737-200302000-00008
   Bannerjee T, 2004, J PEDIATR GASTR NUTR, V38, P270, DOI 10.1097/00005176-200403000-00007
   BEATTIE RM, 1994, ALIMENT PHARM THERAP, V8, P609
   Beattie RM, 2005, JPEN-PARENTER ENTER, V29, pS151, DOI 10.1177/01486071050290S4S151
   Boelens PG, 2002, J NUTR, V132, P2580, DOI 10.1093/jn/132.9.2580
   Borrelli O, 2006, CLIN GASTROENTEROL H, V4, P744, DOI 10.1016/j.cgh.2006.03.010
   BREESE EJ, 1995, ALIMENT PHARM THERAP, V9, P547
   Buchanan E, 2009, ALIMENT PHARM THER, V30, P501, DOI 10.1111/j.1365-2036.2009.04067.x
   Canani RB, 2006, DIGEST LIVER DIS, V38, P381, DOI 10.1016/j.dld.2005.10.005
   Capristo E, 2000, EUR J GASTROEN HEPAT, V12, P5, DOI 10.1097/00042737-200012010-00003
   D'Haens G, 2004, INFLAMM BOWEL DIS, V10, P479, DOI 10.1097/00054725-200407000-00024
   Danese S, 2011, ALIMENT PHARM THER
   Day AS, 2008, ALIMENT PHARM THER, V27, P293, DOI 10.1111/j.1365-2036.2007.03578.x
   Day AS, 2006, J GASTROEN HEPATOL, V21, P1609, DOI 10.1111/j.1440-1746.2006.04294.x
   De Bie CI, 2011, ALIMENT PHARM THER
   de Jong NSH, 2007, DIGEST DIS SCI, V52, P2029, DOI 10.1007/s10620-006-9449-x
   DeBenedetti F, 1997, J CLIN INVEST, V99, P643, DOI 10.1172/JCI119207
   Dziechciarz P, 2007, ALIMENT PHARM THER, V26, P795, DOI 10.1111/j.1365-2036.2007.03431.x
   Economou M, 2008, INFLAMM BOWEL DIS, V14, P709, DOI 10.1002/ibd.20352
   El-Matary W, 2009, NUTR CLIN PRACT, V24, P91, DOI 10.1177/0884533608329660
   Esaki M, 2005, SCAND J GASTROENTERO, V40, P1431, DOI 10.1080/00365520510023729
   Esaki M, 2006, DIS COLON RECTUM, V49, pS68, DOI 10.1007/s10350-006-0692-1
   Escher JC, 2003, INFLAMM BOWEL DIS, V9, P34, DOI 10.1097/00054725-200301000-00006
   Fell JME, 2012, ARCH DIS CHILD, V97, P78, DOI 10.1136/adc.2010.195222
   Fell JME, 2000, ALIMENT PHARM THERAP, V14, P281
   Fillmann H, 2007, TOXICOLOGY, V236, P217, DOI 10.1016/j.tox.2007.04.012
   Fläring UB, 2003, CLIN SCI, V104, P275, DOI 10.1042/CS20020198
   Forbes A, 2011, JPEN-PARENTER ENTER, V35, P571, DOI 10.1177/0148607111413599
   Garrel D, 2003, CRIT CARE MED, V31, P2444, DOI 10.1097/01.CCM.0000084848.63691.1E
   Gassull MA, 2002, GUT, V51, P164, DOI 10.1136/gut.51.2.164
   Gearry RB, 2006, INFLAMM BOWEL DIS, V12, P936, DOI 10.1097/01.mib.0000231572.88806.b9
   Gerasimidis K, 2011, J HUM NUTR DIET, V24, P313, DOI 10.1111/j.1365-277X.2011.01171.x
   Goeters C, 2002, CRIT CARE MED, V30, P2032, DOI 10.1097/00003246-200209000-00013
   Goh J, 2003, ALIMENT PHARM THER, V17, P307, DOI 10.1046/j.1365-2036.2003.01482.x
   Goh KL, 2009, J DIGEST DIS, V10, P1, DOI 10.1111/j.1751-2980.2008.00355.x
   Gorard DA, 2003, EUR J GASTROEN HEPAT, V15, P115, DOI 10.1097/00042737-200302000-00002
   Goulet O., 2010, S AFR J CLIN NUTR, P23
   Gråfors JM, 2011, ACTA PAEDIATR, V100, P1018, DOI 10.1111/j.1651-2227.2011.02178.x
   GREENBERG GR, 1988, GUT, V29, P1309, DOI 10.1136/gut.29.10.1309
   Grogan JL, 2012, INFLAMM BOWEL DIS
   Hartman C, 2008, ISR MED ASSOC J, V10, P503
   Hartman C, 2009, WORLD J GASTROENTERO, V15, P2570, DOI 10.3748/wjg.15.2570
   Hébuterne X, 2009, GASTROEN CLIN BIOL, V33, pS235, DOI 10.1016/S0399-8320(09)73159-8
   Heuschkel R, 2004, J PEDIATR GASTR NUTR, V38, P239, DOI 10.1097/00005176-200403000-00002
   Heuschkel RB, 2000, J PEDIATR GASTR NUTR, V31, P8, DOI 10.1097/00005176-200007000-00005
   Heuschkel R, 2009, DIGEST DIS, V27, P297, DOI 10.1159/000228564
   Hiwatashi N, 1997, DIS COLON RECTUM, V40, pS48, DOI 10.1007/BF02062020
   Ikeuchi H, 2004, HEPATO-GASTROENTEROL, V51, P1050
   Lucendo AJ, 2009, WORLD J GASTROENTERO, V15, P2081, DOI 10.3748/wjg.15.2081
   Knight C, 2005, CLIN NUTR, V24, P775, DOI 10.1016/j.clnu.2005.03.005
   Lakatos PL, 2006, WORLD J GASTROENTERO, V12, P6102, DOI 10.3748/wjg.v12.i38.6102
   Leach ST, 2008, ALIMENT PHARM THER, V28, P724, DOI 10.1111/j.1365-2036.2008.03796.x
   Lecleire S, 2008, J NUTR, V138, P2481, DOI 10.3945/jn.108.099127
   Lee Kang Moon, 2008, Korean J Gastroenterol, V52, P1
   Levine A, 2003, J PEDIATR GASTR NUTR, V36, P464, DOI 10.1097/00005176-200304000-00008
   Li N, 2004, AM J PHYSIOL-GASTR L, V286, pG914, DOI 10.1152/ajpgi.00493.2003
   Lichtenstein Gary R, 2010, Gastroenterol Hepatol (N Y), V6, P99
   Lichtenstein GR, 2009, AM J GASTROENTEROL, V104, P465, DOI 10.1038/ajg.2008.168
   Lichtenstein GR, 2006, GASTROENTEROLOGY, V130, P940, DOI 10.1053/j.gastro.2006.01.048
   Lionetti P, 2005, JPEN-PARENTER ENTER, V29, pS173, DOI 10.1177/01486071050290S4S173
   Lochs H, 2006, CLIN NUTR, V25, P260, DOI 10.1016/j.clnu.2006.01.007
   MacRae VE, 2006, J ENDOCRINOL, V189, P319, DOI 10.1677/joe.1.06609
   Mañé J, 2009, J NUTR, V139, P603, DOI 10.3945/jn.108.101170
   Matsui T, 2005, J GASTROENTEROL, V40, P25, DOI 10.1007/BF02990575
   Meister D, 2002, DIGEST LIVER DIS, V34, P430, DOI 10.1016/S1590-8658(02)80041-X
   Molodecky NA, 2012, GASTROENTEROLOGY, V142, P46, DOI 10.1053/j.gastro.2011.10.001
   Moorthy D, 2008, NUTR REV, V66, P387, DOI 10.1111/j.1753-4887.2008.00048.x
   Morrison AL, 2006, AM J PHYSIOL-CELL PH, V290, pC1625, DOI 10.1152/ajpcell.00635.2005
   Moustou AE, 2009, J AM ACAD DERMATOL, V61, P486, DOI 10.1016/j.jaad.2008.10.060
   Newby EA, 2007, COCHRANE DB SYST REV, DOI [DOI 10.1002/14651858.CD003873.PUB2, 10.1002/14651858.CD003873.pub2]
   Nielsen OH, 2011, J INTERN MED
   OMORAIN C, 1980, BRIT MED J, V281, P1173, DOI 10.1136/bmj.281.6249.1173
   Ordás I, 2011, GUT, V60, P1754, DOI 10.1136/gutjnl-2011-300934
   Otley AR, 2010, EXPERT REV CLIN IMMU, V6, P667, DOI [10.1586/eci.10.37, 10.1586/ECI.10.37]
   Pariente B, 2011, AM J ROENTGENOL, V197, P42, DOI 10.2214/AJR.11.6632
   Parray FQ, 2011, SAUDI J GASTROENTERO, V17, P6, DOI 10.4103/1319-3767.74430
   Rajendran N, 2010, WORLD J GASTROENTERO, V16, P1442, DOI 10.3748/wjg.v16.i12.1442
   Rampton DS, 1999, BRIT MED J, V319, P1480, DOI 10.1136/bmj.319.7223.1480
   ROYALL D, 1995, JPEN-PARENTER ENTER, V19, P95, DOI 10.1177/014860719501900295
   Rubio A, 2011, ALIMENT PHARM THER
   Ruemmele FM, 2000, J PEDIATR-US, V136, P285, DOI 10.1067/mpd.2000.104537
   Rutgeerts P, 2006, ALIMENT PHARM THER, V23, P451, DOI 10.1111/j.1365-2036.2006.02786.x
   RUTGEERTS P, 1994, NEW ENGL J MED, V331, P842, DOI 10.1056/NEJM199409293311304
   RUUSKA T, 1994, J PEDIATR GASTR NUTR, V19, P175, DOI 10.1097/00005176-199408000-00006
   Sakurai T, 2002, JPEN-PARENTER ENTER, V26, P98, DOI 10.1177/014860710202600298
   SANDERSON IR, 1987, ARCH DIS CHILD, V62, P123, DOI 10.1136/adc.62.2.123
   Sartor RB, 2007, J CLIN GASTROENTEROL, V41, pS37, DOI 10.1097/MCG.0b013e31802db364
   Savage MO, 1999, ACTA PAEDIATR, V88, P89, DOI 10.1111/j.1651-2227.1999.tb14360.x
   Sawczenko A, 2003, ARCH DIS CHILD, V88, P995, DOI 10.1136/adc.88.11.995
   Scholz D, 2011, CURR PROB PEDIATR AD, V41, P248, DOI 10.1016/j.cppeds.2011.04.005
   Scribano ML, 2002, ALIMENT PHARM THERAP, V16, P35, DOI 10.1046/j.1365-2036.16.s4.16.x
   Seidman E, 1997, INFLAMM BOWEL DIS, V3, P49, DOI 10.1002/ibd.3780030109
   SEIDMAN E, 1993, GASTROENTEROLOGY, V104, pA778
   SEIDMAN E G, 1991, Gastroenterology, V100, pA250
   SEIDMAN EG, 1989, GASTROENTEROL CLIN N, V18, P129
   Shamir R, 2007, INFLAMM BOWEL DIS, V13, P620, DOI 10.1002/ibd.20115
   Shamir R, 2009, J PEDIATR GASTR NUTR, V48, pS86, DOI 10.1097/MPG.0b013e3181a15ca0
   Shoda R, 1996, AM J CLIN NUTR, V63, P741, DOI 10.1093/ajcn/63.5.741
   Singleton KD, 2007, AM J PHYSIOL-REG I, V292, pR1839, DOI 10.1152/ajpregu.00755.2006
   Smith PA, 2008, WORLD J GASTROENTERO, V14, P4420, DOI 10.3748/wjg.14.4420
   Stewart M, 2011, J PEDIATR GASTR NUTR, V52, P38, DOI 10.1097/MPG.0b013e3181e2c724
   Street ME, 2004, HORM RES, V61, P159, DOI 10.1159/000075699
   Takagi S, 2006, ALIMENT PHARM THERAP, V24, P1333, DOI 10.1111/j.1365-2036.2006.03120.x
   ten Hove T, 2002, GUT, V50, P206, DOI 10.1136/gut.50.2.206
   THOMAS AG, 1993, J PEDIATR GASTR NUTR, V17, P75, DOI 10.1097/00005176-199307000-00011
   Tibble JA, 2000, GASTROENTEROLOGY, V119, P15, DOI 10.1053/gast.2000.8523
   Verma S, 2000, AM J GASTROENTEROL, V95, P735, DOI 10.1111/j.1572-0241.2000.01527.x
   VOITK AJ, 1973, ARCH SURG-CHICAGO, V107, P329
   Whitten KE, 2012, J DIGEST DIS, V13, P107, DOI 10.1111/j.1751-2980.2011.00558.x
   Wilson J, 2010, INFLAMM BOWEL DIS, V16, P1550, DOI 10.1002/ibd.21209
   Wischmeyer PE, 2001, CRIT CARE MED, V29, P2075, DOI 10.1097/00003246-200111000-00006
   Wiskin AE, 2007, NUTR CLIN PRACT, V22, P214, DOI 10.1177/0115426507022002214
   Wiskin AE, 2011, CLIN NUTR, V30, P112, DOI 10.1016/j.clnu.2010.07.014
   Wong SC, 2010, CLIN ENDOCRINOL, V73, P220, DOI 10.1111/j.1365-2265.2010.03799.x
   Yamamoto T, 2007, ALIMENT PHARM THER, V25, P67, DOI 10.1111/j.1365-2036.2006.03158.x
   Yamamoto T, 2005, INFLAMM BOWEL DIS, V11, P580, DOI 10.1097/01.MIB.0000161307.58327.96
   Yamamoto T, 2009, ALIMENT PHARM THER, V30, P99, DOI 10.1111/j.1365-2036.2009.04035.x
   Yamamoto T, 2007, INFLAMM BOWEL DIS, V13, P1493, DOI 10.1002/ibd.20238
   Yamamoto T, 2010, EUR J GASTROEN HEPAT, V22, P1, DOI 10.1097/MEG.0b013e32832c788c
   Zachos M, 2007, COCHRANE DB SYST REV, V24
NR 125
TC 28
Z9 30
U1 1
U2 38
PU SPRINGER JAPAN KK
PI TOKYO
PA CHIYODA FIRST BLDG EAST, 3-8-1 NISHI-KANDA, CHIYODA-KU, TOKYO, 101-0065,
   JAPAN
SN 0944-1174
EI 1435-5922
J9 J GASTROENTEROL
JI J. Gastroenterol.
PD AUG
PY 2012
VL 47
IS 8
BP 872
EP 882
DI 10.1007/s00535-012-0617-9
PG 11
WC Gastroenterology & Hepatology
WE Science Citation Index Expanded (SCI-EXPANDED)
SC Gastroenterology & Hepatology
GA 992HF
UT WOS:000307765500003
PM 22699323
DA 2024-01-22
ER

PT J
AU Pai, RK
   Jairath, V
AF Pai, Rish K.
   Jairath, Vipul
TI What is the role of histopathology in the evaluation of disease activity
   in Crohn's disease?
SO BEST PRACTICE & RESEARCH CLINICAL GASTROENTEROLOGY
LA English
DT Article
DE Crohn's disease; Mucosal healing; Histologic remission; Disease activity
ID INFLAMMATORY-BOWEL-DISEASE; POSTOPERATIVE ENDOSCOPIC RECURRENCE;
   ULCERATIVE-COLITIS; CLINICAL REMISSION; HISTOLOGICAL REMISSION; FECAL
   CALPROTECTIN; INFLIXIMAB TREATMENT; SUBMUCOSAL PLEXITIS; SURGICAL
   RECURRENCE; MYENTERIC PLEXITIS
AB Assessment of disease activity is essential for developing and determining appropriate therapy in patients with Crohn's disease. Currently, clinical and endoscopic treatment targets have been proposed, whereas histologic assessment of disease activity is not recommended in expert guidelines. Histologic assessment of disease activity has emerged as an important tool in ulcerative colitis as persistent histological inflammation is associated with clinical relapse, corticosteroid use, hospitalisation, and development of dysplasia. Similar data for Crohn's disease is limited but emerging literature suggests that histologic evaluation of disease activity may have value. This review summarizes the recent literature regarding histologic evaluation of disease activity in Crohn's disease. Correlation between histologic, endoscopic, and other markers of disease activity are discussed. Histologic scoring systems in Crohn's disease are described and practical guidance is provided to gastroenterologists and pathologists on how to report and interpret histologic data. (C) 2019 Elsevier Ltd. All rights reserved.
C1 [Pai, Rish K.] Mayo Clin Arizona, Dept Pathol & Lab Med, Scottsdale, AZ 85259 USA.
   [Jairath, Vipul] Univ Western Ontario, Dept Epidemiol & Biostat, London, ON, Canada.
   [Jairath, Vipul] Univ Western Ontario, Dept Med, London, ON, Canada.
C3 Mayo Clinic; Mayo Clinic Phoenix; Western University (University of
   Western Ontario); Western University (University of Western Ontario)
RP Pai, RK (通讯作者)，Mayo Clin Arizona, Dept Pathol & Lab Med, Scottsdale, AZ 85259 USA.
EM pai.rish@mayo.edu
RI Jairath, Vipul/GLS-6449-2022
CR Agnholt J, 2003, ALIMENT PHARM THER, V17, P703, DOI 10.1046/j.1365-2036.2003.01487.x
   Anseline PF, 1997, BRIT J SURG, V84, P78
   Baars JE, 2012, INFLAMM BOWEL DIS, V18, P1634, DOI 10.1002/ibd.21925
   Baert F, 2010, GASTROENTEROLOGY, V138, P463, DOI 10.1053/j.gastro.2009.09.056
   Bessissow T, 2012, AM J GASTROENTEROL, V107, P1684, DOI 10.1038/ajg.2012.301
   Bitton A, 2001, GASTROENTEROLOGY, V120, P13, DOI 10.1053/gast.2001.20912
   Brennan GT, 2017, J CLIN GASTROENTEROL, V51, P43, DOI 10.1097/MCG.0000000000000507
   Bressenot A, 2015, INFLAMM BOWEL DIS, V21, P468, DOI 10.1097/MIB.0000000000000224
   Bressenot A, 2013, INFLAMM BOWEL DIS, V19, P1654, DOI 10.1097/MIB.0b013e318281f336
   Bryant RV, 2014, J CROHNS COLITIS, V8, P1582, DOI 10.1016/j.crohns.2014.08.011
   Bryant RV, 2016, GUT, V65, P408, DOI 10.1136/gutjnl-2015-309598
   Calafat M, 2017, DIGEST LIVER DIS, V49, P1327, DOI 10.1016/j.dld.2017.08.041
   Christensen B, 2017, CLIN GASTROENTEROL H, V15, P1557, DOI 10.1016/j.cgh.2017.02.016
   Colombel JF, 2011, GASTROENTEROLOGY, V141, P1194, DOI 10.1053/j.gastro.2011.06.054
   Conner JR, 2017, HISTOPATHOLOGY, V71, P177, DOI 10.1111/his.13228
   D'Haens GR, 1998, GASTROENTEROLOGY, V114, P262, DOI 10.1016/S0016-5085(98)70476-7
   Denoya P, 2011, COLORECTAL DIS, V13, P1142, DOI 10.1111/j.1463-1318.2010.02421.x
   Fazio VW, 1996, ANN SURG, V224, P563, DOI 10.1097/00000658-199610000-00014
   Ferrante M, 2006, GASTROENTEROLOGY, V130, P1595, DOI 10.1053/j.gastro.2006.02.025
   Geboes K, 2005, CURR MED RES OPIN, V21, P1741, DOI 10.1185/030079905X65457
   Gupta RB, 2007, GASTROENTEROLOGY, V133, P1099, DOI 10.1053/j.gastro.2007.08.001
   Ideström M, 2014, SCAND J GASTROENTERO, V49, P950, DOI 10.3109/00365521.2014.920911
   Jairath V, 2019, GUT, V68, P1162, DOI 10.1136/gutjnl-2018-316702
   Johnson CM, 2018, CLIN GASTROENTEROL H, V16, P900, DOI 10.1016/j.cgh.2017.12.034
   Juncadella A, 2018, DIGEST DIS SCI, V63, P3067, DOI 10.1007/s10620-018-5202-5
   Korelitz BI, 2014, WORLD J GASTROENTERO, V20, P4980, DOI 10.3748/wjg.v20.i17.4980
   KOTANAGI H, 1991, DIS COLON RECTUM, V34, P909, DOI 10.1007/BF02049707
   Lemmens B, 2017, J CROHNS COLITIS, V11, P212, DOI 10.1093/ecco-jcc/jjw135
   Ma C, 2018, CLIN GASTROENTEROL H, V16, P1407, DOI 10.1016/j.cgh.2018.02.051
   Mantzaris GJ, 2009, INFLAMM BOWEL DIS, V15, P375, DOI 10.1002/ibd.20777
   Marchal-Bressenot A, 2017, GUT, V66, P43, DOI 10.1136/gutjnl-2015-310187
   Misteli H, 2015, COLORECTAL DIS, V17, P304, DOI 10.1111/codi.12896
   Molander P, 2013, J CROHNS COLITIS, V7, P730, DOI 10.1016/j.crohns.2012.10.018
   Mosli MH, 2017, GUT, V66, P50, DOI 10.1136/gutjnl-2015-310393
   Mosli MH, 2015, GUT, V64, P1765, DOI 10.1136/gutjnl-2014-307536
   Naini BV, 2012, HUM PATHOL, V43, P2187, DOI 10.1016/j.humpath.2012.03.008
   Narang V, 2018, INTEST RES, V16, P55, DOI 10.5217/ir.2018.16.1.55
   Neurath MF, 2012, GUT, V61, P1619, DOI 10.1136/gutjnl-2012-302830
   Novak G, 2017, COCHRANE DATAVASE SY, V7, DOI DOI 10.1002/14651858.CD012351.PUB2
   Pai RK, 2018, GASTROINTEST ENDOSC, V88, P887, DOI 10.1016/j.gie.2018.08.018
   Pai RK, 2018, VIRCHOWS ARCH, V472, P99, DOI 10.1007/s00428-017-2156-5
   Papamichael K, 2018, INFLAMM BOWEL DIS, V24, P2266, DOI 10.1093/ibd/izy132
   Pariente B, 2011, INFLAMM BOWEL DIS, V17, P1415, DOI 10.1002/ibd.21506
   Park S, 2016, AM J GASTROENTEROL, V111, P1692, DOI 10.1038/ajg.2016.418
   Peyrin-Biroulet L, 2015, AM J GASTROENTEROL, V110, P1324, DOI 10.1038/ajg.2015.233
   Pous-Serrano S, 2017, J SURG RES, V213, P290, DOI 10.1016/j.jss.2017.02.064
   Rahier JF, 2013, INFLAMM BOWEL DIS, V19, P2084, DOI 10.1097/MIB.0b013e3182971cec
   Reinisch W, 2017, J CROHNS COLITIS, V11, P425, DOI 10.1093/ecco-jcc/jjw178
   RILEY SA, 1991, GUT, V32, P174, DOI 10.1136/gut.32.2.174
   Rubin DT, 2013, CLIN GASTROENTEROL H, V11, P1601, DOI 10.1016/j.cgh.2013.06.023
   Rutgeerts P, 2006, GASTROINTEST ENDOSC, V63, P433, DOI 10.1016/j.gie.2005.08.011
   Santha SL, 2017, INFLAMM BOWEL DIS, V23, P447, DOI 10.1097/MIB.0000000000001176
   Silva J, 2018, VIRCHOWS ARCH, V473, P313, DOI 10.1007/s00428-018-2405-2
   Sipponen T, 2008, ALIMENT PHARM THER, V28, P1221, DOI 10.1111/j.1365-2036.2008.03835.x
   Sokol H, 2009, GUT, V58, P1218, DOI 10.1136/gut.2009.177782
   Tontini GE, 2018, GASTROINTEST ENDOSC, V87, P1505, DOI 10.1016/j.gie.2017.10.033
   Torres J, 2017, LANCET, V389, P1741, DOI 10.1016/S0140-6736(16)31711-1
   Turner KO, 2017, AM J SURG PATHOL, V41, P225, DOI 10.1097/PAS.0000000000000760
   VanDussen KL, 2014, GASTROENTEROLOGY, V146, P200, DOI 10.1053/j.gastro.2013.09.048
   Vermeire S, 2017, LANCET, V389, P266, DOI 10.1016/S0140-6736(16)32537-5
   Walsh AJ, 2016, NAT REV GASTRO HEPAT, V13, P567, DOI 10.1038/nrgastro.2016.128
   WARD M, 1977, J CLIN PATHOL, V30, P126, DOI 10.1136/jcp.30.2.126
   WOLFF BG, 1983, DIS COLON RECTUM, V26, P239, DOI 10.1007/BF02562486
   WOLFSON DM, 1982, GASTROENTEROLOGY, V83, P405
   Yarur AJ, 2016, INFLAMM BOWEL DIS, V22, P409, DOI 10.1097/MIB.0000000000000689
   Zenlea T, 2016, AM J GASTROENTEROL, V111, P685, DOI 10.1038/ajg.2016.50
   Zittan E, 2016, INFLAMM BOWEL DIS, V22, P623, DOI 10.1097/MIB.0000000000000652
NR 67
TC 10
Z9 11
U1 0
U2 5
PU ELSEVIER SCI LTD
PI OXFORD
PA THE BOULEVARD, LANGFORD LANE, KIDLINGTON, OXFORD OX5 1GB, OXON, ENGLAND
SN 1521-6918
EI 1532-1916
J9 BEST PRACT RES CL GA
JI Best Pract. Res. Clin. Gastroenterol.
PD FEB-APR
PY 2019
VL 38-39
AR 101601
DI 10.1016/j.bpg.2019.02.003
PG 8
WC Gastroenterology & Hepatology
WE Science Citation Index Expanded (SCI-EXPANDED)
SC Gastroenterology & Hepatology
GA IN9SI
UT WOS:000479018300006
PM 31327406
DA 2024-01-22
ER

PT J
AU Plamondon, S
   Ng, SC
   Kamm, MA
AF Plamondon, S.
   Ng, S. C.
   Kamm, M. A.
TI Thalidomide in luminal and fistulizing Crohn's disease resistant to
   standard therapies
SO ALIMENTARY PHARMACOLOGY & THERAPEUTICS
LA English
DT Article
ID TUMOR-NECROSIS-FACTOR; LOW-DOSE THALIDOMIDE; OPEN-LABEL; MAINTENANCE
   THERAPY; INFLIXIMAB; EXPERIENCE; TRIAL; ALPHA
AB Background Thalidomide has been shown to be an effective treatment in Crohn's disease.
   Aim To assess the efficacy and tolerability of thalidomide in refractory Crohn's disease patients. Methods Twenty-five patients were treated. Retrospective 'estimated' Crohn's Disease Activity Indices were assessed at baseline and at the end of follow-up. Clinical response was defined as symptomatic improvement and a reduction in the 'estimated' Crohn's Disease Activity Index of > 100 points, >= 50% reduction in draining fistulas or clinical improvement in perianal ulcers. Clinical remission was defined as symptom resolution and an 'estimated' Crohn's Disease Activity Index < 150, complete fistula closure or complete ulcer healing.
   Results Six of eight patients treated for luminal disease responded to thalidomide at a median follow-up of 12 months (three clinical responses, three clinical remissions). The median reduction in 'estimated' Crohn's Disease Activity Index was 212 points (P = 0.005). Nine of 11 patients with active fistulizing disease responded to thalidomide (six responses; three remissions). The four patients treated for both luminal and fistulizing disease had fistula response. Three of them had a response in luminal disease activity. One of two patients with ulcerating perianal disease responded. Twelve patients discontinued treatment because of adverse effects (three sedation; two abdominal pain; one leucopoenia; six neuropathy).
   Conclusion Thalidomide is an effective short- to medium-term treatment in selected patients with refractory luminal and fistulizing Crohn's disease. Its long-term use is limited by toxicity.
C1 St Marks Hosp, Harrow HA1 3UJ, Middx, England.
C3 Imperial College London
RP Kamm, MA (通讯作者)，St Marks Hosp, Watford Rd, Harrow HA1 3UJ, Middx, England.
EM kamm@ic.ac.uk
RI Ng, Siew Chien/N-4733-2015
OI Ng, Siew Chien/0000-0002-6850-4454
CR Bauditz J, 2002, GUT, V50, P196, DOI 10.1136/gut.50.2.196
   Bernell O, 2000, ANN SURG, V231, P38, DOI 10.1097/00000658-200001000-00006
   Bousvaros A, 2001, DRUGS, V61, P777, DOI 10.2165/00003495-200161060-00006
   CLAUSS M, 1992, TUMOR NECROSIS FACTO, P49
   Duong DJ, 1999, ARCH DERMATOL, V135, P1079, DOI 10.1001/archderm.135.9.1079
   Ehrenpreis ED, 1999, GASTROENTEROLOGY, V117, P1271, DOI 10.1016/S0016-5085(99)70276-3
   Gotlib J, 2003, BLOOD, V102, p425A
   GUNZLER V, 1992, DRUG SAFETY, V7, P116
   Hanauer SB, 2002, LANCET, V359, P1541, DOI 10.1016/S0140-6736(02)08512-4
   JORIZZO JL, 1986, ARCH INTERN MED, V146, P878, DOI 10.1001/archinte.146.5.878
   KEIFER JA, 2001, J BIOL CHEM, V10, P10
   Korzenik JR, 2004, GASTROENTEROL CLIN N, V33, P285, DOI 10.1016/j.gtc.2004.02.009
   LAGUENY A, 1986, MUSCLE NERVE, V9, P837, DOI 10.1002/mus.880090907
   MICHELASSI F, 1991, ANN SURG, V214, P230, DOI 10.1097/00000658-199109000-00006
   Muller GW, 1999, BIOORG MED CHEM LETT, V9, P1625, DOI 10.1016/S0960-894X(99)00250-4
   MULLIN JM, 1990, CANCER RES, V50, P2172
   Present DH, 1999, NEW ENGL J MED, V340, P1398, DOI 10.1056/NEJM199905063401804
   RAMPART M, 1989, J EXP MED, V169, P2227, DOI 10.1084/jem.169.6.2227
   Richardson PG, 2002, BLOOD, V100, P3063, DOI 10.1182/blood-2002-03-0996
   Rousseau L, 1998, ARCH DERMATOL, V134, P1045, DOI 10.1001/archderm.134.8.1045
   Sabate JM, 2002, ALIMENT PHARM THER, V16, P1117, DOI 10.1046/j.1365-2036.2002.01273.x
   Sands BE, 2004, NEW ENGL J MED, V350, P876, DOI 10.1056/NEJMoa030815
   Sartor RB, 2004, KIRSNERS INFLAMMATOR
   Sison B, 2004, J CLIN ONCOL, V22, p431S
   Teo SK, 2005, AAPS J, V7, pE14, DOI 10.1208/aapsj070103
   Tseng S, 1996, J AM ACAD DERMATOL, V35, P969, DOI 10.1016/S0190-9622(96)90122-X
   Vasiliauskas EA, 1999, GASTROENTEROLOGY, V117, P1278, DOI 10.1016/S0016-5085(99)70277-5
   Wettstein AR, 1997, LANCET, V350, P1445, DOI 10.1016/S0140-6736(05)64206-7
   WULFF CH, 1985, BRIT J DERMATOL, V112, P475, DOI 10.1111/j.1365-2133.1985.tb02323.x
NR 29
TC 60
Z9 66
U1 0
U2 10
PU WILEY
PI HOBOKEN
PA 111 RIVER ST, HOBOKEN 07030-5774, NJ USA
SN 0269-2813
EI 1365-2036
J9 ALIMENT PHARM THER
JI Aliment. Pharmacol. Ther.
PD MAR 1
PY 2007
VL 25
IS 5
BP 557
EP 567
DI 10.1111/j.1365-2036.2006.03239.x
PG 11
WC Gastroenterology & Hepatology; Pharmacology & Pharmacy
WE Science Citation Index Expanded (SCI-EXPANDED)
SC Gastroenterology & Hepatology; Pharmacology & Pharmacy
GA 136MC
UT WOS:000244226600003
PM 17305756
OA Bronze
DA 2024-01-22
ER

PT J
AU de Carvalho, ACA
   de Souza, GA
   de Marqui, SV
   Guiguer, ÉL
   Araújo, AC
   Rubira, CJ
   Goulart, RD
   Flato, UAP
   Bueno, PCD
   Buchaim, RL
   Barbalho, SM
AF Alves de Carvalho, Antonelly Cassio
   de Souza, Gabriela Achete
   de Marqui, Samylla Vaz
   Guiguer, Elen Landgraf
   Araujo, Adriano Cressoni
   Rubira, Claudio Jose
   Goulart, Ricardo de Alvares
   Prync Flato, Uri Adrian
   dos Santos Bueno, Patricia Cincotto
   Buchaim, Rogerio Leone
   Barbalho, Sandra M.
TI Cannabis and Canabidinoids on the Inflammatory Bowel Diseases: Going
   Beyond Misuse
SO INTERNATIONAL JOURNAL OF MOLECULAR SCIENCES
LA English
DT Review
DE inflammatory bowel disease; ulcerative colitis; Crohn's disease;
   cannabis; cannabidiol
ID CROHNS-DISEASE; PALMITOYLETHANOLAMIDE; MARIJUANA; ACID
AB Inflammatory bowel diseases (IBD) are characterized by a chronic and recurrent gastrointestinal condition, including mainly ulcerative colitis (UC) and Crohn's disease (CD). Cannabis sativa (CS) is widely used for medicinal, recreational, and religious purposes. The most studied compound of CS is tetrahydrocannabinol (THC) and cannabidiol (CBD). Besides many relevant therapeutic roles such as anti-inflammatory and antioxidant properties, there is still much controversy about the consumption of this plant since the misuse can lead to serious health problems. Because of these reasons, the aim of this review is to investigate the effects of CS on the treatment of UC and CD. The literature search was performed in PubMed/Medline, PMC, EMBASE, and Cochrane databases. The use of CS leads to the improvement of UC and CD scores and quality of life. The medical use of CS is on the rise. Although the literature shows relevant antioxidant and anti-inflammatory effects that could improve UC and CD scores, it is still not possible to establish a treatment criterion since the studies have no standardization regarding the variety and part of the plant that is used, route of administration and doses. Therefore, we suggest caution in the use of CS in the therapeutic approach of IBD until clinical trials with standardization and a relevant number of patients are performed.
C1 [Alves de Carvalho, Antonelly Cassio; Guiguer, Elen Landgraf; Araujo, Adriano Cressoni; Goulart, Ricardo de Alvares; Prync Flato, Uri Adrian; Buchaim, Rogerio Leone; Barbalho, Sandra M.] Univ Marilia UNIMAR, Postgrad Program Struct & Funct Interact Rehabila, Ave Hygino Muzzy Filho 1001, BR-17525902 Marilia, SP, Brazil.
   [de Souza, Gabriela Achete; de Marqui, Samylla Vaz; Guiguer, Elen Landgraf; Araujo, Adriano Cressoni; Rubira, Claudio Jose; Prync Flato, Uri Adrian; dos Santos Bueno, Patricia Cincotto; Barbalho, Sandra M.] Univ Marilia UNIMAR, Sch Med, Ave Higino Muzzi Filho 1001, BR-17525902 Marilia, SP, Brazil.
   [Guiguer, Elen Landgraf; Barbalho, Sandra M.] Fac Food Technol Marilia, Dept Biochem & Nutr, BR-17525902 Marilia, SP, Brazil.
   [dos Santos Bueno, Patricia Cincotto] Univ Marilia UNIMAR, Sch Vet Med, Dept Anim Sci, Ave Higino Muzzi Filho 1001, BR-17525902 Marilia, SP, Brazil.
   [Buchaim, Rogerio Leone] Univ Sao Paulo FOB USP, Dept Biol Sci, Bauru Sch Dent, Alameda Doutor Octivio Pinheiro Brisolla 9-75, BR-17040 Bauru, SP, Brazil.
C3 Universidade de Marilia; Universidade de Marilia; Universidade de
   Marilia
RP Barbalho, SM (通讯作者)，Univ Marilia UNIMAR, Postgrad Program Struct & Funct Interact Rehabila, Ave Hygino Muzzy Filho 1001, BR-17525902 Marilia, SP, Brazil.; Barbalho, SM (通讯作者)，Univ Marilia UNIMAR, Sch Med, Ave Higino Muzzi Filho 1001, BR-17525902 Marilia, SP, Brazil.; Barbalho, SM (通讯作者)，Fac Food Technol Marilia, Dept Biochem & Nutr, BR-17525902 Marilia, SP, Brazil.
EM drantonelycarvalho@hotmail.com; gabriela.achete@outlook.com;
   Samyllavaz@outlook.com; elguiguer@gmail.com;
   adrianocressoniaraujo@yahoo.com.br; claudio.rubira@gmail.com;
   ricardogoulartmed@hotmail.com; uriflato@gmail.com; pcincotto@gmail.com;
   rogerio@fob.usp.br; smbarbalho@gmail.com
RI Buchaim, Rogerio/AAO-9206-2020; Buchaim, Daniela Vieira/AAO-6013-2020;
   Cressoni Araujo, Adriano/AAN-1823-2020; barbalho, sandra/Z-3515-2019;
   Landgraf Guiguer, Elen/AAN-1883-2020; Buchaim, Rogerio
   Leone/D-1666-2012; dos Santos Bueno, Patricia Cincotto/T-5055-2019;
   Flato, Uri/AAY-3595-2020; Buchaim, Rogerio Leone/GQA-8890-2022
OI Buchaim, Daniela Vieira/0000-0002-9914-1262; Cressoni Araujo,
   Adriano/0000-0002-5716-2444; barbalho, sandra/0000-0002-5035-876X;
   Landgraf Guiguer, Elen/0000-0002-9930-9694; Buchaim, Rogerio
   Leone/0000-0002-5881-2218; dos Santos Bueno, Patricia
   Cincotto/0000-0002-8964-9687; Buchaim, Rogerio
   Leone/0000-0002-5881-2218; RUBIRA, CLAUDIO/0000-0003-2753-7281; Achete
   de Souza, Gabriela/0000-0002-5612-3486; Prync Flato, Uri
   Adrian/0000-0002-8381-8830
CR Ambrose T, 2019, J CROHNS COLITIS, V13, P525, DOI 10.1093/ecco-jcc/jjy185
   Andersen AM, 2020, GENES-BASEL, V11, DOI 10.3390/genes11020149
   Andreou NP, 2020, ANN GASTROENTEROL, V33, P125, DOI 10.20524/aog.2020.0457
   Arboleda MF, 2020, SUPPORT CARE CANCER, V28, P2999, DOI 10.1007/s00520-020-05403-2
   Astó E, 2019, NUTRIENTS, V11, DOI 10.3390/nu11020293
   Atalay S, 2020, ANTIOXIDANTS-BASEL, V9, DOI 10.3390/antiox9010021
   Ben-Shabat S, 1998, EUR J PHARMACOL, V353, P23, DOI 10.1016/S0014-2999(98)00392-6
   Bergamaschi MM, 2011, CURR DRUG SAF, V6, P237, DOI 10.2174/157488611798280924
   Capasso R, 2014, BRIT J PHARMACOL, V171, P4026, DOI 10.1111/bph.12759
   Cassano T, 2020, FRONT PHARMACOL, V11, DOI 10.3389/fphar.2020.00124
   Cheifetz AS, 2017, GASTROENTEROLOGY, V152, P415, DOI 10.1053/j.gastro.2016.10.004
   Couch DG, 2017, CLIN SCI, V131, P2611, DOI 10.1042/CS20171288
   Downer EJ, 2020, ACS CHEM NEUROSCI, V11, P659, DOI 10.1021/acschemneuro.0c00075
   ElSohly MA, 2017, PROG CHEM ORG NAT PR, V103, P1, DOI 10.1007/978-3-319-45541-9_1
   Fichna J, 2014, PLOS ONE, V9, DOI 10.1371/journal.pone.0109115
   Gentili M, 2019, PHARMACOL RES, V141, P21, DOI 10.1016/j.phrs.2018.12.005
   Grof CPL, 2018, BRIT J CLIN PHARMACO, V84, P2463, DOI 10.1111/bcp.13618
   Hansen TM, 2020, INFLAMM BOWEL DIS, V26, P1401, DOI 10.1093/ibd/izz272
   Irving PM, 2018, INFLAMM BOWEL DIS, V24, P714, DOI 10.1093/ibd/izy002
   Jamal N, 2019, EUR J ANAESTH, V36, P705, DOI 10.1097/EJA.0000000000001044
   Jangi S, 2020, INFLAMM BOWEL DIS, V26, P1933, DOI 10.1093/ibd/izaa029
   Johal H, 2020, CLIN MED INSIGHTS-AR, V13, DOI 10.1177/1179544120906461
   Kafil TS, 2020, INFLAMM BOWEL DIS, V26, P502, DOI 10.1093/ibd/izz233
   Kerlin AM, 2018, DIGEST DIS SCI, V63, P1600, DOI 10.1007/s10620-018-5040-5
   Kienzl M, 2020, CLIN TRANSL GASTROEN, V11, DOI 10.14309/ctg.0000000000000120
   Kim TE, 2020, NEUROSURGERY, V87, P166, DOI 10.1093/neuros/nyz573
   Lachenmeier Dirk W, 2019, F1000Res, V8, P1394, DOI [10.12688/f1000research.19931.3, 10.12688/f1000research.19931.2]
   Lahat A, 2012, DIGESTION, V85, P1, DOI 10.1159/000332079
   Li H, 2020, EUR J MED CHEM, V192, DOI 10.1016/j.ejmech.2020.112163
   Li XY, 2020, FRONT GENET, V10, DOI 10.3389/fgene.2019.01401
   MAAYAH Z, 2020, INFLAMM RES 0401, DOI DOI 10.1016/j.bbadis.2020.165771
   Mak JWY, 2020, SCAND J GASTROENTERO, V55, P279, DOI 10.1080/00365521.2020.1731760
   Mandelbaum DE, 2017, PEDIATR NEUROL, V66, P12, DOI 10.1016/j.pediatrneurol.2016.09.004
   Markovic BS, 2018, STEM CELL REV REP, V14, P153, DOI 10.1007/s12015-017-9789-2
   Maroon Joseph, 2018, Surg Neurol Int, V9, P91, DOI 10.4103/sni.sni_45_18
   Marton LT, 2019, INT J MOL SCI, V20, DOI 10.3390/ijms20194851
   Massa F, 2004, J CLIN INVEST, V113, P1202, DOI 10.1172/JCI200419465
   Mazieiro R, 2018, J MED FOOD, V21, P1077, DOI 10.1089/jmf.2017.0146
   Mbachi C, 2019, MEDICINE, V98, DOI 10.1097/MD.0000000000016551
   Meccariello R, 2020, INT J MOL SCI, V21, DOI 10.3390/ijms21031113
   Moher D, 2009, PLOS MED, V6, DOI [10.1371/journal.pmed.1000097, 10.1016/j.ijsu.2010.07.299, 10.1136/bmj.i4086, 10.1016/j.ijsu.2010.02.007, 10.1136/bmj.b2535, 10.1186/2046-4053-4-1, 10.1136/bmj.b2700]
   Naftali T, 2020, RAMBAM MAIMONIDES ME, V11, DOI 10.5041/RMMJ.10390
   Naftali T, 2019, ISR MED ASSOC J, V21, P756
   Naftali T, 2017, DIGEST DIS SCI, V62, P1615, DOI 10.1007/s10620-017-4540-z
   Naftali T, 2013, CLIN GASTROENTEROL H, V11, P1276, DOI 10.1016/j.cgh.2013.04.034
   Naftali T, 2011, ISR MED ASSOC J, V13, P455
   Nallathambi R, 2017, CANNABIS CANNABINOID, V2, P167, DOI 10.1089/can.2017.0027
   Olivera P, 2019, DIGEST LIVER DIS, V51, P327, DOI 10.1016/j.dld.2018.11.002
   Millán-Guerrero RO, 2019, GAC MED MEX, V155, P508, DOI 10.24875/GMM.19004881
   Papamichael K, 2020, GUT, V69, P1165, DOI 10.1136/gutjnl-2020-320677
   Paunescu H, 2020, AM J THER, V27, pE249, DOI 10.1097/MJT.0000000000001120
   Pellino G, 2020, TECH COLOPROCTOL, V24, P397, DOI 10.1007/s10151-020-02175-z
   Perisetti A, 2020, ANN GASTROENTEROL, V33, P134, DOI 10.20524/aog.2020.0452
   Picardo S, 2019, THER ADV GASTROENTER, V12, DOI 10.1177/1756284819870977
   Quezada Sandra M, 2019, Curr Gastroenterol Rep, V21, P2, DOI 10.1007/s11894-019-0670-0
   Russo EB, 2011, BRIT J PHARMACOL, V163, P1344, DOI 10.1111/j.1476-5381.2011.01238.x
   Skok P, 2018, ACTA DERMATOVEN ALP, V27, P161, DOI 10.15570/actaapa.2018.34
   Swaminath A, 2019, INFLAMM BOWEL DIS, V25, P427, DOI 10.1093/ibd/izy319
   Takenaka K, 2020, J GASTROENTEROL, V55, P579, DOI 10.1007/s00535-020-01678-8
   Turner SE, 2017, PROG CHEM ORG NAT PR, V103, P61, DOI 10.1007/978-3-319-45541-9_3
   Weinberger AH, 2020, DRUG ALCOHOL DEPEN, V209, DOI 10.1016/j.drugalcdep.2020.107894
   Yanai Henit, 2016, Curr Gastroenterol Rep, V18, P62, DOI 10.1007/s11894-016-0537-6
NR 62
TC 14
Z9 14
U1 0
U2 12
PU MDPI
PI BASEL
PA ST ALBAN-ANLAGE 66, CH-4052 BASEL, SWITZERLAND
SN 1661-6596
EI 1422-0067
J9 INT J MOL SCI
JI Int. J. Mol. Sci.
PD APR
PY 2020
VL 21
IS 8
AR 2940
DI 10.3390/ijms21082940
PG 15
WC Biochemistry & Molecular Biology; Chemistry, Multidisciplinary
WE Science Citation Index Expanded (SCI-EXPANDED)
SC Biochemistry & Molecular Biology; Chemistry
GA LR3AC
UT WOS:000535565300282
PM 32331305
OA Green Published, gold
DA 2024-01-22
ER

PT J
AU Cao, SY
   Colonna, M
   Deepak, P
AF Cao, Siyan
   Colonna, Marco
   Deepak, Parakkal
TI Pathogenesis of Perianal Fistulising Crohn's Disease: Current Knowledge,
   Gaps in Understanding, and Future Research Directions
SO JOURNAL OF CROHNS & COLITIS
LA English
DT Review
DE Perianal fistulising Crohn's disease; pathogenesis; knowledge gaps
ID INFLAMMATORY-BOWEL-DISEASE; MULTIDISCIPLINARY MANAGEMENT; MATRIX
   METALLOPROTEINASES; EXPRESSION; FISTULAS; SUSCEPTIBILITY; EFFICACY;
   CELLS; GENE; USTEKINUMAB
AB Fistulising perianal involvement is a common presentation of Crohn's disease. Perianal Crohn's disease dramatically impairs patients' social and sexual life and its management remains a critical challenge in field of inflammatory bowel disease. No medical therapy is specifically designed for the treatment of perianal Crohn's disease, largely due to the poorly understood pathophysiology. Limited evidence from preclinical and clinical studies suggests that the initiation, progression, and maintenance of Crohn's disease-associated perianal fistulas involves complex interactions between host, microbial, and environmental factors. This review intends to discuss the possible roles of genetic predisposition, mucosal immunity, and gut microbiome in perianal Crohn's disease, and considers how epithelial-to-mesenchymal transition may contribute to the pathogenesis. It also summarises recent advances on the development of animal models and new therapies for perianal Crohn's disease. At the end, we discussed future directions in basic, translational, and clinical research that may dramatically improve our understanding of perianal Crohn's disease and open avenues for novel therapeutic strategies with a multidisciplinary approach. Overall, this review aims to identify current gaps in understanding of perianal fistulising Crohn's disease and to explore future research priorities for this debilitating condition.
C1 [Cao, Siyan; Deepak, Parakkal] Washington Univ, Div Gastroenterol, Sch Med, St Louis, MO 63110 USA.
   [Colonna, Marco] Washington Univ, Dept Pathol & Immunol, Sch Med, St Louis, MO 63110 USA.
   [Colonna, Marco] Washington Univ, Dept Pathol & Immunol, BJCIH, Sch Med, 8th Floor, Room 8107, 660 S Euclid Ave, Campus Box, St Louis, MO 63110 USA.
   [Deepak, Parakkal] Washington Univ, Sch Med, John T Milliken Dept Med, Div Gastroenterol, St Louis, MO 63110 USA.
C3 Washington University (WUSTL); Washington University (WUSTL); Washington
   University (WUSTL); Washington University (WUSTL)
RP Colonna, M (通讯作者)，Washington Univ, Dept Pathol & Immunol, BJCIH, Sch Med, 8th Floor, Room 8107, 660 S Euclid Ave, Campus Box, St Louis, MO 63110 USA.; Deepak, P (通讯作者)，Washington Univ, Sch Med, John T Milliken Dept Med, Div Gastroenterol, St Louis, MO 63110 USA.
EM mcolonna@wustl.edu; deepak.parakkal@wustl.edu
RI Deepak, Parakkal/AAD-2504-2020
OI Deepak, Parakkal/0000-0002-3436-9784
FU Institutional National Research Service Award [T32-DK007130-45];
   Lawrence C. Pakula, MD IBD Fund Research Innovator Award; American
   College of Gastroenterology; IBD Plexus of the Crohn's & Colitis
   Foundation
FX SC is supported by an Institutional National Research Service Award
   [T32-DK007130-45]. SC is also supported by a Lawrence C. Pakula, MD IBD
   Fund Research Innovator Award. PD is supported by a Junior Faculty
   Development Award from the American College of Gastroenterology and IBD
   Plexus of the Crohn's & Colitis Foundation.
CR Abushamma S, 2021, CURR OPIN GASTROEN, V37, P295, DOI 10.1097/MOG.0000000000000751
   Attauabi M, 2021, SCAND J GASTROENTERO, V56, P53, DOI 10.1080/00365521.2020.1854848
   Bamias G, 2007, J IMMUNOL, V178, P1809, DOI 10.4049/jimmunol.178.3.1809
   Bataille F, 2004, GUT, V53, P1314, DOI 10.1136/gut.2003.038208
   Breton J, 2022, J CROHNS COLITIS, V16, P1281, DOI 10.1093/ecco-jcc/jjac032
   Brochard C, 2022, CLIN GASTROENTEROL H, V20, pE102, DOI 10.1016/j.cgh.2020.12.024
   Bruckner RS, 2021, INFLAMM BOWEL DIS, V27, P538, DOI 10.1093/ibd/izaa240
   Cao YT, 2021, STEM CELL RES THER, V12, DOI 10.1186/s13287-020-02095-7
   Caprioli F, 2013, INFLAMM BOWEL DIS, V19, P729, DOI 10.1097/MIB.0b013e318280292b
   Chapuis-Biron C, 2020, AM J GASTROENTEROL, V115, P1812, DOI 10.14309/ajg.0000000000000810
   Cleynen I, 2013, GUT, V62, P1556, DOI 10.1136/gutjnl-2011-300777
   Corridoni D, 2020, INFLAMM BOWEL DIS, V26, P1658, DOI 10.1093/ibd/izaa089
   de Ridder L, 2007, INFLAMM BOWEL DIS, V13, P1083, DOI 10.1002/ibd.20171
   Eglinton TW, 2012, AM J GASTROENTEROL, V107, P596, DOI 10.1038/ajg.2011.437
   Feagan BG, 2018, J CROHNS COLITIS, V12, P621, DOI 10.1093/ecco-jcc/jjy019
   Flacs M, 2020, INFLAMM BOWEL DIS, V26, P687, DOI 10.1093/ibd/izz288
   Frei SM, 2013, GASTROENTEROLOGY, V144, pS441
   Frei SM, 2013, INFLAMM BOWEL DIS, V19, P2878, DOI 10.1097/01.MIB.0000435760.82705.23
   Geldof J, 2022, LANCET GASTROENTEROL, V7, P576, DOI 10.1016/S2468-1253(22)00007-3
   Gkouskou KK, 2014, FRONT CELL INFECT MI, V4, DOI 10.3389/fcimb.2014.00028
   Glassner KL, 2020, J ALLERGY CLIN IMMUN, V145, P16, DOI 10.1016/j.jaci.2019.11.003
   GOES RN, 1995, DIS COLON RECTUM, V38, P1043, DOI 10.1007/BF02133976
   Guttman-Yassky E, 2018, J AM ACAD DERMATOL, V78, P872, DOI 10.1016/j.jaad.2018.01.016
   Haac BE, 2019, J SURG RES, V242, P118, DOI 10.1016/j.jss.2019.04.032
   Haddow James B, 2019, World J Gastrointest Pathophysiol, V10, P42, DOI 10.4291/wjgp.v10.i4.42
   Henckaerts L, 2009, CLIN GASTROENTEROL H, V7, P972, DOI 10.1016/j.cgh.2009.05.001
   Hsieh HL, 2010, J NEUROINFLAMM, V7, DOI 10.1186/1742-2094-7-88
   Jin W, 2020, CELLS-BASEL, V9, DOI 10.3390/cells9010217
   Kirkegaard T, 2004, GUT, V53, P701, DOI 10.1136/gut.2003.017442
   Kleinschek MA, 2009, J EXP MED, V206, P525, DOI 10.1084/jem.20081712
   Lansdorp CA, 2021, ALIMENT PHARM THER, V53, P587, DOI 10.1111/apt.16228
   Latiano A, 2009, AM J GASTROENTEROL, V104, P110, DOI 10.1038/ajg.2008.3
   Leach DA, 2021, INT UROGYNECOL J, V32, P2491, DOI 10.1007/s00192-020-04580-2
   Lee IT, 2010, J CELL PHYSIOL, V224, P454, DOI 10.1002/jcp.22142
   Li L, 2020, GASTROENTEROLOGY, V158, pS790
   Lin CC, 2009, CELL SIGNAL, V21, P1652, DOI 10.1016/j.cellsig.2009.07.002
   Lu SS, 2021, EXP THER MED, V22, DOI 10.3892/etm.2021.10406
   Lu SS., 2022, NAT MED, V28, P1536
   LUNNISS PJ, 1993, BRIT J SURG, V80, P1072, DOI 10.1002/bjs.1800800853
   Maggi L, 2013, INT ARCH ALLERGY IMM, V161, P81, DOI 10.1159/000343467
   Maldonado-Contreras A, 2020, GUT MICROBES, V12, DOI 10.1080/19490976.2020.1785246
   Martinez NM, 2022, MOL CELL, V82, P645, DOI 10.1016/j.molcel.2021.12.023
   McCurdy J, 2022, INFLAMM BOWEL DIS, V28, P611, DOI 10.1093/ibd/izab098
   Miao L, 2017, BIOSCIENCE REP, V37, DOI 10.1042/BSR20170973
   Moriya C, 2011, J INVEST DERMATOL, V131, P655, DOI 10.1038/jid.2010.361
   Palmer CJ, 2017, MOL METAB, V6, P1212, DOI 10.1016/j.molmet.2017.07.013
   Panés J, 2018, GASTROENTEROLOGY, V154, P1334, DOI 10.1053/j.gastro.2017.12.020
   Park SH, 2019, INFLAMM BOWEL DIS, V25, P1054, DOI 10.1093/ibd/izy329
   Park SC, 2019, CELLS-BASEL, V8, DOI 10.3390/cells8050404
   Peng V, 2022, ADV EXP MED BIOL, V1365, P97, DOI 10.1007/978-981-16-8387-9_7
   Pereira ADI, 2002, REV ESP ENFERM DIG, V94, P535
   Ray K, 2020, NAT REV GASTRO HEPAT, V17, P260, DOI 10.1038/s41575-020-0291-y
   Reinisch W, 2022, J CROHNS COLITIS, V16, pI019
   Rivera-Nieves J, 2003, GASTROENTEROLOGY, V124, P972, DOI 10.1053/gast.2003.50148
   Rogler G, 2020, J CROHNS COLITIS, V14, pS746, DOI 10.1093/ecco-jcc/jjz186
   Rubin SJS, 2019, NAT COMMUN, V10, DOI 10.1038/s41467-019-10387-7
   Ruffolo C, 2007, J GASTROINTEST SURG, V11, P16, DOI 10.1007/s11605-006-0021-y
   Sandborn WJ, 2022, GASTROENTEROLOGY, V162, P1650, DOI 10.1053/j.gastro.2022.01.047
   Sandborn WJ, 2020, GASTROENTEROLOGY, V158, P2139, DOI 10.1053/j.gastro.2020.02.030
   Sandborn WJ, 2003, GASTROENTEROLOGY, V125, P1508, DOI 10.1016/j.gastro.2003.08.025
   Scharl M, 2013, GUT, V62, P63, DOI 10.1136/gutjnl-2011-300498
   Scheibe K, 2019, GASTROENTEROLOGY, V156, P1082, DOI 10.1053/j.gastro.2018.11.029
   Schnitzler F, 2015, PLOS ONE, V10, DOI 10.1371/journal.pone.0116044
   Schwartz DA, 2002, GASTROENTEROLOGY, V122, P875, DOI 10.1053/gast.2002.32362
   Schwartz DA, 2022, CLIN GASTROENTEROL H, V20, P1059, DOI 10.1016/j.cgh.2021.09.028
   Schwartz DA, 2015, INFLAMM BOWEL DIS, V21, P723, DOI 10.1097/MIB.0000000000000315
   Siegmund B, 2016, J CROHNS COLITIS, V10, P377, DOI 10.1093/ecco-jcc/jjv228
   Singh AK, 2021, EUR J GASTROEN HEPAT, V33, pE564, DOI 10.1097/MEG.0000000000002164
   Singh S, 2021, GASTROENTEROLOGY, V160, P2512, DOI 10.1053/j.gastro.2021.04.023
   Smids C, 2018, J CROHNS COLITIS, V12, P465, DOI 10.1093/ecco-jcc/jjx160
   Sokol H, 2020, GUT, V69, P462, DOI 10.1136/gutjnl-2019-318719
   Stolfi C, 2021, BIOMOLECULES, V11, DOI 10.3390/biom11010017
   Sun R, 2021, CELL MOL GASTROENTER, V11, P249, DOI 10.1016/j.jcmgh.2020.08.003
   Tozer PJ, 2018, ALIMENT PHARM THER, V48, P260, DOI 10.1111/apt.14814
   van Onkelen RS, 2013, DIAGN MICR INFEC DIS, V75, P50, DOI 10.1016/j.diagmicrobio.2012.09.012
   Vermeire S, 2005, GASTROENTEROLOGY, V129, P1845, DOI 10.1053/j.gastro.2005.10.006
   Verstockt B, 2022, NAT REV GASTRO HEPAT, V19, P351, DOI 10.1038/s41575-021-00574-7
   Verstockt B, 2018, CLIN TRANSL IMMUNOL, V7, DOI 10.1002/cti2.1001
   Vojkovics D, 2019, FRONT IMMUNOL, V10, DOI 10.3389/fimmu.2019.00366
   Wei HX, 2020, FRONT IMMUNOL, V11, DOI 10.3389/fimmu.2020.01315
   West RL, 2005, DIGEST DIS SCI, V50, P1260, DOI 10.1007/s10620-005-2769-4
   Wolk K, 2006, EUR J IMMUNOL, V36, P1309, DOI 10.1002/eji.200535503
   Yang DH, 2014, J CROHNS COLITIS, V8, P1315, DOI 10.1016/j.crohns.2014.04.002
   Zhang M, 2019, MED SCI MONITOR, V25, P9637, DOI 10.12659/MSM.917244
NR 84
TC 0
Z9 0
U1 6
U2 20
PU OXFORD UNIV PRESS
PI OXFORD
PA GREAT CLARENDON ST, OXFORD OX2 6DP, ENGLAND
SN 1873-9946
EI 1876-4479
J9 J CROHNS COLITIS
JI J. Crohns Colitis
PD JUN 16
PY 2023
VL 17
IS 6
BP 1010
EP 1022
DI 10.1093/ecco-jcc/jjad008
EA JAN 2023
PG 13
WC Gastroenterology & Hepatology
WE Science Citation Index Expanded (SCI-EXPANDED)
SC Gastroenterology & Hepatology
GA J3TV4
UT WOS:000941535100001
PM 36655753
DA 2024-01-22
ER

PT J
AU Amiot, A
   Bouguen, G
   Bonnaud, G
   Bouhnik, Y
   Hagege, H
   Peyrin-Biroulet, L
AF Amiot, Aurelien
   Bouguen, Guillaume
   Bonnaud, Guillaume
   Bouhnik, Yoram
   Hagege, Herve
   Peyrin-Biroulet, Laurent
CA IBD Study Grp
TI Clinical guidelines for the management of inflammatory bowel disease:
   Update of a French national consensus
SO DIGESTIVE AND LIVER DISEASE
LA English
DT Article
DE Crohn's disease; Ulcerative colitis; Inflammatory bowel disease;
   Algorithm; Consensus; Clinical guidelines
ID CHRONIC REFRACTORY POUCHITIS; CROHNS-DISEASE; MAINTENANCE THERAPY;
   PERCUTANEOUS DRAINAGE; VEDOLIZUMAB; INDUCTION; USTEKINUMAB;
   METAANALYSIS; DIAGNOSIS
AB Background: New treatments and therapeutic approaches repeatedly emerged in the field of inflammatory bowel disease.
   Aim: to update the French treatment algorithms for Crohn's disease (CD) and ulcerative colitis (UC).
   Methods: A formal consensus method was used to determine changes to the treatment algorithms for various situations of CD and UC. Thirty-seven experts voted on questions that had been drafted by the steering committee ahead of time. Consensus was defined as at least 66% of experts agreeing on a response.
   Results: Anti-TNF were reinforced as a first-line therapy rather than the use of immunosuppressant alone. Vedolizumab for UC, ustekinumab for CD took place as second-line maintenance therapy and potentially as a first-line therapy in the setting of unrestricted reimbursement for vedolizumab. Tofacitinib was recommended by the experts in case of vedolizumab failure for UC. Algorithms for complicated CD with abscess, intestinal and complex anal fistula were updated according to recent prospective cohort studies.
   Conclusion: The changes incorporated to the algorithms provide up-to-date and easy-to-use guidelines to treat patients with IBD. (C) 2020 Editrice Gastroenterologica Italiana S.r.l. Published by Elsevier Ltd. All rights reserved.
C1 [Amiot, Aurelien] Paris Est Creteil Univ, Henri Mondor Univ Hosp, AP HP, Dept Gastroenterol,EC2M3 EA7375, Creteil, France.
   [Bouguen, Guillaume] CHU Rennes, F-35000 Rennes, France.
   [Bouguen, Guillaume] Univ Rennes, Inst NUMECAN Nutr Metab & Canc, CIC1414, INSERM, F-35000 Rennes, France.
   [Bonnaud, Guillaume] Ambroise Pare Clin, Toulouse, France.
   [Bouhnik, Yoram] CHU Paris Nord Val Seine, Dept Gastroenterol IBD & Nutr Support, Beaujon Hosp, Clichy, France.
   [Hagege, Herve] Intercommunal Hosp Creteil, Dept Gastroenterol, Creteil, France.
   [Peyrin-Biroulet, Laurent] Nancy Univ Hosp, Dept Gastroenterol, Vandoeuvre Les Nancy, France.
   [Peyrin-Biroulet, Laurent] Lorraine Univ, Inserm U1256 NGERE, Vandoeuvre Les Nancy, France.
C3 Assistance Publique Hopitaux Paris (APHP); Universite Paris Cite;
   Hopital Universitaire Hotel-Dieu - APHP; Universite
   Paris-Est-Creteil-Val-de-Marne (UPEC); Hopital Universitaire
   Henri-Mondor - APHP; Hopital Universitaire Paul-Brousse - APHP; CHU
   Rennes; Universite de Rennes; Universite de Rennes; Institut National de
   la Sante et de la Recherche Medicale (Inserm); Assistance Publique
   Hopitaux Paris (APHP); Universite Paris Cite; Hopital Universitaire
   Beaujon - APHP; Universite Paris-Est-Creteil-Val-de-Marne (UPEC); CHI
   Creteil; CHU de Nancy; Universite de Lorraine
RP Amiot, A (通讯作者)，Univ Paris Est Creteil, Henri Mondor Univ Hosp, 51 Ave Marechal de Lattre de Tassigny, F-94010 Creteil, France.
EM aurelien.amiot@aphp.fr
RI AMIOT, Aurélien/ABL-6373-2022
OI Siproudhis, laurent/0000-0002-2575-6790; Bouguen,
   Guillaume/0000-0002-7444-5905; BUISSON, Anthony/0000-0002-6347-409X
FU Abbvie; Janssen; Pfizer; Takeda; Tillotts Pharma; HAC Pharma; Mylan;
   Biogen; Sandoz
FX This study was supported by Abbvie, Janssen, Pfizer, Takeda, Tillotts
   Pharma, HAC Pharma, Mylan, Biogen and Sandoz with institutional grants.
CR Alric H, 2020, ALIMENT PHARM THER, V51, P948, DOI 10.1111/apt.15706
   Andrade AR, 2018, CLIN TRANSL GASTROEN, V9, DOI 10.1038/s41424-018-0013-8
   Benchimol Eric I, 2019, J Can Assoc Gastroenterol, V2, pS1, DOI 10.1093/jcag/gwy052
   Bouhnik Y, 2018, GUT, V67, P53, DOI 10.1136/gutjnl-2016-312581
   Clancy C, 2016, J CROHNS COLITIS, V10, P202, DOI 10.1093/ecco-jcc/jjv198
   Danese S, 2017, J CROHNS COLITIS, V11, P26, DOI 10.1093/ecco-jcc/jjw198
   de Chambrun GP, 2019, J CROHNS COLITIS, V13, pS616, DOI 10.1093/ecco-jcc/jjz045
   de Chambrun GP, 2020, CLIN GASTROENTEROL H, V18, P620, DOI 10.1016/j.cgh.2019.05.060
   Engel T, 2019, DIGEST LIVER DIS, V51, P1232, DOI 10.1016/j.dld.2019.05.002
   Feagan BG, 2016, NEW ENGL J MED, V375, P1946, DOI 10.1056/NEJMoa1602773
   Feagan BG, 2013, NEW ENGL J MED, V369, P699, DOI 10.1056/NEJMoa1215734
   Gomollon F, 2017, J CROHNS COLITIS, V11, P3, DOI 10.1093/ecco-jcc/jjw168
   Harbord M, 2017, J CROHNS COLITIS, V11, P769, DOI 10.1093/ecco-jcc/jjx009
   Haute autoritede Sante, 2015, DEV GOOD PRACT GUID
   Kawalec P, 2018, J COMP EFFECT RES, V7, P101, DOI 10.2217/cer-2017-0041
   Kopylov U, 2014, J CROHNS COLITIS, V8, P1516, DOI 10.1016/j.crohns.2014.06.005
   Lightner AL, 2018, DIS COLON RECTUM, V61, P629, DOI 10.1097/DCR.0000000000001093
   Lin H, 2019, COLORECTAL DIS, V21, P502, DOI 10.1111/codi.14504
   Lobatón T, 2013, COLORECTAL DIS, V15, P1267, DOI 10.1111/codi.12419
   Mallet AL, 2017, DIGEST LIVER DIS, V49, P280, DOI 10.1016/j.dld.2016.12.001
   Ollech JE, 2019, DIGEST DIS SCI, V64, P3596, DOI 10.1007/s10620-019-05697-1
   Panés J, 2016, LANCET, V388, P1281, DOI 10.1016/S0140-6736(16)31203-X
   Papaconstantinou I, 2017, SCAND J SURG, V106, P211, DOI 10.1177/1457496916665763
   Peyrin-Biroulet L, 2015, AM J GASTROENTEROL, V110, P1324, DOI 10.1038/ajg.2015.233
   Peyrin-Biroulet L, 2017, DIGEST LIVER DIS, V49, P368, DOI 10.1016/j.dld.2016.12.008
   Peyrin-Biroulet L, 2016, DIGEST LIVER DIS, V48, P726, DOI 10.1016/j.dld.2016.03.029
   Ribaldone DG, 2020, REV ESP ENFERM DIG, V112, P59, DOI 10.17235/reed.2019.6336/2019
   Sahnan K, 2019, GUT, V68, P226, DOI 10.1136/gutjnl-2017-315503
   Sandborn WJ, 2017, NEW ENGL J MED, V376, P1723, DOI 10.1056/NEJMoa1606910
   Sandborn WJ, 2013, NEW ENGL J MED, V369, P711, DOI 10.1056/NEJMoa1215739
   Sands BE, 2019, NEW ENGL J MED, V381, P1201, DOI 10.1056/NEJMoa1900750
   Sands BE, 2019, NEW ENGL J MED, V381, P1215, DOI 10.1056/NEJMoa1905725
   Segal JP, 2017, ALIMENT PHARM THER, V45, P581, DOI 10.1111/apt.13905
   Singh A, 2019, GASTROENTEROL REP, V7, P121, DOI 10.1093/gastro/goz001
   Torres J, 2017, LANCET, V389, P1741, DOI 10.1016/S0140-6736(16)31711-1
   Ungaro R, 2017, LANCET, V389, P1756, DOI 10.1016/S0140-6736(16)32126-2
   van Praag EM, 2020, J CROHNS COLITIS, V14, P757, DOI 10.1093/ecco-jcc/jjz181
   Verstockt B, 2019, UNITED EUR GASTROENT, V7, P1215, DOI 10.1177/2050640619871797
   Wang Xinying, 2019, Gastrointest Endosc Clin N Am, V29, P515, DOI 10.1016/j.giec.2019.02.011
NR 39
TC 12
Z9 14
U1 1
U2 11
PU ELSEVIER SCIENCE INC
PI NEW YORK
PA STE 800, 230 PARK AVE, NEW YORK, NY 10169 USA
SN 1590-8658
EI 1878-3562
J9 DIGEST LIVER DIS
JI Dig. Liver Dis.
PD JAN
PY 2021
VL 53
IS 1
BP 35
EP 43
DI 10.1016/j.dld.2020.10.018
PG 9
WC Gastroenterology & Hepatology
WE Science Citation Index Expanded (SCI-EXPANDED)
SC Gastroenterology & Hepatology
GA PN6BE
UT WOS:000604561400008
PM 33160886
OA Green Submitted
DA 2024-01-22
ER

PT J
AU Pouillon, L
   Bossuyt, P
   Peyrin-Biroulet, L
AF Pouillon, Lieven
   Bossuyt, Peter
   Peyrin-Biroulet, Laurent
TI Considerations, challenges and future of anti-TNF therapy in treating
   inflammatory bowel disease
SO EXPERT OPINION ON BIOLOGICAL THERAPY
LA English
DT Review
DE Adalimumab; anti-TNF; biosimilar; combination therapy; certolizumab
   pegol; Crohn's disease; golimumab; inflammatory bowel disease;
   infliximab; personalized medicine; pharmacogenomics; tailored therapy;
   therapeutic drug monitoring; TNF antagonists; ulcerative colitis
ID NECROSIS-FACTOR-ALPHA; C-REACTIVE PROTEIN; EARLY COMBINED
   IMMUNOSUPPRESSION; BIOSIMILAR INFLIXIMAB CT-P13; ACTIVE CROHNS-DISEASE;
   RHEUMATOID-ARTHRITIS; COMBINATION THERAPY; DOSE INTENSIFICATION;
   ANKYLOSING-SPONDYLITIS; NETWORK METAANALYSIS
AB Introduction: Crohn's disease (CD) and ulcerative colitis (UC) are chronic disabling conditions. Monoclonal antibody therapy directed against tumor necrosis factor-alpha (anti-TNF) has revolutionized the care of patients with inflammatory bowel disease (IBD).
   Areas covered: Considerations before starting anti-TNF therapy are highlighted: the best time to start with anti-TNF therapy, either alone or in combination with an immunomodulator, the choice of an anti-TNF agent and the contra-indications to anti-TNF therapy. Primary nonresponse and secondary loss of response are discussed. De-escalating therapy, the role of therapeutic drug monitoring and the use of biosimilars, are handled. Finally, the future directions of anti-TNF therapy are emphasized.
   Expert opinion: Anti-TNF therapy remains the cornerstone in the treatment of IBD. When initiating long-term therapy, safety and cost issues are of great importance. The therapeutic armamentarium in the treatment of IBD is rapidly growing. Therefore, the challenge is to optimize the use and refine the exact position of anti-TNF therapy in the near future, with personalized medicine as the ultimate goal.
C1 [Pouillon, Lieven] Univ Hosp Gasthuisberg, Univ Hosp Leuven, Dept Hepatogastroenterol, Leuven, Belgium.
   [Bossuyt, Peter] Imeldaziekenhuis Bonheiden, Imelda GI Clin Res Ctr, Bonheiden, Belgium.
   [Peyrin-Biroulet, Laurent] Univ Nancy 1, Nancy Univ Hosp, INSERM, U954, Allee Morvan, F-54511 Vandoeuvre Les Nancy, France.
   [Peyrin-Biroulet, Laurent] Univ Nancy 1, Nancy Univ Hosp, Dept Gastroenterol, Allee Morvan, F-54511 Vandoeuvre Les Nancy, France.
C3 KU Leuven; University Hospital Leuven; Imeldaziekenhuis; CHU de Nancy;
   Universite de Lorraine; Institut National de la Sante et de la Recherche
   Medicale (Inserm); CHU de Nancy; Universite de Lorraine
RP Peyrin-Biroulet, L (通讯作者)，Univ Nancy 1, Nancy Univ Hosp, INSERM, U954, Allee Morvan, F-54511 Vandoeuvre Les Nancy, France.; Peyrin-Biroulet, L (通讯作者)，Univ Nancy 1, Nancy Univ Hosp, Dept Gastroenterol, Allee Morvan, F-54511 Vandoeuvre Les Nancy, France.
EM peyrinbiroulet@gmail.com
RI Bossuyt, Peter/AAP-3119-2020
OI Bossuyt, Peter/0000-0003-4027-7365; peyrin-biroulet,
   laurent/0000-0003-2536-6618
FU AbbVie; Takeda; Vifor Pharma; Merck; Janssen; Genentech; Mitsubishi;
   Ferring; Norgine; Tillots; Therakos; Pharmacosmos; Pilege; Bristol-Myers
   Squibb; UCB Pharma; Hospira; Celltrion; Biogaran; Boerhinger-Ingelheim;
   Lilly; Pfizer; HAC-Pharma; Index Pharmaceuticals; Amgen; Sandoz; Forward
   Pharma GmbH; Celgene
FX P Bossuyt is part of the advisory board for Mundipharma, Dr Falk
   Benelux, Merck Sharp & Dohme and Hospira; he has received lecture fees
   from AbbVie, Takeda and Vifor Pharma and he has received an educational
   grant from AbbVie. L Peyrin-Biroulet received consulting fees from
   Merck, AbbVie, Janssen, Genentech, Mitsubishi, Ferring, Norgine,
   Tillots, Vifor Pharma, Therakos, Pharmacosmos, Pilege, Bristol-Myers
   Squibb, UCB Pharma, Hospira, Celltrion, Biogaran, Boerhinger-Ingelheim,
   Lilly, Pfizer, HAC-Pharma, Index Pharmaceuticals, Amgen, Sandoz, Forward
   Pharma GmbH and Celgene. He has received lecture fees from Merck,
   AbbVie, Takeda, Janssen, Ferring, Norgine, Tillots, Vifor Pharma,
   Therakos, Mitsubishi and HAC-Pharma. The authors have no other relevant
   affiliations or financial involvement with any organization or entity
   with a financial interest in or financial conflict with the subject
   matter or materials discussed in the manuscript apart from those
   disclosed.
CR Abraham C, 2009, NEW ENGL J MED, V361, P2066, DOI 10.1056/NEJMra0804647
   Allez M, 2009, ALIMENT PHARM THER, V31, P92, DOI 10.1111/j.1365-2036.2009.04130.x
   Andersen NN, 2014, WORLD J GASTROENTERO, V20, P16014, DOI 10.3748/wjg.v20.i43.16014
   Arijs I, 2010, INFLAMM BOWEL DIS, V16, P2090, DOI 10.1002/ibd.21301
   Askling J, 2011, PHARMACOEPIDEM DR S, V20, P119, DOI 10.1002/pds.2046
   Atreya R, 2014, NAT MED, V20, P313, DOI 10.1038/nm.3462
   Baert F, 2003, NEW ENGL J MED, V348, P601, DOI 10.1056/NEJMoa020888
   Baumgart DC, 2012, LANCET, V380, P1590, DOI 10.1016/S0140-6736(12)60026-9
   Ben-Horin S, 2015, ALIMENT PHARM THER, V42, P356, DOI 10.1111/apt.13268
   Ben-Horin S, 2011, ALIMENT PHARM THER, V33, P987, DOI 10.1111/j.1365-2036.2011.04612.x
   Ben-Horin S, 2016, GUT, V65, P1132, DOI 10.1136/gutjnl-2015-309290
   Ben-Horin S, 2014, AUTOIMMUN REV, V13, P24, DOI 10.1016/j.autrev.2013.06.002
   Bettey M, 2016, J CROHNS COLITIS, V10, pS43
   Bhalme M, 2013, EUR J GASTROEN HEPAT, V25, P543, DOI 10.1097/MEG.0b013e32835d1f15
   Bhol KC, 2013, INFLAMM BOWEL DIS, V19, P2273, DOI 10.1097/MIB.0b013e3182a11958
   Billiet T, 2016, J CROHNS COLITIS, V10, pS3
   Billiet T, 2015, J CROHNS COLITIS, V9, P1120, DOI 10.1093/ecco-jcc/jjv156
   Billiet T, 2014, EXPERT OPIN BIOL TH, V14, P75, DOI 10.1517/14712598.2014.858695
   Billioud V, 2011, AM J GASTROENTEROL, V106, P674, DOI 10.1038/ajg.2011.60
   Brandse JF, 2015, GASTROENTEROLOGY, V149, P350, DOI 10.1053/j.gastro.2015.04.016
   Brodszky V, 2014, EUR J HEALTH ECON, V15, pS65, DOI 10.1007/s10198-014-0595-3
   Burmester GR, 2013, ANN RHEUM DIS, V72, P517, DOI 10.1136/annrheumdis-2011-201244
   Colombel JF, 2009, GUT, V58, P940, DOI 10.1136/gut.2008.159251
   Colombel JF, 2010, NEW ENGL J MED, V362, P1383, DOI 10.1056/NEJMoa0904492
   Cornillie F, 2014, GUT, V63, P1721, DOI 10.1136/gutjnl-2012-304094
   D'Haens G, 2016, J CROHNS COLITIS, V10, pS24
   D'Haens G, 2008, LANCET, V371, P660, DOI 10.1016/S0140-6736(08)60304-9
   D'Haens GR, 2011, AM J GASTROENTEROL, V106, P199, DOI 10.1038/ajg.2010.392
   Damas OM, 2015, J CROHNS COLITIS, V9, P928, DOI 10.1093/ecco-jcc/jjv118
   Danese S, 2015, NAT REV GASTRO HEPAT, V12, P537, DOI 10.1038/nrgastro.2015.135
   Danese S, 2014, ANN INTERN MED, V160, P704, DOI 10.7326/M13-2403
   de Chambrun GP, 2016, EXPERT REV GASTROENT, V10, P915, DOI 10.1586/17474124.2016.1174064
   Del Tedesco E, 2016, J CROHNS COLITIS, V10, pS7
   DERKX B, 1993, LANCET, V342, P173, DOI 10.1016/0140-6736(93)91375-V
   Dewint P, 2014, GUT, V63, P292, DOI 10.1136/gutjnl-2013-304488
   Dignass A, 2010, J CROHNS COLITIS, V4, P28, DOI 10.1016/j.crohns.2009.12.002
   Dignass A, 2012, J CROHNS COLITIS, V6, P991, DOI 10.1016/j.crohns.2012.09.002
   Ding NS, 2016, ALIMENT PHARM THER, V43, P30, DOI 10.1111/apt.13445
   Drobne D, 2015, CLIN GASTROENTEROL H, V13, P514, DOI 10.1016/j.cgh.2014.07.027
   Durez P, 2014, PLOS ONE, V9, DOI 10.1371/journal.pone.0113465
   Eshuis Emma J, 2008, BMC Surg, V8, P15, DOI 10.1186/1471-2482-8-15
   Feagan BG, 2014, GASTROENTEROLOGY, V146, P681, DOI 10.1053/j.gastro.2013.11.024
   Felice C, 2015, EXPERT OPIN BIOL TH, V15, P1107, DOI 10.1517/14712598.2015.1044434
   Fidder HH, 2013, WORLD J GASTROENTERO, V19, P4344, DOI 10.3748/wjg.v19.i27.4344
   Florin THJ, 2006, SCAND J GASTROENTERO, V41, P306, DOI 10.1080/00365520500217118
   Gecse KB, 2016, J CROHNS COLITIS, V10, P133, DOI 10.1093/ecco-jcc/jjv220
   Gibson DJ, 2015, CLIN GASTROENTEROL H, V13, P330, DOI 10.1016/j.cgh.2014.07.041
   Gisbert JP, 2015, ALIMENT PHARM THER, V42, P391, DOI 10.1111/apt.13276
   Gisbert JP, 2016, AM J GASTROENTEROL, V111, P632, DOI 10.1038/ajg.2016.54
   Gisbert JP, 2009, AM J GASTROENTEROL, V104, P760, DOI 10.1038/ajg.2008.88
   Gu JJ, 2012, METHOD ENZYMOL, V502, P25, DOI 10.1016/B978-0-12-416039-2.00002-1
   Harris MS, 2016, J CROHNS COLITIS, DOI [10.1093/ecco-jcc/jjw036, DOI 10.1093/ECCO-JCC/JJW036]
   Hartman DS, 2016, J CROHNS COLITIS, V10, P641, DOI 10.1093/ecco-jcc/jjw026
   Hazlewood GS, 2015, GASTROENTEROLOGY, V148, P1484, DOI 10.1053/j.gastro.2015.04.042
   Hazlewood GS, 2015, GASTROENTEROLOGY, V148, P344, DOI 10.1053/j.gastro.2014.10.011
   Hibi T, 2014, J GASTROENTEROL, V49, P254, DOI 10.1007/s00535-013-0807-0
   Ho GT, 2008, ALIMENT PHARM THER, V27, P308, DOI 10.1111/j.1365-2036.2007.03583.x
   Hoentjen F, 2013, INFLAMM BOWEL DIS, V19, P761, DOI 10.1097/MIB.0b013e3182802ae1
   Jones JL, 2015, CLIN GASTROENTEROL H, V13, P2233, DOI 10.1016/j.cgh.2015.06.034
   Julsgaard M, 2016, GASTROENTEROLOGY, V151, P110, DOI 10.1053/j.gastro.2016.04.002
   Jung YS, 2015, J GASTROEN HEPATOL, V30, P1705, DOI 10.1111/jgh.12997
   Jürgens M, 2011, CLIN GASTROENTEROL H, V9, P421, DOI 10.1016/j.cgh.2011.02.008
   Kang Ju-Seop, 2009, Korean Journal of Internal Medicine, V24, P1, DOI 10.3904/kjim.2009.24.1.1
   Kang YS, 2015, DIGEST DIS SCI, V60, P951, DOI 10.1007/s10620-014-3392-z
   Kapoor SR, 2013, ARTHRITIS RHEUM-US, V65, P1448, DOI 10.1002/art.37921
   Khanna R, 2015, LANCET, V386, P1825, DOI 10.1016/S0140-6736(15)00068-9
   Kim ES, 2016, GUT LIVER, V10, P391, DOI 10.5009/gnl15126
   Kobayashi T, 2016, J CROHNS COLITIS, V10, pS24
   Kolar M, 2016, J CROHNS COLITIS, V10, pS45
   Kopylov U, 2015, INFLAMM BOWEL DIS, V21, P1847, DOI 10.1097/MIB.0000000000000457
   Lacy SE, 2015, MABS-AUSTIN, V7, P605, DOI 10.1080/19420862.2015.1026501
   Lionetti P, 2003, ALIMENT PHARM THER, V18, P425, DOI 10.1046/j.1365-2036.2003.01672.x
   Löfberg R, 2012, INFLAMM BOWEL DIS, V18, P1, DOI 10.1002/ibd.21663
   Lopez A, 2013, INFLAMM BOWEL DIS, V19, P1528, DOI 10.1097/MIB.0b013e31828132cb
   Louis E, 2002, SCAND J GASTROENTERO, V37, P818, DOI 10.1080/713786515
   Louis E, 2012, GASTROENTEROLOGY, V142, P63, DOI 10.1053/j.gastro.2011.09.034
   Lovasz B, 2016, J CROHNS COLITIS, V10, pS46
   Lu JD, 2016, BIOSENS BIOELECTRON, V79, P173, DOI 10.1016/j.bios.2015.11.087
   Magro F, 2014, J CROHNS COLITIS, V8, P129, DOI 10.1016/j.crohns.2013.07.005
   Matsukura H, 2008, ALIMENT PHARM THERAP, V27, P765, DOI 10.1111/j.1365-2036.2008.03630.x
   Matsumoto T, 2016, J CROHNS COLITIS, V10, pS8
   Medrano LM, 2014, HUM IMMUNOL, V75, P71, DOI 10.1016/j.humimm.2013.09.017
   Molnár T, 2013, ALIMENT PHARM THER, V37, P225, DOI 10.1111/apt.12160
   Mould DR, 2015, J CLIN PHARMACOL, V55, pS51, DOI 10.1002/jcph.370
   Nardone B, 2014, BRIT J DERMATOL, V170, P1170, DOI 10.1111/bjd.12779
   Narula N, 2014, GASTROENTEROLOGY, V146, P608, DOI 10.1053/j.gastro.2014.01.040
   Nuij V, 2015, J CROHNS COLITIS, V9, P997, DOI 10.1093/ecco-jcc/jjv130
   Oliver J, 2015, BIOMARK MED, V9, P499, DOI 10.2217/bmm.15.18
   Ordás I, 2012, LANCET, V380, P1606, DOI 10.1016/S0140-6736(12)60150-0
   Osterman MT, 2015, CLIN GASTROENTEROL H, V13, P1293, DOI 10.1016/j.cgh.2015.02.017
   Oussalah A, 2010, AM J GASTROENTEROL, V105, P1142, DOI 10.1038/ajg.2010.158
   Panaccione R, 2014, GASTROENTEROLOGY, V146, P392, DOI 10.1053/j.gastro.2013.10.052
   Papamichael K, 2015, J CROHNS COLITIS, V9, pS
   Papamichael K, 2016, EXPERT OPIN DRUG SAF, V15, P493, DOI 10.1517/14740338.2016.1145653
   Papamichael K, 2016, CLIN GASTROENTEROL H, V14, P543, DOI 10.1016/j.cgh.2015.11.014
   Papamichael K, 2015, INFLAMM BOWEL DIS, V21, P182, DOI 10.1097/MIB.0000000000000202
   Park W, 2013, ANN RHEUM DIS, V72, P1605, DOI 10.1136/annrheumdis-2012-203091
   Paul S, 2013, INFLAMM BOWEL DIS, V19, P2568, DOI 10.1097/MIB.0b013e3182a77b41
   Peyrin-Biroulet L, 2008, LANCET, V372, P67, DOI 10.1016/S0140-6736(08)60995-2
   Peyrin-Biroulet L, 2016, J CROHNS COLITIS, V10, P516, DOI 10.1093/ecco-jcc/jjw008
   Peyrin-Biroulet L, 2014, CLIN GASTROENTEROL H, V12, P929, DOI 10.1016/j.cgh.2013.07.022
   Peyrin-Biroulet L, 2013, NAT REV GASTRO HEPAT, V10, P345, DOI 10.1038/nrgastro.2013.31
   Peyrin-Biroulet L, 2012, AM J GASTROENTEROL, V107, P1770, DOI 10.1038/ajg.2012.117
   Pierik M, 2004, ALIMENT PHARM THER, V20, P303, DOI 10.1111/j.1365-2036.2004.01946.x
   Present DH, 1999, NEW ENGL J MED, V340, P1398, DOI 10.1056/NEJM199905063401804
   Reinisch W, 2012, ALIMENT PHARM THER, V35, P568, DOI 10.1111/j.1365-2036.2011.04987.x
   Rinaudo-Gaujous M, 2013, ALIMENT PHARM THER, V38, P914, DOI 10.1111/apt.12477
   Rosen MJ, 2015, ALIMENT PHARM THER, V41, P1094, DOI 10.1111/apt.13175
   Rutgeerts P, 2004, GASTROENTEROLOGY, V126, P402, DOI 10.1053/j.gastro.2003.11.014
   Safroneeva E, 2015, ALIMENT PHARM THER, V42, P977, DOI 10.1111/apt.13363
   Salaffi F, 2015, JCR-J CLIN RHEUMATOL, V21, P419, DOI 10.1097/RHU.0000000000000320
   Sands BE, 2004, NEW ENGL J MED, V350, P876, DOI 10.1056/NEJMoa030815
   Schreiber S, 2013, J CROHNS COLITIS, V7, P213, DOI 10.1016/j.crohns.2012.05.015
   Schreiber Stefan, 2015, Expert Rev Gastroenterol Hepatol, V9 Suppl 1, P1, DOI 10.1586/17474124.2015.1091305
   Schreiber S, 2010, AM J GASTROENTEROL, V105, P1574, DOI 10.1038/ajg.2010.78
   Semerano L, 2011, EXPERT OPIN BIOL TH, V11, P545, DOI 10.1517/14712598.2011.566856
   Sharma S, 2015, INFLAMM BOWEL DIS, V21, P783, DOI 10.1097/MIB.0000000000000327
   Siegel Corey A, 2009, Therap Adv Gastroenterol, V2, P245, DOI 10.1177/1756283X09336364
   Singh S, 2014, MAYO CLIN PROC, V89, P1621, DOI 10.1016/j.mayocp.2014.08.019
   Smits L, 2016, J CROHNS COLITIS, V10, pS44
   Steenholdt C, 2014, GUT, V63, P919, DOI 10.1136/gutjnl-2013-305279
   Steenholdt C, 2012, SCAND J GASTROENTERO, V47, P518, DOI 10.3109/00365521.2012.660541
   Stidham RW, 2014, ALIMENT PHARM THER, V39, P1349, DOI 10.1111/apt.12749
   Stidham RW, 2014, ALIMENT PHARM THER, V39, P660, DOI 10.1111/apt.12644
   Swaminath A, 2009, ALIMENT PHARM THER, V29, P273, DOI 10.1111/j.1365-2036.2008.03878.x
   Toedter G, 2011, AM J GASTROENTEROL, V106, P1272, DOI 10.1038/ajg.2011.83
   Tong Q, 2013, PHARMACOGENOMICS, V14, P1691, DOI 10.2217/pgs.13.146
   Torres J, 2015, GASTROENTEROLOGY, V149, P1, DOI 10.1053/j.gastro.2015.08.055
   Ungar B, 2016, CLIN GASTROENTEROL H, V14, P550, DOI 10.1016/j.cgh.2015.10.025
   Ungar B, 2014, GUT, V63, P1258, DOI 10.1136/gutjnl-2013-305259
   Van Assche G, 2008, GASTROENTEROLOGY, V134, P1861, DOI 10.1053/j.gastro.2008.03.004
   Van Assche G, 2012, GUT, V61, P229, DOI 10.1136/gutjnl-2011-300755
   van der Woude CJ, 2015, J CROHNS COLITIS, V9, P107, DOI 10.1093/ecco-jcc/jju006
   Vande Casteele N, 2015, GASTROENTEROLOGY, V148, P1320, DOI 10.1053/j.gastro.2015.02.031
   Vande Casteele N, 2015, J CLIN PHARMACOL, V55, pS39, DOI 10.1002/jcph.374
   Vande Casteele N, 2013, AM J GASTROENTEROL, V108, P962, DOI 10.1038/ajg.2013.12
   VANDULLEMEN HM, 1995, GASTROENTEROLOGY, V109, P129, DOI 10.1016/0016-5085(95)90277-5
   Vavricka SR, 2012, INFLAMM BOWEL DIS, V18, P1523, DOI 10.1002/ibd.21888
   Vermeire S, 2007, GUT, V56, P1226, DOI 10.1136/gut.2006.099978
   Waugh AWG, 2010, ALIMENT PHARM THER, V32, P1129, DOI 10.1111/j.1365-2036.2010.04446.x
   Williet N, 2016, DIGEST DIS SCI, V61, P990, DOI 10.1007/s10620-015-3984-2
   Yoo DH, 2013, ANN RHEUM DIS, V72, P1613, DOI 10.1136/annrheumdis-2012-203090
   Zelinkova Z, 2011, ALIMENT PHARM THER, V33, P1053, DOI 10.1111/j.1365-2036.2011.04617.x
NR 143
TC 38
Z9 41
U1 0
U2 25
PU TAYLOR & FRANCIS LTD
PI ABINGDON
PA 2-4 PARK SQUARE, MILTON PARK, ABINGDON OR14 4RN, OXON, ENGLAND
SN 1471-2598
EI 1744-7682
J9 EXPERT OPIN BIOL TH
JI Expert Opin. Biol. Ther.
PD OCT
PY 2016
VL 16
IS 10
BP 1277
EP 1290
DI 10.1080/14712598.2016.1203897
PG 14
WC Biotechnology & Applied Microbiology; Medicine, Research & Experimental
WE Science Citation Index Expanded (SCI-EXPANDED)
SC Biotechnology & Applied Microbiology; Research & Experimental Medicine
GA DW7GG
UT WOS:000383818600009
PM 27329436
DA 2024-01-22
ER

PT J
AU Shen, B
AF Shen, Bo
TI Endoscopic management of inflammatory bowel disease-associated
   complications
SO CURRENT OPINION IN GASTROENTEROLOGY
LA English
DT Review
DE balloon dilation; Crohn's disease; endoscopy; fistula; neoplasia;
   stricture; stricturoplasty; stricturotomy; ulcerative colitis
ID CHRONIC ULCERATIVE-COLITIS; CROHNS-DISEASE; SUBMUCOSAL DISSECTION;
   BALLOON DILATION; ANASTOMOTIC STRICTURE; MUCOSAL RESECTION;
   NEEDLE-KNIFE; INFLIXIMAB; INJECTION; EFFICACY
AB Purpose of review The main complications of inflammatory bowel disease (IBD) are strictures, fistulas, abscesses, and colitis-associated neoplasia. In addition to diagnosis, disease monitoring, and surveillance, endoscopy plays an important role in the management of those complications. This review is to provide up-to-date information in endoscopic treatment modalities for those complications. Recent findings The endoscopic therapy of IBD complication has evolved from balloon dilation of strictures to endoscopic stricturotomy, strictureplasty, stenting, fistulotomy, sinusotomy, and neoplasia ablation. These endoscopic approaches have provided minimally invasive treatment for those complications. The advances in interventional IBD may be credited to our better understanding of the disease process and nature of targeted lesion, and execution of updated principles and techniques of endoscopy.
C1 [Shen, Bo] Columbia Univ, New York Presbyterian Hosp, Intervent IBD Unit, New York, NY 10032 USA.
C3 Columbia University; NewYork-Presbyterian Hospital
RP Shen, B (通讯作者)，Columbia Univ, Irving Med Ctr, IBD Ctr, HIB 8 IBD Ctr,161 Ft Washington Ave, New York, NY 10032 USA.
EM bs3720@cumc.columbia.edu
FU Ed and Joey Story Endowed Chair
FX The author is supported by the Ed and Joey Story Endowed Chair.
CR Atreja A, 2014, J CROHNS COLITIS, V8, P392, DOI 10.1016/j.crohns.2013.10.001
   Attar A, 2012, INFLAMM BOWEL DIS, V18, P1849, DOI 10.1002/ibd.22844
   Axelrad JE, 2018, CLIN GASTROENTEROL H, V16, pXXV, DOI 10.1016/j.cgh.2017.05.016
   Bettenworth D, 2017, INFLAMM BOWEL DIS, V23, P133, DOI 10.1097/MIB.0000000000000988
   Bharadwaj S, 2015, INFLAMM BOWEL DIS, V21, P2194, DOI 10.1097/MIB.0000000000000403
   Biancone L, 2006, GASTROINTEST ENDOSC, V63, P486, DOI 10.1016/j.gie.2005.08.047
   Chen M, 2015, GASTROINTEST ENDOSC, V81, P1287, DOI 10.1016/j.gie.2014.11.031
   Chen M, 2014, INFLAMM BOWEL DIS, V20, P1739, DOI 10.1097/MIB.0000000000000145
   Di Nardo G, 2010, GASTROINTEST ENDOSC, V72, P1201, DOI 10.1016/j.gie.2010.08.003
   East JE, 2007, CLIN GASTROENTEROL H, V5, P1065, DOI 10.1016/j.cgh.2007.04.013
   EKBOM A, 1990, LANCET, V336, P357, DOI 10.1016/0140-6736(90)91889-I
   EKBOM A, 1990, NEW ENGL J MED, V323, P1228, DOI 10.1056/NEJM199011013231802
   Gustavsson A, 2013, ALIMENT PHARM THER, V37, P430, DOI 10.1111/apt.12176
   Hendel J, 2014, UNITED EUR GASTROENT, V2, P406, DOI 10.1177/2050640614547805
   Hurlstone DP, 2007, GUT, V56, P838, DOI 10.1136/gut.2006.106294
   Iacopini F, 2015, GASTROINTEST ENDOSC, V82, P734, DOI 10.1016/j.gie.2015.02.052
   Khan F, 2018, ENDOSCOPY, V50, pE235, DOI 10.1055/a-0624-9079
   Kinoshita S, 2018, GASTROINTEST ENDOSC, V87, P1079, DOI 10.1016/j.gie.2017.10.035
   Kochhar G, 2018, GASTROINTEST ENDOSC, V88, P87, DOI 10.1016/j.gie.2018.02.034
   Kochhar G, 2018, INFLAMM BOWEL DIS, V24, pE14, DOI 10.1093/ibd/izy101
   Kochhar GS, 2018, INFLAMM BOWEL DIS, V24, P666, DOI 10.1093/ibd/izx060
   Kochhar GS, 2017, ENDOSC INT OPEN, V5, pE64, DOI 10.1055/s-0042-121664
   Laine L, 2015, GASTROENTEROLOGY, V148, P639, DOI 10.1053/j.gastro.2015.01.031
   Lan N, 2018, AM J GASTROENTEROL, V113, pS421
   Lan N, 2019, GASTROINTEST ENDOSC, V90, P259, DOI 10.1016/j.gie.2019.01.021
   Lan N, 2019, GASTROINTEST ENDOSC, V89, P144, DOI 10.1016/j.gie.2018.08.004
   Lan N, 2018, INFLAMM BOWEL DIS, V24, P1510, DOI 10.1093/ibd/izy029
   Lan N, 2018, CLIN GASTROENTEROL H, V16, P1260, DOI 10.1016/j.cgh.2018.02.035
   Lan N, 2018, INFLAMM BOWEL DIS, V24, P897, DOI 10.1093/ibd/izx085
   Lan N, 2017, INFLAMM BOWEL DIS, V23, P502, DOI 10.1097/MIB.0000000000001044
   Lian L, 2017, CLIN GASTROENTEROL H, V15, P1226, DOI 10.1016/j.cgh.2016.10.030
   Lian L, 2015, DIS COLON RECTUM, V58, P423, DOI 10.1097/DCR.0000000000000322
   Shen B, 2013, AM J GASTROENTEROL, V108, P1833
   Shen B, 2019, AM J GASTROENTEROL, V114, P539, DOI 10.1038/s41395-018-0416-x
   Shen B, 2019, GASTROINTEST ENDOSC, V89, P215, DOI 10.1016/j.gie.2018.09.045
   Shen B, 2017, GASTROINTEST ENDOSC, V85, P1133, DOI 10.1016/j.gie.2017.01.025
   Smith LA, 2008, INFLAMM BOWEL DIS, V14, P1380, DOI 10.1002/ibd.20497
   Swaminath A, 2008, INFLAMM BOWEL DIS, V14, P213, DOI 10.1002/ibd.20318
   Teich N, 2017, INT J COLORECTAL DIS, V32, P1289, DOI 10.1007/s00384-017-2860-2
   Wu XR, 2013, J GASTROINTEST SURG, V17, P1452, DOI 10.1007/s11605-013-2216-3
NR 40
TC 4
Z9 4
U1 0
U2 2
PU LIPPINCOTT WILLIAMS & WILKINS
PI PHILADELPHIA
PA TWO COMMERCE SQ, 2001 MARKET ST, PHILADELPHIA, PA 19103 USA
SN 0267-1379
EI 1531-7056
J9 CURR OPIN GASTROEN
JI Curr. Opin. Gastroenterol.
PD JAN
PY 2020
VL 36
IS 1
BP 33
EP 40
DI 10.1097/MOG.0000000000000600
PG 8
WC Gastroenterology & Hepatology
WE Science Citation Index Expanded (SCI-EXPANDED)
SC Gastroenterology & Hepatology
GA NF4WB
UT WOS:000563297400007
PM 31688337
DA 2024-01-22
ER

PT J
AU Roblin, X
   Rinaudo, M
   Sparrow, MP
   Moreau, A
   Phelip, JM
   Genin, C
   Lamarque, D
   Paul, S
AF Roblin, Xavier
   Rinaudo, Melanie
   Sparrow, Miles Peter
   Moreau, Amelie
   Phelip, Jean Marc
   Genin, Christian
   Lamarque, Dominique
   Paul, Stephane
TI Pharmacokinetics in IBD: Ready for Prime Time?
SO CURRENT DRUG TARGETS
LA English
DT Article
DE Antibodies to anti TNF; anti TNF treatment; Crohn's disease;
   optimisation; trough levels of anti TNF; ulcerative colitis
ID INFLAMMATORY-BOWEL-DISEASE; CROHNS-DISEASE; CLINICAL-RESPONSE;
   INFLIXIMAB THERAPY; TROUGH LEVELS; ANTIBODIES; ADALIMUMAB; MAINTENANCE;
   REMISSION; INTENSIFICATION
AB This review discusses the rationale behind recommending immunopharmacological guidance of long-term therapies with anti-TNF-alpha specific biotherapies. "Arguments why therapeutic decision-making should not rely on clinical outcomes alone are presented. Central to this is that the use of theranostics (i.e., monitoring circulating levels of functional anti-TNF-alpha drugs and antidrug antibodies) would markedly improve treatment because therapies can be tailored to individual patients and provide more effective and economical long-term clinical benefits while minimising risk of side effects. Large-scale immunopharmacological knowledge of the pharmacokinetics of TNF-alpha biopharmaceuticals in individual patients would also help industry to develop more effective and safer TNF-alpha inhibitors" [1].
C1 [Roblin, Xavier; Phelip, Jean Marc] CHU St Etienne, Serv Gastroenterol & Hepatol, F-42023 St Etienne, France.
   [Rinaudo, Melanie; Moreau, Amelie; Genin, Christian; Paul, Stephane] CHU St Etienne, CIC INSERM 1408, Lab Immunol & Immunomonitoring, F-42023 St Etienne, France.
   [Sparrow, Miles Peter] Monash Univ, Melbourne, Vic 3004, Australia.
   [Lamarque, Dominique] CHU Lariboisiere, Serv Gastroenterol, Paris, France.
C3 CHU de St Etienne; Institut National de la Sante et de la Recherche
   Medicale (Inserm); CHU de St Etienne; Monash University; Assistance
   Publique Hopitaux Paris (APHP); Universite Paris Cite; Hopital
   Universitaire Lariboisiere-Fernand-Widal - APHP
RP Roblin, X (通讯作者)，CHU St Etienne, Dept Gastroenterol, F-42023 St Etienne, France.
EM xavier.roblin@chu-st-etienne.fr
OI paul, stephane/0000-0002-8830-4273; Roblin, Xavier/0000-0002-7929-4878
FU MSD; Abbvie; Theradiag; Takeda; Hospira; Janssen/MSD
FX X. Roblin: lecturing and consulting fees: MSD, Abbvie, Theradiag,
   Takeda, Hospira.; M.P. Sparrow: lecturing and consulting fees:
   Janssen/MSD, Abbvie, Takeda.
CR Afif W, 2010, AM J GASTROENTEROL, V105, P1133, DOI 10.1038/ajg.2010.9
   Arias MT, 2012, J CROHNS COLITIS S1, V6, pS5
   Atreya R, 2014, NAT MED, V20, P313, DOI 10.1038/nm.3462
   Baert F, 2014, CLIN GASTROENTEROL H, V12, P1474, DOI 10.1016/j.cgh.2014.01.033
   Ben-Horin S, 2012, ALIMENT PHARM THER, V35, P714, DOI 10.1111/j.1365-2036.2012.04997.x
   Ben-Horin S, 2011, ALIMENT PHARM THER, V33, P987, DOI 10.1111/j.1365-2036.2011.04612.x
   Bendtzen K, 2006, ARTHRITIS RHEUM-US, V54, P3782, DOI 10.1002/art.22214
   Bendtzen K, 2012, IMMUNOTHERAPY-UK, V4, P1167, DOI [10.2217/IMT.12.114, 10.2217/imt.12.114]
   Bortlik M, 2012, J CROHNS COLITIS, V6, pS153
   Casteele NV, 2012, ALIMENT PHARM THER, V36, P765, DOI 10.1111/apt.12030
   Chiu YL, 2013, INFLAMM BOWEL DIS, V19, P1112, DOI 10.1097/MIB.0b013e3182813242
   Colombel JF, 2010, NEW ENGL J MED, V362, P1383, DOI 10.1056/NEJMoa0904492
   Colombel JF, 2007, GASTROENTEROLOGY, V132, P52, DOI 10.1053/j.gastro.2006.11.041
   Feagan B, 2012, GASTROENTEROLOGY, V5, P505
   Hanauer SB, 2002, LANCET, V359, P1541, DOI 10.1016/S0140-6736(02)08512-4
   Imaeda H, 2014, J GASTROENTEROL, V49, P100, DOI 10.1007/s00535-013-0803-4
   Karmiris K, 2009, GASTROENTEROLOGY, V137, P1628, DOI 10.1053/j.gastro.2009.07.062
   Kopylov U, 2012, INFLAMM BOWEL DIS, V18, P1628, DOI 10.1002/ibd.21919
   Leclerc M. P, 2014, JFHOD, P479
   Louis E, 2012, GASTROENTEROLOGY, V142, P63, DOI 10.1053/j.gastro.2011.09.034
   Nanda KS, 2013, AM J GASTROENTEROL, V108, P40, DOI 10.1038/ajg.2012.363
   O'Meara S, 2014, INFLAMM BOWEL DIS, V20, P1, DOI 10.1097/01.MIB.0000436951.80898.6d
   Ordás I, 2012, CLIN GASTROENTEROL H, V10, P1079, DOI 10.1016/j.cgh.2012.06.032
   Ordás I, 2012, CLIN PHARMACOL THER, V91, P635, DOI 10.1038/clpt.2011.328
   Pariente B, 2012, INFLAMM BOWEL DIS, V18, P1199, DOI 10.1002/ibd.21839
   Paul S, 2014, INFLAMM BOWEL DIS, V20, P1288, DOI 10.1097/MIB.0000000000000037
   Paul S, 2013, INFLAMM BOWEL DIS, V19, P2568, DOI 10.1097/MIB.0b013e3182a77b41
   Peyrin-Biroulet L, 2014, GUT, V63, P88, DOI 10.1136/gutjnl-2013-304984
   Rinaudo M, 2014, JFHOD
   Roblin X, 2013, CLIN GASTROENTEROL H
   Roblin X, 2014, IMMI
   Sandborn WJ, 2009, GASTROENTEROLOGY, V137, P1250, DOI 10.1053/j.gastro.2009.06.061
   Sandborn WJ, 2014, GASTROENTEROLOGY, V146, P85, DOI 10.1053/j.gastro.2013.05.048
   Sandborn WJ, 2014, GASTROENTEROLOGY, V146, P96, DOI 10.1053/j.gastro.2013.06.010
   Sorrentino D, 2010, CLIN GASTROENTEROL H, V8, P591, DOI 10.1016/j.cgh.2010.01.016
   Steenholdt C, 2014, GUT, V63, P919, DOI 10.1136/gutjnl-2013-305279
   Ungar B, 2014, GUT, V63, P1258, DOI 10.1136/gutjnl-2013-305259
   Van Moerkercke W, 2010, GASTROENTEROLOGY, V138, pS60
   Vande Casteele N, 2013, J CROHNS COLITIS, pS6
   Vande Casteele N, 2013, AM J GASTROENTEROL, V108, P962, DOI 10.1038/ajg.2013.12
   Velayos FS, 2013, CLIN GASTROENTEROL H, V11, P654, DOI 10.1016/j.cgh.2012.12.035
   Velayos FS, 2013, DDW 2013, V9, P4
   Vermeire S, 2010, GUT, V59, pA
   West RL, 2008, ALIMENT PHARM THER, V28, P1122, DOI 10.1111/j.1365-2036.2008.03828.x
NR 44
TC 5
Z9 5
U1 0
U2 3
PU BENTHAM SCIENCE PUBL LTD
PI SHARJAH
PA EXECUTIVE STE Y-2, PO BOX 7917, SAIF ZONE, 1200 BR SHARJAH, U ARAB
   EMIRATES
SN 1389-4501
EI 1873-5592
J9 CURR DRUG TARGETS
JI Curr. Drug Targets
PY 2014
VL 15
IS 11
BP 1049
EP 1055
DI 10.2174/1389450115666140829153509
PG 7
WC Pharmacology & Pharmacy
WE Science Citation Index Expanded (SCI-EXPANDED)
SC Pharmacology & Pharmacy
GA AS3AX
UT WOS:000344148900008
PM 25173707
DA 2024-01-22
ER

PT J
AU Vasudevan, A
   Bruining, DH
   Loftus, EV
   Faubion, W
   Ehman, EC
   Raffals, L
AF Vasudevan, Abhinav
   Bruining, David H.
   Loftus, Edward V., Jr.
   Faubion, William
   Ehman, Eric C.
   Raffals, Laura
TI Approach to medical therapy in perianal Crohn's disease
SO WORLD JOURNAL OF GASTROENTEROLOGY
LA English
DT Review
DE Fistula; Biologics; Inflammatory bowel disease; Surgery; Stem cells;
   Infliximab; Ustekinumab
ID ANTI-TNF; FECAL DIVERSION; INFLIXIMAB TREATMENT; DEFUNCTIONING STOMA;
   NATURAL-HISTORY; TROUGH LEVELS; FOLLOW-UP; FISTULAS; USTEKINUMAB;
   MANAGEMENT
AB Perianal Crohn's disease remains a challenging condition to treat and can have a substantial negative impact on quality of life. It often requires combined surgical and medical interventions. Anti-tumor necrosis factor (anti-TNF) therapy, including infliximab and adalimumab, remain preferred medical therapies for perianal Crohn's disease. Infliximab has been shown to be efficacious in improving fistula closure rates in randomized controlled trials. Clinicians can be faced with a number of questions relating to the optimal use of anti-TNF therapy in perianal Crohn's disease. Specific issues include evaluation for the presence of perianal sepsis, the treatment target of therapy, the ideal time to commence treatment, whether additional medical therapy should be used in conjunction with anti-TNF therapy, and the duration of treatment. This article will discuss key studies which can assist clinicians in addressing these matters when they are considering or have already commenced anti-TNF therapy for the treatment of perianal Crohn's disease. It will also discuss current evidence regarding the use of vedolizumab and ustekinumab in patients who are failing to achieve a response to anti-TNF therapy for perianal Crohn's disease. Lastly, new therapies such as local injection of mesenchymal stem cell therapy will be discussed.
C1 [Vasudevan, Abhinav; Bruining, David H.; Loftus, Edward V., Jr.; Faubion, William; Raffals, Laura] Mayo Clin, Div Gastroenterol & Hcpatol, 200 1st SW, Rochester, MN 55905 USA.
   [Ehman, Eric C.] Mayo Clin, Dept Radiol, Rochester, MN 55905 USA.
C3 Mayo Clinic; Mayo Clinic
RP Vasudevan, A (通讯作者)，Mayo Clin, Div Gastroenterol & Hcpatol, 200 1st SW, Rochester, MN 55905 USA.
EM vasudevan.abhinav@mayo.edu
RI Loftus, Edward V/E-8304-2011; Vasudevan, Abhinav/K-3758-2019
OI Loftus, Edward V/0000-0001-7199-6851; Vasudevan,
   Abhinav/0000-0001-5026-9014
CR Adegbola SO, 2020, HEALTH QUAL LIFE OUT, V18, DOI 10.1186/s12955-020-01622-7
   Adler J, 2020, JAMA NETW OPEN, V3, DOI 10.1001/jamanetworkopen.2020.7378
   Attauabi M, 2021, SCAND J GASTROENTERO, V56, P53, DOI 10.1080/00365521.2020.1854848
   Barnhoorn MC, 2020, J CROHNS COLITIS, V14, P64, DOI 10.1093/ecco-jcc/jjz116
   Bell SJ, 2003, ALIMENT PHARM THER, V17, P387, DOI 10.1046/j.1365-2036.2003.01427.x
   Biemans VBC, 2020, J CROHNS COLITIS, V14, P33, DOI 10.1093/ecco-jcc/jjz119
   Bor R, 2016, J ULTRAS MED, V35, P2367, DOI 10.7863/ultra.15.09043
   Bouguen G, 2013, CLIN GASTROENTEROL H, V11, P975, DOI 10.1016/j.cgh.2012.12.042
   BROCHARD C, 2020, CLIN GASTROENTEROL H
   BUCHMANN P, 1980, AM J SURG, V140, P642, DOI 10.1016/0002-9610(80)90048-3
   Carvello M, 2019, CELLS-BASEL, V8, DOI 10.3390/cells8070764
   Chapuis-Biron C, 2020, ALIMENT PHARM THER, V51, P719, DOI 10.1111/apt.15665
   Ciccocioppo R, 2015, MAYO CLIN PROC, V90, P747, DOI 10.1016/j.mayocp.2015.03.023
   Colombel JF, 2009, GUT, V58, P940, DOI 10.1136/gut.2008.159251
   Davidov Y, 2017, J CROHNS COLITIS, V11, P549, DOI 10.1093/ecco-jcc/jjw182
   Dewint P, 2014, GUT, V63, P292, DOI 10.1136/gutjnl-2013-304488
   Dharmaraj R, 2018, J PEDIATR SURG, V53, P472, DOI 10.1016/j.jpedsurg.2017.08.011
   Dietz AB, 2017, GASTROENTEROLOGY, V153, P59, DOI 10.1053/j.gastro.2017.04.001
   Edwards CM, 2000, BRIT J SURG, V87, P1063, DOI 10.1046/j.1365-2168.2000.01467.x
   El-Matary W, 2019, INFLAMM BOWEL DIS, V25, P150, DOI 10.1093/ibd/izy217
   Feagan BG, 2018, J CROHNS COLITIS, V12, P621, DOI 10.1093/ecco-jcc/jjy019
   Fefferman DS, 2004, INFLAMM BOWEL DIS, V10, P346, DOI 10.1097/00054725-200407000-00004
   Glass J, 2020, INFLAMM BOWEL DIS, V26, pS76, DOI 10.1093/ibd/zaa010.189
   Hain E, 2019, J CROHNS COLITIS, V13, P572, DOI 10.1093/ecco-jcc/jjy195
   HELLERS G, 1980, GUT, V21, P525, DOI 10.1136/gut.21.6.525
   Herreros MD, 2019, STEM CELLS INT, V2019, DOI 10.1155/2019/6132340
   Horsthuis K, 2011, CLIN IMAG, V35, P360, DOI 10.1016/j.clinimag.2010.09.003
   Jeon M, 2019, ANN COLOPROCTOL, V35, P249, DOI 10.3393/ac.2018.11.23.1
   Karmiris K, 2011, CLIN GASTROENTEROL H, V9, P130, DOI 10.1016/j.cgh.2010.10.022
   Lee MJ, 2018, COLORECTAL DIS, V20, P797, DOI 10.1111/codi.14102
   Lee MJ, 2018, CLIN GASTROENTEROL H, V16, P1879, DOI 10.1016/j.cgh.2018.01.030
   Lee MJ, 2018, FRONTLINE GASTROENTE, V9, P16, DOI 10.1136/flgastro-2017-100866
   Legué C, 2018, INFLAMM BOWEL DIS, V24, P1107, DOI 10.1093/ibd/izy008
   Lichtenstein GR, 2018, AM J GASTROENTEROL, V113, P481, DOI 10.1038/ajg.2018.27
   Mak JWY, 2019, ALIMENT PHARM THER, V50, P1195, DOI 10.1111/apt.15547
   Mak WY, 2018, J CROHNS COLITIS, V12, P1392, DOI 10.1093/ecco-jcc/jjy120
   Mak WY, 2017, J CROHNS COLITIS, V11, P1506, DOI 10.1093/ecco-jcc/jjx094
   MAKOWIEC F, 1995, GUT, V37, P696, DOI 10.1136/gut.37.5.696
   Malian A, 2020, INFLAMM BOWEL DIS, V26, P926, DOI 10.1093/ibd/izz200
   Martí-Gallostra M, 2017, SCAND J GASTROENTERO, V52, P251, DOI 10.1080/00365521.2016.1205127
   Neurath MF, 2012, GUT, V61, P1619, DOI 10.1136/gutjnl-2012-302830
   Ng SC, 2009, AM J GASTROENTEROL, V104, P2973, DOI 10.1038/ajg.2009.509
   Panés J, 2018, GASTROENTEROLOGY, V154, P1334, DOI 10.1053/j.gastro.2017.12.020
   Panés J, 2016, LANCET, V388, P1281, DOI 10.1016/S0140-6736(16)31203-X
   Peyrin-Biroulet L, 2015, AM J GASTROENTEROL, V110, P1324, DOI 10.1038/ajg.2015.233
   Plevris N, 2020, EUR J GASTROEN HEPAT, V32, P32, DOI 10.1097/MEG.0000000000001561
   Present DH, 1999, NEW ENGL J MED, V340, P1398, DOI 10.1056/NEJM199905063401804
   Rasul I, 2004, AM J GASTROENTEROL, V99, P82, DOI 10.1046/j.1572-0241.2003.04009.x
   Ruemmele FM, 2018, J CROHNS COLITIS, V12, P1249, DOI 10.1093/ecco-jcc/jjy087
   Sahnan K, 2019, GUT, V68, P226, DOI 10.1136/gutjnl-2017-315503
   Sands BE, 2004, NEW ENGL J MED, V350, P876, DOI 10.1056/NEJMoa030815
   Sands BE, 2019, GASTROENTEROLOGY, V156, pS1099
   Sands BE, 2017, GASTROENTEROLOGY, V152, pS185, DOI 10.1016/S0016-5085(17)30930-7
   Savoye-Collet C, 2011, INFLAMM BOWEL DIS, V17, P1751, DOI 10.1002/ibd.21568
   Schwartz DA, 2002, GASTROENTEROLOGY, V122, P875, DOI 10.1053/gast.2002.32362
   Schwartz DA, 2001, GASTROENTEROLOGY, V121, P1064, DOI 10.1053/gast.2001.28676
   Schwartz DA, 2020, GASTROENTEROLOGY, V158, pS193
   Sebastian S, 2018, ALIMENT PHARM THER, V48, P941, DOI 10.1111/apt.14969
   Singh S, 2015, ALIMENT PHARM THER, V42, P783, DOI 10.1111/apt.13356
   Steinhart AH, 2019, INFLAMM BOWEL DIS, V25, P1, DOI 10.1093/ibd/izy247
   Strik AS, 2019, SCAND J GASTROENTERO, V54, P453, DOI 10.1080/00365521.2019.1600014
   Tozer P, 2012, INFLAMM BOWEL DIS, V18, P1825, DOI 10.1002/ibd.21940
   Turner D, 2021, GASTROENTEROLOGY, V160, P1570, DOI 10.1053/j.gastro.2020.12.031
   Wasmann KA, 2020, J CROHNS COLITIS, V14, P1049, DOI 10.1093/ecco-jcc/jjaa004
   West RL, 2004, ALIMENT PHARM THERAP, V20, P1329, DOI 10.1111/j.1365-2036.2004.02247.x
   Yamamoto T, 2000, WORLD J SURG, V24, P1258, DOI 10.1007/s002680010250
   Yarur AJ, 2017, ALIMENT PHARM THER, V45, P933, DOI 10.1111/apt.13970
   Yassin NA, 2014, ALIMENT PHARM THER, V40, P741, DOI 10.1111/apt.12906
   Zhu MM, 2021, DIGEST DIS SCI, V66, P1658, DOI 10.1007/s10620-020-06398-w
NR 69
TC 5
Z9 7
U1 0
U2 1
PU BAISHIDENG PUBLISHING GROUP INC
PI PLEASANTON
PA 7041 Koll Center Parkway, Suite 160, PLEASANTON, CA, UNITED STATES
SN 1007-9327
EI 2219-2840
J9 WORLD J GASTROENTERO
JI World J. Gastroenterol.
PD JUL 7
PY 2021
VL 27
IS 25
BP 3693
EP 3704
DI 10.3748/wjg.v27.i25.3693
PG 12
WC Gastroenterology & Hepatology
WE Science Citation Index Expanded (SCI-EXPANDED)
SC Gastroenterology & Hepatology
GA TN5LJ
UT WOS:000676275500001
PM 34321838
OA hybrid, Green Published
DA 2024-01-22
ER

PT J
AU Ruggiero, C
   Lattanzio, F
   Lauretani, F
   Gasperini, B
   Andres-Lacueva, C
   Cherubini, A
AF Ruggiero, C.
   Lattanzio, F.
   Lauretani, F.
   Gasperini, B.
   Andres-Lacueva, C.
   Cherubini, A.
TI Ω-3 Polyunsaturated Fatty Acids and Immune-Mediated Diseases:
   Inflammatory Bowel Disease and Rheumatoid Arthritis
SO CURRENT PHARMACEUTICAL DESIGN
LA English
DT Review
DE Polyunsaturated fatty acids; inflammation; reumathoid arthritis;
   inflammatory bowel disease; Crohn disease; Ulcerative colitis
ID DIETARY FISH-OIL; PEDIATRIC CROHNS-DISEASE; TUMOR-NECROSIS-FACTOR;
   DOUBLE-BLIND; ULCERATIVE-COLITIS; EICOSAPENTAENOIC ACID; OLIVE OIL;
   OMEGA-3-FATTY-ACID SUPPLEMENTATION; CYTOKINE PRODUCTION; RISK-FACTORS
AB Inflammation is part of the normal host response to infection and injury. However, inappropriate inflammation contributes to several diseases, including inflammatory bowel disease (IBD) and rheumatoid arthritis (RA). Both conditions are characterized by the excessive production of inflammatory cytokines, arachidonic acid (AA)-derived eicosanoids, and other inflammatory agents (e. g., reactive oxygen species, adhesion molecules). By virtue of their anti-inflammatory action, omega-3 polyunsaturated fatty acids (PUFA) may be beneficial in inflammatory diseases. A large body of evidence supports a protective effect of omega-3 PUFA in experimental animal and ex-vivo models of Crohn's disease (CD), Ulcerative colitis (UC) and RA. Although fish oil supplementation in patients with IBD results in omega-3 PUFA incorporation into gut mucosal tissue and modification of inflammatory mediator profiles, the evidence of clinical benefits of omega-3 PUFA is weak. On the other hand, more convincing data support the efficacy of omega-3 PUFA in reducing pain, number of tender joints, duration of morning stiffness, use of non-steroidal anti-inflammatory drugs and improving physical performance in RA patients. In both IBD and RA further clinical trials with large sample size are needed to clarify the efficacy of omega-3 PUFA as a treatment.
C1 [Ruggiero, C.; Gasperini, B.; Cherubini, A.] Univ Perugia, Inst Gerontol & Geriatr, Dept Clin & Expt Med, I-06100 Perugia, Italy.
   [Lattanzio, F.] INRCA Ancona, Ancona, Italy.
   [Lauretani, F.] Univ Hosp Parma, Geriatr Rehabil Dept, Geriatr Unit, Parma, Italy.
   [Lauretani, F.] Univ Barcelona, Sch Pharm, Dept Food Sci & Nutr, XaRTA INSA, Barcelona, Spain.
C3 University of Perugia; IRCCS INRCA; University of Parma; University
   Hospital of Parma; University of Barcelona
RP Ruggiero, C (通讯作者)，Osped S Maria Misericordia, Inst Gerontol & Geriatr, Dept Clin & Expt Med, Ple Menghini 1, I-06123 Perugia, Italy.
EM ruggieroc07@hotmail.it
RI Andres-Lacueva, Cristina/J-3377-2012; Lattanzio, Fabrizia/D-2896-2018;
   Cherubini, Antonio/AAL-4632-2020; Lauretani, Fulvio/K-5115-2016;
   RUGGIERO, CARMELINDA/K-6169-2016; GASPERINI, BEATRICE/AAE-7339-2022
OI Andres-Lacueva, Cristina/0000-0002-8494-4978; Lattanzio,
   Fabrizia/0000-0003-4051-1289; Lauretani, Fulvio/0000-0002-5287-9972;
   GASPERINI, BEATRICE/0000-0002-9981-3460; Ruggiero,
   Carmelinda/0000-0002-1245-1963; Cherubini, Antonio/0000-0003-0261-9897
CR Adam O, 2003, RHEUMATOL INT, V23, P27, DOI 10.1007/s00296-002-0234-7
   Aho K, 2004, ANN MED, V36, P242, DOI 10.1080/07853890410026025
   Akabas SR, 2006, AM J CLIN NUTR, V83, p1536S, DOI 10.1093/ajcn/83.6.1536S
   Akobeng AK, 2008, ALIMENT PHARM THER, V27, P11, DOI 10.1111/j.1365-2036.2007.03536.x
   Almallah YZ, 1998, AM J GASTROENTEROL, V93, P804, DOI 10.1111/j.1572-0241.1998.229_a.x
   Alpigiani M G, 1996, Pediatr Med Chir, V18, P387
   Andoh A, 2003, INT J MOL MED, V12, P721
   [Anonymous], 1996, Hellenic J Gastroenterol
   Arend WP, 2001, ARTHRITIS RHEUM, V44, P2224, DOI 10.1002/1529-0131(200110)44:10<2224::AID-ART384>3.0.CO;2-H
   Asakura H, 2008, J GASTROEN HEPATOL, V23, P1794, DOI 10.1111/j.1440-1746.2008.05681.x
   Asakura K, 2009, J GASTROENTEROL, V44, P659, DOI 10.1007/s00535-009-0057-3
   ASLAN A, 1992, AM J GASTROENTEROL, V87, P432
   Barbosa DS, 2003, NUTRITION, V19, P837, DOI 10.1016/S0899-9007(03)00162-X
   Bassaganya-Riera J, 2006, CLIN NUTR, V25, P454, DOI 10.1016/j.clnu.2005.12.008
   BELCH JJF, 1988, ANN RHEUM DIS, V47, P96, DOI 10.1136/ard.47.2.96
   Belluzzi A, 1996, NEW ENGL J MED, V334, P1557, DOI 10.1056/NEJM199606133342401
   Belluzzi A, 2002, P NUTR SOC, V61, P391, DOI 10.1079/PNS2002171
   BELLUZZI A, 1997, GASTROENTEROLOGY A, V112, P930
   Berbert AA, 2005, NUTRITION, V21, P131, DOI 10.1016/j.nut.2004.03.023
   Bernstein CN, 2001, AM J GASTROENTEROL, V96, P2117, DOI 10.1111/j.1572-0241.2001.03946.x
   Bjorkkjær T, 2006, LIPIDS HEALTH DIS, V5, DOI 10.1186/1476-511X-5-6
   Blok WL, 1996, J NUTR, V126, P1515, DOI 10.1093/jn/126.6.1515
   Blok WL, 1997, EUR J CLIN INVEST, V27, P1003, DOI 10.1046/j.1365-2362.1997.2240775.x
   Brunborg LA, 2008, CLIN NUTR, V27, P614, DOI 10.1016/j.clnu.2008.01.017
   Calder PC, 1997, ANN NUTR METAB, V41, P203, DOI 10.1159/000177997
   CALDER PC, 1992, CLIN SCI, V82, P695, DOI 10.1042/cs0820695
   Calder PC, 2001, CURR OPIN CLIN NUTR, V4, P115, DOI 10.1097/00075197-200103000-00006
   Calder PC, 1998, P NUTR SOC, V57, P487, DOI 10.1079/PNS19980073
   Calder PC, 2008, P NUTR SOC, V67, P409, DOI 10.1017/S0029665108008690
   Calder PC, 2008, MOL NUTR FOOD RES, V52, P885, DOI 10.1002/mnfr.200700289
   Calder PC, 2006, AM J CLIN NUTR, V83, p1505S, DOI 10.1093/ajcn/83.6.1505S
   Caldwell LL, 2005, BRIT J GUID COUNS, V33, P7, DOI 10.1080/03069880412331335939
   Chapkin RS, 2007, J NUTR, V137, p200S, DOI 10.1093/jn/137.1.200S
   CHAWLA A, 1995, J AM COLL NUTR, V14, P258
   Cho JH, 2008, WORLD J GASTROENTERO, V14, P338, DOI 10.3748/wjg.14.338
   CHUAH SY, 1992, ITAL J GASTROENTEROL, V24, P386
   Cleland LG, 2006, J RHEUMATOL, V33, P1973
   Cleland LG, 1997, BRIT J RHEUMATOL, V36, P513
   Cleland LG, 2003, DRUGS, V63, P845, DOI 10.2165/00003495-200363090-00001
   Cleland LG, 2000, J RHEUMATOL, V27, P2305
   Curtis CL, 2000, J BIOL CHEM, V275, P721, DOI 10.1074/jbc.275.2.721
   Dichi I, 2000, NUTRITION, V16, P87, DOI 10.1016/S0899-9007(99)00231-2
   EMPEY LR, 1992, CAN J PHYSIOL PHARM, V70, P660, DOI 10.1139/y92-084
   ENDRES S, 1989, NEW ENGL J MED, V320, P265, DOI 10.1056/NEJM198902023200501
   ESPERSEN GT, 1992, CLIN RHEUMATOL, V11, P393, DOI 10.1007/BF02207200
   ESTEVECOMAS M, 1993, GUT, V34, P1370, DOI 10.1136/gut.34.10.1370
   ESTEVECOMAS M, 1992, GUT, V33, P1365, DOI 10.1136/gut.33.10.1365
   Feagan BG, 2008, JAMA-J AM MED ASSOC, V299, P1690, DOI 10.1001/jama.299.14.1690
   Feldmann M, 1999, RHEUMATOLOGY, V38, P3
   Ferguson LR, 2007, MUTAT RES-FUND MOL M, V622, P70, DOI 10.1016/j.mrfmmm.2007.05.011
   FernandezBanares F, 1997, CLIN NUTR, V16, P177, DOI 10.1016/S0261-5614(97)80003-9
   Figler M, 2007, BRIT J NUTR, V97, P1154, DOI 10.1017/S0007114507682956
   Firestein GS, 2003, NATURE, V423, P356, DOI 10.1038/nature01661
   FORTIN PR, 1995, J CLIN EPIDEMIOL, V48, P1379, DOI 10.1016/0895-4356(95)00028-3
   Galarraga B, 2008, RHEUMATOLOGY, V47, P665, DOI 10.1093/rheumatology/ken024
   Gassull MA, 2002, GUT, V51, P164, DOI 10.1136/gut.51.2.164
   Geerling BJ, 1999, AM J GASTROENTEROL, V94, P410, DOI 10.1111/j.1572-0241.1999.869_a.x
   GEUSENS P, 1994, ARTHRITIS RHEUM, V37, P824, DOI 10.1002/art.1780370608
   Goldberg RJ, 2007, PAIN, V129, P210, DOI 10.1016/j.pain.2007.01.020
   Goodnow CC, 2007, CELL, V130, P25, DOI 10.1016/j.cell.2007.06.033
   Hamaguchi M, 2008, J CLIN BIOCHEM NUTR, V43, P126, DOI 10.3164/jcbn.2008057
   Hanai H, 2009, CURR PHARM DESIGN, V15, P2087, DOI 10.2174/138161209788489177
   Hansen GVO, 1996, SCAND J RHEUMATOL, V25, P325, DOI 10.3109/03009749609104066
   Hart AR, 2008, DIGESTION, V77, P57, DOI 10.1159/000121412
   HAWTHORNE AB, 1992, GUT, V33, P922, DOI 10.1136/gut.33.7.922
   Hengstermann S, 2008, CLIN NUTR, V27, P571, DOI 10.1016/j.clnu.2008.01.007
   HIATT RA, 1988, WESTERN J MED, V149, P541
   HILLIER K, 1991, GUT, V32, P1151, DOI 10.1136/gut.32.10.1151
   Hirata I, 2001, DIGESTION, V63, P73, DOI 10.1159/000051915
   Hommes D W, 2000, Curr Opin Clin Nutr Metab Care, V3, P191, DOI 10.1097/00075197-200005000-00005
   Hudert CA, 2006, P NATL ACAD SCI USA, V103, P11276, DOI 10.1073/pnas.0601280103
   Hughes DA, 2000, AM J CLIN NUTR, V71, p357S, DOI 10.1093/ajcn/71.1.357s
   IKEHATA A, 1992, AM J CLIN NUTR, V56, P938, DOI 10.1093/ajcn/56.5.938
   Kanauchi O, 2009, CURR PHARM DESIGN, V15, P2074, DOI 10.2174/138161209788489195
   Kappelman MD, 2007, CLIN GASTROENTEROL H, V5, P1424, DOI 10.1016/j.cgh.2007.07.012
   Karlinger K, 2000, EUR J RADIOL, V35, P154, DOI 10.1016/S0720-048X(00)00238-2
   Kawakami Y, 2007, J NUTR SCI VITAMINOL, V53, P153, DOI 10.3177/jnsv.53.153
   KEIGHLEY A, 1976, SCAND J GASTROENTERO, V11, P293
   KITSUKAWA Y, 1992, GASTROENTEROLOGY, V102, P1859, DOI 10.1016/0016-5085(92)90306-J
   KJELDSENKRAGH J, 1992, J RHEUMATOL, V19, P1531
   Koloski NA, 2008, WORLD J GASTROENTERO, V14, P165, DOI 10.3748/wjg.14.165
   KREMER JM, 1985, LANCET, V1, P184
   KREMER JM, 1990, ARTHRITIS RHEUM, V33, P810, DOI 10.1002/art.1780330607
   Kremer JM, 2000, AM J CLIN NUTR, V71, p349S, DOI 10.1093/ajcn/71.1.349s
   KREMER JM, 1995, ARTHRITIS RHEUM, V38, P1107, DOI 10.1002/art.1780380813
   KROMANN N, 1980, ACTA MED SCAND, V208, P401
   KURATA JH, 1992, GASTROENTEROLOGY, V102, P1940, DOI 10.1016/0016-5085(92)90317-R
   Kuroki F, 1997, DIGEST DIS SCI, V42, P1137, DOI 10.1023/A:1018873217192
   LAU CS, 1995, CLIN EXP RHEUMATOL, V13, P87
   LEE TH, 1985, NEW ENGL J MED, V312, P1217, DOI 10.1056/NEJM198505093121903
   LESLIE CA, 1985, J EXP MED, V162, P1336, DOI 10.1084/jem.162.4.1336
   Levy E, 2000, AM J CLIN NUTR, V71, P807, DOI 10.1093/ajcn/71.3.807
   LEWIS RA, 1990, NEW ENGL J MED, V323, P645
   Li QR, 2008, MOL IMMUNOL, V45, P1356, DOI 10.1016/j.molimm.2007.09.003
   Linos A, 1999, AM J CLIN NUTR, V70, P1077
   LINOS A, 1991, SCAND J RHEUMATOL, V20, P419, DOI 10.3109/03009749109096821
   Loeschke K, 1996, DIGEST DIS SCI, V41, P2087, DOI 10.1007/BF02093614
   Loftus EV, 2004, GASTROENTEROLOGY, V126, P1504, DOI 10.1053/j.gastro.2004.01.063
   LORENZ R, 1989, J INTERN MED, V225, P225, DOI 10.1111/j.1365-2796.1989.tb01461.x
   LorenzMeyer H, 1996, SCAND J GASTROENTERO, V31, P778, DOI 10.3109/00365529609010352
   MacLean C H, 2004, Evid Rep Technol Assess (Summ), P1
   MacLean CH, 2005, AM J CLIN NUTR, V82, P611, DOI 10.1093/ajcn/82.3.611
   MAGARO M, 1988, ANN RHEUM DIS, V47, P793, DOI 10.1136/ard.47.10.793
   MATE J, 1993, GASTROENTEROLOGY, V100, pA228
   MCCALL TB, 1989, ALIMENT PHARM THERAP, V3, P415
   McCann K, 2007, EXPLORE-NY, V3, P616, DOI 10.1016/j.explore.2007.09.009
   Meister D, 2005, WORLD J GASTROENTERO, V11, P7466, DOI 10.3748/wjg.v11.i47.7466
   Middleton SJ, 2002, ALIMENT PHARM THER, V16, P1131, DOI 10.1046/j.1365-2036.2002.01286.x
   Miura S, 1998, J GASTROEN HEPATOL, V13, P1183, DOI 10.1046/j.1440-1746.1998.01782.x
   Nakazawa A, 2000, J GASTROENTEROL, V35, P173
   Nielsen AA, 2005, ALIMENT PHARM THER, V22, P1121, DOI 10.1111/j.1365-2036.2005.02698.x
   NIELSEN GL, 1992, EUR J CLIN INVEST, V22, P687, DOI 10.1111/j.1365-2362.1992.tb01431.x
   Nieto N, 1998, DIGEST DIS SCI, V43, P2676, DOI 10.1023/A:1026655311878
   Nieto N, 2002, J NUTR, V132, P11, DOI 10.1093/jn/132.1.11
   Nishihira J, 2009, CURR PHARM DESIGN, V15, P2104, DOI 10.2174/138161209788489113
   NORDSTROM DCE, 1995, RHEUMATOL INT, V14, P231, DOI 10.1007/BF00262088
   Ogunbi SO, 1998, J PEDIATR-US, V133, P103, DOI 10.1016/S0022-3476(98)70187-8
   Pattison DJ, 2004, P NUTR SOC, V63, P137, DOI 10.1079/PNS2003319
   Peterson LD, 1999, PROSTAG LEUKOTR ESS, V61, P19, DOI 10.1054/plef.1999.0067
   PRICKETT JD, 1981, J CLIN INVEST, V68, P556, DOI 10.1172/JCI110288
   PRICKETT JD, 1984, J IMMUNOL, V132, P725
   Pscheidl E, 2002, CLIN NUTR, V21, P47
   Purasiri P, 1997, IMMUNOLOGY, V92, P166, DOI 10.1046/j.1365-2567.1997.d01-2308.x
   ROBINSON DR, 1989, J INTERN MED, V225, P211, DOI 10.1111/j.1365-2796.1989.tb01459.x
   Romano C, 2005, WORLD J GASTROENTERO, V11, P7118, DOI 10.3748/wjg.v11.i45.7118
   Ruxton CHS, 2007, J HUM NUTR DIET, V20, P275, DOI [10.1111/j.1365-277X.2004.00552.x, 10.1111/j.1365-277X.2007.00770.x]
   Sakamoto N, 2005, INFLAMM BOWEL DIS, V11, P154, DOI 10.1097/00054725-200502000-00009
   SALOMON P, 1990, J CLIN GASTROENTEROL, V12, P157, DOI 10.1097/00004836-199004000-00009
   SANDLER RS, 1994, EPIDEMIOLOGY INFLAMM, P5
   SANTOLI D, 1990, J CLIN INVEST, V85, P424, DOI 10.1172/JCI114455
   Serhan CN, 2008, BRIT J PHARMACOL, V153, pS200, DOI 10.1038/sj.bjp.0707489
   Serhan CN, 2007, ANNU REV IMMUNOL, V25, P101, DOI 10.1146/annurev.immunol.25.022106.141647
   Serhan CN, 2000, J EXP MED, V192, P1197, DOI 10.1084/jem.192.8.1197
   Shapiro JA, 1996, EPIDEMIOLOGY, V7, P256, DOI 10.1097/00001648-199605000-00007
   SHARON P, 1984, GASTROENTEROLOGY, V86, P453
   Shimizu T, 2003, J PEDIATR GASTR NUTR, V37, P581, DOI 10.1097/00005176-200311000-00015
   SHODA R, 1995, J GASTROENTEROL, V30, P98
   Shoda R, 1996, AM J CLIN NUTR, V63, P741, DOI 10.1093/ajcn/63.5.741
   Shurin MR, 2008, J IMMUNOTOXICOL, V5, P159, DOI 10.1080/15476910802129604
   Siguel EN, 1996, METABOLISM, V45, P12, DOI 10.1016/S0026-0495(96)90194-8
   Simopoulos AP, 2002, J AM COLL NUTR, V21, P495, DOI 10.1080/07315724.2002.10719248
   SKOLDSTAM L, 1992, SCAND J RHEUMATOL, V21, P178, DOI 10.3109/03009749209099218
   Socha P, 2005, SCAND J GASTROENTERO, V40, P573, DOI 10.1080/00365520510012136
   SONNENBERG A, 1991, GASTROENTEROLOGY, V100, P143, DOI 10.1016/0016-5085(91)90594-B
   Stamp LK, 2005, SEMIN ARTHRITIS RHEU, V35, P77, DOI 10.1016/j.semarthrit.2005.05.001
   STENSON WF, 1992, ANN INTERN MED, V116, P609, DOI 10.7326/0003-4819-116-8-609
   Sundrarjun T, 2004, J INT MED RES, V32, P443, DOI 10.1177/147323000403200501
   Tilley SL, 2001, J CLIN INVEST, V108, P15, DOI 10.1172/JCI13416
   Trebble TM, 2005, BRIT J NUTR, V94, P253, DOI 10.1079/BJN20051466
   Trebble TM, 2004, AM J CLIN NUTR, V80, P1137, DOI 10.1093/ajcn/80.5.1137
   Trebble TM, 2003, ALIMENT PHARM THER, V18, P433, DOI 10.1046/j.1365-2036.2003.01707.x
   Trichopoulou A, 2000, BRIT J NUTR, V84, pS205, DOI 10.1079/096582197388554
   Turner D, 2009, COCHRANE DB SYST REV, DOI 10.1002/14651858.CD006320.pub3
   Ueda Y, 2008, NUTR RES, V28, P239, DOI 10.1016/j.nutres.2008.02.005
   Usami M, 2003, NUTRITION, V19, P150, DOI 10.1016/S0899-9007(02)00927-9
   VANDERTEMPEL H, 1990, ANN RHEUM DIS, V49, P76, DOI 10.1136/ard.49.2.76
   VILASECA J, 1990, GUT, V31, P539, DOI 10.1136/gut.31.5.539
   Volker D, 2000, J RHEUMATOL, V27, P2343
   Volker DH, 2000, J NUTR, V130, P559, DOI 10.1093/jn/130.3.559
   Wahle K W, 1999, Curr Opin Clin Nutr Metab Care, V2, P109, DOI 10.1097/00075197-199903000-00003
   Wellen KE, 2003, J CLIN INVEST, V112, P1785, DOI 10.1172/JCI20514
   Whiting CV, 2005, INFLAMM BOWEL DIS, V11, P340, DOI 10.1097/01.MIB.0000164016.98913.7c
   YANG H, 1994, GENETICS INFLAMMATOR, P32
   Yuceyar H, 1999, PROSTAG LEUKOTR ESS, V61, P339, DOI 10.1054/plef.1999.0111
   Zimmerman NP, 2008, INFLAMM BOWEL DIS, V14, P1000, DOI 10.1002/ibd.20480
NR 165
TC 53
Z9 63
U1 2
U2 46
PU BENTHAM SCIENCE PUBL LTD
PI SHARJAH
PA EXECUTIVE STE Y-2, PO BOX 7917, SAIF ZONE, 1200 BR SHARJAH, U ARAB
   EMIRATES
SN 1381-6128
EI 1873-4286
J9 CURR PHARM DESIGN
JI Curr. Pharm. Design
PD DEC
PY 2009
VL 15
IS 36
BP 4135
EP 4148
DI 10.2174/138161209789909746
PG 14
WC Pharmacology & Pharmacy
WE Science Citation Index Expanded (SCI-EXPANDED)
SC Pharmacology & Pharmacy
GA 532TN
UT WOS:000272772900008
PM 20041815
DA 2024-01-22
ER

PT J
AU Khanna, R
   Jairath, V
   Feagan, BG
AF Khanna, Reena
   Jairath, Vipul
   Feagan, Brian G.
TI The Evolution of Treatment Paradigms in Crohn's Disease: Beyond Better
   Drugs
SO GASTROENTEROLOGY CLINICS OF NORTH AMERICA
LA English
DT Article
DE Crohn's disease; Therapy; Treatment paradigms; Treatment algorithms;
   Treat to target
ID C-REACTIVE PROTEIN; EARLY COMBINED IMMUNOSUPPRESSION; VEDOLIZUMAB
   INDUCTION THERAPY; MAINTENANCE THERAPY; MAGNETIC-RESONANCE;
   ULCERATIVE-COLITIS; CERTOLIZUMAB PEGOL; MONOCLONAL-ANTIBODY; ACTIVITY
   INDEX; DOUBLE-BLIND
AB Despite advances in care, most patients with Crohn's disease (CD) develop complications, such as fistulas, or require surgery. Given the recent advances in drug therapy, an opportunity exists to optimize the management of this chronic disease through early use of effective therapies, clear definition of treatment targets, and application of the principles of personalized medicine. In this article, the authors discuss the evolution of treatment algorithms for CD to incorporate these strategies.
C1 [Khanna, Reena; Jairath, Vipul; Feagan, Brian G.] Univ Western Ontario, Dept Med, 100 Dundas St,Suite 200, London, ON N6A 5B6, Canada.
   [Jairath, Vipul; Feagan, Brian G.] Univ Western Ontario, Dept Epidemiol & Biostat, 100 Dundas St,Suite 200, London, ON N6A 5B6, Canada.
C3 Western University (University of Western Ontario); Western University
   (University of Western Ontario)
RP Feagan, BG (通讯作者)，Robarts Clin Trials Inc, 100 Dundas St, London, ON, Canada.
EM brian.feagan@robartsinc.com
RI Jairath, Vipul/GLS-6449-2022; Feagan, Brian/G-3292-2011; Khanna,
   Reena/H-5626-2013
FU Millennium Pharmaceuticals; Merck; Tillotts Pharma AG; Abbott Labs;
   Novartis Pharmaceuticals; Centocor Inc; Elan/Biogen; UCB Pharma;
   Bristol-Myers Squibb; Genentech; ActoGeniX; Wyeth Pharmaceuticals Inc;
   Janssen-Ortho; Teva Pharmaceuticals; Celgene; AstraZeneca; Serono; Unity
   Pharmaceuticals; Albireo Pharma; Given Imaging Inc; Salix
   Pharmaceuticals; Novo Nordisk; GSK; Prometheus Therapeutics;
   Diagnostics; Athersys; Axcan; Gilead; Pfizer; Shire; Wyeth; Zealand
   Pharma; Zyngenia; GiCare Pharma Inc; Sigmoid Pharma; UCB; Abbott;
   JJ/Janssen; AbbVie; Sandoz; Takeda
FX R. Khanna has received honoraria from AbbVie, Janssen, Pfizer, Shire,
   and Takeda Pharma; B.G. Feagan has received grant/research support from
   Millennium Pharmaceuticals, Merck, Tillotts Pharma AG, Abbott Labs,
   Novartis Pharmaceuticals, Centocor Inc, Elan/Biogen, UCB Pharma,
   Bristol-Myers Squibb, Genentech, ActoGeniX, and Wyeth Pharmaceuticals
   Inc; consulting fees from Millennium Pharmaceuticals, Merck, Centocor
   Inc, Elan/Biogen, Janssen-Ortho, Teva Pharmaceuticals, Bristol-Myers
   Squibb, Celgene, UCB Pharma, Abbott Labs, AstraZeneca, Serono,
   Genentech, Tillotts Pharma AG, Unity Pharmaceuticals, Albireo Pharma,
   Given Imaging Inc, Salix Pharmaceuticals, Novo Nordisk, GSK, Actogenix,
   Prometheus Therapeutics and Diagnostics, Athersys, Axcan, Gilead,
   Pfizer, Shire, Wyeth, Zealand Pharma, Zyngenia, GiCare Pharma Inc, and
   Sigmoid Pharma; and speaker's fees from UCB, Abbott, and J& V. Jairath
   has received scientific advisory board fees from AbbVie and Sandoz and
   speaker's fees from Takeda and Janssen.
CR Abhyankar B, 2013, PROMEASURES CROHNS D
   Adcock IM, 2000, PULM PHARMACOL THER, V13, P115, DOI 10.1006/pupt.2000.0243
   Afif W, 2010, AM J GASTROENTEROL, V105, P1133, DOI 10.1038/ajg.2010.9
   Ardite E, 1998, BRIT J PHARMACOL, V124, P431, DOI 10.1038/sj.bjp.0701887
   Beaugerie L, 2006, GASTROENTEROLOGY, V130, P650, DOI 10.1053/j.gastro.2005.12.019
   BEST WR, 1979, GASTROENTEROLOGY, V77, P843
   BEST WR, 1976, GASTROENTEROLOGY, V70, P439
   Bouguen G, 2015, CLIN GASTROENTEROL H, V13, P1042, DOI 10.1016/j.cgh.2013.09.006
   CEPEK KL, 1993, J IMMUNOL, V150, P3459
   COHEN J, 1960, EDUC PSYCHOL MEAS, V20, P37, DOI 10.1177/001316446002000104
   Colombel JF, 2017, GASTROENTEROLOGY, V152, pS155, DOI 10.1016/S0016-5085(17)30842-9
   Colombel JF, 2010, NEW ENGL J MED, V362, P1383, DOI 10.1056/NEJMoa0904492
   Colombel JF, 2007, GASTROENTEROLOGY, V132, P52, DOI 10.1053/j.gastro.2006.11.041
   Colombel JF, 2017, GUT, V66, P839, DOI 10.1136/gutjnl-2015-311079
   Cosnes J, 2013, GASTROENTEROLOGY, V145, P758, DOI 10.1053/j.gastro.2013.04.048
   D'Haens G, 2008, LANCET, V371, P660, DOI 10.1016/S0140-6736(08)60304-9
   Danese S, 2011, ALIMENT PHARM THER, V33, P857, DOI 10.1111/j.1365-2036.2011.04598.x
   Danese S, 2011, ALIMENT PHARM THER, V34, P1, DOI 10.1111/j.1365-2036.2011.04679.x
   Daperno M, 2004, GASTROINTEST ENDOSC, V60, P505, DOI 10.1016/S0016-5107(04)01878-4
   Department of Health and Human Services, 2009, US FOOD DRUG ADM FDA
   Dubcenco E, 2016, J CROHNS COLITIS, V10, P1006, DOI 10.1093/ecco-jcc/jjw120
   FAGERHOL MK, 1980, CLIN RES PROC, V16, P273
   Fasanmade AA, 2011, CLIN THER, V33, P946, DOI 10.1016/j.clinthera.2011.06.002
   Feagan BG, 2016, NEW ENGL J MED, V375, P1946, DOI 10.1056/NEJMoa1602773
   Ford AC, 2011, AM J GASTROENTEROL, V106, P590, DOI 10.1038/ajg.2011.70
   García-Bosch O, 2016, J CROHNS COLITIS, V10, P663, DOI 10.1093/ecco-jcc/jjw015
   Gower-Rousseau C, 2009, AM J GASTROENTEROL, V104, P2080, DOI 10.1038/ajg.2009.177
   Gupta N, 2006, GASTROENTEROLOGY, V130, P1069, DOI 10.1053/j.gastro.2006.02.003
   Hanauer SB, 2006, GASTROENTEROLOGY, V130, P323, DOI 10.1053/j.gastro.2005.11.030
   Hanauer SB, 2002, LANCET, V359, P1541, DOI 10.1016/S0140-6736(02)08512-4
   Hébuterne X, 2013, GUT, V62, P201, DOI 10.1136/gutjnl-2012-302262
   Jauregui-Amezaga A, 2015, GUT, V64, P1397, DOI 10.1136/gutjnl-2014-308101
   Khanna R, 2015, ALIMENT PHARM THER, V41, P77, DOI 10.1111/apt.13001
   Khanna R, 2017, J GASTROENTEROL
   Khanna R, 2016, GUT, V65, P1119, DOI 10.1136/gutjnl-2014-308973
   Khanna R, 2015, LANCET, V386, P1825, DOI 10.1016/S0140-6736(15)00068-9
   Lahiff C, 2013, ALIMENT PHARM THER, V37, P786, DOI 10.1111/apt.12262
   Lakatos PL, 2015, J CROHNS COLITIS, V9, P891, DOI 10.1093/ecco-jcc/jjv127
   Lee JH, 2010, DIGESTION, V81, P237, DOI 10.1159/000253850
   Lichtenstein GR, 2014, AM J GASTROENTEROL, V109, P212, DOI 10.1038/ajg.2013.441
   Lichtenstein GR, 2012, AM J GASTROENTEROL, V107, P1409, DOI 10.1038/ajg.2012.218
   Loly C, 2008, SCAND J GASTROENTERO, V43, P948, DOI 10.1080/00365520801957149
   MARY JY, 1989, GUT, V30, P983, DOI 10.1136/gut.30.7.983
   Monteleone G, 2015, NEW ENGL J MED, V372, P1104, DOI 10.1056/NEJMoa1407250
   Mosli MH, 2015, AM J GASTROENTEROL, V110, P802, DOI 10.1038/ajg.2015.120
   Ordás I, 2014, GASTROENTEROLOGY, V146, P374, DOI 10.1053/j.gastro.2013.10.055
   Ordás I, 2012, CLIN PHARMACOL THER, V91, P635, DOI 10.1038/clpt.2011.328
   Panaccione R, 2008, ALIMENT PHARM THER, V28, P674, DOI 10.1111/j.1365-2036.2008.03753.x
   Panes J, 2013, J CROHNS COLITIS, V7, P556, DOI 10.1016/j.crohns.2013.02.020
   Panés J, 2011, ALIMENT PHARM THER, V34, P125, DOI 10.1111/j.1365-2036.2011.04710.x
   Panés J, 2013, GASTROENTEROLOGY, V145, P766, DOI 10.1053/j.gastro.2013.06.009
   Papp KA, 2008, LANCET, V371, P1675, DOI 10.1016/S0140-6736(08)60726-6
   Pepys MB, 2003, J CLIN INVEST, V111, P1805, DOI 10.1172/JCI200318921
   Peyrin-Biroulet L, 2015, AM J GASTROENTEROL, V110, P1324, DOI 10.1038/ajg.2015.233
   Pigneur B, 2010, INFLAMM BOWEL DIS, V16, P953, DOI 10.1002/ibd.21152
   Poullis A, 2003, J GASTROEN HEPATOL, V18, P756, DOI 10.1046/j.1440-1746.2003.03014.x
   Poullis AP, 2002, EUR J GASTROEN HEPAT, V14, P409, DOI 10.1097/00042737-200204000-00013
   Rimola J, 2009, GUT, V58, P1113, DOI 10.1136/gut.2008.167957
   Rimola J, 2011, INFLAMM BOWEL DIS, V17, P1759, DOI 10.1002/ibd.21551
   Rosario M, 2014, J CROHNS COLITIS, V8, pS42, DOI 10.1016/S1873-9946(14)60083-0
   Roseth AG, 1999, SCAND J GASTROENTERO, V34, P50
   Rutgeerts P, 2006, GASTROINTEST ENDOSC, V63, P433, DOI 10.1016/j.gie.2005.08.011
   Rutgeerts P, 2016, GASTROINTEST ENDOSC, V83, P188, DOI 10.1016/j.gie.2015.06.018
   Rutgeerts P, 2012, GASTROENTEROLOGY, V142, P1102, DOI 10.1053/j.gastro.2012.01.035
   Sandborn WJ, 2007, ANN INTERN MED, V146, P829, DOI 10.7326/0003-4819-146-12-200706190-00159
   Sandborn WJ, 2007, NEW ENGL J MED, V357, P228, DOI 10.1056/NEJMoa067594
   Sandborn WJ, 2006, AM J GASTROENTEROL, V101, pS458, DOI 10.14309/00000434-200609001-01176
   Sandborn WJ, 2016, NEW ENGL J MED, V375, pE17, DOI 10.1056/NEJMc1607287
   Sandborn WJ, 2013, NEW ENGL J MED, V369, P711, DOI 10.1056/NEJMoa1215739
   Sandborn WJ, 2012, NEW ENGL J MED, V367, P1519, DOI 10.1056/NEJMoa1203572
   Sandborn WJ, 2002, GASTROENTEROLOGY, V122, P512, DOI 10.1053/gast.2002.31072
   Sands BE, 2004, NEW ENGL J MED, V350, P876, DOI 10.1056/NEJMoa030815
   Sands B, 2012, INFLAMM BOWEL DIS, V18, pS24, DOI 10.1097/00054725-201212001-00059
   Sands BE, 2015, GASTROENTEROLOGY, V148, pS163
   Sands BE, 2014, GASTROENTEROLOGY, V147, P618, DOI 10.1053/j.gastro.2014.05.008
   Schreiber S, 2007, GASTROENTEROLOGY, V132, pA147
   Schreiber S, 2007, NEW ENGL J MED, V357, P239, DOI 10.1056/NEJMoa062897
   Schreiber S, 2010, AM J GASTROENTEROL, V105, P1574, DOI 10.1038/ajg.2010.78
   Siegel CA, 2016, GUT
   Singh JA, 2011, COCHRANE DB SYST REV, DOI 10.1002/14651858.CD008794.pub2
   Solberg IC, 2014, INFLAMM BOWEL DIS, V20, P60, DOI 10.1097/01.MIB.0000436956.78220.67
   Solberg IC, 2007, CLIN GASTROENTEROL H, V5, P1430, DOI 10.1016/j.cgh.2007.09.002
   Steenholdt C, 2014, GUT, V63, P919, DOI 10.1136/gutjnl-2013-305279
   Steward MJ, 2012, EUR J RADIOL, V81, P2080, DOI 10.1016/j.ejrad.2011.07.013
   Targan SR, 1997, NEW ENGL J MED, V337, P1029, DOI 10.1056/NEJM199710093371502
   Ternant D, 2008, THER DRUG MONIT, V30, P523, DOI 10.1097/FTD.0b013e318180e300
   Tibble J, 2000, GUT, V47, P506, DOI 10.1136/gut.47.4.506
   Tibble JA, 2001, DRUG TODAY, V37, P85, DOI 10.1358/dot.2001.37.2.614846
   Van Limbergent J, 2008, GASTROENTEROLOGY, V135, P1114, DOI 10.1053/j.gastro.2008.06.081
   Vande Casteele N, 2015, GASTROENTEROLOGY, V148, P1320, DOI 10.1053/j.gastro.2015.02.031
   Velayos FS, 2013, CLIN GASTROENTEROL H, V11, P654, DOI 10.1016/j.cgh.2012.12.035
   Vermeire S, 2014, LANCET, V384, P309, DOI 10.1016/S0140-6736(14)60661-9
   Wade JR, 2015, J CLIN PHARMACOL, V55, P866, DOI 10.1002/jcph.491
   Yang YX, 2002, AM J GASTROENTEROL, V97, P803
NR 94
TC 3
Z9 5
U1 0
U2 5
PU W B SAUNDERS CO-ELSEVIER INC
PI PHILADELPHIA
PA 1600 JOHN F KENNEDY BOULEVARD, STE 1800, PHILADELPHIA, PA 19103-2899 USA
SN 0889-8553
EI 1558-1942
J9 GASTROENTEROL CLIN N
JI Gastroenterol. Clin. North Am.
PD SEP
PY 2017
VL 46
IS 3
BP 661
EP +
DI 10.1016/j.gtc.2017.05.010
PG 18
WC Gastroenterology & Hepatology
WE Science Citation Index Expanded (SCI-EXPANDED)
SC Gastroenterology & Hepatology
GA FI7CS
UT WOS:000412154300015
PM 28838421
DA 2024-01-22
ER

PT J
AU Cannom, RR
   Kaiser, AM
   Ault, GT
   Beart, RW
   Etzioni, DA
AF Cannom, Rebecca R.
   Kaiser, Andreas M.
   Ault, Glenn T.
   Beart, Robert W., Jr.
   Etzioni, David A.
TI Inflammatory Bowel Disease in the United States from 1998 to 2005: Has
   Infliximab Affected Surgical Rates?
SO AMERICAN SURGEON
LA English
DT Article; Proceedings Paper
CT 20th Annual Scientific Meeting of the Southern California Chapter of the
   American-College-of-Surgeons
CY JAN 16-18, 2009
CL Santa Barbara, CA
SP Amer Coll Surg, So Calif Chapter
ID CROHNS-DISEASE; COLITIS; COUNTY
AB The treatment costs for patients in the United States with inflammatory bowel disease (IBD) exceed 1.7 billion dollars/year. Infliximab, an antibody to tumor necrosis factor-alpha, has been extensively used to treat IBD, with 390,000 IBD patients receiving the drug since its FDA approval in 1998. We sought to determine the impact of infliximab on population-based rates of hospitalizations and surgical care for patients with IBD in the United States. We used data from the Nationwide Inpatient Sample to analyze patterns of hospital-based treatment provided to patients with IBD between 1998 and 2005. Data from this analysis were combined with census data to calculate trends in population-based rates of treatment. Overall rates of hospitalization for patients with Crohn's disease and ulcerative colitis increased significantly between 1998 and 2005 (5.1%/year and 3.4%/year respectively, P < 0.001 for each). During the same time period there were no changes in the overall rates of surgical care. The expanding use of infliximab has not significantly impacted the use of surgical procedures for patients with either ulcerative colitis or Crohn's disease, and rates of nonsurgical hospitalizations have actually increased. Even in the era of infliximab, surgical care remains a mainstay in the treatment of IBD.
C1 [Cannom, Rebecca R.; Kaiser, Andreas M.; Ault, Glenn T.; Beart, Robert W., Jr.; Etzioni, David A.] Univ So Calif, Keck Sch Med, Dept Colorectal Surg, Los Angeles, CA 90033 USA.
   [Etzioni, David A.] Univ So Calif, Keck Sch Med, Dept Prevent Med, Los Angeles, CA 90033 USA.
C3 University of Southern California; University of Southern California
RP Cannom, RR (通讯作者)，Univ So Calif, Keck Sch Med, Dept Colorectal Surg, 1441 Eastlake Ave,Suite 7418, Los Angeles, CA 90033 USA.
EM rcannom@surgery.usc.edu
RI Kaiser, Andreas M/AAO-4924-2020
OI Kaiser, Andreas M/0000-0003-4343-5189
CR *AG HEALTHC RES QU, 2006, INTR HCUP NAT INP SA
   Fujimoto T, 2007, EUR J GASTROEN HEPAT, V19, P229, DOI 10.1097/MEG.0b013e3280110fb9
   Hanauer SB, 1998, CLIN THER, V20, P1009, DOI 10.1016/S0149-2918(98)80082-9
   Hilsden RJ, 2003, BMC GASTROENTEROL, V3, DOI 10.1186/1471-230X-3-10
   INGLE SB, 2004, GASTROENTEROLOGY S2, V132, pA19
   Lichtenstein GR, 2005, GASTROENTEROLOGY, V128, P862, DOI 10.1053/j.gastro.2005.01.048
   Loftus CG, 2007, INFLAMM BOWEL DIS, V13, P254, DOI 10.1002/ibd.20029
   Rubenstein JH, 2002, J CLIN GASTROENTEROL, V35, P151, DOI 10.1097/00004836-200208000-00007
   Schreiber S, 1999, LANCET, V353, P459, DOI 10.1016/S0140-6736(98)03339-X
   Vind I, 2006, AM J GASTROENTEROL, V101, P1274, DOI 10.1111/j.1572-0241.2006.00552.x
   Yu AP, 2008, CURR MED RES OPIN, V24, P319, DOI 10.1185/03007990SX260790
   1998, AM J HLTH SYST PHARM, V55, P2073
NR 12
TC 48
Z9 53
U1 0
U2 1
PU SOUTHEASTERN SURGICAL CONGRESS
PI CUMMING
PA 115 SAMARITAN DR, #200, CUMMING, GA 30040-2354 USA
SN 0003-1348
EI 1555-9823
J9 AM SURGEON
JI Am. Surg.
PD OCT
PY 2009
VL 75
IS 10
BP 976
EP 980
PG 5
WC Surgery
WE Science Citation Index Expanded (SCI-EXPANDED); Conference Proceedings Citation Index - Science (CPCI-S)
SC Surgery
GA 506SD
UT WOS:000270795300025
PM 19886148
DA 2024-01-22
ER

PT J
AU Eriksson, C
   Henriksson, I
   Brus, O
   Zhulina, Y
   Nyhlin, N
   Tysk, C
   Montgomery, S
   Halfvarson, J
AF Eriksson, Carl
   Henriksson, Ida
   Brus, Ole
   Zhulina, Yaroslava
   Nyhlin, Nils
   Tysk, Curt
   Montgomery, Scott
   Halfvarson, Jonas
TI Incidence, prevalence and clinical outcome of anaemia in inflammatory
   bowel disease: a population-based cohort study
SO ALIMENTARY PHARMACOLOGY & THERAPEUTICS
LA English
DT Article
ID INTRAVENOUS IRON SUCROSE; EVIDENCE-BASED CONSENSUS; CROHNS-DISEASE;
   ULCERATIVE-COLITIS; MEDICAL-MANAGEMENT; EUROPEAN COUNTRIES;
   NATURAL-HISTORY; OPEN-LABEL; FOLLOW-UP; DIAGNOSIS
AB Background The incidence and short-term outcome of anaemia in inflammatory bowel disease (IBD) are largely unknown.
   Aim To determine the incidence, prevalence and clinical outcome of anaemia in terms of resolution of anaemia within 12months. We also planned to assess risk factors for anaemia in IBD.
   Methods A random sample of 342 patients was obtained from the population-based IBD cohort of orebro University Hospital, Sweden, consisting of 1405 patients diagnosed between 1963 and 2010. Haemoglobin measurements recorded from 1 January 2011 to 31 December 2013 were extracted from the Clinical Chemistry data system.
   Results In Crohn's disease, the incidence rate of anaemia was 19.3 (95% CI: 15.4-23.7) per 100 person-years and the prevalence was 28.7% (CI: 22.0-36.2), compared with 12.9 (CI: 9.8-16.5) and 16.5% (CI: 11.2-22.9) for ulcerative colitis. Crohn's disease was associated with an increased incidence (OR=1.60; CI: 1.02-2.51) and prevalence of anaemia (OR=2.04; CI: 1.20-3.46) compared to ulcerative colitis. Stricturing disease phenotype in Crohn's disease (HR=2.59; CI: 1.00-6.79) and extensive disease in ulcerative colitis (HR=2.40; CI: 1.10-5.36) were associated with an increased risk of anaemia. Despite a higher probability of receiving specific therapy within 3months from the diagnosis of anaemia, Crohn's disease patients had a worse outcome in terms of resolution of anaemia within 12months (56% vs 75%; P=0.03).
   Conclusions Anaemia is a common manifestation of IBD even beyond the first years after the diagnosis of IBD. Crohn's disease is associated with both an increased risk and a worse outcome.
C1 [Eriksson, Carl; Henriksson, Ida; Zhulina, Yaroslava; Nyhlin, Nils; Tysk, Curt; Halfvarson, Jonas] Orebro Univ, Fac Med & Hlth, Dept Gastroenterol, SE-70182 Orebro, Sweden.
   [Brus, Ole; Montgomery, Scott] Orebro Univ, Sch Med Sci, Clin Epidemiol & Biostat, Orebro, Sweden.
   [Montgomery, Scott] Karolinska Inst, Dept Med, Clin Epidemiol Unit, Stockholm, Sweden.
   [Montgomery, Scott] UCL, Dept Epidemiol & Publ Hlth, London, England.
C3 Orebro University; Orebro University; Karolinska Institutet; University
   of London; University College London
RP Eriksson, C (通讯作者)，Orebro Univ, Fac Med & Hlth, Dept Gastroenterol, SE-70182 Orebro, Sweden.
EM carl.eriksson@regionorebrolan.se
RI Halfvarson, Jonas/AAU-4687-2020; Montgomery, Scott/AAN-2546-2020
OI Montgomery, Scott/0000-0001-6328-5494; Halfvarson,
   Jonas/0000-0003-0122-7234; Eriksson, Carl/0000-0002-1046-383X
FU Swedish government's Agreement on Medical Training and Research
   [OLL-549221]
FX This work was founded in full by the Swedish government's Agreement on
   Medical Training and Research [OLL-549221].
CR [Anonymous], 1968, World Health Organ Tech Rep Ser, V405, P5
   Atug Ö, 2016, TURK J GASTROENTEROL, V27, P143, DOI 10.5152/tjg.2016.16011
   Bager P, 2013, SCAND J GASTROENTERO, V48, P1286, DOI 10.3109/00365521.2013.838605
   Bager P, 2011, SCAND J GASTROENTERO, V46, P304, DOI 10.3109/00365521.2010.533382
   Bergamaschi G, 2010, HAEMATOL-HEMATOL J, V95, P199, DOI 10.3324/haematol.2009.009985
   Bernstein CN, 2001, AM J GASTROENTEROL, V96, P1116
   Bodemar G, 2004, SCAND J GASTROENTERO, V39, P454, DOI 10.1080/00365520310008818-1
   Burisch J, 2017, J CROHNS COLITIS, V11, P1213, DOI 10.1093/ecco-jcc/jjx077
   Cucino C, 2001, INFLAMM BOWEL DIS, V7, P250, DOI 10.1097/00054725-200108000-00011
   Danese S, 2014, EUR J GASTROEN HEPAT, V26, P1385, DOI 10.1097/MEG.0000000000000200
   De Silva AD, 2005, ALIMENT PHARM THER, V22, P1097, DOI 10.1111/j.1365-2036.2005.02700.x
   Dignass A, 2012, J CROHNS COLITIS, V6, P991, DOI 10.1016/j.crohns.2012.09.002
   Dignass AU, 2015, J CROHNS COLITIS, V9, P211, DOI 10.1093/ecco-jcc/jju009
   Eriksson C, 2017, ALIMENT PHARM THER, V46, P748, DOI 10.1111/apt.14268
   Filmann N, 2014, INFLAMM BOWEL DIS, V20, P936, DOI 10.1097/01.MIB.0000442728.74340.fd
   Gasche C, 2004, GUT, V53, P1190, DOI 10.1136/gut.2003.035758
   Gasche C, 2007, INFLAMM BOWEL DIS, V13, P1545, DOI 10.1002/ibd.20285
   Gomollon F, 2017, J CROHNS COLITIS, V11, P3, DOI 10.1093/ecco-jcc/jjw168
   Gomollón F, 2009, WORLD J GASTROENTERO, V15, P4659, DOI 10.3748/wjg.15.4659
   Hoivik ML, 2014, ALIMENT PHARM THER, V39, P69, DOI 10.1111/apt.12541
   Kulnigg S, 2006, ALIMENT PHARM THER, V24, P1507, DOI 10.1111/j.1365-2036.2006.03146.x
   Lindgren S, 2009, SCAND J GASTROENTERO, V44, P838, DOI 10.1080/00365520902839667
   Malterud K, 1998, FAM PRACT, V15, P404, DOI 10.1093/fampra/15.5.404
   Ott C, 2012, GASTROENT RES PRACT, V2012, DOI 10.1155/2012/595970
   Rampton DS, 2017, J CROHNS COLITIS, V11, P706, DOI 10.1093/ecco-jcc/jjw208
   Rejler M, 2012, SCAND J GASTROENTERO, V47, P937, DOI 10.3109/00365521.2012.672590
   Satsangi J, 2006, GUT, V55, P749, DOI 10.1136/gut.2005.082909
   Schreiber S, 1996, NEW ENGL J MED, V334, P619, DOI 10.1056/NEJM199603073341002
   Schröder O, 2005, AM J GASTROENTEROL, V100, P2503, DOI 10.1111/j.1572-0241.2005.00250.x
   Sjöberg D, 2014, INFLAMM BOWEL DIS, V20, P2266, DOI 10.1097/MIB.0000000000000191
   Skjelbakken T, 2005, EUR J HAEMATOL, V74, P381, DOI 10.1111/j.1600-0609.2004.00392.x
   Statistics Sweden, TABL POP SWED TABL P
   Stein J, 2013, EUR J GASTROEN HEPAT, V25, P1456, DOI 10.1097/MEG.0b013e328365ca7f
   Vavricka SR, 2011, AM J GASTROENTEROL, V106, P110, DOI 10.1038/ajg.2010.343
   Voegtlin M, 2010, J CROHNS COLITIS, V4, P642, DOI 10.1016/j.crohns.2010.07.008
   Weiss G, 2010, HAEMATOL-HEMATOL J, V95, P175, DOI 10.3324/haematol.2009.017046
   Wells CW, 2006, INFLAMM BOWEL DIS, V12, P123, DOI 10.1097/01.MIB.0000196646.64615.db
   Wilson A, 2004, AM J MED, V116, P44, DOI 10.1016/j.amjmed.2003.12.011
   Zhulina Y, 2016, SCAND J GASTROENTERO, V51, P304, DOI 10.3109/00365521.2015.1093167
   Zhulina Y, 2014, J CROHNS COLITIS, V8, P1653, DOI 10.1016/j.crohns.2014.07.006
NR 40
TC 25
Z9 26
U1 0
U2 3
PU WILEY
PI HOBOKEN
PA 111 RIVER ST, HOBOKEN 07030-5774, NJ USA
SN 0269-2813
EI 1365-2036
J9 ALIMENT PHARM THER
JI Aliment. Pharmacol. Ther.
PD SEP
PY 2018
VL 48
IS 6
BP 638
EP 645
DI 10.1111/apt.14920
PG 8
WC Gastroenterology & Hepatology; Pharmacology & Pharmacy
WE Science Citation Index Expanded (SCI-EXPANDED)
SC Gastroenterology & Hepatology; Pharmacology & Pharmacy
GA GR1UT
UT WOS:000442338900006
PM 30069892
OA Green Published, hybrid
DA 2024-01-22
ER

PT J
AU Inomata, Y
   Kuroha, M
   Handa, T
   Shimoyama, Y
   Moroi, R
   Shiga, H
   Kakuta, Y
   Ichikawa, S
   Fukuhara, N
   Sato, Y
   Takahashi, T
   Masamune, A
AF Inomata, Yushi
   Kuroha, Masatake
   Handa, Tomoyuki
   Shimoyama, Yusuke
   Moroi, Rintaro
   Shiga, Hisashi
   Kakuta, Yoichi
   Ichikawa, Satoshi
   Fukuhara, Noriko
   Sato, Yuichiro
   Takahashi, Taro
   Masamune, Atsushi
TI Long-term endoscopic remission in Crohn's disease after allogeneic
   hematopoietic stem cell transplantation for diffuse large B cell
   lymphoma: case report and literature review
SO CLINICAL JOURNAL OF GASTROENTEROLOGY
LA English
DT Review
DE Autologous hematopoietic stem cell transplantation; Umbilical cord blood
   transplantation; Adalimumab; Infliximab; ASTIC trial
AB A 31-year-old man with Crohn's disease in remission after 6-year treatment with infliximab developed nasopharyngeal diffuse large B cell lymphoma. Infliximab was discontinued, and complete remission was achieved following chemotherapy with rituximab, cyclophosphamide, doxorubicin, vincristine, and prednisone. However, the patient subsequently experienced severely symptomatic Crohn's disease relapse. Therapy with adalimumab was initiated, and the patient attained remission. However, after 3 months, he suffered a recurrence of the lymphoma. Adalimumab was discontinued, and the patient received further chemotherapy (with rituximab, etoposide, cisplatin, methylprednisolone, and high-dose cytarabine) treatment and underwent allogeneic hematopoietic stem cell transplantation. Following the procedure, Crohn's disease and lymphoma have remained in complete remission for 5 years. There are limited reports on Crohn's disease remission after allogeneic hematopoietic stem cell transplantation. Therefore, we present this case report and a review of the existing literature on allogeneic stem cell transplantation for Crohn's disease.
C1 [Inomata, Yushi; Kuroha, Masatake; Handa, Tomoyuki; Shimoyama, Yusuke; Moroi, Rintaro; Shiga, Hisashi; Kakuta, Yoichi; Masamune, Atsushi] Tohoku Univ, Grad Sch Med, Div Gastroenterol, Aoba Ku, 1-1 Seiryo Machi, Sendai, Miyagi 9808574, Japan.
   [Ichikawa, Satoshi; Fukuhara, Noriko] Tohoku Univ Hosp, Dept Hematol & Rheumatol, Sendai, Miyagi, Japan.
   [Sato, Yuichiro] Osaki Citizen Hosp, Dept Gastroenterol, Osaki, Japan.
   [Takahashi, Taro] Osaki Citizen Hosp, Dept Hematol, Osaki, Japan.
C3 Tohoku University; Tohoku University
RP Inomata, Y (通讯作者)，Tohoku Univ, Grad Sch Med, Div Gastroenterol, Aoba Ku, 1-1 Seiryo Machi, Sendai, Miyagi 9808574, Japan.
EM yushi.inomata@gmail.com
RI Fukuhara, Noriko/JRH-1206-2023; Kakuta, Yoichi/H-5046-2019; Moroi,
   Rintaro/AGO-8798-2022
OI Fukuhara, Noriko/0000-0003-2682-2179; Kakuta,
   Yoichi/0000-0002-7042-009X; Shiga, Hisashi/0000-0001-6623-2603; Inomata,
   Yushi/0000-0003-0566-2559; Moroi, Rintaro/0000-0002-6759-0135
CR Baecklund E, 2014, SEMIN CANCER BIOL, V24, P61, DOI 10.1016/j.semcancer.2013.12.001
   Burt RK, 2020, BONE MARROW TRANSPL, V55, P2343, DOI 10.1038/s41409-020-0953-y
   Ditschkowski M, 2003, TRANSPLANTATION, V75, P1745, DOI 10.1097/01.TP.0000062540.29757.E9
   DRAKOS PE, 1993, AM J HEMATOL, V43, P157, DOI 10.1002/ajh.2830430223
   Ferraro S, 2019, FRONT PHARMACOL, V10, DOI 10.3389/fphar.2019.00247
   Hawkey CJ, 2015, JAMA-J AM MED ASSOC, V314, P2524, DOI 10.1001/jama.2015.16700
   Hu CM, 2014, CLIN J GASTROENTEROL, V7, P299, DOI 10.1007/s12328-014-0496-0
   Jain S, 2013, BONE MARROW TRANSPL, V48, P1006, DOI 10.1038/bmt.2012.274
   Lemaitre M, 2017, JAMA-J AM MED ASSOC, V318, P1679, DOI 10.1001/jama.2017.16071
   Lopez-Cubero SO, 1998, GASTROENTEROLOGY, V114, P433, DOI 10.1016/S0016-5085(98)70525-6
   Nikolaus S, 2007, GASTROENTEROLOGY, V133, P1670, DOI 10.1053/j.gastro.2007.09.001
   Nishimoto M, 2013, TRANSPL P, V45, P2854, DOI 10.1016/j.transproceed.2013.03.049
   Oliveira MC, 2021, HEMATOL TRANSF CELL, V43, P65, DOI 10.1016/j.htct.2020.03.002
   Piccin A, 2010, AM J HEMATOL, V85, P634, DOI 10.1002/ajh.21755
   Smedby KE, 2008, BLOOD, V111, P4029, DOI 10.1182/blood-2007-10-119974
   Snowden JA, 2019, BMC GASTROENTEROL, V19, DOI 10.1186/s12876-019-0992-2
   Talbot DC, 1998, HOSP MED, V59, P580
   Zhang Y, 2020, MEDICINE, V99, DOI 10.1097/MD.0000000000019450
NR 18
TC 1
Z9 1
U1 0
U2 2
PU SPRINGER JAPAN KK
PI TOKYO
PA SHIROYAMA TRUST TOWER 5F, 4-3-1 TORANOMON, MINATO-KU, TOKYO, 105-6005,
   JAPAN
SN 1865-7257
EI 1865-7265
J9 CLIN J GASTROENTEROL
JI Clin. J. Gastroenterol.
PD AUG
PY 2021
VL 14
IS 4
BP 1108
EP 1114
DI 10.1007/s12328-021-01389-4
EA MAR 2021
PG 7
WC Gastroenterology & Hepatology
WE Emerging Sources Citation Index (ESCI)
SC Gastroenterology & Hepatology
GA TR1DP
UT WOS:000635039300001
PM 33786703
DA 2024-01-22
ER

PT J
AU Grucela, A
   Steinhagen, RM
AF Grucela, Alexis
   Steinhagen, Randolph M.
TI Current Surgical Management of Ulcerative Colitis
SO MOUNT SINAI JOURNAL OF MEDICINE
LA English
DT Article
DE inflammatory bowel disease; restorative proctocolectomy; ulcerative
   colitis
ID POUCH-ANAL ANASTOMOSIS; ILEAL POUCH; RESTORATIVE PROCTOCOLECTOMY;
   CROHNS-DISEASE; TRIAL; ILEOSTOMY; DYSPLASIA
AB Inflammatory bowel disease is divided into 2 major disease entities: Crohn's disease and ulcerative colitis. Ulcerative colitis is characterized by contiguous inflammation of the colorectal mucosa, always beginning in and involving the rectum and progressing for variable distances proximally within the colon. in ulcerative colitis, medical therapy, which is not curative, is directed at controlling symptoms and reducing the underlying inflammatory process. However, emergent or elective removal of the colon and rectum does cure the disease and also eliminates the possibility of developing a malignancy. Here we present the current surgical treatment of ulcerative colitis and issues in the management of ulcerative colitis. We discuss indications for surgical treatment, elective and emergent operative management, early and late complications of surgery, and function, results. Mt Sinai J Med 76:606-612, 2009. (C) 2009 Mount Sinai School of Medicine
C1 [Grucela, Alexis; Steinhagen, Randolph M.] Mt Sinai Sch Med, Dept Surg, Div Colon & Rectal Surg, New York, NY 10029 USA.
C3 Icahn School of Medicine at Mount Sinai
RP Steinhagen, RM (通讯作者)，Mt Sinai Sch Med, Dept Surg, Div Colon & Rectal Surg, New York, NY 10029 USA.
EM randolph.steinhagen@mssm.edu
OI Steinhagen, Randolph/0000-0002-4399-8064; Grucela,
   Alexis/0000-0001-9932-7115
CR Bach SP, 2007, WORLD J GASTROENTERO, V13, P3288, DOI 10.3748/wjg.v13.i24.3288
   Becker JM, 1999, GASTROENTEROL CLIN N, V28, P371, DOI 10.1016/S0889-8553(05)70061-3
   Bellolio F, 2008, REV MED CHILE, V136, P1121, DOI /S0034-98872008000900005
   CHESSIN DB, 2008, ANN M AM SOC COL REC
   Cima RR, 2005, ARCH SURG-CHICAGO, V140, P300, DOI 10.1001/archsurg.140.3.300
   Cohen JL, 2005, DIS COLON RECTUM, V48, P1997, DOI 10.1007/s10350-005-0180-z
   Dunker MS, 2001, DIS COLON RECTUM, V44, P1800, DOI 10.1007/BF02234458
   Farouk R, 2000, ANN SURG, V231, P919, DOI 10.1097/00000658-200006000-00017
   Gorfine SR, 2000, DIS COLON RECTUM, V43, P1575, DOI 10.1007/BF02236742
   GROBLER SP, 1992, BRIT J SURG, V79, P903, DOI 10.1002/bjs.1800790916
   Heuschen UA, 2001, ANN SURG, V234, P788, DOI 10.1097/00000658-200112000-00010
   LEI L, 2009, DIS COLON RECTUM, V52, P1409
   LEI L, 2009, DIS COLON RECTUM, V52, P4414
   Loftus CG, 2007, INFLAMM BOWEL DIS, V13, P254, DOI 10.1002/ibd.20029
   Meagher AP, 1998, BRIT J SURG, V85, P800
   Metcalf AM, 2007, SURG CLIN N AM, V87, P633, DOI 10.1016/j.suc.2007.03.009
   Ording OK, 2002, GASTROENTEROLOGY, V122, P15
   PARKS AG, 1978, BRIT MED J, V2, P85, DOI 10.1136/bmj.2.6130.85
   Reilly WT, 1997, ANN SURG, V225, P666, DOI 10.1097/00000658-199706000-00004
   Remzi FH, 2009, DIS COLON RECTUM, V52, P198, DOI 10.1007/DCR.0b013e31819ad4b6
   Remzi FH, 2003, DIS COLON RECTUM, V46, P6, DOI 10.1007/s10350-004-6488-2
   RODRIGUEZSANJUAN JC, 1995, DIS COLON RECTUM, V38, P779, DOI 10.1007/BF02048042
   Shawki S, 2009, DIS COLON RECTUM, V52, P884, DOI 10.1007/DCR.0b013e31819eef8f
   Sugerman HJ, 2000, ANN SURG, V232, P530, DOI 10.1097/00000658-200010000-00008
   Sylla P, 2009, DIS COLON RECTUM, V52, P394, DOI 10.1007/DCR.0b013e318197d72d
   TRUELOVE SC, 1955, BRIT MED J, V2, P1041, DOI 10.1136/bmj.2.4947.1041
NR 26
TC 25
Z9 26
U1 2
U2 7
PU WILEY
PI HOBOKEN
PA 111 RIVER ST, HOBOKEN 07030-5774, NJ USA
SN 0027-2507
EI 1931-7581
J9 MT SINAI J MED
JI Mt. Sinai J. Med.
PD NOV-DEC
PY 2009
VL 76
IS 6
SI SI
BP 606
EP 612
DI 10.1002/msj.20152
PG 7
WC Medicine, General & Internal
WE Science Citation Index Expanded (SCI-EXPANDED)
SC General & Internal Medicine
GA 537PN
UT WOS:000273125600012
PM 20014421
DA 2024-01-22
ER

PT J
AU Lees, CW
   Barrett, JC
   Parkes, M
   Satsangi, J
AF Lees, C. W.
   Barrett, J. C.
   Parkes, M.
   Satsangi, J.
TI New IBD genetics: common pathways with other diseases
SO GUT
LA English
DT Article
ID GENOME-WIDE ASSOCIATION; INFLAMMATORY-BOWEL-DISEASE;
   SYSTEMIC-LUPUS-ERYTHEMATOSUS; ENDOPLASMIC-RETICULUM STRESS;
   TYROSINE-PHOSPHATASE PTPN22; OF-FUNCTION VARIANTS; ULCERATIVE-COLITIS;
   SUSCEPTIBILITY LOCI; CROHNS-DISEASE; RHEUMATOID-ARTHRITIS
AB Complex disease genetics has been revolutionised in recent years by the advent of genome-wide association (GWA) studies. The chronic inflammatory bowel diseases (IBDs), Crohn's disease and ulcerative colitis have seen notable successes culminating in the discovery of 99 published susceptibility loci/genes (71 Crohn's disease; 47 ulcerative colitis) to date. Approximately one-third of loci described confer susceptibility to both Crohn's disease and ulcerative colitis. Amongst these are multiple genes involved in IL23/Th17 signalling (IL23R, IL12B, JAK2, TYK2 and STAT3), IL10, IL1R2, REL, CARD9, NKX2.3, ICOSLG, PRDM1, SMAD3 and ORMDL3. The evolving genetic architecture of IBD has furthered our understanding of disease pathogenesis. For Crohn's disease, defective processing of intracellular bacteria has become a central theme, following gene discoveries in autophagy and innate immunity (associations with NOD2, IRGM, ATG16L1 are specific to Crohn's disease). Genetic evidence has also demonstrated the importance of barrier function to the development of ulcerative colitis (HNF4A, LAMB1, CDH1 and GNA12). However, when the data are analysed in more detail, deeper themes emerge including the shared susceptibility seen with other diseases. Many immune-mediated diseases overlap in this respect, paralleling the reported epidemiological evidence. However, in several cases the reported shared susceptibility appears at odds with the clinical picture. Examples include both type 1 and type 2 diabetes mellitus. In this review we will detail the presently available data on the genetic overlap between IBD and other diseases. The discussion will be informed by the epidemiological data in the published literature and the implications for pathogenesis and therapy will be outlined. This arena will move forwards very quickly in the next few years. Ultimately, we anticipate that these genetic insights will transform the landscape of common complex diseases such as IBD.
C1 [Lees, C. W.; Satsangi, J.] Univ Edinburgh, Mol Med Ctr, Gastrointestinal Unit, Edinburgh EH4 2XU, Midlothian, Scotland.
   [Barrett, J. C.] Wellcome Trust Sanger Inst, Cambridge, England.
   [Parkes, M.] Univ Cambridge, Addenbrookes Hosp, Inflammatory Bowel Dis IBD Res Grp, Cambridge CB2 2QQ, England.
C3 University of Edinburgh; Wellcome Trust Sanger Institute; University of
   Cambridge; Cambridge University Hospitals NHS Foundation Trust;
   Addenbrooke's Hospital
RP Lees, CW (通讯作者)，Univ Edinburgh, Mol Med Ctr, Gastrointestinal Unit, Crewe Rd, Edinburgh EH4 2XU, Midlothian, Scotland.
EM charlie.lees@ed.ac.uk
OI Parkes, Miles/0000-0002-6467-0631; Lees, Charlie/0000-0002-0732-8215
FU Novartis; Genentech; MRC [G0800759, G0600329, G0800675] Funding Source:
   UKRI; Chief Scientist Office [CZB/4/540, ETM/75] Funding Source:
   researchfish; Medical Research Council [G0800759, G0800675, G0600329]
   Funding Source: researchfish
FX CL has acted as a consultant to Abbott and Dr Falk, and received
   honoraria from Shire, Procter and Gamble, Ferring, and Schering-Plough
   for presentations at academic meetings. JS has acted as a consultant to
   Schering-Plough, Abbott, UCB, Shire and Ferring, and has on-going
   research support from Novartis and Genentech. JB and MP have no
   competing interests.
CR Ahmad T, 2002, GASTROENTEROLOGY, V122, P854, DOI 10.1053/gast.2002.32413
   Alizadeh BZ, 2007, HUM MOL GENET, V16, P2552, DOI 10.1093/hmg/ddm194
   Altshuler D, 2005, NATURE, V437, P1299, DOI 10.1038/nature04226
   Altshuler D, 2010, NATURE, V467, P1061, DOI 10.1038/nature09534
   Anderson CA, 2011, NAT GENET, V43, P246, DOI 10.1038/ng.764
   Anderson CA, 2009, GASTROENTEROLOGY, V136, P523, DOI 10.1053/j.gastro.2008.10.032
   [Anonymous], 2001, N Engl J Med, V344, P1461
   Asano K, 2009, NAT GENET, V41, P1325, DOI 10.1038/ng.482
   Baranzini SE, 2009, CURR OPIN IMMUNOL, V21, P596, DOI 10.1016/j.coi.2009.09.014
   Barrett JC, 2008, NAT GENET, V40, P955, DOI 10.1038/ng.175
   Barrett JC, 2009, NAT GENET, V41, P1330, DOI 10.1038/ng.483
   Barrett JC, 2009, NAT GENET, V41, P703, DOI 10.1038/ng.381
   Barton A, 2009, HUM MOL GENET, V18, P2518, DOI 10.1093/hmg/ddp177
   Begovich AB, 2004, AM J HUM GENET, V75, P330, DOI 10.1086/422827
   Bernstein CN, 2008, CLIN GASTROENTEROL H, V6, P41, DOI 10.1016/j.cgh.2007.09.016
   Bernstein CN, 2005, GASTROENTEROLOGY, V129, P827, DOI 10.1053/j.gastro.2005.06.021
   Black H, 2007, CHEST, V131, P524, DOI 10.1378/chest.06-1074
   Bottini N, 2004, NAT GENET, V36, P337, DOI 10.1038/ng1323
   Brand S, 2009, GUT, V58, P1152, DOI 10.1136/gut.2008.163667
   Bregenzer N, 2006, INFLAMM BOWEL DIS, V12, P53, DOI 10.1097/01.MIB.0000195975.97673.f5
   Brown MA, 2010, CURR OPIN RHEUMATOL, V22, P126, DOI 10.1097/BOR.0b013e3283364483
   Burton PR, 2007, NATURE, V447, P661, DOI 10.1038/nature05911
   Cantero-Recasens G, 2010, HUM MOL GENET, V19, P111, DOI 10.1093/hmg/ddp471
   Cargill M, 2007, AM J HUM GENET, V80, P273, DOI 10.1086/511051
   Casella G, 2010, DIGEST LIVER DIS, V42, P175, DOI 10.1016/j.dld.2009.08.005
   Clayton DG, 2009, PLOS GENET, V5, DOI 10.1371/journal.pgen.1000540
   Cohen R, 2008, INFLAMM BOWEL DIS, V14, P738, DOI 10.1002/ibd.20406
   Cooney R, 2010, NAT MED, V16, P90, DOI 10.1038/nm.2069
   COTTONE M, 1989, LANCET, V2, P338
   Cottone M, 2003, INFLAMM BOWEL DIS, V9, P321, DOI 10.1097/00054725-200309000-00006
   Darfeuille-Michaud A, 1998, GASTROENTEROLOGY, V115, P1405, DOI 10.1016/S0016-5085(98)70019-8
   de Bakker PIW, 2008, HUM MOL GENET, V17, pR122, DOI 10.1093/hmg/ddn288
   De Jager PL, 2009, NAT GENET, V41, P776, DOI 10.1038/ng.401
   Dubinsky MC, 2010, INFLAMM BOWEL DIS, V16, P1357, DOI 10.1002/ibd.21174
   Dubois PCA, 2010, NAT GENET, V42, P295, DOI 10.1038/ng.543
   Duerr RH, 2006, SCIENCE, V314, P1461, DOI 10.1126/science.1135245
   Duits AJ, 1995, ARTHRITIS RHEUM, V38, P1832, DOI 10.1002/art.1780381217
   Dupuis J, 2010, NAT GENET, V42, P105, DOI 10.1038/ng.520
   Eaden JA, 2001, GUT, V48, P526, DOI 10.1136/gut.48.4.526
   Easton DF, 2007, NATURE, V447, P1087, DOI 10.1038/nature05887
   Eeles RA, 2009, NAT GENET, V41, P1116, DOI 10.1038/ng.450
   Esparza-Gordillo J, 2009, NAT GENET, V41, P596, DOI 10.1038/ng.347
   Festen EAM, 2009, GUT, V58, P799, DOI 10.1136/gut.2008.166918
   Fiorino G, 2009, ALIMENT PHARM THER, V29, P921, DOI 10.1111/j.1365-2036.2009.03955.x
   Fisher SA, 2008, NAT GENET, V40, P710, DOI 10.1038/ng.145
   Fouache D, 2009, RHEUMATOLOGY, V48, P761, DOI 10.1093/rheumatology/kep083
   Franke A, 2008, NAT GENET, V40, P1319, DOI 10.1038/ng.221
   Franke A, 2008, GASTROENTEROLOGY, V135, P1207, DOI 10.1053/j.gastro.2008.07.017
   Franke A, 2010, NAT GENET, V42, P1118, DOI 10.1038/ng.717
   Franke A, 2010, NAT GENET, V42, P292, DOI 10.1038/ng.553
   Gateva V, 2009, NAT GENET, V41, P1228, DOI 10.1038/ng.468
   GILLBERG R, 1982, SCAND J GASTROENTERO, V17, P491, DOI 10.3109/00365528209182237
   Glocker EO, 2009, NEW ENGL J MED, V361, P2033, DOI 10.1056/NEJMoa0907206
   Grainge MJ, 2010, LANCET, V375, P657, DOI 10.1016/S0140-6736(09)61963-2
   Gregersen PK, 2009, NAT GENET, V41, P820, DOI 10.1038/ng.395
   Gregersen PK, 2009, ANNU REV IMMUNOL, V27, P363, DOI 10.1146/annurev.immunol.021908.132653
   Griffiths CEM, 2010, NEW ENGL J MED, V362, P118, DOI 10.1056/NEJMoa0810652
   Gupta G, 2005, GASTROENTEROLOGY, V129, P819, DOI 10.1053/j.gastro.2005.06.022
   Ha C, 2009, AM J GASTROENTEROL, V104, P1445, DOI 10.1038/ajg.2009.81
   Hafler DA, 2007, NEW ENGL J MED, V357, P851, DOI 10.1056/NEJMoa073493
   HAMMER B, 1968, GUT, V9, P17, DOI 10.1136/gut.9.1.17
   Hampe J, 2007, NAT GENET, V39, P207, DOI 10.1038/ng1954
   Han JW, 2009, NAT GENET, V41, P1234, DOI 10.1038/ng.472
   Harley JB, 2008, NAT GENET, V40, P204, DOI 10.1038/ng.81
   Heazlewood CK, 2008, PLOS MED, V5, P440, DOI 10.1371/journal.pmed.0050054
   Heid IM, 2010, NAT GENET, V42, P949, DOI 10.1038/ng.685
   Hemminki K, 2009, DIABETOLOGIA, V52, P1820, DOI 10.1007/s00125-009-1427-3
   Hindorff L. A., 2010, CATALOG PUBLISHED GE
   Hirschfield GM, 2010, NAT GENET, V42, P655, DOI 10.1038/ng.631
   Horikawa Y, 2000, NAT GENET, V26, P163, DOI 10.1038/79876
   Houlston RS, 2008, NAT GENET, V40, P1426, DOI 10.1038/ng.262
   Hugot JP, 2001, NATURE, V411, P599, DOI 10.1038/35079107
   Hunt KA, 2008, NAT GENET, V40, P395, DOI 10.1038/ng.102
   Illig T, 2010, NAT GENET, V42, P137, DOI 10.1038/ng.507
   Imielinski M, 2009, NAT GENET, V41, P1335, DOI 10.1038/ng.489
   Inoue N, 2002, GASTROENTEROLOGY, V123, P86, DOI 10.1053/gast.2002.34155
   Intemann CD, 2009, PLOS PATHOG, V5, DOI 10.1371/journal.ppat.1000577
   IVARSSON SA, 1993, J INTERN MED, V233, P281, DOI 10.1111/j.1365-2796.1993.tb00988.x
   Jakkula E, 2010, AM J HUM GENET, V86, P285, DOI 10.1016/j.ajhg.2010.01.017
   Jin Y, 2010, NAT GENET, V42, P576, DOI 10.1038/ng.602
   Jin Y, 2010, NEW ENGL J MED, V362, P1686, DOI 10.1056/NEJMoa0908547
   Jürgens M, 2010, AM J GASTROENTEROL, V105, P1811, DOI 10.1038/ajg.2010.95
   Karlsen TH, 2010, GASTROENTEROLOGY, V138, P1102, DOI 10.1053/j.gastro.2009.11.046
   Kaser A, 2008, CELL, V134, P743, DOI 10.1016/j.cell.2008.07.021
   Kathiresan S, 2009, NAT GENET, V41, P56, DOI 10.1038/ng.291
   KAY M, 1993, CLEV CLIN J MED, V60, P473, DOI 10.3949/ccjm.60.6.473
   Kilpivaara O, 2009, NAT GENET, V41, P455, DOI 10.1038/ng.342
   Kochi Y, 2010, NAT GENET, V42, P515, DOI 10.1038/ng.583
   Kugathasan S, 2008, NAT GENET, V40, P1211, DOI 10.1038/ng.203
   Kyogoku C, 2004, AM J HUM GENET, V75, P504, DOI 10.1086/423790
   Lapaquette P, 2010, CELL MICROBIOL, V12, P99, DOI 10.1111/j.1462-5822.2009.01381.x
   Lees Charlie W, 2009, Expert Rev Gastroenterol Hepatol, V3, P513, DOI 10.1586/egh.09.45
   Leong RWL, 2003, ALIMENT PHARM THER, V17, P1465, DOI 10.1046/j.1365-2036.2003.01607.x
   Lewis JD, 2008, GASTROENTEROLOGY, V134, P688, DOI 10.1053/j.gastro.2007.12.012
   Ley RE, 2006, NATURE, V444, P1022, DOI 10.1038/4441022a
   Libioulle C, 2007, PLOS GENET, V3, DOI 10.1371/journal.pgen.0030058
   Liu XD, 2010, NAT GENET, V42, P658, DOI 10.1038/ng.627
   Liu Y, 2008, PLOS GENET, V4, DOI 10.1371/journal.pgen.1000041
   Mahdi H, 2009, NAT GENET, V41, P1319, DOI 10.1038/ng.480
   Mannon PJ, 2004, NEW ENGL J MED, V351, P2069, DOI 10.1056/NEJMoa033402
   Manolio TA, 2009, NATURE, V461, P747, DOI 10.1038/nature08494
   Marks DJB, 2006, LANCET, V367, P668, DOI 10.1016/S0140-6736(06)68265-2
   McGovern DPB, 2010, NAT GENET, V42, P332, DOI 10.1038/ng.549
   Mizuki N, 2010, NAT GENET, V42, P703, DOI 10.1038/ng.624
   Moffatt MF, 2007, NATURE, V448, P470, DOI 10.1038/nature06014
   Moffatt MF, 2010, NEW ENGL J MED, V363, P1211, DOI 10.1056/NEJMoa0906312
   Muise AM, 2009, GUT, V58, P1121, DOI 10.1136/gut.2008.175117
   Mukhopadhya A, 2008, EUR J GASTROEN HEPAT, V20, P810, DOI 10.1097/MEG.0b013e3282f45740
   Nair RP, 2008, J INVEST DERMATOL, V128, P1653, DOI 10.1038/sj.jid.5701255
   Nakamura T, 2010, CELL, V140, P338, DOI 10.1016/j.cell.2010.01.001
   Newport M, 2007, NAT GENET, V39, P1329, DOI 10.1038/ng.2007.17
   Nitzan O, 2006, EUR J INTERN MED, V17, P313, DOI 10.1016/j.ejim.2006.02.001
   Ogura Y, 2001, NATURE, V411, P603, DOI 10.1038/35079114
   OLSSON R, 1991, GASTROENTEROLOGY, V100, P1319
   Özcan U, 2004, SCIENCE, V306, P457, DOI 10.1126/science.1103160
   Palm O, 2002, J RHEUMATOL, V29, P511
   Palmer CNA, 2006, NAT GENET, V38, P441, DOI 10.1038/ng1767
   Papaemmanuil E, 2009, NAT GENET, V41, P1006, DOI 10.1038/ng.430
   Parkes M, 2007, NAT GENET, V39, P830, DOI 10.1038/ng2061
   Petukhova L, 2010, NATURE, V466, P113, DOI 10.1038/nature09114
   PUGH SM, 1979, CLIN ALLERGY, V9, P221, DOI 10.1111/j.1365-2222.1979.tb01545.x
   Qin JJ, 2010, NATURE, V464, P59, DOI 10.1038/nature08821
   Quan C, 2010, NAT GENET, V42, P614, DOI 10.1038/ng.603
   Quaranta M, 2009, GENES IMMUN, V10, P654, DOI 10.1038/gene.2009.51
   Raj AA, 2008, RESP MED, V102, P780, DOI 10.1016/j.rmed.2007.08.014
   Raychaudhuri S, 2010, CURR OPIN RHEUMATOL, V22, P109, DOI 10.1097/BOR.0b013e328336474d
   Raychaudhuri S, 2009, NAT GENET, V41, P1313, DOI 10.1038/ng.479
   Remmers EF, 2010, NAT GENET, V42, P698, DOI 10.1038/ng.625
   Reveille JD, 2010, NAT GENET, V42, P123, DOI 10.1038/ng.513
   Rioux JD, 2009, P NATL ACAD SCI USA, V106, P18680, DOI 10.1073/pnas.0909307106
   Rousseaux C, 2005, J EXP MED, V201, P1205, DOI 10.1084/jem.20041948
   Russell RK, 2004, BEST PRACT RES CL GA, V18, P525, DOI 10.1016/j.bpg.2003.12.006
   Sabatti C, 2009, NAT GENET, V41, P35, DOI 10.1038/ng.271
   Samani NJ, 2007, NEW ENGL J MED, V357, P443, DOI 10.1056/NEJMoa072366
   Sandborn WJ, 2008, GASTROENTEROLOGY, V135, P1130, DOI 10.1053/j.gastro.2008.07.014
   Saxena R, 2007, SCIENCE, V316, P1331, DOI 10.1126/science.1142358
   Schreiber S, 2005, NAT REV GENET, V6, P376, DOI 10.1038/nrg1607
   Scott LJ, 2007, SCIENCE, V316, P1341, DOI 10.1126/science.1142382
   Shete S, 2009, NAT GENET, V41, P899, DOI 10.1038/ng.407
   Shi H, 2006, J CLIN INVEST, V116, P3015, DOI 10.1172/JCI28898
   Shkoda A, 2007, GASTROENTEROLOGY, V132, P190, DOI 10.1053/j.gastro.2006.10.030
   Sleiman PMA, 2010, NEW ENGL J MED, V362, P36, DOI 10.1056/NEJMoa0901867
   Smyth DJ, 2008, NEW ENGL J MED, V359, P2767, DOI 10.1056/NEJMoa0807917
   Soranzo N, 2009, NAT GENET, V41, P1182, DOI 10.1038/ng.467
   Speliotes EK, 2010, NAT GENET, V42, P937, DOI 10.1038/ng.686
   Stahl EA, 2010, NAT GENET, V42, P508, DOI 10.1038/ng.582
   Steinthorsdottir V, 2007, NAT GENET, V39, P770, DOI 10.1038/ng2043
   Styrkarsdottir U, 2008, NEW ENGL J MED, V358, P2355, DOI 10.1056/NEJMoa0801197
   Takai T, 2002, NAT REV IMMUNOL, V2, P580, DOI 10.1038/nri856
   Thompson AI, 2010, INFLAMM BOWEL D 1112
   Todd JA, 2007, NAT GENET
   Travassos LH, 2010, NAT IMMUNOL, V11, P55, DOI 10.1038/ni.1823
   Treviño LR, 2009, NAT GENET, V41, P1001, DOI 10.1038/ng.432
   Turnbaugh PJ, 2006, NATURE, V444, P1027, DOI 10.1038/nature05414
   Turnbaugh PJ, 2009, NATURE, V457, P480, DOI 10.1038/nature07540
   Turnbull C, 2010, NAT GENET, V42, P504, DOI 10.1038/ng.586
   Valentonyte R, 2005, NAT GENET, V37, P357, DOI 10.1038/ng1519
   Van Limbergen J, 2009, INFLAMM BOWEL DIS, V15, P1492, DOI 10.1002/ibd.20926
   Van Limbergen J, 2009, MUCOSAL IMMUNOL, V2, P315, DOI 10.1038/mi.2009.20
   Wallace C, 2010, NAT GENET, V42, P68, DOI 10.1038/ng.493
   Wen L, 2008, NATURE, V455, P1109, DOI 10.1038/nature07336
   Weng X, 2007, AM J GASTROENTEROL, V102, P1429, DOI 10.1111/j.1572-0241.2007.01215.x
   WRIGHT V, 1965, BMJ-BRIT MED J, V2, P675, DOI 10.1136/bmj.2.5463.675
   Xavier RJ, 2007, NATURE, V448, P427, DOI 10.1038/nature06005
   Yamagata K, 1996, NATURE, V384, P458, DOI 10.1038/384458a0
   Yamazaki K, 2005, HUM MOL GENET, V14, P3499, DOI 10.1093/hmg/ddi379
   Yang A, 2005, INFLAMM BOWEL DIS, V11, P528, DOI 10.1097/01.MIB.0000161308.65951.db
   YATES VM, 1982, BRIT J DERMATOL, V106, P323
   Zeggini E, 2007, SCIENCE, V316, P1336, DOI 10.1126/science.1142364
   Zhang FR, 2009, NEW ENGL J MED, V361, P2609, DOI 10.1056/NEJMoa0903753
   Zhao F, 2010, DEV BIOL, V338, P268, DOI 10.1016/j.ydbio.2009.12.008
   Zheng W, 2006, GENES IMMUN, V7, P11, DOI 10.1038/sj.gene.6364263
   Zhernakova A, 2007, AM J HUM GENET, V81, P1284, DOI 10.1086/522037
   Zhernakova A, 2009, NAT REV GENET, V10, P43, DOI 10.1038/nrg2489
NR 174
TC 430
Z9 497
U1 3
U2 101
PU BMJ PUBLISHING GROUP
PI LONDON
PA BRITISH MED ASSOC HOUSE, TAVISTOCK SQUARE, LONDON WC1H 9JR, ENGLAND
SN 0017-5749
EI 1468-3288
J9 GUT
JI Gut
PD DEC
PY 2011
VL 60
IS 12
BP 1739
EP 1753
DI 10.1136/gut.2009.199679
PG 15
WC Gastroenterology & Hepatology
WE Science Citation Index Expanded (SCI-EXPANDED)
SC Gastroenterology & Hepatology
GA 844UQ
UT WOS:000296774500018
PM 21300624
DA 2024-01-22
ER

PT J
AU Hong, SJ
   Katz, S
AF Hong, Simon J.
   Katz, Seymour
TI The elderly IBD patient in the modern era: changing paradigms in risk
   stratification and therapeutic management
SO THERAPEUTIC ADVANCES IN GASTROENTEROLOGY
LA English
DT Review
DE COVID-19; Crohn's disease; elderly; frailty; inflammatory bowel disease;
   phenotype; treatment; ulcerative colitis
ID INFLAMMATORY-BOWEL-DISEASE; DRUG-TREATMENT PRACTICES; ANTI-TNF THERAPY;
   MAINTENANCE THERAPY; CROHNS-DISEASE; ULCERATIVE-COLITIS;
   NATURAL-HISTORY; OLDER AGE; INDUCTION; EPIDEMIOLOGY
AB The incidence and prevalence of inflammatory bowel disease (IBD) is rising in the elderly population. Compared with patients with onset during their younger years, patients with elderly onset IBD have a distinct clinical presentation, disease phenotype, and natural history. Genetics contribute less to pathogenesis of disease, whereas biological changes associated with aging including immunosenescence, dysbiosis, and frailty have a greater impact on disease outcomes. With the advent of an increasingly wider array of biologic and small-molecule therapeutic options, data regarding efficacy and safety of these agents in elderly IBD patients specifically are paramount, given the unique characteristics of this population.
C1 [Hong, Simon J.; Katz, Seymour] New York Univ Langone Hlth, Inflammatory Bowel Dis Ctr, Div Gastroenterol & Hepatol, 305 East 33rd St, New York, NY 10016 USA.
C3 New York University
RP Hong, SJ (通讯作者)，New York Univ Langone Hlth, Inflammatory Bowel Dis Ctr, Div Gastroenterol & Hepatol, 305 East 33rd St, New York, NY 10016 USA.
EM simon.hong@nyulangone.org
CR Adar T, 2019, ALIMENT PHARM THER, V49, P873, DOI 10.1111/apt.15177
   Alatab S, 2020, LANCET GASTROENTEROL, V5, P17, DOI 10.1016/S2468-1253(19)30333-4
   Alexakis C, 2017, INFLAMM BOWEL DIS, V23, P672, DOI 10.1097/MIB.0000000000001031
   Allen T, 2017, NAT COMMUN, V8, DOI 10.1038/s41467-017-00923-8
   Ananthakrishnan AN, 2016, J CROHNS COLITIS, V10, P1224, DOI 10.1093/ecco-jcc/jjw054
   Ananthakrishnan AN, 2009, INFLAMM BOWEL DIS, V15, P182, DOI 10.1002/ibd.20628
   Andersen NN, 2014, JAMA-J AM MED ASSOC, V311, P2406, DOI 10.1001/jama.2014.5613
   [Anonymous], 2020, CLIN GASTROENTEROL H
   [Anonymous], 2020, GASTROENTEROLOGY EPU, DOI DOI 10.1053/J.GASTRO.2020.05.065
   [Anonymous], 2020, GASTROENTEROLOGY EPU, DOI DOI 10.1053/J.GASTRO.2020.05.032
   [Anonymous], 2020, GASTROENTEROLOGY
   [Anonymous], 2020, GASTROENTEROLOGY EPU, DOI DOI 10.1053/J.GASTRO.2020.06.003
   Asscher V, 2018, J CROHNS COLITIS, V12, pS482
   Asscher VER, 2019, J CROHNS COLITIS, V13, P1418, DOI 10.1093/ecco-jcc/jjz082
   Axelrad JE, 2021, INFLAMM BOWEL DIS, V27, P662, DOI 10.1093/ibd/izaa162
   Beaugerie L, 2009, LANCET, V374, P1617, DOI 10.1016/S0140-6736(09)61302-7
   Bewtra M, 2015, ANN INTERN MED, V163, P262, DOI 10.7326/M14-0960
   Biagi E, 2012, AGE, V34, P247, DOI 10.1007/s11357-011-9217-5
   Brassard P, 2014, AM J GASTROENTEROL, V109, P1795, DOI 10.1038/ajg.2014.313
   Cambier J, 2005, IMMUNOL REV, V205, P5, DOI 10.1111/j.0105-2896.2005.00276.x
   Charpentier C, 2014, GUT, V63, P423, DOI 10.1136/gutjnl-2012-303864
   Cheddani H, 2016, AM J GASTROENTEROL, V111, P1428, DOI 10.1038/ajg.2016.304
   Chow WB, 2012, J AM COLL SURGEONS, V215, P453, DOI 10.1016/j.jamcollsurg.2012.06.017
   Cohen NA, 2020, UNITED EUR GASTROENT, V8, P1076, DOI 10.1177/2050640620951400
   Connelly TM, 2015, DIS COLON RECTUM, V58, P321, DOI 10.1097/DCR.0000000000000274
   Cosnes J, 2011, GASTROENTEROLOGY, V140, P1785, DOI 10.1053/j.gastro.2011.01.055
   Cottone M, 2011, CLIN GASTROENTEROL H, V9, P30, DOI 10.1016/j.cgh.2010.09.026
   Cucchiara S, 2009, DIGEST DIS, V27, P252, DOI 10.1159/000228558
   Dadgar M, 2014, GUT, V63, pA158, DOI 10.1136/gutjnl-2014-307263.340
   de Boer NKH, 2007, AM J GASTROENTEROL, V102, P2747, DOI 10.1111/j.1572-0241.2007.01511.x
   Desai A, 2013, INFLAMM BOWEL DIS, V19, P309, DOI 10.1002/ibd.23026
   Duricova D, 2018, DIGEST LIVER DIS, V50, P903, DOI 10.1016/j.dld.2018.04.011
   Everhov ÅH, 2018, GASTROENTEROLOGY, V154, P518, DOI 10.1053/j.gastro.2017.10.034
   Feagan BG, 2016, NEW ENGL J MED, V375, P1946, DOI 10.1056/NEJMoa1602773
   Feagan BG, 2013, NEW ENGL J MED, V369, P699, DOI 10.1056/NEJMoa1215734
   Feuerstein JD, 2020, GASTROENTEROLOGY, V158, P1450, DOI 10.1053/j.gastro.2020.01.006
   FLEISCHER DE, 1994, MED CLIN N AM, V78, P1303, DOI 10.1016/S0025-7125(16)30102-X
   Franceschi C, 2017, TRENDS ENDOCRIN MET, V28, P199, DOI 10.1016/j.tem.2016.09.005
   Gisbert JP, 2014, ALIMENT PHARM THER, V39, P459, DOI 10.1111/apt.12616
   Godat S, 2018, EUR J GASTROEN HEPAT, V30, P612, DOI 10.1097/MEG.0000000000001078
   Gower-Rousseau C, 2013, DIGEST LIVER DIS, V45, P89, DOI 10.1016/j.dld.2012.09.005
   Hayashi M, 2014, J DERMATOL, V41, P974, DOI 10.1111/1346-8138.12653
   Holko P, 2018, EUR J GASTROEN HEPAT, V30, P456, DOI 10.1097/MEG.0000000000001047
   Hou JK, 2013, INFLAMM BOWEL DIS, V19, P1059, DOI 10.1097/MIB.0b013e31828028ca
   Jeuring SFG, 2016, INFLAMM BOWEL DIS, V22, P1425, DOI 10.1097/MIB.0000000000000738
   Tarazona-Santabalbina FJ, 2016, J AM MED DIR ASSOC, V17, P426, DOI 10.1016/j.jamda.2016.01.019
   Juneja M, 2012, DIGEST DIS SCI, V57, P2408, DOI 10.1007/s10620-012-2083-x
   Kappelman MD, 2007, CLIN GASTROENTEROL H, V5, P1424, DOI 10.1016/j.cgh.2007.07.012
   Kaser A, 2010, ANNU REV IMMUNOL, V28, P573, DOI 10.1146/annurev-immunol-030409-101225
   Kirchgesner J, 2018, GASTROENTEROLOGY, V155, P337, DOI 10.1053/j.gastro.2018.04.012
   Ko CW, 2019, GASTROENTEROLOGY, V156, P748, DOI 10.1053/j.gastro.2018.12.009
   Kochar B, 2020, ALIMENT PHARM THER, V52, P311, DOI 10.1111/apt.15821
   Kochar B, 2017, INFLAMM BOWEL DIS, V23, P1187, DOI 10.1097/MIB.0000000000001115
   Kotlyar DS, 2015, CLIN GASTROENTEROL H, V13, P847, DOI 10.1016/j.cgh.2014.05.015
   Kugelberg, 2014, NAT REV IMMUNOL, V14, P3
   Kurti Z, 2016, DIGEST LIVER DIS, V48, P1302, DOI 10.1016/j.dld.2016.07.012
   Lakatos PL, 2011, J CROHNS COLITIS, V5, P5, DOI 10.1016/j.crohns.2010.08.004
   Leblanc JF, 2019, WORLD J GASTROENTERO, V25, P4158, DOI 10.3748/wjg.v25.i30.4158
   Lee M, 2020, J GASTROEN HEPATOL, V35, P2021, DOI 10.1111/jgh.15191
   Lemaitre M, 2017, JAMA-J AM MED ASSOC, V318, P1679, DOI 10.1001/jama.2017.16071
   Lennard L, 1998, THER DRUG MONIT, V20, P527, DOI 10.1097/00007691-199810000-00014
   Lichtenstein GR, 2018, AM J GASTROENTEROL, V113, P481, DOI 10.1038/ajg.2018.27
   Lichtenstein GR, 2014, AM J GASTROENTEROL, V109, P212, DOI 10.1038/ajg.2013.441
   Lichtenstein GR, 2012, AM J GASTROENTEROL, V107, P1409, DOI 10.1038/ajg.2012.218
   Lightner Amy L, 2019, Curr Treat Options Gastroenterol, V17, P449, DOI 10.1007/s11938-019-00254-1
   Lin WC, 2016, J AM GERIATR SOC, V64, pE95, DOI 10.1111/jgs.14427
   Lobatón T, 2015, ALIMENT PHARM THER, V42, P441, DOI 10.1111/apt.13294
   Lopez A, 2014, CLIN GASTROENTEROL H, V12, P1324, DOI 10.1016/j.cgh.2014.02.026
   Macaluso FS, 2020, UNITED EUR GASTROENT, V8, P1045, DOI 10.1177/2050640620948802
   Mak JWY, 2021, J CROHNS COLITIS, V15, P401, DOI 10.1093/ecco-jcc/jjaa181
   Mangoni AA, 2004, BRIT J CLIN PHARMACO, V57, P6, DOI 10.1046/j.1365-2125.2003.02007.x
   Mañosa M, 2018, ALIMENT PHARM THER, V47, P605, DOI 10.1111/apt.14494
   Mease PJ, 2021, ANN RHEUM DIS, V80, P312, DOI 10.1136/annrheumdis-2020-218870
   Megna M, 2016, CLIN EXP DERMATOL, V41, P564, DOI 10.1111/ced.12850
   Minnella EM, 2017, ACTA ONCOL, V56, P295, DOI 10.1080/0284186X.2016.1268268
   Moshkovska T, 2009, ALIMENT PHARM THER, V30, P1118, DOI 10.1111/j.1365-2036.2009.04152.x
   Neurath MF, 2020, GUT, V69, P1335, DOI 10.1136/gutjnl-2020-321269
   Nguyen GC, 2017, INFLAMM BOWEL DIS, V23, P218, DOI 10.1097/MIB.0000000000000993
   Panés J, 2017, GUT, V66, P1049, DOI 10.1136/gutjnl-2016-312735
   Parasa S, 2020, JAMA NETW OPEN, V3, DOI 10.1001/jamanetworkopen.2020.11335
   Parian A, 2015, INFLAMM BOWEL DIS, V21, P1392, DOI 10.1097/MIB.0000000000000391
   Park SH, 2021, GUT LIVER, V15, P742, DOI 10.5009/gnl20289
   Peyrin-Biroulet L, 2011, GASTROENTEROLOGY, V141, P1621, DOI 10.1053/j.gastro.2011.06.050
   Pignolo RJ, 2020, MAYO CLIN PROC, V95, P1102, DOI 10.1016/j.mayocp.2020.04.018
   Podolsky DK, 2002, NEW ENGL J MED, V347, P417, DOI 10.1056/NEJMra0804647
   Porcari S, 2020, DRUG AGING, V37, P383, DOI 10.1007/s40266-020-00744-3
   Qian AS, 2021, CLIN GASTROENTEROL H, V19, P2054, DOI 10.1016/j.cgh.2020.08.010
   Riegler G, 2000, DIGEST DIS SCI, V45, P462, DOI 10.1023/A:1005424603085
   Rolston VS, 2021, DIGEST DIS SCI, V66, P1631, DOI 10.1007/s10620-020-06344-w
   Rozich JJ, 2021, INFLAMM BOWEL DIS, V27, P1215, DOI 10.1093/ibd/izaa308
   Rubin DT, 2019, AM J GASTROENTEROL, V114, P384, DOI 10.14309/ajg.0000000000000152
   Sandborn WJ, 2019, ALIMENT PHARM THER, V50, P1068, DOI 10.1111/apt.15514
   Sandborn WJ, 2017, NEW ENGL J MED, V376, P1723, DOI 10.1056/NEJMoa1606910
   Sandborn WJ, 2013, NEW ENGL J MED, V369, P711, DOI 10.1056/NEJMoa1215739
   Sands BE, 2019, NEW ENGL J MED, V381, P1201, DOI 10.1056/NEJMoa1900750
   Scheede-Bergdahl C, ANESTHESIOL CLIN, V201, P17
   Schoepfer AM, 2014, ALIMENT PHARM THER, V40, P930, DOI 10.1111/apt.12929
   Shahid Z, 2020, J AM GERIATR SOC, V68, P926, DOI 10.1111/jgs.16472
   Siegel CA, 2009, CLIN GASTROENTEROL H, V7, P874, DOI 10.1016/j.cgh.2009.01.004
   Sonnenberg A, 2010, INFLAMM BOWEL DIS, V16, P452, DOI 10.1002/ibd.21058
   Strandberg TE, 2007, LANCET, V369, P1328, DOI 10.1016/S0140-6736(12)62167-9
   Sturm A, 2017, J CROHNS COLITIS, V11, P263, DOI 10.1093/ecco-jcc/jjw188
   Taleban S, 2015, J CROHNS COLITIS, V9, P507, DOI 10.1093/ecco-jcc/jjv059
   Telemi E, 2018, AM SURGEON, V84, P225
   Tiihonen K, 2010, AGEING RES REV, V9, P107, DOI 10.1016/j.arr.2009.10.004
   Vaduganathan M, 2020, NEW ENGL J MED, V382, P1653, DOI 10.1056/NEJMsr2005760
   Vajravelu RK, 2020, CLIN GASTROENTEROL H, V18, P2262, DOI 10.1016/j.cgh.2019.10.043
   Van Staa TP, 2004, GASTROENTEROLOGY, V126, P1733, DOI 10.1053/j.gastro.2004.03.016
   van Tongeren SP, 2005, APPL ENVIRON MICROB, V71, P6438, DOI 10.1128/AEM.71.10.6438-6442.2005
   Weisshof R, 2018, ADV THER, V35, P1746, DOI 10.1007/s12325-018-0795-9
   WELLS PS, 1994, ANN INTERN MED, V121, P676, DOI 10.7326/0003-4819-121-9-199411010-00009
   Williams CJM, 2014, ALIMENT PHARM THER, V39, P447, DOI 10.1111/apt.12624
   Wu ZY, 2020, JAMA-J AM MED ASSOC, V323, P1239, DOI 10.1001/jama.2020.2648
   Yajnik V, 2017, ADV THER, V34, P542, DOI 10.1007/s12325-016-0467-6
   Zheng SF, 2020, BMJ-BRIT MED J, V369, DOI 10.1136/bmj.m1443
NR 115
TC 7
Z9 7
U1 1
U2 4
PU SAGE PUBLICATIONS LTD
PI LONDON
PA 1 OLIVERS YARD, 55 CITY ROAD, LONDON EC1Y 1SP, ENGLAND
SN 1756-283X
EI 1756-2848
J9 THER ADV GASTROENTER
JI Ther. Adv. Gastroenterol.
PD JUL
PY 2021
VL 14
AR 17562848211023399
DI 10.1177/17562848211023399
PG 15
WC Gastroenterology & Hepatology
WE Science Citation Index Expanded (SCI-EXPANDED)
SC Gastroenterology & Hepatology
GA UE6GG
UT WOS:000687983600001
PM 34276809
OA gold, Green Published
DA 2024-01-22
ER

PT J
AU Mascarenhas, MR
   Thayu, M
AF Mascarenhas, Maria R.
   Thayu, Meena
TI Pediatric Inflammatory Bowel Disease and Bone Health
SO NUTRITION IN CLINICAL PRACTICE
LA English
DT Review
DE pediatrics; bone diseases, metabolic; inflammatory bowel diseases;
   Crohn's disease
ID NECROSIS-FACTOR-ALPHA; SEVERE OSTEOGENESIS IMPERFECTA; RANDOMIZED
   CONTROLLED-TRIAL; CHILDHOOD CROHNS-DISEASE; VITAMIN-D DEFICIENCY;
   MINERAL DENSITY; PHYSICAL-ACTIVITY; OSTEOBLAST DIFFERENTIATION;
   BISPHOSPHONATE THERAPY; POLYMERIC DIET
AB Childhood and adolescence are important periods for bone development. Any disease that affects bone health has the potential to affect the bones not only in the short term but also later in life. Bone health abnormalities in patients with inflammatory bowel disease are being increasingly recognized. Screening the at-risk patient is important so that appropriate treatments can be instituted. Treatment options are limited to vitamin D and calcium supplementation, control of underlying disease activity, and appropriate physical activity. The role of bisphosphonates in these patients needs to be better studied, and treatment with bisphosphonates may be considered for some patients in consultation with a bone health expert. (Nutr Clin Pract. 2010;25:347-352)
C1 [Mascarenhas, Maria R.; Thayu, Meena] Univ Penn, Sch Med, Div Gastroenterol Hepatol & Nutr, Childrens Hosp Philadelphia, Philadelphia, PA 19014 USA.
C3 University of Pennsylvania; Pennsylvania Medicine; Childrens Hospital of
   Philadelphia
RP Thayu, M (通讯作者)，Univ Penn, Sch Med, Div Gastroenterol Hepatol & Nutr, Childrens Hosp Philadelphia, Philadelphia, PA 19014 USA.
EM thayu@email.chop.edu
CR Abreu MT, 2006, J CLIN GASTROENTEROL, V40, P55, DOI 10.1097/01.mcg.0000190762.80615.d4
   Alaimo K, 1994, Adv Data, P1
   Armas LAG, 2004, J CLIN ENDOCR METAB, V89, P5387, DOI 10.1210/jc.2004-0360
   Bailey DA, 1999, J BONE MINER RES, V14, P1672, DOI 10.1359/jbmr.1999.14.10.1672
   Baim S, 2008, J CLIN DENSITOM, V11, P6, DOI 10.1016/j.jocd.2007.12.002
   Bass S, 1998, J BONE MINER RES, V13, P500, DOI 10.1359/jbmr.1998.13.3.500
   Bass S, 1994, Acta Univ Carol Med (Praha), V40, P3
   Bass SL, 2002, J BONE MINER RES, V17, P2274, DOI 10.1359/jbmr.2002.17.12.2274
   Benchimol EI, 2007, J PEDIATR GASTR NUTR, V45, P538, DOI 10.1097/MPG.0b013e3180dca0cc
   Bernstein CN, 2000, ANN INTERN MED, V133, P795, DOI 10.7326/0003-4819-133-10-200011210-00012
   Bernstein M, 2005, AM J GASTROENTEROL, V100, P2031, DOI 10.1111/j.1572-0241.2005.50219.x
   Bischoff SC, 1997, AM J GASTROENTEROL, V92, P1157
   Bonjour JP, 1997, J CLIN INVEST, V99, P1287, DOI 10.1172/JCI119287
   Borrelli O, 2006, CLIN GASTROENTEROL H, V4, P744, DOI 10.1016/j.cgh.2006.03.010
   Burnham JM, 2004, J BONE MINER RES, V19, pS187
   Burnham JM, 2005, AM J CLIN NUTR, V82, P413, DOI 10.1093/ajcn/82.2.413
   Cadogan J, 1997, BMJ-BRIT MED J, V315, P1255, DOI 10.1136/bmj.315.7118.1255
   Canalis E, 2004, BONE, V34, P593, DOI 10.1016/j.bone.2003.11.026
   Dubner SE, 2009, GASTROENTEROLOGY, V136, P123, DOI 10.1053/j.gastro.2008.09.072
   Fell JME, 2000, ALIMENT PHARM THERAP, V14, P281
   Food and Nutrition Board, 1997, STAND COMM SCI EV DI
   Gafni RI, 2004, J PEDIATR-US, V144, P253, DOI 10.1016/j.jpeds.2003.08.054
   Gilbert L, 2000, ENDOCRINOLOGY, V141, P3956, DOI 10.1210/en.141.11.3956
   Gilbert L, 2002, J BIOL CHEM, V277, P2695, DOI 10.1074/jbc.M106339200
   Gilsanz V, 1998, EUR J RADIOL, V26, P177, DOI 10.1016/S0720-048X(97)00093-4
   Glorieux FH, 1998, NEW ENGL J MED, V339, P947, DOI 10.1056/NEJM199810013391402
   Glorieux FH, 2000, J PEDIATR ENDOCR MET, V13, P989
   Gordon CM, 2008, J CLIN ENDOCR METAB, V93, P2716, DOI 10.1210/jc.2007-2790
   Heaney RP, 2003, J AM COLL NUTR, V22, P142, DOI 10.1080/07315724.2003.10719287
   Heaney RP, 2003, AM J CLIN NUTR, V77, P204, DOI 10.1093/ajcn/77.1.204
   HILDEBRAND H, 1994, J PEDIATR GASTR NUTR, V18, P165, DOI 10.1097/00005176-199402000-00008
   Iuliano-Burns S, 2003, J BONE MINER RES, V18, P156, DOI 10.1359/jbmr.2003.18.1.156
   JANZ KF, 1994, MED SCI SPORT EXER, V26, P369
   Kong YY, 1999, NATURE, V402, P304, DOI 10.1038/35005552
   Kudo O, 2003, BONE, V32, P1, DOI 10.1016/S8756-3282(02)00915-8
   Kuwabara K, 2009, DIGEST SURG, V26, P422, DOI 10.1159/000236904
   Lee SP, 2001, J BIOL CHEM, V276, P29826, DOI 10.1074/jbc.M101822200
   Lloyd T, 2004, J PEDIATR-US, V144, P776, DOI 10.1016/j.jpeds.2004.02.047
   Lloyd T, 2000, PEDIATRICS, V106, P40, DOI 10.1542/peds.106.1.40
   Loftus EV, 2002, GASTROENTEROLOGY, V123, P468, DOI 10.1053/gast.2002.34779
   Misra M, 2008, PEDIATRICS, V122, P398, DOI 10.1542/peds.2007-1894
   Newby EA, 2005, COCHRANE DB SYST REV, DOI 10.1002/14651858.CD003873.pub2
   PARFITT AM, 1994, OSTEOPOROSIS INT, V4, P382, DOI 10.1007/BF01622201
   Pereira RC, 2002, BONE, V30, P685, DOI 10.1016/S8756-3282(02)00687-7
   Peterlik M, 2009, EUR J CLIN NUTR, V63, P1377, DOI 10.1038/ejcn.2009.105
   Pollak RD, 1998, AM J GASTROENTEROL, V93, P1483
   Radeff JM, 2001, EXP CELL RES, V268, P179, DOI 10.1006/excr.2001.5283
   Rauch F, 2003, J BONE MINER RES, V18, P610, DOI 10.1359/jbmr.2003.18.4.610
   Robinson RJ, 1998, GASTROENTEROLOGY, V115, P36, DOI 10.1016/S0016-5085(98)70362-2
   Semeao EJ, 1997, GASTROENTEROLOGY, V112, P1710, DOI 10.1016/S0016-5085(97)70055-6
   Semeao EJ, 1999, INFLAMM BOWEL DIS, V5, P161, DOI 10.1097/00054725-199908000-00003
   Specker B, 2003, J BONE MINER RES, V18, P885, DOI 10.1359/jbmr.2003.18.5.885
   Specker BL, 1996, J BONE MINER RES, V11, P1539
   Stephens M, 2001, Semin Gastrointest Dis, V12, P253
   Sylvester FA, 2007, INFLAMM BOWEL DIS, V13, P42, DOI 10.1002/ibd.20006
   SZULC P, 1993, J CLIN INVEST, V91, P1769, DOI 10.1172/JCI116387
   THAYU M, 1999, J PEDIAT, V135, P593
   Thayu M, 2008, CLIN GASTROENTEROL H, V6, P1378, DOI 10.1016/j.cgh.2008.07.010
   Thearle M, 2000, J CLIN ENDOCR METAB, V85, P2122, DOI 10.1210/jc.85.6.2122
   Thoyu M, 2007, INFLAMM BOWEL DIS, V13, P1121, DOI 10.1002/ibd.20149
   Van Staa TP, 2003, GASTROENTEROLOGY, V125, P1591, DOI 10.1053/j.gastro.2003.09.027
   Wagner CL, 2008, PEDIATRICS, V122, P1142, DOI 10.1542/peds.2008-1862
   Walsh MC, 2003, CYTOKINE GROWTH F R, V14, P251, DOI 10.1016/S1359-6101(03)00027-3
   WHO Study Group, 1994, ASS FRACT RISK ITS A
   Wirth SM, 2009, ORTHOPEDICS, V32, P900, DOI 10.3928/01477447-20091020-16
NR 65
TC 6
Z9 6
U1 0
U2 4
PU WILEY
PI HOBOKEN
PA 111 RIVER ST, HOBOKEN 07030-5774, NJ USA
SN 0884-5336
EI 1941-2452
J9 NUTR CLIN PRACT
JI Nutr. Clin. Pract.
PD AUG
PY 2010
VL 25
IS 4
BP 347
EP 352
DI 10.1177/0884533610374962
PG 6
WC Nutrition & Dietetics
WE Science Citation Index Expanded (SCI-EXPANDED)
SC Nutrition & Dietetics
GA 675BV
UT WOS:000283800100005
PM 20702839
DA 2024-01-22
ER

PT J
AU Rutgeerts, P
   Van Assche, G
   Vermeire, S
AF Rutgeerts, P
   Van Assche, G
   Vermeire, S
TI Review article: infliximab therapy for inflammatory bowel disease -
   seven years on
SO ALIMENTARY PHARMACOLOGY & THERAPEUTICS
LA English
DT Review
ID NECROSIS-FACTOR-ALPHA; ACTIVE CROHNS-DISEASE; REFRACTORY
   ULCERATIVE-COLITIS; CHIMERIC MONOCLONAL-ANTIBODY; DOUBLE-BLIND;
   LONG-TERM; POSTOPERATIVE COMPLICATIONS; ANKYLOSING-SPONDYLITIS;
   PYODERMA-GANGRENOSUM; MAINTENANCE THERAPY
AB Infliximab, the chimeric monoclonal IgG1 antibody to tumour necrosis factor, is indicated for refractory luminal and fistulizing Crohn's disease and extra-intestinal manifestations of inflammatory bowel disease. Recently, the active ulcerative colitis trials (ACT) studies have shown that infliximab is also efficacious to treat ulcerative colitis resistant to standard therapy. Induction with 5 mg/kg infliximab at weeks 0, 2 and 6 is advocated.
   The response to infliximab is improved when concomitant immunosuppressive therapy is given. As the majority of patients will relapse if not retreated, a long-term strategy is necessary. Although episodic therapy can be used, the optimal strategy is systematic maintenance treatment with 5 mg/kg intravenous (i.v.) every 8 weeks. Long-term maintenance therapy with infliximab results in a reduction of the rate of complications, hospitalizations and surgeries associated with Crohn's disease.
   Safety problems with the monoclonal antibody infliximab treatment mainly concern the formation of antibodies to infliximab, which may lead to infusion reactions, loss of response and serum sickness-like delayed infusion reactions. Latent tuberculosis needs to be screened for. The rate of other opportunistic infections is slightly increased mainly in patients treated concomitantly with immunosuppression. There is no evidence that malignancy rates in patients treated with antitumour necrosis factor strategies are increased.
C1 Catholic Univ Louvain, Dept Med, Div Gastroenterol, B-3000 Louvain, Belgium.
C3 Universite Catholique Louvain
RP Rutgeerts, P (通讯作者)，Catholic Univ Louvain, Dept Med, Div Gastroenterol, B-3000 Louvain, Belgium.
EM Paul.Rutgeerts@uz.kuleuven.ac.be
OI Vermeire, Severine/0000-0001-9942-3019
CR Andus T, 2003, MED KLIN, V98, P429, DOI 10.1007/s00063-003-1282-9
   Ardizzone S, 2002, DIGEST LIVER DIS, V34, P411, DOI 10.1016/S1590-8658(02)80038-X
   Arnott IDR, 2003, ALIMENT PHARM THERAP, V17, P1451, DOI 10.1046/j.1365-2036.2003.01574.x
   Baert F, 2003, NEW ENGL J MED, V348, P601, DOI 10.1056/NEJMoa020888
   Baert FJ, 1999, GASTROENTEROLOGY, V116, P22, DOI 10.1016/S0016-5085(99)70224-6
   Baldassano R, 2003, AM J GASTROENTEROL, V98, P833, DOI 10.1016/S0002-9270(03)00007-8
   Bell SJ, 2003, ALIMENT PHARM THER, V17, P387, DOI 10.1046/j.1365-2036.2003.01427.x
   Borrelli O, 2004, DIGEST LIVER DIS, V36, P342, DOI 10.1016/j.dld.2003.12.014
   Bouhnik Y, 1996, LANCET, V347, P215, DOI 10.1016/S0140-6736(96)90402-X
   Braun J, 2002, LANCET, V359, P1187, DOI 10.1016/S0140-6736(02)08215-6
   BREESE EJ, 1994, GASTROENTEROLOGY, V106, P1455, DOI 10.1016/0016-5085(94)90398-0
   Brooklyn T, 2005, GASTROENTEROLOGY, V128, pA26
   CANDY S, 1995, GUT, V37, P674, DOI 10.1136/gut.37.5.674
   Cohen RD, 2001, INFLAMM BOWEL DIS, V7, pS17, DOI 10.1002/ibd.3780070505
   Colombel JF, 2004, GASTROENTEROLOGY, V126, P19, DOI 10.1053/j.gastro.2003.10.047
   Colombel JF, 2004, AM J GASTROENTEROL, V99, P878, DOI 10.1111/j.1572-0241.2004.04148.x
   Cornillie F, 2001, ALIMENT PHARM THERAP, V15, P463, DOI 10.1046/j.1365-2036.2001.00956.x
   Cosnes J, 2005, GUT, V54, P237, DOI 10.1136/gut.2004.045294
   de Ridder L, 2004, J PEDIATR GASTR NUTR, V39, P46, DOI 10.1097/00005176-200407000-00010
   El-Shabrawi Y, 2002, OPHTHALMOLOGY, V109, P2342, DOI 10.1016/S0161-6420(02)01292-7
   Farrell RJ, 2003, GASTROENTEROLOGY, V124, P917, DOI 10.1053/gast.2003.50145
   Faubion WA, 2001, GASTROENTEROLOGY, V121, P255, DOI 10.1053/gast.2001.26279
   Feagan BG, 2000, NEW ENGL J MED, V342, P1627, DOI 10.1056/NEJM200006013422202
   FEAGAN BG, 1995, NEW ENGL J MED, V332, P292, DOI 10.1056/NEJM199502023320503
   Gorman JD, 2002, NEW ENGL J MED, V346, P1349, DOI 10.1056/NEJMoa012664
   Hanauer SB, 2002, LANCET, V359, P1541, DOI 10.1016/S0140-6736(02)08512-4
   Hanauer SB, 2004, CLIN GASTROENTEROL H, V2, P542, DOI 10.1016/S1542-3565(04)00238-1
   Hommes D, 2005, GASTROENTEROLOGY, V128, pA577
   Hommes DW, 2002, INFLAMM BOWEL DIS, V8, P81, DOI 10.1097/00054725-200203000-00002
   Järnerot G, 2005, GASTROENTEROLOGY, V128, P1805, DOI 10.1053/j.gastro.2005.03.003
   Joseph A, 2003, OPHTHALMOLOGY, V110, P1449, DOI 10.1016/S0161-6420(03)00406-8
   Katz JA, 2004, AM J GASTROENTEROL, V99, P2385, DOI 10.1111/j.1572-0241.2004.30186.x
   Kugathasan S, 2001, J PEDIATR GASTR NUTR, V33, pS40, DOI 10.1097/00005176-200109001-00007
   Lamireau T, 2004, INFLAMM BOWEL DIS, V10, P745, DOI 10.1097/00054725-200411000-00008
   Lapidus A, 1998, GASTROENTEROLOGY, V114, P1151, DOI 10.1016/S0016-5085(98)70420-2
   LEMANN M, 2003, GUT, V52, pA44
   Lichtenstein GR, 1999, AM J GASTROENTEROL, V94, pA2691
   Ljung T, 2004, GUT, V53, P849, DOI 10.1136/gut.2003.018515
   Lofberg R, 1996, GUT, V39, P82, DOI 10.1136/gut.39.1.82
   Louis E, 2002, SCAND J GASTROENTERO, V37, P818, DOI 10.1080/713786515
   Lügering A, 2001, GASTROENTEROLOGY, V121, P1145, DOI 10.1053/gast.2001.28702
   Lyons JL, 1997, ARCH OPHTHALMOL-CHIC, V115, P61, DOI 10.1001/archopht.1997.01100150063010
   Mahadevan U, 2005, ALIMENT PHARM THER, V21, P733, DOI 10.1111/j.1365-2036.2005.02405.x
   Marchal L, 2004, ALIMENT PHARM THER, V19, P749, DOI 10.1111/j.1365-2036.2004.01904.x
   Mortimore M, 2001, INTERN MED J, V31, P146, DOI 10.1046/j.1445-5994.2001.00039.x
   MUNKHOLM P, 1995, SCAND J GASTROENTERO, V30, P699, DOI 10.3109/00365529509096316
   MUNKHOLM P, 1994, GUT, V35, P360, DOI 10.1136/gut.35.3.360
   NICHOLLS S, 1993, J CLIN PATHOL, V46, P757, DOI 10.1136/jcp.46.8.757
   Noman M, 2004, GASTROENTEROLOGY, V126, pA54
   Ochsenkühn T, 2004, EUR J GASTROEN HEPAT, V16, P1167, DOI 10.1097/00042737-200411000-00014
   Orchard TR, 2003, GUT, V52, pA59
   Orlando A, 2005, DIGEST LIVER DIS, V37, P577, DOI 10.1016/j.dld.2005.01.019
   Papadakis KA, 2003, ALIMENT PHARM THER, V18, P741, DOI 10.1046/j.1365-2036.2003.01739.x
   Parsi MA, 2002, GASTROENTEROLOGY, V123, P707, DOI 10.1053/gast.2002.35390
   PRESENT DH, 1980, NEW ENGL J MED, V302, P981, DOI 10.1056/NEJM198005013021801
   Present DH, 1999, NEW ENGL J MED, V340, P1398, DOI 10.1056/NEJM199905063401804
   Probert CSJ, 2003, GUT, V52, P998, DOI 10.1136/gut.52.7.998
   *PSUR, 2005, INFL            0417
   REINECKER HC, 1993, CLIN EXP IMMUNOL, V94, P174
   Ricart E, 2001, AM J GASTROENTEROL, V96, P722, DOI 10.1111/j.1572-0241.2001.03612.x
   Ringheanu M, 2003, GASTROENTEROLOGY, V124, pA101, DOI 10.1016/S0016-5085(03)80497-3
   Rubenstein JH, 2002, J CLIN GASTROENTEROL, V35, P151, DOI 10.1097/00004836-200208000-00007
   Rutgeerts P, 2004, GASTROENTEROLOGY, V126, P402, DOI 10.1053/j.gastro.2003.11.014
   Rutgeerts P, 1999, GASTROENTEROLOGY, V117, P761, DOI 10.1016/S0016-5085(99)70332-X
   Rutgeerts P, 2005, GASTROENTEROLOGY, V128, pA105
   Sample C, 2002, CAN J GASTROENTEROL, V16, P165, DOI 10.1155/2002/379307
   Sandborn WJ, 2001, GASTROENTEROLOGY, V120, P1330, DOI 10.1053/gast.2001.24042
   Sandborn WJ, 2001, GASTROENTEROLOGY, V121, P1088, DOI 10.1053/gast.2001.28674
   Sandborn WJ, 2005, GASTROENTEROLOGY, V128, pA104
   Sands BE, 2004, NEW ENGL J MED, V350, P876, DOI 10.1056/NEJMoa030815
   Sands BE, 2001, INFLAMM BOWEL DIS, V7, P83, DOI 10.1097/00054725-200105000-00001
   Sands BE, 2004, CLIN GASTROENTEROL H, V2, P912, DOI 10.1016/S1542-3565(04)00414-8
   Sheldon DG, 2000, ARCH SURG-CHICAGO, V135, P564, DOI 10.1001/archsurg.135.5.564
   Shen C, 2005, ALIMENT PHARM THER, V21, P251, DOI 10.1111/j.1365-2036.2005.02309.x
   Shen C, 2005, CLIN IMMUNOL, V115, P250, DOI 10.1016/j.clim.2005.01.007
   Targan SR, 1997, NEW ENGL J MED, V337, P1029, DOI 10.1056/NEJM199710093371502
   ten Hove T, 2002, GUT, V50, P206, DOI 10.1136/gut.50.2.206
   Topstad DR, 2003, DIS COLON RECTUM, V46, P577, DOI 10.1007/s10350-004-6611-4
   Tsukada Y, 2002, AM J GASTROENTEROL, V97, P2820
   Van Assche G, 2005, GASTROENTEROLOGY, V128, pA26
   Van Assche G, 2003, AM J GASTROENTEROL, V98, P332, DOI 10.1016/S0002-9270(02)05909-9
   Van Balkom BPJ, 2002, ALIMENT PHARM THER, V16, P1101, DOI 10.1046/j.1365-2036.2002.01268.x
   van Bodegraven AA, 2002, DIS COLON RECTUM, V45, P39, DOI 10.1007/s10350-004-6111-6
   Van den Bosch F, 2000, LANCET, V356, P1821, DOI 10.1016/S0140-6736(00)03239-6
   Van den Bosch F, 2002, ARTHRITIS RHEUM, V46, P755, DOI 10.1002/art.511
   Vermeire S, 2003, GASTROENTEROLOGY, V125, P32, DOI 10.1016/S0016-5085(03)00701-7
   Vermeire S, 2002, AM J GASTROENTEROL, V97, P2357
   Wolfe F, 2004, ARTHRITIS RHEUM-US, V50, P1740, DOI 10.1002/art.20311
   Wong JB, 2003, GUT, V52, pA54
NR 89
TC 187
Z9 213
U1 0
U2 8
PU WILEY
PI HOBOKEN
PA 111 RIVER ST, HOBOKEN 07030-5774, NJ USA
SN 0269-2813
EI 1365-2036
J9 ALIMENT PHARM THER
JI Aliment. Pharmacol. Ther.
PD FEB 15
PY 2006
VL 23
IS 4
BP 451
EP 463
DI 10.1111/j.1365-2036.2006.02786.x
PG 13
WC Gastroenterology & Hepatology; Pharmacology & Pharmacy
WE Science Citation Index Expanded (SCI-EXPANDED)
SC Gastroenterology & Hepatology; Pharmacology & Pharmacy
GA 005AU
UT WOS:000234795200001
PM 16441465
OA Bronze
DA 2024-01-22
ER

PT J
AU Dekker, L
   Armbrust, W
   Rademaker, CMA
   Prakken, B
   Kuis, W
   Wulffraat, NM
AF Dekker, L
   Armbrust, W
   Rademaker, CMA
   Prakken, B
   Kuis, W
   Wulffraat, NM
TI Safety of anti-TNFα therapy in children with juvenile idiopathic
   arthritis
SO CLINICAL AND EXPERIMENTAL RHEUMATOLOGY
LA English
DT Review
DE TNF alpha; juvenile idiopathic arthritis; adverse effects; infections;
   tuberculosis
ID SYSTEMIC-LUPUS-ERYTHEMATOSUS; LONG-TERM EFFICACY; CROHNS-DISEASE;
   RHEUMATOID-ARTHRITIS; INFLIXIMAB; ETANERCEPT; TUBERCULOSIS; ONSET; RISK;
   HISTOPLASMOSIS
AB Anti-TNFalpha agents are frequently used in the treatment of severe JIA. Etanercept, a fully human soluble recombinant tumour necrosis factor p75 receptor Fc fusion protein, has been registered for the treatment of polyarticular course JIA patients who fail to respond to or do not tolerate methotrexate (MTX). Infliximab, a chimeric human-mouse monoclonal antibody to TNFalpha, is expected to be registered soon for JIA and Crohn's disease (CD) in children. As in adults, both agents are effective in controlling inflammation and inhibiting the progression of joint destruction. Despite this good clinical efficacy, the physician must remain alert for potential side effects, especially after prolonged use. This review gives an overview of the reported adverse events.
C1 Univ Utrecht, Med Ctr, Het Wilhelmina Kinder Ziekenhuis, Dept Pediat Rheumatol & Immunol, N-3508 AB Utrecht, Netherlands.
   Univ Utrecht, Med Ctr, Het Wilhelmina Kinder Ziekenhuis, Dept Pharm, N-3508 AB Utrecht, Netherlands.
   Univ Utrecht, Fac Pharmaceut Sci, Utrecht, Netherlands.
   Univ Groningen, Univ Med Ctr Groningen, Beatrix Childrens Hosp, Groningen, Netherlands.
C3 Utrecht University; Wilhelmina Kinderziekenhuis; Wilhelmina
   Kinderziekenhuis; Utrecht University; Utrecht University; University of
   Groningen
RP Wulffraat, NM (通讯作者)，Univ Utrecht, Med Ctr, Het Wilhelmina Kinder Ziekenhuis, Dept Immunol, POB 85090, N-3508 AB Utrecht, Netherlands.
EM n.wulffraat@wkz.azu.nl
RI Wulffraat, Nico M/AAE-8929-2020
OI Wulffraat, Nico M/0000-0001-9548-5562
CR [Anonymous], 1999, Neurology, V53, P457
   ARMBRUST W, IN PRESS RHEUMATOLOG
   Baert F, 2003, NEW ENGL J MED, V348, P601, DOI 10.1056/NEJMoa020888
   Billiau AD, 2002, J RHEUMATOL, V29, P1111
   Bloom BJ, 2000, ARTHRITIS RHEUM, V43, P2606, DOI 10.1002/1529-0131(200011)43:11<2606::AID-ANR31>3.0.CO;2-X
   Brown SL, 2002, ARTHRITIS RHEUM-US, V46, P3151, DOI 10.1002/art.10679
   Calabrese LH, 2003, CLIN EXP RHEUMATOL, V21, P241
   Criscione LG, 2002, CURR OPIN RHEUMATOL, V14, P204, DOI 10.1097/00002281-200205000-00002
   Culy CR, 2002, DRUGS, V62, P2493
   Elliott MJ, 1997, BRIT J RHEUMATOL, V36, P589
   *EMEA, EUR ASS REP SCI DISC
   Favalli E, 2002, LUPUS, V11, P753, DOI 10.1191/0961203302lu236cr
   Ferraccioli GF, 2002, LANCET, V360, P645, DOI 10.1016/S0140-6736(02)09798-2
   Fleischmann R, 2002, DRUG SAFETY, V25, P173, DOI 10.2165/00002018-200225030-00004
   Gardam MA, 2003, LANCET INFECT DIS, V3, P148, DOI 10.1016/S1473-3099(03)00545-0
   HAMILTON CD, 2003, NEW ENGL J MED, V48, P2085
   Hyams JS, 2000, J PEDIATR-US, V137, P192, DOI 10.1067/mpd.2000.107161
   *IMMUNEX, ENBR ET PRESCR INF O
   Keane J, 2001, NEW ENGL J MED, V345, P1098, DOI 10.1056/NEJMoa011110
   KFANE J, 2002, NEW ENGL J MED, V346, P623
   KIMURA Y, 2001, ARTHRITIS RHEUM S, V43, P1316
   Kugathasan S, 2000, AM J GASTROENTEROL, V95, P3189
   Kugathasan S, 2002, AM J GASTROENTEROL, V97, P1408, DOI 10.1016/S0002-9270(02)04140-0
   Lahdenne P, 2003, ANN RHEUM DIS, V62, P245, DOI 10.1136/ard.62.3.245
   Lee JH, 2002, ARTHRITIS RHEUM-US, V46, P2565, DOI 10.1002/art.10583
   Lim WS, 2002, NEW ENGL J MED, V346, P623
   Lovell DJ, 2000, NEW ENGL J MED, V342, P763, DOI 10.1056/NEJM200003163421103
   Lovell DJ, 2003, ARTHRITIS RHEUM, V48, P218, DOI 10.1002/art.10710
   Manadan AM, 2003, CLIN EXP RHEUMATOL, V21, P526
   Martínez ON, 2001, AM J GASTROENTEROL, V96, P1665
   Metselaar JM, 2003, ARTHRITIS RHEUM-US, V48, P2059, DOI 10.1002/art.11140
   Mikuls TR, 2003, DRUG SAFETY, V26, P23, DOI 10.2165/00002018-200326010-00003
   Mohan N, 2001, ARTHRITIS RHEUM-US, V44, P2862, DOI 10.1002/1529-0131(200112)44:12<2862::AID-ART474>3.0.CO;2-W
   Myers A, 2002, NEW ENGL J MED, V346, P625
   Nakelchik M, 2002, AM J MED, V112, P78, DOI 10.1016/S0002-9343(01)00945-7
   Quartier P, 2003, ARTHRITIS RHEUM, V48, P1093, DOI 10.1002/art.10885
   Reichardt P, 2002, EUR J PEDIATR, V161, P281, DOI 10.1007/s00431-002-0925-9
   Riminton S, 2002, NEW ENGL J MED, V346, P625
   Roach DR, 2002, J IMMUNOL, V168, P4620, DOI 10.4049/jimmunol.168.9.4620
   Scallon B, 2002, J PHARMACOL EXP THER, V301, P418, DOI 10.1124/jpet.301.2.418
   Shakoor N, 2002, LANCET, V359, P579, DOI 10.1016/S0140-6736(02)07714-0
   Sicotte NL, 2001, NEUROLOGY, V57, P1885, DOI 10.1212/WNL.57.10.1885
   Stephens MC, 2003, AM J GASTROENTEROL, V98, P104
   vanOosten BW, 1996, NEUROLOGY, V47, P1531, DOI 10.1212/WNL.47.6.1531
   Wagner TE, 2002, AM J MED, V112, P67, DOI 10.1016/S0002-9343(01)01035-X
   Warris A, 2001, NEW ENGL J MED, V344, P1099, DOI 10.1056/NEJM200104053441415
   Wulffraat NM, 2003, BONE MARROW TRANSPL, V32, pS61, DOI 10.1038/sj.bmt.1703946
   Zhang ZL, 2002, NEW ENGL J MED, V346, P624
   Zou JX, 2003, ARTHRITIS RHEUM, V48, P780, DOI 10.1002/art.10847
NR 49
TC 31
Z9 35
U1 0
U2 0
PU CLINICAL & EXPER RHEUMATOLOGY
PI PISA
PA VIA SANTA MARIA 31, 56126 PISA, ITALY
SN 0392-856X
EI 1593-098X
J9 CLIN EXP RHEUMATOL
JI Clin. Exp. Rheumatol.
PD MAR-APR
PY 2004
VL 22
IS 2
BP 252
EP 258
PG 7
WC Rheumatology
WE Science Citation Index Expanded (SCI-EXPANDED)
SC Rheumatology
GA 809TT
UT WOS:000220659700022
PM 15083897
DA 2024-01-22
ER

PT J
AU Lee, H
   Kim, YH
   Kim, JH
   Chang, DK
   Son, HJ
   Rhee, PL
   Kim, JJ
   Paik, SW
   Rhee, JC
AF Lee, H.
   Kim, Y. -H.
   Kim, J. H.
   Chang, D. K.
   Son, H. J.
   Rhee, P. -L.
   Kim, J. J.
   Paik, S. W.
   Rhee, J. C.
TI Nonsurgical treatment of abdominal or pelvic abscess in consecutive
   patients with Crohn's disease
SO DIGESTIVE AND LIVER DISEASE
LA English
DT Article
DE abscess; Crohn's disease; nonsurgical treatment
ID PERCUTANEOUS DRAINAGE; INTRAABDOMINAL ABSCESSES; POSTOPERATIVE
   RECURRENCE; SURGICAL-MANAGEMENT; TERM; SURGERY
AB Backgrounds. There is little agreement about the efficacy of nonsurgical treatment for abscess associated with Crohn's disease. Furthermore, there is no study on characteristics of abscess or patient that nonsurgical treatment could be worth trying as initial treatment.
   Aims. To evaluate the outcome of nonsurgical treatment in Crohn's disease-related abscess and identify factor leading to failure of nonsurgical treatment of this complication.
   Patients. Twenty-four patients, who consecutively admitted for Crohn's disease-related abscess to our institution during a 7-year period, underwent nonsurgical treatment as initial therapy.
   Methods. Outcome data such as recurrence and intractability, and clinical features were retrospectively analysed. Univariate analysis with patient-related factors and abscess-related factors was performed for risk factor identification.
   Results. Median follow-up period was 47.5 months. Of the eligible patients, 19 patients were treated medically and 5 patients underwent percutaneous catheter drainage with medical treatment. Overall success rate of nonsurgical treatment in our centre was 66.7%. The cumulative recurrence rate at 7 months was 12.5%. All recurrences occurred within 7 months from complete resolution on follow-up imaging. Univariate analysis showed that the significant factors which lead to failure of nonsurgical treatment were presence of associated fistula and concurrent steroid use (P = 0.019 and P = 0.019, respectively).
   Conclusion. Nonsurgical treatment can be considered as initial treatment modality for the Crohn's disease-related abscess without concurrent steroid therapy or relevant fistula. (c) 2005 Editrice Gastroenterologica Italiana S.r.l. Published by Elsevier Ltd. All rights reserved.
C1 Sungkyunkwan Univ, Sch Med, Dept Med, Samsung Med Ctr, Seoul 135710, South Korea.
C3 Sungkyunkwan University (SKKU); Samsung Medical Center
RP Kim, YH (通讯作者)，Sungkyunkwan Univ, Sch Med, Dept Med, Samsung Med Ctr, Irwon Dong 50, Seoul 135710, South Korea.
EM bowelkim@smc.samsung.co.kr
RI Rhee, Poong Lyul/C-9655-2011
OI Rhee, Poong-Lyul/0000-0003-0495-5296
CR ADLOFF M, 1987, AM SURGEON, V53, P543
   Ayuk P, 1996, ANN ROY COLL SURG, V78, P5
   Bernell O, 2000, ANN SURG, V231, P38, DOI 10.1097/00000658-200001000-00006
   CASOLA G, 1987, RADIOLOGY, V163, P19, DOI 10.1148/radiology.163.1.3823434
   CYBULSKY IJ, 1990, AM SURGEON, V56, P678
   DOEMENY JM, 1988, GASTROINTEST RADIOL, V13, P237, DOI 10.1007/BF01889070
   FELDER JB, 1991, AM J GASTROENTEROL, V86, P1450
   Garcia JC, 2001, J CLIN GASTROENTEROL, V32, P409, DOI 10.1097/00004836-200105000-00010
   Gervais DA, 2002, RADIOLOGY, V222, P645, DOI 10.1148/radiol.2223010554
   GREENSTEIN AJ, 1985, AM J GASTROENTEROL, V80, P682
   Jawhari A, 1998, BRIT J SURG, V85, P367
   KEIGHLEY MRB, 1982, GASTROENTEROLOGY, V83, P1271
   LAMBIASE RE, 1988, AM J ROENTGENOL, V150, P1043, DOI 10.2214/ajr.150.5.1043
   Makowiec F, 1997, DIS COLON RECTUM, V40, P443, DOI 10.1007/BF02258390
   MALCHOW H, 1984, GASTROENTEROLOGY, V86, P249
   NAGLER SM, 1979, AM J SURG, V137, P350, DOI 10.1016/0002-9610(79)90065-5
   Poggioli G, 2002, ALIMENT PHARM THER, V16, P59, DOI 10.1046/j.1365-2036.16.s4.9.x
   SAFRIT HD, 1987, AM J ROENTGENOL, V148, P859, DOI 10.2214/ajr.148.5.859
   Sahai A, 1997, AM J GASTROENTEROL, V92, P275
   STEINBERG DM, 1973, GUT, V14, P865, DOI 10.1136/gut.14.11.865
   Thompson JS, 2003, J GASTROINTEST SURG, V7, P1069, DOI 10.1016/j.gassur.2003.08.007
   Yamaguchi A, 2004, J GASTROENTEROL, V39, P441
   Yamamoto T, 2001, SURGERY, V129, P96, DOI 10.1067/msy.2001.109497
NR 23
TC 47
Z9 48
U1 0
U2 2
PU ELSEVIER SCIENCE INC
PI NEW YORK
PA 360 PARK AVE SOUTH, NEW YORK, NY 10010-1710 USA
SN 1590-8658
EI 1878-3562
J9 DIGEST LIVER DIS
JI Dig. Liver Dis.
PD SEP
PY 2006
VL 38
IS 9
BP 659
EP 664
DI 10.1016/j.dld.2005.12.001
PG 6
WC Gastroenterology & Hepatology
WE Science Citation Index Expanded (SCI-EXPANDED)
SC Gastroenterology & Hepatology
GA 098HC
UT WOS:000241510600005
PM 16423568
DA 2024-01-22
ER

PT J
AU Livnat, G
   Lerner, A
   Hakim, F
   Eshach-Adiv, O
   Berkowitz, D
   Bentur, L
AF Livnat, Galit
   Lerner, Aaron
   Hakim, Fahed
   Eshach-Adiv, Orly
   Berkowitz, Drora
   Bentur, Lea
TI Bronchial reactivity and fractional exhaled NO in Crohn's disease in the
   era of immunomodulating treatment
SO ACTA PAEDIATRICA
LA English
DT Article
DE Airway hyperresponsiveness; Bronchial hyperreactivity; Crohn disease;
   Nitric oxide
ID INFLAMMATORY-BOWEL-DISEASE; NITRIC-OXIDE; PULMONARY INVOLVEMENT;
   ULCERATIVE-COLITIS; INDUCED SPUTUM; CHILDREN; HYPERRESPONSIVENESS;
   MANIFESTATIONS; ADOLESCENTS; DIAGNOSIS
AB Aim: Our aim was to determine bronchial hyper-responsiveness (BHR) and fractional exhaled NO (FeNO) in a cohort followed and treated for Crohns disease (CD) in a Pediatric Gastroenterology Unit. Methods: Consecutive children with CD were referred to the Pediatric Pulmonary Unit. Each patient completed a questionnaire, followed by spirometry, methacholine challenge test (MCT) and determination of FeNO. The control group included patients evaluated for functional cough who had negative MCT. Results: Twenty-three children and young adults (mean age, 17.39 +/- 2.96 years) with CD were compared to 24 healthy controls. 20/23 patients received immunomodulating treatment. Forced expiratory volume in 1 sec (FEV1) was significantly lower prior to (93.74 +/- 10.81%, p = 0.009) and at the end of (78.91 +/- 18.39%, p = 0.001) the MCT in the CD group compared with the control group (102.2 +/- 10.477% and 95.33 +/- 11.075%, respectively). Bronchial hyper-responsiveness was observed in 30.4% of patients with CD. FeNO levels were 15.37 +/- 24.17 in CD and 11.38 +/- 5.42 in the control group (p = 0.21). Neither the response to MCT nor FeNO levels were affected by the disease duration or activity index. Conclusion: In our series, BHR is less frequent than previously described in children with CD. We hypothesize that our finding could result from immunomodulating treatments or lower disease activity.
C1 [Livnat, Galit; Hakim, Fahed; Bentur, Lea] Rambam Hlth Care Campus, Meyer Childrens Hosp, Pediat Pulmonol Unit, IL-31092 Haifa, Israel.
   [Lerner, Aaron] Carmel Hosp, Pediat Gastroenterol & Nutr Unit, Haifa, Israel.
   [Eshach-Adiv, Orly] Rambam Hlth Care Campus, Meyer Childrens Hosp, Pediat Gastroenterol Unit, IL-31092 Haifa, Israel.
   [Berkowitz, Drora] Bnai Zion Hosp, Pediat Gastroenterol Unit, Haifa, Israel.
   [Bentur, Lea] Technion Israel Inst Technol, Bruce Rappaport Fac Med, IL-31096 Haifa, Israel.
C3 Rambam Health Care Campus; Clalit Health Services; Carmel Medical
   Center; Rambam Health Care Campus; Bnai Zion Medical Center; Technion
   Israel Institute of Technology; Rappaport Faculty of Medicine
RP Bentur, L (通讯作者)，Rambam Hlth Care Campus, Meyer Childrens Hosp, Pediat Pulmonol Unit, Rambam Hlth Care Campus,POB 9602, IL-31092 Haifa, Israel.
EM l_bentur@rambam.health.gov.il
CR Abraham C, 2009, NEW ENGL J MED, V361, P2066, DOI 10.1056/NEJMra0804647
   American Thoracic Society, 2005, AM J RESP CRIT CARE, V171, P912, DOI 10.1164/rccm.200406-710ST
   Bartholo RM, 2005, BRAZ J MED BIOL RES, V38, P197, DOI 10.1590/S0100-879X2005000200007
   Basseri B, 2010, J CROHNS COLITIS, V4, P390, DOI 10.1016/j.crohns.2010.03.008
   Bernstein CN, 2005, GASTROENTEROLOGY, V129, P827, DOI 10.1053/j.gastro.2005.06.021
   CAMUS P, 1993, MEDICINE, V72, P151
   Ceyhan BB, 2003, RESPIRATION, V70, P60, DOI 10.1159/000068407
   Crapo RO, 2000, AM J RESP CRIT CARE, V161, P309
   D'Arienzo A, 2002, SCAND J GASTROENTERO, V37, P1156, DOI 10.1080/003655202760373362
   Fireman Z, 2000, AM J GASTROENTEROL, V95, P730
   Ganguli SC, 2007, NEUROGASTROENT MOTIL, V19, P961, DOI 10.1111/j.1365-2982.2007.00987.x
   Herrlinger KR, 2002, AM J GASTROENTEROL, V97, P377
   HOLLANDER D, 1986, ANN INTERN MED, V105, P883, DOI 10.7326/0003-4819-105-6-883
   HYAMS JS, 1991, J PEDIATR GASTR NUTR, V12, P439, DOI 10.1097/00005176-199105000-00005
   Jain Neha, 2010, Conn Med, V74, P265
   Koek GH, 2002, RESP MED, V96, P530, DOI 10.1053/rmed.2002.1312
   Loftus EV, 2002, GASTROENTEROL CLIN N, V31, P1, DOI 10.1016/S0889-8553(01)00002-4
   Louis E, 1999, CLIN EXP ALLERGY, V29, P660
   Mansi A, 2000, AM J RESP CRIT CARE, V161, P1051, DOI 10.1164/ajrccm.161.3.9906013
   Martín MC, 2007, IMMUNOGENETICS, V59, P833, DOI 10.1007/s00251-007-0255-1
   Miller MR, 2005, EUR RESPIR J, V26, P319, DOI 10.1183/09031936.05.00034805
   MUNCK A, 1995, EUR RESPIR J, V8, P377, DOI 10.1183/09031936.95.08030377
   Nadif R, 2010, ANN ALLERG ASTHMA IM, V104, P385, DOI 10.1016/j.anai.2010.03.013
   Ozyilmaz E, 2010, INFLAMM BOWEL DIS, V16, P670, DOI 10.1002/ibd.21085
   Panhuysen CIM, 1998, AM J RESP CRIT CARE, V157, P1734, DOI 10.1164/ajrccm.157.6.9606088
   Peradzynska J, 2012, RESP MED, V106, P1048, DOI 10.1016/j.rmed.2012.03.005
   PUNTIS JWL, 1990, ARCH DIS CHILD, V65, P1270, DOI 10.1136/adc.65.11.1270
   QUANJER PH, 1995, PEDIATR PULM, V19, P135, DOI 10.1002/ppul.1950190209
   Storch I, 2003, INFLAMM BOWEL DIS, V9, P104, DOI 10.1097/00054725-200303000-00004
   Tzanakis N, 1998, AM J RESP CRIT CARE, V157, P382, DOI 10.1164/ajrccm.157.2.97-04075
NR 30
TC 3
Z9 3
U1 0
U2 3
PU WILEY
PI HOBOKEN
PA 111 RIVER ST, HOBOKEN 07030-5774, NJ USA
SN 0803-5253
EI 1651-2227
J9 ACTA PAEDIATR
JI Acta Paediatr.
PD SEP
PY 2012
VL 101
IS 9
BP e399
EP e404
DI 10.1111/j.1651-2227.2012.02751.x
PG 6
WC Pediatrics
WE Science Citation Index Expanded (SCI-EXPANDED)
SC Pediatrics
GA 983DY
UT WOS:000307099900007
PM 22715994
DA 2024-01-22
ER

PT J
AU Chen, FQ
   Liu, Q
   Xiong, Y
   Xu, L
AF Chen, Fengqian
   Liu, Qi
   Xiong, Yang
   Xu, Li
TI Current Strategies and Potential Prospects of Nanomedicine-Mediated
   Therapy in Inflammatory Bowel Disease
SO INTERNATIONAL JOURNAL OF NANOMEDICINE
LA English
DT Article
DE inflammatory bowel disease; nanoparticles; targeted delivery;
   nanomedicine applications
ID TARGETED DRUG-DELIVERY; DSS-INDUCED COLITIS; ULCERATIVE-COLITIS;
   IN-VIVO; ANTISENSE OLIGONUCLEOTIDE; INTESTINAL BARRIER; COLONIC-MUCOSA;
   CROHNS-DISEASE; TERM TREATMENT; IMMUNE-SYSTEM
AB Inflammatory bowel diseases (IBD) such as Crohn's disease and ulcerative colitis are highly debilitating. IBDs are associated with the imbalance of inflammatory mediators within the inflamed bowel. Conventional drugs for IBD treatment include anti-inflammatory medications and immune suppressants. However, they suffer from a lack of bioavailability and high dose-induced systemic side effects. Nanoparticle (NP)-derived therapy improves therapeutic efficacy and increases targeting specificity. Recent studies have shown that nanomedicines, based on bowel disease's pathophysiology, are a fast-growing field. NPs can prolong the circulation period and reduce side effects by improving drug encapsulation and targeted delivery. Here, this review summarizes various IBD therapies with a focus on NP-derived applications, whereas their challenges and future perspectives have also been discussed.
C1 [Chen, Fengqian] Univ Maryland, Dept Anesthesiol, Translat Res Program, Sch Med, Baltimore, MD 21201 USA.
   [Chen, Fengqian] Univ Maryland, Ctr Shock Trauma Anesthesiol Res, Sch Med, Baltimore, MD 21201 USA.
   [Liu, Qi] Johns Hopkins Univ, Sch Med, Dept Dermatol, Baltimore, MD 21231 USA.
   [Xiong, Yang] Zhejiang Chinese Med Univ, Coll Pharmaceut Sci, Hangzhou 310053, Zhejiang, Peoples R China.
   [Xu, Li] Zhejiang Chinese Med Univ, Dept Anorectal Surg, Affiliated Hosp 1, Zhejiang Prov Hosp Tradit Chinese Med, Hangzhou 310006, Zhejiang, Peoples R China.
C3 University System of Maryland; University of Maryland Baltimore;
   University System of Maryland; University of Maryland Baltimore; Johns
   Hopkins University; Zhejiang Chinese Medical University; Zhejiang
   Chinese Medical University
RP Xu, L (通讯作者)，Zhejiang Chinese Med Univ, Dept Anorectal Surg, Affiliated Hosp 1, Zhejiang Prov Hosp Tradit Chinese Med, Hangzhou 310006, Zhejiang, Peoples R China.
EM 20053012@zcmu.edu.cn
FU National Natural Science Foundation of China [81704082]; Medical
   Scientific Research Foundation of Zhejiang Province, China [2020RC086]
FX This study was supported by the National Natural Science Foundation of
   China, Grant No 81704082, and Medical Scientific Research Foundation of
   Zhejiang Province, China (Grant No.2020RC086).
CR Amiot A, 2017, ALIMENT PHARM THER, V46, P310, DOI 10.1111/apt.14167
   Antoni L, 2014, WORLD J GASTROENTERO, V20, P1165, DOI 10.3748/wjg.v20.i5.1165
   Baghaei K, 2019, J CELL PHYSIOL, V234, P9910, DOI 10.1002/jcp.27934
   Barré A, 2018, ALIMENT PHARM THER, V47, P896, DOI 10.1111/apt.14550
   Beloqui A, 2013, INT J PHARMACEUT, V454, P775, DOI 10.1016/j.ijpharm.2013.05.017
   Bermejo F, 2017, REV ESP ENFERM DIG, V109, P10, DOI 10.17235/reed.2016.4546/2016
   Bhavsar MD, 2008, GENE THER, V15, P1200, DOI 10.1038/gt.2008.67
   Biswas S, 2019, BEST PRACT RES CL GA, V38-39, DOI 10.1016/j.bpg.2019.05.004
   Burisch J, 2015, SCAND J GASTROENTERO, V50, P942, DOI 10.3109/00365521.2015.1014407
   Burisch J, 2014, DAN MED J, V61
   Burisch J, 2013, J CROHNS COLITIS, V7, P322, DOI 10.1016/j.crohns.2013.01.010
   Castangia I, 2015, ACTA BIOMATER, V13, P216, DOI 10.1016/j.actbio.2014.11.017
   Castro M, 2007, J PEDIATR GASTR NUTR, V44, P423, DOI 10.1097/MPG.0b013e3180320667
   Chambers E, 2004, J CONTROL RELEASE, V100, P111, DOI 10.1016/j.jconrel.2004.08.005
   Chapkin RS, 2009, J NUTR BIOCHEM, V20, P649, DOI 10.1016/j.jnutbio.2008.07.001
   Chen YZ, 2019, ACS NANO, V13, P1751, DOI 10.1021/acsnano.8b07830
   Christensen B, 2019, CLIN GASTROENTEROL H, V17, P486, DOI 10.1016/j.cgh.2018.04.060
   Chung CH, 2020, ACS NANO, V14, P6887, DOI 10.1021/acsnano.0c01018
   Coco R, 2013, INT J PHARMACEUT, V440, P3, DOI 10.1016/j.ijpharm.2012.07.017
   Collnot EM, 2012, J CONTROL RELEASE, V161, P235, DOI 10.1016/j.jconrel.2012.01.028
   Colombel JF, 2017, GASTROENTEROLOGY, V152, P351, DOI 10.1053/j.gastro.2016.09.046
   Coward S, 2019, GASTROENTEROLOGY, V156, P1345, DOI 10.1053/j.gastro.2019.01.002
   Cox D, 2010, NAT REV DRUG DISCOV, V9, P804, DOI 10.1038/nrd3266
   CUVELIER CA, 1994, HISTOPATHOLOGY, V24, P417, DOI 10.1111/j.1365-2559.1994.tb00550.x
   Dayan JR, 2019, J PEDIATR GASTR NUTR, V69, P61, DOI 10.1097/MPG.0000000000002362
   Dayharsh GA, 2002, GASTROENTEROLOGY, V122, P72, DOI 10.1053/gast.2002.30328
   De Vries LCS, 2017, J CROHNS COLITIS, V11, P885, DOI 10.1093/ecco-jcc/jjx003
   Deng ZB, 2017, MOL THER, V25, P1641, DOI 10.1016/j.ymthe.2017.01.025
   Deshmukh R, 2020, J DRUG DELIV SCI TEC, V55, DOI 10.1016/j.jddst.2019.101495
   Di Fusco D, 2019, FRONT PHARMACOL, V10, DOI 10.3389/fphar.2019.00305
   Di Gioia S, 2020, OPEN MED-WARSAW, V15, P1096, DOI 10.1515/med-2020-0160
   Di Paolo A, 2021, FRONT PHARMACOL, V11, DOI 10.3389/fphar.2020.610806
   Dianzani C, 2017, WORLD J GASTROENTERO, V23, P4200, DOI 10.3748/wjg.v23.i23.4200
   Dreaden EC, 2014, ACS NANO, V8, P8374, DOI 10.1021/nn502861t
   Farkas S, 2005, CLIN EXP IMMUNOL, V142, P260, DOI 10.1111/j.1365-2249.2005.02911.x
   Ferlay J, 2015, INT J CANCER, V136, pE359, DOI 10.1002/ijc.29210
   Gao JG, 2020, WORLD J GASTROENTERO, V26, DOI 10.3748/wjg.v26.i26.3750
   Glocker E, 2012, CELL MOL LIFE SCI, V69, P41, DOI 10.1007/s00018-011-0837-9
   Guan QD, 2019, J IMMUNOL RES, V2019, DOI 10.1155/2019/7247238
   Günter EA, 2018, INT J BIOL MACROMOL, V120, P2225, DOI 10.1016/j.ijbiomac.2018.07.078
   Guo J, 2016, INT J NANOMED, V11, P5287, DOI 10.2147/IJN.S116902
   Guo YL, 2018, MOLECULES, V23, DOI 10.3390/molecules23071622
   Ha D, 2016, ACTA PHARM SIN B, V6, P287, DOI 10.1016/j.apsb.2016.02.001
   Han WD, 2019, THERANOSTICS, V9, P7458, DOI 10.7150/thno.38081
   Hang TTN, 2011, J CLIN INVEST, V121, P1733, DOI 10.1172/JCI44631
   Holmberg FEO, 2018, J TISSUE ENG REGEN M, V12, P923, DOI 10.1002/term.2506
   Holmberg FEO, 2017, EMBO MOL MED, V9, P558, DOI 10.15252/emmm.201607260
   Hou L, 2018, ACS APPL MATER INTER, V10, P21927, DOI 10.1021/acsami.8b06998
   Hua S, 2015, NANOMED-NANOTECHNOL, V11, P1117, DOI 10.1016/j.nano.2015.02.018
   Hua SS, 2014, FRONT PHARMACOL, V5, DOI 10.3389/fphar.2014.00138
   Iglesias N, 2019, INT J MOL SCI, V20, DOI 10.3390/ijms20020398
   Itzkowitz SH, 2004, AM J PHYSIOL-GASTR L, V287, pG7, DOI 10.1152/ajpgi.00079.2004
   Jacob EM, 2020, NANOMATERIALS-BASEL, V10, DOI 10.3390/nano10122460
   Jubeh TT, 2004, PHARM RES-DORDR, V21, P447, DOI 10.1023/B:PHAM.0000019298.29561.cd
   Kaplan Gilaad G, 2019, J Can Assoc Gastroenterol, V2, pS6, DOI 10.1093/jcag/gwy054
   Kaser A, 2010, ANNU REV IMMUNOL, V28, P573, DOI 10.1146/annurev-immunol-030409-101225
   Katsanos KH, 2017, GUT LIVER, V11, P455, DOI 10.5009/gnl16308
   Khare T, 2020, INT J MOL SCI, V21, DOI 10.3390/ijms21113956
   Kim E, 2012, LAB CHIP, V12, P2255, DOI 10.1039/c2lc21078a
   Kim JH, 2019, INT J NANOMED, V14, P8305, DOI 10.2147/IJN.S220053
   Kmiec Z, 2017, ADV MED SCI-POLAND, V62, P1, DOI 10.1016/j.advms.2016.09.001
   Kostic M, 2017, APPL HEALTH ECON HEA, V15, P85, DOI 10.1007/s40258-016-0272-z
   Kotla NG, 2019, ADV DRUG DELIVER REV, V146, P248, DOI 10.1016/j.addr.2018.06.021
   Kriegel Christina, 2011, Clin Transl Gastroenterol, V2, pe2, DOI 10.1038/ctg.2011.1
   Kriegel C, 2011, J CONTROL RELEASE, V150, P77, DOI 10.1016/j.jconrel.2010.10.002
   Lamas B, 2020, PART FIBRE TOXICOL, V17, DOI 10.1186/s12989-020-00349-z
   Lamprecht A, 2005, J PHARMACOL EXP THER, V315, P196, DOI 10.1124/jpet.105.088146
   Lamprecht A, 2001, PHARM RES-DORDR, V18, P788, DOI 10.1023/A:1011032328064
   Laroui H, 2014, MOL THER, V22, P69, DOI 10.1038/mt.2013.214
   Laroui H, 2010, GASTROENTEROLOGY, V138, P843, DOI 10.1053/j.gastro.2009.11.003
   Lautenschläger C, 2014, ADV DRUG DELIVER REV, V71, P58, DOI 10.1016/j.addr.2013.10.001
   Lautenschläger C, 2013, EUR J PHARM BIOPHARM, V85, P578, DOI 10.1016/j.ejpb.2013.09.016
   Li JQ, 2017, SCI REP-UK, V7, DOI 10.1038/srep43126
   Li X, 2020, BIOMED PHARMACOTHER, V129, DOI 10.1016/j.biopha.2020.110486
   Li YH, 2017, INT J BIOL MACROMOL, V103, P1217, DOI 10.1016/j.ijbiomac.2017.05.172
   Liu P, 2021, ACTA PHARM SIN B, V11, P2798, DOI 10.1016/j.apsb.2020.11.003
   Liu Q, 2018, ACS NANO, V12, P7812, DOI 10.1021/acsnano.8b01890
   Vong LB, 2012, GASTROENTEROLOGY, V143, P1027, DOI 10.1053/j.gastro.2012.06.043
   M'Koma AE, 2013, CLIN MED INSIGHTS-GA, V6, P33, DOI 10.4137/CGast.S12731
   Ma HQ, 2018, WORLD J GASTROENTERO, V24, P1464, DOI 10.3748/wjg.v24.i13.1464
   Ma TY, 2005, AM J PHYSIOL-GASTR L, V288, pG422, DOI 10.1152/ajpgi.00412.2004
   Makhof A, 2009, EUR J PHARM BIOPHARM, V72, P1, DOI 10.1016/j.ejpb.2008.12.013
   Mao F, 2017, ONCOTARGET, V8, P38008, DOI 10.18632/oncotarget.16682
   Mao F, 2017, BIOMED RES INT, V2017, DOI 10.1155/2017/5356760
   Maria-Ferreira D, 2018, SCI REP-UK, V8, DOI 10.1038/s41598-018-30526-2
   Markov DE, 2010, PHYS MED BIOL, V55, P6461, DOI 10.1088/0031-9155/55/21/008
   Miao L, 2017, ADV DRUG DELIVER REV, V115, P3, DOI 10.1016/j.addr.2017.06.003
   Minakshi P, 2020, CURR TOP MED CHEM, V20, P982, DOI 10.2174/1568026620666200320113322
   Mitchell MJ, 2021, NAT REV DRUG DISCOV, V20, P101, DOI 10.1038/s41573-020-0090-8
   Mohan LJ, 2019, SCAND J GASTROENTERO, V54, P18, DOI 10.1080/00365521.2018.1563805
   Molodecky NA, 2012, GASTROENTEROLOGY, V142, P46, DOI 10.1053/j.gastro.2011.10.001
   Monteleone G, 2015, NEW ENGL J MED, V372, P1104, DOI 10.1056/NEJMoa1407250
   Muheem A, 2016, SAUDI PHARM J, V24, P413, DOI 10.1016/j.jsps.2014.06.004
   Narula N, 2017, INFLAMM BOWEL DIS, V23, P868, DOI 10.1097/MIB.0000000000001084
   Neurath MF, 2019, NAT IMMUNOL, V20, P970, DOI 10.1038/s41590-019-0415-0
   Neurath MF, 2014, NAT REV IMMUNOL, V14, P329, DOI 10.1038/nri3661
   Nie Y, 2017, INT J MOL SCI, V18, DOI 10.3390/ijms18071372
   Nielsen OH, 2020, ECLINICALMEDICINE, V20, DOI 10.1016/j.eclinm.2020.100271
   Oliva N, 2017, ACCOUNTS CHEM RES, V50, P669, DOI 10.1021/acs.accounts.6b00536
   Olivera P, 2017, EXPERT REV CLIN IMMU, V13, P693, DOI 10.1080/1744666X.2017.1291342
   Papadatou B, 2012, J CROHNS COLITIS, V6, pS149, DOI [10.1016/S1873-9946, DOI 10.1016/S1873-9946]
   Papamichael K, 2019, THER ADV CHRONIC DIS, V10, DOI 10.1177/2040622319838443
   Patole Vinita C., 2018, Journal of Pharmaceutical Investigation, V48, P257, DOI 10.1007/s40005-017-0304-1
   Pichai MVA, 2012, WORLD J GASTROENTERO, V18, P2895, DOI 10.3748/wjg.v18.i23.2895
   Pouya S, 2018, INT IMMUNOPHARMACOL, V54, P86, DOI 10.1016/j.intimp.2017.11.001
   Pu J, THERAPEUTIC POTENTIA, V2021
   Qiu NS, 2018, BIOMACROMOLECULES, V19, P2308, DOI 10.1021/acs.biomac.8b00440
   Ramos GP, 2019, MAYO CLIN PROC, V94, P155, DOI 10.1016/j.mayocp.2018.09.013
   Rawla P, 2018, J INFLAMM RES, V11, P215, DOI 10.2147/JIR.S165330
   Roblin X, 2017, ALIMENT PHARM THER, V46, P142, DOI 10.1111/apt.14106
   Sales-Campos H, 2015, BRAZ J MED BIOL RES, V48, P96, DOI [10.1590/1414-431X20143774, 10.1590/1414-431x20143774]
   Sayed IM, 2020, FEBS J, V287, P3967, DOI 10.1111/febs.15236
   Schmidt C, 2013, J CONTROL RELEASE, V165, P139, DOI 10.1016/j.jconrel.2012.10.019
   SEDGHI S, 1993, GUT, V34, P1191, DOI 10.1136/gut.34.9.1191
   Sharpe LA, 2014, EXPERT OPIN DRUG DEL, V11, P901, DOI 10.1517/17425247.2014.902047
   Sheasgreen Christopher, 2017, Curr Gastroenterol Rep, V19, P19, DOI 10.1007/s11894-017-0559-8
   Shen CY, 2021, MOL PHARMACEUT, V18, P1419, DOI 10.1021/acs.molpharmaceut.0c01245
   SIMMONDS NJ, 1992, GASTROENTEROLOGY, V103, P186, DOI 10.1016/0016-5085(92)91112-H
   Singh D, 2015, CRIT REV THER DRUG, V32, P181
   Song WT, 2018, NAT COMMUN, V9, DOI 10.1038/s41467-018-04605-x
   Spencer SP, 2012, CURR OPIN IMMUNOL, V24, P379, DOI 10.1016/j.coi.2012.07.006
   Sun QJ, 2018, CARBOHYD POLYM, V189, P352, DOI 10.1016/j.carbpol.2017.12.021
   Sun TL, 2020, THERANOSTICS, V10, P10106, DOI 10.7150/thno.48448
   Tahara K, 2011, BIOMATERIALS, V32, P870, DOI 10.1016/j.biomaterials.2010.09.034
   Talekar M, 2015, AAPS J, V17, P813, DOI 10.1208/s12248-015-9772-2
   Talley NJ, 2011, AM J GASTROENTEROL, V106, pS2, DOI 10.1038/ajg.2011.58
   Tsuchiya A, 2017, INFLAMM REGEN, V37, DOI 10.1186/s41232-017-0045-6
   Vafaei SY, 2016, CARBOHYD POLYM, V144, P371, DOI 10.1016/j.carbpol.2016.01.026
   van de Meeberg MM, 2020, DIGESTION, V101, P245, DOI 10.1159/000499331
   Van Niel G, 2003, GUT, V52, P1690, DOI 10.1136/gut.52.12.1690
   Vass P, 2019, J CONTROL RELEASE, V296, P162, DOI 10.1016/j.jconrel.2019.01.023
   Vegter S, 2013, ALIMENT PHARM THER, V38, P284, DOI 10.1111/apt.12369
   Verma P, 2021, BIOMATER SCI-UK, V9, P1481, DOI 10.1039/d0bm01359e
   Vindigni SM, 2016, THER ADV GASTROENTER, V9, P606, DOI 10.1177/1756283X16644242
   Viscido A, 2014, J CROHNS COLITIS, V8, P903, DOI 10.1016/j.crohns.2014.02.024
   Waljee AK, 2018, INFLAMM BOWEL DIS, V24, P45, DOI 10.1093/ibd/izx007
   Wang BM, 2014, MOL THER, V22, P522, DOI 10.1038/mt.2013.190
   Wang LC, 2021, J INFLAMM RES, V14, P1701, DOI 10.2147/JIR.S304101
   Wang QS, 2016, INT J PHARMACEUT, V515, P176, DOI 10.1016/j.ijpharm.2016.10.002
   Wang YG, 2016, ONCOTARGET, V7, P15356, DOI 10.18632/oncotarget.7324
   Weisshof R, 2018, ADV THER, V35, P1746, DOI 10.1007/s12325-018-0795-9
   Weissman S, 2019, TRANSL GASTROENT HEP, V4, DOI 10.21037/tgh.2019.08.08
   Wilson DS, 2010, NAT MATER, V9, P923, DOI [10.1038/NMAT2859, 10.1038/nmat2859]
   Wu YB, 2018, AM J TRANSL RES, V10, P2026
   Xiao B, 2017, MOL THER, V25, P1628, DOI 10.1016/j.ymthe.2016.11.020
   Xiao B, 2014, J MATER CHEM B, V2, P1499, DOI 10.1039/c3tb21564d
   Xiao B, 2012, EXPERT OPIN DRUG DEL, V9, P1393, DOI 10.1517/17425247.2012.730517
   Xu X, 2019, NANO RES, V12, P659, DOI 10.1007/s12274-019-2274-2
   Yang CH, 2020, J CONTROL RELEASE, V323, P293, DOI 10.1016/j.jconrel.2020.04.032
   Yang CH, 2020, EXPERT OPIN DRUG DEL, V17, P1, DOI 10.1080/17425247.2020.1698543
   Yang J, 2015, PLOS ONE, V10, DOI 10.1371/journal.pone.0140551
   Yin Y, 2021, ADV HEALTHC MATER, V10, DOI 10.1002/adhm.202000973
   Youshia J, 2016, EXPERT OPIN DRUG DEL, V13, P281, DOI 10.1517/17425247.2016.1114604
   Zhang MZ, 2018, J CROHNS COLITIS, V12, P217, DOI 10.1093/ecco-jcc/jjx115
   Zhang MZ, 2016, BIOMATERIALS, V101, P321, DOI 10.1016/j.biomaterials.2016.06.018
   Zhang QX, 2016, BIOMATERIALS, V105, P206, DOI 10.1016/j.biomaterials.2016.08.010
   Zhang SF, 2017, NANO TODAY, V16, P82, DOI 10.1016/j.nantod.2017.08.006
   Zhang SF, 2015, SCI TRANSL MED, V7, DOI 10.1126/scitranslmed.aaa5657
   Zhang ZG, 2020, CANCERS, V12, DOI 10.3390/cancers12040945
   Zhu CH, 2017, J NANOBIOTECHNOL, V15, DOI 10.1186/s12951-017-0252-y
NR 160
TC 19
Z9 21
U1 17
U2 72
PU DOVE MEDICAL PRESS LTD
PI ALBANY
PA PO BOX 300-008, ALBANY, AUCKLAND 0752, NEW ZEALAND
SN 1178-2013
J9 INT J NANOMED
JI Int. J. Nanomed.
PY 2021
VL 16
BP 4225
EP 4237
DI 10.2147/IJN.S310952
PG 13
WC Nanoscience & Nanotechnology; Pharmacology & Pharmacy
WE Science Citation Index Expanded (SCI-EXPANDED)
SC Science & Technology - Other Topics; Pharmacology & Pharmacy
GA SW2AT
UT WOS:000664322400001
PM 34188471
OA Green Published, gold
DA 2024-01-22
ER

PT J
AU Rieder, F
   Fiocchi, C
   Rogler, G
AF Rieder, Florian
   Fiocchi, Claudio
   Rogler, Gerhard
TI Mechanisms, Management, and Treatment of Fibrosis in Patients With
   Inflammatory Bowel Diseases
SO GASTROENTEROLOGY
LA English
DT Article
DE Crohn's Disease; Ulcerative Colitis; Dilation; Treatment
ID ENDOSCOPIC BALLOON DILATION; IDIOPATHIC PULMONARY-FIBROSIS; STRICTURING
   CROHNS-DISEASE; SIDE ISOPERISTALTIC STRICTUREPLASTY; MALIGNANT
   COLORECTAL STRICTURES; 4TH SCIENTIFIC WORKSHOP; TISSUE GROWTH-FACTOR;
   LONG-TERM OUTCOMES; INTESTINAL FIBROSIS; ANASTOMOTIC STRICTURES
AB In the last 10 years, we have learned much about the pathogenesis, diagnosis, and management of intestinal fibrosis in patients with inflammatory bowel diseases. Just a decade ago, intestinal strictures were considered to be an inevitable consequence of long-term inflammation in patients who did not respond to anti-inflammatory therapies. Inflammatory bowel diseasesLassociated fibrosis was seen as an irreversible process that frequently led to intestinal obstructions requiring surgical intervention. This paradigm has changed rapidly, due to the antifibrotic approaches that may become available. We review the mechanisms and diagnosis of this serious complication of inflammatory bowel diseases, as well as factors that predict its progression and management strategies.
C1 [Rieder, Florian; Fiocchi, Claudio] Digest Dis & Surg Inst, Dept Gastroenterol Hepatol & Nutr, 9500 Euclid Ave, Cleveland, OH 44195 USA.
   [Rieder, Florian; Fiocchi, Claudio] Cleveland Clin, Cleveland, OH 44106 USA.
   [Rieder, Florian] Cleveland Clin Fdn, Lerner Res Inst, Dept Pathobiol, Cleveland, OH 44195 USA.
   [Rogler, Gerhard] Univ Zurich, Univ Hosp, Div Gastroenterol & Hepatol, Zurich, Switzerland.
   [Rogler, Gerhard] Univ Zurich, Zurich Ctr Integrat Human Physiol, Zurich, Switzerland.
C3 Cleveland Clinic Foundation; Cleveland Clinic Foundation; Cleveland
   Clinic Foundation; University of Zurich; University Zurich Hospital;
   University of Zurich; Zurich Center Integrative Human Physiology (ZIHP)
RP Rieder, F (通讯作者)，Digest Dis & Surg Inst, Dept Gastroenterol Hepatol & Nutr, 9500 Euclid Ave, Cleveland, OH 44195 USA.; Rieder, F (通讯作者)，Cleveland Clin, Cleveland, OH 44106 USA.; Rieder, F (通讯作者)，Cleveland Clin Fdn, Lerner Res Inst, Dept Pathobiol, Cleveland, OH 44195 USA.
EM riederf@ccf.org
FU National Institutes of Health [T32DK083251, P30DK097948, 1K08DK110415,
   5RO1DK050984]; European Crohn's and Colitis Foundation; Swiss National
   Science Foundation; Swiss IBD Cohort Study [3347CO-108792]
FX This work was supported by grants from the National Institutes of Health
   (T32DK083251, P30DK097948, and 1K08DK110415) and the European Crohn's
   and Colitis Foundation to Florian Rieder; the National Institutes of
   Health (5RO1DK050984) to Claudio Fiocchi; and Swiss National Science
   Foundation and the Swiss IBD Cohort Study (Grant No. 3347CO-108792) to
   Gerhard Rogler.
CR Adler J, 2012, INFLAMM BOWEL DIS, V18, P849, DOI 10.1002/ibd.21801
   Adler J, 2011, AM J GASTROENTEROL, V106, P699, DOI 10.1038/ajg.2011.19
   Agrawal N, 2016, GASTROENTEROLOGY, V150, pS575, DOI 10.1016/S0016-5085(16)31968-0
   Ajlouni Y, 2007, J GASTROEN HEPATOL, V22, P486, DOI 10.1111/j.1440-1746.2006.04764.x
   Aldhous MC, 2007, AM J GASTROENTEROL, V102, P577, DOI 10.1111/j.1572-0241.2007.01064.x
   Allez M, 2010, WORLD J GASTROENTERO, V16, P2626, DOI 10.3748/wjg.v16.i21.2626
   Alonso A, 2015, GASTROENTEROLOGY, V148, P794, DOI 10.1053/j.gastro.2014.12.030
   Amre DK, 2006, AM J GASTROENTEROL, V101, P645, DOI 10.1111/j.1572-0241.2006.00468.x
   Aratari A, 2007, ALIMENT PHARM THER, V26, P1303, DOI 10.1111/j.1365-2036.2007.03515.x
   Arthur MJP, 2002, GASTROENTEROLOGY, V122, P1525, DOI 10.1053/gast.2002.33367
   Atreja A, 2014, J CROHNS COLITIS, V8, P392, DOI 10.1016/j.crohns.2013.10.001
   Attar A, 2012, INFLAMM BOWEL DIS, V18, P1849, DOI 10.1002/ibd.22844
   Bamias G, 2005, GASTROENTEROLOGY, V128, P654, DOI 10.1053/j.gastro.2004.11.053
   Beaugerie L, 2006, GASTROENTEROLOGY, V130, P650, DOI 10.1053/j.gastro.2005.12.019
   BEDOGNI G, 1987, GASTROINTEST ENDOSC, V33, P21, DOI 10.1016/S0016-5107(87)71479-5
   Bemelman WA, 2014, BEST PRACT RES CL GA, V28, P497, DOI 10.1016/j.bpg.2014.04.013
   Bettenworth D, 2016, INFLAMM BOWEL DIS, V22, P241, DOI 10.1097/MIB.0000000000000598
   Bettenworth D, 2015, GASTROENTEROLOGY, V148, pS239
   Bettenworth D, 2014, FIBROGENESIS TISSUE, V7, DOI 10.1186/1755-1536-7-5
   BLACK WC, 1980, CANCER, V45, P444, DOI 10.1002/1097-0142(19800201)45:3<444::AID-CNCR2820450307>3.0.CO;2-#
   BLOMBERG B, 1992, ENDOSCOPY, V24, P578, DOI 10.1055/s-2007-1010548
   Borley NR, 2001, DIS COLON RECTUM, V44, P388, DOI 10.1007/BF02234738
   Bouhnik Y, 2015, GASTROENTEROLOGY, V148, pS62
   Bourgier C, 2005, GUT, V54, P336, DOI 10.1136/gut.2004.051169
   Branche J, 2012, ENDOSCOPY, V44, pE325, DOI 10.1055/s-0032-1309854
   Brand S, 2006, AM J GASTROENTEROL, V101, P99, DOI 10.1111/j.1572-0241.2005.00361.x
   Breynaert C, 2013, PLOS ONE, V8, DOI 10.1371/journal.pone.0068876
   BREYSEM Y, 1992, GASTROINTEST ENDOSC, V38, P142, DOI 10.1016/S0016-5107(92)70379-4
   Brittan M, 2005, GASTROENTEROLOGY, V128, P1984, DOI 10.1053/j.gastro.2005.03.028
   Campbell L, 2012, DIS COLON RECTUM, V55, P714, DOI 10.1097/DCR.0b013e31824f875a
   Cetinkaya E, 2016, WORLD J GASTRO ONCOL, V8, P113, DOI 10.4251/wjgo.v8.i1.113
   Chen YW, 2012, INT J MOL MED, V29, P601, DOI 10.3892/ijmm.2012.894
   Chiorean MV, 2007, AM J GASTROENTEROL, V102, P2541, DOI 10.1111/j.1572-0241.2007.01537.x
   Cleynen I, 2013, GUT, V62, P1556, DOI 10.1136/gutjnl-2011-300777
   Clozel M, 2005, ANN MED, V37, P2, DOI 10.1080/07853890410018925
   Corren J, 2011, NEW ENGL J MED, V365, P1088, DOI 10.1056/NEJMoa1106469
   Cosnes J, 2002, INFLAMM BOWEL DIS, V8, P244, DOI 10.1097/00054725-200207000-00002
   Cosnes J, 2012, GUT, V61, P1140, DOI 10.1136/gutjnl-2011-301971
   COUCKUYT H, 1995, GUT, V36, P577, DOI 10.1136/gut.36.4.577
   Couluris M, 2012, LUNG, V190, P523, DOI 10.1007/s00408-012-9410-z
   Dammeier J, 1998, INT J BIOCHEM CELL B, V30, P909, DOI 10.1016/S1357-2725(98)00046-6
   Daniels CE, 2010, AM J RESP CRIT CARE, V181, P604, DOI 10.1164/rccm.200906-0964OC
   Daperno M, 2004, GASTROINTEST ENDOSC, V60, P505, DOI 10.1016/S0016-5107(04)01878-4
   De BK, 2003, AM J GASTROENTEROL, V98, P1371, DOI 10.1016/S0002-9270(03)00277-6
   de Bruyn JR, 2015, J CROHNS COLITIS, V9, P966, DOI 10.1093/ecco-jcc/jjv133
   de Dombal F T, 1967, Am J Proctol, V18, P198
   de'Angelis N, 2013, WORLD J GASTROENTERO, V19, P2660, DOI 10.3748/wjg.v19.i17.2660
   Dear KLE, 2001, J CLIN GASTROENTEROL, V33, P315, DOI 10.1097/00004836-200110000-00012
   Decaris ML, 2014, MOL CELL PROTEOMICS, V13, P1741, DOI 10.1074/mcp.M113.037267
   DEDOMBAL FT, 1966, BMJ-BRIT MED J, V1, P1442, DOI 10.1136/bmj.1.5501.1442
   Despott EJ, 2009, GASTROINTEST ENDOSC, V70, P1030, DOI 10.1016/j.gie.2009.05.005
   Di Nardo G, 2010, GASTROINTEST ENDOSC, V72, P1201, DOI 10.1016/j.gie.2010.08.003
   Diebold RJ, 1995, P NATL ACAD SCI USA, V92, P12215, DOI 10.1073/pnas.92.26.12215
   DIELEMAN LA, 1994, GASTROENTEROLOGY, V107, P1643, DOI 10.1016/0016-5085(94)90803-6
   Díez J, 2002, CIRCULATION, V105, P2512, DOI 10.1161/01.CIR.0000017264.66561.3D
   Dignass A, 2010, J CROHNS COLITIS, V4, P28, DOI 10.1016/j.crohns.2009.12.002
   Dillingh MR, 2013, PULM PHARMACOL THER, V26, P672, DOI 10.1016/j.pupt.2013.01.008
   Dillman JR, 2013, RADIOLOGY, V267, P757, DOI 10.1148/radiol.13121775
   Ding NS, 2016, J CROHNS COLITIS, V10, P1172, DOI 10.1093/ecco-jcc/jjw072
   Dubinsky MC, 2006, AM J GASTROENTEROL, V101, P360, DOI 10.1111/j.1572-0241.2006.00456.x
   East JE, 2007, CLIN GASTROENTEROL H, V5, P1065, DOI 10.1016/j.cgh.2007.04.013
   El-Agroudy AE, 2003, AM J NEPHROL, V23, P300, DOI 10.1159/000072820
   Endo K, 2013, WORLD J GASTROENTERO, V19, P86, DOI 10.3748/wjg.v19.i1.86
   Erzin Y, 2008, J GASTROEN HEPATOL, V23, pE357, DOI 10.1111/j.1440-1746.2007.05121.x
   Eshuis EJ, 2010, EXPERT REV GASTROENT, V4, P181, DOI 10.1586/EGH.10.3
   FAZIO VW, 1993, DIS COLON RECTUM, V36, P355, DOI 10.1007/BF02053938
   Ferguson MWJ, 2009, LANCET, V373, P1264, DOI 10.1016/S0140-6736(09)60322-6
   Ferlitsch A, 2006, ENDOSCOPY, V38, P483, DOI 10.1055/s-2006-924999
   Fichtner-Feigl S, 2007, J IMMUNOL, V178, P5859, DOI 10.4049/jimmunol.178.9.5859
   Flier SN, 2010, J BIOL CHEM, V285, P20202, DOI 10.1074/jbc.M110.102012
   FOLLOWILL DS, 1995, RADIAT RES, V144, P318, DOI 10.2307/3578952
   Foster EN, 2008, J CLIN GASTROENTEROL, V42, P880, DOI 10.1097/MCG.0b013e3181354440
   Fowler EV, 2008, AM J GASTROENTEROL, V103, P2519, DOI 10.1111/j.1572-0241.2008.02023.x
   Freeman HJ, 2003, J CLIN GASTROENTEROL, V37, P216, DOI 10.1097/00004836-200309000-00005
   Friedman S, 2001, GASTROENTEROLOGY, V120, P820, DOI 10.1053/gast.2001.22449
   Fukumoto A, 2007, GASTROINTEST ENDOSC, V66, pS108, DOI 10.1016/j.gie.2007.02.027
   Fumery M, 2015, CLIN GASTROENTEROL H, V13, P1770, DOI 10.1016/j.cgh.2015.04.185
   Gardenbroek Tjibbe J, 2013, J Crohns Colitis, V7, pe443, DOI 10.1016/j.crohns.2013.02.015
   Gasche C, 2000, INFLAMM BOWEL DIS, V6, P8, DOI 10.1097/00054725-200002000-00002
   Geboes K, 2001, INT J SURG PATHOL, V9, P281, DOI 10.1177/106689690100900404
   Geboes KP, 2000, ACTA GASTRO-ENT BELG, V63, P371
   Glas J, 2007, PLOS ONE, V2, DOI 10.1371/journal.pone.0000819
   Goffin L, 2016, INFLAMM BOWEL DIS, V2016
   GOLDBERG HI, 1979, GASTROENTEROLOGY, V77, P925
   Golovics PA, 2013, WORLD J GASTROENTERO, V19, P7701, DOI 10.3748/wjg.v19.i43.7701
   Gordon IO, 2014, INFLAMM BOWEL DIS, V20, P2198, DOI 10.1097/MIB.0000000000000080
   Gorelik L, 2000, IMMUNITY, V12, P171, DOI 10.1016/S1074-7613(00)80170-3
   GOULSTON SJ, 1969, NEW ENGL J MED, V281, P290, DOI 10.1056/NEJM196908072810603
   Grassl GA, 2008, GASTROENTEROLOGY, V134, P768, DOI 10.1053/j.gastro.2007.12.043
   GUMASTE V, 1992, GUT, V33, P938, DOI 10.1136/gut.33.7.938
   Gustavsson A, 2013, ALIMENT PHARM THER, V37, P430, DOI 10.1111/apt.12176
   Gustavsson A, 2012, ALIMENT PHARM THER, V36, P151, DOI 10.1111/j.1365-2036.2012.05146.x
   Hanauer SB, 2002, LANCET, V359, P1541, DOI 10.1016/S0140-6736(02)08512-4
   Hausmann M, 2013, INFLAMM BOWEL DIS, V19, P2302, DOI 10.1097/MIB.0b013e3182a6a0f3
   Henckaerts L, 2009, CLIN GASTROENTEROL H, V7, P972, DOI 10.1016/j.cgh.2009.05.001
   HERNNAS J, 1992, EUR RESPIR J, V5, P404
   Hirai F, 2010, DIGEST ENDOSC, V22, P200, DOI 10.1111/j.1443-1661.2010.00984.x
   Hoffmann JC, 2008, INT J COLORECTAL DIS, V23, P689, DOI 10.1007/s00384-008-0461-9
   Honzawa Y, 2013, DIGEST ENDOSC, V25, P535, DOI 10.1111/den.12029
   Horton MR, 2012, ANN INTERN MED, V157, P398, DOI 10.7326/0003-4819-157-6-201209180-00003
   HUNT RH, 1975, BRIT MED J, V3, P360, DOI 10.1136/bmj.3.5979.360
   Jeuring S, 2015, GASTROENTEROLOGY, V148, pS22
   Johnson LA, 2014, INFLAMM BOWEL DIS, V20, P154, DOI 10.1097/01.MIB.0000437615.98881.31
   Johnson LA, 2012, INFLAMM BOWEL DIS, V18, P460, DOI 10.1002/ibd.21812
   Jürgens M, 2010, J GASTROENTEROL, V45, P721, DOI 10.1007/s00535-010-0231-7
   Karstensen JG, 2012, DAN MED J, V59
   King TE, 2011, AM J RESP CRIT CARE, V184, P92, DOI 10.1164/rccm.201011-1874OC
   Kisseleva T, 2011, BEST PRACT RES CL GA, V25, P305, DOI 10.1016/j.bpg.2011.02.011
   Koukoulis G, 2001, ARCH PATHOL LAB MED, V125, P1331
   Kuhn A, 2010, RHEUMATOLOGY, V49, P1336, DOI 10.1093/rheumatology/keq077
   KULKARNI AB, 1995, AM J PATHOL, V146, P264
   Kulungowski AM, 2015, AM J SURG, V210, P141, DOI 10.1016/j.amjsurg.2014.07.009
   Kweon YO, 2001, J HEPATOL, V35, P749, DOI 10.1016/S0168-8278(01)00218-5
   Lakatos PL, 2009, WORLD J GASTROENTERO, V15, P3504, DOI 10.3748/wjg.15.3504
   Lan N, 2016, GASTROINTEST ENDOSC, V83, pAB498, DOI 10.1016/j.gie.2016.03.715
   Latella G, 2009, DIGEST LIVER DIS, V41, P269, DOI 10.1016/j.dld.2008.09.010
   Latella G, 2015, SCAND J GASTROENTERO, V50, P53, DOI 10.3109/00365521.2014.968863
   Latella G, 2014, J CROHNS COLITIS, V8, P1147, DOI 10.1016/j.crohns.2014.03.008
   Lawrance IC, 2003, GASTROENTEROLOGY, V125, P1750, DOI 10.1053/j.gastro.2003.08.027
   Lawrance IC, 2001, INFLAMM BOWEL DIS, V7, P226, DOI 10.1097/00054725-200108000-00008
   Lawrance IC, 2015, J CROHNS COLITIS
   Lee Y, 2012, COLORECTAL DIS, V14, P572, DOI 10.1111/j.1463-1318.2011.02756.x
   Leite AZ, 2002, GASTROENTEROLOGY, V122, pA111
   Levine RA, 2012, INFLAMM BOWEL DIS, V18, P506, DOI 10.1002/ibd.21739
   Lewis A, 2015, INFLAMM BOWEL DIS, V21, P1926, DOI 10.1097/MIB.0000000000000443
   Lichtenstein GR, 2006, AM J GASTROENTEROL, V101, P1030, DOI 10.1111/j.1572-0241.2006.00463.x
   Loly C, 2008, SCAND J GASTROENTERO, V43, P948, DOI 10.1080/00365520801957149
   Loras C, 2012, ALIMENT PHARM THER, V36, P833, DOI 10.1111/apt.12039
   Lorenzo-Zúñiga V, 2014, WORLD J GASTROENTERO, V20, P2212, DOI 10.3748/wjg.v20.i9.2212
   Louis E, 2003, GUT, V52, P552, DOI 10.1136/gut.52.4.552
   Louis E, 2001, GUT, V49, P777, DOI 10.1136/gut.49.6.777
   Lovasz BD, 2013, J GASTROINTEST LIVER, V22, P265
   Lund PK, 2001, CURR OPIN GASTROEN, V17, P318, DOI 10.1097/00001574-200107000-00004
   Maconi G, 2001, ANN SURG, V233, P345, DOI 10.1097/00000658-200103000-00007
   Mangiavillano B, 2015, WORLD J GASTRO ENDOS, V7, P460, DOI 10.4253/wjge.v7.i5.460
   MARY JY, 1989, GUT, V30, P983, DOI 10.1136/gut.30.7.983
   Matsui T, 2000, Diagn Ther Endosc, V6, P67, DOI 10.1155/DTE.6.67
   Meier R, 2016, INFLAMM BOWEL DIS, V22, P569, DOI 10.1097/MIB.0000000000000716
   Meijer MJW, 2007, DIGEST LIVER DIS, V39, P733, DOI 10.1016/j.dld.2007.05.010
   Michelassi F, 2007, DIS COLON RECTUM, V50, P277, DOI 10.1007/s10350-006-0804-y
   Morini S, 2001, GASTROINTEST ENDOSC, V53, P384, DOI 10.1016/S0016-5107(01)70427-0
   Mow WS, 2004, DIGEST DIS SCI, V49, P1280, DOI 10.1023/B:DDAS.0000037824.66186.e2
   Mueller T, 2010, ALIMENT PHARM THER, V31, P634, DOI 10.1111/j.1365-2036.2009.04225.x
   Munger JS, 1997, KIDNEY INT, V51, P1376, DOI 10.1038/ki.1997.188
   Nanda K, 2013, J CROHNS COLITIS, V7, P474, DOI 10.1016/j.crohns.2012.07.019
   Nijhuis A, 2014, CLIN SCI, V127, P341, DOI 10.1042/CS20140048
   Noble PW, 2011, LANCET, V377, P1760, DOI 10.1016/S0140-6736(11)60405-4
   Nomura E, 2006, DIS COLON RECTUM, V49, pS59, DOI 10.1007/s10350-006-0685-0
   Oberhuber G, 2000, VIRCHOWS ARCH, V437, P293, DOI 10.1007/s004280000226
   Ono Y, 2012, DIGEST ENDOSC, V24, P432, DOI 10.1111/j.1443-1661.2012.01315.x
   Pallotta N, 2008, WORLD J GASTROENTERO, V14, P1885, DOI 10.3748/wjg.14.1885
   Panés J, 2011, ALIMENT PHARM THER, V34, P125, DOI 10.1111/j.1365-2036.2011.04710.x
   Patel SV, 2013, BMC SURG, V13, DOI 10.1186/1471-2482-13-14
   Pazahr S, 2013, MAGN RESON MATER PHY, V26, P291, DOI 10.1007/s10334-012-0355-2
   Pender SLF, 2008, INFLAMM BOWEL DIS, V14, pS136, DOI 10.1002/ibd.20630
   Pittet V, 2013, DIGESTION, V87, P212, DOI 10.1159/000350954
   Poggioli G, 2003, DIS COLON RECTUM, V46, P127, DOI 10.1007/s10350-004-6508-2
   Pohl J, 2007, EUR J GASTROEN HEPAT, V19, P529, DOI 10.1097/MEG.0b013e328012b0d0
   Polle SW, 2006, DIGEST SURG, V23, P346, DOI 10.1159/000097950
   Pucilowska JB, 2000, AM J PHYSIOL-GASTR L, V279, pG653
   Pucilowska JB, 2000, AM J PHYSIOL-GASTR L, V279, pG1307, DOI 10.1152/ajpgi.2000.279.6.G1307
   Raghu G, 2008, AM J RESP CRIT CARE, V178, P948, DOI 10.1164/rccm.200709-1446OC
   Ravi A, 2007, INFLAMM BOWEL DIS, V13, P97, DOI 10.1002/ibd.20011
   Richeldi L, 2011, NEW ENGL J MED, V365, P1079, DOI 10.1056/NEJMoa1103690
   Rieder F, 2011, GASTROENTEROLOGY, V142, pS116
   Rieder F, 2016, J CROHNS COLITIS, V10, P873, DOI 10.1093/ecco-jcc/jjw055
   Rieder F, 2014, J CROHNS COLITIS, V8, P1166, DOI 10.1016/j.crohns.2014.03.009
   Rieder F, 2013, SCI TRANSL MED, V5, DOI 10.1126/scitranslmed.3004731
   Rieder F, 2013, GUT, V62, P1072, DOI 10.1136/gutjnl-2012-304353
   Rieder F, 2012, DIGEST DIS, V30, P55, DOI 10.1159/000342603
   Rieder F, 2012, AM J PHYSIOL-GASTR L, V303, pG786, DOI 10.1152/ajpgi.00059.2012
   Rieder F, 2012, J CROHNS COLITIS, V6, P373, DOI 10.1016/j.crohns.2011.11.009
   Rieder F, 2011, AM J PATHOL, V179, P2660, DOI 10.1016/j.ajpath.2011.07.042
   Rieder F, 2011, INFLAMM BOWEL DIS, V17, P2000, DOI 10.1002/ibd.21627
   Rieder F, 2010, INFLAMM BOWEL DIS, V16, P263, DOI 10.1002/ibd.21046
   Rieder F, 2009, NAT REV GASTRO HEPAT, V6, P228, DOI 10.1038/nrgastro.2009.31
   Rimola J, 2015, AM J GASTROENTEROL, V110, P432, DOI 10.1038/ajg.2014.424
   Rivera-Nieves J, 2003, GASTROENTEROLOGY, V124, P972, DOI 10.1053/gast.2003.50148
   Rogler G, 2014, DIGEST DIS, V32, P39, DOI 10.1159/000367825
   RUTGEERTS P, 1990, GASTROENTEROLOGY, V99, P956, DOI 10.1016/0016-5085(90)90613-6
   Sabate JM, 2008, EUR J GASTROEN HEPAT, V20, P748, DOI 10.1097/MEG.0b013e3282f824c9
   Sabaté JM, 2003, ALIMENT PHARM THER, V18, P409, DOI 10.1046/j.1365-2036.2003.01715.x
   Sadler T, 2016, CLIN EPIGENETICS, V8, DOI 10.1186/s13148-016-0193-6
   Sampietro GM, 2004, J AM COLL SURGEONS, V199, P8, DOI 10.1016/j.jamcollsurg.2004.01.039
   Scharl M, 2015, CLIN TRANSL MED, V4, DOI 10.1186/s40169-015-0046-5
   Scharl M, 2013, GUT, V62, P63, DOI 10.1136/gutjnl-2011-300498
   Scimeca D, 2011, DIGEST LIVER DIS, V43, P121, DOI 10.1016/j.dld.2010.05.001
   Selvaggi F, 2007, INFLAMM BOWEL DIS, V13, P641, DOI 10.1002/ibd.20056
   Seow CH, 2009, AM J GASTROENTEROL, V104, P1426, DOI 10.1038/ajg.2009.79
   SHEPHERD NA, 1987, J CLIN PATHOL, V40, P601, DOI 10.1136/jcp.40.6.601
   Silva ACSE, 2016, PHARMACOL RES, V107, P154, DOI 10.1016/j.phrs.2016.03.018
   Singh A, 2016, GASTROENTEROLOGY, V150, pS563, DOI 10.1016/S0016-5085(16)31923-0
   Singh VV, 2005, J CLIN GASTROENTEROL, V39, P284, DOI 10.1097/01.mcg.0000155128.31208.44
   Soroosh A, 2016, CELL MOL GASTROENTER, V2, P358, DOI 10.1016/j.jcmgh.2015.12.007
   Sorrentino D, 2006, INT J COLORECTAL DIS, V21, P276, DOI 10.1007/s00384-005-0739-0
   STALLMACH A, 1992, GASTROENTEROLOGY, V102, P1920, DOI 10.1016/0016-5085(92)90314-O
   Stidham RW, 2011, GASTROENTEROLOGY, V141, P819, DOI 10.1053/j.gastro.2011.07.027
   Stienecker K, 2009, WORLD J GASTROENTERO, V15, P2623, DOI 10.3748/wjg.15.2623
   Swaminath A, 2008, INFLAMM BOWEL DIS, V14, P213, DOI 10.1002/ibd.20318
   Thia KT, 2010, GASTROENTEROLOGY, V139, P1147, DOI 10.1053/j.gastro.2010.06.070
   Thomas-Gibson S, 2003, EUR J GASTROEN HEPAT, V15, P485, DOI 10.1097/01.meg.0000059110.41030.bc
   Tielbeek JAW, 2014, EUR RADIOL, V24, P619, DOI 10.1007/s00330-013-3015-7
   Tilney HS, 2006, SURG ENDOSC, V20, P1036, DOI 10.1007/s00464-005-0500-3
   Toy LS, 2000, GASTROENTEROLOGY, V118, pA569
   Trachtman H, 2011, KIDNEY INT, V79, P1236, DOI 10.1038/ki.2011.33
   Uehara H, 2010, DIGEST DIS SCI, V55, P253, DOI 10.1007/s10620-009-0730-7
   URA H, 1991, CANCER RES, V51, P3550
   Vaday GG, 2000, J LEUKOCYTE BIOL, V68, P737
   Van Assche G, 2010, GUT, V59, P320, DOI 10.1136/gut.2009.180182
   van Overstraeten AD, 2016, J CROHNS COLITIS, V10, P437, DOI 10.1093/ecco-jcc/jjv230
   van Tol EAF, 1999, AM J PHYSIOL-GASTR L, V277, pG245, DOI 10.1152/ajpgi.1999.277.1.G245
   Vasilopoulos Sotirios, 2000, American Journal of Gastroenterology, V95, P2503, DOI 10.1111/j.1572-0241.2000.02675.x
   Wang JR, 2001, J PHARMACOL EXP THER, V297, P35
   WARREN S, 1949, AM J PATHOL, V25, P657
   WEGROWSKI J, 1988, EXP MOL PATHOL, V48, P273, DOI 10.1016/0014-4800(88)90064-0
   Wells RG, 2008, HEPATOLOGY, V47, P1394, DOI 10.1002/hep.22193
   Wu F, 2007, J IMMUNOL, V179, P6988, DOI 10.4049/jimmunol.179.10.6988
   Xiong Y, 2014, EUR J GASTROEN HEPAT, V26, P733, DOI 10.1097/MEG.0000000000000102
   YAFFE BH, 1983, J CLIN GASTROENTEROL, V5, P211, DOI 10.1097/00004836-198306000-00003
   Yamamoto T, 2007, DIS COLON RECTUM, V50, P1968, DOI 10.1007/s10350-007-0279-5
   YAMAZAKI Y, 1991, AM J GASTROENTEROL, V86, P882
   Zappa M, 2011, INFLAMM BOWEL DIS, V17, P984, DOI 10.1002/ibd.21414
NR 222
TC 256
Z9 267
U1 22
U2 91
PU W B SAUNDERS CO-ELSEVIER INC
PI PHILADELPHIA
PA 1600 JOHN F KENNEDY BOULEVARD, STE 1800, PHILADELPHIA, PA 19103-2899 USA
SN 0016-5085
EI 1528-0012
J9 GASTROENTEROLOGY
JI Gastroenterology
PD FEB
PY 2017
VL 152
IS 2
SI SI
BP 340
EP +
DI 10.1053/j.gastro.2016.09.047
PG 17
WC Gastroenterology & Hepatology
WE Science Citation Index Expanded (SCI-EXPANDED)
SC Gastroenterology & Hepatology
GA EG3PI
UT WOS:000390956800005
PM 27720839
OA Green Accepted, hybrid
HC Y
HP N
DA 2024-01-22
ER

PT J
AU Papamichael, K
   Lin, S
   Moore, M
   Papaioannou, G
   Sattler, L
   Cheifetz, AS
AF Papamichael, Konstantinos
   Lin, Steve
   Moore, Matthew
   Papaioannou, Garyfallia
   Sattler, Lindsey
   Cheifetz, Adam S.
TI Infliximab in inflammatory bowel disease
SO THERAPEUTIC ADVANCES IN CHRONIC DISEASE
LA English
DT Review
DE anti-TNF therapy; biosimilar; Crohn's disease; therapeutic drug
   monitoring; ulcerative colitis
ID SEVERE ULCERATIVE-COLITIS; METAANALYSIS COMPARATIVE EFFICACY;
   ASSOCIATION INSTITUTE GUIDELINE; LONG-TERM EFFICACY; ANTI-TNF THERAPY;
   CROHNS-DISEASE; TROUGH LEVELS; REFRACTORY POUCHITIS; MAINTENANCE
   THERAPY; DOUBLE-BLIND
AB Anti-tumor necrosis factor (TNF) therapy has revolutionized the medical treatment of the inflammatory bowel diseases (IBD), Crohn's disease (CD), and ulcerative colitis. Twenty years ago, infliximab became the first anti-TNF agent approved for IBD. Data from randomized controlled trials, large observational cohort studies, postmarketing registries, and meta-analyses show that infliximab is a very effective treatment for moderate to severe IBD with a good safety profile. Infliximab has been also used to treat pouchitis following an ileal pouch-anal anastomosis (IPAA) after restorative proctocolectomy and to prevent postoperative recurrence following an ileocolonic resection for CD with good results. Nevertheless, up to 30% of patients show no clinical benefit following induction and up to 50% lose response over time. Both these unwanted outcomes can be largely explained by inadequate drug concentrations and frequently by the development of antibodies to infliximab. Loss of response can be managed efficiently and often prevented by applying therapeutic drug monitoring. Recently, the first biosimilars of infliximab have been approved and are utilized in clinical practice with comparable efficacy and safety with the originator. This review will mainly focus on the efficacy of infliximab in IBD.
C1 [Papamichael, Konstantinos; Lin, Steve; Moore, Matthew; Sattler, Lindsey; Cheifetz, Adam S.] Harvard Med Sch, Beth Israel Deaconess Med Ctr, Ctr Inflammatory Bowel Dis, Div Gastroenterol, 330 Brookline Ave, Boston, MA 02115 USA.
   [Papaioannou, Garyfallia] Univ Cent Florida, Coll Med, North Florida Reg Med Ctr, Internal Med Residency Program, Gainesville, FL USA.
C3 Harvard University; Beth Israel Deaconess Medical Center; Harvard
   Medical School; State University System of Florida; University of
   Central Florida
RP Papamichael, K (通讯作者)，Harvard Med Sch, Beth Israel Deaconess Med Ctr, Ctr Inflammatory Bowel Dis, Div Gastroenterol, 330 Brookline Ave, Boston, MA 02115 USA.
EM kpapamic@bidmc.harvard.edu
FU Ruth L. Kirschstein NRSA Institutional Research Training Grant
   [5T32DK007760-18]
FX The author(s) disclosed receipt of the following financial support for
   the research, authorship, and/or publication of this article: K.P. is
   supported by a Ruth L. Kirschstein NRSA Institutional Research Training
   Grant 5T32DK007760-18. The content of this project is solely the
   responsibility of the authors and do not necessarily represent the
   official views of the National Institutes of Health (NIH).
CR Afif W, 2010, AM J GASTROENTEROL, V105, P1133, DOI 10.1038/ajg.2010.9
   Arias MT, 2015, CLIN GASTROENTEROL H, V13, P531, DOI 10.1016/j.cgh.2014.07.055
   Armuzzi A, 2019, INFLAMM BOWEL DIS, V25, P568, DOI 10.1093/ibd/izy264
   Armuzzi Alessandro, 2013, J Crohns Colitis, V7, pe623, DOI 10.1016/j.crohns.2013.04.020
   Bakouny Z, 2019, J CLIN GASTROENTEROL, V53, P409, DOI 10.1097/MCG.0000000000001006
   Barreiro-de Acosta M, 2012, INFLAMM BOWEL DIS, V18, P812, DOI 10.1002/ibd.21821
   Bergqvist V, 2018, THER ADV GASTROENTER, V11, DOI 10.1177/1756284818801244
   Billiet T, 2016, ALIMENT PHARM THER, V44, P673, DOI 10.1111/apt.13754
   Billiet T, 2015, GUT, V64, P1344, DOI 10.1136/gutjnl-2015-309698
   Billiet T, 2014, EXPERT OPIN BIOL TH, V14, P75, DOI 10.1517/14712598.2014.858695
   Bonovas S, 2018, ALIMENT PHARM THER, V47, P454, DOI 10.1111/apt.14449
   Cholapranee A, 2017, ALIMENT PHARM THER, V45, P1291, DOI 10.1111/apt.14030
   Colombel JF, 2010, NEW ENGL J MED, V362, P1383, DOI 10.1056/NEJMoa0904492
   D'Haens G, 2018, GASTROENTEROLOGY, V154, P1343, DOI 10.1053/j.gastro.2018.01.004
   Danese S, 2014, ANN INTERN MED, V160, P704, DOI 10.7326/M13-2403
   Dreesen E, 2018, J CROHNS COLITIS, V12, pS63
   Farkas K, 2016, J CROHNS COLITIS, V10, P1273, DOI 10.1093/ecco-jcc/jjw085
   Ferrante M, 2010, INFLAMM BOWEL DIS, V16, P243, DOI 10.1002/ibd.21037
   Feuerstein JD, 2017, GASTROENTEROLOGY, V153, P827, DOI 10.1053/j.gastro.2017.07.032
   Feuerstein JD, 2017, MAYO CLIN PROC, V92, P1088, DOI 10.1016/j.mayocp.2017.04.010
   Fidder H, 2009, GUT, V58, P501, DOI 10.1136/gut.2008.163642
   Fiorino G, 2017, INFLAMM BOWEL DIS, V23, P233, DOI 10.1097/MIB.0000000000000995
   Gecse KB, 2016, J CROHNS COLITIS, V10, P133, DOI 10.1093/ecco-jcc/jjv220
   Gisbert JP, 2018, GASTROENT HEPAT-BARC, V41, P389, DOI 10.1016/j.gastrohep.2018.04.005
   Gonczi L, 2017, INFLAMM BOWEL DIS, V23, P1908, DOI 10.1097/MIB.0000000000001237
   Grossberg LB, 2018, INFLAMM BOWEL DIS, V24, P191, DOI 10.1093/ibd/izx023
   Guidi L, 2018, J CROHNS COLITIS, V12, P1079, DOI 10.1093/ecco-jcc/jjy076
   Hanauer SB, 2002, LANCET, V359, P1541, DOI 10.1016/S0140-6736(02)08512-4
   Herfarth HH, 2015, J CLIN GASTROENTEROL, V49, P647, DOI 10.1097/MCG.0000000000000367
   Huang VW, 2015, INFLAMM BOWEL DIS, V21, P1359, DOI 10.1097/MIB.0000000000000376
   Huguet M, 2018, INFLAMM BOWEL DIS, V24, P261, DOI 10.1093/ibd/izx049
   Imaeda H, 2014, J GASTROENTEROL, V49, P674, DOI 10.1007/s00535-013-0829-7
   Järnerot G, 2005, GASTROENTEROLOGY, V128, P1805, DOI 10.1053/j.gastro.2005.03.003
   Jiang XL, 2015, J CLIN GASTROENTEROL, V49, P582, DOI 10.1097/MCG.0000000000000319
   Jorgensen KK, 2017, LANCET, V389, P2304, DOI 10.1016/S0140-6736(17)30068-5
   Jung YS, 2015, J GASTROEN HEPATOL, V30, P1705, DOI 10.1111/jgh.12997
   Kelly OB, 2016, J CROHNS COLITIS, V10, P410, DOI 10.1093/ecco-jcc/jjv225
   Laharie D, 2018, GUT, V67, P237, DOI 10.1136/gutjnl-2016-313060
   Laharie D, 2012, LANCET, V380, P1909, DOI 10.1016/S0140-6736(12)61084-8
   Lémann M, 2006, GASTROENTEROLOGY, V130, P1054, DOI 10.1053/j.gastro.2006.02.014
   Lichtenstein GR, 2018, INFLAMM BOWEL DIS, V24, P490, DOI 10.1093/ibd/izx072
   Lichtenstein GR, 2012, AM J GASTROENTEROL, V107, P1051, DOI 10.1038/ajg.2012.89
   Magro F, 2017, THER ADV GASTROENTER, V10, P651, DOI 10.1177/1756283X17722916
   Mao EJ, 2017, ALIMENT PHARM THER, V45, P3, DOI 10.1111/apt.13847
   Mitrev N, 2017, ALIMENT PHARM THER, V46, P1037, DOI 10.1111/apt.14368
   Moore SE, 2014, DIS COLON RECTUM, V57, P83, DOI 10.1097/DCR.0000000000000003
   Morita Y, 2016, SCAND J GASTROENTERO, V51, P934, DOI 10.3109/00365521.2016.1144781
   Nguyen GC, 2017, GASTROENTEROLOGY, V152, P271, DOI 10.1053/j.gastro.2016.10.038
   Olivera P, 2017, INFLAMM BOWEL DIS, V23, P976, DOI 10.1097/MIB.0000000000001072
   Ordás I, 2017, AM J GASTROENTEROL, V112, P1709, DOI 10.1038/ajg.2017.180
   Oussalah A, 2010, AM J GASTROENTEROL, V105, P2617, DOI 10.1038/ajg.2010.345
   Papamichael K, 2018, ALIMENT PHARM THER, V47, P478, DOI 10.1111/apt.14458
   Papamichael K, 2018, INFLAMM BOWEL DIS, V24, P2266, DOI 10.1093/ibd/izy132
   Papamichael K, 2018, J CROHNS COLITIS, V12, P804, DOI 10.1093/ecco-jcc/jjy039
   Papamichael K, 2017, CLIN GASTROENTEROL H, V15, P1580, DOI 10.1016/j.cgh.2017.03.031
   Papamichael K, 2017, AM J GASTROENTEROL, V112, P673, DOI 10.1038/ajg.2017.21
   Papamichael K, 2016, FRONTLINE GASTROENTE, V7, P289, DOI 10.1136/flgastro-2016-100685
   Papamichael K, 2015, INFLAMM BOWEL DIS, V21, P182, DOI 10.1097/MIB.0000000000000202
   Park W, 2013, ANN RHEUM DIS, V72, P1605, DOI 10.1136/annrheumdis-2012-203091
   Pouillon L, 2019, INFLAMM BOWEL DIS, V25, P945, DOI 10.1093/ibd/izy322
   Present DH, 1999, NEW ENGL J MED, V340, P1398, DOI 10.1056/NEJM199905063401804
   Ratnakumaran R, 2018, SCAND J GASTROENTERO, V53, P700, DOI 10.1080/00365521.2018.1464203
   Regueiro M, 2016, GASTROENTEROLOGY, V150, P1568, DOI 10.1053/j.gastro.2016.02.072
   Regueiro M, 2014, CLIN GASTROENTEROL H, V12, P1494, DOI 10.1016/j.cgh.2013.12.035
   Regueiro M, 2009, GASTROENTEROLOGY, V136, P441, DOI 10.1053/j.gastro.2008.10.051
   Restellini S, 2018, INFLAMM BOWEL DIS, V24, P1531, DOI 10.1093/ibd/izy044
   Roblin X, 2014, AM J GASTROENTEROL, V109, P1250, DOI 10.1038/ajg.2014.146
   Rutgeerts P, 2005, NEW ENGL J MED, V353, P2462, DOI 10.1056/NEJMoa050516
   Sands BE, 2004, NEW ENGL J MED, V350, P876, DOI 10.1056/NEJMoa030815
   Schmitz EMH, 2018, ALIMENT PHARM THER, V47, P356, DOI 10.1111/apt.14453
   Schnitzler F, 2009, GUT, V58, P492, DOI 10.1136/gut.2008.155812
   Singh S, 2018, ALIMENT PHARM THER, V48, P394, DOI 10.1111/apt.14852
   Steenholdt C, 2015, DIGEST DIS SCI, V60, P2762, DOI 10.1007/s10620-015-3581-4
   Steenholdt C, 2014, GUT, V63, P919, DOI 10.1136/gutjnl-2013-305279
   Targan SR, 1997, NEW ENGL J MED, V337, P1029, DOI 10.1056/NEJM199710093371502
   Ungar B, 2016, CLIN GASTROENTEROL H, V14, P550, DOI 10.1016/j.cgh.2015.10.025
   Ungaro R, 2017, LANCET, V389, P1756, DOI 10.1016/S0140-6736(16)32126-2
   van Hoeve K, 2018, J CROHNS COLITIS, V12, P1316, DOI 10.1093/ecco-jcc/jjy111
   Van Stappen T, 2016, CLIN TRANSL GASTROEN, V7, DOI 10.1038/ctg.2016.62
   Vande Casteele N, 2017, FRONTLINE GASTROENTE, V8, P236, DOI 10.1136/flgastro-2016-100692
   Vande Casteele N, 2015, GASTROENTEROLOGY, V148, P1320, DOI 10.1053/j.gastro.2015.02.031
   Vaughn BP, 2014, INFLAMM BOWEL DIS, V20, P1996, DOI 10.1097/MIB.0000000000000156
   Velayos FS, 2013, CLIN GASTROENTEROL H, V11, P654, DOI 10.1016/j.cgh.2012.12.035
   Ward MG, 2017, ALIMENT PHARM THER, V46, P150, DOI 10.1111/apt.14124
   Yanai H, 2015, CLIN GASTROENTEROL H, V13, P522, DOI 10.1016/j.cgh.2014.07.029
   Yarur AJ, 2017, ALIMENT PHARM THER, V45, P933, DOI 10.1111/apt.13970
   Yarur AJ, 2015, CLIN GASTROENTEROL H, V13, P1118, DOI 10.1016/j.cgh.2014.12.026
   Yoo DH, 2013, ANN RHEUM DIS, V72, P1613, DOI 10.1136/annrheumdis-2012-203090
NR 88
TC 69
Z9 76
U1 0
U2 13
PU SAGE PUBLICATIONS LTD
PI LONDON
PA 1 OLIVERS YARD, 55 CITY ROAD, LONDON EC1Y 1SP, ENGLAND
SN 2040-6223
EI 2040-6231
J9 THER ADV CHRONIC DIS
JI Ther. Adv. Chronic Dis.
PD MAR 26
PY 2019
VL 10
AR 2040622319838443
DI 10.1177/2040622319838443
PG 15
WC Pharmacology & Pharmacy
WE Science Citation Index Expanded (SCI-EXPANDED)
SC Pharmacology & Pharmacy
GA HQ6LX
UT WOS:000462527900001
PM 30937157
OA Green Published, gold
DA 2024-01-22
ER

PT J
AU Herrlinger, KR
   Stange, EF
AF Herrlinger, Klaus R.
   Stange, Eduard F.
TI The debated role for thiopurines in Crohn's disease
SO JOURNAL OF CROHNS & COLITIS
LA English
DT Article
ID INFLAMMATORY-BOWEL-DISEASE; NECROSIS FACTOR THERAPY; CONVENTIONAL
   MANAGEMENT; DOUBLE-BLIND; AZATHIOPRINE; MAINTENANCE; INFLIXIMAB;
   EFFICACY; COHORT
AB There is a new debate on the role of thiopurines in Crohn's disease. This viewpoint discusses the current evidence and balances thiopurines against other treatment options in the therapeutic algorithm of Crohn's disease. (C) 2013 European Crohn's and Colitis Organisation. Published by Elsevier B.V. All rights reserved.
C1 [Herrlinger, Klaus R.] Asklepios Klin Nord Heidberg, D-22417 Hamburg, Germany.
   [Stange, Eduard F.] Robert Bosch Krankenhaus, Stuttgart, Germany.
C3 Bosch; Robert Bosch Krankenhaus
RP Herrlinger, KR (通讯作者)，Asklepios Klin Nord Heidberg, Tangstedter Landstr 400, D-22417 Hamburg, Germany.
CR [Anonymous], COCHRANE DATABASE SY, DOI 10.1002/14651858.CD000545
   Camus M, 2013, CLIN GASTROENTEROL H, V11, P389, DOI 10.1016/j.cgh.2012.10.038
   CANDY S, 1995, GUT, V37, P674, DOI 10.1136/gut.37.5.674
   Colombel JF, 2010, NEW ENGL J MED, V362, P1383, DOI 10.1056/NEJMoa0904492
   Cosnes J, 2013, GASTROENTEROLOGY, V145, P758, DOI 10.1053/j.gastro.2013.04.048
   Cosnes J, 2012, GUT, V61, P1140, DOI 10.1136/gutjnl-2011-301971
   Cullen G, 2011, ALIMENT PHARM THER, V34, P1318, DOI 10.1111/j.1365-2036.2011.04866.x
   D'Haens G, 2008, LANCET, V371, P660, DOI 10.1016/S0140-6736(08)60304-9
   El-Hussuna A, 2013, DIS COLON RECTUM, V56, P1423, DOI 10.1097/DCR.0b013e3182a48505
   Ford AC, 2013, AM J GASTROENTEROL, V108, P1268, DOI 10.1038/ajg.2013.138
   Ha C, 2012, CLIN GASTROENTEROL H, V10, P1002, DOI 10.1016/j.cgh.2012.02.004
   Herrinton LJ, 2012, PHARMACOEPIDEM DR S, V21, P49, DOI 10.1002/pds.2216
   Khan KJ, 2011, AM J GASTROENTEROL, V106, P630, DOI 10.1038/ajg.2011.64
   Lexchin J, 2003, BMJ-BRIT MED J, V326, P1167, DOI 10.1136/bmj.326.7400.1167
   Long MD, 2012, GASTROENTEROLOGY, V143, P390, DOI 10.1053/j.gastro.2012.05.004
   Louis E, 2012, GASTROENTEROLOGY, V142, P63, DOI 10.1053/j.gastro.2011.09.034
   Markowitz J, 2000, GASTROENTEROLOGY, V119, P895, DOI 10.1053/gast.2000.18144
   MUNKHOLM P, 1995, SCAND J GASTROENTERO, V30, P699, DOI 10.3109/00365529509096316
   Panés J, 2013, GASTROENTEROLOGY, V145, P766, DOI 10.1053/j.gastro.2013.06.009
   Prefontaine E, 2010, COCHRANE DB SYST REV, DOI 10.1002/14651858.CD000545.pub3
   Ramadas AV, 2010, GUT, V59, P1200, DOI 10.1136/gut.2009.202101
   Reinisch W, 2010, GUT, V59, P752, DOI 10.1136/gut.2009.194159
   Rogler G, 2013, GASTROENTEROLOGY, V145, P714, DOI 10.1053/j.gastro.2013.08.022
   Sandborn WJ, 2013, NEW ENGL J MED, V369, P711, DOI 10.1056/NEJMoa1215739
   Solberg IC, 2007, CLIN GASTROENTEROL H, V5, P1430, DOI 10.1016/j.cgh.2007.09.002
NR 25
TC 0
Z9 1
U1 0
U2 0
PU OXFORD UNIV PRESS
PI OXFORD
PA GREAT CLARENDON ST, OXFORD OX2 6DP, ENGLAND
SN 1873-9946
EI 1876-4479
J9 J CROHNS COLITIS
JI J. Crohns Colitis
PD FEB 1
PY 2014
VL 8
IS 2
BP 172
EP 174
DI 10.1016/j.crohns.2013.11.026
PG 3
WC Gastroenterology & Hepatology
WE Science Citation Index Expanded (SCI-EXPANDED)
SC Gastroenterology & Hepatology
GA AA8MF
UT WOS:000331348900012
PM 24342765
OA Bronze
DA 2024-01-22
ER

PT J
AU Nadpara, N
   Reichenbach, ZW
   Ehrlich, AC
   Friedenberg, F
AF Nadpara, Neil
   Reichenbach, Zachary Wilmer
   Ehrlich, Adam C.
   Friedenberg, Frank
TI Current Status of Medical Therapy for Inflammatory Bowel Disease: The
   Wealth of Medications
SO DIGESTIVE DISEASES AND SCIENCES
LA English
DT Review
DE Inflammatory bowel disease; Cytokines; Small molecule; Biologic;
   Ulcerative colitis; Crohn's disease
ID SEVERE CROHNS-DISEASE; JANUS KINASE INHIBITOR; NECROSIS-FACTOR-ALPHA;
   MAINTENANCE THERAPY; ULCERATIVE-COLITIS; INDUCTION THERAPY;
   DOUBLE-BLIND; PHOSPHODIESTERASE-4 INHIBITORS; RANDOMIZED-TRIAL;
   TOFACITINIB
AB Previously, the natural history of Crohn's disease and ulcerative colitis included significant morbidity due to limited treatment options that were not without serious side effects. Early treatment options included corticosteroids as well as mesalamine, thiopurines, and methotrexate. In 1998, monoclonal antibodies to a key inflammatory cytokine, TNF alpha, became available. Over the next 22 years, the field of gastroenterology has seen multiple new treatments emerging for inflammatory bowel disease (IBD) that target different aspects of the inflammatory cascade, significantly changing the therapeutic landscape. Additional monoclonal antibodies are available that target the integrins, which are adhesion proteins that traffic inflammatory leukocytes. Small molecule inhibitors block the inflammatory signals of several cytokines. New therapies that modulate lymphocyte escape from lymphoid tissue are promising. Lastly, stem cell technology has emerged as a platform to successfully treat perianal fistulizing disease. Our aim is to summarize the currently available therapies for IBD beyond steroids, mesalamine, and immune modulators. We highlight the most important clinical trials that have brought these treatments to clinical practice, and we discuss the ongoing clinical trials of novel therapies that have a high probability of eventual regulatory approval.
C1 [Nadpara, Neil; Reichenbach, Zachary Wilmer; Ehrlich, Adam C.; Friedenberg, Frank] Temple Univ, Sect Gastroenterol, Lewis Katz Sch Med, Philadelphia, PA 19122 USA.
   [Reichenbach, Zachary Wilmer] Temple Univ, Lewis Katz Sch Med, CSAR, Philadelphia, PA 19122 USA.
C3 Pennsylvania Commonwealth System of Higher Education (PCSHE); Temple
   University; Pennsylvania Commonwealth System of Higher Education
   (PCSHE); Temple University
RP Friedenberg, F (通讯作者)，Temple Univ, Sect Gastroenterol, Lewis Katz Sch Med, Philadelphia, PA 19122 USA.
EM Frank.Friedenberg@tuhs.temple.edu
RI Ehrlich, Adam/K-5223-2019
OI Reis, AlessanRSS/0000-0001-8486-7469
CR Agrawal M, 2020, J CROHNS COLITIS, V14, pS755, DOI 10.1093/ecco-jcc/jjaa017
   Andreou NP, 2020, ANN GASTROENTEROL, V33, P125, DOI 10.20524/aog.2020.0457
   Bechman K, 2019, PHARMACOL RES, V147, DOI 10.1016/j.phrs.2019.104392
   Berman HS, 2021, J DERMATOL TREAT, V32, P261, DOI 10.1080/09546634.2019.1654067
   Bharadwaj U, 2020, PHARMACOL REV, V72, P486, DOI 10.1124/pr.119.018440
   Bloomgren G, 2012, NEW ENGL J MED, V366, P1870, DOI 10.1056/NEJMoa1107829
   D'Haens G, 2019, J CROHNS COLITIS, V13, pS55, DOI 10.1093/ecco-jcc/jjy222.082
   D'Haens GR, 2018, J CROHNS COLITIS, V12, pS17
   DAmico F., 2019, THERAP ADV GASTROENT, V12, P1
   Danese S, 2020, CLIN GASTROENTEROL H, V18, P2526, DOI 10.1016/j.cgh.2019.12.032
   Danese S, 2019, GUT, V68, P1893, DOI 10.1136/gutjnl-2019-318448
   Danese S, 2016, AM J PHYSIOL-GASTR L, V310, pG155, DOI 10.1152/ajpgi.00311.2015
   De Vries LCS, 2017, J CROHNS COLITIS, V11, P885, DOI 10.1093/ecco-jcc/jjx003
   Duijvestein M, 2020, CLIN GASTROENTEROL H, V18, P1121, DOI 10.1016/j.cgh.2019.08.025
   ERLE DJ, 1994, J IMMUNOL, V153, P517
   Feagan BG, 2016, NEW ENGL J MED, V375, P1946, DOI 10.1056/NEJMoa1602773
   Feagan BG, 2018, LANCET GASTROENTEROL, V3, P671, DOI 10.1016/S2468-1253(18)30233-4
   Feagan BG, 2017, LANCET, V389, P1699, DOI 10.1016/S0140-6736(17)30570-6
   Feagan BG, 2013, NEW ENGL J MED, V369, P699, DOI 10.1056/NEJMoa1215734
   Fuss IJ, 1996, J IMMUNOL, V157, P1261
   Gotthardt D, 2019, FRONT IMMUNOL, V10, DOI 10.3389/fimmu.2019.02590
   Grossberg LB, 2019, INFLAMM BOWEL DIS, V25, pE84, DOI 10.1093/ibd/izz033
   Harburger DS, 2009, J CELL SCI, V122, P159, DOI 10.1242/jcs.018093
   Hazel K, 2020, THER ADV CHRONIC DIS, V11, DOI 10.1177/2040622319899297
   Heller F, 2008, MUCOSAL IMMUNOL, V1, pS58, DOI 10.1038/mi.2008.46
   Heller F, 2005, GASTROENTEROLOGY, V129, P550, DOI 10.1053/j.gastro.2005.05.002
   Hollander D, 2020, DIGEST DIS SCI, V65, P1277, DOI 10.1007/s10620-019-05777-2
   Lefevre PLC, 2020, J CROHNS COLITIS, V14, pS725, DOI 10.1093/ecco-jcc/jjaa014
   Li H, 2018, FRONT PHARMACOL, V9, DOI 10.3389/fphar.2018.01048
   Liang SY, 2013, J BIOL CHEM, V288, P13799, DOI 10.1074/jbc.M112.433961
   Liu TC, 2016, ANNU REV PATHOL-MECH, V11, P127, DOI 10.1146/annurev-pathol-012615-044152
   Ma C, 2019, DRUGS, V79, P1321, DOI 10.1007/s40265-019-01169-y
   Matsuoka K, 2004, GUT, V53, P1303, DOI 10.1136/gut.2003.024190
   McKeage K, 2014, BIODRUGS, V28, P313, DOI 10.1007/s40259-014-0094-1
   Molendijk I, 2014, INFLAMM BOWEL DIS, V20, P2022, DOI 10.1097/MIB.0000000000000148
   Muller R, 2019, EUR J INTERN MED, V66, P9, DOI 10.1016/j.ejim.2019.05.022
   Obinata H, 2019, INT IMMUNOL, V31, P617, DOI 10.1093/intimm/dxz037
   Panés J, 2018, GASTROENTEROLOGY, V154, P1334, DOI 10.1053/j.gastro.2017.12.020
   Panés J, 2017, GUT, V66, P1049, DOI 10.1136/gutjnl-2016-312735
   Panés J, 2016, LANCET, V388, P1281, DOI 10.1016/S0140-6736(16)31203-X
   Pérez-Jeldres T, 2019, FRONT PHARMACOL, V10, DOI 10.3389/fphar.2019.00212
   Present DH, 1999, NEW ENGL J MED, V340, P1398, DOI 10.1056/NEJM199905063401804
   Salari-Sharif P, 2010, CURR PHARM DESIGN, V16, P3661, DOI 10.2174/138161210794079209
   Salas A, 2020, NAT REV GASTRO HEPAT, V17, P323, DOI 10.1038/s41575-020-0273-0
   Sandborn WJ, 2020, GASTROENTEROLOGY, V158, P2123, DOI 10.1053/j.gastro.2020.01.047
   Sandborn WJ, 2020, GASTROENTEROLOGY, V158, P2139, DOI 10.1053/j.gastro.2020.02.030
   Sandborn WJ, 2020, GASTROENTEROLOGY, V158, P550, DOI 10.1053/j.gastro.2019.10.035
   Sandborn WJ, 2020, GASTROENTEROLOGY, V158, P537, DOI 10.1053/j.gastro.2019.08.043
   Sandborn WJ, 2018, GUT, V67, P1824, DOI 10.1136/gutjnl-2016-313457
   Sandborn WJ, 2017, NEW ENGL J MED, V376, P1723, DOI 10.1056/NEJMoa1606910
   Sandborn WJ, 2016, NEW ENGL J MED, V374, P1754, DOI 10.1056/NEJMoa1513248
   Sandborn WJ, 2014, CLIN GASTROENTEROL H, V12, P1485, DOI 10.1016/j.cgh.2014.01.029
   Sandborn WJ, 2013, NEW ENGL J MED, V369, P711, DOI 10.1056/NEJMoa1215739
   Sandborn WJ, 2012, NEW ENGL J MED, V367, P616, DOI 10.1056/NEJMoa1112168
   Sands BE, 2019, NEW ENGL J MED, V381, P1201, DOI 10.1056/NEJMoa1900750
   Sands BE, 2004, NEW ENGL J MED, V350, P876, DOI 10.1056/NEJMoa030815
   Sands BE, 2017, GASTROENTEROLOGY, V153, P77, DOI 10.1053/j.gastro.2017.03.049
   Sands BE, 2014, GASTROENTEROLOGY, V147, P618, DOI 10.1053/j.gastro.2014.05.008
   Scharl Michael, 2014, World J Gastrointest Pathophysiol, V5, P205, DOI 10.4291/wjgp.v5.i3.205
   Schwartz DA, 2002, GASTROENTEROLOGY, V122, P875, DOI 10.1053/gast.2002.32362
   Shukla Tushar, 2019, Curr Gastroenterol Rep, V21, P22, DOI 10.1007/s11894-019-0689-2
   Singer NG, 2011, ANNU REV PATHOL-MECH, V6, P457, DOI 10.1146/annurev-pathol-011110-130230
   Strober W, 2011, GASTROENTEROLOGY, V140, P1756, DOI 10.1053/j.gastro.2011.02.016
   Targan SR, 1997, NEW ENGL J MED, V337, P1029, DOI 10.1056/NEJM199710093371502
   Tew GW, 2016, GASTROENTEROLOGY, V150, P477, DOI 10.1053/j.gastro.2015.10.041
   Vermeire S, 2017, LANCET, V390, P135, DOI 10.1016/S0140-6736(17)30930-3
   Vermeire S, 2017, LANCET, V389, P266, DOI 10.1016/S0140-6736(16)32537-5
   Vermeire S, 2014, LANCET, V384, P309, DOI 10.1016/S0140-6736(14)60661-9
   Xin P, 2020, INT IMMUNOPHARMACOL, V80, DOI 10.1016/j.intimp.2020.106210
   Xu PF, 2020, EUR J MED CHEM, V192, DOI 10.1016/j.ejmech.2020.112155
   Yoshimura N, 2015, GASTROENTEROLOGY, V149, P1775, DOI 10.1053/j.gastro.2015.08.044
NR 71
TC 12
Z9 12
U1 0
U2 7
PU SPRINGER
PI DORDRECHT
PA VAN GODEWIJCKSTRAAT 30, 3311 GZ DORDRECHT, NETHERLANDS
SN 0163-2116
EI 1573-2568
J9 DIGEST DIS SCI
JI Dig. Dis. Sci.
PD OCT
PY 2020
VL 65
IS 10
BP 2769
EP 2779
DI 10.1007/s10620-020-06471-4
EA JUL 2020
PG 11
WC Gastroenterology & Hepatology
WE Science Citation Index Expanded (SCI-EXPANDED)
SC Gastroenterology & Hepatology
GA NP4WR
UT WOS:000548087700002
PM 32661765
DA 2024-01-22
ER

PT J
AU Gilet, H
   Arnould, B
   Fofana, F
   Clerson, P
   Colombel, JF
   D'Hondt, O
   Faure, P
   Hagège, H
   Nachury, M
   Nahon, S
   Tucat, G
   Vandromme, L
   Cazala-Telinge, I
   Thibout, E
AF Gilet, Helene
   Arnould, Benoit
   Fofana, Fatoumata
   Clerson, Pierre
   Colombel, Jean-Frederic
   D'Hondt, Olivier
   Faure, Patrick
   Hagege, Herve
   Nachury, Maria
   Nahon, Stephane
   Tucat, Gilbert
   Vandromme, Luc
   Cazala-Telinge, Ines
   Thibout, Emmanuel
TI Measuring patients' satisfaction with their anti-TNF treatment in severe
   Crohn's disease: scoring and psychometric validation of the Satisfaction
   for PAtients in Crohn's diseasE Questionnaire (SPACE-Q©)
SO PATIENT PREFERENCE AND ADHERENCE
LA English
DT Article
DE Crohn's disease; satisfaction; anti-TNF treatment; questionnaire
ID INFLAMMATORY-BOWEL-DISEASE; QUALITY-OF-LIFE; ALPHA
AB Background: Severe Crohn's disease management includes anti-tumor necrosis factor (anti-TNF) drugs that differ from early-stage treatments regarding efficacy, safety, and convenience. This study aimed to finalize and psychometrically validate the Satisfaction for PAtients in Crohn's diseasE Questionnaire (SPACE-Q (c)), developed to measure satisfaction with anti-TNF treatment in patients with severe Crohn's disease.
   Methods: A total of 279 patients with severe Crohn's disease receiving anti-TNF therapy completed the SPACE-Q 62-item pilot version at inclusion and 12 and 13 weeks after first anti-TNF injection. The final SPACE-Q scoring was defined using multitrait and regression analyses and clinical relevance considerations. Psychometric validation included clinical validity against Harvey-Bradshaw score, concurrent validity against Treatment Satisfaction Questionnaire for Medication (TSQM), internal consistency reliability, test-retest reliability, and responsiveness against the patient global impression of change (PGIC).
   Results: Quality of completion was good (55%-67% of patients completed all items). Four items were removed from the questionnaire. Eleven scores were defined within the final 58-item SPACE-Q: disease control; symptoms, anal symptoms, and quality of life transition scales; tolerability; convenience; expectation confirmation toward efficacy, side effects, and convenience; satisfaction with treatment; and motivation. Scores met standards for concurrent validity (correlation between SPACE-Q satisfaction with treatment and TSQM satisfaction scores = 0.59), internal consistency reliability (Cronbach's alpha=0.67-0.93), test-retest reliability (intraclass correlations =0.62-0.91), and responsiveness (improvement in treatment experience assessed by the SPACE-Q for patients reporting improvement on the PGIC). Significantly different mean scores were observed between groups of patients with different Harvey-Bradshaw disease severity scores.
   Conclusion: The SPACE-Q is a valid, reliable, and responsive instrument to measure satisfaction with anti-TNF treatment in patients with severe Crohn's disease and for use in future studies.
C1 [Gilet, Helene; Arnould, Benoit; Fofana, Fatoumata] Mapi, HEOR & Strateg Market Access, Lyon, France.
   [Clerson, Pierre; D'Hondt, Olivier] Orgametrie, Roubaix, France.
   [Nachury, Maria] Hop Claude Huriez, Lille, France.
   [Faure, Patrick] Clin St Jean du Languedoc, Toulouse, France.
   [Hagege, Herve] Ctr Hosp Intercommunal, Creteil, France.
   [Nahon, Stephane] Ctr Hosp Intercommunal, Le Raincy Montfermeil, France.
   [Cazala-Telinge, Ines; Thibout, Emmanuel] Abbvie France, Rungis, France.
   [Colombel, Jean-Frederic] Icahn Sch Med Mt Sinai, New York, NY 10029 USA.
C3 Universite de Lille - ISITE; CHU Lille; Universite
   Paris-Est-Creteil-Val-de-Marne (UPEC); Assistance Publique Hopitaux
   Paris (APHP); CHI Creteil; AbbVie; Icahn School of Medicine at Mount
   Sinai
RP Arnould, B (通讯作者)，27 Rue Villette, F-69003 Lyon, France.
EM barnould@mapigroup.com
RI Nachury, Maria/M-4399-2018
OI Nachury, Maria/0000-0001-9583-8946; Fofana,
   Fatoumata/0000-0003-3051-0098; Nahon, Stephane/0000-0003-0392-3989
FU Abbvie Laboratories; Abbvie
FX Financial support for the observational study was provided by Abbvie
   Laboratories. JFC, PF, HH, MN, SN, GT, and LV have served as consultants
   for Abbvie Laboratories and have received research funding from Abbvie
   Laboratories. BA, FF, and HG, employees of Mapi, and PC and ODH,
   employees of Orgametrie, received financial support from Abbvie. ICT and
   ET are employees of Abbvie and may own Abbvie stock.
CR Allen PB, 2010, BMC GASTROENTEROL, V10, DOI 10.1186/1471-230X-10-1
   [Anonymous], 1988, Statistical Power Analysis for the Behavioral Sciences
   [Anonymous], GUID IND PAT REP OUT
   Atkinson Mark J, 2004, Health Qual Life Outcomes, V2, P12, DOI 10.1186/1477-7525-2-12
   Barbosa CD, 2012, PATIENT PREFER ADHER, V6, P39, DOI 10.2147/PPA.S24752
   Baumgart DC, 2009, DTSCH ARZTEBL INT, V106, P123, DOI 10.3238/arztebl.2009.0123
   CAMPBELL DT, 1959, PSYCHOL BULL, V56, P81, DOI 10.1037/h0046016
   Cassinotti A, 2008, BIOL-TARGETS THER, V2, P763
   Caviglia R, 2009, BIOL-TARGETS THER, V3, P39
   Chassany O, 2002, DRUG INF J, V36, P209, DOI 10.1177/009286150203600127
   Clark M, 2007, GASTROENTEROLOGY, V133, P312, DOI 10.1053/j.gastro.2007.05.006
   Cohen RD, 2002, ALIMENT PHARM THER, V16, P1603, DOI 10.1046/j.1365-2036.2002.01323.x
   Coyne K, 2005, DIGEST DIS SCI, V50, P252, DOI 10.1007/s10620-005-1591-3
   Dignass A, 2010, J CROHNS COLITIS, V4, P28, DOI 10.1016/j.crohns.2009.12.002
   GUYATT GH, 1989, J CLIN EPIDEMIOL, V42, P403, DOI 10.1016/0895-4356(89)90128-5
   HARVEY RF, 1980, LANCET, V1, P514
   Janke KH, 2005, INFLAMM BOWEL DIS, V11, P272, DOI 10.1097/01.MIB.0000160809.38611.f7
   Marant C, 2011, CLIN EXP GASTROENTER, V4, P173, DOI 10.2147/CEG.S18585
   Nunnally J. C., 1994, PSYCHOMETRIC THEORY
   Oliver R., 1997, SATISFACTION BEHAV P
   Ruiz MA, 2008, VALUE HEALTH, V11, P913, DOI 10.1111/j.1524-4733.2008.00323.x
   Schreiber Stefan, 2011, Therap Adv Gastroenterol, V4, P375, DOI 10.1177/1756283X11413315
   Shikiar R, 2004, VALUE HEALTH, V7, P204, DOI 10.1111/j.1524-4733.2004.72252.x
   Streiner DL, 2003, J PERS ASSESS, V80, P217, DOI 10.1207/S15327752JPA8003_01
   Vavricka SR, 2011, INFLAMM BOWEL DIS, V17, P1530, DOI 10.1002/ibd.21521
NR 25
TC 4
Z9 4
U1 0
U2 15
PU DOVE MEDICAL PRESS LTD
PI ALBANY
PA PO BOX 300-008, ALBANY, AUCKLAND 0752, NEW ZEALAND
SN 1177-889X
J9 PATIENT PREFER ADHER
JI Patient Prefer. Adherence
PY 2014
VL 8
BP 1671
EP 1681
DI 10.2147/PPA.S72004
PG 11
WC Medicine, General & Internal
WE Science Citation Index Expanded (SCI-EXPANDED)
SC General & Internal Medicine
GA CE3VW
UT WOS:000351758800003
PM 25525343
OA Green Published, gold
DA 2024-01-22
ER

PT J
AU Tuxen, AJ
   Orchard, D
AF Tuxen, Alana J.
   Orchard, David
TI Childhood and adolescent orofacial granulomatosis is strongly associated
   with Crohn's disease and responds to intralesional corticosteroids
SO AUSTRALASIAN JOURNAL OF DERMATOLOGY
LA English
DT Article
DE childhood; paediatric; orofacial granulomatosis; cheilitis
   granulomatosa; intralesional corticosteroids; treatment; Crohn's disease
ID MELKERSSON-ROSENTHAL-SYNDROME; CHEILITIS-GRANULOMATOSA
AB We present seven cases of orofacial granulomatosis occurring in paediatric patients aged 6-16 years. All patients were investigated for Crohn's disease and a strong association was found. All patients were treated with intralesional corticosteroid injections with excellent clinical responses. We review the literature and discuss the epidemiological association between childhood orofacial granulomatosis and Crohn's disease, as well as various treatment options, and propose a treatment protocol that was efficacious and well tolerated in all our patients.
C1 [Tuxen, Alana J.; Orchard, David] Royal Childrens Hosp, Parkville, Vic 3052, Australia.
C3 Royal Children's Hospital Melbourne
RP Tuxen, AJ (通讯作者)，Royal Childrens Hosp, Flemington Rd, Parkville, Vic 3052, Australia.
EM alanatuxen@yahoo.com
CR Andreani SM, 2010, INT J SURG, V8, P2, DOI 10.1016/j.ijsu.2009.09.012
   Barry O, 2005, ARCH DERMATOL, V141, P1080, DOI 10.1001/archderm.141.9.1080
   Grave B, 2009, ORAL DIS, V15, P46, DOI 10.1111/j.1601-0825.2008.01500.x
   Hegarty A, 2003, ORAL SURG ORAL MED O, V95, P576, DOI 10.1067/moe.2002.113
   Khouri JM, 2005, ACTA PAEDIATR, V94, P501, DOI 10.1080/08035250410023142
   Leao JC, 2004, ALIMENT PHARM THER, V20, P1019, DOI 10.1111/j.1365-2036.2004.02205.x
   MELZACK R, 1982, J MED, V13, P147
   Mignogna MD, 2004, J AM ACAD DERMATOL, V51, P265, DOI 10.1016/s0190-9622(03)00769-2
   PLAUTH M, 1991, J CLIN GASTROENTEROL, V13, P29, DOI 10.1097/00004836-199102000-00008
   Ratzinger G, 2007, J EUR ACAD DERMATOL, V21, P1065, DOI 10.1111/j.1468-3083.2007.02194.x
   Saalman R, 2009, ACTA PAEDIATR, V98, P1162, DOI 10.1111/j.1651-2227.2009.01295.x
   SAINSBURY CPQ, 1987, BRIT DENT J, V163, P154, DOI 10.1038/sj.bdj.4806225
   Sanderson J, 2005, INFLAMM BOWEL DIS, V11, P840, DOI 10.1097/01.MIB.0000178261.88356.67
   Sciubba JJ, 2003, J ORAL PATHOL MED, V32, P576, DOI 10.1034/j.1600-0714.2003.t01-1-00056.x
   Stathaki MI, 2009, WORLD J GASTROENTERO, V15, P2693, DOI 10.3748/wjg.15.2693
   SUSSMAN GL, 1992, ANN ALLERGY, V69, P187
   TAUSCH I, 1992, HAUTARZT, V43, P194
   van der Waal RIF, 2002, INT J DERMATOL, V41, P225, DOI 10.1046/j.1365-4362.2002.01466.x
NR 18
TC 6
Z9 7
U1 0
U2 5
PU WILEY
PI HOBOKEN
PA 111 RIVER ST, HOBOKEN 07030-5774, NJ USA
SN 0004-8380
EI 1440-0960
J9 AUSTRALAS J DERMATOL
JI Australas. J. Dermatol.
PD MAY
PY 2010
VL 51
IS 2
BP 124
EP 127
DI 10.1111/j.1440-0960.2010.00627.x
PG 4
WC Dermatology
WE Science Citation Index Expanded (SCI-EXPANDED)
SC Dermatology
GA 591RF
UT WOS:000277319900007
PM 20546219
DA 2024-01-22
ER

PT J
AU Holgersen, K
   Kvist, PH
   Markholst, H
   Hansen, AK
   Holm, TL
AF Holgersen, Kristine
   Kvist, Peter Helding
   Markholst, Helle
   Hansen, Axel Kornerup
   Holm, Thomas Lindebo
TI Characterisation of enterocolitis in the piroxicam-accelerated
   interleukin-10 knock out mouse - A model mimicking inflammatory bowel
   disease
SO JOURNAL OF CROHNS & COLITIS
LA English
DT Article
DE Inflammatory bowel disease; Crohn's disease; Interleukin-10 knock out
   mouse; Piroxicam
ID NONSTEROIDAL ANTIINFLAMMATORY DRUGS; CYTOKINE PRODUCTION;
   CROHNS-DISEASE; MICE DEVELOP; COLITIS; IL-23; MUCOSAL; IL-12;
   PATHOGENESIS; USTEKINUMAB
AB Background: In inflammatory bowel disease a defective mucosal barrier, a dysregulated immune response and an excessive reactivity against the gut microbiota are assumed to cause a breakdown of the intestinal homeostasis and lead to chronic inflammation. Piroxicam treatment is a method for induction of colitis in IL-10 k.o. mice, which integrates a dysfunction of both the intestinal barrier and the immune system. However, the translational value of this model has not been thoroughly clarified.
   Aim: To characterise the piroxicam-accelerated colitis (PAC) IL-10 k.o. model with respect to clinical features, pathogenic mechanisms and its ability to respond to existing therapies.
   Methods: The PAC IL-10 k.o. model was established on a C57BL/6 J background and the clinical manifestations, immunological mechanisms and efficacy of ampicillin and anti-IL-12/23p40 treatment were assessed.
   Results: The PAC IL-10 k.o. mice developed weight loss and diarrhoea, and colonoscopy revealed a thickened granulomatous mucosa. Histological evaluation of ileum and colon showed Crohn's disease-like changes with pronounced hyperplasia and focal transmural inflammation. Ileitis was also observed in piroxicam treated wild type mice. The total number of neutrophils, monocytes and natural killer cells was elevated in the blood compared to IL-10 k.o. and wild type mice, indicating a role of the innate immune system in the pathogenesis. These findings were supported by analyses of the intestinal cytokine profile. Ampicillin and anti-IL-12/23p40 treatment significantly suppressed disease in the model.
   Conclusion: The PAC IL-10 k.o. model resembles several features of Crohn's disease and could be a useful in vivo model in preclinical research. (C) 2013 European Crohn's and Colitis Organisation. Published by Elsevier B.V. All rights reserved.
C1 [Holgersen, Kristine] Novo Nordisk LIFE Vivo Pharmacol Ctr, Frederiksberg, Denmark.
   [Kvist, Peter Helding] Novo Nordisk AS, Dept Histol, DK-2760 Malov, Denmark.
   [Markholst, Helle] Novo Nordisk AS, Pharmacol, DK-2760 Malov, Denmark.
   [Hansen, Axel Kornerup] Univ Copenhagen, Fac Hlth & Med Sci, Dept Vet Dis Biol, Frederiksberg, Denmark.
   [Holgersen, Kristine; Holm, Thomas Lindebo] Novo Nordisk AS, Dept Immunopharmacol, DK-2760 Malov, Denmark.
C3 Novo Nordisk; Novo Nordisk; Novo Nordisk; University of Copenhagen; Novo
   Nordisk
RP Holgersen, K (通讯作者)，Novo Nordisk AS, Dept Immunopharmacol, Novo Nordisk Pk,F-6,2-43, DK-2760 Malov, Denmark.
EM KHLG@novonordisk.com; PHKv@novonordisk.com; HMar@novonordisk.com;
   akh@sund.ku.dk; ThLH@novonordisk.com
OI Holgersen, Kristine/0000-0002-3141-5685
FU Novo Nordisk - LIFE In Vivo Pharmacology Centre (LIFEPHARM); Department
   of Immunopharmacology, Novo Nordisk A/S
FX This work was funded by the<SUP>1</SUP> Novo Nordisk - LIFE In Vivo
   Pharmacology Centre (LIFEPHARM) and the Department of
   Immunopharmacology, Novo Nordisk A/S. The authors like to thank Claus
   Haase, Director of Department of Immunopharmacology, Novo Nordisk, for
   general support and revising of the manuscript and Lotte Friis Wilson,
   Anders Hansen, Martin Rodenberg Larsen, Camilla Frost Soerensen,
   Jeanette Juul and Lise-Lotte Kruse for valued technical assistance.
   Also, the authors thank Animal Unit at Novo Nordisk, Maaloev, for
   assistance with mouse husbandry and blood sampling.
CR Barrett JC, 2008, NAT GENET, V40, P955, DOI 10.1038/ng.175
   Baumgart DC, 2007, LANCET, V369, P1641, DOI 10.1016/S0140-6736(07)60751-X
   Baumgart DC, 2012, LANCET, V380, P1590, DOI 10.1016/S0140-6736(12)60026-9
   Becker C, 2006, NAT PROTOC, V1, P2900, DOI 10.1038/nprot.2006.446
   Begue B, 2011, AM J GASTROENTEROL, V106, P1544, DOI 10.1038/ajg.2011.112
   Berg DJ, 2002, GASTROENTEROLOGY, V123, P1527, DOI 10.1053/gast.2002.1231527
   Berg DJ, 1996, J CLIN INVEST, V98, P1010, DOI 10.1172/JCI118861
   BJARNASON I, 1993, GASTROENTEROLOGY, V104, P1832, DOI 10.1016/0016-5085(93)90667-2
   Bleich A, 2004, MAMM GENOME, V15, P865, DOI 10.1007/s00335-004-2392-2
   Chichlowski M, 2010, PLOS ONE, V5, DOI 10.1371/journal.pone.0012220
   Chichlowski M, 2008, AM J PHYSIOL-GASTR L, V295, pG1139, DOI 10.1152/ajpgi.90516.2008
   Chiorean MV, 2007, AM J GASTROENTEROL, V102, P2541, DOI 10.1111/j.1572-0241.2007.01537.x
   COOPER HS, 1993, LAB INVEST, V69, P238
   FIORENTINO DF, 1991, J IMMUNOL, V147, P3815
   Fuss IJ, 2006, INFLAMM BOWEL DIS, V12, P9, DOI 10.1097/01.MIB.0000194183.92671.b6
   Glocker EO, 2009, NEW ENGL J MED, V361, P2033, DOI 10.1056/NEJMoa0907206
   Hale LP, 2005, INFLAMM BOWEL DIS, V11, P1060, DOI 10.1097/01.MIB.0000187582.90423.bc
   Henriksen M, 2008, GUT, V57, P1518, DOI 10.1136/gut.2007.146357
   HSIEH CS, 1993, SCIENCE, V260, P547, DOI 10.1126/science.8097338
   Kapsoritakis AN, 2001, AM J GASTROENTEROL, V96, P776
   Kaser A, 2010, ANNU REV IMMUNOL, V28, P573, DOI 10.1146/annurev-immunol-030409-101225
   KAUFMANN HJ, 1987, ANN INTERN MED, V107, P513, DOI 10.7326/0003-4819-107-4-513
   Koboziev I, 2011, INFLAMM BOWEL DIS, V17, P1229, DOI 10.1002/ibd.21557
   KUHN R, 1993, CELL, V75, P263, DOI 10.1016/0092-8674(93)80068-P
   Kullberg MC, 2006, J EXP MED, V203, P2485, DOI 10.1084/jem.20061082
   Langrish CL, 2004, IMMUNOL REV, V202, P96, DOI 10.1111/j.0105-2896.2004.00214.x
   LENNARDJONES JE, 1989, SCAND J GASTROENTERO, V24, P2, DOI 10.3109/00365528909091339
   Macpherson A, 1996, GUT, V38, P365, DOI 10.1136/gut.38.3.365
   Madsen KL, 1999, INFLAMM BOWEL DIS, V5, P262, DOI 10.1097/00054725-199911000-00004
   Maiden L, 2005, GASTROENTEROLOGY, V128, P1172, DOI 10.1053/j.gastro.2005.03.020
   Maiden L, 2007, CLIN GASTROENTEROL H, V5, P1040, DOI 10.1016/j.cgh.2007.04.031
   Moore KW, 2001, ANNU REV IMMUNOL, V19, P683, DOI 10.1146/annurev.immunol.19.1.683
   MURTHY SNS, 1993, DIGEST DIS SCI, V38, P1722, DOI 10.1007/BF01303184
   Nicklas W, 2002, LAB ANIM-UK, V36, P20, DOI 10.1258/0023677021911740
   O'Farrell AM, 1998, EMBO J, V17, P1006, DOI 10.1093/emboj/17.4.1006
   OKAYASU I, 1990, GASTROENTEROLOGY, V98, P694, DOI 10.1016/0016-5085(90)90290-H
   Ordás I, 2012, LANCET, V380, P1606, DOI 10.1016/S0140-6736(12)60150-0
   Papadakis KA, 2004, CURR ALLERGY ASTHM R, V4, P83, DOI 10.1007/s11882-004-0048-7
   Paul G, 2012, EUR J CLIN INVEST, V42, P95, DOI 10.1111/j.1365-2362.2011.02552.x
   Peyrin-Biroulet L, 2010, AM J GASTROENTEROL, V105, P289, DOI 10.1038/ajg.2009.579
   Roberts-Thomson IC, 2011, EXPERT REV GASTROENT, V5, P703, DOI [10.1586/EGH.11.74, 10.1586/egh.11.74]
   Sandborn WJ, 2008, GASTROENTEROLOGY, V135, P1130, DOI 10.1053/j.gastro.2008.07.014
   Sandborn WJ, 2012, NEW ENGL J MED, V367, P1519, DOI 10.1056/NEJMoa1203572
   Sartor RB, 2006, NAT CLIN PRACT GASTR, V3, P390, DOI 10.1038/ncpgasthep0528
   Sellon RK, 1998, INFECT IMMUN, V66, P5224, DOI 10.1128/IAI.66.11.5224-5231.1998
   Shih David Q, 2009, Curr Gastroenterol Rep, V11, P473
   Shim JO, 2013, EUR J GASTROENTEROL
   Sigthorsson G, 2002, GASTROENTEROLOGY, V122, P1913, DOI 10.1053/gast.2002.33647
   Smith WL, 1996, ADV IMMUNOL, V62, P167, DOI 10.1016/S0065-2776(08)60430-7
   Solomon L., 2010, Comp Clin Pathol, V19, P235, DOI [10.1007/s00580-010-0979-4, DOI 10.1007/S00580-010-0979-4]
   Tagore A, 1999, TISSUE ANTIGENS, V54, P386, DOI 10.1034/j.1399-0039.1999.540408.x
   Takeuchi K, 2010, CLIN CHIM ACTA, V411, P459, DOI 10.1016/j.cca.2009.12.026
   Uhlig HH, 2006, IMMUNITY, V25, P309, DOI 10.1016/j.immuni.2006.05.017
   van der Staay FJ, 2009, BEHAV BRAIN FUNCT, V5, DOI 10.1186/1744-9081-5-11
   Wilson MS, 2011, GASTROENTEROLOGY, V140, P254, DOI 10.1053/j.gastro.2010.09.047
   Wirtz S, 2007, ADV DRUG DELIVER REV, V59, P1073, DOI 10.1016/j.addr.2007.07.003
   Yen D, 2006, J CLIN INVEST, V116, P1310, DOI 10.1172/JCI21404
NR 57
TC 30
Z9 33
U1 0
U2 17
PU OXFORD UNIV PRESS
PI OXFORD
PA GREAT CLARENDON ST, OXFORD OX2 6DP, ENGLAND
SN 1873-9946
EI 1876-4479
J9 J CROHNS COLITIS
JI J. Crohns Colitis
PD FEB 1
PY 2014
VL 8
IS 2
BP 147
EP 160
DI 10.1016/j.crohns.2013.08.002
PG 14
WC Gastroenterology & Hepatology
WE Science Citation Index Expanded (SCI-EXPANDED)
SC Gastroenterology & Hepatology
GA AA8MF
UT WOS:000331348900009
PM 23994255
OA Bronze
DA 2024-01-22
ER

PT J
AU Haapamäki, J
   Turunen, U
   Roine, RP
   Färkkilä, MA
   Arkkila, PET
AF Haapamaki, Johanna
   Turunen, Ulla
   Roine, Risto P.
   Farkkila, Martti A.
   Arkkila, Perttu E. T.
TI Finnish patients with inflammatory bowel disease have fewer symptoms and
   are more satisfied with their treatment than patients in the previous
   European survey
SO SCANDINAVIAN JOURNAL OF GASTROENTEROLOGY
LA English
DT Article
DE Crohn's disease; health-related quality of life; HRQOL; IBD;
   inflammatory bowel disease; ulcerative colitis
ID QUALITY-OF-LIFE; FISTULIZING CROHNS-DISEASE; POUCH-ANAL ANASTOMOSIS;
   ULCERATIVE-COLITIS; SOUTHEASTERN NORWAY; 4 COUNTIES; POPULATION;
   INDETERMINATE; INFLIXIMAB; SURGERY
AB Objective. Symptoms associated with inflammatory bowel diseases (IBD) have a negative impact on quality of life. The purpose of this study was to assess the quality of life in a large group of Finnish IBD patients and to compare it with that observed in a recent survey covering several other European countries. Material and methods. The European Federation of Crohn's and Ulcerative Colitis Associations (EFCCA) questionnaire, comprising questions about IBD symptoms, diagnosis, therapy, extraintestinal manifestations and their impact on patients' quality of life, was sent to 3852 members of the Finnish Crohn and Colitis Association. The response rate was 63%. Results. IBD was diagnosed by a specialist in over 96% of cases and 94% of patients were continuously followed-up by a specialist. Fifty-eight percent of the patients had had IBD symptoms for over a year before consulting a specialist. The frequency of symptoms was lower in the Finnish patients and 93% of patients were satisfied with their current treatment compared with 76% in the European survey. For Crohn's disease, the rate of surgery was lower than that in the European survey (43% versus 52%). The patients reported improved quality of life after surgery, but 67% of patients with Crohn's disease and 34% with ulcerative colitis reported recurrence of symptoms. Comorbidity with ankylosing spondylitis was 22 times more common than in the general Finnish population and 49% of the patients suffered from joint pain. Conclusions. Finnish IBD patients are more satisfied with their treatment than those studied in the European survey. In Finland, gastroenterologists are usually responsible for the care, but the delay before the diagnosis remains long.
C1 [Haapamaki, Johanna; Turunen, Ulla; Roine, Risto P.; Farkkila, Martti A.; Arkkila, Perttu E. T.] Univ Helsinki, Cent Hosp, Div Gastroenterol, Adm Grp,Helsinki & Uusimaa Hosp Dist,Dept Med, Helsinki 00029, Finland.
C3 University of Helsinki; Helsinki University Central Hospital
RP Haapamäki, J (通讯作者)，Univ Helsinki, Cent Hosp, Div Gastroenterol, Adm Grp,Helsinki & Uusimaa Hosp Dist,Dept Med, Haartmaninkatu 4, Helsinki 00029, Finland.
EM johanna.haapamaki@hus.fi
RI Färkkilä, Martti/AAG-6970-2021
OI Färkkilä, Martti/0000-0002-0250-8559
CR Aho K, 1998, SEMIN ARTHRITIS RHEU, V27, P325, DOI 10.1016/S0049-0172(98)80053-X
   Andersson P, 2003, Colorectal Dis, V5, P56, DOI 10.1046/j.1463-1318.2003.00407.x
   Canavan C, 2006, ALIMENT PHARM THER, V23, P377, DOI 10.1111/j.1365-2036.2006.02753.x
   Carty E, 2003, BRIT J CLIN PHARMACO, V56, P351, DOI 10.1046/j.1365-2125.2003.01965.x
   Delaney CP, 2002, ANN SURG, V236, P43, DOI 10.1097/00000658-200207000-00008
   Ghosh S, 2007, J CROHNS COLITIS, V1, P10, DOI 10.1016/j.crohns.2007.06.005
   GUYATT G, 1989, GASTROENTEROLOGY, V96, P804, DOI 10.1016/0016-5085(89)90905-0
   Halme L, 2002, SCAND J GASTROENTERO, V37, P692, DOI 10.1080/00365520212511
   KaipianenSeppanen O, 1997, J RHEUMATOL, V24, P496
   Lichtenstein GR, 2005, GASTROENTEROLOGY, V128, P862, DOI 10.1053/j.gastro.2005.01.048
   MCLEOD RS, 1986, WORLD J SURG, V10, P474, DOI 10.1007/BF01655313
   Michelassi F, 2003, ANN SURG, V238, P433, DOI 10.1097/01.sla.0000086658.60555.ea
   Moum B, 1996, SCAND J GASTROENTERO, V31, P355, DOI 10.3109/00365529609006410
   Moum B, 1996, SCAND J GASTROENTERO, V31, P362, DOI 10.3109/00365529609006411
   Rutgeerts P, 2005, NEW ENGL J MED, V353, P2462, DOI 10.1056/NEJMoa050516
   RUTGEERTS P, 1990, GASTROENTEROLOGY, V99, P956, DOI 10.1016/0016-5085(90)90613-6
   Schwartz DA, 2002, GASTROENTEROLOGY, V122, P875, DOI 10.1053/gast.2002.32362
   Thirlby RC, 2001, ARCH SURG-CHICAGO, V136, P521, DOI 10.1001/archsurg.136.5.521
   Travis SPL, 2006, GUT, V55, DOI 10.1136/gut.2005.081950b
   Turina M, 2006, J GASTROINTEST SURG, V10, P600, DOI 10.1016/j.gassur.2005.08.013
   Van Balkom BPJ, 2002, ALIMENT PHARM THER, V16, P1101, DOI 10.1046/j.1365-2036.2002.01268.x
   Vind I, 2006, AM J GASTROENTEROL, V101, P1274, DOI 10.1111/j.1572-0241.2006.00552.x
NR 22
TC 17
Z9 18
U1 0
U2 0
PU TAYLOR & FRANCIS LTD
PI ABINGDON
PA 2-4 PARK SQUARE, MILTON PARK, ABINGDON OR14 4RN, OXON, ENGLAND
SN 0036-5521
EI 1502-7708
J9 SCAND J GASTROENTERO
JI Scand. J. Gastroenterol.
PY 2008
VL 43
IS 7
BP 821
EP 830
DI 10.1080/00365520801912011
PG 10
WC Gastroenterology & Hepatology
WE Science Citation Index Expanded (SCI-EXPANDED)
SC Gastroenterology & Hepatology
GA 319EZ
UT WOS:000257148200008
PM 18584521
DA 2024-01-22
ER

PT J
AU Nasir, BS
   Dozois, EJ
   Cima, RR
   Pemberton, JH
   Wolff, BG
   Sandborn, WJ
   Loftus, EV
   Larson, DW
AF Nasir, Basil S.
   Dozois, Eric J.
   Cima, Robert R.
   Pemberton, John H.
   Wolff, Bruce G.
   Sandborn, William J.
   Loftus, Edward V.
   Larson, David W.
TI Perioperative Anti-Tumor Necrosis Factor Therapy Does Not Increase the
   Rate of Early Postoperative Complications in Crohn's Disease
SO JOURNAL OF GASTROINTESTINAL SURGERY
LA English
DT Article; Proceedings Paper
CT Residents and Fellow Research Conference of the
   Society-for-Surgery-of-the-Alimentary-Tract/ Digestive Disease Week
CY MAY 01-06, 2010
CL New Orleans, LA
SP Soc Surg Alimentary Tract
DE Crohn's disease; Anti-tumor necrosis factor; Postoperative
   complications; Infliximab
ID INFLIXIMAB
AB Background There have been numerous studies with conflicting results regarding the use of anti-tumor necrosis factor (IMF) therapy and its relationship to postoperative outcome in Crohn disease The aim of our study was to examine the rate of postoperative morbidity in patients receiving anti TNF therapy in the perioperative period
   Methods All patients undergoing surgery for Crohn disease from 2005 till 2008 were abstracted from a prospective database Patients undergoing surgery which Included a suture or staple line at risk for leaking were selected for the study A retrospective review of medical records was performed The study group comprised patients treated with perioperative anti TNF therapy (defined as treatment within 8 weeks preoperatively or up to 30 days postoperatively) The remainder of the patients did not receive perioperative anti TNF therapy Patient characteristics, disease seventy, medication use, operative intervention and 30-day complication were compared between the two groups
   Results Three hundred and seventy patients were selected for analysis in this study, of which 119 received perioperative anti TNF therapy and 251 did not The groups were similar in baseline characteristics, perioperative risk factors and procedures The group who received perioperative anti TNF therapy had a more severe disease overall as measured by the American College of Gastroenterology (ACG) categories of disease (50% severe fulminant disease in the perioperative anti-TNF therapy group versus 18% in the group that did not receive perioperative anti-TNF therapy, p < 0 001) There was no significant association of perioperative anti TNF therapy and any postoperative complications (27 9% in anti-TNF group versus 30 1% in no anti-TNF group, p = 0 63) nor intra-abdominal infectious complications (5 0% in anti-TNF group versus 7 2% in no anti-TNF group, p = 0 44) Univariate analysis showed that the only factors associated with an increase in postoperative intra-abdominal infections were age and penetrating disease
   Conclusions The use of anti-TNF therapy in the perioperative period is safe and is not associated with an increase in overall or infectious complications in Crohn disease patients undergoing surgery
C1 [Larson, David W.] Mayo Clin, Coll Med, Dept Surg, Div Colorectal Surg, Rochester, MN 55905 USA.
   [Nasir, Basil S.; Dozois, Eric J.; Cima, Robert R.; Pemberton, John H.; Wolff, Bruce G.; Larson, David W.] Mayo Clin, Coll Med, Div Colon & Rectal Surg, Rochester, MN 55905 USA.
   [Sandborn, William J.; Loftus, Edward V.] Mayo Clin, Coll Med, Div Gastroenterol & Hepatol, Rochester, MN 55905 USA.
C3 Mayo Clinic; Mayo Clinic; Mayo Clinic
RP Larson, DW (通讯作者)，Mayo Clin, Coll Med, Dept Surg, Div Colorectal Surg, 200 1st St SW, Rochester, MN 55905 USA.
RI Sandborn, William/ABE-8342-2020; Loftus, Edward V/E-8304-2011
OI Loftus, Edward V/0000-0001-7199-6851
CR *ABB LAB, 2010, HUM AD FULL PRESCR I
   Appau KA, 2008, J GASTROINTEST SURG, V12, P1738, DOI 10.1007/s11605-008-0646-0
   Bordeianou L, 2009, INFLAMM BOWEL DIS, V15, P1605, DOI 10.1002/ibd.20891
   *CENT INC, 2009, REM INFL 4 INJ PACK
   Colombel JF, 2010, NEW ENGL J MED, V362, P1383, DOI 10.1056/NEJMoa0904492
   Colombel JF, 2007, GASTROENTEROLOGY, V132, P52, DOI 10.1053/j.gastro.2006.11.041
   Colombel JF, 2004, AM J GASTROENTEROL, V99, P878, DOI 10.1111/j.1572-0241.2004.04148.x
   Ferrante M, 2009, INFLAMM BOWEL DIS, V15, P1062, DOI 10.1002/ibd.20863
   Ghosh S, 2003, NEW ENGL J MED, V348, P24, DOI 10.1056/NEJMoa020732
   Kunitake H, 2008, J GASTROINTEST SURG, V12, P1730, DOI 10.1007/s11605-008-0630-8
   Lichtenstein GR, 2009, AM J GASTROENTEROL, V104, P465, DOI 10.1038/ajg.2008.168
   Regueiro M, 2009, GASTROENTEROLOGY, V136, P441, DOI 10.1053/j.gastro.2008.10.051
   Sandborn WJ, 2007, NEW ENGL J MED, V357, P228, DOI 10.1056/NEJMoa067594
   Sandborn WJ, 2004, GUT, V53, P780, DOI 10.1136/gut.2003.020552
   Selvasekar CR, 2007, J AM COLL SURGEONS, V204, P956, DOI 10.1016/j.jamcollsurg.2006.12.044
   Solem CA, 2004, GASTROENTEROL CLIN N, V33, P319, DOI 10.1016/j.gtc.2004.02.011
   Subramanian V, 2008, AM J GASTROENTEROL, V103, P2373, DOI 10.1111/j.1572-0241.2008.01942.x
   *UCB INC, 2010, CIMZ CERT FULL PRESC
NR 18
TC 82
Z9 83
U1 0
U2 2
PU SPRINGER
PI NEW YORK
PA 233 SPRING ST, NEW YORK, NY 10013 USA
SN 1091-255X
EI 1873-4626
J9 J GASTROINTEST SURG
JI J. Gastrointest. Surg.
PD DEC
PY 2010
VL 14
IS 12
BP 1859
EP 1866
DI 10.1007/s11605-010-1341-5
PG 8
WC Gastroenterology & Hepatology; Surgery
WE Science Citation Index Expanded (SCI-EXPANDED); Conference Proceedings Citation Index - Science (CPCI-S)
SC Gastroenterology & Hepatology; Surgery
GA 691HG
UT WOS:000285070300001
PM 20872084
DA 2024-01-22
ER

PT J
AU Sonnenberg, A
   Richardson, PA
   Abraham, NS
AF Sonnenberg, Amnon
   Richardson, Peter A.
   Abraham, Neena S.
TI Hospitalizations for Inflammatory Bowel Disease Among US Military
   Veterans 1975-2006
SO DIGESTIVE DISEASES AND SCIENCES
LA English
DT Article
DE Crohn's disease; Epidemiology; Incidence; Prevalence; Ethnicity; Time
   trends; Ulcerative colitis; Veterans population
ID ULCERATIVE-COLITIS; CROHNS-DISEASE; UNITED-STATES; TIME TRENDS;
   INCIDENCE RATES; EPIDEMIOLOGY; PREVALENCE; MORTALITY
AB Background The Department of Veterans Affairs (VA) is the largest healthcare system in the United States. The VA database was used to analyze patterns of hospitalization for inflammatory bowel disease (IBD) among US military veterans. Methods The study used the VA Patient Treatment File (PTF) between 1975 and 2006. Each hospital record extracted from the PTF included diagnosis, patient age, and ethnicity. Patient age was analyzed in three age groups: 0-44, 45-64, and 65+. Patient ethnicity was analyzed by two broad categories as white and nonwhite. Results Among veterans, Crohn's disease was more common than ulcerative colitis and both diseases were more common in whites than in nonwhites. During the past 30 years, the age distributions of both diseases have shifted towards older patients who have come to represent an increasingly larger fraction of patients with Crohn's disease, as well as ulcerative colitis. Hospitalization rates for inflammatory bowel disease among whites recently declined, while most rates among nonwhites continued to rise throughout the observation period. Conclusion The present study revealed a time-dependent shift towards older ages in the age distribution of IBD among hospitalized veterans. These changes, which have been observed similarly in other US statistics, may reflect a birth-cohort phenomenon underlying the long-term time trends of IBD.
C1 [Sonnenberg, Amnon; Richardson, Peter A.; Abraham, Neena S.] Portland VA Med Ctr, Portland, OR 97239 USA.
   [Sonnenberg, Amnon] Oregon Hlth & Sci Univ, Portland, OR 97239 USA.
   [Richardson, Peter A.; Abraham, Neena S.] Houston Ctr Qual Care & Utilizat Studies, Houston, TX USA.
   [Richardson, Peter A.; Abraham, Neena S.] Baylor Coll Med, Houston, TX 77030 USA.
   [Sonnenberg, Amnon; Richardson, Peter A.; Abraham, Neena S.] Michael E DeBakey Vet Affairs Med Ctr, Houston, TX USA.
C3 US Department of Veterans Affairs; Veterans Health Administration (VHA);
   Portland VA Medical Center; Oregon Health & Science University; Baylor
   College of Medicine; US Department of Veterans Affairs; Veterans Health
   Administration (VHA); Michael E DeBakey VA Medical Center
RP Sonnenberg, A (通讯作者)，Portland VA Med Ctr, P3-GI,3710 SW US Vet Hosp Rd, Portland, OR 97239 USA.
EM sonnenbe@ohsu.edu
FU Houston VA HSR&D Center of Excellence, Houston Center for Quality of
   Care & Utilization Studies [HFP90-020]
FX This work was supported in part by the Houston VA HSR&D Center of
   Excellence, Houston Center for Quality of Care & Utilization Studies
   [HFP90-020].
CR Bewtra M, 2007, CLIN GASTROENTEROL H, V5, P597, DOI 10.1016/j.cgh.2007.01.015
   CALKINS BM, 1984, DIGEST DIS SCI, V29, P913, DOI 10.1007/BF01312480
   *CDC WOND, POP INF
   Delcò F, 1999, AM J EPIDEMIOL, V150, P359, DOI 10.1093/oxfordjournals.aje.a010015
   GARLAND CF, 1981, GASTROENTEROLOGY, V81, P1115
   HIATT RA, 1988, WESTERN J MED, V149, P541
   INGELFINGER JA, 1983, BIOSTATISTICS CLIN M, P150
   KAHN HA, 1989, MONOGRAPHS EPIDEMIOL, V12, P85
   KURATA JH, 1992, GASTROENTEROLOGY, V102, P1940, DOI 10.1016/0016-5085(92)90317-R
   Loftus CG, 2007, INFLAMM BOWEL DIS, V13, P254, DOI 10.1002/ibd.20029
   Loftus EV, 2004, GASTROENTEROLOGY, V126, P1504, DOI 10.1053/j.gastro.2004.01.063
   SONNENBERG A, 1991, GASTROENTEROLOGY, V100, P143, DOI 10.1016/0016-5085(91)90594-B
   SONNENBERG A, 1991, GASTROENTEROLOGY, V101, P122, DOI 10.1016/0016-5085(91)90468-Z
   SONNENBERG A, 2008, J CLIN GASTROEN 1017
   Sonnenberg A, 2008, INFLAMM BOWEL DIS, V14, P249, DOI 10.1002/ibd.20273
   Sonnenberg A, 2007, INT J EPIDEMIOL, V36, P890, DOI 10.1093/ije/dym034
   STOWE SP, 1990, GASTROENTEROLOGY, V98, P104, DOI 10.1016/0016-5085(90)91297-J
NR 17
TC 13
Z9 13
U1 0
U2 2
PU SPRINGER
PI DORDRECHT
PA VAN GODEWIJCKSTRAAT 30, 3311 GZ DORDRECHT, NETHERLANDS
SN 0163-2116
J9 DIGEST DIS SCI
JI Dig. Dis. Sci.
PD AUG
PY 2009
VL 54
IS 8
BP 1740
EP 1745
DI 10.1007/s10620-009-0764-x
PG 6
WC Gastroenterology & Hepatology
WE Science Citation Index Expanded (SCI-EXPANDED)
SC Gastroenterology & Hepatology
GA 464DM
UT WOS:000267485400021
PM 19259815
DA 2024-01-22
ER

PT J
AU Loughrey, MB
   Shepherd, NA
AF Loughrey, Maurice B.
   Shepherd, Neil A.
TI Diagnostic dilemmas in chronic inflammatory bowel disease
SO VIRCHOWS ARCHIV
LA English
DT Review
DE Inflammatory bowel disease; Ulcerative colitis; Crohn's disease; Biopsy
   pathology; Infective colitis; Diverticular colitis; Dysplasia
ID POUCH-ANAL ANASTOMOSIS; FOCALLY ENHANCED GASTRITIS; ULCERATIVE-COLITIS;
   CROHNS-DISEASE; INDETERMINATE COLITIS; CLINICAL-SIGNIFICANCE;
   RESTORATIVE PROCTOCOLECTOMY; COLORECTAL NEOPLASIA; ACTIVE COLITIS;
   LYMPHOGRANULOMA-VENEREUM
AB Histopathological assessment of biopsy and resection specimens of chronic inflammatory bowel disease (CIBD), or possible CIBD, forms a significant component of the routine workload in most tissue pathology laboratories. In this review, we have chosen selected areas of particular diagnostic difficulty in CIBD pathology, providing key advice for pathology reporting. Those mimics of CIBD which have the greatest potential for misdiagnosis are discussed, particularly the wide range of infectious colitides which represent possible diagnostic pitfalls. The most important distinguishing features between the two main forms of CIBD, ulcerative colitis and Crohn's disease, are addressed, first in relation to resection specimens, and then with emphasis on features which may also be diagnostically useful in endoscopic biopsy material. The importance of assessment of the index endoscopic specimen is stressed, before treatment has been instigated, along with careful correlation with clinical and endoscopic features. Problems in the assessment of post-surgical CIBD specimens are described and then the role of upper gastrointestinal pathology specimens in diagnosing both Crohn's disease and ulcerative colitis, with increased recognition of upper gastrointestinal tract involvement in the latter condition. Finally, with recent developments in endoscopic surveillance techniques and local excision options, modern approaches to reporting and managing neoplasia complicating CIBD are reviewed.
C1 [Loughrey, Maurice B.] Royal Victoria Hosp, Dept Histopathol, Grosvenor Rd, Belfast BT12 6BA, Antrim, North Ireland.
   [Shepherd, Neil A.] Cheltenham Gen Hosp, Gloucestershire Cellular Pathol Lab, Sandford Rd, Cheltenham GL53 7AN, Glos, England.
C3 Gloucestershire Hospitals NHS Foundation Trust; Cheltenham General
   Hospital
RP Shepherd, NA (通讯作者)，Cheltenham Gen Hosp, Gloucestershire Cellular Pathol Lab, Sandford Rd, Cheltenham GL53 7AN, Glos, England.
EM maurice.loughrey@belfasttrust.hscni.net; neil.a.shepherd@nhs.net
RI Shepherd, Neil A/AAV-3565-2021
CR Adamczyk L, INFLAMMATOR IN PRESS
   Almadi MA, 2009, AM J GASTROENTEROL, V104, P1003, DOI 10.1038/ajg.2008.162
   Annese V, 2013, J CROHNS COLITIS, V7, P982, DOI 10.1016/j.crohns.2013.09.016
   Arnold CA, 2013, AM J SURG PATHOL, V37, P38, DOI 10.1097/PAS.0b013e31826a523e
   Ayata G, 2002, AM J SURG PATHOL, V26, P1414, DOI 10.1097/00000478-200211000-00003
   Bell AJ, 2006, COLORECTAL DIS, V8, P402, DOI 10.1111/j.1463-1318.2006.00954.x
   Cairns SR, 2010, GUT, V59, P666, DOI 10.1136/gut.2009.179804
   Castellaneta SP, 2004, J PEDIATR GASTR NUTR, V39, P257, DOI 10.1097/00005176-200409000-00006
   CHAMBERS TJ, 1979, GUT, V20, P269, DOI 10.1136/gut.20.4.269
   CHOI PM, 1994, GUT, V35, P950, DOI 10.1136/gut.35.7.950
   Crohn UB, 1925, AM J MED SCI, V170, P220
   de Vrieze NHN, 2014, EXPERT REV ANTI-INFE, V12, P697, DOI 10.1586/14787210.2014.901169
   Dejaco C, 2003, ENDOSCOPY, V35, P1004, DOI 10.1055/s-2003-44593
   Denoya P, 2011, COLORECTAL DIS, V13, P1142, DOI 10.1111/j.1463-1318.2010.02421.x
   DHaens G, 1997, AM J GASTROENTEROL, V92, P1275
   El-Zimaity H., 2013, MORSON DAWSONS GASTR, V5th ed., P110
   Farraye FA, 2010, GASTROENTEROLOGY, V138, P746, DOI [10.1053/j.gastro.2009.12.037, 10.1053/j.gastro.2009.12.035]
   Feakins RM, 2013, J CLIN PATHOL, V66, P1005, DOI 10.1136/jclinpath-2013-201885
   Glickman JN, 2004, AM J SURG PATHOL, V28, P190, DOI 10.1097/00000478-200402000-00006
   Goldstein N, 2006, AM J CLIN PATHOL, V126, P365, DOI 10.1309/UAXMW3428PGNHJ3
   Goldstein NS, 1997, AM J SURG PATHOL, V21, P1343, DOI 10.1097/00000478-199711000-00009
   Greenson JK, 1997, HUM PATHOL, V28, P729, DOI 10.1016/S0046-8177(97)90183-0
   Guindi M, 2004, J CLIN PATHOL, V57, P1233, DOI 10.1136/jcp.2003.015214
   Gupta RB, 2007, GASTROENTEROLOGY, V133, P1099, DOI 10.1053/j.gastro.2007.08.001
   Haque S, 2012, GUT, V61, P1108, DOI 10.1136/gutjnl-2011-301014
   Harpaz N, 2001, MODERN PATHOL, V14, p86A
   Haskell H, 2005, AM J SURG PATHOL, V29, P1472, DOI 10.1097/01.pas.0000176435.19197.88
   Jain D., 2013, MORSON DAWSONS GASTR, P552, DOI [10.1002/9781118399668.ch35, DOI 10.1002/9781118399668.CH35]
   Joo M, 2010, AM J SURG PATHOL, V34, P689, DOI 10.1097/PAS.0b013e3181db84cd
   Kim B, 1999, AM J GASTROENTEROL, V94, P3258, DOI 10.1111/j.1572-0241.1999.01533.x
   KNILLJONES RP, 1970, Q J MED, V39, P287
   Koulaouzidis A, 2011, WORLD J GASTROENTERO, V17, P4157, DOI 10.3748/wjg.v17.i37.4157
   Ladefoged K, 2005, SCAND J GASTROENTERO, V40, P1192, DOI 10.1080/00365520510023305
   Laine L, 2015, GASTROINTEST ENDOSC, V81, P489, DOI 10.1016/j.gie.2014.12.009
   Lamps LW, 2015, HISTOPATHOLOGY, V66, P3, DOI 10.1111/his.12582
   Lamps LW, 2001, AM J SURG PATHOL, V25, P508, DOI 10.1097/00000478-200104000-00011
   Langner C, 2014, VIRCHOWS ARCH, V464, P511, DOI 10.1007/s00428-014-1543-4
   Lemberg DA, 2005, J GASTROEN HEPATOL, V20, P1696, DOI 10.1111/j.1440-1746.2005.03954.x
   Levi GS, 2006, AM J SURG PATHOL, V30, P1022, DOI 10.1097/00000478-200608000-00014
   Magro F, 2013, J CROHNS COLITIS, V7, P827, DOI 10.1016/j.crohns.2013.06.001
   Martland GT, 2007, HISTOPATHOLOGY, V50, P83, DOI 10.1111/j.1365-2559.2006.02545.x
   Meucci G, 1999, EUR J GASTROEN HEPAT, V11, P909, DOI 10.1097/00042737-199908000-00018
   Oberhuber G, 1997, GASTROENTEROLOGY, V112, P698, DOI 10.1053/gast.1997.v112.pm9041230
   ODZE R, 1993, AM J SURG PATHOL, V17, P869, DOI 10.1097/00000478-199309000-00002
   Odze RD, 2002, MODERN PATHOL, V15, P379, DOI 10.1038/modpathol.3880534
   Odze RD, 2015, MODERN PATHOL, V28, pS30, DOI 10.1038/modpathol.2014.131
   RIDDELL RH, 1983, HUM PATHOL, V14, P931, DOI 10.1016/S0046-8177(83)80175-0
   Rioux KP, 2006, J CLIN GASTROENTEROL, V40, P260, DOI 10.1097/00004836-200603000-00019
   Roka K, 2013, J CROHNS COLITIS, V7, P797, DOI 10.1016/j.crohns.2012.11.003
   Rubio CA, 1997, DIS COLON RECTUM, V40, P1072, DOI 10.1007/BF02050932
   Rubio CA, 2006, AM J CLIN PATHOL, V125, P432, DOI 10.1309/7LABLGY08UEM3H26
   Rutter M, 2004, GASTROENTEROLOGY, V126, P451, DOI 10.1053/j.gastro.2003.11.010
   Rutter MD, 2004, GASTROINTEST ENDOSC, V60, P334, DOI 10.1016/S0016-5107(04)01710-9
   SANDBORN WJ, 1994, MAYO CLIN PROC, V69, P409, DOI 10.1016/S0025-6196(12)61634-6
   Shelley-Fraser G, 2012, HISTOPATHOLOGY, V60, P1034, DOI 10.1111/j.1365-2559.2011.03911.x
   Shen B, 2001, INFLAMM BOWEL DIS, V7, P301, DOI 10.1097/00054725-200111000-00004
   SHEPHERD NA, 1987, J CLIN PATHOL, V40, P601, DOI 10.1136/jcp.40.6.601
   SHEPHERD NA, 1987, HUM PATHOL, V18, P50, DOI 10.1016/S0046-8177(87)80193-4
   SHEPHERD NA, 1991, J CLIN PATHOL, V44, P726, DOI 10.1136/jcp.44.9.726
   Shetty S, 2011, HISTOPATHOLOGY, V59, P850, DOI 10.1111/j.1365-2559.2011.04019.x
   Singh R, 2015, INDIAN J PATHOL MICR, V58, P427, DOI 10.4103/0377-4929.168880
   Sofo L, 2016, WORLD J GASTRO SURG, V8, P556, DOI 10.4240/wjgs.v8.i8.556
   Soucy G, 2012, MODERN PATHOL, V25, P295, DOI 10.1038/modpathol.2011.120
   Swan NC, 1998, DIS COLON RECTUM, V41, P1511, DOI 10.1007/BF02237298
   ten Hove JR, 2017, CLIN GASTROENTEROL H, V15, P222, DOI 10.1016/j.cgh.2016.08.035
   Thompson-Fawcett MW, 1999, DIS COLON RECTUM, V42, P348, DOI 10.1007/BF02236352
   Valdez R, 2000, AM J SURG PATHOL, V24, P1407, DOI 10.1097/00000478-200010000-00011
   VANTRAPPEN G, 1977, GASTROENTEROLOGY, V72, P220
   Voltaggio L, 2014, ADV ANAT PATHOL, V21, P83, DOI 10.1097/PAP.0000000000000014
   Wanders LK, 2014, CLIN GASTROENTEROL H, V12, P756, DOI 10.1016/j.cgh.2013.07.024
   WARREN BF, 1993, GUT, V34, P514, DOI 10.1136/gut.34.4.514
   Wright CL, 1998, AM J SURG PATHOL, V22, P383, DOI 10.1097/00000478-199804000-00001
   Xin W, 2004, AM J SURG PATHOL, V28, P1347, DOI 10.1097/01.pas.0000138182.97366.b4
   Xin W, 2003, AM J SURG PATHOL, V27, P1134, DOI 10.1097/00000478-200308000-00011
   Yantiss RK, 2006, AM J SURG PATHOL, V30, P165, DOI 10.1097/01.pas.0000189178.00440.bf
NR 75
TC 2
Z9 2
U1 0
U2 7
PU SPRINGER
PI NEW YORK
PA 233 SPRING ST, NEW YORK, NY 10013 USA
SN 0945-6317
EI 1432-2307
J9 VIRCHOWS ARCH
JI Virchows Arch.
PD JAN
PY 2018
VL 472
IS 1
BP 81
EP 97
DI 10.1007/s00428-017-2235-7
PG 17
WC Pathology
WE Science Citation Index Expanded (SCI-EXPANDED)
SC Pathology
GA FZ3FX
UT WOS:000427473200008
PM 29103205
DA 2024-01-22
ER

PT J
AU Naseer, M
   Poola, S
   Ali, S
   Samiullah, S
   Tahan, V
AF Naseer, Maliha
   Poola, Shiva
   Ali, Syed
   Samiullah, Sami
   Tahan, Veysel
TI Prebiotics and Probiotics in Inflammatory Bowel Disease: Where are we
   now and where are we going?
SO CURRENT CLINICAL PHARMACOLOGY
LA English
DT Review
DE Prebiotics; probiotics; inflammatory bowel disease; Crohn's Disease
   (CD); ulcerative colitis; pouchitis
ID GERMINATED BARLEY FOODSTUFF; ACTIVE ULCERATIVE-COLITIS; RANDOMIZED
   CLINICAL-TRIAL; PLACEBO-CONTROLLED TRIAL; POUCH-ANAL ANASTOMOSIS;
   CROHNS-DISEASE; DOUBLE-BLIND; MAINTAINING REMISSION; ESCHERICHIA-COLI;
   POSTOPERATIVE RECURRENCE
AB The incidence, prevalence, and cost of care associated with diagnosis and management of inflammatory bowel disease are on the rise. The role of gut microbiota in the causation of Crohn's disease and ulcerative colitis has not been established yet. Nevertheless, several animal models and human studies point towards the association. Targeting intestinal dysbiosis for remission induction, maintenance, and relapse prevention is an attractive treatment approach with minimal adverse effects. However, the data is still conflicting. The purpose of this article is to provide the most comprehensive and updated review on the utility of prebiotics and probiotics in the management of active Crohn's disease and ulcerative colitis/pouchitis and their role in the remission induction, maintenance, and relapse prevention. A thorough literature review was performed on PubMed, Ovid Medline, and EMBASE using the terms "prebiotics AND ulcerative colitis", "probiotics AND ulcerative colitis", "prebiotics AND Crohn's disease", "probiotics AND Crohn's disease", "probiotics AND acute pouchitis", "probiotics AND chronic pouchitis" and "prebiotics AND pouchitis". Observational studies and clinical trials conducted on humans and published in the English language were included. A total of 71 clinical trials evaluating the utility of prebiotics and probiotics in the management of inflammatory bowel disease were reviewed and the findings were summarized. Most of these studies on probiotics evaluated lactobacillus, De Simone Formulation or Escherichia coli Nissle 1917 and there is some evidence supporting these agents for induction and maintenance of remission in ulcerative colitis and prevention of pouchitis relapse with minimal adverse effects. The efficacy of prebiotics such as fructooligosaccharides and Plantago ovata seeds in ulcerative colitis are inconclusive and the data regarding the utility of prebiotics in pouchitis is limited. The results of the clinical trials for remission induction and maintenance in active Crohn's disease or post-operative relapse with probiotics and prebiotics are inadequate and not very convincing. Prebiotics and probiotics are safe, effective and have great therapeutic potential. However, better designed clinical trials in the multicenter setting with a large sample and long duration of intervention are needed to identify the specific strain or combination of probiotics and prebiotics which will be more beneficial and effective in patients with inflammatory bowel disease.
C1 [Naseer, Maliha] East Carolina Univ, Dept Internal Med, Div Gastroenterol & Hepatol, Greenville, NC 27834 USA.
   [Poola, Shiva] East Carolina Univ, Dept Internal & Pediat Med, Greenville, NC 27834 USA.
   [Ali, Syed] Univ Missouri, Dept Internal Med, Columbia, MO 65211 USA.
   [Samiullah, Sami; Tahan, Veysel] Univ Missouri, Div Gastroenterol & Hepatol, Clin Med, Columbia, MO 65211 USA.
C3 University of North Carolina; East Carolina University; University of
   North Carolina; East Carolina University; University of Missouri System;
   University of Missouri Columbia; University of Missouri System;
   University of Missouri Columbia
RP Tahan, V (通讯作者)，Univ Missouri, Div Gastroenterol & Hepatol, Clin Med, Columbia, MO 65211 USA.
EM tahanv@health.missouri.edu
OI Syed, Ali/0000-0002-9022-0853; Tahan, Veysel/0000-0001-6796-9359; Ali,
   Syed/0000-0002-7299-8311; Poola, Shiva/0000-0002-8447-2149
CR Aggeletopoulou I, 2019, MICROB PATHOGENESIS, V137, DOI 10.1016/j.micpath.2019.103774
   Benjamin JL, 2011, GUT, V60, P923, DOI 10.1136/gut.2010.232025
   Bien J, 2013, THER ADV GASTROENTER, V6, P53, DOI 10.1177/1756283X12454590
   Bjarnason I, 2019, INFLAMMOPHARMACOLOGY, V27, P465, DOI 10.1007/s10787-019-00595-4
   Bousvaros A, 2005, INFLAMM BOWEL DIS, V11, P833, DOI 10.1097/01.MIB.0000175905.00212.2c
   Brown K, 2012, NUTRIENTS, V4, P1095, DOI [10.3390/nu4081095, 10.3390/nu4111552]
   Campieri M, 2000, GASTROENTEROLOGY, V118, pA781, DOI 10.1016/S0016-5085(00)85267-1
   Canani RB, 2011, WORLD J GASTROENTERO, V17, P1519, DOI [10.3748/wjg.v17.i12.1519, 10.3748/wjg.v17.i12. 1519]
   Cui HH, 2004, WORLD J GASTROENTERO, V10, P1521
   D'Incà R, 2011, DIGEST DIS SCI, V56, P1178, DOI 10.1007/s10620-010-1384-1
   Das B, 2019, J BIOSCIENCES, V44, DOI 10.1007/s12038-019-9926-y
   Derwa Y, 2017, ALIMENT PHARM THER, V46, P389, DOI 10.1111/apt.14203
   Fava F, 2011, WORLD J GASTROENTERO, V17, P557, DOI 10.3748/wjg.v17.i5.557
   Fedorak RN, 2015, CLIN GASTROENTEROL H, V13, P928, DOI 10.1016/j.cgh.2014.10.031
   Fernández-Bañares F, 1999, AM J GASTROENTEROL, V94, P427, DOI 10.1111/j.1572-0241.1999.872_a.x
   Fiocchi C, 1998, GASTROENTEROLOGY, V115, P182, DOI 10.1016/S0016-5085(98)70381-6
   Fujimori S, 2007, J GASTROEN HEPATOL, V22, P1199, DOI 10.1111/j.1440-1746.2006.04535.x
   Ghouri YA, 2014, CLIN EXP GASTROENTER, V7, P473, DOI 10.2147/CEG.S27530
   GIBSON GR, 1995, J NUTR, V125, P1401, DOI 10.1093/jn/125.6.1401
   Gionchetti P, 2000, GASTROENTEROLOGY, V119, P305, DOI 10.1053/gast.2000.9370
   Gionchetti P, 2003, GASTROENTEROLOGY, V124, P1202, DOI 10.1016/S0016-5085(03)00171-9
   Gionchetti P, 2007, DIS COLON RECTUM, V50, P2075, DOI 10.1007/s10350-007-9068-4
   Gosselink MP, 2004, DELAY 1 ONSET POUCHI, P876
   Gu Y, 2019, FRONT MICROBIOL, V10, DOI 10.3389/fmicb.2019.01894
   Guslandi M, 2000, DIGEST DIS SCI, V45, P1462, DOI 10.1023/A:1005588911207
   Guslandi M, 2003, EUR J GASTROEN HEPAT, V15, P697, DOI 10.1097/00042737-200306000-00017
   Hafer A, 2007, BMC GASTROENTEROL, V7, DOI 10.1186/1471-230X-7-36
   HALLERT C, 1991, SCAND J GASTROENTERO, V26, P747, DOI 10.3109/00365529108998594
   Hammer T, 2016, J CROHNS COLITIS, V10, P934, DOI 10.1093/ecco-jcc/jjw050
   Hanai H, 2004, INT J MOL MED, V13, P643
   Hasan N, 2019, PEERJ, V7, DOI 10.7717/peerj.7502
   Hedin CRH, 2010, INFLAMM BOWEL DIS, V16, P2099, DOI 10.1002/ibd.21286
   Holubar SD, 2010, COCHRANE DB SYST REV, DOI 10.1002/14651858.CD001176.pub2
   Huynh HQ, 2009, INFLAMM BOWEL DIS, V15, P760, DOI 10.1002/ibd.20816
   Jain N, 2015, NAT REV GASTRO HEPAT, V12, P14, DOI 10.1038/nrgastro.2014.153
   Joossens M, 2012, GUT, V61, P958, DOI 10.1136/gutjnl-2011-300413
   Kanauchi O, 2003, INT J MOL MED, V12, P701
   Kato K, 2004, ALIMENT PHARM THER, V20, P1133, DOI 10.1111/j.1365-2036.2004.02268.x
   Kawada M, 2007, WORLD J GASTROENTERO, V13, P5581, DOI 10.3748/wjg.v13.i42.5581
   Ko JK, 2014, CURR PHARM DESIGN, V20, P1082, DOI 10.2174/13816128113199990416
   Kostic AD, 2014, GASTROENTEROLOGY, V146, P1489, DOI 10.1053/j.gastro.2014.02.009
   Kruis W, 1997, ALIMENT PHARM THER, V11, P853, DOI 10.1046/j.1365-2036.1997.00225.x
   Kruis W, 2004, GUT, V53, P1617, DOI 10.1136/gut.2003.037747
   Kuenzig M Ellen, 2019, J Can Assoc Gastroenterol, V2, pS17, DOI 10.1093/jcag/gwy055
   Kuisma J, 2003, ALIMENT PHARM THER, V17, P509, DOI 10.1046/j.1365-2036.2003.01465.x
   Laake KO, 2017, SCAND J GASTROENTERO, V27, P409
   Laake KO, 2009, SCAND J GASTROENTERO, V840, P43
   Laake KO, 2009, MICROB ECOL HEALTH D, V11, P211
   Laake KO, 2009, SCAND J GASTROENTERO, V8, P1228
   Li G, 2012, GASTROENT RES PRACT, V2012
   Li J, 2015, INFLAMM BOWEL DIS, V21, P139, DOI 10.1097/MIB.0000000000000215
   LILLY DM, 1965, SCIENCE, V147, P747, DOI 10.1126/science.147.3659.747
   Lindsay JO, 2006, GUT, V55, P348, DOI 10.1136/gut.2005.074971
   Malchow HA, 1997, J CLIN GASTROENTEROL, V25, P653, DOI 10.1097/00004836-199712000-00021
   Markowiak P, 2017, NUTRIENTS, V9, DOI 10.3390/nu9091021
   Marteau P, 2006, GUT, V55, P842, DOI 10.1136/gut.2005.076604
   Matsuoka K, 2018, DIGEST DIS SCI, V63, P1910, DOI 10.1007/s10620-018-4946-2
   Matthes H, 2010, BMC COMPLEM ALTERN M, V10, DOI 10.1186/1472-6882-10-13
   McLaughlin SD, 2008, GASTROENTEROLOGY, V134, pA711
   Meagher AP, 1998, BRIT J SURG, V85, P800
   Miele E, 2009, AM J GASTROENTEROL, V104, P437, DOI 10.1038/ajg.2008.118
   Mimura T, 2004, GUT, V53, P108, DOI 10.1136/gut.53.1.108
   Minot S, 2011, GENOME RES, V21, P1616, DOI 10.1101/gr.122705.111
   Molodecky NA, 2012, GASTROENTEROLOGY, V142, P46, DOI 10.1053/j.gastro.2011.10.001
   Navaneethan Udayakumar, 2009, Expert Rev Gastroenterol Hepatol, V3, P547, DOI 10.1586/egh.09.37
   Ng SC, 2010, INFLAMM BOWEL DIS, V16, P1286, DOI 10.1002/ibd.21222
   Oliva S, 2012, ALIMENT PHARM THER, V35, P327, DOI 10.1111/j.1365-2036.2011.04939.x
   Park KT, 2019, INFLAMM BOWEL DIS, V65, P1166, DOI [10.2174/13816128113199990416, DOI 10.2174/13816128113199990416]
   Petersen AM, 2014, J CROHNS COLITIS, V8, P1498, DOI 10.1016/j.crohns.2014.06.001
   PLEIN K, 1993, Z GASTROENTEROL, V31, P129
   Podolsky DK, 2002, NEW ENGL J MED, V347, P417, DOI 10.1056/NEJMra0804647
   Prantera C, 2002, GUT, V51, P405, DOI 10.1136/gut.51.3.405
   Pronio A, 2008, INFLAMM BOWEL DIS, V14, P662, DOI 10.1002/ibd.20369
   Rembacken BJ, 1999, LANCET, V354, P635, DOI 10.1016/S0140-6736(98)06343-0
   Rutgeerts P, 2004, GASTROENTEROLOGY, V126, pA467
   Sairenji T, 2017, PRIMARY CARE, V44, P673, DOI 10.1016/j.pop.2017.07.010
   Sartor RB, 1998, GASTROENTEROLOGY, V114, P398, DOI 10.1016/S0016-5085(98)70492-5
   Schultz M, 2004, BMC GASTROENTEROL, V4, DOI 10.1186/1471-230X-4-5
   Sepehri S, 2007, INFLAMM BOWEL DIS, V13, P675, DOI 10.1002/ibd.20101
   Shamoon M, 2019, PHARMACOL RES, V148, DOI 10.1016/j.phrs.2019.104344
   Shen B, 2005, MAINTENANCE THERAPY, V1, P721
   Sherman PM, 2009, NUTR CLIN PRACT, V24, P10, DOI 10.1177/0884533608329231
   Singh S, 2015, TREATMENT PREVENTION
   Sokol H, 2017, GUT, V66, P1039, DOI [10.1136/gutjnl-2015-310746, 10.1136/gutjnl-20]
   Somineni HK, 2019, CLIN GASTROENTEROL H, V17, P243, DOI 10.1016/j.cgh.2018.08.078
   Soo I, 2008, CAN J GASTROENTEROL, V22, P237, DOI 10.1155/2008/520383
   Sood A, 2009, CLIN GASTROENTEROL H, V7, P1202, DOI 10.1016/j.cgh.2009.07.016
   Steed H, 2010, ALIMENT PHARM THER, V32, P872, DOI 10.1111/j.1365-2036.2010.04417.x
   Steed H, 2008, MOL NUTR FOOD RES, V52, P898, DOI 10.1002/mnfr.200700139
   Takeda Y, 2009, INFLAMM BOWEL DIS, V15, P1617, DOI 10.1002/ibd.20861
   Tamaki H, 2016, DIGEST ENDOSC, V28, P67, DOI 10.1111/den.12553
   Thursby E, 2017, BIOCHEM J, V474, P1823, DOI 10.1042/BCJ20160510
   Timmerman HM, 2004, INT J FOOD MICROBIOL, V96, P219, DOI 10.1016/j.ijfoodmicro.2004.05.012
   Tomasz B, 2014, BIOMED RES INT, V21, P1
   Torres J, 2019, J CROHNS COLITIS
   Turnbaugh PJ, 2008, CELL HOST MICROBE, V3, P213, DOI 10.1016/j.chom.2008.02.015
   Tursi A, 2004, MED SCI MONITOR, V10, pPI126
   Tursi A, 2010, AM J GASTROENTEROL, V105, P2218, DOI 10.1038/ajg.2010.218
   Valcheva R, 2019, GUT MICROBES, V10, P334, DOI 10.1080/19490976.2018.1526583
   Van Gossum A, 2007, INFLAMM BOWEL DIS, V13, P135, DOI 10.1002/ibd.20063
   Venturi A, 1999, ALIMENT PHARM THER, V13, P1103
   Welters CFM, 2002, DIS COLON RECTUM, V45, P621, DOI 10.1007/s10350-004-6257-2
   Whelan K, 2013, CURR OPIN GASTROEN, V29, P184, DOI 10.1097/MOG.0b013e32835d7bba
   Wildt S, 2011, J CROHNS COLITIS, V5, P115, DOI 10.1016/j.crohns.2010.11.004
   Willert RP, 2010, GASTROENTEROLOGY, V138, pS517
   Xavier RJ, 2007, NATURE, V448, P427, DOI 10.1038/nature06005
   Yasueda A, 2015, EFFECT CLOSTRIDIUM B, P939
   Yu LCH, 2018, J BIOMED SCI, V25, DOI 10.1186/s12929-018-0483-8
   Zocco MA, 2006, ALIMENT PHARM THER, V23, P1567, DOI 10.1111/j.1365-2036.2006.02927.x
   Zocco MA, 2003, GASTROENTEROLOGY, V124, pA201, DOI 10.1016/S0016-5085(03)81006-5
NR 110
TC 20
Z9 20
U1 3
U2 34
PU BENTHAM SCIENCE PUBL LTD
PI SHARJAH
PA EXECUTIVE STE Y-2, PO BOX 7917, SAIF ZONE, 1200 BR SHARJAH, U ARAB
   EMIRATES
SN 1574-8847
EI 2212-3938
J9 CURR CLIN PHARMACOL
JI Curr. Clin. Pharmacol.
PY 2020
VL 15
IS 3
BP 216
EP 233
DI 10.2174/1574884715666200312100237
PG 18
WC Pharmacology & Pharmacy
WE Emerging Sources Citation Index (ESCI)
SC Pharmacology & Pharmacy
GA PH7ZQ
UT WOS:000600626100006
PM 32164516
DA 2024-01-22
ER

PT J
AU Markowitz, J
AF Markowitz, James
TI Early Inflammatory Bowel Disease: Different Treatment Response to
   Specific or All Medications?
SO DIGESTIVE DISEASES
LA English
DT Article
DE Crohn's disease, children; Crohn's disease, adults; Therapeutic response
ID CROHNS-DISEASE; DOUBLE-BLIND; LONG-TERM; CORTICOSTEROID-THERAPY;
   MAINTENANCE INFLIXIMAB; PEDIATRIC-PATIENTS; AZATHIOPRINE; ADALIMUMAB;
   6-MERCAPTOPURINE; NATALIZUMAB
AB Background: The literature suggests that medications prescribed for the treatment of inflammatory bowel disease may be more efficacious in children than adults. Care must be exercised in comparing these data, however, as significant differences in disease duration and concomitant therapy are present among studies. Methods: Review of key clinical trials, meta-analyses and observational registries for which there are treatment response data from both pediatric and adult Crohn's disease (CD) populations. Results: Acute response to corticosteroids is similar in children (84-89%) and adults (80-84%), but prolonged response may be better in children (50-61 vs. 32-44%). Differences in duration of CD among the various studies' subjects and the proportion of subjects receiving concomitant immunomodulators probably explain much of these differences. CD remission rates with thiopurines appear higher in children at both 6 months (85 vs. 31%) and 15-18 months (81 vs. 42%), but the reported outcomes are likely influenced by very short duration of CD in the pediatric populations studied. Similarly, remission of CD 1 year following initiation of infliximab also appears higher in children (56%) than adults (28%), but again differences in study populations' durations of CD and use of concomitant immunomodulators likely are responsible for the observed differences. Conclusion: Differences between pediatric and adult responses to a variety of IBD treatments appear to be due more to study design than the age of the subjects evaluated. As published pediatric trials have generally evaluated subjects with potent treatments at or shortly after diagnosis, the consistently higher rates of responses seen in children lend weight to the argument that some form of 'top-down' therapy offers the best option to maximize remission rates in all patients with IBD. Copyright (C) 2009 S. Karger AG, Basel
C1 Schneider Childrens Hosp, Div Pediat Gastroenterol & Nutr, N Shore LIJ Hlth Syst, New Hyde Pk, NY 11040 USA.
C3 Northwell Health; North Shore University Hospital; Steven & Alexandra
   Cohen Children's Medical Center of New York
RP Markowitz, J (通讯作者)，Schneider Childrens Hosp, Div Pediat Gastroenterol & Nutr, N Shore LIJ Hlth Syst, 269-01 76 Ave, New Hyde Pk, NY 11040 USA.
EM jmarkowi2@nshs.edu
CR [Anonymous], COCHRANE DATABASE SY, DOI 10.1002/14651858.CD000545
   CANDY S, 1995, GUT, V37, P674, DOI 10.1136/gut.37.5.674
   Cosnes J, 2002, INFLAMM BOWEL DIS, V8, P244, DOI 10.1097/00054725-200207000-00002
   Dubinsky MC, 2008, CLIN GASTROENTEROL H, V6, P1105, DOI 10.1016/j.cgh.2008.04.032
   EWE K, 1993, GASTROENTEROLOGY, V105, P367, DOI 10.1016/0016-5085(93)90709-L
   Faubion WA, 2001, GASTROENTEROLOGY, V121, P255, DOI 10.1053/gast.2001.26279
   Hanauer SB, 2006, GASTROENTEROLOGY, V130, P323, DOI 10.1053/j.gastro.2005.11.030
   Hanauer SB, 2002, LANCET, V359, P1541, DOI 10.1016/S0140-6736(02)08512-4
   Hyams J, 2007, GASTROENTEROLOGY, V132, P863, DOI 10.1053/j.gastro.2006.12.003
   Hyams JS, 2007, J PEDIATR GASTR NUTR, V44, P185, DOI 10.1097/01.mpg.0000252191.05170.e7
   MacDonald J. K., 2007, COCHRANE DATABASE SY, V1
   MARKOWITZ J, 1990, GASTROENTEROLOGY, V99, P1347, DOI 10.1016/0016-5085(90)91160-8
   Markowitz J, 2000, GASTROENTEROLOGY, V119, P895, DOI 10.1053/gast.2000.18144
   Markowitz J, 2006, CLIN GASTROENTEROL H, V4, P1124, DOI 10.1016/j.cgh.2006.05.011
   MUNKHOLM P, 1994, GUT, V35, P360, DOI 10.1136/gut.35.3.360
   OBRIEN JJ, 1991, GASTROENTEROLOGY, V101, P39, DOI 10.1016/0016-5085(91)90457-V
   PEARSON DC, 1998, COCHRANE DB SYST REV, V4
   PRESENT DH, 1980, NEW ENGL J MED, V302, P981, DOI 10.1056/NEJM198005013021801
   Punati J, 2008, INFLAMM BOWEL DIS, V14, P949, DOI 10.1002/ibd.20412
   Rosh JR, 2008, GASTROENTEROLOGY, V134, pA657
   Sandborn W, 2008, AM J GASTROENTEROL, V103, pS436, DOI 10.14309/00000434-200809001-01117
   Sandborn WJ, 2007, GUT, V56, P1232, DOI 10.1136/gut.2006.106781
   Sandborn WJ, 2007, ANN INTERN MED, V146, P829, DOI 10.7326/0003-4819-146-12-200706190-00159
   Sandborn WJ, 2005, NEW ENGL J MED, V353, P1912, DOI 10.1056/NEJMoa043335
   SUMMERS RW, 1979, GASTROENTEROLOGY, V77, P847
   Targan SR, 2007, GASTROENTEROLOGY, V132, P1672, DOI 10.1053/j.gastro.2007.03.024
   Tarrant KM, 2008, AM J GASTROENTEROL, V103, P3082, DOI 10.1111/j.1572-0241.2008.02212.x
   Tung J, 2006, INFLAMM BOWEL DIS, V12, P1093, DOI 10.1097/01.mib.0000235835.32176.85
   VERHAVE M, 1990, J PEDIATR-US, V117, P809, DOI 10.1016/S0022-3476(05)83349-9
   Wyneski MJ, 2008, J PEDIATR GASTR NUTR, V47, P19, DOI 10.1097/MPG.0b013e318174e886
NR 30
TC 17
Z9 17
U1 0
U2 1
PU KARGER
PI BASEL
PA ALLSCHWILERSTRASSE 10, CH-4009 BASEL, SWITZERLAND
SN 0257-2753
EI 1421-9875
J9 DIGEST DIS
JI Dig. Dis.
PY 2009
VL 27
IS 3
BP 358
EP 365
DI 10.1159/000228574
PG 8
WC Gastroenterology & Hepatology
WE Science Citation Index Expanded (SCI-EXPANDED)
SC Gastroenterology & Hepatology
GA 501DU
UT WOS:000270360500025
PM 19786765
DA 2024-01-22
ER

PT J
AU Fernández-Clotet, A
   Castro-Poceiro, J
   Panés, J
AF Fernandez-Clotet, Agnes
   Castro-Poceiro, Jesus
   Panes, Julian
TI JAK Inhibition: The Most Promising Agents in the IBD Pipeline?
SO CURRENT PHARMACEUTICAL DESIGN
LA English
DT Review
DE Inflammatory bowel disease; Ulcerative colitis; Crohn's disease; JAK
   inhibitors; small molecules; new therapies
ID JANUS KINASE INHIBITOR; CROHNS-DISEASE; RHEUMATOID-ARTHRITIS; FILGOTINIB
   GLPG0634; SELECTIVE INHIBITOR; ULCERATIVE-COLITIS; DOUBLE-BLIND;
   MAINTENANCE THERAPY; PHASE IIB; T-CELLS
AB Under current therapeutic algorithms, half of the patients with moderate-severe ulcerative colitis or Crohn's disease fail in achieving a sustained remission. New drugs with different mechanisms of action are needed. After two decades of new drug avenues in inflammatory bowel disease dominated by the development of monoclonal antibodies, in recent years we are witnessing promising developments of small molecules for these conditions. Their intrinsic characteristics make them attractive compared to the monoclonal antibodies based on their oral administration, short plasma half-life, lack of immunogenicity and predictable pharmacokinetics. Among them, Janus kinase (JAK) inhibitors are a promising new class that have demonstrated efficacy with a favorable safety profile in clinical trials. Tofacitinib has been the first JAK inhibitor approved for the treatment of ulcerative colitis. This review discusses the molecular aspects of the JAK-STAT pathway, its role in the pathogenesis of inflammatory bowel disease, and the rational use of JAK inhibitors in these conditions. The different compounds with JAK inhibitory activity tested are reviewed and we provide an overview of recent evidence from clinical trials. Finally, we consider the positioning of these drugs in the treatment of inflammatory bowel diseases.
C1 [Fernandez-Clotet, Agnes; Castro-Poceiro, Jesus; Panes, Julian] Inst Invest Biomet August Pi I Sunyer IDIBAPS, Inflammatory Bowel Dis Grp, Barcelona, Spain.
   [Castro-Poceiro, Jesus; Panes, Julian] Hosp Clin Barcelona, IDIBAPS, CIBERehd, Dept Gastroenterol, Barcelona, Spain.
C3 University of Barcelona; Hospital Clinic de Barcelona; IDIBAPS; CIBER -
   Centro de Investigacion Biomedica en Red; CIBEREHD
RP Panés, J (通讯作者)，Hosp Clin Barcelona, Dept Gastroenterol, Villarroel 170, E-08036 Barcelona, Spain.
EM jpanes@clinic.cat
RI Fernandez, Agnes/IYT-2585-2023
OI Fernandez Clotet, Agnes/0000-0001-7513-0764
FU Helmsley Charitable Trust [SAF 2015-66379R]; Ministerio de Economia y
   competitividad, gobierno de Espana
FX This article was funded in part by Helmsley Charitable Trust and grant
   SAF 2015-66379R from Ministerio de Economia y competitividad, gobierno
   de Espana.
CR Aaronson DS, 2002, SCIENCE, V296, P1653, DOI 10.1126/science.1071545
   Amico FD, 2018, EXPERT OPIN INV DRUG, V27, P595
   Annunziato F, 2007, J EXP MED, V204, P1849, DOI 10.1084/jem.20070663
   Banfield C, 2018, J CLIN PHARMACOL, V58, P434, DOI 10.1002/jcph.1046
   Cao YJ, 2016, CLIN PHARM DRUG DEV, V5, P435, DOI 10.1002/cpdd.273
   Clowse MEB, 2016, DRUG SAFETY, V39, P755, DOI 10.1007/s40264-016-0431-z
   Fiorino G, 2018, BEST PRACT RES CL GA, V32-33, P89, DOI 10.1016/j.bpg.2018.05.015
   Flanagan ME, 2010, J MED CHEM, V53, P8468, DOI 10.1021/jm1004286
   Frolkis AD, 2013, GASTROENTEROLOGY, V145, P996, DOI 10.1053/j.gastro.2013.07.041
   Fuss IJ, 2004, J CLIN INVEST, V113, P1490, DOI 10.1172/JCI200419836
   Galien R, 2013, ARTHRITIS RHEUM SUPP, V10, P478
   Genovese M, 2016, ANN RHEUM DIS, V75, P244, DOI 10.1136/annrheumdis-2016-eular.3894
   Genovese MC, 2013, ARTHRITIS RHEUM-US, V65, pS193
   Genovese MC, 2016, ARTHRITIS RHEUMATOL, V68, P2857, DOI 10.1002/art.39808
   Geremia A, 2014, AUTOIMMUN REV, V13, P3, DOI 10.1016/j.autrev.2013.06.004
   Ghoreschi K, 2009, IMMUNOL REV, V228, P273, DOI 10.1111/j.1600-065X.2008.00754.x
   Haan C, 2011, CHEM BIOL, V18, P314, DOI 10.1016/j.chembiol.2011.01.012
   Harbord M, 2017, J CROHNS COLITIS, V11, P769, DOI 10.1093/ecco-jcc/jjx009
   Heller F, 2005, GASTROENTEROLOGY, V129, P550, DOI 10.1053/j.gastro.2005.05.002
   Hodge JA, 2016, CLIN EXP RHEUMATOL, V34, P318
   Hofmann SR, 2002, CURR OPIN ALLERGY CL, V2, P495, DOI 10.1097/00130832-200212000-00004
   Hunter CA, 2005, NAT REV IMMUNOL, V5, P521, DOI 10.1038/nri1648
   Ito M, 2017, J PHARMACOL SCI, V133, P25, DOI 10.1016/j.jphs.2016.12.001
   Jiang JK, 2008, J MED CHEM, V51, P8012, DOI 10.1021/jm801142b
   Kavanaugh A, 2016, ANN RHEUM DIS, V75, P247, DOI 10.1136/annrheumdis-2016-eular.3862
   Kremer JM, 2009, ARTHRITIS RHEUM-US, V60, P1895, DOI 10.1002/art.24567
   Langrish CL, 2004, IMMUNOL REV, V202, P96, DOI 10.1111/j.0105-2896.2004.00214.x
   Lovato P, 2003, J BIOL CHEM, V278, P16777, DOI 10.1074/jbc.M207999200
   Magro F, 2012, INFLAMM BOWEL DIS, V18, P573, DOI 10.1002/ibd.21815
   Mahadevan U, 2018, INFLAMM BOWEL DIS, V24, P2494, DOI 10.1093/ibd/izy160
   Mavers Melissa, 2009, Curr Rheumatol Rep, V11, P378
   Meyer DM, 2010, J INFLAMM-LOND, V7, DOI 10.1186/1476-9255-7-41
   Mohamed MEF, 2017, BRIT J CLIN PHARMACO, V83, P2242, DOI 10.1111/bcp.13329
   Mohamed MEF, 2016, CLIN PHARMACOKINET, V55, P1547, DOI 10.1007/s40262-016-0419-y
   Monteleone G, 1997, GASTROENTEROLOGY, V112, P1169, DOI 10.1016/S0016-5085(97)70128-8
   Namour F, 2015, ANN RHEUM DIS, V74, P1063, DOI 10.1136/annrheumdis-2015-eular.4457
   Namour Florence, 2016, Drug Metab Lett, V10, P38
   Namour F, 2015, CLIN PHARMACOKINET, V54, P859, DOI 10.1007/s40262-015-0240-z
   O'Sullivan LA, 2007, MOL IMMUNOL, V44, P2497, DOI 10.1016/j.molimm.2006.11.025
   Olivera P, 2017, EXPERT REV CLIN IMMU, V13, P693, DOI 10.1080/1744666X.2017.1291342
   Panes J, 2018, J CROHNS COLITIS, V12, pS238
   Panés J, 2018, J CROHNS COLITIS, V12, P145, DOI 10.1093/ecco-jcc/jjx133
   Panés J, 2017, GUT, V66, P1049, DOI 10.1136/gutjnl-2016-312735
   Reinisch W, 2018, J CROHNS COLITIS, V12, pS239
   Roda G, 2016, CLIN TRANSL GASTROEN, V7, DOI 10.1038/ctg.2015.63
   Sandborn WJ, 2017, NEW ENGL J MED, V376, P1723, DOI 10.1056/NEJMoa1606910
   Sandborn WJ, 2014, CLIN GASTROENTEROL H, V12, P1485, DOI 10.1016/j.cgh.2014.01.029
   Sandborn WJ, 2012, NEW ENGL J MED, V367, P616, DOI 10.1056/NEJMoa1112168
   Sandborn WJ, 2018, UNITED EUR GASTROENT
   Sands BE, 2018, J CROHNS COLITIS, V12, P1158, DOI 10.1093/ecco-jcc/jjy085
   Sands BE, 2018, GASTROENTEROLOGY, V154, pS81, DOI 10.1053/j.gastro.2017.11.203
   Schreiber S, 2018, J CROHNS COLITIS, V12, pS15
   Shuai K, 2003, NAT REV IMMUNOL, V3, P900, DOI 10.1038/nri1226
   Soendergaard C, 2018, PHARMACOL THERAPEUT, V192, P100, DOI 10.1016/j.pharmthera.2018.07.003
   Takeuchi T, 2016, ANN RHEUM DIS, V75, P1057, DOI 10.1136/annrheumdis-2015-208279
   Taylor PC, 2017, EXPERT OPIN INV DRUG, V26, P1181, DOI 10.1080/13543784.2017.1372422
   Telliez JB, 2016, ACS CHEM BIOL, V11, P3442, DOI 10.1021/acschembio.6b00677
   Thoma G, 2011, J MED CHEM, V54, P284, DOI 10.1021/jm101157q
   Van Assche G, 2010, J CROHNS COLITIS, V4, P7, DOI 10.1016/j.crohns.2009.12.003
   Van Rompaey L, 2013, J IMMUNOL, V191, P3568, DOI 10.4049/jimmunol.1201348
   Veber DF, 2002, J MED CHEM, V45, P2615, DOI 10.1021/jm020017n
   Vermeire S, 2017, GASTROENTEROLOGY, V152, pS601
   Vermeire S, 2017, LANCET, V389, P266, DOI 10.1016/S0140-6736(16)32537-5
   Welte T, 2003, P NATL ACAD SCI USA, V100, P1879, DOI 10.1073/PNAS.0237137100
   Zhang YZ, 2014, WORLD J GASTROENTERO, V20, P91, DOI 10.3748/wjg.v20.i1.91
NR 65
TC 23
Z9 24
U1 0
U2 7
PU BENTHAM SCIENCE PUBL LTD
PI SHARJAH
PA EXECUTIVE STE Y-2, PO BOX 7917, SAIF ZONE, 1200 BR SHARJAH, U ARAB
   EMIRATES
SN 1381-6128
EI 1873-4286
J9 CURR PHARM DESIGN
JI Curr. Pharm. Design
PY 2019
VL 25
IS 1
BP 32
EP 40
DI 10.2174/1381612825666190405141410
PG 9
WC Pharmacology & Pharmacy
WE Science Citation Index Expanded (SCI-EXPANDED)
SC Pharmacology & Pharmacy
GA HZ3GQ
UT WOS:000468736800007
PM 30950344
DA 2024-01-22
ER

PT J
AU Marin-Jimenez, I
   Bastida, G
   Forés, A
   Garcia-Planella, E
   Argüelles-Arias, F
   Sarasa, P
   Tagarro, I
   Fernández-Nistal, A
   Montoto, C
   Aguas, M
   Santos-Fernández, J
   Bosca-Watts, MM
   Ferreiro, R
   Merino, O
   Aldeguer, X
   Cortés, X
   Sicilia, B
   Mesonero, F
   Barreiro-de Acosta, M
AF Marin-Jimenez, Ignacio
   Bastida, Guillermo
   Fores, Ana
   Garcia-Planella, Esther
   Arguelles-Arias, Federico
   Sarasa, Pilar
   Tagarro, Ignacio
   Fernandez-Nistal, Alonso
   Montoto, Carmen
   Aguas, Mariam
   Santos-Fernandez, Javier
   Bosca-Watts, Marta Maia
   Ferreiro, Rocio
   Merino, Olga
   Aldeguer, Xavier
   Cortes, Xavier
   Sicilia, Beatriz
   Mesonero, Francisco
   Barreiro-de Acosta, Manuel
TI Impact of comorbidities on anti-TNFα response and relapse in patients
   with inflammatory bowel disease: the VERNE study
SO BMJ OPEN GASTROENTEROLOGY
LA English
DT Article
ID QUALITY-OF-LIFE; EXTRAINTESTINAL MANIFESTATIONS; CROHNS-DISEASE;
   ULCERATIVE-COLITIS; THERAPY; PREVALENCE; OPTIMIZATION; PREDICTORS;
   INFLIXIMAB; REMISSION
AB Objective To evaluate the impact of comorbidities and extraintestinal manifestations of inflammatory bowel disease on the response of patients with inflammatory bowel disease to antitumour necrosis factor alpha (anti-TNF alpha) therapy.
   Design Data from 310 patients (194 with Crohn's disease and 116 with ulcerative colitis) treated consecutively with the first anti-TNF alpha in 24 Spanish hospitals were retrospectively analysed. Univariate and multivariate logistic regression analyses were performed to assess the associations between inflammatory bowel disease comorbidities and extraintestinal manifestations with anti-TNF alpha treatment outcomes. Key clinical features, such as type of inflammatory bowel disease and concomitant treatments, were included as fixed factors in the model.
   Results Multivariate logistic regression analyses (OR, 95% CI) showed that chronic obstructive pulmonary disease (2.67, 1.33 to 5.35) and hepato-pancreato-biliary diseases (1.87, 1.48 to 2.36) were significantly associated with primary non-response to anti-TNF alpha, as was the use of corticosteroids and the type of inflammatory bowel disease (ulcerative colitis vs Crohn's disease). It was also found that myocardial infarction (3.30, 1.48 to 7.35) and skin disease (2.73, 1.42 to 5.25) were significantly associated with loss of response, along with the use of corticosteroids and the type of inflammatory bowel disease (ulcerative colitis vs Crohn's disease).
   Conclusions Our results suggest that the presence of some comorbidities in patients with inflammatory bowel disease, such as chronic obstructive pulmonary disease and myocardial infarction, and of certain extraintestinal manifestations of inflammatory bowel disease, such as hepato-pancreato-biliary conditions and skin diseases, appear to be related to failure to anti-TNF alpha treatment. Therefore, their presence should be considered when choosing a treatment.
C1 [Marin-Jimenez, Ignacio] Hosp Gen Univ Gregorio Maranon, Dept Gastroenterol, Madrid, Spain.
   [Marin-Jimenez, Ignacio] Inst Invest Sanitaria Gregorio Maranon, Madrid, Spain.
   [Bastida, Guillermo] Hosp La Fe, Dept Gastroenterol, Valencia, Spain.
   [Fores, Ana] Hosp Gen Castellon, Dept Gastroenterol, Castellon de La Plana, Spain.
   [Garcia-Planella, Esther] Hosp Santa Creu & Sant Pau, Dept Gastroenterol, Barcelona, Spain.
   [Arguelles-Arias, Federico] Hosp Univ Virgen Macarena, Dept Gastroenterol, Seville, Spain.
   [Sarasa, Pilar; Tagarro, Ignacio; Fernandez-Nistal, Alonso; Montoto, Carmen] Takeda Farmaceut Espana SA, Med Dept, Madrid, Spain.
   [Aguas, Mariam; Santos-Fernandez, Javier] Hosp Univ Rio Hortega, Dept Gastroenterol, Valladolid, Spain.
   [Bosca-Watts, Marta Maia] Univ Clin Hosp Valencia, Gastroenterol Dept, IBD Unit, Valencia, Spain.
   [Ferreiro, Rocio] Hosp Clin Univ Santiago de Compostela, Dept Gastroenterol, Santiago De Compostela, Spain.
   [Merino, Olga] Hosp Univ Cruces, Dept Gastroenterol, Bilbao, Spain.
   [Aldeguer, Xavier] Hosp Univ Girona Doctor Josep Trueta, Dept Gastroenterol, Girona, Spain.
   [Cortes, Xavier] Hosp Sagunto, Gastroenterol Sect, IBD Unit, Internal Med, Sagunto, Spain.
   [Sicilia, Beatriz] Hosp Univ Burgos, Dept Gastroenterol, Burgos, Spain.
   [Mesonero, Francisco] Hosp Ramon & Cajal, Dept Gastroenterol, Madrid, Spain.
   [Barreiro-de Acosta, Manuel] Hosp Clin Univ Santiago de Compostela, Dept Gastroenterol, Madrid, Spain.
C3 General University Gregorio Maranon Hospital; Hospital Universitari i
   Politecnic La Fe; Hospital of Santa Creu i Sant Pau; Hospital
   Universitario Virgen Macarena; Hospital del Rio Hortega; Complexo
   Hospitalario Universitario de Santiago de Compostela; Hospital
   Universitario Cruces; Universitat de Girona; Girona University Hospital
   Dr. Josep Trueta; Hospital Universitario Ramon y Cajal; Complexo
   Hospitalario Universitario de Santiago de Compostela
RP Marin-Jimenez, I (通讯作者)，Hosp Gen Univ Gregorio Maranon, Dept Gastroenterol, Madrid, Spain.; Marin-Jimenez, I (通讯作者)，Inst Invest Sanitaria Gregorio Maranon, Madrid, Spain.
EM drnachomarin@hotmail.com
OI Santos-Fernandez, Javier/0000-0003-4576-7566; Marin-Jimenez,
   Ignacio/0000-0001-5424-2484; Sicilia, Beatriz/0000-0002-4495-9358;
   Barreiro de Acosta, Manuel/0000-0001-5915-1477; BOSCA-WATTS, MARTA
   MAIA/0000-0001-7495-8797
FU Takeda Farmaceutica Espana SA
FX The VERNE study was funded by Takeda Farmaceutica Espana SA.
CR Allez M, 2010, J CROHNS COLITIS, V4, P355, DOI 10.1016/j.crohns.2010.04.004
   Aniwan S, 2018, CLIN GASTROENTEROL H, V16, P1607, DOI 10.1016/j.cgh.2018.04.031
   Armagan B, 2018, MEDICINE, V97, DOI 10.1097/MD.0000000000009930
   Atreya R, 2018, LANCET GASTROENTEROL, V3, P790, DOI 10.1016/S2468-1253(18)30265-6
   Baert F, 2010, GASTROENTEROLOGY, V138, P463, DOI 10.1053/j.gastro.2009.09.056
   Bähler C, 2017, EUR J GASTROEN HEPAT, V29, P916, DOI 10.1097/MEG.0000000000000891
   Baumgart DC, 2007, LANCET, V369, P1641, DOI 10.1016/S0140-6736(07)60751-X
   Ben-Horin S, 2011, ALIMENT PHARM THER, V33, P987, DOI 10.1111/j.1365-2036.2011.04612.x
   Bernstein CN, 2010, INFLAMM BOWEL DIS, V16, P112, DOI 10.1002/ibd.21048
   Bernstein CN, 2005, GASTROENTEROLOGY, V129, P827, DOI 10.1053/j.gastro.2005.06.021
   Büsch K, 2014, J CROHNS COLITIS, V8, P1362, DOI 10.1016/j.crohns.2014.06.006
   Carpio D, 2015, EUR J GASTROEN HEPAT, V27, P1030, DOI 10.1097/MEG.0000000000000395
   CHARLSON ME, 1987, J CHRON DIS, V40, P373, DOI 10.1016/0021-9681(87)90171-8
   Crumbock SC, 2009, GASTROENTEROL NURS, V32, P188, DOI 10.1097/SGA.0b013e3181a85d4b
   Ford AC, 2011, AM J GASTROENTEROL, V106, P644, DOI 10.1038/ajg.2011.73
   Haapamäki J, 2011, J CROHNS COLITIS, V5, P41, DOI 10.1016/j.crohns.2010.09.008
   Harbord M, 2016, J CROHNS COLITIS, V10, P239, DOI 10.1093/ecco-jcc/jjv213
   HARVEY RF, 1980, LANCET, V1, P514
   Hornikx M, 2013, BIOMED RES INT-UK, V2013, DOI 10.1155/2013/146148
   Huang BL, 2012, FRONT PHYSIOL, V3, DOI 10.3389/fphys.2012.00013
   Irvine EJ, 2008, INFLAMM BOWEL DIS, V14, P554, DOI 10.1002/ibd.20301
   Juan J, 2003, DIGEST LIVER DIS, V35, P853, DOI 10.1016/j.dld.2003.07.002
   Krishnan E, 2005, ANN RHEUM DIS, V64, P1350, DOI 10.1136/ard.2005.037903
   Lewis JD, 2008, INFLAMM BOWEL DIS, V14, P1660, DOI 10.1002/ibd.20520
   Lobatón T, 2015, ALIMENT PHARM THER, V42, P441, DOI 10.1111/apt.13294
   Loftus EV, 2004, GASTROENTEROLOGY, V126, P1504, DOI 10.1053/j.gastro.2004.01.063
   Lopetuso LR, 2017, INT J MOL SCI, V18, DOI 10.3390/ijms18091973
   Martínez-Montiel MP, 2015, CLIN EXP GASTROENTER, V8, P257, DOI 10.2147/CEG.S58152
   Naviglio S, 2018, EXPERT REV GASTROENT, V12, P797, DOI 10.1080/17474124.2018.1494573
   Olpin JD, 2017, RADIOGRAPHICS, V37, P1135, DOI 10.1148/rg.2017160121
   Ordás I, 2011, GUT, V60, P1754, DOI 10.1136/gutjnl-2011-300934
   Oussalah A, 2010, AM J GASTROENTEROL, V105, P2617, DOI 10.1038/ajg.2010.345
   Pajares J M, 2001, Rev Esp Enferm Dig, V93, P9
   Park SH, 2013, DIGEST DIS SCI, V58, P3592, DOI 10.1007/s10620-013-2828-1
   Podolsky DK, 2002, NEW ENGL J MED, V347, P417, DOI 10.1056/NEJMra0804647
   Renna S, 2014, WORLD J GASTROENTERO, V20, P9675, DOI 10.3748/wjg.v20.i29.9675
   Román ALS, 2011, WORLD J GASTROENTERO, V17, P2723, DOI 10.3748/wjg.v17.i22.2723
   Seow CH, 2010, GUT, V59, P49, DOI 10.1136/gut.2009.183095
   Shivananda S, 1996, GUT, V39, P690, DOI 10.1136/gut.39.5.690
   Sicilia Beatriz, 2009, Acta Gastroenterol Latinoam, V39, P135
   Sin AT, 2015, INFLAMM BOWEL DIS, V21, P1368, DOI 10.1097/MIB.0000000000000374
   Vavricka SR, 2015, INFLAMM BOWEL DIS, V21, P1982, DOI 10.1097/MIB.0000000000000392
   Vutcovici M, 2016, WORLD J GASTROENTERO, V22, P7735, DOI 10.3748/wjg.v22.i34.7735
   Zallot Camille, 2013, Curr Gastroenterol Rep, V15, P315, DOI 10.1007/s11894-013-0315-7
   Zippi M, 2013, WORLD J CLIN CASES, V1, P74, DOI 10.12998/wjcc.v1.i2.74
NR 45
TC 3
Z9 3
U1 0
U2 2
PU BMJ PUBLISHING GROUP
PI LONDON
PA BRITISH MED ASSOC HOUSE, TAVISTOCK SQUARE, LONDON WC1H 9JR, ENGLAND
SN 2054-4774
J9 BMJ OPEN GASTROENTER
JI BMJ Open Gastroenterol.
PY 2020
VL 7
IS 1
AR e000351
DI 10.1136/bmjgast-2019-000351
PG 10
WC Gastroenterology & Hepatology
WE Emerging Sources Citation Index (ESCI)
SC Gastroenterology & Hepatology
GA LF9TY
UT WOS:000527756600008
PM 32337054
OA Green Published, gold
DA 2024-01-22
ER

PT J
AU Sawada, K
AF Sawada, Koji
TI Cytapheresis (CAP) with leukocyte removal filter/bead column as one
   therapeutic option for inflammatory bowel disease
SO TRANSFUSION AND APHERESIS SCIENCE
LA English
DT Review
DE Cytapheresis; Ulcerative colitis; Crohn's disease; Inflammatory bowel
   disease; Cytokine
ID ACTIVE ULCERATIVE-COLITIS; MONOCYTE ADSORPTION APHERESIS; RANDOMIZED
   CONTROLLED TRIAL; CROHNS-DISEASE; DOUBLE-BLIND; LEUKOCYTAPHERESIS
   THERAPY; 5-AMINOSALICYLIC ACID; INTRAVENOUS TREATMENT;
   RHEUMATOID-ARTHRITIS; SHAM APHERESIS
AB Inflammatory bowel disease (IBD) like Crohn's disease and ulcerative colitis are chronic inflammatory disorders that affect the bowel. The disease is characterized by periods of clinical remission and relapse due to severe intestinal inflammation. Drug therapy of IBD is associated with unpleasant side effects. Further, efficacies of conventional drugs decrease with chronic use and this can represent a major difficulty in the long term management of IBD. However, in active IBD, leukocytes are elevated in the lesion they may be able to be a factor of IBD aggravation. Membrane filters column and leukocyte adsorbing beads have been developed which are direct blood perfusion systems for removing any desired level of leukocytes. Clinical studies with these two new models have shown good effects for active IBD. Clinical data suggest that leukocytapheresis might be an effective adjunct to therapy of IBD, to promote remission, taper conventional drug dosage and potentially should reduce the number of patients who require colectomy. The results may further understandings of the pathophysiology of IBD and this in turn should contribute to a more effective treatment of this disorder. (C) 2017 Elsevier Ltd. All rights reserved.
C1 [Sawada, Koji] Chionkai Dojima Gen & Gastroenterol Clin Inflamma, Kita Ku, B1F Shin Fujita Bild Dojima 2-4-27, Osaka 5300003, Japan.
RP Sawada, K (通讯作者)，Chionkai Dojima Gen & Gastroenterol Clin Inflamma, Kita Ku, B1F Shin Fujita Bild Dojima 2-4-27, Osaka 5300003, Japan.
EM k-sawada@dojima-gi-clinic.jp
CR Abel JJ, 1914, J PHARMACOL EXP THER, V5, P625
   Andoh A, 2004, J GASTROENTEROL, V39, P1150, DOI 10.1007/s00535-004-1464-0
   Ashizuka S, 2006, THER APHER DIAL, V10, P54, DOI 10.1111/j.1744-9987.2006.00309.x
   Ayabe T, 1997, INTERNAL MED, V36, P322, DOI 10.2169/internalmedicine.36.322
   BICKS RO, 1995, GASTROENTEROLOGY, V108, P952
   BICKS RO, 1989, J CLIN GASTROENTEROL, V11, P136, DOI 10.1097/00004836-198904000-00005
   GOLDFINGER D, 1980, TRANSFUSION, V20, P450, DOI 10.1046/j.1537-2995.1980.20480260279.x
   GRIMM MC, 1995, J GASTROEN HEPATOL, V10, P387, DOI 10.1111/j.1440-1746.1995.tb01589.x
   Hanai H, 2002, DIGEST DIS SCI, V47, P2349, DOI 10.1023/A:1020159932758
   Hanai H, 2003, CLIN GASTROENTEROL H, V1, P28, DOI 10.1053/jcgh.2003.50005
   HAUSER SL, 1984, NEUROLOGY, V34, P922, DOI 10.1212/WNL.34.7.922
   Hendrickson BA, 2002, CLIN MICROBIOL REV, V15, P79, DOI 10.1128/CMR.15.1.79-94.2002
   HOLDSTOCK GE, 1979, DIGESTION, V19, P197, DOI 10.1159/000198344
   JARNEROT G, 1985, GASTROENTEROLOGY, V89, P1005
   Kashiwagi N, 1998, Ther Apher, V2, P134, DOI 10.1111/j.1744-9987.1998.tb00091.x
   Kashiwagi N, 2002, DIGEST DIS SCI, V47, P1334, DOI 10.1023/A:1015330816364
   KESSINGER A, 1988, BLOOD, V71, P723
   KORBLING M, 1986, BLOOD, V67, P529
   KORNBLUTH A, 1995, J CLIN GASTROENTEROL, V20, P280, DOI 10.1097/00004836-199506000-00004
   Kosaka T, 1999, INTERNAL MED, V38, P102, DOI 10.2169/internalmedicine.38.102
   KURLAND J, 1980, TRANSFUSION, V20, P337, DOI 10.1046/j.1537-2995.1980.20380214903.x
   LANE TA, 1980, TRANSFUSION, V20, P455, DOI 10.1046/j.1537-2995.1980.20480260280.x
   LEREBOURS E, 1994, GASTROENTEROLOGY, V107, P357, DOI 10.1016/0016-5085(94)90159-7
   LICHTIGER S, 1994, NEW ENGL J MED, V330, P1841, DOI 10.1056/NEJM199406303302601
   LOWENTHAL RM, 1977, EXP HEMATOL, V5, P73
   Matsui T, 2003, AM J GASTROENTEROL, V98, P511
   MEYERS S, 1983, GASTROENTEROLOGY, V85, P351
   Mitsuyama K, 2009, CURR PHARM DESIGN, V15, P2110, DOI 10.2174/138161209788489104
   Muratov V, 2010, J CLIN APHERESIS, V25, P287, DOI 10.1002/jca.20255
   Nagase K, 1998, Ther Apher, V2, P120, DOI 10.1111/j.1744-9987.1998.tb00088.x
   Ohara M, 1997, ARTIF ORGANS, V21, P989
   RACHMILEWITZ D, 1989, BMJ-BRIT MED J, V298, P82, DOI 10.1136/bmj.298.6666.82
   Rowe FA, 2000, AM J GASTROENTEROL, V95, P2000
   Sakuraba A, 2009, AM J GASTROENTEROL, V104, P2990, DOI 10.1038/ajg.2009.453
   Sandborn WJ, 1995, INFLAMM BOWEL DIS, V1, P48, DOI DOI 10.1097/00054725-199503000-00006
   Saniabadi AR, 2003, THER APHER DIAL, V7, P48, DOI 10.1046/j.1526-0968.2003.00012.x
   Sawada K, 2005, AM J GASTROENTEROL, V100, P1362, DOI 10.1111/j.1572-0241.2005.41089.x
   Sawada K, 2005, DIGEST DIS SCI, V50, P767, DOI 10.1007/s10620-005-2571-3
   SAWADA K, 1995, J GASTROENTEROL, V30, P322, DOI 10.1007/BF02347507
   Sawada K, 2003, DIS COLON RECTUM, V46, pS66, DOI 10.1097/01.DCR.0000089110.19093.B4
   Sawada K, 2003, CURR PHARM DESIGN, V9, P307, DOI 10.2174/1381612033391928
   Sawada K, 1997, Ther Apher, V1, P207, DOI 10.1111/j.1744-9987.1997.tb00138.x
   SCHROEDER KW, 1987, NEW ENGL J MED, V317, P1625, DOI 10.1056/NEJM198712243172603
   Shanahan F, 2001, GASTROENTEROLOGY, V120, P622, DOI 10.1053/gast.2001.22122
   Shimoyama T, 2001, J CLIN APHERESIS, V16, P1
   Sigurbjörnsson FT, 2008, NAT CLIN PRACT GASTR, V5, P509, DOI 10.1038/ncpgasthep1209
   Stack WA, 1998, ALIMENT PHARM THERAP, V12, P973
   Takenaka Y, 1996, ARTIF ORGANS, V20, P914, DOI 10.1111/j.1525-1594.1996.tb04569.x
   Tibble JA, 2000, GASTROENTEROLOGY, V119, P15, DOI 10.1053/gast.2000.8523
   TRUELOVE SC, 1955, BRIT MED J, V2, P1041, DOI 10.1136/bmj.2.4947.1041
   VALBONESI M, 1982, VOX SANG, V43, P142, DOI 10.1111/j.1423-0410.1982.tb00005.x
   WALLACE D, 1982, NEW ENGL J MED, V306, P1406, DOI 10.1056/NEJM198206103062307
   Yokoyama Y, 2014, J CROHNS COLITIS, V8, P981, DOI 10.1016/j.crohns.2014.01.027
NR 53
TC 2
Z9 3
U1 0
U2 4
PU PERGAMON-ELSEVIER SCIENCE LTD
PI OXFORD
PA THE BOULEVARD, LANGFORD LANE, KIDLINGTON, OXFORD OX5 1GB, ENGLAND
SN 1473-0502
J9 TRANSFUS APHER SCI
JI Transfus. Apher. Sci.
PD OCT
PY 2017
VL 56
IS 5
BP 689
EP 697
DI 10.1016/j.transci.2017.08.016
PG 9
WC Hematology
WE Science Citation Index Expanded (SCI-EXPANDED)
SC Hematology
GA FO5GK
UT WOS:000416881300014
PM 28986009
DA 2024-01-22
ER

PT J
AU Klinger, AL
   Kann, BR
AF Klinger, Aaron L.
   Kann, Brian R.
TI Endoscopy in Inflammatory Bowel Disease
SO SURGICAL CLINICS OF NORTH AMERICA
LA English
DT Article
DE Endoscopy; Crohn disease; Ulcerative colitis; Dysplasia surveillance;
   Chromoendoscopy; Narrow band imaging
ID POUCH-ANAL ANASTOMOSIS; CONFOCAL LASER ENDOMICROSCOPY; EVIDENCE-BASED
   CONSENSUS; ULCERATIVE-COLITIS; CROHNS-DISEASE; ILEAL POUCH;
   COLORECTAL-CANCER; INTESTINAL STRICTURES; BALLOON DILATATION; TERM
   OUTCOMES
AB The roles of flexible endoscopy in the setting of inflammatory bowel disease include diagnosis, surveillance, and determining response to treatment and monitoring for the development of recurrence, dysplasia, or malignancy. Advanced techniques, such as chromoendoscopy and narrow band imaging, can be useful adjuncts when performing endoscopy in patients with inflammatory bowel disease. There are several roles for therapeutic endoscopy in the setting of inflammatory bowel disease, including endoscopic balloon dilation and endoscopic stricturotomy.
C1 [Klinger, Aaron L.; Kann, Brian R.] Ochsner Med Ctr, Dept Colon & Rectal Surg, 1514 Jefferson Highway, New Orleans, LA 70121 USA.
C3 Ochsner Health System
RP Kann, BR (通讯作者)，Ochsner Med Ctr, Dept Colon & Rectal Surg, 1514 Jefferson Highway, New Orleans, LA 70121 USA.
EM brian.kann@ochsner.org
RI Kann, Brian R./AAJ-6650-2020
CR Annese V, 2013, J CROHNS COLITIS, V7, P982, DOI 10.1016/j.crohns.2013.09.016
   Ben-Bassat O, 2014, CLIN GASTROENTEROL H, V12, P831, DOI 10.1016/j.cgh.2013.09.027
   Carballal S, 2018, GUT, V67, P70, DOI 10.1136/gutjnl-2016-312332
   Chen M, 2015, INFLAMM BOWEL DIS, V21, P2222, DOI 10.1097/MIB.0000000000000433
   Chen M, 2014, GASTROINTEST ENDOSC, V80, P353, DOI 10.1016/j.gie.2014.03.039
   Chutkan Robynne K, 2002, Gastrointest Endosc Clin N Am, V12, P463, DOI 10.1016/S1052-5157(02)00007-7
   Colombel JF, 2011, GASTROENTEROLOGY, V141, P1194, DOI 10.1053/j.gastro.2011.06.054
   Cosnes J, 2002, INFLAMM BOWEL DIS, V8, P244, DOI 10.1097/00054725-200207000-00002
   D'Haens GR, 2009, INFLAMM BOWEL DIS, V15, P1599, DOI 10.1002/ibd.21034
   Daperno M, 2004, GASTROINTEST ENDOSC, V60, P505, DOI 10.1016/S0016-5107(04)01878-4
   Dave Maneesh, 2012, Gastroenterol Hepatol (N Y), V8, P29
   De Palma GD, 2017, PLOS ONE, V12, DOI 10.1371/journal.pone.0180509
   Di Nardo G, 2010, GASTROINTEST ENDOSC, V72, P1201, DOI 10.1016/j.gie.2010.08.003
   Eaden JA, 2001, GUT, V48, P526, DOI 10.1136/gut.48.4.526
   East JE, 2007, CLIN GASTROENTEROL H, V5, P1065, DOI 10.1016/j.cgh.2007.04.013
   Elder K, 2013, INFLAMM BOWEL DIS, V19, P1202, DOI 10.1097/MIB.0b013e318280e77c
   Escher JC, 2005, J PEDIATR GASTR NUTR, V41, P1
   Fölsch UR, 2010, INTERNIST, V51, P1202, DOI 10.1007/s00108-010-2705-3
   Francone TD, 2013, SURG CLIN N AM, V93, P107, DOI 10.1016/j.suc.2012.09.004
   Fumery M, 2015, CLIN GASTROENTEROL H, V13, P1770, DOI 10.1016/j.cgh.2015.04.185
   Galanopoulos M, 2018, WORLD J GASTRO ENDOS, V10, P250, DOI 10.4253/wjge.v10.i10.250
   Gu JY, 2016, GASTROENTEROL REP, V4, P119, DOI 10.1093/gastro/gov063
   Gustavsson A, 2012, ALIMENT PHARM THER, V36, P151, DOI 10.1111/j.1365-2036.2012.05146.x
   Hashash Jana G, 2016, Curr Gastroenterol Rep, V18, P25, DOI 10.1007/s11894-016-0499-8
   Hendel J, 2014, UNITED EUR GASTROENT, V2, P406, DOI 10.1177/2050640614547805
   Heuschen U, 2002, DIS COLON RECTUM, V45, P788
   Heuschen UA, 2002, DIS COLON RECTUM, V45, P776, DOI 10.1007/s10350-004-6297-7
   Itzkowitz SH, 2005, INFLAMM BOWEL DIS, V11, P314, DOI 10.1097/01.MIB.0000160811.76729.d5
   Kariv R, 2010, GASTROENTEROLOGY, V139, P806, DOI 10.1053/j.gastro.2010.05.085
   Karlén P, 1998, GUT, V42, P711, DOI 10.1136/gut.42.5.711
   Karstensen JG, 2016, GASTROINTEST ENDOSC, V84, P279, DOI 10.1016/j.gie.2016.01.069
   Karstensen JG, 2014, ENDOSCOPY, V46, pE227, DOI 10.1055/s-0034-1365382
   Kiesslich R, 2003, GASTROENTEROLOGY, V124, P880, DOI 10.1053/gast.2003.50146
   Kochhar G, 2018, GASTROINTEST ENDOSC, V88, P87, DOI 10.1016/j.gie.2018.02.034
   Kochhar GS, 2017, ENDOSC INT OPEN, V5, pE64, DOI 10.1055/s-0042-121664
   Kudo SE, 1996, GASTROINTEST ENDOSC, V44, P8, DOI 10.1016/S0016-5107(96)70222-5
   Kulaylat MN, 2010, J SURG ONCOL, V101, P706, DOI 10.1002/jso.21505
   Laine L, 2015, GASTROINTEST ENDOSC, V81, P489, DOI 10.1016/j.gie.2014.12.009
   Lindberg J, 2005, SCAND J GASTROENTERO, V40, P1076, DOI 10.1080/00365520510023224
   Mark-Christensen A, 2018, J CROHNS COLITIS, V12, P57, DOI 10.1093/ecco-jcc/jjx112
   MARY JY, 1989, GUT, V30, P983, DOI 10.1136/gut.30.7.983
   McLaughlin SD, 2008, ALIMENT PHARM THER, V27, P895, DOI 10.1111/j.1365-2036.2008.03643.x
   Mitselos IV, 2016, EUR J GASTROEN HEPAT, V28, P882, DOI 10.1097/MEG.0000000000000644
   Morar PS, 2015, ALIMENT PHARM THER, V42, P1137, DOI 10.1111/apt.13388
   Navaneethan U, 2016, SURG ENDOSC, V30, P5434, DOI 10.1007/s00464-016-4902-1
   Oberhuber G, 1998, VIRCHOWS ARCH, V432, P49, DOI 10.1007/s004280050133
   Ohmiya N, 2017, DIGEST ENDOSC, V29, P626, DOI 10.1111/den.12853
   Okita Y, 2016, SURG TODAY, V46, P1159, DOI 10.1007/s00595-016-1307-7
   Olivera P, 2017, CURR OPIN GASTROEN, V33, P246, DOI 10.1097/MOG.0000000000000361
   Pera A, 1987, GASTROENTEROLOGY, V92, P181, DOI 10.1016/0016-5085(87)90856-0
   Peyrin-Biroulet L, 2012, INFLAMM BOWEL DIS, V18, P43, DOI 10.1002/ibd.21674
   Prosst R, 2016, TECH COLOPROCTOL, V20, P753, DOI 10.1007/s10151-016-1537-0
   Rejchrt S, 2011, ENDOSCOPY, V43, P911, DOI 10.1055/s-0030-1256405
   RIDDELL RH, 1983, HUM PATHOL, V14, P931, DOI 10.1016/S0046-8177(83)80175-0
   Rieder F, 2013, GUT, V62, P1072, DOI 10.1136/gutjnl-2012-304353
   Rodrigues C, 2013, WORLD J GASTRO ENDOS, V5, P265, DOI 10.4253/wjge.v5.i5.265
   Rottoli M, 2018, TECH COLOPROCTOL, V22, P223, DOI 10.1007/s10151-018-1762-9
   Rutgeerts P, 2006, GASTROINTEST ENDOSC, V63, P433, DOI 10.1016/j.gie.2005.08.011
   RUTGEERTS P, 1990, GASTROENTEROLOGY, V99, P956, DOI 10.1016/0016-5085(90)90613-6
   Rutter MD, 2006, GASTROENTEROLOGY, V130, P1030, DOI 10.1053/j.gastro.2005.12.035
   Rutter MD, 2004, GUT, V53, P1813, DOI 10.1136/gut.2003.038505
   Samaan MA, 2019, J CROHNS COLITIS, V13, P735, DOI 10.1093/ecco-jcc/jjy225
   SANDBORN WJ, 1994, MAYO CLIN PROC, V69, P409, DOI 10.1016/S0025-6196(12)61634-6
   SCHROEDER KW, 1987, NEW ENGL J MED, V317, P1625, DOI 10.1056/NEJM198712243172603
   Shen B, 2003, DIS COLON RECTUM, V46, P748, DOI 10.1007/s10350-004-6652-8
   Shen B, 2019, GASTROINTEST ENDOSC, V89, P215, DOI 10.1016/j.gie.2018.09.045
   Shen Bo, 2016, Gastrointest Endosc Clin N Am, V26, P669, DOI 10.1016/j.giec.2016.06.001
   Shergill AK, 2015, GASTROINTEST ENDOSC, V81, P1101, DOI 10.1016/j.gie.2014.10.030
   Sherman J, 2014, INFLAMM BOWEL DIS, V20, P1678, DOI 10.1097/MIB.0000000000000086
   Silverberg MS, 2005, CAN J GASTROENTEROL, V19, p5A, DOI 10.1155/2005/269076
   Spiceland CM, 2018, WORLD J GASTROENTERO, V24, P4014, DOI 10.3748/wjg.v24.i35.4014
   Steinhart AH, 2013, FRONTLINE GASTROENTE, V4, P198, DOI 10.1136/flgastro-2012-100171
   Sunada K, 2016, INFLAMM BOWEL DIS, V22, P380, DOI 10.1097/MIB.0000000000000627
   Swaminath A, 2008, INFLAMM BOWEL DIS, V14, P213, DOI 10.1002/ibd.20318
   Travis SPL, 2012, GUT, V61, P535, DOI 10.1136/gutjnl-2011-300486
   Van Assche G, 2013, J CROHNS COLITIS, V7, P1, DOI 10.1016/j.crohns.2012.09.005
   van den Broek FJC, 2014, AM J GASTROENTEROL, V109, P715, DOI 10.1038/ajg.2011.93
   Vashist NM, 2018, COCHRANE DB SYST REV, DOI 10.1002/14651858.CD011450.pub2
   Wan J, 2019, J DIGEST DIS, V20, P206, DOI 10.1111/1751-2980.12714
   Watanabe T, 2016, GASTROENTEROLOGY, V151, P1122, DOI 10.1053/j.gastro.2016.08.002
   Wu XR, 2013, GASTROINTEST ENDOSC, V78, P875, DOI 10.1016/j.gie.2013.05.021
NR 81
TC 3
Z9 4
U1 1
U2 3
PU W B SAUNDERS CO-ELSEVIER INC
PI PHILADELPHIA
PA 1600 JOHN F KENNEDY BOULEVARD, STE 1800, PHILADELPHIA, PA 19103-2899 USA
SN 0039-6109
EI 1558-3171
J9 SURG CLIN N AM
JI Surg. Clin.-North Am.
PD DEC
PY 2019
VL 99
IS 6
BP 1063
EP +
DI 10.1016/j.suc.2019.08.005
PG 21
WC Surgery
WE Science Citation Index Expanded (SCI-EXPANDED)
SC Surgery
GA JT2NS
UT WOS:000500833100004
PM 31676048
DA 2024-01-22
ER

PT J
AU Scribano, ML
   Prantera, C
AF Scribano, Maria Lia
   Prantera, Cosimo
TI Antibiotics and Inflammatory Bowel Diseases
SO DIGESTIVE DISEASES
LA English
DT Article
DE Antibiotics; Crohn's disease; Inflammatory bowel disease; Gut microbiota
ID ACTIVE CROHNS-DISEASE; INVASIVE ESCHERICHIA-COLI; PLACEBO-CONTROLLED
   TRIAL; ANTIMYCOBACTERIAL THERAPY; CLOSTRIDIUM-DIFFICILE; DOUBLE-BLIND;
   CLINICAL-TRIAL; METRONIDAZOLE; CIPROFLOXACIN; RECURRENCE
AB Inflammatory bowel diseases are characterized by an altered composition of gut microbiota (dysbiosis) that may contribute to their development. Antibiotics can alter the bacterial flora, and a link between antibiotic use and onset of Crohn's disease (CD), but not ulcerative colitis, has been reported. The hypothesis that Mycobacterium avium subspecies paratuberculosis (MAP) could be an etiologic agent of CD has not been confirmed by a large study on patients treated by an association of antibiotics active against MAP. The observations supporting a role of intestinal microbiota in CD pathogenesis provide the rationale for a therapeutic manipulation of the intestinal flora through the employment of antibiotics. However, current data do not strongly support a therapeutic benefit from antibiotics, and there is still controversy regarding their use as primary therapy for treatment of acute flares of CD, and for postoperative recurrence prevention. Nevertheless, clinical practice and some studies suggest that a subgroup of patients with colonic involvement, early disease, and abnormal laboratory test of inflammation may respond better to antibiotic treatment. Since their long-term use is frequently complicated by a high rate of side effects, the use of antibiotics that work locally appears to be promising. (C) 2013 S. Karger AG, Basel
C1 [Scribano, Maria Lia; Prantera, Cosimo] Azienda Osped San Camillo Forlanini, Gastroenterol Operat Unit, IT-00152 Rome, Italy.
C3 Azienda Ospedaliera San Camillo-Forlanini
RP Scribano, ML (通讯作者)，Azienda Osped San Camillo Forlanini, Gastroenterol Operat Unit, Circonvallaz Gianicolense 87, IT-00152 Rome, Italy.
EM marialiascribano@virgilio.it
OI Scribano, Maria Lia/0000-0003-1839-8136
CR Abraham C, 2011, GASTROENTEROLOGY, V140, P1729, DOI 10.1053/j.gastro.2011.02.012
   AFDHAL NH, 1991, DIGEST DIS SCI, V36, P449, DOI 10.1007/BF01298873
   Ananthakrishnan AN, 2008, GUT, V57, P205, DOI 10.1136/gut.2007.128231
   Arnold GL, 2002, INFLAMM BOWEL DIS, V8, P10, DOI 10.1097/00054725-200201000-00002
   Barnich N, 2007, CURR OPIN GASTROEN, V23, P16, DOI 10.1097/MOG.0b013e3280105a38
   BASILISCO G, 1989, CURR THER RES CLIN E, V46, P245
   BASU PP, 2010, THER ADV GASTROENTER, V3, P221, DOI DOI 10.1177/1756283X10372985
   Card T, 2004, GUT, V53, P246, DOI 10.1136/gut.2003.025239
   Chamberlin W, 2007, GASTROENTEROLOGY, V133, P1744, DOI 10.1053/j.gastro.2007.09.013
   Chassaing B, 2011, GASTROENTEROLOGY, V140, P1720, DOI 10.1053/j.gastro.2011.01.054
   Colombel JF, 1999, AM J GASTROENTEROL, V94, P674, DOI 10.1111/j.1572-0241.1999.935_q.x
   D'Haens GR, 2008, GASTROENTEROLOGY, V135, P1123, DOI 10.1053/j.gastro.2008.07.010
   D'Haens GR, 1998, GASTROENTEROLOGY, V114, P262, DOI 10.1016/S0016-5085(98)70476-7
   De Hertogh G, 2008, WORLD J GASTROENTERO, V14, P845, DOI 10.3748/wjg.14.845
   Dignass A, 2010, J CROHNS COLITIS, V4, P28, DOI 10.1016/j.crohns.2009.12.002
   Duchmann R, 1995, CLIN EXP IMMUNOL, V102, P448
   ELLIOTT PR, 1982, DIGESTION, V23, P132, DOI 10.1159/000198703
   Feller M, 2010, CLIN INFECT DIS, V50, P473, DOI 10.1086/649923
   GILAT T, 1987, SCAND J GASTROENTERO, V22, P1009, DOI 10.3109/00365528708991950
   Gitlin L, 2007, GASTROENTEROLOGY, V133, P1743, DOI 10.1053/j.gastro.2007.09.014
   Greenbloom SL, 1998, CAN J GASTROENTEROL, V12, P53, DOI 10.1155/1998/349460
   Hildebrand H, 2008, SCAND J GASTROENTERO, V43, P961, DOI 10.1080/00365520801971736
   Hviid A, 2011, GUT, V60, P49, DOI 10.1136/gut.2010.219683
   Issa M, 2007, CLIN GASTROENTEROL H, V5, P345, DOI 10.1016/j.cgh.2006.12.028
   Khan KJ, 2011, AM J GASTROENTEROL, V106, P661, DOI 10.1038/ajg.2011.72
   Kuenstner JT, 2007, GASTROENTEROLOGY, V133, P1742, DOI 10.1053/j.gastro.2007.09.012
   Leiper K, 2008, ALIMENT PHARM THER, V27, P1233, DOI 10.1111/j.1365-2036.2008.03661.x
   Lipton JE, 2007, GASTROENTEROLOGY, V133, P1742, DOI 10.1053/j.gastro.2007.09.015
   Peyrin-Biroulet L, 2007, GASTROENTEROLOGY, V132, P2594, DOI 10.1053/j.gastro.2007.04.027
   Prantera C, 2007, DIGEST LIVER DIS, V39, P452, DOI 10.1016/j.dld.2007.02.002
   PRANTERA C, 1994, AM J GASTROENTEROL, V89, P513
   Prantera C, 1996, AM J GASTROENTEROL, V91, P328
   Prantera C, 2012, GASTROENTEROLOGY, V142, P473, DOI 10.1053/j.gastro.2011.11.032
   Prantera C, 2008, NAT CLIN PRACT GASTR, V5, P670, DOI 10.1038/ncpgasthep1273
   Prantera C, 2009, CURR OPIN GASTROEN, V25, P329, DOI 10.1097/MOG.0b013e32832b20bf
   Rahimi R, 2006, CLIN THER, V28, P1983, DOI 10.1016/j.clinthera.2006.12.012
   Rodemann JF, 2007, CLIN GASTROENTEROL H, V5, P339, DOI 10.1016/j.cgh.2006.12.027
   Rogler G, 2007, J CROHNS COLITIS, V1, P53, DOI 10.1016/j.crohns.2007.08.008
   Rutgeerts P, 2005, GASTROENTEROLOGY, V128, P856, DOI 10.1053/j.gastro.2005.01.010
   RUTGEERTS P, 1995, GASTROENTEROLOGY, V108, P1617, DOI 10.1016/0016-5085(95)90121-3
   RUTGEERTS P, 1991, LANCET, V338, P771, DOI 10.1016/0140-6736(91)90663-A
   Sartor RB, 2008, GASTROENTEROLOGY, V134, P577, DOI 10.1053/j.gastro.2007.11.059
   Sasaki M, 2007, LAB INVEST, V87, P1042, DOI 10.1038/labinvest.3700661
   Scribano ML, 2013, WORLD J GASTROENTERO, V19, P648, DOI 10.3748/wjg.v19.i5.648
   Selby W, 2007, GASTROENTEROLOGY, V132, P2313, DOI 10.1053/j.gastro.2007.03.031
   SHAFFER JL, 1984, GUT, V25, P203, DOI 10.1136/gut.25.2.203
   Sokol H, 2008, P NATL ACAD SCI USA, V105, P16731, DOI 10.1073/pnas.0804812105
   Steinhart AH, 2002, GASTROENTEROLOGY, V123, P33, DOI 10.1053/gast.2002.34225
   Subramanian S, 2008, ANTIMICROB AGENTS CH, V52, P427, DOI 10.1128/AAC.00375-07
   SUTHERLAND L, 1991, GUT, V32, P1071, DOI 10.1136/gut.32.9.1071
   Swidsinski A, 2002, GASTROENTEROLOGY, V122, P44, DOI 10.1053/gast.2002.30294
   SWIFT GL, 1994, GUT, V35, P363, DOI 10.1136/gut.35.3.363
   URSING B, 1975, LANCET, V1, P775
   URSING B, 1982, GASTROENTEROLOGY, V83, P550
   WURZELMANN JI, 1994, DIGEST DIS SCI, V39, P555, DOI 10.1007/BF02088342
NR 55
TC 23
Z9 23
U1 0
U2 11
PU KARGER
PI BASEL
PA ALLSCHWILERSTRASSE 10, CH-4009 BASEL, SWITZERLAND
SN 0257-2753
EI 1421-9875
J9 DIGEST DIS
JI Dig. Dis.
PY 2013
VL 31
IS 3-4
BP 379
EP 384
DI 10.1159/000354704
PG 6
WC Gastroenterology & Hepatology
WE Science Citation Index Expanded (SCI-EXPANDED)
SC Gastroenterology & Hepatology
GA 252ZH
UT WOS:000327050900020
PM 24246992
DA 2024-01-22
ER

PT J
AU Gioxari, A
   Kaliora, AC
   Papalois, A
   Agrogiannis, G
   Triantafillidis, JK
   Andrikopoulos, NK
AF Gioxari, Aristea
   Kaliora, Andriana C.
   Papalois, Apostolos
   Agrogiannis, George
   Triantafillidis, John K.
   Andrikopoulos, Nikolaos K.
TI <i>Pistacia lentiscus</i> Resin Regulates Intestinal Damage and
   Inflammation in Trinitrobenzene Sulfonic Acid-Induced Colitis
SO JOURNAL OF MEDICINAL FOOD
LA English
DT Article
DE Crohn's disease; immunomodulation; oxidative stress; Pistacia lentiscus;
   rats
ID TUMOR-NECROSIS-FACTOR; ACTIVE CROHNS-DISEASE; BOWEL-DISEASE;
   ULCERATIVE-COLITIS; DOUBLE-BLIND; IN-VITRO; EXPRESSION; TRIAL; RAT;
   INTERLEUKIN-8
AB Mastic (Pistacia lentiscus) of the Anacardiaceae family has exhibited anti-inflammatory and antioxidant properties in patients with Crohn's disease. This study was based on the hypothesis that mastic inhibits intestinal damage in inflammatory bowel disease, regulating inflammation and oxidative stress in intestinal epithelium. Four different dosages of P. lentiscus powder in the form of powder were administered orally to trinitrobenzene sulfonic acid-induced colitic rats. Eighty-four male Wistar rats were randomly assigned to seven groups: A, control; B, colitic; C-F, colitic rats daily supplemented with P. lentiscus powder at (C) 50 mg/kg, (D) 100 mg/kg, (E) 200 mg/kg, and (F) 300 mg/kg of body weight; and G, colitic rats treated daily with cortisone (25 mu g/kg of body weight). Colonic damage was assessed microscopically. The cytokines tumor necrosis factor-alpha, intercellular adhesion molecule-1 (ICAM-1), interleukin (IL)-6, IL-8, and IL-10 and malonaldehyde were measured in colonic specimens. Results were expressed as mean +/- SE values. Histological amelioration of colitis (P <= .001) and significant differences in colonic indices occurred after 3 days of treatment. Daily administration of 100 mg of P. lentiscus powder/kg of body weight decreased all inflammatory cytokines (P <= .05), whereas 50 mg of P. lentiscus powder/kg of body weight and cortisone treatment reduced only ICAM-1 (P <= .05 and P <= .01, respectively). Malonaldehyde was significantly suppressed in all treated groups (P <= .01). IL-10 remained unchanged. Cytokines and malonaldehyde remained unaltered after 6 days of treatment. Thus P. lentiscus powder could possibly have a therapeutic role in Crohn's disease, regulating oxidant/antioxidant balance and modulating inflammation.
C1 [Gioxari, Aristea; Kaliora, Andriana C.; Andrikopoulos, Nikolaos K.] Harokopio Univ, Dept Dietet & Nutr Sci, Lab Chem Biochem Phys Chem Foods, Athens 17671, Greece.
   [Papalois, Apostolos] ELPEN Pharmaceut Co Inc, Expt Res Unit, Pikermi Attikis, Greece.
   [Agrogiannis, George] Univ Athens, Dept Pathol 1, Sch Med, Athens 11528, Greece.
   [Triantafillidis, John K.] St Panteleimon Gen Hosp, Dept Gastroenterol, Athens, Greece.
C3 Harokopio University Athens; Athens Medical School; National &
   Kapodistrian University of Athens
RP Kaliora, AC (通讯作者)，Harokopio Univ, Dept Dietet & Nutr Sci, Lab Chem Biochem Phys Chem Foods, 70 El Venizelou Ave, Athens 17671, Greece.
EM akaliora@hua.gr
RI Kaliora, Andriana/AAM-2912-2021; Gioxari, Aristea/AAA-1163-2021
OI Gioxari, Aristea/0000-0002-4869-6815; KALIORA,
   ANDRIANA/0000-0003-3843-7331
FU Chios Mastic Growers' Association; State Scholarships Foundation;
   ELPEN-Pharmaceuticals Co. Inc.
FX We wish to thank the Chios Mastic Growers' Association and the State
   Scholarships Foundation, for their support in carrying out this project.
   A.G. conducted rat treatment and experimental and enzyme-linked
   immunosorbent assay measurements and contributed to manuscript
   preparation. A.C.K. participated in study design, overall in
   experimental work, and interpretation of the results and wrote the
   manuscript. A.P. contributed to study design, experimental work, and
   article layout. G.A. was responsible for histological evaluation and
   interpretation. J.K.T. and N.K.A. supported the study with their
   scientific background and contributed to study design, interpretation of
   the results, and manuscript preparation.; A.P. is an employee of
   ELPEN-Pharmaceuticals Co. Inc. No competing financial interests exist
   for A.G., A.C.K., G.A., J.K.T., and N.K.A.
CR ALHABBAL MJ, 1984, CLIN EXP PHARMACOL P, V11, P541, DOI 10.1111/j.1440-1681.1984.tb00864.x
   ALSAID MS, 1986, J ETHNOPHARMACOL, V15, P271, DOI 10.1016/0378-8741(86)90165-0
   Andrikopoulos NK, 2003, PHYTOTHER RES, V17, P501, DOI 10.1002/ptr.1185
   BRADFORD MM, 1976, ANAL BIOCHEM, V72, P248, DOI 10.1016/0003-2697(76)90527-3
   Camacho-Barquero L, 2007, INT IMMUNOPHARMACOL, V7, P333, DOI 10.1016/j.intimp.2006.11.006
   Camuesco D, 2004, BRIT J PHARMACOL, V143, P908, DOI 10.1038/sj.bjp.0705941
   D'Haens G, 1999, GASTROENTEROLOGY, V116, P1029, DOI 10.1016/S0016-5085(99)70005-3
   Daig R, 1996, GUT, V38, P216, DOI 10.1136/gut.38.2.216
   Dedoussis GVZ, 2004, ATHEROSCLEROSIS, V174, P293, DOI 10.1016/j.atherosclerosis.2004.02.011
   Dimas K, 2009, IN VIVO, V23, P63
   Geboes K, 2000, GUT, V47, P404, DOI 10.1136/gut.47.3.404
   Gibson GR, 2004, NUTR RES REV, V17, P259, DOI 10.1079/NRR200479
   Girgin F, 2000, J TOXICOL ENV HEAL A, V59, P641, DOI 10.1080/009841000156637
   GRISHAM MB, 1994, LANCET, V344, P859, DOI 10.1016/S0140-6736(94)92831-2
   GROSS V, 1992, GASTROENTEROLOGY, V102, P514, DOI 10.1016/0016-5085(92)90098-J
   Hendrickson BA, 2002, CLIN MICROBIOL REV, V15, P79, DOI 10.1128/CMR.15.1.79-94.2002
   HUWEZ F U, 1986, Gastroenterologia Japonica, V21, P273
   Ina K, 1997, AM J GASTROENTEROL, V92, P1342
   Kaliora AC, 2004, J LIQ CHROMATOGR R T, V27, P289, DOI 10.1081/JLC-120027100
   Kaliora AC, 2007, WORLD J GASTROENTERO, V13, P6031, DOI 10.3748/wjg.13.6031
   Kaliora AC, 2007, WORLD J GASTROENTERO, V13, P748, DOI 10.3748/wjg.13.6031
   Lakatos PL, 2006, WORLD J GASTROENTERO, V12, P6102, DOI 10.3748/wjg.v12.i38.6102
   MAEDA M, 1992, IMMUNOPHARM IMMUNOT, V14, P451, DOI 10.3109/08923979209005404
   Monteleone G, 2000, ANN MED, V32, P552, DOI 10.3109/07853890008998835
   MORRIS GP, 1989, GASTROENTEROLOGY, V96, P795, DOI 10.1016/0016-5085(89)90904-9
   Neuman MG, 2007, TRANSL RES, V149, P173, DOI 10.1016/j.trsl.2006.11.009
   Neurath MF, 1997, EUR J IMMUNOL, V27, P1743, DOI 10.1002/eji.1830270722
   Nieto N, 1998, DIGEST DIS SCI, V43, P2676, DOI 10.1023/A:1026655311878
   Papadakis KA, 2000, GASTROENTEROLOGY, V119, P1148, DOI 10.1053/gast.2000.18160
   Paraschos S, 2007, ANTIMICROB AGENTS CH, V51, P551, DOI 10.1128/AAC.00642-06
   Pizarro TT, 2003, TRENDS MOL MED, V9, P218, DOI 10.1016/S1471-4914(03)00052-2
   Sans M, 1999, GASTROENTEROLOGY, V116, P874, DOI 10.1016/S0016-5085(99)70070-3
   Schreiber S, 2001, GASTROENTEROLOGY, V120, P1339, DOI 10.1053/gast.2001.24015
   Shanahan F, 2001, GUT, V48, P609, DOI 10.1136/gut.48.5.609
   Triantafyllou A, 2007, J ETHNOPHARMACOL, V111, P43, DOI 10.1016/j.jep.2006.10.031
   van Deventer SJH, 2004, GUT, V53, P1646, DOI 10.1136/gut.2003.036160
   VERSPAGET HW, 1988, GUT, V29, P223, DOI 10.1136/gut.29.2.223
   Videla S, 2001, AM J GASTROENTEROL, V96, P1486, DOI 10.1111/j.1572-0241.2001.03802.x
   Yacyshyn BR, 1998, GASTROENTEROLOGY, V114, P1133, DOI 10.1016/S0016-5085(98)70418-4
   YOUNGMAN KR, 1993, GASTROENTEROLOGY, V104, P749, DOI 10.1016/0016-5085(93)91010-F
NR 40
TC 27
Z9 27
U1 0
U2 2
PU MARY ANN LIEBERT INC
PI NEW ROCHELLE
PA 140 HUGUENOT STREET, 3RD FL, NEW ROCHELLE, NY 10801 USA
SN 1096-620X
J9 J MED FOOD
JI J. Med. Food
PD NOV
PY 2011
VL 14
IS 11
BP 1403
EP 1411
DI 10.1089/jmf.2010.0240
PG 9
WC Chemistry, Medicinal; Food Science & Technology; Nutrition & Dietetics
WE Science Citation Index Expanded (SCI-EXPANDED)
SC Pharmacology & Pharmacy; Food Science & Technology; Nutrition &
   Dietetics
GA 844LN
UT WOS:000296748800016
PM 21612460
DA 2024-01-22
ER

PT J
AU Ryan, C
   Sobell, JM
   Leonardi, CL
   Lynde, CW
   Karunaratne, M
   Valdecantos, WC
   Hendrickson, BA
AF Ryan, Caitriona
   Sobell, Jeffrey M.
   Leonardi, Craig L.
   Lynde, Charles W.
   Karunaratne, Mahinda
   Valdecantos, Wendell C.
   Hendrickson, Barbara A.
TI Safety of Adalimumab Dosed Every Week and Every Other Week: Focus on
   Patients with Hidradenitis Suppurativa or Psoriasis
SO AMERICAN JOURNAL OF CLINICAL DERMATOLOGY
LA English
DT Article
ID NECROSIS-FACTOR-ALPHA; LONG-TERM SAFETY; CROHNS-DISEASE; TNF-ALPHA;
   RHEUMATOID-ARTHRITIS; CLINICAL REMISSION; EXTEND TRIAL; OPEN-LABEL;
   EFFICACY; MODERATE
AB Background Adalimumab is approved for the treatment of hidradenitis suppurativa (HS), plaque psoriasis, and other inflammatory conditions.
   Objective Our objective was to examine the safety of adalimumab administered every other week (EOW) and every week (EW) in patients with HS and psoriasis and to investigate informative data from non-dermatologic indications.
   Methods The safety of adalimumab 40-mg EOW versus EW dosing was examined during placebo-controlled and open-label study periods in patients with HS (three studies), psoriasis (two studies), Crohn's disease (six studies), ulcerative colitis (three studies), and rheumatoid arthritis (one study).
   Results No new safety risks or increased rates of particular adverse events (AEs) were identified with EW dosing. In patients with HS or psoriasis, the overall safety of adalimumab 40-mg EOW and EW was generally comparable. In studies of adalimumab for non-dermatologic indications, including Crohn's disease, ulcerative colitis, and rheumatoid arthritis, the overall AE rates were similar for EW and EOW dosing.
   Conclusion In patients with HS or psoriasis, the safety of adalimumab EW and EOW was comparable and consistent with the expected adalimumab AE profile. The safety of adalimumab EW dosing in patients with dermatologic conditions is supported by data comparing adalimumab EW and EOW dosing for Crohn's disease, ulcerative colitis, and rheumatoid arthritis.
C1 [Ryan, Caitriona] Blackrock Clin, Dept Dermatol, Blackrock, Co Dublin, Ireland.
   [Sobell, Jeffrey M.] Tufts Univ, Sch Med, Dept Dermatol, Boston, MA 02111 USA.
   [Leonardi, Craig L.] St Louis Univ, Dept Dermatol, St Louis, MO 63103 USA.
   [Lynde, Charles W.] Univ Toronto, Dept Med, Toronto, ON, Canada.
   [Karunaratne, Mahinda; Valdecantos, Wendell C.; Hendrickson, Barbara A.] AbbVie Inc, N Chicago, IL USA.
C3 Tufts University; Saint Louis University; University of Toronto; AbbVie
RP Ryan, C (通讯作者)，Blackrock Clin, Dept Dermatol, Blackrock, Co Dublin, Ireland.
EM caitrionaryan80@gmail.com; jsobell@skincarephysicians.net;
   Craig.Leonardi@centralderm.com; derma@lynderma.com; nivpat@comcast.net;
   wendell.valdecantos@abbvie.com; barbara.hendrickson@abbvie.com
OI Ryan, Caitriona/0000-0003-1915-546X
FU AbbVie
FX AbbVie funded the studies, contributed to their design, and was involved
   in the collection, analysis, and interpretation of the data and in the
   writing, review, and approval of the publication.
CR [Anonymous], 2016, HUMIRA SUMMARY PRODU
   Arican O, 2005, MEDIAT INFLAMM, P273, DOI 10.1155/MI.2005.273
   Asgharpour A, 2013, CLIN EXP GASTROENTER, V6, P153, DOI 10.2147/CEG.S35163
   Burmester GR, 2013, ANN RHEUM DIS, V72, P517, DOI 10.1136/annrheumdis-2011-201244
   Colombel JF, 2007, GASTROENTEROLOGY, V132, P52, DOI 10.1053/j.gastro.2006.11.041
   Cosmatos I, 2013, J AM ACAD DERMATOL, V68, P412, DOI 10.1016/j.jaad.2012.07.027
   Dubinsky MC, 2016, INFLAMM BOWEL DIS, V22, P886, DOI 10.1097/MIB.0000000000000715
   Dufour DN, 2014, POSTGRAD MED J, V90, P216, DOI 10.1136/postgradmedj-2013-131994
   ETTEHADI P, 1994, CLIN EXP IMMUNOL, V96, P146, DOI 10.1111/j.1365-2249.1994.tb06244.x
   European Medicines Agency, 2016, HUM PROC STEPS TAK S
   Gordon K., 2007, PSORIASIS FORUM, V13, P4
   Gordon KB, 2006, J AM ACAD DERMATOL, V55, P598, DOI 10.1016/j.jaad.2006.05.027
   Hurley HJ, 1989, DERMATOL SURG, P729
   Jemec GBE, 1996, J AM ACAD DERMATOL, V35, P191, DOI 10.1016/S0190-9622(96)90321-7
   Kimball AB, 2016, NEW ENGL J MED, V375, P422, DOI 10.1056/NEJMoa1504370
   Kimball AB, 2012, ANN INTERN MED, V157, P846, DOI 10.7326/0003-4819-157-12-201212180-00004
   Larian A, 2011, PSORIASIS FORUM, V17, P88, DOI DOI 10.1177/247553031117a00201
   Leonardi C, 2012, BRIT J DERMATOL, V167, P658, DOI 10.1111/j.1365-2133.2012.11041.x
   Leonardi C, 2011, AM J CLIN DERMATOL, V12, P321, DOI 10.2165/11587890-000000000-00000
   Matusiak L, 2009, ACTA DERM-VENEREOL, V89, P601, DOI 10.2340/00015555-0749
   Menter A, 2008, J AM ACAD DERMATOL, V58, P106, DOI 10.1016/j.jaad.2007.09.010
   Menter A, 2015, J AM ACAD DERMATOL, V73, P410, DOI 10.1016/j.jaad.2015.06.038
   Panaccione R, 2010, ALIMENT PHARM THER, V31, P1296, DOI 10.1111/j.1365-2036.2010.04304.x
   Reinisch W, 2011, GUT, V60, P780, DOI 10.1136/gut.2010.221127
   Revuz JE, 2008, J AM ACAD DERMATOL, V59, P596, DOI 10.1016/j.jaad.2008.06.020
   Rutgeerts P, 2012, GASTROENTEROLOGY, V142, P1102, DOI 10.1053/j.gastro.2012.01.035
   Sandborn WJ, 2007, GUT, V56, P1232, DOI 10.1136/gut.2006.106781
   Sandborn WJ, 2012, GASTROENTEROLOGY, V142, P257, DOI 10.1053/j.gastro.2011.10.032
   Saurat JH, 2008, BRIT J DERMATOL, V158, P558, DOI 10.1111/j.1365-2133.2007.08315.x
   van de Putte BA, 2004, ANN RHEUM DIS, V63, P508, DOI 10.1136/ard.2003.013052
   van der Zee HH, 2011, BRIT J DERMATOL, V164, P1292, DOI 10.1111/j.1365-2133.2011.10254.x
NR 31
TC 25
Z9 25
U1 0
U2 4
PU ADIS INT LTD
PI NORTHCOTE
PA 5 THE WAREHOUSE WAY, NORTHCOTE 0627, AUCKLAND, NEW ZEALAND
SN 1175-0561
EI 1179-1888
J9 AM J CLIN DERMATOL
JI Am. J. Clin. Dermatol.
PD JUN
PY 2018
VL 19
IS 3
BP 437
EP 447
DI 10.1007/s40257-017-0341-6
PG 11
WC Dermatology
WE Science Citation Index Expanded (SCI-EXPANDED)
SC Dermatology
GA GF4AJ
UT WOS:000431899600013
PM 29380251
OA hybrid, Green Published
DA 2024-01-22
ER

PT J
AU Miranda, CJ
   Ali, MH
   Ayaz, M
   Soofi, Y
   Mahl, TC
AF Miranda, Clive Jude
   Ali, Murad Hayatt
   Ayaz, Muddasir
   Soofi, Yousef
   Mahl, Thomas Christopher
TI An Obscure Presence of Gastroduodenal Involvement in a Newly Diagnosed
   Ileocolonic Crohn's Disease Patient
SO CASE REPORTS IN GASTROINTESTINAL MEDICINE
LA English
DT Article
AB Whereas typical Crohn's disease is confined to the terminal ileum and presents with abdominal pain and diarrhea, gastroduodenal manifestations of Crohn's disease are rare, with often asymptomatic patient presentations and inconclusive diagnostic testing. It is, however, a more severe form of Crohn's disease and thus warrants treatment with steroids and biologics much earlier than its ileocolonic counterpart. We present the case of a young, otherwise healthy, male with newly diagnosed ileocolonic Crohn's disease with concurrent gastroduodenal involvement that initially failed management with biologic agents. We discuss the clinical manifestations and often obscure pathology of gastroduodenal Crohn's disease and highlight the necessity of performing a concurrent esophagogastroduodenoscopic evaluation on newly diagnosed ileocolonic Crohn's disease to assess the presence of upper gastrointestinal involvement.
C1 [Miranda, Clive Jude; Ali, Murad Hayatt; Ayaz, Muddasir; Soofi, Yousef; Mahl, Thomas Christopher] Univ Buffalo, Dept Gastroenterol, 955 Main St, Buffalo, NY 14203 USA.
C3 State University of New York (SUNY) System; State University of New York
   (SUNY) Buffalo
RP Miranda, CJ (通讯作者)，Univ Buffalo, Dept Gastroenterol, 955 Main St, Buffalo, NY 14203 USA.
EM clive.miranda91@gmail.com; muradali@buffalo.edu; muddasir@buffalo.edu;
   ysoofi@kaleidahealth.org; tmahl@ecmc.edu
OI Miranda, Clive/0000-0002-4119-0053
CR Al-Bawardy B, 2021, FRONT PHARMACOL, V12, DOI 10.3389/fphar.2021.651415
   Annunziata ML, 2012, DIGEST DIS SCI, V57, P1618, DOI 10.1007/s10620-012-2072-0
   Bouhnik Y, 2018, GUT, V67, P53, DOI 10.1136/gutjnl-2016-312581
   MAGALHÃES-COSTA Marcia Henriques de, 2014, Arq. Gastroenterol., V51, P276, DOI 10.1590/S0004-28032014000400003
   Doecke JD, 2017, ALIMENT PHARM THER, V45, P542, DOI 10.1111/apt.13880
   Feagan BG, 2016, NEW ENGL J MED, V375, P1946, DOI 10.1056/NEJMoa1602773
   Gaggar Sameer, 2012, World J Gastrointest Pharmacol Ther, V3, P97, DOI 10.4292/wjgpt.v3.i6.97
   Gomollon F, 2017, J CROHNS COLITIS, V11, P3, DOI 10.1093/ecco-jcc/jjw168
   Gottlier C, 1937, AM J ROENTGENOL RADI, V38, P881
   Ingle SB, 2015, WORLD J CLIN CASES, V3, P479, DOI 10.12998/wjcc.v3.i6.479
   Ingle SB, 2011, J CROHNS COLITIS, V5, P69, DOI 10.1016/j.crohns.2010.10.001
   Kefalas Costas H, 2003, Proc (Bayl Univ Med Cent), V16, P147
   Kim YL, 2014, INTEST RES, V12, P66, DOI 10.5217/ir.2014.12.1.66
   Klenske E, 2019, THER ADV GASTROENTER, V12, DOI 10.1177/1756284819856865
   Loftus Edward V Jr, 2016, Gastroenterol Hepatol (N Y), V12, P704
   Nikolaus S, 2007, GASTROENTEROLOGY, V133, P1670, DOI 10.1053/j.gastro.2007.09.001
   Nomura Y, 2017, CLIN J GASTROENTEROL, V10, P289, DOI 10.1007/s12328-017-0759-7
   Oberhuber G, 1997, GASTROENTEROLOGY, V112, P698, DOI 10.1053/gast.1997.v112.pm9041230
   Odashima M, 2007, DIGEST DIS SCI, V52, P31, DOI 10.1007/s10620-006-9585-3
   Pimentel Andrea Maia, 2019, World J Gastrointest Pharmacol Ther, V10, P35, DOI 10.4292/wjgpt.v10.i2.35
   Reynolds HL, 2001, SURG CLIN N AM, V81, P117, DOI 10.1016/S0039-6109(05)70276-0
   Sakuraba A, 2014, BIOMED RES INT, V2014, DOI 10.1155/2014/610767
   Sonnenberg A, 2012, ALIMENT PHARM THER, V35, P469, DOI 10.1111/j.1365-2036.2011.04969.x
   Tursi A, 2011, ENDOSCOPY, V43, pE22, DOI 10.1055/s-0030-1255893
   Van Assche G, 2010, J CROHNS COLITIS, V4, P7, DOI 10.1016/j.crohns.2009.12.003
NR 25
TC 0
Z9 0
U1 0
U2 0
PU HINDAWI LTD
PI LONDON
PA ADAM HOUSE, 3RD FLR, 1 FITZROY SQ, LONDON, W1T 5HF, ENGLAND
SN 2090-6528
EI 2090-6536
J9 CASE REP GASTROINTES
JI Case Rep. Gastrointest. Med.
PD DEC 27
PY 2022
VL 2022
AR 2200438
DI 10.1155/2022/2200438
PG 5
WC Gastroenterology & Hepatology
WE Emerging Sources Citation Index (ESCI)
SC Gastroenterology & Hepatology
GA H0VQ3
UT WOS:000993228800001
PM 37250849
OA Green Published, gold
DA 2024-01-22
ER

PT J
AU Jovani, M
   Danese, S
AF Jovani, Manol
   Danese, Silvio
TI Vedolizumab for the Treatment of IBD: A Selective Therapeutic Approach
   Targeting Pathogenic a4b7 Cells
SO CURRENT DRUG TARGETS
LA English
DT Article
DE Inflammatory bowel disease; Crohn's disease; ulcerative colitis;
   alpha(4)beta(7) integrin; anti-integrins; adhesion molecules;
   natalizumab; vedolizumab; etrolizumab; MAdCAM-1; CAM
ID ACTIVE CROHNS-DISEASE; INFLAMMATORY BOWEL DISEASES; ULCERATIVE-COLITIS;
   MAINTENANCE THERAPY; T-CELLS; INTEGRIN ALPHA-4-BETA-7; ADHESION
   MOLECULE-1; HUMANIZED ANTIBODY; NATALIZUMAB; MADCAM-1
AB Inflammatory bowel diseases (IBD) are characterized by a persistent recruitment of large quantities of leucocytes from the blood to the gut mucosa. Adhesion molecules, such as integrins and their ligands, are the main players in this complex process. Leucocyte traffic control using a specific integrin inhibitors, such as natalizumab, has been plagued by severe systemic effects. The alpha(4)beta(7) - integrin and its ligand, the MadCAM-1, have been of special interest, since they are found exclusively on the gut-homing lymphocyte subpopulations and in the intestinal mucosa respectively. It follows that inhibition of such molecules should offer gut-specific immunosuppression, without the systemic effects of aspecific integrin-antagonists. We review the role of vedolizumab, a humanized antibody against the alpha(4)beta(7) - integrin, in both ulcerative colitis (UC) and Crohn's disease (CD). Results from clinical trials show that vedolizumab is effective in the induction and maintenance of remission in active CD and UC and has a very good safety profile. These data allow to confidently prospect that vedolizumab will be an important therapeutic option in the future of IBD treatment.
C1 [Jovani, Manol; Danese, Silvio] Ist Clin Humanitas, Dept Gastroenterol, IBD Ctr, Milan, Italy.
C3 IRCCS Humanitas Research Hospital
RP Danese, S (通讯作者)，Ist Clin Humanitas, Dept Gastroenterol, IBD Ctr, Milan, Italy.
EM sdanese@hotmail.com
RI Danese, Silvio/ABH-9571-2020
OI Danese, Silvio/0000-0001-7341-1351; Jovani, Manol/0000-0001-6803-8521
CR Agace WW, 2006, NAT REV IMMUNOL, V6, P682, DOI 10.1038/nri1869
   Arihiro S, 2002, PATHOL INT, V52, P367, DOI 10.1046/j.1440-1827.2002.01365.x
   Baert F, 2003, NEW ENGL J MED, V348, P601, DOI 10.1056/NEJMoa020888
   Baumgart DC, 2007, LANCET, V369, P1627, DOI 10.1016/S0140-6736(07)60750-8
   BERLIN C, 1993, CELL, V74, P185, DOI 10.1016/0092-8674(93)90305-A
   Bonig H, 2008, BLOOD, V111, P3439, DOI 10.1182/blood-2007-09-112052
   Briskin M, 1997, AM J PATHOL, V151, P97
   Butcher EC, 1996, SCIENCE, V272, P60, DOI 10.1126/science.272.5258.60
   Cesarini M, 2013, EXPERT REV CLIN IMMU, V9, P301, DOI [10.1586/eci.13.11, 10.1586/ECI.13.11]
   Danese S, 2006, WORLD J GASTROENTERO, V12, P4807
   ERLE DJ, 1994, J IMMUNOL, V153, P517
   Feagan BG, 2005, NEW ENGL J MED, V352, P2499, DOI 10.1056/NEJMoa042982
   Feagan BG, 2000, GASTROENTEROLOGY, V118, pA874, DOI 10.1016/S0016-5085(00)85637-1
   Feagan BG, 2013, NEW ENGL J MED, V369, P699, DOI 10.1056/NEJMoa1215734
   Feagan BG, 2008, CLIN GASTROENTEROL H, V6, P1370, DOI 10.1016/j.cgh.2008.06.007
   Fedyk ER, 2012, INFLAMM BOWEL DIS, V18, P2107, DOI 10.1002/ibd.22940
   Ghosh S, 2003, NEW ENGL J MED, V348, P24, DOI 10.1056/NEJMoa020732
   Haanstra KG, 2013, J IMMUNOL, V190, P1961, DOI 10.4049/jimmunol.1202490
   Hesterberg PE, 1996, GASTROENTEROLOGY, V111, P1373, DOI 10.1053/gast.1996.v111.pm8898653
   LAZAROVITS AI, 1984, J IMMUNOL, V133, P1857
   Limburg PJ, 2000, AM J GASTROENTEROL, V95, P2831, DOI 10.1016/S0002-9270(00)01987-0
   Martin MD, 2008, ARCH NEUROL-CHICAGO, V65, P1596, DOI 10.1001/archneur.65.12.noc80051
   Miller DH, 2003, NEW ENGL J MED, V348, P15, DOI 10.1056/NEJMoa020696
   PARIKH A, 2011, INFLAMM BOWEL DIS S1, V17, pS56
   Parikh A, 2013, INFLAMM BOWEL DIS, V19, P1691, DOI 10.1097/MIB.0b013e318281f538
   Parikh A, 2012, INFLAMM BOWEL DIS, V18, P1470, DOI 10.1002/ibd.21896
   Pereira LE, 2009, CELL IMMUNOL, V259, P165, DOI 10.1016/j.cellimm.2009.06.012
   Salmi M, 2005, IMMUNOL REV, V206, P100, DOI 10.1111/j.0105-2896.2005.00285.x
   Sandborn WJ, 2013, NEW ENGL J MED, V369, P711, DOI 10.1056/NEJMoa1215739
   Sandborn WJ, 2005, NEW ENGL J MED, V353, P1912, DOI 10.1056/NEJMoa043335
   Sands BE, 2013, 8 C ECCO FEBR 2013 V
   SCHWEIGHOFFER T, 1993, J IMMUNOL, V151, P717
   Shimaoka M, 2003, NAT REV DRUG DISCOV, V2, P703, DOI 10.1038/nrd1174
   Soler D, 2009, J PHARMACOL EXP THER, V330, P864, DOI 10.1124/jpet.109.153973
   Targan SR, 2007, GASTROENTEROLOGY, V132, P1672, DOI 10.1053/j.gastro.2007.03.024
   Thomas Saskia, 2012, Inflammopharmacology, V20, P1, DOI 10.1007/s10787-011-0104-6
   Tibble J, 2000, GUT, V47, P506, DOI 10.1136/gut.47.4.506
   Tidswell M, 1997, J IMMUNOL, V159, P1497
   Turner D, 2009, CLIN GASTROENTEROL H, V7, P1081, DOI 10.1016/j.cgh.2009.06.024
   von Andrian UH, 2003, NEW ENGL J MED, V348, P68, DOI 10.1056/NEJMe020157
   Yousry TA, 2006, NEW ENGL J MED, V354, P924, DOI 10.1056/NEJMoa054693
NR 41
TC 46
Z9 49
U1 0
U2 11
PU BENTHAM SCIENCE PUBL LTD
PI SHARJAH
PA EXECUTIVE STE Y-2, PO BOX 7917, SAIF ZONE, 1200 BR SHARJAH, U ARAB
   EMIRATES
SN 1389-4501
EI 1873-5592
J9 CURR DRUG TARGETS
JI Curr. Drug Targets
PD NOV
PY 2013
VL 14
IS 12
BP 1433
EP 1443
DI 10.2174/13894501113146660206
PG 11
WC Pharmacology & Pharmacy
WE Science Citation Index Expanded (SCI-EXPANDED)
SC Pharmacology & Pharmacy
GA 245NQ
UT WOS:000326470800008
PM 23980911
DA 2024-01-22
ER

PT J
AU Eberhardson, M
   Myrelid, P
   Söderling, JK
   Ekbom, A
   Everhov, ÅH
   Hedin, CRH
   Neovius, M
   Ludvigsson, JF
   Olén, O
AF Eberhardson, Michael
   Myrelid, Par
   Soderling, Jonas K.
   Ekbom, Anders
   Everhov, Asa H.
   Hedin, Charlotte R. H.
   Neovius, Martin
   Ludvigsson, Jonas F.
   Olen, Ola
CA SWIBREG Study Grp
TI Tumour necrosis factor inhibitors in Crohn's disease and the effect on
   surgery rates
SO COLORECTAL DISEASE
LA English
DT Article
DE biologics; bowel surgery; Crohn's disease
ID INFLAMMATORY-BOWEL-DISEASE; LAPAROSCOPIC ILEOCECAL RESECTION;
   TERM-FOLLOW-UP; SURGICAL RATES; INTESTINAL RESECTION; COMBINATION
   THERAPY; BIOLOGICAL THERAPY; NATURAL-HISTORY; POPULATION; INFLIXIMAB
[truncated: 3,343,060 more chars]
