# Supplementary material for: Worldwide research trends in Crohn’s disease treatment over the past 2 decades: a bibliometric analysis
Source: Front Pharmacol. 2024 Oct 8;15:1441785. doi: 10.3389/fphar.2024.1441785 (PMC11493645; doi:10.3389/fphar.2024.1441785)
Supplement: Supplementary file 1 [file DataSheet1.zip › raw data 1/download_4.txt]

FN Clarivate Analytics Web of Science
VR 1.0
PT J
AU Cao, B
   Zhou, X
   Ma, JJ
   Zhou, W
   Yang, WL
   Fan, DM
   Hong, L
AF Cao, Bo
   Zhou, Xin
   Ma, Jiaojiao
   Zhou, Wei
   Yang, Wanli
   Fan, Daiming
   Hong, Liu
TI Role of MiRNAs in Inflammatory Bowel Disease
SO DIGESTIVE DISEASES AND SCIENCES
LA English
DT Review
DE Inflammatory bowel diseases; MiRNA; Intestinal epithelial barrier;
   Immune homeostasis; Autophagy; Diagnosis
ID COLITIS-ASSOCIATED CANCER; INTESTINAL EPITHELIAL-CELLS; TIGHT-JUNCTION
   PROTEINS; NF-KAPPA-B; ULCERATIVE-COLITIS; CROHNS-DISEASE; CIRCULATING
   MICRORNAS; NEOPLASTIC PROGRESSION; THERAPEUTIC TARGETS; BARRIER FUNCTION
AB Inflammatory bowel diseases (IBD), mainly including Crohn's disease and ulcerative colitis, are characterized by chronic inflammation of the gastrointestinal tract. Despite improvements in detection, drug treatment and surgery, the pathogenesis of IBD has not been clarified. A number of miRNAs have been found to be involved in the initiation, development and progression of IBD, and they may have the potential to be used as biomarkers and therapeutic targets. Here, we have summarized the recent advances about the roles of miRNAs in IBD and analyzed the contribution of miRNAs to general diagnosis, differential diagnosis and activity judgment of IBD. Furthermore, we have also elaborated the promising role of miRNAs in IBD-related cancer prevention and prognosis prediction.
C1 [Cao, Bo; Zhou, Xin] Fourth Mil Med Univ, Xian, Shaanxi Provinc, Peoples R China.
   [Ma, Jiaojiao; Zhou, Wei; Yang, Wanli; Fan, Daiming; Hong, Liu] Fourth Mil Med Univ, State Key Lab Canc Biol, Natl Clin Res Ctr Digest Dis, Xian, Peoples R China.
   [Ma, Jiaojiao; Zhou, Wei; Yang, Wanli; Fan, Daiming; Hong, Liu] Fourth Mil Med Univ, Xijing Hosp Digest Dis, Xian, Peoples R China.
C3 Air Force Military Medical University; Air Force Military Medical
   University; Air Force Military Medical University
RP Hong, L (通讯作者)，Fourth Mil Med Univ, State Key Lab Canc Biol, Natl Clin Res Ctr Digest Dis, Xian, Peoples R China.; Hong, L (通讯作者)，Fourth Mil Med Univ, Xijing Hosp Digest Dis, Xian, Peoples R China.
EM hongliu180@126.com
RI Cao, Bo/GYR-3576-2022
OI Cao, Bo/0000-0003-4623-7348
FU National Natural Scientific Foundation of China [81171923]; State Key
   Laboratory of Cancer Biology [CBSKL2014Z13]
FX This study was supported in part by grant from the National Natural
   Scientific Foundation of China (81171923) and grant from the State Key
   Laboratory of Cancer Biology (CBSKL2014Z13).
CR Ayyadurai S, 2014, PLOS ONE, V9, DOI 10.1371/journal.pone.0087614
   Bai J, 2014, MOL BIOSYST, V10, P2317, DOI 10.1039/c4mb00169a
   Bartel DP, 2009, CELL, V136, P215, DOI 10.1016/j.cell.2009.01.002
   Benderska N, 2015, INFLAMM BOWEL DIS, V21, P2039, DOI 10.1097/MIB.0000000000000453
   Blander JM, 2016, FEBS J, V283, P2720, DOI 10.1111/febs.13771
   Bor R, 2015, ORVOSI HETILAP, V156, P933, DOI 10.1556/650.2015.30168
   Brain O, 2013, IMMUNITY, V39, P521, DOI 10.1016/j.immuni.2013.08.035
   Brest P, 2011, NAT GENET, V43, P242, DOI 10.1038/ng.762
   Canavese G, 2015, DIGEST LIVER DIS, V47, P20, DOI 10.1016/j.dld.2014.09.007
   Chen GD, 2015, BIOCHEM J, V471, P357, DOI 10.1042/BJ20150095
   Chen Y, 2013, CELL DEATH DIS, V4, DOI 10.1038/cddis.2013.22
   Chen YW, 2012, INT J MOL MED, V29, P601, DOI 10.3892/ijmm.2012.894
   Chen Y, 2013, BIOCHEM BIOPH RES CO, V438, P133, DOI 10.1016/j.bbrc.2013.07.040
   Cheng XQ, 2015, SCI REP-UK, V5, DOI 10.1038/srep10397
   Chinen I, 2015, INT IMMUNOL, V27, P405, DOI 10.1093/intimm/dxv015
   Chuang AY, 2014, INFLAMM BOWEL DIS, V20, P126, DOI 10.1097/01.MIB.0000436954.70596.9b
   Collins PD, 2013, INFLAMM BOWEL DIS, V19, P860, DOI 10.1097/MIB.0b013e3182802c6a
   Coskun M, 2013, WORLD J GASTROENTERO, V19, P4289, DOI 10.3748/wjg.v19.i27.4289
   Da Sacco L, 2013, INT J MOL SCI, V14, P480, DOI 10.3390/ijms14010480
   Di Leva G, 2014, ANNU REV PATHOL-MECH, V9, P287, DOI 10.1146/annurev-pathol-012513-104715
   Duttagupta R, 2012, PLOS ONE, V7, DOI 10.1371/journal.pone.0031241
   El-Gowelli HM, 2015, TOXICOL APPL PHARM, V288, P300, DOI 10.1016/j.taap.2015.08.002
   Fang ZX, 2015, J EXP CLIN CANC RES, V34, DOI 10.1186/s13046-015-0198-6
   Fasseu M, 2010, PLOS ONE, V10
   Feng X, 2012, PLOS ONE, V12
   Fischer A, 2014, AM J PHYSIOL-GASTR L, V306, pG218, DOI 10.1152/ajpgi.00095.2013
   Fujioka S, 2014, J GASTROEN HEPATOL, V29, P1207, DOI 10.1111/jgh.12523
   Gazouli M, 2013, DIGEST DIS SCI, V58, P2324, DOI 10.1007/s10620-013-2640-y
   Ghorpade DS, 2013, J BIOL CHEM, V288, P33037, DOI 10.1074/jbc.M113.492496
   Gibbings D, 2013, AUTOPHAGY, V9, P781, DOI 10.4161/auto.23694
   Gibbings D, 2012, NAT CELL BIOL, V14, P1314, DOI 10.1038/ncb2611
   Goel A, 2015, GASTROENTEROLOGY, V149, P859, DOI 10.1053/j.gastro.2015.08.041
   Guo Z, 2015, J GASTROEN HEPATOL, V30, P109, DOI 10.1111/jgh.12644
   Haines RJ, 2016, PLOS ONE, V11, DOI 10.1371/journal.pone.0154351
   Nguyen HTT, 2014, GASTROENTEROLOGY, V146, P508, DOI 10.1053/j.gastro.2013.10.021
   Honardoost MA, 2015, GENE, V572, P153, DOI 10.1016/j.gene.2015.08.043
   Huang SP, 2014, INT J CANCER, V135, P2661, DOI 10.1002/ijc.28904
   Huang Z, 2014, GUT, V63, P1247, DOI 10.1136/gutjnl-2012-304213
   Iwanczak Barbara, 2015, Pol Merkur Lekarski, V39, P389
   Jensen MD, 2015, EUR J GASTROEN HEPAT, V27, P1038, DOI 10.1097/MEG.0000000000000430
   Kalla R, 2015, GUT, V64, P504, DOI 10.1136/gutjnl-2014-307891
   Kanaan Z, 2012, HUM MUTAT, V33, P551, DOI 10.1002/humu.22021
   Kaser A, 2011, CELL MOL LIFE SCI, V68, P3643, DOI 10.1007/s00018-011-0827-y
   Kohlhaas S, 2009, J IMMUNOL, V182, P2578, DOI 10.4049/jimmunol.0803162
   Koukos G, 2015, INFLAMM BOWEL DIS, V21, P996, DOI 10.1097/MIB.0000000000000339
   Krissansen GW, 2015, INFLAMM BOWEL DIS, V21, P520, DOI 10.1097/MIB.0000000000000285
   Lee S, 2015, BIOCHEM BIOPH RES CO, V465, P349, DOI 10.1016/j.bbrc.2015.07.160
   Lewis A, 2015, INFLAMM BOWEL DIS, V21, P1926, DOI 10.1097/MIB.0000000000000443
   Li SQ, 2016, FISH SHELLFISH IMMUN, V55, P212, DOI 10.1016/j.fsi.2016.05.005
   Lin JM, 2014, MODERN PATHOL, V27, P602, DOI 10.1038/modpathol.2013.152
   Ludwig K, 2013, VIRCHOWS ARCH, V462, P57, DOI 10.1007/s00428-012-1345-5
   Maharshak N, 2013, INFLAMM BOWEL DIS, V19, P1346, DOI 10.1097/MIB.0b013e318281f47d
   Matijasic M, 2016, INT J MOL SCI, V17, DOI 10.3390/ijms17040578
   Min M, 2014, INFLAMM BOWEL DIS, V20, P652, DOI 10.1097/MIB.0000000000000009
   Mizoguchi A, 2008, J GASTROENTEROL, V43, P1, DOI 10.1007/s00535-007-2111-3
   Molodecky NA, 2012, GASTROENTEROLOGY, V142, P46, DOI 10.1053/j.gastro.2011.10.001
   Murphy EP, 2015, BIOMOLECULES, V5, P1302, DOI 10.3390/biom5031302
   Nata T, 2013, J GENE MED, V15, P249, DOI 10.1002/jgm.2717
   Necela BM, 2011, PLOS ONE, V6, DOI 10.1371/journal.pone.0018501
   Ng WK, 2016, INTEST RES, V14, P111, DOI 10.5217/ir.2016.14.2.111
   Nijhuis A, 2014, CLIN SCI, V127, P341, DOI 10.1042/CS20140048
   Ohsumi Y, 2014, CELL RES, V24, P9, DOI 10.1038/cr.2013.169
   Okamoto R, 2016, J GASTROENTEROL, V51, P11, DOI 10.1007/s00535-015-1098-4
   Olaru AV, 2013, INFLAMM BOWEL DIS, V19, P471, DOI 10.1097/MIB.0b013e31827e78eb
   Olaru AV, 2011, INFLAMM BOWEL DIS, V17, P221, DOI 10.1002/ibd.21359
   Ouyang J, 2016, PANCREAS, V45, P1136, DOI 10.1097/MPA.0000000000000656
   Owaga E, 2015, INT J MOL SCI, V16, P20841, DOI 10.3390/ijms160920841
   Paraskevi A, 2012, J CROHNS COLITIS, V6, P900, DOI 10.1016/j.crohns.2012.02.006
   Pathak S, 2015, EXP MOL MED, V47, DOI 10.1038/emm.2015.21
   Peck BCE, 2015, INFLAMM BOWEL DIS, V21, P2178, DOI 10.1097/MIB.0000000000000478
   Pedros C, 2016, WORLD J GASTROENTERO, V22, P974, DOI 10.3748/wjg.v22.i3.974
   Petkova DS, 2013, FRONT IMMUNOL, V3, DOI 10.3389/fimmu.2012.00426
   Pierdomenico M, 2016, INFLAMM BOWEL DIS, V22, P315, DOI 10.1097/MIB.0000000000000659
   Plantinga TS, 2011, GUT, V60, P1229, DOI 10.1136/gut.2010.228908
   Polytarchou C, 2015, INFLAMM BOWEL DIS, V21, P2533, DOI 10.1097/MIB.0000000000000547
   Polytarchou C, 2015, GASTROENTEROLOGY, V149, P981, DOI 10.1053/j.gastro.2015.05.057
   Rogler G, 2015, PHARMACOL RES, V100, P220, DOI 10.1016/j.phrs.2015.07.005
   Salem M, 2015, AUTOPHAGY, V11, P585, DOI 10.1080/15548627.2015.1017187
   Schaefer JS, 2015, BMC IMMUNOL, V16, DOI 10.1186/s12865-015-0069-0
   Shen YH, 2015, TUMOR BIOL, V36, P4525, DOI 10.1007/s13277-015-3097-8
   Shi CZ, 2013, PLOS ONE, V8, DOI 10.1371/journal.pone.0066814
   Sibony M, 2015, INFLAMM BOWEL DIS, V21, P2778, DOI 10.1097/MIB.0000000000000553
   Simone NL, 2009, PLOS ONE, V4, DOI 10.1371/journal.pone.0006377
   Singh UP, 2014, IMMUNOLOGY, V143, P478, DOI 10.1111/imm.12328
   Sinh P, 2015, INFLAMM BOWEL DIS, V21, P1459, DOI 10.1097/MIB.0000000000000357
   Sohn JJ, 2012, PLOS ONE, V7, DOI 10.1371/journal.pone.0044156
   Svrcek M, 2013, CARCINOGENESIS, V34, P828, DOI 10.1093/carcin/bgs408
   Takagi T, 2010, J GASTROEN HEPATOL, V25, pS129, DOI 10.1111/j.1440-1746.2009.06216.x
   Tan YG, 2013, ASIAN PAC J TROP MED, V6, P972, DOI 10.1016/S1995-7645(13)60174-1
   Thomas J, 2015, INT J MOL SCI, V16, P28063, DOI 10.3390/ijms161226080
   Ueda Y, 2014, DIGEST DIS SCI, V59, P2444, DOI 10.1007/s10620-014-3193-4
   Van der Goten J, 2014, PLOS ONE, V9, DOI 10.1371/journal.pone.0116117
   Vavricka SR, 2015, INFLAMM BOWEL DIS, V21, P1794, DOI 10.1097/MIB.0000000000000429
   Vucelic B, 2009, DIGEST DIS, V27, P269, DOI 10.1159/000228560
   Wan JH, 2016, INT J MOL SCI, V17, DOI 10.3390/ijms17050709
   Wang HP, 2014, NAT IMMUNOL, V15, P393, DOI 10.1038/ni.2846
   Wang HL, 2016, GENOME BIOL, V17, DOI 10.1186/s13059-016-0901-8
   Wu F, 2008, GASTROENTEROLOGY, V135, P1624, DOI 10.1053/j.gastro.2008.07.068
   Wu F, 2014, INFLAMM BOWEL DIS, V20, P1972, DOI 10.1097/MIB.0000000000000201
   Wu F, 2011, INFLAMM BOWEL DIS, V17, P241, DOI 10.1002/ibd.21450
   Wu W, 2015, GUT, V64, P1755, DOI 10.1136/gutjnl-2014-307980
   Xu F, 2014, FISH PHYSIOL BIOCHEM, V40, P1783, DOI 10.1007/s10695-014-9967-y
   Xu XM, 2016, WORLD J GASTROENTERO, V22, P2206, DOI 10.3748/wjg.v22.i7.2206
   Xue XC, 2014, EUR J IMMUNOL, V44, P673, DOI 10.1002/eji.201343717
   Xue XC, 2011, J IMMUNOL, V187, P5879, DOI 10.4049/jimmunol.1100535
   Yang YZ, 2013, BIOCHEM BIOPH RES CO, V434, P746, DOI 10.1016/j.bbrc.2013.03.122
   Ye DM, 2011, GASTROENTEROLOGY, V141, P1323, DOI 10.1053/j.gastro.2011.07.005
   Zahm AM, 2014, J CROHNS COLITIS, V8, P1108, DOI 10.1016/j.crohns.2014.02.012
   Zahm AM, 2011, J PEDIATR GASTR NUTR, V53, P26, DOI 10.1097/MPG.0b013e31822200cc
   Zeng L, 2014, AUTOIMMUNITY, V47, P419, DOI 10.3109/08916934.2014.929667
   Zhai ZL, 2014, AUTOPHAGY, V10, P468, DOI 10.4161/auto.27553
   Zhang Chen, 2014, Microrna, V3, P155
   Zhang PP, 2013, EMBO REP, V14, P568, DOI 10.1038/embor.2013.53
   Zhao HM, 2015, TUMOR BIOL, V36, P6867, DOI 10.1007/s13277-015-3399-x
   Zhi XF, 2014, FEBS LETT, V588, P757, DOI 10.1016/j.febslet.2014.01.022
   Zhu J, 2016, J TRANSL MED, V14, DOI 10.1186/s12967-016-0917-6
   Zidar N, 2016, J CELL MOL MED, V20, P1813, DOI 10.1111/jcmm.12869
   Zwiers A, 2012, J IMMUNOL, V188, P1573, DOI 10.4049/jimmunol.1101494
NR 118
TC 44
Z9 49
U1 0
U2 18
PU SPRINGER
PI DORDRECHT
PA VAN GODEWIJCKSTRAAT 30, 3311 GZ DORDRECHT, NETHERLANDS
SN 0163-2116
EI 1573-2568
J9 DIGEST DIS SCI
JI Dig. Dis. Sci.
PD JUN
PY 2017
VL 62
IS 6
BP 1426
EP 1438
DI 10.1007/s10620-017-4567-1
PG 13
WC Gastroenterology & Hepatology
WE Science Citation Index Expanded (SCI-EXPANDED)
SC Gastroenterology & Hepatology
GA EV7ZT
UT WOS:000402000800008
PM 28391412
DA 2024-01-22
ER

PT J
AU Fedorak, RN
   Ismond, KP
AF Fedorak, Richard N.
   Ismond, Kathleen P.
TI Practical Considerations and the Intestinal Microbiome in Disease:
   Antibiotics for IBD Therapy
SO DIGESTIVE DISEASES
LA English
DT Article
DE Crohn's disease; Ulcerative colitis; Concomitant antibiotic therapy;
   Intestinal dysbiosis
ID RANDOMIZED CONTROLLED-TRIAL; PLACEBO-CONTROLLED TRIAL; DOUBLE-BLIND
   TRIAL; CROHNS-DISEASE; ULCERATIVE-COLITIS; ANTIMYCOBACTERIAL THERAPY;
   POSTOPERATIVE RECURRENCE; COMBINATION THERAPY; PERIANAL FISTULAS;
   CLINICAL-TRIAL
AB The inflammatory bowel diseases, Crohn's and ulcerative colitis, have been treated with a range of antibiotics for inducing and maintaining remission, as well as the prevention of post-operative symptoms. To date, many studies have been performed assessing the efficacy of antibiotics when used alone, in combination with other antibiotics, or as an adjunctive therapy to other pharmaceutical treatments. Literature evidence supporting the use of antibiotics in IBD can be ambiguous, especially when considering the potential role of dysbiosis in the gastrointestinal tract. The review considers the systemic effect of antibiotics and the evidence base for their efficacy in the treatment of IBD. (C) 2016 S. Karger AG, Basel
C1 [Fedorak, Richard N.; Ismond, Kathleen P.] Univ Alberta, Fac Med & Dent, Dept Med, Div Gastroenterol, Edmonton, AB T6G 2X8, Canada.
C3 University of Alberta
RP Fedorak, RN (通讯作者)，Univ Alberta, Zeidler Ledcor Ctr, Fedorak MD Div, Edmonton, AB T6G 2X8, Canada.
EM Richard.Fedorak@ualberta.ca
OI Fedorak, Richard/0000-0002-7382-0080
CR AFDHAL NH, 1991, DIGEST DIS SCI, V36, P449, DOI 10.1007/BF01298873
   Arnold GL, 2002, INFLAMM BOWEL DIS, V8, P10, DOI 10.1097/00054725-200201000-00002
   Avershina E, 2015, BENEF MICROBES, V6, P657, DOI 10.3920/BM2015.0007
   Baumgart M, 2007, ISME J, V1, P403, DOI 10.1038/ismej.2007.52
   Bhan AK, 1999, IMMUNOL REV, V169, P195, DOI 10.1111/j.1600-065X.1999.tb01316.x
   BURKE DA, 1990, ALIMENT PHARM THERAP, V4, P123
   Coyte KZ, 2015, SCIENCE, V350, P663, DOI 10.1126/science.aad2602
   Dewint P, 2014, GUT, V63, P292, DOI 10.1136/gutjnl-2013-304488
   DICKINSON RJ, 1985, GUT, V26, P1380, DOI 10.1136/gut.26.12.1380
   Doherty G, 2009, COCHRANE DB SYST REV, DOI 10.1002/14651858.CD006873.pub2
   Ghouri YA, 2014, CLIN EXP GASTROENTER, V7, P473, DOI 10.2147/CEG.S27530
   Gionchetti P, 1999, DIGEST DIS SCI, V44, P1220
   Herfarth HH, 2013, INFLAMM BOWEL DIS, V19, P1073, DOI 10.1097/01.MIB.0000428910.36091.10
   Jigaranu AO, 2014, DIGEST DIS, V32, P378, DOI 10.1159/000358141
   Khan KJ, 2011, AM J GASTROENTEROL, V106, P661, DOI 10.1038/ajg.2011.72
   Knoop KA, 2015, GUT
   Leiper K, 2008, ALIMENT PHARM THER, V27, P1233, DOI 10.1111/j.1365-2036.2008.03661.x
   Machiels Kathleen, 2014, Gut, V63, P1275, DOI 10.1136/gutjnl-2013-304833
   Maeda Y, 2010, BRIT J SURG, V97, P1340, DOI 10.1002/bjs.7121
   Mañosa M, 2013, INFLAMM BOWEL DIS, V19, P1889, DOI 10.1097/MIB.0b013e31828ef13f
   Mantzaris GJ, 2001, SCAND J GASTROENTERO, V36, P971, DOI 10.1080/003655201750305503
   Mantzaris GJ, 1997, AM J GASTROENTEROL, V92, P454
   MANTZARIS GJ, 1994, AM J GASTROENTEROL, V89, P43
   MARSHALL BJ, 1988, LANCET, V2, P1437
   MARSHALL BJ, 1984, LANCET, V1, P1311
   Missaghi B, 2014, PATHOGENS, V3, P510, DOI 10.3390/pathogens3030510
   Ohkusa T, 2005, SCAND J GASTROENTERO, V40, P1334, DOI 10.1080/00365520510023648
   Ohkusa T, 2010, AM J GASTROENTEROL, V105, P1820, DOI 10.1038/ajg.2010.84
   Prantera C, 2006, ALIMENT PHARM THER, V23, P1117, DOI 10.1111/j.1365-2036.2006.02879.x
   PRANTERA C, 1994, AM J GASTROENTEROL, V89, P513
   Prantera C, 2012, GASTROENTEROLOGY, V142, P473, DOI 10.1053/j.gastro.2011.11.032
   Russell SL, 2012, EMBO REP, V13, P440, DOI 10.1038/embor.2012.32
   Rutgeerts P, 2005, GASTROENTEROLOGY, V128, P856, DOI 10.1053/j.gastro.2005.01.010
   Selby W, 2007, GASTROENTEROLOGY, V132, P2313, DOI 10.1053/j.gastro.2007.03.031
   Shaw SY, 2011, AM J GASTROENTEROL, V106, P2133, DOI 10.1038/ajg.2011.304
   Shen J, 2014, INFLAMM BOWEL DIS, V20, P21, DOI 10.1097/01.MIB.0000437495.30052.be
   Singh S, 2015, GASTROENTEROLOGY, V148, P64, DOI 10.1053/j.gastro.2014.09.031
   Steinhart AH, 2002, GASTROENTEROLOGY, V123, P33, DOI 10.1053/gast.2002.34225
   STRACHAN DP, 1989, BRIT MED J, V299, P1259, DOI 10.1136/bmj.299.6710.1259
   Su JW, 2015, J DIGEST DIS, V16, P58, DOI 10.1111/1751-2980.12216
   Suhr MJ, 2015, MYCOLOGIA
   SUTHERLAND L, 1991, GUT, V32, P1071, DOI 10.1136/gut.32.9.1071
   Thia KT, 2009, INFLAMM BOWEL DIS, V15, P17, DOI 10.1002/ibd.20608
   THOMPSON GR, 1971, GUT, V12, P230, DOI 10.1136/gut.12.3.230
   Turunen UM, 1998, GASTROENTEROLOGY, V115, P1072, DOI 10.1016/S0016-5085(98)70076-9
   Ungaro R, 2014, AM J GASTROENTEROL, V109, P1728, DOI 10.1038/ajg.2014.246
   Virta L, 2012, AM J EPIDEMIOL, V175, P775, DOI 10.1093/aje/kwr400
   Wang ZK, 2014, WORLD J GASTROENTERO, V20, P14805, DOI 10.3748/wjg.v20.i40.14805
   West RL, 2004, ALIMENT PHARM THERAP, V20, P1329, DOI 10.1111/j.1365-2036.2004.02247.x
   Wright EK, 2015, INFLAMM BOWEL DIS, V21, P1219, DOI 10.1097/MIB.0000000000000382
   Young VB, 2013, MICROBIOME, V1, DOI 10.1186/2049-2618-1-9
NR 51
TC 6
Z9 7
U1 2
U2 13
PU KARGER
PI BASEL
PA ALLSCHWILERSTRASSE 10, CH-4009 BASEL, SWITZERLAND
SN 0257-2753
EI 1421-9875
J9 DIGEST DIS
JI Dig. Dis.
PY 2016
VL 34
IS 1-2
BP 112
EP 121
DI 10.1159/000443014
PG 10
WC Gastroenterology & Hepatology
WE Science Citation Index Expanded (SCI-EXPANDED)
SC Gastroenterology & Hepatology
GA DH0ZQ
UT WOS:000372514100017
PM 26982586
DA 2024-01-22
ER

PT J
AU Rodríguez-Lago, I
   Blackwell, J
   Mateos, B
   Marigorta, UM
   Barreiro-de Acosta, M
   Pollok, R
AF Rodriguez-Lago, Iago
   Blackwell, Jonathan
   Mateos, Beatriz
   Marigorta, Urko M.
   Barreiro-de Acosta, Manuel
   Pollok, Richard
TI Recent Advances and Potential Multi-Omics Approaches in the Early Phases
   of Inflammatory Bowel Disease
SO JOURNAL OF CLINICAL MEDICINE
LA English
DT Review
DE Crohn's disease; ulcerative colitis; diagnosis; early; preclinical
ID ANTI-TNF THERAPY; CROHNS-DISEASE; ULCERATIVE-COLITIS; COLORECTAL-CANCER;
   SCREENING-PROGRAM; NATURAL-HISTORY; DIAGNOSIS; IBD; ASSOCIATION;
   CHILDREN
AB Inflammatory bowel disease leads to debilitating gastrointestinal symptoms and reduced quality of life, resulting in a significant burden on healthcare utilization and costs. Despite substantial advancements in diagnosis and treatment, there may still be considerable delays in diagnosing some patients. To reduce disease progression before the full disease spectrum appears and improve prognostic outcomes, several strategies have concentrated on early intervention and prevention. Recent evidence shows that initial immune response changes and endoscopic lesions may exist for years before diagnosis, implying the existence of a preclinical phase of inflammatory bowel disease comparable to findings in other immune-mediated disorders. In this review, we highlight the most relevant findings regarding preclinical inflammatory bowel disease and the prospective role of novel omics techniques in this field.
C1 [Rodriguez-Lago, Iago] Hosp Univ Galdakao, Gastroenterol Dept, Galdakao 48960, Spain.
   [Rodriguez-Lago, Iago] Biocruces Bizkaia Hlth Res Inst, Galdakao 48960, Spain.
   [Rodriguez-Lago, Iago] Deusto Univ, Bilbao 48007, Spain.
   [Blackwell, Jonathan] Western Gen Hosp, Gastroenterol, Edinburgh EH4 2XU, Scotland.
   [Mateos, Beatriz; Marigorta, Urko M.] Basque Res & Technol Alliance BRTA, Ctr Cooperat Res Biosci CIC bioGUNE, Integrat Genom Lab, Bizkaia Technol Pk, Derio 48160, Spain.
   [Marigorta, Urko M.] Basque Fdn Sci, IKERBASQUE, Bilbao 48009, Spain.
   [Barreiro-de Acosta, Manuel] Hosp Clin Univ Santiago, Gastroenterol Dept, Santiago De Compostela 15706, Spain.
   [Pollok, Richard] St Georges Univ London, Gastroenterol Dept, London SW17 0RE, England.
C3 Galdakao Hospital; University of Deusto; University of Edinburgh; CIC
   bioGUNE; Basque Foundation for Science; Complexo Hospitalario
   Universitario de Santiago de Compostela; St Georges University London
RP Barreiro-de Acosta, M (通讯作者)，Hosp Clin Univ Santiago, Gastroenterol Dept, Santiago De Compostela 15706, Spain.; Pollok, R (通讯作者)，St Georges Univ London, Gastroenterol Dept, London SW17 0RE, England.
EM manubarreiro@hotmail.com; richard.pollok@nhs.net
RI Pollok, Richard C G/AAF-4713-2020; Marigorta, Urko M/L-9512-2014
OI Pollok, Richard C G/0000-0001-6452-6763; Barreiro de Acosta,
   Manuel/0000-0001-5915-1477; Mateos Andres, Beatriz/0000-0002-1892-7395;
   Marigorta, Urko M/0000-0002-9087-6609; Rodriguez - Lago,
   Iago/0000-0003-1133-4578
FU Gobierno Vasco-Eusko Jaurlaritza [2020222004]; Biobizkaia HRI
   [BCB/I/LIB/22/008]; ONCE Foundation
FX IR-L is supported by a research grant from Gobierno Vasco-Eusko
   Jaurlaritza [Grant No 2020222004] and by Biobizkaia HRI [Grant No
   BCB/I/LIB/22/008]. Beatriz Mateos is supported by "Opportunity To
   Talent" grant from ONCE Foundation.
CR Ananthakrishnan AN, 2021, NAT REV GASTRO HEPAT, V18, P217, DOI 10.1038/s41575-021-00425-5
   Acosta MBD, 2023, AM J GASTROENTEROL, V118, P1036, DOI 10.14309/ajg.0000000000002152
   Beaugerie L, 2006, GASTROENTEROLOGY, V130, P650, DOI 10.1053/j.gastro.2005.12.019
   Ben-Horin S, 2022, GASTROENTEROLOGY, V162, P482, DOI 10.1053/j.gastro.2021.10.037
   Berg DR, 2019, INFLAMM BOWEL DIS, V25, P1896, DOI 10.1093/ibd/izz059
   Bergemalm D, 2021, GASTROENTEROLOGY, V161, P1526, DOI 10.1053/j.gastro.2021.07.026
   Bezzio C, 2017, EXPERT REV GASTROENT, V11, P339, DOI 10.1080/17474124.2017.1292129
   Biasci D, 2019, GUT, V68, P1386, DOI 10.1136/gutjnl-2019-318343
   Billiet Thomas, 2014, Curr Gastroenterol Rep, V16, P416, DOI 10.1007/s11894-014-0416-y
   Blackwell J, 2021, J CROHNS COLITIS, V15, P203, DOI 10.1093/ecco-jcc/jjaa146
   Blackwell J, 2018, GUT, V67, P2229, DOI 10.1136/gutjnl-2017-315840
   Bodini G, 2017, DIGEST LIVER DIS, V49, P175, DOI 10.1016/j.dld.2016.10.014
   Brand EC, 2021, GASTROENTEROLOGY, V160, P1970, DOI 10.1053/j.gastro.2021.01.030
   Butcher RO, 2013, GASTROENTEROLOGY, V144, pS630
   Card TR, 2014, UNITED EUR GASTROENT, V2, P505, DOI 10.1177/2050640614554217
   Chaparro M, 2021, J CLIN MED, V10, DOI 10.3390/jcm10132885
   Chhaya V, 2015, ALIMENT PHARM THER, V42, P990, DOI 10.1111/apt.13361
   Choe YJ, 2022, ALIMENT PHARM THER, V56, P980, DOI 10.1111/apt.17125
   Choung RS, 2016, ALIMENT PHARM THER, V43, P1300, DOI 10.1111/apt.13641
   Choung RS, 2023, CLIN GASTROENTEROL H, V21, P2928, DOI 10.1016/j.cgh.2023.01.033
   Cleveland NK, 2022, GASTROENTEROLOGY, V162, P1396, DOI 10.1053/j.gastro.2022.01.023
   Constantine-Cooke N, 2023, CLIN GASTROENTEROL H, V21, P2918, DOI 10.1016/j.cgh.2023.03.026
   Cosnes J, 2013, GASTROENTEROLOGY, V145, P758, DOI 10.1053/j.gastro.2013.04.048
   Ferrante M, 2007, GUT, V56, P1394, DOI 10.1136/gut.2006.108043
   Ferru-Clement R, 2023, INFLAMM BOWEL DIS, V29, P1024, DOI 10.1093/ibd/izac281
   Focht G., 2023, J CROHNS COLITIS, V17, pi17, DOI [10.1093/ecco-jcc/jjac190.0012, DOI 10.1093/ECCO-JCC/JJAC190.0012]
   Freeman K, 2021, BRIT J GEN PRACT, V71, pE854, DOI 10.3399/BJGP.2021.0125
   Galipeau HJ, 2021, GASTROENTEROLOGY, V160, P1532, DOI 10.1053/j.gastro.2020.12.004
   Gemproject, CROHNS COL CAN GEM P
   Gisbert JP, 2021, J CLIN MED, V10, DOI 10.3390/jcm10225318
   Haritunians T, 2010, INFLAMM BOWEL DIS, V16, P1830, DOI 10.1002/ibd.21293
   Howarth GF, 2002, AM J GASTROENTEROL, V97, P690
   Hua XW, 2023, GASTROENTEROLOGY, V164, DOI 10.1053/j.gastro.2022.09.007
   Imhann F, 2019, BMC GASTROENTEROL, V19, DOI 10.1186/s12876-018-0917-5
   Jayasooriya N., 2021, GUT, V70, pA78, DOI [10.1136/gutjnl-2021-BSG.145, DOI 10.1136/GUTJNL-2021-BSG.145]
   Jayasooriya N, 2023, ALIMENT PHARM THER, V57, P635, DOI 10.1111/apt.17370
   Kalla R, 2023, J CROHNS COLITIS, V17, P170, DOI 10.1093/ecco-jcc/jjac127
   Katicic M, 2012, WORLD J GASTROENTERO, V18, P4300, DOI 10.3748/wjg.v18.i32.4300
   Kevans D, 2015, INFLAMM BOWEL DIS, V21, P879, DOI 10.1097/MIB.0000000000000323
   Kugathasan S, 2017, LANCET, V389, P1710, DOI 10.1016/S0140-6736(17)30317-3
   Le Berre C, 2021, GASTROENTEROLOGY, V160, P1452, DOI 10.1053/j.gastro.2020.10.065
   Lee JC, 2017, NAT GENET, V49, P262, DOI 10.1038/ng.3755
   Lee JC, 2011, J CLIN INVEST, V121, P4170, DOI 10.1172/JCI59255
   Lee SH, 2021, GASTROENTEROLOGY, V161, P1540, DOI 10.1053/j.gastro.2021.07.009
   Leibovitzh H, 2023, GUT, V72, P1462, DOI 10.1136/gutjnl-2022-328421
   Leibovitzh H, 2022, GASTROENTEROLOGY, V163, P1364, DOI 10.1053/j.gastro.2022.07.004
   Lichtenstein Gary R, 2022, Gastroenterol Hepatol (N Y), V18, P32
   Livanos AE, 2023, GASTROENTEROLOGY, V164, P619, DOI 10.1053/j.gastro.2022.12.042
   Lochhead P, 2016, CLIN GASTROENTEROL H, V14, P818, DOI 10.1016/j.cgh.2016.01.016
   Logan RFA, 2012, GUT, V61, P1439, DOI 10.1136/gutjnl-2011-300843
   Louis-Auguste J, 2011, GUT, V60, pA217, DOI 10.1136/gut.2011.239301.458
   Ma C, 2016, INFLAMM BOWEL DIS, V22, P870, DOI 10.1097/MIB.0000000000000679
   Magro F, 2014, AM J GASTROENTEROL, V109, P1026, DOI 10.1038/ajg.2014.97
   Marigorta UM, 2017, NAT GENET, V49, P1517, DOI 10.1038/ng.3936
   Markowitz J, 2000, GASTROENTEROLOGY, V119, P895, DOI 10.1053/gast.2000.18144
   MAYBERRY JF, 1989, GUT, V30, P481, DOI 10.1136/gut.30.4.481
   Michielan A, 2013, DIGEST LIVER DIS, V45, P894, DOI 10.1016/j.dld.2013.01.017
   Mortha A, 2022, GASTROENTEROLOGY, V163, P659, DOI 10.1053/j.gastro.2022.05.029
   Nair N, 2020, GASTROENTEROLOGY, V159, P383, DOI 10.1053/j.gastro.2020.03.040
   Ng SC, 2017, LANCET, V390, P2769, DOI 10.1016/S0140-6736(17)32448-0
   Noor NM, 2022, INFLAMM BOWEL DIS, V28, P1254, DOI 10.1093/ibd/izab228
   Nowak JK, 2022, J CROHNS COLITIS, V16, P1255, DOI 10.1093/ecco-jcc/jjac033
   Park SK, 2014, J CROHNS COLITIS, V8, P1254, DOI 10.1016/j.crohns.2014.03.002
   Parkes M, 2018, BMJ OPEN, V8, DOI 10.1136/bmjopen-2018-026767
   Porcu E, 2021, NAT COMMUN, V12, DOI 10.1038/s41467-021-25805-y
   Prevost CLD, 2020, ALIMENT PHARM THER, V51, P889, DOI 10.1111/apt.15681
   Ramadas AV, 2010, GUT, V59, P1200, DOI 10.1136/gut.2009.202101
   Rodríguez-Lago I, 2023, UNITED EUR GASTROENT, V11, P9, DOI 10.1002/ueg2.12352
   Rodríguez-Lago I, 2021, DIGEST LIVER DIS, V53, P927, DOI 10.1016/j.dld.2021.04.002
   Rodríguez-Lago I, 2021, GASTROENTEROLOGY, V160, P475, DOI 10.1053/j.gastro.2020.04.081
   Rodríguez-Lago I, 2020, DIGEST LIVER DIS, V52, P1467, DOI 10.1016/j.dld.2020.05.052
   Rodríguez-Lago I, 2020, ANN GASTROENTEROL, V33, P443, DOI 10.20524/aog.2020.0508
   Rodríguez-Lago I, 2020, UNITED EUR GASTROENT, V8, P1056, DOI 10.1177/2050640620947579
   Rodríguez-Lago I, 2018, CLIN GASTROENTEROL H, V16, P1459, DOI 10.1016/j.cgh.2017.11.006
   Rubin DT, 2012, INFLAMM BOWEL DIS, V18, P2225, DOI 10.1002/ibd.22925
   Safroneeva E, 2015, ALIMENT PHARM THER, V42, P977, DOI 10.1111/apt.13363
   Sakata T, 2001, AM J GASTROENTEROL, V96, P735
   Schreiber S, 2013, J CROHNS COLITIS, V7, P213, DOI 10.1016/j.crohns.2012.05.015
   Spencer EA, 2020, GASTROENTEROLOGY, V159, P381, DOI 10.1053/j.gastro.2020.03.023
   Standaert-Vitse A, 2009, AM J GASTROENTEROL, V104, P1745, DOI 10.1038/ajg.2009.225
   Stapley SA, 2017, BRIT J GEN PRACT, V67, pE336, DOI 10.3399/bjgp17X690425
   Sudhakar P, 2022, J CROHNS COLITIS, V16, P1306, DOI 10.1093/ecco-jcc/jjac027
   Sun JW, 2023, PLOS MED, V20, DOI 10.1371/journal.pmed.1004185
   Taylor KM, 2020, CLIN GASTROENTEROL H, V18, P908, DOI 10.1016/j.cgh.2019.05.061
   Török HP, 2005, DIGESTION, V72, P119, DOI 10.1159/000088366
   Torres J, 2021, J CROHNS COLITIS, V15, P1443, DOI 10.1093/ecco-jcc/jjab048
   Torres J, 2020, GASTROENTEROLOGY, V159, P96, DOI 10.1053/j.gastro.2020.03.007
   Torres J, 2016, GUT, V65, P1061, DOI 10.1136/gutjnl-2016-311785
   Turner D, 2021, GASTROENTEROLOGY, V160, P1570, DOI 10.1053/j.gastro.2020.12.031
   Turpin W, 2020, GASTROENTEROLOGY, V159, DOI 10.1053/j.gastro.2020.08.005
   Turpin W, 2020, BMC MED GENET, V21, DOI 10.1186/s12881-020-01115-w
   Turvill J, 2020, FRONTLINE GASTROENTE, V11, P285, DOI 10.1136/flgastro-2019-101315
   Vadstrup K, 2020, INFLAMM BOWEL DIS, V26, P1377, DOI 10.1093/ibd/izz265
   Vavricka SR, 2015, INFLAMM BOWEL DIS, V21, P1794, DOI 10.1097/MIB.0000000000000429
   Verstockt B, 2022, GASTROENTEROLOGY, V162, P1370, DOI 10.1053/j.gastro.2021.12.246
   Yang HY, 2011, DIGEST DIS SCI, V56, P203, DOI 10.1007/s10620-010-1264-8
NR 96
TC 1
Z9 1
U1 3
U2 3
PU MDPI
PI BASEL
PA ST ALBAN-ANLAGE 66, CH-4052 BASEL, SWITZERLAND
EI 2077-0383
J9 J CLIN MED
JI J. Clin. Med.
PD MAY 11
PY 2023
VL 12
IS 10
AR 3418
DI 10.3390/jcm12103418
PG 14
WC Medicine, General & Internal
WE Science Citation Index Expanded (SCI-EXPANDED)
SC General & Internal Medicine
GA H8EJ7
UT WOS:000998226500001
PM 37240524
OA Green Accepted, gold, Green Published
DA 2024-01-22
ER

PT J
AU Joustra, V
   Duijvestein, M
   Mookhoek, A
   Bemelman, W
   Buskens, C
   Kozelj, M
   Novak, G
   Hindryckx, P
   Mostafavi, N
   D'Haens, G
AF Joustra, Vincent
   Duijvestein, Marjolijn
   Mookhoek, Aart
   Bemelman, Willem
   Buskens, Christianne
   Kozelj, Matic
   Novak, Gregor
   Hindryckx, Pieter
   Mostafavi, Nahid
   D'Haens, Geert
TI Natural History and Risk Stratification of Recurrent Crohn's Disease
   After Ileocolonic Resection: A Multicenter Retrospective Cohort Study
SO INFLAMMATORY BOWEL DISEASES
LA English
DT Article
DE natural history; Crohn disease; endoscopic recurrence; risk
   stratification
ID POSTOPERATIVE RECURRENCE; SURGERY; METAANALYSIS; MANAGEMENT;
   PROPHYLAXIS; ANASTOMOSIS
AB Background: Prediction of endoscopic postoperative recurrence (POR) and prophylactic treatment based on clinical risk profile have thus far been inconclusive. This study aimed to examine the association between clinical risk profile and the development of endoscopic POR in a Crohn's disease population without postoperative treatment and to identify individual risk factors of endoscopic POR.
   Methods: Medical records of 142 patients with Crohn's disease during follow-up after ileocecal or ileocolonic resection without prophylactic treatment at 3 referral centers were reviewed. Endoscopic POR was defined as a modified Rutgeerts score >= i2b. Clinical risk profiles were distilled from current guidelines. Both uni- and multivariate logistic regression analysis were used to assess the relationship between risk profiles and endoscopic POR.
   Results: Endoscopic POR was observed in 68 out of 142 (47.9%) patients. Active smoking postsurgery (odds ratio [OR], 3.01; 95% confidence interval [CI], 1.24-7.34; P = 0.02), a Montreal classification of A3 (OR, 3.05; 95% CI, 1.07-8.69; P = 0.04), and previous bowel resections (OR, 2.58; 95% CI, 1.07-6.22; P = 0.03) were significantly associated with endoscopic POR. No significant association was observed between endoscopic POR and any guideline defined as a high-/low-risk profile. However, patients with a combination of any 3 or more European Crohns & Colitis Organisation- (OR, 4.87; 95% CI, 1.30-18.29; P = 0.02) or British Society of Gastroenterology-defined (OR 3.16; 95% CI, 1.05-9.49; P = 0.04) risk factors showed increased odds of developing endoscopic POR.
   Conclusions: Our results suggest that patients with a combination of any 3 or more European Crohns & Colitis Organisation- or British Society of Gastroenterology-defined risk factors would probably benefit from immediate prophylactic treatment.
C1 [Joustra, Vincent; Duijvestein, Marjolijn; D'Haens, Geert] AGEM Univ Amsterdam, Amsterdam Univ Med Ctr, Dept Gastroenterol & Hepatol, Amsterdam, Netherlands.
   [Mookhoek, Aart] Vrije Univ Amsterdam Med Ctr, Dept Pathol, Amsterdam, Netherlands.
   [Bemelman, Willem; Buskens, Christianne] Univ Amsterdam, Amsterdam Univ Med Ctr, Dept Surg, Amsterdam, Netherlands.
   [Kozelj, Matic; Novak, Gregor] Univ Med Ctr Ljubljana, Dept Gastroenterol, Ljubljana, Slovenia.
   [Hindryckx, Pieter] Ghent Univ Hosp, Dept Gastroenterol, Ghent, Belgium.
   [Mostafavi, Nahid] Univ Amsterdam, Dept Gastroenterol & Hepatol, Biostat Unit, Amsterdam UMC, Amsterdam, Netherlands.
C3 Vrije Universiteit Amsterdam; VU UNIVERSITY MEDICAL CENTER; University
   of Amsterdam; University Medical Centre Ljubljana; Ghent University;
   Ghent University Hospital; University of Amsterdam
RP Joustra, V (通讯作者)，Amsterdam UMC Locatie AMC, Amsterdam, Noord Holland, Netherlands.
EM v.joustra@amsterdamumc.nl
RI Duijvestein, Marjolijn/GQI-1748-2022
OI Duijvestein, Marjolijn/0000-0003-4814-9376; Mookhoek,
   Aart/0000-0003-3803-1622
CR Achkar JP, 2000, AM J GASTROENTEROL, V95, P1139
   Ahmed SG, 2011, MEDITERR J HEMATOL I, V3, DOI 10.4084/MJHID.2011.028
   Ahmed T, 2011, GUT, V60, P553, DOI 10.1136/gut.2010.221705
   Arkenbosch J, 2020, UEG J, V8, P491
   Beelen EMJ, 2021, ANN SURG, V273, P557, DOI 10.1097/SLA.0000000000003395
   Bernell O, 2000, ANN SURG, V231, P38, DOI 10.1097/00000658-200001000-00006
   Campbell JP, 2016, CLIN EXP GASTROENTER, V9, P237, DOI 10.2147/CEG.S96078
   Cohen-Mekelburg Shirley, 2017, Gastroenterol Hepatol (N Y), V13, P651
   ELLIS L, 1984, ANN SURG, V199, P340, DOI 10.1097/00000658-198403000-00015
   Essers JB, 2009, INFLAMM BOWEL DIS, V15, P1508, DOI 10.1002/ibd.20922
   Frolkis AD, 2013, GASTROENTEROLOGY, V145, P996, DOI 10.1053/j.gastro.2013.07.041
   Gecse K, 2014, GASTROENTEROLOGY, V146, pS227
   Gionchetti P, 2017, J CROHNS COLITIS, V11, P135, DOI 10.1093/ecco-jcc/jjw169
   Hellers G, 1979, Acta Chir Scand Suppl, V490, P1
   Huang WP, 2015, J CROHNS COLITIS, V9, P293, DOI 10.1093/ecco-jcc/jju028
   Lamb CA, 2019, GUT, V68, pS1, DOI 10.1136/gutjnl-2019-318484
   Lichtenstein GR, 2009, AM J GASTROENTEROL, V104, P465, DOI 10.1038/ajg.2008.168
   Manser CN, 2014, INFLAMM BOWEL DIS, V20, P1548, DOI 10.1097/MIB.0000000000000123
   Margagnoni G, 2011, Minerva Gastroenterol Dietol, V57, P335
   Nguyen GC, 2017, GASTROENTEROLOGY, V152, P271, DOI 10.1053/j.gastro.2016.10.038
   O'Connor A, 2017, FRONTLINE GASTROENTE, V8, P203, DOI 10.1136/flgastro-2016-100749
   OLAISON G, 1992, GUT, V33, P331, DOI 10.1136/gut.33.3.331
   Peyrin-Biroulet L, 2010, AM J GASTROENTEROL, V105, P289, DOI 10.1038/ajg.2009.579
   Reese G, 2008, INT J COLORECTAL DIS, V23, P1213, DOI 10.1007/s00384-008-0542-9
   Regueiro M, 2017, GASTROENTEROLOGY, V152, P277, DOI 10.1053/j.gastro.2016.10.039
   Regueiro M, 2016, GASTROENTEROLOGY, V150, P1568, DOI 10.1053/j.gastro.2016.02.072
   Renna S, 2008, GASTROENTEROLOGY, V135, P1500, DOI 10.1053/j.gastro.2008.07.066
   Riss S, 2013, DIS COLON RECTUM, V56, P881, DOI 10.1097/DCR.0b013e31828cb80c
   Rivière P, 2021, CLIN GASTROENTEROL H, V19, P713, DOI 10.1016/j.cgh.2020.03.064
   Rutgeerts P, 2005, GASTROENTEROLOGY, V128, P856, DOI 10.1053/j.gastro.2005.01.010
   RUTGEERTS P, 1984, GUT, V25, P665, DOI 10.1136/gut.25.6.665
   RUTGEERTS P, 1990, GASTROENTEROLOGY, V99, P956, DOI 10.1016/0016-5085(90)90613-6
   Simillis C, 2008, AM J GASTROENTEROL, V103, P196, DOI 10.1111/j.1572-0241.2007.01548.x
   Simillis C, 2007, DIS COLON RECTUM, V50, P1674, DOI 10.1007/s10350-007-9011-8
   Unkart JT, 2008, DIS COLON RECTUM, V51, P1211, DOI 10.1007/s10350-008-9348-7
   van Overstraeten AD, 2017, BRIT J SURG, V104, P1713, DOI 10.1002/bjs.10595
   Wasmann Karin A T G M, 2020, Inflamm Bowel Dis, V26, P1691, DOI 10.1093/ibd/izz290
   Wolff BG, 1998, WORLD J SURG, V22, P364, DOI 10.1007/s002689900398
   Yamamoto T, 2005, WORLD J GASTROENTERO, V11, P3971, DOI 10.3748/wjg.v11.i26.3971
   Zhang ZH, 2016, ANN TRANSL MED, V4, DOI 10.3978/j.issn.2305-5839.2015.12.63
NR 40
TC 10
Z9 11
U1 0
U2 1
PU OXFORD UNIV PRESS INC
PI CARY
PA JOURNALS DEPT, 2001 EVANS RD, CARY, NC 27513 USA
SN 1078-0998
EI 1536-4844
J9 INFLAMM BOWEL DIS
JI Inflamm. Bowel Dis.
PD JAN
PY 2022
VL 28
IS 1
BP 1
EP 8
DI 10.1093/ibd/izab044
EA MAR 2021
PG 8
WC Gastroenterology & Hepatology
WE Science Citation Index Expanded (SCI-EXPANDED)
SC Gastroenterology & Hepatology
GA YI7ZB
UT WOS:000744061800008
PM 33783507
OA hybrid, Green Published
DA 2024-01-22
ER

PT J
AU Tai, FWD
   Sidhu, R
AF Tai, Foong Way David
   Sidhu, Reena
TI Small bowel obstruction: what a gastroenterologist needs to know
SO CURRENT OPINION IN GASTROENTEROLOGY
LA English
DT Review
DE Crohn's disease; harmatomas; NSAID enteropathy; radiation enteropathy;
   small bowel adenocarcinoma; small bowel obstruction
ID NONSTEROIDAL ANTIINFLAMMATORY DRUGS; DOUBLE-BALLOON ENTEROSCOPY;
   MAGNETIC-RESONANCE ENTEROGRAPHY; CROHNS-DISEASE; CAPSULE ENDOSCOPY;
   DIAPHRAGM DISEASE; HYPERBARIC-OXYGEN; DIAGNOSTIC YIELD; PATENCY CAPSULE;
   CT ENTEROGRAPHY
AB Purpose of reviewIntrabdominal adhesions and intestinal hernias are the commonest cause of small bowel obstruction. Small bowel diseases, which cause small bowel obstruction, are rarer and often poses a challenge to gastroenterologists to diagnose and treat. In this review, small bowel diseases, which predispose to small bowel obstruction, are focused on, and their challenges in diagnosis and treatment.Recent findingsDiagnosis of causes of partial small bowel obstruction is improved with computed tomography (CT) and magnetic resonance (MR) enterography. In fibrostenotic Crohn's strictures and NSAID diaphragm disease, endoscopic balloon dilatation can delay the need for surgery if the lesion is short and accessible; however, many may still inevitably require surgery. Biologic therapy may reduce the need for surgery in symptomatic small bowel Crohn's disease wherein the strictures are predominantly inflammatory. In chronic radiation enteropathy, only refractory small bowel obstruction and those with nutritional difficulties warrant surgery.Small bowel diseases causing bowel obstruction are often challenging to diagnose and require numerous investigations over a period of time, which often culminate with surgery. Use of biologics and endoscopic balloon dilatation can help to delay and prevent surgery in some instances.
C1 [Tai, Foong Way David; Sidhu, Reena] Royal Hallamshire Hosp, Sheffield Teaching Hosp, Acad Unit Gastroenterol, Sheffield, England.
   [Tai, Foong Way David; Sidhu, Reena] Univ Sheffield, Dept Infect Immun & Cardiovasc Dis, Sheffield, England.
   [Tai, Foong Way David] Royal Hallamshire Hosp, Room P18, Sheffield S10 2JF, England.
C3 University of Sheffield; University of Sheffield; University of
   Sheffield
RP Tai, FWD (通讯作者)，Royal Hallamshire Hosp, Room P18, Sheffield S10 2JF, England.
EM david.tai@nhs.net
CR Adamina M, 2020, J CROHNS COLITIS, V14, P155, DOI 10.1093/ecco-jcc/jjz187
   Andreyev HJN, 2012, GUT, V61, P179, DOI 10.1136/gutjnl-2011-300563
   Aparicio T, 2020, INT J CANCER, V147, P967, DOI 10.1002/ijc.32860
   Baars JE, 2017, WORLD J GASTROENTERO, V23, P8073, DOI 10.3748/wjg.v23.i45.8073
   Belsha D, 2017, J PEDIATR GASTR NUTR, V65, P500, DOI 10.1097/MPG.0000000000001576
   Bettenworth D, 2020, ALIMENT PHARM THER, V52, P1104, DOI 10.1111/apt.16049
   Bettenworth D, 2017, INFLAMM BOWEL DIS, V23, P133, DOI 10.1097/MIB.0000000000000988
   Bouhnik Y, 2018, GUT, V67, P53, DOI 10.1136/gutjnl-2016-312581
   Cheifetz AS, 2006, J CLIN GASTROENTEROL, V40, P688, DOI 10.1097/00004836-200609000-00005
   Chin YH, 2022, INT J COLORECTAL DIS, V37, P239, DOI 10.1007/s00384-021-04050-1
   Cosnes J, 2002, INFLAMM BOWEL DIS, V8, P244, DOI 10.1097/00054725-200207000-00002
   Curtis N J, 2011, Ann R Coll Surg Engl, V93, pe129, DOI 10.1308/10.1308/147870811X602122
   De Palma Giovanni D, 2012, J Med Case Rep, V6, P121, DOI 10.1186/1752-1947-6-121
   Desmond BJ, 2020, J GASTROINTEST SURG, V24, P704, DOI 10.1007/s11605-019-04322-w
   Drake T, 2019, EJSO-EUR J SURG ONC, V45, P2319, DOI 10.1016/j.ejso.2019.07.014
   Feldmeier JJ, 2002, UNDERSEA HYPERBAR M, V29, P4
   Fiorino G, 2015, J CROHNS COLITIS, V9, P633, DOI 10.1093/ecco-jcc/jjv080
   Gavazzi C, 2006, AM J GASTROENTEROL, V101, P374, DOI 10.1111/j.1572-0241.2006.00438.x
   Glover M, 2016, LANCET ONCOL, V17, P224, DOI 10.1016/S1470-2045(15)00461-1
   Harris V, 2012, INT J RADIAT ONCOL, V84, pE601, DOI 10.1016/j.ijrobp.2012.07.2368
   Hawkey CJ, 2008, CLIN GASTROENTEROL H, V6, P536, DOI 10.1016/j.cgh.2007.12.023
   Hayashi Y, 2009, J GASTROENTEROL, V44, P57, DOI 10.1007/s00535-008-2277-3
   Hinds R, 2004, J PEDIATR GASTR NUTR, V39, P219, DOI 10.1097/00005176-200408000-00027
   Ho LM, 2007, AM J ROENTGENOL, V188, P1604, DOI 10.2214/AJR.06.1309
   Hoffmann JC, 2008, INT J COLORECTAL DIS, V23, P689, DOI 10.1007/s00384-008-0461-9
   Ilangovan R, 2012, BRIT J RADIOL, V85, P876, DOI 10.1259/bjr/27973476
   Ishihara M, 2014, ALIMENT PHARM THER, V40, P538, DOI 10.1111/apt.12858
   Khurelbaatar T, 2021, ENDOSCOPY, V53, P744, DOI 10.1055/a-1276-6452
   Kopylov U, 2017, DIGEST LIVER DIS, V49, P854, DOI 10.1016/j.dld.2017.04.013
   Kountouras J, 2008, WORLD J GASTROENTERO, V14, P7289, DOI 10.3748/wjg.14.7289
   Lee MJ, 2019, BJS OPEN, V3, P354, DOI 10.1002/bjs5.50136
   Lee MJ, 2019, BMJ OPEN, V9, DOI 10.1136/bmjopen-2019-029235
   Li ZY, 2019, PLOS ONE, V14, DOI 10.1371/journal.pone.0226740
   Lin OS, 2007, GASTROINTEST ENDOSC, V65, P725, DOI 10.1016/j.gie.2006.11.033
   Maiden L, 2007, CLIN GASTROENTEROL H, V5, P1040, DOI 10.1016/j.cgh.2007.04.031
   MENZIES D, 1990, ANN ROY COLL SURG, V72, P60
   Morar PS, 2015, ALIMENT PHARM THER, V42, P1137, DOI 10.1111/apt.13388
   Munipalle PC, 2013, COLORECTAL DIS, V15, P1063, DOI 10.1111/codi.12218
   Nemeth A, 2016, ENDOSCOPY, V48, P373, DOI 10.1055/s-0034-1393560
   Nicolaou S, 2005, AM J ROENTGENOL, V185, P1036, DOI 10.2214/AJR.04.0815
   Onodera H, 2005, WORLD J SURG, V29, P459, DOI 10.1007/s00268-004-7699-3
   Onwudike M, 2002, DIGEST SURG, V19, P410, DOI 10.1159/000065824
   Pariente B, 2011, INFLAMM BOWEL DIS, V17, P1415, DOI 10.1002/ibd.21506
   Pasha SF, 2008, CLIN GASTROENTEROL H, V6, P671, DOI 10.1016/j.cgh.2008.01.005
   Pasha SF, 2020, INFLAMM BOWEL DIS, V26, P33, DOI 10.1093/ibd/izz083
   Paulsen SR, 2006, RADIOGRAPHICS, V26, P641, DOI 10.1148/rg.263055162
   Paulson EK, 2015, RADIOLOGY, V275, P331, DOI 10.1148/radiol.15131519
   Qiu Y, 2014, ALIMENT PHARM THER, V40, P134, DOI 10.1111/apt.12815
   Rami Reddy Srinivas R, 2017, Curr Gastroenterol Rep, V19, P28, DOI 10.1007/s11894-017-0566-9
   Rasmussen B, 2016, J CROHNS COLITIS, V10, P1445, DOI 10.1093/ecco-jcc/jjw105
   Rezapour M, 2017, GASTROINTEST ENDOSC, V85, P1157, DOI 10.1016/j.gie.2016.12.024
   Rutgeerts P, 2012, GASTROENTEROLOGY, V142, P1102, DOI 10.1053/j.gastro.2012.01.035
   Sawai Katsuji, 2018, Case Rep Gastroenterol, V12, P337, DOI 10.1159/000490097
   Schulberg JD, 2022, LANCET GASTROENTEROL, V7, P318, DOI 10.1016/S2468-1253(21)00393-9
   Scolapio JS, 2002, AM J GASTROENTEROL, V97, P662, DOI 10.1111/j.1572-0241.2002.05546.x
   Sheedy SP, 2006, RADIOLOGY, V241, P729, DOI 10.1148/radiol.2413050965
   Sidhu R, 2010, CLIN GASTROENTEROL H, V8, P992, DOI 10.1016/j.cgh.2010.07.011
   Slesser AAP, 2012, COLORECTAL DIS, V14, P804, DOI 10.1111/j.1463-1318.2011.02741.x
   Strajina V, 2019, AM J SURG, V218, P521, DOI 10.1016/j.amjsurg.2019.02.011
   Ten Broek RPG, 2018, WORLD J EMERG SURG, V13, DOI 10.1186/s13017-018-0185-2
   Theis VS, 2010, CLIN ONCOL-UK, V22, P70, DOI 10.1016/j.clon.2009.10.003
   Thia KT, 2010, GASTROENTEROLOGY, V139, P1147, DOI 10.1053/j.gastro.2010.06.070
   Thompson WM, 2007, AM J ROENTGENOL, V188, pW233, DOI 10.2214/AJR.06.0817
   van Leerdam ME, 2019, ENDOSCOPY, V51, P877, DOI 10.1055/a-0965-0605
   van Lier MGF, 2011, AM J GASTROENTEROL, V106, P940, DOI 10.1038/ajg.2010.473
   Vernier-Massouille G, 2008, GASTROENTEROLOGY, V135, P1106, DOI 10.1053/j.gastro.2008.06.079
   Wang YZ, 2016, GASTROENT RES PRACT, V2016, DOI 10.1155/2016/3679741
   Wang YX, 2019, J DIGEST DIS, V20, P415, DOI 10.1111/1751-2980.12784
   Yamamoto H, 2022, DIGEST ENDOSC, V34, P1278, DOI 10.1111/den.14429
   YEOH EK, 1993, GUT, V34, P476, DOI 10.1136/gut.34.4.476
   Zhou YJ, 2014, PHARMACOEPIDEM DR S, V23, P43, DOI 10.1002/pds.3463
NR 71
TC 1
Z9 1
U1 0
U2 1
PU LIPPINCOTT WILLIAMS & WILKINS
PI PHILADELPHIA
PA TWO COMMERCE SQ, 2001 MARKET ST, PHILADELPHIA, PA 19103 USA
SN 0267-1379
EI 1531-7056
J9 CURR OPIN GASTROEN
JI Curr. Opin. Gastroenterol.
PD MAY
PY 2023
VL 39
IS 3
BP 234
EP 241
DI 10.1097/MOG.0000000000000924
PG 8
WC Gastroenterology & Hepatology
WE Science Citation Index Expanded (SCI-EXPANDED)
SC Gastroenterology & Hepatology
GA F8NV8
UT WOS:000984870100018
PM 36976860
DA 2024-01-22
ER

PT J
AU Spiceland, CM
   Lodhia, N
AF Spiceland, Clayton M.
   Lodhia, Nilesh
TI Endoscopy in inflammatory bowel disease: Role in diagnosis, management,
   and treatment
SO WORLD JOURNAL OF GASTROENTEROLOGY
LA English
DT Review
DE Endoscopy; Inflammatory bowel disease; Crohn's disease; Ulcerative
   colitis; Colonoscopy; Capsule endoscopy; Dysplasia detection; Stricture
   dilation; Fistula management
ID CROHNS-DISEASE; ULCERATIVE-COLITIS; CLINICAL-SIGNIFICANCE; SURVEILLANCE;
   STRICTURES; DYSPLASIA; CONSENSUS; METAANALYSIS; COLONOSCOPY; VALIDATION
AB Endoscopy plays a fundamental role in the diagnosis, management, and treatment of inflammatory bowel disease (IBD). Colonoscopy, flexible sigmoidoscopy, and esophagogastroduodenoscopy have long been used in the care of patients with IBD. As endoscopic technologies have progressed, tools such as endoscopic ultrasound, capsule endoscopy, and balloon-assisted enteroscopy have expanded the role of endoscopy in IBD. Furthermore, chromoendoscopy has enhanced our ability to detect dysplasia in IBD. In this review article, we will focus on the roles, indications, and limitations of these tools in IBD. We will also discuss the most commonly used endoscopic scoring systems, as well as special considerations in post-surgical patients. Lastly, we will discuss the role of endoscopy in the diagnosis and management of fistulae and strictures.
C1 [Spiceland, Clayton M.] Med Univ South Carolina, Div Gastroenterol & Hepatol, Charleston, SC 29425 USA.
   [Lodhia, Nilesh] Univ N Carolina, Div Gastroenterol & Hepatol, CHS Digest Hlth, 1025 Morehead Med Dr,Suite 300, Charlotte, NC 28204 USA.
C3 Medical University of South Carolina; University of North Carolina;
   University of North Carolina Charlotte
RP Lodhia, N (通讯作者)，Univ N Carolina, Div Gastroenterol & Hepatol, CHS Digest Hlth, 1025 Morehead Med Dr,Suite 300, Charlotte, NC 28204 USA.
EM Nilesh.lodhia@atriumhealth.org
CR Annese V, 2013, J CROHNS COLITIS, V7, P982, DOI 10.1016/j.crohns.2013.09.016
   Annunziata ML, 2012, DIGEST DIS SCI, V57, P1618, DOI 10.1007/s10620-012-2072-0
   Bakman Y, 2011, GASTROENTEROL RES, V4, P58, DOI 10.4021/gr302w
   BERNSTEIN CN, 1995, GASTROINTEST ENDOSC, V42, P232, DOI 10.1016/S0016-5107(95)70097-8
   Bourreille A, 2009, ENDOSCOPY, V41, P618, DOI 10.1055/s-0029-1214790
   Chen M, 2015, INFLAMM BOWEL DIS, V21, P2222, DOI 10.1097/MIB.0000000000000433
   Colombel JF, 2011, GASTROENTEROLOGY, V141, P1194, DOI 10.1053/j.gastro.2011.06.054
   Colombel JF, 2017, GASTROENTEROLOGY, V152, P351, DOI 10.1053/j.gastro.2016.09.046
   Cosnes J, 2002, INFLAMM BOWEL DIS, V8, P244, DOI 10.1097/00054725-200207000-00002
   Daperno M, 2004, GASTROINTEST ENDOSC, V60, P505, DOI 10.1016/S0016-5107(04)01878-4
   DHaens G, 1997, AM J GASTROENTEROL, V92, P1275
   Doherty GA, 2011, GASTROINTEST ENDOSC, V74, P167, DOI 10.1016/j.gie.2011.01.067
   Farraye FA, 2010, GASTROENTEROLOGY, V138, P746, DOI [10.1053/j.gastro.2009.12.037, 10.1053/j.gastro.2009.12.035]
   Fumery M, 2018, INFLAMM BOWEL DIS, V24, P1316, DOI 10.1093/ibd/izy006
   Gustavsson A, 2012, ALIMENT PHARM THER, V36, P151, DOI 10.1111/j.1365-2036.2012.05146.x
   Haskell H, 2005, AM J SURG PATHOL, V29, P1472, DOI 10.1097/01.pas.0000176435.19197.88
   Jess T, 2012, CLIN GASTROENTEROL H, V10, P639, DOI 10.1016/j.cgh.2012.01.010
   Kaltenbach T, 2017, GASTROINTEST ENDOSC, V86, P962, DOI 10.1016/j.gie.2017.09.030
   Khanna R, 2016, COCHRANE DB SYST REV, DOI 10.1002/14651858.CD010642.pub2
   Kochhar G, 2018, GASTROINTEST ENDOSC, V88, P87, DOI 10.1016/j.gie.2018.02.034
   Kornbluth A, 2005, ENDOSCOPY, V37, P1051, DOI 10.1055/s-2005-870315
   Laine L, 2015, GASTROENTEROLOGY, V148, P639, DOI 10.1053/j.gastro.2015.01.031
   Lan N, 2017, INFLAMM BOWEL DIS, V23, P502, DOI 10.1097/MIB.0000000000001044
   Levine A, 2014, J PEDIATR GASTR NUTR, V58, P795, DOI 10.1097/MPG.0000000000000239
   Loras C, 2012, ALIMENT PHARM THER, V36, P833, DOI 10.1111/apt.12039
   Monteiro S, 2016, WORLD J GASTROENTERO, V22, P3066, DOI 10.3748/wjg.v22.i10.3066
   Mowat C, 2011, GUT, V60, P571, DOI 10.1136/gut.2010.224154
   Navaneethan U, 2016, SURG ENDOSC, V30, P5434, DOI 10.1007/s00464-016-4902-1
   Nguyen GC, 2017, GASTROENTEROLOGY, V152, P271, DOI 10.1053/j.gastro.2016.10.038
   NUGENT FW, 1989, AM J GASTROENTEROL, V84, P249
   Paerregaard A, 2009, INFLAMM BOWEL DIS, V15, P1101, DOI 10.1002/ibd.20862
   Pera A, 1987, GASTROENTEROLOGY, V92, P181, DOI 10.1016/0016-5085(87)90856-0
   Peyrin-Biroulet L, 2015, AM J GASTROENTEROL, V110, P1324, DOI 10.1038/ajg.2015.233
   Peyrin-Biroulet L, 2011, J CROHNS COLITIS, V5, P477, DOI 10.1016/j.crohns.2011.06.009
   Rieder F, 2016, J CROHNS COLITIS, V10, P873, DOI 10.1093/ecco-jcc/jjw055
   RUTGEERTS P, 1984, GUT, V25, P665, DOI 10.1136/gut.25.6.665
   RUTGEERTS P, 1990, GASTROENTEROLOGY, V99, P956, DOI 10.1016/0016-5085(90)90613-6
   Rutter MD, 2004, GUT, V53, P1813, DOI 10.1136/gut.2003.038505
   Schwartz DA, 2001, GASTROENTEROLOGY, V121, P1064, DOI 10.1053/gast.2001.28676
   Shen B, 2001, GASTROENTEROLOGY, V121, P261, DOI 10.1053/gast.2001.26290
   Shen B, 2017, GASTROINTEST ENDOSC, V85, P1133, DOI 10.1016/j.gie.2017.01.025
   Shen B, 2011, INFLAMM BOWEL DIS, V17, P2527, DOI 10.1002/ibd.21644
   Shergill AK, 2015, GASTROINTEST ENDOSC, V81, P1101, DOI 10.1016/j.gie.2014.10.030
   Soetikno R, 2016, DIGEST ENDOSC, V28, P266, DOI 10.1111/den.12634
   Travis SPL, 2013, GASTROENTEROLOGY, V145, P987, DOI 10.1053/j.gastro.2013.07.024
   Van Assche G, 2010, J CROHNS COLITIS, V4, P63, DOI 10.1016/j.crohns.2009.09.009
   Vashist NM, 2018, COCHRANE DB SYST REV, DOI 10.1002/14651858.CD011450.pub2
   WAYE JD, 1977, GASTROINTEST ENDOSC, V23, P150, DOI 10.1016/S0016-5107(77)73622-3
NR 48
TC 47
Z9 54
U1 0
U2 19
PU BAISHIDENG PUBLISHING GROUP INC
PI PLEASANTON
PA 7041 Koll Center Parkway, Suite 160, PLEASANTON, CA, UNITED STATES
SN 1007-9327
EI 2219-2840
J9 WORLD J GASTROENTERO
JI World J. Gastroenterol.
PD SEP 21
PY 2018
VL 24
IS 35
BP 4014
EP 4020
DI 10.3748/wjg.v24.i35.4014
PG 7
WC Gastroenterology & Hepatology
WE Science Citation Index Expanded (SCI-EXPANDED)
SC Gastroenterology & Hepatology
GA GU2AS
UT WOS:000445070900005
PM 30254405
OA hybrid, Green Published, Green Submitted
DA 2024-01-22
ER

PT J
AU de Bie, CI
   Escher, JC
   de Ridder, L
AF de Bie, Charlotte I.
   Escher, Johanna C.
   de Ridder, Lissy
TI Antitumor necrosis factor treatment for pediatric inflammatory bowel
   disease
SO INFLAMMATORY BOWEL DISEASES
LA English
DT Review
DE pediatric inflammatory bowel disease; infliximab; adalimumab;
   certolizumab
ID T-CELL LYMPHOMA; PERISTOMAL PYODERMA-GANGRENOSUM; SEVERE
   ULCERATIVE-COLITIS; NEWLY-DIAGNOSED CHILDREN; SEVERE CROHNS-DISEASE;
   INFLIXIMAB THERAPY; FACTOR-ALPHA; CERTOLIZUMAB PEGOL; EXTRAINTESTINAL
   MANIFESTATIONS; MAINTENANCE TREATMENT
AB Infliximab, adalimumab, and certolizumab are monoclonal antibodies against tumor necrosis factor-a (TNFa), a proinflammatory cytokine with an increased expression in the inflamed tissues of inflammatory bowel disease (IBD) patients. Currently, infliximab is the only anti-TNF drug that has been approved for use in refractory pediatric Crohn's disease (CD). Nevertheless, adalimumab and certolizumab have been used off-label to treat refractory pediatric IBD. Over the past 10 years, anti-TNF treatment has been of great benefit to many pediatric IBD patients, but their use is not without risks (infections, autoimmune diseases, malignancies). Despite the growing experience with these drugs in children with IBD, optimal treatment strategies still need to be determined. The purpose of this review is to summarize the current knowledge on the use of anti-TNF drugs in pediatric IBD and to discuss the yet-unsolved issues. (Inflamm Bowel Dis 2011;)
C1 [de Bie, Charlotte I.; Escher, Johanna C.; de Ridder, Lissy] Erasmus MC Sophia Childrens Hosp, Dept Pediat Gastroenterol, NL-3015 GJ Rotterdam, Netherlands.
C3 Erasmus University Rotterdam; Erasmus MC
RP de Ridder, L (通讯作者)，Erasmus MC Sophia Childrens Hosp, Dept Pediat, Dr Molewaterpl 60, NL-3015 GJ Rotterdam, Netherlands.
EM l.deridder@erasmusmc.nl
RI de Ridder, Lissy/A-1897-2013
OI de Ridder, Lissy/0000-0002-6035-1182
CR Afzal NA, 2007, DIGEST DIS SCI, V52, P3329, DOI 10.1007/s10620-007-8102-1
   Afzal NA, 2010, ACTA PAEDIATR, V99, P1042, DOI 10.1111/j.1651-2227.2010.01731.x
   Alkhouri N, 2009, INFLAMM BOWEL DIS, V15, P803, DOI 10.1002/ibd.20748
   [Anonymous], 2006, FDA Consum, V40, P6
   Auvin S, 2005, J PEDIATR GASTR NUTR, V41, P49, DOI 10.1097/01.MPG.0000162479.74277.86
   Baert F, 2003, NEW ENGL J MED, V348, P601, DOI 10.1056/NEJMoa020888
   Baldassano R, 2003, AM J GASTROENTEROL, V98, P833, DOI 10.1016/S0002-9270(03)00007-8
   Barbato M, 2006, INFLAMM BOWEL DIS, V12, P828, DOI 10.1097/00054725-200608000-00021
   Barrie A, 2007, INFLAMM BOWEL DIS, V13, P1424, DOI 10.1002/ibd.20196
   Batres LA, 2002, J PEDIATR GASTR NUTR, V34, P558, DOI 10.1097/00005176-200205000-00016
   Benchimol EI, 2011, INFLAMM BOWEL DIS, V17, P423, DOI 10.1002/ibd.21349
   Biancone L, 2008, J CROHNS COLITIS, V2, P63, DOI 10.1016/j.crohns.2007.12.001
   Biancone L, 2011, INFLAMM BOWEL DIS, V17, P758, DOI 10.1002/ibd.21416
   Biester S, 2007, BRIT J OPHTHALMOL, V91, P319, DOI 10.1136/bjo.2006.103721
   Bongartz T, 2006, JAMA-J AM MED ASSOC, V295, P2275, DOI 10.1001/jama.295.19.2275
   Borrelli O, 2004, DIGEST LIVER DIS, V36, P342, DOI 10.1016/j.dld.2003.12.014
   Bradley JR, 2008, J PATHOL, V214, P149, DOI 10.1002/path.2287
   BREESE EJ, 1994, GASTROENTEROLOGY, V106, P1455, DOI 10.1016/0016-5085(94)90398-0
   Candon S, 2006, CLIN IMMUNOL, V118, P11, DOI 10.1016/j.clim.2005.07.010
   Carpenter E, 2004, J PEDIATR-US, V144, P541, DOI 10.1016/j.jpeds.2003.12.038
   Cezard JP, 2003, J PEDIATR GASTR NUTR, V36, P632, DOI 10.1097/00005176-200305000-00007
   Cheent K, 2010, J CROHNS COLITIS, V4, P603, DOI 10.1016/j.crohns.2010.05.001
   Chuang MH, 2010, J PEDIATR GASTR NUTR, V50, P337, DOI 10.1097/MPG.0b013e3181a70f3a
   Colombel JF, 2010, NEW ENGL J MED, V362, P1383, DOI 10.1056/NEJMoa0904492
   Colombel JF, 2007, GASTROENTEROLOGY, V132, P52, DOI 10.1053/j.gastro.2006.11.041
   Crandall W, 2009, J PEDIATR GASTR NUTR, V49, P183, DOI 10.1097/MPG.0b013e3181a70f21
   Crandall WV, 2003, ALIMENT PHARM THER, V17, P75, DOI 10.1046/j.1365-2036.2003.01411.x
   Crombe V, 2011, INFLAMM BOWEL DIS
   Cucchiara S, 2008, DIGEST LIVER DIS, V40, pS260, DOI 10.1016/S1590-8658(08)60535-6
   D'Haens G, 2008, LANCET, V371, P660, DOI 10.1016/S0140-6736(08)60304-9
   D'Haens GR, 2011, AM J GASTROENTEROL, V106, P199, DOI 10.1038/ajg.2010.392
   de Bie CI, 2011, ALIMENT PHARM THER, V33, P243, DOI 10.1111/j.1365-2036.2010.04507.x
   de Ridder L, 2004, J PEDIATR GASTR NUTR, V39, P46, DOI 10.1097/00005176-200407000-00010
   De Ridder L, 2008, INFLAMM BOWEL DIS, V14, P353, DOI 10.1002/ibd.20329
   de Ridder L, 2006, J PEDIATR GASTR NUTR, V43, P388, DOI 10.1097/01.mpg.0000226369.31956.bf
   Deneau M, 2010, PEDIATRICS, V126, pE977, DOI 10.1542/peds.2010-0486
   DERKX B, 1993, LANCET, V342, P173, DOI 10.1016/0140-6736(93)91375-V
   Diak P, 2010, ARTHRITIS RHEUM-US, V62, P2517, DOI 10.1002/art.27511
   Diamanti A, 2009, INT J COLORECTAL DIS, V24, P19, DOI 10.1007/s00384-008-0578-x
   Dotson JL, 2011, INFLAMM BOWEL DIS, V17, P56, DOI 10.1002/ibd.21378
   Dotson JL, 2010, J PEDIATR GASTR NUTR, V51, P140, DOI 10.1097/MPG.0b013e3181ca4db4
   Dubinsky MC, 2010, INFLAMM BOWEL DIS, V16, P1357, DOI 10.1002/ibd.21174
   Duricova D, 2009, ALIMENT PHARM THER, V29, P792, DOI 10.1111/j.1365-2036.2009.03926.x
   Eidelwein AP, 2005, INFLAMM BOWEL DIS, V11, P213, DOI 10.1097/01.MIB.0000160803.44449.a5
   Escher JC, 2002, J PEDIATR GASTR NUTR, V34, P420, DOI 10.1097/00005176-200204000-00021
   Eshuis EJ, 2010, J CROHNS COLITIS, V4, P591, DOI 10.1016/j.crohns.2010.04.001
   Fanjiang G, 2007, J PEDIATR GASTR NUTR, V44, P312, DOI 10.1097/MPG.0b013e31802e98d4
   Farrell RJ, 2003, GASTROENTEROLOGY, V124, P917, DOI 10.1053/gast.2003.50145
   Ferrante M, 2007, INFLAMM BOWEL DIS, V13, P123, DOI 10.1002/ibd.20054
   Fidder H, 2009, GUT, V58, P501, DOI 10.1136/gut.2008.163642
   Francolla KA, 2008, J PEDIATR GASTR NUTR, V47, P193, DOI 10.1097/MPG.0b013e31816a30b9
   Friesen CA, 2004, J PEDIATR GASTR NUTR, V39, P265, DOI 10.1097/00005176-200409000-00008
   Gallagher M, 2007, BRIT J OPHTHALMOL, V91, DOI 10.1136/bjo.2007.124081
   Hadziselimovic F, 2008, J PEDIATR GASTR NUTR, V46, P208, DOI 10.1097/MPG.0b013e318124504b
   Hanauer SB, 2010, ALIMENT PHARM THER, V32, P384, DOI 10.1111/j.1365-2036.2010.04360.x
   Hanauer SB, 2006, GASTROENTEROLOGY, V130, P323, DOI 10.1053/j.gastro.2005.11.030
   Hanauer SB, 2002, LANCET, V359, P1541, DOI 10.1016/S0140-6736(02)08512-4
   Hanauer SB, 2004, CLIN GASTROENTEROL H, V2, P542, DOI 10.1016/S1542-3565(04)00238-1
   Heuschkel R, 2008, INFLAMM BOWEL DIS, V14, P839, DOI 10.1002/ibd.20378
   Hiremath G, 2011, J PEDIATR GASTR NUTR, V52, P230, DOI 10.1097/MPG.0b013e3181f3d9ab
   Horiuchi T, 2010, RHEUMATOLOGY, V49, P1215, DOI 10.1093/rheumatology/keq031
   Hyams J, 2007, GASTROENTEROLOGY, V132, P863, DOI 10.1053/j.gastro.2006.12.003
   Hyams J, 2011, CURR MED RES OPIN, V27, P651, DOI 10.1185/03007995.2010.547575
   Hyams JS, 2010, AM J GASTROENTEROL, V105, P1430, DOI 10.1038/ajg.2009.759
   Hyams JS, 2000, J PEDIATR-US, V137, P192, DOI 10.1067/mpd.2000.107161
   Hyoms JS, 2009, INFLAMM BOWEL DIS, V15, P816, DOI 10.1002/ibd.20845
   Jacobstein DA, 2005, INFLAMM BOWEL DIS, V11, P442, DOI 10.1097/01.MIB.0000158166.88238.ea
   Järnerot G, 2005, GASTROENTEROLOGY, V128, P1805, DOI 10.1053/j.gastro.2005.03.003
   Johnson DL, 2009, GASTROENTEROLOGY, V136, pA27
   Jose FA, 2009, INFLAMM BOWEL DIS, V15, P63, DOI 10.1002/ibd.20604
   Kachko L, 2007, PEDIATR ANESTH, V17, P1112, DOI 10.1111/j.1460-9592.2007.02235.x
   Kahn P, 2006, OPHTHALMOLOGY, V113, P860, DOI 10.1016/j.ophtha.2006.01.005
   Kane SV, 2009, AM J GASTROENTEROL, V104, P228, DOI 10.1038/ajg.2008.71
   Karmiris K, 2009, GASTROENTEROLOGY, V137, P1628, DOI 10.1053/j.gastro.2009.07.062
   Katz JA, 2004, AM J GASTROENTEROL, V99, P2385, DOI 10.1111/j.1572-0241.2004.30186.x
   Kaymakcalan Z, 2009, CLIN IMMUNOL, V131, P308, DOI 10.1016/j.clim.2009.01.002
   KNIGHT DM, 1993, MOL IMMUNOL, V30, P1443, DOI 10.1016/0161-5890(93)90106-L
   Kolho KL, 2007, ACTA PAEDIATR, V96, P128, DOI 10.1111/j.1651-2227.2007.00042.x
   Kotlyar DS, 2011, CLIN GASTROENTEROL H, V9, P36, DOI 10.1016/j.cgh.2010.09.016
   Kozuch PL, 2006, GASTROENTEROL CLIN N, V35, P757, DOI 10.1016/j.gtc.2006.09.005
   Krishnan S, 2006, PEDIATRICS, V117, P1440, DOI 10.1542/peds.2005-1559
   Kugathasan S, 2003, J PEDIATR GASTR NUTR, V37, P150, DOI 10.1097/00005176-200308000-00013
   Kugathasan S, 2000, AM J GASTROENTEROL, V95, P3189
   Kugathasan S, 2007, GUT, V56, P1696, DOI 10.1136/gut.2006.116467
   Kugathasan S, 2002, AM J GASTROENTEROL, V97, P1408, DOI 10.1016/S0002-9270(02)04140-0
   Kwon HJ, 2003, ANN INTERN MED, V138, P807, DOI 10.7326/0003-4819-138-10-200305200-00008
   Lamireau T, 2004, INFLAMM BOWEL DIS, V10, P745, DOI 10.1097/00054725-200411000-00008
   Lee JS, 2010, WORLD J GASTROENTERO, V16, P1776, DOI 10.3748/wjg.v16.i14.1776
   Lichtenstein GR, 2006, CLIN GASTROENTEROL H, V4, P621, DOI 10.1016/j.cgh.2006.03.002
   Lionetti P, 2003, ALIMENT PHARM THER, V18, P425, DOI 10.1046/j.1365-2036.2003.01672.x
   Mackey AC, 2009, J PEDIATR GASTR NUTR, V48, P386, DOI 10.1097/MPG.0b013e3181957a11
   Mahadevan U, 2005, ALIMENT PHARM THER, V21, P733, DOI 10.1111/j.1365-2036.2005.02405.x
   Mahadevan U, 2008, GASTROENTEROLOGY, V134, pA69
   Mahadevan U, 2007, GASTROENTEROLOGY, V132, pA144
   Mahadevan U, 2011, GASTROENTEROLOGY, V140, pS61
   Mahadevan U, 2011, AM J GASTROENTEROL, V106, P214, DOI 10.1038/ajg.2010.464
   Mahadevan U, 2009, GASTROENTEROLOGY, V136, pA146
   Malik S, 2011, J PEDIATR GASTR NUTR, V52, P31, DOI 10.1097/MPG.0b013e3181edd797
   Mamula P, 2004, J PEDIATR GASTR NUTR, V38, P298, DOI 10.1097/00005176-200403000-00013
   Mamula P, 2002, J PEDIATR GASTR NUTR, V34, P307, DOI 10.1097/00005176-200203000-00017
   Markowitz J, 2006, CLIN GASTROENTEROL H, V4, P1124, DOI 10.1016/j.cgh.2006.05.011
   Martín-de-Carpi J, 2010, J CROHNS COLITIS, V4, P594, DOI 10.1016/j.crohns.2010.04.002
   Maser EA, 2006, CLIN GASTROENTEROL H, V4, P1248, DOI 10.1016/j.cgh.2006.06.025
   McGinnis JK, 2008, J CLIN GASTROENTEROL, V42, P875, DOI 10.1097/MCG.0b013e3181354417
   Mian S, 2005, J PEDIATR GASTR NUTR, V41, P357, DOI 10.1097/01.mpg.0000169275.86308.b0
   Miele E, 2004, J PEDIATR GASTR NUTR, V38, P502, DOI 10.1097/00005176-200405000-00008
   Mitoma H, 2008, ARTHRITIS RHEUM-US, V58, P1248, DOI 10.1002/art.23447
   Nasir A, 2010, INFLAMM BOWEL DIS, V16, P7, DOI 10.1002/ibd.20928
   Nesbitt A, 2007, INFLAMM BOWEL DIS, V13, P1323, DOI 10.1002/ibd.20225
   Noe JD, 2008, INFLAMM BOWEL DIS, V14, P1683, DOI 10.1002/ibd.20534
   Pastore S, 2010, J PEDIATR GASTR NUTR, V51, P226, DOI 10.1097/MPG.0b013e3181e5e198
   Persley K, 2001, AM J GASTROENTEROL, V96, P3444
   Pfefferkorn M, 2009, J PEDIATR GASTR NUTR, V48, P168, DOI 10.1097/MPG.0b013e318175ca7f
   Pickering O, 2009, PEDIATR INFECT DIS J, V28, P556, DOI 10.1097/INF.0b013e3181a39571
   Punati J, 2008, INFLAMM BOWEL DIS, V14, P949, DOI 10.1002/ibd.20412
   Rahier JF, 2009, J CROHNS COLITIS, V3, P47, DOI 10.1016/j.crohns.2009.02.010
   Rajaraman RT, 2006, OPHTHALMOLOGY, V113, P308, DOI 10.1016/j.ophtha.2005.09.037
   Reichardt P, 2002, EUR J PEDIATR, V161, P281, DOI 10.1007/s00431-002-0925-9
   Reinisch W, 2011, INFLAMM BOWEL DIS
   Reinisch W, 2011, GUT, V60, P780, DOI 10.1136/gut.2010.221127
   Roblin X, 2006, DIGEST DIS SCI, V51, P1056, DOI 10.1007/s10620-006-8007-x
   Rosenbach Y, 2010, DIGEST DIS SCI, V55, P747, DOI 10.1007/s10620-009-0791-7
   Rosh JR, 2007, INFLAMM BOWEL DIS, V13, P1024, DOI 10.1002/ibd.20169
   Rosh JR, 2009, AM J GASTROENTEROL, V104, P3042, DOI 10.1038/ajg.2009.493
   Ruemmele FM, 2009, INFLAMM BOWEL DIS, V15, P388, DOI 10.1002/ibd.20788
   Russell GH, 2004, J PEDIATR GASTR NUTR, V39, P166, DOI 10.1097/00005176-200408000-00008
   Russell RK, 2011, ALIMENT PHARM THER, V33, P946, DOI 10.1111/j.1365-2036.2011.04603.x
   Rutgeerts P, 1999, GASTROENTEROLOGY, V117, P761, DOI 10.1016/S0016-5085(99)70332-X
   Rutgeerts P, 2005, NEW ENGL J MED, V353, P2462, DOI 10.1056/NEJMoa050516
   Rutgeerts P, 2006, CLIN GASTROENTEROL H, V4, P888, DOI 10.1016/j.cgh.2006.04.022
   Sandborn WJ, 2007, GUT, V56, P1232, DOI 10.1136/gut.2006.106781
   Sandborn WJ, 2007, ANN INTERN MED, V146, P829, DOI 10.7326/0003-4819-146-12-200706190-00159
   Sandborn WJ, 2007, NEW ENGL J MED, V357, P228, DOI 10.1056/NEJMoa067594
   Sandborn WJ, 2009, GASTROENTEROLOGY, V137, P1250, DOI 10.1053/j.gastro.2009.06.061
   Sandborn WJ, 2001, GASTROENTEROLOGY, V121, P1088, DOI 10.1053/gast.2001.28674
   Sarzi-Puttini P, 2003, DIGEST LIVER DIS, V35, P814, DOI 10.1016/S1590-8658(03)00448-1
   Sauer CG, 2010, MED CLIN N AM, V94, P35, DOI 10.1016/j.mcna.2009.10.002
   Schnitzler F, 2011, INFLAMM BOWEL DIS, V17, P1846, DOI 10.1002/ibd.21583
   Schreiber S, 2007, NEW ENGL J MED, V357, P239, DOI 10.1056/NEJMoa062897
   Shen C, 2005, ALIMENT PHARM THER, V21, P251, DOI 10.1111/j.1365-2036.2005.02309.x
   Sherlock Mary E, 2011, Inflamm Bowel Dis, V17, pE17, DOI 10.1002/ibd.21466
   Siegel CA, 2009, CLIN GASTROENTEROL H, V7, P874, DOI 10.1016/j.cgh.2009.01.004
   Silbermintz A, 2006, J PEDIATR GASTR NUTR, V42, P324, DOI 10.1097/01.mpg.0000189347.32796.c5
   Sinitsky DM, 2010, J GASTROEN HEPATOL, V25, P810, DOI 10.1111/j.1440-1746.2009.06195.x
   Stephens MC, 2003, AM J GASTROENTEROL, V98, P104
   Targan SR, 1997, NEW ENGL J MED, V337, P1029, DOI 10.1056/NEJM199710093371502
   Teitelbaum JE, 2007, J PEDIATR GASTR NUTR, V44, P279, DOI 10.1097/01.mpg.0000237933.38223.da
   ten Hove T, 2002, GUT, V50, P206, DOI 10.1136/gut.50.2.206
   Thayu M, 2008, CLIN GASTROENTEROL H, V6, P1378, DOI 10.1016/j.cgh.2008.07.010
   Tsukada Y, 2002, AM J GASTROENTEROL, V97, P2820
   Turner D, 2011, J CROHNS COLITIS, V5, P423, DOI 10.1016/j.crohns.2011.05.003
   Turner D, 2011, INFLAMM BOWEL DIS, V17, P440, DOI 10.1002/ibd.21383
   Turner D, 2010, GASTROENTEROLOGY, V138, P2282, DOI 10.1053/j.gastro.2010.02.047
   Van Assche G, 2008, GASTROENTEROLOGY, V134, P1861, DOI 10.1053/j.gastro.2008.03.004
   Van Assche G, 2010, J CROHNS COLITIS, V4, P63, DOI 10.1016/j.crohns.2009.09.009
   Van Den Brande JMH, 2003, GASTROENTEROLOGY, V124, P1774, DOI 10.1016/S0016-5085(03)00382-2
   Van Limbergent J, 2008, GASTROENTEROLOGY, V135, P1114, DOI 10.1053/j.gastro.2008.06.081
   Vazquez-Cobian LB, 2006, J PEDIATR-US, V149, P572, DOI 10.1016/j.jpeds.2006.04.058
   Vermeire S, 2003, GASTROENTEROLOGY, V125, P32, DOI 10.1016/S0016-5085(03)00701-7
   Viola F, 2009, AM J GASTROENTEROL, V104, P2566, DOI 10.1038/ajg.2009.372
   Vos ACW, 2011, GASTROENTEROLOGY, V140, P221, DOI 10.1053/j.gastro.2010.10.008
   Walters TD, 2007, INFLAMM BOWEL DIS, V13, P424, DOI 10.1002/ibd.20069
   Walters TD, 2009, NAT REV GASTRO HEPAT, V6, P513, DOI 10.1038/nrgastro.2009.124
   West RL, 2008, ALIMENT PHARM THER, V28, P1122, DOI 10.1111/j.1365-2036.2008.03828.x
   Wewer V, 2006, J PEDIATR GASTR NUTR, V42, P40, DOI 10.1097/01.mpg.0000189137.06151.33
   Wynands J, 2008, J PEDIATR GASTR NUTR, V46, P293, DOI 10.1097/MPG.0b013e31815604cd
   Wyneski MJ, 2008, J PEDIATR GASTR NUTR, V47, P19, DOI 10.1097/MPG.0b013e318174e886
   Zamvar V, 2010, J PEDIATR GASTR NUTR, V50, P353, DOI 10.1097/MPG.0b013e3181a9f95d
   Zamvar V, 2009, J PEDIATR GASTR NUTR, V48, P102, DOI 10.1097/MPG.0b013e31818aedb4
   Zelinkova Z, 2011, ALIMENT PHARM THER, V33, P1053, DOI 10.1111/j.1365-2036.2011.04617.x
   Zella GC, 2009, J PEDIATR GASTR NUTR, V49, P355, DOI 10.1097/MPG.0b013e3181837289
NR 171
TC 30
Z9 35
U1 0
U2 6
PU OXFORD UNIV PRESS INC
PI CARY
PA JOURNALS DEPT, 2001 EVANS RD, CARY, NC 27513 USA
SN 1078-0998
EI 1536-4844
J9 INFLAMM BOWEL DIS
JI Inflamm. Bowel Dis.
PD MAY
PY 2012
VL 18
IS 5
BP 985
EP 1002
DI 10.1002/ibd.21871
PG 18
WC Gastroenterology & Hepatology
WE Science Citation Index Expanded (SCI-EXPANDED)
SC Gastroenterology & Hepatology
GA 929ZO
UT WOS:000303104700022
PM 21936033
OA Bronze
DA 2024-01-22
ER

PT J
AU Michetti, P
   Juillerat, P
   Mottet, C
   Pittet, V
   Gonvers, JJ
   Vader, JP
   Froehlich, F
   Felley, C
AF Michetti, Pierre
   Juillerat, Pascal
   Mottet, Christian
   Pittet, Valerie
   Gonvers, Jean-Jacques
   Vader, John-Paul
   Froehlich, Florian
   Felley, Christian
TI Mild-to-moderate active luminal Crohn's disease
SO DIGESTION
LA English
DT Article
DE Crohn's disease, review; Crohn's disease, therapy; aminosalicylates;
   steroids; azathioprine
ID INFLAMMATORY-BOWEL-DISEASE; PLACEBO-CONTROLLED TRIAL; QUALITY-OF-LIFE;
   CONTROLLED DOUBLE-BLIND; ANTIBIOTIC-THERAPY; MULTICENTER TRIAL;
   INCEPTION COHORT; ORAL BUDESONIDE; CLINICAL-TRIAL; DRUG-TREATMENT
AB The management of luminal Crohn's disease, the most common form of initial presentation of the disease, depends on the location and the severity of the disease. Mild-to-moderate disease represents a relatively large proportion of patients with a first flare of luminal disease, which may also be associated with perianal disease. As quality of life of these patients inversely correlates with disease activity, adequate therapy is a central goal of the overall patient management. Treatment options include mainly sulfasalazine, budesonide and systemic steroids, while the role of mesalazine and antibiotics remains controversial. The role of biological therapies has not been thoroughly evaluated in patients with mild disease. Copyright (C) 2008 S. Karger AG, Basel.
C1 [Michetti, Pierre; Juillerat, Pascal; Mottet, Christian; Gonvers, Jean-Jacques; Froehlich, Florian; Felley, Christian] CHU Vaudois, Div Gastroenterol & Hepatol, CH-1011 Lausanne, Switzerland.
   [Michetti, Pierre; Juillerat, Pascal; Mottet, Christian; Pittet, Valerie; Gonvers, Jean-Jacques; Vader, John-Paul; Froehlich, Florian; Felley, Christian] Univ Lausanne, Inst Social & Prevent Med, Healthcare Evaluat Unit, Lausanne, Switzerland.
   [Froehlich, Florian] Univ Basel, Gastrointestinal Dept, Basel, Switzerland.
C3 University of Lausanne; Centre Hospitalier Universitaire Vaudois (CHUV);
   University of Lausanne; University of Basel
RP Michetti, P (通讯作者)，CHU Vaudois, Div Gastroenterol & Hepatol, Rue Bugnon 46, CH-1011 Lausanne, Switzerland.
EM pierre.michetti@chuv.ch
OI Pittet, Valerie/0000-0003-2208-966X
CR AMBROSE NS, 1985, DIS COLON RECTUM, V28, P81, DOI 10.1007/BF02552649
   ANTHONISEN P, 1974, SCAND J GASTROENTERO, V9, P549
   Arnold GL, 2002, INFLAMM BOWEL DIS, V8, P10, DOI 10.1097/00054725-200201000-00002
   Bar-Meir S, 1998, GASTROENTEROLOGY, V115, P835, DOI 10.1016/S0016-5085(98)70254-9
   Bassi A, 2004, GUT, V53, P1471, DOI 10.1136/gut.2004.041616
   BLICHFELDT P, 1978, SCAND J GASTROENTERO, V13, P123, DOI 10.3109/00365527809179816
   Campieri M, 1997, GUT, V41, P209, DOI 10.1136/gut.41.2.209
   Cohen RD, 2002, ALIMENT PHARM THER, V16, P1603, DOI 10.1046/j.1365-2036.2002.01323.x
   Colombel JF, 1999, AM J GASTROENTEROL, V94, P674, DOI 10.1111/j.1572-0241.1999.935_q.x
   GOLDSTEIN F, 1987, AM J GASTROENTEROL, V82, P848
   GREENBERG GR, 1994, NEW ENGL J MED, V331, P836, DOI 10.1056/NEJM199409293311303
   Gross V, 1996, EUR J GASTROEN HEPAT, V8, P905
   GROSS V, 1995, Z GASTROENTEROL, V33, P581
   Guthrie E, 2002, AM J GASTROENTEROL, V97, P1994, DOI 10.1111/j.1572-0241.2002.05842.x
   Hanauer SB, 2001, AM J GASTROENTEROL, V96, P635
   Hanauer SB, 2001, GASTROENTEROLOGY, V120, pA453, DOI 10.1016/S0016-5085(01)82247-2
   Hanauer SB, 2004, CLIN GASTROENTEROL H, V2, P379, DOI 10.1016/S1542-3565(04)00122-3
   Kane SV, 2002, ALIMENT PHARM THER, V16, P1509, DOI 10.1046/j.1365-2036.2002.01289.x
   Loftus EV, 2002, GASTROENTEROL CLIN N, V31, P1, DOI 10.1016/S0889-8553(01)00002-4
   Louis E, 2003, GUT, V52, P552, DOI 10.1136/gut.52.4.552
   Louis E, 2001, GUT, V49, P777, DOI 10.1136/gut.49.6.777
   MAHIDA YR, 1990, DIGESTION, V45, P88, DOI 10.1159/000200228
   MALCHOW H, 1984, GASTROENTEROLOGY, V86, P249
   Michetti P, 2005, DIGESTION, V71, P13, DOI 10.1159/000083866
   Odes S, 2006, GASTROENTEROLOGY, V131, P719, DOI 10.1053/j.gastro.2006.05.052
   Otley A, 2005, COCHRANE DB SYST REV, V4
   Prantera C, 1999, GASTROENTEROLOGY, V116, P521, DOI 10.1016/S0016-5085(99)70172-1
   Prantera C, 2006, ALIMENT PHARM THER, V23, P1117, DOI 10.1111/j.1365-2036.2006.02879.x
   Prantera C, 1996, AM J GASTROENTEROL, V91, P328
   Rasmussen S N, 1985, Ugeskr Laeger, V147, P2811
   RIJK MCM, 1991, ANN INTERN MED, V114, P445, DOI 10.7326/0003-4819-114-6-445
   RUTGEERTS P, 1994, NEW ENGL J MED, V331, P842, DOI 10.1056/NEJM199409293311304
   Sandborn WJ, 2003, ALIMENT PHARM THER, V18, P263, DOI 10.1046/j.1365-2036.2003.01661.x
   SCHNEIDER MU, 1985, DEUT MED WOCHENSCHR, V110, P1724, DOI 10.1055/s-2008-1069077
   SINGLETON J, 1994, GASTROENTEROLOGY, V107, P632, DOI 10.1016/0016-5085(94)90210-0
   SINGLETON JW, 1993, GASTROENTEROLOGY, V104, P1293, DOI 10.1016/0016-5085(93)90337-C
   SINGLETON JW, 1979, GASTROENTEROLOGY, V77, P887
   Steinhart AH, 2002, GASTROENTEROLOGY, V123, P33, DOI 10.1053/gast.2002.34225
   SUMMERS RW, 1979, GASTROENTEROLOGY, V77, P847
   SUTHERLAND L, 1991, GUT, V32, P1071, DOI 10.1136/gut.32.9.1071
   Thomsen OO, 1998, NEW ENGL J MED, V339, P370, DOI 10.1056/NEJM199808063390603
   Thomsen OO, 2002, AM J GASTROENTEROL, V97, P649
   Travis SPL, 2006, GUT, V55, DOI 10.1136/gut.2005.081950b
   TREMAINE WJ, 1994, J CLIN GASTROENTEROL, V19, P278, DOI 10.1097/00004836-199412000-00003
   Tremaine WJ, 2002, AM J GASTROENTEROL, V97, P1748
   Tursi A, 2006, MED SCI MONITOR, V12, pPI29
   URSING B, 1982, GASTROENTEROLOGY, V83, P550
   Vader JR, 2006, DIGESTION, V73, P237, DOI 10.1159/000095505
   VANHEES PAM, 1981, GUT, V22, P404, DOI 10.1136/gut.22.5.404
   Witte J, 2000, SCAND J GASTROENTERO, V35, P1272
NR 50
TC 3
Z9 3
U1 0
U2 2
PU KARGER
PI BASEL
PA ALLSCHWILERSTRASSE 10, CH-4009 BASEL, SWITZERLAND
SN 0012-2823
EI 1421-9867
J9 DIGESTION
JI Digestion
PY 2007
VL 76
IS 2
BP 92
EP 98
DI 10.1159/000111022
PG 7
WC Gastroenterology & Hepatology
WE Science Citation Index Expanded (SCI-EXPANDED)
SC Gastroenterology & Hepatology
GA 260MD
UT WOS:000253013500003
PM 18239399
DA 2024-01-22
ER

PT J
AU Taleban, S
   Colombel, JF
   Mohler, MJ
   Fain, MJ
AF Taleban, Sasha
   Colombel, Jean-Frederic
   Mohler, M. Jane
   Fain, Mindy J.
TI Inflammatory Bowel Disease and the Elderly: A Review
SO JOURNAL OF CROHNS & COLITIS
LA English
DT Review
DE Elderly; older; inflammatory bowel disease
ID ONSET ULCERATIVE-COLITIS; ANTI-TNF THERAPY; CROHNS-DISEASE; OLMSTED
   COUNTY; RISK-FACTORS; CORTICOSTEROID USE; SURGICAL RISK; PREVALENCE;
   AGE; MINNESOTA
AB Inflammatory bowel disease among the elderly is common, with growing incident and prevalence rates. Compared with younger IBD patients, genetics contribute less to the pathogenesis of older-onset IBD, with dysbiosis and dysregulation of the immune system playing a more significant role. Diagnosis may be difficult in older individuals, as multiple other common diseases can mimic IBD in this population. The clinical manifestations in older-onset IBD are distinct, and patients tend to have less of a disease trajectory. Despite multiple effective medical and surgical treatment strategies for adults with Crohn's disease and ulcerative colitis, efficacy studies typically have excluded older subjects. A rapidly ageing population and increasing rates of Crohn's and ulcerative colitis make the paucity of data in older adults with IBD an increasingly important clinical issue.
C1 [Taleban, Sasha; Mohler, M. Jane; Fain, Mindy J.] Univ Arisona, Coll Med, Dept Med, Tucson, AZ USA.
   [Colombel, Jean-Frederic] Icahn Sch Med Mt Sinai, Dept Med, New York, NY 10029 USA.
   [Mohler, M. Jane; Fain, Mindy J.] Univ Arisona, Arisona Ctr Aging, Tucson, AZ USA.
C3 Icahn School of Medicine at Mount Sinai
RP Taleban, S (通讯作者)，1501 N Campbell Ave, Tucson, AZ 85724 USA.
EM staleban@yahoo.com
CR Aeberhard P, 1996, DIS COLON RECTUM, V39, P80, DOI 10.1007/BF02048274
   Almogy G, 2001, ARCH SURG-CHICAGO, V136, P1396, DOI 10.1001/archsurg.136.12.1396
   Ananthakrishnan AN, 2009, INFLAMM BOWEL DIS, V15, P182, DOI 10.1002/ibd.20628
   Ariyaratnam J, 2014, AM J GASTROENTEROL, V109, P163, DOI 10.1038/ajg.2013.451
   Bastida G, 2011, WORLD J GASTROENTERO, V17, P2740, DOI [10.3748/wjg.v17.i22.2740, 10.3748/wjg.v17.i22.2734]
   Biagi E, 2012, AGE, V34, P247, DOI 10.1007/s11357-011-9217-5
   Bielawska B, 2014, CLIN GASTROENTEROL H, V12, P85, DOI 10.1016/j.cgh.2013.06.030
   Black AJ, 1998, ANN INTERN MED, V129, P716, DOI 10.7326/0003-4819-129-9-199811010-00007
   Bourré-Tessier J, 2010, J RHEUMATOL, V37, P1416, DOI 10.3899/jrheum.090153
   Cerullo MA, 2008, GERIATRICS-US, V63, P15
   Chaparro M, 2013, INFLAMM BOWEL DIS, V19, P1404, DOI 10.1097/MIB.0b013e318281f28f
   Chapman JR, 2005, ARCH SURG-CHICAGO, V140, P534, DOI 10.1001/archsurg.140.6.534
   Charpentier C, 2014, GUT, V63, P423, DOI 10.1136/gutjnl-2012-303864
   Cheddani H, 2014, J CROHNS COLITIS, V8, pS60, DOI 10.1016/S1873-9946(14)60119-7
   Cottone M, 2011, CLIN GASTROENTEROL H, V9, P30, DOI 10.1016/j.cgh.2010.09.026
   Cuffari C, 2004, CLIN GASTROENTEROL H, V2, P410, DOI 10.1016/S1542-3565(04)00127-2
   D'Haens G, 1998, ALIMENT PHARM THERAP, V12, P419
   Delaney CP, 2003, ANN SURG, V238, P221, DOI 10.1097/01.sla.0000080825.95166.26
   Desai A, 2013, INFLAMM BOWEL DIS, V19, P309, DOI 10.1002/ibd.23026
   Duricova D, 2010, INFLAMM BOWEL DIS, V16, P347, DOI 10.1002/ibd.21007
   Early DS, 2013, GASTROINTEST ENDOSC, V78, P1, DOI 10.1016/j.gie.2013.04.161
   Farraye FA, 2010, GASTROENTEROLOGY, V138, P746, DOI [10.1053/j.gastro.2009.12.037, 10.1053/j.gastro.2009.12.035]
   FELLOWS IW, 1990, GUT, V31, P1262, DOI 10.1136/gut.31.11.1262
   Freeman CD, 1997, DRUGS, V54, P679, DOI 10.2165/00003495-199754050-00003
   Fries W, 2014, J CROHNS COLITIS, V8, pS190, DOI 10.1016/S1873-9946(14)60424-4
   FRYTAK S, 1978, ANN INTERN MED, V88, P361, DOI 10.7326/0003-4819-88-3-361
   Fujihashi K, 2009, TRENDS IMMUNOL, V30, P334, DOI 10.1016/j.it.2009.04.004
   Hopkins MJ, 2001, GUT, V48, P198, DOI 10.1136/gut.48.2.198
   Horton HA, 2014, CLIN GERIATR MED, V30, P17, DOI 10.1016/j.cger.2013.10.002
   Hou JK, 2013, INFLAMM BOWEL DIS, V19, P1059, DOI 10.1097/MIB.0b013e31828028ca
   Hussain SW, 2010, DRUG AGING, V27, P617, DOI 10.2165/11537340-000000000-00000
   Ikeuchi H, 2014, SURG TODAY, V44, P39, DOI 10.1007/s00595-013-0563-z
   Jeuring S, 2014, J CROHNS COLITIS, V8, pS3, DOI 10.1016/S1873-9946(14)60006-4
   Juneja M, 2012, DIGEST DIS SCI, V57, P2408, DOI 10.1007/s10620-012-2083-x
   Kane SV, 2001, AM J GASTROENTEROL, V96, P2929
   Kanis JA, 2004, J BONE MINER RES, V19, P893, DOI 10.1359/JBMR.040134
   Katz S, 2011, AM J GASTROENTEROL, V106, P1889, DOI 10.1038/ajg.2011.271
   Khan KJ, 2011, AM J GASTROENTEROL, V106, P661, DOI 10.1038/ajg.2011.72
   Khan N, 2013, GASTROENTEROLOGY, V145, P1007, DOI 10.1053/j.gastro.2013.07.035
   Kornbluth A, 2010, AM J GASTROENTEROL, V105, P501, DOI 10.1038/ajg.2009.727
   Kugelberg E, 2014, NAT REV IMMUNOL, V14, P6, DOI 10.1038/nri3587
   Lakatos PL, 2011, J CROHNS COLITIS, V5, P5, DOI 10.1016/j.crohns.2010.08.004
   Lewis JD, 2008, AM J GASTROENTEROL, V103, P1428, DOI 10.1111/j.1572-0241.2008.01836.x
   Lichtenstein GR, 2014, AM J GASTROENTEROL, V109, P212, DOI 10.1038/ajg.2013.441
   Lichtenstein GR, 2009, AM J GASTROENTEROL, V104, P465, DOI 10.1038/ajg.2008.168
   Linton PJ, 2004, NAT IMMUNOL, V5, P133, DOI 10.1038/ni1033
   Loftus CG, 2007, INFLAMM BOWEL DIS, V13, P254, DOI 10.1002/ibd.20029
   Loftus EV, 2000, GUT, V46, P336, DOI 10.1136/gut.46.3.336
   Loftus EV, 1998, GASTROENTEROLOGY, V114, P1161, DOI 10.1016/S0016-5085(98)70421-4
   Long MD, 2012, GASTROENTEROLOGY, V143, P390, DOI 10.1053/j.gastro.2012.05.004
   López-Martín C, 2011, GASTROENT HEPAT-BARC, V34, P385, DOI 10.1016/j.gastrohep.2011.03.023
   Louie TJ, 2013, J AM GERIATR SOC, V61, P222, DOI 10.1111/jgs.12090
   Melmed GY, 2009, INFLAMM BOWEL DIS, V15, P1410, DOI 10.1002/ibd.20943
   Min HY, 2005, IMMUNOL REV, V205, P7, DOI 10.1111/j.0105-2896.2005.00263.x
   Molodecky NA, 2012, GASTROENTEROLOGY, V142, P46, DOI 10.1053/j.gastro.2011.10.001
   Moshkovska T, 2009, ALIMENT PHARM THER, V30, P1118, DOI 10.1111/j.1365-2036.2009.04152.x
   Navaneethan U, 2011, J CROHNS COLITIS, V5, P189, DOI 10.1016/j.crohns.2010.12.005
   Ng SC, 2013, GASTROENTEROLOGY, V145, P158, DOI 10.1053/j.gastro.2013.04.007
   Ortega TL, 2014, J CROHNS COLITIS, V8, pS273
   Page MJ, 2002, J GASTROINTEST SURG, V6, P606, DOI 10.1016/S1091-255X(01)00060-9
   Ruel J, 2014, NAT REV GASTRO HEPAT, V11, P88, DOI 10.1038/nrgastro.2013.240
   RUTGEERTS P, 1994, NEW ENGL J MED, V331, P842, DOI 10.1056/NEJM199409293311304
   Sachar DB, 2009, INFLAMM BOWEL DIS, V15, P1071, DOI 10.1002/ibd.20872
   Schiffrin EJ, 2010, MUTAT RES-FUND MOL M, V690, P50, DOI 10.1016/j.mrfmmm.2009.07.011
   Shah BJ, 2012, AM J GASTROENTEROL, V107, P1635, DOI 10.1038/ajg.2012.284
   Shaukat A, 2011, DIGEST DIS SCI, V56, P2378, DOI 10.1007/s10620-011-1632-z
   Shea B, 2014, J RHEUMATOL, V41, P1049, DOI 10.3899/jrheum.130738
   SHEPHERD NA, 1991, J CLIN PATHOL, V44, P726, DOI 10.1136/jcp.44.9.726
   Siegel CA, 2009, CLIN GASTROENTEROL H, V7, P874, DOI 10.1016/j.cgh.2009.01.004
   SOFTLEY A, 1988, SCAND J GASTROENTERO, V23, P27
   Stein RB, 2000, DRUG SAFETY, V23, P429, DOI 10.2165/00002018-200023050-00006
   Subramaniam K, 2013, J GASTROEN HEPATOL, V28, P24, DOI 10.1111/jgh.12015
   Tazkarji MB, 2008, GERIATR AGING, V11, P410
   Teml A, 2007, CLIN PHARMACOKINET, V46, P187, DOI 10.2165/00003088-200746030-00001
   Tiihonen K, 2010, AGEING RES REV, V9, P107, DOI 10.1016/j.arr.2009.10.004
   Toruner M, 2008, GASTROENTEROLOGY, V134, P929, DOI 10.1053/j.gastro.2008.01.012
   Travis SPL, 2014, GUT, V63, P433, DOI 10.1136/gutjnl-2012-304258
   Tsang P, 1999, AM J SURG PATHOL, V23, P423, DOI 10.1097/00000478-199904000-00006
   Turrentine FE, 2006, J AM COLL SURGEONS, V203, P865, DOI 10.1016/j.jamcollsurg.2006.08.026
   van Tongeren SP, 2005, APPL ENVIRON MICROB, V71, P6438, DOI 10.1128/AEM.71.10.6438-6442.2005
   Viola A, 2014, J CROHNS COLITIS, V8, pS293, DOI 10.1016/S1873-9946(14)60662-0
   Wagtmans MJ, 1998, J CLIN GASTROENTEROL, V27, P129, DOI 10.1097/00004836-199809000-00005
   Wei SC, 2013, BMC GASTROENTEROL, V13, DOI 10.1186/1471-230X-13-166
   Yu C, 2005, Australas Radiol, V49, P407, DOI 10.1111/j.1440-1673.2005.01470.x
   Zhang FB, 2012, THER DRUG MONIT, V34, P695, DOI 10.1097/FTD.0b013e3182731925
   Zhao J, 2013, INFLAMM BOWEL DIS, V19, P1839, DOI 10.1097/MIB.0b013e31828a6551
   ZIMMERMAN J, 1985, J CLIN GASTROENTEROL, V7, P492, DOI 10.1097/00004836-198512000-00010
NR 87
TC 101
Z9 106
U1 0
U2 7
PU OXFORD UNIV PRESS
PI OXFORD
PA GREAT CLARENDON ST, OXFORD OX2 6DP, ENGLAND
SN 1873-9946
EI 1876-4479
J9 J CROHNS COLITIS
JI J. Crohns Colitis
PD JUN 1
PY 2015
VL 9
IS 6
BP 507
EP 515
DI 10.1093/ecco-jcc/jjv059
PG 9
WC Gastroenterology & Hepatology
WE Science Citation Index Expanded (SCI-EXPANDED)
SC Gastroenterology & Hepatology
GA CL0GD
UT WOS:000356617900009
PM 25870198
OA Bronze
DA 2024-01-22
ER

PT J
AU Arai, R
AF Arai, Ronen
TI Serologic Markers: Impact on Early Diagnosis and Disease Stratification
   in Inflammatory Bowel Disease
SO POSTGRADUATE MEDICINE
LA English
DT Article
DE inflammatory bowel disease; diagnosis; Crohn's disease; ulcerative
   colitis; serum biomarkers
ID ANTI-SACCHAROMYCES-CEREVISIAE; ANTINEUTROPHIL CYTOPLASMIC ANTIBODIES;
   QUALITY-OF-LIFE; ULCERATIVE-COLITIS PATIENTS; POUCH-ANAL ANASTOMOSIS;
   CROHNS-DISEASE; INDETERMINATE COLITIS; MICROBIAL ANTIGENS;
   IMMUNE-RESPONSES; OLMSTED COUNTY
AB Inflammatory bowel disease (IBD) is difficult to diagnose, and differentiating between ulcerative colitis (UC) and Crohn's disease (CD) can be challenging. Overlapping symptoms of UC and CD often delay diagnosis, despite availability of endoscopic, radiologic, and histologic tools. This delay in diagnosis is quite common in clinical practice, which may also delay initiation of appropriate treatment. Abnormal immune responses found in IBD have led to the use of serum biomarkers (eg, anti-Saccharomyces cerevisiae antibody [ASCA], perinuclear antineutrophil cytoplasmic antibody [pANCA], antibodies to flagellin [anti-CBir1]) to improve diagnostic confidence in IBD. These biomarkers are beginning to be used to stratify patients with UC and CD according to disease phenotype and risk of complications. Associations between quantity and quality of immune reactivity and severe disease phenotypes are increasingly evident. This suggests that serologic panels of multiple IBD biomarkers can be used to identify the relative risk of progression to complicated disease behaviors, and that this information may ultimately impact therapeutic decisions. This review discusses the diagnostic process and challenges in IBD, with emphasis on the role that serologic markers may play in addressing these challenges.
C1 Digest Care N Broward, Coral Springs, FL 33065 USA.
RP Arai, R (通讯作者)，Digest Care N Broward, 3001 Coral Hills Dr,Ste 250, Coral Springs, FL 33065 USA.
EM raraig1@digestivecareonline.com
FU Prometheus Laboratories, Inc.
FX Dr. Arai thanks John Simmons, MD, and Amar Patel, PharmD, for their
   assistance in the preparation of this manuscript. Writing support was
   provided with funding from Prometheus Laboratories, Inc.
CR Bamias G, 2007, CURR OPIN GASTROEN, V23, P365, DOI 10.1097/MOG.0b013e3281c55eb2
   Baumgart DC, 2007, LANCET, V369, P1641, DOI 10.1016/S0140-6736(07)60751-X
   Bossuyt X, 2006, CLIN CHEM, V52, P171, DOI 10.1373/clinchem.2005.058560
   Brandwein SL, 1997, J IMMUNOL, V159, P44
   Burgmann T, 2006, CLIN GASTROENTEROL H, V4, P614, DOI 10.1016/j.cgh.2006.03.003
   Carter MJ, 2004, GUT, V53, DOI 10.1136/gut.2004.043372
   Carvalho RS, 2006, INFLAMM BOWEL DIS, V12, P258, DOI 10.1097/01.MIB.0000215093.62245.b9
   Cohen RD, 2002, ALIMENT PHARM THER, V16, P1603, DOI 10.1046/j.1365-2036.2002.01323.x
   Cosnes J, 2002, INFLAMM BOWEL DIS, V8, P244, DOI 10.1097/00054725-200207000-00002
   D'Haens G, 2008, LANCET, V371, P660, DOI 10.1016/S0140-6736(08)60304-9
   Desir B, 2004, CLIN GASTROENTEROL H, V2, P139, DOI 10.1016/S1542-3565(03)00321-5
   Dhillon S, 2005, AM J GASTROENTEROL, V100, pS303, DOI 10.14309/00000434-200509001-00819
   Dotan I, 2006, GASTROENTEROLOGY, V131, P366, DOI 10.1053/j.gastro.2006.04.030
   Dubinsky MC, 2008, CLIN GASTROENTEROL H, V6, P1105, DOI 10.1016/j.cgh.2008.04.032
   Dubinsky MC, 2006, AM J GASTROENTEROL, V101, P360, DOI 10.1111/j.1572-0241.2006.00456.x
   Eliakim R, 2004, DIGEST LIVER DIS, V36, P519, DOI 10.1016/j.dld.2004.03.011
   Feagan BG, 2008, GASTROENTEROLOGY, V135, P1493, DOI 10.1053/j.gastro.2008.07.069
   Ferrante M, 2007, GUT, V56, P1394, DOI 10.1136/gut.2006.108043
   Fleshner P, 2008, CLIN GASTROENTEROL H, V6, P561, DOI 10.1016/j.cgh.2008.01.002
   Fleshner PR, 2001, GUT, V49, P671, DOI 10.1136/gut.49.5.671
   Geboes K, 2008, INFLAMM BOWEL DIS, V14, P850, DOI 10.1002/ibd.20361
   Hanauer SB, 2009, INFLAMM BOWEL DIS, V15, P1570, DOI 10.1002/ibd.20918
   Hugot JP, 2001, NATURE, V411, P599, DOI 10.1038/35079107
   Irvine EJ, 2008, INFLAMM BOWEL DIS, V14, P554, DOI 10.1002/ibd.20301
   Irvine EJ, 2004, ALIMENT PHARM THER, V20, P54, DOI 10.1111/j.1365-2036.2004.02053.x
   Israeli E, 2005, GUT, V54, P1232, DOI 10.1136/gut.2004.060228
   Janke KH, 2005, INFLAMM BOWEL DIS, V11, P272, DOI 10.1097/01.MIB.0000160809.38611.f7
   Jess T, 2006, GASTROENTEROLOGY, V130, P1039, DOI 10.1053/j.gastro.2005.12.037
   Joossens S, 2002, GASTROENTEROLOGY, V122, P1242, DOI 10.1053/gast.2002.32980
   KANOF ME, 1988, GASTROENTEROLOGY, V95, P1523, DOI 10.1016/S0016-5085(88)80072-6
   KENT TH, 1970, ARCH PATHOL, V89, P20
   Kim SG, 2004, GASTROENTEROLOGY, V126, pA260
   Kornbluth A, 2004, AM J GASTROENTEROL, V99, P1371, DOI 10.1111/j.1572-0241.2004.40036.x
   Landers CJ, 2002, GASTROENTEROLOGY, V123, P689, DOI 10.1053/gast.2002.35379
   Lichtenstein GR, 2009, AM J GASTROENTEROL, V104, P465, DOI 10.1038/ajg.2008.168
   Lichtenstein GR, 2005, GASTROENTEROLOGY, V128, P862, DOI 10.1053/j.gastro.2005.01.048
   Markowitz J, 2009, INFLAMM BOWEL DIS, V15, P714, DOI 10.1002/ibd.20831
   Marrero F, 2008, MED CLIN N AM, V92, P671, DOI 10.1016/j.mcna.2007.12.002
   Martland GT, 2007, HISTOPATHOLOGY, V50, P83, DOI 10.1111/j.1365-2559.2006.02545.x
   Mow WS, 2004, GASTROENTEROLOGY, V126, P414, DOI 10.1053/j.gastro.2003.11.015
   Mundwiler ML, 2009, ARTHRITIS RES THER, V11, DOI 10.1186/ar2866
   Nikolaus S, 2007, GASTROENTEROLOGY, V133, P1670, DOI 10.1053/j.gastro.2007.09.001
   Odes S, 2008, WORLD J GASTROENTERO, V14, P6641, DOI 10.3748/wjg.14.6641
   Odze R, 2003, MODERN PATHOL, V16, P347, DOI 10.1097/01.MP.0000064746.82024.D1
   Papp M, 2008, AM J GASTROENTEROL, V103, P665, DOI 10.1111/j.1572-0241.2007.01652.x
   Peeters M, 2001, AM J GASTROENTEROL, V96, P730, DOI 10.1111/j.1572-0241.2001.03613.x
   Peyrin-Biroulet L, 2007, INFLAMM BOWEL DIS, V13, P1561, DOI 10.1002/ibd.20226
   Reese GE, 2006, AM J GASTROENTEROL, V101, P2410, DOI 10.1111/j.1572-0241.2006.00840.x
   ROGERS B H G, 1971, Journal of Chronic Diseases, V24, P743, DOI 10.1016/0021-9681(71)90087-7
   Rothfuss KS, 2006, WORLD J GASTROENTERO, V12, P4819
   Rubin G, 2006, FAM PRACT, V23, P687, DOI 10.1093/fampra/cml050
   Sainsbury A, 2005, ALIMENT PHARM THER, V21, P499, DOI 10.1111/j.1365-2036.2005.02380.x
   Sandborn WJ, 2006, AM J GASTROENTEROL, V101, pS434, DOI 10.14309/00000434-200609001-01109
   SANDBORN WJ, 2008, 73 ANN SCI M POSTGR
   Sands BE, 2004, GASTROENTEROLOGY, V126, P1518, DOI 10.1053/j.gastro.2004.02.072
   Sawczenko A, 2003, ARCH DIS CHILD, V88, P995, DOI 10.1136/adc.88.11.995
   SCHREIBER S, 2007, AM GASTR ASS I DIG D
   Sostegni R, 2001, DIGEST LIVER DIS, V33, P755, DOI 10.1016/S1590-8658(01)80692-7
   Targan SR, 2005, GASTROENTEROLOGY, V128, P2020, DOI 10.1053/j.gastro.2005.03.046
   Terjung B, 2004, EUR J MED RES, V9, P439
   Terjung B, 2001, BEST PRACT RES CL GA, V15, P629, DOI 10.1053/bega.2001.0209
   Tremaine WJ, 2007, ALIMENT PHARM THER, V25, P13, DOI 10.1111/j.1365-2036.2006.03159.x
   Vasiliauskas EA, 2000, GUT, V47, P487, DOI 10.1136/gut.47.4.487
   Vasiliauskas EA, 1996, GASTROENTEROLOGY, V110, P1810, DOI 10.1053/gast.1996.v110.pm8964407
   Vermeire S, 2006, GUT, V55, P426, DOI 10.1136/gut.2005.069476
   Yantiss RK, 2006, HISTOPATHOLOGY, V48, P116, DOI 10.1111/j.1365-2559.2005.02248.x
   Young Yuki, 2006, Curr Gastroenterol Rep, V8, P470, DOI 10.1007/s11894-006-0037-1
NR 67
TC 11
Z9 13
U1 0
U2 5
PU JTE MULTIMEDIA
PI BERWYN
PA 1235 WESTLAKES DR, STE 220, BERWYN, PA 19312 USA
SN 0032-5481
J9 POSTGRAD MED
JI Postgrad. Med.
PD JUL
PY 2010
VL 122
IS 4
BP 177
EP 185
DI 10.3810/pgm.2010.07.2184
PG 9
WC Medicine, General & Internal
WE Science Citation Index Expanded (SCI-EXPANDED)
SC General & Internal Medicine
GA 711TL
UT WOS:000286614200015
PM 20675980
DA 2024-01-22
ER

PT J
AU Homar, V
   Grosek, S
   Battelino, T
AF Homar, Vesna
   Grosek, Stefan
   Battelino, Tadej
TI High-Dose Methylprednisolone in a Pregnant Woman with Crohn's Disease
   and Adrenal Suppression in Her Newborn
SO NEONATOLOGY
LA English
DT Article
DE Methylprednisolone therapy, Crohn's disease; Pregnancy, Crohn's disease;
   Crohn's disease; Adrenal insufficiency, newborn
ID INFLAMMATORY-BOWEL-DISEASE; HYDROCORTISONE ACETATE; RECTAL
   BIOAVAILABILITY; TRANSPLACENTAL PASSAGE; INSUFFICIENCY;
   PHARMACOKINETICS; CORTICOSTEROIDS; PREDNISOLONE; PLACENTA; CORTISOL
AB Background: The synthetic corticosteroid methylprednisolone is used for the treatment of acute exacerbations of Crohn's disease, also in pregnancy. Its use is considered to be less harmful than the effect of active disease on the fetus. Adrenal suppression in a fetus due to administration of methylprednisolone has hitherto been rarely published. Objective: To present a case of neonatal adrenal suppression due to the use of high-dose methylprednisolone in late pregnancy of a woman with Crohn's disease. Methods and Results: Clinical signs of adrenal suppression were observed in the newborn 3 h after birth. After hydrocortisone supplementation and intensive therapy the baby recovered completely. Conclusions: Life-threatening adrenal suppression, requiring hydrocortisone supplementation and intensive therapy, was observed and successfully treated in a newborn, whose mother had received high-dose methylprednisolone in late pregnancy. Copyright (C) 2008 S. Karger AG, Basel
C1 [Homar, Vesna; Grosek, Stefan] Univ Med Ctr Ljubljana, Dept Pediat Surg & Intens Therapy, SI-1000 Ljubljana, Slovenia.
   [Battelino, Tadej] Univ Childrens Hosp, Dept Pediat Endocrinol Diabet & Metab, Ljubljana, Slovenia.
C3 University Medical Centre Ljubljana; University Medical Centre Ljubljana
RP Grosek, S (通讯作者)，Univ Med Ctr Ljubljana, Dept Pediat Surg & Intens Therapy, Zaloska 7, SI-1000 Ljubljana, Slovenia.
EM stefan.grosek@mf.uni-lj.si
RI Battelino, Tadej/JMH-1811-2023; Grosek, Stefan/HGA-7309-2022; Homar
   Santaner, Victor/K-2678-2014
OI Battelino, Tadej/0000-0002-0273-4732; Homar Santaner,
   Victor/0000-0003-1459-2003
FU Slovenian Research Agency [J3-9663]
FX T. B. was supported in part by Slovenian Research Agency grant No.
   J3-9663.
CR BEITINS IZ, 1972, J PEDIATR-US, V81, P936, DOI 10.1016/S0022-3476(72)80547-X
   Briggs G, 2005, DRUGS PREGNANCY LACT
   Burton PJ, 1999, BIOL REPROD, V60, P234, DOI 10.1095/biolreprod60.2.234
   Connell W, 1999, DRUG SAFETY, V21, P311, DOI 10.2165/00002018-199921040-00006
   Dodds HM, 1997, J STEROID BIOCHEM, V62, P337, DOI 10.1016/S0960-0760(97)00039-3
   Dominitz JA, 2002, AM J GASTROENTEROL, V97, P641
   Fernandez Erika, 2005, J Perinatol, V25, P114, DOI 10.1038/sj.jp.7211211
   Fonager K, 1998, AM J GASTROENTEROL, V93, P2426, DOI 10.1016/S0002-9270(98)00579-6
   FRASER FC, 1995, TERATOLOGY, V51, P45, DOI 10.1002/tera.1420510107
   Friedman S, 2002, GASTROENTEROL CLIN N, V31, P265, DOI 10.1016/S0889-8553(01)00015-2
   GRAJWER LA, 1977, JAMA-J AM MED ASSOC, V238, P1279, DOI 10.1001/jama.238.12.1279
   Heimel PJV, 2005, PLACENTA, V26, P842, DOI 10.1016/j.placenta.2004.12.008
   ISARANGKURA M, 1978, MED ASS THAI, V61, P647
   Kane S, 2003, GASTROENTEROL CLIN N, V32, P323, DOI 10.1016/S0889-8553(02)00068-7
   KREINES K, 1971, PEDIATRICS, V47, P516
   Langer M, 2006, CURR OPIN PEDIATR, V18, P448, DOI 10.1097/01.mop.0000236397.79580.85
   Limal JM, 2006, ARCH PEDIATRIE, V13, P1358, DOI 10.1016/j.arcped.2006.07.016
   Lockshin MD, 1998, SCAND J RHEUMATOL, P136
   Ludvigsson JF, 2002, ACTA PAEDIATR, V91, P145, DOI 10.1080/080352502317285126
   MOGADAM M, 1981, GASTROENTEROLOGY, V80, P72
   MOLLMANN H, 1991, J PHARM SCI, V80, P835, DOI 10.1002/jps.2600800906
   OPPENHEIMER EH, 1964, J HOPKINS MED J, V114, P146
   PETITJEAN O, 1992, ALIMENT PHARM THERAP, V6, P351
   Sun K, 1999, PLACENTA, V20, P13, DOI 10.1053/plac.1998.0352
   Tromm A, 2001, J CLIN PHARMACOL, V41, P536, DOI 10.1177/00912700122010410
   Weintrob N, 2006, PEDIATRICS, V117, pE322, DOI 10.1542/peds.2005-1973
NR 26
TC 29
Z9 31
U1 0
U2 3
PU KARGER
PI BASEL
PA ALLSCHWILERSTRASSE 10, CH-4009 BASEL, SWITZERLAND
SN 1661-7800
EI 1661-7819
J9 NEONATOLOGY
JI Neonatology
PY 2008
VL 94
IS 4
BP 306
EP 309
DI 10.1159/000151652
PG 4
WC Pediatrics
WE Science Citation Index Expanded (SCI-EXPANDED)
SC Pediatrics
GA 369GJ
UT WOS:000260682200011
PM 18784429
DA 2024-01-22
ER

PT J
AU Politis, DS
   Katsanos, KH
   Tsianos, EV
   Christodoulou, DK
AF Politis, Dimitrios S.
   Katsanos, Konstantinos H.
   Tsianos, Epameinondas V.
   Christodoulou, Dimitrios K.
TI Pseudopolyps in inflammatory bowel diseases: Have we learned enough?
SO WORLD JOURNAL OF GASTROENTEROLOGY
LA English
DT Review
DE Pseudopolyps; Inflammatory polyps; Post-inflammatory polyps; Giant
   pseudopolyps; Ulcerative colitis; Inflammatory bowel disease; Crohn ' s
   disease; Classification; Dysplasia-associated mass or lesion
ID LOCALIZED GIANT PSEUDOPOLYPOSIS; NONSPECIFIC ULCERATIVE-COLITIS;
   CROHNS-DISEASE; COLORECTAL-CANCER; POLYPOSIS; DIAGNOSIS; COLON;
   MANAGEMENT; ENDOSCOPY; DYSPLASIA
AB Pseudopolyps are a well described entity in the literature and even though the exact pathogenesis of their formation is not completely understood, they are considered non-neoplastic lesions originating from the mucosa after repeated periods of inflammation and ulceration associated with excessive healing processes. Their occurrence is less common in Crohn's disease than in ulcerative colitis, and their overall prevalence ranges from 4% to 74%; moreover, they are found more often in colon but have been detected in other parts of the gastrointestinal tract as well. When their size exceeds the arbitrary point of 1.5 cm, they are classified as giant pseudopolyps. Clinical evaluation should differentiate the pseudopolyps from other polypoid lesions, such as the dysplasiaassociated mass or lesion, but this situation represents an ongoing clinical challenge. Pseudopolyps can provoke complications such as bleeding or obstruction, and their management includes medical therapy, endoscopy and surgery; however, no consensus exists about the optimal treatment approach. Patients with pseudopolyps are considered at intermediate risk for colorectal cancer and regular endoscopic monitoring is recommended. Through a review of the literature, we provide here a proposed classification of the characteristics of pseudopolyps.
C1 [Politis, Dimitrios S.; Katsanos, Konstantinos H.; Tsianos, Epameinondas V.; Christodoulou, Dimitrios K.] Univ Ioannina, Sch Hlth Sci, Fac Med, Dept Gastroenterol, Ioannina 45110, Greece.
C3 University of Ioannina
RP Christodoulou, DK (通讯作者)，Univ Ioannina, Sch Hlth Sci, Fac Med, Dept Gastroenterol, Ioannina 45110, Greece.
EM dchristo@uoi.gr
CR Anderson R, 1996, AM J MED, V101, P323, DOI 10.1016/S0002-9343(96)00201-X
   Annese V, 2013, J CROHNS COLITIS, V7, P982, DOI 10.1016/j.crohns.2013.09.016
   [Anonymous], 1964, Gut, V5, P15
   Attar A, 2007, ENDOSCOPY, V39, pE249, DOI 10.1055/s-2007-967011
   Atten MJ, 1998, AM J GASTROENTEROL, V93, P1591, DOI 10.1111/j.1572-0241.1998.00491.x
   Baars JE, 2012, J GASTROENTEROL, V47, P1308, DOI 10.1007/s00535-012-0603-2
   Baars JE, 2012, INFLAMM BOWEL DIS, V18, P1634, DOI 10.1002/ibd.21925
   Baars JE, 2011, AM J GASTROENTEROL, V106, P319, DOI 10.1038/ajg.2010.428
   Babic Z, 2003, WORLD J GASTROENTERO, V9, P619
   BACON HE, 1956, AM J SURG, V92, P688, DOI 10.1016/S0002-9610(56)80140-2
   Bargen JA, 1929, ANN INTERN MED, V3, P335, DOI 10.7326/0003-4819-3-4-335
   Bernstein CN, 2003, GASTROENTEROLOGY, V124, P1135, DOI 10.1053/gast.2003.50180
   Biondi A, 2009, AM J GASTROENTEROL, V104, P2359, DOI 10.1038/ajg.2009.245
   BOCKUS H L, 1956, Gastroenterologia, V86, P549
   BUCK JL, 1991, RADIOGRAPHICS, V11, P293, DOI 10.1148/radiographics.11.2.2028064
   Cairns SR, 2010, GUT, V59, P666, DOI 10.1136/gut.2009.179804
   Chang DK, 2007, GASTROINTEST ENDOSC, V66, pS96, DOI 10.1016/j.gie.2007.01.016
   Chawla L S, 1990, J Indian Med Assoc, V88, P159
   Choi YS, 2012, J CROHNS COLITIS, V6, P240, DOI 10.1016/j.crohns.2011.08.007
   CHUTTANI HK, 1967, BMJ-BRIT MED J, V4, P204, DOI 10.1136/bmj.4.5573.204
   CORLESS JK, 1984, GASTROINTEST ENDOSC, V30, P352, DOI 10.1016/S0016-5107(84)72453-9
   De Felice KM, 2015, INFLAMM BOWEL DIS, V21, P2106, DOI 10.1097/MIB.0000000000000469
   DEDOMBAL FT, 1966, BMJ-BRIT MED J, V1, P1442, DOI 10.1136/bmj.1.5501.1442
   DUKES CE, 1954, ANN ROY COLL SURG, V14, P389
   ERNST A, 1993, HNO, V41, P33
   Farraye FA, 2007, GASTROINTEST ENDOSC, V66, P519, DOI 10.1016/j.gie.2006.12.016
   Farraye FA, 2010, GASTROENTEROLOGY, V138, P746, DOI [10.1053/j.gastro.2009.12.037, 10.1053/j.gastro.2009.12.035]
   FORDE KA, 1989, GASTROINTEST ENDOSC, V35, P135, DOI 10.1016/S0016-5107(89)72737-1
   Friedman S., 2004, TECH GASTROINTEST EN, V6, P175, DOI [10.1016/j.tgie.2004.09.005, DOI 10.1016/J.TGIE.2004.09.005]
   GARDINER GA, 1977, AM J ROENTGENOL, V129, P506, DOI 10.2214/ajr.129.3.506
   GEBOES K, 1975, GASTROINTEST ENDOSC, V22, P18, DOI 10.1016/S0016-5107(75)73675-1
   Gheorghe C, 1998, HEPATO-GASTROENTEROL, V45, P738
   GOLDGRABER MB, 1965, DIS COLON RECTUM, V8, P355, DOI 10.1007/BF02627260
   HINRICHS HR, 1968, J AMER MED ASSOC, V205, P248, DOI 10.1001/jama.205.4.248
   Itzkowitz SH, 2004, GASTROENTEROLOGY, V126, P1634, DOI 10.1053/j.gastro.2004.03.025
   JALAN KN, 1969, LANCET, V2, P555
   Jawad N, 2012, GUT, V61, pA236, DOI 10.1136/gutjnl-2012-302514c.124
   KAHN E, 1984, HUM PATHOL, V15, P84, DOI 10.1016/S0046-8177(84)80335-4
   KEATING JW, 1976, AM J ROENTGENOL, V126, P1178, DOI 10.2214/ajr.126.6.1178
   KELLY JK, 1987, DIS COLON RECTUM, V30, P251, DOI 10.1007/BF02556166
   KELLY JK, 1986, AM J SURG PATHOL, V10, P420, DOI 10.1097/00000478-198606000-00007
   Kiesslich R, 2003, GASTROENTEROLOGY, V124, P880, DOI 10.1053/gast.2003.50146
   Klarskov L, 2011, APMIS, V119, P393, DOI 10.1111/j.1600-0463.2011.02717.x
   Koinuma K, 2003, J GASTROENTEROL, V38, P880, DOI 10.1007/s00535-002-1164-6
   KOVALCIK PJ, 1980, DIS COLON RECTUM, V23, P268, DOI 10.1007/BF02587098
   Kudo SE, 1996, GASTROINTEST ENDOSC, V44, P8, DOI 10.1016/S0016-5107(96)70222-5
   KUSUNOKI M, 1992, AM J GASTROENTEROL, V87, P379
   Lawrence JC., 1936, Am J Surg, V31, P499, DOI [10.1016/S0002-9610(36)80014-2, DOI 10.1016/S0002-9610(36)80014-2]
   LESCUT D, 1993, GUT, V34, P647, DOI 10.1136/gut.34.5.647
   Liatsos C, 2010, J CROHNS COLITIS, V4, P707, DOI 10.1016/j.crohns.2010.09.006
   Lim YJ, 2012, GUT LIVER, V6, P524, DOI 10.5009/gnl.2012.6.4.524
   LUMB G, 1961, GASTROENTEROLOGY, V40, P290
   Luo You-you, 2009, Zhonghua Er Ke Za Zhi, V47, P129
   Maggs JRL, 2008, J CROHNS COLITIS, V2, P170, DOI 10.1016/j.crohns.2007.10.007
   MANNING RJ, 1986, GASTROINTEST ENDOSC, V32, P122, DOI 10.1016/S0016-5107(86)71780-X
   MARGULIS AR, 1971, AMER J ROENTGENOL RA, V113, P325, DOI 10.2214/ajr.113.2.325
   Marks RD, 2000, J GASTROEN HEPATOL, V15, P213
   Maroo M K, 1974, J Indian Med Assoc, V63, P350
   MODIGLIANI R, 1990, GASTROENTEROLOGY, V98, P811, DOI 10.1016/0016-5085(90)90002-I
   Ooi BS, 2000, AUST NZ J SURG, V70, P389, DOI 10.1046/j.1440-1622.2000.01826.x
   Pilichos C, 2005, ANTICANCER RES, V25, P2961
   Ray G, 2011, INT J COLORECTAL DIS, V26, P635, DOI 10.1007/s00384-010-1084-5
   RIDDELL RH, 1983, HUM PATHOL, V14, P931, DOI 10.1016/S0046-8177(83)80175-0
   Rubin PH, 1999, GASTROENTEROLOGY, V117, P1295, DOI 10.1016/S0016-5085(99)70279-9
   Rutter M, 2003, ENDOSCOPY, V35, P788, DOI 10.1055/s-2003-41582
   Rutter MD, 2004, GUT, V53, P1813, DOI 10.1136/gut.2003.038505
   SHAH SM, 1978, DIS COLON RECTUM, V21, P104
   Sheikholeslami MR, 2004, ARCH PATHOL LAB MED, V128, P1286
   Shen B, 2005, AM J GASTROENTEROL, V100, P93, DOI 10.1111/j.1572-0241.2005.40778.x
   Shergill AK, 2015, GASTROINTEST ENDOSC, V81, P1101, DOI 10.1016/j.gie.2014.10.030
   TANDON BN, 1965, GUT, V6, P448, DOI 10.1136/gut.6.5.448
   TEAGUE RH, 1975, GUT, V16, P792, DOI 10.1136/gut.16.10.792
   Teh L B, 1987, Ann Acad Med Singap, V16, P474
   Thia KT, 2011, INFLAMM BOWEL DIS, V17, P1257, DOI 10.1002/ibd.21480
   Van Moerkercke W, 2007, ENDOSCOPY, V39, pE294, DOI 10.1055/s-2007-966418
   Velayos FS, 2006, GASTROENTEROLOGY, V130, P1941, DOI 10.1053/j.gastro.2006.03.028
   Wang Y, 2007, J GASTROEN HEPATOL, V22, P1450, DOI 10.1111/j.1440-1746.2007.04873.x
   WATTS JMK, 1966, BRIT J SURG, V53, P1005
   WAUGH JM, 1964, ARCH SURG-CHICAGO, V88, P556
   Wheeler WID, 1926, BRIT J SURG, V14, P58
   WRIGHT V, 1965, BMJ-BRIT MED J, V2, P670, DOI 10.1136/bmj.2.5463.670
   ZEGEL HG, 1978, RADIOLOGY, V127, P615, DOI 10.1148/127.3.615
   Zheng JJ, 2007, J DIGEST DIS, V8, P35, DOI 10.1111/j.1443-9573.2007.00281.x
NR 83
TC 29
Z9 30
U1 1
U2 3
PU BAISHIDENG PUBLISHING GROUP INC
PI PLEASANTON
PA 7041 Koll Center Parkway, Suite 160, PLEASANTON, CA, UNITED STATES
SN 1007-9327
EI 2219-2840
J9 WORLD J GASTROENTERO
JI World J. Gastroenterol.
PD MAR 7
PY 2017
VL 23
IS 9
BP 1541
EP 1551
DI 10.3748/wjg.v23.i9.1541
PG 11
WC Gastroenterology & Hepatology
WE Science Citation Index Expanded (SCI-EXPANDED)
SC Gastroenterology & Hepatology
GA EN2FE
UT WOS:000395824400003
PM 28321155
OA Green Published, hybrid, Green Submitted
DA 2024-01-22
ER

PT J
AU Klichowska-Palonka, M
   Komsta, A
   Pac-Kozuchowska, E
AF Klichowska-Palonka, Malgorzata
   Komsta, Aneta
   Pac-Kozuchowska, Elzbieta
TI The condition of the oral cavity at the time of diagnosis of
   inflammatory bowel disease in pediatric patients
SO SCIENTIFIC REPORTS
LA English
DT Article
ID CROHNS-DISEASE; DENTAL-HEALTH; MANIFESTATIONS; SALIVARY
AB Changes in the oral mucosa can appear in the course of inflammatory bowel disease in both children and adults. They often precede the appearance of gastrointestinal symptoms. The aim of the study was to determine the nature of changes in the oral cavity at the time of diagnosis of inflammatory bowel disease in children compared to children without systemic diseases. 49 children diagnosed with inflammatory bowel disease and 60 children without systemic diseases were examined. The prevalence of the aphthae stomatitis and angular cheilitis was 24.5% in the examined group and 10% in the control group (p = 0.0772). Changes in the oral mucosa occurred more frequently in children with Crohn's disease 35.3% than with ulcerative colitis 18.7%. In children with Crohn's disease, the most frequently observed lesion was aphthous stomatitis 23.5%, and in ulcerative colitis, angular cheilitis 12.5%. Changes in the oral mucosa are a therapeutic problem requiring in general diseases patients both local and systemic treatment and interdisciplinary cooperation between dentists, paediatricians and gastroenterologists. The finding of repeated changes in the oral mucosa during a dental examination should be the reason for referring the patient to a paediatrician for the foreclosure or make a diagnosis of inflammatory bowel diseases.
C1 [Klichowska-Palonka, Malgorzata] Med Univ Lublin, Independent Dept Integrated Dent, Lublin, Poland.
   [Komsta, Aneta] Med Univ Lublin, Chair & Dept Conservat Dent Endodont, Lublin, Poland.
   [Pac-Kozuchowska, Elzbieta] Med Univ Lublin, Dept Paediat & Gastroenterol, Lublin, Poland.
C3 Medical University of Lublin; Medical University of Lublin; Medical
   University of Lublin
RP Klichowska-Palonka, M (通讯作者)，Med Univ Lublin, Independent Dept Integrated Dent, Lublin, Poland.
EM malgorzataklichowskapalonka@umlub.pl
OI Pac-Kozuchowska, Elzbieta/0000-0002-3204-2235; Klichowska-Palonka,
   Malgorzata/0000-0001-7696-1834
CR Caenepeel C, 2020, ALIMENT PHARM THER, V52, P1453, DOI 10.1111/apt.16096
   Dunlap CL, 1997, J AM DENT ASSOC, V128, P347, DOI 10.14219/jada.archive.1997.0198
   Elad S, 2019, PERIODONTOL 2000, V80, P28, DOI 10.1111/prd.12265
   Elmaghrawy K, 2021, FRONT PEDIATR, V8, DOI 10.3389/fped.2020.620254
   Franch AM, 2010, J CLIN EXP DENT, V4, P191, DOI DOI 10.4317/JCED.2.E191
   Harty S, 2005, CLIN GASTROENTEROL H, V3, P886, DOI 10.1016/S1542-3565(05)00424-6
   Jose FA, 2009, INFLAMM BOWEL DIS, V15, P63, DOI 10.1002/ibd.20604
   Katsanos KH, 2015, ALIMENT PHARM THER, V42, P40, DOI 10.1111/apt.13217
   Klaniecka B, 2016, DENT MED PROBL, V53, P210, DOI 10.17219/dmp/61606
   Lankarani KB, 2013, WORLD J GASTROENTERO, V19, P8571, DOI 10.3748/wjg.v19.i46.8571
   Lauritano D, 2019, DIAGNOSTICS, V9, DOI 10.3390/diagnostics9030077
   López RL, 2017, APMIS, V125, P3, DOI 10.1111/apm.12609
   Muhvic-Urek M, 2016, WORLD J GASTROENTERO, V22, P5655, DOI 10.3748/wjg.v22.i25.5655
   Pittock S, 2001, J PEDIATR-US, V138, P767, DOI 10.1067/mpd.2001.113008
   Ribaldone Davide Giuseppe, 2020, Medicines (Basel), V7, DOI 10.3390/medicines7060033
   Schütz T, 2003, DIGEST DIS, V21, P252, DOI 10.1159/000073343
   Steigmann L, 2021, CLIN ADV PERIODONTIC, V11, P70, DOI 10.1002/cap.10118
   SUNDH B, 1989, ORAL SURG ORAL MED O, V67, P286, DOI 10.1016/0030-4220(89)90356-3
   Wako-Czopnik D., 2007, POLISH J ENV STUDY, V16, P15
   Wu YH, 2015, J FORMOS MED ASSOC, V114, P672, DOI 10.1016/j.jfma.2015.05.001
   Zbar AP, 2012, J CROHNS COLITIS, V6, P135, DOI 10.1016/j.crohns.2011.07.001
NR 21
TC 2
Z9 2
U1 0
U2 4
PU NATURE PORTFOLIO
PI BERLIN
PA HEIDELBERGER PLATZ 3, BERLIN, 14197, GERMANY
SN 2045-2322
J9 SCI REP-UK
JI Sci Rep
PD NOV 9
PY 2021
VL 11
IS 1
AR 21898
DI 10.1038/s41598-021-01370-8
PG 6
WC Multidisciplinary Sciences
WE Science Citation Index Expanded (SCI-EXPANDED)
SC Science & Technology - Other Topics
GA WU6QA
UT WOS:000716666700102
PM 34753969
OA gold, Green Published
DA 2024-01-22
ER

PT J
AU Koschny, R
   Junghanss, T
   Mischnik, A
   Karner, M
   Kreuter, M
   Roth, W
   Stremmel, W
   Merle, U
AF Koschny, R.
   Junghanss, T.
   Mischnik, A.
   Karner, M.
   Kreuter, M.
   Roth, W.
   Stremmel, W.
   Merle, U.
TI Development of Miliary Tuberculosis under Infliximab in a Patient with
   Spondyloarthritis and Suspected Crohn's Disease
SO ZEITSCHRIFT FUR GASTROENTEROLOGIE
LA English
DT Article
DE infectious colitis; Crohn's disease; lower GI bleeding;
   immunosuppression; anti-TNF-treatment; gastrointestinal tuberculosis;
   miliary tuberculosis
ID POLYMERASE-CHAIN-REACTION; GASTROINTESTINAL TUBERCULOSIS;
   MYCOBACTERIUM-TUBERCULOSIS; INTESTINAL TUBERCULOSIS;
   ANKYLOSING-SPONDYLITIS; FIBEROPTIC BRONCHOSCOPY; PERITONITIS; DIAGNOSIS;
   BOVIS
AB Tuberculosis (TB) infection is a major concern in patients with chronic autoimmune conditions under immunosuppressive therapy. Gastrointestinal tuberculosis can be misdiagnosed as Crohn's disease with detrimental consequences for the patient. We report on a 40-year old ethnic Turkish patient with HLA-B27 positive spondyloarthritis who developed gastrointestinal symptoms under immunosuppressive treatment with infliximab. Crohn's disease was diagnosed at a primary care hospital and immunosuppressive treatment was escalated. Initial diagnostic tests for tuberculosis were negative. When the clinical condition deteriorated, the patient was transferred to our intensive care unit for further diagnosis and treatment. Tuberculosis was suspected due to clinical presentation and radiological signs and anti-tuberculous treatment was initiated. After the onset of treatment, first microbiological results confirmed the diagnosis of miliary TB with Mycobacterium bovis. As an infection route we assume primary gastrointestinal infection with M. bovis during the patient's annual holidays in Turkey with a rapid development of miliary TB under infliximab and escalated immunosuppressive therapy. This case report demonstrates the difficulties in differentiating intestinal TB from other granulomatous conditions such as Crohn's disease. The diagnostic tools for gastrointestinal tuberculosis are discussed in detail regarding their sensitivity, specificity as well as positive and negative predictive values.
C1 [Koschny, R.; Stremmel, W.; Merle, U.] Univ Heidelberg Hosp, Dept Gastroenterol, D-69120 Heidelberg, Germany.
   [Junghanss, T.; Mischnik, A.] Univ Heidelberg Hosp, Dept Infect Dis, Sect Clin Trop Med, D-69120 Heidelberg, Germany.
   [Karner, M.] St Josefs Hosp, Dept Gastroenterol, Viernheim, Germany.
   [Kreuter, M.] Heidelberg Univ, Thoraxklin, D-69115 Heidelberg, Germany.
   [Kreuter, M.] Univ Heidelberg Hosp, German Ctr Lung Res DZL, Heidelberg TLRC H, D-69120 Heidelberg, Germany.
   [Roth, W.] Univ Heidelberg Hosp, Inst Pathol, D-69120 Heidelberg, Germany.
C3 Ruprecht Karls University Heidelberg; Ruprecht Karls University
   Heidelberg; Ruprecht Karls University Heidelberg; Ruprecht Karls
   University Heidelberg; Ruprecht Karls University Heidelberg
RP Koschny, R (通讯作者)，Univ Heidelberg Hosp, INF 410, D-69120 Heidelberg, Germany.
EM ronald.koschny@med.uni-heidelberg.de
OI Stremmel, Wolfgang/0000-0002-8545-1753
CR Abu Shaikha S, 2012, CASE REP DERMATOL, V4, P41, DOI 10.1159/000337145
   Al Muneef M, 2001, SCAND J GASTROENTERO, V36, P528, DOI 10.1080/003655201750153412
   ALKARAWI MA, 1995, J CLIN GASTROENTEROL, V20, P225, DOI 10.1097/00004836-199504000-00013
   Almadi MA, 2009, AM J GASTROENTEROL, V104, P1003, DOI 10.1038/ajg.2008.162
   Amarapurkar D N, 2004, J Assoc Physicians India, V52, P863
   Azevedo VF, 2011, REUMATISMO, V63, P171, DOI 10.4081/reumatismo.2011.171
   Baldin B, 2005, PRESSE MED, V34, P353, DOI 10.1016/S0755-4982(05)83925-9
   Barouni AS, 2004, MOL CELL PROBE, V18, P167, DOI 10.1016/j.mcp.2003.11.006
   Basar Ö, 2005, DIGEST DIS SCI, V50, P1279, DOI 10.1007/s10620-005-2772-9
   BASTANI B, 1985, Q J MED, V56, P549
   Bloemberg GV, 2013, J CLIN MICROBIOL, V51, P2112, DOI 10.1128/JCM.00142-13
   CHAWLA R, 1988, EUR RESPIR J, V1, P804
   Cooper J, 2009, JCR-J CLIN RHEUMATOL, V15, P244, DOI 10.1097/RHU.0b013e3181b12341
   Dignass A, 2011, Z GASTROENTEROL, V49, P1276, DOI 10.1055/s-0031-1281666
   Donoghue HD, 2009, CURR OPIN INFECT DIS, V22, P490, DOI 10.1097/QCO.0b013e3283306712
   Dunlap NE, 2000, AM J RESP CRIT CARE, V161, P1376, DOI 10.1164/ajrccm.161.4.16141
   Ertekin V, 2007, J EMERG MED, V33, P421, DOI 10.1016/j.jemermed.2007.04.002
   Fitzgerald Scott D, 2010, Vet Med Int, V2011, P903683, DOI 10.4061/2011/903683
   Geng E, 2005, JAMA-J AM MED ASSOC, V293, P2740, DOI 10.1001/jama.293.22.2740
   Gonzalez-Angulo Y, 2012, EUR J CLIN MICROBIOL, V31, P1619, DOI 10.1007/s10096-011-1485-6
   Hess S, 2011, EUR J PEDIATR, V170, P1337, DOI 10.1007/s00431-011-1501-y
   Hoffmann J C, 2008, Z Gastroenterol, V46, P1094, DOI 10.1055/s-2008-1027796
   KLIMACH OE, 1985, Q J MED, V56, P569
   Laifer G, 2004, CHEST, V125, P981, DOI 10.1378/chest.125.3.981
   Lawn SD, 2011, LANCET, V378, P57, DOI 10.1016/S0140-6736(10)62173-3
   Lee WK, 2012, CLIN RADIOL, V67, P596, DOI 10.1016/j.crad.2011.11.003
   Li JYW, 2000, DIAGN MOL PATHOL, V9, P67, DOI 10.1097/00019606-200006000-00001
   Maitra R K, 2012, BMJ CASE REP, V2012
   MANOHAR A, 1990, GUT, V31, P1130, DOI 10.1136/gut.31.10.1130
   Menzies D, 2003, AM J RESP CRIT CARE, V167, P676, DOI 10.1164/rccm.2212008
   Misra SP, 2004, ENDOSCOPY, V36, P612, DOI 10.1055/s-2004-814518
   Nalbant S, 2012, RHEUMATOL INT, V32, P2863, DOI 10.1007/s00296-011-2119-0
   Philpott HL, 2011, J GASTROEN HEPATOL, V26, P1692, DOI 10.1111/j.1440-1746.2011.06899.x
   Purohit MR, 2008, DIAGN MOL PATHOL, V17, P174, DOI 10.1097/PDM.0b013e31815c1195
   Raval A, 2007, ANN INTERN MED, V147, P699, DOI 10.7326/0003-4819-147-10-200711200-00006
   Rudwaleit M, 2006, BEST PRACT RES CL RH, V20, P451, DOI 10.1016/j.berh.2006.03.010
   Schaberg T, 2012, Pneumologie, V66, P133, DOI 10.1055/s-0031-1291619
   Sharma SK, 2005, LANCET INFECT DIS, V5, P415, DOI 10.1016/S1473-3099(05)70163-8
   Shin JA, 2012, BMC INFECT DIS, V12, DOI 10.1186/1471-2334-12-141
   Sibartie V, 2007, EUR J GASTROEN HEPAT, V19, P347, DOI 10.1097/MEG.0b013e328012122b
   Steingart KR, 2006, LANCET INFECT DIS, V6, P664, DOI 10.1016/S1473-3099(06)70602-8
   Thoen C, 2006, VET MICROBIOL, V112, P339, DOI 10.1016/j.vetmic.2005.11.047
   Torres-Gonzalez P, 2013, PLOS NEGLECT TROP D, V7, DOI 10.1371/journal.pntd.0002177
   Vassilopoulos D, 2011, CLIN VACCINE IMMUNOL, V18, P2102, DOI 10.1128/CVI.05299-11
   Walls RS, 2008, LANCET INFECT DIS, V8, P601, DOI 10.1016/S1473-3099(08)70227-5
   Yaghoobi R, 2011, ACTA DERM-VENEREOL, V91, P348, DOI 10.2340/00015555-1030
   Zumla A, 2013, NEW ENGL J MED, V368, P745, DOI 10.1056/NEJMra1200894
NR 47
TC 5
Z9 6
U1 0
U2 4
PU GEORG THIEME VERLAG KG
PI STUTTGART
PA RUDIGERSTR 14, D-70469 STUTTGART, GERMANY
SN 0044-2771
EI 1439-7803
J9 Z GASTROENTEROL
JI Z. Gastroent.
PD OCT
PY 2013
VL 51
IS 10
BP 1177
EP 1183
DI 10.1055/s-0033-1350372
PG 7
WC Gastroenterology & Hepatology
WE Science Citation Index Expanded (SCI-EXPANDED)
SC Gastroenterology & Hepatology
GA 233FI
UT WOS:000325551900004
PM 24122379
DA 2024-01-22
ER

PT J
AU Teich, N
   Mohl, W
   Bokemeyer, B
   Bündgens, B
   Büning, J
   Miehlke, S
   Hüppe, D
   Maaser, C
   Klugmann, T
   Kruis, W
   Siegmund, B
   Helwig, U
   Weismüller, J
   Drabik, A
   Stallmach, A
AF Teich, Niels
   Mohl, Wolfgang
   Bokemeyer, Bernd
   Buendgens, Burkhard
   Buening, Juergen
   Miehlke, Stephan
   Hueppe, Dietrich
   Maaser, Christian
   Klugmann, Tobias
   Kruis, Wolfgang
   Siegmund, Britta
   Helwig, Ulf
   Weismueller, Joseph
   Drabik, Attyla
   Stallmach, Andreas
CA German IBD Study Grp
TI Azathioprine-induced Acute Pancreatitis in Patients with Inflammatory
   Bowel Diseases-A Prospective Study on Incidence and Severity
SO JOURNAL OF CROHNS & COLITIS
LA English
DT Article
DE Azathioprine; pancreatitis; Crohn's disease; ulcerative colitis;
   smoking; lipase; inflammatory bowel disease
ID CROHNS-DISEASE; ULCERATIVE-COLITIS; GASTROINTESTINAL SYMPTOMS;
   ALCOHOL-CONSUMPTION; SMOKING-CESSATION; FOLLOW-UP; MANAGEMENT;
   DIAGNOSIS; THERAPY; GUIDELINE
AB Background and Aims: Azathioprine [AZA] is recommended for maintenance of steroid-free remission in inflammatory bowel disease IBD. The aim of this study has been to establish the incidence and severity of AZA-induced pancreatitis, an idiosyncratic and major side effect, and to identify specific risk factors.
   Methods: We studied 510 IBD patients [338 Crohn's disease, 157 ulcerative colitis, 15 indeterminate colitis] with initiation of AZA treatment in a prospective multicentre registry study. Acute pancreatitis was diagnosed in accordance with international guidelines.
   Results: AZA was continued by 324 [63.5%] and stopped by 186 [36.5%] patients. The most common cause of discontinuation was nausea [12.2%]. AZA-induced pancreatitis occurred in 37 patients [7.3%]. Of these: 43% were hospitalised with a median inpatient time period of 5 days; 10% had peripancreatic fluid collections; 24% had vomiting; and 14% had fever. No patient had to undergo nonsurgical or surgical interventions. Smoking was the strongest risk factor for AZAinduced acute pancreatitis [p < 0.0002] in univariate and multivariate analyses.
   Conclusions: AZA-induced acute pancreatitis is a common adverse event in IBD patients, but in this study had a mild course in all patients. Smoking is the most important risk factor.
C1 [Teich, Niels; Buening, Juergen; Klugmann, Tobias] Internist Gemeinschaftspraxis, Leipzig, Germany.
   [Mohl, Wolfgang] Gemeinschaftspraxis Endoskopiezentrum, Saarbrucken, Germany.
   [Bokemeyer, Bernd] Gastroenterol Schwerpunktpraxis, Minden, Germany.
   [Buendgens, Burkhard] Praxis, Eschweiler, Germany.
   [Buening, Juergen] Univ Klinikum Schleswig Holstein, Lubeck, Germany.
   [Miehlke, Stephan] Magen Darm Zentrum, Internist Kooperat Eppendorf, Hamburg, Germany.
   [Hueppe, Dietrich] Gastroenterol Gemeinschaftspraxis, Herne, Germany.
   [Maaser, Christian] Stadt Klinikum, Luneburg, Germany.
   [Kruis, Wolfgang] Evangel Krankenhaus Kalk, Cologne, Germany.
   [Siegmund, Britta] Charite, Berlin, Germany.
   [Helwig, Ulf] Internist Praxengemeinschaft, Oldenburg, Germany.
   [Weismueller, Joseph] Gastroenterol Gemeinschaftspraxis, Koblenz, Germany.
   [Drabik, Attyla] Univ Munster, Munich, Germany.
   [Stallmach, Andreas] Univ Klinikum, Jena, Germany.
C3 University of Kiel; Schleswig Holstein University Hospital; Free
   University of Berlin; Humboldt University of Berlin; Charite
   Universitatsmedizin Berlin; University of Munster; Friedrich Schiller
   University of Jena
RP Teich, N (通讯作者)，Internist Gemeinschaftspraxis Verdauungs & Stoffw, Nordstr 21, D-04105 Leipzig, Germany.
EM teich@igvs.de
RI Stallmach, Andreas/JAX-2438-2023; Preiß, Jan/N-4976-2019; Teich,
   Niels/AAF-5104-2019; Siegmund, Britta/E-6929-2018; Drabik,
   Attyla/AAY-8671-2020; Schmidt, Carsten/AAB-1809-2020
OI Preiß, Jan/0000-0002-0901-1422; Siegmund, Britta/0000-0002-0055-958X;
   Drabik, Attyla/0000-0001-8413-7626; Mohl, Wolfgang/0000-0002-3284-211X
FU Ferring Arzneimittel GmbH [Kiel/Germany]; German IBD Study Group
   [Kiel/Germany]; Society for Clinical Studies [Leipzig/Germany]
FX This work was supported by Ferring Arzneimittel GmbH [Kiel/Germany] with
   a study grant of 2000 euros. The German IBD Study Group [Kiel/Germany]
   supported the study by covering administrative costs of 6000 euros. The
   Society for Clinical Studies [Leipzig/Germany] supported the study by
   covering administrative costs of 4900 euros.
CR [Anonymous], 2015, JOP, V16, P136
   Ardizzone S, 2004, GASTROENTEROLOGY, V127, P730, DOI 10.1053/j.gastro.2004.06.051
   Banks PA, 2013, GUT, V62, P102, DOI 10.1136/gutjnl-2012-302779
   Bermejo F, 2008, ALIMENT PHARM THER, V28, P623, DOI 10.1111/j.1365-2036.2008.03746.x
   Besselink M, 2013, PANCREATOLOGY, V13, pE1, DOI 10.1016/j.pan.2013.07.063
   Bokemeyer B, 2002, Z GASTROENTEROL, V40, P5, DOI 10.1055/s-2002-19636
   BOWEN GE, 1966, J AMER MED ASSOC, V195, P460, DOI 10.1001/jama.195.6.460
   BROOKE BN, 1969, LANCET, V2, P612
   CANDY S, 1995, GUT, V37, P674, DOI 10.1136/gut.37.5.674
   Castiglione F, 2000, AM J GASTROENTEROL, V95, P2394
   Chaparro M, 2013, INFLAMM BOWEL DIS, V19, P1404, DOI 10.1097/MIB.0b013e318281f28f
   Colombel JF, 2010, NEW ENGL J MED, V362, P1383, DOI 10.1056/NEJMoa0904492
   Dignass A, 2011, Z GASTROENTEROL, V49, P1276, DOI 10.1055/s-0031-1281666
   Dignass A, 2010, J CROHNS COLITIS, V4, P28, DOI 10.1016/j.crohns.2009.12.002
   HABER CJ, 1986, GASTROENTEROLOGY, V91, P982, DOI 10.1016/0016-5085(86)90703-1
   Halpin SJ, 2012, AM J GASTROENTEROL, V107, P1474, DOI 10.1038/ajg.2012.260
   Hart PA, 2013, GUT, V62, P1771, DOI 10.1136/gutjnl-2012-303617
   Heap GA, 2014, NAT GENET, V46, P1131, DOI 10.1038/ng.3093
   Hindorf U, 2006, ALIMENT PHARM THER, V24, P331, DOI 10.1111/j.1365-2036.2006.02977.x
   Hoffmeister A, 2012, Z GASTROENTEROL, V50, P1176, DOI 10.1055/s-0032-1325479
   Hung Whitney Y, 2014, World J Gastrointest Pathophysiol, V5, P405, DOI 10.4291/wjgp.v5.i4.405
   Lampert T, 2013, BUNDESGESUNDHEITSBLA, V56, P802, DOI 10.1007/s00103-013-1698-1
   Lankisch PG, 2015, LANCET, V386, P85, DOI 10.1016/S0140-6736(14)60649-8
   Ledder O, 2015, EXPERT REV GASTROENT, V9, P399, DOI 10.1586/17474124.2015.992879
   Moolsintong P, 2005, INFLAMM BOWEL DIS, V11, P1080, DOI 10.1097/01.MIB.0000186485.30623.ad
   NOGUEIRA JR, 1972, GASTROENTEROLOGY, V62, P1040
   Nunes T, 2013, J CROHNS COLITIS, V7, P202, DOI 10.1016/j.crohns.2012.04.011
   O'Donnell S, 2010, THER ADV CHRONIC DIS, V1, P177, DOI 10.1177/2040622310379293
   Otsuki M, 2013, WORLD J GASTROENTERO, V19, P5798, DOI 10.3748/wjg.v19.i35.5798
   Preiss JC, 2014, Z GASTROENTEROL, V52, P1431, DOI 10.1055/s-0034-1385199
   Qasim A, 2007, SCAND J GASTROENTERO, V42, P194, DOI 10.1080/00365520600825166
   Rasmussen HH, 1999, SCAND J GASTROENTERO, V34, P199
   Reding KW, 2013, AM J GASTROENTEROL, V108, P270, DOI 10.1038/ajg.2012.414
   Robert Koch-Institut: Ergebnisse der Studie &DLANGBRAC; Gesundheit in Deutschland aktuell 2010 &drangbrac;, 2012, ERG STUD GES DEUTSCH
   Sadr-Azodi O, 2012, GUT, V61, P262, DOI 10.1136/gutjnl-2011-300566
   Swanson GR, 2010, ALCOHOL, V44, P223, DOI 10.1016/j.alcohol.2009.10.019
   Tenner S, 2013, AM J GASTROENTEROL, V108, P1400, DOI 10.1038/ajg.2013.218
   Travis SPL, 2008, J CROHNS COLITIS, V2, P24, DOI 10.1016/j.crohns.2007.11.002
   Weersma RK, 2004, ALIMENT PHARM THERAP, V20, P843, DOI 10.1111/j.1365-2036.2004.02197.x
NR 39
TC 75
Z9 84
U1 0
U2 5
PU OXFORD UNIV PRESS
PI OXFORD
PA GREAT CLARENDON ST, OXFORD OX2 6DP, ENGLAND
SN 1873-9946
EI 1876-4479
J9 J CROHNS COLITIS
JI J. Crohns Colitis
PD JAN 1
PY 2016
VL 10
IS 1
BP 61
EP 68
DI 10.1093/ecco-jcc/jjv188
PG 8
WC Gastroenterology & Hepatology
WE Science Citation Index Expanded (SCI-EXPANDED)
SC Gastroenterology & Hepatology
GA DD9WH
UT WOS:000370275900012
PM 26468141
OA hybrid, Green Submitted, Green Published
DA 2024-01-22
ER

PT J
AU Zawada, I
   Dabkowski, K
   Marlicz, W
   Starzynska, T
AF Zawada, Iwona
   Dabkowski, Krzysztof
   Marlicz, Wojciech
   Starzynska, Teresa
TI Yersiniosis: a forgotten mimicker and confounder of Crohn's disease
SO POSTEPY HIGIENY I MEDYCYNY DOSWIADCZALNEJ
LA English
DT Review
DE Yersiniosis; Crohn's disease; inflammatory bowel disease; diarrhea;
   Yersinia enterocolitica; Yersinia pseudotuberculosis
ID ENTEROCOLITICA INFECTION; PSEUDOTUBERCULOSIS; MASS
AB Yersiniosis is a zoonosis caused by the Yersinia bacterium. The route of infection is most commonly oral and is caused by consumption of Yersinia-contaminated food. The clinical presentations of chronic yersiniosis are abdominal pain, diarrhea, relapsing arthritis, and skin lesions, that is, nodular erythema. The diagnosis is based on culture-dependent identification of Yersinia in stool, positive serologic test results, or molecular techniques. The treatment of choice is combination antibiotic therapy. Mild forms of the disease do not usually require treatment. Yersiniosis frequently mimics or confounds other chronic intestinal and extraintestinal inflammatory conditions, particularly Crohn's disease. Therefore, diagnosis of yersiniosis may be a challenge for medical practitioners. Not including Yersinia infection in the differential diagnosis of abdominal symptoms can lead to an incorrect diagnosis and inappropriate treatment. This review summarises the current knowledge of Yersinia enterocolitica and pseudotuberculosis infection, with special focus on differential diagnosis between this infection and Crohn's disease.
C1 [Zawada, Iwona; Dabkowski, Krzysztof; Marlicz, Wojciech; Starzynska, Teresa] Pomeranian Med Univ, Dept Gastroenterol, Szczecin, Poland.
C3 Pomeranian Medical University
RP Dabkowski, K (通讯作者)，Pomeranian Med Univ, Dept Gastroenterol, Szczecin, Poland.
EM dabkowskikrzysztof@wp.pl
RI Dąbkowski, Krzysztof/A-8098-2015; Marlicz, Wojciech/G-5007-2013
OI Dąbkowski, Krzysztof/0000-0002-5386-9004; Marlicz,
   Wojciech/0000-0002-2649-5967
CR Aleksic S., 1999, MANUAL CLIN MICROBIO, P483
   Azghari Ilham, 2016, J Med Case Rep, V10, P6, DOI 10.1186/s13256-015-0786-2
   Bartnik W., 2011, ATLAS KLINICZNO PATO
   BRENNER DJ, 1980, CURR MICROBIOL, V4, P195, DOI 10.1007/BF02605856
   Brzostek K., 2004, POST MIKROBIOL, V43, P7
   BUTLER T, 1994, CLIN INFECT DIS, V19, P655, DOI 10.1093/clinids/19.4.655
   Centers for Disease Control and Prevention (CDC), 1997, JAMA-J AM MED ASSOC, V278, P196
   Clarke M, 2020, J MED MICROBIOL, V69, P419, DOI 10.1099/jmm.0.001125
   Czerkies M, 2009, POSTEP MIKROBIOL, V48, P181
   Czernomysy-Furowicz D., 1999, CHOROBY ODZWIERZ CE, P64
   Franczak P, 2018, POL J SURG, V90, P52, DOI 10.5604/01.3001.0011.5966
   Garwolinska H., 1999, ALERG ASTMA IMMUNOL, V4, P114
   Gorska A., 1999, POST MIKROBIOL, V38, P141
   GRANFORS K, 1980, J INFECT DIS, V141, P424, DOI 10.1093/infdis/141.4.424
   Guinet F, 2011, CLIN INFECT DIS, V53, P583, DOI 10.1093/cid/cir452
   Jagielski Marek, 2002, Przegl Epidemiol, V56, P57
   Janowska M, 2012, MED OG NAUK ZDR, V18, P257
   Kay B., 1992, INFECT DIS-NOR, P1496
   Lamps LW, 2001, AM J SURG PATHOL, V25, P508, DOI 10.1097/00000478-200104000-00011
   Le Baut G, 2018, FRONT CELL INFECT MI, V8, DOI 10.3389/fcimb.2018.00336
   Leli C, 2020, INFECT DIS-NOR, V52, P114, DOI 10.1080/23744235.2019.1688861
   LEMAITRE BC, 1991, ANTIMICROB AGENTS CH, V35, P1785, DOI 10.1128/AAC.35.9.1785
   Manookian P, 2013, AM SURGEON, V79, pE271
   MANTLE M, 1991, GUT, V32, P1131, DOI 10.1136/gut.32.10.1131
   MATSUMOTO T, 1991, AM J ROENTGENOL, V156, P965, DOI 10.2214/ajr.156.5.2017961
   MATSUMOTO T, 1990, GASTROINTEST ENDOSC, V36, P583, DOI 10.1016/S0016-5107(90)71169-8
   MIELCZAREK P, 2004, GASTROENTEROL POL, V11, P69
   Noworyta Jacek, 2008, Reumatologia (Warsaw), V46, P115
   Piascik M, 2006, PRZ GASTROENTEROL, V1, P88
   Rastawicki W., 2000, PRZEGL PEDIAT SUPLEM, V30, P17
   Rastawicki Waldemar, 1999, Medycyna Doswiadczalna i Mikrobiologia, V51, P331
   Revell PA, 2001, FEMS MICROBIOL LETT, V205, P159, DOI [10.1111/j.1574-6968.2001.tb10941.x, 10.1016/S0378-1097(01)00476-1]
   RILEY G, 1989, J CLIN MICROBIOL, V27, P213, DOI 10.1128/JCM.27.1.213-214.1989
   Rowicka G., 2005, PEDIAT WSP CZ GASTRO, V7, P235
   Saebo Arve, 2005, Eur J Intern Med, V16, P176, DOI 10.1016/j.ejim.2004.11.008
   SCHIEMANN DA, 1979, CAN J MICROBIOL, V25, P1298, DOI 10.1139/m79-205
   Stephan R, 2011, J MICROBIOL METH, V87, P150, DOI 10.1016/j.mimet.2011.08.016
   SUE K, 1994, PEDIATR RADIOL, V24, P70, DOI 10.1007/BF02017669
   Talarek M, 2009, PEDIAT WSP CZ GASTRO, V11, P9
   Tao J, 2020, J FOOD SCI, V85, P744, DOI 10.1111/1750-3841.15033
   Thwaites Phoebe A, 2017, BMJ Case Rep, V2017, DOI 10.1136/bcr-2016-218185
   Valledor S, 2020, SCI REP-UK, V10, DOI 10.1038/s41598-020-61202-z
   Waclawowicz W, 1995, POL PRZEGL CHIRURG, V67, P720
   WISNIEWSKI J, 1996, POSTEP MIKROBIOL, V35, P213
   YOSHINO K, 1995, FEBS LETT, V362, P319, DOI 10.1016/0014-5793(95)00267-D
NR 45
TC 0
Z9 0
U1 3
U2 8
PU POLISH ACAD SCIENCES, INST IMMUNOL & EXP THERAPY
PI WROCLAW
PA RUDOLF WEIGL 12, WROCLAW, 53-114, POLAND
SN 0032-5449
EI 1732-2693
J9 POSTEP HIG MED DOSW
JI Postep. Hig. Med. Dosw.
PD JAN 1
PY 2022
VL 76
IS 1
BP 104
EP 110
DI 10.2478/ahem-2022-0002
PG 7
WC Medicine, Research & Experimental
WE Science Citation Index Expanded (SCI-EXPANDED)
SC Research & Experimental Medicine
GA 1J7TW
UT WOS:000798118800001
OA gold
DA 2024-01-22
ER

PT J
AU Thomas, BJ
   Emanuelli, AA
   Berrocal, AM
AF Thomas, Benjamin J.
   Emanuelli, Andres A.
   Berrocal, Audina M.
TI Unilateral Choroidal Neovascular Membrane as a Herald Lesion for Crohn's
   Disease
SO OPHTHALMIC SURGERY LASERS & IMAGING RETINA
LA English
DT Article
ID EXTRAINTESTINAL MANIFESTATIONS; DIAGNOSIS; UVEITIS
AB Crohn's disease is a diffuse inflammatory disease primarily affecting the gastrointestinal tract but with associated ophthalmologic complications that often appear after the initial diagnosis. The authors report a case in which the appearance of a choroidal neovascular membrane prior to the final diagnosis of Crohn's disease suggests its role as an advance lesion heralding an inflammatory state. A 13-year-old boy was referred for evaluation of a clinically isolated, unilateral choroidal neovascular membrane, which stabilized after treatment with intravitreal bevacizumab. Two years later, the patient was diagnosed with Crohn's disease. Choroidal neovascular membranes, reported previously as a complication of Crohn's disease following diagnosis, may be a precursor lesion.
C1 [Thomas, Benjamin J.; Emanuelli, Andres A.; Berrocal, Audina M.] Univ Miami, Miller Sch Med, Bascom Palmer Eye Inst, Miami, FL 33136 USA.
C3 University of Miami; Bascom Palmer Eye Institute
RP Berrocal, AM (通讯作者)，Bascom Palmer Eye Inst, 900 NW 17th St, Miami, FL 33136 USA.
EM aberrocal@med.miami.edu
RI Thomas, Benjamin/HPI-2516-2023
CR Delmas J, 2011, J FR OPHTALMOL, V34, DOI 10.1016/j.jfo.2011.03.003
   HOFLEY P, 1993, J PEDIATR GASTR NUTR, V17, P397, DOI 10.1097/00005176-199311000-00011
   Isaacs KL, 2008, INFLAMM BOWEL DIS, V14, pS198, DOI 10.1002/ibd.20597
   Jose FA, 2009, INFLAMM BOWEL DIS, V15, P63, DOI 10.1002/ibd.20604
   Larsen S, 2010, ANN MED, V42, P97, DOI 10.3109/07853890903559724
   Rychwalski P J, 1997, J AAPOS, V1, P111, DOI 10.1016/S1091-8531(97)90009-4
   SALMON JF, 1989, ARCH OPHTHALMOL-CHIC, V107, P718, DOI 10.1001/archopht.1989.01070010736037
   Spaide R F, 1999, Curr Opin Ophthalmol, V10, P177, DOI 10.1097/00055735-199906000-00005
   Trojet S, 2010, J FR OPHTALMOL, V33
   Unal A, 2008, INTERNAL MED, V47, P103, DOI 10.2169/internalmedicine.47.0287
NR 10
TC 2
Z9 2
U1 0
U2 0
PU SLACK INC
PI THOROFARE
PA 6900 GROVE RD, THOROFARE, NJ 08086 USA
SN 2325-8160
EI 2325-8179
J9 OSLI RETINA
JI Ophthalmic Surg. Lasers Imag. Retin.
PD JAN-FEB
PY 2014
VL 45
IS 1
BP 62
EP 65
DI 10.3928/23258160-20131220-10
PG 4
WC Ophthalmology; Surgery
WE Science Citation Index Expanded (SCI-EXPANDED)
SC Ophthalmology; Surgery
GA AE2OI
UT WOS:000333812200010
PM 24392915
DA 2024-01-22
ER

PT J
AU Cummings, JF
   Jewell, DP
AF Cummings, JF
   Jewell, DP
TI Clinical implications of inflammatory bowel disease genetics on
   phenotype
SO INFLAMMATORY BOWEL DISEASES
LA English
DT Article
DE Crohn's disease; genotype; inflammatory bowel disease; phenotype;
   ulcerative colitis
ID SACCHAROMYCES-CEREVISIAE ANTIBODY; INTERCELLULAR-ADHESION MOLECULE-1;
   CROHNS-DISEASE; ULCERATIVE-COLITIS; NOD2/CARD15 GENE;
   RHEUMATOID-ARTHRITIS; JAPANESE PATIENTS; SUSCEPTIBILITY; ASSOCIATION;
   NOD2
AB The genetic revolution has been with us for over a decade now. We have yet to see this impacting the care of patients except in a few rare examples. However, progress has been made in the field of inflammatory bowel disease (IBD) that could soon be translated to the bedside, both in terms of predicting the disease course as well as in the response to therapy. IBD traditionally has been classified as ulcerative colitis and Crohn's disease, with 10% of patients classified as having indeterminate colitis on the basis of clinical, radiologic, endoscopic, and histologic findings. However, this traditional view is now being challenged. Developments in genetics and serological markers, as well as an appreciation of the disease Course, have led to an understanding that IBD is a heterogeneous group of diseases with some common genetic and environmental factors but different clinical manifestations in terms of disease behaviour, location, and response to treatment. Data are now emerging that may allow us to more objectively select the correct therapy for the correct patient, rather than the Current approach, which is based on clinical experience backed up by a less-than-perfect evidence base. In this article, we will review the evidence for this.
C1 Univ Oxford, Radcliffe Infirm, Gastroenterol Unit, Gibson Labs, Oxford OX2 6HE, England.
C3 University of Oxford; Radcliffe Infirmary
RP Cummings, JF (通讯作者)，Univ Oxford, Radcliffe Infirm, Gastroenterol Unit, Gibson Labs, Woodstock Rd, Oxford OX2 6HE, England.
EM fraserc@well.ox.ac.uk
CR Abreu MT, 2002, GASTROENTEROLOGY, V123, P679, DOI 10.1053/gast.2002.35393
   Ahmad T, 2004, GASTROENTEROLOGY, V126, P1533, DOI 10.1053/j.gastro.2004.01.061
   Ahmad T, 2003, CURR OPIN GASTROEN, V19, P327, DOI 10.1097/00001574-200307000-00002
   Ahmad T, 2002, GASTROENTEROLOGY, V122, P854, DOI 10.1053/gast.2002.32413
   Aithal GP, 2001, GENES IMMUN, V2, P44, DOI 10.1038/sj.gene.6363730
   Armuzzi A, 2003, GUT, V52, P1133, DOI 10.1136/gut.52.8.1133
   Arnott IDR, 2004, GENES IMMUN, V5, P417, DOI 10.1038/sj.gene.6364111
   Bonen DK, 2002, GASTROENTEROLOGY, V122, pA29
   Bouma G, 1998, IMMUNOGENETICS, V47, P451, DOI 10.1007/s002510050382
   Bouma G, 1999, CLIN EXP IMMUNOL, V115, P294, DOI 10.1046/j.1365-2249.1999.00797.x
   Brant SR, 2003, AM J HUM GENET, V73, P1282, DOI 10.1086/379927
   Brant SR, 2003, INFLAMM BOWEL DIS, V9, P281, DOI 10.1097/00054725-200309000-00001
   Braun C, 2001, CLIN IMMUNOL, V101, P357, DOI 10.1006/clim.2001.5118
   Bridger S, 2002, GUT, V51, P21, DOI 10.1136/gut.51.1.21
   Colombel JF, 2004, GASTROENTEROLOGY, V126, P19, DOI 10.1053/j.gastro.2003.10.047
   Cosnes J, 2002, INFLAMM BOWEL DIS, V8, P244, DOI 10.1097/00054725-200207000-00002
   Croucher PJP, 2003, EUR J HUM GENET, V11, P6, DOI 10.1038/sj.ejhg.5200897
   Cuthbert AP, 2002, GASTROENTEROLOGY, V122, P867, DOI 10.1053/gast.2002.32415
   Dilger K, 2004, INFLAMM BOWEL DIS, V10, P578, DOI 10.1097/00054725-200409000-00012
   El-Omar EM, 2001, NATURE, V412, P99, DOI 10.1038/35083631
   Farrell RJ, 2000, GASTROENTEROLOGY, V118, P279, DOI 10.1016/S0016-5085(00)70210-1
   Fleshner PR, 2001, GUT, V49, P671, DOI 10.1136/gut.49.5.671
   Forcione DG, 2004, GUT, V53, P1117, DOI 10.1136/gut.2003.030734
   Giallourakis C, 2003, AM J HUM GENET, V73, P205, DOI 10.1086/376417
   Halfvarson J, 2003, GASTROENTEROLOGY, V124, P1767, DOI 10.1016/S0016-5085(03)00385-8
   Ho GT, 2003, GUT, V52, P759, DOI 10.1136/gut.52.5.759
   Hooper LV, 2001, SCIENCE, V291, P881, DOI 10.1126/science.291.5505.881
   Hugot JP, 2001, NATURE, V411, P599, DOI 10.1038/35079107
   Inoue N, 2002, GASTROENTEROLOGY, V123, P86, DOI 10.1053/gast.2002.34155
   Klein W, 2002, SCAND J GASTROENTERO, V37, P189, DOI 10.1080/003655202753416867
   Klein W, 2001, EUR J GASTROEN HEPAT, V13, P45, DOI 10.1097/00042737-200101000-00008
   Landewé RBM, 2003, ARTHRITIS RHEUM, V48, P1, DOI 10.1002/art.10732
   Landewe Robert B M, 2003, Curr Rheumatol Rep, V5, P287, DOI 10.1007/s11926-003-0007-7
   Lard LR, 2002, ARTHRITIS RHEUM, V46, P899, DOI 10.1002/art.10151
   Leong RWL, 2003, ALIMENT PHARM THER, V17, P1465, DOI 10.1046/j.1365-2036.2003.01607.x
   Lesage S, 2002, AM J HUM GENET, V70, P845, DOI 10.1086/339432
   Loftus EV, 2004, GASTROENTEROLOGY, V126, P1504, DOI 10.1053/j.gastro.2004.01.063
   Louis E, 2001, GUT, V49, P777, DOI 10.1136/gut.49.6.777
   Low JH, 2004, INFLAMM BOWEL DIS, V10, P173, DOI 10.1097/00054725-200405000-00001
   Matsuzawa J, 2003, GUT, V52, P75, DOI 10.1136/gut.52.1.75
   McGovern DPB, 2004, GASTROENTEROLOGY, V126, pA68
   McGovern DPB, 2003, AM J HUM GENET, V73, P1465, DOI 10.1086/379745
   Miner P, 2004, ALIMENT PHARM THER, V19, P281, DOI 10.1111/j.1365-2036.2004.01863.x
   Mirza MM, 2003, AM J HUM GENET, V72, P1018, DOI 10.1086/373880
   Moum B, 1999, AM J GASTROENTEROL, V94, P1564
   Mow WS, 2004, GASTROENTEROLOGY, V126, P414, DOI 10.1053/j.gastro.2003.11.015
   Nadeau JH, 2001, NAT REV GENET, V2, P165, DOI 10.1038/35056009
   Negoro K, 2003, GUT, V52, P541, DOI 10.1136/gut.52.4.541
   Newman B, 2004, AM J GASTROENTEROL, V99, P306, DOI 10.1111/j.1572-0241.2004.04038.x
   Ogura Y, 2001, NATURE, V411, P603, DOI 10.1038/35079114
   Orchard TR, 2002, GASTROENTEROLOGY, V123, P714, DOI 10.1053/gast.2002.35396
   Orchard TR, 2000, GASTROENTEROLOGY, V118, P274, DOI 10.1016/S0016-5085(00)70209-5
   Peltekova VD, 2004, NAT GENET, V36, P471, DOI 10.1038/ng1339
   Rioux JD, 2000, AM J HUM GENET, V66, P1863, DOI 10.1086/302913
   Rioux JD, 2001, NAT GENET, V29, P223, DOI 10.1038/ng1001-223
   Roussomoustakaki M, 1997, GASTROENTEROLOGY, V112, P1845, DOI 10.1053/gast.1997.v112.pm9178675
   Schwab M, 2003, GASTROENTEROLOGY, V124, P26, DOI 10.1053/gast.2003.50010
   Silverberg MS, 2001, GUT, V49, P773, DOI 10.1136/gut.49.6.773
   Smith BRK, 2004, INFLAMM BOWEL DIS, V10, P521, DOI 10.1097/00054725-200409000-00005
   Steinhart AH, 1998, INFLAMM BOWEL DIS, V4, P228
   Stoll M, 2004, NAT GENET, V36, P476, DOI 10.1038/ng1345
   Sugimura K, 2003, AM J HUM GENET, V72, P509, DOI 10.1086/367848
   TYSK C, 1988, GUT, V29, P990, DOI 10.1136/gut.29.7.990
   van Heel DA, 2003, HUM MOL GENET, V12, P2569, DOI 10.1093/hmg/ddg281
   Vermeire S, 2004, BEST PRACT RES CL GA, V18, P569, DOI 10.1016/j.bpg.2003.12.008
   Watanabe T, 2004, NAT IMMUNOL, V5, P800, DOI 10.1038/ni1092
   Yamazaki K, 2002, J HUM GENET, V47, P469, DOI 10.1007/s100380200067
   Zhou ZF, 2002, AM J GASTROENTEROL, V97, P3095, DOI 10.1111/j.1572-0241.2002.07105.x
NR 68
TC 19
Z9 23
U1 0
U2 0
PU OXFORD UNIV PRESS INC
PI CARY
PA JOURNALS DEPT, 2001 EVANS RD, CARY, NC 27513 USA
SN 1078-0998
EI 1536-4844
J9 INFLAMM BOWEL DIS
JI Inflamm. Bowel Dis.
PD JAN
PY 2005
VL 11
IS 1
BP 56
EP 61
PG 6
WC Gastroenterology & Hepatology
WE Science Citation Index Expanded (SCI-EXPANDED)
SC Gastroenterology & Hepatology
GA 884CG
UT WOS:000226061600008
PM 15674114
DA 2024-01-22
ER

PT J
AU Alsarhan, A
   Aljasmi, R
   Ajaka, N
   Krishnamurthy, B
   Kader, A
   Aljasmi, M
   Nahdi, N
   Malik, E
   Murbati, B
   Aljabri, E
   Tzivinikos, C
AF Alsarhan, Ali
   Aljasmi, Rehab
   Ajaka, Natacha
   Krishnamurthy, Balaji
   Kader, Ajmal
   Aljasmi, Masooma
   Nahdi, Noor
   Malik, Ehsan
   Murbati, Buthaina
   Aljabri, Eiman
   Tzivinikos, Christos
TI Challenges in Managing Paediatric Crohn's Disease With Crohn's Disease
   Exclusion Diet (CDED): The First Single-Center Study in the United Arab
   Emirates
SO CUREUS JOURNAL OF MEDICAL SCIENCE
LA English
DT Article
DE nutrition; arab; united arab emirate; crohn's disease exclusions diet;
   crohn's disease (cd)
AB Background: Inflammatory bowel disease has been increasing significantly. For that, many modalities of treatment have shown promising results including a special diet. In our study, we looked at Crohn's disease dietary management for induction and subsequently maintenance of treatment. The research question was how feasible was applying this approach and what difficulties the patients and their parents faced. Methodology: We reviewed the electronic medical system. We had 32 paediatric patients who were diagnosed with Crohn's disease and used the special diet plan (Crohn's disease exclusion diet or exclusion enteral nutrition) to induce remission or maintenance. Then, we used a questionnaire to identify the difficulties they faced while using the special diet. Results and discussion: We have found that the cohort had used the special diet for a variable duration. The majority of patients opted to start with Crohn's disease exclusion diet. The clinical response was inconsistent due to poor compliance. Only 57 % of the patients were able to bear with the dietary plan beyond 12 weeks. Patients reported the following factors which caused non-compliance: intolerance/difficulty to follow (40%), cost (19%), poor clinical response (19%), and others. Conclusions: In managing Crohn's disease, a multidisciplinary approach, including dietary interventions, is crucial. However, adherence to specialized diets poses several challenges identified in this study based on patient feedback. Addressing barriers and prioritizing dietitians' role is essential for improved patient outcomes in inflammatory bowel disease management.
C1 [Alsarhan, Ali; Krishnamurthy, Balaji; Malik, Ehsan; Murbati, Buthaina; Aljabri, Eiman; Tzivinikos, Christos] Al Jalila Childrens Special Hosp, Pediat Gastroenterol, Dubai, U Arab Emirates.
   [Aljasmi, Rehab] Al Jalila Childrens Special Hosp, Med Affairs, Dubai, U Arab Emirates.
   [Ajaka, Natacha; Aljasmi, Masooma; Nahdi, Noor] Al Jalila Childrens Special Hosp, Nutr, Dubai, U Arab Emirates.
   [Kader, Ajmal] Al Jalila Childrens Special Hosp, Pediat Gastronetrol, Dubai, U Arab Emirates.
RP Tzivinikos, C (通讯作者)，Al Jalila Childrens Special Hosp, Pediat Gastroenterol, Dubai, U Arab Emirates.
EM christos.tzivinikos@ajch.ae
FU Rehab
FX <B>Acknowledgements</B> I would like to express my heartfelt gratitude
   to my wife and our families for their unwavering support and
   understanding throughout the duration of this research project.
   Furthermore, we would like to acknowledge the dedicated members of the
   nutrition department at Aljalila Children's Hospital. Their expertise,
   collaboration, and tireless efforts were integral to the successful
   delivery of the specialized diet implemented in this study. The authors
   made valuable contributions to various aspects of the study. Ali
   Alsarhan is the main author and lead, taking charge of the entire
   research process and crafting the paper. Rehab Aljasmi played a crucial
   role by conducting the survey, gathering essential data (data
   collection) for the study and participating in writing the manuscript
   and reviewing the final draft. Natacha Ajaka focused on reviewing and
   analyzing the diet-related entities. Balaji Krishnamurthy contributed
   significantly by reviewing the paper and offering patients for the
   study, ensuring its practical relevance. Ajmal Kader also played a
   crucial role in reviewing and editing the paper, refining its content
   and structure. Masooma Aljasmi and Noor Nahdi contributed by reviewing
   the diet-related entities, adding depth to the study's analysis. Ehsan
   Malik and Eiman Aljabri, along with Buthaina Murbati, reviewed the paper
   and skillfully modified the methodology to enhance its rigor and
   validity. Christos Tzivinikos played a pivotal role as the senior
   supervisor of the study.
CR Bischoff SC, 2023, CLIN NUTR, V42, P352, DOI 10.1016/j.clnu.2022.12.004
   Boneh RS, 2021, CLIN GASTROENTEROL H, V19, P752, DOI 10.1016/j.cgh.2020.04.006
   Boneh RS, 2017, J CROHNS COLITIS, V11, P1205, DOI 10.1093/ecco-jcc/jjx071
   Kirsner JB, 2001, WORLD J GASTROENTERO, V7, P175
   Kuenzig ME, 2022, GASTROENTEROLOGY, V162, P1147, DOI 10.1053/j.gastro.2021.12.282
   Levine A, 2020, CLIN GASTROENTEROL H, V18, P1381, DOI 10.1016/j.cgh.2020.01.046
   Levine A, 2019, GASTROENTEROLOGY, V157, P440, DOI 10.1053/j.gastro.2019.04.021
   Levine A, 2018, GUT, V67, P1726, DOI 10.1136/gutjnl-2017-315866
   McDowell C, 2023, Inflammatory Bowel Disease
   Narula N, 2021, BMJ-BRIT MED J, V374, DOI 10.1136/bmj.n1554
   Ye Y, 2018, Am J Gastroenterol, V113, pS374
NR 11
TC 0
Z9 0
U1 0
U2 0
PU SPRINGERNATURE
PI LONDON
PA CAMPUS, 4 CRINAN ST, LONDON, N1 9XW, ENGLAND
EI 2168-8184
J9 CUREUS J MED SCIENCE
JI Cureus J Med Sci
PD AUG 23
PY 2023
VL 15
IS 8
AR E43970
DI 10.7759/cureus.43970
PG 11
WC Medicine, General & Internal
WE Emerging Sources Citation Index (ESCI)
SC General & Internal Medicine
GA R5ZB8
UT WOS:001065123000015
PM 37746457
OA Green Published, gold
DA 2024-01-22
ER

PT J
AU Kuwaki, K
   Mitsuyama, K
   Kaida, H
   Takedatsu, H
   Yoshioka, S
   Yamasaki, H
   Yamauchi, R
   Fukunaga, S
   Abe, T
   Tsuruta, O
   Torimura, T
AF Kuwaki, Kotaro
   Mitsuyama, Keiichi
   Kaida, Hayato
   Takedatsu, Hidetoshi
   Yoshioka, Shinichiro
   Yamasaki, Hiroshi
   Yamauchi, Ryosuke
   Fukunaga, Shuhei
   Abe, Toshi
   Tsuruta, Osamu
   Torimura, Takuji
TI A longitudinal study of FDG-PET in Crohn disease patients receiving
   granulocyte/monocyte apheresis therapy
SO CYTOTHERAPY
LA English
DT Article
DE Crohn disease; FDG; granulocyte/monocyte apheresis; PET
ID INFLAMMATORY-BOWEL-DISEASE; MYELOID LINEAGE LEUKOCYTES; MONOCYTE
   ADSORPTION APHERESIS; ULCERATIVE-COLITIS; OXIDATIVE STRESS;
   GRANULOCYTAPHERESIS; DEPLETION; SAFETY; LUNG;
   FLUORINE-18-FLUORODEOXYGLUCOSE
AB Background aims. Endoscopy is the gold standard for the diagnosis and follow-up of patients with Crohn disease (CD). However, a less invasive approach is now being sought for the management of these patients. The objective of this study was to examine whether F-18-fluorodeoxyglucose (FDG)-positron emission tomography (PET) might be relevant for monitoring the disease activity in CD patients undergoing granulocyte/monocyte apheresis (GMA). Methods. This study was conducted in 12 patients with CD who were receiving treatment with 10 once-a-week GMA sessions with the Adacolumn. The response to treatment was monitored by measuring standard laboratory variables, Crohn's Disease Activity Index (CDAI) score, International Organization for the Study of Inflammatory Bowel Diseases (IOIBD) score, and regional and global bowel uptakes on FDG-PET. Results. In 6 of the 12 patients, significant improvement of the CDAI was observed after the final session of GMA. The patients who showed clinical response to GMA had a decrease in the regional and global bowel uptakes on FDG-PET, whereas those who did not respond showed no change. In the patients who responded to the GMA, the decrease in regional bowel uptake on FDG-PET in each disease area of the same patient varied in parallel. There was a significant correlation between decrease in the global bowel uptake on FDG-PET and improvement of the CDAI and IOIBD scores. Conclusions. The longitudinal changes in FDG-PET uptakes are of potential clinical interest for assessing the regional and global bowel disease activity in CD patients undergoing GMA therapy.
C1 [Kuwaki, Kotaro; Mitsuyama, Keiichi; Takedatsu, Hidetoshi; Yoshioka, Shinichiro; Yamasaki, Hiroshi; Yamauchi, Ryosuke; Fukunaga, Shuhei; Tsuruta, Osamu; Torimura, Takuji] Kurume Univ, Div Gastroenterol, Dept Med, Sch Med, Kurume, Fukuoka 830, Japan.
   [Mitsuyama, Keiichi] Kurume Univ, Sch Med, Ctr Inflammatory Bowel Dis, Kurume, Fukuoka 830, Japan.
   [Kaida, Hayato; Abe, Toshi] Kurume Univ, Sch Med, Dept Radiol, Kurume, Fukuoka 830, Japan.
C3 Kurume University; Kurume University; Kurume University
RP Mitsuyama, K (通讯作者)，Kurume Univ, Sch Med, Dept Med, Inflammatory Bowel Dis Ctr,Div Gastroenterol, 67 Asahi Machi, Kurume, Fukuoka 8300011, Japan.
EM ibd@med.kurume-u.ac.jp
RI Takedatsu, Hidetoshi/AAD-1037-2020; 慎一郎, 吉岡/AFP-6446-2022
OI Takedatsu, Hidetoshi/0000-0002-0318-0129; 
CR Ansary MMU, 2014, INFLAMM BOWEL DIS, V20, P2308, DOI 10.1097/MIB.0000000000000240
   BEST WR, 1979, GASTROENTEROLOGY, V77, P843
   Bresci G, 2010, GASTROEN CLIN BIOL, V34, P682, DOI 10.1016/j.gcb.2010.09.009
   Cuadrado E, 2009, AUTOIMMUN REV, V8, P292, DOI 10.1016/j.autrev.2008.09.001
   Fukuchi T, 2014, BMC GASTROENTEROL, V14, DOI 10.1186/1471-230X-14-124
   Fukuda Y, 2004, J GASTROENTEROL, V39, P1158, DOI 10.1007/s00535-004-1465-z
   Giampaolo B, 2006, WORLD J GASTROENTERO, V12, P2201, DOI 10.3748/wjg.v12.i14.2201
   GRIMM MC, 1995, J GASTROEN HEPATOL, V10, P387, DOI 10.1111/j.1440-1746.1995.tb01589.x
   Hanai H, 2004, AM J GASTROENTEROL, V99, P1532, DOI 10.1111/j.1572-0241.2004.30432.x
   Ikeda S, 2013, J AM ACAD DERMATOL, V68, P609, DOI 10.1016/j.jaad.2012.09.037
   JONES HA, 1994, AM J RESP CRIT CARE, V149, P1635, DOI 10.1164/ajrccm.149.6.7516252
   Kirpalani H, 1997, PEDIATR RES, V41, P892, DOI 10.1203/00006450-199706000-00015
   KUBOTA R, 1992, J NUCL MED, V33, P1972
   Lemberg DA, 2005, INFLAMM BOWEL DIS, V11, P733, DOI 10.1097/01.MIB.0000172810.49619.cb
   LEWIS PJ, 1994, J NUCL MED, V35, P1647
   de Carpi JM, 2008, J PEDIATR GASTR NUTR, V46, P386, DOI 10.1097/MPG.0b013e31815604e5
   Matsui T, 2003, AM J GASTROENTEROL, V98, P511
   Meisner RS, 2007, INFLAMM BOWEL DIS, V13, P993, DOI 10.1002/ibd.20134
   MITSUYAMA K, 1994, CLIN EXP IMMUNOL, V96, P432
   MITSUYAMA K, 1991, DIGESTION, V50, P104, DOI 10.1159/000200747
   MYREN J, 1984, SCAND J GASTROENTERO, V19, P1
   Naito Y, 2007, J GASTROENTEROL, V42, P787, DOI 10.1007/s00535-007-2096-y
   OSMAN S, 1992, NUCL MED BIOL, V19, P183
   PALAZZO R, 1992, J APPL PHYSIOL, V72, P612, DOI 10.1152/jappl.1992.72.2.612
   PALMER WE, 1995, RADIOLOGY, V196, P647, DOI 10.1148/radiology.196.3.7644624
   PANTIN CF, 1988, AM REV RESPIR DIS, V138, P1234, DOI 10.1164/ajrccm/138.5.1234
   REINECKER HC, 1993, CLIN EXP IMMUNOL, V94, P174
   Rezaie A, 2007, DIGEST DIS SCI, V52, P2015, DOI 10.1007/s10620-006-9622-2
   Rudd JHF, 2002, CIRCULATION, V105, P2708, DOI 10.1161/01.CIR.0000020548.60110.76
   RUGTVEIT J, 1994, GUT, V35, P669, DOI 10.1136/gut.35.5.669
   Sacco R, 2015, EXPERT REV GASTROENT, V9, P327, DOI 10.1586/17474124.2014.953060
   Sands BE, 2013, GUT, V62, P1288, DOI 10.1136/gutjnl-2011-300995
   Saniabadi AR, 2014, WORLD J GASTROENTERO, V20, P9699, DOI 10.3748/wjg.v20.i29.9699
   Schwartz D, 2007, CURR MED RES OPIN, V23, P2715, DOI 10.1185/030079907X233241
   Shimoyama T, 2001, J CLIN APHERESIS, V16, P1
   Spier BJ, 2010, MOL IMAGING BIOL, V12, P85, DOI 10.1007/s11307-009-0232-1
   Strober W, 2007, J CLIN INVEST, V117, P514, DOI 10.1172/JCI30587
   Takeda Y, 2004, INFLAMM RES, V53, P277, DOI 10.1007/s00011-004-1253-5
   Wright EK, 2014, INFLAMM BOWEL DIS, V20, P1668, DOI 10.1097/MIB.0000000000000087
   Yamamoto T, 2012, J CROHNS COLITIS, V6, P750, DOI 10.1016/j.crohns.2011.12.009
   Yokoyama Y, 2007, DIGEST DIS SCI, V52, P2725, DOI 10.1007/s10620-006-9560-z
   Yokoyama Y, 2015, CYTOTHERAPY, V17, P680, DOI 10.1016/j.jcyt.2015.02.007
   Yokoyama Y, 2014, CYTOTHERAPY, V16, P821, DOI 10.1016/j.jcyt.2014.01.009
NR 43
TC 7
Z9 7
U1 0
U2 5
PU ELSEVIER SCI LTD
PI OXFORD
PA THE BOULEVARD, LANGFORD LANE, KIDLINGTON, OXFORD OX5 1GB, OXON, ENGLAND
SN 1465-3249
EI 1477-2566
J9 CYTOTHERAPY
JI Cytotherapy
PD FEB
PY 2016
VL 18
IS 2
BP 291
EP 299
DI 10.1016/j.jcyt.2015.10.010
PG 9
WC Cell & Tissue Engineering; Biotechnology & Applied Microbiology; Cell
   Biology; Hematology; Medicine, Research & Experimental
WE Science Citation Index Expanded (SCI-EXPANDED)
SC Cell Biology; Biotechnology & Applied Microbiology; Hematology; Research
   & Experimental Medicine
GA DC3NB
UT WOS:000369124900013
PM 26700210
DA 2024-01-22
ER

PT S
AU Böhm, SK
   Kruis, W
AF Boehm, S. K.
   Kruis, W.
BE Domschke, WW
   Kagnoff, MF
   Kucharzik, TF
   Mayer, LF
   Targan, SR
TI Probiotics -: Do they help to control intestinal inflammation?
SO INFLAMMATORY BOWEL DISEASE: GENETICS, BARRIER FUNCTION, IMMUNOLOGIC
   MECHANISMS, AND MICROBIAL PATHWAYS
SE ANNALS OF THE NEW YORK ACADEMY OF SCIENCES
LA English
DT Article; Proceedings Paper
CT International Symposium on Inflammatory Bowel Diseases
CY SEP 01-03, 2005
CL Munster, GERMANY
SP Crohns & Colitis Fdn Amer, German Res Council, BAXTER, BRAUM, CENTOCOR, ESSEX, FALK, ABBOTT, ALTANA, AstraZeneca, Bayer Vital, Eisai, Ferring, Forderkre Univ Munster, Fresenius, Fujinon GmbH, Immundiagnostik, Medinal Medizinprodukte GmbH, Miltenyi Biotec, MSD Sharp & Dohme, New England Biolabs/Cell Signalling Technol, Novartis, Schering, Sigma Tau, UCB Celltech, Wyeth Pharma
DE inflammatory bowel disease (IBD); Crohn's disease; ulcerative colitis;
   pouchitis; probiotics; Escherichia coli; bifidobacterium; lactobacillus
ID PLACEBO-CONTROLLED TRIAL; POUCH-ANAL ANASTOMOSIS; ULCERATIVE-COLITIS;
   CROHNS-DISEASE; BOWEL-DISEASE; MAINTAINING REMISSION; ESCHERICHIA-COLI;
   MAINTENANCE TREATMENT; DOUBLE-BLIND; SACCHAROMYCES-BOULARDII
AB There is currently a growing appreciation for the role of the enteric flora in health and disease. In the past years overwhelming evidence has accumulated for the role of commensal gut bacteria in the inflammatory bowel diseases Crohn's disease and ulcerative colitis. Both entities are mainly located in areas with high bacterial concentrations. Reduction of the enteric bacterial concentration by antibiotics, lavage, or surgical bypass results in a mitigation of symptoms, while experimental colitis models depend on the presence of the bacterial flora and the NOD2/CARD15-mutation results in inefficient clearance of invasive bacteria. Those findings helped to bring the concept of probiotic therapy to the forefront, a therapy that had been known for millennia, but had been disregarded by the scientific world. Probiotics are meanwhile established in the maintenance therapy of ulcerative colitis and chronic recurrent or refractory pouchitis. Promising data exist for the primary prevention of pouchitis. Probiotic research at the intersection of gastroenterology, immunology and microbiology is highly dynamic in both the basic and the clinical field. Further understanding of the complex molecular mechanisms leading to the effectiveness of probiotics will also spur the development of more successful probiotic formulations.
C1 Univ Cologne, Evangel Krankenhaus Kalk, Innere Med Abt, D-5000 Cologne 41, Germany.
C3 University of Cologne
RP Böhm, SK (通讯作者)，Univ Cologne, Evangel Krankenhaus Kalk, Innere Med Abt, Buchforststr 2, D-5000 Cologne 41, Germany.
EM boehm@evkk.de
CR Bäckhed F, 2005, SCIENCE, V307, P1915, DOI 10.1126/science.1104816
   BENNET JD, 1989, LANCET, V1, P164
   Bibiloni R, 2005, AM J GASTROENTEROL, V100, P1539, DOI 10.1111/j.1572-0241.2005.41794.x
   Borody TJ, 2003, J CLIN GASTROENTEROL, V37, P42, DOI 10.1097/00004836-200307000-00012
   Campieri M, 2000, GASTROENTEROLOGY, V118, pA781, DOI 10.1016/S0016-5085(00)85267-1
   Cui HH, 2004, WORLD J GASTROENTERO, V10, P1521
   FULLER R, 1989, J APPL BACTERIOL, V66, P365
   Ghosh S, 2004, GUT, V53, P620, DOI 10.1136/gut.2003.034249
   Gionchetti P, 2000, GASTROENTEROLOGY, V119, P305, DOI 10.1053/gast.2000.9370
   Gionchetti P, 2003, GASTROENTEROLOGY, V124, P1202, DOI 10.1016/S0016-5085(03)00171-9
   Gosselink MP, 2004, DIS COLON RECTUM, V47, P876, DOI 10.1007/s10350-004-0525-z
   Gupta P, 2000, J PEDIATR GASTR NUTR, V31, P453, DOI 10.1097/00005176-200010000-00024
   Guslandi M, 2000, DIGEST DIS SCI, V45, P1462, DOI 10.1023/A:1005588911207
   Guslandi M, 2003, EUR J GASTROEN HEPAT, V15, P697, DOI 10.1097/00042737-200306000-00017
   Havenaar R., 1992, LACTIC ACID BACTERIA, V1, P151, DOI DOI 10.1007/978-1-4615-3522-5_6
   HOFFMANN JC, 2004, Z GASTROENTEROL, V42, P984
   Ishikawa H, 2003, J AM COLL NUTR, V22, P56, DOI 10.1080/07315724.2003.10719276
   Isolauri E, 2004, BEST PRACT RES CL GA, V18, P299, DOI 10.1016/j.bpg.2003.10.006
   KATO K, 2005, ALIMENT PHARM THERAP, V20, P1133
   Kornbluth A, 2004, AM J GASTROENTEROL, V99, P1371, DOI 10.1111/j.1572-0241.2004.40036.x
   Kruis W, 1997, ALIMENT PHARM THER, V11, P853, DOI 10.1046/j.1365-2036.1997.00225.x
   Kruis W, 2004, GUT, V53, P1617, DOI 10.1136/gut.2003.037747
   Kuisma J, 2003, DIS COLON RECTUM, V46, P1476, DOI 10.1007/s10350-004-6796-6
   Laake KO, 2003, SCAND J GASTROENTERO, V38, P409, DOI 10.1080/00365520310000906
   LILLY DM, 1965, SCIENCE, V147, P747, DOI 10.1126/science.147.3659.747
   Malchow HA, 1997, J CLIN GASTROENTEROL, V25, P653, DOI 10.1097/00004836-199712000-00021
   McCarthy J, 2001, GUT, V49, P2447
   Mimura T, 2004, GUT, V53, P108, DOI 10.1136/gut.53.1.108
   Montrose DC, 2005, J CLIN GASTROENTEROL, V39, P469, DOI 10.1097/01.mcg.0000165649.32371.71
   Nissle A., 1918, Medizinische Klinik, V2, P29
   Parker R.B., 1974, ANIM NUTR HLTH, V29, P4
   Prantera C, 2002, GUT, V51, P405, DOI 10.1136/gut.51.3.405
   Rachmilewitz D, 2004, GASTROENTEROLOGY, V126, P520, DOI 10.1053/j.gastro.2003.11.019
   Rembacken BJ, 1999, LANCET, V354, P635, DOI 10.1016/S0140-6736(98)06343-0
   Rioux KP, 2005, GASTROENTEROL CLIN N, V34, P465, DOI 10.1016/j.gtc.2005.05.005
   Sartor RB, 2004, GASTROENTEROLOGY, V126, P1620, DOI 10.1053/j.gastro.2004.03.024
   Sartor RB, 2005, CURR OPIN GASTROEN, V21, P44
   Schultz M, 2004, BMC GASTROENTEROL, V4, DOI 10.1186/1471-230X-4-5
   Schultz M, 2003, DIGEST DIS, V21, P105, DOI 10.1159/000073243
   Shanahan F, 2005, AM J PHYSIOL-GASTR L, V288, pG417, DOI 10.1152/ajpgi.00421.2004
   Shanahan F, 2004, INFLAMM BOWEL DIS, V10, pS16, DOI 10.1097/00054725-200402001-00004
   Steidler L, 2000, SCIENCE, V289, P1352, DOI 10.1126/science.289.5483.1352
   Tamboli CP, 2004, GUT, V53, P1, DOI 10.1136/gut.53.1.1
   Tannock GW, 2005, INT J EPIDEMIOL, V34, P13
   Tlaskalová-Hogenová H, 2004, IMMUNOL LETT, V93, P97, DOI 10.1016/j.imlet.2004.02.005
   Vandenbroucke K, 2004, GASTROENTEROLOGY, V127, P502, DOI 10.1053/j.gastro.2004.05.020
   Venturi A, 1999, ALIMENT PHARM THER, V13, P1103
   NATURALIS HIST, V28, P135
NR 48
TC 27
Z9 31
U1 0
U2 4
PU BLACKWELL PUBLISHING
PI OXFORD
PA 9600 GARSINGTON RD, OXFORD OX4 2DQ, OXEN, ENGLAND
SN 0077-8923
BN 1-57331-568-0
J9 ANN NY ACAD SCI
JI Ann.NY Acad.Sci.
PY 2006
VL 1072
BP 339
EP 350
DI 10.1196/annals.1326.005
PG 12
WC Gastroenterology & Hepatology; Immunology; Multidisciplinary Sciences
WE Conference Proceedings Citation Index - Science (CPCI-S); Science Citation Index Expanded (SCI-EXPANDED)
SC Gastroenterology & Hepatology; Immunology; Science & Technology - Other
   Topics
GA BFD22
UT WOS:000241134900030
PM 17057214
OA Bronze
DA 2024-01-22
ER

PT J
AU Mitsuyama, K
   Tsuruta, O
   Tomiyasu, N
   Takaki, K
   Suzuki, A
   Masuda, J
   Yamasaki, H
   Toyonaga, A
   Sata, M
AF Mitsuyama, K
   Tsuruta, O
   Tomiyasu, N
   Takaki, K
   Suzuki, A
   Masuda, J
   Yamasaki, H
   Toyonaga, A
   Sata, M
TI Increased circulating concentrations of growth-related oncogene (GRO)-α
   in patients with inflammatory bowel disease
SO DIGESTIVE DISEASES AND SCIENCES
LA English
DT Article
DE growth-related oncogene-alpha; interleukin-8; colorectal cancer;
   ulcerative colitis; Crohn's disease
ID INDUCED NEUTROPHIL CHEMOATTRACTANT; EPITHELIOID CELL-LINE;
   ULCERATIVE-COLITIS; CROHNS-DISEASE; COLONIC MUCOSA; MESSENGER-RNA;
   INTERLEUKIN-8; EXPRESSION; PROTEIN; CANCER
AB Inflammatory bowel disease (IBD) is a chronic inflammatory state associated with increased risk of intestinal cancers. The aim of this study is to examine serum concentrations of growth-related oncogene (GRO)-alpha, a cytokine with inflammatory and growth-regulatory properties, in patients with IBD. We measured serum concentrations of GRO-alpha in 60 patients with ulcerative colitis, 42 patients with Crohn's disease, 16 patients with other colitides, 12 patients with colorectal cancer, and 40 normal subjects using an enzyme-linked immunosorbent assay. We then analyzed how the cytokine was related to clinical and laboratory variables. Serum GRO-alpha concentrations in patients with active IBD were significantly higher than those in patients with quiescent disease, which in turn were higher than those in normal controls. Concentrations in patients with active ulcerative colitis were higher than in patients with active Crohn's disease. Analysis of paired serum samples showed a decrease in GRO-alpha after initiation of therapy. Furthermore, serum GRO-alpha correlated well with laboratory markers of IBD activity. We conclude that GRO-alpha may have an important role in development of IBD, and might itself be used as a marker of activity. Manipulation of GRO-alpha function might prove therapeutically useful.
C1 Kurume Univ, Sch Med, Dept Med 2, Kurume, Fukuoka 8300011, Japan.
C3 Kurume University
RP Mitsuyama, K (通讯作者)，Kurume Univ, Sch Med, Dept Med 2, 67 Asahimachi, Kurume, Fukuoka 8300011, Japan.
EM ibd@med.kurume-u.ac.jp
CR ANISOWICZ A, 1987, P NATL ACAD SCI USA, V84, P7188, DOI 10.1073/pnas.84.20.7188
   Banks C, 2003, J PATHOL, V199, P28, DOI 10.1002/path.1245
   CORTINA G, 2003, INFLAMM BOWEL DIS, P337
   DUKES CE, 1958, BRIT J CANCER, V12, P309, DOI 10.1038/bjc.1958.37
   GROSS V, 1992, GASTROENTEROLOGY, V102, P514, DOI 10.1016/0016-5085(92)90098-J
   HARADA K, 1994, DIGESTION, V55, P179, DOI 10.1159/000201145
   ISAACS KL, 1992, GASTROENTEROLOGY, V103, P1587, DOI 10.1016/0016-5085(92)91182-4
   IZZO RS, 1993, SCAND J GASTROENTERO, V28, P296, DOI 10.3109/00365529309090244
   IZZO RS, 1992, AM J GASTROENTEROL, V87, P1447
   KOJIMA T, 1993, J INVEST DERMATOL, V101, P767, DOI 10.1111/1523-1747.ep12371692
   Lane BR, 2002, J VIROL, V76, P11570, DOI 10.1128/JVI.76.22.11570-11583.2002
   LASHNER BA, 1989, DIGEST DIS SCI, V34, P1536, DOI 10.1007/BF01537106
   Lawrance IC, 2001, HUM MOL GENET, V10, P445, DOI 10.1093/hmg/10.5.445
   LIGHTDALE CJ, 1988, INFLAMM BOWEL DIS, P281
   Loukinova E, 2000, ONCOGENE, V19, P3477, DOI 10.1038/sj.onc.1203687
   MAHIDA YR, 1991, GUT, V32, P1531, DOI 10.1136/gut.32.12.1531
   MAHIDA YR, 1992, CLIN SCI, V82, P273, DOI 10.1042/cs0820273
   MITSUYAMA K, 1994, CLIN EXP IMMUNOL, V96, P432
   MITSUYAMA K, 1994, CUT, V36, P45
   MORRIS GP, 1989, GASTROENTEROLOGY, V96, P795, DOI 10.1016/0016-5085(89)90904-9
   Munkholm P, 2003, ALIMENT PHARM THER, V18, P1, DOI 10.1046/j.1365-2036.18.s2.2.x
   MYREN J, 1984, SCAND J GASTROENTERO, V19, P1
   Nixon J., 1990, Inflammatory Bowel Disease, VVolume 20, P247
   OPPENHEIM JJ, 1991, ANNU REV IMMUNOL, V9, P617, DOI 10.1146/annurev.iy.09.040191.003153
   Papadakis KA, 2004, CURR ALLERGY ASTHM R, V4, P83, DOI 10.1007/s11882-004-0048-7
   Poullis AP, 2002, EUR J GASTROEN HEPAT, V14, P409, DOI 10.1097/00042737-200204000-00013
   RAAB Y, 1993, GUT, V34, P1203, DOI 10.1136/gut.34.9.1203
   RIDDELL RH, 1983, HUM PATHOL, V14, P931, DOI 10.1016/S0046-8177(83)80175-0
   SCHRODER JM, 1990, J EXP MED, V171, P1091, DOI 10.1084/jem.171.4.1091
   Thompson H, 1990, INFLAMM BOWEL DIS, P263
   TRUELOVE SC, 1955, BRIT MED J, V2, P1041, DOI 10.1136/bmj.2.4947.1041
   WATANABE K, 1987, BIOCHEM BIOPH RES CO, V149, P989, DOI 10.1016/0006-291X(87)90506-7
   WATANABE K, 1989, J BIOL CHEM, V264, P19559
   WATANABE K, 1989, BIOCHEM BIOPH RES CO, V161, P1093, DOI 10.1016/0006-291X(89)91355-7
NR 34
TC 31
Z9 33
U1 0
U2 1
PU SPRINGER
PI DORDRECHT
PA VAN GODEWIJCKSTRAAT 30, 3311 GZ DORDRECHT, NETHERLANDS
SN 0163-2116
EI 1573-2568
J9 DIGEST DIS SCI
JI Dig. Dis. Sci.
PD JAN
PY 2006
VL 51
IS 1
BP 173
EP 177
DI 10.1007/s10620-006-3104-4
PG 5
WC Gastroenterology & Hepatology
WE Science Citation Index Expanded (SCI-EXPANDED)
SC Gastroenterology & Hepatology
GA 002HO
UT WOS:000234602300033
PM 16416232
DA 2024-01-22
ER

PT J
AU Danese, S
AF Danese, Silvio
TI New therapies for inflammatory bowel disease: from the bench to the
   bedside
SO GUT
LA English
DT Article
ID PLACEBO-CONTROLLED TRIAL; ACTIVE CROHNS-DISEASE; ORAL INTERLEUKIN-12/23
   INHIBITOR; RECOMBINANT HUMAN INTERLEUKIN-10; ANTIINTERFERON-GAMMA
   ANTIBODY; HUMANIZED MONOCLONAL-ANTIBODY; COLONY-STIMULATING FACTOR;
   NECROSIS-FACTOR-ALPHA; PHASE-I TRIAL; ULCERATIVE-COLITIS
AB The mechanisms underlying the chronic intestinal inflammation that is a hallmark of inflammatory bowel diseases (IBD) are complex. Components of the pathological response include the adaptive and innate immune systems, as well as the intestinal epithelium and endothelium. Advances in the understanding of the roles of each of these components have resulted in the development of multiple biological agents that all represent an alternative to the use of current therapies in patients with refractory Crohn's disease or ulcerative colitis. This study systematically reviews the mechanisms of action, efficacy and safety of new and emerging therapies that are currently in clinical trials and discusses future directions in the treatment of IBD.
C1 Ist Clin Humanitas, Div Gastroenterol, IBD Ctr, I-20089 Milan, Italy.
C3 IRCCS Humanitas Research Hospital
RP Danese, S (通讯作者)，Ist Clin Humanitas, Div Gastroenterol, IBD Ctr, Via Manzoni 56, I-20089 Milan, Italy.
EM sdanese@hotmail.com
RI Danese, Silvio/ABH-9571-2020
OI Danese, Silvio/0000-0001-7341-1351
CR Ajdukovic J, 2010, HEPATO-GASTROENTEROL, V57, P1442
   Ardelean DS, 2010, PEDIATRICS, V126, pE243, DOI 10.1542/peds.2009-3395
   Baumgart DC, 2007, LANCET, V369, P1627, DOI 10.1016/S0140-6736(07)60750-8
   Baumgart DC, 2010, INFLAMM BOWEL DIS, V16, P620, DOI 10.1002/ibd.21084
   Baumgart DC, 2009, AM J GASTROENTEROL, V104, P868, DOI 10.1038/ajg.2008.138
   Berg DJ, 1996, J CLIN INVEST, V98, P1010, DOI 10.1172/JCI118861
   BEVILACQUA MP, 1993, ANNU REV IMMUNOL, V11, P767, DOI 10.1146/annurev.iy.11.040193.004003
   Billioud V, 2011, AM J GASTROENTEROL, V106, P674, DOI 10.1038/ajg.2011.60
   Blombery P, 2011, J CLIN ONCOL, V29, pE110, DOI 10.1200/JCO.2010.31.8899
   Bordon Y, 2011, NAT REV IMMUNOL, V11, P568, DOI 10.1038/nri3048
   Bouguen G, 2011, GUT, V60, P1178, DOI 10.1136/gut.2010.234617
   Braat H, 2006, CLIN GASTROENTEROL H, V4, P754, DOI 10.1016/j.cgh.2006.03.028
   Burakoff R, 2006, INFLAMM BOWEL DIS, V12, P558, DOI 10.1097/01.ibd.0000225337.14356.31
   Burt RK, 2010, BLOOD, V116, P6123, DOI 10.1182/blood-2010-06-292391
   Ciccocioppo R, 2011, GUT, V60, P788, DOI 10.1136/gut.2010.214841
   Colombel JF, 2010, NEW ENGL J MED, V362, P1383, DOI 10.1056/NEJMoa0904492
   Colombel JF, 2001, GUT, V49, P42, DOI 10.1136/gut.49.1.42
   Creed TJ, 2003, ALIMENT PHARM THER, V18, P65, DOI 10.1046/j.1365-2036.2003.01639.x
   Creed TJ, 2006, ALIMENT PHARM THER, V23, P1435, DOI 10.1111/j.1365-2036.2006.02904.x
   Danese S, 2008, TRENDS IMMUNOL, V29, P555, DOI 10.1016/j.it.2008.07.009
   Danese S, 2011, NAT REV GASTRO HEPAT, V8, P128, DOI 10.1038/nrgastro.2011.17
   Dejaco C, 2003, DIGESTION, V68, P63, DOI 10.1159/000074517
   Delavallée L, 2009, ARTHRITIS RES THER, V11, DOI 10.1186/ar2897
   Dieckgraefe BK, 2002, LANCET, V360, P1478, DOI 10.1016/S0140-6736(02)11437-1
   Duijvestein M, 2010, GUT, V59, P1662, DOI 10.1136/gut.2010.215152
   El Fassi D, 2008, GUT, V57, P714, DOI 10.1136/gut.2007.138305
   Engel MA, 2010, J GASTROENTEROL, V45, P571, DOI 10.1007/s00535-010-0219-3
   Feagan BG, 2005, NEW ENGL J MED, V352, P2499, DOI 10.1056/NEJMoa042982
   Feagan BG, 2007, DIGESTIVE DIS WEEK, V132, pA737
   Feagan BG, 2008, CLIN GASTROENTEROL H, V6, P1370, DOI 10.1016/j.cgh.2008.06.007
   Fedorak RN, 2000, GASTROENTEROLOGY, V119, P1473, DOI 10.1053/gast.2000.20229
   Fedyk ER, 2011, JCC, V5, P2
   Filippi J, 2011, CURR DRUG TARGETS, V12, P1440, DOI 10.2174/138945011796818153
   Flanagan ME, 2010, J MED CHEM, V53, P8468, DOI 10.1021/jm1004286
   Food and Drug Administration, 2008, APPR NAT US CROHNS D
   Foran E, 2010, MOL CANCER RES, V8, P471, DOI 10.1158/1541-7786.MCR-09-0496
   Ford AC, 2011, AM J GASTROENTEROL, V106, P644, DOI 10.1038/ajg.2011.73
   Franke A, 2008, NAT GENET, V40, P1319, DOI 10.1038/ng.221
   Fuss IJ, 2006, INFLAMM BOWEL DIS, V12, P9, DOI 10.1097/01.MIB.0000194183.92671.b6
   Fuss IJ, 2004, J CLIN INVEST, V113, P1490, DOI 10.1172/JCI200419836
   Garcia-Olmo D, 2009, DIS COLON RECTUM, V52, P79, DOI 10.1007/DCR.0b013e3181973487
   Ghoreschi K, 2011, J IMMUNOL, V186, P4234, DOI 10.4049/jimmunol.1003668
   Ghoreschi K, 2009, IMMUNOL REV, V228, P273, DOI 10.1111/j.1600-065X.2008.00754.x
   Ghosh Subrata, 2010, Therap Adv Gastroenterol, V3, P239, DOI 10.1177/1756283X10373176
   Gisbert JP, 2009, AM J GASTROENTEROL, V104, P760, DOI 10.1038/ajg.2008.88
   Goetz M, 2007, INFLAMM BOWEL DIS, V13, P1365, DOI 10.1002/ibd.20215
   Gordon FH, 2001, GASTROENTEROLOGY, V121, P268, DOI 10.1053/gast.2001.26260
   Hanauer SB, 2010, GASTROENTEROLOGY, V138, pS86
   Heller F, 2005, GASTROENTEROLOGY, V129, P550, DOI 10.1053/j.gastro.2005.05.002
   Herllinger KR, 2006, AM J GASTROENTEROL, V101, P793, DOI 10.1111/j.1572-0241.2005.00356.x
   Herrlinger KR, 2011, 6 C ECCO 2011 STOCKH, P209
   Hommes DW, 2006, GUT, V55, P1131, DOI 10.1136/gut.2005.079392
   Hueber W, 2011, 6 C ECCO 2011 STOCKH
   Hugot JP, 2001, NATURE, V411, P599, DOI 10.1038/35079107
   HYNES RO, 1992, CELL, V69, P11, DOI 10.1016/0092-8674(92)90115-S
   Ito H, 2004, GASTROENTEROLOGY, V126, P989, DOI 10.1053/j.gastro.2004.01.012
   Jones G, 2010, ANN RHEUM DIS, V69, P88, DOI 10.1136/ard.2008.105197
   Kelsen JR, 2010, INFLAMM BOWEL DIS, V16, P1203, DOI 10.1002/ibd.21204
   Keshav S, 2010, DIGESTIVE DIS WEEK, pA647
   Korzenik JR, 2005, ALIMENT PHARM THER, V21, P391, DOI 10.1111/j.1365-2036.2005.02287.x
   Korzenik JR, 2005, NEW ENGL J MED, V352, P2193, DOI 10.1056/NEJMoa041109
   Kugathasan S, 2007, GUT, V56, P1696, DOI 10.1136/gut.2006.116467
   Langer-Gould A, 2005, NEW ENGL J MED, V353, P375, DOI 10.1056/NEJMoa051847
   Le Buanec H, 2006, P NATL ACAD SCI USA, V103, P19442, DOI 10.1073/pnas.0604827103
   Leiper K, 2011, GUT, V60, P1520, DOI 10.1136/gut.2010.225482
   Li Y, 2010, GUT, V59, P227, DOI 10.1136/gut.2009.184176
   Liu ZJ, 2009, INFLAMM BOWEL DIS, V15, P1133, DOI 10.1002/ibd.20923
   Ludwiczek O, 2005, EUR CYTOKINE NETW, V16, P27
   MacDonald TT, 2011, GASTROENTEROLOGY, V140, P1768, DOI 10.1053/j.gastro.2011.02.047
   Mannon PJ, 2011, GUT, V60, P449, DOI 10.1136/gut.2010.226860
   Mannon PJ, 2004, NEW ENGL J MED, V351, P2069, DOI 10.1056/NEJMoa033402
   Marks DJB, 2006, LANCET, V367, P668, DOI 10.1016/S0140-6736(06)68265-2
   Matsumoto S, 2010, J IMMUNOL, V184, P1543, DOI 10.4049/jimmunol.0801217
   McFarland AP, 2011, PLOS ONE, V6, DOI 10.1371/journal.pone.0016967
   Miner PB, 2006, ALIMENT PHARM THER, V23, P1427, DOI 10.1111/j.1365-2036.2006.02909.x
   Monteleone I, 2002, GUT, V50, P60
   Mudter J, 2007, INFLAMM BOWEL DIS, V13, P1016, DOI 10.1002/ibd.20148
   Musch E, 2007, Z GASTROENTEROL, V45, P1235, DOI 10.1055/s-2007-963378
   Musch E, 2005, CLIN GASTROENTEROL H, V3, P581, DOI 10.1016/S1542-3565(05)00208-9
   Musch E, 2002, ALIMENT PHARM THER, V16, P1233, DOI 10.1046/j.1365-2036.2002.01264.x
   Naftali T, 2007, ISRAEL MED ASSOC J, V9, P504
   Nikolaus S, 1998, GUT, V42, P470, DOI 10.1136/gut.42.4.470
   Nikolaus S, 2003, GUT, V52, P1286, DOI 10.1136/gut.52.9.1286
   Nishimoto N, 2010, MOD RHEUMATOL, V20, P222, DOI 10.1007/s10165-010-0279-5
   Ogura Y, 2001, NATURE, V411, P603, DOI 10.1038/35079114
   Pallone F, 2010, EXPERT REV CLIN IMMU, V6, P537, DOI 10.1586/ECI.10.44
   Panaccione R, 2010, GASTROENTEROLOGY, V59
   Pariente B, 2011, INFLAMM BOWEL DIS, V17, P1415, DOI 10.1002/ibd.21506
   Pena-Rossi C, 2008, ALIMENT PHARM THER, V28, P758, DOI 10.1111/j.1365-2036.2008.03778.x
   Peyrin-Biroulet L, 2011, ALIMENT PHARM THER, V33, P870, DOI 10.1111/j.1365-2036.2011.04599.x
   Peyrin-Biroulet L, 2008, LANCET, V372, P67, DOI 10.1016/S0140-6736(08)60995-2
   Peyrin-Biroulet L, 2012, GUT, V61, P241, DOI 10.1136/gutjnl-2011-300049
   Peyrin-Biroulet L, 2010, GUT, V59, P141, DOI 10.1136/gut.2009.187120
   Plevy S, 2007, GASTROENTEROLOGY, V133, P1414, DOI 10.1053/j.gastro.2007.08.035
   Plevy SE, 2003, GASTROENTEROLOGY, V124, pA7, DOI 10.1016/S0016-5085(03)80033-1
   Reinisch W, 2006, GUT, V55, P1138, DOI 10.1136/gut.2005.079434
   Reinisch W, 2010, INFLAMM BOWEL DIS, V16, P233, DOI 10.1002/ibd.21038
   Rogler G, 2010, DIGESTIVE DIS WEEK, V140, pT1234
   Rossi CP, 2009, BMC GASTROENTEROL, V9, DOI 10.1186/1471-230X-9-22
   Rovedatti L, 2009, GUT, V58, P1629, DOI 10.1136/gut.2009.182170
   Rutgeerts P, 2011, DIGESTIVE DIS WEEK, pA748
   Sagiv-Friedgut K, 2010, J PEDIATR GASTR NUTR, V50, P22, DOI 10.1097/MPG.0b013e3181b7a6a4
   Sandborn WJ, 2008, GASTROENTEROLOGY, V135, P1130, DOI 10.1053/j.gastro.2008.07.014
   Sandborn WJ, 2010, GUT, V59, P1485, DOI 10.1136/gut.2009.205443
   Sandborn WJ, 2011, DIGESTIVE DIS WEEK, V140, pA592
   Sandborn WJ, 2009, AM COLL GASTR ANN M
   Sandborn WJ, 2011, DIGESTIVE DIS WEEK, V140, pA594
   Sandborn WJ, 2011, DIGESTIVE DIS WEEK, V140, pA745
   Sands BE, 2002, ALIMENT PHARM THERAP, V16, P399, DOI 10.1046/j.1365-2036.2002.01179.x
   Sands BE, 1999, GASTROENTEROLOGY, V117, P58, DOI 10.1016/S0016-5085(99)70550-0
   Sands BE, 2010, INFLAMM BOWEL DIS, V16, P1209, DOI 10.1002/ibd.21159
   Schott E, 2007, WORLD J GASTROENTERO, V13, P3638, DOI 10.3748/wjg.v13.i26.3638
   Schreiber S, 2001, GASTROENTEROLOGY, V120, P1339, DOI 10.1053/gast.2001.24015
   Schreiber S, 2000, GASTROENTEROLOGY, V119, P1461, DOI 10.1053/gast.2000.20196
   Semerano L, 2011, EXPERT OPIN BIOL TH, V11, P545, DOI 10.1517/14712598.2011.566856
   Shanahan W R Jr, 1999, Expert Opin Investig Drugs, V8, P1417, DOI 10.1517/13543784.8.9.1417
   Smith AM, 2009, J EXP MED, V206, P1883, DOI 10.1084/jem.20091233
   Takazoe M, 2009, GASTROENTEROLOGY, V136, pA181
   Targan SR, 2007, GASTROENTEROLOGY, V132, P1672, DOI 10.1053/j.gastro.2007.03.024
   Toedter GP, 2009, AM J GASTROENTEROL, V104, P2768, DOI 10.1038/ajg.2009.454
   Valentine JF, 2009, GUT, V58, P1354, DOI 10.1136/gut.2008.165738
   Van Assche G, 2006, GUT, V55, P1568, DOI 10.1136/gut.2005.089854
   Van Assche G, 2003, AM J GASTROENTEROL, V98, P369, DOI 10.1016/S0002-9270(02)05907-5
   Van Assche G, 2005, NEW ENGL J MED, V353, P362, DOI 10.1056/NEJMoa051586
   Van Deventer SJH, 2006, ALIMENT PHARM THERAP, V23, P1415, DOI 10.1111/j.1365-2036.2006.02910.x
   vanDeventer SJH, 1997, GASTROENTEROLOGY, V113, P383, DOI 10.1053/gast.1997.v113.pm9247454
   Vermeire S, 2011, GUT, V60, P1068, DOI 10.1136/gut.2010.226548
   Vermersch P, 2011, NEUROLOGY, V76, P1697, DOI 10.1212/WNL.0b013e31821a446b
   Vincenti F, 2007, ANNU REV MED, V58, P347, DOI 10.1146/annurev.med.58.080205.154004
   Walters MJ, 2010, J PHARMACOL EXP THER, V335, P61, DOI 10.1124/jpet.110.169714
   Weaver CT, 2007, ANNU REV IMMUNOL, V25, P821, DOI 10.1146/annurev.immunol.25.022106.141557
   Wehkamp J, 2005, P NATL ACAD SCI USA, V102, P18129, DOI 10.1073/pnas.0505256102
   Wilson MS, 2011, GASTROENTEROLOGY, V140, P254, DOI 10.1053/j.gastro.2010.09.047
   Xu ZH, 2011, BRIT J CLIN PHARMACO, V72, P270, DOI 10.1111/j.1365-2125.2011.03964.x
   Yacyshyn BR, 2002, GUT, V51, P30, DOI 10.1136/gut.51.1.30
   Yacyshyn BR, 1998, GASTROENTEROLOGY, V114, P1133, DOI 10.1016/S0016-5085(98)70418-4
   Yacyshyn B, 2007, CLIN GASTROENTEROL H, V5, P215, DOI 10.1016/j.cgh.2006.11.001
   Yousry TA, 2006, NEW ENGL J MED, V354, P924, DOI 10.1056/NEJMoa054693
   Zabel BA, 1999, J EXP MED, V190, P1241, DOI 10.1084/jem.190.9.1241
   Zhang Z, 2006, INFLAMM BOWEL DIS, V12, P382, DOI 10.1097/01.MIB.0000218764.06959.91
NR 140
TC 226
Z9 255
U1 0
U2 38
PU BMJ PUBLISHING GROUP
PI LONDON
PA BRITISH MED ASSOC HOUSE, TAVISTOCK SQUARE, LONDON WC1H 9JR, ENGLAND
SN 0017-5749
EI 1468-3288
J9 GUT
JI Gut
PD JUN
PY 2012
VL 61
IS 6
BP 918
EP 932
DI 10.1136/gutjnl-2011-300904
PG 15
WC Gastroenterology & Hepatology
WE Science Citation Index Expanded (SCI-EXPANDED)
SC Gastroenterology & Hepatology
GA 941WG
UT WOS:000303997800021
PM 22115827
DA 2024-01-22
ER

PT J
AU Ananthakrishnan, AN
   Xavier, RJ
AF Ananthakrishnan, Ashwin N.
   Xavier, Ramnik J.
TI How Does Genotype Influence Disease Phenotype in Inflammatory Bowel
   Disease?
SO INFLAMMATORY BOWEL DISEASES
LA English
DT Review
DE Crohn's disease; ulcerative colitis; genetics; complications; surgery
ID PRIMARY SCLEROSING CHOLANGITIS; WIDE ASSOCIATION ANALYSIS;
   CROHNS-DISEASE; ULCERATIVE-COLITIS; INFLIXIMAB THERAPY; NATURAL-HISTORY;
   GENE VARIANTS; LUNG-CANCER; SUSCEPTIBILITY; POLYMORPHISMS
AB Inflammatory bowel diseases (Crohn's disease and ulcerative colitis) are chronic immunologically mediated diseases of the gut. Advances in genetics have revolutionized our understanding of the pathogenesis of these conditions with 163 risk loci identified, encompassing a variety of immunologic functions. There is substantial heterogeneity in the natural history of these diseases with respect to disease onset, course, and progression to complications. There are also significant variations in response to therapies and susceptibility to therapy-related and disease-related complications. An important need in the field is to identify predictors of disease course, complications, and likelihood of response and adverse events to allow for targeted therapeutic decision making. The genotype of an individual in constant and non-modifiable, and thus could potentially fulfill the role of important predictors of these outcomes. In this review, we discuss the existing literature on the prediction of various disease phenotypes in Crohn's disease and ulcerative colitis using underlying genotype. We also identify gaps in the literature and suggest future directions for research. There is need for large, multi-institutional, and international collaborative consortia with efficient and detailed cohort accrual, phenotypic definition, genotyping, and dynamic assessments of external (e.g., diet) and internal (microbiome) environment to allow us to progress toward personalized and precision medicine in the management of these complex diseases.
C1 [Ananthakrishnan, Ashwin N.; Xavier, Ramnik J.] Massachusetts Gen Hosp, Div Gastroenterol, Boston, MA 02114 USA.
   [Ananthakrishnan, Ashwin N.; Xavier, Ramnik J.] Harvard Univ, Sch Med, Boston, MA USA.
   [Xavier, Ramnik J.] Massachusetts Gen Hosp, Ctr Computat & Integrat Biol, Boston, MA 02114 USA.
   [Xavier, Ramnik J.] Harvard Univ, MIT, Broad Inst, Cambridge, MA 02139 USA.
C3 Harvard University; Massachusetts General Hospital; Harvard University;
   Harvard Medical School; Harvard University; Massachusetts General
   Hospital; Harvard University; Massachusetts Institute of Technology
   (MIT); Broad Institute
RP Ananthakrishnan, AN (通讯作者)，Massachusetts Gen Hosp, Crohns & Colitis Ctr, 165 Cambridge St,9th Floor, Boston, MA 02114 USA.
EM aananthakrishnan@partners.org
FU National Institutes of Health [P30 DK043351, K23 DK097142, U01 DK062432,
   R01 DK064869]
FX Supported by the National Institutes of Health (P30 DK043351) to the
   Center for Study of Inflammatory Bowel Diseases. A. N. Ananthakrishnan
   is supported in part by a grant from the National Institutes of Health
   (K23 DK097142). R. J. Xavier is supported by grants U01 DK062432 & R01
   DK064869 from the National Institutes of Health.
CR Abraham C, 2009, NEW ENGL J MED, V361, P2066, DOI 10.1056/NEJMra0804647
   Abreu MT, 2002, GASTROENTEROLOGY, V123, P679, DOI 10.1053/gast.2002.35393
   Adler J, 2011, AM J GASTROENTEROL, V106, P699, DOI 10.1038/ajg.2011.19
   Ahmad T, 2002, GASTROENTEROLOGY, V122, P854, DOI 10.1053/gast.2002.32413
   Alvarez-Lobos M, 2005, ANN SURG, V242, P693, DOI 10.1097/01.sla.0000186173.14696.ea
   Annese V, 2005, DIS COLON RECTUM, V48, P57, DOI 10.1007/s10350-004-0747-0
   Annese V, 2005, AM J GASTROENTEROL, V100, P84, DOI 10.1111/j.1572-0241.2005.40705.x
   Arijs I, 2009, GUT, V58, P1612, DOI 10.1136/gut.2009.178665
   Beaugerie L, 2006, GASTROENTEROLOGY, V130, P650, DOI 10.1053/j.gastro.2005.12.019
   Booth RA, 2011, ANN INTERN MED, V154, P814, DOI 10.7326/0003-4819-154-12-201106210-00009
   Cadwell K, 2008, NATURE, V456, P259, DOI 10.1038/nature07416
   Colombel JF, 2010, NEW ENGL J MED, V362, P1383, DOI 10.1056/NEJMoa0904492
   Cosnes J, 2002, INFLAMM BOWEL DIS, V8, P244, DOI 10.1097/00054725-200207000-00002
   Cosnes J, 2011, GASTROENTEROLOGY, V140, P1785, DOI 10.1053/j.gastro.2011.01.055
   D'Haens G, 2008, LANCET, V371, P660, DOI 10.1016/S0140-6736(08)60304-9
   D'Haens GR, 2011, AM J GASTROENTEROL, V106, P199, DOI 10.1038/ajg.2010.392
   Dambacher J, 2007, INFLAMM BOWEL DIS, V13, P71, DOI 10.1002/ibd.20008
   Daniel F, 2007, INFLAMM BOWEL DIS, V13, P19, DOI 10.1002/ibd.20046
   De Iudicibus S, 2011, WORLD J GASTROENTERO, V17, P1095, DOI 10.3748/wjg.v17.i9.1095
   de Ridder L, 2007, INFLAMM BOWEL DIS, V13, P1083, DOI 10.1002/ibd.20171
   Dideberg V, 2006, PHARMACOGENET GENOM, V16, P369, DOI 10.1097/01.fpc.0000204993.91806.b1
   Dubinsky MC, 2010, INFLAMM BOWEL DIS, V16, P1357, DOI 10.1002/ibd.21174
   Dubinsky MC, 2005, AM J GASTROENTEROL, V100, P2239, DOI 10.1111/j.1572-0241.2005.41900.x
   Duraes C, 2013, INFLAMM BOWEL DIS, V19, P230, DOI 10.1002/ibd.23007
   Faubion WA, 2001, GASTROENTEROLOGY, V121, P255, DOI 10.1053/gast.2001.26279
   Gisbert JP, 2009, AM J GASTROENTEROL, V104, P760, DOI 10.1038/ajg.2008.88
   GLAS J, 2010, PLOS ONE, V5
   Haritunians T, 2010, INFLAMM BOWEL DIS, V16, P1830, DOI 10.1002/ibd.21293
   Henckaerts L, 2009, CLIN GASTROENTEROL H, V7, P972, DOI 10.1016/j.cgh.2009.05.001
   Hlavaty T, 2005, ALIMENT PHARM THER, V22, P613, DOI 10.1111/j.1365-2036.2005.02635.x
   Hlavaty T, 2007, INFLAMM BOWEL DIS, V13, P372, DOI 10.1002/ibd.20024
   Ho GT, 2005, GASTROENTEROLOGY, V128, P288, DOI 10.1053/j.gastro.2004.11.019
   Homer CR, 2010, GASTROENTEROLOGY, V139, P1630, DOI 10.1053/j.gastro.2010.07.006
   Hutter CM, 2012, CANCER RES, V72, P2036, DOI 10.1158/0008-5472.CAN-11-4067
   Ichimura A, 2012, NATURE, V483, P350, DOI 10.1038/nature10798
   Imielinski M, 2009, NAT GENET, V41, P1335, DOI 10.1038/ng.489
   Janse M, 2011, HEPATOLOGY, V53, P1977, DOI 10.1002/hep.24307
   Jostins L, 2012, NATURE, V491, P119, DOI 10.1038/nature11582
   Jürgens M, 2010, AM J GASTROENTEROL, V105, P1811, DOI 10.1038/ajg.2010.95
   Karlsen TH, 2010, GASTROENTEROLOGY, V138, P1102, DOI 10.1053/j.gastro.2009.11.046
   Keenan BT, 2010, ARTHRITIS RHEUM-US, V62, P3196, DOI 10.1002/art.27639
   Khor B, 2011, NATURE, V474, P307, DOI 10.1038/nature10209
   Koslowski MJ, 2009, PLOS ONE, V4, DOI 10.1371/journal.pone.0004496
   Kugathasan S, 2004, CLIN GASTROENTEROL H, V2, P1003, DOI 10.1016/S1542-3565(04)00452-5
   Lacher M, 2010, J PEDIATR SURG, V45, P1591, DOI 10.1016/j.jpedsurg.2009.10.046
   Langholz E, 1996, SCAND J GASTROENTERO, V31, P260, DOI 10.3109/00365529609004876
   Latiano A, 2009, AM J GASTROENTEROL, V104, P110, DOI 10.1038/ajg.2008.3
   Lin Z, 2011, CLIN GENET, V80, P59, DOI 10.1111/j.1399-0004.2010.01546.x
   Lioy PJ, 2011, ENVIRON HEALTH PERSP, V119, pA466, DOI 10.1289/ehp.1104387
   Louis E, 2004, ALIMENT PHARM THER, V19, P511, DOI 10.1111/j.1365-2036.2004.01871.x
   Louis E, 2002, SCAND J GASTROENTERO, V37, P818, DOI 10.1080/713786515
   Louis EI, 2006, PHARMACOGENET GENOM, V16, P911, DOI 10.1097/01.fpc.0000230421.12844.fd
   Maconi G, 2009, AM J GASTROENTEROL, V104, P2483, DOI 10.1038/ajg.2009.413
   Mascheretti S., 2002, Pharmacogenomics Journal, V2, P127, DOI 10.1038/sj.tpj.6500091
   Mascheretti S, 2002, PHARMACOGENETICS, V12, P509, DOI 10.1097/00008571-200210000-00002
   Melum E, 2011, NAT GENET, V43, P17, DOI 10.1038/ng.728
   Mendoza JL, 2009, INFLAMM BOWEL DIS, V15, P1351, DOI 10.1002/ibd.20895
   Olaru AV, 2012, INFLAMM BOWEL DIS, V18, P641, DOI 10.1002/ibd.21826
   Orchard TR, 2002, GASTROENTEROLOGY, V123, P714, DOI 10.1053/gast.2002.35396
   Orchard TR, 2000, GASTROENTEROLOGY, V118, P274, DOI 10.1016/S0016-5085(00)70209-5
   Paul T, 2006, J CLIN GASTROENTEROL, V40, P583, DOI 10.1097/00004836-200608000-00004
   Polito JM, 1996, GASTROENTEROLOGY, V111, P580, DOI 10.1053/gast.1996.v111.pm8780560
   Potocnik U, 2004, GENES IMMUN, V5, P530, DOI 10.1038/sj.gene.6364123
   Prescott NJ, 2007, GASTROENTEROLOGY, V132, P1665, DOI 10.1053/j.gastro.2007.03.034
   Russell RK, 2006, GUT, V55, P1114, DOI 10.1136/gut.2005.082107
   Sanada H, 2011, CURR HYPERTENS REP, V13, P55, DOI 10.1007/s11906-010-0167-6
   Sehgal R, 2012, DIS COLON RECTUM, V55, P115, DOI 10.1097/DCR.0b013e31823ccea8
   Slamon DJ, 2001, NEW ENGL J MED, V344, P783, DOI 10.1056/NEJM200103153441101
   Strober W, 2011, MUCOSAL IMMUNOL, V4, P484, DOI 10.1038/mi.2011.29
   Taylor KD, 2001, GASTROENTEROLOGY, V120, P1347, DOI 10.1053/gast.2001.23966
   Thalmaier D, 2006, ALIMENT PHARM THERAP, V24, P1105, DOI 10.1111/j.1365-2036.2006.03093.x
   Thatcher N, 2005, LANCET, V366, P1527, DOI 10.1016/S0140-6736(05)67625-8
   Thompson AJ, 2010, GASTROENTEROLOGY, V139, P120, DOI 10.1053/j.gastro.2010.04.013
   Urcelay E, 2005, WORLD J GASTROENTERO, V11, P1187, DOI 10.3748/wjg.v11.i8.1187
   Verhaak RGW, 2010, CANCER CELL, V17, P98, DOI 10.1016/j.ccr.2009.12.020
   Vermeire S, 2002, GASTROENTEROLOGY, V123, P106, DOI 10.1053/gast.2002.34172
   Waschke KA, 2005, AM J GASTROENTEROL, V100, P1126, DOI 10.1111/j.1572-0241.2005.40534.x
   Wassenaar CA, 2011, J NATL CANCER I, V103, P1342, DOI 10.1093/jnci/djr237
   Weersma RK, 2009, GUT, V58, P388, DOI 10.1136/gut.2007.144865
   Yamamoto-Furusho JK, 2010, INFLAMM BOWEL DIS, V16, P541, DOI 10.1002/ibd.21016
   Zabala-Fernández W, 2011, J GASTROINTEST LIVER, V20, P247
NR 81
TC 15
Z9 20
U1 0
U2 15
PU OXFORD UNIV PRESS INC
PI CARY
PA JOURNALS DEPT, 2001 EVANS RD, CARY, NC 27513 USA
SN 1078-0998
EI 1536-4844
J9 INFLAMM BOWEL DIS
JI Inflamm. Bowel Dis.
PD AUG
PY 2013
VL 19
IS 9
BP 2021
EP 2030
DI 10.1097/MIB.0b013e318281f5c5
PG 10
WC Gastroenterology & Hepatology
WE Science Citation Index Expanded (SCI-EXPANDED)
SC Gastroenterology & Hepatology
GA 284XH
UT WOS:000329354900029
PM 23644824
OA Green Accepted, Bronze
DA 2024-01-22
ER

PT J
AU Brakenhoff, LKPM
   van der Heijde, DM
   Hommes, DW
   Huizinga, TWJ
   Fidder, HH
AF Brakenhoff, Lianne K. P. M.
   van der Heijde, Desiree M.
   Hommes, Daniel W.
   Huizinga, Tom W. J.
   Fidder, Herma H.
TI The joint-gut axis in inflammatory bowel diseases
SO JOURNAL OF CROHNS & COLITIS
LA English
DT Review
DE Inflammatory bowel diseases; Ulcerative colitis; Crohn's disease;
   Extraintestinal manifestations; Spondyloarthropathies; Arthralgia
ID ACTIVE ANKYLOSING-SPONDYLITIS; SOCIETY CLASSIFICATION CRITERIA; CARD15
   GENE POLYMORPHISMS; ALPHA MONOCLONAL-ANTIBODY; CROHNS-DISEASE;
   EXTRAINTESTINAL MANIFESTATIONS; ULCERATIVE-COLITIS; PERIPHERAL
   ARTHRITIS; MUSCULOSKELETAL MANIFESTATIONS; FRAMESHIFT MUTATION
AB Inflammatory bowel diseases, Crohn's disease and ulcerative colitis, are associated with a variety of extraintestinal manifestations. The most common extraintestinal manifestation, articular involvement, occurs in 16% to 33% of inflammatory bowel disease patients. These arthropathies may increase morbidity, resulting in a worse quality of life compared with inflammatory bowel disease patients without arthropathies. Thus, arthropathies in inflammatory bowel diseases represent a major medical problem in these patients. Arthritis associated with inflammatory bowel diseases is one of the diseases captured under the umbrella of spondyloarthritis. Spondyloarthritis is a group of inflammatory diseases with overlapping features and is linked to Human Leukocyte Antigen-B27. Arthropathy in inflammatory bowel diseases is clinically divided into peripheral and axial involvement. Peripheral arthritis often flares with relapses of bowel disease resulting in a different treatment approach than axial arthritis in which the course is independent of inflammatory bowel disease activity. Definitions, prevalence, pathophysiology and treatment of the arthropathies commonly seen in inflammatory bowel diseases such as peripheral arthritis, dactylitis, enthesitis, arthralgia, sacroiliitis, inflammatory back pain and ankylosing spondylitis are summarized. (C) 2009 European Crohn's and Colitis Organisation. Published by Elsevier B.V. All rights reserved.
C1 [Brakenhoff, Lianne K. P. M.; Hommes, Daniel W.; Fidder, Herma H.] Leiden Univ, Med Ctr, Dept Gastroenterol & Hepatol, NL-2300 RC Leiden, Netherlands.
   [van der Heijde, Desiree M.; Huizinga, Tom W. J.] Leiden Univ, Med Ctr, Dept Rheumatol, NL-2300 RC Leiden, Netherlands.
C3 Leiden University - Excl LUMC; Leiden University; Leiden University
   Medical Center (LUMC); Leiden University - Excl LUMC; Leiden University;
   Leiden University Medical Center (LUMC)
RP Brakenhoff, LKPM (通讯作者)，Leiden Univ, Med Ctr, Dept Gastroenterol & Hepatol, POB 9600, NL-2300 RC Leiden, Netherlands.
EM K.P.M.Brakenhoff@lumc.nl; d.vanderheijde@kpnplanet.nl;
   D.W.Hommes@lumc.nl; T.W.J.Huizinga@lumc.nl; H.H.Fidder@lumc.nl
RI van der Heijde, Désirée/I-6774-2019; Huizinga, Tom/HMD-7852-2023
OI van der Heijde, Désirée/0000-0002-5781-158X; Huizinga,
   Tom/0000-0001-7033-7520
CR ARDIZZONE S, 2008, DIG LIVER DIS S2, V2, P5253
   Baeten D, 2002, J PATHOL, V196, P343, DOI 10.1002/path.1044
   Baeten D, 2002, BEST PRACT RES CL RH, V16, P537, DOI 10.1053/berh.2002.0249
   Bernstein CN, 2001, AM J GASTROENTEROL, V96, P1116
   Biancone L, 2008, J CROHNS COLITIS, V2, P63, DOI 10.1016/j.crohns.2007.12.001
   Blum U, 1996, J RHEUMATOL, V23, P2107
   Bonen DK, 2003, GASTROENTEROLOGY, V124, P140, DOI 10.1053/gast.2003.50019
   Bouma G, 2003, NAT REV IMMUNOL, V3, P521, DOI 10.1038/nri1132
   Bourikas LA, 2009, INFLAMM BOWEL DIS, V15, P1915, DOI 10.1002/ibd.20942
   Brandt J, 2000, ARTHRITIS RHEUM-US, V43, P1346, DOI 10.1002/1529-0131(200006)43:6<1346::AID-ANR18>3.0.CO;2-E
   Braun J, 2002, LANCET, V359, P1187, DOI 10.1016/S0140-6736(02)08215-6
   Braun J, 2004, ANN RHEUM DIS, V63, P1046, DOI 10.1136/ard.2003.019968
   Braun J, 2002, BEST PRACT RES CL RH, V16, P573, DOI 10.1053/berh.2002.0250
   Braun J, 2000, CLIN RHEUMATOL, V19, P51
   Brown MA, 1996, ANN RHEUM DIS, V55, P268, DOI 10.1136/ard.55.4.268
   CAHILL RNP, 1976, J EXP MED, V143, P870, DOI 10.1084/jem.143.4.870
   CALIN A, 1977, JAMA-J AM MED ASSOC, V237, P2613, DOI 10.1001/jama.237.24.2613
   Caprilli R, 2006, GUT, V55, DOI 10.1136/gut.2005.081950c
   Carneiro LAM, 2007, ANN MED, V39, P581, DOI 10.1080/07853890701576172
   Crane AM, 2002, ARTHRITIS RHEUM, V46, P1629, DOI 10.1002/art.10329
   CUVELIER C, 1987, GUT, V28, P394, DOI 10.1136/gut.28.4.394
   D'Amato M, 2002, J RHEUMATOL, V29, P2470
   Davis JC, 2007, ARTHRIT RHEUM-ARTHR, V57, P1050, DOI 10.1002/art.22887
   De Keyser F, 2004, DRUGS, V64, P2793, DOI 10.2165/00003495-200464240-00005
   de Vlam K, 2000, J RHEUMATOL, V27, P2860
   De Vos M, 2004, ALIMENT PHARM THER, V20, P36, DOI 10.1111/j.1365-2036.2004.02044.x
   DEKKERSAEYS BJ, 1978, ANN RHEUM DIS, V37, P33, DOI 10.1136/ard.37.1.33
   Demetter P, 2005, ANN RHEUM DIS, V64, P321, DOI 10.1136/ard.2003.018382
   Demetter P, 2000, ANN RHEUM DIS, V59, P211, DOI 10.1136/ard.59.3.211
   DeVos M, 1996, GASTROENTEROLOGY, V110, P1696, DOI 10.1053/gast.1996.v110.pm8964393
   DOCHERTY P, 1992, J RHEUMATOL, V19, P393
   DOUGADOS M, 1991, ARTHRITIS RHEUM, V34, P1218, DOI 10.1002/art.1780341003
   DRAYSON MT, 1981, IMMUNOLOGY, V44, P125
   Lanna CCD, 2008, CLIN RHEUMATOL, V27, P503, DOI 10.1007/s10067-007-0797-5
   EL MY, 2006, AM J GASTROENTEROL F, V101, P311
   Elewaut D, 1998, SCAND J GASTROENTERO, V33, P743
   Ellman MH, 2001, JCR-J CLIN RHEUMATOL, V7, P67, DOI 10.1097/00124743-200104000-00002
   FARMER RG, 1975, GASTROENTEROLOGY, V68, P627
   Feldtkeller E, 2003, RHEUMATOL INT, V23, P61, DOI 10.1007/s00296-002-0237-4
   Ferreirós-Vidal I, 2003, J RHEUMATOL, V30, P102
   Generini S, 2004, ANN RHEUM DIS, V63, P1664, DOI 10.1136/ard.2003.012450
   GREENSTEIN AJ, 1976, MEDICINE, V55, P401, DOI 10.1097/00005792-197609000-00004
   HAMMER RE, 1990, CELL, V63, P1099, DOI 10.1016/0092-8674(90)90512-D
   Hampe J, 2001, LANCET, V357, P1925, DOI 10.1016/S0140-6736(00)05063-7
   Herfarth H, 2002, AM J GASTROENTEROL, V97, P2688
   HERMAN PG, 1972, J EXP MED, V136, P697, DOI 10.1084/jem.136.4.697
   HERMANN E, 1993, LANCET, V342, P646, DOI 10.1016/0140-6736(93)91760-J
   Holden W, 2003, RHEUM DIS CLIN N AM, V29, P513, DOI 10.1016/S0889-857X(03)00043-7
   Hugot JP, 2001, NATURE, V411, P599, DOI 10.1038/35079107
   Inanc N, 2005, RHEUMATOL INT, V25, P591, DOI 10.1007/s00296-004-0490-9
   Karimi O, 2008, J CLIN GASTROENTEROL, V42, pS136, DOI 10.1097/MCG.0b013e3181662455
   Kataria RK, 2004, AM FAM PHYSICIAN, V69, P2853
   Kaufman I, 2005, RHEUMATOL INT, V25, P406, DOI 10.1007/s00296-004-0467-8
   Kefalakes H, 2009, EUR J CLIN PHARMACOL, V65, P963, DOI 10.1007/s00228-009-0719-3
   Kim TH, 2004, J RHEUMATOL, V31, P1959
   Koutroubakis IE, 2007, INFLAMM BOWEL DIS, V13, P504, DOI 10.1002/ibd.20038
   Kruithof E, 2002, ANN RHEUM DIS, V61, P207, DOI 10.1136/ard.61.3.207
   Kruithof E, 2005, ARTHRITIS RHEUM-US, V52, P3898, DOI 10.1002/art.21426
   Lakatos L, 2003, WORLD J GASTROENTERO, V9, P2300
   Laukens D, 2005, ANN RHEUM DIS, V64, P930, DOI 10.1136/ard.2004.028837
   Mahadevan U, 2002, AM J GASTROENTEROL, V97, P910
   Marzo-Ortega H, 2003, ANN RHEUM DIS, V62, P74, DOI 10.1136/ard.62.1.74
   Marzo-Ortega H, 2001, ARTHRITIS RHEUM-US, V44, P2112, DOI 10.1002/1529-0131(200109)44:9<2112::AID-ART363>3.0.CO;2-H
   May E, 2000, GASTROENTEROLOGY, V119, P1745, DOI 10.1053/gast.2000.20173
   MEKHJIAN HS, 1979, GASTROENTEROLOGY, V77, P898
   MIELANTS H, 1995, J RHEUMATOL, V22, P2279
   MIELANTS H, 1990, CLIN EXP RHEUMATOL, V8, P23
   MIELANTS H, 1995, J RHEUMATOL, V22, P2273
   MIELANTS H, 1995, J RHEUMATOL, V22, P2266
   Moeller James L, 2005, Curr Sports Med Rep, V4, P105
   MURPHEY MD, 1991, RADIOLOGY, V180, P239, DOI 10.1148/radiology.180.1.2052702
   Nathan C, 2002, NATURE, V420, P846, DOI 10.1038/nature01320
   Ogura Y, 2001, NATURE, V411, P603, DOI 10.1038/35079114
   Olivieri I, 2008, RHEUMATOLOGY, V47, P561, DOI 10.1093/rheumatology/ken032
   Olivieri I, 2001, CURR OPIN RHEUMATOL, V13, P280, DOI 10.1097/00002281-200107000-00006
   Oostveen J, 1999, J RHEUMATOL, V26, P1953
   Orchard TR, 1998, GUT, V42, P387, DOI 10.1136/gut.42.3.387
   Palm O, 2005, J RHEUMATOL, V32, P1755
   Palm O, 2002, J RHEUMATOL, V29, P511
   Palm O, 2001, RHEUMATOLOGY, V40, P1256, DOI 10.1093/rheumatology/40.11.1256
   Peeters H, 2004, ANN RHEUM DIS, V63, P1131, DOI 10.1136/ard.2004.021774
   Peeters H, 2008, J GASTROEN HEPATOL, V23, P132, DOI 10.1111/j.1440-1746.2007.05108.x
   Plosker GL, 2007, BIODRUGS, V21, P125, DOI 10.2165/00063030-200721020-00007
   Puhakka KB, 2004, SCAND J RHEUMATOL, V33, P332, DOI 10.1080/03009740410005881
   Queiro R, 2000, CLIN RHEUMATOL, V19, P445, DOI 10.1007/s100670070003
   RANKIN GB, 1979, GASTROENTEROLOGY, V77, P914
   Reinisch W, 2003, ALIMENT PHARM THER, V17, P1371, DOI 10.1046/j.1365-2036.2003.01596.x
   Reveille JD, 2006, BEST PRACT RES CL RH, V20, P601, DOI 10.1016/j.berh.2006.03.004
   Revicki DA, 2008, J RHEUMATOL, V35, P1346
   Rispo A, 2005, SCAND J RHEUMATOL, V34, P387, DOI 10.1080/03009740510026698
   Rothfuss KS, 2006, WORLD J GASTROENTERO, V12, P4819
   Rudwaleit M, 2006, ARTHRITIS RHEUM, V54, P569, DOI 10.1002/art.21619
   Rudwaleit M, 2005, ARTHRITIS RHEUM, V52, P1000, DOI 10.1002/art.20990
   Rudwaleit M, 2009, ANN RHEUM DIS, V68, P1520, DOI 10.1136/ard.2009.110767
   Rudwaleit M, 2009, ANN RHEUM DIS, V68, P770, DOI 10.1136/ard.2009.108217
   Rudwaleit M, 2009, ANN RHEUM DIS, V68, P777, DOI 10.1136/ard.2009.108233
   SALMI M, 1995, J EXP MED, V181, P137, DOI 10.1084/jem.181.1.137
   Salmi M, 2005, IMMUNOL REV, V206, P100, DOI 10.1111/j.0105-2896.2005.00285.x
   Salmi M, 2001, J IMMUNOL, V166, P4650, DOI 10.4049/jimmunol.166.7.4650
   Salmi M, 1998, INFLAMM BOWEL DIS, V4, P149
   Salmi M, 1997, J CLIN INVEST, V99, P2165, DOI 10.1172/JCI119389
   Salvarani C, 2001, SCAND J GASTROENTERO, V36, P1307
   Sandborn WJ, 2001, GASTROENTEROLOGY, V121, P1088, DOI 10.1053/gast.2001.28674
   Sandborn WJ, 2006, CLIN GASTROENTEROL H, V4, P203, DOI 10.1016/j.cgh.2005.12.002
   Sieper J, 2009, ANN RHEUM DIS, V68, P784, DOI 10.1136/ard.2008.101501
   Singh S, 2009, AM J GASTROENTEROL, V104, P1298, DOI 10.1038/ajg.2009.15
   Smale S, 2001, ARTHRITIS RHEUM-US, V44, P2728, DOI 10.1002/1529-0131(200112)44:12<2728::AID-ART459>3.0.CO;2-8
   Song IH, 2008, ANN RHEUM DIS, V67, P1535, DOI 10.1136/ard.2007.083089
   Steer S, 2003, J RHEUMATOL, V30, P518
   TAUROG JD, 1994, J EXP MED, V180, P2359, DOI 10.1084/jem.180.6.2359
   Van den Bosch F, 2000, LANCET, V356, P1821, DOI 10.1016/S0140-6736(00)03239-6
   Van den Bosch F, 2002, ARTHRITIS RHEUM, V46, P755, DOI 10.1002/art.511
   van der Heijde DM, 2009, ARTHRITIS RES THER, V11, DOI 10.1186/ar2790
   van der Paardt M, 2003, GENES IMMUN, V4, P77, DOI 10.1038/sj.gene.6363914
   VANDERLINDEN S, 1984, ARTHRITIS RHEUM, V27, P361
   Veloso FT, 1996, J CLIN GASTROENTEROL, V23, P29, DOI 10.1097/00004836-199607000-00009
   Vignal C, 2007, MICROBES INFECT, V9, P658, DOI 10.1016/j.micinf.2007.01.016
   Yu W, 1998, SKELETAL RADIOL, V27, P311, DOI 10.1007/s002560050388
   Zochling J, 2006, ANN RHEUM DIS, V65, P442, DOI 10.1136/ard.2005.041137
NR 119
TC 90
Z9 96
U1 4
U2 30
PU OXFORD UNIV PRESS
PI OXFORD
PA GREAT CLARENDON ST, OXFORD OX2 6DP, ENGLAND
SN 1873-9946
EI 1876-4479
J9 J CROHNS COLITIS
JI J. Crohns Colitis
PD SEP
PY 2010
VL 4
IS 3
BP 257
EP 268
DI 10.1016/j.crohns.2009.11.005
PG 12
WC Gastroenterology & Hepatology
WE Science Citation Index Expanded (SCI-EXPANDED)
SC Gastroenterology & Hepatology
GA 641ZC
UT WOS:000281171100002
PM 21122514
OA Bronze
DA 2024-01-22
ER

PT J
AU Michetti, P
   Juillerat, P
   Mottet, C
   Gonvers, JJ
   Burnand, B
   Vader, JP
   Froehlich, F
   Felley, C
AF Michetti, P
   Juillerat, P
   Mottet, C
   Gonvers, JJ
   Burnand, B
   Vader, JP
   Froehlich, F
   Felley, C
TI Therapy of mild to moderate luminal Crohn's disease
SO DIGESTION
LA English
DT Review
DE Crohn's disease, review; Crohn's disease, therapy; aminosalicylates;
   steroids; azathioprine; methotrexate; infliximab
ID QUALITY-OF-LIFE; INFLAMMATORY-BOWEL-DISEASE; PLACEBO-CONTROLLED TRIAL;
   CONTROLLED DOUBLE-BLIND; 5-AMINOSALICYLIC ACID; MULTICENTER TRIAL; ORAL
   BUDESONIDE; CLINICAL-TRIAL; DRUG-TREATMENT; METRONIDAZOLE
AB The management of luminal Crohn's disease, the most common form of initial presentation of the disease, depends on the location and the severity of the lesions. Mild to moderate disease represents a relatively large proportion of patients with a first flare of luminal disease, which may also be associated with perianal disease. As quality of life of these patients correlates with disease activity, adequate therapy is a central goal of the overall patient management. Treatment options include mainly sulfasalazine, budesonide and systemic steroids, while the role of mesalazine and antibiotics remains controversial. The role of biological therapies in mild to moderate disease has not been thoroughly evaluated and will not be discussed here. Copyright (C) 2005 S. Karger AG, Basel.
C1 Univ Lausanne, Med Ctr, Div Gastroenterol & Hepatol, CH-1011 Lausanne, Switzerland.
   Univ Basel, Gastrointestinal Dept, Basel, Switzerland.
   Univ Lausanne, Inst Social & Prevent Med, Lausanne, Switzerland.
C3 University of Lausanne; University of Basel; University of Lausanne
RP Michetti, P (通讯作者)，Univ Lausanne, Med Ctr, Div Gastroenterol & Hepatol, Rue Bugnon 46, CH-1011 Lausanne, Switzerland.
EM pierre.michetti@chuv.hospvd.ch
CR ALLAN R, 1977, GUT, V18, pA422
   ANTHONISEN P, 1974, SCAND J GASTROENTERO, V9, P549
   Arnold GL, 2002, INFLAMM BOWEL DIS, V8, P10, DOI 10.1097/00054725-200201000-00002
   Bar-Meir S, 1998, GASTROENTEROLOGY, V115, P835, DOI 10.1016/S0016-5085(98)70254-9
   BLICHFELDT P, 1978, SCAND J GASTROENTERO, V13, P123, DOI 10.3109/00365527809179816
   Campieri M, 1997, GUT, V41, P209, DOI 10.1136/gut.41.2.209
   Cohen RD, 2002, ALIMENT PHARM THER, V16, P1603, DOI 10.1046/j.1365-2036.2002.01323.x
   Colombel JF, 1999, AM J GASTROENTEROL, V94, P674, DOI 10.1111/j.1572-0241.1999.935_q.x
   GOLDSTEIN F, 1987, AM J GASTROENTEROL, V82, P848
   GREENBERG GR, 1994, NEW ENGL J MED, V331, P836, DOI 10.1056/NEJM199409293311303
   Gross V, 1996, EUR J GASTROEN HEPAT, V8, P905
   GROSS V, 1995, Z GASTROENTEROL, V33, P581
   Guthrie E, 2002, AM J GASTROENTEROL, V97, P1994, DOI 10.1111/j.1572-0241.2002.05842.x
   Hanauer SB, 2001, AM J GASTROENTEROL, V96, P635
   Hanauer SB, 2004, CLIN GASTROENTEROL H, V2, P379, DOI 10.1016/S1542-3565(04)00122-3
   Kane SV, 2002, ALIMENT PHARM THER, V16, P1509, DOI 10.1046/j.1365-2036.2002.01289.x
   Loftus EV, 2002, ALIMENT PHARM THERAP, V16, P51, DOI 10.1046/j.1365-2036.2002.01140.x
   Louis E, 2003, GUT, V52, P552, DOI 10.1136/gut.52.4.552
   Louis E, 2001, GUT, V49, P777, DOI 10.1136/gut.49.6.777
   MAHIDA YR, 1990, DIGESTION, V45, P88, DOI 10.1159/000200228
   MALCHOW H, 1984, GASTROENTEROLOGY, V86, P249
   Prantera C, 1999, GASTROENTEROLOGY, V116, P521, DOI 10.1016/S0016-5085(99)70172-1
   Prantera C, 1996, AM J GASTROENTEROL, V91, P328
   RASMUSSEN SN, 1987, SCAND J GASTROENTERO, V22, P877, DOI 10.3109/00365528708991929
   RIJK MCM, 1991, ANN INTERN MED, V114, P445, DOI 10.7326/0003-4819-114-6-445
   RUTGEERTS P, 1994, NEW ENGL J MED, V331, P842, DOI 10.1056/NEJM199409293311304
   Sandborn WJ, 2003, ALIMENT PHARM THER, V18, P263, DOI 10.1046/j.1365-2036.2003.01661.x
   SCHNEIDER MU, 1985, DEUT MED WOCHENSCHR, V110, P1724, DOI 10.1055/s-2008-1069077
   SINGLETON J, 1994, GASTROENTEROLOGY, V107, P632, DOI 10.1016/0016-5085(94)90210-0
   SINGLETON JW, 1993, GASTROENTEROLOGY, V104, P1293, DOI 10.1016/0016-5085(93)90337-C
   SINGLETON JW, 1979, GASTROENTEROLOGY, V77, P887
   Steinhart AH, 2002, GASTROENTEROLOGY, V123, P33, DOI 10.1053/gast.2002.34225
   SUMMERS RW, 1979, GASTROENTEROLOGY, V77, P847
   SUTHERLAND L, 1991, GUT, V32, P1071, DOI 10.1136/gut.32.9.1071
   Thomsen OO, 1998, NEW ENGL J MED, V339, P370, DOI 10.1056/NEJM199808063390603
   Thomsen OO, 2002, AM J GASTROENTEROL, V97, P649
   Thomsen OO, 2001, NEW ENGL J MED, V345, P1652
   TREMAINE WJ, 1994, J CLIN GASTROENTEROL, V19, P278, DOI 10.1097/00004836-199412000-00003
   Tremaine WJ, 2002, AM J GASTROENTEROL, V97, P1748
   URSING B, 1982, GASTROENTEROLOGY, V83, P550
   VANHEES PAM, 1981, GUT, V22, P404, DOI 10.1136/gut.22.5.404
   Witte J, 2000, SCAND J GASTROENTERO, V35, P1272
NR 42
TC 9
Z9 9
U1 0
U2 1
PU KARGER
PI BASEL
PA ALLSCHWILERSTRASSE 10, CH-4009 BASEL, SWITZERLAND
SN 0012-2823
EI 1421-9867
J9 DIGESTION
JI Digestion
PY 2005
VL 71
IS 1
BP 13
EP 18
DI 10.1159/000083866
PG 6
WC Gastroenterology & Hepatology
WE Science Citation Index Expanded (SCI-EXPANDED)
SC Gastroenterology & Hepatology
GA 909VJ
UT WOS:000227888500004
PM 15711043
DA 2024-01-22
ER

PT J
AU Engel, MA
   Neurath, MF
AF Engel, Matthias A.
   Neurath, Markus F.
TI New pathophysiological insights and modern treatment of IBD
SO JOURNAL OF GASTROENTEROLOGY
LA English
DT Review
DE Crohn's disease; IBD diagnostics; Inflammatory bowel diseases;
   Pathogenesis; Therapeutic strategies and options; Ulcerative colitis
ID INFLAMMATORY-BOWEL-DISEASE; ACTIVE CROHNS-DISEASE;
   TUMOR-NECROSIS-FACTOR; RECOMBINANT HUMAN INTERLEUKIN-10;
   ANTI-SACCHAROMYCES-CEREVISIAE; DIFFICILE-ASSOCIATED DIARRHEA; INTESTINAL
   EPITHELIAL-CELLS; DISTAL ULCERATIVE-COLITIS; QUANTITATIVE TRAIT LOCUS;
   GENOME-WIDE ASSOCIATION
AB Inflammatory bowel disease (IBD), which comprises two main types, namely, Crohn's disease and ulcerative colitis, affects approximately 3.6 million people in the USA and Europe, and an alarming rise in low-incidence areas, such as Asia, is currently being observed. In the last decade, spontaneous mutations in a diversity of genes have been identified, and these have helped to elucidate pathways that can lead to IBD. Animal studies have also increased our knowledge of the pathological dialogue between the intestinal microbiota and components of the innate and adaptive immune systems misdirecting the immune system to attack the colon. Present-day medical therapy of IBD consists of salicylates, corticosteroids, immunosuppressants and immunomodulators. However, their use may result in severe side effects and complications, such as an increased rate of malignancies or infectious diseases. In clinical practice, there is still a high frequency of incomplete or absent response to medical therapy, indicating a compelling need for new therapeutic strategies. This review summarizes current epidemiology, pathogenesis and diagnostic strategies in IBD. It also provides insight in today's differentiated clinical therapy and describes mechanisms of promising future medicinal approaches.
C1 [Engel, Matthias A.; Neurath, Markus F.] Univ Erlangen Nurnberg, Dept Med 1, D-91054 Erlangen, Germany.
   [Engel, Matthias A.] Univ Erlangen Nurnberg, Inst Physiol & Pathophysiol, D-91054 Erlangen, Germany.
C3 University of Erlangen Nuremberg; University of Erlangen Nuremberg
RP Neurath, MF (通讯作者)，Univ Erlangen Nurnberg, Dept Med 1, Ulmenweg 18, D-91054 Erlangen, Germany.
EM markus.neurath@uk-erlangen.de
RI Engel, Matthias A/W-5831-2018
CR Atreya R, 2000, NAT MED, V6, P583, DOI 10.1038/75068
   Bar-Meir S, 1998, GASTROENTEROLOGY, V115, P835, DOI 10.1016/S0016-5085(98)70254-9
   Barbara G, 2000, GUT, V46, P344, DOI 10.1136/gut.46.3.344
   Beckwith J, 2005, GASTROENTEROLOGY, V129, P1473, DOI 10.1053/j.gastro.2005.07.057
   Bernstein CN, 2005, AM J GASTROENTEROL, V100, P2493, DOI 10.1111/j.1572-0241.2005.00239.x
   BEST WR, 1976, GASTROENTEROLOGY, V70, P439
   Björnsson S, 2000, EUR J GASTROEN HEPAT, V12, P31, DOI 10.1097/00042737-200012010-00007
   BOLTON RP, 1980, LANCET, V1, P383
   Bonen DK, 2003, GASTROENTEROLOGY, V124, P140, DOI 10.1053/gast.2003.50019
   Booth C, 1999, EXP CELL RES, V249, P359, DOI 10.1006/excr.1999.4483
   Bremner AR, 2006, PEDIATR RADIOL, V36, P947, DOI 10.1007/s00247-006-0245-8
   Brittan M, 2002, J PATHOL, V197, P492, DOI 10.1002/path.1155
   Campieri M, 1997, GUT, V41, P209, DOI 10.1136/gut.41.2.209
   Cheng DY, 1997, HUM GENE THER, V8, P755, DOI 10.1089/hum.1997.8.6-755
   Cho JH, 2007, GASTROENTEROLOGY, V133, P1327, DOI 10.1053/j.gastro.2007.08.032
   Cleary RK, 1998, DIS COLON RECTUM, V41, P1435, DOI 10.1007/BF02237064
   Cohen RD, 2000, AM J GASTROENTEROL, V95, P1263
   CONNELL WR, 1994, LANCET, V343, P1249, DOI 10.1016/S0140-6736(94)92150-4
   Costa F, 2005, GUT, V54, P364, DOI 10.1136/gut.2004.043406
   Cottone M, 2001, AM J GASTROENTEROL, V96, P773, DOI 10.1111/j.1572-0241.2001.03620.x
   Croucher PJP, 2003, EUR J HUM GENET, V11, P6, DOI 10.1038/sj.ejhg.5200897
   Croyle MA, 1998, HUM GENE THER, V9, P561, DOI 10.1089/hum.1998.9.4-561
   Dalle IJ, 2005, COLORECTAL DIS, V7, P27, DOI 10.1111/j.1463-1318.2004.00695.x
   During MJ, 2000, SCIENCE, V287, P1453, DOI 10.1126/science.287.5457.1453
   During MJ, 1998, NAT MED, V4, P1131, DOI 10.1038/2625
   Eckburg PB, 2007, CLIN INFECT DIS, V44, P256, DOI 10.1086/510385
   Elson CO, 2005, IMMUNOL REV, V206, P260, DOI 10.1111/j.0105-2896.2005.00291.x
   Farmer MA, 2001, P NATL ACAD SCI USA, V98, P13820, DOI 10.1073/pnas.241258698
   Farrell RJ, 2000, CURR TOP MICROBIOL, V250, P109
   Fedorak RN, 2000, GASTROENTEROLOGY, V119, P1473, DOI 10.1053/gast.2000.20229
   Foreman PK, 1998, HUM GENE THER, V9, P1313, DOI 10.1089/hum.1998.9.9-1313
   Fraquelli M, 2005, RADIOLOGY, V236, P95, DOI 10.1148/radiol.2361040799
   Fujino S, 2003, GUT, V52, P65, DOI 10.1136/gut.52.1.65
   Fuss IJ, 2006, INFLAMM BOWEL DIS, V12, P9, DOI 10.1097/01.MIB.0000194183.92671.b6
   GHOSH S, 1994, GASTROENTEROLOGY, V107, P1031, DOI 10.1016/0016-5085(94)90227-5
   Girardin SE, 2003, J BIOL CHEM, V278, P8869, DOI 10.1074/jbc.C200651200
   GREENFIELD C, 1983, GUT, V24, P713, DOI 10.1136/gut.24.8.713
   Gross V, 1996, EUR J GASTROEN HEPAT, V8, P905
   HABER CJ, 1986, GASTROENTEROLOGY, V91, P982, DOI 10.1016/0016-5085(86)90703-1
   Hampe J, 2007, NAT GENET, V39, P207, DOI 10.1038/ng1954
   Hansen J, 2007, IBD YB, P19
   HEUMAN R, 1982, ACTA CHIR SCAND, V148, P281
   Heyne R, 2002, Z GASTROENTEROL, V40, P171, DOI 10.1055/s-2002-22325
   HOLLANDER D, 1986, ANN INTERN MED, V105, P883, DOI 10.7326/0003-4819-105-6-883
   HUARD J, 1995, GENE THER, V2, P107
   Hugot JP, 2001, NATURE, V411, P599, DOI 10.1038/35079107
   Inohara N, 2003, J BIOL CHEM, V278, P5509, DOI 10.1074/jbc.C200673200
   Ishikawa T, 2002, TRANSPLANT P, V34, P988, DOI 10.1016/S0041-1345(02)02732-X
   Ito H, 2005, J GASTROENTEROL, V40, P32, DOI 10.1007/BF02990576
   JARNEROT G, 1985, GASTROENTEROLOGY, V89, P1005
   Joossens S, 2006, GUT, V55, P1667, DOI 10.1136/gut.2005.089623
   Kandiel A, 2005, GUT, V54, P1121, DOI 10.1136/gut.2004.049460
   Kane SV, 2002, ALIMENT PHARM THER, V16, P1509, DOI 10.1046/j.1365-2036.2002.01289.x
   Katsel P L, 2000, Int J Surg Investig, V1, P415
   KELLER KM, 1990, J PEDIATR GASTR NUTR, V10, P27, DOI 10.1097/00005176-199001000-00005
   Kitani A, 2000, J EXP MED, V192, P41, DOI 10.1084/jem.192.1.41
   Kitchin JES, 1997, J AM ACAD DERMATOL, V37, P445, DOI 10.1016/S0190-9622(18)30747-3
   Kozaiwa K, 2003, GASTROENTEROLOGY, V125, P477, DOI 10.1016/S0016-5085(03)00876-X
   KUSUGAMI K, 1995, DIGEST DIS SCI, V40, P949, DOI 10.1007/BF02064182
   Landers CJ, 2002, GASTROENTEROLOGY, V123, P689, DOI 10.1053/gast.2002.35379
   Lee YM, 2000, J GASTROEN HEPATOL, V15, P622, DOI 10.1046/j.1440-1746.2000.02212.x
   LEMANN M, 1995, ALIMENT PHARM THERAP, V9, P557
   LENNARDJONES JE, 1965, LANCET, V1, P188
   Leong RWL, 2003, ALIMENT PHARM THER, V17, P1465, DOI 10.1046/j.1365-2036.2003.01607.x
   Lesage S, 2002, AM J HUM GENET, V70, P845, DOI 10.1086/339432
   Li MX, 1996, CANCER GENE THER, V3, P221
   Lichtenstein GR, 2006, GASTROENTEROLOGY, V130, P940, DOI 10.1053/j.gastro.2006.01.048
   Lindsay J, 2002, GENE THER, V9, P1715, DOI 10.1038/sj.gt.3301841
   Lindsay JO, 2001, J IMMUNOL, V166, P7625, DOI 10.4049/jimmunol.166.12.7625
   Lodes MJ, 2004, J CLIN INVEST, V113, P1296, DOI 10.1172/JCI200420295
   Lofberg R, 1996, GASTROENTEROLOGY, V110, P1713, DOI 10.1053/gast.1996.v110.pm8964395
   LOFBERG R, 1994, ALIMENT PHARM THER, V8, P623
   Loftus EV, 2000, GUT, V46, P336, DOI 10.1136/gut.46.3.336
   Loftus EV, 2002, ALIMENT PHARM THERAP, V16, P51, DOI 10.1046/j.1365-2036.2002.01140.x
   Loftus EV, 2004, GASTROENTEROLOGY, V126, P1504, DOI 10.1053/j.gastro.2004.01.063
   Louis E, 1997, EUR J GASTROEN HEPAT, V9, P939, DOI 10.1097/00042737-199710000-00004
   Lozier JN, 1997, HUM GENE THER, V8, P1481, DOI 10.1089/hum.1997.8.12-1481
   Maconi G, 1996, AM J GASTROENTEROL, V91, P1604
   Markowitz JE, 2001, AM J GASTROENTEROL, V96, P2688, DOI 10.1111/j.1572-0241.2001.04125.x
   Marshall JK, 1997, GUT, V40, P775, DOI 10.1136/gut.40.6.775
   Masselli G, 2004, ABDOM IMAGING, V29, P326, DOI 10.1007/s00261-003-0116-9
   MEYERS S, 1983, GASTROENTEROLOGY, V85, P351
   Mintz R, 2004, INFLAMM BOWEL DIS, V10, P135, DOI 10.1097/00054725-200403000-00012
   MITSUYAMA K, 1995, GUT, V36, P45, DOI 10.1136/gut.36.1.45
   MORITA N, 1995, J GASTROENTEROL, V30, P1
   Mow WS, 2004, GASTROENTEROLOGY, V126, P414, DOI 10.1053/j.gastro.2003.11.015
   Mulder CJJ, 1996, EUR J GASTROEN HEPAT, V8, P549, DOI 10.1097/00042737-199606000-00010
   MULLBERG J, 1993, EUR J IMMUNOL, V23, P473, DOI 10.1002/eji.1830230226
   Nikolaus S, 2007, GASTROENTEROLOGY, V133, P1670, DOI 10.1053/j.gastro.2007.09.001
   Ogura Y, 2001, NATURE, V411, P603, DOI 10.1038/35079114
   OLAISON G, 1987, ACTA CHIR SCAND, V153, P373
   Orth T, 2000, AM J GASTROENTEROL, V95, P1201
   Papadakis KA, 2001, AM J GASTROENTEROL, V96, P2137, DOI 10.1111/j.1572-0241.2001.03949.x
   Papadimitriou JC, 2003, INT J SURG PATHOL, V11, P295, DOI 10.1177/106689690301100406
   Papp M, 2007, INFLAMM BOWEL DIS, V13, P984, DOI 10.1002/ibd.20146
   Parente F, 2004, GUT, V53, P1652, DOI 10.1136/gut.2004.041038
   Peeters M, 2001, AM J GASTROENTEROL, V96, P730, DOI 10.1111/j.1572-0241.2001.03613.x
   Peppercorn MA, 1996, AM J GASTROENTEROL, V91, P1689
   Pfau P, 2001, AM J GASTROENTEROL, V96, P895, DOI 10.1111/j.1572-0241.2001.03672.x
   Pierik M, 2006, INFLAMM BOWEL DIS, V12, P1, DOI 10.1097/01.MIB.0000195389.11645.ab
   PORRO GB, 1994, EUR J GASTROEN HEPAT, V6, P125, DOI 10.1097/00042737-199402000-00007
   POWELLTUCK J, 1981, DIGESTION, V22, P263, DOI 10.1159/000198667
   PRESENT DH, 1989, ANN INTERN MED, V111, P641, DOI 10.7326/0003-4819-111-8-641
   RACHMILEWITZ D, 1989, BMJ-BRIT MED J, V298, P82, DOI 10.1136/bmj.298.6666.82
   REINECKER HC, 1993, CLIN EXP IMMUNOL, V94, P174
   Reinisch W, 1999, AM J GASTROENTEROL, V94, P2156
   Reissmann A, 2004, Z Gastroenterol, V42, P994
   Riis L, 2007, INFLAMM BOWEL DIS, V13, P24, DOI 10.1002/ibd.20047
   Rioux JD, 2007, NAT GENET, V39, P596, DOI 10.1038/ng2032
   Ruemmele FM, 1998, GASTROENTEROLOGY, V115, P822, DOI 10.1016/S0016-5085(98)70252-5
   RUTGEERTS P, 1994, NEW ENGL J MED, V331, P842, DOI 10.1056/NEJM199409293311304
   Rutgeerts P, 2009, GASTROENTEROLOGY, V136, P1182, DOI 10.1053/j.gastro.2009.02.001
   Sandborn WJ, 1996, AM J GASTROENTEROL, V91, P423
   Sartor RB, 2008, GASTROENTEROLOGY, V134, P577, DOI 10.1053/j.gastro.2007.11.059
   Sartor RB, 2006, NAT CLIN PRACT GASTR, V3, P390, DOI 10.1038/ncpgasthep0528
   SCHMID RM, 1994, Z GASTROENTEROL, V32, P665
   Schmidt C, 2005, INFLAMM BOWEL DIS, V11, P16, DOI 10.1097/00054725-200501000-00003
   Schreiber S, 1999, LANCET, V353, P459, DOI 10.1016/S0140-6736(98)03339-X
   Schwartz DA, 2001, GASTROENTEROLOGY, V121, P1064, DOI 10.1053/gast.2001.28676
   Seppen J, 2000, J VIROL, V74, P7642, DOI 10.1128/JVI.74.16.7642-7645.2000
   SOMERVILLE KW, 1985, BRIT MED J, V291, P866, DOI 10.1136/bmj.291.6499.866
   Standaert-Vitse A, 2006, GASTROENTEROLOGY, V130, P1764, DOI 10.1053/j.gastro.2006.02.009
   Strober W, 2007, J CLIN INVEST, V117, P514, DOI 10.1172/JCI30587
   Stronkhorst A, 1997, GUT, V40, P320, DOI 10.1136/gut.40.3.320
   Sugawara K, 2005, GASTROENTEROLOGY, V128, P351, DOI 10.1053/j.gastro.2004.11.001
   Sutton CL, 2000, GASTROENTEROLOGY, V119, P23, DOI 10.1053/gast.2000.8519
   Swidsinski A, 2002, GASTROENTEROLOGY, V122, P44, DOI 10.1053/gast.2002.30294
   TAGA T, 1989, CELL, V58, P573, DOI 10.1016/0092-8674(89)90438-8
   Targan SR, 2005, GASTROENTEROLOGY, V128, P2020, DOI 10.1053/j.gastro.2005.03.046
   TEAHON K, 1991, GASTROENTEROLOGY, V101, P84, DOI 10.1016/0016-5085(91)90463-U
   Thomsen OO, 1998, NEW ENGL J MED, V339, P370, DOI 10.1056/NEJM199808063390603
   Tibble J, 2000, GUT, V47, P506, DOI 10.1136/gut.47.4.506
   Tibble JA, 2000, GASTROENTEROLOGY, V119, P15, DOI 10.1053/gast.2000.8523
   Tilg H, 2002, GUT, V50, P191, DOI 10.1136/gut.50.2.191
   TRNKA YM, 1981, GASTROENTEROLOGY, V80, P693
   TRUELOVE SC, 1974, LANCET, V1, P1067
   TRUELOVE SC, 1978, LANCET, V2, P1086
   TRUELOVE SC, 1962, BMJ-BRIT MED J, V5321, P1708
   TRUELOVE SC, 1959, BMJ-BRIT MED J, V34, P387
   Van Kemseke C, 2000, INT J COLORECTAL DIS, V15, P206, DOI 10.1007/s003840000226
   van Montfrans C, 2002, GASTROENTEROLOGY, V123, P1865, DOI 10.1053/gast.2002.37067
   VanDeventer SJH, 1997, GUT, V40, P443, DOI 10.1136/gut.40.4.443
   VANHEES PAM, 1981, GUT, V22, P404, DOI 10.1136/gut.22.5.404
   Vega R, 1999, AM J GASTROENTEROL, V94, P1053, DOI 10.1111/j.1572-0241.1999.01013.x
   Vernier Gwenola, 2004, Curr Gastroenterol Rep, V6, P482, DOI 10.1007/s11894-004-0070-x
   WESTBROOK CA, 1994, HUM MOL GENET, V3, P2005, DOI 10.1093/hmg/3.11.2005
   Wirtz S, 1999, GUT, V44, P800, DOI 10.1136/gut.44.6.800
   WOLFSON DM, 1982, GASTROENTEROLOGY, V83, P405
   Wyatt J, 1997, AM J GASTROENTEROL, V92, P1891
   Xavier RJ, 2007, NATURE, V448, P427, DOI 10.1038/nature06005
   Yamamoto M, 2000, J IMMUNOL, V164, P4878, DOI 10.4049/jimmunol.164.9.4878
   Yamazaki K, 2002, J HUM GENET, V47, P469, DOI 10.1007/s100380200067
   Yamazaki K, 2007, J HUM GENET, V52, P575, DOI 10.1007/s10038-007-0156-z
   Yang SK, 2000, J GASTROEN HEPATOL, V15, P1037, DOI 10.1046/j.1440-1746.2000.02252.x
   Yen D, 2006, J CLIN INVEST, V116, P1310, DOI 10.1172/JCI21404
   Zhang Z, 2006, INFLAMM BOWEL DIS, V12, P382, DOI 10.1097/01.MIB.0000218764.06959.91
   Zholudev A, 2004, AM J GASTROENTEROL, V99, P2235, DOI 10.1111/j.1572-0241.2004.40369.x
NR 157
TC 143
Z9 164
U1 0
U2 27
PU SPRINGER JAPAN KK
PI TOKYO
PA CHIYODA FIRST BLDG EAST, 3-8-1 NISHI-KANDA, CHIYODA-KU, TOKYO, 101-0065,
   JAPAN
SN 0944-1174
EI 1435-5922
J9 J GASTROENTEROL
JI J. Gastroenterol.
PD JUN
PY 2010
VL 45
IS 6
BP 571
EP 583
DI 10.1007/s00535-010-0219-3
PG 13
WC Gastroenterology & Hepatology
WE Science Citation Index Expanded (SCI-EXPANDED)
SC Gastroenterology & Hepatology
GA 610MY
UT WOS:000278738300001
PM 20213337
DA 2024-01-22
ER

PT J
AU Fatahzadeh, M
AF Fatahzadeh, Mahnaz
TI Inflammatory bowel disease
SO ORAL SURGERY ORAL MEDICINE ORAL PATHOLOGY ORAL RADIOLOGY AND
   ENDODONTOLOGY
LA English
DT Review
ID METASTATIC CROHNS-DISEASE; PYODERMATITIS-PYOSTOMATITIS VEGETANS;
   ULCERATIVE-COLITIS; ORAL MANIFESTATIONS; EXTRAINTESTINAL MANIFESTATIONS;
   CUTANEOUS MANIFESTATIONS; OROFACIAL GRANULOMATOSIS; TOPICAL TACROLIMUS;
   CAPSULE ENDOSCOPY; TREATMENT OPTIONS
AB Inflammatory bowel diseases (IBDs) encompass ulcerative colitis, Crohn's disease, and indeterminate colitis, all of which are characterized by remission and exacerbation of gastrointestinal symptoms, and a variety of extraintestinal manifestations including those affecting the oral cavity. Although not particularly a cause for mortality, inflammatory bowel diseases are associated with significant morbidity and impact on the quality of life. This article reviews clinical presentation, diagnostic criteria, and therapeutic modalities for the 2 main types of inflammatory bowel disease and discusses manifestations of these conditions in the oral cavity. The role of the oral health care provider in timely recognition and referral for medical work-up as well as management of oral complaints is also emphasized. (Oral Surg Oral Med Oral Pathol Oral Radiol Endod 2009;108:e1-e10)
C1 Univ Med & Dent New Jersey, New Jersey Dent Sch, Dept Diagnost Sci, Div Oral Med, Newark, NJ 07103 USA.
C3 Rutgers System; Rutgers New Brunswick; Rutgers Biomedical & Health
   Sciences
RP Fatahzadeh, M (通讯作者)，Univ Med & Dent New Jersey, New Jersey Dent Sch, Dept Diagnost Sci, Div Oral Med, D-855,110 Bergen St, Newark, NJ 07103 USA.
EM fatahza@umdnj.edu
CR Akobeng AK, 2008, ARCH DIS CHILD, V93, P787, DOI 10.1136/adc.2007.128751
   Areias E, 1987, Med Cutan Ibero Lat Am, V15, P185
   Ayangco L, 2002, J PERIODONTOL, V73, P1512, DOI 10.1902/jop.2002.73.12.1512
   BARNARD KM, 1994, J DENT RES, V73, pA388
   BASU MK, 1980, CLIN GASTROENTEROL, V9, P307
   Beattie RM, 2006, ARCH DIS CHILD, V91, P426, DOI 10.1136/adc.2005.080481
   Bernstein CN, 2006, AM J GASTROENTEROL, V101, P1559, DOI 10.1111/j.1572-0241.2006.00603.x
   Bernstein CN, 2001, AM J GASTROENTEROL, V96, P1116
   Bernstein CN, 2005, GASTROENTEROLOGY, V129, P827, DOI 10.1053/j.gastro.2005.06.021
   BERSTEIN ML, 1978, ORAL SURG ORAL MED O, V46, P234
   Biancone L, 2002, INFLAMM BOWEL DIS, V8, P101, DOI 10.1097/00054725-200203000-00006
   Bogenrieder T, 2003, DERMATOLOGY, V206, P273, DOI 10.1159/000068900
   Boh EE, 2002, DERMATOL CLIN, V20, P533, DOI 10.1016/S0733-8635(02)00014-1
   Brinkmeier T, 2001, ACTA DERM-VENEREOL, V81, P134
   Broomé U, 2006, SEMIN LIVER DIS, V26, P31, DOI 10.1055/s-2006-933561
   Brunner B, 2005, SCAND J GASTROENTERO, V40, P1255, DOI 10.1080/00365520510023512
   Büning C, 2006, WORLD J GASTROENTERO, V12, P4794
   Buller HA, 1997, NETH J MED, V50, pS8, DOI 10.1016/S0300-2977(96)00064-2
   BURGDORF W, 1981, J AM ACAD DERMATOL, V5, P689, DOI 10.1016/S0190-9622(81)70130-0
   Cachia E, 2008, INFLAMM BOWEL DIS, V14, P550, DOI 10.1002/ibd.20321
   Calabrese L, 2000, AM J MED, V108, P487, DOI 10.1016/S0002-9343(99)00408-8
   CALKINS BM, 1989, DIGEST DIS SCI, V34, P1841, DOI 10.1007/BF01536701
   Canavan C, 2006, ALIMENT PHARM THER, V23, P1097, DOI 10.1111/j.1365-2036.2006.02854.x
   Carlson GL, 2003, P NUTR SOC, V62, P711, DOI 10.1079/PNS2003287
   Carucci LR, 2002, GASTROENTEROL CLIN N, V31, P93, DOI 10.1016/S0889-8553(01)00007-3
   Casson DH, 2000, GUT, V47, P436, DOI 10.1136/gut.47.3.436
   Chamouard P, 2006, CLIN GASTROENTEROL H, V4, P882, DOI 10.1016/j.cgh.2006.02.003
   CHAN SWY, 1991, ORAL SURG ORAL MED O, V72, P689, DOI 10.1016/0030-4220(91)90012-2
   Cobrin GM, 2005, IMMUNOL REV, V206, P277, DOI 10.1111/j.0105-2896.2005.00293.x
   COOK MG, 1972, GUT, V13, P970, DOI 10.1136/gut.13.12.970
   Cosnes J, 2004, BEST PRACT RES CL GA, V18, P481, DOI 10.1016/j.bpg.2003.12.003
   Danese S, 2005, WORLD J GASTROENTERO, V11, P7227, DOI 10.3748/wjg.v11.i46.7227
   Dubinsky Marla C., 2003, Curr Treat Options Gastroenterol, V6, P183, DOI 10.1007/s11938-003-0001-1
   Dupuy A, 1999, ARCH DERMATOL, V135, P439, DOI 10.1001/archderm.135.4.439
   DURO D, 2008, J PEDIAT GASTROEN S1, V47, P533
   EADEN JA, 2002, GUT, V51, pS10
   Eisen D, 2001, CUTIS, V68, P201
   ESTRIN HM, 1985, AM J GASTROENTEROL, V80, P352
   Evans RC, 1997, ALIMENT PHARM THERAP, V11, P1037, DOI 10.1046/j.1365-2036.1997.00252.x
   Farhi D, 2008, MEDICINE, V87, P281, DOI 10.1097/MD.0b013e318187cc9c
   Feagan BG, 2000, NEW ENGL J MED, V342, P1627, DOI 10.1056/NEJM200006013422202
   FEAGAN BG, 1995, NEW ENGL J MED, V332, P292, DOI 10.1056/NEJM199502023320503
   Field EA, 2003, ALIMENT PHARM THER, V18, P949, DOI 10.1046/j.1365-2036.2003.01782.x
   Fix OK, 2004, GASTROINTEST ENDOSC, V60, P985, DOI 10.1016/S0016-5107(04)02200-X
   Folwaczny C, 1999, AM J GASTROENTEROL, V94, P1551
   FRANKEL DH, 1985, J AM ACAD DERMATOL, V12, P260, DOI 10.1016/S0190-9622(85)80033-5
   Fraser AG, 2002, GUT, V50, P485, DOI 10.1136/gut.50.4.485
   FRIEDMAN S, 2008, HARRISONS PRINCIPLES, P1777
   Gabioud F, 1999, Rev Prat, V49, P1258
   Galbraith SS, 2005, PEDIATRICS, V116, pE439, DOI 10.1542/peds.2004-2281
   Gasche C, 2000, INFLAMM BOWEL DIS, V6, P8, DOI 10.1097/00054725-200002000-00002
   Ginsburg PM, 2001, ANN MED, V33, P516, DOI 10.3109/07853890108995961
   Gismera CS, 2008, WORLD J GASTROENTERO, V14, P5491, DOI 10.3748/wjg.14.5491
   Goh J, 2003, ALIMENT PHARM THER, V17, P307, DOI 10.1046/j.1365-2036.2003.01482.x
   Graham DB, 2006, DIGEST DIS SCI, V51, P2062, DOI 10.1007/s10620-006-9533-2
   GREENSTEIN AJ, 1976, MEDICINE, V55, P401, DOI 10.1097/00005792-197609000-00004
   Guslandi M, 1999, BRIT J CLIN PHARMACO, V48, P481
   HALME L, 1993, ORAL SURG ORAL MED O, V76, P175, DOI 10.1016/0030-4220(93)90200-N
   Hanauer SB, 2002, LANCET, V359, P1541, DOI 10.1016/S0140-6736(02)08512-4
   Hanauer SB, 2001, AM J GASTROENTEROL, V96, P635
   Hanauer SB, 1996, NEW ENGL J MED, V334, P841, DOI 10.1056/NEJM199603283341307
   HANSEN LS, 1983, ORAL SURG ORAL MED O, V55, P363, DOI 10.1016/0030-4220(83)90191-3
   Hara AK, 2006, RADIOLOGY, V238, P128, DOI 10.1148/radiol.2381050296
   Harty S, 2005, CLIN GASTROENTEROL H, V3, P886, DOI 10.1016/S1542-3565(05)00424-6
   Hegarty A, 2003, ORAL SURG ORAL MED O, V95, P576, DOI 10.1067/moe.2002.113
   Hyams JS, 1996, PEDIATR CLIN N AM, V43, P255, DOI 10.1016/S0031-3955(05)70405-3
   Israeli E, 2005, GUT, V54, P1232, DOI 10.1136/gut.2004.060228
   Jacobsen BA, 2006, EUR J GASTROEN HEPAT, V18, P601, DOI 10.1097/00042737-200606000-00005
   Jarrett P, 1997, CLIN EXP DERMATOL, V22, P44, DOI 10.1046/j.1365-2230.1997.1930606.x
   Jenkins D, 1997, J CLIN PATHOL, V50, P93, DOI 10.1136/jcp.50.2.93
   Johnson GJ, 2005, ALIMENT PHARM THER, V21, P921, DOI 10.1111/j.1365-2036.2005.02424.x
   Kane SV, 2002, ALIMENT PHARM THER, V16, P1509, DOI 10.1046/j.1365-2036.2002.01289.x
   Karlinger K, 2000, EUR J RADIOL, V35, P154, DOI 10.1016/S0720-048X(00)00238-2
   Katz JA, 2007, J DIGEST DIS, V8, P65, DOI 10.1111/j.1443-9573.2007.00287.x
   Kornbluth A, 2004, AM J GASTROENTEROL, V99, P1371, DOI 10.1111/j.1572-0241.2004.40036.x
   KOZAREK RA, 1989, ANN INTERN MED, V110, P353, DOI 10.7326/0003-4819-110-5-353
   Kozuch PL, 2008, WORLD J GASTROENTERO, V14, P354, DOI 10.3748/wjg.14.354
   LASHNER BA, 1990, DIGEST DIS SCI, V35, P827, DOI 10.1007/BF01536795
   LEBWOHL M, 1984, J AM ACAD DERMATOL, V10, P33, DOI 10.1016/S0190-9622(84)80038-9
   Levine J, 1998, AM J GASTROENTEROL, V93, P83, DOI 10.1111/j.1572-0241.1998.083_c.x
   LICHTIGER S, 1994, NEW ENGL J MED, V330, P1841, DOI 10.1056/NEJM199406303302601
   Loftus EV, 2002, GASTROENTEROL CLIN N, V31, P1, DOI 10.1016/S0889-8553(01)00002-4
   Loftus EV, 2004, GASTROENTEROLOGY, V126, P1504, DOI 10.1053/j.gastro.2004.01.063
   MacKalski BA, 2006, GUT, V55, P733, DOI 10.1136/gut.2005.076612
   Maconi G, 2003, AM J GASTROENTEROL, V98, P1545, DOI 10.1016/S0002-9270(03)00303-4
   Mendoza JL, 2005, MED CLIN-BARCELONA, V125, P297
   Mignogna MD, 2008, AM J GASTROENTEROL, V103, P2954, DOI 10.1111/j.1572-0241.2008.02094_16.x
   Mills CC, 2003, J ORAL MAXIL SURG, V61, P1485, DOI 10.1016/j.joms.2003.06.003
   OKeefe SJD, 1996, SCAND J GASTROENTERO, V31, P52, DOI 10.3109/00365529609094750
   Oliva MM, 1996, NUTRITION, V12, P151, DOI 10.1016/S0899-9007(96)91118-1
   Orholm M, 2000, SCAND J GASTROENTERO, V35, P1075
   Oshitani Nobuhide, 2005, Nihon Rinsho, V63, P874
   Palamaras I, 2008, J EUR ACAD DERMATOL, V22, P1033, DOI 10.1111/j.1468-3083.2008.02741.x
   Pallone F, 2001, CURR OPIN GASTROEN, V17, P307, DOI 10.1097/00001574-200107000-00002
   Pastorelli L, 2008, ALIMENT PHARM THER, V28, P581, DOI 10.1111/j.1365-2036.2008.03757.x
   PEARSON DC, 1995, ANN INTERN MED, V123, P132, DOI 10.7326/0003-4819-123-2-199507150-00009
   PIRONI L, 1988, INT J CLIN PHARM RES, V8, P143
   Pittock S, 2001, J PEDIATR-US, V138, P767, DOI 10.1067/mpd.2001.113008
   PLAUTH M, 1991, J CLIN GASTROENTEROL, V13, P29, DOI 10.1097/00004836-199102000-00008
   Podolsky DK, 2002, NEW ENGL J MED, V347, P417, DOI 10.1056/NEJMra0804647
   PRESENT DH, 1980, NEW ENGL J MED, V302, P981, DOI 10.1056/NEJM198005013021801
   Present DH, 1999, NEW ENGL J MED, V340, P1398, DOI 10.1056/NEJM199905063401804
   PULLAN RD, 1994, NEW ENGL J MED, V330, P811, DOI 10.1056/NEJM199403243301202
   QUEZADA S, 2008, DIG DIS SCI     1210
   Reddy D, 2006, AM J GASTROENTEROL, V101, P1569, DOI 10.1111/j.1572-0241.2006.00632.x
   Reniers DE, 2001, ANN PHARMACOTHER, V35, P1214
   Ricart E, 2004, INFLAMM BOWEL DIS, V10, P207, DOI 10.1097/00054725-200405000-00005
   Ricci C, 2008, DIGEST LIVER DIS, V40, pS285, DOI 10.1016/S1590-8658(08)60539-3
   Rothfuss KS, 2006, WORLD J GASTROENTERO, V12, P4819
   Rufo Paul A, 2006, Paediatr Drugs, V8, P279, DOI 10.2165/00148581-200608050-00002
   RUOCCO E, 2007, SKIN MED, V694, P179
   Ruthruff B, 2007, J AM ACAD NURSE PRAC, V19, P392, DOI 10.1111/j.1745-7599.2007.00242.x
   Sands BE, 2004, GASTROENTEROLOGY, V126, P1518, DOI 10.1053/j.gastro.2004.02.072
   Sands BE, 2008, J GASTROINTEST SURG, V12, P2157, DOI 10.1007/s11605-008-0661-1
   Sangueza OP, 1997, SOUTHERN MED J, V90, P897, DOI 10.1097/00007611-199709000-00006
   Scaldaferri F, 2007, J DIGEST DIS, V8, P171, DOI 10.1111/j.1751-2980.2007.00310.x
   Scheper HJ, 2002, INT DENT J, V52, P163, DOI 10.1111/j.1875-595X.2002.tb00622.x
   Shivananda S, 1996, GUT, V39, P690, DOI 10.1136/gut.39.5.690
   Staines KS, 2007, J ORAL PATHOL MED, V36, P444, DOI 10.1111/j.1600-0714.2007.00430.x
   STENSON WF, 1999, TXB GASTROENTEROLOGY, P1775
   STORWICK GS, 1994, J AM ACAD DERMATOL, V31, P336, DOI 10.1016/S0190-9622(94)70167-9
   Suresh N, 2006, Indian J Pediatr, V73, P451, DOI 10.1007/BF02758578
   Targan SR, 1997, NEW ENGL J MED, V337, P1029, DOI 10.1056/NEJM199710093371502
   Tietjen K, 2009, TURK J GASTROENTEROL, V20, P13
   Timani S, 2008, CLIN DERMATOL, V26, P265, DOI 10.1016/j.clindermatol.2007.10.018
   Triester SL, 2006, AM J GASTROENTEROL, V101, P954, DOI 10.1111/j.1572-0241.2006.00506.x
   TYSK C, 1988, GUT, V29, P990, DOI 10.1136/gut.29.7.990
   Ullman T, 2003, GASTROENTEROLOGY, V125, P1311, DOI 10.1016/j.gastro.2003.08.023
   VANHALE HM, 1985, ARCH DERMATOL, V121, P94, DOI 10.1001/archderm.121.1.94
   Vaz A, 2000, POSTGRAD MED J, V76, P713, DOI 10.1136/pmj.76.901.713
   Vind I, 2006, AM J GASTROENTEROL, V101, P1274, DOI 10.1111/j.1572-0241.2006.00552.x
   Weinstein TA, 1999, J PEDIATR GASTR NUTR, V28, P214, DOI 10.1097/00005176-199902000-00025
   Werchniak AE, 2005, J AM ACAD DERMATOL, V52, P722, DOI 10.1016/j.jaad.2004.11.041
   Wilhelm SM, 2008, CLIN THER, V30, P223, DOI 10.1016/j.clinthera.2008.02.014
   Wolf JM, 2002, CLEV CLIN J MED, V69, P621, DOI 10.3949/ccjm.69.8.621
   Yamamoto-Furusho JK, 2006, WORLD J GASTROENTERO, V12, P6751, DOI 10.3748/wjg.v12.i42.6751
NR 136
TC 27
Z9 35
U1 0
U2 3
PU MOSBY-ELSEVIER
PI NEW YORK
PA 360 PARK AVENUE SOUTH, NEW YORK, NY 10010-1710 USA
SN 1079-2104
EI 1528-395X
J9 ORAL SURG ORAL MED O
JI Oral Surg. Oral Med. Oral Pathol. Oral Radiol. Endod.
PD NOV
PY 2009
VL 108
IS 5
BP E1
EP E10
DI 10.1016/j.tripleo.2009.07.035
PG 10
WC Dentistry, Oral Surgery & Medicine
WE Science Citation Index Expanded (SCI-EXPANDED)
SC Dentistry, Oral Surgery & Medicine
GA 508BY
UT WOS:000270903000028
PM 19836703
DA 2024-01-22
ER

PT J
AU Melmed, GY
AF Melmed, Gil Y.
TI Vaccination Strategies for Patients with Inflammatory Bowel Disease on
   Immunomodulators and Biologics
SO INFLAMMATORY BOWEL DISEASES
LA English
DT Review
DE immunomodulator; biologic therapy; vaccination; inflammatory bowel
   disease; influenza; pneumococcal vaccine; varicella
ID IMMUNIZATION PRACTICES ACIP; SYSTEMIC-LUPUS-ERYTHEMATOSUS; PNEUMOCOCCAL
   POLYSACCHARIDE VACCINE; ABNORMAL PAP-SMEARS; QUALITY-OF-LIFE;
   RHEUMATOID-ARTHRITIS; CROHNS-DISEASE; ADVISORY-COMMITTEE; INFLUENZA
   VACCINE; HEPATITIS-B
AB The treatment of Crohn's disease and ulcerative colitis frequently includes potent immunomodulator and biologic therapy to reduce intestinal inflammation, heal fistulae, limit complications, and improve quality of life. These medications may increase susceptibility to and severity of infections. many of which are preventable by preemptive immunizations. Conversely. live-virus vaccines are generally contraindicated ill patients receiving immunosuppressive regimens due to risks of vaccine-associated infection. While most patients on immunosuppressive therapies develop immune responses after vaccinations. these may be impaired relative to their nonimmunosuppressed counterparts. This review discusses the rationale for currently recommended vaccinations, as well as issues pertaining, to vaccine safety and immunogenicity in immunosuppressed patients with inflammatory bowel disease and their household contacts.
C1 Cedars Sinai Med Ctr, Dept Med, Div Gastroenterol, Los Angeles, CA 90048 USA.
C3 Cedars Sinai Medical Center
RP Melmed, GY (通讯作者)，Cedars Sinai Med Ctr, Dept Med, Div Gastroenterol, 8635 W 3rd St,960-W, Los Angeles, CA 90048 USA.
EM melmedg@cshs.org
OI Melmed, Gil/0000-0002-2591-5165
CR Abu-Shakra M, 2002, J RHEUMATOL, V29, P2555
   [Anonymous], 1999, MMWR Recomm Rep, V48, P1
   [Anonymous], 1991, MMWR Recomm Rep, V40, P1
   [Anonymous], 1996, MMWR Recomm Rep, V45, P1
   [Anonymous], MMWR RECOMM REP
   Bhatia J, 2006, WORLD J GASTROENTERO, V12, P6167, DOI 10.3748/wjg.v12.i38.6167
   BROGAN MD, 1987, J CLIN LAB IMMUNOL, V24, P69
   Casellas F, 2007, INFLAMM BOWEL DIS, V13, P1395, DOI 10.1002/ibd.20205
   Cetron Martin S, 2002, MMWR Recomm Rep, V51, P1
   CHALMERS A, 1994, J RHEUMATOL, V21, P1203
   Confavreux C, 2001, NEW ENGL J MED, V344, P319, DOI 10.1056/NEJM200102013440501
   Cortese Margaret M., 2009, Morbidity and Mortality Weekly Report, V58, P1
   Del Porto F, 2006, VACCINE, V24, P3217, DOI 10.1016/j.vaccine.2006.01.028
   DEUTSCH DE, 1995, J PEDIATR GASTR NUTR, V20, P351, DOI 10.1097/00005176-199504000-00016
   Dotan I, 2007, GASTROENTEROLOGY, V132, pA51
   Elkayam O, 2004, SEMIN ARTHRITIS RHEU, V33, P283, DOI 10.1053/j.semarthrit.2003.10.003
   Elkayam O, 2002, ANN RHEUM DIS, V61, P623, DOI 10.1136/ard.61.7.623
   Esteve M, 2004, GUT, V53, P1363, DOI 10.1136/gut.2004.040675
   Feagan BG, 2008, GASTROENTEROLOGY, V135, P1493, DOI 10.1053/j.gastro.2008.07.069
   Feagan BG, 2007, AM J GASTROENTEROL, V102, P794, DOI 10.1111/j.1572-0241.2007.01094.x
   FIELDS SW, 2008, INFLAMM BOW IN PRESS
   Fiore Anthony E., 2008, Morbidity and Mortality Weekly Report, V57, P1
   Fomin I, 2006, ANN RHEUM DIS, V65, P191, DOI 10.1136/ard.2005.036434
   Gelinck LBS, 2008, ANN RHEUM DIS, V67, P713, DOI 10.1136/ard.2007.077552
   GERSHON AA, 1989, NEW ENGL J MED, V320, P892, DOI 10.1056/NEJM198904063201403
   Gupta G, 2006, CLIN GASTROENTEROL H, V4, P1483, DOI 10.1016/j.cgh.2006.09.019
   Holvast A, 2006, ANN RHEUM DIS, V65, P913, DOI 10.1136/ard.2005.043943
   Izurieta HS, 2005, JAMA-J AM MED ASSOC, V294, P2720, DOI 10.1001/jama.294.21.2720
   Kaine JL, 2007, J RHEUMATOL, V34, P272
   Kamboj M, 2007, INFECT CONT HOSP EP, V28, P702, DOI 10.1086/517952
   Kane S, 2008, AM J GASTROENTEROL, V103, P631, DOI 10.1111/j.1572-0241.2007.01582.x
   Kane S, 2008, INFLAMM BOWEL DIS, V14, P1158, DOI 10.1002/ibd.20391
   Kapetanovic MC, 2006, RHEUMATOLOGY, V45, P106, DOI 10.1093/rheumatology/kei193
   Korelitz BI, 1999, AM J GASTROENTEROL, V94, P424, DOI 10.1111/j.1572-0241.1999.871_w.x
   Kroger Andrew T., 2006, Morbidity and Mortality Weekly Report, V55, P1
   Kwon Oh Sung, 2007, Korean J Gastroenterol, V49, P327
   Lémann M, 2005, GASTROENTEROLOGY, V128, P1812, DOI 10.1053/j.gastro.2005.03.031
   Leung VS, 2004, AM J GASTROENTEROL, V99, P2503, DOI 10.1111/j.1572-0241.2004.41389_7.x
   Lu Y, 2009, AM J GASTROENTEROL, V104, P444, DOI 10.1038/ajg.2008.120
   Mamula P, 2007, CLIN GASTROENTEROL H, V5, P851, DOI 10.1016/j.cgh.2007.02.035
   Marin Mona, 2007, Morbidity and Mortality Weekly Report, V56, P1
   Markowitz Lauri E., 2007, Morbidity and Mortality Weekly Report, V56, P1
   MAST EE, 2006, MMWR RECOMM REP, V51, pCE1
   MAST EE, 2006, MMWR RECOMM REP, V51, P1
   Mease PJ, 2004, J RHEUMATOL, V31, P1356
   Melmed GY, 2008, GASTROENTEROLOGY, V134, pA68
   Melmed GY, 2006, AM J GASTROENTEROL, V101, P1834, DOI 10.1111/j.1572-0241.2006.00646.x
   Millonig G, 2006, WORLD J GASTROENTERO, V12, P974, DOI 10.3748/wjg.v12.i6.974
   Nichol KL, 2007, NEW ENGL J MED, V357, P1373, DOI 10.1056/NEJMoa070844
   Nielsen HJ, 2001, SCAND J GASTROENTERO, V36, P265, DOI 10.1080/003655201750074537
   Sands BE, 2004, INFLAMM BOWEL DIS, V10, P677, DOI 10.1097/00054725-200409000-00028
   SANDS BE, 2008, INFLAMM BOW IN PRESS
   Stojanovich L, 2006, CLIN DEV IMMUNOL, V13, P373, DOI 10.1080/17402520600800820
   Thompson WW, 2003, JAMA-J AM MED ASSOC, V289, P179, DOI 10.1001/jama.289.2.179
   Toruner M, 2008, GASTROENTEROLOGY, V134, P929, DOI 10.1053/j.gastro.2008.01.012
   Viget N, 2008, GUT, V57, P549, DOI 10.1136/gut.2006.114660
   Vila-Córcoles A, 2006, CLIN INFECT DIS, V43, P860, DOI 10.1086/507340
   2008, ADALIMUMAB PACKAGE I
   2007, INFLIXIMAB PACKAGE I
   2008, CERTOLIZUMAB PACKAGE
NR 60
TC 87
Z9 96
U1 0
U2 3
PU LIPPINCOTT WILLIAMS & WILKINS
PI PHILADELPHIA
PA TWO COMMERCE SQ, 2001 MARKET ST, PHILADELPHIA, PA 19103 USA
SN 1078-0998
EI 1536-4844
J9 INFLAMM BOWEL DIS
JI Inflamm. Bowel Dis.
PD SEP
PY 2009
VL 15
IS 9
BP 1410
EP 1416
DI 10.1002/ibd.20943
PG 7
WC Gastroenterology & Hepatology
WE Science Citation Index Expanded (SCI-EXPANDED)
SC Gastroenterology & Hepatology
GA 493HP
UT WOS:000269727700024
PM 19462435
OA Bronze
DA 2024-01-22
ER

PT J
AU Sands, BE
AF Sands, Bruce E.
TI New therapies for the treatment of inflammatory bowel disease
SO SURGICAL CLINICS OF NORTH AMERICA
LA English
DT Article
ID ACTIVE CROHNS-DISEASE; NECROSIS-FACTOR-ALPHA; INTERCELLULAR-ADHESION
   MOLECULE-1; SEVERE ULCERATIVE-COLITIS; PLACEBO-CONTROLLED TRIAL;
   TRICHURIS-SUIS THERAPY; DOUBLE-BLIND; MONOCLONAL-ANTIBODY; MAINTENANCE
   THERAPY; OPEN-LABEL
AB Medical therapy for inflammatory bowel diseases has evolved rapidly over the last decade with the adoption of immune modulators such as 6-mercaptopurine, azathioprine, and methotrexate, and the introduction of infliximab, a chimeric antitumor necrosis factor alpha antibody. Greater explication of the immune and inflammatory mechanisms underlying Crohn's disease and ulcerative colitis has facilitated an abundance of treatments with novel targets and mechanisms of action. These include biologics such as monoclonal antibodies, soluble receptors, cytokines and peptides; and small molecules, including organic compounds and antisense oligonucleotides; medical devices; and live agents with immune-modulating properties. Many of these are likely to reach clinicians in the coming years, increasing the need to understand their mechanisms, potential for efficacy, and possible pitfalls.
C1 Massachusetts Gen Hosp, MGH Crohns & olitis Ctr, Gastrointestinal Unit, Boston, MA 02114 USA.
   Harvard Univ, Sch Med, Boston, MA USA.
C3 Harvard University; Massachusetts General Hospital; Harvard University;
   Harvard Medical School
RP Sands, BE (通讯作者)，Massachusetts Gen Hosp, MGH Crohns & olitis Ctr, Gastrointestinal Unit, 165 cambridge St,9th Floor, Boston, MA 02114 USA.
EM bsands@partners.org
RI Sands, Bruce/R-7887-2019
OI Sands, Bruce/0000-0001-5762-5042
CR Baert F, 2003, NEW ENGL J MED, V348, P601, DOI 10.1056/NEJMoa020888
   Berger JR, 2005, NEW ENGL J MED, V353, P414, DOI 10.1056/NEJMe058122
   BRAEGGER CP, 1992, LANCET, V339, P89, DOI 10.1016/0140-6736(92)90999-J
   Colombel JF, 2004, GASTROENTEROLOGY, V126, P19, DOI 10.1053/j.gastro.2003.10.047
   Creed TJ, 2003, ALIMENT PHARM THER, V18, P65, DOI 10.1046/j.1365-2036.2003.01639.x
   Dieckgraefe BK, 2002, EUR J PEDIATR, V161, pS88, DOI 10.1007/s00431-002-1011-z
   Dieckgraefe BK, 2002, LANCET, V360, P1478, DOI 10.1016/S0140-6736(02)11437-1
   Ehrenpreis ED, 1999, GASTROENTEROLOGY, V117, P1271, DOI 10.1016/S0016-5085(99)70276-3
   Elliott DE, 2005, CURR OPIN GASTROEN, V21, P51
   Farrell RJ, 2003, GASTROENTEROLOGY, V124, P917, DOI 10.1053/gast.2003.50145
   Feagan BG, 2005, NEW ENGL J MED, V352, P2499, DOI 10.1056/NEJMoa042982
   Ghosh S, 2003, NEW ENGL J MED, V348, P24, DOI 10.1056/NEJMoa020732
   Hanai H, 2004, DIGESTION, V70, P36, DOI 10.1159/000080079
   Hanauer SB, 2006, GASTROENTEROLOGY, V130, P323, DOI 10.1053/j.gastro.2005.11.030
   Hanauer SB, 2004, GASTROENTEROLOGY, V126, pA112
   Hanauer SB, 2002, LANCET, V359, P1541, DOI 10.1016/S0140-6736(02)08512-4
   Hommes D, 2004, GASTROENTEROLOGY, V127, P332, DOI 10.1053/j.gastro.2004.05.011
   Hommes D, 2002, GASTROENTEROLOGY, V122, P7, DOI 10.1053/gast.2002.30770
   Ito H, 2004, GASTROENTEROLOGY, V126, P989, DOI 10.1053/j.gastro.2004.01.012
   Jacobsohn DA, 2004, CURR PHARM DESIGN, V10, P1195, DOI 10.2174/1381612043452569
   Järnerot G, 2005, GASTROENTEROLOGY, V128, P1805, DOI 10.1053/j.gastro.2005.03.003
   Katz S, 2005, J CLIN GASTROENTEROL, V39, P843
   Kawamura A, 1999, Ther Apher, V3, P334, DOI 10.1046/j.1526-0968.1999.00207.x
   Keane J, 2001, NEW ENGL J MED, V345, P1098, DOI 10.1056/NEJMoa011110
   Korzenik JR, 2005, ALIMENT PHARM THER, V21, P391, DOI 10.1111/j.1365-2036.2005.02287.x
   Korzenik JR, 2000, DIGEST DIS SCI, V45, P1121, DOI 10.1023/A:1005541700805
   Korzenik JR, 2005, NEW ENGL J MED, V352, P2193, DOI 10.1056/NEJMoa041109
   KOTSEV I, 2005, GUT S7, V54, pA19
   Lichtenstein GR, 2005, GASTROENTEROLOGY, V128, P862, DOI 10.1053/j.gastro.2005.01.048
   LICHTIGER S, 1994, NEW ENGL J MED, V330, P1841, DOI 10.1056/NEJM199406303302601
   Mannon PJ, 2004, NEW ENGL J MED, V351, P2069, DOI 10.1056/NEJMoa033402
   Mannon PJ, 2005, NEW ENGL J MED, V352, P1276, DOI [10.1056/nejm200503243521232, DOI 10.1056/NEJM200503243521232]
   Miner P, 2004, ALIMENT PHARM THER, V19, P281, DOI 10.1111/j.1365-2036.2004.01863.x
   Panaccione R, 2005, CURR OPIN PHARMACOL, V5, P566, DOI 10.1016/j.coph.2005.08.003
   Present DH, 1999, NEW ENGL J MED, V340, P1398, DOI 10.1056/NEJM199905063401804
   Probert CSJ, 2003, GUT, V52, P998, DOI 10.1136/gut.52.7.998
   REINECKER HC, 1993, CLIN EXP IMMUNOL, V94, P174
   Rutgeerts P, 2004, GASTROENTEROLOGY, V126, P402, DOI 10.1053/j.gastro.2003.11.014
   Rutgeerts P, 2005, NEW ENGL J MED, V353, P2462, DOI 10.1056/NEJMoa050516
   Rutgeerts P, 2003, ALIMENT PHARM THER, V17, P185, DOI 10.1046/j.1365-2036.2003.01414.x
   Sandborn WJ, 2001, GASTROENTEROLOGY, V120, P1330, DOI 10.1053/gast.2001.24042
   Sandborn WJ, 2004, GUT, V53, P1485, DOI 10.1136/gut.2003.035253
   Sandborn WJ, 2005, NEW ENGL J MED, V353, P1912, DOI 10.1056/NEJMoa043335
   Sandborn WJ, 2003, ALIMENT PHARM THER, V17, P1355, DOI 10.1046/j.1365-2036.2003.01589.x
   Sandborn WJ, 2001, GASTROENTEROLOGY, V121, P1088, DOI 10.1053/gast.2001.28674
   SANDBORN WJ, 2005, GUT S7, V54, pA81
   Sands BE, 2004, NEW ENGL J MED, V350, P876, DOI 10.1056/NEJMoa030815
   Sands BE, 2002, ALIMENT PHARM THERAP, V16, P399, DOI 10.1046/j.1365-2036.2002.01179.x
   Sands BE, 2000, GASTROENTEROLOGY, V118, pS68, DOI 10.1016/S0016-5085(00)70007-2
   Sands BE, 2001, INFLAMM BOWEL DIS, V7, P83, DOI 10.1097/00054725-200105000-00001
   Sands BE, 2004, CLIN GASTROENTEROL H, V2, P912, DOI 10.1016/S1542-3565(04)00414-8
   Sawada K, 2005, AM J GASTROENTEROL, V100, P1362, DOI 10.1111/j.1572-0241.2005.41089.x
   Schreiber S, 2005, GASTROENTEROLOGY, V129, P807, DOI 10.1053/j.gastro.2005.06.064
   SCHREIBER S, 2005, GUT S7, V54, pA82
   Sinha A, 2003, NEW ENGL J MED, V349, P350, DOI 10.1056/NEJMoa013136
   Slonim AE, 2000, NEW ENGL J MED, V342, P1633, DOI 10.1056/NEJM200006013422203
   Summers RW, 2005, GASTROENTEROLOGY, V128, P825, DOI 10.1053/j.gastro.2005.01.005
   Summers RW, 2005, GUT, V54, P87, DOI 10.1136/gut.2004.041749
   Summers RW, 2003, AM J GASTROENTEROL, V98, P2034, DOI 10.1111/j.1572-0241.2003.07660.x
   Targan SR, 1997, NEW ENGL J MED, V337, P1029, DOI 10.1056/NEJM199710093371502
   Travis S, 2005, INFLAMM BOWEL DIS, V11, P713, DOI 10.1097/01.MIB.0000172807.26748.16
   Van Assche G, 2003, AM J GASTROENTEROL, V98, P369, DOI 10.1016/S0002-9270(02)05907-5
   Van Assche G, 2005, NEW ENGL J MED, V353, P362, DOI 10.1056/NEJMoa051586
   van Deventer SJ, 2005, GASTROENTEROLOGY, V128, pA74
   VANDULLEMEN HM, 1995, GASTROENTEROLOGY, V109, P129, DOI 10.1016/0016-5085(95)90277-5
   Vasiliauskas EA, 1999, GASTROENTEROLOGY, V117, P1278, DOI 10.1016/S0016-5085(99)70277-5
   Yacyshyn BR, 2001, GASTROENTEROLOGY, V121, P747
   Yacyshyn BR, 2002, GUT, V51, P30, DOI 10.1136/gut.51.1.30
   Yacyshyn BR, 2002, ALIMENT PHARM THER, V16, P1761, DOI 10.1046/j.1365-2036.2002.01341.x
NR 69
TC 12
Z9 13
U1 0
U2 0
PU W B SAUNDERS CO-ELSEVIER INC
PI PHILADELPHIA
PA 1600 JOHN F KENNEDY BOULEVARD, STE 1800, PHILADELPHIA, PA 19103-2899 USA
SN 0039-6109
EI 1558-3171
J9 SURG CLIN N AM
JI Surg. Clin.-North Am.
PD AUG
PY 2006
VL 86
IS 4
BP 1045
EP +
DI 10.1016/j.suc.2006.05.009
PG 21
WC Surgery
WE Science Citation Index Expanded (SCI-EXPANDED)
SC Surgery
GA 086CE
UT WOS:000240649900015
PM 16905423
DA 2024-01-22
ER

PT J
AU Comeche, JM
   Gutierrez-Hervás, A
   Tuells, J
   Altavilla, C
   Caballero, P
AF Comeche, Jose M.
   Gutierrez-Hervas, Ana
   Tuells, Jose
   Altavilla, Cesare
   Caballero, Pablo
TI Predefined Diets in Patients with Inflammatory Bowel Disease: Systematic
   Review and Meta-Analysis
SO NUTRIENTS
LA English
DT Review
DE inflammatory bowel diseases; nutrition therapy; systematic review;
   meta-analysis; Crohn&#8217; s disease
ID QUALITY-OF-LIFE; LOW-FODMAP DIET; CROHNS-DISEASE; GUT MICROBIOTA;
   ULCERATIVE-COLITIS; MEDITERRANEAN DIET; MICROPARTICLE DIET; PUBLICATION
   BIAS; IGG ANTIBODIES; DOUBLE-BLIND
AB Inflammatory bowel disease (IBD) is a chronic disease mediated by the immune system and characterized by the importance of diet in pathological development. This study aims to understand how the use of predefined diets can affect the adult population diagnosed with IBD. We conducted a systematic review and meta-analysis. From the different databases (MEDLINE, Scopus, Cochrane, LILACS, CINAHL, and WOS), we found 4195 registers. After a review process, only 31 research studies were selected for qualitative synthesis and 10 were selected for meta-analysis. The variables used were Crohn's Disease Activity Index (CDAI) for patients with Crohn's Disease (CD) and fecal calprotectin (FC), C-Reactive Protein (CRP), and albumin (ALB) for patients with IBD. Predefined diets have been shown to have partial efficacy for the treatment of IBD and are compatible with other medical treatments. CDAI improved but with reasonable doubts due to the high heterogeneity of the data, while no differences were observed for ALB, FC, and CRP. More studies that evaluate the influence of predefined diets on IBD patients are needed due to the great variability in diets and the tools used to measure their effects.
C1 [Comeche, Jose M.; Tuells, Jose; Altavilla, Cesare; Caballero, Pablo] Univ Alicante, Dept Community Nursing Prevent Med & Publ Hlth &, Alicante 03690, Spain.
   [Gutierrez-Hervas, Ana] Univ Alicante, Dept Nursing, Alicante 03690, Spain.
C3 Universitat d'Alacant; Universitat d'Alacant
RP Gutierrez-Hervás, A (通讯作者)，Univ Alicante, Dept Nursing, Alicante 03690, Spain.
EM josemiguelcomeche@gmail.com; ana.gutierrez@ua.es; tuells@ua.es;
   eatingfaster@gmail.com; pablo.caballero@ua.es
RI Gutierrez-Hervas, Ana/J-3258-2017; Caballero, Pablo/H-6457-2019; Tuells,
   José/G-1015-2013
OI Gutierrez-Hervas, Ana/0000-0003-3210-7200; Caballero,
   Pablo/0000-0002-1234-2150; Tuells, José/0000-0003-1159-429X; Comeche,
   Jose Miguel/0000-0001-9251-6431; Altavilla, Cesare/0000-0002-7415-4139
CR Aleksandrova K, 2017, NUTRIENTS, V9, DOI 10.3390/nu9090962
   Ankersen DV, 2017, J GASTROEN HEPATOL, V32, P27, DOI 10.1111/jgh.13691
   [Anonymous], 2019, HOSP DOMIC, DOI DOI 10.22585/HOSPDOMIC.V3I2.60
   Balduzzi S, 2019, EVID-BASED MENT HEAL, V22, P153, DOI 10.1136/ebmental-2019-300117
   Banos Madrid R, 2004, An Med Interna, V21, P212
   Barbalho SM, 2018, J MED FOOD, V21, P633, DOI 10.1089/jmf.2017.0120
   Barrett JS, 2017, J GASTROEN HEPATOL, V32, P8, DOI 10.1111/jgh.13686
   Baujat B, 2002, STAT MED, V21, P2641, DOI 10.1002/sim.1221
   Bentz S, 2010, DIGESTION, V81, P252, DOI 10.1159/000264649
   Bergeron F, 2018, CLIN NUTR, V37, P884, DOI 10.1016/j.clnu.2017.03.010
   BERGHOUSE L, 1984, GUT, V25, P1071, DOI 10.1136/gut.25.10.1071
   BEST WR, 1976, GASTROENTEROLOGY, V70, P439
   Bifulco M, 2015, EUR J CLIN NUTR, V69, P1078, DOI 10.1038/ejcn.2015.81
   Bodini G, 2019, NUTRITION, V67-68, DOI 10.1016/j.nut.2019.06.023
   Cai CW, 2014, PLOS ONE, V9, DOI 10.1371/journal.pone.0112154
   Charlebois A, 2016, CRIT REV FOOD SCI, V56, P1370, DOI 10.1080/10408398.2012.760515
   Chen XL, 2017, HEALTH QUAL LIFE OUT, V15, DOI 10.1186/s12955-017-0753-2
   Chiba Mitsuro, 2019, Perm J, V23, P18, DOI 10.7812/TPP/18-107
   Chiba Mitsuro, 2018, Perm J, V22, P17, DOI 10.7812/TPP/17-167
   Chiba M, 2010, WORLD J GASTROENTERO, V16, P2484, DOI 10.3748/wjg.v16.i20.2484
   Cobos-Carbó A, 2011, MED CLIN-BARCELONA, V137, P213, DOI 10.1016/j.medcli.2010.09.034
   Comeche JM, 2019, NUTRIENTS, V11, DOI 10.3390/nu11122865
   Comeche JM, 2019, NUTRIENTS, V11, DOI 10.3390/nu11112657
   Copas JB, 2001, STAT METHODS MED RES, V10, P251, DOI 10.1191/096228001678227776
   Cox SR, 2020, GASTROENTEROLOGY, V158, P176, DOI 10.1053/j.gastro.2019.09.024
   Craddock JC, 2019, ADV NUTR, V10, P433, DOI 10.1093/advances/nmy103
   Croagh C, 2007, INFLAMM BOWEL DIS, V13, P1522, DOI 10.1002/ibd.20249
   CROWE SE, 1992, GASTROENTEROLOGY, V103, P1075, DOI 10.1016/0016-5085(92)90047-3
   De Boer AGEM, 2016, EUR J GASTROEN HEPAT, V28, P1130, DOI 10.1097/MEG.0000000000000685
   Duval S, 2000, J AM STAT ASSOC, V95, P89, DOI 10.2307/2669529
   Elli L, 2016, NUTRIENTS, V8, DOI 10.3390/nu8020084
   Everhov ÅH, 2018, J CROHNS COLITIS, V12, P1418, DOI 10.1093/ecco-jcc/jjy123
   Forbes Alastair, 2017, Clin Nutr, V36, P321, DOI 10.1016/j.clnu.2016.12.027
   Gearry RB, 2009, J CROHNS COLITIS, V3, P8, DOI 10.1016/j.crohns.2008.09.004
   Gibson PR, 2017, J GASTROEN HEPATOL, V32, P86, DOI 10.1111/jgh.13705
   Gibson PR, 2017, J GASTROEN HEPATOL, V32, P40, DOI 10.1111/jgh.13695
   Godny L, 2020, EUR J NUTR, V59, P3183, DOI 10.1007/s00394-019-02158-3
   Gu P, 2020, INFLAMM BOWEL DIS, V26, P181, DOI 10.1093/ibd/izz268
   Guagnozzi D, 2012, REV ESP ENFERM DIG, V104, P479, DOI 10.4321/s1130-01082012000900006
   Gunasekeera V, 2016, DIGEST DIS SCI, V61, P1148, DOI 10.1007/s10620-015-3987-z
   Halmos EP, 2016, CLIN TRANSL GASTROEN, V7, DOI 10.1038/ctg.2016.22
   HEATON KW, 1979, BRIT MED J, V2, P764, DOI 10.1136/bmj.2.6193.764
   Herfarth HH, 2014, INFLAMM BOWEL DIS, V20, P1194, DOI 10.1097/MIB.0000000000000077
   Hou JK, 2014, CLIN GASTROENTEROL H, V12, P1592, DOI 10.1016/j.cgh.2013.09.063
   JONES VA, 1985, LANCET, V2, P177
   Casanova MJ, 2017, J CROHNS COLITIS, V11, P1430, DOI 10.1093/ecco-jcc/jjx102
   Kakodkar S, 2017, GASTROENTEROL CLIN N, V46, P745, DOI 10.1016/j.gtc.2017.08.016
   Komperod MJ, 2018, SCAND J GASTROENTERO, V53, P573, DOI 10.1080/00365521.2017.1397736
   Konijeti GG, 2017, INFLAMM BOWEL DIS, V23, P2054, DOI 10.1097/MIB.0000000000001221
   Kyaw MH, 2014, EUR J GASTROEN HEPAT, V26, P910, DOI 10.1097/MEG.0000000000000127
   Lamb CA, 2019, GUT, V68, pS1, DOI 10.1136/gutjnl-2019-318484
   Levine A, 2018, GUT, V67, P1726, DOI 10.1136/gutjnl-2017-315866
   Lewis JD, 2017, GASTROENTEROLOGY, V152, P398, DOI 10.1053/j.gastro.2016.10.019
   Li SQ, 2019, WORLD J GASTROENTERO, V25, P3823, DOI 10.3748/wjg.v25.i28.3823
   Limketkai BN, 2019, COCHRANE DB SYST REV, DOI 10.1002/14651858.CD012839.pub2
   Limketkai BN, 2018, GASTROENTEROL CLIN N, V47, P155, DOI 10.1016/j.gtc.2017.09.007
   Liu J, 2018, INFLAMM BOWEL DIS, V24, P1918, DOI 10.1093/ibd/izy110
   Lo B, 2018, ALIMENT PHARM THER, V47, P6, DOI 10.1111/apt.14373
   Lomer MCE, 2005, EUR J GASTROEN HEPAT, V17, P377, DOI 10.1097/00042737-200503000-00019
   Lomer MCE, 2001, EUR J GASTROEN HEPAT, V13, P101, DOI 10.1097/00042737-200102000-00003
   Cortés RL, 2016, AN SIST SANIT NAVAR, V39, P123, DOI 10.4321/S1137-6627/2016000100014
   Maagaard L, 2016, WORLD J GASTROENTERO, V22, P4009, DOI 10.3748/wjg.v22.i15.4009
   Marlow G, 2013, HUM GENOMICS, V7, DOI 10.1186/1479-7364-7-24
   Marsh A, 2016, EUR J NUTR, V55, P897, DOI 10.1007/s00394-015-0922-1
   Mayr HL, 2018, NUTR RES, V50, P10, DOI 10.1016/j.nutres.2017.10.014
   Moher D, 2009, PLOS MED, V6, DOI [10.1371/journal.pmed.1000097, 10.1016/j.ijsu.2010.07.299, 10.1136/bmj.i4086, 10.1016/j.ijsu.2010.02.007, 10.1136/bmj.b2535, 10.1186/2046-4053-4-1, 10.1136/bmj.b2700]
   Molodecky NA, 2012, GASTROENTEROLOGY, V142, P46, DOI 10.1053/j.gastro.2011.10.001
   Mouli VP, 2014, ALIMENT PHARM THER, V39, P125, DOI 10.1111/apt.12553
   Neale EP, 2016, NUTR RES, V36, P391, DOI 10.1016/j.nutres.2016.02.009
   Ng SC, 2017, LANCET, V390, P2769, DOI 10.1016/S0140-6736(17)32448-0
   Ortolani C, 2006, BEST PRACT RES CL GA, V20, P467, DOI 10.1016/j.bpg.2005.11.010
   Papada E, 2020, EUR J NUTR, V59, P1115, DOI 10.1007/s00394-019-01972-z
   Pedersen N, 2017, WORLD J GASTROENTERO, V23, P3356, DOI 10.3748/wjg.v23.i18.3356
   Penagini F, 2016, NUTRIENTS, V8, DOI 10.3390/nu8060334
   Tárrago CP, 2008, NUTR HOSP, V23, P418
   Prince AC, 2016, INFLAMM BOWEL DIS, V22, P1129, DOI 10.1097/MIB.0000000000000708
   Rajendran N, 2011, COLORECTAL DIS, V13, P1009, DOI 10.1111/j.1463-1318.2010.02373.x
   Reddavide Rosa, 2018, Acta Biomed, V89, P60, DOI 10.23750/abm.v89i9-S.7952
   RITCHIE JK, 1987, BMJ-BRIT MED J, V295, P517, DOI 10.1136/bmj.295.6597.517
   Rizzello F, 2019, NUTRIENTS, V11, DOI 10.3390/nu11051033
   Ruemmele FM, 2016, ANN NUTR METAB, V68, P33, DOI 10.1159/000445392
   Schreiner P, 2019, UNITED EUR GASTROENT, V7, P767, DOI 10.1177/2050640619841249
   Schwarzer G., 2020, METASENS ADV STAT ME
   Skodje GI, 2019, CLIN NUTR ESPEN, V31, P88, DOI 10.1016/j.clnesp.2019.02.012
   Skodje GI, 2018, GASTROENTEROLOGY, V154, P529, DOI 10.1053/j.gastro.2017.10.040
   Suskind DL, 2016, DIGEST DIS SCI, V61, P3255, DOI 10.1007/s10620-016-4307-y
   Testa A, 2018, DIGEST DIS, V36, P271, DOI 10.1159/000489487
   Tomasello G, 2016, BIOMED PAP, V160, P461, DOI 10.5507/bp.2016.052
   Uzunismail H, 2012, TURK J GASTROENTEROL, V23, P19, DOI 10.4318/tjg.2012.0332
   Vidarsdottir JB, 2016, NUTR J, V15, DOI 10.1186/s12937-016-0178-5
   von Elm E, 2008, GAC SANIT, V22, P144, DOI 10.1157/13119325
   Wanden-Berghe C, 2012, BRIT J NUTR, V107, pS3, DOI 10.1017/S0007114512001432
   Zhan YL, 2018, CLIN NUTR, V37, P123, DOI 10.1016/j.clnu.2017.05.019
NR 93
TC 6
Z9 6
U1 4
U2 15
PU MDPI
PI BASEL
PA ST ALBAN-ANLAGE 66, CH-4052 BASEL, SWITZERLAND
EI 2072-6643
J9 NUTRIENTS
JI Nutrients
PD JAN
PY 2021
VL 13
IS 1
AR 52
DI 10.3390/nu13010052
PG 22
WC Nutrition & Dietetics
WE Science Citation Index Expanded (SCI-EXPANDED)
SC Nutrition & Dietetics
GA PW4KQ
UT WOS:000610640400001
PM 33375314
OA gold, Green Published
DA 2024-01-22
ER

PT J
AU Dahmus, J
   Rosario, M
   Clarke, K
AF Dahmus, Jessica
   Rosario, Michelle
   Clarke, Kofi
TI Risk of Lymphoma Associated with Anti-TNF Therapy in Patients with
   Inflammatory Bowel Disease: Implications for Therapy
SO CLINICAL AND EXPERIMENTAL GASTROENTEROLOGY
LA English
DT Review
DE malignancy; cancer; biologics; ulcerative colitis; Crohn's disease;
   hepatosplenic T-cell lymphoma
ID TUMOR-NECROSIS-FACTOR; EVIDENCE-BASED CONSENSUS; CROHNS-DISEASE;
   CANCER-RISK; THIOPURINES; INFLIXIMAB; IMMUNOMODULATORS; MALIGNANCIES;
   ANTAGONISTS; INFECTIONS
AB Anti-tumor necrosis factor alpha (ATA) therapy plays a significant role in the treatment of moderate to severe inflammatory bowel disease (IBD). There are concerns regarding risks associated with their use, including malignancy and, specifically, lymphoma. Many previous studies have sought to determine whether there is a true link between ATA therapy in IBD and development of lymphoma. However they have been hindered by short follow-up times, few cases, and confounding factors such as previous thiopurine exposure. This review seeks to update the literature by evaluating more recent studies assessing the link between ATA monotherapy and lymphoma development. It also summarizes findings of those studies and provides additional clinical guidance pertaining to this class of biologic therapy.
C1 [Dahmus, Jessica; Rosario, Michelle; Clarke, Kofi] Penn State Milton S Hershey Med Ctr, Gastroenterol, Hershey, PA 17033 USA.
C3 Pennsylvania Commonwealth System of Higher Education (PCSHE);
   Pennsylvania State University; Penn State Health
RP Clarke, K (通讯作者)，Penn State Milton S Hershey Med Ctr, Gastroenterol, Hershey, PA 17033 USA.
EM kclarke@pennstatehealth.psu.edu
CR Afif W, 2013, INFLAMM BOWEL DIS, V19, P1384, DOI 10.1097/MIB.0b013e318281325e
   Andersen NN, 2014, JAMA-J AM MED ASSOC, V311, P2406, DOI 10.1001/jama.2014.5613
   Annese V, 2015, J CROHNS COLITIS, V9, P945, DOI 10.1093/ecco-jcc/jjv141
   Axelrad J, 2016, CLIN GASTROENTEROL H, V14, P58, DOI 10.1016/j.cgh.2015.07.037
   Beaugerie L, 2009, LANCET, V374, P1617, DOI 10.1016/S0140-6736(09)61302-7
   Beigel F, 2014, PHARMACOEPIDEM DR S, V23, P735, DOI 10.1002/pds.3621
   Bernardes C, 2018, GE PORT J GASTROENT, V25, P175, DOI 10.1159/000484440
   Biancone L, 2016, J CROHNS COLITIS, V10, P913, DOI 10.1093/ecco-jcc/jjw048
   Brown SL, 2002, ARTHRITIS RHEUM-US, V46, P3151, DOI 10.1002/art.10679
   Catrina AI, 2005, ARTHRITIS RHEUM-US, V52, P61, DOI 10.1002/art.20764
   Click Benjamin, 2019, Curr Gastroenterol Rep, V21, P1, DOI 10.1007/s11894-019-0669-6
   D'Haens G, 2018, AM J GASTROENTEROL, V113, P872, DOI 10.1038/s41395-018-0098-4
   D'Haens G, 2017, J CROHNS COLITIS, V11, P680, DOI 10.1093/ecco-jcc/jjw221
   Dassopoulos T, 2013, GASTROENTEROLOGY, V145, P1464, DOI 10.1053/j.gastro.2013.10.046
   Deepak P, 2013, AM J GASTROENTEROL, V108, P99, DOI 10.1038/ajg.2012.334
   Ferraro S, 2019, FRONT PHARMACOL, V10, DOI 10.3389/fphar.2019.00247
   Haynes K, 2013, ARTHRITIS RHEUM-US, V65, P48, DOI 10.1002/art.37740
   Herrinton LJ, 2011, AM J GASTROENTEROL, V106, P2146, DOI 10.1038/ajg.2011.283
   Horiuchi T, 2010, RHEUMATOLOGY, V49, P1215, DOI 10.1093/rheumatology/keq031
   Jess T, 2013, AM J GASTROENTEROL, V108, P1869, DOI 10.1038/ajg.2013.249
   Kopylov U, 2015, INFLAMM BOWEL DIS, V21, P1847, DOI 10.1097/MIB.0000000000000457
   Kotlyar DS, 2011, CLIN GASTROENTEROL H, V9, P36, DOI 10.1016/j.cgh.2010.09.016
   Lemaitre M, 2017, JAMA-J AM MED ASSOC, V318, P1679, DOI 10.1001/jama.2017.16071
   Lichtenstein GR, 2014, AM J GASTROENTEROL, V109, P212, DOI 10.1038/ajg.2013.441
   Lichtenstein GR, 2012, AM J GASTROENTEROL, V107, P1409, DOI 10.1038/ajg.2012.218
   Lichtenstein GR, 2006, CLIN GASTROENTEROL H, V4, P621, DOI 10.1016/j.cgh.2006.03.002
   Motta J.P., 2021, J CROHNS COLITIS, DOI [10.1093/ecco-jcc/jjaa229, DOI 10.1093/ECCO-JCC/JJAA229, DOI 10.1093/ECCO-JCC/JJZ20429]
   Nesbitt A, 2007, INFLAMM BOWEL DIS, V13, P1323, DOI 10.1002/ibd.20225
   Nocturne G, 2017, J AUTOIMMUN, V80, P56, DOI 10.1016/j.jaut.2017.02.001
   Osterman MT, 2014, GASTROENTEROLOGY, V146, P941, DOI 10.1053/j.gastro.2013.12.025
   Rahier JF, 2014, J CROHNS COLITIS, V8, P443, DOI 10.1016/j.crohns.2013.12.013
   Reeson M, 2018, J CANADIAN ASS GA S2, V1, P221, DOI [10.1093/jcag/gwy0, DOI 10.1093/JCAG/GWY009.14834]
   Sebastian S, 2019, THER ADV GASTROENTER, V12, DOI 10.1177/1756284818817293
   Shah ED, 2020, ALIMENT PHARM THER, V51, P527, DOI 10.1111/apt.15637
   Shelton E, 2016, GASTROENTEROLOGY, V151, P97, DOI 10.1053/j.gastro.2016.03.037
   Shivaji UN, 2019, ALIMENT PHARM THER, V49, P664, DOI 10.1111/apt.15097
   Siegel CA, 2006, CLIN GASTROENTEROL H, V4, P1017, DOI 10.1016/j.cgh.2006.05.020
   Siegel CA, 2009, CLIN GASTROENTEROL H, V7, P874, DOI 10.1016/j.cgh.2009.01.004
   Simon TA, 2015, ARTHRITIS RES THER, V17, DOI 10.1186/s13075-015-0728-9
   Swoger JM, 2014, INFLAMM BOWEL DIS, V20, P926, DOI 10.1097/MIB.0000000000000002
   van den Heuvel TRA, 2016, INT J CANCER, V139, P1270, DOI 10.1002/ijc.30183
   Williams CJM, 2014, ALIMENT PHARM THER, V39, P447, DOI 10.1111/apt.12624
   Yang C, 2018, J CROHNS COLITIS, V12, P1042, DOI 10.1093/ecco-jcc/jjy065
   Zintzaras E, 2005, ARCH INTERN MED, V165, P2337, DOI 10.1001/archinte.165.20.2337
NR 44
TC 23
Z9 25
U1 0
U2 1
PU DOVE MEDICAL PRESS LTD
PI ALBANY
PA PO BOX 300-008, ALBANY, AUCKLAND 0752, NEW ZEALAND
SN 1178-7023
J9 CLIN EXP GASTROENTER
JI Clin. Exp. Gastroenterol.
PY 2020
VL 13
BP 339
EP 350
DI 10.2147/CEG.S237646
PG 12
WC Gastroenterology & Hepatology
WE Emerging Sources Citation Index (ESCI)
SC Gastroenterology & Hepatology
GA NN8QO
UT WOS:000569051800001
PM 32982364
OA Green Published, gold
DA 2024-01-22
ER

PT J
AU Kim, YS
   Na, MJ
   Ye, BD
   Cheon, JH
   Im, JP
   Kim, JS
AF Kim, You Sun
   Na, Min Jeong
   Ye, Byong Duk
   Cheon, Jae Hee
   Im, Jong Pil
   Kim, Joo Sung
CA CONNECT Study Grp
TI Clinical Characteristics of Korean Patients with Elderly-Onset Crohn's
   Disease: Results from the Prospective CONNECT Study
SO GUT AND LIVER
LA English
DT Article
DE Cohort studies; Crohn disease; Elderly-onset; Prognosis
ID INFLAMMATORY-BOWEL-DISEASE; EPIDEMIOLOGY; PREVALENCE; UPDATE; OLDER
AB The clinical course and prognosis of patients with elderly-onset Crohn's disease (CD) remain unclear. This study aimed to analyze the clinical characteristics and outcomes of elderly-onset CD patients from the prospective CONNECT study cohort, a nationwide, multicenter cohort study of patients with CD in Korea. Among a total of 1,175 patients in the prospective CONNECT study cohort, 94 patients (Montreal age A3) were included and divided into two groups according to their age at diagnosis: the elderly-onset group (diagnosed with CD after 60 years of age, n=26, 67.54 +/- 6.7 years) and late adult-onset group (diagnosed as CD at age 41 to 59 years, n=68, 48.06 +/- 5.1 years). The elderly-onset group was characterized by a lower Crohn's disease activity index at diagnosis (124.89 +/- 101.9 vs 189.55 +/- 128.6, p=0.023) and higher rates of previous antituberculosis treatment (34.6% vs 4.4%, p<0.001) than the late adult-onset group. Compared with the late adult-onset group, the elderly-onset group showed a significantly less use of thiopurines (p=0.003), as well as anti-tumor necrosis factor-alpha agents (p=0.047). Additionally, the elderlyonset group was less likely to require bowel resection than the late adult-onset group (p=0.067), suggesting that elderly-onset CD patients in Korea appear to have more favorable clinical outcomes than late adult-onset CD patients. (Gut Liver 2022;16:995-1000)
C1 [Kim, You Sun; Na, Min Jeong] Inje Univ, Seoul Paik Hosp, Dept Internal Med, Coll Med, Seoul, South Korea.
   [Ye, Byong Duk] Univ Ulsan, Asan Med Ctr, Dept Gastroenterol, Coll Med, Seoul, South Korea.
   [Cheon, Jae Hee] Yonsei Univ, Dept Internal Med, Coll Med, Seoul, South Korea.
   [Im, Jong Pil; Kim, Joo Sung] Seoul Natl Univ, Dept Internal Med, Coll Med, Seoul, South Korea.
   [Im, Jong Pil; Kim, Joo Sung] Seoul Natl Univ, Liver Res Inst, Coll Med, Seoul, South Korea.
C3 Inje University; University of Ulsan; Asan Medical Center; Yonsei
   University; Yonsei University Health System; Seoul National University
   (SNU); Seoul National University (SNU)
RP Kim, YS (通讯作者)，Inje Univ, Seoul Paik Hosp, Dept Internal Med, Coll Med, Seoul, South Korea.; Ye, BD (通讯作者)，Univ Ulsan, Asan Med Ctr, Dept Gastroenterol, Coll Med, Seoul, South Korea.
EM yousunk69@korea.com; bdye@amc.seoul.kr
RI Kim, You Sun/AFR-0428-2022; Cheon, Jae Hee/B-4523-2015
OI Kim, You Sun/0000-0002-5156-3458; Kim, Joo Sung/0000-0001-6835-4735; Ye,
   Byong Duk/0000-0001-6647-6325; Cheon, Jae Hee/0000-0002-2282-8904; Im,
   Jong Pil/0000-0003-1584-0160
FU Korea Disease Control and Prevention Agency [2022ER050400]
FX This work was supported by the Research Program funded by the Korea
   Disease Control and Prevention Agency (2022ER050400).
CR Ananthakrishnan AN, 2016, J CROHNS COLITIS, V10, P1224, DOI 10.1093/ecco-jcc/jjw054
   Banerjee R, 2020, GUT LIVER, V14, P685, DOI 10.5009/gnl19209
   Charpentier C, 2014, GUT, V63, P423, DOI 10.1136/gutjnl-2012-303864
   Cheon JH, 2014, INTEST RES, V12, P173, DOI 10.5217/ir.2014.12.3.173
   Everhov ÅH, 2018, GASTROENTEROLOGY, V154, P518, DOI 10.1053/j.gastro.2017.10.034
   Gower-Rousseau C, 2013, DIGEST LIVER DIS, V45, P89, DOI 10.1016/j.dld.2012.09.005
   Hong SW, 2022, GUT LIVER, V16, P907, DOI 10.5009/gnl210299
   Hong SJ, 2022, GASTROENTEROL CLIN N, V51, P425, DOI 10.1016/j.gtc.2021.12.014
   Hwang SW, 2017, J GASTROEN HEPATOL, V32, P1716, DOI 10.1111/jgh.13775
   Jeuring SFG, 2016, INFLAMM BOWEL DIS, V22, P1425, DOI 10.1097/MIB.0000000000000738
   Kim You Sun, 2009, Korean J Gastroenterol, V53, P177
   Limsrivilai J, 2021, INTEST RES, V19, P21, DOI 10.5217/ir.2019.09142
   Loftus CG, 2007, INFLAMM BOWEL DIS, V13, P254, DOI 10.1002/ibd.20029
   Low D, 2022, INTEST RES, V20, P291, DOI 10.5217/ir.2021.00089
   Mak JWY, 2021, J CROHNS COLITIS, V15, P401, DOI 10.1093/ecco-jcc/jjaa181
   Na SY, 2021, KOR J GASTROENTEROL, V77, P231, DOI 10.4166/kjg.2021.077
   Ng SC, 2017, LANCET, V390, P2769, DOI 10.1016/S0140-6736(17)32448-0
   Park SH, 2022, INTEST RES, V20, P159, DOI 10.5217/ir.2021.00115
   Park SH, 2019, J CROHNS COLITIS, V13, P1410, DOI 10.1093/ecco-jcc/jjz081
   Seo H, 2017, WORLD J GASTROENTERO, V23, P6306, DOI 10.3748/wjg.v23.i34.6306
   Song EM, 2022, INTEST RES, V20, P418, DOI 10.5217/ir.2021.00104
   Song EM, 2018, SCAND J GASTROENTERO, V53, P417, DOI 10.1080/00365521.2018.1437927
   Sood A, 2021, INTEST RES, V19, P206, DOI 10.5217/ir.2019.09169
   Torres J, 2017, LANCET, V389, P1741, DOI 10.1016/S0140-6736(16)31711-1
NR 24
TC 0
Z9 0
U1 0
U2 0
PU EDITORIAL OFFICE GUT & LIVER
PI SEOUL
PA 305 LOTTE GOLD ROSE II, 890-59, DAECHI 4-DONG, GANGNAM-GU, SEOUL,
   135-839, SOUTH KOREA
SN 1976-2283
EI 2005-1212
J9 GUT LIVER
JI Gut Liver
PD NOV
PY 2022
VL 16
IS 6
BP 995
EP 1000
DI 10.5009/gnl220350
PG 6
WC Gastroenterology & Hepatology
WE Science Citation Index Expanded (SCI-EXPANDED)
SC Gastroenterology & Hepatology
GA 8M0EV
UT WOS:000924149600019
PM 36379905
OA gold, Green Published
DA 2024-01-22
ER

PT J
AU Beaven, SW
   Abreu, MT
AF Beaven, SW
   Abreu, MT
TI Biomarkers in inflammatory bowel disease
SO CURRENT OPINION IN GASTROENTEROLOGY
LA English
DT Article
DE C-reactive protein; CARD15/NOD2; Crohn disease; ulcerative colitis;
   serologies; pANCA; ASCA
ID ANTI-SACCHAROMYCES-CEREVISIAE; ANTINEUTROPHIL CYTOPLASMIC ANTIBODIES;
   ULCERATIVE-COLITIS PATIENTS; ACTIVE CROHNS-DISEASE; THROMBOPOIETIN
   SERUM-LEVELS; PLACEBO-CONTROLLED TRIAL; PANCREATIC AUTOANTIBODIES;
   INDETERMINATE COLITIS; 1ST-DEGREE RELATIVES; SEROLOGICAL MARKERS
AB Purpose of review
   Inflammatory bowel disease is characterized by chronic intestinal inflammation in the absence of a recognized pathogen. In its classic description, there are two principal forms of inflammatory bowel disease: Crohn disease and ulcerative colitis. The clinical heterogeneity of these disorders alludes to the possibility of diverse pathogenetic mechanisms underlying inflammatory bowel diseases. The purpose of this review is to summarize the latest information on biomarkers of Crohn disease and ulcerative colitis.
   Recent findings
   The authors have focused on serologic markers for which emerging data support their use as predictors of disease evolution. Serologic markers such as perinuclear antineutrophil cytoplasmic antibody, anti-Saccharomyces cerevisiae antibody, anti-OmpC, and anti-12 may be useful in distinguishing inflammatory bowel diseases from functional disorders and ulcerative colitis from Crohn disease and predicting complications of disease. Genetic markers such as CARD15/NOD2 may be useful in the future when combined with other markers to predict disease course. Biochemical markers of inflammation such as C-reactive protein are useful to stratify patients likely to respond to biologic therapies and to follow response to treatment. In the future, functional genomics and proteomics will be used to rapidly screen patients for subclinical characteristics that can predict disease course and response to therapy.
   Summary
   A variety of biomarkers can be used to stratify patients with inflammatory bowel disease into more homogeneous subgroups with respect to response to therapy and disease progression.
C1 Cedars Sinai Med Ctr, Ctr Inflammatory Bowel Dis, Los Angeles, CA 90048 USA.
C3 Cedars Sinai Medical Center
RP Abreu, MT (通讯作者)，Cedars Sinai Med Ctr, Ctr Inflammatory Bowel Dis, 110 George Burns Rd,D4005, Los Angeles, CA 90048 USA.
EM Maria.Abreu@cshs.org
OI Abreu, Maria T./0000-0002-7294-0574
CR Abreu MT, 2002, GASTROENTEROLOGY, V123, P679, DOI 10.1053/gast.2002.35393
   Ahmad T, 2002, GASTROENTEROLOGY, V122, P854, DOI 10.1053/gast.2002.32413
   Bitton A, 2001, GASTROENTEROLOGY, V120, P13, DOI 10.1053/gast.2001.20912
   Brant SR, 2003, AM J HUM GENET, V73, P1282, DOI 10.1086/379927
   Brown KA, 2002, AM J GASTROENTEROL, V97, P2603
   Bunn SK, 2001, J PEDIATR GASTR NUTR, V32, P171, DOI 10.1097/00005176-200102000-00015
   Cohavy O, 2000, INFECT IMMUN, V68, P1542, DOI 10.1128/IAI.68.3.1542-1548.2000
   Colombel JF, 1999, AM J GASTROENTEROL, V94, P674, DOI 10.1111/j.1572-0241.1999.935_q.x
   Danese S, 2003, GUT, V52, P1435, DOI 10.1136/gut.52.10.1435
   Danese S, 2003, GASTROENTEROLOGY, V124, P1249, DOI 10.1016/S0016-5085(03)00289-0
   Dieckgraefe BK, 2000, PHYSIOL GENOMICS, V4, P1
   Dubinsky MC, 2002, AM J GASTROENTEROL, V97, P2333
   Dubinsky MC, 2001, AM J GASTROENTEROL, V96, P758
   Eggena M, 1996, J IMMUNOL, V156, P4005
   Esters N, 2002, AM J GASTROENTEROL, V97, P1458
   Feagan Brian G, 2002, Rev Gastroenterol Disord, V2 Suppl 2, pS9
   Fleshner PR, 2001, GUT, V49, P671, DOI 10.1136/gut.49.5.671
   Folwaczny C, 1998, SCAND J GASTROENTERO, V33, P523
   Fricke H, 1999, EUR J CLIN INVEST, V29, P41
   Ghosh S, 2003, NEW ENGL J MED, V348, P24, DOI 10.1056/NEJMoa020732
   Gionchetti P, 2000, GASTROENTEROLOGY, V119, P305, DOI 10.1053/gast.2000.9370
   Gionchetti P, 2003, GASTROENTEROLOGY, V124, P1202, DOI 10.1016/S0016-5085(03)00171-9
   Glas J, 2002, DIGESTION, V66, P173, DOI 10.1159/000066760
   GOLDBERG PA, 1993, DIS COLON RECTUM, V36, P736, DOI 10.1007/BF02048362
   Hanauer SB, 2002, LANCET, V359, P1541, DOI 10.1016/S0140-6736(02)08512-4
   Hehliö T, 2003, GUT, V52, P558, DOI 10.1136/gut.52.4.558
   Hugot JP, 2001, NATURE, V411, P599, DOI 10.1038/35079107
   Hui T, 2003, GASTROENTEROLOGY, V124, pA192, DOI 10.1016/S0016-5085(03)80962-9
   Janowitz HD, 1998, INFLAMM BOWEL DIS, V4, P29, DOI 10.1097/00054725-199802000-00006
   Joossen SB, 2003, GASTROENTEROLOGY, V124, pA323, DOI 10.1016/S0016-5085(03)81630-X
   Joossens S, 2002, GASTROENTEROLOGY, V122, P1242, DOI 10.1053/gast.2002.32980
   Kane SV, 2003, AM J GASTROENTEROL, V98, P1309, DOI 10.1016/S0002-9270(03)00232-6
   Kapsoritakis AN, 2001, AM J GASTROENTEROL, V96, P776
   Kapsoritakis AN, 2000, AM J GASTROENTEROL, V95, P3478
   Klebl FH, 2003, INFLAMM BOWEL DIS, V9, P302, DOI 10.1097/00054725-200309000-00003
   Landers CJ, 2002, GASTROENTEROLOGY, V123, P689, DOI 10.1053/gast.2002.35379
   LENNARD L, 1989, CLIN PHARMACOL THER, V46, P149, DOI 10.1038/clpt.1989.119
   Lesage S, 2002, AM J HUM GENET, V70, P845, DOI 10.1086/339432
   Louis E, 2002, SCAND J GASTROENTERO, V37, P818, DOI 10.1080/713786515
   MAYET WJ, 1992, EUR J CLIN INVEST, V22, P427, DOI 10.1111/j.1365-2362.1992.tb01485.x
   Ogura Y, 2001, NATURE, V411, P603, DOI 10.1038/35079114
   Orchard TR, 2002, GASTROENTEROLOGY, V123, P714, DOI 10.1053/gast.2002.35396
   Orchard TR, 2001, CLIN EXP IMMUNOL, V126, P437, DOI 10.1046/j.1365-2249.2001.01662.x
   Orchard TR, 2000, GASTROENTEROLOGY, V118, P274, DOI 10.1016/S0016-5085(00)70209-5
   Panaccione R, 1999, GASTROENTEROLOGY, V116, pA810, DOI 10.1016/S0016-5085(99)70087-9
   Panwala CM, 1998, J IMMUNOL, V161, P5733
   Papa A, 2003, HEPATO-GASTROENTEROL, V50, P132
   Peeters M, 2001, AM J GASTROENTEROL, V96, P730, DOI 10.1111/j.1572-0241.2001.03613.x
   Poullis AP, 2002, EUR J GASTROEN HEPAT, V14, P409, DOI 10.1097/00042737-200204000-00013
   Quinton JF, 1998, GUT, V42, P788, DOI 10.1136/gut.42.6.788
   Reumaux D, 2003, BEST PRACT RES CL GA, V17, P19, DOI 10.1053/bega.2002.0347
   Roussomoustakaki M, 1997, GASTROENTEROLOGY, V112, P1845, DOI 10.1053/gast.1997.v112.pm9178675
   RUTGEERTS P, 1990, GASTROENTEROLOGY, V99, P956, DOI 10.1016/0016-5085(90)90613-6
   Sandborn WJ, 2001, INFLAMM BOWEL DIS, V7, P192, DOI 10.1097/00054725-200108000-00003
   SANDBORN WJ, 2003, GASTROENTEROLOGY, V124, pA469
   SAXON A, 1990, J ALLERGY CLIN IMMUN, V86, P202, DOI 10.1016/S0091-6749(05)80067-3
   Seibold F, 1996, J CLIN GASTROENTEROL, V22, P202, DOI 10.1097/00004836-199604000-00010
   Seibold F, 1997, GUT, V40, P481, DOI 10.1136/gut.40.4.481
   Steinhart AH, 2002, GASTROENTEROLOGY, V123, P33, DOI 10.1053/gast.2002.34225
   STOCKER W, 1987, SCAND J GASTROENTERO, V22, P41, DOI 10.3109/00365528709089774
   Sutton CL, 2000, GASTROENTEROLOGY, V119, P23, DOI 10.1053/gast.2000.8519
   TARGAN S, 2002, GASTROENTEROLOGY, P122
   Taylor KD, 2001, GASTROENTEROLOGY, V120, P1347, DOI 10.1053/gast.2001.23966
   Teml A, 2003, AM J GASTROENTEROL, V98, P2226, DOI 10.1016/S0002-9270(03)00658-0
   Valentine JF, 2000, GASTROENTEROLOGY, V118, pA106, DOI 10.1016/S0016-5085(00)82504-4
   Vasiliauskas EA, 2000, GUT, V47, P487, DOI 10.1136/gut.47.4.487
   Vasiliauskas EA, 1996, GASTROENTEROLOGY, V110, P1810, DOI 10.1053/gast.1996.v110.pm8964407
   Vecchi M, 1998, SCAND J GASTROENTERO, V33, P1284
   Vermeire S, 2002, GASTROENTEROLOGY, V123, P106, DOI 10.1053/gast.2002.34172
   Vermeire S, 2001, GASTROENTEROLOGY, V120, P827, DOI 10.1053/gast.2001.22546
   VIDRICH A, 1995, J CLIN IMMUNOL, V15, P293, DOI 10.1007/BF01541319
   Wei B, 2002, INFECT IMMUN, V70, P6567, DOI 10.1128/IAI.70.12.6567-6575.2002
NR 72
TC 42
Z9 43
U1 0
U2 4
PU LIPPINCOTT WILLIAMS & WILKINS
PI PHILADELPHIA
PA TWO COMMERCE SQ, 2001 MARKET ST, PHILADELPHIA, PA 19103 USA
SN 0267-1379
EI 1531-7056
J9 CURR OPIN GASTROEN
JI Curr. Opin. Gastroenterol.
PD JUL
PY 2004
VL 20
IS 4
BP 318
EP 327
DI 10.1097/00001574-200407000-00004
PG 10
WC Gastroenterology & Hepatology
WE Science Citation Index Expanded (SCI-EXPANDED)
SC Gastroenterology & Hepatology
GA 832UW
UT WOS:000222293800003
PM 15703659
DA 2024-01-22
ER

PT J
AU Grover, Z
   Alex, G
AF Grover, Zubin
   Alex, George
TI Management of inflammatory bowel disease in children: It is time for an
   individualised approach
SO JOURNAL OF PAEDIATRICS AND CHILD HEALTH
LA English
DT Review
DE Crohn's disease; ulcerative colitis; mucosal healing
ID PEDIATRIC ULCERATIVE-COLITIS; EXCLUSIVE ENTERAL NUTRITION;
   CROHNS-DISEASE; NATURAL-HISTORY; ENDOSCOPIC ASSESSMENT; CLINICAL
   PREDICTORS; OUTCOMES; THERAPY; MULTICENTER; INDUCTION
AB Paediatric-onset inflammatory bowel disease (PO-IBD) is associated with greater morbidity compared to adult-onset IBD. However, as not all children with PO-IBD will have poor outcome and the best management decisions involve weighing risks versus benefit and wishes of patient's and family, we review risk factors of IBD progression in children and summarise rapidly expanding treatment choices, potential drug-related adverse events and risk minimisation strategies, ending with new treatment paradigms focusing on long-term goal of intestinal healing. For the purpose of this article, we have outlined the conventional approach, including medications currently licenced and available for use in Australia for paediatric IBD through the Pharmaceutical Benefit Scheme and briefly discuss other promising therapies that are shown to be effective in adults but are undergoing paediatric clinical trials.
C1 [Grover, Zubin] Perth Childrens Hosp, Dept Gastroenterol, 15 Hosp Ave, Perth, WA 6009, Australia.
   [Alex, George] Royal Childrens Hosp, Dept Gastroenterol, Melbourne, Vic, Australia.
C3 Royal Children's Hospital Melbourne
RP Grover, Z (通讯作者)，Perth Childrens Hosp, Dept Gastroenterol, 15 Hosp Ave, Perth, WA 6009, Australia.
EM zubingrover@gmail.com
CR Boneh RS, 2017, J CROHNS COLITIS, V11, P1205, DOI 10.1093/ecco-jcc/jjx071
   Bossuyt Peter, 2016, Curr Treat Options Gastroenterol, V14, P61, DOI 10.1007/s11938-016-0077-z
   Bouguen G, 2014, CLIN GASTROENTEROL H, V12, P978, DOI 10.1016/j.cgh.2013.11.005
   Bouguen G, 2014, INFLAMM BOWEL DIS, V20, P231, DOI 10.1097/01.MIB.0000437985.00190.aa
   Carman N, 2019, GASTROINTEST ENDOSC, V89, P364, DOI 10.1016/j.gie.2018.09.025
   Cohen-Dolev N, 2018, J CROHNS COLITIS, V12, P306, DOI 10.1093/ecco-jcc/jjx150
   Colombel JF, 2017, LANCET, V390, P2779, DOI 10.1016/S0140-6736(17)32641-7
   CONNELL WR, 1993, GUT, V34, P1081, DOI 10.1136/gut.34.8.1081
   de Chambrun GP, 2010, NAT REV GASTRO HEPAT, V7, P15, DOI 10.1038/nrgastro.2009.203
   Dulai PS, 2013, INFLAMM BOWEL DIS, V19, P2927, DOI 10.1097/MIB.0b013e31829aad16
   Duricova D, 2014, J CROHNS COLITIS, V8, P1351, DOI 10.1016/j.crohns.2014.05.006
   Duricova D, 2011, J CROHNS COLITIS, V5, P81, DOI 10.1016/j.crohns.2010.12.006
   Gower-Rousseau C, 2009, AM J GASTROENTEROL, V104, P2080, DOI 10.1038/ajg.2009.177
   Gracie DJ, 2016, AM J GASTROENTEROL, V111, P541, DOI 10.1038/ajg.2016.59
   Grover Z, 2016, J CROHNS COLITIS, V10, P1159, DOI 10.1093/ecco-jcc/jjw075
   Grover Z, 2017, AUST FAM PHYSICIAN, V46, P565
   Hemperly A, 2018, CLIN PHARMACOKINET, V57, P929, DOI 10.1007/s40262-017-0627-0
   Hoentjen F, 2013, INFLAMM BOWEL DIS, V19, P363, DOI 10.1002/ibd.23021
   Hyams J, 2006, CLIN GASTROENTEROL H, V4, P1118, DOI 10.1016/j.cgh.2006.04.008
   Hyams JS, 2017, LANCET GASTROENTEROL, V2, P855, DOI 10.1016/S2468-1253(17)30252-2
   Hyams JS, 2017, GASTROENTEROLOGY, V152, P1901, DOI 10.1053/j.gastro.2017.02.004
   Hyams JS, 2012, GASTROENTEROLOGY, V143, P365, DOI 10.1053/j.gastro.2012.04.046
   Jakobsen C, 2011, ALIMENT PHARM THER, V34, P1217, DOI 10.1111/j.1365-2036.2011.04857.x
   Jakobsen C, 2011, INFLAMM BOWEL DIS, V17, P1731, DOI 10.1002/ibd.21559
   Kennedy NA, 2019, LANCET GASTROENTEROL, V4, P341, DOI 10.1016/S2468-1253(19)30012-3
   Kerur B, 2018, CLIN GASTROENTEROL H, V16, P1467, DOI 10.1016/j.cgh.2018.02.027
   Kugathasan S, 2017, LANCET, V389, P1710, DOI 10.1016/S0140-6736(17)30317-3
   Lores T, 2019, J CROHNS COLITIS, V13, P819, DOI 10.1093/ecco-jcc/jjz026
   Lu Ying, 2014, Gastroenterol Hepatol (N Y), V10, P355
   Michel HK, 2019, J PEDIATR GASTR NUTR, V68, P339, DOI 10.1097/MPG.0000000000002193
   Ngyuen C, 2011, PLOS CURR, V3, pRRN1236
   Peyrin-Biroulet L, 2015, AM J GASTROENTEROL, V110, P1324, DOI 10.1038/ajg.2015.233
   Pigneur B, 2010, INFLAMM BOWEL DIS, V16, P953, DOI 10.1002/ibd.21152
   Pouillon L, 2018, CLIN GASTROENTEROL H, V16, P1276, DOI 10.1016/j.cgh.2017.11.046
   Rajoo GD, 2019, DIGEST DIS SCI, V64, P1929, DOI 10.1007/s10620-019-05486-w
   Reich Jason, 2016, Gastroenterol Hepatol (N Y), V12, P540
   Ruemmele FM, 2014, J CROHNS COLITIS, V8, P1179, DOI 10.1016/j.crohns.2014.04.005
   Ruemmele FM, 2014, J CROHNS COLITIS, V8, P1, DOI 10.1016/j.crohns.2013.10.006
   Sarter G, 2018, J CROHNS COLITIS S1, V12
   Savoye G, 2012, INFLAMM BOWEL DIS, V18, P2072, DOI 10.1002/ibd.22898
   Schechter A, 2015, GUT, V64, P580, DOI 10.1136/gutjnl-2014-306999
   Sigall-Boneh R, 2014, INFLAMM BOWEL DIS, V20, P1353, DOI 10.1097/MIB.0000000000000110
   Singh S, 2018, CLIN GASTROENTEROL H, V16, P624, DOI 10.1016/j.cgh.2018.01.032
   Svolos V, 2019, GASTROENTEROLOGY, V156, P1354, DOI 10.1053/j.gastro.2018.12.002
   Swaminath A, 2017, ALIMENT PHARM THER, V46, P645, DOI 10.1111/apt.14253
   Turner D, 2008, GUT, V57, DOI 10.1136/gut.2007.136481
   Turner D, 2007, GASTROENTEROLOGY, V133, P423, DOI 10.1053/j.gastro.2007.05.029
   Turner D, 2010, GASTROENTEROLOGY, V138, P2282, DOI 10.1053/j.gastro.2010.02.047
   Van Limbergent J, 2008, GASTROENTEROLOGY, V135, P1114, DOI 10.1053/j.gastro.2008.06.081
   Vernier-Massouille G, 2008, GASTROENTEROLOGY, V135, P1106, DOI 10.1053/j.gastro.2008.06.079
   Yarur Andres J, 2011, Gastroenterol Hepatol (N Y), V7, P652
   Yzet C, 2019, J CROHNS COLITIS, V13, pS24, DOI 10.1093/ecco-jcc/jjy222.032
   Ziv-Baran T, 2018, ALIMENT PHARM THER, V48, P1242, DOI 10.1111/apt.15016
   Zubin G, 2015, INFLAMM BOWEL DIS, V21, P1386, DOI 10.1097/MIB.0000000000000388
NR 54
TC 1
Z9 1
U1 0
U2 8
PU WILEY
PI HOBOKEN
PA 111 RIVER ST, HOBOKEN 07030-5774, NJ USA
SN 1034-4810
EI 1440-1754
J9 J PAEDIATR CHILD H
JI J. Paediatr. Child Health
PD NOV
PY 2020
VL 56
IS 11
BP 1677
EP 1684
DI 10.1111/jpc.14652
EA OCT 2019
PG 8
WC Pediatrics
WE Science Citation Index Expanded (SCI-EXPANDED)
SC Pediatrics
GA OR5KU
UT WOS:000490009200001
PM 31613039
DA 2024-01-22
ER

PT J
AU Biancone, L
   Annese, V
   Ardizzone, S
   Armuzzi, A
   Calabrese, E
   Caprioli, F
   Castiglione, F
   Comberlato, M
   Cottone, M
   Danese, S
   Daperno, M
   D'Inca, R
   Frieri, G
   Fries, W
   Gionchetti, P
   Kohn, A
   Latella, G
   Milla, M
   Orlando, A
   Papi, C
   Petruzziello, C
   Riegler, G
   Rizzello, F
   Saibeni, S
   Scribano, ML
   Vecchi, M
   Vernia, P
   Meucci, G
AF Biancone, Livia
   Annese, Vito
   Ardizzone, Sandro
   Armuzzi, Alessandro
   Calabrese, Emma
   Caprioli, Flavio
   Castiglione, Fabiana
   Comberlato, Michele
   Cottone, Mario
   Danese, Silvio
   Daperno, Marco
   D'Inca, Renata
   Frieri, Giuseppe
   Fries, Walter
   Gionchetti, Paolo
   Kohn, Anna
   Latella, Giovanni
   Milla, Monica
   Orlando, Ambrogio
   Papi, Claudio
   Petruzziello, Carmelina
   Riegler, Gabriele
   Rizzello, Fernando
   Saibeni, Simone
   Scribano, Maria Lia
   Vecchi, Maurizio
   Vernia, Piero
   Meucci, Gianmichele
TI Safety of treatments for inflammatory bowel disease: Clinical practice
   guidelines of the Italian Group for the Study of Inflammatory Bowel
   Disease (IG-IBD)
SO DIGESTIVE AND LIVER DISEASE
LA English
DT Article
DE Guidelines; Inflammatory bowel disease; Medical treatments; Safety
ID NECROSIS-FACTOR-ALPHA; ANTI-TNF THERAPY; EVIDENCE-BASED CONSENSUS;
   NONMELANOMA SKIN-CANCER; ACTIVE CROHNS-DISEASE; T-CELL LYMPHOMA;
   THIOPURINE METHYLTRANSFERASE GENOTYPE; ORAL BECLOMETASONE DIPROPIONATE;
   REFRACTORY ULCERATIVE-COLITIS; MODIFIED RELEASE BUDESONIDE
AB Inflammatory bowel diseases are chronic conditions of unknown etiology, showing a growing incidence and prevalence in several countries, including Italy. Although the etiology of Crohn's disease and ulcerative colitis is unknown, due to the current knowledge regarding their pathogenesis, effective treatment strategies have been developed. Several guidelines are available regarding the efficacy and safety of available drug treatments for inflammatory bowel diseases. Nevertheless, national guidelines provide additional information adapted to local feasibility, costs and legal issues related to the use of the same drugs. These observations prompted the Italian Group for the Study of Inflammatory Bowel Disease (IG-IBD) to establish Italian guidelines on the safety of currently available treatments for Crohn's disease and ulcerative colitis. These guidelines discuss the use of aminosalicylates, systemic and low bioavailability corticosteroids, antibiotics (metronidazole, ciprofloxacin, rifaximin), thiopurines, methotrexate, cyclosporine A, TNF alpha antagonists, vedolizumab, and combination therapies. These guidelines are based on current knowledge derived from evidence-based medicine coupled with clinical experience of a national working group. (C) 2017 Editrice Gastroenterologica Italiana S.r.l. Published by Elsevier Ltd. All rights reserved.
C1 [Biancone, Livia; Calabrese, Emma; Petruzziello, Carmelina] Univ Roma Tor Vergata, Gastroenterol Unit, Dept Syst Med, Rome, Italy.
   [Meucci, Gianmichele] San Giuseppe Hosp, Gastroenterol, Milan, Italy.
   [Annese, Vito; Milla, Monica] AOU Careggi, Gastroenterol, Florence, Italy.
   [Ardizzone, Sandro] Univ Milan, ASST Fatebenefratelli Sacco, Gastrointestinal Unit, Milan, Italy.
   [Armuzzi, Alessandro] Fdn Policlin Gemelli Univ Cattolica, IBD Unit, Presidio Columbus, Rome, Italy.
   [Caprioli, Flavio] Univ Milan, Dept Pathophysiol & Transplantat, Milan, Italy.
   [Caprioli, Flavio] Osped Policlin Milano, Fdn IRCCS Ca Granda, Gastroenterol & Endoscopy Unit, Milan, Italy.
   [Castiglione, Fabiana] Univ Federico II, Gastroenterol Unit, Naples, Italy.
   [Comberlato, Michele] Cent Hosp, Dept Gastroenterol & Digest Endoscopy, Bolzano, Italy.
   [Cottone, Mario; Orlando, Ambrogio] Hosp Riuniti Villa Sofia Cervello, IBD Unit, Div Internal Med 2, Palermo, Italy.
   [Danese, Silvio] Humanitas Res Hosp, Milan, Italy.
   [Danese, Silvio] Humanitas Univ, Milan, Italy.
   [Daperno, Marco] Hosp Ordine Mauriziano Torino, Turin, Italy.
   [D'Inca, Renata] Univ Padua, Dept Surg Oncol & Gastroenterol Sci, Padua, Italy.
   [Frieri, Giuseppe; Latella, Giovanni] Univ Aquila, Gastroenterol Unit, Laquila, Italy.
   [Fries, Walter] Univ Messina, Clin Unit Chror Bowel Disorders, Dept Clin & Expt Med, Messina, Italy.
   [Gionchetti, Paolo; Rizzello, Fernando] Univ Bologna, S Orsola Malpighi Hosp, Dept Med & Surg Sci, IBD Unit, Bologna, Italy.
   [Kohn, Anna; Scribano, Maria Lia] San Camillo Forlanini Hosp, IBD Unit, Rome, Italy.
   [Papi, Claudio] San Filippo Neri Hosp, IBD Unit, Rome, Italy.
   [Riegler, Gabriele] Univ Campania Luigi Vanvitelli, UO Gastroenterol CS, Naples, Italy.
   [Saibeni, Simone] Rho Hosp, ASST Rhodense, Gastroenterol Unit, Rho, Italy.
   [Vecchi, Maurizio] IRCCS Policlin San Donato, Gastroenterol & Gastrointestinal Endoscopy Unit, Milan, Italy.
   [Vecchi, Maurizio] Univ Milan, Milan, Italy.
   [Vernia, Piero] Sapienza Univ Rome, Gastroenterol Unit, Rome, Italy.
C3 University of Rome Tor Vergata; University of Florence; Azienda
   Ospedaliero Universitaria Careggi; University of Milan; Catholic
   University of the Sacred Heart; IRCCS Policlinico Gemelli; University of
   Milan; IRCCS Ca Granda Ospedale Maggiore Policlinico; University of
   Milan; Luigi Sacco Hospital; University of Naples Federico II;
   Krankenhaus Bozen; Humanitas University; A.O.U. Citta della Salute e
   della Scienza di Torino; AOU San Giovanni Battista-Molinette; University
   of Padua; University of L'Aquila; University of Messina; University of
   Bologna; IRCCS Azienda Ospedaliero-Universitaria di Bologna; Azienda
   Ospedaliera San Camillo-Forlanini; San Filippo Neri Hospital; Universita
   della Campania Vanvitelli; IRCCS Policlinico San Donato; University of
   Milan; Sapienza University Rome
RP Biancone, L (通讯作者)，Univ Roma Tor Vergata, Dept Syst Med, GI Unit, Via Montpellier 1, I-00133 Rome, Italy.
EM biancone@med.uniroma2.it
RI D'Incà, Renata/GZL-5147-2022; Vernia, Piero/AAM-4267-2020; Fries,
   Walter/AAB-8703-2022; Petruzziello, Carmelina/K-9614-2016; Caprioli,
   Flavio/AAB-5176-2019; Fiorino, Gionata/G-3124-2013; Vecchi,
   Maurizio/AAB-7383-2019; Armuzzi, Alessandro/JJC-6224-2023; Calabrese,
   Emma/AHD-4752-2022; Annese, Vito/AGW-4200-2022; Armuzzi,
   Alessandro/AIC-5188-2022; Saibeni, Simone/AAA-3663-2019; Ardizzone,
   Sandro/J-3251-2017; Viscido, Angelo/AAB-7536-2020; Guidi,
   Luisa/F-1688-2010; Meucci, Gianmichele/AFJ-8527-2022; Annese,
   Vito/HNP-2880-2023; Danese, Silvio/ABH-9571-2020; Daperno,
   Marco/ABD-0745-2022; Mocciaro, Filippo/AAC-7257-2022; Bossa,
   Fabrizio/B-3078-2017
OI D'Incà, Renata/0000-0003-1169-1890; Fries, Walter/0000-0001-6159-7478;
   Petruzziello, Carmelina/0000-0002-0509-7732; Caprioli,
   Flavio/0000-0002-8077-8175; Fiorino, Gionata/0000-0001-5623-2968;
   Annese, Vito/0000-0002-0082-892X; Armuzzi,
   Alessandro/0000-0003-1572-0118; Saibeni, Simone/0000-0001-5677-2534;
   Ardizzone, Sandro/0000-0001-9915-2992; Viscido,
   Angelo/0000-0001-8513-3758; Guidi, Luisa/0000-0003-3320-7094; Danese,
   Silvio/0000-0001-7341-1351; Daperno, Marco/0000-0002-0217-6603;
   Mocciaro, Filippo/0000-0002-4389-0643; Rispo,
   Antonio/0000-0002-1454-2412; sarmati, loredana/0000-0003-1452-0333;
   pica, roberta/0000-0002-1097-9430; CASTIGLIONE,
   FABIANA/0000-0002-1099-442X; Scribano, Maria Lia/0000-0003-1839-8136;
   GIONCHETTI, PAOLO/0000-0001-9479-5307; Orlando,
   Ambrogio/0000-0002-5298-2638; Bossa, Fabrizio/0000-0002-4518-9949;
   Meucci, Gianmichele/0000-0001-9004-8195; Latella,
   Giovanni/0000-0001-6341-5711
CR ABBOUDI ZH, 1994, LANCET, V343, P542, DOI 10.1016/S0140-6736(94)91495-8
   Aberra FN, 2003, GASTROENTEROLOGY, V125, P320, DOI 10.1016/S0016-5085(03)00883-7
   Adefurin A, 2011, ARCH DIS CHILD, V96, P874, DOI 10.1136/adc.2010.208843
   Afif W, 2013, INFLAMM BOWEL DIS, V19, P1384, DOI 10.1097/MIB.0b013e318281325e
   Afzali A, 2014, J CROHNS COLITIS, V8, P480, DOI 10.1016/j.crohns.2013.10.013
   AIFA, 2013, POS PAP SU FARM BIOS
   Ainsworth MA, 2008, AM J GASTROENTEROL, V103, P944, DOI 10.1111/j.1572-0241.2007.01638.x
   Akbari M, 2013, INFLAMM BOWEL DIS, V19, P15, DOI 10.1002/ibd.22948
   Amiot A, 2016, CLIN GASTROENTEROL H, V14, P1593, DOI 10.1016/j.cgh.2016.02.016
   Andersen NN, 2014, JAMA-J AM MED ASSOC, V311, P2406, DOI 10.1001/jama.2014.5613
   Annese V, 2016, J CROHNS COLITIS, V10, P216, DOI 10.1093/ecco-jcc/jjv190
   Annese V, 2015, J CROHNS COLITIS, V9, P945, DOI 10.1093/ecco-jcc/jjv141
   Annese V, 2014, DIGEST LIVER DIS, V46, P963, DOI 10.1016/j.dld.2014.07.019
   [Anonymous], 2011, COCHRANE DATABASE SY, DOI DOI 10.1002/14651858.CD008794.PUB2
   Ansari A, 2010, ALIMENT PHARM THER, V31, P640, DOI 10.1111/j.1365-2036.2009.04221.x
   Arabyat RM, 2015, EXPERT OPIN DRUG SAF, V14, P1653, DOI 10.1517/14740338.2015.1085968
   Ariyaratnam J, 2014, AM J GASTROENTEROL, V109, P163, DOI 10.1038/ajg.2013.451
   Askling J, 2011, PHARMACOEPIDEM DR S, V20, P119, DOI 10.1002/pds.2046
   AZADKHAN AK, 1977, LANCET, V2, P892
   Baert F, 2003, NEW ENGL J MED, V348, P601, DOI 10.1056/NEJMoa020888
   Baeten D, 2003, ANN RHEUM DIS, V62, P829, DOI 10.1136/ard.62.9.829
   Baker Danial E, 2004, Rev Gastroenterol Disord, V4, P86
   Ban L, 2014, GASTROENTEROLOGY, V146, P76, DOI 10.1053/j.gastro.2013.09.061
   Bar-Meir S, BUDESONIDE VERSUS PR
   Barbero-Villares A, 2012, SCAND J GASTROENTERO, V47, P575, DOI 10.3109/00365521.2011.647412
   Beaugerie L, 2015, NEW ENGL J MED, V372, P1441, DOI 10.1056/NEJMra1403718
   Beaugerie L, 2009, LANCET, V374, P1617, DOI 10.1016/S0140-6736(09)61302-7
   Beaulieu DB, 2009, INFLAMM BOWEL DIS, V15, P25, DOI 10.1002/ibd.20640
   Ben-Horin S, 2012, ALIMENT PHARM THER, V35, P714, DOI 10.1111/j.1365-2036.2012.04997.x
   BERKOVITCH M, 1994, OBSTET GYNECOL, V84, P535
   Bermejo F, 2009, ALIMENT PHARM THER, V31, P120, DOI 10.1111/j.1365-2036.2009.04132.x
   Bernstein CN, 2010, INFLAMM BOWEL DIS, V16, P112, DOI 10.1002/ibd.21048
   Bernstein CN, 2005, GASTROENTEROLOGY, V129, P827, DOI 10.1053/j.gastro.2005.06.021
   Bernstein CN, 2001, CANCER-AM CANCER SOC, V91, P854, DOI 10.1002/1097-0142(20010215)91:4<854::AID-CNCR1073>3.0.CO;2-Z
   BERNSTEIN LH, 1980, GASTROENTEROLOGY, V79, P357
   Bessissow T, 2012, ALIMENT PHARM THER, V36, P312, DOI 10.1111/j.1365-2036.2012.05189.x
   Beyaert R, 2013, MOL CANCER, V12, DOI 10.1186/1476-4598-12-98
   Biancone L, 2006, GUT, V55, P228, DOI 10.1136/gut.2005.075937
   Biancone L, 2016, J CROHNS COLITIS, V10, P913, DOI 10.1093/ecco-jcc/jjw048
   Biancone L, 2011, INFLAMM BOWEL DIS, V17, P758, DOI 10.1002/ibd.21416
   Bidinger JJ, 2011, J AM ACAD DERMATOL, V65, P184, DOI 10.1016/j.jaad.2010.04.041
   Billioud V, 2013, J CROHNS COLITIS, V7, P853, DOI 10.1016/j.crohns.2013.01.014
   BLOCK MB, 1970, NEW ENGL J MED, V282, P380, DOI 10.1056/NEJM197002122820710
   Bongartz T, 2006, JAMA-J AM MED ASSOC, V295, P2275, DOI 10.1001/jama.295.19.2275
   Bonovas S, 2016, CLIN GASTROENTEROL H, V14, P1385, DOI 10.1016/j.cgh.2016.04.039
   Borltlik M, 2013, SCAND J GASTROENTERO, V48, P951
   Bortlik M, 2014, INFLAMM BOWEL DIS, V20, P495, DOI 10.1097/01.MIB.0000440984.86659.4f
   Bortoli A, 2011, ALIMENT PHARM THER, V34, P724, DOI 10.1111/j.1365-2036.2011.04794.x
   Bossa F, 2007, AM J GASTROENTEROL, V102, P601, DOI 10.1111/j.1572-0241.2006.01007.x
   Bourrier A, 2016, ALIMENT PHARM THER, V43, P252, DOI 10.1111/apt.13466
   Branche J, 2009, INFLAMM BOWEL DIS, V15, P1044, DOI 10.1002/ibd.20858
   Bröms G, 2016, CLIN GASTROENTEROL H, V14, P234, DOI 10.1016/j.cgh.2015.08.039
   BURTIN P, 1995, AM J OBSTET GYNECOL, V172, P525, DOI 10.1016/0002-9378(95)90567-7
   Caminero A, 2011, J NEUROIMMUNOL, V234, P1, DOI 10.1016/j.jneuroim.2011.03.004
   Campbell S, 2005, EUR J GASTROEN HEPAT, V17, P79, DOI 10.1097/00042737-200501000-00016
   Campieri M, 2003, ALIMENT PHARM THER, V17, P1471, DOI 10.1046/j.1365-2036.2003.01609.x
   Campieri M, ORAL BUDESONIDE IS E
   CANDY S, 1995, GUT, V37, P674, DOI 10.1136/gut.37.5.674
   Caprilli R, 2005, DIGEST LIVER DIS, V37, P407, DOI 10.1016/j.dld.2004.12.013
   CaroPaton T, 1997, BRIT J CLIN PHARMACO, V44, P179, DOI 10.1046/j.1365-2125.1997.00660.x
   Carpio D, 2016, J CROHNS COLITIS, V10, P1186, DOI 10.1093/ecco-jcc/jjw022
   Casanova MJ, 2013, AM J GASTROENTEROL, V108, P433, DOI 10.1038/ajg.2012.430
   Casellas F, 1996, J CLIN GASTROENTEROL, V22, P160, DOI 10.1097/00004836-199603000-00023
   Cassinotti A, 2009, INFLAMM BOWEL DIS, V15, P1264, DOI 10.1002/ibd.20899
   Chande N, 2011, J CLIN GASTROENTEROL, V45, P599, DOI 10.1097/MCG.0b013e3181f593f9
   Chaparro M, 2013, INFLAMM BOWEL DIS, V19, P1404, DOI 10.1097/MIB.0b013e318281f28f
   Cheifetz A, 2003, AM J GASTROENTEROL, V98, P1315, DOI 10.1016/S0002-9270(03)00231-4
   Christensson C, 2008, DRUG SAFETY, V31, P965, DOI 10.2165/00002018-200831110-00002
   Cino M, 2002, AM J GASTROENTEROL, V97, P915
   Cleynen I, 2016, ANN INTERN MED, V164, P10, DOI 10.7326/M15-0729
   Coffin CS, 2011, INFLAMM BOWEL DIS, V17, P479, DOI 10.1002/ibd.21336
   Colombel JF, 2007, GASTROENTEROLOGY, V132, P52, DOI 10.1053/j.gastro.2006.11.041
   Colombel JF, 2013, AM J GASTROENTEROL, V108, pS502, DOI 10.14309/00000434-201310001-01674
   Colombel JF, 2004, GASTROENTEROLOGY, V126, P19, DOI 10.1053/j.gastro.2003.10.047
   Colombel JF, 1999, AM J GASTROENTEROL, V94, P674, DOI 10.1111/j.1572-0241.1999.935_q.x
   Colombel JF, 2004, AM J GASTROENTEROL, V99, P878, DOI 10.1111/j.1572-0241.2004.04148.x
   Colombel JF, 2016, GUT, V0, P1
   Compagni A, 2008, INT J TECHNOL ASSESS, V24, P294, DOI 10.1017/S0266462308080392
   CONNELL WR, 1994, LANCET, V343, P1249, DOI 10.1016/S0140-6736(94)92150-4
   Mackey AC, 2007, J PEDIATR GASTR NUTR, V44, P265, DOI 10.1097/MPG.0b013e31802f6424
   Corrigan G, 2000, ALIMENT PHARM THERAP, V14, P1
   Cortot A, 2001, GUT, V48, P186, DOI 10.1136/gut.48.2.186
   Costa MLB, 2011, TRANSPL P, V43, P1337, DOI 10.1016/j.transproceed.2011.02.026
   Costantino G, 2012, J CROHNS COLITIS, V6, P588, DOI 10.1016/j.crohns.2011.11.007
   Cottone M, 2011, CLIN GASTROENTEROL H, V9, P30, DOI 10.1016/j.cgh.2010.09.026
   Cuffari C, 1996, GUT, V39, P401, DOI 10.1136/gut.39.3.401
   Cullen G, 2011, ALIMENT PHARM THER, V34, P1318, DOI 10.1111/j.1365-2036.2011.04866.x
   Cummings JRF, 2005, ALIMENT PHARM THER, V21, P385, DOI 10.1111/j.1365-2036.2005.02331.x
   Cunliffe RN, 2002, ALIMENT PHARM THER, V16, P647, DOI 10.1046/j.1365-2036.2002.01216.x
   Czeizel AE, 1998, BRIT J OBSTET GYNAEC, V105, P322, DOI 10.1111/j.1471-0528.1998.tb10094.x
   D'Haens G, 2001, GASTROENTEROLOGY, V120, P1323, DOI 10.1053/gast.2001.23983
   D'Haens G, 1998, ALIMENT PHARM THERAP, V12, P419
   D'Haens GR, 2010, J CROHNS COLITIS, V4, P153, DOI 10.1016/j.crohns.2009.09.007
   Da Silva JAP, 2006, ANN RHEUM DIS, V65, P285, DOI 10.1136/ard.2005.038638
   Damas OM, 2015, J CROHNS COLITIS, V9, P928, DOI 10.1093/ecco-jcc/jjv118
   Danese S, 2016, J CROHNS COLITIS, V10, P1362, DOI 10.1093/ecco-jcc/jjw090
   Danese S, 2013, J CROHNS COLITIS, V7, P586, DOI 10.1016/j.crohns.2013.03.011
   DANESHMEND TK, 1991, LANCET, V337, P1297, DOI 10.1016/0140-6736(91)92973-6
   Dantal J, 1998, LANCET, V351, P623, DOI 10.1016/S0140-6736(97)08496-1
   Dantal J, 2007, NEPHROL DIAL TRANSPL, V22, pI4, DOI 10.1093/ndt/gfm085
   Daperno M, 2009, ALIMENT PHARM THER, V30, P843, DOI 10.1111/j.1365-2036.2009.04106.x
   DAS KM, 1973, NEW ENGL J MED, V289, P491, DOI 10.1056/NEJM197309062891001
   Dassopoulos T, 2013, GASTROENTEROLOGY, V145, P1464, DOI 10.1053/j.gastro.2013.10.046
   Day AC, 2012, BRIT J OPHTHALMOL, V96, P1162, DOI 10.1136/bjophthalmol-2011-301189
   Dayharsh GA, 2002, GASTROENTEROLOGY, V122, P72, DOI 10.1053/gast.2002.30328
   de Aguiar MM, 2014, ALLERGOL IMMUNOPATH, V42, P493, DOI 10.1016/j.aller.2013.03.009
   de Lima A, 2016, GUT, V65, P1261, DOI 10.1136/gutjnl-2015-309321
   DEBONGNIE JC, 1994, J CLIN GASTROENTEROL, V19, P348, DOI 10.1097/00004836-199412000-00024
   Deepak P, 2013, AM J GASTROENTEROL, V108, P99, DOI 10.1038/ajg.2012.334
   Dehmer C, 2003, INT J COLORECTAL DIS, V18, P406, DOI 10.1007/s00384-002-0467-7
   Dewit O, 2002, ALIMENT PHARM THERAP, V16, P79, DOI 10.1046/j.1365-2036.2002.01156.x
   Di Minno MND, 2012, J RHEUMATOL, V39, P1042, DOI 10.3899/jrheum.111391
   Di Paolo MC, 2001, DIGEST LIVER DIS, V33, P563, DOI 10.1016/S1590-8658(01)80108-0
   Diav-Citrin O, 1998, GASTROENTEROLOGY, V114, P23, DOI 10.1016/S0016-5085(98)70628-6
   Diav-Citrin O, 2014, REPROD TOXICOL, V43, P78, DOI 10.1016/j.reprotox.2013.11.004
   Dignass A, 2010, J CROHNS COLITIS, V4, P28, DOI 10.1016/j.crohns.2009.12.002
   Dignass A, 2012, J CROHNS COLITIS, V6, P991, DOI 10.1016/j.crohns.2012.09.002
   Douros A, 2013, ALIMENT PHARM THER, V38, P825, DOI 10.1111/apt.12461
   Dubinsky MC, 2000, GASTROENTEROLOGY, V118, P705, DOI 10.1016/S0016-5085(00)70140-5
   Dubinsky MC, 2005, AM J GASTROENTEROL, V100, P2239, DOI 10.1111/j.1572-0241.2005.41900.x
   Dubinsky MC, 2002, GASTROENTEROLOGY, V122, P904, DOI 10.1053/gast.2002.32420
   Dulai PS, 2014, CLIN GASTROENTEROL H, V12, P1443, DOI 10.1016/j.cgh.2014.01.021
   Ehteshami-Afshar S, 2011, ARCH MED SCI, V7, P1000, DOI [10.5114/AOMS.2011.26612, 10.5114/aoms.2011.26612]
   Ellinghaus D, 2012, AM J HUM GENET, V90, P636, DOI 10.1016/j.ajhg.2012.02.020
   Elseviers MM, 2004, CLIN NEPHROL, V61, P83
   Escher JC, 2004, EUR J GASTROEN HEPAT, V16, P47, DOI 10.1097/00042737-200401000-00008
   Euvrard S, 2003, NEW ENGL J MED, V348, P1681, DOI 10.1056/NEJMra022137
   Ewe K, 1999, EUR J GASTROEN HEPAT, V11, P277, DOI 10.1097/00042737-199903000-00011
   FAINTUCH J, 1985, INT SURG, V70, P271
   Farrell RJ, 2003, GASTROENTEROLOGY, V124, P917, DOI 10.1053/gast.2003.50145
   Feagan BG, 2000, NEW ENGL J MED, V342, P1627, DOI 10.1056/NEJM200006013422202
   FEAGAN BG, 1995, NEW ENGL J MED, V332, P292, DOI 10.1056/NEJM199502023320503
   Feagan BG, 2013, NEW ENGL J MED, V369, P699, DOI 10.1056/NEJMoa1215734
   Feagan BG, 2013, INFLAMM BOWEL DIS, V19, P2031, DOI 10.1097/MIB.0b013e3182920108
   Feagan BG, 2012, COCHRANE DB SYST REV, DOI 10.1002/14651858.CD000544.pub3
   Ferrante M, 2009, INFLAMM BOWEL DIS, V15, P1062, DOI 10.1002/ibd.20863
   Ferreri AJM, 2012, CRIT REV ONCOL HEMAT, V83, P283, DOI 10.1016/j.critrevonc.2011.10.001
   Fidder H, 2009, GUT, V58, P501, DOI 10.1136/gut.2008.163642
   Fiorino G, 2017, INFLAMM BOWEL DIS, V23, P233, DOI 10.1097/MIB.0000000000000995
   Fiorino G, 2014, AUTOIMMUN REV, V13, P751, DOI 10.1016/j.autrev.2014.02.004
   Ford AC, 2013, AM J GASTROENTEROL, V108, P1268, DOI 10.1038/ajg.2013.138
   Ford AC, 2011, AM J GASTROENTEROL, V106, P590, DOI 10.1038/ajg.2011.70
   Fréling E, 2015, AM J GASTROENTEROL, V110, P1186, DOI 10.1038/ajg.2015.205
   Furst DE, 2013, RHEUMATOLOGY, V52, P1845, DOI 10.1093/rheumatology/ket233
   Galloway JB, 2011, ANN RHEUM DIS, V70, P1810, DOI 10.1136/ard.2011.152769
   GARAU P, 1994, J PEDIATR GASTR NUTR, V18, P481, DOI 10.1097/00005176-199405000-00015
   Gecse KB, 2013, GUT, V62, P803, DOI 10.1136/gutjnl-2012-303824
   GILLIS JC, 1995, DRUGS, V49, P467, DOI 10.2165/00003495-199549030-00009
   Gionchetti P, 2017, J CROHNS COLITIS, V11, P135, DOI 10.1093/ecco-jcc/jjw169
   Gisbert JP, 2015, ALIMENT PHARM THER, V41, P613, DOI 10.1111/apt.13083
   Gisbert JP, 2008, AM J GASTROENTEROL, V103, P1783, DOI 10.1111/j.1572-0241.2008.01848.x
   Gisbert JP, 2007, INFLAMM BOWEL DIS, V13, P629, DOI 10.1002/ibd.20099
   Gisbert JP, 2006, AM J GASTROENTEROL, V101, P2769, DOI 10.1111/j.1572-0241.2006.00843.x
   Gisbert JP, 2013, AM J GASTROENTEROL, V108, P1426, DOI 10.1038/ajg.2013.171
   Gisbert JP, 2010, INFLAMM BOWEL DIS, V16, P881, DOI 10.1002/ibd.21154
   GLICK SN, 1984, RADIOLOGY, V153, P337, DOI 10.1148/radiology.153.2.6484163
   Govani SM, 2010, J CROHNS COLITIS, V4, P444, DOI 10.1016/j.crohns.2010.02.009
   Greenberg GR, 1996, GASTROENTEROLOGY, V110, P45, DOI 10.1053/gast.1996.v110.pm8536887
   GREENBERG GR, 1994, NEW ENGL J MED, V331, P836, DOI 10.1056/NEJM199409293311303
   Greenberg JD, 2010, ANN RHEUM DIS, V69, P380, DOI 10.1136/ard.2008.089276
   Gross V, 1998, GUT, V42, P493, DOI 10.1136/gut.42.4.493
   Gross V, 1996, EUR J GASTROEN HEPAT, V8, P905
   Gross V, 2011, J CROHNS COLITIS, V5, P129, DOI 10.1016/j.crohns.2010.11.006
   Guerra I, 2012, J CROHNS COLITIS, V6, P518, DOI 10.1016/j.crohns.2011.10.007
   HAN T, 1969, NEW ENGL J MED, V280, P547, DOI 10.1056/NEJM196903062801006
   Hanauer S, 2005, ALIMENT PHARM THERAP, V21, P363, DOI 10.1111/j.1365-2036.2005.02338.x
   Hanauer SB, 2006, GASTROENTEROLOGY, V130, P323, DOI 10.1053/j.gastro.2005.11.030
   Hanauer SB, 2002, LANCET, V359, P1541, DOI 10.1016/S0140-6736(02)08512-4
   Hanauer SB, 2004, CLIN GASTROENTEROL H, V2, P542, DOI 10.1016/S1542-3565(04)00238-1
   Harrison MJ, 2009, ANN RHEUM DIS, V68, P209, DOI 10.1136/ard.2007.087288
   Hauzeur JP, 2009, ACTA GASTRO-ENT BELG, V72, P327
   Haynes K, 2013, ARTHRITIS RHEUM-US, V65, P48, DOI 10.1002/art.37740
   Heap GA, 2016, J CROHNS COLITIS, V10, P149, DOI 10.1093/ecco-jcc/jjv219
   Hellers G, 1999, GASTROENTEROLOGY, V116, P294, DOI 10.1016/S0016-5085(99)70125-3
   Herrinton LJ, 2011, AM J GASTROENTEROL, V106, P2146, DOI 10.1038/ajg.2011.283
   Huang WP, 2015, J CROHNS COLITIS, V9, P293, DOI 10.1093/ecco-jcc/jju028
   Hyde GM, 2001, DIS COLON RECTUM, V44, P1436, DOI 10.1007/BF02234594
   Hyrich KL, 2014, RHEUMATOLOGY, V53, P1377, DOI 10.1093/rheumatology/ket409
   Ishikawa N, 2001, INTERNAL MED, V40, P901, DOI 10.2169/internalmedicine.40.901
   Issa M, 2007, CLIN GASTROENTEROL H, V5, P345, DOI 10.1016/j.cgh.2006.12.028
   Jacobstein DA, 2005, INFLAMM BOWEL DIS, V11, P442, DOI 10.1097/01.MIB.0000158166.88238.ea
   JAKOBOVITS J, 1984, AM J GASTROENTEROL, V79, P533
   James DG, 2006, INFLAMM BOWEL DIS, V12, P573, DOI 10.1097/01.MIB.0000225333.83861.16
   Jharap B, 2010, INFLAMM BOWEL DIS, V16, P1541, DOI 10.1002/ibd.21221
   Jharap B, 2014, GUT, V63, P451, DOI 10.1136/gutjnl-2012-303615
   Julsgaard M, 2016, GASTROENTEROLOGY, V151, P110, DOI 10.1053/j.gastro.2016.04.002
   Kaltsonoudis E, 2014, AUTOIMMUN REV, V13, P54, DOI 10.1016/j.autrev.2013.09.002
   Kamm MA, 2007, GASTROENTEROLOGY, V132, P66, DOI 10.1053/j.gastro.2006.10.011
   Kandiel A, 2005, GUT, V54, P1121, DOI 10.1136/gut.2004.049460
   Karamanakos PN, 2007, INT J TOXICOL, V26, P423, DOI 10.1080/10915810701583010
   Katsanos K, 2007, J CROHNS COLITIS, V1, P97, DOI 10.1016/j.crohns.2007.08.005
   Katz JA, 2004, AM J GASTROENTEROL, V99, P2385, DOI 10.1111/j.1572-0241.2004.30186.x
   Katz S, 2011, AM J GASTROENTEROL, V106, P1889, DOI 10.1038/ajg.2011.271
   Kennedy NA, 2013, ALIMENT PHARM THER, V38, P1255, DOI 10.1111/apt.12511
   Kerbleski JF, 2009, GUT, V58, P1033, DOI 10.1136/gut.2008.163683
   Khan N, 2013, GASTROENTEROLOGY, V145, P1007, DOI 10.1053/j.gastro.2013.07.035
   Khan N, 2012, INFLAMM BOWEL DIS, V18, P359, DOI 10.1002/ibd.21820
   Kiefer K, 2009, INFLAMM BOWEL DIS, V15, P318, DOI 10.1002/ibd.20603
   Kim PS, 1999, AM J GASTROENTEROL, V94, P3254, DOI 10.1016/S0002-9270(99)00591-2
   Konidari Anastasia, 2014, World J Gastrointest Pharmacol Ther, V5, P63, DOI 10.4292/wjgpt.v5.i2.63
   Kornbluth A, 2010, AM J GASTROENTEROL, V105, P501, DOI 10.1038/ajg.2009.727
   Koss CA, 2012, ANTIMICROB AGENTS CH, V56, P4800, DOI 10.1128/AAC.06477-11
   Kotlyar DS, 2011, CLIN GASTROENTEROL H, V9, P36, DOI 10.1016/j.cgh.2010.09.016
   KREMER JM, 1994, ARTHRITIS RHEUM-US, V37, P316, DOI 10.1002/art.1780370304
   Kuenzig ME, 2014, COCHRANE DB SYST REV, V21, DOI DOI 10.1002/14651858.CD002913.PUB3
   Kugathasan S, 2002, AM J GASTROENTEROL, V97, P1408, DOI 10.1016/S0002-9270(02)04140-0
   Kuriyama A, 2011, CLIN NEUROPHARMACOL, V34, P241, DOI 10.1097/WNF.0b013e3182334b35
   Kwan LY, 2010, EXPERT REV CLIN IMMU, V6, P643, DOI 10.1586/ECI.10.35
   LAIDLAW ST, 1994, LANCET, V343, P981, DOI 10.1016/S0140-6736(94)90108-2
   Lakatos PL, 2013, J CROHNS COLITIS, V7, P385, DOI 10.1016/j.crohns.2012.06.011
   Lancashire RJ, 2003, ALIMENT PHARM THER, V17, P887, DOI 10.1046/j.1365-2036.2003.01485.x
   Le Blay P, 2012, CLIN EXP RHEUMATOL, V30, P756
   Lees CW, 2009, ALIMENT PHARM THER, V29, P286, DOI 10.1111/j.1365-2036.2008.03882.x
   Lémann M, 2000, AM J GASTROENTEROL, V95, P1730
   Lémann M, 2005, GASTROENTEROLOGY, V128, P1812, DOI 10.1053/j.gastro.2005.03.031
   LENNARD L, 1992, EUR J CLIN PHARMACOL, V43, P329, DOI 10.1007/BF02220605
   LENNARD L, 1990, LANCET, V336, P225, DOI 10.1016/0140-6736(90)91745-V
   Lewis JD, 2009, CLIN GASTROENTEROL H, V7, P1195, DOI 10.1016/j.cgh.2009.07.019
   Lewis JD, 2000, GASTROENTEROLOGY, V118, P1018, DOI 10.1016/S0016-5085(00)70353-2
   Lewis JD, 2001, GASTROENTEROLOGY, V121, P1080, DOI 10.1053/gast.2001.28703
   LEWIS JH, 1988, AM J GASTROENTEROL, V83, P1337
   Lichtenstein GR, 2009, ALIMENT PHARM THER, V29, P643, DOI 10.1111/j.1365-2036.2008.03891.x
   Lichtenstein GR, 2015, J CROHNS COLITIS, V9, P738, DOI 10.1093/ecco-jcc/jjv101
   Lichtenstein GR, 2014, AM J GASTROENTEROL, V109, P212, DOI 10.1038/ajg.2013.441
   Lichtenstein GR, 2012, AM J GASTROENTEROL, V107, P1409, DOI 10.1038/ajg.2012.218
   Lichtenstein GR, 2012, AM J GASTROENTEROL, V107, P1051, DOI 10.1038/ajg.2012.89
   Lichtenstein GR, 2006, CLIN GASTROENTEROL H, V4, P621, DOI 10.1016/j.cgh.2006.03.002
   Lichtenstein GR, 2004, GASTROENTEROLOGY, V126, pA54
   Lichtenstein L, 2015, J CROHNS COLITIS, V9, P806, DOI 10.1093/ecco-jcc/jjv096
   LICHTIGER S, 1994, NEW ENGL J MED, V330, P1841, DOI 10.1056/NEJM199406303302601
   Loebstein R, 1998, ANTIMICROB AGENTS CH, V42, P1336, DOI 10.1128/AAC.42.6.1336
   Lofberg R, 1996, GASTROENTEROLOGY, V110, P1713, DOI 10.1053/gast.1996.v110.pm8964395
   Lofberg R, 1996, GUT, V39, P82, DOI 10.1136/gut.39.1.82
   Loftus EV, 2000, AM J GASTROENTEROL, V95, P2308
   Loftus EV, 2004, ALIMENT PHARM THER, V19, P179, DOI 10.1111/j.0269-2813.2004.01827.x
   Long MD, 2011, INFLAMM BOWEL DIS, V17, P1423, DOI 10.1002/ibd.21484
   Long MD, 2012, GASTROENTEROLOGY, V143, P390, DOI 10.1053/j.gastro.2012.05.004
   Long MD, 2010, CLIN GASTROENTEROL H, V8, P268, DOI 10.1016/j.cgh.2009.11.024
   Lopez-Olivo MA, 2012, JAMA-J AM MED ASSOC, V308, P898, DOI 10.1001/2012.jama.10857
   Maggi E, 2011, EXPERT REV CLIN IMMU, V7, P55, DOI 10.1586/ECI.10.90
   Magro F, 2008, INFLAMM BOWEL DIS, V14, P1608, DOI 10.1002/ibd.20476
   Magro F, 2013, INFLAMM BOWEL DIS, V19, P1710, DOI 10.1097/MIB.0b013e318281f31c
   Mahadevan U, 2002, INFLAMM BOWEL DIS, V8, P311, DOI 10.1097/00054725-200209000-00001
   Mahadevan U, 2006, GASTROENTEROLOGY, V131, P283, DOI 10.1053/j.gastro.2006.04.049
   Mahadevan U, 2013, CLIN GASTROENTEROL H, V11, P286, DOI 10.1016/j.cgh.2012.11.011
   Malatjalian DA, 1996, CAN J GASTROENTEROL, V10, P369, DOI 10.1155/1996/213596
   MALCHOW H, 1984, GASTROENTEROLOGY, V86, P249
   MALLORY A, 1980, GASTROENTEROLOGY, V78, P813, DOI 10.1016/0016-5085(80)90689-7
   Mariette X, 2011, ANN RHEUM DIS, V70, P1895, DOI 10.1136/ard.2010.149419
   Marques I, 2012, J CROHNS COLITIS, V6, P796, DOI 10.1016/j.crohns.2012.02.019
   Marteau P, 2005, AM J GASTROENTEROL, V100, P1897, DOI 10.1111/j.1572-0241.2005.41983_8.x
   MARTEAU P, 1994, LANCET, V344, P1708, DOI 10.1016/S0140-6736(94)90493-6
   Marteau P, 1998, ALIMENT PHARM THER, V12, P1101
   Masunaga Y, 2007, ANN PHARMACOTHER, V41, P21, DOI 10.1345/aph.1H219
   Mathew JL, 2004, POSTGRAD MED J, V80, P196, DOI 10.1136/pgmj.2003.011973
   Matsumoto T, 2013, CLIN RHEUMATOL, V32, P271, DOI 10.1007/s10067-012-2113-2
   McKenna MR, 2014, J GASTROINTEST LIVER, V23, P267, DOI [10.15403/jgld.2014.1121.233.mrmk, 10.1543/jgld.2014.1121.233.mrmk]
   Melhus Asa, 2005, Expert Opin Drug Saf, V4, P299, DOI 10.1517/14740338.4.2.299
   Mercer LK, 2012, ANN RHEUM DIS, V71, P869, DOI 10.1136/annrheumdis-2011-200622
   MIHAS AA, 1978, JAMA-J AM MED ASSOC, V239, P2590, DOI 10.1001/jama.239.24.2590
   Millsop JW, 2013, DERMATOL THER, V26, P337, DOI 10.1111/dth.12069
   Mocci G, 2013, J CROHNS COLITIS, V7, P769, DOI 10.1016/j.crohns.2013.01.009
   Moffatt DC, 2013, BEST PRACTICE RES C
   Moloney FJ, 2006, BRIT J DERMATOL, V154, P498, DOI 10.1111/j.1365-2133.2005.07021.x
   Moran GW, 2013, ALIMENT PHARM THER, V38, P1002, DOI 10.1111/apt.12491
   Moulis G, 2012, PLOS ONE, V7, DOI 10.1371/journal.pone.0048991
   Mounach A, 2013, RHEUMATOL INT, V33, P1351, DOI 10.1007/s00296-011-2212-4
   Mowat C, 2011, GUT, V60, P571, DOI 10.1136/gut.2010.224154
   Muellenhoff MW, 2012, J DERMATOL TREAT, V23, P290, DOI 10.3109/09546634.2011.590792
   Muller AF, 2005, ALIMENT PHARM THERAP, V21, P1217, DOI 10.1111/j.1365-2036.2005.02462.x
   Munk EM, 2004, AM J GASTROENTEROL, V99, P884, DOI 10.1111/j.1572-0241.2004.04123.x
   Naganuma M, 2013, J GASTROENTEROL, V48, P595, DOI 10.1007/s00535-012-0686-9
   Nam JL, 2010, ANN RHEUM DIS, V69, P976, DOI 10.1136/ard.2009.126573
   Narula N, 2016, ALIMENT PHARM THER, V44, P170, DOI 10.1111/apt.13671
   Narula N, 2013, ALIMENT PHARM THER, V37, P1057, DOI 10.1111/apt.12313
   Navarro JT, 2003, LEUKEMIA LYMPHOMA, V44, P531, DOI 10.1080/1042819021000035662
   Neef HC, 2013, ALIMENT PHARM THER, V38, P365, DOI 10.1111/apt.12389
   Netzer P, 1995, SCHWEIZ MED WSCHR, V125, P2438
   Nielsen OH, 2014, NAT REV GASTRO HEPAT, V11, P116, DOI 10.1038/nrgastro.2013.135
   Niess JH, 2014, GUT, V63, P533, DOI 10.1136/gutjnl-2013-304683
   Norgård B, 2003, GUT, V52, P243, DOI 10.1136/gut.52.2.243
   Norgård B, 2007, AM J GASTROENTEROL, V102, P1406, DOI 10.1111/j.1572-0241.2007.01216.x
   Nozaki K, 2011, AM J MED SCI, V342, P352, DOI 10.1097/MAJ.0b013e31822b7bb8
   O'Meara S, 2014, INFLAMM BOWEL DIS, V20, P1, DOI 10.1097/01.MIB.0000436951.80898.6d
   OCEBM Levels of Evidence Working Group OCEBM Levels of Evidence Working Group, OXFORD 2011 LEVELS E
   ODONOGHUE DP, 1978, LANCET, V2, P955, DOI 10.1016/S0140-6736(78)92524-2
   Oray M, 2016, EXPERT OPIN DRUG SAF, V15, P457, DOI 10.1517/14740338.2016.1140743
   Orlando A, 2011, DIGEST LIVER DIS, V43, P1, DOI 10.1016/j.dld.2010.07.010
   Orman ES, 2011, CLIN GASTROENTEROL H, V9, P517, DOI 10.1016/j.cgh.2011.02.019
   Osterman MT, 2014, GASTROENTEROLOGY, V146, P941, DOI 10.1053/j.gastro.2013.12.025
   Owens RC, 2005, CLIN INFECT DIS, V41, pS144, DOI 10.1086/428055
   Palmieri O, 2007, ALIMENT PHARM THER, V26, P737, DOI 10.1111/j.1365-2036.2007.03421.x
   Papamichael K, 2015, ALIMENT PHARM THER, V42, P1158, DOI 10.1111/apt.13402
   Papamichael K, 2016, EXPERT OPIN DRUG SAF, V15, P493, DOI 10.1517/14740338.2016.1145653
   Passarini B, 2007, DERMATOLOGY, V215, P295, DOI 10.1159/000107622
   Peppa M, 2011, INTEGR BLOOD PRESS C, V4, P7, DOI 10.2147/IBPC.S9486
   Perales-Puchalt A, 2012, J MATERN-FETAL NEO M, V25, P1363, DOI 10.3109/14767058.2011.634461
   Perdan-Pirkmajer K, 2013, RHEUMATOL INT, V33, P2885, DOI 10.1007/s00296-012-2524-z
   Perrot S, 2007, INT J COLORECTAL DIS, V22, P1119, DOI 10.1007/s00384-007-0310-2
   Peyrin-Biroulet L, 2008, CLIN GASTROENTEROL H, V6, P644, DOI 10.1016/j.cgh.2008.03.014
   Peyrin-Biroulet L, 2011, GASTROENTEROLOGY, V141, P1621, DOI 10.1053/j.gastro.2011.06.050
   POLAND GA, 1986, AM J MED, V81, P707, DOI 10.1016/0002-9343(86)90562-0
   Poritz LS, 2005, DIS COLON RECTUM, V48, P1685, DOI 10.1007/S10350-005-0128-3
   Poulin Y, 2010, J CUTAN MED SURG, V14, P100, DOI 10.2310/7750.2009.09007
   POWELL HR, 1971, MED J AUSTRALIA, V2, P1076, DOI 10.5694/j.1326-5377.1971.tb92712.x
   Powrie Raymond O, 2006, Treat Respir Med, V5, P1, DOI 10.2165/00151829-200605010-00001
   Prabhakar M, 2004, HEART RHYTHM, V1, P624, DOI 10.1016/j.hrthm.2004.06.020
   Prantera C, 1996, AM J GASTROENTEROL, V91, P328
   Prantera C, 2011, DIGEST LIVER DIS, V43, P459, DOI 10.1016/j.dld.2010.12.001
   Priest VL, 2006, PHARMACOECONOMICS, V24, P767, DOI 10.2165/00019053-200624080-00004
   Pugliese D, 2015, ALIMENT PHARM THER, V42, P880, DOI 10.1111/apt.13352
   Raaschou P, 2013, BMJ-BRIT MED J, V346, DOI 10.1136/bmj.f1939
   Rahier JF, 2014, J CROHNS COLITIS, V8, P443, DOI 10.1016/j.crohns.2013.12.013
   Rahier JF, 2009, J CROHNS COLITIS, V3, P47, DOI 10.1016/j.crohns.2009.02.010
   Rahimi R, 2008, REPROD TOXICOL, V25, P271, DOI 10.1016/j.reprotox.2007.11.010
   Rajapakse RO, 2000, AM J GASTROENTEROL, V95, P684
   Ramos-Casals M, 2008, BEST PRACT RES CL RH, V22, P847, DOI 10.1016/j.berh.2008.09.008
   Relling MV, 2011, CLIN PHARMACOL THER, V89, P387, DOI 10.1038/clpt.2010.320
   Rizzello F, 2002, ALIMENT PHARM THERAP, V16, P1109, DOI 10.1046/j.1365-2036.2002.01298.x
   Roblin X, 2008, AM J GASTROENTEROL, V103, P3115, DOI 10.1111/j.1572-0241.2008.01743.x
   ROSENBERG JL, 1975, AM J DIG DIS, V20, P721, DOI 10.1007/BF01070829
   ROSENBERG W, 1990, J CLIN GASTROENTEROL, V12, P40, DOI 10.1097/00004836-199002000-00011
   Rosenfeld G, 2013, J CROHNS COLITIS, V7, P868, DOI 10.1016/j.crohns.2013.01.019
   Rowe BW, 2013, TRANSPL INT, V26, pE110, DOI 10.1111/tri.12185
   RUBIN R, 1994, AM J GASTROENTEROL, V89, P789
   RUTGEERTS P, 1995, GASTROENTEROLOGY, V108, P1617, DOI 10.1016/0016-5085(95)90121-3
   Rutgeerts P, 2004, GASTROENTEROLOGY, V126, P402, DOI 10.1053/j.gastro.2003.11.014
   Rutgeerts P, 2005, NEW ENGL J MED, V353, P2462, DOI 10.1056/NEJMoa050516
   RUTGEERTS P, 1994, NEW ENGL J MED, V331, P842, DOI 10.1056/NEJM199409293311304
   Ryu YS, 2012, RHEUMATOL INT, V32, P3481, DOI 10.1007/s00296-011-2216-0
   Sachar D, 1998, GUT, V43, P316, DOI 10.1136/gut.43.3.316
   Saibeni S, 2008, DIGEST LIVER DIS, V40, P814, DOI 10.1016/j.dld.2008.03.016
   Saibeni S, 2012, DIGEST LIVER DIS, V44, P123, DOI 10.1016/j.dld.2011.09.015
   Sandborn WJ, 2007, GUT, V56, P1232, DOI 10.1136/gut.2006.106781
   Sandborn WJ, 2007, ANN INTERN MED, V146, P829, DOI 10.7326/0003-4819-146-12-200706190-00159
   Sandborn WJ, 2014, GASTROENTEROLOGY, V146, P85, DOI 10.1053/j.gastro.2013.05.048
   Sandborn WJ, 2014, GASTROENTEROLOGY, V146, P96, DOI 10.1053/j.gastro.2013.06.010
   Sandborn WJ, 2013, NEW ENGL J MED, V369, P711, DOI 10.1056/NEJMoa1215739
   Sandborn WJ, 2012, GASTROENTEROLOGY, V142, P257, DOI 10.1053/j.gastro.2011.10.032
   Sandborn WJ, 2005, NEW ENGL J MED, V353, P1912, DOI 10.1056/NEJMoa043335
   Sandborn WJ, 2005, AM J GASTROENTEROL, V100, P1780, DOI 10.1111/j.1572-0241.2005.41992.x
   Sandborn WJ, 1995, INFLAMM BOWEL DIS, V1, P48, DOI DOI 10.1097/00054725-199503000-00006
   Sandborn WJ, 2012, GASTROENTEROLOGY, V143, P1218
   Sands BE, 2004, NEW ENGL J MED, V350, P876, DOI 10.1056/NEJMoa030815
   Sands BE, 2014, GASTROENTEROLOGY, V147, P618, DOI 10.1053/j.gastro.2014.05.008
   Sannerstedt R, 1996, DRUG SAFETY, V14, P69, DOI 10.2165/00002018-199614020-00001
   Sansone S, 2014, WORLD J GASTROENTERO, V20, P3516, DOI 10.3748/wjg.v20.i13.3516
   Sayani FA, 2005, CAN J GASTROENTEROL, V19, P147, DOI 10.1155/2005/470863
   Scarpignato C, 2005, CHEMOTHERAPY, V51, P36, DOI 10.1159/000081990
   Schaible T F, 2000, Can J Gastroenterol, V14 Suppl C, p29C
   Schnitzler F, 2009, GUT, V58, P492, DOI 10.1136/gut.2008.155812
   Schoon EJ, 2005, CLIN GASTROENTEROL H, V3, P113, DOI 10.1016/S1542-3565(04)00662-7
   Scott Frank I, 2014, Curr Treat Options Gastroenterol, V12, P59, DOI 10.1007/s11938-013-0004-5
   Sebastian S, 2012, J CROHNS COLITIS, V6, P713, DOI 10.1016/j.crohns.2012.01.014
   Segev S, 1999, CLIN INFECT DIS, V28, P299, DOI 10.1086/515132
   Seksik P, 2009, ALIMENT PHARM THER, V29, P1106, DOI 10.1111/j.1365-2036.2009.03973.x
   Sentongo TAS, 1998, J PEDIATR GASTR NUTR, V27, P344, DOI 10.1097/00005176-199809000-00015
   Serradori T, 2013, BRIT J SURG, V100, P1089, DOI 10.1002/bjs.9152
   Setshedi M, 2012, J GASTROEN HEPATOL, V27, P385, DOI 10.1111/j.1440-1746.2011.06865.x
   Shahidi N, 2016, THER ADV GASTROENTER, V9, P330, DOI 10.1177/1756283X16635081
   Shale M, 2008, GUT, V57, P1639, DOI 10.1136/gut.2008.163279
   Shea B, 2013, COCHRANE DB SYST REV, DOI 10.1002/14651858.CD000951.pub2
   Shelton E, 2016, GASTROENTEROLOGY, V151, P97, DOI 10.1053/j.gastro.2016.03.037
   Sherlock ME, 2010, COCHRANE DB SYST REV, DOI 10.1002/14651858.CD007698.pub2
   Siegel CA, 2009, CLIN GASTROENTEROL H, V7, P874, DOI 10.1016/j.cgh.2009.01.004
   Singh S, 2014, CLIN GASTROENTEROL H, V12, P210, DOI 10.1016/j.cgh.2013.04.033
   SINGLETON JW, 1993, GASTROENTEROLOGY, V104, P1293, DOI 10.1016/0016-5085(93)90337-C
   SMITH JA, 1980, CAN MED ASSOC J, V123, P202
   SMITH MD, 1982, AUST NZ J MED, V12, P76, DOI 10.1111/j.1445-5994.1982.tb02433.x
   Spurio FF, 2013, J GASTROINTEST LIVER, V22, P65
   Steenholdt C, 2011, ALIMENT PHARM THER, V34, P51, DOI 10.1111/j.1365-2036.2011.04682.x
   Strangfeld A, 2011, ANN RHEUM DIS, V70, P1914, DOI 10.1136/ard.2011.151043
   Strom O, 2011, Arch Osteoporos, V6, P59, DOI 10.1007/s11657-011-0060-1
   Suares NC, 2012, ALIMENT PHARM THER, V35, P284, DOI 10.1111/j.1365-2036.2011.04925.x
   Subramanian V, 2008, AM J GASTROENTEROL, V103, P2373, DOI 10.1111/j.1572-0241.2008.01942.x
   Sultan K, 2012, INFLAMM BOWEL DIS, V18, P1855, DOI 10.1002/ibd.22866
   SUMMERS RW, 1979, GASTROENTEROLOGY, V77, P847
   SUTHERLAND L, 1991, GUT, V32, P1071, DOI 10.1136/gut.32.9.1071
   Svartz N, 1942, ACTA MED SCAND, V110, P577
   Targan SR, 1997, NEW ENGL J MED, V337, P1029, DOI 10.1056/NEJM199710093371502
   Targownik LE, 2013, AM J GASTROENTEROL, V108, P1835, DOI 10.1038/ajg.2013.294
   Te HS, 2000, AM J GASTROENTEROL, V95, P3150, DOI 10.1111/j.1572-0241.2000.03287.x
   Teruel C, 2010, AM J GASTROENTEROL, V105, P2003, DOI 10.1038/ajg.2010.138
   Thai A, 2010, J CROHNS COLITIS, V4, P511, DOI 10.1016/j.crohns.2010.05.006
   Thomsen KL, 2014, INFLAMM BOWEL DIS, V20, P7, DOI 10.1097/01.MIB.0000437496.07181.4c
   Thomsen OO, 1998, NEW ENGL J MED, V339, P370, DOI 10.1056/NEJM199808063390603
   Thomsen OO, 2001, NEW ENGL J MED, V345, P1652
   Tillack C, 2014, GUT, V63, P567, DOI 10.1136/gutjnl-2012-302853
   TISDALE WA, 1958, NEW ENGL J MED, V258, P687, DOI 10.1056/NEJM195804032581404
   Tomé AM, 2011, DRUG SAFETY, V34, P465, DOI 10.2165/11587280-000000000-00000
   Toruner M, 2008, GASTROENTEROLOGY, V134, P929, DOI 10.1053/j.gastro.2008.01.012
   Travis SPL, 2008, J CROHNS COLITIS, V2, P24, DOI 10.1016/j.crohns.2007.11.002
   Travis SPL, 2014, GUT, V63, P433, DOI 10.1136/gutjnl-2012-304258
   TREMAINE WJ, 1994, J CLIN GASTROENTEROL, V19, P278, DOI 10.1097/00004836-199412000-00003
   Tremaine WJ, 2002, AM J GASTROENTEROL, V97, P1748
   Tromm A, 2011, GASTROENTEROLOGY, V140, P425, DOI 10.1053/j.gastro.2010.11.004
   TRUELOVE SC, 1955, BRIT MED J, V2, P1041, DOI 10.1136/bmj.2.4947.1041
   TURUNEN U, 1987, SCAND J GASTROENTERO, V22, P798, DOI 10.3109/00365528708991917
   Tuyama AC, 2013, J CROHNS COLITIS, V7, P590, DOI 10.1016/j.crohns.2012.07.006
   Ulrich C, 2008, NEPHROL DIAL TRANSPL, V23, P1805, DOI 10.1093/ndt/gfn292
   Van Assche G, 2003, GASTROENTEROLOGY, V125, P1025, DOI 10.1016/S0016-5085(03)01214-9
   Van Assche G, 2015, AM J GASTROENTEROL, V110, P708, DOI 10.1038/ajg.2015.114
   Van Assche G, 2011, AM J GASTROENTEROL, V106, P1594, DOI 10.1038/ajg.2011.211
   Van den Akkervan Marle ME, COST EFFECTIVENESS P
   van der Linden PD, 2002, BRIT MED J, V324, P1306, DOI 10.1136/bmj.324.7349.1306
   van der Woude CJ, 2015, J CROHNS COLITIS, V9, P107, DOI 10.1093/ecco-jcc/jju006
   van der Woude CJ, 2010, J CROHNS COLITIS, V4, P493, DOI 10.1016/j.crohns.2010.07.004
   van Dullemen HM, TREATMENT CROHNS DIS
   van Staa TP, 2002, OSTEOPOROSIS INT, V13, P777, DOI 10.1007/s001980200108
   Van Staa TP, 2004, GASTROENTEROLOGY, V126, P1733, DOI 10.1053/j.gastro.2004.03.016
   VANASSCHE G, 2013, J CROHNS COLITIS, V7, P1, DOI DOI 10.1016/J.CR0HNS.2012.09.005
   Vande Casteele N, 2015, GASTROENTEROLOGY, V148, P1320, DOI 10.1053/j.gastro.2015.02.031
   Vermeire S, 2007, GUT, V56, P1226, DOI 10.1136/gut.2006.099978
   Vivio EE, 2016, J CROHNS COLITIS, V10, P402, DOI 10.1093/ecco-jcc/jjv226
   Vögelin M, 2016, PLOS ONE, V11, DOI 10.1371/journal.pone.0155218
   Vos ACW, 2011, INFLAMM BOWEL DIS, V17, P1837, DOI 10.1002/ibd.21582
   Wang MC, 2014, MEDICINE, V93, DOI 10.1097/MD.0000000000000326
   Watanabe K, 2012, MOD RHEUMATOL, V22, P470, DOI 10.1007/s10165-011-0521-9
   WATKINSON G, 1986, DRUGS, V32, P1, DOI 10.2165/00003495-198600321-00003
   Whitworth Judith A, 2005, Vasc Health Risk Manag, V1, P291, DOI 10.2147/vhrm.2005.1.4.291
   Williams CJM, 2014, ALIMENT PHARM THER, V39, P447, DOI 10.1111/apt.12624
   WILLOUGHBY JM, 1971, LANCET, V2, P944
   Winter J, 2004, ALIMENT PHARM THERAP, V20, P593, DOI 10.1111/j.1365-2036.2004.02124.x
   World MJ, 1996, NEPHROL DIAL TRANSPL, V11, P614, DOI 10.1093/oxfordjournals.ndt.a027349
   WYATT S, 1993, LANCET, V341, P1476, DOI 10.1016/0140-6736(93)90918-7
   YATES VM, 1982, BRIT J DERMATOL, V106, P323
   Zur RM, 2016, PHARMACOGENOMICS J, V17, P633
NR 427
TC 38
Z9 39
U1 2
U2 10
PU ELSEVIER SCIENCE INC
PI NEW YORK
PA STE 800, 230 PARK AVE, NEW YORK, NY 10169 USA
SN 1590-8658
EI 1878-3562
J9 DIGEST LIVER DIS
JI Dig. Liver Dis.
PD APR
PY 2017
VL 49
IS 4
BP 338
EP 358
DI 10.1016/j.dld.2017.01.141
PG 21
WC Gastroenterology & Hepatology
WE Science Citation Index Expanded (SCI-EXPANDED)
SC Gastroenterology & Hepatology
GA ET6TB
UT WOS:000400424200004
PM 28161290
OA Green Accepted, Green Published
DA 2024-01-22
ER

PT J
AU Mignini, I
   Maresca, R
   Ainora, ME
   Larosa, L
   Scaldaferri, F
   Gasbarrini, A
   Zocco, MA
AF Mignini, Irene
   Maresca, Rossella
   Ainora, Maria Elena
   Larosa, Luigi
   Scaldaferri, Franco
   Gasbarrini, Antonio
   Zocco, Maria Assunta
TI Predicting Treatment Response in Inflammatory Bowel Diseases:
   Cross-Sectional Imaging Markers
SO JOURNAL OF CLINICAL MEDICINE
LA English
DT Review
DE inflammatory bowel disease; precision medicine; treatment response;
   cross-sectional imaging
ID WEIGHTED MAGNETIC-RESONANCE; CROHNS-DISEASE; ULCERATIVE-COLITIS;
   INTESTINAL ULTRASOUND; ULTRASONOGRAPHY; MUCOSAL; VALIDATION; INFLIXIMAB;
   INDUCTION; REMISSION
AB Therapeutic options for inflammatory bowel diseases (IBD) have largely expanded in the last decades, both in Crohn's disease and ulcerative colitis, including multiple biological drugs targeting different inflammation pathways. However, choosing the best treatment and timing for each patient is still an undeniable challenge for IBD physicians due to the marked heterogeneity among patients and disease behavior. Therefore, early prediction of the response to biological drugs becomes of utmost importance, allowing prompt optimization of therapeutic strategies and thus paving the way towards precision medicine. In such a context, researchers have recently focused on cross-sectional imaging techniques (intestinal ultrasound, computed tomography, and magnetic resonance enterography) in order to identify predictive markers of response or non-response to biologic therapies. In this review, we aim to summarize data about imaging factors that may early predict disease behavior during biological treatment, potentially helping to define more precise and patient-tailored strategies.
C1 [Mignini, Irene; Maresca, Rossella; Ainora, Maria Elena; Scaldaferri, Franco; Gasbarrini, Antonio; Zocco, Maria Assunta] Univ Cattolica Sacro Cuore, Fdn Policlin Univ A Gemelli IRCCS, CEMAD Digest Dis Ctr, Largo A Gemelli 8, I-00168 Rome, Italy.
   [Larosa, Luigi] Univ Cattolica Sacro Cuore, Fdn Policlin Univ A Gemelli IRCCS, Dipartimento Diagnost Immagini Radioterapia Oncol, Largo A Gemelli 8, I-00168 Rome, Italy.
C3 Catholic University of the Sacred Heart; IRCCS Policlinico Gemelli;
   Catholic University of the Sacred Heart; IRCCS Policlinico Gemelli
RP Ainora, ME (通讯作者)，Univ Cattolica Sacro Cuore, Fdn Policlin Univ A Gemelli IRCCS, CEMAD Digest Dis Ctr, Largo A Gemelli 8, I-00168 Rome, Italy.
EM irene.mignini@gmail.com; rossella.maresca12@gmail.com;
   ainoramariaelena@gmail.com; luigi.larosa@policlinicogemelli.it;
   franco.scaldaferri@policlinicogemelli.it; antonio.gasbarrini@unicatt.it;
   mariaassunta.zocco@policlinicogemelli.it
RI Mignini, Irene/IQU-0380-2023
OI Mignini, Irene/0000-0002-8192-631X; scaldaferri,
   franco/0000-0001-8334-7541; ainora, maria elena/0000-0001-5847-1065;
   Gasbarrini, Antonio/0000-0002-6230-1779; Maresca,
   Rossella/0000-0002-1472-0039; Larosa, Luigi/0000-0001-8136-038X
FU Thanks to Fondazione Roma for the continuous support of our scientific
   research.; Fondazione Roma
FX Thanks to Fondazione Roma for the continuous support of our scientific
   research.
CR Alfarone L, 2022, J CLIN MED, V11, DOI 10.3390/jcm11020353
   Allocca M, 2022, ALIMENT PHARM THER, V55, P446, DOI 10.1111/apt.16700
   Allocca M, 2022, CLIN GASTROENTEROL H, V20, pE723, DOI 10.1016/j.cgh.2021.04.029
   Allocca M, 2021, UNITED EUR GASTROENT, V9, P438, DOI 10.1177/2050640620980203
   Allocca M, 2018, J CROHNS COLITIS, V12, P1385, DOI 10.1093/ecco-jcc/jjy107
   Alyami AS, 2023, DIAGNOSTICS, V13, DOI 10.3390/diagnostics13091623
   Amitai MM, 2018, ABDOM RADIOL, V43, P3207, DOI 10.1007/s00261-018-1626-9
   Bots S, 2022, J CROHNS COLITIS, V16, P337, DOI 10.1093/ecco-jcc/jjab148
   Bouhnik Y, 2018, GUT, V67, P53, DOI 10.1136/gutjnl-2016-312581
   Bremner AR, 2006, PEDIATR RADIOL, V36, P947, DOI 10.1007/s00247-006-0245-8
   Buisson A, 2013, ALIMENT PHARM THER, V37, P537, DOI 10.1111/apt.12201
   Buisson A, 2019, J GASTROENTEROL, V54, P312, DOI 10.1007/s00535-018-1505-8
   Buisson A, 2017, INFLAMM BOWEL DIS, V23, P425, DOI 10.1097/MIB.0000000000001140
   Buisson A, 2016, DIGEST LIVER DIS, V48, P260, DOI 10.1016/j.dld.2015.10.019
   Calabrese E, 2016, INFLAMM BOWEL DIS, V22, P1168, DOI 10.1097/MIB.0000000000000706
   Castiglione F, 2019, ALIMENT PHARM THER, V49, P1026, DOI 10.1111/apt.15190
   Chen YY, 2021, J INFLAMM RES, V14, P2731, DOI 10.2147/JIR.S314912
   Civitelli F, 2014, J PEDIATR-US, V165, P78, DOI 10.1016/j.jpeds.2014.02.055
   Daperno M, 2004, GASTROINTEST ENDOSC, V60, P505, DOI 10.1016/S0016-5107(04)01878-4
   de Voogd F, 2022, J CROHNS COLITIS, V16, P1598, DOI 10.1093/ecco-jcc/jjac072
   Dolinger MT, 2021, J CLIN GASTROENTEROL, V55, P429, DOI 10.1097/MCG.0000000000001367
   Eder P, 2016, GASTROENTEROL REV, V11, P187, DOI 10.5114/pg.2015.55185
   Eder P, 2015, SCI REP-UK, V5, DOI 10.1038/srep10223
   Freitas M, 2022, BMC GASTROENTEROL, V22, DOI 10.1186/s12876-022-02326-6
   Gibson DJ, 2015, EUR J GASTROEN HEPAT, V27, P956, DOI 10.1097/MEG.0000000000000399
   Girlich C, 2012, INT J COLORECTAL DIS, V27, P193, DOI 10.1007/s00384-011-1300-y
   Greis C, 2004, EUR RADIOL, V14, pP11, DOI 10.1007/s10406-004-0076-3
   Hanzel J, 2022, CLIN GASTROENTEROL H, V20, P2598, DOI 10.1016/j.cgh.2022.01.055
   Ho SSC, 2021, PEDIATR GASTROENTERO, V24, P19, DOI 10.5223/pghn.2021.24.1.19
   Horsthuis K, 2008, RADIOLOGY, V247, P64, DOI 10.1148/radiol.2471070611
   Ilvemark JFKF, 2022, J CROHNS COLITIS, V16, P554, DOI 10.1093/ecco-jcc/jjab173
   Kellar A, 2023, J PEDIATR GASTR NUTR, V76, P142, DOI 10.1097/MPG.0000000000003649
   Kucharzik T, 2023, CLIN GASTROENTEROL H, V21, P153, DOI 10.1016/j.cgh.2022.05.055
   Kucharzik T, 2022, J CROHNS COLITIS, V16, P523, DOI 10.1093/ecco-jcc/jjab180
   Laterza L, 2023, DIGEST LIVER DIS, V55, P1042, DOI 10.1016/j.dld.2022.11.005
   Laterza L, 2021, DIGEST LIVER DIS, V53, P729, DOI 10.1016/j.dld.2020.08.005
   Laurent V, 2017, J CROHNS COLITIS, V11, P716, DOI 10.1093/ecco-jcc/jjw211
   Li XH, 2021, GASTROENTEROLOGY, V160, P2303, DOI 10.1053/j.gastro.2021.02.027
   Limberg B, 1999, Z GASTROENTEROL, V37, P495
   Maaser C, 2020, GUT, V69, P1629, DOI 10.1136/gutjnl-2019-319451
   Maaser C, 2019, J CROHNS COLITIS, V13, P144, DOI 10.1093/ecco-jcc/jjy113
   Maconi G, 1999, SCAND J GASTROENTERO, V34, P1103, DOI 10.1080/003655299750024904
   Mainenti PP, 2021, BRIT J RADIOL, V94, DOI 10.1259/bjr.20200844
   Meng JX, 2022, EUR RADIOL, V32, P8692, DOI 10.1007/s00330-022-08842-z
   Messadeg L, 2020, J CROHNS COLITIS, V14, P1524, DOI 10.1093/ecco-jcc/jjaa098
   Miles A, 2019, EUR RADIOL, V29, P1083, DOI 10.1007/s00330-018-5661-2
   Mocci G, 2017, J ULTRASOUND, V20, P1, DOI 10.1007/s40477-016-0230-5
   Nancey S, 2023, THER ADV GASTROENTER, V16, DOI 10.1177/17562848231151293
   Nardone OM, 2022, FRONT MED-LAUSANNE, V9, DOI 10.3389/fmed.2022.898092
   Novak KL, 2021, J CROHNS COLITIS, V15, P609, DOI 10.1093/ecco-jcc/jjaa216
   Ordás I, 2019, GASTROENTEROLOGY, V157, P432, DOI 10.1053/j.gastro.2019.03.051
   Oussalah A, 2010, GUT, V59, P1056, DOI 10.1136/gut.2009.197665
   Parente F, 2003, ALIMENT PHARM THER, V18, P1009, DOI 10.1046/j.1365-2036.2003.01796.x
   Parente F, 2009, DIGEST DIS, V27, P285, DOI 10.1159/000228562
   Pecere S, 2018, DIGEST LIVER DIS, V50, P761, DOI 10.1016/j.dld.2018.03.023
   Quaia E, 2019, J ULTRAS MED, V38, P947, DOI 10.1002/jum.14778
   Raine T, 2022, J CROHNS COLITIS, V16, P2, DOI 10.1093/ecco-jcc/jjab178
   Rimola J, 2009, GUT, V58, P1113, DOI 10.1136/gut.2008.167957
   Rimola J, 2022, GUT, V71, P2587, DOI 10.1136/gutjnl-2021-326562
   Rimola J, 2020, ALIMENT PHARM THER, V52, P1563, DOI 10.1111/apt.16069
   Ripollés T, 2016, INFLAMM BOWEL DIS, V22, P2465, DOI 10.1097/MIB.0000000000000882
   Saevik F, 2021, J CROHNS COLITIS, V15, P115, DOI 10.1093/ecco-jcc/jjaa112
   Saevik F, 2014, INFLAMM BOWEL DIS, V20, P2029, DOI 10.1097/MIB.0000000000000159
   Sagami S, 2021, CLIN GASTROENTEROL H, V19, P908, DOI 10.1016/j.cgh.2020.07.067
   Sakuraba H, 2014, DIGESTION, V89, P49, DOI 10.1159/000356220
   Smith RL, 2021, ULTRASOUND MED BIOL, V47, P1108, DOI 10.1016/j.ultrasmedbio.2020.12.001
   Socaciu M, 2015, J GASTROINTEST LIVER, V24, P457, DOI 10.15403/jgld.2014.1121.244.chr
   Stenczel Norbert Dacian, 2021, J Med Life, V14, P310, DOI 10.25122/jml-2021-0067
   Steward MJ, 2012, EUR J RADIOL, V81, P2080, DOI 10.1016/j.ejrad.2011.07.013
   Taylor SA, 2018, LANCET GASTROENTEROL, V3, P548, DOI 10.1016/S2468-1253(18)30161-4
   Thierry ML, 2018, J CROHNS COLITIS, V12, P1180, DOI 10.1093/ecco-jcc/jjy098
   Torres J, 2020, J CROHNS COLITIS, V14, P4, DOI 10.1093/ecco-jcc/jjz180
   Turner D, 2021, GASTROENTEROLOGY, V160, P1570, DOI 10.1053/j.gastro.2020.12.031
   Valle E, 2001, Expert Opin Pharmacother, V2, P1015, DOI 10.1517/14656566.2.6.1015
   van Wassenaer EA, 2022, EUR J PEDIATR, V181, P1143, DOI 10.1007/s00431-021-04315-5
   Verstockt B, 2021, J CROHNS COLITIS, V15, P1431, DOI 10.1093/ecco-jcc/jjab050
   Vieujean S, 2023, THER ADV GASTROENTER, V16, DOI 10.1177/17562848231173331
   Wang L, 2023, SCAND J GASTROENTERO, DOI [10.1080/00365521.2023.2181038, 10.1080/00365521.2023.2249571]
   Wang YD, 2022, UNITED EUR GASTROENT, V10, P1179, DOI 10.1002/ueg2.12343
   Xu CJ, 2023, ABDOM RADIOL, V48, P821, DOI 10.1007/s00261-022-03751-7
   Zhou LY, 2023, THER ADV GASTROENTER, V16, DOI 10.1177/17562848231170947
   Zhu C, 2022, EUR RADIOL, V32, P6628, DOI 10.1007/s00330-022-08989-9
   Zorzi F, 2020, CLIN GASTROENTEROL H, V18, P2030, DOI 10.1016/j.cgh.2019.10.042
NR 83
TC 0
Z9 0
U1 2
U2 2
PU MDPI
PI BASEL
PA ST ALBAN-ANLAGE 66, CH-4052 BASEL, SWITZERLAND
EI 2077-0383
J9 J CLIN MED
JI J. Clin. Med.
PD SEP
PY 2023
VL 12
IS 18
AR 5933
DI 10.3390/jcm12185933
PG 17
WC Medicine, General & Internal
WE Science Citation Index Expanded (SCI-EXPANDED)
SC General & Internal Medicine
GA S5UC8
UT WOS:001071805000001
PM 37762874
DA 2024-01-22
ER

PT J
AU Taylor, KM
   Ward, MG
   Blaker, PA
   Sparrow, MP
AF Taylor, Kirstin M.
   Ward, Mark G.
   Blaker, Paul A.
   Sparrow, Miles P.
TI Is there a role for thioguanine therapy in IBD in 2017 and beyond?
SO EXPERT REVIEW OF GASTROENTEROLOGY & HEPATOLOGY
LA English
DT Review
DE Azathioprine; conventional thiopurines; crohn's disease; inflammatory
   bowel disease; nodular regenerative hyperplasia; mercaptopurine;
   thioguanine; ulcerative colitis
ID INFLAMMATORY-BOWEL-DISEASE; NODULAR REGENERATIVE HYPERPLASIA; ACUTE
   LYMPHOBLASTIC-LEUKEMIA; LOW-DOSE 6-THIOGUANINE; CROHNS-DISEASE;
   COMBINATION THERAPY; PORTAL-HYPERTENSION; LIVER TOXICITY; AZATHIOPRINE;
   6-MERCAPTOPURINE
AB Introduction: Conventional thiopurines are effective for the maintenance of remission of Crohn's disease and ulcerative colitis, however, up to half of patients are intolerant or unresponsive to these medications. Thioguanine is an alternative thiopurine that has shown efficacy in inflammatory bowel disease, and is particularly useful to circumvent certain side effects associated with conventional thiopurines, for example, pancreatitis. Its association with nodular regenerative hyperplasia of the liver has hindered its widespread use.Areas covered: We aim to outline the rational use of thioguanine, including safety monitoring, with particular regard to hepatotoxicity. A literature search was performed: PubMed was searched for full papers and abstracts published in English since January 2000 using the following terms, alone and in combination: azathioprine', thiopurine', Crohn's disease', inflammatory bowel disease', nodular regenerative hyperplasia', mercaptopurine', thioguanine', ulcerative colitis'. Further relevant papers were identified from the reference lists of selected papers.Expert commentary: Despite optimisation strategies such as metabolite measurements and the use of allopurinol, a significant proportion of patients will remain intolerant to thiopurines, especially those with allergic reactions, including pancreatitis. For this subgroup of patients we suggest that low dose thioguanine is an alternative to other therapies that are either parenteral or expensive.
C1 [Taylor, Kirstin M.; Ward, Mark G.; Sparrow, Miles P.] Alfred Hosp, Dept Gastroenterol, 99 Commercial Rd, Melbourne, Vic, Australia.
   [Taylor, Kirstin M.; Ward, Mark G.; Sparrow, Miles P.] Monash Univ, 99 Commercial Rd, Melbourne, Vic, Australia.
   [Blaker, Paul A.] Tunbridge Wells Hosp, Dept Gastroenterol, Tunbridge Wells, England.
C3 Florey Institute of Neuroscience & Mental Health; Monash University
RP Sparrow, MP (通讯作者)，Alfred Hosp, Dept Gastroenterol, 99 Commercial Rd, Melbourne, Vic, Australia.; Sparrow, MP (通讯作者)，Monash Univ, 99 Commercial Rd, Melbourne, Vic, Australia.
EM m.sparrow@alfred.org.au
OI Ward, Mark/0000-0002-2840-0108
CR Abbas AM, 2014, AM J GASTROENTEROL, V109, P1781, DOI 10.1038/ajg.2014.298
   Almer SHC, 2009, DIGEST LIVER DIS, V41, P194, DOI 10.1016/j.dld.2008.07.314
   Ansari A, 2008, INFLAMM BOWEL DIS, V14, P1399, DOI 10.1002/ibd.20492
   Bodell W J, 1986, IARC Sci Publ, P147
   Bonaz B, 2003, ALIMENT PHARM THER, V18, P401, DOI 10.1046/j.1365-2036.2003.01683.x
   Bourrier A, 2016, ALIMENT PHARM THER, V43, P252, DOI 10.1111/apt.13466
   BRONK JR, 1988, CLIN SCI, V74, P629, DOI 10.1042/cs0740629
   Broxson EH, 2005, PEDIATR BLOOD CANCER, V44, P226, DOI 10.1002/pbc.20202
   Cheung TK, 2003, INTERN MED J, V33, P44, DOI 10.1046/j.1445-5994.2003.00321.x
   Colombel JF, 2010, NEW ENGL J MED, V362, P1383, DOI 10.1056/NEJMoa0904492
   de Boer NKH, 2008, DIGEST LIVER DIS, V40, P108, DOI 10.1016/j.dld.2007.10.013
   De Boer NKH, 2008, SCAND J GASTROENTERO, V43, P604, DOI 10.1080/00365520701800266
   de Boer NKH, 2007, NAT CLIN PRACT GASTR, V4, P686, DOI 10.1038/ncpgasthep1000
   de Boer NKH, 2005, WORLD J GASTROENTERO, V11, P5540, DOI 10.3748/wjg.v11.i35.5540
   de Boer NKH, 2006, DIGESTION, V73, P25, DOI 10.1159/000091662
   De Boer NKH, 2005, ALIMENT PHARM THERAP, V22, P447, DOI 10.1111/j.1365-2036.2005.02581.x
   de Boer NKH, 2005, EUR J GASTROEN HEPAT, V17, P457, DOI 10.1097/00042737-200504000-00012
   Deibert P, 2003, ALIMENT PHARM THERAP, V18, P183, DOI 10.1046/j.1365-2036.2003.01652.x
   Derijks LJJ, 2006, THER DRUG MONIT, V28, P45, DOI 10.1097/01.ftd.0000179839.71138.6d
   Dignass A, 2010, J CROHNS COLITIS, V4, P28, DOI 10.1016/j.crohns.2009.12.002
   Dubinsky MC, 2003, GASTROENTEROLOGY, V125, P298, DOI 10.1016/S0016-5085(03)00938-7
   Dubinsky MC, 2003, AM J GASTROENTEROL, V98, P1058, DOI 10.1016/S0002-9270(03)00131-X
   Dubinsky MC, 2001, INFLAMM BOWEL DIS, V7, P181, DOI 10.1097/00054725-200108000-00001
   ELION GB, 1989, BIOSCIENCE REP, V9, P509, DOI 10.1007/BF01119794
   FAIRCHILD CR, 1986, BIOCHEM PHARMACOL, V35, P3533, DOI 10.1016/0006-2952(86)90623-4
   Ferlitsch A, 2007, AM J GASTROENTEROL, V102, P2495, DOI 10.1111/j.1572-0241.2007.01530.x
   Fialho A, 2016, GASTROENTEROLOGY, V150, pS559
   Fraser AG, 2002, GUT, V50, P485, DOI 10.1136/gut.50.4.485
   Geller SA, 2004, AM J SURG PATHOL, V28, P1204, DOI 10.1097/01.pas.0000128665.12063.97
   Gilissen LPL, 2007, DIGEST LIVER DIS, V39, P156, DOI 10.1016/j.dld.2006.10.007
   GILL RA, 1982, ANN INTERN MED, V96, P58, DOI 10.7326/0003-4819-96-1-58
   Gronbaek K, 2007, APMIS, V115, P1039, DOI 10.1111/j.1600-0463.2007.apm_636.xml.x
   Hazlewood GS, 2015, GASTROENTEROLOGY, V148, P1484, DOI 10.1053/j.gastro.2015.04.042
   Hazlewood GS, 2015, GASTROENTEROLOGY, V148, P344, DOI 10.1053/j.gastro.2014.10.011
   Herrlinger KR, 2004, ALIMENT PHARM THER, V19, P1269, DOI 10.1111/j.1365-2036.2004.01947.x
   Herrlinger KR, 2003, ALIMENT PHARM THER, V17, P1459, DOI 10.1046/j.1365-2036.2003.01590.x
   Herrlinger KR, 2003, ALIMENT PHARM THER, V17, P503, DOI 10.1046/j.1365-2036.2003.01440.x
   Hindorf U, 2009, ALIMENT PHARM THER, V29, P654, DOI 10.1111/j.1365-2036.2008.03925.x
   Jharap B, 2015, PLOS ONE, V10, DOI 10.1371/journal.pone.0120299
   Karran P, 2008, NAT REV CANCER, V8, P24, DOI 10.1038/nrc2292
   Kennedy NA, 2013, ALIMENT PHARM THER, V38, P1255, DOI 10.1111/apt.12511
   Kitchen BJ, 1999, J PHARMACOL EXP THER, V291, P870
   Kotlyar DS, 2015, CLIN GASTROENTEROL H, V13, P847, DOI 10.1016/j.cgh.2014.05.015
   Kröplin T, 2000, EUR J CLIN PHARMACOL, V56, P343, DOI 10.1007/s002280000137
   Lancaster DL, 2002, CANCER CHEMOTH PHARM, V50, P33, DOI 10.1007/s00280-002-0442-6
   LENNARD L, 1993, BRIT J CANCER, V68, P186, DOI 10.1038/bjc.1993.311
   Lennard L, 2002, GUT, V51, P143, DOI 10.1136/gut.51.2.143
   Manzia TM, 2011, DIGEST LIVER DIS, V43, P929, DOI 10.1016/j.dld.2011.04.004
   Mares WGN, 2009, J CROHNS COLITIS, V3, P128, DOI 10.1016/j.crohns.2009.02.002
   McBride KL, 2000, J PEDIAT HEMATOL ONC, V22, P441, DOI 10.1097/00043426-200009000-00011
   MORGAN CJ, 1994, CANCER RES, V54, P5387
   Munshi PN, 2014, ONCOLOGIST, V19, P760, DOI 10.1634/theoncologist.2014-0178
   NABER AHJ, 1991, J HEPATOL, V12, P94, DOI 10.1016/0168-8278(91)90916-Y
   National Health and Medical Research Council (NHMRC), 2009, NHMRC ADD LEV EV GRA
   Neurath MF, 2005, CLIN GASTROENTEROL H, V3, P1007, DOI 10.1016/S1542-3565(05)00697-X
   Panaccione R, 2014, GASTROENTEROLOGY, V146, P392, DOI 10.1053/j.gastro.2013.10.052
   Pasternak B, 2013, AM J EPIDEMIOL, V177, P1296, DOI 10.1093/aje/kws375
   Pavlidis P, 2014, INFLAMM BOWEL DIS, V20, P2239, DOI 10.1097/MIB.0000000000000206
   Peyrin-Biroulet L, 2011, GASTROENTEROLOGY, V141, P1621, DOI 10.1053/j.gastro.2011.06.050
   Poppe D, 2006, J IMMUNOL, V176, P640, DOI 10.4049/jimmunol.176.1.640
   Prefontaine E, 2010, COCHRANE DB SYST REV, DOI 10.1002/14651858.CD000545.pub3
   Qasim A, 2007, SCAND J GASTROENTERO, V42, P194, DOI 10.1080/00365520600825166
   Requena A, 1995, EUR J OBSTET GYN R B, V63, P139, DOI 10.1016/0301-2115(95)02243-0
   Schwab M, 2001, CLIN PHARMACOKINET, V40, P723, DOI 10.2165/00003088-200140100-00003
   Seiderer J, 2005, J HEPATOL, V43, P303, DOI 10.1016/j.jhep.2005.02.051
   Sparrow MP, 2007, CLIN GASTROENTEROL H, V5, P209, DOI 10.1016/j.cgh.2006.11.020
   Steenholdt C, 2016, INFLAMM BOWEL DIS, V22, P1999, DOI 10.1097/MIB.0000000000000772
   Swann PF, 1996, SCIENCE, V273, P1109, DOI 10.1126/science.273.5278.1109
   Tack GJ, 2012, ALIMENT PHARM THER, V36, P274, DOI 10.1111/j.1365-2036.2012.05154.x
   Thiopurines KP, 2006, BR MED B, V79-80, P153
   TIDD DM, 1974, CANCER RES, V34, P738
   Tiede I, 2003, J CLIN INVEST, V111, P1133, DOI 10.1172/JCI200316432
   Timmer A., 2012, COCH SYS REV, V9, P478, DOI DOI 10.1002/14651858.CD000478.PUB3]
   van Asseldonk DP, 2016, INFLAMM BOWEL DIS, V22, P2112, DOI 10.1097/MIB.0000000000000869
   van Asseldonk DP, 2012, J CROHNS COLITIS, V6, P95, DOI 10.1016/j.crohns.2011.07.009
   van Asseldonk DP, 2011, DIGEST LIVER DIS, V43, P110, DOI 10.1016/j.dld.2010.07.004
   van den Berg SA, 2016, J CROHNS COLITIS, V10, P159, DOI 10.1093/ecco-jcc/jjv189
   van Gils T, 2016, BMJ OPEN GASTROENTER, V3, DOI 10.1136/bmjgast-2016-000099
   Vernier-Massouille G, 2007, GUT, V56, P1404, DOI 10.1136/gut.2006.114363
   VOLKENANDT M, 1987, LANCET, V2, P1521
   Ward MG, 2016, UNITED EUR GASTROENT
   WEINSHILBOUM RM, 1980, AM J HUM GENET, V32, P651
   Yarur AJ, 2015, CLIN GASTROENTEROL H, V13, P1118, DOI 10.1016/j.cgh.2014.12.026
   Zech CJ, 2007, EUR RADIOL, V17, P1898, DOI 10.1007/s00330-006-0544-3
NR 84
TC 16
Z9 17
U1 0
U2 4
PU TAYLOR & FRANCIS LTD
PI ABINGDON
PA 2-4 PARK SQUARE, MILTON PARK, ABINGDON OR14 4RN, OXON, ENGLAND
SN 1747-4124
EI 1747-4132
J9 EXPERT REV GASTROENT
JI Expert Rev. Gastroenterol. Hepatol.
PD MAY
PY 2017
VL 11
IS 5
BP 473
EP 486
DI 10.1080/17474124.2017.1294062
PG 14
WC Gastroenterology & Hepatology
WE Science Citation Index Expanded (SCI-EXPANDED)
SC Gastroenterology & Hepatology
GA ES5DW
UT WOS:000399558200011
PM 28276819
DA 2024-01-22
ER

PT J
AU Landerholm, K
   Kalman, D
   Wallon, C
   Myrelid, P
AF Landerholm, Kalle
   Kalman, Disa
   Wallon, Conny
   Myrelid, Par
TI Immunomodulators: Friends or Enemies in Surgery for Crohn's Disease?
SO CURRENT DRUG TARGETS
LA English
DT Review
DE Crohn's disease; inflammatory bowel disease; surgery; immunomodulators;
   thiopurines; azathioprine; mercaptopurine
ID INFLAMMATORY-BOWEL-DISEASE; QUALITY-OF-LIFE; INTRAABDOMINAL SEPTIC
   COMPLICATIONS; POSTOPERATIVE CLINICAL RECURRENCE; EVIDENCE-BASED
   CONSENSUS; TERM-FOLLOW-UP; RISK-FACTORS; MYCOPHENOLATE-MOFETIL;
   MULTIVARIATE-ANALYSIS; NATURAL-HISTORY
AB Crohn's disease may severely impact the quality of life and being a chronic disease it requires both medical and surgical treatment aimed at induction and maintenance of remission to prevent relapsing symptoms and the need for further surgery. Surgery in Crohn's disease often has to be performed in patients with well-known risk factors of post-operative complications, particularly intra-abdominal septic complications. This review will look at the current knowledge of immunomodulating therapies in the peri-operative phase of Crohn's disease. The influence of immunomodulators on postoperative complications is evaluated by reviewing available clinical reports and data from animal studies. Furthermore, the effect of immunomodulators on preventing or deferring primary as well as repeat surgery in Crohn's disease is reviewed with particular consideration given to high-risk cohorts and timing of prophylaxis.
C1 [Landerholm, Kalle] Linkoping Univ, Dept Clin & Expt Med, Jonkoping, Sweden.
   [Landerholm, Kalle] Ryhov Cty Hosp, Dept Surg, Jonkoping, Sweden.
   [Kalman, Disa; Wallon, Conny; Myrelid, Par] Linkoping Univ, Dept Clin & Expt Med, Linkoping, Sweden.
   [Kalman, Disa; Wallon, Conny; Myrelid, Par] Cty Council Ostergotland, Dept Surg, Linkoping, Sweden.
C3 Linkoping University; Linkoping University; City Council Ostergotland
RP Myrelid, P (通讯作者)，Linkoping Univ Hosp, Dept Surg, S-58185 Linkoping, Sweden.
EM par.myrelid@liu.se
RI Myrelid, Pär/AFR-1040-2022; Landerholm, Kalle/I-2900-2019
OI Landerholm, Kalle/0000-0001-6808-371X
CR Aberra FN, 2003, GASTROENTEROLOGY, V125, P320, DOI 10.1016/S0016-5085(03)00883-7
   Agwunobi AO, 2001, DIS COLON RECTUM, V44, P1834, DOI 10.1007/BF02234463
   Akobeng AK, 2009, COCHRANE DB SYST REV, V2
   Alexakis C, 2017, INFLAMM BOWEL DIS, V23, P672, DOI 10.1097/MIB.0000000000001031
   Alexander-Williams J., 1993, REDUCING RISK OPERAT, P51
   Alfadhli AAF, 2005, COCHRANE DB SYST REV, DOI 10.1002/14651858.CD003459.pub2
   Almer SHC, 2009, DIGEST LIVER DIS, V41, P194, DOI 10.1016/j.dld.2008.07.314
   Alves A, 2002, WORLD J SURG, V26, P499, DOI 10.1007/s00268-001-0256-4
   Alves A, 2007, DIS COLON RECTUM, V50, P331, DOI 10.1007/s10350-006-0782-0
   Ananthakrishnan AN, 2011, AM J GASTROENTEROL, V106, P2009, DOI 10.1038/ajg.2011.237
   Andersson P, 2003, Colorectal Dis, V5, P56, DOI 10.1046/j.1463-1318.2003.00407.x
   Andersson P, 1998, SCAND J GASTROENTERO, V33, P423
   ANDREWS HA, 1991, BRIT J SURG, V78, P679, DOI 10.1002/bjs.1800780614
   Ansari A, 2002, ALIMENT PHARM THER, V16, P1743, DOI 10.1046/j.1365-2036.2002.01353.x
   Ardizzone S, 2004, GASTROENTEROLOGY, V127, P730, DOI 10.1053/j.gastro.2004.06.051
   Ardizzone S, 2003, DIGEST LIVER DIS, V35, P619, DOI 10.1016/S1590-8658(03)00372-4
   Armuzzi Alessandro, 2013, J Crohns Colitis, V7, pe623, DOI 10.1016/j.crohns.2013.04.020
   Baldassano RN, 2001, AM J GASTROENTEROL, V96, P2169, DOI 10.1016/S0002-9270(01)02439-X
   Baumgart DC, 2003, ALIMENT PHARM THER, V17, P1273, DOI 10.1046/j.1365-2036.2003.01534.x
   Bernell O, 2000, ANN SURG, V231, P38, DOI 10.1097/00000658-200001000-00006
   Bernklev T, 2005, INFLAMM BOWEL DIS, V11, P909, DOI 10.1097/01.mib.0000179467.01748.99
   Bernstein CN, 2001, AM J GASTROENTEROL, V96, P1116
   Blondel-Kucharski F, 2001, AM J GASTROENTEROL, V96, P2915
   Bordeianou L, 2011, SURGERY, V149, P72, DOI 10.1016/j.surg.2010.03.009
   Bordeianou L, 2009, INFLAMM BOWEL DIS, V15, P1605, DOI 10.1002/ibd.20891
   Borley NR, 1997, BRIT J SURG, V84, P1493, DOI 10.1002/bjs.1800841104
   Borley NR, 2002, DIS COLON RECTUM, V45, P377, DOI 10.1007/s10350-004-6186-0
   Bruewer M, 2003, WORLD J SURG, V27, P1306, DOI 10.1007/s00268-003-6972-1
   Canavan C, 2006, ALIMENT PHARM THER, V23, P377, DOI 10.1111/j.1365-2036.2006.02753.x
   Casellas F, 2005, AM J GASTROENTEROL, V100, P2737, DOI 10.1111/j.1572-0241.2005.00360.x
   Casellas F, 2000, AM J GASTROENTEROL, V95, P177
   Casellas F, 2001, EUR J GASTROEN HEPAT, V13, P567, DOI 10.1097/00042737-200105000-00017
   Casellas F, 2007, INFLAMM BOWEL DIS, V13, P1395, DOI 10.1002/ibd.20205
   Chatu S, 2014, AM J GASTROENTEROL, V109, P409, DOI 10.1038/ajg.2013.462
   Chatu S, 2014, AM J GASTROENTEROL, V109, P23, DOI 10.1038/ajg.2013.402
   Chhaya V, 2015, ALIMENT PHARM THER, V42, P990, DOI 10.1111/apt.13361
   Colombel JF, 2004, AM J GASTROENTEROL, V99, P878, DOI 10.1111/j.1572-0241.2004.04148.x
   Cosnes J, 2005, GUT, V54, P237, DOI 10.1136/gut.2004.045294
   Cosnes J, 2013, GASTROENTEROLOGY, V145, P758, DOI 10.1053/j.gastro.2013.04.048
   D'Haens G, 1999, GASTROINTEST ENDOSC, V50, P667, DOI 10.1016/S0016-5107(99)80017-0
   D'Haens GR, 2008, GASTROENTEROLOGY, V135, P1123, DOI 10.1053/j.gastro.2008.07.010
   De Cruz P, 2015, LANCET, V385, P1406, DOI 10.1016/S0140-6736(14)61908-5
   DelRio JV, 1996, J SURG RES, V66, P138
   DHaens G, 1997, GASTROENTEROLOGY, V112, P1475, DOI 10.1016/S0016-5085(97)70027-1
   Di Sebastiano P, 2001, DIGESTION, V63, P234, DOI 10.1159/000051895
   Dignass A, 2010, J CROHNS COLITIS, V4, P28, DOI 10.1016/j.crohns.2009.12.002
   Doherty GA, 2012, INFLAMM BOWEL DIS, V18, P1608, DOI 10.1002/ibd.21904
   Doménech E, 2008, INFLAMM BOWEL DIS, V14, P508, DOI 10.1002/ibd.20359
   Domènech E, 2017, INFLAMM BOWEL DIS, V23, P1840, DOI 10.1097/MIB.0000000000001180
   Egger B, 1999, DIGEST DIS SCI, V44, P836, DOI 10.1023/A:1026642715764
   Egger B, 1998, AM J SURG, V176, P18, DOI 10.1016/S0002-9610(98)00104-4
   Etchevers MJ, 2008, WORLD J GASTROENTERO, V14, P5512, DOI 10.3748/wjg.14.5512
   FARMER RG, 1976, GASTROENTEROLOGY, V71, P245
   FARMER RG, 1985, GASTROENTEROLOGY, V88, P1818, DOI 10.1016/0016-5085(85)90006-X
   FASTH S, 1980, ACTA CHIR SCAND, V146, P519
   Fazio VW, 1996, ANN SURG, V224, P563, DOI 10.1097/00000658-199610000-00014
   FEAGAN BG, 1995, NEW ENGL J MED, V332, P292, DOI 10.1056/NEJM199502023320503
   Ferrante M, 2006, GASTROENTEROLOGY, V130, P1595, DOI 10.1053/j.gastro.2006.02.025
   Ferrante M, 2015, J CROHNS COLITIS, V9, P617, DOI 10.1093/ecco-jcc/jjv076
   FISHEL R, 1983, J SURG RES, V34, P572, DOI 10.1016/0022-4804(83)90112-9
   Fraser AG, 2002, GUT, V50, P485, DOI 10.1136/gut.50.4.485
   Froslie KF, 2007, GASTROENTEROLOGY, V133, P412, DOI 10.1053/j.gastro.2007.05.051
   FURST MB, 1994, DIS COLON RECTUM, V37, P12, DOI 10.1007/BF02047207
   Gearry RB, 2005, J GASTROEN HEPATOL, V20, P1149, DOI 10.1111/j.1440-1746.2005.03832.x
   Gerdin L, 2016, J CROHNS COLITIS, V10, P50, DOI 10.1093/ecco-jcc/jjv184
   Gionchetti P, 2017, J CROHNS COLITIS, V11, P135, DOI 10.1093/ecco-jcc/jjw169
   Golub R, 1997, J AM COLL SURGEONS, V184, P364
   Gordon M, 2014, COCHRANE DB SYST REV, V1
   Guo Z, COLORECTAL DIS
   Hanauer SB, 2004, GASTROENTEROLOGY, V127, P723, DOI 10.1053/j.gastro.2004.06.002
   Hansen LF, 2015, J PEDIATR GASTR NUTR, V60, P347, DOI 10.1097/MPG.0000000000000616
   Hassard PV, 2000, INFLAMM BOWEL DIS, V6, P16, DOI 10.1097/00054725-200002000-00003
   Hellers G, 1999, GASTROENTEROLOGY, V116, P294, DOI 10.1016/S0016-5085(99)70125-3
   Herfarth H, 2006, GUT, V55, P1525
   Hindorf U, 2009, ALIMENT PHARM THER, V29, P654, DOI 10.1111/j.1365-2036.2008.03925.x
   Ierardi E, 2001, ALIMENT PHARM THERAP, V15, P371, DOI 10.1046/j.1365-2036.2001.00938.x
   Iesalnieks I, 2010, DIG DIS, V32, P103
   Iesalnieks I, 2010, INFLAMM BOWEL DIS, V16, P2125, DOI 10.1002/ibd.21303
   Jones DW, 2010, ANN SURG, V252, P307, DOI 10.1097/SLA.0b013e3181e61df5
   Kanazawa A, 2012, DIS COLON RECTUM, V55, P957, DOI 10.1097/DCR.0b013e3182617716
   Kariyawasam VC, 2014, INFLAMM BOWEL DIS, V20, P1382, DOI 10.1097/MIB.0000000000000119
   Karukonda SRK, 2000, INT J DERMATOL, V39, P321, DOI 10.1046/j.1365-4362.2000.00949.x
   Keller J, 2004, BEST PRACT RES CL GA, V18, P977, DOI 10.1016/j.bpg.2004.05.002
   Kiyama T, 2001, J GASTROINTEST SURG, V5, P303, DOI 10.1016/S1091-255X(01)80052-4
   Korelitz BI, 2003, DIGEST LIVER DIS, V35, P610, DOI 10.1016/S1590-8658(03)00374-8
   KORELITZ BI, 1993, AM J GASTROENTEROL, V88, P1198
   Lakatos PL, 2012, AM J GASTROENTEROL, V107, P579, DOI 10.1038/ajg.2011.448
   Larsson K, 2008, J PSYCHOSOM RES, V64, P139, DOI 10.1016/j.jpsychores.2007.10.007
   LATCHIS KS, 1971, AM J SURG, V121, P418, DOI 10.1016/0002-9610(71)90233-9
   Li Y, 2012, J GASTROINTEST SURG, V16, P1539, DOI 10.1007/s11605-012-1902-x
   Lim M, 2007, DIS COLON RECTUM, V50, P943, DOI 10.1007/s10350-007-0246-1
   LIMA O, 1981, J THORAC CARDIOV SUR, V82, P211
   Lindgren A, 1996, SCAND J GASTROENTERO, V31, P74, DOI 10.3109/00365529609031630
   Lochs H, 2000, GASTROENTEROLOGY, V118, P264, DOI 10.1016/S0016-5085(00)70208-3
   López-Sanromán A, 2017, J CROHNS COLITIS, V11, P1293, DOI 10.1093/ecco-jcc/jjx051
   Magro F, 2014, AM J GASTROENTEROL, V109, P1026, DOI 10.1038/ajg.2014.97
   Mahadevan U, 2002, INFLAMM BOWEL DIS, V8, P311, DOI 10.1097/00054725-200209000-00001
   Mantzoros I, 2004, TECH COLOPROCTOL, V8, P180, DOI DOI 10.1007/S10151-004-0150-9]
   Mao EJ, 2017, ALIMENT PHARM THER, V45, P3, DOI 10.1111/apt.13847
   Markowitz J, 2000, GASTROENTEROLOGY, V119, P895, DOI 10.1053/gast.2000.18144
   Markowitz J, 2014, DIGEST DIS, V32, P345, DOI 10.1159/000358134
   McDonald JW, 2005, COCHRANE DATABASE SY
   MCLEOD RS, 1995, GASTROENTEROLOGY, V109, P404, DOI 10.1016/0016-5085(95)90327-5
   Medina C, 2006, J LEUKOCYTE BIOL, V79, P954, DOI 10.1189/jlb.1005544
   MICHELASSI F, 1991, ANN SURG, V214, P230, DOI 10.1097/00000658-199109000-00006
   Moran GW, 2015, WORLD J GASTROENTERO, V21, P7795, DOI 10.3748/wjg.v21.i25.7795
   Mowat C, 2016, LANCET GASTROENTEROL, V1, P273, DOI 10.1016/S2468-1253(16)30078-4
   Myrelid P, 2014, BRIT J SURG, V101, P539, DOI 10.1002/bjs.9439
   Myrelid P, 2012, COLORECTAL DIS, V14, P188, DOI 10.1111/j.1463-1318.2011.02578.x
   Myrelid P, 2006, SCAND J GASTROENTERO, V41, P1190, DOI 10.1080/00365520600587378
   Myrelid P, 2009, DIS COLON RECTUM, V52, P1387, DOI 10.1007/DCR.0b013e3181a7ba96
   Myrelid P, 2015, SCAND J GASTROENTERO, V50, P991, DOI 10.3109/00365521.2014.964760
   OLAISON G, 1992, GUT, V33, P331, DOI 10.1136/gut.33.3.331
   Oresland T, 2015, J CROHNS COLITIS, V9, P4, DOI 10.1016/j.crohns.2014.08.012
   Orlando A, 2014, J CROHNS COLITIS, V8, P1217, DOI 10.1016/j.crohns.2014.02.010
   Panés J, 2013, GASTROENTEROLOGY, V145, P766, DOI 10.1053/j.gastro.2013.06.009
   Papay P, 2010, AM J GASTROENTEROL, V105, P1158, DOI 10.1038/ajg.2009.673
   PEARSON DC, 1995, ANN INTERN MED, V123, P132, DOI 10.7326/0003-4819-123-2-199507150-00009
   Petri JB, 1998, EUR J DERMATOL, V8, P104
   Peyrin-Biroulet L, 2009, AM J GASTROENTEROL, V104, P2089, DOI 10.1038/ajg.2009.301
   Pierik M, 2006, WORLD J GASTROENTERO, V12, P3657, DOI 10.3748/wjg.v12.i23.3657
   Pimentel M, 2000, AM J GASTROENTEROL, V95, P3458
   Podolsky DK, 2002, NEW ENGL J MED, V347, P417, DOI 10.1056/NEJMra0804647
   Poggioli G, 2002, ALIMENT PHARM THER, V16, P59, DOI 10.1046/j.1365-2036.16.s4.9.x
   Polat A, 2002, EUR J SURG, V168, P500, DOI 10.1080/110241502321116532
   Ponsioen CY, 2017, LANCET GASTROENTEROL, V2, P785, DOI 10.1016/S2468-1253(17)30248-0
   Post S, 1996, ANN SURG, V223, P253, DOI 10.1097/00000658-199603000-00005
   POST S, 1991, ANN SURG, V213, P37, DOI 10.1097/00000658-199101000-00007
   Prefontaine E, 2009, COCHRANE DATABASE SY
   Qiu Y, 2015, MEDICINE, V94, DOI 10.1097/MD.0000000000001204
   Qiu Y, 2015, MEDICINE, V94, DOI 10.1097/MD.0000000000001148
   Raab Y, 1996, DIS COLON RECTUM, V39, P918, DOI 10.1007/BF02053992
   Ramadas AV, 2010, GUT, V59, P1200, DOI 10.1136/gut.2009.202101
   Reese GE, 2007, COLORECTAL DIS, V9, P686, DOI 10.1111/j.1463-1318.2006.01114.x
   Reese G, 2008, INT J COLORECTAL DIS, V23, P1213, DOI 10.1007/s00384-008-0542-9
   Reinisch W, 2008, AM J GASTROENTEROL, V103, P2284, DOI 10.1111/j.1572-0241.2008.02024.x
   Reinisch W, 2010, GUT, V59, P752, DOI 10.1136/gut.2009.194159
   Renna S, 2008, GASTROENTEROLOGY, V135, P1500, DOI 10.1053/j.gastro.2008.07.066
   RHODES J, 1970, LANCET, V2, P1142
   Rieder F, 2014, AM J GASTROENTEROL, V109, P1037, DOI 10.1038/ajg.2014.162
   Riss S, 2014, TECH COLOPROCTOL, V18, P365, DOI 10.1007/s10151-013-1061-4
   ROBERTS AB, 1993, GROWTH FACTORS, V8, P1
   RUTGEERTS P, 1990, GASTROENTEROLOGY, V99, P956, DOI 10.1016/0016-5085(90)90613-6
   Sandborn W, 2002, COCHRANE DATABASE SY, V2
   Sands BE, 2004, GASTROENTEROLOGY, V126, P1518, DOI 10.1053/j.gastro.2004.02.072
   Sartini A, 2016, GASTROENTEROLOGY, V151, P1040, DOI 10.1053/j.gastro.2016.08.058
   Savarino E, 2013, AM J GASTROENTEROL, V108, P1731, DOI 10.1038/ajg.2013.287
   Scarpa M, 2007, INT J COLORECTAL DIS, V22, P1061, DOI 10.1007/s00384-007-0329-4
   Schäffer M, 2005, J INVEST SURG, V18, P71, DOI 10.1080/08941930590926294
   Schäffer MR, 1998, TRANSPLANTATION, V65, P813
   SCHROCK TR, 1973, ANN SURG, V177, P513, DOI 10.1097/00000658-197305000-00002
   Schroll S, 2005, REGUL PEPTIDES, V131, P1, DOI 10.1016/j.regpep.2005.03.001
   Schwartz DA, 2002, GASTROENTEROLOGY, V122, P875, DOI 10.1053/gast.2002.32362
   Selvasekar CR, 2007, J AM COLL SURGEONS, V204, P956, DOI 10.1016/j.jamcollsurg.2006.12.044
   Silverstein MD, 1999, GASTROENTEROLOGY, V117, P49, DOI 10.1016/S0016-5085(99)70549-4
   SIMI M, 1990, NETH J SURG, V42, P105
   Simillis C, 2008, AM J GASTROENTEROL, V103, P196, DOI 10.1111/j.1572-0241.2007.01548.x
   Simillis C, 2010, DIS COLON RECTUM, V53, P177, DOI 10.1007/DCR.0b013e3181b7bfb0
   Smedh K, 2002, EUR J SURG, V168, P154, DOI 10.1080/110241502320127766
   Sokol H, 2009, GUT, V58, P1218, DOI 10.1136/gut.2009.177782
   Splawski JB, 2017, J PEDIATR GASTR NUTR, V65, P475, DOI 10.1097/MPG.0000000000001606
   Srinivasan R, 2009, COCHRANE DB SYST REV, DOI 10.1002/14651858.CD007350.pub2
   Stolzenburg T, 2007, DIS COLON RECTUM, V50, P2203, DOI 10.1007/s10350-007-9010-9
   Subramanian V, 2008, AM J GASTROENTEROL, V103, P2373, DOI 10.1111/j.1572-0241.2008.01942.x
   Syk I, 2001, BRIT J SURG, V88, P228, DOI 10.1046/j.1365-2168.2001.01649.x
   Tan T, 2009, WORLD J GASTROENTERO, V15, P1594, DOI 10.3748/wjg.15.1594
   Tang LY, 2006, CLIN GASTROENTEROL H, V4, P1130, DOI 10.1016/j.cgh.2006.06.021
   Tay GS, 2003, SURGERY, V134, P565, DOI 10.1016/S0039-6060(03)00298-8
   Teml A, 2007, CLIN PHARMACOKINET, V46, P187, DOI 10.2165/00003088-200746030-00001
   Thia KT, 2010, GASTROENTEROLOGY, V139, P1147, DOI 10.1053/j.gastro.2010.06.070
   Thompson JS, 2003, J GASTROINTEST SURG, V7, P1069, DOI 10.1016/j.gassur.2003.08.007
   Tillinger W, 1999, DIGEST DIS SCI, V44, P932, DOI 10.1023/A:1026600428484
   TJANDRA JJ, 1993, DIS COLON RECTUM, V36, P1007, DOI 10.1007/BF02047291
   Treton X, 2009, CLIN GASTROENTEROL H, V7, P80, DOI 10.1016/j.cgh.2008.08.028
   TRUELOVE SC, 1955, BRIT MED J, V2, P1041, DOI 10.1136/bmj.2.4947.1041
   van Dieren JM, 2006, INFLAMM BOWEL DIS, V12, P311, DOI 10.1097/01.MIB.0000209787.19952.53
   van Loo ES, 2013, INFLAMM BOWEL DIS, V19, P2801, DOI 10.1097/01.MIB.0000435758.97952.a8
   Vandeputte L, 1999, INFLAMM BOWEL DIS, V5, P11, DOI 10.1097/00054725-199902000-00002
   Vester-Andersen MK, 2014, AM J GASTROENTEROL, V109, P705, DOI 10.1038/ajg.2014.45
   Vind I, 2006, AM J GASTROENTEROL, V101, P1274, DOI 10.1111/j.1572-0241.2006.00552.x
   Welsch T, 2007, INT J COLORECTAL DIS, V22, P1043, DOI 10.1007/s00384-007-0309-8
   Wicke C, 2000, ARCH SURG-CHICAGO, V135, P1265, DOI 10.1001/archsurg.135.11.1265
   Yamamato T, 1999, SCAND J GASTROENTERO, V34, P708
   Yamamoto T, 2013, COLORECTAL DIS, V15, P1471, DOI 10.1111/codi.12326
   Yamamoto T, 2001, SURGERY, V129, P96, DOI 10.1067/msy.2001.109497
   Yamamoto T, 1999, DIS COLON RECTUM, V42, P797, DOI 10.1007/BF02236939
   Yamamoto T, 2000, DIS COLON RECTUM, V43, P1141, DOI 10.1007/BF02236563
   Yamamoto T, 2007, DIS COLON RECTUM, V50, P1968, DOI 10.1007/s10350-007-0279-5
   YOUNG S, 1975, BRIT J SURG, V62, P528, DOI 10.1002/bjs.1800620707
   Zeeh J, 2001, TRANSPLANTATION, V71, P1429, DOI 10.1097/00007890-200105270-00013
   Zeeh JM, 1996, GASTROENTEROLOGY, V110, P1077, DOI 10.1053/gast.1996.v110.pm8612996
   Zhu ZH, 2018, J CROHNS COLITIS, V12, P546, DOI 10.1093/ecco-jcc/jjy006
NR 192
TC 2
Z9 2
U1 0
U2 4
PU BENTHAM SCIENCE PUBL LTD
PI SHARJAH
PA EXECUTIVE STE Y-2, PO BOX 7917, SAIF ZONE, 1200 BR SHARJAH, U ARAB
   EMIRATES
SN 1389-4501
EI 1873-5592
J9 CURR DRUG TARGETS
JI Curr. Drug Targets
PY 2019
VL 20
IS 13
BP 1384
EP 1398
DI 10.2174/1389450120666190617163919
PG 15
WC Pharmacology & Pharmacy
WE Science Citation Index Expanded (SCI-EXPANDED)
SC Pharmacology & Pharmacy
GA IX6HG
UT WOS:000485783300011
PM 31237212
OA Green Submitted
DA 2024-01-22
ER

PT J
AU Tawfik, DI
   Osman, AS
   Tolba, HM
   Khattab, A
   Abdel-Salam, LO
   Kamel, MM
AF Tawfik, Dina Ibrahim
   Osman, Afaf Sayed
   Tolba, Hedayat Mahmoud
   Khattab, Aida
   Abdel-Salam, Lubna O.
   Kamel, Mahmoud M.
TI Evaluation of therapeutic effect of low dose naltrexone in
   experimentally-induced Crohn's disease in rats
SO NEUROPEPTIDES
LA English
DT Article
DE Crohn's disease; Naltrexone; Indomethacin; DAI; Sulfasalazine
ID INFLAMMATORY-BOWEL-DISEASE; INTESTINAL INFLAMMATION; ULCERATIVE-COLITIS;
   OPIOID RECEPTORS; IN-VITRO; INDOMETHACIN; MANAGEMENT; MECHANISMS;
   EXPRESSION; IMMUNITY
AB Background and aim: Crohn's disease is a relapsing inflammatory condition afflicting the digestive tract. Drugs used for treatment of Crohn's disease may be associated with serious side effects. Endogenous opioid peptides modulate inflammatory cytokine production. Opioid antagonists have been shown to play a role in healing and repair of tissues. This work was designed to detect the possible beneficial effects of opioid antagonist naltrexone in indomethacin-induced Crohn's disease in rats.
   Experimental approach: Enteritis was induced in male albino rats by two subcutaneous injection of indomethacin in a dose of 7.5 mg/kg 24 h apart started on day one. Salfasalazine, naltrexone and their combination were administered orally from day one of induction of enteritis to day 10. Disease activity index, serum levels of C-reactive protein and tumor necrosis factor-a, macroscopic and microscopic pathological scores and in vitro motility studies were evaluated.
   Results: Induction of enteritis resulted in significant increase of disease activity index, significant elevation of serum levels of C-reactive protein and tumor necrosis factor-alpha, significant deterioration of pathological scores and significant increase in the mean contractility response of the isolated ileal segments compared with normal untreated rats. Treatment with sulfasalazine, low dose of natrexone or their combination resulted in significant improvement of all measured parameters compared with enteritis group.
   Conclusion: The current finding could provide new interesting opportunity for developing new therapeutic approaches for treatment of Crohn's disease. Use of naltrexone, especially in small dose, has little side effects making it of interest for treatment of Crohn's disease. Also, it provides the possibility of reduced doses of other drugs if it is used as combined therapy. (C) 2016 Elsevier Ltd. All rights reserved.
C1 [Tawfik, Dina Ibrahim] October 6 Univ, Dept Pharmacol, Cairo, Egypt.
   [Osman, Afaf Sayed; Tolba, Hedayat Mahmoud; Khattab, Aida] Cairo Univ, Fac Med, Dept Med Pharmacol, Giza, Egypt.
   [Abdel-Salam, Lubna O.] Cairo Univ, Fac Med, Dept Pathol, Giza, Egypt.
   [Kamel, Mahmoud M.] Cairo Univ, Natl Canc Inst, Dept Clin Pathol, Giza, Egypt.
C3 Egyptian Knowledge Bank (EKB); October 6 University (O6U); Egyptian
   Knowledge Bank (EKB); Cairo University; Egyptian Knowledge Bank (EKB);
   Cairo University; Egyptian Knowledge Bank (EKB); National Cancer
   Institute - Egypt; Cairo University
RP Osman, AS (通讯作者)，Cairo Univ, Fac Med, Dept Med Pharmacol, Giza, Egypt.
EM afafkarim@yahoo.com
RI Kamel, Mahmoud/CAE-9055-2022
OI Kamel, Mahmoud/0000-0003-0264-3096
CR [Anonymous], J AIDS HIV RES
   Anthony A, 1997, GUT, V41, P763, DOI 10.1136/gut.41.6.763
   Anthony A, 2000, ALIMENT PHARM THER, V14, P241
   Ballet S, 2003, NEUROPEPTIDES, V37, P211, DOI 10.1016/S0143-4179(03)00045-3
   Basivireddy J, 2003, BIOCHEM PHARMACOL, V65, P683, DOI 10.1016/S0006-2952(02)01616-7
   Baumgart DC, 2012, LANCET, V380, P1590, DOI 10.1016/S0140-6736(12)60026-9
   Brown N, 2009, MED HYPOTHESES, V72, P333, DOI 10.1016/j.mehy.2008.06.048
   Cho JH, 2011, GASTROENTEROLOGY, V140, P1704, DOI 10.1053/j.gastro.2011.02.046
   Cobrin GM, 2005, IMMUNOL REV, V206, P277, DOI 10.1111/j.0105-2896.2005.00293.x
   COOPER HS, 1993, LAB INVEST, V69, P238
   Dan Segal A., 2013, FUNCT BOWEL DISORD, V28, P23
   Daphne S., 2011, J CLIN PSYCHOPHARM, V23, P56
   Deshmukh C. D., 2010, Research Journal of Medicinal Plant, V4, P141, DOI 10.3923/rjmp.2010.141.148
   Dessein R, 2008, J CLIN GASTROENTEROL, V42, pS144, DOI 10.1097/MCG.0b013e3181662c90
   Dotan I, 2010, GUT, V59, P760, DOI 10.1136/gut.2009.179994
   Elson CO, 2007, GASTROENTEROLOGY, V132, P2359, DOI 10.1053/j.gastro.2007.03.104
   Evers B., 1999, PRINC SURG, V7, P1229
   Fatima-Shad K, 2011, ASIAN J HLTH, V1, P276
   Gaudio E, 1999, DIGEST DIS SCI, V44, P1458, DOI 10.1023/A:1026620322859
   Haber H, 1996, LIFE SCI, V60, P79, DOI 10.1016/S0024-3205(96)00597-8
   Hanauer SB, 2001, AM J GASTROENTEROL, V96, P635
   Holzer P, 2009, REGUL PEPTIDES, V155, P11, DOI 10.1016/j.regpep.2009.03.012
   [黄晓磊 HUANG Xiaolei], 2007, [中华儿科杂志, Chinese Journal of Pediatrics], V45, P248
   Israeli E, 2005, GUT, V54, P1232, DOI 10.1136/gut.2004.060228
   Janecka A, 2004, CURR TOP MED CHEM, V4, P1, DOI 10.2174/1568026043451618
   Jones J, 2008, CLIN GASTROENTEROL H, V6, P1218, DOI 10.1016/j.cgh.2008.06.010
   Kles KA, 2005, INFLAMM BOWEL DIS, V11, P253, DOI 10.1097/01.MIB.0000160806.53858.55
   Knutson D, 2003, AM FAM PHYSICIAN, V68, P707
   Lim W.C., 2010, COCHRANE DB SYST REV, P8870
   Loftus EV, 2004, GASTROENTEROLOGY, V126, P1504, DOI 10.1053/j.gastro.2004.01.063
   Machelska H, 2007, NEUROPEPTIDES, V41, P355, DOI 10.1016/j.npep.2007.06.001
   Magro F, 2010, BIODRUGS, V24, P3, DOI 10.2165/11586290-000000000-00000
   Malyszczak Krzysztof, 2006, Psychiatr Pol, V40, P787
   Mannelli P, 2006, J ADDICT DIS, V25, P1, DOI 10.1300/J069v25n02_01
   Marks DJB, 2010, CLIN REV ALLERG IMMU, V38, P20, DOI 10.1007/s12016-009-8133-2
   Matters G., 2008, J IMMUNOTOXICOL, P182
   Melgar S., 2005, AM J PHYSIOL-GASTR L, V2, P345
   Menzebach A, 2003, BRIT J ANAESTH, V91, P546, DOI 10.1093/bja/aeg219
   Minozzi S., 2011, SYST REV, V4, P133
   Mowat C, 2011, GUT, V60, P571, DOI 10.1136/gut.2010.224154
   Philippe D, 2006, GUT, V55, P815, DOI 10.1136/gut.2005.080887
   Piepoli AL, 2005, EUR J CLIN INVEST, V35, P271, DOI 10.1111/j.1365-2362.2005.01489.x
   Pimentel M, 2000, AM J GASTROENTEROL, V95, P3458
   Plattner V, 2001, ALIMENT PHARM THER, V15, P1227, DOI 10.1046/j.1365-2036.2001.01009.x
   Prakash O, 2011, INDIAN J EXP BIOL, V49, P672
   Rama D., 2005, SCAND J GASTROENTERO, V40, P827
   Reagan-Shaw S, 2008, FASEB J, V22, P659, DOI 10.1096/fj.07-9574LSF
   Rumack B., 2014, OPIOID RECEPTORS, V159, P234
   Rutgeerts P, 2006, GASTROINTEST ENDOSC, V63, P433, DOI 10.1016/j.gie.2005.08.011
   Samways DSK, 2006, CELL SIGNAL, V18, P151, DOI 10.1016/j.cellsig.2005.08.005
   Sandborn WJ, 2003, ALIMENT PHARM THER, V17, P29, DOI 10.1046/j.1365-2036.2003.01408.x
   Segal D., 2014, COCHRANE DB SYST REV, V2, P234
   Shader RI, 2003, J CLIN PSYCHOPHARM, V23, P321, DOI 10.1097/01.jcp.0000087502.38434.6c
   Smith JP, 2007, AM J GASTROENTEROL, V102, P820, DOI 10.1111/j.1572-0241.2007.01045.x
   Smith JP, 2013, J CLIN GASTROENTEROL, V47, P339, DOI 10.1097/MCG.0b013e3182702f2b
   Smith JP, 2011, DIGEST DIS SCI, V56, P2088, DOI 10.1007/s10620-011-1653-7
   Stadnicki A, 1998, GUT, V43, P365, DOI 10.1136/gut.43.3.365
   Steven N., 2010, SCI BASED MED, V2, P445
   Trapp RG., 2001, BASIC CLIN BIOSTATIS, V3rd
   Vujic V., 2004, NEUROIMMUNOMODULAT, V392, P402
   Xue B, 2009, NEUROGASTROENT MOTIL, V21, P322, DOI 10.1111/j.1365-2982.2008.01225.x
   YAMADA T, 1993, INFLAMMATION, V17, P641, DOI 10.1007/BF00920471
   Younger J, 2014, CLIN RHEUMATOL, V33, P451, DOI 10.1007/s10067-014-2517-2
   Zagon IS, 2005, NEUROPEPTIDES, V39, P495, DOI 10.1016/j.npep.2005.07.001
NR 64
TC 15
Z9 18
U1 0
U2 6
PU CHURCHILL LIVINGSTONE
PI EDINBURGH
PA JOURNAL PRODUCTION DEPT, ROBERT STEVENSON HOUSE, 1-3 BAXTERS PLACE,
   LEITH WALK, EDINBURGH EH1 3AF, MIDLOTHIAN, SCOTLAND
SN 0143-4179
EI 1532-2785
J9 NEUROPEPTIDES
JI Neuropeptides
PD OCT
PY 2016
VL 59
BP 39
EP 45
DI 10.1016/j.npep.2016.06.003
PG 7
WC Endocrinology & Metabolism; Neurosciences
WE Science Citation Index Expanded (SCI-EXPANDED)
SC Endocrinology & Metabolism; Neurosciences & Neurology
GA EA2EN
UT WOS:000386405700005
PM 27392602
DA 2024-01-22
ER

PT J
AU Matsuoka, K
   Kanai, T
AF Matsuoka, Katsuyoshi
   Kanai, Takanori
TI Mechanism and Therapeutic Strategy of Secondary Failure to Anti-Tumor
   Necrosis Factor-α Monoclonal Antibody Treatment for Crohn's Disease
SO DIGESTION
LA English
DT Review
DE Biologics; Crohn's disease; Infliximab; Inflammatory bowel disease;
   Secondary failure
ID DOSE INTENSIFICATION; EPISODIC TREATMENT; INFLIXIMAB; MAINTENANCE;
   ASSOCIATION; ESCALATION; EFFICACY
AB It is not too much to say that infliximab has revolutionized the treatment of Crohn's disease. However, there is the problem of 'secondary failure' wherein the effect may diminish during treatment. This is a much-discussed topic. For example, not all patients with secondary failure can maintain remission with dose intensification to 10 mg/kg. It is also important to make the appropriate drug selection and to clarify the optimal timing of dose intensification for achieving long-term maintenance of remission, including discussion of the first priority use of adalimumab. Copyright (c) 2013 S. Karger AG, Basel
C1 [Matsuoka, Katsuyoshi; Kanai, Takanori] Keio Univ, Sch Med, Dept Internal Med, Div Gastroenterol & Hepatol, Tokyo 1808582, Japan.
C3 Keio University
RP Kanai, T (通讯作者)，Keio Univ, Sch Med, Dept Internal Med, Div Gastroenterol & Hepatol, Tokyo 1808582, Japan.
EM takagast@sc.itc.keio.ac.jp
RI Matsuoka, Katsuyoshi/AAB-1580-2022
OI Matsuoka, Katsuyoshi/0000-0002-2950-7660
CR Baert F, 2003, NEW ENGL J MED, V348, P601, DOI 10.1056/NEJMoa020888
   Billioud V, 2011, AM J GASTROENTEROL, V106, P674, DOI 10.1038/ajg.2011.60
   Chaparro M, 2011, J CLIN GASTROENTEROL, V45, P113, DOI 10.1097/MCG.0b013e3181ebaef9
   Colombel JF, 2010, NEW ENGL J MED, V362, P1383, DOI 10.1056/NEJMoa0904492
   Hanauer SB, 2002, LANCET, V359, P1541, DOI 10.1016/S0140-6736(02)08512-4
   Hanauer SB, 2004, CLIN GASTROENTEROL H, V2, P542, DOI 10.1016/S1542-3565(04)00238-1
   Hibi T, 2012, INFLAMM BOWEL DIS, V18, P1480, DOI 10.1002/ibd.21886
   Katz L., 2011, GUT, V60, pA71
   Maser EA, 2006, CLIN GASTROENTEROL H, V4, P1248, DOI 10.1016/j.cgh.2006.06.025
   Regueiro M, 2007, INFLAMM BOWEL DIS, V13, P1093, DOI 10.1002/ibd.20177
   Rutgeerts P, 2004, GASTROENTEROLOGY, V126, P402, DOI 10.1053/j.gastro.2003.11.014
   Sandborn WJ, 2007, ANN INTERN MED, V146, P829, DOI 10.7326/0003-4819-146-12-200706190-00159
   Schnitzler F, 2009, GUT, V58, P492, DOI 10.1136/gut.2008.155812
   Takeuchi T, 2011, ANN RHEUM DIS, V70, P1208, DOI 10.1136/ard.2011.153023
   Tomita K, 2010, HEPATO-GASTROENTEROL, V57, P535
NR 15
TC 8
Z9 8
U1 0
U2 1
PU KARGER
PI BASEL
PA ALLSCHWILERSTRASSE 10, CH-4009 BASEL, SWITZERLAND
SN 0012-2823
EI 1421-9867
J9 DIGESTION
JI Digestion
PY 2013
VL 88
IS 1
BP 17
EP 19
DI 10.1159/000351386
PG 3
WC Gastroenterology & Hepatology
WE Science Citation Index Expanded (SCI-EXPANDED)
SC Gastroenterology & Hepatology
GA 195FY
UT WOS:000322688900002
PM 23797247
DA 2024-01-22
ER

PT J
AU Fumery, M
   Yzet, C
   Chatelain, D
   Yzet, T
   Brazier, F
   Lemouel, JP
   Laharie, D
   Sabbagh, C
AF Fumery, Mathurin
   Yzet, Clara
   Chatelain, Denis
   Yzet, Thierry
   Brazier, Franck
   Lemouel, Jean-Philippe
   Laharie, David
   Sabbagh, Charles
TI Colonic Strictures in Inflammatory Bowel Disease: Epidemiology,
   Complications, and Management
SO JOURNAL OF CROHNS & COLITIS
LA English
DT Review
DE Colonic strictures; Crohn's disease; ulcerative colitis
ID MALIGNANT COLORECTAL STRICTURES; EVIDENCE-BASED CONSENSUS;
   CROHNS-DISEASE; ULCERATIVE-COLITIS; LONG-TERM; CANCER; DYSPLASIA;
   FIBROSIS; DIAGNOSIS; BEHAVIOR
AB The management of colorectal stricture complicating inflammatory bowel disease [IBD] remains a challenging condition. Stricture raises concern about neoplastic complications, which cannot be fully ruled out by negative endoscopic biopsies. Also, impassable strictures restrict the endoscopic monitoring of upstream disease activity and dysplasia. Surgery remains the 'gold standard' treatment for colonic strictures but is associated with high morbidity. Over the past few decades, our therapeutic arsenal for IBD has been reinforced by biologics and therapeutic endoscopy. Few studies have focused on colonic strictures, and so current therapeutic strategies are based on a low level of evidence and applied by analogy with the treatment of ileal strictures. With a view to facilitating the decision making process in clinical practice, we reviewed the literature on the epidemiology, natural history, and management of colonic strictures in IBD.
C1 [Fumery, Mathurin; Yzet, Clara; Brazier, Franck; Lemouel, Jean-Philippe] Amiens Univ, Dept Gastroenterol, Med Ctr, Amiens, France.
   [Fumery, Mathurin; Yzet, Clara; Chatelain, Denis; Yzet, Thierry; Brazier, Franck; Lemouel, Jean-Philippe; Sabbagh, Charles] Jules Verne Univ Picardie, Amiens, France.
   [Chatelain, Denis] Amiens Univ, Pathol Unit, Med Ctr, Amiens, France.
   [Yzet, Thierry] Amiens Univ, Radiol Dept, Med Ctr, Amiens, France.
   [Laharie, David] Univ Bordeaux, Haut Leveque Hosp, Ctr Med Chirurg Magellan, Dept HepatoGastroenterol & Digest Oncol, Bordeaux, France.
   [Sabbagh, Charles] Amiens Univ, Dept Digest Surg, Med Ctr, Amiens, France.
C3 Universite de Picardie Jules Verne (UPJV); CHU Amiens; Universite de
   Picardie Jules Verne (UPJV); Universite de Picardie Jules Verne (UPJV);
   CHU Amiens; Universite de Picardie Jules Verne (UPJV); CHU Amiens; CHU
   Bordeaux; Universite de Bordeaux; Universite de Picardie Jules Verne
   (UPJV); CHU Amiens
RP Fumery, M (通讯作者)，Univ Picardie Jules Verne, CHU Amiens Picardie, Serv Hepatogastroenterol, Site Sud-D408, F-80054 Amiens, France.
EM fumery.mathurin@chu-amiens.fr
RI YZET, Clara/AIB-9512-2022
CR Andujar X, 2020, SURG ENDOSC, V34, P1112, DOI 10.1007/s00464-019-06858-z
   Angriman I, 2017, COLORECTAL DIS, V19, pO279, DOI 10.1111/codi.13769
   Annese V, 2013, J CROHNS COLITIS, V7, P982, DOI 10.1016/j.crohns.2013.09.016
   Bemelman WA, 2018, J CROHNS COLITIS, V12, P1, DOI 10.1093/ecco-jcc/jjx061
   Bettenworth D, 2019, GUT, V68, P1115, DOI 10.1136/gutjnl-2018-318081
   Bettenworth D, 2017, INFLAMM BOWEL DIS, V23, P133, DOI 10.1097/MIB.0000000000000988
   Bouhnik Y, 2018, GUT, V67, P53, DOI 10.1136/gutjnl-2016-312581
   Choi CHR, 2015, AM J GASTROENTEROL, V110, P1461, DOI 10.1038/ajg.2015.248
   Cosnes J, 2002, INFLAMM BOWEL DIS, V8, P244, DOI 10.1097/00054725-200207000-00002
   Cremer A, 2020, CLIN GASTROENTEROL H, V18, P1528, DOI 10.1016/j.cgh.2019.05.062
   de Dombal F T, 1967, Am J Proctol, V18, P198
   Dignass A, 2010, J CROHNS COLITIS, V4, P28, DOI 10.1016/j.crohns.2009.12.002
   Ding NS, 2016, J CROHNS COLITIS, V10, P1172, DOI 10.1093/ecco-jcc/jjw072
   Fumery M, 2015, CLIN GASTROENTEROL H, V13, P1770, DOI 10.1016/j.cgh.2015.04.185
   GOLDBERG HI, 1979, GASTROENTEROLOGY, V77, P925
   Gomollon F, 2017, J CROHNS COLITIS, V11, P3, DOI 10.1093/ecco-jcc/jjw168
   Gordon IO, 2018, ALIMENT PHARM THER, V47, P922, DOI 10.1111/apt.14526
   GUMASTE V, 1992, GUT, V33, P938, DOI 10.1136/gut.33.7.938
   HUNT RH, 1975, BRIT MED J, V3, P360, DOI 10.1136/bmj.3.5979.360
   Lamb CA, 2019, GUT, V68, pS1, DOI 10.1136/gutjnl-2019-318484
   LASHNER BA, 1990, DIGEST DIS SCI, V35, P349, DOI 10.1007/BF01537413
   Louis E, 2001, GUT, V49, P777, DOI 10.1136/gut.49.6.777
   Lovasz BD, 2013, J GASTROINTEST LIVER, V22, P265
   Maaser C, 2019, J CROHNS COLITIS, V13, P144, DOI 10.1093/ecco-jcc/jjy113
   Magro F, 2017, J CROHNS COLITIS, V11, P649, DOI 10.1093/ecco-jcc/jjx008
   Reutemann BA, 2017, INFLAMM BOWEL DIS, V23, P1803, DOI 10.1097/MIB.0000000000001181
   Rieder F, 2017, GASTROENTEROLOGY, V152, P340, DOI 10.1053/j.gastro.2016.09.047
   Rieder F, 2016, J CROHNS COLITIS, V10, P873, DOI 10.1093/ecco-jcc/jjw055
   Rimola J, 2015, AM J GASTROENTEROL, V110, P432, DOI 10.1038/ajg.2014.424
   Rutter MD, 2004, GUT, V53, P1813, DOI 10.1136/gut.2003.038505
   Shen B, 2019, GASTROINTEST ENDOSC, V89, P215, DOI 10.1016/j.gie.2018.09.045
   Sonnenberg A, 2015, J CROHNS COLITIS, V9, P769, DOI 10.1093/ecco-jcc/jjv108
   Tilmant M, 2020, J CROHNS COLITIS, V14, pS587
   Torres J, 2017, LANCET, V389, P1741, DOI 10.1016/S0140-6736(16)31711-1
   WARREN S, 1949, AM J PATHOL, V25, P657
   Wijnands AM, 2021, GASTROENTEROLOGY, V160, P1584, DOI 10.1053/j.gastro.2020.12.036
   YAMAZAKI Y, 1991, AM J GASTROENTEROL, V86, P882
   Zappa M, 2011, INFLAMM BOWEL DIS, V17, P984, DOI 10.1002/ibd.21414
NR 38
TC 7
Z9 7
U1 0
U2 9
PU OXFORD UNIV PRESS
PI OXFORD
PA GREAT CLARENDON ST, OXFORD OX2 6DP, ENGLAND
SN 1873-9946
EI 1876-4479
J9 J CROHNS COLITIS
JI J. Crohns Colitis
PD OCT
PY 2021
VL 15
IS 10
BP 1766
EP 1773
DI 10.1093/ecco-jcc/jjab068
EA APR 2021
PG 8
WC Gastroenterology & Hepatology
WE Science Citation Index Expanded (SCI-EXPANDED)
SC Gastroenterology & Hepatology
GA WM9IT
UT WOS:000711392000014
PM 33844013
DA 2024-01-22
ER

PT J
AU Williams, RO
   Paleolog, E
   Feldmann, M
AF Williams, Richard O.
   Paleolog, Ewa
   Feldmann, Marc
TI Cytokine inhibitors in rheumatoid arthritis and other autoimmune
   diseases
SO CURRENT OPINION IN PHARMACOLOGY
LA English
DT Review
ID COLLAGEN-INDUCED ARTHRITIS; NECROSIS-FACTOR-ALPHA; ANTI-TNF-ALPHA;
   ENDOTHELIAL GROWTH-FACTOR; T-CELLS; MONOCLONAL-ANTIBODY; CROHNS-DISEASE;
   INFLAMMATORY DISEASES; CONTROLLED-TRIAL; THERAPY
AB The clinical success of TNF alpha blocking biologics in a growing number of immune-mediated pathologies, including rheumatoid arthritis, Crohn's disease, ankylosing spondylitis and psoriasis, confirms the importance of TNF alpha in driving chronic inflammation and represents an important step forward in the treatment of these conditions. TNFa blockade, however, is a treatment, rather than a cure, and is not effective in all patients or in all autoimmune diseases and further research is needed to get closer to a cure. Recently, the identification of a novel, IL-17 producing, T helper cell subset, that plays a dominant pathogenic role in animal models of autoimmunity, is a major advance on existing knowledge, although the role of these cells in human disease remains to be established. Cytokines driving angiogenesis are also important in disease chronicity and thus might be valid therapeutic targets.
C1 Univ London Imperial Coll Sci Technol & Med, Kennedy Inst Rheumatol Div, London W6 8LH, England.
C3 University of Oxford; Imperial College London
RP Williams, RO (通讯作者)，Univ London Imperial Coll Sci Technol & Med, Kennedy Inst Rheumatol Div, 1 Aspenlea Rd, London W6 8LH, England.
EM richard.o.williams@imperial.ac.uk
OI Williams, Richard/0000-0001-5473-5270
CR Afuwape AO, 2003, GENE THER, V10, P1950, DOI 10.1038/sj.gt.3302104
   Autiero M, 2003, J THROMB HAEMOST, V1, P1356, DOI 10.1046/j.1538-7836.2003.00263.x
   Autiero M, 2003, NAT MED, V9, P936, DOI 10.1038/nm884
   BINGHAM CO, 2004, ARTHRITIS RHEUMAT S9, V50
   Bottomley MJ, 2000, CLIN EXP IMMUNOL, V119, P182, DOI 10.1046/j.1365-2249.2000.01097.x
   Brennan FM, 1997, BRIT J RHEUMATOL, V36, P643
   Bresnihan B, 1998, ARTHRITIS RHEUM, V41, P2196, DOI 10.1002/1529-0131(199812)41:12<2196::AID-ART15>3.3.CO;2-U
   Brok HPM, 2001, CLIN EXP IMMUNOL, V124, P134, DOI 10.1046/j.1365-2249.2001.01487.x
   Burakoff R, 2006, INFLAMM BOWEL DIS, V12, P558, DOI 10.1097/01.ibd.0000225337.14356.31
   Cancro MP, 2006, ANN RHEUM DIS, V65, P34, DOI 10.1136/ard.2006.058412
   Catrina AI, 2002, RHEUMATOLOGY, V41, P484, DOI 10.1093/rheumatology/41.5.484
   Charles P, 1999, J IMMUNOL, V163, P1521
   Clark JM, 2004, P NATL ACAD SCI USA, V101, P1696, DOI 10.1073/pnas.0308231100
   Cohen SB, 2006, J RHEUMATOL, V33, P12
   COPE AP, 1994, J CLIN INVEST, V94, P749, DOI 10.1172/JCI117394
   Cua DJ, 2003, NATURE, V421, P744, DOI 10.1038/nature01355
   Edwards JCW, 2004, NEW ENGL J MED, V350, P2572, DOI 10.1056/NEJMoa032534
   Ehrenstein MR, 2004, J EXP MED, V200, P277, DOI 10.1084/jem.20040165
   Feldmann M, 2005, NATURE, V435, P612, DOI 10.1038/nature03727
   Finckh A, 2006, ARTHRITIS RHEUM-US, V54, P54, DOI 10.1002/art.21491
   Genovese MC, 2005, NEW ENGL J MED, V353, P1114, DOI 10.1056/NEJMoa050524
   Genovese MC, 2004, ARTHRITIS RHEUM-US, V50, P1412, DOI 10.1002/art.20221
   Hue S, 2006, J EXP MED, V203, P2473, DOI 10.1084/jem.20061099
   Ikeuchi H, 2005, ARTHRITIS RHEUM-US, V52, P1037, DOI 10.1002/art.20965
   Ivanov II, 2006, CELL, V126, P1121, DOI 10.1016/j.cell.2006.07.035
   Joosten LAB, 1996, ARTHRITIS RHEUM, V39, P797, DOI 10.1002/art.1780390513
   Kauffman CL, 2004, J INVEST DERMATOL, V123, P1037, DOI 10.1111/j.0022-202X.2004.23448.x
   Klimiuk PA, 2004, J RHEUMATOL, V31, P238
   Kolls JK, 2004, IMMUNITY, V21, P467, DOI 10.1016/j.immuni.2004.08.018
   Liang SC, 2006, J EXP MED, V203, P2271, DOI 10.1084/jem.20061308
   Lubberts E, 2004, ARTHRITIS RHEUM-US, V50, P650, DOI 10.1002/art.20001
   Lubberts E, 2001, J IMMUNOL, V167, P1004, DOI 10.4049/jimmunol.167.2.1004
   MACKAY F, 2007, CURR OPIN IMMUNOL
   Mannon PJ, 2004, NEW ENGL J MED, V351, P2069, DOI 10.1056/NEJMoa033402
   McInnes I., 2004, ARTHRITIS RHEUMAT S9, V50
   McInnes IB, 2004, CURR OPIN PHARMACOL, V4, P392, DOI 10.1016/j.coph.2004.04.003
   Miotla J, 2000, LAB INVEST, V80, P1195, DOI 10.1038/labinvest.3780127
   Murphy CA, 2003, J EXP MED, V198, P1951, DOI 10.1084/jem.20030896
   Nadkarni S, 2007, J EXP MED, V204, P33, DOI 10.1084/jem.20061531
   Nakae S, 2003, J IMMUNOL, V171, P6173, DOI 10.4049/jimmunol.171.11.6173
   Nishimoto N, 2004, CURR OPIN PHARMACOL, V4, P386, DOI 10.1016/j.coph.2004.03.005
   Nishimoto N, 2004, ARTHRITIS RHEUM-US, V50, P1761, DOI 10.1002/art.20303
   Oosthuyse B, 2001, NAT GENET, V28, P131, DOI 10.1038/88842
   Paleolog EM, 1998, ARTHRITIS RHEUM, V41, P1258, DOI 10.1002/1529-0131(199807)41:7<1258::AID-ART17>3.0.CO;2-1
   Park H, 2005, NAT IMMUNOL, V6, P1133, DOI 10.1038/ni1261
   Sato K, 2006, J EXP MED, V203, P2673, DOI 10.1084/jem.20061775
   SMOLEN J, 2004, ARTHRITIS RHEUM S, V50, P9
   Tak PP, 1996, ARTHRITIS RHEUM, V39, P1077, DOI 10.1002/art.1780390702
   Taylor PC, 2006, ARTHRITIS RHEUM-US, V54, P47, DOI 10.1002/art.21544
   Taylor PC, 2000, ARTHRITIS RHEUM-US, V43, P38, DOI 10.1002/1529-0131(200001)43:1<38::AID-ANR6>3.0.CO;2-L
   Tjwa M, 2003, CELL TISSUE RES, V314, P5, DOI 10.1007/s00441-003-0776-3
   Vermeire K, 1997, J IMMUNOL, V158, P5507
   Weaver CT, 2007, ANNU REV IMMUNOL, V25, P821, DOI 10.1146/annurev.immunol.25.022106.141557
   Weyand CM, 2003, CURR OPIN RHEUMATOL, V15, P259, DOI 10.1097/00002281-200305000-00013
   WEYAND CM, 1992, J CLIN INVEST, V89, P2033, DOI 10.1172/JCI115814
   WILLIAMS RO, 1994, P NATL ACAD SCI USA, V91, P2762, DOI 10.1073/pnas.91.7.2762
   WILLIAMS RO, 1993, CLIN EXP IMMUNOL, V92, P323, DOI 10.1111/j.1365-2249.1993.tb03399.x
   Williams RO, 2000, J IMMUNOL, V165, P7240, DOI 10.4049/jimmunol.165.12.7240
   Wolk K, 2007, J IMMUNOL, V178, P5973, DOI 10.4049/jimmunol.178.9.5973
   Zheng Y, 2007, NATURE, V445, P648, DOI 10.1038/nature05505
   Zhou HH, 2007, J CLIN PHARMACOL, V47, P383, DOI 10.1177/0091270006298188
NR 61
TC 74
Z9 86
U1 0
U2 9
PU ELSEVIER SCI LTD
PI OXFORD
PA THE BOULEVARD, LANGFORD LANE, KIDLINGTON, OXFORD OX5 1GB, OXON, ENGLAND
SN 1471-4892
EI 1471-4973
J9 CURR OPIN PHARMACOL
JI Curr. Opin. Pharmacol.
PD AUG
PY 2007
VL 7
IS 4
BP 412
EP 417
DI 10.1016/j.coph.2007.06.001
PG 6
WC Pharmacology & Pharmacy
WE Science Citation Index Expanded (SCI-EXPANDED)
SC Pharmacology & Pharmacy
GA 213QS
UT WOS:000249682800011
PM 17627887
DA 2024-01-22
ER

PT J
AU Lane, VA
   Vajda, P
   King, D
   Stahlschmidt, J
   Sugarman, I
   Subramaniam, R
AF Lane, V. A.
   Vajda, P.
   King, D.
   Stahlschmidt, J.
   Sugarman, I.
   Subramaniam, R.
TI Metastatic Crohn's disease: Two cases of penile Crohn's and literature
   review
SO JOURNAL OF PEDIATRIC UROLOGY
LA English
DT Review
DE Crohns; Metastatic; Penile
ID INFLIXIMAB
AB Crohn's disease is a chronic granulomatous inflammatory bowel disorder, often associated with cutaneous manifestations, termed metastatic Crohn's. Here we present two cases of paediatric metastatic Crohn's disease involving the penis, focusing on clinical presentation, histological diagnosis and treatment. (C) 2009 Journal of Pediatric Urology Company. Published by Elsevier Ltd. All rights reserved.
C1 [Lane, V. A.; Vajda, P.; Sugarman, I.; Subramaniam, R.] Leeds Teaching Hosp, Dept Paediat Surg, Leeds, W Yorkshire, England.
   [King, D.; Stahlschmidt, J.] Leeds Teaching Hosp, Dept Histopathol, Leeds, W Yorkshire, England.
C3 University of Leeds; University of Leeds
RP Subramaniam, R (通讯作者)，St James Univ Hosp, Dept Paediat Urol, Beckett St, Leeds LS9 7TF, W Yorkshire, England.
EM surgram@btinternet.com
RI Vajda, Peter/P-7950-2019; Stahlschmidt, Jens/IRZ-7255-2023; VAJDA,
   Peter/K-4603-2013
OI VAJDA, Peter/0000-0002-4835-6458; King, David/0000-0002-1072-0429
CR BANNER MP, 1987, RADIOL CLIN N AM, V25, P199
   BRANDT LJ, 1982, GASTROENTEROLOGY, V83, P383
   BURGDORF W, 1981, J AM ACAD DERMATOL, V5, P689, DOI 10.1016/S0190-9622(81)70130-0
   Escher JC, 2002, J PEDIATR GASTR NUTR, V34, P420, DOI 10.1097/00005176-200204000-00021
   Goh M, 1998, J UROLOGY, V159, P506, DOI 10.1016/S0022-5347(01)63965-X
   GRYBOSKI JD, 1978, GASTROENTEROLOGY, V74, P807
   KAFITY AA, 1993, J CLIN GASTROENTEROL, V17, P300, DOI 10.1097/00004836-199312000-00007
   Lally M R, 1988, Pediatr Dermatol, V5, P103, DOI 10.1111/j.1525-1470.1988.tb01148.x
   Lehrnbecher T, 1999, J PEDIATR GASTR NUTR, V28, P321, DOI 10.1097/00005176-199903000-00021
   Miller AM, 2001, J GASTROEN HEPATOL, V16, P940, DOI 10.1046/j.1440-1746.2001.02439.x
   PARKS AG, 1965, P ROY SOC MED, V58, P241, DOI 10.1177/003591576505800419
   Present DH, 1999, NEW ENGL J MED, V340, P1398, DOI 10.1056/NEJM199905063401804
   SAMITZ MH, 1970, CUTIS, V6, P51
   SIMONEAUX SF, 1995, PEDIATR RADIOL, V25, P375, DOI 10.1007/BF02021708
   TUFFNELL D, 1991, BRIT J CLIN PRACT, V45, P159
NR 15
TC 14
Z9 14
U1 0
U2 2
PU ELSEVIER SCI LTD
PI OXFORD
PA THE BOULEVARD, LANGFORD LANE, KIDLINGTON, OXFORD OX5 1GB, OXON, ENGLAND
SN 1477-5131
J9 J PEDIATR UROL
JI J. Pediatr. Urol
PD JUN
PY 2010
VL 6
IS 3
BP 270
EP 273
DI 10.1016/j.jpurol.2009.08.010
PG 4
WC Pediatrics; Urology & Nephrology
WE Science Citation Index Expanded (SCI-EXPANDED)
SC Pediatrics; Urology & Nephrology
GA 817RT
UT WOS:000294692800013
PM 19800295
DA 2024-01-22
ER

PT J
AU Shikhare, G
   Kugathasan, S
AF Shikhare, Gargi
   Kugathasan, Subra
TI Inflammatory bowel disease in children: current trends
SO JOURNAL OF GASTROENTEROLOGY
LA English
DT Review
DE Epidemiology; Crohn's disease; IBD; Children
ID CROHNS-DISEASE; MAINTENANCE THERAPY; EXTRAINTESTINAL MANIFESTATIONS;
   CERTOLIZUMAB PEGOL; ULCERATIVE-COLITIS; PEDIATRIC-PATIENTS; INFLIXIMAB;
   SUSCEPTIBILITY; ADALIMUMAB; INDUCTION
AB Once considered rare in the East, inflammatory bowel disease (IBD) is now recognized to be an emerging entity in that region. East or West, the clinical features of and treatment options for IBD are the same, but it is possible that the exact pathogeneses or the initiating events differ. In this review, existing knowledge of IBD and new discoveries in the epidemiology, genetics and treatment of IBD are discussed in detail. The diagnosis and management of IBD in children has changed dramatically over the last decade, mainly due to increased awareness, the availability of newer diagnostic modalities such as MRI and video capsule endoscopy, and newer, more powerful treatments such as biologics. It is hoped that the combination of innovative research and advances in drug discoveries will change the natural history of IBD and make a major difference in children who are suffering from this unfortunate lifelong chronic inflammatory disorder.
C1 [Shikhare, Gargi; Kugathasan, Subra] Emory Univ, Div Pediat Gastroenterol, Dept Pediat & Human Genet, Emory Childrens Ctr,Sch Med, Atlanta, GA 30322 USA.
C3 Emory University
RP Kugathasan, S (通讯作者)，Emory Univ, Div Pediat Gastroenterol, Dept Pediat & Human Genet, Emory Childrens Ctr,Sch Med, 2015 Uppergate Dr,Room 248, Atlanta, GA 30322 USA.
EM skugath@emory.edu
CR Akobeng AK, 2007, COCHRANE DB SYST REV, DOI 10.1002/14651858.CD005984
   Akobeng AK, 2005, COCHRANE DB SYST REV, DOI 10.1002/14651858.CD003715.pub2
   Alfadhli AAF, 2005, COCHRANE DB SYST REV, DOI 10.1002/14651858.CD003459.pub2
   Austin GL, 2006, AM J GASTROENTEROL, V101, P413, DOI 10.1111/j.1572-0241.2006.00475.x
   Bach JF, 2002, NEW ENGL J MED, V347, P911, DOI 10.1056/NEJMra020100
   Baldassano RN, 1999, GASTROENTEROL CLIN N, V28, P445, DOI 10.1016/S0889-8553(05)70064-9
   Ballinger AB, 2003, PEDIATR RES, V53, P205, DOI [10.1203/00006450-200302000-00002, 10.1203/01.PDR.0000047510.65483.C9]
   Benchimol EI, 2008, COCHRANE DB SYST REV, DOI 10.1002/14651858.CD006792.pub2
   Bernstein CN, 2002, CURR OPIN GASTROEN, V18, P428, DOI 10.1097/00001574-200207000-00006
   Bossuyt X, 2006, CLIN CHEM, V52, P171, DOI 10.1373/clinchem.2005.058560
   BRANDT LJ, 1982, GASTROENTEROLOGY, V83, P383
   Broeckel U, 2006, PEDIATR CLIN N AM, V53, P807, DOI 10.1016/j.pcl.2006.08.007
   Burton PR, 2007, NATURE, V447, P661, DOI 10.1038/nature05911
   Colombel JF, 2007, GASTROENTEROLOGY, V132, P52, DOI 10.1053/j.gastro.2006.11.041
   Danese S, 2005, WORLD J GASTROENTERO, V11, P7227, DOI 10.3748/wjg.v11.i46.7227
   De Matos V, 2008, J PEDIATR GASTR NUTR, V46, P392, DOI 10.1097/MPG.0b013e31812e95e1
   Dubinsky MC, 2002, GASTROENTEROLOGY, V122, P904, DOI 10.1053/gast.2002.32420
   Eaden JA, 2000, AM J GASTROENTEROL, V95, P2710, DOI 10.1016/S0002-9270(00)01089-3
   FISH D, 2004, ADOLESC MED CLIN, V15, pR9, DOI DOI 10.1016/J.ADMECLI.2003.11.012
   Fish Daryl, 2004, Adolesc Med Clin, V15, P67, DOI 10.1016/j.admecli.2003.11.012
   GIRARDIN M, 2008, PEDIAT INFLAMMATORY, P263
   GREENSTEIN AJ, 1976, MEDICINE, V55, P401, DOI 10.1097/00005792-197609000-00004
   GRIFFITHS AM, 1993, GUT, V34, P939, DOI 10.1136/gut.34.7.939
   Hanauer SB, 2002, LANCET, V359, P1541, DOI 10.1016/S0140-6736(02)08512-4
   Horsthuis K, 2008, RADIOLOGY, V247, P64, DOI 10.1148/radiol.2471070611
   Hugot JP, 2001, NATURE, V411, P599, DOI 10.1038/35079107
   Hyams J, 2007, GASTROENTEROLOGY, V132, P863, DOI 10.1053/j.gastro.2006.12.003
   HYAMS JS, 1994, J PEDIATR GASTR NUTR, V19, P7, DOI 10.1097/00005176-199407000-00003
   JACOBSTEIN D, 2008, PEDIAT INFLAMMATORY, P329
   Jose FA, 2008, J PEDIATR GASTR NUTR, V46, P124, DOI 10.1097/MPG.0b013e318093f4b0
   KANOF ME, 1988, GASTROENTEROLOGY, V95, P1523, DOI 10.1016/S0016-5085(88)80072-6
   KIM BJ, 2009, DIG DIS SCI
   Kleinman RE, 2004, J PEDIATR GASTR NUTR, V39, P15, DOI 10.1097/00005176-200407000-00005
   Kugathasan S, 2003, J PEDIATR-US, V143, P525, DOI 10.1067/S0022-3476(03)00444-X
   Leong RWL, 2004, INFLAMM BOWEL DIS, V10, P646, DOI 10.1097/00054725-200409000-00022
   Loftus EV, 2004, GASTROENTEROLOGY, V126, P1504, DOI 10.1053/j.gastro.2004.01.063
   MacKalski BA, 2006, GUT, V55, P733, DOI 10.1136/gut.2005.076612
   Mallon P, 2007, COCHRANE DB SYST REV, DOI 10.1002/14651858.CD005573.pub2
   MARKOWITZ J, 1990, GASTROENTEROLOGY, V99, P1347, DOI 10.1016/0016-5085(90)91160-8
   Markowitz J, 2000, GASTROENTEROLOGY, V119, P895, DOI 10.1053/gast.2000.18144
   MATTEI P, 2008, PEDIAT INFLAMMATORY, P469
   McDonald JWD, 2005, COCHRANE DB SYST REV, DOI 10.1002/14651858.CD000297.pub2
   Montgomery SM, 1999, EUR J GASTROEN HEPAT, V11, P543, DOI 10.1097/00042737-199905000-00013
   NWOMEH B, 2008, PEDIAT INFLAMMATORY, P193
   Ogura Y, 2001, NATURE, V411, P603, DOI 10.1038/35079114
   PROBERT CSJ, 1992, GUT, V33, P687, DOI 10.1136/gut.33.5.687
   Rolfe VE, 2006, COCHRANE DB SYST REV, DOI 10.1002/14651858.CD004826
   Rutgeerts P, 2005, NEW ENGL J MED, V353, P2462, DOI 10.1056/NEJMoa050516
   Sandborn WJ, 2007, GUT, V56, P1232, DOI 10.1136/gut.2006.106781
   Sandborn WJ, 2007, NEW ENGL J MED, V357, P228, DOI 10.1056/NEJMoa067594
   Sandborn WJ, 2005, NEW ENGL J MED, V353, P1912, DOI 10.1056/NEJMoa043335
   Sands BE, 2004, NEW ENGL J MED, V350, P876, DOI 10.1056/NEJMoa030815
   Schreiber S, 2007, NEW ENGL J MED, V357, P239, DOI 10.1056/NEJMoa062897
   Seo Jeong Kee, 1992, Journal of Korean Medical Science, V7, P221
   Shen B, 2005, AM J GASTROENTEROL, V100, P2796, DOI 10.1111/j.1572-0241.2005.00278.x
   Shibolet O, 2005, COCHRANE DB SYST REV, DOI 10.1002/14641858.CD004277.pub2
   Srinivasan R, 2009, COCHRANE DB SYST REV, DOI 10.1002/14651858.CD007350.pub2
   SriRajaskanthan R, 2005, EUR J GASTROEN HEPAT, V17, P697, DOI 10.1097/00042737-200507000-00001
   Sutherland L, 2006, COCHRANE DB SYST REV, DOI 10.1002/14651858.CD000544.pub2
   Sutherland L, 2006, COCHRANE DB SYST REV, DOI 10.1002/14651858.CD000543.pub2
   Targan SR, 2007, GASTROENTEROLOGY, V132, P1672, DOI 10.1053/j.gastro.2007.03.024
   Treepongkaruna S, 2006, ASIAN PAC J ALLERGY, V24, P73
   Tsai CH, 2004, J FORMOS MED ASSOC, V103, P685
   Turner D, 2007, AM J GASTROENTEROL, V102, P2804, DOI 10.1111/j.1572-0241.2007.01474.x
   Uhlen S, 2006, INFLAMM BOWEL DIS, V12, P1053, DOI 10.1097/01.mib.0000235103.47280.bb
   Van Limbergent J, 2008, GASTROENTEROLOGY, V135, P1114, DOI 10.1053/j.gastro.2008.06.081
   VENKATESH K, 2008, PEDIAT INFLAMMATORY, P211
   VERHAVE M, 1990, J PEDIATR-US, V117, P809, DOI 10.1016/S0022-3476(05)83349-9
   VONALLMEN D, 2008, PEDIAT INFLAMMATORY, P455
   Wyneski MJ, 2008, J PEDIATR GASTR NUTR, V47, P19, DOI 10.1097/MPG.0b013e318174e886
   Yamazaki K, 2005, HUM MOL GENET, V14, P3499, DOI 10.1093/hmg/ddi379
   Yao T, 2000, DIS COLON RECTUM, V43, pS85, DOI 10.1007/BF02237231
NR 72
TC 26
Z9 30
U1 2
U2 10
PU SPRINGER JAPAN KK
PI TOKYO
PA SHIROYAMA TRUST TOWER 5F, 4-3-1 TORANOMON, MINATO-KU, TOKYO, 105-6005,
   JAPAN
SN 0944-1174
EI 1435-5922
J9 J GASTROENTEROL
JI J. Gastroenterol.
PD JUL
PY 2010
VL 45
IS 7
BP 673
EP 682
DI 10.1007/s00535-010-0241-5
PG 10
WC Gastroenterology & Hepatology
WE Science Citation Index Expanded (SCI-EXPANDED)
SC Gastroenterology & Hepatology
GA 622RW
UT WOS:000279684100001
PM 20414789
DA 2024-01-22
ER

PT J
AU Reisdorf, WC
   Xie, Q
   Zeng, X
   Xie, WS
   Rajpal, N
   Hoang, B
   Burgert, ME
   Kumar, V
   Hurle, MR
   Rajpal, DK
   O'Donnell, S
   MacDonald, TT
   Vossenkämper, A
   Wang, L
   Reilly, M
   Votta, BJ
   Sanchez, Y
   Agarwal, P
AF Reisdorf, William C.
   Xie, Qing
   Zeng, Xin
   Xie, Wensheng
   Rajpal, Neetu
   Hoang, Bao
   Burgert, Mark E.
   Kumar, Vinod
   Hurle, Mark R.
   Rajpal, Deepak K.
   O'Donnell, Sarah
   MacDonald, Thomas T.
   Vossenkamper, Anna
   Wang, Lin
   Reilly, Mike
   Votta, Bart J.
   Sanchez, Yolanda
   Agarwal, Pankaj
TI Preclinical evaluation of EPHX2 inhibition as a novel treatment for
   inflammatory bowel disease
SO PLOS ONE
LA English
DT Article
ID SOLUBLE EPOXIDE HYDROLASE; SODIUM-INDUCED COLITIS;
   INTERLEUKIN-10-DEFICIENT MICE; CYTOKINE PRODUCTION; CONNECTIVITY MAP;
   CROHNS-DISEASE; IN-VITRO; EXPRESSION; DSS; DYSFUNCTION
AB Epoxyeicosatrienoic acids (EETs) are signaling lipids produced by cytochrome P450 epoxygenation of arachidonic acid, which are metabolized by EPHX2 (epoxide hydrolase 2, alias soluble epoxide hydrolase or sEH). EETs have pleiotropic effects, including anti-inflammatory activity. Using a Connectivity Map (CMAP) approach, we identified an inverse-correlation between an exemplar EPHX2 inhibitor (EPHX2i) compound response and an inflammatory bowel disease patient-derived signature. To validate the gene-disease link, we tested a pre-clinical tool EPHX2i (GSK1910364) in a mouse disease model, where it showed improved outcomes comparable to or better than the positive control Cyclosporin A. Up-regulation of cytoprotective genes and down-regulation of proinflammatory cytokine production were observed in colon samples obtained from EPHX2i-treated mice. Follow-up immunohistochemistry analysis verified the presence of EPHX2 protein in infiltrated immune cells from Crohn's patient tissue biopsies. We further demonstrated that GSK2256294, a clinical EPHX2i, reduced the production of IL2, IL12p70, IL10 and TNF alpha in both ulcerative colitis and Crohn's disease patient-derived explant cultures. Interestingly, GSK2256294 reduced IL4 and IFN gamma in ulcerative colitis, and IL1 beta in Crohn's disease specifically, suggesting potential differential effects of GSK2256294 in these two diseases. Taken together, these findings suggest a novel therapeutic use of EPHX2 inhibition for IBD.
C1 [Reisdorf, William C.; Xie, Qing; Rajpal, Neetu; Kumar, Vinod; Hurle, Mark R.; Rajpal, Deepak K.; Agarwal, Pankaj] GlaxoSmithKline, Computat Biol, Collegeville, PA 19426 USA.
   [Zeng, Xin; Xie, Wensheng] GlaxoSmithKline, Target & Pathway Validat, Collegeville, PA USA.
   [Hoang, Bao] GlaxoSmithKline, Exploratory Biomarkers, Collegeville, PA USA.
   [Burgert, Mark E.] GlaxoSmithKline, Res Stat, Collegeville, PA USA.
   [O'Donnell, Sarah] Barts Hlth NHS Trust, Royal London Hosp, Ctr Digest Dis, London, England.
   [MacDonald, Thomas T.; Vossenkamper, Anna] QMUL, Blizard Inst, Ctr Immunobiol, London, England.
   [Wang, Lin; Reilly, Mike; Votta, Bart J.] GlaxoSmithKline, Pattern Recognit Receptor DPU, Collegeville, PA USA.
   [Sanchez, Yolanda] GlaxoSmithKline, Stress & Repair DPU, Resp Therapy Area, Collegeville, PA USA.
C3 GlaxoSmithKline; GlaxoSmithKline; GlaxoSmithKline; GlaxoSmithKline;
   Barts Health NHS Trust; Royal London Hospital; University of London;
   Queen Mary University London; GlaxoSmithKline; GlaxoSmithKline
RP Reisdorf, WC (通讯作者)，GlaxoSmithKline, Computat Biol, Collegeville, PA 19426 USA.
EM william.c.reisdorf@gsk.com
OI Reisdorf, William/0000-0001-9411-0179
FU GSK
FX WCR, QX, XZ, WX, NR, BH, MEB, VK, MRH, DKR, LW, MR, BJV, YS and PA are
   or were employees and stockholders of GlaxoSmithKline at the time of
   this work. GSK provided support in the form of salaries for these
   authors but did not have any additional role in the study design, data
   collection and analysis, decision to publish, or preparation of the
   manuscript. The specific roles of these authors are articulated in the
   'author contributions' section. TTM and AV were funded in part under a
   research collaboration with GSK. SO declares no competing interests.
CR Ananthakrishnan AN, 2015, NAT REV GASTRO HEPAT, V12, P205, DOI 10.1038/nrgastro.2015.34
   Arts J, 2004, INFLAMM BOWEL DIS, V10, P73, DOI 10.1097/00054725-200403000-00002
   Belyanskaya SL, 2017, CHEMBIOCHEM, V18, P837, DOI 10.1002/cbic.201700014
   Berg DJ, 1996, J CLIN INVEST, V98, P1010, DOI 10.1172/JCI118861
   Nieto JC, 2017, SCI REP-UK, V7, DOI 10.1038/s41598-017-00145-4
   Chande N, 2016, COCHRANE DB SYST REV, DOI 10.1002/14651858.CD000545.pub5
   Chang SN, 2017, EXPERT REV CLIN PHAR, V10, P595, DOI 10.1080/17512433.2017.1318062
   Cheng J, 2014, GENOME MED, V6, DOI 10.1186/s13073-014-0095-1
   COOPER HS, 1993, LAB INVEST, V69, P238
   D'Haens GR, 1998, GASTROENTEROLOGY, V114, P262, DOI 10.1016/S0016-5085(98)70476-7
   Delavan B, 2017, DRUG DISCOVERY TODAY
   DIELEMAN LA, 1994, GASTROENTEROLOGY, V107, P1643, DOI 10.1016/0016-5085(94)90803-6
   Dieleman LA, 1998, CLIN EXP IMMUNOL, V114, P385
   Duan QN, 2014, NUCLEIC ACIDS RES, V42, pW449, DOI 10.1093/nar/gku476
   Dudley JT, 2011, SCI TRANSL MED, V3, DOI 10.1126/scitranslmed.3002648
   Dulai PS, 2018, THER ADV CHRONIC DIS, V9, P65, DOI 10.1177/2040622317742095
   Florholmen J, 2011, SCAND J GASTROENTERO, V46, P1407, DOI 10.3109/00365521.2011.627449
   Haile PA, 2016, J MED CHEM, V59, P4867, DOI 10.1021/acs.jmedchem.6b00211
   Ham M, 2012, EXPERT REV CLIN PHAR, V5, P113, DOI [10.1586/ECP.12.2, 10.1586/ecp.12.2]
   Hardy RG, 2002, GUT, V50, P513, DOI 10.1136/gut.50.4.513
   Harris PA, 2017, J MED CHEM, V60, P1247, DOI 10.1021/acs.jmedchem.6b01751
   Imig JD, 2012, PHYSIOL REV, V92, P101, DOI 10.1152/physrev.00021.2011
   Kiesler P, 2015, CELL MOL GASTROENTER, V1, P154, DOI 10.1016/j.jcmgh.2015.01.006
   Krieglstein CF, 2002, J CLIN INVEST, V110, P1773, DOI 10.1172/JCI200215256
   KUHN R, 1993, CELL, V75, P263, DOI 10.1016/0092-8674(93)80068-P
   Kundu S, 2013, J LIPID RES, V54, P436, DOI 10.1194/jlr.M031914
   Laharie D, 2011, ALIMENT PHARM THER, V33, P714, DOI 10.1111/j.1365-2036.2010.04569.x
   Lamb J, 2006, SCIENCE, V313, P1929, DOI 10.1126/science.1132939
   Lazaar AL, 2016, BRIT J CLIN PHARMACO, V81, P971, DOI 10.1111/bcp.12855
   Lee G, 2010, GASTROENTEROLOGY, V139, P869, DOI 10.1053/j.gastro.2010.05.037
   Liu JZ, 2015, NAT GENET, V47, P979, DOI 10.1038/ng.3359
   Lopetuso LR, 2013, DIGEST LIVER DIS, V45, P1017, DOI 10.1016/j.dld.2013.06.007
   Melgar S, 2008, INT IMMUNOPHARMACOL, V8, P836, DOI 10.1016/j.intimp.2008.01.036
   Morgan LA, 2013, J CARDIOVASC PHARM, V61, P291, DOI 10.1097/FJC.0b013e31827fe59c
   Morisseau C, 2013, ANNU REV PHARMACOL, V53, P37, DOI 10.1146/annurev-pharmtox-011112-140244
   Norwood S, 2010, AM J TRANSL RES, V2, P447
   OKAYASU I, 1990, GASTROENTEROLOGY, V98, P694, DOI 10.1016/0016-5085(90)90290-H
   Patel RB, 2014, EUR J PHARMACOL, V737, P70, DOI 10.1016/j.ejphar.2014.05.009
   Peck D, 2006, GENOME BIOL, V7, DOI 10.1186/gb-2006-7-7-r61
   Peyrin-Biroulet L, 2011, ALIMENT PHARM THER, V33, P870, DOI 10.1111/j.1365-2036.2011.04599.x
   Podolin PL, 2013, PROSTAG OTH LIPID M, V104, P25, DOI 10.1016/j.prostaglandins.2013.02.001
   Qiu YE, 2018, PROSTAG OTH LIPID M, V136, P9, DOI 10.1016/j.prostaglandins.2018.03.004
   Randhawa PK, 2014, KOREAN J PHYSIOL PHA, V18, P279, DOI 10.4196/kjpp.2014.18.4.279
   REUBI JC, 1994, GASTROENTEROLOGY, V106, P951, DOI 10.1016/0016-5085(94)90754-4
   Sann H, 2013, LIFE SCI, V92, P708, DOI 10.1016/j.lfs.2013.01.028
   Subramanian A, 2017, CELL, V171, P1437, DOI 10.1016/j.cell.2017.10.049
   Timmer A, 2016, COCHRANE DB SYST REV, DOI 10.1002/14651858.CD000478.pub4
   Travis SPL, 2006, GUT, V55, DOI 10.1136/gut.2005.081950b
   Uguccioni M, 1999, AM J PATHOL, V155, P331, DOI 10.1016/S0002-9440(10)65128-0
   Vossenkämper A, 2014, GASTROENTEROLOGY, V147, P172, DOI 10.1053/j.gastro.2014.03.049
   Wagner M, 2008, WORLD J GASTROENTERO, V14, P5584, DOI 10.3748/wjg.14.5584
   Williams Chadwick, 2011, Therap Adv Gastroenterol, V4, P237, DOI 10.1177/1756283X11405250
   Yang L, 2017, CHEST, V151, P555, DOI 10.1016/j.chest.2016.10.058
   Zhang WY, 2013, ANTICANCER RES, V33, P5261
   Zhang WY, 2013, MOL CARCINOGEN, V52, P726, DOI 10.1002/mc.21918
   Zhang WY, 2012, DIGEST DIS SCI, V57, P2580, DOI 10.1007/s10620-012-2217-1
NR 56
TC 18
Z9 21
U1 0
U2 4
PU PUBLIC LIBRARY SCIENCE
PI SAN FRANCISCO
PA 1160 BATTERY STREET, STE 100, SAN FRANCISCO, CA 94111 USA
SN 1932-6203
J9 PLOS ONE
JI PLoS One
PD APR 19
PY 2019
VL 14
IS 4
AR e0215033
DI 10.1371/journal.pone.0215033
PG 23
WC Multidisciplinary Sciences
WE Science Citation Index Expanded (SCI-EXPANDED)
SC Science & Technology - Other Topics
GA HU1GG
UT WOS:000465019900009
PM 31002701
OA gold, Green Published, Green Submitted
DA 2024-01-22
ER

PT J
AU Vulliemoz, M
   Brand, S
   Juillerat, P
   Mottet, C
   Ben-Horin, S
   Michetti, P
AF Vulliemoz, Marianne
   Brand, Stephan
   Juillerat, Pascal
   Mottet, Christian
   Ben-Horin, Shomron
   Michetti, Pierre
CA Swiss IBDnet
   Swiss Soc Gastroenterology
TI TNF-Alpha Blockers in Inflammatory Bowel Diseases: Practical
   Recommendations and a User's Guide: An Update
SO DIGESTION
LA English
DT Review
DE TNF inhibitors; Biologicals; Crohn's disease; Ulcerative colitis;
   Infliximab; Inflammatory bowel diseases
ID EVIDENCE-BASED CONSENSUS; EARLY COMBINED IMMUNOSUPPRESSION; NECROSIS
   FACTOR THERAPY; T-CELL LYMPHOMA; CROHNS-DISEASE; COMBINATION THERAPY;
   ADALIMUMAB MONOTHERAPY; BIOSIMILAR INFLIXIMAB; INFUSION REACTIONS;
   BIOLOGIC AGENTS
AB Background:Anti-tumour necrosis factor-alpha (anti-TNF) antagonists have been the mainstay in the treatment of inflammatory bowel diseases (IBDs) for over 20 years.Summary:This review article aimed to provide an update on recent advances in TNF antagonist therapy for IBDs.Key Messages:Their position in the treatment algorithm has evolved to "rapid step-up therapy" or "top-down therapy" according to disease severity and patients' characteristics. Limitations of anti-TNF antagonists include loss of response in up to 30-50% of patients with or without the development of antibodies. Therapeutic drug monitoring should provide a tailored, personalized approach to this scenario. Recently, biosimilar agents have been approved for IBDs and are considered equivalent in efficacy to the originator.
C1 [Vulliemoz, Marianne; Mottet, Christian; Michetti, Pierre] CHU Vaudois, Gastroenterol Beaulieu, Crohns & Colitis Ctr, Lausanne, Switzerland.
   [Vulliemoz, Marianne; Mottet, Christian; Michetti, Pierre] CHU Vaudois, Div Gastroenterol & Hepatol, Lausanne, Switzerland.
   [Brand, Stephan] Kantonsspital Sankt Gallen, Div Gastroenterol & Hepatol, Dept Internal Med, St Gallen, Switzerland.
   [Juillerat, Pascal] Univ Bern, Bern Univ Hosp, Dept Visceral Surg & Med, Bern, Switzerland.
   [Mottet, Christian] Ctr Sedunois Gastroenterol, Sion, Switzerland.
   [Ben-Horin, Shomron] Tel Aviv Univ, Inflammatory Bowel Dis Unit, Sheba Med Ctr, Tel Aviv, Israel.
   [Ben-Horin, Shomron] Tel Aviv Univ, Gastroimmunol Lab, Sheba Med Ctr, Tel Aviv, Israel.
C3 University of Lausanne; Centre Hospitalier Universitaire Vaudois (CHUV);
   University of Lausanne; Centre Hospitalier Universitaire Vaudois (CHUV);
   University of Bern; University Hospital of Bern; Tel Aviv University;
   Chaim Sheba Medical Center; Tel Aviv University; Chaim Sheba Medical
   Center
[truncated: 3,287,454 more chars]
