# Supplementary material for: Worldwide research trends in Crohn’s disease treatment over the past 2 decades: a bibliometric analysis
Source: Front Pharmacol. 2024 Oct 8;15:1441785. doi: 10.3389/fphar.2024.1441785 (PMC11493645; doi:10.3389/fphar.2024.1441785)
Supplement: Supplementary file 1 [file DataSheet1.zip › raw data 1/download_5.txt]

FN Clarivate Analytics Web of Science
VR 1.0
PT J
AU de Bruyn, JR
   Becker, MA
   Steenkamer, J
   Wildenberg, ME
   Meijer, SL
   Buskens, CJ
   Bemelman, WA
   Löwenberg, M
   Ponsioen, CY
   van den Brink, GR
   D'Haens, GR
AF de Bruyn, Jessica R.
   Becker, Marte A.
   Steenkamer, Jessica
   Wildenberg, Manon E.
   Meijer, Sybren L.
   Buskens, Christianne J.
   Bemelman, Willem A.
   Lowenberg, Mark
   Ponsioen, Cyriel Y.
   van den Brink, Gijs R.
   D'Haens, Geert R.
TI Intestinal fibrosis is associated with lack of response to Infliximab
   therapy in Crohn's disease
SO PLOS ONE
LA English
DT Article
ID FIBROBLASTS; MECHANISMS; EXPRESSION; ANTIBODIES; PATTERN
AB Introduction
   Overt fibrostenotic disease is a relative contraindication for anti-TNF therapy in Crohn's disease. We hypothesized that subclinical fibrosis may also contribute to an incomplete response to anti-TNF therapy before the onset of symptomatic stenosis.
   Methods
   In a previous trial, patients with ileocecal Crohn's disease were randomized to either immediate ileocecal resection or medical treatment with Infliximab. In case of insufficient response to Infliximab, the latter underwent secondary ileocecal resection. We compared specimens from those patients undergoing immediate resection (Infliximab naive, n = 20) to those who failed Infliximab therapy (n = 20).
   Results
   Infliximab naive and Infliximab failure patients had similar severity of inflammation when assessed by CRP levels (median 14 vs 9 mg/L) and histology (Geboes-D'Haens-score, median 10 vs 11 points). On immunohistochemistry, collagen-III and fibronectin depositions were increased in patients previously exposed to Infliximab compared to patients naive to Infliximab. On mRNA level, procollagen peptidase showed significantly more mucosal mRNA expression in Crohn's disease patients who failed Infliximab. Infliximab responders showed no increase of this marker after 4 weeks of successful Infliximab treatment.
   Discussion
   Failure to Infliximab therapy is associated with subclinical fibrosis in Crohn's disease.
C1 [de Bruyn, Jessica R.; Wildenberg, Manon E.; Lowenberg, Mark; Ponsioen, Cyriel Y.; van den Brink, Gijs R.; D'Haens, Geert R.] Acad Med Ctr, Dept Gastroenterol & Hepatol, Amsterdam, Netherlands.
   [de Bruyn, Jessica R.; Becker, Marte A.; Steenkamer, Jessica; Wildenberg, Manon E.; van den Brink, Gijs R.] Acad Med Ctr, Tytgat Inst Liver & Intestinal Res, Amsterdam, Netherlands.
   [Meijer, Sybren L.] Acad Med Ctr, Dept Pathol, Amsterdam, Netherlands.
   [Buskens, Christianne J.; Bemelman, Willem A.] Acad Med Ctr, Dept Surg, Amsterdam, Netherlands.
   [van den Brink, Gijs R.] GlaxoSmithKline, Med Res Ctr, Stevenage, Herts, England.
C3 University of Amsterdam; Academic Medical Center Amsterdam; University
   of Amsterdam; Academic Medical Center Amsterdam; University of
   Amsterdam; Academic Medical Center Amsterdam; University of Amsterdam;
   Academic Medical Center Amsterdam; GlaxoSmithKline
RP D'Haens, GR (通讯作者)，Acad Med Ctr, Dept Gastroenterol & Hepatol, Amsterdam, Netherlands.
EM g.dhaens@amc.uva.nl
RI Bemelman, Wilhelmus Adrianus/AAA-1635-2021
OI Bemelman, Wilhelmus Adrianus/0000-0002-1037-9945; Lowenberg,
   Mark/0000-0002-4975-9945; Meijer, Sybren/0000-0002-6953-2406;
   Wildenberg, Manon Elisabeth/0000-0003-0671-818X
FU Academic Medical Center, Amsterdam, the Netherlands
FX This research was fully granted by institutional funding from the
   Academic Medical Center, Amsterdam, the Netherlands. No extramural
   funding was received.
CR Arijs I, 2010, INFLAMM BOWEL DIS, V16, P2090, DOI 10.1002/ibd.21301
   Atreya R, 2011, GASTROENTEROLOGY, V141, P2026, DOI 10.1053/j.gastro.2011.08.032
   Bordeleau F, 2015, P NATL ACAD SCI USA, V112, P8314, DOI 10.1073/pnas.1505421112
   Bouhnik Y, 2015, J CROHNS COLITIS
   Chiorean MV, 2007, AM J GASTROENTEROL, V102, P2541, DOI 10.1111/j.1572-0241.2007.01537.x
   Cosnes J, 2005, GUT, V54, P237, DOI 10.1136/gut.2004.045294
   Cosnes J, 2011, GASTROENTEROLOGY, V140, P1785, DOI 10.1053/j.gastro.2011.01.055
   D'Haens G, 1999, GASTROENTEROLOGY, V116, P1029, DOI 10.1016/S0016-5085(99)70005-3
   D'Haens GR, 1998, GASTROENTEROLOGY, V114, P262, DOI 10.1016/S0016-5085(98)70476-7
   FARMER RG, 1985, GASTROENTEROLOGY, V88, P1818, DOI 10.1016/0016-5085(85)90006-X
   GUTMAN A, 1987, P NATL ACAD SCI USA, V84, P7179, DOI 10.1073/pnas.84.20.7179
   Hanauer SB, 2002, LANCET, V359, P1541, DOI 10.1016/S0140-6736(02)08512-4
   JARNAGIN WR, 1994, J CELL BIOL, V127, P2037, DOI 10.1083/jcb.127.6.2037
   KADLER KE, 1987, J BIOL CHEM, V262, P15696
   Kawakami T, 1998, J INVEST DERMATOL, V110, P47, DOI 10.1046/j.1523-1747.1998.00073.x
   KNIGHT DM, 1993, MOL IMMUNOL, V30, P1443, DOI 10.1016/0161-5890(93)90106-L
   LAYMAN DL, 1973, ARCH BIOCHEM BIOPHYS, V157, P451, DOI 10.1016/0003-9861(73)90661-9
   Leeb SN, 2004, AM J GASTROENTEROL, V99, P335, DOI 10.1111/j.1572-0241.2004.04044.x
   Louis E, 2001, GUT, V49, P777, DOI 10.1136/gut.49.6.777
   Louis E, 2007, ACTA GASTRO-ENT BELG, V70, P15
   PELTONEN L, 1985, J CELL BIOCHEM, V28, P15, DOI 10.1002/jcb.240280104
   Ponsioen CY, 2017, LANCET GASTROENTEROL
   Rieder F, 2013, GUT, V62, P1072, DOI 10.1136/gutjnl-2012-304353
   Serini G, 1998, J CELL BIOL, V142, P873, DOI 10.1083/jcb.142.3.873
   Travis SPL, 2006, GUT, V55, DOI 10.1136/gut.2005.081950b
   Vos ACW, 2011, GASTROENTEROLOGY, V140, P221, DOI 10.1053/j.gastro.2010.10.008
   Westra WH, 1996, SURG PATHOLOGY DIS I, P52
   Wynn TA, 2008, J PATHOL, V214, P199, DOI 10.1002/path.2277
   Wynn TA, 2012, NAT MED, V18, P1028, DOI 10.1038/nm.2807
   YAMADA KM, 1983, ANNU REV BIOCHEM, V52, P761, DOI 10.1146/annurev.bi.52.070183.003553
NR 30
TC 23
Z9 23
U1 0
U2 2
PU PUBLIC LIBRARY SCIENCE
PI SAN FRANCISCO
PA 1160 BATTERY STREET, STE 100, SAN FRANCISCO, CA 94111 USA
SN 1932-6203
J9 PLOS ONE
JI PLoS One
PD JAN 24
PY 2018
VL 13
IS 1
AR e0190999
DI 10.1371/journal.pone.0190999
PG 13
WC Multidisciplinary Sciences
WE Science Citation Index Expanded (SCI-EXPANDED)
SC Science & Technology - Other Topics
GA FT8OQ
UT WOS:000423412500031
PM 29364909
OA Green Published, gold, Green Submitted
DA 2024-01-22
ER

PT J
AU Chowers, Y
   Sturm, A
   Sans, M
   Papadakis, K
   Gazouli, M
   Harbord, M
   Jahnel, J
   Mantzaris, GJ
   Meier, J
   Mottet, C
   Peyrin-Biroulet, L
   Allez, M
AF Chowers, Yehuda
   Sturm, Andreas
   Sans, Miquel
   Papadakis, Konstantinos
   Gazouli, Maria
   Harbord, Marcus
   Jahnel, Joerg
   Mantzaris, Gerassimos J.
   Meier, Johannes
   Mottet, Christian
   Peyrin-Biroulet, Laurent
   Allez, Matthieu
TI Report of the ECCO workshop on anti-TNF therapy failures in inflammatory
   bowel diseases: Biological roles and effects of TNF and TNF antagonists
SO JOURNAL OF CROHNS & COLITIS
LA English
DT Article
DE Inflammatory bowel diseases; Crohn's disease; Ulcerative colitis; TNF
   alpha; Anti-TNF therapy; Paradoxical inflammation
ID TUMOR-NECROSIS-FACTOR; ACTIVE CROHNS-DISEASE; REGULATORY T-CELLS;
   FACTOR-ALPHA; FACTOR RECEPTORS; IN-VITRO; INDUCIBLE COSTIMULATOR;
   MONOCLONAL-ANTIBODY; INTESTINAL INFLAMMATION; TRANSMEMBRANE FORM
AB This second section of the first ECCO pathogenesis workshop on anti-TNF therapy failures in inflammatory bowel diseases addresses the biological roles of TNF alpha and the effects and mechanisms of action of TNF alpha antagonists. Mechanisms underlying their failure, including induction of TNF-independent inflammatory pathways and phenomena of paradoxical inflammation are discussed. (C) 2010 European Crohn's and Colitis Organisation. Published by Elsevier B.V. All rights reserved.
C1 [Allez, Matthieu] Univ Paris 07, Hop St Louis, APHP, Dept Gastroenterol, F-75010 Paris, France.
   [Chowers, Yehuda] Technion Israel Inst Technol, Haifa & Rappoport Sch Med, Dept Gastroenterol, IL-32000 Haifa, Israel.
   [Sturm, Andreas; Meier, Johannes] Charite, Campus Virchow Clin, Dep Gastroenterol & Hepatol, D-13353 Berlin, Germany.
   [Sans, Miquel] CIBER EHD, Hosp Clin IDIBAPS, Dept Gastroenterol, Barcelona, Spain.
   [Papadakis, Konstantinos] Univ Crete, Fac Med, Univ Hosp Heraklion, Dept Gastroenterol, Iraklion, Crete, Greece.
   [Gazouli, Maria] Univ Athens, Sch Med, Dept Biol, GR-10679 Athens, Greece.
   [Harbord, Marcus] Chelsea & Westminster Hosp Fdn Trust, Dept Gastroenterol, London, England.
   [Jahnel, Joerg] Med Univ Graz, Graz, Austria.
   [Mantzaris, Gerassimos J.] Evangelismos Med Ctr, Dept Gastroenterol A, Athens, Greece.
   [Mottet, Christian] Hop Neuchatelois, Gastroenterol Unit, Neuchatel, Switzerland.
   [Peyrin-Biroulet, Laurent] Nancy Univ Hosp, Dept Gastroenterol, Vandoeuvre Les Nancy, France.
   [Peyrin-Biroulet, Laurent] Nancy Univ Hosp, INSERM, U954, Vandoeuvre Les Nancy, France.
   [Allez, Matthieu] Univ Paris 07, Hop St Louis, APHP, Equipe Avenir,INSERM,U940, F-75010 Paris, France.
C3 Universite Paris Cite; Assistance Publique Hopitaux Paris (APHP);
   Hopital Universitaire Saint-Louis - APHP; Hopital Universitaire
   Ambroise-Pare - APHP; Technion Israel Institute of Technology; Free
   University of Berlin; Humboldt University of Berlin; Charite
   Universitatsmedizin Berlin; CIBER - Centro de Investigacion Biomedica en
   Red; CIBEREHD; University of Barcelona; Hospital Clinic de Barcelona;
   IDIBAPS; University of Crete; University Hospital of Heraklion; National
   & Kapodistrian University of Athens; Athens Medical School; Imperial
   College London; Medical University of Graz; Evangelismos Hospital; CHU
   de Nancy; Universite de Lorraine; CHU de Nancy; Institut National de la
   Sante et de la Recherche Medicale (Inserm); Assistance Publique Hopitaux
   Paris (APHP); Hopital Universitaire Ambroise-Pare - APHP; Institut
   National de la Sante et de la Recherche Medicale (Inserm); Universite
   Paris Cite; Hopital Universitaire Saint-Louis - APHP
RP Allez, M (通讯作者)，Univ Paris 07, Hop St Louis, APHP, Dept Gastroenterol, 1 Ave Claude Vellefaux, F-75010 Paris, France.
EM matthieu.allez@sls.aphp.fr
RI Gazouli, Maria/I-2572-2018; Gazouli, Maria/W-6245-2019
OI Gazouli, Maria/0000-0002-3295-6811; Gazouli, Maria/0000-0002-3295-6811;
   Chowers, Yehuda/0000-0001-5130-845X; Allez,
   Matthieu/0000-0002-2012-7522; peyrin-biroulet,
   laurent/0000-0003-2536-6618
FU ArdeyPharm; Travacare; Fresenius; UCB Pharma
FX Y. Chowers has received honorarium from Abbott and Schering Plough. A.
   Sturm has received honorarium from Abbott, Essex, Falk, Shire, Ferring,
   UCB, and Merckle-Recordati, and received scientific grants from
   ArdeyPharm, Travacare, and Fresenius. M.Sans has received honorarium
   from Faes Farma, Chiesi, Biotoscana, UCB Pharma, Shering-Plough, Abbott,
   Astra and Almirall. G.Mantzaris, has received honorarium from Centocor
   Ortho Biotech, Ferring International, Schering-Plough, Abbott
   Immunology, Schering-Plough Hellas, and Abbott Hellas. L.Peyrin-Biroulet
   has received honorarium from Abbott Laboratories, Centocor and UCB
   Pharma, and grant support from UCB Pharma. M Allez has received
   honorarium from Abbott, Schering-Plough, UCB, Ferring, Janssen-Cilag and
   Novo-Nordisk.
CR Adam D, 1996, J INFLAMM, V47, P61
   Adam D, 1996, J BIOL CHEM, V271, P14617, DOI 10.1074/jbc.271.24.14617
   Adam-Klages S, 1998, J LEUKOCYTE BIOL, V63, P678, DOI 10.1002/jlb.63.6.678
   Aderka Dan, 1996, Cytokine and Growth Factor Reviews, V7, P231, DOI 10.1016/S1359-6101(96)00026-3
   Allez M, 2009, ALIMENT PHARM THER, V31, P92, DOI 10.1111/j.1365-2036.2009.04130.x
   Allez M, 2004, INFLAMM BOWEL DIS, V10, P666, DOI 10.1097/00054725-200409000-00027
   Allez M, 2007, GASTROENTEROLOGY, V132, P2346, DOI 10.1053/j.gastro.2007.03.025
   Amrani Y, 2001, MOL PHARMACOL, V60, P646
   An MM, 2005, PHARMACOL RES, V52, P234, DOI 10.1016/j.phrs.2005.03.009
   Arnett HA, 2007, J IMMUNOL, V178, P1523, DOI 10.4049/jimmunol.178.3.1523
   Arora T, 2009, CYTOKINE, V45, P124, DOI 10.1016/j.cyto.2008.11.008
   Bamias G, 2003, J IMMUNOL, V171, P4868, DOI 10.4049/jimmunol.171.9.4868
   BARBARA JAJ, 1994, EMBO J, V13, P843, DOI 10.1002/j.1460-2075.1994.tb06327.x
   Black RA, 1997, NATURE, V385, P729, DOI 10.1038/385729a0
   Braun J, 2007, ARTHRIT RHEUM-ARTHR, V57, P639, DOI 10.1002/art.22669
   Brinkman BMN, 1999, J BIOL CHEM, V274, P30882, DOI 10.1074/jbc.274.43.30882
   Caron G, 1999, EUR J IMMUNOL, V29, P3588, DOI 10.1002/(SICI)1521-4141(199911)29:11<3588::AID-IMMU3588>3.0.CO;2-O
   Carter PH, 2001, P NATL ACAD SCI USA, V98, P11879, DOI 10.1073/pnas.211178398
   Coquerelle C, 2009, GUT, V58, P1363, DOI 10.1136/gut.2008.162842
   Corazza N, 2004, GASTROENTEROLOGY, V127, P816, DOI 10.1053/j.gastro.2004.06.036
   Croft M, 2009, NAT REV IMMUNOL, V9, P271, DOI 10.1038/nri2526
   CROWE PD, 1995, J EXP MED, V181, P1205, DOI 10.1084/jem.181.3.1205
   Danese S, 2004, GUT, V53, P1035, DOI 10.1136/gut.2003.026278
   de Jong YP, 2004, INT IMMUNOL, V16, P205, DOI 10.1093/intimm/dxh019
   DECKER T, 1987, J IMMUNOL, V138, P957
   Di Sabatino A, 2004, GUT, V53, P70, DOI 10.1136/gut.53.1.70
   DIEZRUIZ A, 1995, EUR J HAEMATOL, V54, P1, DOI 10.1111/j.1600-0609.1995.tb01618.x
   Domonkos A, 2001, EUR CYTOKINE NETW, V12, P411
   Eissner G, 2004, CYTOKINE GROWTH F R, V15, P353, DOI 10.1016/j.cytogfr.2004.03.011
   Fiorino G, 2009, ALIMENT PHARM THER, V29, P921, DOI 10.1111/j.1365-2036.2009.03955.x
   Fossati G, 2005, AM J GASTROENTEROL, V100, pS299, DOI 10.14309/00000434-200509001-00807
   Fouache D, 2009, RHEUMATOLOGY, V48, P761, DOI 10.1093/rheumatology/kep083
   Friedmann E, 2006, NAT CELL BIOL, V8, P843, DOI 10.1038/ncb1440
   Georgopoulos S, 1996, J INFLAMM, V46, P86
   Gerloni V, 2008, ANN RHEUM DIS, V67, P1145, DOI 10.1136/ard.2007.069484
   Grell M, 1999, EMBO J, V18, P3034, DOI 10.1093/emboj/18.11.3034
   GRELL M, 1995, CELL, V83, P793, DOI 10.1016/0092-8674(95)90192-2
   Haridas V, 1998, J IMMUNOL, V160, P3152
   Harrison MJ, 2009, ANN RHEUM DIS, V68, P209, DOI 10.1136/ard.2007.087288
   Higgins LM, 1999, J IMMUNOL, V162, P486
   Higuchi M, 1997, CLIN IMMUNOL IMMUNOP, V82, P133, DOI 10.1006/clin.1996.4291
   Ito Y, 2008, AM J PHYSIOL-GASTR L, V294, pG199, DOI 10.1152/ajpgi.00286.2007
   JANSEN J, 1995, J CLIN IMMUNOL, V15, P45, DOI 10.1007/BF01489489
   Jupp OJ, 2001, BIOCHEM J, V359, P525, DOI 10.1042/0264-6021:3590525
   Kageyama Y, 2007, CLIN RHEUMATOL, V26, P505, DOI 10.1007/s10067-006-0312-4
   Kageyama Y, 2009, MOD RHEUMATOL, V19, P657, DOI 10.1007/s10165-009-0217-6
   Kalb A, 1996, J BIOL CHEM, V271, P28097, DOI 10.1074/jbc.271.45.28097
   Kanai T, 2003, J IMMUNOL, V171, P4156, DOI 10.4049/jimmunol.171.8.4156
   Kaymakcalan Z, 2009, CLIN IMMUNOL, V131, P308, DOI 10.1016/j.clim.2009.01.002
   Kjellev S, 2007, EUR J IMMUNOL, V37, P1397, DOI 10.1002/eji.200636473
   LANTZ M, 1990, J CLIN INVEST, V86, P1396, DOI 10.1172/JCI114853
   Lee J, 2005, IMMUNOL LETT, V101, P210, DOI 10.1016/j.imlet.2005.06.001
   LEEUWENBERG JFM, 1994, J IMMUNOL, V152, P5070
   Liu ZJ, 2007, J AUTOIMMUN, V29, P187, DOI 10.1016/j.jaut.2007.07.004
   Liu ZJ, 1999, J IMMUNOL, V163, P4049
   Liu ZJ, 2000, J IMMUNOL, V164, P6005, DOI 10.4049/jimmunol.164.11.6005
   Lügering A, 2001, GASTROENTEROLOGY, V121, P1145, DOI 10.1053/gast.2001.28702
   MacEwan DJ, 2002, CELL SIGNAL, V14, P477, DOI 10.1016/S0898-6568(01)00262-5
   Maerten P, 2006, CLIN EXP IMMUNOL, V143, P228, DOI 10.1111/j.1365-2249.2005.02991.x
   Malmström V, 2001, J IMMUNOL, V166, P6972, DOI 10.4049/jimmunol.166.11.6972
   Manocha M, 2009, J IMMUNOL, V183, P270, DOI 10.4049/jimmunol.0802424
   Mitoma H, 2005, GASTROENTEROLOGY, V128, P376, DOI 10.1053/j.gastro.2004.11.060
   Mitoma H, 2008, ARTHRITIS RHEUM-US, V58, P1248, DOI 10.1002/art.23447
   Nesbitt A, 2007, INFLAMM BOWEL DIS, V13, P1323, DOI 10.1002/ibd.20225
   Notley CA, 2008, J EXP MED, V205, P2491, DOI 10.1084/jem.20072707
   Obermeier F, 2003, EUR J IMMUNOL, V33, P3265, DOI 10.1002/eji.200324124
   Palucka AK, 2005, P NATL ACAD SCI USA, V102, P3372, DOI 10.1073/pnas.0408506102
   Papadakis KA, 2005, J IMMUNOL, V174, P4985, DOI 10.4049/jimmunol.174.8.4985
   Parry SL, 1997, J IMMUNOL, V158, P3673
   Pinckard JK, 1997, J IMMUNOL, V158, P3869
   POCSIK E, 1995, J INFLAMM, V45, P152
   Popa C, 2009, EUR CYTOKINE NETW, V20, P88, DOI 10.1684/ecn.2009.0150
   PORTEU F, 1990, J EXP MED, V172, P599, DOI 10.1084/jem.172.2.599
   Prehn JL, 2004, CLIN IMMUNOL, V112, P66, DOI 10.1016/j.clim.2004.02.007
   Sandborn WJ, 2001, GASTROENTEROLOGY, V121, P1088, DOI 10.1053/gast.2001.28674
   Saruta M, 2007, J IMMUNOL, V178, P3293, DOI 10.4049/jimmunol.178.5.3293
   Sato T, 2004, GASTROENTEROLOGY, V126, P829, DOI 10.1053/j.gastro.2003.12.011
   Scallon B, 2002, J PHARMACOL EXP THER, V301, P418, DOI 10.1124/jpet.301.2.418
   Schmitt J, 2008, BRIT J DERMATOL, V159, P513, DOI 10.1111/j.1365-2133.2008.08732.x
   Shaikh RB, 2001, J IMMUNOL, V167, P6330, DOI 10.4049/jimmunol.167.11.6330
   Shen C, 2005, ALIMENT PHARM THER, V21, P251, DOI 10.1111/j.1365-2036.2005.02309.x
   SMITH CA, 1994, CELL, V76, P959, DOI 10.1016/0092-8674(94)90372-7
   Souza HS, 1999, GUT, V45, P856, DOI 10.1136/gut.45.6.856
   Steinberg MW, 2008, J EXP MED, V205, P1463, DOI 10.1084/jem.20071160
   Stone JH, 2005, NEW ENGL J MED, V352, P351
   Takedatsu H, 2008, GASTROENTEROLOGY, V135, P552, DOI 10.1053/j.gastro.2008.04.037
   TARTAGLIA LA, 1993, J BIOL CHEM, V268, P18542
   Totsuka T, 2003, GASTROENTEROLOGY, V124, P410, DOI 10.1053/gast.2003.50050
   Tracey D, 2008, PHARMACOL THERAPEUT, V117, P244, DOI 10.1016/j.pharmthera.2007.10.001
   Uhlig HH, 2006, IMMUNITY, V25, P309, DOI 10.1016/j.immuni.2006.05.017
   Utz JP, 2003, CHEST, V124, P177, DOI 10.1378/chest.124.1.177
   Van den Brande JMH, 2003, GASTROENTEROLOGY, V124, pA493, DOI 10.1016/S0016-5085(03)82496-4
   VANDENABEELE P, 1995, TRENDS CELL BIOL, V5, P392, DOI 10.1016/S0962-8924(00)89088-1
   Wallach D, 1999, ANNU REV IMMUNOL, V17, P331, DOI 10.1146/annurev.immunol.17.1.331
   Wang J, 2005, J IMMUNOL, V174, P8173, DOI 10.4049/jimmunol.174.12.8173
   Watts AD, 1999, EMBO J, V18, P2119, DOI 10.1093/emboj/18.8.2119
   Yang JH, 2001, NAT IMMUNOL, V2, P620, DOI 10.1038/89769
   Zhang Minghuang, 1998, P517
NR 98
TC 38
Z9 40
U1 0
U2 6
PU OXFORD UNIV PRESS
PI OXFORD
PA GREAT CLARENDON ST, OXFORD OX2 6DP, ENGLAND
SN 1873-9946
EI 1876-4479
J9 J CROHNS COLITIS
JI J. Crohns Colitis
PD OCT
PY 2010
VL 4
IS 4
BP 367
EP 376
DI 10.1016/j.crohns.2010.05.011
PG 10
WC Gastroenterology & Hepatology
WE Science Citation Index Expanded (SCI-EXPANDED)
SC Gastroenterology & Hepatology
GA 679CT
UT WOS:000284137700002
PM 21122531
OA Bronze
DA 2024-01-22
ER

PT J
AU Ghosh, S
   Iacucci, M
AF Ghosh, Subrata
   Iacucci, Marietta
TI Role of Immunosuppressives in Special Situations: Perianal Disease and
   Postoperative Period
SO DIGESTIVE DISEASES
LA English
DT Article
DE Perianal Crohn's disease; Postoperative recurrence; Azathioprine;
   6-Mercaptopurine
ID CROHNS-DISEASE; AZATHIOPRINE; METAANALYSIS; 6-MERCAPTOPURINE;
   PREVENTION; RECURRENCE; TRIAL
AB Complex perianal disease is associated with poor outcome and requires early effective therapy. Corticosteroids are not effective in perianal fistulising Crohn's disease, and antibiotics, immunosuppressants and anti-TNF therapy are required. It is important to consider combined medical surgical therapy after accurate imaging using an MRI scan of the pelvis. Drainage of any abscess at examination under anaesthesia and seton insertion are important before introduction of immunosuppressants and anti-TNF therapy. Long-term follow up of patients in a single centre reported responders to azathioprine having a reduced risk of perianal surgery (OR = 0.36; 95% CI: 0.27-0.46), but complex perianal fistulising Crohn's disease generally requires combination therapy with anti-TNF and azathioprine. Patients with recent perianal disease without fistulae and aged 40 years or older respond better to azathioprine monotherapy. Response to monotherapy with azathioprine is often slow and incomplete. In the recent GETAID study of early administration of azathioprine versus conventional management in patients at high risk of disabling disease, a higher cumulative proportion of patients in the azathioprine group were free of perianal surgery. In patients not responding to anti-TNF therapy, thalidomide or tacrolimus may be considered. Hyperbaric oxygen may be used as adjunctive therapy where available. The role of adipose-derived stem cell injection requires further long-term studies. In prevention of post-operative recurrence of Crohn's disease, azathioprine or 6-mercaptopurine had a favourable incremental cost-effectiveness ratio compared with no prophylactic therapy up to 1 year. In a Cochrane systematic review, azathioprine/6-mercaptopurine was associated with a significantly reduced risk of clinical recurrence [RR = 0.59, 95% CI: 0.38-0.92, number needed to treat (NNT) = 7] and severe endoscopic recurrence (RR = 0.6, 95% CI: 0.44-0.92, NNT = 4). Individual studies of prevention of post-operative recurrence using azathioprine/6-mercaptopurine have shown only modest benefit. In patients at high risk of relapse after surgical resection, anti-TNF therapy may be beneficial, but more data is required from ongoing studies. Strategies to prevent post-operative recurrence in Crohn's disease are evolving but need further refinement. (C) 2014 S. Karger AG, Basel
C1 [Ghosh, Subrata; Iacucci, Marietta] Univ Calgary, Div Gastroenterol, Dept Med, Calgary, AB, Canada.
C3 University of Calgary
RP Ghosh, S (通讯作者)，Univ Calgary, Dept Med, Div Gastroenterol, Foothills Med Ctr Calgary, Calgary, AB, Canada.
EM Subrata.ghosh@albertahealthservices.ca
RI Ghosh, Subrata/AAC-2676-2021
OI Ghosh, Subrata/0000-0002-1713-7797; IACUCCI,
   MARIETTA/0000-0002-3142-9550
CR Cleynen I, 2013, GUT, V62, P1556, DOI 10.1136/gutjnl-2011-300777
   Cosnes J, 2013, GASTROENTEROLOGY, V145, P758, DOI 10.1053/j.gastro.2013.04.048
   Dias CC, 2013, WORLD J GASTROENTERO, V19, P3866, DOI 10.3748/wjg.v19.i24.3866
   Frei SM, 2013, PLOS ONE, V8, DOI 10.1371/journal.pone.0078882
   Hvas CL, 2011, DAN MED BULL, V58
   PEARSON DC, 1995, ANN INTERN MED, V123, P132, DOI 10.7326/0003-4819-123-2-199507150-00009
   Peyrin-Biroulet L, 2009, AM J GASTROENTEROL, V104, P2089, DOI 10.1038/ajg.2009.301
   Pigneur B, 2013, INFLAMM BOWEL DIS, V19, P2820, DOI 10.1097/01.MIB.0000435439.22484.d3
   Reinisch W, 2010, GUT, V59, P752, DOI 10.1136/gut.2009.194159
   Rutgeerts P, 2004, ALIMENT PHARM THER, V20, P106, DOI 10.1111/j.1365-2036.2004.02060.x
   RUTGEERTS P, 1990, GASTROENTEROLOGY, V99, P956, DOI 10.1016/0016-5085(90)90613-6
   Wise PE, 2012, GASTROENTEROL CLIN N, V41, P379, DOI 10.1016/j.gtc.2012.01.009
   Zorzi F, 2013, PLOS ONE, V8, DOI 10.1371/journal.pone.0054562
NR 13
TC 2
Z9 2
U1 0
U2 3
PU KARGER
PI BASEL
PA ALLSCHWILERSTRASSE 10, CH-4009 BASEL, SWITZERLAND
SN 0257-2753
EI 1421-9875
J9 DIGEST DIS
JI Dig. Dis.
PY 2014
VL 32
SU 1
BP 92
EP 95
DI 10.1159/000367835
PG 4
WC Gastroenterology & Hepatology
WE Science Citation Index Expanded (SCI-EXPANDED)
SC Gastroenterology & Hepatology
GA AW9OF
UT WOS:000346586200014
PM 25531359
DA 2024-01-22
ER

PT J
AU Olivieri, I
   Cantini, F
   Castiglione, F
   Felice, C
   Gionchetti, P
   Orlando, A
   Salvarani, C
   Scarpa, R
   Vecchi, M
   Armuzzi, A
AF Olivieri, Ignazio
   Cantini, Fabrizio
   Castiglione, Fabiana
   Felice, Carla
   Gionchetti, Paolo
   Orlando, Ambrogio
   Salvarani, Carlo
   Scarpa, Raffaele
   Vecchi, Maurizio
   Armuzzi, Alessandro
TI Italian Expert Panel on the management of patients with coexisting
   spondyloarthritis and inflammatory bowel disease
SO AUTOIMMUNITY REVIEWS
LA English
DT Review
DE Spondyloarthritis; Inflammatory bowel disease; Integrated management;
   Crohn's disease; Ulcerative colitis; Therapeutic algorithm
ID EVIDENCE-BASED CONSENSUS; SOCIETY CLASSIFICATION CRITERIA;
   ULCERATIVE-COLITIS; CROHNS-DISEASE; EXTRAINTESTINAL MANIFESTATIONS;
   ANKYLOSING-SPONDYLITIS; RHEUMATIC MANIFESTATIONS; PERIPHERAL ARTHRITIS;
   INFLIXIMAB; PREVALENCE
AB Spondyloarthritis (SpA) is a group of diseases with similar clinical, radiologic and serologic features, including SpA associated with inflammatory bowel disease (IBD-associated SpA). Several studies have estimated the occurrence of SpA in IBD patients as ranging from 17% to 39%, confirming that SpA is the most frequent extra-intestinal manifestation in patients with IBD. In this paper, the expert panel presents some red flags to guide clinicians both rheumatologists and gastroenterologists - to make a correct diagnosis of IBD-associated SpA in clinical practice. IBD-associated SpA classification, clinical presentation and diagnostic work-up are also presented. From the therapeutic point of view, only separate recommendations/guidelines are currently available for the treatment of Crohn's disease, ulcerative colitis and for both axial and peripheral SpA. However, when IBD and SpA coexist, the therapeutic strategy should be modulated to take into account the variable manifestations of IBD in terms of intestinal and extra-intestinal features, and the clinical manifestations of SpA, with particular attention to peripheral enthesitis, dactylitis and anterior uveitis. To our knowledge, this is the first attempt to define therapeutic algorithms for the integrated management of different IBD-associated SpA clinical scenarios. (C) 2014 Elsevier B.V. All rights reserved.
C1 [Olivieri, Ignazio] San Carlo Hosp Potenza, Rheumatol Dept Lucania, Potenza, Italy.
   [Olivieri, Ignazio] Madonna della Grazie Hosp Matera, Matera, Italy.
   [Cantini, Fabrizio] Misericordia & Dolce Hosp, Div Rheumatol, Prato, Italy.
   [Castiglione, Fabiana] Univ Naples Federico II, Gastroenterol Unit, Naples, Italy.
   [Felice, Carla; Armuzzi, Alessandro] Univ Cattolica Sacro Cuore, IBD Unit, I-00168 Rome, Italy.
   [Gionchetti, Paolo] Univ Bologna, S Orsola Malpighi Hosp, Dept Med & Surg Sci, IBD Unit, I-40126 Bologna, Italy.
   [Orlando, Ambrogio] AO Osped Riuniti Villa Sofia Cervello, IBD Unit, Palermo, Italy.
   [Salvarani, Carlo] Ist Ricovero & Cura Carattere Sci, Azienda Osped ASMN, Dept Internal Med, Rheumatol Unit, Reggio Emilia, Italy.
   [Scarpa, Raffaele] Univ Naples Federico II, Dept Clin & Expt Med, Rheumatol Unit, Naples, Italy.
   [Vecchi, Maurizio] Univ Milan, Dept Biomed Sci Hlth, IRCCS Policlin San Donato, Gastroenterol & Gastrointestinal Endoscopy Unit, Milan, Italy.
C3 University of Naples Federico II; Catholic University of the Sacred
   Heart; IRCCS Policlinico Gemelli; University of Bologna; IRCCS Azienda
   Ospedaliero-Universitaria di Bologna; IRCCS Arcispedale S. Maria Nuova;
   University of Naples Federico II; University of Milan; IRCCS Policlinico
   San Donato
RP Armuzzi, A (通讯作者)，Univ Cattolica Sacro Cuore, IBD Unit, Via G Moscati 31, I-00168 Rome, Italy.
EM alearmuzzi@yahoo.com
RI Armuzzi, Alessandro/JJC-6224-2023; Vecchi, Maurizio/AAB-7383-2019;
   Felice, Carla/M-1914-2018; Armuzzi, Alessandro/AIC-5188-2022; Salvarani,
   Carlo/K-2431-2018
OI Felice, Carla/0000-0001-6646-6231; Armuzzi,
   Alessandro/0000-0003-1572-0118; GIONCHETTI, PAOLO/0000-0001-9479-5307;
   SCARPA, RAFFAELE/0000-0002-5808-6607; Salvarani,
   Carlo/0000-0001-5426-5133
FU Abbvie; Hospira; MSD; Sofar; Takeda; Chiesi; Ferring; Nycomed; Otsuka;
   Giuliani; Lilly
FX OI has received advisory/speaker honoraria from Abbvie, BMS, Roche, MSD,
   Novartis, Pfizer and UCB. CF has received consulting fees from Abbvie,
   Hospira, MSD, Sofar, Takeda and lecture fees from Abbvie, Chiesi, MSD,
   Takeda. GP has received consulting fees from Abbvie, Hospira, MSD, Sofar
   and lecture fees from Abbvie, Chiesi, Ferring, MSD. OA has received
   consulting fees from Abbvie, MSD, Takeda and lecture fees from Abbvie,
   Chiesi, MSD, Sofar, Takeda. VM has received lecture fees from Abbvie,
   Chiesi, Ferring, MSD, Nycomed, Otsuka, Sofar and research support from
   Chiesi and Giuliani; VM also has been member of advisory boards for
   Abbvie, Giuliani, Hospira, MSD and Takeda. AA has received consulting
   fees from Abbvie, Hospira, Lilly, MSD, Sofar and lecture fees from
   Abbvie, Chiesi, Ferring, MSD and Otsuka. The other authors have no
   conflicts of interest to declare.
CR Atzeni F, 2014, AUTOIMMUN REV, V13, P20, DOI 10.1016/j.autrev.2013.06.006
   Ben-Horin S, 2014, AUTOIMMUN REV, V13, P24, DOI 10.1016/j.autrev.2013.06.002
   Braun J, 2011, ANN RHEUM DIS, V70, P896, DOI 10.1136/ard.2011.151027
   Braun J, 1998, ARTHRITIS RHEUM-US, V41, P58, DOI 10.1002/1529-0131(199801)41:1<58::AID-ART8>3.0.CO;2-G
   BREWERTON DA, 1973, LANCET, V1, P904
   Cassinotti A, 2014, AUTOIMMUN REV, V13, P1, DOI 10.1016/j.autrev.2013.06.007
   Colombel JF, 2009, GUT, V58, P940, DOI 10.1136/gut.2008.159251
   Colombel JF, 2010, NEW ENGL J MED, V362, P1383, DOI 10.1056/NEJMoa0904492
   Conrad K, 2014, AUTOIMMUN REV, V13, P463, DOI 10.1016/j.autrev.2014.01.028
   De Cruz P, 2012, GASTROENTEROLOGY, V142, pS212
   de Vlam K, 2000, J RHEUMATOL, V27, P2860
   De Vos M, 2004, ALIMENT PHARM THER, V20, P36, DOI 10.1111/j.1365-2036.2004.02044.x
   Dignass A, 2010, J CROHNS COLITIS, V4, P28, DOI 10.1016/j.crohns.2009.12.002
   Dignass A, 2012, J CROHNS COLITIS, V6, P965, DOI 10.1016/j.crohns.2012.09.003
   Dignass A, 2012, J CROHNS COLITIS, V6, P991, DOI 10.1016/j.crohns.2012.09.002
   DOUGADOS M, 1991, ARTHRITIS RHEUM, V34, P1218, DOI 10.1002/art.1780341003
   El Miedany Y, 2006, AM J GASTROENTEROL, V101, P311, DOI 10.1111/j.1572-0241.2006.00384.x
   Geremia A, 2014, AUTOIMMUN REV, V13, P3, DOI 10.1016/j.autrev.2013.06.004
   Gionchetti P, 1998, DIS COLON RECTUM, V41, P93, DOI 10.1007/BF02236902
   Gossec L, 2012, ANN RHEUM DIS, V71, P4, DOI 10.1136/annrheumdis-2011-200350
   GRAVALLESE EM, 1988, AM J GASTROENTEROL, V83, P703
   Grossman JM, 2010, ARTHRIT CARE RES, V62, P1515, DOI 10.1002/acr.20295
   Haraoui B, 2009, SEMIN ARTHRITIS RHEU, V39, P176, DOI 10.1016/j.semarthrit.2008.06.004
   Harrell LE, 2004, GASTROENTEROL CLIN N, V33, P303, DOI 10.1016/j.gtc.2004.02.010
   Javaid MK, 2001, OSTEOPOROSIS INT, V12, P788, DOI 10.1007/s001980170056
   Khan MA, 2002, ANN INTERN MED, V136, P896, DOI 10.7326/0003-4819-136-12-200206180-00011
   Laass MW, 2014, AUTOIMMUN REV, V13, P467, DOI 10.1016/j.autrev.2014.01.029
   Louis E, 2012, GASTROENTEROLOGY, V142, P63, DOI 10.1053/j.gastro.2011.09.034
   MALLAS EG, 1976, GUT, V17, P906, DOI 10.1136/gut.17.11.906
   Manguso E, 2004, AM J GASTROENTEROL, V99, P327, DOI 10.1111/j.1572-0241.2004.04039.x
   Manguso F, 2005, INT J COLORECTAL DIS, V20, P79, DOI 10.1007/s00384-004-0626-0
   MARSHALL JK, 1995, ALIMENT PHARM THERAP, V9, P293
   Marshall JK, 2010, COCHRANE DB SYST REV, DOI 10.1002/14651858.CD004115.pub2
   Mera-Varela A, 2013, PLOS ONE, V8, DOI 10.1371/journal.pone.0058616
   MIELANTS H, 1990, CLIN EXP RHEUMATOL, V8, P23
   MISIEWICZ JJ, 1965, LANCET, V1, P185
   Monteleone G, 2014, AUTOIMMUN REV, V13, P11, DOI 10.1016/j.autrev.2013.06.003
   Monterubbianesi R, 2014, J CROHNS COLITIS, V25
   Oostveen J, 1999, J RHEUMATOL, V26, P1953
   Orchard TR, 1998, GUT, V42, P387, DOI 10.1136/gut.42.3.387
   Orlando A, 2011, DIGEST LIVER DIS, V43, P1, DOI 10.1016/j.dld.2010.07.010
   Palm O, 2002, J RHEUMATOL, V29, P511
   Palm O, 2001, RHEUMATOLOGY, V40, P1256, DOI 10.1093/rheumatology/40.11.1256
   Peluso R, 2013, CLIN DEV IMMUNOL, DOI 10.1155/2013/631408
   Present DH, 1999, NEW ENGL J MED, V340, P1398, DOI 10.1056/NEJM199905063401804
   Queiro R, 2000, CLIN RHEUMATOL, V19, P445, DOI 10.1007/s100670070003
   Regueiro M, 2009, GASTROENTEROLOGY, V136, P441, DOI 10.1053/j.gastro.2008.10.051
   Rispo A, 2005, SCAND J RHEUMATOL, V34, P387, DOI 10.1080/03009740510026698
   Ritchlin CT, 2009, ANN RHEUM DIS, V68, P1387, DOI 10.1136/ard.2008.094946
   Rothfuss KS, 2006, WORLD J GASTROENTERO, V12, P4819
   Rudwaleit M, 2011, ANN RHEUM DIS, V70, P25, DOI 10.1136/ard.2010.133645
   Rudwaleit M, 2009, ANN RHEUM DIS, V68, P777, DOI 10.1136/ard.2009.108233
   Salvarani C, 2001, SCAND J GASTROENTERO, V36, P1307
   Salvarani C, 2009, WORLD J GASTROENTERO, V15, P2449, DOI 10.3748/wjg.15.2449
   Sandborn WJ, 2001, GASTROENTEROLOGY, V121, P1088, DOI 10.1053/gast.2001.28674
   Sandborn WJ, 2006, CLIN GASTROENTEROL H, V4, P203, DOI 10.1016/j.cgh.2005.12.002
   Sands BE, 2004, NEW ENGL J MED, V350, P876, DOI 10.1056/NEJMoa030815
   SCARPA R, 1992, J RHEUMATOL, V19, P373
   Smale S, 2001, ARTHRITIS RHEUM-US, V44, P2728, DOI 10.1002/1529-0131(200112)44:12<2728::AID-ART459>3.0.CO;2-8
   Rodríguez-Reyna TS, 2009, WORLD J GASTROENTERO, V15, P5517, DOI 10.3748/wjg.15.5517
   Steer S, 2003, J RHEUMATOL, V30, P518
   Sutherland L, 2006, COCHRANE DB SYST REV, DOI 10.1002/14651858.CD000544.pub2
   TRUELOVE SC, 1962, BMJ-BRIT MED J, P1708, DOI 10.1136/bmj.2.5321.1708
   Turkcapar N, 2006, RHEUMATOL INT, V26, P663, DOI 10.1007/s00296-005-0044-9
   Van Assche G, 2013, J CROHNS COLITIS, V7, P1, DOI 10.1016/j.crohns.2012.09.005
   Van Assche G, 2010, J CROHNS COLITIS, V4, P7, DOI 10.1016/j.crohns.2009.12.003
   van der Heijde D, 2011, ANN RHEUM DIS, V70, P905, DOI 10.1136/ard.2011.151563
   Vavricka SR, 2011, AM J GASTROENTEROL, V106, P110, DOI 10.1038/ajg.2010.343
   Velayos FS, 2006, GASTROENTEROLOGY, V130, P1941, DOI 10.1053/j.gastro.2006.03.028
   Veloso FT, 1996, J CLIN GASTROENTEROL, V23, P29, DOI 10.1097/00004836-199607000-00009
   Wordsworth P, 2000, Curr Rheumatol Rep, V2, P87, DOI 10.1007/s11926-000-0045-3
   WRIGHT V, 1965, BMJ-BRIT MED J, V2, P670, DOI 10.1136/bmj.2.5463.670
   Yüksel I, 2011, DIGEST DIS SCI, V56, P183, DOI 10.1007/s10620-010-1260-z
NR 73
TC 73
Z9 77
U1 0
U2 4
PU ELSEVIER SCIENCE BV
PI AMSTERDAM
PA PO BOX 211, 1000 AE AMSTERDAM, NETHERLANDS
SN 1568-9972
EI 1873-0183
J9 AUTOIMMUN REV
JI Autoimmun. Rev.
PD AUG
PY 2014
VL 13
IS 8
BP 822
EP 830
DI 10.1016/j.autrev.2014.04.003
PG 9
WC Immunology
WE Science Citation Index Expanded (SCI-EXPANDED)
SC Immunology
GA AK7HL
UT WOS:000338599200005
PM 24726868
DA 2024-01-22
ER

PT J
AU Alimohammadi, N
   Koosha, F
   Rafeian-Kopaei, M
AF Alimohammadi, Niloufar
   Koosha, Farzad
   Rafeian-Kopaei, Mahmoud
TI Current, New and Future Therapeutic Targets in Inflammatory Bowel
   Disease: A Systematic Review
SO CURRENT PHARMACEUTICAL DESIGN
LA English
DT Review
DE Inflammatory bowel disease; therapy target; Crohn's disease; ulcerative
   colitis; medicinal plants; intestinal microbiota
ID MESENCHYMAL STEM-CELLS; JANUS KINASE INHIBITOR; ACTIVE CROHNS-DISEASE;
   ULCERATIVE-COLITIS; OXIDATIVE STRESS; MAINTENANCE THERAPY; CERTOLIZUMAB
   PEGOL; INTESTINAL-MUCOSA; STROMAL CELLS; DOUBLE-BLIND
AB Inflammatory bowel disease (IBD), including Crohn's disease (CD) and ulcerative colitis (UC), are chronic relapsing conditions resulting from immune system activity in a genetically predisposed individual. IBD is based on progressive damage to the inflamed gut tissue. As its pathogenesis remains unknown, recent accumu- lating data have demonstrated that IBD is a complex and multi-factorial disorder correlated with host luminal factors, which lead to an imbalance between pro-and anti-inflammatory signaling. The growing understanding of the molecular mechanisms responsible for IBD has suggested a wide range of potential therapeutic targets to treat this condition. Some patients do not have a satisfactory response to current therapeutic medications such as anti-tumor necrosis factor (TNF) agents, or their response decreases over time. As a result, IBD therapeutics have been changed recently, with several new agents being evaluated. The identification of various inflammatory cascades has led to forming the idea to have novel medications developed. Medications targeting Janus kinases (JAK), leukocyte trafficking Interleukin (IL) 12/23, and Sphingosine 1 phosphate (SIP) are among these newly developed medications and highlight the role of microbial-host interaction in inflammation as a safe promising strategy. This systematic review aims to summarize different molecular targeting therapeutics, the most potent candidates for IBD treatment in recent studies.
C1 [Alimohammadi, Niloufar] NYU, Sch Med, Dept Med, New York, NY USA.
   [Koosha, Farzad] SUNY Stony Brook, Sch Dent Med, Dept Oral Biol & Pathol, Stony Brook, NY 11794 USA.
   [Rafeian-Kopaei, Mahmoud] Shahre Kord Univ Med Sci, Basic Hlth Sci Inst, Med Plants Res Ctr, Shahrekord, Iran.
C3 New York University; State University of New York (SUNY) System; State
   University of New York (SUNY) Stony Brook
RP Rafeian-Kopaei, M (通讯作者)，Shahre Kord Univ Med Sci, Basic Hlth Sci Inst, Med Plants Res Ctr, Shahrekord, Iran.
EM Rafieian@yahoo.com
RI Rafieian-Kopaei, Mahmoud/L-6532-2016; koosha, farzad/AAT-4970-2021;
   Rafieian-Kopaei, MAHMOUD/JJE-1960-2023
OI Rafieian-Kopaei, Mahmoud/0000-0003-0791-8757; 
CR Allegretti JR, 2019, J CLIN GASTROENTEROL, V53, pe405, DOI 10.1097/MCG.0000000000001194
   Arihiro S, 2002, PATHOL INT, V52, P367, DOI 10.1046/j.1440-1827.2002.01365.x
   Armuzzi A, 2013, DIGEST LIVER DIS, V45, P738, DOI 10.1016/j.dld.2013.03.018
   Arseneau Kristen O, 2007, Curr Gastroenterol Rep, V9, P508, DOI 10.1007/s11894-007-0067-3
   Aydin S, 2019, ADV EXP MED BIOL, V1144, P123, DOI 10.1007/5584_2018_333
   Bajer L, 2017, WORLD J GASTROENTERO, V23, P4548, DOI 10.3748/wjg.v23.i25.4548
   Bakken JS, 2011, CLIN GASTROENTEROL H, V9, P1044, DOI 10.1016/j.cgh.2011.08.014
   Bäumler AJ, 2016, NATURE, V535, P85, DOI 10.1038/nature18849
   Becker C, 2006, J IMMUNOL, V177, P2760, DOI 10.4049/jimmunol.177.5.2760
   Bouzid D, 2013, SAUDI J GASTROENTERO, V19, P131, DOI 10.4103/1319-3767.111956
   BREESE EJ, 1994, GASTROENTEROLOGY, V106, P1455, DOI 10.1016/0016-5085(94)90398-0
   Casali A, 2009, CELL STEM CELL, V4, P124, DOI 10.1016/j.stem.2009.01.009
   Castelo-Branco MTL, 2012, PLOS ONE, V7, DOI 10.1371/journal.pone.0033360
   Choi J, 2018, GUT LIVER, V12, P255, DOI 10.5009/gnl17290
   Cohen S, 2018, RHEUMATOL THER, V5, P283, DOI 10.1007/s40744-018-0097-3
   Colombel JF, 2007, GASTROENTEROLOGY, V132, P52, DOI 10.1053/j.gastro.2006.11.041
   Damiani CR, 2007, J GASTROEN HEPATOL, V22, P1846, DOI 10.1111/j.1440-1746.2007.04890.x
   Danese S, 2006, WORLD J GASTROENTERO, V12, P4807
   Detrez I, 2016, J CROHNS COLITIS, V10, P575, DOI 10.1093/ecco-jcc/jjv241
   Duijvestein M, 2011, STEM CELLS, V29, P1549, DOI 10.1002/stem.698
   Fang HM, 2018, BIOMED RES INT-UK, V2018, DOI 10.1155/2018/8941340
   Ganji-Arjenaki M, 2018, J CELL PHYSIOL, V233, P2091, DOI 10.1002/jcp.25911
   Gasche C, 2001, CANCER RES, V61, P7444
   Gazit Z., 2019, PRINCIPLES REGENERAT, V3rd, P205, DOI DOI 10.1016/B978-0-12-809880-6.00014-X
   Ghoreschi K, 2009, IMMUNOL REV, V228, P273, DOI 10.1111/j.1600-065X.2008.00754.x
   Gonçalves FD, 2017, BIOTECHNOL LETT, V39, P613, DOI 10.1007/s10529-016-2272-3
   Gonçalves FD, 2014, WORLD J GASTROENTERO, V20, P18228, DOI 10.3748/wjg.v20.i48.18228
   Hanauer SB, 2006, GASTROENTEROLOGY, V130, P323, DOI 10.1053/j.gastro.2005.11.030
   Hugot JP, 2004, INFLAMM BOWEL DIS, V10, pS11, DOI 10.1097/00054725-200402001-00003
   Kappos L, 2010, NEW ENGL J MED, V362, P387, DOI 10.1056/NEJMoa0909494
   Kashani Amir, 2019, Gastroenterol Hepatol (N Y), V15, P255
   Kleinschmidt-DeMasters BK, 2005, NEW ENGL J MED, V353, P369, DOI 10.1056/NEJMoa051782
   Kontoyiannis D, 1999, IMMUNITY, V10, P387, DOI 10.1016/S1074-7613(00)80038-2
   Kordy K, 2018, J PEDIATR GASTR NUTR, V67, pE60, DOI 10.1097/MPG.0000000000002034
   Koretz RL, 2004, CLIN GASTROENTEROL H, V2, P957, DOI 10.1016/S1542-3565(04)00461-6
   Lamb CA, 2017, J CROHNS COLITIS, V11, P610, DOI 10.1093/ecco-jcc/jjw189
   Langer-Gould A, 2005, NEW ENGL J MED, V353, P375, DOI 10.1056/NEJMoa051847
   Langmead L, 2001, ALIMENT PHARM THER, V15, P1239, DOI 10.1046/j.1365-2036.2001.01053.x
   Ledder O, 2018, INFLAMM BOWEL DIS, V24, P1676, DOI 10.1093/ibd/izy067
   Lopez-Siles M, 2017, ISME J, V11, P841, DOI 10.1038/ismej.2016.176
   MacDonald JK, 2007, COCHRANE DB SYST REV, DOI 10.1002/14651858.CD006097.pub2
   MAEDA M, 1992, IMMUNOPHARM IMMUNOT, V14, P451, DOI 10.3109/08923979209005404
   Mall JPG, 2018, INFLAMM BOWEL DIS, V24, P166, DOI 10.1093/ibd/izx002
   Markham A, 2017, DRUGS, V77, P1487, DOI 10.1007/s40265-017-0800-7
   Matloubian M, 2004, NATURE, V427, P355, DOI 10.1038/nature02284
   Mavers Melissa, 2009, Curr Rheumatol Rep, V11, P378
   Melief SM, 2013, STEM CELL TRANSL MED, V2, P455, DOI 10.5966/sctm.2012-0184
   Moschen AR, 2019, NAT REV GASTRO HEPAT, V16, P185, DOI 10.1038/s41575-018-0084-8
   Mylonaki M, 2004, EUR J GASTROEN HEPAT, V16, P775, DOI 10.1097/01.meg.0000131040.38607.09
   Nair J, 2006, ANTIOXID REDOX SIGN, V8, P1003, DOI 10.1089/ars.2006.8.1003
   Najafzadeh M, 2007, BIOFACTORS, V31, P191, DOI 10.1002/biof.5520310306
   Narula N., 2016, AM J GASTROENTEROL, V3, P38, DOI [10.1038/ajgsup.2016.19, DOI 10.1038/AJGSUP.2016.19]
   Ng SC, 2013, ALIMENT PHARM THER, V38, P854, DOI 10.1111/apt.12464
   Oliver J, 2007, CLIN GASTROENTEROL H, V5, P977, DOI 10.1016/j.cgh.2007.05.002
   Olivera P, 2017, EXPERT REV CLIN IMMU, V13, P693, DOI 10.1080/1744666X.2017.1291342
   Oppmann B, 2000, IMMUNITY, V13, P715, DOI 10.1016/S1074-7613(00)00070-4
   Panés J, 2017, GUT, V66, P1049, DOI 10.1136/gutjnl-2016-312735
   Paschalaki KE, 2018, FRONT MED-LAUSANNE, V5, DOI 10.3389/fmed.2018.00295
   Rahimi R, 2010, WORLD J GASTROENTERO, V16, P4504, DOI 10.3748/wjg.v16.i36.4504
   Ravikumara M, 2007, J PEDIATR GASTR NUTR, V44, P427, DOI 10.1097/MPG.0b013e3180320689
   Reed M, 2017, THER ADV MUSCULOSKEL, V9, P45, DOI 10.1177/1759720X16673786
   Reshef L, 2015, GASTROENTEROLOGY, V149, P718, DOI 10.1053/j.gastro.2015.05.041
   Salari-Sharif P, 2010, CURR PHARM DESIGN, V16, P3661, DOI 10.2174/138161210794079209
   Sandborn WJ, 2007, NEW ENGL J MED, V357, P228, DOI 10.1056/NEJMoa067594
   Sandborn WJ, 2018, GUT, V67, P1824, DOI 10.1136/gutjnl-2016-313457
   Sandborn WJ, 2016, NEW ENGL J MED, V374, P1754, DOI 10.1056/NEJMoa1513248
   Sandborn WJ, 2014, CLIN GASTROENTEROL H, V12, P1485, DOI 10.1016/j.cgh.2014.01.029
   Sandborn WJ, 2012, NEW ENGL J MED, V367, P616, DOI 10.1056/NEJMoa1112168
   Sandborn WJ, 2001, GASTROENTEROLOGY, V121, P1088, DOI 10.1053/gast.2001.28674
   Sands BE, 2004, NEW ENGL J MED, V350, P876, DOI 10.1056/NEJMoa030815
   Sasaki Maiko, 2012, J Signal Transduct, V2012, P704953, DOI 10.1155/2012/704953
   Scarpato E, 2018, J CLIN GASTROENTEROL, V52, pS7, DOI [10.1097/MCG.0000000000001095, 10.1097/mcg.0000000000001095]
   Schreiber S, 2007, NEW ENGL J MED, V357, P239, DOI 10.1056/NEJMoa062897
   Sebastian S, 2019, THER ADV GASTROENTER, V12, DOI 10.1177/1756284818817293
   Seril DN, 2003, CARCINOGENESIS, V24, P353, DOI 10.1093/carcin/24.3.353
   Sheehan D, 2015, J GASTROENTEROL, V50, P495, DOI 10.1007/s00535-015-1064-1
   Soendergaard C, 2018, PHARMACOL THERAPEUT, V192, P100, DOI 10.1016/j.pharmthera.2018.07.003
   Spadaccini M, 2017, INT J MOL SCI, V18, DOI 10.3390/ijms18061276
   Takahashi K, 2016, DIGESTION, V93, P59, DOI 10.1159/000441768
   Tang MT, 2018, ALIMENT PHARM THER, V47, P1440, DOI 10.1111/apt.14631
   Targan SR, 2007, GASTROENTEROLOGY, V132, P1672, DOI 10.1053/j.gastro.2007.03.024
   TARMIN L, 1995, CANCER RES, V55, P2035
   Thiagarajah JR, 2018, GASTROENTEROLOGY, V154, P2045, DOI 10.1053/j.gastro.2018.03.067
   Van Assche G, 2005, NEW ENGL J MED, V353, P362, DOI 10.1056/NEJMoa051586
   Van Den Brande JMH, 2003, GASTROENTEROLOGY, V124, P1774, DOI 10.1016/S0016-5085(03)00382-2
   VANDULLEMEN HM, 1995, GASTROENTEROLOGY, V109, P129, DOI 10.1016/0016-5085(95)90277-5
   Venegas DP, 2019, FRONT IMMUNOL, V10, P4923
   Vermeire S, 2017, LANCET, V390, P135, DOI 10.1016/S0140-6736(17)30930-3
   Vermeire S, 2014, LANCET, V384, P309, DOI 10.1016/S0140-6736(14)60661-9
   Volarevic V, 2017, BIOFACTORS, V43, P633, DOI 10.1002/biof.1374
   Wang M, 2016, SCI REP-UK, V6, DOI 10.1038/srep30696
   Weigmann B, 2017, INFLAMM BOWEL DIS, V23, pS84
   Winthrop KL, 2017, NAT REV RHEUMATOL, V13, P234, DOI 10.1038/nrrheum.2017.23
   Yen D, 2006, J CLIN INVEST, V116, P1310, DOI 10.1172/JCI21404
   Yousry TA, 2006, NEW ENGL J MED, V354, P924, DOI 10.1056/NEJMoa054693
   Zhang YZ, 2014, WORLD J GASTROENTERO, V20, P91, DOI 10.3748/wjg.v20.i1.91
   Zundler S, 2017, GUT, V66, P1936, DOI 10.1136/gutjnl-2016-312439
NR 97
TC 6
Z9 7
U1 1
U2 13
PU BENTHAM SCIENCE PUBL LTD
PI SHARJAH
PA EXECUTIVE STE Y-2, PO BOX 7917, SAIF ZONE, 1200 BR SHARJAH, U ARAB
   EMIRATES
SN 1381-6128
EI 1873-4286
J9 CURR PHARM DESIGN
JI Curr. Pharm. Design
PY 2020
VL 26
IS 22
BP 2668
EP 2675
DI 10.2174/1381612826666200406081920
PG 8
WC Pharmacology & Pharmacy
WE Science Citation Index Expanded (SCI-EXPANDED)
SC Pharmacology & Pharmacy
GA MH7NE
UT WOS:000546910200012
PM 32250220
DA 2024-01-22
ER

PT J
AU Roda, G
   Caponi, A
   Benevento, M
   Nanni, P
   Mezzanotte, L
   Belluzzi, A
   Mayer, L
   Roda, A
AF Roda, Giulia
   Caponi, Alessandra
   Benevento, Marco
   Nanni, Paolo
   Mezzanotte, Laura
   Belluzzi, Andrea
   Mayer, Lloyd
   Roda, Aldo
TI New Proteomic Approaches for Biomarker Discovery in Inflammatory Bowel
   Disease
SO INFLAMMATORY BOWEL DISEASES
LA English
DT Review
DE Crohn's disease; ulcerative colitis; proteomics; protein profiling
ID ANTINEUTROPHIL CYTOPLASMIC ANTIBODIES; SACCHAROMYCES-CEREVISIAE
   ANTIBODIES; C-REACTIVE PROTEIN; FECAL CALPROTECTIN; CROHNS-DISEASE;
   ULCERATIVE-COLITIS; SEROLOGICAL MARKERS; MASS-SPECTROMETRY; SUBCELLULAR
   FRACTIONATION; PLATELET MICROPARTICLES
AB There is an increasing interest in the discovery of new inflammatory bowel disease (IBD) biomarkers able to predict the future patterns of disease and to help in diagnosis, treatment, and prognosis. A biomarker is a substance that can be measured biologically and is associated with an increased risk of the disease. Biomarkers can be a genetic testing factor or proteins in biological samples such as serum, plasma, and cellular subpopulations. All of them should be studied to find out their utility in the management of IBD. Ulcerative colitis and Crohn's disease are relapsing and remitting chronic IBDs characterized by a global immune defect. The gold standard of their diagnosis is histological evaluation performed during endoscopic procedures. Several studies have focused on the identification and combination of less invasive diagnostic serum biomarkers. Nowadays, diagnostic serum tests are not able either to determine whether and when the relapse will occur once the disease is in remission state or to select a patient phenotype more responsive to a specific therapy and more susceptible to different types of complication. In this review we analyze and report the current understanding in IBD biomarkers and discuss potential future biomarkers and new developments of proteomics, such as subproteomics, as an innovative approach for the classification of patients according to their pattern of protein expression.
C1 [Roda, Giulia; Caponi, Alessandra; Belluzzi, Andrea] Univ Bologna, Gastroenterol Unit, S Orsola Hosp, I-40126 Bologna, Italy.
   [Benevento, Marco; Nanni, Paolo; Mezzanotte, Laura; Roda, Aldo] Univ Bologna, Dept Pharmaceut Sci, I-40126 Bologna, Italy.
   [Mayer, Lloyd] Mt Sinai Hosp, Immunobiol Ctr, New York, NY 10029 USA.
C3 IRCCS Azienda Ospedaliero-Universitaria di Bologna; University of
   Bologna; University of Bologna; Icahn School of Medicine at Mount Sinai
RP Roda, A (通讯作者)，Alma Mater Studiorum Univ Bologna, Lab Analyt & Bioanalyt Chem, Dept Pharmaceut Sci, Via Belmeloro 6, I-40126 Bologna, Italy.
EM aldo.roda@unibo.it
RI Roda, Giulia/E-5521-2011
OI Roda, Giulia/0000-0001-8205-6523; Roda, Aldo/0000-0001-7649-4797; Nanni,
   Paolo/0000-0001-8429-3557; Mezzanotte, Laura/0000-0001-5592-8904;
   belluzzi, andrea/0000-0002-9368-1014
CR Aebersold R, 2003, NATURE, V422, P198, DOI 10.1038/nature01511
   Alex P, 2009, INFLAMM BOWEL DIS, V15, P616, DOI 10.1002/ibd.20652
   Andoh A, 2006, J GASTROENTEROL, V41, P47, DOI 10.1007/s00535-005-1721-x
   Andoh A, 2005, AM J GASTROENTEROL, V100, P2042, DOI 10.1111/j.1572-0241.2005.50381.x
   Angriman I, 2007, CLIN CHIM ACTA, V381, P63, DOI 10.1016/j.cca.2007.02.025
   Bantscheff M, 2007, ANAL BIOANAL CHEM, V389, P1017, DOI 10.1007/s00216-007-1486-6
   Barahona-Garrido J, 2009, INFLAMM BOWEL DIS, V15, P1039, DOI 10.1002/ibd.20852
   Barceló-Batllori S, 2002, PROTEOMICS, V2, P551, DOI 10.1002/1615-9861(200205)2:5<551::AID-PROT551>3.0.CO;2-O
   Baveye S, 1999, CLIN CHEM LAB MED, V37, P281, DOI 10.1515/CCLM.1999.049
   Beaven SW, 2004, CURR OPIN GASTROEN, V20, P318, DOI 10.1097/00001574-200407000-00004
   Berndt U, 2007, J IMMUNOL, V179, P295, DOI 10.4049/jimmunol.179.1.295
   Bjarnason I, 2001, J PEDIATR GASTR NUTR, V33, P11, DOI 10.1097/00005176-200107000-00002
   Böing AN, 2008, PLATELETS, V19, P96, DOI 10.1080/09537100701777295
   Buderus S, 2004, DIGEST DIS SCI, V49, P1036, DOI 10.1023/B:DDAS.0000034568.69407.47
   Bunn SK, 2001, J PEDIATR GASTR NUTR, V33, P14, DOI 10.1097/00005176-200107000-00003
   Bunn SK, 2001, J PEDIATR GASTR NUTR, V32, P171, DOI 10.1097/00005176-200102000-00015
   Chamouard P, 2005, DIGEST DIS SCI, V50, P574, DOI 10.1007/s10620-005-2477-0
   CHOI SK, 2008, HOSP PHYS, P32
   Costa F, 2005, GUT, V54, P364, DOI 10.1136/gut.2004.043406
   Dai J, 2007, SCAND J GASTROENTERO, V42, P1440, DOI 10.1080/00365520701427094
   Dubinsky MC, 2001, AM J GASTROENTEROL, V96, P758
   Eggena M, 2000, J AUTOIMMUN, V14, P83, DOI 10.1006/jaut.1999.0340
   Eggena M, 1996, J IMMUNOL, V156, P4005
   Felley-Bosco E, 2004, PATHOL RES PRACT, V200, P129, DOI 10.1016/j.prp.2004.02.002
   Ferrante M, 2007, GUT, V56, P1394, DOI 10.1136/gut.2006.108043
   Fogt F, 2008, MOL MED REP, V1, P51
   Foley Kevin F, 2007, Clin Lab Sci, V20, P84
   Groen AJ, 2008, PLANT PHYSIOL, V147, P1584, DOI 10.1104/pp.108.123448
   Gygi SP, 1999, NAT BIOTECHNOL, V17, P994, DOI 10.1038/13690
   Hardwidge PR, 2004, J BIOL CHEM, V279, P20127, DOI 10.1074/jbc.M401228200
   Hsieh SY, 2006, PROTEOMICS, V6, P5322, DOI 10.1002/pmic.200500541
   Huber LA, 2003, CIRC RES, V92, P962, DOI 10.1161/01.RES.0000071748.48338.25
   Huber V, 2005, GASTROENTEROLOGY, V128, P1796, DOI 10.1053/j.gastro.2005.03.045
   Iliuk A, 2009, ANAL BIOANAL CHEM, V393, P503, DOI 10.1007/s00216-008-2386-0
   Irving PM, 2005, CLIN GASTROENTEROL H, V3, P617, DOI 10.1016/S1542-3565(05)00154-0
   Joossen SB, 2003, GASTROENTEROLOGY, V124, pA323, DOI 10.1016/S0016-5085(03)81630-X
   Joossens S, 2002, GASTROENTEROLOGY, V122, P1242, DOI 10.1053/gast.2002.32980
   Kane SV, 2003, AM J GASTROENTEROL, V98, P1309, DOI 10.1016/S0002-9270(03)00232-6
   Kim BC, 2007, DIGEST LIVER DIS, V39, P610, DOI 10.1016/j.dld.2007.03.006
   Klebl FH, 2003, INFLAMM BOWEL DIS, V9, P302, DOI 10.1097/00054725-200309000-00003
   Koelewijn CL, 2008, WORLD J GASTROENTERO, V14, P85, DOI 10.3748/wjg.14.85
   Konikoff MR, 2006, INFLAMM BOWEL DIS, V12, P524, DOI 10.1097/00054725-200606000-00013
   Kumari A, 2008, ANAL BIOANAL CHEM, V391, P1619, DOI 10.1007/s00216-008-2002-3
   Langhorst J, 2008, AM J GASTROENTEROL, V103, P162, DOI 10.1111/j.1572-0241.2007.01556.x
   Li XH, 2008, WORLD J GASTROENTERO, V14, P5115, DOI 10.3748/wjg.14.5115
   Liu BG, 2007, INFLAMM RES, V56, P377, DOI 10.1007/s00011-007-7035-0
   Mainardi E, 2007, DIGESTION, V75, P210, DOI 10.1159/000109928
   Marchesi JR, 2007, J PROTEOME RES, V6, P546, DOI 10.1021/pr060470d
   Meuwis MA, 2008, CLIN BIOCHEM, V41, P960, DOI 10.1016/j.clinbiochem.2008.04.021
   Meuwis MA, 2007, BIOCHEM PHARMACOL, V73, P1422, DOI 10.1016/j.bcp.2006.12.019
   Murdoch TB, 2008, ANAL CHEM, V80, P5524, DOI 10.1021/ac8005236
   Nanni P, 2007, RAPID COMMUN MASS SP, V21, P4142, DOI 10.1002/rcm.3323
   Nanni P, 2009, J CHROMATOGR B, V877, P3127, DOI 10.1016/j.jchromb.2009.08.003
   Nanni P, 2009, J PROTEOMICS, V72, P865, DOI 10.1016/j.jprot.2008.12.010
   OMORAIN C, 1985, SCAND J GASTROENTERO, V20, P209, DOI 10.3109/00365528509089659
   Pap E, 2009, INFLAMM RES, V58, P1, DOI 10.1007/s00011-008-8210-7
   Papp M, 2008, AM J GASTROENTEROL, V103, P665, DOI 10.1111/j.1572-0241.2007.01652.x
   Papp M, 2007, WORLD J GASTROENTERO, V13, P2028, DOI 10.3748/wjg.v13.i14.2028
   Peterson CGB, 2007, SCAND J CLIN LAB INV, V67, P810, DOI 10.1080/00365510701452838
   Poullis AP, 2002, EUR J GASTROEN HEPAT, V14, P409, DOI 10.1097/00042737-200204000-00013
   PRICE AB, 1978, J CLIN PATHOL, V31, P567, DOI 10.1136/jcp.31.6.567
   Ross PL, 2004, MOL CELL PROTEOMICS, V3, P1154, DOI 10.1074/mcp.M400129-MCP200
   Sandborn WJ, 1996, MAYO CLIN PROC, V71, P431, DOI 10.4065/71.5.431
   SAXON A, 1990, J ALLERGY CLIN IMMUN, V86, P202, DOI 10.1016/S0091-6749(05)80067-3
   Shitrit ABG, 2007, DIS COLON RECTUM, V50, P2188, DOI 10.1007/s10350-007-9038-x
   Shkoda A, 2007, J PROTEOME RES, V6, P1114, DOI 10.1021/pr060433m
   Sipponen T, 2008, INFLAMM BOWEL DIS, V14, P1392, DOI 10.1002/ibd.20490
   SriRajaskanthan R, 2005, EUR J GASTROEN HEPAT, V17, P697, DOI 10.1097/00042737-200507000-00001
   Sugi K, 1996, AM J GASTROENTEROL, V91, P927
   Sutherland AD, 2008, DIS COLON RECTUM, V51, P1283, DOI 10.1007/s10350-008-9310-8
   Tan KT, 2005, THROMB HAEMOSTASIS, V94, P488, DOI 10.1160/TH05-03-0201
   Taylor KD, 2001, GASTROENTEROLOGY, V120, P1347, DOI 10.1053/gast.2001.23966
   Vasiliauskas EA, 2000, GUT, V47, P487, DOI 10.1136/gut.47.4.487
   Vasiliauskas EA, 1996, GASTROENTEROLOGY, V110, P1810, DOI 10.1053/gast.1996.v110.pm8964407
   Vecchi M, 1998, SCAND J GASTROENTERO, V33, P1284
   Vermeire S, 2006, GUT, V55, P426, DOI 10.1136/gut.2005.069476
   Vermeire S, 2001, INFLAMM BOWEL DIS, V7, P8, DOI 10.1097/00054725-200102000-00002
   Walker TR, 2007, J PEDIATR GASTR NUTR, V44, P414, DOI 10.1097/MPG.0b013e3180308d8e
   Wittmann-Liebold B, 2006, PROTEOMICS, V6, P4688, DOI 10.1002/pmic.200500874
   Xiang JY, 2008, WORLD J GASTROENTERO, V14, P53, DOI 10.3748/wjg.14.53
NR 80
TC 24
Z9 25
U1 0
U2 10
PU OXFORD UNIV PRESS INC
PI CARY
PA JOURNALS DEPT, 2001 EVANS RD, CARY, NC 27513 USA
SN 1078-0998
EI 1536-4844
J9 INFLAMM BOWEL DIS
JI Inflamm. Bowel Dis.
PD JUL
PY 2010
VL 16
IS 7
BP 1239
EP 1246
DI 10.1002/ibd.21212
PG 8
WC Gastroenterology & Hepatology
WE Science Citation Index Expanded (SCI-EXPANDED)
SC Gastroenterology & Hepatology
GA 623DS
UT WOS:000279718800022
PM 20127998
OA Bronze
DA 2024-01-22
ER

PT J
AU Charach, G
   Grosskopf, I
   Weintraub, M
AF Charach, Gideon
   Grosskopf, Itamar
   Weintraub, Moshe
TI Development of Crohn's disease in a patient with multiple sclerosis
   treated with Copaxone
SO DIGESTION
LA English
DT Article
DE Crohn's disease; multiple sclerosis; Copaxone; adverse drug effects
ID INFLAMMATORY-BOWEL-DISEASE; EXPERIMENTAL COLITIS; ULCERATIVE-COLITIS
AB Background: Copaxone (glatiramer acetate) is a synthetic copolymer mimicking a portion of myelin basic protein, one of several putative autoantigens in multiple sclerosis (MS). Copaxone suppresses the production of tumor necrosis factor (TNF)-alpha, a key mediator of inflammation in MS as well as in other pathologies, such as colitis of interstitial bowel disease (IBD). Copaxone is a drug approved for the treatment of MS, and one that is very well tolerated with a high safety profile and relatively few side effects. Crohn's disease has not been associated with its administration. Methods: We describe a patient with MS in remission who had not exhibited any signs of IBD in the past. She had been on Copaxone 20 mg/day treatment for 2 years when she first exhibited gastrointestinal symptoms. Results: Our patient developed Crohn's disease while on Copaxone treatment as a consequence of long-term immunosuppression. Conclusions: Clinicians should be aware that Crohn's disease is a potential novel adverse drug effect of Copaxone. Copyright (C) 2008 S. Karger AG, Basel.
C1 [Charach, Gideon; Grosskopf, Itamar; Weintraub, Moshe] Tel Aviv Univ, Tel Aviv Sourasky Med Ctr, Sackler Fac Med, Dept Internal Med C, IL-64239 Tel Aviv, Israel.
C3 Sackler Faculty of Medicine; Tel Aviv Sourasky Medical Center
RP Charach, G (通讯作者)，Tel Aviv Univ, Tel Aviv Sourasky Med Ctr, Sackler Fac Med, Dept Internal Med C, 6 Weizman St, IL-64239 Tel Aviv, Israel.
EM drcharach@012.net.il
CR Aharoni R, 2005, INFLAMM BOWEL DIS, V11, P106, DOI 10.1097/00054725-200502000-00003
   Baumgart DC, 2007, LANCET, V369, P1627, DOI 10.1016/S0140-6736(07)60750-8
   Gur C, 2006, CLIN IMMUNOL, V118, P307, DOI 10.1016/j.clim.2005.10.004
   Pokorny CS, 2007, INTERN MED J, V37, P721, DOI 10.1111/j.1445-5994.2007.01452.x
   Ramagopolan SV, 2007, LANCET NEUROL, V6, P604, DOI 10.1016/S1474-4422(07)70132-1
   Schott E, 2007, WORLD J GASTROENTERO, V13, P3638, DOI 10.3748/wjg.v13.i26.3638
   Sela M, 2001, Expert Opin Pharmacother, V2, P1149, DOI 10.1517/14656566.2.7.1149
   Shanahan F, 2001, GASTROENTEROLOGY, V120, P622, DOI 10.1053/gast.2001.22122
   WIRZ S, 2000, INT J COLORECTAL DIS, V15, P144
NR 9
TC 12
Z9 13
U1 0
U2 4
PU KARGER
PI BASEL
PA ALLSCHWILERSTRASSE 10, CH-4009 BASEL, SWITZERLAND
SN 0012-2823
J9 DIGESTION
JI Digestion
PY 2008
VL 77
IS 3-4
BP 198
EP 200
DI 10.1159/000143156
PG 3
WC Gastroenterology & Hepatology
WE Science Citation Index Expanded (SCI-EXPANDED)
SC Gastroenterology & Hepatology
GA 335UX
UT WOS:000258318000013
PM 18607107
DA 2024-01-22
ER

PT J
AU Wright, EK
   Kamm, MA
   Teo, SM
   Inouye, M
   Wagner, J
   Kirkwood, CD
AF Wright, Emily K.
   Kamm, Michael A.
   Teo, Shu Mei
   Inouye, Michael
   Wagner, Josef
   Kirkwood, Carl D.
TI Recent Advances in Characterizing the Gastrointestinal Microbiome in
   Crohn's Disease: A Systematic Review
SO INFLAMMATORY BOWEL DISEASES
LA English
DT Article
DE Crohn's disease; microbiota; microbiome; dysbiosis
ID INFLAMMATORY-BOWEL-DISEASE; MUCOSA-ASSOCIATED MICROBIOTA; FECAL
   MICROBIOTA; GUT MICROBIOTA; FAECALIBACTERIUM-PRAUSNITZII; INTESTINAL
   MICROBIOME; BACTERIAL MICROFLORA; RELEVANT DYSBIOSIS; MOLECULAR
   ANALYSIS; PATIENTS EXHIBIT
AB Background:The intestinal microbiota is involved in the pathogenesis of inflammatory bowel disease. A reduction in the diversity of the intestinal microbiota as well as specific taxonomic and functional shifts have been reported in Crohn's disease and may play a central role in the inflammatory process. The aim was to systematically review recent developments in the structural and functional changes observed in the gastrointestinal microbiome in patients with Crohn's Disease.Results:Seventy-two abstracts were included in this review. The effects of host genetics, disease phenotype, and inflammatory bowel disease treatment on the gastrointestinal microbiome in Crohn's disease were reviewed, and taxonomic shifts in patients with early and established disease were described. The relative abundance of Bacteroidetes is increased and Firmicutes decreased in Crohn's disease compared with healthy controls. Enterobacteriaceae, specifically Eschericia coli, is enriched in Crohn's disease. Faecalibacterium prausnitzii is found at lower abundance in Crohn's disease and in those with postoperative recurrence. Observed functional changes include major shifts in oxidative stress pathways, a decrease in butanoate and propanoate metabolism gene expression, lower levels of butyrate, and other short-chain fatty acids, decreased carbohydrate metabolism, and decreased amino acid biosynthesis.Conclusions:Changes in microbial composition and function have been described, although a causative role remains to be established. Larger, prospective, and longitudinal studies are required with deep interrogation of the microbiome if causality is to be determined, and refined microbial manipulation is to emerge as a focused therapy.
C1 [Wright, Emily K.; Kamm, Michael A.] St Vincents Hosp, Dept Gastroenterol, Melbourne, Vic 3065, Australia.
   [Wright, Emily K.; Kamm, Michael A.; Teo, Shu Mei; Inouye, Michael] Univ Melbourne, Dept Pathol, Melbourne, Vic 3010, Australia.
   [Kamm, Michael A.] Univ London Imperial Coll Sci Technol & Med, London, England.
   [Wagner, Josef; Kirkwood, Carl D.] Murdoch Childrens Res Inst, Enter Virus Grp, Melbourne, Vic, Australia.
C3 St Vincent's Hospital Melbourne; NSW Health; St Vincents Hospital
   Sydney; University of Melbourne; Imperial College London; Murdoch
   Children's Research Institute
RP Kamm, MA (通讯作者)，St Vincents Hosp, Melbourne, Vic 3065, Australia.
EM mkamm@unimelb.edu.au
OI Inouye, Michael/0000-0001-9413-6520; Teo, Shu Mei/0000-0002-4563-7836
CR Anderson JL, 2012, ALIMENT PHARM THER, V36, P503, DOI 10.1111/j.1365-2036.2012.05220.x
   Andoh A, 2009, ALIMENT PHARM THER, V29, P75, DOI 10.1111/j.1365-2036.2008.03860.x
   Andoh A, 2014, BIOMED REP, V2, P370, DOI 10.3892/br.2014.252
   Andoh A, 2011, J GASTROENTEROL, V46, P479, DOI 10.1007/s00535-010-0368-4
   [Anonymous], GUT
   Antunes LCM, 2011, ANTIMICROB AGENTS CH, V55, P1494, DOI 10.1128/AAC.01664-10
   Barclay AR, 2008, J PEDIATR GASTR NUTR, V46, P486, DOI 10.1097/MPG.0b013e3181615b3a
   Benjamin JL, 2012, INFLAMM BOWEL DIS, V18, P1092, DOI 10.1002/ibd.21864
   Bibiloni R, 2006, J MED MICROBIOL, V55, P1141, DOI 10.1099/jmm.0.46498-0
   Biedermann L, 2013, PLOS ONE, V8, DOI 10.1371/journal.pone.0059260
   Caporaso JG, 2011, GENOME BIOL, V12, DOI 10.1186/gb-2011-12-5-r50
   Carroll IM, 2011, AM J PHYSIOL-GASTR L, V301, pG799, DOI 10.1152/ajpgi.00154.2011
   Castellarin M, 2012, GENOME RES, V22, P299, DOI 10.1101/gr.126516.111
   David LA, 2014, NATURE, V505, P559, DOI 10.1038/nature12820
   De Cruz P, 2015, J GASTROEN HEPATOL, V30, P268, DOI 10.1111/jgh.12694
   Dethlefsen L, 2011, P NATL ACAD SCI USA, V108, P4554, DOI 10.1073/pnas.1000087107
   Dethlefsen L, 2008, PLOS BIOL, V6, P2383, DOI 10.1371/journal.pbio.0060280
   Devlin SM, 2007, GASTROENTEROLOGY, V132, P576, DOI 10.1053/j.gastro.2006.11.013
   Dey N, 2013, BMC GASTROENTEROL, V13, DOI 10.1186/1471-230X-13-131
   Dicksved J, 2008, ISME J, V2, P716, DOI 10.1038/ismej.2008.37
   Docktor MJ, 2012, INFLAMM BOWEL DIS, V18, P935, DOI 10.1002/ibd.21874
   Eckburg PB, 2005, SCIENCE, V308, P1635, DOI 10.1126/science.1110591
   Erickson AR, 2012, PLOS ONE, V7, DOI 10.1371/journal.pone.0049138
   Frank DN, 2011, INFLAMM BOWEL DIS, V17, P179, DOI 10.1002/ibd.21339
   Fujimoto T, 2013, J GASTROEN HEPATOL, V28, P613, DOI 10.1111/jgh.12073
   Fyderek K, 2009, WORLD J GASTROENTERO, V15, P5287, DOI 10.3748/wjg.15.5287
   Gevers D, 2014, CELL HOST MICROBE, V15, P382, DOI 10.1016/j.chom.2014.02.005
   Gophna U, 2006, J CLIN MICROBIOL, V44, P4136, DOI 10.1128/JCM.01004-06
   Haberman Y, 2014, J CLIN INVEST, V124, P3617, DOI 10.1172/JCI75436
   Hansen R, 2012, AM J GASTROENTEROL, V107, P1913, DOI 10.1038/ajg.2012.335
   Hedin C, 2014, GUT, V63, pA25, DOI 10.1136/gutjnl-2014-307263.51
   Hedin CR, 2014, GUT, V63, P1578, DOI 10.1136/gutjnl-2013-306226
   Huttenhower C, 2012, NATURE, V486, P207, DOI 10.1038/nature11234
   Jalanka-Tuovinen J, 2011, PLOS ONE, V6, DOI 10.1371/journal.pone.0023035
   Jeffery IB, 2012, GUT MICROBES, V3, P572, DOI 10.4161/gmic.21772
   Jeffery IB, 2012, GUT, V61, P997, DOI 10.1136/gutjnl-2011-301501
   Joossens M, 2011, GUT, V60, P631, DOI 10.1136/gut.2010.223263
   Jostins L, 2012, NATURE, V491, P119, DOI 10.1038/nature11582
   Kaakoush NO, 2012, J CLIN MICROBIOL, V50, P3258, DOI 10.1128/JCM.01396-12
   Kabeerdoss J, 2013, BMC GASTROENTEROL, V13, DOI 10.1186/1471-230X-13-20
   Kang S, 2010, INFLAMM BOWEL DIS, V16, P2034, DOI 10.1002/ibd.21319
   Kennedy NA, 2014, GUT, V63, pA159, DOI 10.1136/gutjnl-2014-307263.342
   Khor B, 2011, NATURE, V474, P307, DOI 10.1038/nature10209
   Li E, 2012, PLOS ONE, V7, DOI 10.1371/journal.pone.0026284
   Lopez-Siles M, 2014, INT J MED MICROBIOL, V304, P464, DOI 10.1016/j.ijmm.2014.02.009
   Manichanh C, 2006, GUT, V55, P205, DOI 10.1136/gut.2005.073817
   Manichanh C, 2012, NAT REV GASTRO HEPAT, V9, P599, DOI 10.1038/nrgastro.2012.152
   Martín R, 2014, INFLAMM BOWEL DIS, V20, P417, DOI 10.1097/01.MIB.0000440815.76627.64
   Midtvedt T, 2013, PLOS ONE, V8, DOI 10.1371/journal.pone.0066074
   Moher D, 2009, PLOS MED, V6, DOI [10.1371/journal.pmed.1000097, 10.1016/j.ijsu.2010.07.299, 10.1136/bmj.i4086, 10.1016/j.ijsu.2010.02.007, 10.1136/bmj.b2535, 10.1186/2046-4053-4-1, 10.1136/bmj.b2700]
   Morgan XC, 2012, GENOME BIOL, V13, DOI 10.1186/gb-2012-13-9-r79
   Neut C, 2002, AM J GASTROENTEROL, V97, P939, DOI 10.1111/j.1572-0241.2002.05613.x
   Ogura Y, 2001, NATURE, V411, P603, DOI 10.1038/35079114
   Ott SJ, 2004, GUT, V53, P685, DOI 10.1136/gut.2003.025403
   Papp M, 2007, INFLAMM BOWEL DIS, V13, P984, DOI 10.1002/ibd.20146
   Qin JJ, 2010, NATURE, V464, P59, DOI 10.1038/nature08821
   Rajca S, 2014, INFLAMM BOWEL DIS, V20, P978, DOI 10.1097/MIB.0000000000000036
   Rajilic-Stojanovic M, 2013, ENVIRON MICROBIOL, V15, P1146, DOI 10.1111/1462-2920.12023
   Ran Wen-bin, 2013, Zhonghua Yi Xue Za Zhi, V93, P2884
   Rehman A, 2011, GUT, V60, P1354, DOI 10.1136/gut.2010.216259
   Rowan F, 2010, DIS COLON RECTUM, V53, P1530, DOI 10.1007/DCR.0b013e3181f1e620
   Rutgeerts P, 2005, GASTROENTEROLOGY, V128, P856, DOI 10.1053/j.gastro.2005.01.010
   RUTGEERTS P, 1995, GASTROENTEROLOGY, V108, P1617, DOI 10.1016/0016-5085(95)90121-3
   RUTGEERTS P, 1991, LANCET, V338, P771, DOI 10.1016/0140-6736(91)90663-A
   Sanderson IR, 2004, J NUTR, V134, p2450S, DOI 10.1093/jn/134.9.2450S
   Scanlan PD, 2006, J CLIN MICROBIOL, V44, P3980, DOI 10.1128/JCM.00312-06
   Schnabl B, 2014, GASTROENTEROLOGY, V146, P1513, DOI 10.1053/j.gastro.2014.01.020
   Schwiertz A, 2010, J PEDIATR-US, V157, P240, DOI 10.1016/j.jpeds.2010.02.046
   Segain JP, 2000, GUT, V47, P397, DOI 10.1136/gut.47.3.397
   Seksik P, 2005, J CLIN MICROBIOL, V43, P4654, DOI 10.1128/JCM.43.9.4654-4658.2005
   Sepehri S, 2007, INFLAMM BOWEL DIS, V13, P675, DOI 10.1002/ibd.20101
   Shanahan F, 2014, GASTROENTEROLOGY, V146, P1554, DOI 10.1053/j.gastro.2014.01.050
   Sokol H, 2006, INFLAMM BOWEL DIS, V12, P106, DOI 10.1097/01.MIB.0000200323.38139.c6
   Sokol H, 2008, P NATL ACAD SCI USA, V105, P16731, DOI 10.1073/pnas.0804812105
   Song SJ, 2013, ELIFE, V2, DOI 10.7554/eLife.00458
   Stappenbeck TS, 2002, P NATL ACAD SCI USA, V99, P15451, DOI 10.1073/pnas.202604299
   Swidsinski A, 2002, GASTROENTEROLOGY, V122, P44, DOI 10.1053/gast.2002.30294
   Takaishi H, 2008, INT J MED MICROBIOL, V298, P463, DOI 10.1016/j.ijmm.2007.07.016
   Thomazini CM, 2011, INT J MED MICROBIOL, V301, P475, DOI 10.1016/j.ijmm.2011.04.015
   Turnbaugh PJ, 2006, NATURE, V444, P1027, DOI 10.1038/nature05414
   Turnbaugh PJ, 2009, NATURE, V457, P480, DOI 10.1038/nature07540
   Ursell LK, 2013, BIOESSAYS, V35, P810, DOI 10.1002/bies.201300018
   Ursell LK, 2013, CELL METAB, V17, P317, DOI 10.1016/j.cmet.2013.02.013
   van Nood E, 2014, CURR OPIN GASTROEN, V30, P34, DOI 10.1097/MOG.0000000000000024
   Verma R, 2010, J CLIN MICROBIOL, V48, P4279, DOI 10.1128/JCM.01360-10
   Walker AW, 2011, BMC MICROBIOL, V11, DOI 10.1186/1471-2180-11-7
   Willing B, 2009, INFLAMM BOWEL DIS, V15, P653, DOI 10.1002/ibd.20783
   Willing BP, 2010, GASTROENTEROLOGY, V139, P1844, DOI 10.1053/j.gastro.2010.08.049
   Wu GD, 2011, SCIENCE, V334, P105, DOI 10.1126/science.1208344
   Wu N, 2013, MICROB ECOL, V66, P462, DOI 10.1007/s00248-013-0245-9
NR 90
TC 163
Z9 186
U1 1
U2 59
PU OXFORD UNIV PRESS INC
PI CARY
PA JOURNALS DEPT, 2001 EVANS RD, CARY, NC 27513 USA
SN 1078-0998
EI 1536-4844
J9 INFLAMM BOWEL DIS
JI Inflamm. Bowel Dis.
PD JUN
PY 2015
VL 21
IS 6
BP 1219
EP 1228
DI 10.1097/MIB.0000000000000382
PG 10
WC Gastroenterology & Hepatology
WE Science Citation Index Expanded (SCI-EXPANDED)
SC Gastroenterology & Hepatology
GA CJ2LI
UT WOS:000355315800005
PM 25844959
OA Green Published, Bronze
DA 2024-01-22
ER

PT J
AU Geldof, J
   Iqbal, N
   Leblanc, JF
   Anandabaskaran, S
   Sawyer, R
   Buskens, C
   Bemelman, W
   Gecse, K
   Lundby, L
   Lightner, AL
   Danese, S
   Spinelli, A
   Carvello, M
   Faiz, O
   Warusavitarne, J
   Lung, P
   De Looze, D
   D'Hoore, A
   Vermeire, S
   Hart, A
   Tozer, P
AF Geldof, Jeroen
   Iqbal, Nusrat
   Leblanc, Jean-Frederic
   Anandabaskaran, Sulak
   Sawyer, Rachel
   Buskens, Christianne
   Bemelman, Willem
   Gecse, Krisztina
   Lundby, Lilli
   Lightner, Amy L.
   Danese, Silvio
   Spinelli, Antonino
   Carvello, Michele
   Faiz, Omar
   Warusavitarne, Janindra
   Lung, Phillip
   De Looze, Danny
   D'Hoore, Andre
   Vermeire, Severine
   Hart, Ailsa
   Tozer, Phil
TI Classifying perianal fistulising Crohn's disease: an expert consensus to
   guide decision-making in daily practice and clinical trials
SO LANCET GASTROENTEROLOGY & HEPATOLOGY
LA English
DT Review
ID FECAL DIVERSION; ANTI-TNF; MANAGEMENT; DIAGNOSIS; FISTULAS
AB Perianal fistulising Crohn's disease is an aggressive disease phenotype that can have a substantial detrimental impact on patients' quality of life. Current biological understanding of perianal fistulising Crohn's disease remains inadequate and previous classification systems have not provided clear guidance on therapy in dinical practice nor on defining patient cohorts within clinical trials. We propose a new classification system for perianal fistulising Crohn's disease that was developed through a modified nominal group technique expert consensus process. The classification identifies four groups of patients. Key elements include stratification according to disease severity as well as disease outcome; synchronisation of patient and clinician goals in decision making, with a proactive, combined medical and surgical approach, on a treat to patient goal basis; and identification of indications for curative fistula treatment, diverting ostoiny, and proctectomy. The new classification retains an element of flexibility, in which patients can cycle through different classes over time. Furthermore, with each specific class comes a paired treatment strategy suggestion and description of clinical trial suitability. The proposed classification system is the first of its kind and is an important step towards tailored standardisation of clinical practice and research in patients with perianal fistulising Crohn's disease.
C1 [Geldof, Jeroen; De Looze, Danny] Univ Hosp Ghent, Dept Gastroenterol & Hepatol, Corneel Heymanslaan 10, B-9000 Ghent, Belgium.
   [Iqbal, Nusrat; Anandabaskaran, Sulak; Tozer, Phil] St Marks Hosp & Acad Inst, Robin Phillips Fistula Res Unit, London, England.
   [Faiz, Omar; Warusavitarne, Janindra; Tozer, Phil] St Marks Hosp & Acad Inst, Dept Colorectal Surg, London, England.
   [Lung, Phillip] St Marks Hosp & Acad Inst, Radiol Dept, London, England.
   [Leblanc, Jean-Frederic; Hart, Ailsa] St Marks Hosp & Acad Inst, IBD Unit, London, England.
   [Anandabaskaran, Sulak] Univ New South Wales, Sydney, NSW, Australia.
   [Sawyer, Rachel] St Marks Hosp, London, England.
   [Buskens, Christianne; Bemelman, Willem] Univ Amsterdam, Med Ctr, Dept Surg, Amsterdam, Netherlands.
   [Gecse, Krisztina] Univ Amsterdam, Med Ctr, Dept Gastroenterol & Hepatol, Amsterdam, Netherlands.
   [Buskens, Christianne; Bemelman, Willem] Gastroenterol Endocrinol Metab Res Inst, Amsterdam, Netherlands.
   [Lundby, Lilli] Aarhus Univ Hosp, Dept Surg, Pelv Floor Unit, Aarhus, Denmark.
   [Lightner, Amy L.] Cleveland Clin, Ctr Immunotherapy, Lerner Res Inst,Inflammat & Immun, Ctr Regenerat Med & Surg,Digest Dis Inst,Colorect, Cleveland, OH 44106 USA.
   [Danese, Silvio] IRCCS Osped San Raffaele & Univ Vita Salute San R, Gastroenterol & Endoscopy, Milan, Italy.
   [Spinelli, Antonino; Carvello, Michele] Humanitas Univ, IRCCS Humanitas Res Hosp, Dept Biomed Sci, Milan, Italy.
   [D'Hoore, Andre] Univ Hosp Leuven, Dept Abdominal Surg, Leuven, Belgium.
   [Vermeire, Severine] Univ Hosp Leuven, Dept Gastroenterol & Hepatol, Leuven, Belgium.
   [Tozer, Phil] Imperial Coll, London, England.
C3 Ghent University; Ghent University Hospital; University of New South
   Wales Sydney; Imperial College London; Vrije Universiteit Amsterdam;
   University of Amsterdam; University of Amsterdam; Aarhus University;
   Cleveland Clinic Foundation; Humanitas University; KU Leuven; University
   Hospital Leuven; KU Leuven; University Hospital Leuven; Imperial College
   London
RP Geldof, J (通讯作者)，Univ Hosp Ghent, Dept Gastroenterol & Hepatol, Corneel Heymanslaan 10, B-9000 Ghent, Belgium.
EM jeroen.geldof@ugent.be
RI Geldof, Jeroen/ISS-0580-2023
OI Geldof, Jeroen/0000-0003-0126-2929; Lung, Phillip/0000-0002-7459-2323;
   Vermeire, Severine/0000-0001-9942-3019; Tozer, Phil/0000-0002-2532-7267;
   Gecse, Krisztina Barbara/0000-0003-4830-142X
FU Royal College of Surgeons research fellowship - Ileostomy & Internal
   Pouch Association; Australian Government Research Training Program
   Scholarship; Boehringer Ingelheim; Roche; Pfizer Inc; Celltrion; AbbVie;
   JJ; Pfizer; Takeda
FX JG has served as an advisory board member or speaker for Arena and
   Janssen. NI is funded by a Royal College of Surgeons research
   fellowship, sponsored by the Ileostomy & Internal Pouch Association. JFL
   has served as a speaker for Janssen. SA is supported through an
   Australian Government Research Training Program Scholarship. CJB has an
   unrestricted grant from Boehringer Ingelheim and Roche, and has received
   speaker fees from Takeda, Tillotts, and Galapagos. KBG has received
   grants from Pfizer Inc and Celltrion; consultancy fees from AbbVie,
   Arena Pharmaceuticals, Galapagos, Gilead, ImmunicTherapeutics, Janssen
   Pharmaceuticals, Novartis, Pfizer Inc, Samsung Bioepis, and Takeda, and
   speaker's honoraria from Celltrion, Ferring, Janssen Pharmaceuticals,
   Novartis, Pfizer Inc, Samsung Bioepis, Takeda, and Tillotts. ALL has
   served as a consultant for Takeda. SD reports consultancy fees from
   AbbVie, Alimentiv, Allergan, Amgen, AstraZeneca, Athos Therapeutics,
   Biogen, Boehringer Ingelheim, Celgene, Celltrion, Eli Lilly, Enthera,
   Ferring Pharmaceuticals Inc., Gilead, Hospira, Inotrem, Janssen, Johnson
   & Johnson, MSD, Mundipharma, Mylan, Pfizer, Roche, Sandoz, Sublimity
   Therapeutics, Takeda, TiGenix, UCB Inc, and Vifor. AS has served as
   speaker for Takeda, Johnson and Johnson, and Pfizer. MC has served as
   speaker for Pfizer. AD'H has served as speaker for Johnson & Johnson and
   Takeda. SV has received grants from AbbVie, J&J, Pfizer, and Takeda; and
   has received consulting and/or speaking fees from AbbVie, Arena
   Pharmaceuticals, Avaxia, Boehringer Ingelheim, Celgene, Dr Falk Pharma,
   Ferring, Galapagos, Genentech-Roche, Gilead, Hospira, Janssen,
   Mundipharma, MSD, Pfizer, Prodigest, Progenity, Prometheus, Robarts
   Clinical Trials, Second Genome, Shire, Takeda, Theravance, and Tillots
   Pharma AG. AH has served as consultant, advisory board member or speaker
   for AbbVie, Arena, Atlantic, Bristol-Myers Squibb, Celgene, Celltrion,
   Falk, Ferring, Janssen, MSD, Napp Pharmaceuticals, Pfizer, Pharmacosmos,
   Shire, and Takeda, and serves on the global steering committee for
   Genentech. PT has acted as speaker and/or served on advisory boards for
   Takeda and Ferring. All other authors declared no competing interests.
CR Adegbola SO, 2021, GUT, V70, P1649, DOI 10.1136/gutjnl-2019-320553
   Adegbola SO, 2018, J CROHNS COLITIS, V12, P1067, DOI 10.1093/ecco-jcc/jjy071
   Adler J, 2017, J PEDIATR GASTR NUTR, V64, pE117, DOI 10.1097/MPG.0000000000001447
   Angelberger S, 2008, AM J GASTROENTEROL, V103, P1197, DOI 10.1111/j.1572-0241.2007.01741.x
   Attauabi M, 2021, SCAND J GASTROENTERO, V56, P53, DOI 10.1080/00365521.2020.1854848
   Bell SJ, 2003, ALIMENT PHARM THER, V17, P1145, DOI 10.1046/j.1365-2036.2003.01561.x
   Braithwaite GC, 2017, TECH COLOPROCTOL, V21, P501, DOI 10.1007/s10151-017-1647-3
   Caron B, 2021, J CROHNS COLITIS, V15, P1387, DOI 10.1093/ecco-jcc/jjab026
   Ferrante M, 2020, J CROHNS COLITIS, V14, pS628
   Freire P, 2011, DIGEST DIS SCI, V56, P853, DOI 10.1007/s10620-010-1331-1
   Galandiuk S, 2005, ANN SURG, V241, P796, DOI 10.1097/01.sla.0000161030.25860.c1
   Gecse KB, 2016, J CROHNS COLITIS, V10, P758, DOI 10.1093/ecco-jcc/jjw039
   Gecse KB, 2014, GUT, V63, P1381, DOI 10.1136/gutjnl-2013-306709
   Genua Jill C, 2007, Clin Colon Rectal Surg, V20, P322, DOI 10.1055/s-2007-991032
   Gionchetti P, 2017, J CROHNS COLITIS, V11, P135, DOI 10.1093/ecco-jcc/jjw169
   Gold Stephanie L, 2018, Gastroenterol Hepatol (N Y), V14, P470
   Göttgens KWA, 2015, TECH COLOPROCTOL, V19, P455, DOI 10.1007/s10151-015-1311-8
   Grant RK, 2021, COLORECTAL DIS, V23, P2091, DOI 10.1111/codi.15744
   Hart AL, 2017, J CROHNS COLITIS, V11, P204, DOI 10.1093/ecco-jcc/jjw144
   Kasparek MS, 2007, DIS COLON RECTUM, V50, P2067, DOI 10.1007/s10350-007-9006-5
   Kim PH, 2020, CLIN GASTROENTEROL H, V18, P415, DOI 10.1016/j.cgh.2019.07.038
   Kotze PG, 2018, GUT, V67, P1181, DOI 10.1136/gutjnl-2017-314918
   Lamb CA, 2019, GUT, V68, pS1, DOI 10.1136/gutjnl-2019-318484
   Lopez N, 2019, EXPERT REV GASTROENT, V13, P563, DOI 10.1080/17474124.2019.1608818
   Luglio G, 2018, GASTROENT RES PRACT, V2018, DOI 10.1155/2018/3159543
   McCurdy JD, 2022, INFLAMM BOWEL DIS, V28, P226, DOI 10.1093/ibd/izab086
   McMillan SS, 2016, INT J CLIN PHARM-NET, V38, P655, DOI 10.1007/s11096-016-0257-x
   Michelassi F, 2000, SURGERY, V128, P597, DOI 10.1067/msy.2000.108779
   Mueller MH, 2007, J GASTROINTEST SURG, V11, P529, DOI 10.1007/s11605-006-0029-3
   Panés J, 2017, NAT REV GASTRO HEPAT, V14, P652, DOI 10.1038/nrgastro.2017.104
   Papamichael K, 2017, WORLD J GASTROENTERO, V23, P6197, DOI 10.3748/wjg.v23.i34.6197
   Park SH, 2019, INFLAMM BOWEL DIS, V25, P1054, DOI 10.1093/ibd/izy329
   Peyrin-Biroulet L, 2017, DIGEST LIVER DIS, V49, P368, DOI 10.1016/j.dld.2016.12.008
   Plasencia A, 2019, CLIN COLON RECT SURG, V32, P171, DOI 10.1055/s-0038-1677004
   Sahnan K, 2019, GUT, V68, P226, DOI 10.1136/gutjnl-2017-315503
   Schwartz DA, 2002, GASTROENTEROLOGY, V122, P875, DOI 10.1053/gast.2002.32362
   Schwartz DA, 2022, CLIN GASTROENTEROL H, V20, P1059, DOI 10.1016/j.cgh.2021.09.028
   Singh S, 2015, ALIMENT PHARM THER, V42, P783, DOI 10.1111/apt.13356
   Spinelli A, 2020, DIGEST LIVER DIS, V52, P506, DOI 10.1016/j.dld.2019.11.016
   Steinhart AH, 2019, INFLAMM BOWEL DIS, V25, P1, DOI 10.1093/ibd/izy247
   Tozer P, 2015, TECH COLOPROCTOL, V19, P673, DOI 10.1007/s10151-015-1332-3
   Waggoner J, 2016, ACAD MED, V91, P663, DOI 10.1097/ACM.0000000000001092
   Wasmann KA, 2020, J CROHNS COLITIS, V14, P1049, DOI 10.1093/ecco-jcc/jjaa004
   Yamamoto T, 1999, DIS COLON RECTUM, V42, P96, DOI 10.1007/BF02235190
   Yassin NA, 2014, ALIMENT PHARM THER, V40, P741, DOI 10.1111/apt.12906
NR 45
TC 11
Z9 11
U1 4
U2 18
PU ELSEVIER INC
PI SAN DIEGO
PA 525 B STREET, STE 1900, SAN DIEGO, CA 92101-4495 USA
EI 2468-1253
J9 LANCET GASTROENTEROL
JI Lancet Gastroenterol. Hepatol.
PD JUN
PY 2022
VL 7
IS 6
BP 576
EP 584
DI 10.1016/S2468-1253(22)00007-3
EA MAY 2022
PG 9
WC Gastroenterology & Hepatology
WE Science Citation Index Expanded (SCI-EXPANDED)
SC Gastroenterology & Hepatology
GA 3J6UH
UT WOS:000833529100027
PM 35325623
DA 2024-01-22
ER

PT J
AU Okoshi, M
   Sato, H
   Honma, T
   Terai, S
AF Okoshi, Marina
   Sato, Hiroki
   Honma, Terasu
   Terai, Shuji
TI Rare paradoxical adverse event in Crohn's disease: a case report
SO ANNALS OF TRANSLATIONAL MEDICINE
LA English
DT Article
DE Anti-tumor necrosis factor-alpha (TNF-alpha) blocker; Crohn's disease;
   sarcoidosis; paradoxical adverse event (PAE); case report
ID ANGIOTENSIN-CONVERTING ENZYME; SARCOIDOSIS
AB An 18-year-old male adolescent diagnosed with ileocolitis-type Crohn's disease received therapy involving an anti-tumor necrosis factor-alpha (TNF-alpha) blocker, which resulted in remission for 2 years. The patient presented with fever, stomatitis, and cough with respiratory distress. Chest radiography revealed bilateral hilar lymphadenopathy; bronchoalveolar lavage showed high lymphocyte level: 40.8% and CD4/8 value: 3.9. Transbronchial lung biopsy identified multiple non-caseating granulomas fused to each other with connective tissue septa, leading to the diagnosis of sarcoidosis. The sarcoidosis was defined as a paradoxical adverse event (PAE) due to the use of TNF-alpha blocker; therefore, cessation of TNF-alpha blocker administration was sufficient to induce remission. We report a rare case of PAP, on Crohn's disease. The characteristics and distinguishing histologies of PAE and Crohn's disease are described. Biological agent therapy has been reported to cause several PAEs during the treatment of immune-mediated inflammatory disorders. PAEs are defined as pathological conditions that occur during biological agent therapy usually effective in treatment. The laboratory, radiography, and histological findings shown in this case are useful for differential diagnosis and management of PAE.
C1 [Okoshi, Marina; Honma, Terasu] Saiseikai Niigata Daini Hosp, Div Gastroenterol & Hepatol, Niigata, Japan.
   [Sato, Hiroki; Terai, Shuji] Niigata Univ Med & Dent Hosp, Div Gastroenterol & Hepatol, Niigata, Japan.
C3 Niigata University
RP Sato, H (通讯作者)，Niigata Univ Med & Dent Hosp, Div Gastroenterol, Chuo Ku, 757-1 Asahimachidori, Niigata, Niigata 9518510, Japan.
EM pyloki-sato@med.niigata-u.ac.jp
RI Sato, Hiroki/IRZ-1683-2023
CR Chopra A, 2018, CHEST, V154, P664, DOI 10.1016/j.chest.2018.03.056
   Gill KRS, 2005, INFLAMM BOWEL DIS, V11, P210, DOI 10.1097/00054725-200502000-00020
   Hunninghake GW, 1999, AM J RESP CRIT CARE, V160, P736
   Marzouk K, 2004, CURR OPIN PULM MED, V10, P435, DOI 10.1097/01.mcp.0000134400.88832.9c
   Thi Hong Nguyen C, 2017, J DERMATOL, V44, P789, DOI 10.1111/1346-8138.13792
   Toussirot É, 2016, RMD OPEN, V2, DOI 10.1136/rmdopen-2015-000239
   Ungprasert P, 2016, LUNG, V194, P91, DOI 10.1007/s00408-015-9826-3
NR 7
TC 2
Z9 2
U1 0
U2 0
PU AME PUBL CO
PI SHATIN
PA FLAT-RM C 16F, KINGS WING PLAZA 1, NO 3 KWAN ST, SHATIN, HONG KONG
   00000, PEOPLES R CHINA
SN 2305-5839
EI 2305-5847
J9 ANN TRANSL MED
JI ANN. TRANSL. MED.
PD FEB
PY 2020
VL 8
IS 4
AR 133
DI 10.21037/atm.2019.12.122
PG 3
WC Oncology; Medicine, Research & Experimental
WE Science Citation Index Expanded (SCI-EXPANDED)
SC Oncology; Research & Experimental Medicine
GA KS6IG
UT WOS:000518410000085
PM 32175426
OA gold, Green Published
DA 2024-01-22
ER

PT J
AU Miyajima, S
   Ishii, T
   Watanabe, M
   Ueki, T
   Tanaka, M
AF Miyajima, Shigero
   Ishii, Tatsu
   Watanabe, Masato
   Ueki, Toshiharu
   Tanaka, Masatoshi
TI Risk factors for urolithiasis in patients with Crohn's disease
SO INTERNATIONAL JOURNAL OF UROLOGY
LA English
DT Article
DE Crohn&apos; s disease; glucocorticoid; inflammatory bowel disease; small
   intestine; urolithiasis
ID NEPHROLITHIASIS; HYPEROXALURIA; RESECTION; CALCIUM; STONES
AB Objective To study the risk factors for urolithiasis in patients with Crohn's disease.
   Methods This retrospective study included 1071 patients with Crohn's disease who were treated at a single center. Data pertaining to the following variables were analyzed: sex; age; type of Crohn's disease; number of intestinal resections; residual small intestine length; ileostomy; history of glucocorticoid therapy; and duration of Crohn's disease treatment.
   Results Of the 1071 patients, 34 (28 male and six female) had urolithiasis (urolithiasis group) and 1037 (711 male and 326 female) did not (non-urolithiasis group). The median residual small intestine length measured in the urolithiasis group (280.0 cm) was significantly shorter than that in the non-urolithiasis group (342.5 cm; P < 0.01). Significantly more patients in the urolithiasis group (14/34) received steroid medication than those in the non-urolithiasis group (213/1037; P < 0.01). On multivariate analysis, male sex (odds ratio 3.15; P < 0.05), history of glucocorticoid therapy (odds ratio 3.07; P < 0.05), and shorter residual small intestine length (odds ratio 0.99; P < 0.01) were risk factors for the development of urolithiasis in patients with Crohn's disease.
   Conclusion Our results suggest that male sex, history of glucocorticoid therapy, and shorter residual small intestine length are risk factors for urolithiasis in patients with Crohn's disease.
C1 [Miyajima, Shigero; Ishii, Tatsu] Fukuoka Univ, Chikushi Hosp, Dept Urol, 1-1-1 Zokumyoin, Chikusino, Fukuoka 8188502, Japan.
   [Watanabe, Masato] Fukuoka Univ, Chikushi Hosp, Dept Surg, Chikusino, Fukuoka, Japan.
   [Ueki, Toshiharu] Fukuoka Univ, Chikushi Hosp, Dept Gastroenterol, Chikusino, Fukuoka, Japan.
   [Tanaka, Masatoshi] Fukuoka Univ, Dept Urol, Fukuoka, Fukuoka, Japan.
C3 Fukuoka University; Fukuoka University; Fukuoka University; Fukuoka
   University
RP Miyajima, S (通讯作者)，Fukuoka Univ, Chikushi Hosp, Dept Urol, 1-1-1 Zokumyoin, Chikusino, Fukuoka 8188502, Japan.
EM miyajima@fukuoka-u.ac.jp
CR ALLISON MJ, 1986, J NUTR, V116, P455, DOI 10.1093/jn/116.3.455
   ANDERSSON H, 1987, SCAND J GASTROENTERO, V22, P253, DOI 10.3109/00365528708991889
   Ben-Ami H, 2002, CAN J GASTROENTEROL, V16, P225, DOI 10.1155/2002/204614
   Boussorra Houda, 2013, Tunis Med, V91, P440
   Buno Soto A, 2001, Arch Esp Urol, V54, P282
   BURKE EC, 1964, AM J DIS CHILD, V107, P624, DOI 10.1001/archpedi.1964.02080060626012
   Bushinsky DA, 1999, KIDNEY INT, V55, P234, DOI 10.1046/j.1523-1755.1999.00247.x
   Curhan GC, 2001, KIDNEY INT, V59, P2290, DOI 10.1046/j.1523-1755.2001.00746.x
   Cury DB, 2013, INT J NEPHROL RENOV, V6, P139, DOI 10.2147/IJNRD.S45466
   Dixon WG, 2012, ANN RHEUM DIS, V71, P1128, DOI 10.1136/annrheumdis-2011-200702
   DOBBINS JW, 1976, GASTROENTEROLOGY, V70, P1096
   EARNEST DL, 1974, GASTROENTEROLOGY, V66, P1114
   FUCIK RF, 1975, J CLIN ENDOCR METAB, V40, P152, DOI 10.1210/jcem-40-1-152
   GELZAYD EA, 1968, AM J DIG DIS, V13, P1027, DOI 10.1007/BF02233547
   Heller HJ, 2002, J UROLOGY, V168, P1923, DOI 10.1016/S0022-5347(05)64264-4
   HESSOV I, 1983, SCAND J GASTROENTERO, V18, P643, DOI 10.3109/00365528309181651
   Hueppelshaeuser R, 2012, PEDIATR NEPHROL, V27, P1103, DOI 10.1007/s00467-012-2126-8
   Ishii G, 2009, INT J UROL, V16, P477, DOI 10.1111/j.1442-2042.2009.02285.x
   Kumar R, 2004, J GASTROEN HEPATOL, V19, P1403, DOI 10.1111/j.1440-1746.2004.03510.x
   Lichtenstein GR, 2009, AM J GASTROENTEROL, V104, P465, DOI 10.1038/ajg.2008.168
   Manelli F, 2000, TRENDS ENDOCRIN MET, V11, P79, DOI 10.1016/S1043-2760(00)00234-4
   Mukewar S, 2013, J CROHNS COLITIS, V7, P70, DOI 10.1016/j.crohns.2012.05.006
   Rodgers AL, 2014, J ENDOUROL, V28, P985, DOI 10.1089/end.2014.0077
   RUDMAN D, 1980, NEW ENGL J MED, V303, P657, DOI 10.1056/NEJM198009183031201
   Sakamoto S, 2018, INT J UROL, V25, P373, DOI 10.1111/iju.13552
   Scales CD, 2007, J UROLOGY, V177, P979, DOI 10.1016/j.juro.2006.10.069
   TISELIUS HG, 1993, SCANNING MICROSCOPY, V7, P381
   Trinchieri Alberto, 2002, Arch Ital Urol Androl, V74, P61
   Worcester EM, 2002, ENDOCRIN METAB CLIN, V31, P979, DOI 10.1016/S0889-8529(02)00035-X
NR 29
TC 1
Z9 2
U1 0
U2 5
PU WILEY
PI HOBOKEN
PA 111 RIVER ST, HOBOKEN 07030-5774, NJ USA
SN 0919-8172
EI 1442-2042
J9 INT J UROL
JI Int. J. Urol.
PD FEB
PY 2021
VL 28
IS 2
BP 220
EP 224
DI 10.1111/iju.14442
EA NOV 2020
PG 5
WC Urology & Nephrology
WE Science Citation Index Expanded (SCI-EXPANDED)
SC Urology & Nephrology
GA QD7ZB
UT WOS:000589339300001
PM 33191551
DA 2024-01-22
ER

PT J
AU Ben Nessib, D
   Ferjani, H
   Maatallah, K
   Rahmouni, S
   Kaffel, D
   Hamdi, W
AF Ben Nessib, Dorra
   Ferjani, Hanene
   Maatallah, Kaouther
   Rahmouni, Safa
   Kaffel, Dhia
   Hamdi, Wafa
TI Update on therapeutic management of spondyloarthritis associated with
   inflammatory bowel disease
SO CLINICAL RHEUMATOLOGY
LA English
DT Review
DE Inflammatory bowel disease; Spondyloarthritis; Therapeutic
ID ACTIVE ANKYLOSING-SPONDYLITIS; EVIDENCE-BASED CONSENSUS; MAINTENANCE
   THERAPY; CROHNS-DISEASE; ULCERATIVE-COLITIS; DOUBLE-BLIND; OPEN-LABEL;
   PLACEBO; INDUCTION; USTEKINUMAB
AB Management of spondyloarthritis (SpA) in patients with inflammatory bowel disease (IBD) remains a challenging task that requires multidisciplinary collaboration. Separate guidelines for each disease are well-established. However, the management of SpA co-occurring with Crohn's disease (CD) or ulcerative colitis (UC) has hardly been studied. There are few specific reports that focus on this therapeutic area. The main issue is that some therapeutic options used to treat one disease can negatively influence the other disease course. This study aims to evaluate the therapeutic alternatives that would allow for the appropriate management of patients with both SpA and IBD.
C1 [Ben Nessib, Dorra; Ferjani, Hanene; Maatallah, Kaouther; Rahmouni, Safa; Kaffel, Dhia; Hamdi, Wafa] Kassab Orthoped Inst, Rheumatol Dept, Mannouba, Tunisia.
   [Ben Nessib, Dorra; Ferjani, Hanene; Maatallah, Kaouther; Rahmouni, Safa; Kaffel, Dhia; Hamdi, Wafa] Univ Tunis el Manar, Fac Med Tunis, Tunis, Tunisia.
   [Ben Nessib, Dorra; Ferjani, Hanene; Maatallah, Kaouther; Rahmouni, Safa; Kaffel, Dhia; Hamdi, Wafa] Res Unit UR17SP04, Tunis 2010, Tunisia.
C3 Universite de Tunis-El-Manar; Faculte de Medecine de Tunis (FMT)
RP Ben Nessib, D (通讯作者)，Kassab Orthoped Inst, Rheumatol Dept, Mannouba, Tunisia.; Ben Nessib, D (通讯作者)，Univ Tunis el Manar, Fac Med Tunis, Tunis, Tunisia.; Ben Nessib, D (通讯作者)，Res Unit UR17SP04, Tunis 2010, Tunisia.
EM bennessibdorra@gmail.com
RI Maatallah, kaouther/AAH-8787-2020
OI rahmouni, safa/0000-0001-7955-8653; barhoumi, wafa/0000-0001-8233-7798;
   MAATALLAH, kaouther/0000-0003-3765-3286
CR Achufusi TG, 2019, CASE REP MED, V2019, DOI 10.1155/2019/2975631
   Armuzzi A, 2016, DIGEST LIVER DIS, V48, P360, DOI 10.1016/j.dld.2015.12.016
   Benitez-Del-Castillo JM, 2000, EYE, V14, P340, DOI 10.1038/eye.2000.84
   Bieber A, 2017, J RHEUMATOL, V44, P1088, DOI 10.3899/jrheum.160952
   Blair HA, 2019, DRUGS, V79, P433, DOI 10.1007/s40265-019-01075-3
   Brakenhoff LKPM, 2010, J CROHNS COLITIS, V4, P257, DOI 10.1016/j.crohns.2009.11.005
   Cantini F, 2017, J RHEUMATOL, V44, P1341, DOI 10.3899/jrheum.161518
   Carbonnel F, 2016, GASTROENTEROLOGY, V150, P380, DOI 10.1053/j.gastro.2015.10.050
   Chande N, 2016, COCHRANE DB SYST REV, DOI 10.1002/14651858.CD000545.pub5
   Chande N, 2015, COCHRANE DB SYST REV, DOI 10.1002/14651858.CD000067.pub3
   Chen JM, 2014, COCHRANE DB SYST REV, DOI 10.1002/14651858.CD004800.pub3
   Coto P, 2020, THER ADV CHRONIC DIS, V11, DOI 10.1177/2040622320904295
   Danese S, 2020, NAT REV GASTRO HEPAT, V17, P1, DOI 10.1038/s41575-019-0211-1
   Deodhar A, 2020, LANCET, V395, P53, DOI 10.1016/S0140-6736(19)32971-X
   Deodhar A, 2019, ARTHRITIS RHEUMATOL, V71, P599, DOI 10.1002/art.40753
   Deodhar A, 2019, ARTHRITIS RHEUMATOL, V71, P258, DOI 10.1002/art.40728
   El Miedany Y, 2006, AM J GASTROENTEROL, V101, P311, DOI 10.1111/j.1572-0241.2006.00384.x
   Feagan BG, 2016, NEW ENGL J MED, V375, P1946, DOI 10.1056/NEJMoa1602773
   FEAGAN BG, 1995, NEW ENGL J MED, V332, P292, DOI 10.1056/NEJM199502023320503
   Felder JB, 2000, AM J GASTROENTEROL, V95, P1949
   Felice C, 2018, EXPERT REV CLIN IMMU, V14, P751, DOI 10.1080/1744666X.2018.1513329
   Gomollon F, 2017, J CROHNS COLITIS, V11, P3, DOI 10.1093/ecco-jcc/jjw168
   Guillot X, 2017, EXPERT OPIN BIOL TH, V17, P1173, DOI 10.1080/14712598.2017.1347156
   Haibel H, 2007, ANN RHEUM DIS, V66, P419, DOI 10.1136/ard.2006.054098
   Haibel H, 2014, ANN RHEUM DIS, V73, P243, DOI 10.1136/annrheumdis-2012-203055
   Hanauer SB, 2002, LANCET, V359, P1541, DOI 10.1016/S0140-6736(02)08512-4
   Harbord M, 2017, J CROHNS COLITIS, V11, P769, DOI 10.1093/ecco-jcc/jjx009
   Harbord M, 2016, J CROHNS COLITIS, V10, P239, DOI 10.1093/ecco-jcc/jjv213
   Hueber W, 2012, GUT, V61, P1693, DOI 10.1136/gutjnl-2011-301668
   Järnerot G, 2005, GASTROENTEROLOGY, V128, P1805, DOI 10.1053/j.gastro.2005.03.003
   Lim WC, 2016, COCHRANE DB SYST REV, DOI 10.1002/14651858.CD008870.pub2
   Ma C, 2019, BEST PRACT RES CL GA, V38-39, DOI 10.1016/j.bpg.2019.03.002
   MALCHOW H, 1984, GASTROENTEROLOGY, V86, P249
   McDonald JWD, 2014, COCHRANE DB SYST REV, DOI 10.1002/14651858.CD003459.pub4
   McInnes IB, 2013, LANCET, V382, P780, DOI 10.1016/S0140-6736(13)60594-2
   Olivieri I, 2014, AUTOIMMUN REV, V13, P822, DOI 10.1016/j.autrev.2014.04.003
   Orlando A, 2017, ANN RHEUM DIS, V76, DOI 10.1136/annrheumdis-2016-211011
   Panés J, 2017, GUT, V66, P1049, DOI 10.1136/gutjnl-2016-312735
   Peña-Sánchez JN, 2017, J CROHNS COLITIS, V11, P1471, DOI 10.1093/ecco-jcc/jjx106
   Peyrin-Biroulet L, 2015, AM J GASTROENTEROL, V110, P1324, DOI 10.1038/ajg.2015.233
   Poddubnyy D, 2014, ANN RHEUM DIS, V73, P817, DOI 10.1136/annrheumdis-2013-204248
   Pouillon L, 2017, EXPERT REV CLIN PHAR, V10, P1363, DOI 10.1080/17512433.2017.1377609
   Reich K, 2017, J AM ACAD DERMATOL, V76, P441, DOI 10.1016/j.jaad.2016.10.027
   Moncada RR, 2019, REV ESP ENFERM DIG, V111, P720, DOI 10.17235/reed.2019.5841/2018
   Rowan CR, 2020, NEW ENGL J MED, V382, P91, DOI 10.1056/NEJMc1915042
   Rutgeerts P, 2005, NEW ENGL J MED, V353, P2462, DOI 10.1056/NEJMoa050516
   Rutgeerts PJ, 2001, INFLAMM BOWEL DIS, V7, pS2, DOI 10.1002/ibd.3780070503
   Sandborn WJ, 2017, NEW ENGL J MED, V376, P1723, DOI 10.1056/NEJMoa1606910
   Sandborn WJ, 2014, CLIN GASTROENTEROL H, V12, P1485, DOI 10.1016/j.cgh.2014.01.029
   Sandborn WJ, 2006, CLIN GASTROENTEROL H, V4, P203, DOI 10.1016/j.cgh.2005.12.002
   Sands BE, 2019, NEW ENGL J MED, V381, P1201, DOI 10.1056/NEJMoa1900750
   Steinhart AH, 2003, Cochrane Database Syst Rev, V4, DOI DOI 10.1002/14651858.CD000301
   SUMMERS RW, 1979, GASTROENTEROLOGY, V77, P847
   Tamanini S, 2019, CLIN RHEUMATOL, V38, P609, DOI 10.1007/s10067-018-4357-y
   Timmer A, 2016, COCHRANE DB SYST REV, DOI 10.1002/14651858.CD000478.pub4
   van der Heijde D, 2017, ANN RHEUM DIS, V76, P1340, DOI 10.1136/annrheumdis-2016-210322
   van der Heijde D, 2017, ANN RHEUM DIS, V76, P978, DOI 10.1136/annrheumdis-2016-210770
   Varkas G, 2017, ANN RHEUM DIS, V76, DOI 10.1136/annrheumdis-2016-210233
   Wang YJ, 2016, COCHRANE DB SYST REV, DOI 10.1002/14651858.CD000544.pub4
   Wang YJ, 2015, COCHRANE DB SYST REV, DOI 10.1002/14651858.CD007560.pub3
   Wang YJ, 2016, COCHRANE DB SYST REV, DOI 10.1002/14651858.CD000543.pub4
   Ward MM, 2019, ARTHRIT CARE RES, V71, P1285, DOI 10.1002/acr.24025
   Wendling D, 2018, REV RHUM, V85, P222
   zu Hoerste MM, 2018, GRAEF ARCH CLIN EXP, V256, P1985, DOI 10.1007/s00417-018-4082-x
NR 64
TC 7
Z9 7
U1 0
U2 2
PU SPRINGER LONDON LTD
PI LONDON
PA 236 GRAYS INN RD, 6TH FLOOR, LONDON WC1X 8HL, ENGLAND
SN 0770-3198
EI 1434-9949
J9 CLIN RHEUMATOL
JI Clin. Rheumatol.
PD DEC
PY 2020
VL 39
IS 12
BP 3543
EP 3553
DI 10.1007/s10067-020-05136-x
EA MAY 2020
PG 11
WC Rheumatology
WE Science Citation Index Expanded (SCI-EXPANDED)
SC Rheumatology
GA OO3YR
UT WOS:000533810600001
PM 32424656
DA 2024-01-22
ER

PT J
AU Li, T
   Gao, L
   Cao, L
   Guo, Z
   Qian, WW
   Yin, Y
   Li, Y
   Zhu, WM
AF Li, Tao
   Gao, Lei
   Cao, Lei
   Guo, Zhen
   Qian, Wenwei
   Yin, Yi
   Li, Yi
   Zhu, Weiming
TI Changes in disease behaviour and location and factor analysis in
   patients with Crohn's disease undergoing repeated-resections
SO EUROPEAN JOURNAL OF GASTROENTEROLOGY & HEPATOLOGY
LA English
DT Article
DE Crohn's disease; disease behaviour; disease location; repeated-resection
ID INFLAMMATORY-BOWEL-DISEASE; ENVIRONMENTAL RISK-FACTORS; ILEOCOLIC
   RESECTION; POSTOPERATIVE RECURRENCE; SURGICAL RECURRENCE; PERIANAL
   DISEASE; FOLLOW-UP; POPULATION; PHENOTYPE; APPENDECTOMY
AB Aim Crohn's disease affects the entire gastrointestinal tract and is accompanied by changes in disease location and behaviour. We aimed to analyse changes and the factors in patients with Crohn's disease undergoing intestinal repeated-resection.
   Methods We included and retrospectively analyzed patients with Crohn's disease who received >= 2 bowel surgeries from a tertiary inflammatory bowel disease centre from January 2008 to December 2019. The Montreal classification was used to describe the disease site and behaviour. Factors were assessed by univariate and multivariate analysis.
   Results A total of 339 patients were included of whom 94 patients received >= 3 bowel resections. The median patient's age at the second and third surgery was 36.4 and 39.6, respectively. Repeated-resection most commonly occurred in the original surgical site. However, disease behaviour progressed with the number of surgical interventions and disease duration, especially for patients with B1 phenotype. Patients with L1 Crohn's disease at a primary resection that progressed to L2 Crohn's disease at a second surgical resection required a resection earlier than patients whose disease remained in L1 or progressed to L3 Crohn's disease. Multivariate analysis showed that history of appendectomy was a predictor of progression from L1 to L3 Crohn's disease at a second surgical resection, while treatment with azathioprine (AZA) may be a protective factor that abated the risk of progression from L1 to L3 Crohn's disease.
   Conclusion The original resection site is the most common location for recurrence in patients with Crohn's disease, but disease behaviour progresses with the number of surgeries and disease duration. L1 Crohn's disease patients with a history of appendectomy have a higher risk to progress to L3 Crohn's disease at a second surgical resection, while the AZA may be a protective factor that reduces the risk of progression from L1 to L3. Copyright (C) 2021 Wolters Kluwer Health, Inc. All rights reserved.
C1 [Li, Tao; Li, Yi; Zhu, Weiming] Nanjing Med Univ, Jinling Med Sch, Dept Gen Surg, Nanjing, Peoples R China.
   [Gao, Lei; Cao, Lei; Guo, Zhen; Yin, Yi; Li, Yi; Zhu, Weiming] Nanjing Med Univ, Jinling Hosp, Sch Med, Dept Gen Surg, 305 East Zhongshan Rd, Nanjing 210002, Peoples R China.
   [Qian, Wenwei] Southeast Univ, Jinling Hosp, Sch Med, Dept Gen Surg, Nanjing, Peoples R China.
C3 Nanjing Medical University; Nanjing Medical University; Southeast
   University - China
RP Li, Y (通讯作者)，Nanjing Med Univ, Jinling Hosp, Sch Med, Dept Gen Surg, 305 East Zhongshan Rd, Nanjing 210002, Peoples R China.
EM liyi.jlh@hotmail.com
OI Tao, Li/0000-0001-6120-3184
FU National Natural Science Foundation of China [81670471, 81770556,
   81570500]; Jiangsu Provincial Medical Youth Talent [QNRC2016900]
FX This article was financially supported by the National Natural Science
   Foundation of China (Grant 81670471, 81770556 and 81570500) and Jiangsu
   Provincial Medical Youth Talent (QNRC2016900 to Yi Li). This article has
   not been published or presented elsewhere in part or in entirety and is
   not under consideration by another journal. All authors have contributed
   significantly and agree to the content of the article. The authors have
   read and understood the journal's policies, and we believe that neither
   the article nor the study violates any of these.
CR Aaltonen G, 2018, INT J COLORECTAL DIS, V33, P473, DOI 10.1007/s00384-018-2995-9
   Aldhous MC, 2007, AM J GASTROENTEROL, V102, P577, DOI 10.1111/j.1572-0241.2007.01064.x
   Andersson RE, 2003, GASTROENTEROLOGY, V124, P40, DOI 10.1053/gast.2003.50021
   Arieira C, 2018, SCAND J GASTROENTERO, V53, P1222, DOI 10.1080/00365521.2018.1503709
   Arora U, 2018, DIGEST DIS SCI, V63, P1592, DOI 10.1007/s10620-018-5041-4
   Avidan B, 2005, DIGESTION, V72, P248, DOI 10.1159/000089960
   Bernell O, 2000, ANN SURG, V231, P38, DOI 10.1097/00000658-200001000-00006
   de Barros KSC, 2017, DIGEST DIS SCI, V62, P2481, DOI 10.1007/s10620-017-4685-9
   Chow DKL, 2008, INFLAMM BOWEL DIS, V14, P536, DOI 10.1002/ibd.20335
   Cosnes J, 2002, INFLAMM BOWEL DIS, V8, P244, DOI 10.1097/00054725-200207000-00002
   Duggan AE, 1998, GUT, V43, P494, DOI 10.1136/gut.43.4.494
   Eshuis EJ, 2010, BRIT J SURG, V97, P563, DOI 10.1002/bjs.6918
   Frisch M, 2001, SURGERY, V130, P36, DOI 10.1067/msy.2001.115362
   Gajendran M, 2018, DM-DIS MON, V64, P20, DOI 10.1016/j.disamonth.2017.07.001
   Gomollon F, 2017, J CROHNS COLITIS, V11, P3, DOI 10.1093/ecco-jcc/jjw168
   Henriksen M, 2007, SCAND J GASTROENTERO, V42, P602, DOI 10.1080/00365520601076124
   Kalaria R, 2016, J CROHNS COLITIS, V10, P255, DOI 10.1093/ecco-jcc/jjv202
   Kayar Y, 2019, CHINESE MED J-PEKING, V132, P2423, DOI 10.1097/CM9.0000000000000489
   Kim S, 2020, GUT LIVER, V14, P331, DOI 10.5009/gnl19085
   Kusaka J, 2017, INT J COLORECTAL DIS, V32, P1407, DOI 10.1007/s00384-017-2867-8
   Lakatos PL, 2009, WORLD J GASTROENTERO, V15, P3504, DOI 10.3748/wjg.15.3504
   Li Y, 2012, J GASTROINTEST SURG, V16, P1539, DOI 10.1007/s11605-012-1902-x
   Lo B, 2018, J CROHNS COLITIS, V12, P265, DOI 10.1093/ecco-jcc/jjx138
   Louis E, 2001, GUT, V49, P777, DOI 10.1136/gut.49.6.777
   Lovasz BD, 2013, WORLD J GASTROENTERO, V19, P2217, DOI 10.3748/wjg.v19.i14.2217
   Mak WY, 2020, J GASTROEN HEPATOL, V35, P380, DOI 10.1111/jgh.14872
   MICHELASSI F, 1991, ANN SURG, V214, P230, DOI 10.1097/00000658-199109000-00006
   Ng SC, 2013, GASTROENTEROLOGY, V145, P158, DOI 10.1053/j.gastro.2013.04.007
   Ng SC, 2013, GUT, V62, P630, DOI 10.1136/gutjnl-2012-303661
   Ouaz Afef, 2016, Tunis Med, V94, P167
   Park SJ, 2014, WORLD J GASTROENTERO, V20, P11525, DOI 10.3748/wjg.v20.i33.11525
   Patel SV, 2013, BMC SURG, V13, DOI 10.1186/1471-2482-13-14
   Peyrin-Biroulet L, 2010, AM J GASTROENTEROL, V105, P289, DOI 10.1038/ajg.2009.579
   Reese G, 2008, INT J COLORECTAL DIS, V23, P1213, DOI 10.1007/s00384-008-0542-9
   Riss S, 2014, TECH COLOPROCTOL, V18, P365, DOI 10.1007/s10151-013-1061-4
   Riss S, 2010, COLORECTAL DIS, V12, pE298, DOI 10.1111/j.1463-1318.2009.02180.x
   Riss S, 2013, DIS COLON RECTUM, V56, P881, DOI 10.1097/DCR.0b013e31828cb80c
   Scarpa M, 2004, HEPATO-GASTROENTEROL, V51, P1053
   Scarpa M, 2007, INT J COLORECTAL DIS, V22, P1061, DOI 10.1007/s00384-007-0329-4
   Sicilia B, 2001, DIGEST LIVER DIS, V33, P762, DOI 10.1016/S1590-8658(01)80693-9
   Silverberg MS, 2005, CAN J GASTROENTEROL, V19, p5A, DOI 10.1155/2005/269076
   Tarrant KM, 2008, AM J GASTROENTEROL, V103, P3082, DOI 10.1111/j.1572-0241.2008.02212.x
   Thia KT, 2010, GASTROENTEROLOGY, V139, P1147, DOI 10.1053/j.gastro.2010.06.070
   Wang Pei-Qi, 2016, World J Gastrointest Pharmacol Ther, V7, P556
   WHELAN G, 1985, GASTROENTEROLOGY, V88, P1826, DOI 10.1016/0016-5085(85)90007-1
   Yang KM, 2017, WORLD J GASTROENTERO, V23, P7016, DOI 10.3748/wjg.v23.i38.7016
   Zhou JJ, 2018, TURK J GASTROENTEROL, V29, P655, DOI 10.5152/tjg.2018.17774
NR 47
TC 1
Z9 1
U1 0
U2 3
PU LIPPINCOTT WILLIAMS & WILKINS
PI PHILADELPHIA
PA TWO COMMERCE SQ, 2001 MARKET ST, PHILADELPHIA, PA 19103 USA
SN 0954-691X
EI 1473-5687
J9 EUR J GASTROEN HEPAT
JI Eur. J. Gastroenterol. Hepatol.
PD DEC
PY 2021
VL 33
SU 1
BP E555
EP E563
DI 10.1097/MEG.0000000000002145
PG 9
WC Gastroenterology & Hepatology
WE Science Citation Index Expanded (SCI-EXPANDED)
SC Gastroenterology & Hepatology
GA ZO8XO
UT WOS:000766011800075
PM 33852510
DA 2024-01-22
ER

PT J
AU Bayan, MF
   Bayan, RF
AF Bayan, Mohammad F.
   Bayan, Rana F.
TI Recent advances in mesalamine colonic delivery systems
SO FUTURE JOURNAL OF PHARMACEUTICAL SCIENCES
LA English
DT Review
DE Mesalamine; 5-amino salicylic acid; Mesalazine; Crohn's disease;
   Ulcerative colitis
ID IN-VITRO; 5-AMINOSALICYLIC ACID; RELEASE PREPARATION;
   ULCERATIVE-COLITIS; ULTRASOUND; BIOAVAILABILITY; NANOPARTICLES;
   MICROSPHERES; OPTIMIZATION; PHARMACOLOGY
AB Background: Increased attention has been focused on the continuous development and improvement of mesalamine colonic specific delivery systems, for the effective treatment of inflammatory bowel diseases; thus enhancing therapeutic efficacy and reducing potential side effects. Mesalamine is a class IV drug, according to the Biopharmaceutics Classification System, used usually to treat inflammation associated with colon related diseases such as Crohn's disease and ulcerative colitis.
   Main text
   An ideal colon targeting system aims to deliver a therapeutic agent, selectively and effectively, to the colon. This system should ideally retain the drug release in the upper GI tract (stomach and small intestine); while trigger the drug release in the colon. Several approaches have been used to fabricate formulations to achieve a colon specific delivery of mesalamine such as; time dependent, pH responsive, enzymatic/microbial responsive and ultrasound mediated approaches. This overview outlines the recent advances in mesalamine-colon delivery approaches for the potential treatment of ulcerative colitis and Crohn' disease.
   Conclusion: A combined pH-time dependent delivery system can improve mesalamine colonic drug delivery via employing carriers capable of retarding mesalamine release in the stomach and delivering it at predetermined time points after entering the intestine. The existence of specific enzymes, produced by various anaerobic bacteria present in the colon advocates the advantage of designing enzyme sensitive systems and combining it with pH-time dependent system to improve mesalamine colonic delivery. The use of ultrasound has shown promises to effectively treat inflammatory bowel diseases.
C1 [Bayan, Mohammad F.; Bayan, Rana F.] Philadelphia Univ, Fac Pharm, Amman, Jordan.
C3 Philadelphia University Jordan
RP Bayan, MF (通讯作者)，Philadelphia Univ, Fac Pharm, Amman, Jordan.
EM mbayan01@qub.ac.uk
RI Bayan, Mohammad/AAS-1304-2020
OI Bayan, Mohammad/0000-0002-1736-1799
CR Amidon S, 2015, AAPS PHARMSCITECH, V16, P731, DOI 10.1208/s12249-015-0350-9
   Anindya AL, 2019, AAPS PHARMSCITECH, V20, DOI 10.1208/s12249-018-1205-y
   Badhana S., 2013, Int. Curr. Pharm. J, V2, P42, DOI [10.3329/icpj.v2i3.13577, DOI 10.3329/ICPJ.V2I3.13577]
   Brunner M, 2003, ALIMENT PHARM THER, V17, P1163, DOI 10.1046/j.1365-2036.2003.01564.x
   Cesar ALA, 2018, EUR J PHARM SCI, V111, P57, DOI 10.1016/j.ejps.2017.09.037
   Chandrawati R, 2016, EXP BIOL MED, V241, P972, DOI 10.1177/1535370216647186
   Dahl JU, 2017, NAT MICROBIOL, V2, DOI 10.1038/nmicrobiol.2016.267
   Dangi AA, 2013, J Appl Pharm Sci, V3, P78, DOI [DOI 10.7324/JAPS.2013.30115, 10.7324/JAPS.2013.30115]
   Desai SA, 2019, INT J PHARM BIOL SCI, V7
   Garrett W, 2019, U.S. Patent Application, Patent No. [16/074,934, 16074934]
   Ham M, 2012, EXPERT REV CLIN PHAR, V5, P113, DOI [10.1586/ECP.12.2, 10.1586/ecp.12.2]
   Jaiswal M., 2018, RES J PHARM TECHNOL, V11, P4797
   Jin L, 2016, DRUG DES DEV THER, V10, P2021, DOI 10.2147/DDDT.S107283
   Kandula M, 2016, INT IMMUNOPHARMACOL, V40, P443, DOI 10.1016/j.intimp.2016.09.013
   Kar N, 2019, ASIAN J PHARM AJP FR, V12
   Kaufman J, 2009, INFLAMM BOWEL DIS, V15, P985, DOI 10.1002/ibd.20876
   Kaur R, 2017, INT J BIOL MACROMOL, V95, P438, DOI 10.1016/j.ijbiomac.2016.11.066
   Kost J, 1990, U.S. Patent, Patent No. [4,948,587, 4948587]
   Krishnaiah YSR, 2001, J PHARM PHARM SCI, V4, P235
   Kumar M., 2018, J DRUG DES RES, V5, P1067
   Lawlor G, 2010, EXPERT REV CLIN IMMU, V6, P521, DOI 10.1586/ECI.10.22
   LAYER PH, 1995, GASTROENTEROLOGY, V108, P1427, DOI 10.1016/0016-5085(95)90691-6
   Lichtenstein GR, 2008, ALIMENT PHARM THER, V28, P663, DOI 10.1111/j.1365-2036.2008.03751.x
   Maa R, 2016, **DROPPED REF**, V139, P2091
   Maloney E, 2017, ANN TRANSL MED, V5, DOI 10.21037/atm.2017.03.42
   Mehta R, 2013, J ADV PHARM TECHNOL, V4, P31, DOI 10.4103/2231-4040.107498
   Mirabbasi Farzad, 2017, Pharmaceutical Nanotechnology, V5, P230, DOI 10.2174/2211738505666171103120026
   Mohanta S, 2019, INT J BIOL MACROMOL, V126, P427, DOI 10.1016/j.ijbiomac.2018.12.154
   Parmar C, 2018, J DRUG DELIV SCI TEC, V44, P388, DOI 10.1016/j.jddst.2018.01.008
   Patil A, 2018, INT J PHARM INVESTIG, V8, P74, DOI 10.4103/jphi.JPHI_22_18
   Patole Vinita C., 2018, Journal of Pharmaceutical Investigation, V48, P257, DOI 10.1007/s40005-017-0304-1
   Pawar P, 2018, CURR RES PHARM SCI, P244
   Pawar Pravin Kondiba, 2016, Journal of Pharmaceutical Investigation, V46, P67, DOI 10.1007/s40005-015-0214-z
   PEPPERCORN MA, 1984, ANN INTERN MED, V101, P377, DOI 10.7326/0003-4819-101-3-377
   RASMUSSEN SN, 1982, GASTROENTEROLOGY, V83, P1062
   Rehman F, 2016, MAT SCI ENG C-MATER, V59, P970, DOI 10.1016/j.msec.2015.11.005
   Schoellhammer CM, 2017, GASTROENTEROLOGY, V152, P1151, DOI 10.1053/j.gastro.2017.01.002
   Schoellhammer CM, 2016, LOW FREQUENCY ULTRAS, P1045
   Singh A, 2014, INT J RES DEV PHARM, V3, P877
   Sonis ST, 2017, ORAL DIS, V23, P135, DOI 10.1111/odi.12501
   Sonu I, 2010, GASTROENTEROL CLIN N, V39, P559, DOI 10.1016/j.gtc.2010.08.011
   Souza BS, 2019, APPL SCI-BASEL, V9, DOI 10.3390/app9173519
   Thakur Vandana, 2019, Drug Dev Ind Pharm, V45, P1807, DOI 10.1080/03639045.2019.1665059
   Walz M, 2018, CARBOHYD POLYM, V199, P102, DOI 10.1016/j.carbpol.2018.07.015
   Wang XQ, 2012, EUR J PHARM BIOPHARM, V82, P219, DOI 10.1016/j.ejpb.2012.07.014
   Yang LPH, 2011, DRUGS, V71, P221, DOI 10.2165/11205870-000000000-00000
   Zeeshan M, 2019, INT J PHARMACEUT, V558, P201, DOI 10.1016/j.ijpharm.2018.12.074
   Zhang F, 2016, AAPS PHARMSCITECH, V17, P1, DOI 10.1208/s12249-016-0486-2
NR 48
TC 13
Z9 15
U1 0
U2 10
PU SPRINGER
PI NEW YORK
PA ONE NEW YORK PLAZA, SUITE 4600, NEW YORK, NY, UNITED STATES
SN 2314-7245
EI 2314-7253
J9 FUTUR J PHARM SCI
JI Futur. J. Pharm. Sci.
PD JUL 31
PY 2020
VL 6
IS 1
AR 43
DI 10.1186/s43094-020-00057-7
PG 7
WC Pharmacology & Pharmacy
WE Emerging Sources Citation Index (ESCI)
SC Pharmacology & Pharmacy
GA NA3YT
UT WOS:000559751300001
OA gold
DA 2024-01-22
ER

PT J
AU Rottoli, M
   Vallicelli, C
   Boschi, L
   Cipriani, R
   Poggioli, G
AF Rottoli, Matteo
   Vallicelli, Carlo
   Boschi, Luca
   Cipriani, Riccardo
   Poggioli, Gilberto
TI Gracilis muscle transposition for the treatment of recurrent
   rectovaginal and pouch-vaginal fistula: is Crohn's disease a risk factor
   for failure? A prospective cohort study
SO UPDATES IN SURGERY
LA English
DT Article
DE Gracilis muscle transposition; Crohn's disease; Outcomes; Rectovaginal
   fistula
ID ENDORECTAL ADVANCEMENT FLAP; SURGICAL REPAIR; INTERPOSITION; OUTCOMES;
   SURGERY; MANAGEMENT; PREDICTORS
AB BackgroundThe surgical management of rectovaginal fistulae associated with Crohn's disease is often frustrated by poor results regardless of the different techniques. The outcomes of the gracilis muscle transposition (GMT) for the treatment of recurrent Crohn's-associated fistulae are still debated. The aim of the study is to determine whether the success rate of GMT is similar in Crohn's disease patients and in a control group.Materials and methodsAll patients undergoing GMT for rectovaginal or pouch-vaginal fistula were collected from a prospectively maintained database (2005-2016). The primary study outcome was the comparison of the success rate of GMT in Crohn's disease and control group patients.ResultsTwenty-one patients with a rectovaginal fistula due to Crohn's disease (8, 38.1%) or other etiologies (13, 61.9%) were included. The groups had similar characteristics and postoperative outcomes. After a median follow-up time of 81 and 57months (p 0.34), the success rate of GMT was 75% in patients with Crohn's disease and 68.4% in control group (p 0.6). The median time to recurrence was 3.5months (1-12). The success rate in patients who had more than two previous attempts of repair was lower regardless of the etiology (50 vs 79.4%, p 0.1).ConclusionGMT is associated with a high success rate, especially in Crohn's disease-related rectovaginal fistula. In consideration of the low morbidity rate and the fact that an increasing number of previous local operations might be associated with failure, the procedure should be considered as a first line of treatment for recurrent rectovaginal fistulae.
C1 [Rottoli, Matteo; Vallicelli, Carlo; Boschi, Luca; Poggioli, Gilberto] Alma Mater Studiorum Univ Bologna, St Orsola Malpighi Hosp, Dept Med & Surg Sci, Surg Alimentary Tract, Via Massarenti 9, I-40138 Bologna, Italy.
   [Cipriani, Riccardo] Alma Mater Studiorum Univ Bologna, St Orsola Malpighi Hosp, Plast Surg, Bologna, Italy.
C3 University of Bologna; IRCCS Azienda Ospedaliero-Universitaria di
   Bologna; University of Bologna; IRCCS Azienda Ospedaliero-Universitaria
   di Bologna
RP Rottoli, M (通讯作者)，Alma Mater Studiorum Univ Bologna, St Orsola Malpighi Hosp, Dept Med & Surg Sci, Surg Alimentary Tract, Via Massarenti 9, I-40138 Bologna, Italy.
EM matteo.rottoli2@unibo.it
RI ROTTOLI, MATTEO/AAC-7258-2022; Vallicelli, Carlo/HJH-2906-2023;
   poggioli, gilberto/AAC-7599-2022
OI ROTTOLI, MATTEO/0000-0003-0278-4139; Vallicelli,
   Carlo/0000-0002-9523-1324; 
CR Agha RA, 2017, INT J SURG, V46, P198, DOI 10.1016/j.ijsu.2017.08.586
   Corte H, 2015, ANN SURG, V262, P855, DOI 10.1097/SLA.0000000000001461
   Dindo D, 2004, ANN SURG, V240, P205, DOI 10.1097/01.sla.0000133083.54934.ae
   El-Gazzaz G, 2010, J GASTROINTEST SURG, V14, P824, DOI 10.1007/s11605-010-1167-1
   Ellis CN, 2008, DIS COLON RECTUM, V51, P1084, DOI 10.1007/s10350-008-9339-8
   Faucheron JL, 1996, DIS COLON RECTUM, V39, P208, DOI 10.1007/BF02068077
   Fürst A, 2008, INT J COLORECTAL DIS, V23, P349, DOI 10.1007/s00384-007-0413-9
   Garlock JH, 1928, SURG GYNECOL OBSTET, V47, P42
   Halverson AL, 2001, SURGERY, V130, P753, DOI 10.1067/msy.2001.116905
   HESTERBERG R, 1993, INT J COLORECTAL DIS, V8, P51, DOI 10.1007/BF00341278
   Hotouras A, 2015, COLORECTAL DIS, V17, P104, DOI 10.1111/codi.12791
   KODNER IJ, 1993, SURGERY, V114, P682
   Lefèvre JH, 2009, DIS COLON RECTUM, V52, P1290, DOI 10.1007/DCR.0b013e3181a74700
   LOWRY AC, 1988, DIS COLON RECTUM, V31, P676, DOI 10.1007/BF02552581
   Mallick IH, 2014, DIS COLON RECTUM, V57, P490, DOI 10.1097/DCR.0000000000000094
   MAZIER WP, 1995, DIS COLON RECTUM, V38, P4
   Nassar OAH, 2011, GYNECOL ONCOL, V121, P610, DOI 10.1016/j.ygyno.2011.02.008
   Nosti PA, 2013, EUR J OBSTET GYN R B, V171, P166, DOI 10.1016/j.ejogrb.2013.08.011
   O'Riordan JM, 2012, DIS COLON RECTUM, V55, P351, DOI 10.1097/DCR.0b013e318239d1e4
   Penninckx F, 2001, Colorectal Dis, V3, P406, DOI 10.1046/j.1463-1318.2001.00274.x
   Pinto RA, 2010, DIS COLON RECTUM, V53, P1240, DOI 10.1007/DCR.0b013e3181e536cb
   Rahman M S, 2003, J Obstet Gynaecol, V23, P607
   SHER ME, 1991, DIS COLON RECTUM, V34, P641, DOI 10.1007/BF02050343
   Sonoda T, 2002, DIS COLON RECTUM, V45, P1622, DOI 10.1007/s10350-004-7249-y
   Takano S, 2014, J AM COLL SURGEONS, V219, P313, DOI 10.1016/j.jamcollsurg.2014.04.006
   Troja A, 2013, J VISC SURG, V150, P379, DOI 10.1016/j.jviscsurg.2013.08.002
   Tsujinaka S, 2006, J AM COLL SURGEONS, V202, P912, DOI 10.1016/j.jamcollsurg.2006.02.014
   Ulrich D, 2009, J PLAST RECONSTR AES, V62, P352, DOI 10.1016/j.bjps.2008.11.067
   Wexner SD, 2008, ANN SURG, V248, P39, DOI 10.1097/SLA.0b013e31817d077d
   Zmora O, 2006, DIS COLON RECTUM, V49, P1316, DOI 10.1007/s10350-006-0585-3
NR 30
TC 19
Z9 20
U1 0
U2 1
PU SPRINGER-VERLAG ITALIA SRL
PI MILAN
PA VIA DECEMBRIO, 28, MILAN, 20137, ITALY
SN 2038-131X
EI 2038-3312
J9 UPDATES SURG
JI Updates Surg.
PD DEC
PY 2018
VL 70
IS 4
BP 485
EP 490
DI 10.1007/s13304-018-0558-9
PG 6
WC Surgery
WE Science Citation Index Expanded (SCI-EXPANDED)
SC Surgery
GA HA5GZ
UT WOS:000450299500009
PM 29982963
DA 2024-01-22
ER

PT J
AU Mizushima, T
   Fukata, T
   Takeyama, H
   Takahashi, H
   Haraguchi, N
   Nishimura, J
   Hata, T
   Matsuda, C
   Yamamoto, H
   Doki, Y
   Mori, M
AF Mizushima, Tsunekazu
   Fukata, Tadafumi
   Takeyama, Hiroshi
   Takahashi, Hidekazu
   Haraguchi, Naotsugu
   Nishimura, Junichi
   Hata, Taishi
   Matsuda, Chu
   Yamamoto, Hirofumi
   Doki, Yuichiro
   Mori, Masaki
TI The features of adipose-derived stem cells in patients with inflammatory
   bowel diseases
SO SURGERY TODAY
LA English
DT Article
DE Inflammatory bowel diseases; Crohn's disease; Ulcerative colitis;
   Adipose derived stem cells; Tumor necrosis factor-alpha
ID MESENCHYMAL STROMAL CELLS; CROHNS-DISEASE; IN-VITRO; BONE-MARROW;
   TISSUE; TRANSPLANTATION; THERAPY; EXPRESSION; EPITHELIUM; COLITIS
AB The treatment outcomes for inflammatory bowel disease (IBD) have been improving, but the development of better therapies is needed. Stem cell therapy is promising, but little is known about the differences in adipose-derived stem cells (ADSCs) between IBD patients and healthy individuals.
   ADSCs were isolated from subcutaneous adipose tissue (SAT) in IBD (Crohn's disease, 3; ulcerative colitis, 2) and non-IBD (colorectal cancer, 5; breast cancer, 1) patients. We also analyzed the effects of tumor necrosis factor (TNF)-alpha on murine ADSCs.
   The numbers of stromal vascular fraction (SVF) cells per gram of SAT were 7.72 +/- 3.03 x 10(5) in IBD and 8.51 +/- 8.80 x 10(5) in non-IBD patients (p > 0.05). The proportions of ADSCs in SVF cells were 4.98 +/- 2.61% in IBD and 1.02 +/- 0.67% in non-IBD patients. The numbers of ADSCs per gram of SAT were 4.16 +/- 2.96 x 10(4) in IBD and 0.88 +/- 1.04 x 10(4) in non-IBD patients. The proportions and numbers of ADSCs were significantly higher in IBD patients than in non-IBD patients. TNF-alpha significantly facilitated the proliferation and motility of murine ADSCs.
   These results showed the potential advantage of freshly isolated autologous ADSCs in IBD patients.
C1 [Mizushima, Tsunekazu] Osaka Univ, Grad Sch Med, Dept Therapeut Inflammatory Bowel Dis, 2-2 Yamadaoka, Suita, Osaka 5650871, Japan.
   [Mizushima, Tsunekazu; Fukata, Tadafumi; Takeyama, Hiroshi; Takahashi, Hidekazu; Haraguchi, Naotsugu; Nishimura, Junichi; Hata, Taishi; Matsuda, Chu; Yamamoto, Hirofumi; Doki, Yuichiro; Mori, Masaki] Osaka Univ, Grad Sch Med, Dept Surg, Gastroenterol Surg, Suita, Osaka, Japan.
C3 Osaka University; Osaka University
RP Mizushima, T (通讯作者)，Osaka Univ, Grad Sch Med, Dept Therapeut Inflammatory Bowel Dis, 2-2 Yamadaoka, Suita, Osaka 5650871, Japan.; Mizushima, T (通讯作者)，Osaka Univ, Grad Sch Med, Dept Surg, Gastroenterol Surg, Suita, Osaka, Japan.
EM tmizushima@gesurg.med.osaka-u.ac.jp
RI Mizushima, Tsunekazu/AAS-7245-2020; Nishimura, Junichi/K-8390-2015
OI Mizushima, Tsunekazu/0000-0002-0825-6823; Nishimura,
   Junichi/0000-0001-8220-3423; Takeyama, Hiroshi/0000-0003-1672-8349
CR Al-Saqi SH, 2014, CYTOTHERAPY, V16, P915, DOI 10.1016/j.jcyt.2014.02.006
   Anderson P, 2013, GUT, V62, P1131, DOI 10.1136/gutjnl-2012-302152
   Baek SJ, 2011, EXP MOL MED, V43, P596, DOI 10.3858/emm.2011.43.10.069
   Bertin B, 2010, CURR OPIN CLIN NUTR, V13, P574, DOI 10.1097/MCO.0b013e32833cf0f4
   Ciccocioppo R, 2011, GUT, V60, P788, DOI 10.1136/gut.2010.214841
   Dentelli P, 2013, DIABETOLOGIA, V56, P173, DOI 10.1007/s00125-012-2734-7
   Duijvestein M, 2010, GUT, V59, P1662, DOI 10.1136/gut.2010.215152
   El-Badawy A, 2016, PLOS ONE, V11, DOI 10.1371/journal.pone.0151938
   Fisher SA, 2016, COCHRANE DB SYST REV, DOI 10.1002/14651858.CD007888.pub3
   Forbes GM, 2014, CLIN GASTROENTEROL H, V12, P64, DOI 10.1016/j.cgh.2013.06.021
   García-Bosch O, 2010, ALIMENT PHARM THER, V32, P939, DOI 10.1111/j.1365-2036.2010.04439.x
   García-Olmo D, 2003, INT J COLORECTAL DIS, V18, P451, DOI 10.1007/s00384-003-0490-3
   Iwen KA, 2014, EXP DERMATOL, V23, P395, DOI 10.1111/exd.12406
   Izadpanah R, 2006, J CELL BIOCHEM, V99, P1285, DOI 10.1002/jcb.20904
   Kilroy GE, 2007, J CELL PHYSIOL, V212, P702, DOI 10.1002/jcp.21068
   Lee WY, 2013, STEM CELLS, V31, P2575, DOI 10.1002/stem.1357
   Lenoir N, 2000, SCIENCE, V287, P1425, DOI 10.1126/science.287.5457.1425
   Mizushima T, 2016, SURG TODAY, V46, P835, DOI 10.1007/s00595-015-1246-8
   Ohgushi H, 1999, J BIOMED MATER RES, V48, P913, DOI 10.1002/(SICI)1097-4636(1999)48:6<913::AID-JBM22>3.0.CO;2-0
   Ohmura Y, 2010, TRANSPLANTATION, V90, P1366, DOI 10.1097/TP.0b013e3181ffba31
   Pallagi-Kunstár E, 2014, WORLD J GASTROENTERO, V20, P5031, DOI 10.3748/wjg.v20.i17.5031
   Panés J, 2016, LANCET, V388, P1281, DOI 10.1016/S0140-6736(16)31203-X
   Rubin JP, 2013, LANCET, V382, P1077, DOI 10.1016/S0140-6736(13)61744-4
   Suga H, 2009, STEM CELLS, V27, P238, DOI 10.1634/stemcells.2008-0261
   Takahashi K, 2006, CELL, V126, P663, DOI 10.1016/j.cell.2006.07.024
   Yui SR, 2012, NAT MED, V18, P618, DOI 10.1038/nm.2695
   Zhao QJ, 2012, MOL MED, V18, P497, DOI 10.2119/molmed.2011.00369
NR 27
TC 5
Z9 5
U1 2
U2 10
PU SPRINGER
PI NEW YORK
PA 233 SPRING ST, NEW YORK, NY 10013 USA
SN 0941-1291
EI 1436-2813
J9 SURG TODAY
JI Surg. Today
PD MAR
PY 2018
VL 48
IS 3
BP 352
EP 358
DI 10.1007/s00595-017-1591-x
PG 7
WC Surgery
WE Science Citation Index Expanded (SCI-EXPANDED)
SC Surgery
GA FV6CM
UT WOS:000424668900013
PM 29027585
DA 2024-01-22
ER

PT J
AU Vermeire, S
   Van Assche, G
   Rutgeerts, P
AF Vermeire, Severine
   Van Assche, Gert
   Rutgeerts, Paul
TI Inflammatory bowel disease and colitis: new concepts from the bench and
   the clinic
SO CURRENT OPINION IN GASTROENTEROLOGY
LA English
DT Article
DE bacterial recognition and elimination; biological therapy; Crohn's
   disease; safety; ulcerative colitis
ID CROHNS-DISEASE; HEPATITIS-B; INFLIXIMAB; THERAPY; AZATHIOPRINE;
   PREVALENCE; FISTULAS; SAFETY
AB Purpose of review
   The previous 18 months have shown important progress in unravelling the causes of inflammatory bowel disease (IBD) and in improving its management for the patients.
   Recent findings
   More genome-wide association studies and meta-analyses of these have been published and have identified more than 100 confirmed genes for IBD, and highlighted a number of novel pathways. Two of the genes, NOD2/CARD15 and the autophagy gene ATG16L1 have recently been linked into one functional pathway of bacterial sensing, invasion and elimination. From the clinical side, the previous year has been dominated mainly by the results of the SONIC study, comparing efficacy and safety of azathioprine, infliximab and the combination of azathioprine and infliximab, in patients with active Crohn's disease, naive to these drugs. International consensus guidelines on infection prevention were released last year by the European Crohn's and Colitis Organisation.
   Summary
   The recent findings in IBD include the increasing number of IBD susceptibility genes, the demonstration that NOD2 and ATG16L1 are linked in one functional pathway and the role of IL-33/ST2 in colitis. From the bedside, the novelties have been the results of SONIC and selecting the right patient for intensified treatment with immunomodulators and anti-tumor necrosis factor, and appropriate counselling regarding risk of infections and vaccinations.
C1 [Vermeire, Severine; Van Assche, Gert; Rutgeerts, Paul] Katholieke Univ Leuven Hosp, Dept Gastroenterol, B-3000 Louvain, Belgium.
C3 KU Leuven; University Hospital Leuven; Flanders Institute for
   Biotechnology (VIB)
RP Vermeire, S (通讯作者)，Katholieke Univ Leuven Hosp, Dept Gastroenterol, Herestr 49, B-3000 Louvain, Belgium.
EM Severine.Vermeire@uz.kuleuven.ac.be
OI Vermeire, Severine/0000-0001-9942-3019
FU MSD; Abbott; UCB
FX PR has received a research grant from MSD, GVA has received a research
   grant from Abbott and SV has received a research grant from UCB.
CR Afif W, 2010, AM J GASTROENTEROL, V105, P1133, DOI 10.1038/ajg.2010.9
   Arijs I, 2009, GUT, V58, P1612, DOI 10.1136/gut.2009.178665
   Baert F, 2010, GASTROENTEROLOGY, V138, P463, DOI 10.1053/j.gastro.2009.09.056
   Beaugerie L, 2009, LANCET, V374, P1617, DOI 10.1016/S0140-6736(09)61302-7
   Bouchaud G, 2010, GASTROENTEROLOGY, V138, P2378, DOI 10.1053/j.gastro.2010.02.044
   Cadwell K, 2010, CELL, V141, P1135, DOI 10.1016/j.cell.2010.05.009
   Chevaux JB, 2010, INFLAMM BOWEL DIS, V16, P916, DOI 10.1002/ibd.21147
   Colombel JF, 2009, GUT, V58, P940, DOI 10.1136/gut.2008.159251
   Colombel JF, 2010, NEW ENGL J MED, V362, P1383, DOI 10.1056/NEJMoa0904492
   Cooney R, 2010, NAT MED, V16, P90, DOI 10.1038/nm.2069
   Fidder H, 2009, GUT, V58, P501, DOI 10.1136/gut.2008.163642
   Imielinski M, 2009, NAT GENET, V41, P1335, DOI 10.1038/ng.489
   Karmiris K, 2009, GASTROENTEROLOGY, V137, P1628, DOI 10.1053/j.gastro.2009.07.062
   Lees CW, 2009, ALIMENT PHARM THER, V29, P286, DOI 10.1111/j.1365-2036.2008.03882.x
   Loras C, 2010, GUT, V59, P1340, DOI 10.1136/gut.2010.208413
   Loras C, 2009, AM J GASTROENTEROL, V104, P57, DOI 10.1038/ajg.2008.4
   Pastorelli L, 2010, P NATL ACAD SCI USA, V107, P8017, DOI 10.1073/pnas.0912678107
   Present DH, 1999, NEW ENGL J MED, V340, P1398, DOI 10.1056/NEJM199905063401804
   Rahier JF, 2009, J CROHNS COLITIS, V3, P47, DOI 10.1016/j.crohns.2009.02.010
   Rahier JF, 2009, GUT, V58, P1313, DOI 10.1136/gut.2008.175950
   Sands BE, 2004, NEW ENGL J MED, V350, P876, DOI 10.1056/NEJMoa030815
   Seksik P, 2009, ALIMENT PHARM THER, V29, P1106, DOI 10.1111/j.1365-2036.2009.03973.x
   Travassos LH, 2010, NAT IMMUNOL, V11, P55, DOI 10.1038/ni.1823
NR 23
TC 15
Z9 17
U1 0
U2 5
PU LIPPINCOTT WILLIAMS & WILKINS
PI PHILADELPHIA
PA 530 WALNUT ST, PHILADELPHIA, PA 19106-3621 USA
SN 0267-1379
J9 CURR OPIN GASTROEN
JI Curr. Opin. Gastroenterol.
PD JAN
PY 2011
VL 27
IS 1
BP 32
EP 37
DI 10.1097/MOG.0b013e3283412e87
PG 6
WC Gastroenterology & Hepatology
WE Science Citation Index Expanded (SCI-EXPANDED)
SC Gastroenterology & Hepatology
GA 692FB
UT WOS:000285137000007
PM 21099431
DA 2024-01-22
ER

PT J
AU Chiba, T
   Endo, M
   Miura, S
   Hayashi, Y
   Asakura, Y
   Oyamat, K
   Matsumoto, T
AF Chiba, Toshimi
   Endo, Mikiya
   Miura, Shoko
   Hayashi, Yuko
   Asakura, Yoshiko
   Oyamat, Kotaro
   Matsumoto, Takayuki
TI Regulatory T cells in Crohn's disease following anti-TNF-α therapy
SO JGH OPEN
LA English
DT Article
DE anti-TNF-alpha therapy; CD127(-); Crohn's disease; FoxP3(+); Tregs
ID INFLAMMATORY-BOWEL-DISEASE; SUPPRESSIVE FUNCTION; EXPRESSION; NUMBER;
   FOXP3; TH17; INFLIXIMAB; INDUCTION
AB Background and Aim Anti-tumor necrosis factor alpha (TNF-alpha) therapy is an effective therapy for Crohn's disease (CD). We investigated FoxP3(+) and CD127(-) regulatory T cells (Tregs) before and after administration of anti-TNF-alpha therapy in CD. Methods Eight patients with active CD who had received anti-TNF-alpha antibodies were enrolled. Treatment responses were followed by physical examination and Crohn's disease activity index (CDAI) scoring before and 2 weeks after the initial administration of anti-TNF-alpha antibodies. Peripheral blood samples were collected before and 2 weeks after treatment. White blood cell count and serum levels of C-reactive protein (CRP) and albumin were measured. FoxP3(+) expression and CD127(-) Tregs were measured by fluorescence activated cell sorting (FACS) analysis of whole blood samples. Results Median values of CDAI decreased significantly after treatment. The proportion of FoxP3(+) Tregs increased significantly after treatment. There was a significant negative correlation between Delta CD127(-) Tregs and Delta lymphocyte. Conclusions Anti-TNF-alpha therapy would enhance Tregs, which may account for the mechanism underlying the positive effect of the anti-TNF-alpha treatment in CD patients.
C1 [Chiba, Toshimi] Iwate Med Univ, Div Internal Med, Dept Oral Med, 19-1 Uchimaru, Morioka, Iwate 0208505, Japan.
   [Endo, Mikiya; Miura, Shoko; Hayashi, Yuko; Asakura, Yoshiko; Oyamat, Kotaro] Iwate Med Univ, Dept Pediat, Morioka, Iwate, Japan.
   [Matsumoto, Takayuki] Iwate Med Univ, Div Gastroenterol, Dept Internal Med, Morioka, Iwate, Japan.
C3 Iwate Medical University; Iwate Medical University; Iwate Medical
   University
RP Chiba, T (通讯作者)，Iwate Med Univ, Div Internal Med, Dept Oral Med, 19-1 Uchimaru, Morioka, Iwate 0208505, Japan.
EM toschiba@iwate-med.ac.jp
OI Chiba, Toshimi/0000-0001-7072-3157
CR Asseman C, 1999, J EXP MED, V190, P995, DOI 10.1084/jem.190.7.995
   Asseman C, 2000, AM J RESP CRIT CARE, V162, pS185, DOI 10.1164/ajrccm.162.supplement_3.15tac9
   Atarashi K, 2013, NATURE, V500, P232, DOI 10.1038/nature12331
   Atarashi K, 2011, SCIENCE, V331, P337, DOI 10.1126/science.1198469
   Ban H, 2008, MOL MED REP, V1, P647, DOI 10.3892/mmr_00000006
   Boschetti G, 2011, INFLAMM BOWEL DIS, V17, P160, DOI 10.1002/ibd.21308
   Canavan JB, 2016, GUT, V65, P584, DOI 10.1136/gutjnl-2014-306919
   Desreumaux P, 2012, GASTROENTEROLOGY, V143, P1207, DOI 10.1053/j.gastro.2012.07.116
   Di Sabatino A, 2010, INFLAMM BOWEL DIS, V16, P1891, DOI 10.1002/ibd.21271
   Eastaff-Leung N, 2010, J CLIN IMMUNOL, V30, P80, DOI 10.1007/s10875-009-9345-1
   Guidi L, 2013, BIOMED RES INT, V2013, DOI 10.1155/2013/286368
   Harrison OJ, 2015, MUCOSAL IMMUNOL, V8, P1226, DOI 10.1038/mi.2015.13
   Hayashi Y, 2015, JIMA, V67, P171
   Izcue A, 2009, ANNU REV IMMUNOL, V27, P313, DOI 10.1146/annurev.immunol.021908.132657
   Jostins L, 2012, NATURE, V491, P119, DOI 10.1038/nature11582
   Kato K, 2011, GUT LIVER, V5, P37, DOI 10.5009/gnl.2011.5.1.37
   Kullberg MC, 2005, EUR J IMMUNOL, V35, P2886, DOI 10.1002/eji.200526106
   Li Z, 2010, INFLAMM BOWEL DIS, V16, P1299, DOI 10.1002/ibd.21229
   Liu WH, 2006, J EXP MED, V203, P1701, DOI 10.1084/jem.20060772
   Maul J, 2005, GASTROENTEROLOGY, V128, P1868, DOI 10.1053/j.gastro.2005.03.043
   McKenzie BS, 2006, TRENDS IMMUNOL, V27, P17, DOI 10.1016/j.it.2005.10.003
   Read S, 2000, J EXP MED, V192, P295, DOI 10.1084/jem.192.2.295
   Reikvam DH, 2011, SCAND J GASTROENTERO, V46, P550, DOI 10.3109/00365521.2011.551887
   Ricciardelli I, 2008, IMMUNOLOGY, V125, P178, DOI 10.1111/j.1365-2567.2008.02839.x
   Round JL, 2010, P NATL ACAD SCI USA, V107, P12204, DOI 10.1073/pnas.0909122107
   Sarrabayrouse G, 2014, PLOS BIOL, V12, DOI 10.1371/journal.pbio.1001833
   Saruta M, 2007, CLIN IMMUNOL, V125, P281, DOI 10.1016/j.clim.2007.08.003
   Ueno A, 2013, INFLAMM BOWEL DIS, V19, P2522, DOI 10.1097/MIB.0b013e3182a85709
   Veltkamp C, 2011, GUT, V60, P1345, DOI 10.1136/gut.2010.217117
   Wang Y, 2011, J DIGEST DIS, V12, P286, DOI 10.1111/j.1751-2980.2011.00505.x
   Weaver CT, 2007, ANNU REV IMMUNOL, V25, P821, DOI 10.1146/annurev.immunol.25.022106.141557
   Weaver CT, 2006, IMMUNITY, V24, P677, DOI 10.1016/j.immuni.2006.06.002
   Witowski J, 2004, CELL MOL LIFE SCI, V61, P567, DOI 10.1007/s00018-003-3228-z
NR 33
TC 3
Z9 3
U1 0
U2 3
PU WILEY
PI HOBOKEN
PA 111 RIVER ST, HOBOKEN 07030-5774, NJ USA
SN 2397-9070
J9 JGH OPEN
JI JGH Open
PD JUN
PY 2020
VL 4
IS 3
BP 378
EP 381
DI 10.1002/jgh3.12259
EA SEP 2019
PG 4
WC Gastroenterology & Hepatology
WE Emerging Sources Citation Index (ESCI)
SC Gastroenterology & Hepatology
GA LY5RW
UT WOS:000488768600001
PM 32514440
OA Green Published, gold
DA 2024-01-22
ER

PT J
AU Wang, H
   Chen, F
   Hu, Y
   Shen, MD
AF Wang, Han
   Chen, Fang
   Hu, Yue
   Shen, Mengdie
TI 被撤回的出版物: Adverse Pregnancy Outcomes Following Exposure to Biologics in
   Women With Crohn's Disease: A Systematic Review and Meta-Analysis
   (Retracted article. See vol. 9, 2022)
SO FRONTIERS IN MEDICINE
LA English
DT Review; Retracted Publication
DE Crohn's disease; adverse pregnancy outcomes; anti-TNF; anti-integrins;
   anti-interleukins
ID INFLAMMATORY-BOWEL-DISEASE; QUALITY-OF-LIFE; MAINTENANCE THERAPY; BIRTH
   OUTCOMES; MANAGEMENT; RISK; AUTOIMMUNE; FERTILITY; TRIMESTER; MODERATE
AB Crohn's disease is a chronic disease, which commonly affects women during their reproductive years. Poorly treated Crohn's disease is associated with adverse pregnancy outcomes. Biologics, a group of therapeutic drugs targeting inflammatory mediators including anti-TNF, anti-integrins and anti-interleukins, are increasingly used in pregnant women with Crohn's disease, exposing both the women and their fetuses to treatment-related complications. At present, it is unclear which biologics are more superior. This study performed a systematic review and meta-analysis to assess the risk of adverse pregnancy outcomes in women with Crohn's disease after exposure to biologics. Bibliographic databases were searched from inception to May 2021. The outcomes of interest were preterm delivery, low birth weight, spontaneous abortion, and congenital abnormalities. A total of 11 studies comprised of 1,875 pregnancies among women with Crohn's disease were included. Of these, 1,162 received biologics and 713 received non-biologic therapy. During the remission phase of the disease, the use of biological therapy increased the risk of adverse pregnancy outcomes, of which anti-integrins were associated with a higher incidence of adverse pregnancy outcomes than anti-TNF and anti-interleukins.
   Systematic Review Registration: , identifier: CRD42020191275.
C1 [Wang, Han] Zhejiang Univ, Womens Hosp, Sch Med, Dept Gynecol & Obstet, Hangzhou, Peoples R China.
   [Chen, Fang] Hangzhou Red Cross Hosp, Dept Gastroenterol, Hangzhou, Peoples R China.
   [Hu, Yue] Zhejiang Chinese Med Univ, Dept Gastroenterol, Affiliated Hosp 1, Hangzhou, Peoples R China.
   [Shen, Mengdie] Zhejiang Univ, Womens Hosp, Sch Med, Dept Internal Med, Hangzhou, Peoples R China.
C3 Zhejiang University; Zhejiang Chinese Medical University; Zhejiang
   University
RP Shen, MD (通讯作者)，Zhejiang Univ, Womens Hosp, Sch Med, Dept Internal Med, Hangzhou, Peoples R China.
EM s167725@zju.edu.cn
CR Bröms G, 2014, INFLAMM BOWEL DIS, V20, P1091, DOI 10.1097/MIB.0000000000000060
   Casanova MJ, 2013, AM J GASTROENTEROL, V108, P433, DOI 10.1038/ajg.2012.430
   Clowse MEB, 2018, ARTHRITIS RHEUMATOL, V70, P1399, DOI 10.1002/art.40508
   de Lima A, 2016, GUT, V65, P1261, DOI 10.1136/gutjnl-2015-309321
   de Lima-Karagiannis A, 2016, AM J GASTROENTEROL, V111, P1305, DOI 10.1038/ajg.2016.254
   DERSIMONIAN R, 1986, CONTROL CLIN TRIALS, V7, P177, DOI 10.1016/0197-2456(86)90046-2
   Dominitz JA, 2002, AM J GASTROENTEROL, V97, P641
   Elahi B, 2008, DIGEST DIS SCI, V53, P1278, DOI 10.1007/s10620-007-0006-z
   Feagan BG, 2016, NEW ENGL J MED, V375, P1946, DOI 10.1056/NEJMoa1602773
   Feagan BG, 2007, AM J GASTROENTEROL, V102, P2737, DOI 10.1111/j.1572-0241.2007.01508.x
   Ferguson CB, 2008, BMJ-BRIT MED J, V337, DOI 10.1136/bmj.39566.681458.BE
   Higgins JPT, 2003, BMJ-BRIT MED J, V327, P557, DOI 10.1136/bmj.327.7414.557
   Kammerlander H, 2017, INFLAMM BOWEL DIS, V23, P1916, DOI 10.1097/MIB.0000000000001234
   Kammerlander H, 2017, INFLAMM BOWEL DIS, V23, P1011, DOI 10.1097/MIB.0000000000001102
   Katz JA, 2004, AM J GASTROENTEROL, V99, P2385, DOI 10.1111/j.1572-0241.2004.30186.x
   Katz JA, 2001, INFLAMM BOWEL DIS, V7, P146, DOI 10.1097/00054725-200105000-00011
   Kavanaugh A, 2015, ARTHRIT CARE RES, V67, P313, DOI 10.1002/acr.22516
   Kwan LY, 2010, EXPERT REV CLIN IMMU, V6, P643, DOI 10.1586/ECI.10.35
   Lédée-Bataille N, 2004, FERTIL STERIL, V81, P59, DOI 10.1016/j.fertnstert.2003.06.007
   Lichtenstein GR, 2018, AM J GASTROENTEROL, V113, P1678, DOI 10.1038/s41395-018-0202-9
   Loftus EV, 2008, AM J GASTROENTEROL, V103, P3132, DOI 10.1111/j.1572-0241.2008.02175.x
   Mahadevan U, 2017, ALIMENT PHARM THER, V45, P941, DOI 10.1111/apt.13960
   Mahadevan U, 2008, AM J GASTROENTEROL, V103, pS449, DOI 10.14309/00000434-200809001-01150
   Mahadevan U, 2007, GASTROENTEROLOGY, V133, P1106, DOI 10.1053/j.gastro.2007.07.019
   Mahadevan U, 2015, OBSTET GYNECOL, V126, P401, DOI 10.1097/AOG.0000000000000978
   Marri SR, 2007, INFLAMM BOWEL DIS, V13, P591, DOI 10.1002/ibd.20082
   Moens A, 2020, ALIMENT PHARM THER, V51, P129, DOI 10.1111/apt.15539
   Moser MAJ, 2000, AM J GASTROENTEROL, V95, P1021
   Mottet C, 2005, DIGESTION, V71, P54, DOI 10.1159/000083874
   Mountifield R, 2009, INFLAMM BOWEL DIS, V15, P720, DOI 10.1002/ibd.20839
   Neta GI, 2010, AM J EPIDEMIOL, V171, P859, DOI 10.1093/aje/kwq028
   Nguyen GC, 2016, GASTROENTEROLOGY, V150, P734, DOI 10.1053/j.gastro.2015.12.003
   Nielsen OH, 2013, BMC MED, V11, DOI 10.1186/1741-7015-11-174
   Nikfar S, 2010, CURR PHARM DESIGN, V16, P3684, DOI 10.2174/138161210794079236
   Norgård B, 2007, AM J GASTROENTEROL, V102, P1947, DOI 10.1111/j.1572-0241.2007.01355.x
   O'Toole A, 2015, DIGEST DIS SCI, V60, P2750, DOI 10.1007/s10620-015-3677-x
   Ostensen M, 2015, BEST PRACT RES CL OB, V29, P658, DOI 10.1016/j.bpobgyn.2015.03.003
   Rahimi R, 2007, BIOMED PHARMACOTHER, V61, P75, DOI 10.1016/j.biopha.2006.06.022
   Scheinfeld Noah, 2004, J Drugs Dermatol, V3, P273
   Schnitzler F, 2011, INFLAMM BOWEL DIS, V17, P1846, DOI 10.1002/ibd.21583
   Seirafi M, 2014, ALIMENT PHARM THER, V40, P363, DOI 10.1111/apt.12833
   Singh JA, 2011, COCHRANE DB SYST REV, DOI 10.1002/14651858.CD008794.pub2
   Stang A, 2010, EUR J EPIDEMIOL, V25, P603, DOI 10.1007/s10654-010-9491-z
   Stephansson O, 2010, CLIN GASTROENTEROL H, V8, P509, DOI 10.1016/j.cgh.2010.02.014
   Stroup DF, 2000, JAMA-J AM MED ASSOC, V283, P2008, DOI 10.1001/jama.283.15.2008
   Weber-Schoendorfer C, 2015, BRIT J CLIN PHARMACO, V80, P727, DOI 10.1111/bcp.12642
   Wieringa JW, 2018, EXPERT REV GASTROENT, V12, P811, DOI 10.1080/17474124.2018.1496820
   Wils P, 2021, ALIMENT PHARM THER, V53, P460, DOI 10.1111/apt.16192
   Xavier RJ, 2007, NATURE, V448, P427, DOI 10.1038/nature06005
   Zelinkova Z, 2013, CLIN GASTROENTEROL H, V11, P318, DOI 10.1016/j.cgh.2012.10.024
NR 50
TC 1
Z9 1
U1 0
U2 7
PU FRONTIERS MEDIA SA
PI LAUSANNE
PA AVENUE DU TRIBUNAL FEDERAL 34, LAUSANNE, CH-1015, SWITZERLAND
EI 2296-858X
J9 FRONT MED-LAUSANNE
JI Front. Med.
PD OCT 25
PY 2021
VL 8
AR 753088
DI 10.3389/fmed.2021.753088
PG 10
WC Medicine, General & Internal
WE Science Citation Index Expanded (SCI-EXPANDED)
SC General & Internal Medicine
GA WV5FT
UT WOS:000717263100001
PM 34760901
OA Green Published, gold
DA 2024-01-22
ER

PT J
AU McLaughlin, SD
   Culkin, A
   Cole, J
   Clark, SK
   Tekkis, PP
   Ciclitira, PJ
   Nicholls, RJ
   Whelan, K
AF McLaughlin, S. D.
   Culkin, A.
   Cole, J.
   Clark, S. K.
   Tekkis, P. P.
   Ciclitira, P. J.
   Nicholls, R. J.
   Whelan, K.
TI Exclusive elemental diet impacts on the gastrointestinal microbiota and
   improves symptoms in patients with chronic pouchitis
SO JOURNAL OF CROHNS & COLITIS
LA English
DT Article
DE Inflammatory bowel disease; Ulcerative colitis; Elemental diet;
   Pouchitis; Ileo-anal pouch; Restorative proctocolectomy; IPAA
ID ACTIVE CROHNS-DISEASE; ANTIBIOTIC-DEPENDENT POUCHITIS;
   BUTYRATE-PRODUCING BACTERIA; RESTORATIVE PROCTOCOLECTOMY; REFRACTORY
   POUCHITIS; ANAL ANASTOMOSIS; DOUBLE-BLIND; THERAPY; COMPLICATIONS;
   DIVERSITY
AB Background: Treatment resistant chronic pouchitis causes significant morbidity. Elemental diet is effective treatment for Crohn's disease. Since pouchitis shares some similarities to Crohn's disease we hypothesised that elemental diet may be an effective treatment.
   Method: Seven pouchitis patients (with ulcerative colitis) were studied. All had active pouchitis with a pouch disease activity index (PDAI) >= 7. Exclusion criteria were recent NSAIDs, antibiotics or probiotics. Sufficient elemental diet to achieve energy requirements was provided. Flexible-pouchoscopy was performed, and the Cleveland Global Quality of Life score (CGQoL), Pouch Disease Activity Index (PDAI) and BMI were recorded at baseline and following 28 days of elemental diet. Faecal samples were also collected at these time points and analysed for major bacterial groups using culture independent fluorescence in situ hybridisation. Data were analysed using Wilcoxon's signed-rank test.
   Results: Following 28 days of exclusive elemental diet, median stool frequency decreased from 12 to 6 per day (p=0.028), median clinical PDAI decreased from 4 to 1 (p=0.039). There was no significant difference in quality of life scores or PDAI before and following treatment. There was a trend towards an increase in the concentration of Clostridium coccoides Eubacterium rectale (median 7.9 to 8.5 log(10)/g, p=0.08) following exclusive elemental diet.
   Conclusion: Treatment with four weeks elemental diet appeared to improve the symptoms of chronic pouchitis in some patients but is not an effective strategy for inducing remission. Although a potential symptom modifier, elemental diet cannot be recommended for the routine treatment of active pouchitis. (C) 2012 European Crohn's and Colitis Organisation. Published by Elsevier B.V. All rights reserved.
C1 [McLaughlin, S. D.] St Marks Hosp, Dept Gastroenterol, London EC1V 2PS, England.
   [McLaughlin, S. D.; Tekkis, P. P.; Nicholls, R. J.] Univ London Imperial Coll Sci Technol & Med, Dept Biosurg & Surg Technol, London, England.
   [McLaughlin, S. D.; Cole, J.; Ciclitira, P. J.; Whelan, K.] Kings Coll London, Sch Med, Diabet & Nutr Sci Div, London WC2R 2LS, England.
   [Culkin, A.] St Marks Hosp, Dept Nutr & Dietet, London EC1V 2PS, England.
   [Clark, S. K.; Nicholls, R. J.] St Marks Hosp, Dept Surg, London EC1V 2PS, England.
C3 Imperial College London; Imperial College London; University of London;
   King's College London; Imperial College London; Imperial College London
RP McLaughlin, SD (通讯作者)，Royal Bournemouth Hosp, Dept Gastroenterol, Castle Lane East, Bournemouth BH7 7DW, Dorset, England.
EM simon.mclaughlin@nhs.net
RI Whelan, Kevin/ABD-5350-2021; Whelan, Kevin/ABD-5154-2021; Tekkis,
   Paris/A-2282-2010
OI Whelan, Kevin/0000-0001-5414-2950; Cole, Jayne/0000-0002-0976-4774
FU Broad Foundation; St. Mark's Hospital Foundation
FX Simon McLaughlin was supported by the Broad Foundation and the St.
   Mark's Hospital Foundation.
CR Benus RFJ, 2010, BRIT J NUTR, V104, P693, DOI 10.1017/S0007114510001030
   Booijink CCGM, 2007, FUTURE MICROBIOL, V2, P285, DOI 10.2217/17460913.2.3.285
   Calabrese C, 2008, ALIMENT PHARM THERAP, V27, P759, DOI 10.1111/j.1365-2036.2008.03656.x
   Cavaglieri CR, 2003, LIFE SCI, V73, P1683, DOI 10.1016/S0024-3205(03)00490-9
   Coffey JC, 2002, DIS COLON RECTUM, V45, P30
   Cotter PD, 2011, CURR OPIN GASTROEN, V27, P99, DOI 10.1097/MOG.0b013e328341dc67
   Croagh C, 2007, INFLAMM BOWEL DIS, V13, P1522, DOI 10.1002/ibd.20249
   Falk A, 2007, SCAND J GASTROENTERO, V42, P973, DOI 10.1080/00365520701204238
   Fell JME, 2000, ALIMENT PHARM THERAP, V14, P281
   Ferrante M, 2010, INFLAMM BOWEL DIS, V16, P243, DOI 10.1002/ibd.21037
   Franks AH, 1998, APPL ENVIRON MICROB, V64, P3336
   GORARD DA, 1993, GUT, V34, P1198, DOI 10.1136/gut.34.9.1198
   Hamer HM, 2008, ALIMENT PHARM THER, V27, P104, DOI 10.1111/j.1365-2036.2007.03562.x
   Hartman C, 2009, WORLD J GASTROENTERO, V15, P2570, DOI 10.3748/wjg.15.2570
   Henderson L., 2003, NATL DIET NUTR SURVE, V2
   Hopkins MJ, 2003, APPL ENVIRON MICROB, V69, P1920, DOI 10.1128/AEM.69.4.1920-1927.2003
   Kajiura T, 2009, DIGEST DIS SCI, V54, P1892, DOI 10.1007/s10620-008-0574-6
   Louis P, 2010, ENVIRON MICROBIOL, V12, P304, DOI 10.1111/j.1462-2920.2009.02066.x
   Louis P, 2009, FEMS MICROBIOL LETT, V294, P1, DOI 10.1111/j.1574-6968.2009.01514.x
   MADDEN MV, 1994, DIGEST DIS SCI, V39, P1193, DOI 10.1007/BF02093783
   MADDOX PH, 1987, J CLIN PATHOL, V40, P1256, DOI 10.1136/jcp.40.10.1256
   Mahowald MA, 2009, P NATL ACAD SCI USA, V106, P5859, DOI 10.1073/pnas.0901529106
   MALCHOW H, 1990, SCAND J GASTROENTERO, V25, P235, DOI 10.1080/00365521.1990.12067097
   McLaughlin SD, 2008, ALIMENT PHARM THER, V27, P895, DOI 10.1111/j.1365-2036.2008.03643.x
   McLaughlin SD, 2011, COLORECTAL DIS, V13, P438, DOI 10.1111/j.1463-1318.2009.02166.x
   Mclaughlin SD, 2009, ALIMENT PHARM THER, V29, P69, DOI 10.1111/j.1365-2036.2008.03858.x
   McLaughlin SD, 2010, THERAP ADV GASTROENT, V3, P335, DOI DOI 10.1177/1756283X10370611
   McLaughlin SD, 2010, ANN SURG, V252, P90, DOI 10.1097/SLA.0b013e3181e3dc8b
   McLaughlin SD, 2009, CLIN GASTROENTEROL H, V7, P545, DOI 10.1016/j.cgh.2009.01.002
   Menezes JS, 2006, CLIN NUTR, V25, P643, DOI 10.1016/j.clnu.2006.01.005
   Mimura T, 2004, GUT, V53, P108, DOI 10.1136/gut.53.1.108
   Mimura T, 2002, ALIMENT PHARM THER, V16, P909, DOI 10.1046/j.1365-2036.2002.01203.x
   Pardi DS, 2006, ALIMENT PHARM THER, V23, P1087, DOI 10.1111/j.1365-2036.2006.02884.x
   Pimentel M, 2004, DIGEST DIS SCI, V49, P73, DOI 10.1023/B:DDAS.0000011605.43979.e1
   RIORDAN AM, 1993, LANCET, V342, P1131, DOI 10.1016/0140-6736(93)92121-9
   Sambuelli A, 2002, ALIMENT PHARM THER, V16, P27, DOI 10.1046/j.1365-2036.2002.01139.x
   SANDBORN WJ, 1994, MAYO CLIN PROC, V69, P409, DOI 10.1016/S0025-6196(12)61634-6
   SANDERSON IR, 1987, GUT, V28, P1073, DOI 10.1136/gut.28.9.1073
   Scarpa M, 2011, J SURG RES, V169, pE145, DOI 10.1016/j.jss.2011.04.003
   Shen B, 2005, ALIMENT PHARM THER, V22, P721, DOI 10.1111/j.1365-2036.2005.02642.x
   TEAHON K, 1991, GASTROENTEROLOGY, V101, P84, DOI 10.1016/0016-5085(91)90463-U
   Tulchinsky H, 2003, ANN SURG, V238, P229, DOI 10.1097/01.sla.0000082121.84763.4c
   Whelan K, 2005, J NUTR, V135, P1896, DOI 10.1093/jn/135.8.1896
   Zachos M, 2001, COCHRANE DB SYST REV
   Zella GC, 2011, INFLAMM BOWEL DIS, V17, P1092, DOI 10.1002/ibd.21460
NR 45
TC 21
Z9 23
U1 0
U2 13
PU OXFORD UNIV PRESS
PI OXFORD
PA GREAT CLARENDON ST, OXFORD OX2 6DP, ENGLAND
SN 1873-9946
EI 1876-4479
J9 J CROHNS COLITIS
JI J. Crohns Colitis
PD JUL 1
PY 2013
VL 7
IS 6
BP 460
EP 466
DI 10.1016/j.crohns.2012.07.009
PG 7
WC Gastroenterology & Hepatology
WE Science Citation Index Expanded (SCI-EXPANDED)
SC Gastroenterology & Hepatology
GA 150DL
UT WOS:000319370300004
PM 22857825
OA Bronze
DA 2024-01-22
ER

PT J
AU Ates, F
   Karincaoglu, M
   Hacievliyagil, SS
   Yalniz, M
   Seçkin, Y
AF Ates, Fehmi
   Karincaoglu, Melih
   Hacievliyagil, Suleyman Savas
   Yalniz, Mehmet
   Seckin, Yuksel
TI Alterations in the pulmonary function tests of inflammatory bowel
   diseases
SO TURKISH JOURNAL OF GASTROENTEROLOGY
LA English
DT Article
DE Inflammatory bowel diseases; pulmonary function tests; carbon monoxide
   diffusion test
ID OBLITERANS ORGANIZING PNEUMONIA; CROHNS-DISEASE; HYPERSENSITIVITY
   PNEUMONITIS; ULCERATIVE-COLITIS; LUNG; BRONCHIECTASIS; IMPAIRMENT;
   ALVEOLITIS; CHILDREN
AB Background/aims: We aimed to determine the changes in the pulmonary function tests of the patients with inflammatory bowel diseases. Methods: Forty inflammatory bowel dieases patients; 30 ulcerative colitis and 10 Crohn's disease, and age- and sex-matched control group, consisting of 30 healthy persons, were included in the study. Disease activity in patients with ulcerative colitis was assessed by Truelove and Witts Criteria and in Crohn's disease patients by Chron's Disease Activity Index. Results: Pulmonary function tests were found abnormal at least in. one parameter in, 17 / 30 ulcerative colitis patients (56%) and in 5/10 Crohn's disease patients (50%) in the activation period and in 5/30 ulcerative colitis patients (17%) and in 2/10 Crohn's disease patients (20%) in the remission period of the diseases of the same patients. Forced vital capacity, first second, residual volume 1 total lung capacity, diffusing capacity of the lung for carbon monoxide and diffusing capacity of the lung for carbon monoxide per liter alveolar volume values were found significantly impaired in the activation period in comparison with the values of the same patients in the remission period (p<0.01). It was found that pulmonary function test values in patients with inflammatory bowel dieases were not affected by either the type of disease or treatment with 5-aminosalicylic acid. However, they were affected notably by the disease activity. Conclusion: Pulmonary function test abormalities were found frequently in patients with inflammatory bowel dieases without presence of any respiratory symptoms and lung radiograph findings. The severity and frequency of these pulmonary function test abnormalities which were detected even in the remission periods increase with the activation of the disease. Therefore, pulmonary function test may be used as a non-invasive diagnostic procedure in determining the activation of inflammatory bowel dieases and might aid to the early diagnosis of the latent respiratory
C1 [Ates, Fehmi] Mersin Univ Sch Med, Dept Gastroenterol, Mersin, Turkey.
   [Karincaoglu, Melih; Seckin, Yuksel] Inonu Univ Sch Med, Dept Gastroenterol, Malatya, Turkey.
   [Hacievliyagil, Suleyman Savas] Inonu Univ Sch Med, Dept Chest Dis, Malatya, Turkey.
   Firat Univ, Dept Gastroenterol, Sch Med, TR-23169 Elazig, Turkey.
C3 Mersin University; Inonu University; Inonu University; Firat University
RP Ates, F (通讯作者)，Mersin Univ Sch Med, Dept Gastroenterol, Mersin, Turkey.
EM drfehmiates@hotmail.com
RI Seckin, Yuksel/ABI-3468-2020; Yalnız, Mehmet/G-6767-2015; Hacievliyagil,
   Suleyman Savas/ABI-7307-2020
OI Yalnız, Mehmet/0000-0001-7776-4154; Hacievliyagil, Suleyman
   Savas/0000-0002-2572-1870; Karincaoglu, Melih/0000-0002-9727-5128
CR ANDUS T, 1991, PATHOBIOLOGY, V59, P166, DOI 10.1159/000163637
   [Anonymous], 1991, AM REV RESPIR DIS, V144, P1202, DOI 10.1164/ajrccm/144.5.1202
   AVERBUCH M, 1985, AM J GASTROENTEROL, V80, P343
   Baron FA, 1998, BONE MARROW TRANSPL, V21, P951, DOI 10.1038/sj.bmt.1701198
   Bentur L, 2000, PEDIATR PULM, V29, P151, DOI 10.1002/(SICI)1099-0496(200002)29:2<151::AID-PPUL10>3.0.CO;2-W
   Bitton A, 1996, AM J GASTROENTEROL, V91, P1039
   BONNIERE P, 1986, GUT, V27, P919, DOI 10.1136/gut.27.8.919
   BRIMBLECOMBE R, 1990, SCAND J GASTROENTERO, V25, P66, DOI 10.3109/00365529009091915
   CAMUS P, 1993, MEDICINE, V72, P151
   Cohen M, 1999, CHEST, V116, P1063, DOI 10.1378/chest.116.4.1063
   DOMINGO JJS, 1989, ALLERGY, V44, P522, DOI 10.1111/j.1398-9995.1989.tb04193.x
   DOUGLAS JG, 1989, RESP MED, V83, P389, DOI 10.1016/S0954-6111(89)80070-8
   EADE OE, 1980, AM J GASTROENTEROL, V73, P154
   Eaton TE, 1998, THORAX, V53, P529, DOI 10.1136/thx.53.6.529
   GASCHE C, 2000, INFLAMM BOWEL DIS, V6, P11
   Herrlinger KR, 2002, AM J GASTROENTEROL, V97, P377
   IWAMA T, 1991, JPN J SURG, V21, P454, DOI 10.1007/BF02470975
   JOHNSON NM, 1978, DIGESTION, V18, P416, DOI 10.1159/000198228
   KOLBE J, 1994, RESP MED, V88, P149, DOI 10.1016/0954-6111(94)90029-9
   KRAFT SC, 1976, ARCH INTERN MED, V136, P454, DOI 10.1001/archinte.136.4.454
   Kuzela L, 1999, HEPATO-GASTROENTEROL, V46, P1714
   Kuzniar T, 2000, EUR RESPIR J, V15, P209, DOI 10.1183/09031936.00.15120900
   LEINO R, 1991, J INTERN MED, V229, P553, DOI 10.1111/j.1365-2796.1991.tb00396.x
   LEROUX P, 1995, REV MAL RESPIR, V12, P59
   Ludwig D, 2000, HEPATO-GASTROENTEROL, V47, P83
   Mahadeva R, 2000, EUR RESPIR J, V15, P41, DOI 10.1183/09031936.00.15104100
   Mahajan L, 1997, AM J GASTROENTEROL, V92, P2123
   Mansi A, 2000, AM J RESP CRIT CARE, V161, P1051, DOI 10.1164/ajrccm.161.3.9906013
   Marvisi M, 2000, EUR RESPIR J, V16, P965, DOI 10.1183/09031936.00.16596500
   MUNCK A, 1995, EUR RESPIR J, V8, P377, DOI 10.1183/09031936.95.08030377
   Ogino H, 1999, Nihon Shokakibyo Gakkai Zasshi, V96, P164
   PascualLledo JF, 1997, ANN PHARMACOTHER, V31, P499, DOI 10.1177/106002809703100421
   PASQUIS P, 1981, RESPIRATION, V41, P56, DOI 10.1159/000194359
   Peters FPJ, 1997, POSTGRAD MED J, V73, P99, DOI 10.1136/pgmj.73.856.99
   Sands B E, 2000, Can J Gastroenterol, V14 Suppl C, p33C
   Spira A, 1998, CHEST, V113, P1723, DOI 10.1378/chest.113.6.1723
   Sviri S, 1997, J CLIN GASTROENTEROL, V24, P34, DOI 10.1097/00004836-199701000-00007
   TRUELOVE SC, 1955, BRIT MED J, V2, P1041, DOI 10.1136/bmj.2.4947.1041
   Tzanakis N, 1998, RESP MED, V92, P516, DOI 10.1016/S0954-6111(98)90301-8
   Tzanakis N, 1998, AM J RESP CRIT CARE, V157, P382, DOI 10.1164/ajrccm.157.2.97-04075
   WALLAERT B, 1990, EUR RESPIR J, V3, P1206
   YAFFE BH, 1983, AM J GASTROENTEROL, V78, P493
   Zamir D., 1999, Harefuah, V137, P28
   Zamir D, 1999, HAREFUAH, V137, P86
NR 44
TC 20
Z9 23
U1 0
U2 9
PU AVES
PI SISLI
PA BUYUKDERE CAD 105-9, MECIDIYEKOY, SISLI, ISTANBUL 34394, TURKEY
SN 1300-4948
EI 2148-5607
J9 TURK J GASTROENTEROL
JI Turk. J. Gastroenterol.
PD JUN
PY 2011
VL 22
IS 3
BP 293
EP 299
DI 10.4318/tjg.2011.0215
PG 7
WC Gastroenterology & Hepatology
WE Science Citation Index Expanded (SCI-EXPANDED)
SC Gastroenterology & Hepatology
GA 801JH
UT WOS:000293434100009
PM 21805420
DA 2024-01-22
ER

PT J
AU Lightner, AL
   Fletcher, JG
   Pemberton, JH
   Mathis, KL
   Raffals, LE
   Smyrk, T
AF Lightner, Amy L.
   Fletcher, Joel G.
   Pemberton, John H.
   Mathis, Kellie L.
   Raffals, Laura E.
   Smyrk, Thomas
TI Crohn's Disease of the Pouch: A True Diagnosis or an Oversubscribed
   Diagnosis of Exclusion?
SO DISEASES OF THE COLON & RECTUM
LA English
DT Article
DE Crohn's disease of the pouch; Ileal pouchanal anastomosis
ID LONG-TERM OUTCOMES; ILEAL POUCH; ANAL ANASTOMOSIS; RESTORATIVE
   PROCTOCOLECTOMY; ULCERATIVE-COLITIS; INDETERMINATE COLITIS; HEAL POUCH;
   FAILURE; COMPLICATIONS; INFLIXIMAB
AB BACKGROUND: After IPAA, 8% of patients with ulcerative colitis are later diagnosed with Crohn's disease of the pouch, associated with an increased rate of pouch failure. No study has reported on how often the clinical diagnosis is correlated with histologic findings of Crohn's disease in the excised pouch.
   OBJECTIVE: The purpose of this study was to determine whether the clinical diagnosis is consistent with pathologic confirmation at pouch excision.
   SETTINGS: The study was conducted at a tertiary IBD referral center.
   PATIENTS: Patients with chronic ulcerative colitis who underwent pouch excision for presumed Crohn's disease of the pouch were included.
   MAIN OUTCOME MEASURES: Preoperative evaluation and pathologic variables at the time of pouch excision were measured.
   RESULTS: A total of 35 patients underwent pouch excision for Crohn's disease of the pouch based on a combination of clinical, radiographic, and endoscopic findings. Seven (20%) had surgical pathology consistent with Crohn's disease at pouch excision. There were no differences in those 7 patients and the remaining 28 in terms of diagnosis at colectomy, primary pouch symptoms, prepouch inflammation, ulceration, or granulomas at endoscopy. In the nonpathology-confirmed Crohn's disease, 40% (n = 11) had an anastomotic leak at time of IPAA versus 0% in the Crohn's disease group, and 86% (n = 24) had symptoms of pouch dysfunction within 5 months of ileostomy reversal versus 13 months in the Crohn's disease group. Of 28 without pathology-confirmed Crohn's disease, 100% (n = 28) were treated with antibiotics, 68% (n = 19) with steroids, 59% (n = 16) with immunomodulators, and 57% (n = 15) with biologic therapy for Crohn's disease of the pouch.
   LIMITATIONS: The study was limited by its single-center scope and lack of an established definition for Crohn's disease of the pouch.
   CONCLUSIONS: Pathologic confirmation of Crohn's disease was given to only one fifth of patients who underwent pouch excision for Crohn's disease of the pouch. Given the histologic variability in Crohn's disease, it may be unreasonable to expect histologic confirmation in every case; still, the diagnosis of Crohn's disease of the pouch may be overly ascribed, resulting in unnecessary immunosuppressive medications and exclusion from consideration for pouch reconstructive surgery.
C1 [Lightner, Amy L.; Pemberton, John H.; Mathis, Kellie L.] Mayo Clin, Div Colon & Rectal Surg, Rochester, MN USA.
   [Fletcher, Joel G.] Mayo Clin, Div Radiol, Rochester, MN USA.
   [Raffals, Laura E.] Mayo Clin, Div Gastroenterol, Rochester, MN USA.
   [Smyrk, Thomas] Mayo Clin, Div Pathol, Rochester, MN USA.
C3 Mayo Clinic; Mayo Clinic; Mayo Clinic; Mayo Clinic
RP Lightner, AL (通讯作者)，200 1st St SW, Rochester, MN 55905 USA.
EM Lightner.amy@mayo.edu
CR Braveman JM, 2004, DIS COLON RECTUM, V47, P1613, DOI 10.1007/s10350-004-0645-5
   Brown CJ, 2005, DIS COLON RECTUM, V48, P1542, DOI 10.1007/s10350-005-0059-z
   Colombel JF, 2003, AM J GASTROENTEROL, V98, P2239, DOI 10.1016/S0002-9270(03)00660-9
   D'Haens G, 2007, GUT, V56, P725, DOI 10.1136/gut.2006.103564
   de Oca J, 2003, REV ESP ENFERM DIG, V95, P465
   DEUTSCH AA, 1991, DIS COLON RECTUM, V34, P475, DOI 10.1007/BF02049932
   GEMLO BT, 1992, ARCH SURG-CHICAGO, V127, P784
   Goldstein NS, 1997, AM J SURG PATHOL, V21, P1343, DOI 10.1097/00000478-199711000-00009
   GROBLER SP, 1992, BRIT J SURG, V79, P903, DOI 10.1002/bjs.1800790916
   Hahnloser D, 2007, BRIT J SURG, V94, P333, DOI 10.1002/bjs.5464
   Hartley JE, 2004, DIS COLON RECTUM, V47, P1808, DOI 10.1007/s10350-004-0644-6
   Haveran LA, 2011, DIS COLON RECTUM, V54, P15, DOI 10.1007/DCR.0b013e3181fc9f04
   HYMAN NH, 1991, DIS COLON RECTUM, V34, P653, DOI 10.1007/BF02050345
   Lightner AL, 2016, INFLAMM BOWEL DIS, V22, P1502, DOI 10.1097/MIB.0000000000000712
   Melton GB, 2008, ANN SURG, V248, P608, DOI [10.1097/SLA.0b013e318187ed64, 10.1097/SLA.0b013e3181883cd2]
   Michelassi F, 2003, ANN SURG, V238, P433, DOI 10.1097/01.sla.0000086658.60555.ea
   Neilly P, 1999, AUST NZ J SURG, V69, P22, DOI 10.1046/j.1440-1622.1999.01464.x
   PARKS AG, 1978, BRIT MED J, V2, P85, DOI 10.1136/bmj.2.6130.85
   Peyrègne V, 2000, INT J COLORECTAL DIS, V15, P49, DOI 10.1007/s003840050007
   Sagar PM, 1996, DIS COLON RECTUM, V39, P893, DOI 10.1007/BF02053988
   Shen B, 2009, ALIMENT PHARM THER, V29, P519, DOI 10.1111/j.1365-2036.2008.03920.x
   Shen B, 2007, DIS COLON RECTUM, V50, P1450, DOI 10.1007/s10350-007-0284-8
   Tekkis PP, 2005, COLORECTAL DIS, V7, P218, DOI 10.1111/j.1463-1318.2005.00800.x
   Tulchinsky H, 2003, ANN SURG, V238, P229, DOI 10.1097/01.sla.0000082121.84763.4c
NR 24
TC 39
Z9 39
U1 0
U2 6
PU LIPPINCOTT WILLIAMS & WILKINS
PI PHILADELPHIA
PA TWO COMMERCE SQ, 2001 MARKET ST, PHILADELPHIA, PA 19103 USA
SN 0012-3706
EI 1530-0358
J9 DIS COLON RECTUM
JI Dis. Colon Rectum
PD NOV
PY 2017
VL 60
IS 11
BP 1201
EP 1208
DI 10.1097/DCR.0000000000000918
PG 8
WC Gastroenterology & Hepatology; Surgery
WE Science Citation Index Expanded (SCI-EXPANDED)
SC Gastroenterology & Hepatology; Surgery
GA FJ2HO
UT WOS:000412546000017
PM 28991085
DA 2024-01-22
ER

PT J
AU Wall, CL
   McCombie, A
   Mulder, R
   Day, AS
   Gearry, RB
AF Wall, C. L.
   McCombie, A.
   Mulder, R.
   Day, A. S.
   Gearry, R. B.
TI Adherence to exclusive enteral nutrition by adults with active Crohn's
   disease is associated with conscientiousness personality trait: a
   sub-study
SO JOURNAL OF HUMAN NUTRITION AND DIETETICS
LA English
DT Article
DE adherence; conscientiousness; Crohn's disease; exclusive enteral
   nutrition; partial enteral nutrition; personality
ID INFLAMMATORY-BOWEL-DISEASE; MEDICATION ADHERENCE
AB Background It is probable that psychosocial factors predict adherence to exclusive enteral nutrition (EEN). Conscientiousness is an intrapersonal factor associated with greater medication adherence and healthy eating behaviours. This sub-study aimed to determine whether adherence to EEN was associated with conscientiousness. Methods Two groups of adults aged 16-40 years, were recruited to use EEN. Adults with active Crohn's disease used either EEN for 8 weeks or 2 weeks of EEN followed by 6 weeks of partial enteral nutrition (PEN). A control group of healthy adults used EEN for 2 weeks. Participants who reported eating food during EEN, ate more than one meal per day during PEN, or could not initiate or tolerate the oral nutritional supplements were defined as non-adherent. Conscientiousness was measured using the conscientiousness subset of the Big Five Inventory. Results Thirty-eight patients with active Crohn's disease (mean age 24.8 years) and 21 healthy adults (mean age 27.3 years) completed the conscientiousness questionnaire. In the Crohn's disease group, 23 (59%) completed and adhered to the treatments compared to 17 (81%) healthy adults; their conscientiousness scores were similar. Adherence and completion by the Crohn's disease group were associated with a greater mean conscientiousness score 35.57 (95% confidence interval = 32.88-38.25) compared to 30.13 (95% confidence interval = 26.53-33.73) in the non-adherent Crohn's disease group (P = 0.014). Conclusions Conscientiousness was associated with treatment adherence. EEN can be a cognitively and emotionally demanding treatment for active adults with Crohn's disease; thus, considering personality traits may help determine suitable candidates.
C1 [Wall, C. L.; Gearry, R. B.] Univ Otago Christchurch, Dept Med, Christchurch, New Zealand.
   [McCombie, A.] Canterbury Dist Hlth Board, Dept Surg, Christchurch, New Zealand.
   [Mulder, R.] Univ Otago Christchurch, Dept Psychol Med, Christchurch, New Zealand.
   [Day, A. S.] Univ Otago Christchurch, Dept Paediat, Christchurch, New Zealand.
   [Day, A. S.; Gearry, R. B.] Christchurch Hosp, Canterbury Dist Hlth Board, Christchurch, New Zealand.
C3 University of Otago; University of Otago; University of Otago;
   Christchurch Hospital New Zealand
RP Wall, CL (通讯作者)，Univ Otago Christchurch, POB 4345, Christchurch 8014, New Zealand.
EM catherine.wall@otago.ac.nz
RI McCombie, Andrew/ADP-9243-2022; Gearry, Richard B/H-3959-2019; McCombie,
   Andrew M/S-2088-2016
OI McCombie, Andrew/0000-0002-3789-5560; Gearry, Richard
   B/0000-0002-2298-5141; McCombie, Andrew M/0000-0002-3789-5560
FU New Zealand Society of Gastroenterology; Dietitians New Zealand;
   Australasian Society of Parenteral and Enteral Nutrition; New Zealand
   Federation of Graduate Women; Maurice and Phyllis Paykel Trust
FX The authors declare that they have no conflicts of interest. This work
   was supported by grants from New Zealand Society of Gastroenterology,
   Dietitians New Zealand, Australasian Society of Parenteral and Enteral
   Nutrition, New Zealand Federation of Graduate Women and the Maurice and
   Phyllis Paykel Trust.
CR Axelsson M, 2011, PLOS ONE, V6, DOI 10.1371/journal.pone.0018241
   Chan W, 2017, INTEST RES, V15, P434, DOI 10.5217/ir.2017.15.4.434
   Crohn's & Colitis Australia, 2020, AUSTR IBD STAND STAN
   Donnellan AB, 2008, PSYCHOL AGING, V23, P558, DOI 10.1037/a0012897
   Fieldhouse P, 1995, FOOD NUTR CUSTOMS CU, P78
   Cabrera AG, 2019, NUTRIENTS, V11, DOI 10.3390/nu11112627
   Gomollon F, 2017, J CROHNS COLITIS, V11, P3, DOI 10.1093/ecco-jcc/jjw168
   Gray WN, 2012, J PEDIATR PSYCHOL, V37, P282, DOI 10.1093/jpepsy/jsr092
   Heuschkel RB, 2000, J PEDIATR GASTR NUTR, V31, P8, DOI 10.1097/00005176-200007000-00005
   Lamb CA, 2019, GUT, V68, pS1, DOI 10.1136/gutjnl-2019-318484
   Lee D, 2015, INFLAMM BOWEL DIS, V21, P1786, DOI 10.1097/MIB.0000000000000426
   Levine A, 2019, GASTROENTEROLOGY, V157, P440, DOI 10.1053/j.gastro.2019.04.021
   McCrae R R, 1999, HDB PERSONALITY THEO, P139
   McCrae RR, 2004, J RES PERS, V38, P3, DOI 10.1016/j.jrp.2003.09.009
   Molloy GJ, 2014, ANN BEHAV MED, V47, P92, DOI 10.1007/s12160-013-9524-4
   Obih C, 2016, NUTRITION, V32, P418, DOI 10.1016/j.nut.2015.08.025
   Reed-Knight B, 2014, CHILD HEALTH CARE, V43, P151, DOI 10.1080/02739615.2013.837824
   Roberts B. W., 2009, HDB INDIVIDUAL DIFFE, P369, DOI DOI 10.1037/0033-2909.126.1
   Schofield W N, 1985, Hum Nutr Clin Nutr, V39 Suppl 1, P5
   Sutin AR, 2013, J GERONTOL B-PSYCHOL, V68, P912, DOI 10.1093/geronb/gbt036
   Tiainen AMK, 2013, PLOS ONE, V8, DOI 10.1371/journal.pone.0068284
   Wall C. L., 2014, e-SPEN Journal, V9, pe200
   Wall Catherine L, 2019, Inflamm Intest Dis, V4, P7, DOI 10.1159/000497323
   Wall Catherine L, 2018, Inflamm Intest Dis, V2, P219, DOI 10.1159/000489630
   Wall CL, 2013, WORLD J GASTROENTERO, V19, P7652, DOI 10.3748/wjg.v19.i43.7652
NR 25
TC 11
Z9 14
U1 1
U2 4
PU WILEY
PI HOBOKEN
PA 111 RIVER ST, HOBOKEN 07030-5774, NJ USA
SN 0952-3871
EI 1365-277X
J9 J HUM NUTR DIET
JI J. Hum. Nutr. Diet.
PD DEC
PY 2020
VL 33
IS 6
BP 752
EP 757
DI 10.1111/jhn.12787
EA JUL 2020
PG 6
WC Nutrition & Dietetics
WE Science Citation Index Expanded (SCI-EXPANDED); Social Science Citation Index (SSCI)
SC Nutrition & Dietetics
GA OM5TN
UT WOS:000545396000001
PM 32627898
DA 2024-01-22
ER

PT J
AU Hindryckx, P
   Baert, F
   Hart, A
   Armuzzi, A
   Panès, J
   Peyrin-Biroulet, L
AF Hindryckx, Pieter
   Baert, Filip
   Hart, Ailsa
   Armuzzi, Alessandro
   Panes, Julian
   Peyrin-Biroulet, Laurent
CA Clinical Trial Comm Clincom ECCO
TI Clinical trials in luminal Crohn's disease: A historical perspective
SO JOURNAL OF CROHNS & COLITIS
LA English
DT Review
DE Crohn's disease; Clinical trials; Biologicals; Placebo; Mucosal healing
ID C-REACTIVE PROTEIN; MAINTENANCE THERAPY; CERTOLIZUMAB PEGOL; LONG-TERM;
   DEEP REMISSION; ADALIMUMAB; AZATHIOPRINE; PLACEBO; NATALIZUMAB;
   INFLIXIMAB
AB It goes back to 1932 when Dr. Burrill Bernard Crohn and co-workers published their landmark paper, describing regional ileitis as a disease entity. However, clinical trial research has been developing rather slowly in luminal Crohn's disease. It took until the early seventies before the first randomized clinical trial was set up by the National Co-operative Crohn's Disease Study (NCCDS) group. Although the efforts of this group triggered a first wave of clinical trials in Crohn's disease, the lack of guidelines for conducting a clinical trial in this research area resulted in a variety of study designs and much criticism. Besides having a rather small sample size and a short follow-up time, they were often characterized by vague and subjective assessment of disease activity and treatment response.
   Following the advent of a new and very potent drug class in the late nineties, the anti-TNF agents, investigators started to re-think their study protocols and the first guidelines were set up by the regulatory authorities.
   Over the last 15 years, clinical trials in luminal Crohn's disease have been evolving significantly. Inclusion criteria have been shifting from clinical scores such as Crohn's Disease Activity Index (CDAI) to more objective disease activity parameters such as biomarkers (C-reactive protein and faecal calprotectin) and endoscopic lesions. Primary endpoints have been developing from clinical response to corticosteroid-free remission and more ambitious end-points such as mucosal healing.
   In this paper, we will give a historical overview on clinical trials in luminal Crohn's disease, before and within the biologic era, and provide insight into how they have shaped our current understanding of trial designs in Crohn's disease. (C) 2014 European Crohn's and Colitis Organisation. Published by Elsevier B.V. All rights reserved.
C1 [Hindryckx, Pieter] Ghent Univ Hosp, Dept Gastroenterol, Ghent, Belgium.
   [Baert, Filip] AZ Delta, Dept Gastroenterol, Roesetare, Belgium.
   [Hart, Ailsa] St Marks Hosp, IBD Unit, Harrow HA1 3UJ, Middx, England.
   [Armuzzi, Alessandro] Univ Cattolica Sacro Cuore, IBD Unit, Rome, Italy.
   [Panes, Julian] Hosp Clin Barcelona, CIBERehd, IDIBAPS, Dept Gastroenterol, Barcelona, Spain.
   [Peyrin-Biroulet, Laurent] Univ Lorraine, Univ Hosp Nanc Brabois, INSERM, U 954, F-54511 Vandoeuvre Les Nancy, France.
   [Peyrin-Biroulet, Laurent] Univ Lorraine, Univ Hosp Nanc Brabois, Dept Hepatogastroenterol, F-54511 Vandoeuvre Les Nancy, France.
C3 Ghent University; Ghent University Hospital; Imperial College London;
   Catholic University of the Sacred Heart; IRCCS Policlinico Gemelli;
   CIBER - Centro de Investigacion Biomedica en Red; CIBEREHD; University
   of Barcelona; Hospital Clinic de Barcelona; IDIBAPS; CHU de Nancy;
   Universite de Lorraine; Institut National de la Sante et de la Recherche
   Medicale (Inserm); Universite de Lorraine; CHU de Nancy
RP Peyrin-Biroulet, L (通讯作者)，Univ Lorraine, Univ Hosp Nanc Brabois, INSERM, U 954, Allee Morvan, F-54511 Vandoeuvre Les Nancy, France.
RI Armuzzi, Alessandro/JJC-6224-2023; hart, ailsa/AFO-1919-2022; Armuzzi,
   Alessandro/AIC-5188-2022; Panes, Julian/H-5991-2015
OI Armuzzi, Alessandro/0000-0003-1572-0118; peyrin-biroulet,
   laurent/0000-0003-2536-6618; Panes, Julian/0000-0002-4971-6902
FU Abbvie; Vifor; MSD; Merck; Abbott; Janssen; Genentech; Mitsubishi;
   Ferring; Norgine; Tillots; Shire; Therakos; Pharmacosmos; Pilege; BMS;
   UCB-pharma; Hospira; Takeda; Boerhinger-Ingelheim; Lilly; Chiesi;
   Nycomed; Otsuka
FX PH: Consulting fees from Abbvie and Vifor. Lecture fees from Abbvie.;
   FB: Consulting and lecture fees from ABbvie and MSD.; LPB: Consulting
   fees from Merck, Abbott, Janssen, Genentech, Mitsubishi, Ferring,
   Norgine, Tillots, Vifor, Shire, Therakos, Pharmacosmos, Pilege, BMS,
   UCB-pharma, Hospira, Takeda, Boerhinger-Ingelheim. Lecture fees from
   Merck, Abbott, Janssen, Ferring, Norgine, Tillots, Vifor, and Therakos.;
   AH Consulting fees from MSD, Abbott, Ferring, Tillots, Shire, Therakos,
   Pharmacosmos, and BMS.; JP: Consulting and lecture fees from ABbvie and
   MSD.; AA: Consulting fees from Abbvie, Hospira, Lilly, MSD. Lecture fees
   from Abbvie, Chiesi, Ferring, MSD, Nycomed, and Otsuka.
CR [Anonymous], 1976, BOOK DANIEL, P1301
   [Anonymous], 1975, BMJ-BRIT MED J, V2, P297
   BEST WR, 1976, GASTROENTEROLOGY, V70, P439
   Bland J Martin, 2004, BMC Med Res Methodol, V4, P21, DOI 10.1186/1471-2288-4-21
   Chevaux JB, 2012, DIGESTION, V86, P16, DOI 10.1159/000341957
   Colombel JF, 2010, NEW ENGL J MED, V362, P1383, DOI 10.1056/NEJMoa0904492
   Colombel JF, 2007, GASTROENTEROLOGY, V132, P52, DOI 10.1053/j.gastro.2006.11.041
   Colombel JF, 2014, CLIN GASTROENTEROL H, V12, P414, DOI 10.1016/j.cgh.2013.06.019
   Colombel JF, 2012, DIGEST DIS, V30, P107, DOI 10.1159/000342732
   COOKE WT, 1970, GUT, V11, P921, DOI 10.1136/gut.11.11.921
   Crohn BB, 1932, J AMER MED ASSOC, V99, P1323, DOI 10.1001/jama.1932.02740680019005
   D'Haens G, 2008, LANCET, V371, P660, DOI 10.1016/S0140-6736(08)60304-9
   Denis MA, 2007, INFLAMM BOWEL DIS, V13, P1100, DOI 10.1002/ibd.20178
   Dignass A, 2010, J CROHNS COLITIS, V4, P28, DOI 10.1016/j.crohns.2009.12.002
   DRUCKER WR, 1970, ANN SURG, V172, P618, DOI 10.1097/00000658-197010000-00008
   Feagan BG, 2000, NEW ENGL J MED, V342, P1627, DOI 10.1056/NEJM200006013422202
   FEAGAN BG, 1995, NEW ENGL J MED, V332, P292, DOI 10.1056/NEJM199502023320503
   Feagan BG, 2012, INFLAMM BOWEL DIS, V18, P152, DOI 10.1002/ibd.21870
   Filik L, 2006, ADV THER, V23, P655, DOI 10.1007/BF02850054
   Ford AC, 2011, AM J GASTROENTEROL, V106, P617, DOI 10.1038/ajg.2011.71
   Ghosh S, 2003, NEW ENGL J MED, V348, P24, DOI 10.1056/NEJMoa020732
   GOLDSTEIN F, 1980, GASTROENTEROLOGY, V78, P1647
   Graham WL, 1941, CAN MED ASSOC J, V44, P168
   Hanauer SB, 2006, GASTROENTEROLOGY, V130, P323, DOI 10.1053/j.gastro.2005.11.030
   Hanauer SB, 2002, LANCET, V359, P1541, DOI 10.1016/S0140-6736(02)08512-4
   HANAUER SB, 1993, AM J GASTROENTEROL, V88, P1343
   HARVEY RF, 1980, LANCET, V1, P514
   Hébuterne X, 2013, GUT, V62, P201, DOI 10.1136/gutjnl-2012-302262
   HENCH PS, 1949, P STAFF M MAYO CLIN, V24, P181
   HODGSON HJF, 1982, BRIT J CLIN PHARMACO, V14, P159, DOI 10.1111/j.1365-2125.1982.tb01957.x
   International Conference on Harmonisation of Technical Requirements for Registration of Pharmaceuticals for Human Use (ICH), 1996, GUID IND E6 GOOD CLI
   Irving PM, 2007, ALIMENT PHARM THER, V26, P313, DOI 10.1111/j.1365-2036.2007.03379.x
   JONES JH, 1966, GUT, V7, P181, DOI 10.1136/gut.7.2.181
   LANDI B, 1992, GASTROENTEROLOGY, V102, P1647, DOI 10.1016/0016-5085(92)91725-J
   Lewis JD, 2005, GASTROENTEROLOGY, V129, P1114, DOI 10.1053/j.gastro.2005.07.041
   Lichtenstein GR, 2009, AM J GASTROENTEROL, V104, P465, DOI 10.1038/ajg.2008.168
   MALCHOW H, 1984, GASTROENTEROLOGY, V86, P249
   MARY JY, 1989, GUT, V30, P983, DOI 10.1136/gut.30.7.983
   MODIGLIANI R, 1990, GASTROENTEROLOGY, V98, P811, DOI 10.1016/0016-5085(90)90002-I
   ODONOGHUE DP, 1978, LANCET, V2, P955, DOI 10.1016/S0140-6736(78)92524-2
   Panaccione R, 2013, INFLAMM BOWEL DIS, V19, P1645, DOI 10.1097/MIB.0b013e318283a4b3
   Pariente B, 2011, INFLAMM BOWEL DIS, V17, P1415, DOI 10.1002/ibd.21506
   PATTERSON JF, 1971, AM J DIG DIS, V16, P327, DOI 10.1007/BF02235208
   Peyrin-Biroulet L, 2014, CLIN GASTROENTEROL H, V12, P347, DOI 10.1016/j.cgh.2013.07.031
   Peyrin-Biroulet L, 2014, GUT, V63, P88, DOI 10.1136/gutjnl-2013-304984
   Peyrin-Biroulet L, 2013, AM J GASTROENTEROL, V108, P859, DOI 10.1038/ajg.2013.53
   Peyrin-Biroulet L, 2011, J CROHNS COLITIS, V5, P477, DOI 10.1016/j.crohns.2011.06.009
   Peyrin-Biroulet L, 2012, GUT, V61, P241, DOI 10.1136/gutjnl-2011-300049
   PRESENT DH, 1980, NEW ENGL J MED, V302, P981, DOI 10.1056/NEJM198005013021801
   Rutgeerts P, 2006, GASTROINTEST ENDOSC, V63, P433, DOI 10.1016/j.gie.2005.08.011
   RUTGEERTS P, 1994, NEW ENGL J MED, V331, P842, DOI 10.1056/NEJM199409293311304
   Rutgeerts P, 2012, GASTROENTEROLOGY, V142, P1102, DOI 10.1053/j.gastro.2012.01.035
   Sandborn WJ, 2007, GUT, V56, P1232, DOI 10.1136/gut.2006.106781
   Sandborn WJ, 2007, NEW ENGL J MED, V357, P228, DOI 10.1056/NEJMoa067594
   Sandborn WJ, 2013, NEW ENGL J MED, V369, P711, DOI 10.1056/NEJMoa1215739
   Sandborn WJ, 2012, NEW ENGL J MED, V367, P1519, DOI 10.1056/NEJMoa1203572
   Sandborn WJ, 2005, NEW ENGL J MED, V353, P1912, DOI 10.1056/NEJMoa043335
   Schreiber S, 2005, GASTROENTEROLOGY, V129, P807, DOI 10.1053/j.gastro.2005.06.064
   Schreiber S, 2007, NEW ENGL J MED, V357, P239, DOI 10.1056/NEJMoa062897
   SPARBERG M, 1966, AM J DIG DIS, V11, P865, DOI 10.1007/BF02233943
   Steenholdt C, 2014, GUT, V63, P919, DOI 10.1136/gutjnl-2013-305279
   Su CY, 2004, GASTROENTEROLOGY, V126, P1257, DOI 10.1053/j.gastro.2004.01.024
   SUMMERS RW, 1979, GASTROENTEROLOGY, V77, P847
   Targan SR, 1997, NEW ENGL J MED, V337, P1029, DOI 10.1056/NEJM199710093371502
   Targan SR, 2007, GASTROENTEROLOGY, V132, P1672, DOI 10.1053/j.gastro.2007.03.024
   The European Agency for the evaluation of medicinal products, 2008, PMPEWP228499
   The European Agency for the Evaluation of Medicinal Products, 2001, CPMPEWP228499 EUR AG
   The European Agency for the evaluation of medicinal products Committee for Medicinal Products for Human Use (CHMP), 2012, GUID SIM BIOL MED PR
   Van de Casteele N, 2013, RANDOMISED CONTROLLE
   VANDULLEMEN HM, 1995, GASTROENTEROLOGY, V109, P129, DOI 10.1016/0016-5085(95)90277-5
   Vermeire S, 2013, GUT, V62, P1511, DOI 10.1136/gutjnl-2012-303958
   WINSHIP DH, 1979, GASTROENTEROLOGY, V77, P829
   World Health Organization, INT STAND CLIN TRIAL
   Zallot Camille, 2013, Curr Gastroenterol Rep, V15, P315, DOI 10.1007/s11894-013-0315-7
NR 74
TC 18
Z9 18
U1 0
U2 12
PU OXFORD UNIV PRESS
PI OXFORD
PA GREAT CLARENDON ST, OXFORD OX2 6DP, ENGLAND
SN 1873-9946
EI 1876-4479
J9 J CROHNS COLITIS
JI J. Crohns Colitis
PD NOV 1
PY 2014
VL 8
IS 11
BP 1339
EP 1350
DI 10.1016/j.crohns.2014.04.007
PG 12
WC Gastroenterology & Hepatology
WE Science Citation Index Expanded (SCI-EXPANDED)
SC Gastroenterology & Hepatology
GA AT8KL
UT WOS:000345182200001
PM 24841216
OA Bronze
DA 2024-01-22
ER

PT J
AU Kamel, S
   Sakr, M
   Hamed, W
   Eltabbakh, M
   Sherief, A
   Rashad, H
   Elghamrini, Y
   Elbaz, A
AF Kamel, Shimaa
   Sakr, Mohamed
   Hamed, Waleed
   Eltabbakh, Mohamed
   Sherief, Ahmed
   Rashad, Heba
   Elghamrini, Yasser
   Elbaz, Ahmed
TI Characterization of Crohn's disease patients in Egypt: Risk factors for
   postoperative recurrence (A cohort study)
SO ANNALS OF MEDICINE AND SURGERY
LA English
DT Article
DE Biological therapy; Characterizations; Crohn's disease; Montreal
   classification; Postoperative recurrence
ID ANASTOMOTIC RECURRENCE; ILEOCOLIC RESECTION; CLINICAL RECURRENCE;
   PROGNOSTIC-FACTORS; SMALL-BOWEL; THERAPY; ASSOCIATION; MANAGEMENT;
   SURGERY; STRICTUREPLASTIES
AB Background: The aim of study to identify the characterizations of Crohn's disease in Egyptian patients and to determine its predictors for postoperative recurrence.
   Methods: We conducted a retrospective observational cohort study on 15 patients diagnosed as Crohn's disease with surgical interventions. Different characteristics of studied patients were analyzed to determine the risk factors for postoperative recurrence such as age at diagnosis, gender, smoking, main presenting symptom, Montreal classification, perianal disease, laboratory findings and protocol of management including surgical characteristics like age at operation, surgical indication, preoperative medication, surgical approach, and operative findings.
   Results: Nine of the studied patients (60%) suffered from clinical postoperative recurrence with mean duration of 23.5 +/- 40.6 months. In comparison the demographic, clinical, operative, and medical treatment data between patients with postoperative recurrence of Crohn's disease and those without recurrence, age at diagnosis (mean age 42.9 years) and age at operation (mean 44.7 years) were found statistically significant in postoperative recurrence group (p-value = 0.001). According to Montreal classification of Crohn's disease, patients >40 years were significantly found in postoperative recurrence group, while patients between 17 and 40 years were significantly found in postoperative non-recurrence group (p-value=0.007) and ileal location of Crohn's disease was found significantly in postoperative recurrent group (p-value=0.044). Postoperative biological therapy significantly decreased the incidence of postoperative recurrence in the current study (p-value=0.041).
   Conclusions: Age at diagnosis, age at operation, ileal location of Crohn's disease can significantly predict postoperative recurrence. Also, postoperative biological therapy can significantly decrease the incidence of postoperative recurrence.
C1 [Kamel, Shimaa; Sakr, Mohamed; Hamed, Waleed; Eltabbakh, Mohamed; Sherief, Ahmed; Rashad, Heba; Elbaz, Ahmed] Ain Shams Univ, Dept Trop Med Gastroenterol & Hepatol, Cairo, Egypt.
   [Elghamrini, Yasser] Ain Shams Univ, Dept Gen Surg, Cairo, Egypt.
C3 Egyptian Knowledge Bank (EKB); Ain Shams University; Egyptian Knowledge
   Bank (EKB); Ain Shams University
RP Elbaz, A (通讯作者)，Ain Shams Univ, Cairo 11566, Egypt.
EM ahmedelbaz75@gmail.com
OI elghamrini, yasser/0000-0002-4577-3379; elbaz, ahmed/0000-0003-0502-0046
CR Abraham C, 2009, NEW ENGL J MED, V361, P2066, DOI 10.1056/NEJMra0804647
   Agha R, 2019, INT J SURG, V72, P156, DOI 10.1016/j.ijsu.2019.11.002
   Ambe R, 2012, J GASTROINTEST SURG, V16, P209, DOI 10.1007/s11605-011-1651-2
   Ananthakrishnan Ashwin N, 2013, Curr Gastroenterol Rep, V15, P302, DOI 10.1007/s11894-012-0302-4
   Anyane-Yeboa A, 2018, ALIMENT PHARM THER, V48, P933, DOI 10.1111/apt.14951
   Avidan B, 2005, DIGESTION, V72, P248, DOI 10.1159/000089960
   Baumgart DC, 2012, LANCET, V380, P1590, DOI 10.1016/S0140-6736(12)60026-9
   Bernell O, 2000, BRIT J SURG, V87, P1697, DOI 10.1046/j.1365-2168.2000.01589.x
   Campbell L, 2012, DIS COLON RECTUM, V55, P714, DOI 10.1097/DCR.0b013e31824f875a
   Caprilli R, 1996, DIS COLON RECTUM, V39, P335, DOI 10.1007/BF02049478
   CHARDAVOYNE R, 1986, DIS COLON RECTUM, V29, P495
   Clarke Kofi, 2009, Gastroenterol Hepatol (N Y), V5, P581
   Colombel JF, 2010, NEW ENGL J MED, V362, P1383, DOI 10.1056/NEJMoa0904492
   Cosnes J, 2002, INFLAMM BOWEL DIS, V8, P244, DOI 10.1097/00054725-200207000-00002
   Danese S, 2004, AUTOIMMUN REV, V3, P394, DOI 10.1016/j.autrev.2004.03.002
   de Barcelos IF, 2017, COLORECTAL DIS, V19, P39, DOI 10.1111/codi.13581
   De Cruz P, 2012, INFLAMM BOWEL DIS, V18, P758, DOI 10.1002/ibd.21825
   Esmat S, 2014, WORLD J GASTROENTERO, V20, P814, DOI 10.3748/wjg.v20.i3.814
   Fazio VW, 1996, ANN SURG, V224, P563, DOI 10.1097/00000658-199610000-00014
   Feagan BG, 2008, GASTROENTEROLOGY, V135, P1493, DOI 10.1053/j.gastro.2008.07.069
   Fornaro R, 2015, SURG-J R COLL SURG E, V13, P330, DOI 10.1016/j.surge.2015.04.002
   Geltzeiler CB, 2015, J GASTROINTEST SURG, V19, P905, DOI 10.1007/s11605-015-2749-8
   Gionchetti P, 2017, J CROHNS COLITIS, V11, P135, DOI 10.1093/ecco-jcc/jjw169
   Greenstein AJ, 2009, J AM COLL SURGEONS, V208, P1065, DOI 10.1016/j.jamcollsurg.2009.01.039
   Handler M, 2016, TECH COLOPROCTOL, V20, P287, DOI 10.1007/s10151-016-1440-8
   Kono T, 2016, J GASTROINTEST SURG, V20, P783, DOI 10.1007/s11605-015-3061-3
   Kono T, 2011, DIS COLON RECTUM, V54, P586, DOI 10.1007/DCR.0b013e318208b90f
   Levine A, 2011, INFLAMM BOWEL DIS, V17, P1314, DOI 10.1002/ibd.21493
   Loftus EV, 2002, ALIMENT PHARM THERAP, V16, P51, DOI 10.1046/j.1365-2036.2002.01140.x
   Maaser C, 2019, J CROHNS COLITIS, V13, P144, DOI 10.1093/ecco-jcc/jjy113
   Manser CN, 2014, INFLAMM BOWEL DIS, V20, P1548, DOI 10.1097/MIB.0000000000000123
   McLeod RS, 2009, DIS COLON RECTUM, V52, P919, DOI 10.1007/DCR.0b013e3181a4fa58
   Miranda-García P, 2016, GASTROENT HEPAT-BARC, V39, P508, DOI 10.1016/j.gastrohep.2016.01.015
   Morar PS, 2015, COLORECTAL DIS, V17, pO247, DOI 10.1111/codi.13094
   Nguyen GC, 2017, GASTROENTEROLOGY, V152, P271, DOI 10.1053/j.gastro.2016.10.038
   Oberhuber G, 2000, VIRCHOWS ARCH, V437, P293, DOI 10.1007/s004280000226
   Papamichael Konstantinos, 2013, J Crohns Colitis, V7, pe700, DOI 10.1016/j.crohns.2013.07.008
   Pascua M, 2008, ALIMENT PHARM THER, V28, P545, DOI 10.1111/j.1365-2036.2008.03774.x
   Polle SW, 2005, BRIT J SURG, V92, P1143, DOI 10.1002/bjs.5050
   Reese GE, 2007, COLORECTAL DIS, V9, P686, DOI 10.1111/j.1463-1318.2006.01114.x
   Regueiro M, 2017, GASTROENTEROLOGY, V152, P277, DOI 10.1053/j.gastro.2016.10.039
   Romberg-Camps MJL, 2009, AM J GASTROENTEROL, V104, P371, DOI 10.1038/ajg.2008.38
   Rutgeerts P, 2004, GASTROENTEROLOGY, V126, P402, DOI 10.1053/j.gastro.2003.11.014
   Rutgeerts P, 2002, GUT, V51, P152, DOI 10.1136/gut.51.2.152
   RUTGEERTS P, 1991, LANCET, V338, P771, DOI 10.1016/0140-6736(91)90663-A
   Sachar DB, 2009, INFLAMM BOWEL DIS, V15, P1071, DOI 10.1002/ibd.20872
   Sandborn WJ, 2013, NEW ENGL J MED, V369, P711, DOI 10.1056/NEJMoa1215739
   Torres J, 2017, LANCET, V389, P1741, DOI 10.1016/S0140-6736(16)31711-1
   Yamamoto T, 1999, DIS COLON RECTUM, V42, P519, DOI 10.1007/BF02234180
   Yang KM, 2017, WORLD J GASTROENTERO, V23, P7016, DOI 10.3748/wjg.v23.i38.7016
NR 50
TC 1
Z9 1
U1 0
U2 0
PU ELSEVIER SCI LTD
PI OXFORD
PA THE BOULEVARD, LANGFORD LANE, KIDLINGTON, OXFORD OX5 1GB, OXON, ENGLAND
SN 2049-0801
J9 ANN MED SURG
JI Ann. Med. Surg.
PD SEP
PY 2021
VL 69
AR 102781
DI 10.1016/j.amsu.2021.102781
EA SEP 2021
PG 6
WC Medicine, General & Internal
WE Emerging Sources Citation Index (ESCI)
SC General & Internal Medicine
GA WA9EG
UT WOS:000703184700012
PM 34527234
OA Green Published, gold
DA 2024-01-22
ER

PT J
AU Akiyama, S
   Dyer, EC
   Rubin, DT
AF Akiyama, Shintaro
   Dyer, Emma C.
   Rubin, David T.
TI Diagnostic and Management Considerations for the IPAA With Crohn's
   Disease-Like Features
SO DISEASES OF THE COLON & RECTUM
LA English
DT Article; Proceedings Paper
CT Victor Fazio Symposium on Diagnosis and Management of Ileal Pouch
   Disorders of the
   Columbia-University-Irving-Medical-Center/New-York-Presbyterian-Hospital
   -and-International-Ileal-Pouch-Consortium
CY SEP 17-18, 2021
CL New York, NY
SP Columbia Univ, Irving Med Ctr, New York Presbyterian Hosp, Int Ileal Pouch Consortium
DE Crohn's disease of the pouch; Crohn's disease; Ileal pouch-anal
   anastomosis; Pouch with Crohn's disease-like features; Pouchitis;
   Ulcerative colitis
ID POUCH-ANAL ANASTOMOSIS; INFLAMMATORY-BOWEL-DISEASE; RESTORATIVE
   PROCTOCOLECTOMY; CONSENSUS GUIDELINES; SEROLOGICAL MARKERS; ILEAL;
   EFFICACY; SAFETY; INDETERMINATE; COMPLICATIONS
AB BACKGROUND:Patients with ulcerative colitis often develop medically refractory colonic inflammation or colorectal neoplasia, and approximately 10% to 15% of patients require surgery. The most common surgical procedure is a restorative proctocolectomy with IPAA. Even if the preoperative diagnosis is ulcerative colitis, approximately 10% of patients can develop inflammatory pouch conditions resembling a Crohn's disease phenotype. OBJECTIVE:This study aimed to review the diagnostic approach, prognosis, and management of IPAA with Crohn's disease-like features. DATA SOURCES:The data sources include search in electronic databases. STUDY SELECTION:This narrative review included studies focusing on pouches with Crohn's disease-like features. MAIN OUTCOME MEASURES:The main topics in this review included the pathogenesis, risk factors, diagnosis, phenotypes, prognosis, and medications of pouches with Crohn's disease-like features. RESULTS:A diagnostic approach for the pouch conditions resembling a Crohn's disease phenotype should be based on history-taking to evaluate its risk factors and endoscopic assessment of the pouch. Prior disease history and pathology, location of pouch complications, and timing of complications offer clues for the differential diagnosis of this phenotype. We advocate for the more descriptive term "pouch with Crohn's disease-like features" and reserve the term "Crohn's disease of the pouch" for patients who undergo IPAA and have a precolectomy diagnosis of Crohn's disease or whose colectomy pathology revealed Crohn's disease. Medications, which are often used for traditional Crohn's disease, show efficacy in pouches with Crohn's disease-like features as well. The poor prognosis associated with pouches with Crohn's disease-like features, particularly the fistulizing phenotype, underscores the importance of proactive monitoring and therapeutic intervention. LIMITATIONS:The limitations include no explicit criteria for article selection. CONCLUSIONS:This review suggests future research should seek to understand the natural history and meaningful shorter and longer term therapeutic targets for these types of pouch phenotypes. Long-term follow-up and prospective preoperative and postoperative interventional trials of treatments and prevention strategies are needed.
C1 [Akiyama, Shintaro; Dyer, Emma C.; Rubin, David T.] Univ Chicago Med, Inflammatory Bowel Dis Ctr, Dept Med, Chicago, IL USA.
   [Akiyama, Shintaro] Univ Tsukuba, Fac Med, Dept Gastroenterol, Tsukuba, Ibaraki, Japan.
   [Rubin, David T.] Univ Chicago, Inflammatory Bowel Dis Ctr, Dept Med, 5841 S Maryland Ave,MC 4076, Chicago, IL 60637 USA.
C3 University of Tsukuba; University of Chicago
RP Rubin, DT (通讯作者)，Univ Chicago, Inflammatory Bowel Dis Ctr, Dept Med, 5841 S Maryland Ave,MC 4076, Chicago, IL 60637 USA.
EM drubin@medicine.bsd.uchicago.edu
OI Dyer, Emma/0000-0002-5818-3589
CR Akiyama S, 2022, DIGEST DIS SCI, V67, P4020, DOI 10.1007/s10620-022-07405-y
   Akiyama S, 2022, CLIN GASTROENTEROL H, V20, P293, DOI 10.1016/j.cgh.2021.02.010
   Akiyama S, 2021, INTEST RES, V19, P1, DOI 10.5217/ir.2020.00047
   Balint A., 2020, PHARM BASEL, V13, pE346
   Barnes EL, 2019, INFLAMM BOWEL DIS, V25, P1474, DOI 10.1093/ibd/izz005
   Bauer CM, 2020, AM J GASTROENTEROL, V115, P2116, DOI 10.14309/ajg.0000000000000801
   Bharadwaj S, 2017, GASTROINTEST ENDOSC, V86, P59, DOI 10.1016/j.gie.2017.01.043
   Colombel JF, 2003, AM J GASTROENTEROL, V98, P2239, DOI 10.1016/S0002-9270(03)00660-9
   Delaney CP, 2002, ANN SURG, V236, P43, DOI 10.1097/00000658-200207000-00008
   Eriksson C, 2017, ALIMENT PHARM THER, V46, P748, DOI 10.1111/apt.14268
   Fazio VW, 2013, ANN SURG, V257, P679, DOI 10.1097/SLA.0b013e31827d99a2
   Fumery M, 2018, INFLAMM BOWEL DIS, V24, P1316, DOI 10.1093/ibd/izy006
   Garcia-Olmo D, 2022, DIS COLON RECTUM, V65, P713, DOI 10.1097/DCR.0000000000002325
   Gregory M, 2019, INFLAMM BOWEL DIS, V25, P1569, DOI 10.1093/ibd/izz030
   Gu JY, 2014, DIS COLON RECTUM, V57, P76, DOI 10.1097/01.dcr.0000437691.52109.f2
   Haveran LA, 2011, DIS COLON RECTUM, V54, P15, DOI 10.1007/DCR.0b013e3181fc9f04
   Huang Y, 2017, INFLAMM BOWEL DIS, V23, P366, DOI 10.1097/MIB.0000000000001027
   Huguet M, 2018, INFLAMM BOWEL DIS, V24, P261, DOI 10.1093/ibd/izx049
   Jostins L, 2012, NATURE, V491, P119, DOI 10.1038/nature11582
   Khan F, 2018, GASTROENTEROL REP, V6, P184, DOI 10.1093/gastro/goy014
   Kobayashi T, 2020, NAT REV DIS PRIMERS, V6, DOI 10.1038/s41572-020-0205-x
   Kochhar G, 2018, GASTROINTEST ENDOSC, V88, P87, DOI 10.1016/j.gie.2018.02.034
   Kuna AT, 2013, BIOCHEM MEDICA, V23, P28, DOI 10.11613/BM.2013.006
   Lan N, 2021, SURG ENDOSC, V35, P1722, DOI 10.1007/s00464-020-07562-z
   Li Y, 2012, INFLAMM BOWEL DIS, V18, P2232, DOI 10.1002/ibd.22933
   Li Yue, 2012, Curr Gastroenterol Rep, V14, P406, DOI 10.1007/s11894-012-0282-4
   Lightner AL, 2016, INFLAMM BOWEL DIS, V22, P1502, DOI 10.1097/MIB.0000000000000712
   Lodes MJ, 2004, J CLIN INVEST, V113, P1296, DOI 10.1172/JCI200420295
   Melmed GY, 2008, DIS COLON RECTUM, V51, P100, DOI 10.1007/s10350-007-9158-3
   Okano S, 2020, CLIN J GASTROENTEROL, V13, P560, DOI 10.1007/s12328-020-01108-5
   Olbjorn C, 2017, SCAND J GASTROENTERO, V52, P414, DOI 10.1080/00365521.2016.1259653
   Panés J, 2016, LANCET, V388, P1281, DOI 10.1016/S0140-6736(16)31203-X
   Parragi L, 2018, J CROHNS COLITIS, V12, P811, DOI 10.1093/ecco-jcc/jjy040
   Remzi FH, 2015, ANN SURG, V262, P675, DOI 10.1097/SLA.0000000000001386
   Rocchi C, 2022, DIGEST DIS SCI, V67, P1948, DOI 10.1007/s10620-021-07002-5
   Sartor RB, 2008, GASTROENTEROLOGY, V134, P577, DOI 10.1053/j.gastro.2007.11.059
   Shen B, 2004, AM J GASTROENTEROL, V99, P2340, DOI 10.1111/j.1572-0241.2004.40604.x
   Shen B, 2006, CLIN GASTROENTEROL H, V4, P81, DOI 10.1016/j.cgh.2005.10.004
   Shen B, 2009, ALIMENT PHARM THER, V29, P519, DOI 10.1111/j.1365-2036.2008.03920.x
   Shen B, 2022, LANCET GASTROENTEROL, V7, P69, DOI 10.1016/S2468-1253(21)00214-4
   Shen B, 2021, LANCET GASTROENTEROL, V6, P826, DOI 10.1016/S2468-1253(21)00101-1
   Shen B, 2011, INFLAMM BOWEL DIS, V17, P2527, DOI 10.1002/ibd.21644
   Shen Bo, 2010, Clin Colon Rectal Surg, V23, P259, DOI 10.1055/s-0030-1268252
   Shen B, 2009, INFLAMM BOWEL DIS, V15, P284, DOI 10.1002/ibd.20661
   Torres J, 2017, LANCET, V389, P1741, DOI 10.1016/S0140-6736(16)31711-1
   Truta B, 2014, DIGEST DIS SCI, V59, P135, DOI 10.1007/s10620-013-2866-8
   Weaver KN, 2019, INFLAMM BOWEL DIS, V25, P767, DOI 10.1093/ibd/izy302
   Wu XR, 2013, J GASTROINTEST SURG, V17, P1452, DOI 10.1007/s11605-013-2216-3
   Yu CS, 2000, DIS COLON RECTUM, V43, P1487, DOI 10.1007/BF02236726
NR 49
TC 1
Z9 1
U1 0
U2 4
PU LIPPINCOTT WILLIAMS & WILKINS
PI PHILADELPHIA
PA TWO COMMERCE SQ, 2001 MARKET ST, PHILADELPHIA, PA 19103 USA
SN 0012-3706
EI 1530-0358
J9 DIS COLON RECTUM
JI Dis. Colon Rectum
PD DEC
PY 2022
VL 65
SU 1
BP S77
EP S84
DI 10.1097/DCR.0000000000002547
PG 8
WC Gastroenterology & Hepatology; Surgery
WE Science Citation Index Expanded (SCI-EXPANDED); Conference Proceedings Citation Index - Science (CPCI-S)
SC Gastroenterology & Hepatology; Surgery
GA 6R9EK
UT WOS:000892598900011
PM 35867686
DA 2024-01-22
ER

PT J
AU Martínez-Montiel, MD
   Gómez-Gómez, GJ
   Flores, AI
AF del Pilar Martinez-Montiel, Maria
   Jesus Gomez-Gomez, Gonzalo
   Isabel Flores, Ana
TI Therapy with stem cells in inflammatory bowel disease
SO WORLD JOURNAL OF GASTROENTEROLOGY
LA English
DT Article
DE Mesenchymal stem cell; Inflammatory bowel disease; Crohn's disease;
   Ulcerative colitis; Haematopoietic stem cell transplantation
ID MESENCHYMAL STROMAL CELLS; VERSUS-HOST-DISEASE; COMPLEX PERIANAL
   FISTULA; LONG-TERM REMISSION; CROHNS-DISEASE; ULCERATIVE-COLITIS;
   IN-VITRO; MARROW-TRANSPLANTATION; AUTOIMMUNE-DISEASE; EUROPEAN GROUP
AB Inflammatory bowel disease (IBD) affects a part of the young population and has a strong impact upon quality of life. The underlying etiology is not known, and the existing treatments are not curative. Furthermore, a significant percentage of patients are refractory to therapy. In recent years there have been great advances in our knowledge of stem cells and their therapeutic applications. In this context, autologous hematopoietic stem cell transplantation (HSCT) has been used in application to severe refractory Crohn's disease (CD), with encouraging results. Allogenic HSCT would correct the genetic defects of the immune system, but is currently not accepted for the treatment of IBD because of its considerable risks. Mesenchymal stem cells (MSCs) have immune regulatory and regenerative properties, and low immunogenicity (both autologous and allogenic MSCs). Based on these properties, MSCs have been used via the systemic route in IBD with promising results, though it is still too soon to draw firm conclusions. Their local administration in perianal CD is the field where most progress has been made in recent years, with encouraging results. The next few years will be decisive for defining the role of such therapy in the management of IBD. (C) 2014 Baishideng Publishing Group Co., Limited. All rights reserved.
C1 [del Pilar Martinez-Montiel, Maria; Jesus Gomez-Gomez, Gonzalo] Univ Hosp 12 Octubre, Dept Gastroenterol, IBD Unit, Madrid 28041, Spain.
   [Isabel Flores, Ana] 12 Octubre Invest Inst, Ctr Invest, Med Regenerat Grp, Madrid 28041, Spain.
C3 Hospital Universitario 12 de Octubre
RP Martínez-Montiel, MD (通讯作者)，Univ Hosp 12 Octubre, Dept Gastroenterol, IBD Unit, 6th Floor Ambulatory Bldg,Cordoba Ave, Madrid 28041, Spain.
EM pilarmarmon123@telefonica.net
RI Flores, Ana I/L-2104-2015
OI Flores, Ana I/0000-0002-5019-0434; MARTINEZ MONTIEL, MARIA DEL
   PILAR/0000-0002-8688-8244
CR Adler J, 2011, AM J GASTROENTEROL, V106, P699, DOI 10.1038/ajg.2011.19
   Ahrendt M, 2008, J IMMUNOL, V181, P1898, DOI 10.4049/jimmunol.181.3.1898
   Alexander T, 2009, BLOOD, V113, P214, DOI 10.1182/blood-2008-07-168286
   Alvarez-Lobos M, 2005, ANN SURG, V242, P693, DOI 10.1097/01.sla.0000186173.14696.ea
   Anderson CA, 2009, GASTROENTEROLOGY, V136, P523, DOI 10.1053/j.gastro.2008.10.032
   Ankrum J, 2010, TRENDS MOL MED, V16, P203, DOI 10.1016/j.molmed.2010.02.005
   Annese V, 2006, WORLD J GASTROENTERO, V12, P3636, DOI 10.3748/wjg.v12.i23.3636
   Arijs I, 2009, GUT, V58, P1612, DOI 10.1136/gut.2009.178665
   Baert F, 2010, GASTROENTEROLOGY, V138, P463, DOI 10.1053/j.gastro.2009.09.056
   Bartholomew A, 2002, EXP HEMATOL, V30, P42, DOI 10.1016/S0301-472X(01)00769-X
   Bernstein CN, 2012, GUT, V61, P622, DOI 10.1136/gutjnl-2011-301397
   Bhatt AS, 2013, NEW ENGL J MED, V369, P517, DOI 10.1056/NEJMoa1211115
   Blumberg R, 2011, GASTROENTEROLOGY, V140, P1701, DOI 10.1053/j.gastro.2011.03.013
   Bornstein R, 2012, CYTOTHERAPY, V14, P1182, DOI 10.3109/14653249.2012.706706
   Brant SR, 2007, AM J GASTROENTEROL, V102, P313, DOI 10.1111/j.1572-0241.2006.00926.x
   Burchfield JS, 2008, FIBROGENESIS TISSUE, V1, DOI 10.1186/1755-1536-1-4
   Burdon TJ, 2011, BONE MARROW RES, DOI 10.1155/2011/207326
   BURISCH J, 2013, GUT
   Burt RK, 2010, BLOOD, V116, P6123, DOI 10.1182/blood-2010-06-292391
   Cassinotti A, 2008, GUT, V57, P211, DOI 10.1136/gut.2007.128694
   Cassinotti A, 2012, J CROHNS COLITIS, V6, pS153, DOI [DOI 10.1016/S1873-9946(12)60381-X], 10.1016/S1873-9946(12)60381-X]
   Castro J., 1996, Blood, V88, p133A
   Chassaing B, 2011, GASTROENTEROLOGY, V140, P1720, DOI 10.1053/j.gastro.2011.01.054
   Chen QQ, 2013, WORLD J GASTROENTERO, V19, P4702, DOI 10.3748/wjg.v19.i29.4702
   Cho JH, 2007, GASTROENTEROLOGY, V133, P1327, DOI 10.1053/j.gastro.2007.08.032
   Cho JH, 2011, GASTROENTEROLOGY, V140, P1704, DOI 10.1053/j.gastro.2011.02.046
   Christophi GP, 2012, INFLAMM BOWEL DIS, V18, P2342, DOI 10.1002/ibd.22957
   Ciccocioppo R, 2011, GUT, V60, P788, DOI 10.1136/gut.2010.214841
   Clerici M, 2011, DIGEST LIVER DIS, V43, P946, DOI 10.1016/j.dld.2011.07.021
   Colombel JF, 2011, GASTROENTEROLOGY, V141, P1194, DOI 10.1053/j.gastro.2011.06.054
   Colombel JF, 2007, GASTROENTEROLOGY, V132, P52, DOI 10.1053/j.gastro.2006.11.041
   COLOMBEL JRP, 2010, 5 C EUR CROHNS COL O
   Corcione A, 2006, BLOOD, V107, P367, DOI 10.1182/blood-2005-07-2657
   Cosnes J, 2011, GASTROENTEROLOGY, V140, P1785, DOI 10.1053/j.gastro.2011.01.055
   Craig RM, 2003, BONE MARROW TRANSPL, V32, pS57, DOI 10.1038/sj.bmt.1703945
   D'Haens G, 1999, GASTROINTEST ENDOSC, V50, P667, DOI 10.1016/S0016-5107(99)80017-0
   Meirelles LDS, 2006, J CELL SCI, V119, P2204, DOI 10.1242/jcs.02932
   Dalal J, 2012, PEDIATR RES, V71, P445, DOI 10.1038/pr.2011.56
   Dazzi F, 2012, IMMUNOLOGY, V137, P206, DOI 10.1111/j.1365-2567.2012.03621.x
   de la Portilla F, 2013, INT J COLORECTAL DIS, V28, P313, DOI 10.1007/s00384-012-1581-9
   De Miguel MP, 2012, CURR MOL MED, V12, P574
   Desreumaux P, 2012, GASTROENTEROLOGY, V143, P1207, DOI 10.1053/j.gastro.2012.07.116
   Devine SM, 2003, BLOOD, V101, P2999, DOI 10.1182/blood-2002-06-1830
   Ditschkowski M, 2003, TRANSPLANTATION, V75, P1745, DOI 10.1097/01.TP.0000062540.29757.E9
   Dominguez-Bello MG, 2011, GASTROENTEROLOGY, V140, P1713, DOI 10.1053/j.gastro.2011.02.011
   Dominici M, 2006, CYTOTHERAPY, V8, P315, DOI 10.1080/14653240600855905
   DRAKOS PE, 1993, AM J HEMATOL, V43, P157, DOI 10.1002/ajh.2830430223
   Duijvestein M, 2011, STEM CELLS, V29, P1549, DOI 10.1002/stem.698
   Duijvestein M, 2010, GUT, V59, P1662, DOI 10.1136/gut.2010.215152
   Egashira T, 2013, BIOL PHARM BULL, V36, P182, DOI 10.1248/bpb.b12-00960
   English K, 2009, CLIN EXP IMMUNOL, V156, P149, DOI 10.1111/j.1365-2249.2009.03874.x
   English K, 2013, IMMUNOL CELL BIOL, V91, P19, DOI 10.1038/icb.2012.56
   Farge D, 2010, HAEMATOL-HEMATOL J, V95, P284, DOI 10.3324/haematol.2009.013458
   Fiedler T, 2007, EUR J CLIN PHARMACOL, V63, P917, DOI 10.1007/s00228-007-0334-0
   Fiocchi C, 2012, DIGEST DIS, V30, P2, DOI 10.1159/000342585
   Fisher SA, 2008, NAT GENET, V40, P710, DOI 10.1038/ng.145
   Franke A, 2008, NAT GENET, V40, P713, DOI 10.1038/ng.148
   Franke A, 2010, NAT GENET, V42, P1118, DOI 10.1038/ng.717
   FRIEDENSTEIN AJ, 1974, EXP HEMATOL, V2, P83
   Frolkis A, 2013, CAN J GASTROENTEROL, V27, pE18, DOI 10.1155/2013/102859
   Froslie KF, 2007, GASTROENTEROLOGY, V133, P412, DOI 10.1053/j.gastro.2007.05.051
   Galandiuk S, 2005, ANN SURG, V241, P796, DOI 10.1097/01.sla.0000161030.25860.c1
   Gao JZ, 2001, CELLS TISSUES ORGANS, V169, P12, DOI 10.1159/000047856
   García-Bosch O, 2010, ALIMENT PHARM THER, V32, P939, DOI 10.1111/j.1365-2036.2010.04439.x
   García-Olmo D, 2005, DIS COLON RECTUM, V48, P1416, DOI 10.1007/s10350-005-0052-6
   García-Olmo D, 2003, INT J COLORECTAL DIS, V18, P451, DOI 10.1007/s00384-003-0490-3
   García-Olmo D, 2010, CASE REP MED, V2010, DOI 10.1155/2010/961758
   Garcia-Olmo D, 2009, DIS COLON RECTUM, V52, P79, DOI 10.1007/DCR.0b013e3181973487
   Gibson TB, 2008, J OCCUP ENVIRON MED, V50, P1261, DOI 10.1097/JOM.0b013e318181b8ca
   Glocker EO, 2009, NEW ENGL J MED, V361, P2033, DOI 10.1056/NEJMoa0907206
   Grant D, 2005, ANN SURG, V241, P607, DOI 10.1097/01.sla.0000157265.85388.a1
   Gratwohl A, 2001, BEST PRACT RES CL HA, V14, P755, DOI 10.1053/beha.2001.0171
   Guadalajara H, 2012, INT J COLORECTAL DIS, V27, P595, DOI 10.1007/s00384-011-1350-1
   Halme L, 2006, WORLD J GASTROENTERO, V12, P3668, DOI 10.3748/wjg.v12.i23.3668
   Hanauer SB, 2002, LANCET, V359, P1541, DOI 10.1016/S0140-6736(02)08512-4
   Harpaz N, 2005, TRANSPLANTATION, V80, P1667, DOI 10.1097/01.tp.0000184621.63238.ec
   Hart AL, 2005, GASTROENTEROLOGY, V129, P50, DOI 10.1053/j.gastro.2005.05.013
   Hasselblatt P, 2012, ALIMENT PHARM THER, V36, P725, DOI 10.1111/apt.12032
   Hawkey C, 2013, J CROHNS COLITIS, V7, pS4, DOI DOI 10.1016/S1873-9946(13)60010-0]
   Herreros MD, 2012, DIS COLON RECTUM, V55, P762, DOI 10.1097/DCR.0b013e318255364a
   Hommes D, 2012, J CROHNS COLITIS, V6, pS224, DOI 10.1016/S1873-9946(12)60502-9
   Hoogduijn MJ, 2008, TRANSPLANTATION, V86, P1283, DOI 10.1097/TP.0b013e31818aa536
   Hurst RD, 1997, SURGERY, V122, P661, DOI 10.1016/S0039-6060(97)90071-4
   Ikehara S, 2001, EXP HEMATOL, V29, P661, DOI 10.1016/S0301-472X(01)00645-2
   Iliev ID, 2009, MUCOSAL IMMUNOL, V2, P340, DOI 10.1038/mi.2009.13
   Itzhaki I, 2011, NATURE, V471, P225, DOI 10.1038/nature09747
   Izcue A, 2006, IMMUNOL REV, V212, P256, DOI 10.1111/j.0105-2896.2006.00423.x
   Jostins L, 2012, NATURE, V491, P119, DOI 10.1038/nature11582
   Kappelman MD, 2008, GASTROENTEROLOGY, V135, P1907, DOI 10.1053/j.gastro.2008.09.012
   Kashyap A, 1998, BRIT J HAEMATOL, V103, P651, DOI 10.1046/j.1365-2141.1998.01059.x
   Kebriaei P, 2009, BIOL BLOOD MARROW TR, V15, P804, DOI 10.1016/j.bbmt.2008.03.012
   Kong PR, 2013, BIOCHEM BIOPH RES CO, V438, P410, DOI 10.1016/j.bbrc.2013.07.088
   Lalu MM, 2012, PLOS ONE, V7, DOI 10.1371/journal.pone.0047559
   Lanzoni G, 2008, WORLD J GASTROENTERO, V14, P4616, DOI 10.3748/wjg.14.4616
   Lavery IC, 1997, SURGERY, V122, P667
   Le Blanc K, 2007, J INTERN MED, V262, P509, DOI 10.1111/j.1365-2796.2007.01844.x
   Le Blanc K, 2004, LANCET, V363, P1439, DOI 10.1016/S0140-6736(04)16104-7
   Leung Y, 2006, WORLD J GASTROENTERO, V12, P6665, DOI 10.3748/wjg.v12.i41.6665
   Liang J, 2012, GUT, V61, P468, DOI 10.1136/gutjnl-2011-300083
   Lopez-Cubero SO, 1998, GASTROENTEROLOGY, V114, P433, DOI 10.1016/S0016-5085(98)70525-6
   MacDonald TT, 2011, GASTROENTEROLOGY, V140, P1768, DOI 10.1053/j.gastro.2011.02.047
   MACIAS MI, 2010, AM J OBSTET GYNECOL, V203, DOI DOI 10.1016/J.AJ0G.2010.06.045]
   Majeti R, 2007, CELL STEM CELL, V1, P635, DOI 10.1016/j.stem.2007.10.001
   Makita S, 2004, J IMMUNOL, V173, P3119, DOI 10.4049/jimmunol.173.5.3119
   Mannon PJ, 2011, EXPERT OPIN BIOL TH, V11, P1249, DOI 10.1517/14712598.2011.602967
   Manuguerra-Gagné R, 2013, STEM CELLS, V31, P1136, DOI 10.1002/stem.1364
   Marmont AM, 2004, BEST PRACT RES CL HA, V17, P223, DOI 10.1016/j.beha.2004.04.004
   Martin PJ, 2010, BIOL BLOOD MARROW TR, V16, pS169, DOI 10.1016/j.bbmt.2009.12.057
   Melief SM, 2013, STEM CELL TRANSL MED, V2, P455, DOI 10.5966/sctm.2012-0184
   Meucci G, 2012, INFLAMM BOWEL DIS, V18, P1006, DOI 10.1002/ibd.21838
   Muraro PA, 2005, J EXP MED, V201, P805, DOI 10.1084/jem.20041679
   Musso M, 2000, BONE MARROW TRANSPL, V26, P921, DOI 10.1038/sj.bmt.1702621
   Najar M, 2010, CELL IMMUNOL, V264, P171, DOI 10.1016/j.cellimm.2010.06.006
   Nauta AJ, 2007, BLOOD, V110, P3499, DOI 10.1182/blood-2007-02-069716
   Nemoto Y, 2013, GUT, V62, P1142, DOI 10.1136/gutjnl-2012-302029
   Onken J., 2006, AM COLL GASTR ANN M
   Orholm M, 2000, SCAND J GASTROENTERO, V35, P1075
   Oyama Y, 2005, GASTROENTEROLOGY, V128, P552, DOI 10.1053/j.gastro.2004.11.051
   Parekkadan B, 2010, ANNU REV BIOMED ENG, V12, P87, DOI 10.1146/annurev-bioeng-070909-105309
   Park JH, 2010, NAT GENET, V42, P570, DOI 10.1038/ng.610
   Parkes M, 2007, NAT GENET, V39, P830, DOI 10.1038/ng2061
   Podolsky DK, 2002, NEW ENGL J MED, V347, P417, DOI 10.1056/NEJMra0804647
   Puissant N, 2005, BRIT J HAEMATOL, V129, P118, DOI 10.1111/j.1365-2141.2005.05409.x
   Qi Y, 2014, J INVEST DERMATOL, V134, P526, DOI 10.1038/jid.2013.328
   Rakoff-Nahoum S, 2004, CELL, V118, P229, DOI 10.1016/j.cell.2004.07.002
   Reinisch W, 2011, GUT, V60, P780, DOI 10.1136/gut.2010.221127
   Ren GW, 2008, CELL STEM CELL, V2, P141, DOI 10.1016/j.stem.2007.11.014
   Rimoldi M, 2005, NAT IMMUNOL, V6, P507, DOI 10.1038/ni1192
   Ringdén O, 2006, TRANSPLANTATION, V81, P1390, DOI 10.1097/01.tp.0000214462.63943.14
   Rutgeerts P, 2012, GASTROENTEROLOGY, V142, P1102, DOI 10.1053/j.gastro.2012.01.035
   Sandborn WJ, 2007, NEW ENGL J MED, V357, P228, DOI 10.1056/NEJMoa067594
   Sandborn WJ, 2012, GASTROENTEROLOGY, V142, P257, DOI 10.1053/j.gastro.2011.10.032
   Satija NK, 2009, J CELL MOL MED, V13, P4385, DOI 10.1111/j.1582-4934.2009.00857.x
   Schreiber S, 2007, NEW ENGL J MED, V357, P239, DOI 10.1056/NEJMoa062897
   Sémont A, 2013, PLOS ONE, V8, DOI 10.1371/journal.pone.0070170
   Smith A, 2006, NATURE, V441, P1060, DOI 10.1038/nature04954
   Snowden JA, 2012, BONE MARROW TRANSPL, V47, P770, DOI 10.1038/bmt.2011.185
   Söderholm JD, 2002, SCAND J GASTROENTERO, V37, P613, DOI 10.1080/00365520252903198
   Spaggiari GM, 2009, BLOOD, V113, P6576, DOI 10.1182/blood-2009-02-203943
   Strober W, 2011, GASTROENTEROLOGY, V140, P1756, DOI 10.1053/j.gastro.2011.02.016
   Swenson ES, 2010, CLIN EXP GASTROENTER, V3, P1
   Talbot DC, 1998, HOSP MED, V59, P580
   Thia KT, 2008, AM J GASTROENTEROL, V103, P3167, DOI 10.1111/j.1572-0241.2008.02158.x
   Thomson AW, 2008, ANN RHEUM DIS, V67, P90, DOI 10.1136/ard.2008.099176
   Turner JR, 2006, AM J PATHOL, V169, P1901, DOI 10.2353/ajpath.2006.060681
   Tyndall A, 1997, BONE MARROW TRANSPL, V19, P643, DOI 10.1038/sj.bmt.1700727
   Tyndall A, 2011, HEMATOL-AM SOC HEMAT, P280, DOI 10.1182/asheducation-2011.1.280
   Tyndall A, 2009, CURR OPIN HEMATOL, V16, P285, DOI 10.1097/MOH.0b013e32832aacb3
   van Bekkum DW, 2004, BEST PRACT RES CL HA, V17, P201, DOI 10.1016/j.beha.2004.04.003
   van Deen WK, 2013, CURR OPIN GASTROEN, V29, P384, DOI 10.1097/MOG.0b013e328361f763
   van Poll D, 2008, HEPATOLOGY, V47, P1634, DOI 10.1002/hep.22236
   Vegh I, 2013, CANCER GENE THER, V20, P8, DOI 10.1038/cgt.2012.71
   Voswinkel J, 2013, CLIN REV ALLERG IMMU, V45, P180, DOI 10.1007/s12016-012-8347-6
   Voswinkel J, 2013, IMMUNOL RES, V56, P241, DOI 10.1007/s12026-013-8397-8
   WILSON B, 2011, 19 UN EUR GASTR WEEK
   Yanai H, 2011, AM J GASTROENTEROL, V106, P685, DOI 10.1038/ajg.2011.103
   YANG H, 1993, GUT, V34, P517, DOI 10.1136/gut.34.4.517
   Yoo KH, 2009, CELL IMMUNOL, V259, P150, DOI 10.1016/j.cellimm.2009.06.010
   Zallot Camille, 2013, Curr Gastroenterol Rep, V15, P315, DOI 10.1007/s11894-013-0315-7
   Zappia E, 2005, BLOOD, V106, P1755, DOI 10.1182/blood-2005-04-1496
   Zhang QZ, 2009, J IMMUNOL, V183, P7787, DOI 10.4049/jimmunol.0902318
   Zuk PA, 2001, TISSUE ENG, V7, P211, DOI 10.1089/107632701300062859
NR 162
TC 47
Z9 54
U1 0
U2 27
PU BAISHIDENG PUBLISHING GROUP INC
PI PLEASANTON
PA 7041 Koll Center Parkway, Suite 160, PLEASANTON, CA, UNITED STATES
SN 1007-9327
EI 2219-2840
J9 WORLD J GASTROENTERO
JI World J. Gastroenterol.
PD FEB 7
PY 2014
VL 20
IS 5
BP 1211
EP 1227
DI 10.3748/wjg.v20.i5.1211
PG 17
WC Gastroenterology & Hepatology
WE Science Citation Index Expanded (SCI-EXPANDED)
SC Gastroenterology & Hepatology
GA AA1LI
UT WOS:000330857300008
PM 24574796
OA Green Published, hybrid
DA 2024-01-22
ER

PT J
AU Scarozza, P
   De Cristofaro, E
   Scucchi, L
   Rocchetti, I
   Marafini, I
   Neri, B
   Salvatori, S
   Biancone, L
   Calabrese, E
   Monteleone, G
AF Scarozza, Patrizio
   De Cristofaro, Elena
   Scucchi, Ludovica
   Rocchetti, Irene
   Marafini, Irene
   Neri, Benedetto
   Salvatori, Silvia
   Biancone, Livia
   Calabrese, Emma
   Monteleone, Giovanni
TI Effect of Vedolizumab on Anemia of Chronic Disease in Patients with
   Inflammatory Bowel Diseases
SO JOURNAL OF CLINICAL MEDICINE
LA English
DT Article
DE Crohn's disease; ulcerative colitis; biologics; anemia
ID LONG-TERM EFFECTIVENESS; CROHNS-DISEASE; MAINTENANCE THERAPY; INDUCTION
   THERAPY; SAFETY; IRON; ERYTHROPOIETIN; ANTAGONISTS; EXPERIENCE;
   MANAGEMENT
AB Background: Anemia of Chronic Disease (ACD) can negatively influence the clinical course of Inflammatory Bowel Disease (IBD) patients. The aim of this study was to evaluate the effect of Vedolizumab on ACD in IBD. Methods: Clinical data of 75 IBD patients (25 Crohn's disease (CD) and 50 Ulcerative Colitis (UC)) receiving Vedolizumab in a tertiary referral IBD center were retrospectively evaluated and the effect of the drug on ACD was ascertained at weeks 14 and 24. Results: ACD was diagnosed in 35 (11 CD and 24 UC) out of 75 (47%) IBD patients. At both week 14 and week 24, improvements and resolutions of ACD were achieved by 13/35 (37%) and 11/35 (31%) patients, respectively. Baseline demographic/clinical characteristics did not differ between patients with ACD improvements/resolutions and those with persistent ACD. Clinical response occurred more frequently in patients who achieved ACD resolution (10/11, 91%) than in those without ACD improvement (5/11, 45%,p= 0.022). When analysis was restricted to anemic patients, ACD resolution was documented in 10/22 patients (45%) achieving clinical response and 1/13 of non-responders (8%;p= 0.02). Conclusions: ACD occurs in half of the IBD patients and, in nearly two thirds of them, Vedolizumab treatment associates with ACD resolution/improvement.
C1 [Scarozza, Patrizio; De Cristofaro, Elena; Scucchi, Ludovica; Marafini, Irene; Neri, Benedetto; Salvatori, Silvia; Biancone, Livia; Calabrese, Emma; Monteleone, Giovanni] Univ Roma Tor Vergata, Dept Syst Med, I-00133 Rome, Italy.
   [Rocchetti, Irene] Super Council Judiciary, Stat Off, I-00185 Rome, Italy.
C3 University of Rome Tor Vergata
RP Monteleone, G (通讯作者)，Univ Roma Tor Vergata, Dept Syst Med, I-00133 Rome, Italy.
EM scarozzapatrizio@gmail.com; elena_decr@hotmail.it;
   ludovicascucchi@yahoo.it; irene.rocchetti@gmail.com;
   irene.marafini@gmail.com; benedettoneri@gmail.com;
   silviasalvatori23@gmail.com; biancone@med.uniroma2.it;
   emma.calabrese@uniroma2.it; gi.monteleone@med.uniroma2.it
RI Monteleone, Giovanni/AAE-1418-2021; Calabrese, Emma/AHD-4752-2022;
   marafini, irene/AHD-5205-2022; Neri, Benedetto/JLM-9596-2023
OI Neri, Benedetto/0000-0002-0803-7903
CR Amiot A, 2017, ALIMENT PHARM THER, V46, P310, DOI 10.1111/apt.14167
   Amiot A, 2019, ALIMENT PHARM THER, V50, P40, DOI 10.1111/apt.15294
   Amiot A, 2016, CLIN GASTROENTEROL H, V14, P1593, DOI 10.1016/j.cgh.2016.02.016
   Assa A, 2013, J CROHNS COLITIS, V7, P369, DOI 10.1016/j.crohns.2012.03.006
   Baumgart DC, 2016, ALIMENT PHARM THER, V43, P1090, DOI 10.1111/apt.13594
   Bergamaschi G, 2010, HAEMATOL-HEMATOL J, V95, P199, DOI 10.3324/haematol.2009.009985
   Chaparro M, 2018, ALIMENT PHARM THER, V48, P839, DOI 10.1111/apt.14930
   Danese S, 2019, GASTROENTEROLOGY, V157, P1007, DOI 10.1053/j.gastro.2019.06.038
   Daperno M, 2004, GASTROINTEST ENDOSC, V60, P505, DOI 10.1016/S0016-5107(04)01878-4
   Dignass AU, 2015, J CROHNS COLITIS, V9, P211, DOI 10.1093/ecco-jcc/jju009
   Dulai PS, 2016, AM J GASTROENTEROL, V111, P1147, DOI 10.1038/ajg.2016.236
   Engel T, 2018, J CROHNS COLITIS, V12, P245, DOI 10.1093/ecco-jcc/jjx143
   Eriksson C, 2017, SCAND J GASTROENTERO, V52, P722, DOI 10.1080/00365521.2017.1304987
   Feagan BG, 2005, NEW ENGL J MED, V352, P2499, DOI 10.1056/NEJMoa042982
   Feagan BG, 2013, NEW ENGL J MED, V369, P699, DOI 10.1056/NEJMoa1215734
   Fedyk ER, 2012, INFLAMM BOWEL DIS, V18, P2107, DOI 10.1002/ibd.22940
   Ganz T, 2019, NEW ENGL J MED, V381, P1148, DOI 10.1056/NEJMra1804281
   Ganz T, 2013, PHYSIOL REV, V93, P1721, DOI 10.1152/physrev.00008.2013
   Gasche C, 1997, ANN INTERN MED, V126, P782, DOI 10.7326/0003-4819-126-10-199705150-00006
   Gomollon F, 2017, J CROHNS COLITIS, V11, P3, DOI 10.1093/ecco-jcc/jjw168
   HARVEY RF, 1980, LANCET, V1, P514
   Kopylov U, 2017, INFLAMM BOWEL DIS, V23, P404, DOI 10.1097/MIB.0000000000001039
   Koutroubakis IE, 2015, INFLAMM BOWEL DIS, V21, P1587, DOI 10.1097/MIB.0000000000000417
   Lewis JD, 2008, INFLAMM BOWEL DIS, V14, P1660, DOI 10.1002/ibd.20520
   Lönnkvist MH, 2009, EUR J GASTROEN HEPAT, V21, P1168, DOI 10.1097/MEG.0b013e32832b125c
   Löwenberg M, 2019, GASTROENTEROLOGY, V157, P997, DOI 10.1053/j.gastro.2019.05.067
   Macdougall IC, 2002, NEPHROL DIAL TRANSPL, V17, P39, DOI 10.1093/ndt/17.suppl_11.39
   Magro F, 2017, J CROHNS COLITIS, V11, P649, DOI 10.1093/ecco-jcc/jjx008
   Masson C, 2011, JOINT BONE SPINE, V78, P131, DOI 10.1016/j.jbspin.2010.05.017
   Mecklenburg I, 2014, J CROHNS COLITIS, V8, P1392, DOI 10.1016/j.crohns.2014.04.008
   Narula N, 2018, AM J GASTROENTEROL, V113, P1345, DOI 10.1038/s41395-018-0162-0
   Nemeth E, 2004, J CLIN INVEST, V113, P1271, DOI 10.1172/JCI200420945
   Orsini M, 2019, CELL DEATH DIFFER, V26, P1796, DOI 10.1038/s41418-018-0245-x
   Paköz ZB, 2015, GASTROENT RES PRACT, V2015, DOI 10.1155/2015/810942
   Peyrin-Biroulet L, 2017, CLIN GASTROENTEROL H, V15, P25, DOI 10.1016/j.cgh.2016.06.025
   Rubin DT, 2012, INFLAMM BOWEL DIS, V18, P818, DOI 10.1002/ibd.21836
   Sandborn WJ, 2013, NEW ENGL J MED, V369, P711, DOI 10.1056/NEJMoa1215739
   Sands BE, 2014, GASTROENTEROLOGY, V147, P618, DOI 10.1053/j.gastro.2014.05.008
   Scarozza P, 2020, J CLIN MED, V9, DOI 10.3390/jcm9020385
   Stallmach A, 2016, ALIMENT PHARM THER, V44, P1199, DOI 10.1111/apt.13813
   Vashist NM, 2018, COCHRANE DB SYST REV, DOI 10.1002/14651858.CD011450.pub2
   VERMEIRE S, 2017, GASTROENTEROLOGY S1, V152, pS601
   Vivio EE, 2016, J CROHNS COLITIS, V10, P402, DOI 10.1093/ecco-jcc/jjv226
   Wang CY, 2019, BLOOD, V133, P18, DOI 10.1182/blood-2018-06-815894
NR 44
TC 2
Z9 2
U1 0
U2 2
PU MDPI
PI BASEL
PA ST ALBAN-ANLAGE 66, CH-4052 BASEL, SWITZERLAND
EI 2077-0383
J9 J CLIN MED
JI J. Clin. Med.
PD JUL
PY 2020
VL 9
IS 7
AR 2126
DI 10.3390/jcm9072126
PG 11
WC Medicine, General & Internal
WE Science Citation Index Expanded (SCI-EXPANDED)
SC General & Internal Medicine
GA MS2RQ
UT WOS:000554130500001
PM 32640680
OA Green Published, gold
DA 2024-01-22
ER

PT J
AU Connelly, TM
   Sehgal, R
   Berg, AS
   Hegarty, JP
   Deiling, S
   Stewart, DB
   Poritz, LS
   Koltun, WA
AF Connelly, Tara M.
   Sehgal, Rishabh
   Berg, Arthur S.
   Hegarty, John P.
   Deiling, Sue
   Stewart, David B.
   Poritz, Lisa S.
   Koltun, Walter A.
TI Mutation in TAGAP Is Protective of Anal Sepsis in Ileocolic Crohn's
   Disease
SO DISEASES OF THE COLON & RECTUM
LA English
DT Article
DE Genetics; Crohn's disease; Anal disease; TAGAP; Anti-tumor necrosis
   factor treatment; Single-nucleotide polymorphism
ID SUSCEPTIBILITY; EXPRESSION
AB BACKGROUND: Anal complications of Crohn's disease range from painless skin tags to debilitating fistulas that are imperfectly treated with tumor necrosis factor antagonists. The recent discovery of more than 190 single-nucleotide polymorphisms associated with Crohn's disease offers the opportunity to genetically define the severity of anal disease in Crohn's disease and possibly predict prognosis and anti-tumor necrosis factor response.
   OBJECTIVES: This study aimed to identify single nucleotide polymorphisms associated with anal disease generally, septic anal disease specifically and the responsivity to anti-tumor necrosis factor treatment.
   DESIGN: All patients with ileocolonic Crohn's disease were identified from our IBD registry. One hundred ninety-six Crohn's disease-related single-nucleotide polymorphisms were analyzed by the use of a custom microarray chip. Patients' response to anti-tumor necrosis factor treatment was then assessed.
   RESULTS: One hundred sixteen patients with ileocolonic Crohn's disease were identified and assigned to septic anal disease (abscesses/fistulas, n = 35), benign anal disease (skin tags/fissures/isolated pain, n = 17), and no anal disease (n = 64) cohorts. Single-nucleotide polymorphism rs212388 negatively correlated with the presence of anal disease overall and septic disease specifically. The presence of the non-wild-type allele "G" was protective of anal sepsis with homo-and heterozygotes having a 75% chance of no anal disease (p = 0.0001). The homozygous wild-type group had the highest risk of septic disease and included 3 of 4 patients requiring diverting ileostomies. Twenty-four patients were treated with anti-tumor necrosis factors. Nine had a beneficial response (assessed at >6 months); however, no single-nucleotide polymorphism correlated with antitumor necrosis factor response. Rs212388 is associated with the TAGAP molecule involved in T-cell activation.
   CONCLUSIONS: Rs212388 most significantly correlated with the presence and severity of anal disease in ileocolonic Crohn's disease. A single copy of the risk allele was protective, whereas wild-type homozygotes had the highest risk of septic disease and stoma creation. In this select group, no single-nucleotide polymorphism was predictive of anti-tumor necrosis factor response. Mutations in TAGAP may predict a more benign form and course of anal disease in Crohn's disease.
C1 [Connelly, Tara M.; Sehgal, Rishabh; Berg, Arthur S.; Hegarty, John P.; Deiling, Sue; Stewart, David B.; Poritz, Lisa S.; Koltun, Walter A.] Penn State Milton S Hershey Med Ctr, Div Colon & Rectal Surg, Hershey, PA 17033 USA.
C3 Pennsylvania Commonwealth System of Higher Education (PCSHE);
   Pennsylvania State University; Penn State Health
RP Koltun, WA (通讯作者)，Penn State Milton S Hershey Med Ctr, Div Colon & Rectal Surg, Hershey, PA 17033 USA.
EM wkoltun@psu.edu
OI Hegarty, John/0000-0003-3401-848X; Berg, Arthur/0000-0002-4097-7348
FU Carlino Fund for IBD Research
FX Funding/Support: Division of Colon and Rectal Surgery is the recipient
   of the Carlino Fund for IBD Research.
CR Amoli MM, 2008, INT J EPIDEMIOL, V37, P41, DOI 10.1093/ije/dym285
   Cernuda-Morollón E, 2006, CIRC RES, V98, P757, DOI 10.1161/01.RES.0000210579.35304.d3
   Chen R, 2011, GENES IMMUN, V12, P314, DOI 10.1038/gene.2011.8
   Dudoit S, 2008, SPRINGER SER STAT, P1
   Eyre S, 2010, ARTHRITIS RES THER, V12, DOI 10.1186/ar3139
   Festen EAM, 2011, PLOS GENET, V7, DOI 10.1371/journal.pgen.1001283
   Franke A, 2010, NAT GENET, V42, P1118, DOI 10.1038/ng.717
   Freire P, 2011, DIGEST DIS SCI, V56, P853, DOI 10.1007/s10620-010-1331-1
   Glocker EO, 2009, NEW ENGL J MED, V361, P2033, DOI 10.1056/NEJMoa0907206
   Lee J, 2011, IBD MONITOR, V11, P103
   Ligeti E, 2012, PHYSIOL REV, V92, P237, DOI 10.1152/physrev.00045.2010
   Mao M, 2004, GENOMICS, V83, P989, DOI 10.1016/j.ygeno.2003.12.019
   Moon SY, 2003, TRENDS CELL BIOL, V13, P13, DOI 10.1016/S0962-8924(02)00004-1
   Ridley A, 2000, J CELL BIOL, V150, pF107, DOI 10.1083/jcb.150.4.F107
   Taxonera C, 2009, WORLD J GASTROENTERO, V15, P4263, DOI 10.3748/wjg.15.4263
   Vermeire S, 2005, GASTROENTEROLOGY, V129, P1845, DOI 10.1053/j.gastro.2005.10.006
NR 16
TC 9
Z9 9
U1 0
U2 0
PU LIPPINCOTT WILLIAMS & WILKINS
PI PHILADELPHIA
PA TWO COMMERCE SQ, 2001 MARKET ST, PHILADELPHIA, PA 19103 USA
SN 0012-3706
EI 1530-0358
J9 DIS COLON RECTUM
JI Dis. Colon Rectum
PD NOV
PY 2012
VL 55
IS 11
BP 1145
EP 1152
DI 10.1097/DCR.0b013e3182676931
PG 8
WC Gastroenterology & Hepatology; Surgery
WE Science Citation Index Expanded (SCI-EXPANDED)
SC Gastroenterology & Hepatology; Surgery
GA 020NO
UT WOS:000309818400013
PM 23044675
DA 2024-01-22
ER

PT J
AU Xiao, FF
   Gao, XF
   Hu, H
   Le, J
   Chen, YH
   Shu, XS
   Liang, ZW
   Xu, Y
   Wang, YZ
   Zhang, T
AF Xiao, Fangfei
   Gao, Xuefeng
   Hu, Hui
   Le, Jun
   Chen, Yongheng
   Shu, Xingsheng
   Liang, Ziwei
   Xu, Yang
   Wang, Yizhong
   Zhang, Ting
TI Exclusive Enteral Nutrition Exerts Anti-Inflammatory Effects through
   Modulating Microbiota, Bile Acid Metabolism, and Immune Activities
SO NUTRIENTS
LA English
DT Article
DE Crohn's disease; EEN; bile acid; hyocholic acid; gut microbiota
ID INFLAMMATORY-BOWEL-DISEASE; PEDIATRIC CROHNS-DISEASE; INTESTINAL
   MACROPHAGES; GUT MICROBIOTA; THERAPY; CHILDREN; METAANALYSIS; REMISSION;
   DYSBIOSIS
AB Exclusive enteral nutrition (EEN) can induce remission in patients with pediatric Crohn's disease (CD). This study aims to depict EEN's modification of bile acid (BA) metabolism in pediatric CD and explores the effect of the EEN-enriched BA in inhibiting the inflammatory response. The twelve enrolled pediatric CD patients showed BA dysmetabolism, represented by decreased levels of fecal secondary and unconjugated BAs as determined by UPLC-TQMS, which were accompanied by gut microbiota dysbiosis and reduced BA-metabolizing bacteria including Eubacterium and Ruminococcus genera, assessed by shotgun metagenomic sequencing. EEN treatment induced remission in these patients at eight weeks, and nine patients remained in stable remission for longer than 48 weeks. EEN improved BA dysmetabolism, with some enriched BAs, including hyocholic acid (HCA), alpha-muricholic acid (alpha MCA), strongly associated with decreased severity of CD symptoms. These BAs were significantly correlated with the increased abundance of certain bacteria, including Clostridium innocuum and Hungatella hathewayi, which express 3 beta-hydroxysteroid dehydrogenase and 5 beta-reductase. HCA could suppress TNF-alpha production by CD4+ T cells in the peripheral blood mononuclear cells (PBMCs) of CD patients. Moreover, intraperitoneal injection of HCA could attenuate dextran sulfate sodium (DSS)-induced mouse colitis. Our data suggests that BA modification may contribute to the EEN-induced remission of pediatric CD.
C1 [Xiao, Fangfei; Hu, Hui; Le, Jun; Wang, Yizhong; Zhang, Ting] Shanghai Jiao Tong Univ, Shanghai Childrens Hosp, Sch Med, Dept Gastroenterol Hepatol & Nutr, Shanghai 200062, Peoples R China.
   [Xiao, Fangfei; Wang, Yizhong; Zhang, Ting] Shanghai Jiao Tong Univ, Shanghai Childrens Hosp, Sch Med, Inst Pediat Infect Immun & Crit Care Med, Shanghai 200062, Peoples R China.
   [Gao, Xuefeng] Shenzhen Univ, Cent Lab, Shenzhen Key Lab Precis Med Hematol Malignancies, Int Canc Ctr,Gen Hosp, Shenzhen 518000, Peoples R China.
   [Gao, Xuefeng] Shenzhen Univ, Dept Gastroenterol & Hepatol, Gen Hosp, Shenzhen 518000, Peoples R China.
   [Chen, Yongheng; Shu, Xingsheng] Shenzhen Univ, Sch Basic Med Sci, Dept Physiol, Hlth Sci Ctr, Shenzhen 518000, Peoples R China.
   [Liang, Ziwei; Xu, Yang] Southern Univ Sci & Technol, Sch Med, Shenzhen 518100, Peoples R China.
C3 Shanghai Jiao Tong University; Shanghai Jiao Tong University; Shenzhen
   University; Shenzhen University; Shenzhen University; Southern
   University of Science & Technology
RP Zhang, T (通讯作者)，Shanghai Jiao Tong Univ, Shanghai Childrens Hosp, Sch Med, Dept Gastroenterol Hepatol & Nutr, Shanghai 200062, Peoples R China.; Zhang, T (通讯作者)，Shanghai Jiao Tong Univ, Shanghai Childrens Hosp, Sch Med, Inst Pediat Infect Immun & Crit Care Med, Shanghai 200062, Peoples R China.
EM zhangt@shchildren.com.cn
RI zhang, xiao yu/JMA-9767-2023; Liu, Yuxuan/JVO-7759-2024; zhou,
   wei/JQJ-0490-2023; zhang, ting/IYT-0642-2023
OI Shu, Xing-sheng/0000-0003-2461-4253; Gao, Xuefeng/0000-0002-1904-392X
FU National Natural Science Foundation of China [81870373, 81900474];
   Shanghai Science and Technology Committee [19140904300]; Shenzhen Key
   Laboratory Foundation [ZDSYS20200811143757022]; Peacock Talent Programs
   Research Start-up Grant [802-012677]
FX This work was supported by grants from the National Natural Science
   Foundation of China (grant number 81870373, 81900474), Shanghai Science
   and Technology Committee (grant number 19140904300), Shenzhen Key
   Laboratory Foundation (grant number ZDSYS20200811143757022), and Peacock
   Talent Programs Research Start-up Grant (grant number 802-012677).
CR Ashton JJ, 2019, CLIN NUTR, V38, P80, DOI 10.1016/j.clnu.2018.01.020
   Biagioli M, 2017, J IMMUNOL, V199, P718, DOI 10.4049/jimmunol.1700183
   Calderón-Gómez E, 2016, GASTROENTEROLOGY, V151, P489, DOI 10.1053/j.gastro.2016.05.050
   Campbell C, 2020, NATURE, V581, P475, DOI 10.1038/s41586-020-2193-0
   Chen ML, 2019, MUCOSAL IMMUNOL, V12, P851, DOI 10.1038/s41385-019-0162-4
   Chen SF, 2018, BIOINFORMATICS, V34, P884, DOI 10.1093/bioinformatics/bty560
   Chong J, 2020, NAT PROTOC, V15, P799, DOI 10.1038/s41596-019-0264-1
   Chong J, 2018, NUCLEIC ACIDS RES, V46, pW486, DOI 10.1093/nar/gky310
   Church DM, 2011, PLOS BIOL, V9, DOI 10.1371/journal.pbio.1001091
   Connors J, 2020, ISME J, V14, P702, DOI 10.1038/s41396-019-0560-3
   Diederen K, 2020, SCI REP-UK, V10, DOI 10.1038/s41598-020-75306-z
   Dimitrov V, 2017, MOL CELL ENDOCRINOL, V453, P68, DOI 10.1016/j.mce.2017.04.010
   Duboc H, 2013, GUT, V62, P531, DOI 10.1136/gutjnl-2012-302578
   Dziechciarz P, 2007, ALIMENT PHARM THER, V26, P795, DOI 10.1111/j.1365-2036.2007.03431.x
   El Mouzan M, 2017, J CROHNS COLITIS, V11, P586, DOI 10.1093/ecco-jcc/jjw197
   Fiorucci S, 2018, FRONT IMMUNOL, V9, DOI 10.3389/fimmu.2018.01853
   Gadaleta RM, 2011, GUT, V60, P463, DOI 10.1136/gut.2010.212159
   Gevers D, 2014, CELL HOST MICROBE, V15, P382, DOI 10.1016/j.chom.2014.02.005
   Gisbert-Ferrándiz L, 2020, NUTRIENTS, V12, DOI 10.3390/nu12040973
   Grover Z, 2014, J GASTROENTEROL, V49, P638, DOI 10.1007/s00535-013-0815-0
   Hang SY, 2019, NATURE, V576, P143, DOI 10.1038/s41586-019-1785-z
   Hu JP, 2021, CELL REP, V36, DOI 10.1016/j.celrep.2021.109726
   Jia W, 2018, NAT REV GASTRO HEPAT, V15, P111, DOI 10.1038/nrgastro.2017.119
   Langmead B, 2012, NAT METHODS, V9, P357, DOI [10.1038/NMETH.1923, 10.1038/nmeth.1923]
   Laukens D, 2014, LAB INVEST, V94, P1419, DOI 10.1038/labinvest.2014.117
   Lee D, 2015, INFLAMM BOWEL DIS, V21, P1786, DOI 10.1097/MIB.0000000000000426
   Levine A, 2014, J PEDIATR GASTR NUTR, V58, P795, DOI 10.1097/MPG.0000000000000239
   Li W, 2021, CELL HOST MICROBE, V29, P1366, DOI 10.1016/j.chom.2021.07.013
   MacLellan A, 2017, NUTRIENTS, V9, DOI 10.3390/nu9050447
   Marion S, 2020, J LIPID RES, V61, P1450, DOI [10.1194/jlr.RA120001021, 10.1194/jlr.RA120001021.]
   Mitrev N, 2021, BMJ OPEN GASTROENTER, V8, DOI 10.1136/bmjgast-2021-000745
   Ng SC, 2017, LANCET, V390, P2769, DOI 10.1016/S0140-6736(17)32448-0
   Ni J, 2017, NAT REV GASTRO HEPAT, V14, P573, DOI 10.1038/nrgastro.2017.88
   Venegas DP, 2019, FRONT IMMUNOL, V10, DOI 10.3389/fimmu.2019.00277
   Qiao YQ, 2020, JGH OPEN, V4, P11, DOI 10.1002/jgh3.12238
   Rubio A, 2011, ALIMENT PHARM THER, V33, P1332, DOI 10.1111/j.1365-2036.2011.04662.x
   Ruemmele FM, 2014, J CROHNS COLITIS, V8, P1179, DOI 10.1016/j.crohns.2014.04.005
   Sato Y, 2021, NATURE, V599, P458, DOI 10.1038/s41586-021-03832-5
   Sayin SI, 2013, CELL METAB, V17, P225, DOI 10.1016/j.cmet.2013.01.003
   Scoville EA, 2018, METABOLOMICS, V14, DOI 10.1007/s11306-017-1311-y
   Segata N, 2012, NAT METHODS, V9, P811, DOI [10.1038/NMETH.2066, 10.1038/nmeth.2066]
   Sinha SR, 2020, CELL HOST MICROBE, V27, P659, DOI 10.1016/j.chom.2020.01.021
   Sokol H, 2017, GUT, V66, P1039, DOI [10.1136/gutjnl-2015-310746, 10.1136/gutjnl-20]
   Song XY, 2020, NATURE, V577, P410, DOI 10.1038/s41586-019-1865-0
   Swaminath A, 2017, ALIMENT PHARM THER, V46, P645, DOI 10.1111/apt.14253
   Verbeke L, 2015, AM J PATHOL, V185, P409, DOI 10.1016/j.ajpath.2014.10.009
   Wang YD, 2008, HEPATOLOGY, V48, P1632, DOI 10.1002/hep.22519
   Wang YZ, 2021, GUT MICROBES, V13, P1, DOI 10.1080/19490976.2020.1865708
   Wang YZ, 2019, MSYSTEMS, V4, DOI 10.1128/mSystems.00463-19
   Wang YZ, 2018, J CROHNS COLITIS, V12, P337, DOI 10.1093/ecco-jcc/jjx153
   Ward JBJ, 2017, AM J PHYSIOL-GASTR L, V312, pG550, DOI 10.1152/ajpgi.00256.2016
   Xiao FF, 2022, FRONT PHARMACOL, V13, DOI 10.3389/fphar.2022.902337
   Yoneno K, 2013, IMMUNOLOGY, V139, P19, DOI 10.1111/imm.12045
   Zakrzewski M, 2017, BIOINFORMATICS, V33, P782, DOI 10.1093/bioinformatics/btw725
   Zheng XJ, 2021, CELL METAB, V33, P791, DOI 10.1016/j.cmet.2020.11.017
   Zheng XJ, 2017, BMC BIOL, V15, DOI 10.1186/s12915-017-0462-7
NR 56
TC 2
Z9 2
U1 3
U2 8
PU MDPI
PI BASEL
PA ST ALBAN-ANLAGE 66, CH-4052 BASEL, SWITZERLAND
EI 2072-6643
J9 NUTRIENTS
JI Nutrients
PD NOV
PY 2022
VL 14
IS 21
AR 4463
DI 10.3390/nu14214463
PG 18
WC Nutrition & Dietetics
WE Science Citation Index Expanded (SCI-EXPANDED)
SC Nutrition & Dietetics
GA 6B6FB
UT WOS:000881425500001
PM 36364726
OA Green Published, gold
DA 2024-01-22
ER

PT J
AU Uhlir, V
   Stallmach, A
   Grunert, PC
AF Uhlir, Victoria
   Stallmach, Andreas
   Grunert, Philip Christian
TI Fatigue in patients with inflammatory bowel disease-strongly influenced
   by depression and not identifiable through laboratory testing: a
   cross-sectional survey study
SO BMC GASTROENTEROLOGY
LA English
DT Article
DE Fatigue; Crohn's disease; Ulcerative colitis; Depression
ID QUALITY-OF-LIFE; CROHNS-DISEASE; HIGH PREVALENCE; MANAGEMENT; SYMPTOMS;
   PEOPLE; ANEMIA; IMPACT; MOOD; IBD
AB BackgroundFatigue is a debilitating and highly relevant symptom in patients with inflammatory bowel disease (IBD). However, awareness of fatigue and treatment options remains limited. This study was aimed at elucidating the influence of disease activity and common complications (pain, anemia, depression, anxiety and quality of life) on fatigue in patients with IBD to identify potential interventional targets for treating physicians.MethodsA cross-sectional survey including five questionnaires (HADS, Fatigue Assessment Scale, McGill Pain Questionnaire, IBDQ and general well-being) was performed on patients with IBD (n = 250) at a university IBD clinic. Additionally, demographic data, laboratory data, IBD history, treatment and current disease activity (Harvey-Bradshaw Index, partial Mayo Score, calprotectin and CRP) were recorded.ResultsA total of 189 patients were analyzed (59.8% with Crohn's disease (CD) and 40.2% with ulcerative colitis (UC)). A total of 51.3% were fatigued, and 12.2% were extremely fatigued. Multiple factors showed significant correlations in univariate analysis. Multivariate analysis revealed that fatigue was correlated with depression (CD, p = 0.002; UC, p = 0.02), diminished quality of life (CD, p = 0.015), female sex (CD, p = 0.015) and younger age (UC, p = 0.024), whereas the influence of anemia or disease activity was non-significant.ConclusionsFatigue is burdensome and highly prevalent in patients with active and inactive IBD. Considerations for fatigue treatment, beyond targeting inflammation and anemia, should include investigation of underlying sub-clinical depression.
C1 [Uhlir, Victoria; Stallmach, Andreas; Grunert, Philip Christian] Univ Klinikum Jena, Jena Univ Hosp, Dept Internal Med 4, Klinikum 1, D-07747 Jena, Germany.
C3 Friedrich Schiller University of Jena
RP Grunert, PC (通讯作者)，Univ Klinikum Jena, Jena Univ Hosp, Dept Internal Med 4, Klinikum 1, D-07747 Jena, Germany.
EM philip.grunert@med.uni-jena.de
CR Artom M, 2017, ALIMENT PHARM THER, V45, P403, DOI 10.1111/apt.13870
   Bager P, 2012, ALIMENT PHARM THER, V35, P133, DOI 10.1111/j.1365-2036.2011.04914.x
   Bager P, 2021, ALIMENT PHARM THER, V53, P79, DOI 10.1111/apt.16166
   Bager P, 2018, SCAND J GASTROENTERO, V53, P1274, DOI 10.1080/00365521.2018.1521868
   Bager P, 2014, DAN MED J, V61
   Banovic I, 2012, J HEALTH PSYCHOL, V17, P500, DOI 10.1177/1359105311419268
   Chavarria C, 2019, J CROHNS COLITIS
   Christensen KR, 2022, BMJ OPEN GASTROENTER, V9, DOI 10.1136/bmjgast-2022-000994
   Cohen BL, 2014, ALIMENT PHARM THER, V39, P811, DOI 10.1111/apt.12659
   Cumming TB, 2017, J PSYCHOSOM RES, V103, P147, DOI 10.1016/j.jpsychores.2017.10.016
   Czuber-Dochan W, 2013, ALIMENT PHARM THER, V37, P505, DOI 10.1111/apt.12205
   Czuber-Dochan W, 2014, J CROHNS COLITIS, V8, P835, DOI 10.1016/j.crohns.2014.01.004
   De Vries J, 2003, OCCUP ENVIRON MED, V60, P10
   Dittner AJ, 2004, J PSYCHOSOM RES, V56, P157, DOI 10.1016/S0022-3999(03)00371-4
   Drent M, 2012, EUR RESPIR J, V40, P255, DOI 10.1183/09031936.00002512
   Farrell D, 2016, J CROHNS COLITIS, V10, P315, DOI 10.1093/ecco-jcc/jjv218
   Gasche C, 2004, GUT, V53, P1190, DOI 10.1136/gut.2003.035758
   Goodhand JR, 2012, INFLAMM BOWEL DIS, V18, P513, DOI 10.1002/ibd.21740
   Gracie DJ, 2016, AM J GASTROENTEROL, V111, P541, DOI 10.1038/ajg.2016.59
   Graff LA, 2013, CLIN GASTROENTEROL H, V11, P1140, DOI 10.1016/j.cgh.2013.03.031
   Graff LA, 2011, INFLAMM BOWEL DIS, V17, P1882, DOI 10.1002/ibd.21580
   Grimstad T, 2015, J CROHNS COLITIS, V9, P725, DOI 10.1093/ecco-jcc/jjv091
   Guo L, 2020, INFLAMM BOWEL DIS, V26, P1010, DOI 10.1093/ibd/izz260
   HARVEY RF, 1980, LANCET, V1, P514
   Hashash JG, 2018, J CLIN GASTROENTEROL, V52, P423, DOI 10.1097/MCG.0000000000000729
   Hendriks C, 2018, CURR OPIN PULM MED, V24, P495, DOI 10.1097/MCP.0000000000000496
   Hindryckx P, 2018, CLIN REV ALLERG IMMU, V55, P368, DOI 10.1007/s12016-017-8641-4
   Hochman MJ, 2016, J PAIN SYMPTOM MANAG, V51, P1033, DOI 10.1016/j.jpainsymman.2015.12.338
   Huppertz-Hauss G, 2017, SCAND J GASTROENTERO, V52, P351, DOI 10.1080/00365521.2016.1256425
   Janke KH, 2006, PSYCHOTHER PSYCH MED, V56, P291, DOI 10.1055/s-2006-932661
   Jelsness-Jorgensen LP, 2011, ALIMENT PHARM THER, V33, P106, DOI 10.1111/j.1365-2036.2010.04498.x
   Jelsness-Jorgensen LP, 2017, UNITED EUR GASTROENT, V5, P687, DOI 10.1177/2050640616674654
   Jelsness-Jorgensen LP, 2012, J PSYCHOSOM RES, V73, P469, DOI 10.1016/j.jpsychores.2012.08.009
   Jelsness-Jorgensen LP, 2011, INFLAMM BOWEL DIS, V17, P1564, DOI 10.1002/ibd.21530
   Keightley P, 2018, AUSTRALAS PSYCHIATRY, V26, P508, DOI 10.1177/1039856218772245
   Kreijne JE, 2016, J CROHNS COLITIS, V10, P105, DOI 10.1093/ecco-jcc/jjv168
   Kuznicki P, 2020, ADV CLIN EXP MED, V29, P1505, DOI 10.17219/acem/127676
   Lewis JD, 2008, INFLAMM BOWEL DIS, V14, P1660, DOI 10.1002/ibd.20520
   Martin A, 2010, Z KL PSYCH PSYCHOTH, V39, P33, DOI 10.1026/1616-3443/a000010
   MELZACK R, 1987, PAIN, V30, P191, DOI 10.1016/0304-3959(87)91074-8
   Michielsen HJ, 2003, J PSYCHOSOM RES, V54, P345, DOI 10.1016/S0022-3999(02)00392-6
   Minderhoud IM, 2003, AM J GASTROENTEROL, V98, P1088, DOI 10.1016/S0002-9270(03)00132-1
   Mittermaier C, 2004, PSYCHOSOM MED, V66, P79, DOI 10.1097/01.PSY.0000106907.24881.F2
   Moulton CD, 2019, CLIN EXP IMMUNOL
   Niepel D, 2018, THER ADV GASTROENTER, V11, DOI 10.1177/1756284818769074
   Piche T, 2010, NEUROGASTROENT MOTIL, V22, P626, DOI 10.1111/j.1365-2982.2010.01502.x
   Rogler G, 2014, FRONT MED, V1, DOI 10.3389/fmed.2014.00058
   Romberg-Camps MJL, 2010, INFLAMM BOWEL DIS, V16, P2137, DOI 10.1002/ibd.21285
   Römkens TEH, 2011, J CROHNS COLITIS, V5, P332, DOI 10.1016/j.crohns.2011.02.008
   STEIN C, 1988, PAIN, V32, P251, DOI 10.1016/0304-3959(88)90074-7
   Truyens M, 2021, J CLIN MED, V10, DOI 10.3390/jcm10184107
   van Hoogmoed D, 2010, RHEUMATOLOGY, V49, P1294, DOI 10.1093/rheumatology/keq043
   van Langenberg DR, 2014, INFLAMM BOWEL DIS, V20, P115, DOI 10.1097/01.MIB.0000437614.91258.70
   Villoria A, 2017, PLOS ONE, V12, DOI 10.1371/journal.pone.0181435
   Williet N, 2017, J CROHNS COLITIS, V11, P165, DOI 10.1093/ecco-jcc/jjw145
   Yoo S, 2014, GUT LIVER, V8, P148, DOI 10.5009/gnl.2014.8.2.148
   Zittan E, 2018, JGH OPEN, V2, P201, DOI 10.1002/jgh3.12068
NR 57
TC 0
Z9 0
U1 4
U2 4
PU BMC
PI LONDON
PA CAMPUS, 4 CRINAN ST, LONDON N1 9XW, ENGLAND
EI 1471-230X
J9 BMC GASTROENTEROL
JI BMC Gastroenterol.
PD AUG 22
PY 2023
VL 23
IS 1
AR 288
DI 10.1186/s12876-023-02906-0
PG 12
WC Gastroenterology & Hepatology
WE Science Citation Index Expanded (SCI-EXPANDED)
SC Gastroenterology & Hepatology
GA P6PX7
UT WOS:001051887100001
PM 37608313
OA gold, Green Published
DA 2024-01-22
ER

PT J
AU Rosenbaum, JT
AF Rosenbaum, James T.
TI Uveitis in spondyloarthritis including psoriatic arthritis, ankylosing
   spondylitis, and inflammatory bowel disease
SO CLINICAL RHEUMATOLOGY
LA English
DT Article; Proceedings Paper
CT Annual Meeting of Spondyloarthritis-Research-and-Treatment-Network
   (SPARTAN)
CY JUL 11-12, 2014
CL New York, NY
SP Spondyloarthritis Res & Treatment Network
DE Ankylosing spondylitis; Crohn's disease; HLA B27; Iritis; Psoriatic
   arthritis; Ulcerative colitis; Uveitis
ID ACUTE ANTERIOR UVEITIS; ULCERATIVE-COLITIS; CROHNS-DISEASE; MURINE
   MODEL; SULFASALAZINE; PREVALENCE; FREQUENCY; FLARES
AB Uveitis is a common complication of spondyloarthritis. The "phenotype" of the uveitis characteristic of ankylosing spondylitis (sudden onset, anterior, unilateral, recurrent, more often male) may differ from the phenotype often seen with either psoriatic arthritis or inflammatory bowel disease (insidious onset, anterior and intermediate, bilateral, chronic, and/or more often female). The frequency of uveitis is also much greater in association with ankylosing spondylitis than with either inflammatory bowel disease or psoriasis. Uveitis may affect the choice of therapy and can rarely be a complication of therapy. Uveitis and arthritis also co-exist in several animal models.
C1 [Rosenbaum, James T.] Oregon Hlth & Sci Univ, Casey Eye Inst, Portland, OR 97239 USA.
   [Rosenbaum, James T.] Legacy Devers Eye Inst, Portland, OR 97210 USA.
C3 Oregon Health & Science University; Devers Eye Institute
RP Rosenbaum, JT (通讯作者)，Oregon Hlth & Sci Univ, Casey Eye Inst, 3181 SW San Jackson PK Rd, Portland, OR 97239 USA.
EM rosenbaj@ohsu.edu
CR Baggia S, 1997, J INVEST MED, V45, P295
   Braun J, 2005, ARTHRITIS RHEUM, V52, P2447, DOI 10.1002/art.21197
   DALESSANDRO LP, 1991, AM J OPHTHALMOL, V112, P317, DOI 10.1016/S0002-9394(14)76733-9
   DOUGADOS M, 1993, REV RHUM, V60, P81
   Lanna CCD, 2008, CLIN RHEUMATOL, V27, P503, DOI 10.1007/s10067-007-0797-5
   Felekis T, 2009, INFLAMM BOWEL DIS, V15, P29, DOI 10.1002/ibd.20584
   Galor A, 2006, OPHTHALMOLOGY, V113, P2317, DOI 10.1016/j.ophtha.2006.04.038
   GREENSTEIN AJ, 1976, MEDICINE, V55, P401, DOI 10.1097/00005792-197609000-00004
   Jabs DA, 2005, AM J OPHTHALMOL, V140, P509, DOI 10.1016/j.ajo.2005.03.057
   Kezic JM, 2012, ARTHRITIS RES THER, V14, DOI 10.1186/ar3697
   Kezic JM, 2012, ARTHRITIS RHEUM-US, V64, P762, DOI 10.1002/art.33404
   LAMBERT JR, 1976, ANN RHEUM DIS, V35, P354, DOI 10.1136/ard.35.4.354
   Levinson RD, 2010, OCUL IMMUNOL INFLAMM, V18, P69, DOI 10.3109/09273941003768224
   Lim LL, 2007, ARTHRITIS RHEUM, V56, P3248, DOI 10.1002/art.22918
   Lyons JL, 1997, ARCH OPHTHALMOL-CHIC, V115, P61, DOI 10.1001/archopht.1997.01100150063010
   Martin TM, 2005, ARTHRITIS RHEUM, V52, P269, DOI 10.1002/art.20777
   Muñoz-Fernández S, 2003, J RHEUMATOL, V30, P1277
   Muñoz-Fernández S, 2009, EYE, V23, P1130, DOI 10.1038/eye.2008.198
   Niccoli L, 2012, INT J RHEUM DIS, V15, P414, DOI 10.1111/j.1756-185X.2012.01736.x
   Paiva ES, 2000, ANN RHEUM DIS, V59, P67, DOI 10.1136/ard.59.1.67
   PETTY RE, 1989, J RHEUMATOL, V16, P499
   Robinson PC, 2015, ARTHRITIS RHEUMATOL, V67, P140, DOI 10.1002/art.38873
   Rosenbaum J, 2012, AM J MED SCI, V343, P364, DOI 10.1097/MAJ.0b013e3182514059
   ROSENBAUM JT, 1989, J RHEUMATOL, V16, P792
   Rudwaleit M, 2009, ANN RHEUM DIS, V68, P696, DOI 10.1136/ard.2008.092585
   Ruutu M, 2012, ARTHRITIS RHEUM-US, V64, P2211, DOI 10.1002/art.34423
   Sampaio-Barros PD, 2006, RHEUMATOL INT, V26, P1143, DOI 10.1007/s00296-006-0203-7
   Wendling D, 2011, SEMIN ARTHRITIS RHEU, V41, P503, DOI 10.1016/j.semarthrit.2011.05.005
   WRIGHT R, 1965, Q J MED, V34, P229
   Yilmaz S, 2007, INT J COLORECTAL DIS, V22, P1027, DOI 10.1007/s00384-007-0275-1
   Zeboulon N, 2008, ANN RHEUM DIS, V67, P955, DOI 10.1136/ard.2007.075754
NR 31
TC 73
Z9 77
U1 0
U2 10
PU SPRINGER LONDON LTD
PI LONDON
PA 236 GRAYS INN RD, 6TH FLOOR, LONDON WC1X 8HL, ENGLAND
SN 0770-3198
EI 1434-9949
J9 CLIN RHEUMATOL
JI Clin. Rheumatol.
PD JUN
PY 2015
VL 34
IS 6
BP 999
EP 1002
DI 10.1007/s10067-015-2960-8
PG 4
WC Rheumatology
WE Science Citation Index Expanded (SCI-EXPANDED); Conference Proceedings Citation Index - Science (CPCI-S)
SC Rheumatology
GA CJ2LW
UT WOS:000355317300004
PM 25953065
DA 2024-01-22
ER

PT J
AU Mortimer, PS
   Rockson, SG
AF Mortimer, Peter S.
   Rockson, Stanley G.
TI New developments in clinical aspects of lymphatic disease
SO JOURNAL OF CLINICAL INVESTIGATION
LA English
DT Review
ID LYMPHEDEMA-DISTICHIASIS SYNDROME; BREAST-CANCER; THERAPEUTIC
   LYMPHANGIOGENESIS; HEREDITARY LYMPHEDEMA; SECONDARY LYMPHEDEMA;
   TRANSCRIPTION FACTOR; STARLING PRINCIPLE; CROHNS-DISEASE; ARM
   LYMPHEDEMA; MILROY DISEASE
AB The lymphatic system is fundamentally important to cardiovascular disease, infection and immunity, cancer, and probably obesity - the four major challenges in healthcare in the 21st century. This Review will consider the manner in which new knowledge of lymphatic genes and molecular mechanisms has demonstrated that lymphatic dysfunction should no longer be considered a passive bystander in disease but rather an active player in many pathological processes and, therefore, a genuine target for future therapeutic developments. The specific roles of the lymphatic system in edema, genetic aspects of primary lymphedema, infection (cellulitis/erysipelas), Crohn's disease, obesity, cancer, and cancer-related lymphedema are highlighted.
C1 [Mortimer, Peter S.] Univ London, St Georges Hosp, Sch Med, London SW17 0RE, England.
   [Rockson, Stanley G.] Stanford Univ, Sch Med, Stanford, CA 94305 USA.
C3 St Georges University London; University of London; Stanford University
RP Mortimer, PS (通讯作者)，Univ London, St Georges Hosp, Sch Med, London SW17 0RE, England.
EM mortimer@sgul.ac.uk
OI rockson, stanley/0000-0003-1253-474X
FU Cancer Research UK; British Heart Foundation
FX Peter S. Mortimer has received in excess of $50,000 from Cancer Research
   UK and the British Heart Foundation.
CR Alders M, 2009, NAT GENET, V41, P1272, DOI 10.1038/ng.484
   Amgrim N, 2013, INT J OBES LOND, V37, P748
   Aselh G, 1627, LACTIBUS SIVE LACTEI
   Babu S, 2012, SEMIN IMMUNOPATHOL, V34, P847, DOI 10.1007/s00281-012-0346-4
   Barker CF, 1968, J EXP MED, V128, P4197
   Brice G, 2005, J MED GENET, V42, P98, DOI 10.1136/jmg.2004.024802
   Brice G, 2002, J MED GENET, V39, P478, DOI 10.1136/jmg.39.7.478
   Brorson H, 1997, SCAND J PLAST RECONS, V31, P137, DOI 10.3109/02844319709085480
   Brorson Hakan, 2006, Lymphatic Research and Biology, V4, P199, DOI 10.1089/lrb.2006.4404
   BROWSE NL, 1985, J CARDIOVASC SURG, V26, P91
   Cheung L, 2006, BIODRUGS, V20, P363, DOI 10.2165/00063030-200620060-00007
   Choi I, 2012, CIRCULATION, V125, P872, DOI 10.1161/CIRCULATIONAHA.111.030296
   Connell FC, 2013, CLIN GENET, V84, P303, DOI 10.1111/cge.12173
   Damstra RJ, 2008, BRIT J DERMATOL, V158, P1210, DOI 10.1111/j.1365-2133.2008.08503.x
   Damstra RJ, 2009, BRIT J SURG, V96, P859, DOI 10.1002/bjs.6658
   DiSipio T, 2013, LANCET ONCOL, V14, P500, DOI 10.1016/S1470-2045(13)70076-7
   Dixon JB, 2010, TRENDS ENDOCRIN MET, V21, P480, DOI 10.1016/j.tem.2010.04.003
   DRAYSON MT, 1984, IMMUNOBIOLOGY, V168, P362, DOI 10.1016/S0171-2985(84)80123-0
   Dupuy A, 1999, BRIT MED J, V318, P1591, DOI 10.1136/bmj.318.7198.1591
   Fang JM, 2000, AM J HUM GENET, V67, P1382, DOI 10.1086/316915
   Ferrell RE, 1998, HUM MOL GENET, V7, P2073, DOI 10.1093/hmg/7.13.2073
   Ferrell RE, 2010, AM J HUM GENET, V86, P943, DOI 10.1016/j.ajhg.2010.04.010
   Gordon K, 2013, CIRC RES, V112, P956, DOI 10.1161/CIRCRESAHA.113.300350
   Harvey NL, 2005, NAT GENET, V37, P1072, DOI 10.1038/ng1642
   Herd-Smith A, 2001, CANCER-AM CANCER SOC, V92, P1783, DOI 10.1002/1097-0142(20011001)92:7<1783::AID-CNCR1694>3.0.CO;2-G
   Irrthum A, 2003, AM J HUM GENET, V72, P1470, DOI 10.1086/375614
   Johnson KD, 2012, J CLIN INVEST, V122, P3692, DOI 10.1172/JCI61623
   Karkkainen MJ, 2000, NAT GENET, V25, P153, DOI 10.1038/75997
   Keim AP, 2013, LYMPHAT RES BIOL, V11, P81, DOI 10.1089/lrb.2012.0024
   Levick JR, 2010, CARDIOVASC RES, V87, P198, DOI 10.1093/cvr/cvq062
   Levick JR, 2004, J PHYSIOL-LONDON, V557, P704, DOI 10.1113/jphysiol.2004.066118
   Lim HY, 2013, CELL METAB, V17, P671, DOI 10.1016/j.cmet.2013.04.002
   Lin S, 2012, PLOS ONE, V7, DOI 10.1371/journal.pone.0052021
   Mansour S, 2001, AM J MED GENET, V99, P172, DOI 10.1002/1096-8628(2001)9999:9999<::AID-AJMG1155>3.0.CO;2-Y
   McMaster P D, 1942, Bull N Y Acad Med, V18, P731
   Mellor RH, 2007, CIRCULATION, V115, P1912, DOI 10.1161/CIRCULATIONAHA.106.675348
   Mellor RH, 2010, MICROCIRCULATION, V17, P281, DOI 10.1111/j.1549-8719.2010.00030.x
   Moffatt CJ, 2003, QJM-INT J MED, V96, P731, DOI 10.1093/qjmed/hcg126
   Nakamura K, 2009, PLOS ONE, V4, DOI 10.1371/journal.pone.0008380
   Nakamura Kenta, 2008, Lymphatic Research and Biology, V6, P181, DOI 10.1089/lrb.2008.63404
   Ostergaard P, 2012, AM J HUM GENET, V90, P356, DOI 10.1016/j.ajhg.2011.12.018
   Ostergaard P, 2011, NAT GENET, V43, P929, DOI 10.1038/ng.923
   Ostergaard P, 2011, J MED GENET, V48, P251, DOI 10.1136/jmg.2010.085563
   Petrova TV, 2004, NAT MED, V10, P974, DOI 10.1038/nm1094
   Rockson SG, 2006, LYMPHAT RES BIOL, V4, P442
   Rockson SG, 2008, ANN NY ACAD SCI, V1131, P147, DOI 10.1196/annals.1413.014
   Smith AM, 2009, J EXP MED, V206, P1883, DOI 10.1084/jem.20091233
   Stanton AWB, 2009, BREAST CANCER RES TR, V117, P549, DOI 10.1007/s10549-008-0259-z
   Szuba A, 2002, FASEB J, V16, P1985, DOI 10.1096/fj.02-0401fje
   Tabibiazar R, 2006, PLOS MED, V3, P1114, DOI 10.1371/journal.pmed.0030254
   Thomas SN, 2012, J IMMUNOL, V189, P2181, DOI 10.4049/jimmunol.1103545
   Toland HM, 2000, AM J PHYSIOL-CELL PH, V279, pC1327, DOI 10.1152/ajpcell.2000.279.5.C1327
   TURK JL, 1967, DELAYED HYPERSENSITI, P138
   van de Scheur MR, 2003, J EUR ACAD DERMATOL, V17, P184, DOI 10.1046/j.1468-3083.2003.00573.x
   von der Weid PY, 2011, CURR OPIN GASTROEN, V27, P335, DOI 10.1097/MOG.0b013e3283476e8f
   Yoon Y, 2003, J CLIN INVEST, V111, P717, DOI 10.1172/JCI200315830
NR 56
TC 183
Z9 208
U1 2
U2 35
PU AMER SOC CLINICAL INVESTIGATION INC
PI ANN ARBOR
PA 35 RESEARCH DR, STE 300, ANN ARBOR, MI 48103 USA
SN 0021-9738
EI 1558-8238
J9 J CLIN INVEST
JI J. Clin. Invest.
PD MAR
PY 2014
VL 124
IS 3
BP 915
EP 921
DI 10.1172/JCI71608
PG 7
WC Medicine, Research & Experimental
WE Science Citation Index Expanded (SCI-EXPANDED)
SC Research & Experimental Medicine
GA AC2PZ
UT WOS:000332347700006
PM 24590276
OA Green Published, Bronze
DA 2024-01-22
ER

PT J
AU Roszkowska, AM
   Spinella, R
   Aragona, P
AF Roszkowska, Anna M.
   Spinella, Rosaria
   Aragona, Pasquale
TI Recurrence of Salzmann nodular degeneration of the cornea in a Crohn's
   disease patient
SO INTERNATIONAL OPHTHALMOLOGY
LA English
DT Article
AB The purpose of this study is to describe a recurrence of Salzmann nodular degeneration (SND) concurrent with the clinical onset of severe Crohn's disease. The method used in this study is single observational case report. A 43-year-old male was treated for bilateral advanced SND by manual asportation of the corneal nodules. Two years after the treatment Crohn's disease was diagnosed and during the following year a rapid bilateral and symmetric recurrence of the nodules was observed with progressive visual impairment. In conclusion, the timing of the recurrence of Salzmann nodules and the clinical manifestations of severe Crohn's disease might suggest a link between the diseases.
RP Roszkowska, AM (通讯作者)，Univ Hosp Messina, Ophthalmol Unit, Dept Specialist Surgeries, Via Consolare Valeria, I-98100 Messina, Italy.
EM aroszkowska@unime.it
RI Spinella, Rosaria/IAR-0882-2023; roszkowska, anna/X-2998-2019; Aragona,
   Pasquale/I-5286-2012
OI Aragona, Pasquale/0000-0002-9582-9799; Roszkowska, Anna
   Maria/0000-0002-8083-3437
CR Das S, 2005, CORNEA, V24, P772, DOI 10.1097/01.ico.0000153100.74033.ef
   Das S, 2005, J CATARACT REFR SURG, V31, P1386, DOI 10.1016/j.jcrs.2004.12.037
   Farjo AA, 2006, CORNEA, V25, P11, DOI 10.1097/01.ico.0000167879.88815.6b
   Graue-Hernández EO, 2010, CORNEA, V29, P283, DOI 10.1097/ICO.0b013e3181b7658d
   Lange AP, 2009, CORNEA, V28, P85, DOI 10.1097/ICO.0b013e3181814c90
   Roszkowska AM, 2011, INVEST OPHTH VIS SCI, V52, P5910, DOI 10.1167/iovs.11-7789
   Roszkowska AM, 2009, GRAEF ARCH CLIN EXP, V247, P1431, DOI 10.1007/s00417-009-1154-y
   Sinha Rajesh, 2006, Indian Journal of Ophthalmology, V54, P201
NR 8
TC 5
Z9 6
U1 0
U2 3
PU SPRINGER
PI DORDRECHT
PA VAN GODEWIJCKSTRAAT 30, 3311 GZ DORDRECHT, NETHERLANDS
SN 0165-5701
EI 1573-2630
J9 INT OPHTHALMOL
JI Int. Ophthalmol.
PD APR
PY 2013
VL 33
IS 2
BP 185
EP 187
DI 10.1007/s10792-012-9648-8
PG 3
WC Ophthalmology
WE Science Citation Index Expanded (SCI-EXPANDED)
SC Ophthalmology
GA 099KX
UT WOS:000315621000015
PM 23064989
DA 2024-01-22
ER

PT J
AU Higashi, D
   Futami, K
   Kojima, D
   Futatsuki, R
   Ishibashi, Y
   Maekawa, T
   Yano, Y
   Takatsu, N
   Hirai, F
   Matsui, T
   Iwashita, A
AF Higashi, Daijiro
   Futami, Kitaro
   Kojima, Daibo
   Futatsuki, Ryo
   Ishibashi, Yukiko
   Maekawa, Takafumi
   Yano, Yutaka
   Takatsu, Noritaka
   Hirai, Fumihito
   Matsui, Toshiyuki
   Iwashita, Akinori
TI Cancer of the Small Intestine in Patients with Crohn's Disease
SO ANTICANCER RESEARCH
LA English
DT Article; Proceedings Paper
CT 16th Annual Meeting of the Society-of-Biotherapeutic-Approaches
CY DEC 08, 2012
CL Tokyo, JAPAN
SP Soc Biotherapeut Approaches
DE Crohn's disease; small intestine cancer; surgical operation
ID SMALL-BOWEL ADENOCARCINOMA; COLORECTAL-CANCER; CLINICAL-FEATURES; RISK;
   CARCINOMA
AB Due to an increase in the number of long-term cases of Crohn's disease, the risk of combined cancer in these patients has been assessed in numerous articles. Most of these reports have involved patients with cancer of the large intestine, while cases of cancer of the small intestine combined with Crohn's disease are very rare. We experienced two cases of cancer of the small intestine combined with Crohn's disease. In both cases, the patients had suffered from Crohn's disease for over 10 years and a second operation was performed after a long period without treatment following the first operation, which had achieved a favorable outcome. In both cases of combined cancer, the patients experienced ileus; however, it was difficult to discern this from ileus due to the presence of Crohn's disease. Therefore, making a definitive diagnosis of combined cancer was not possible before surgery, and the definitive diagnosis was obtained based on an intraoperative pathological diagnosis. It is thought that tumor markers transition in a manner parallel to the progression of cancer, providing a clue for cancer diagnosis. In patients with Crohn's disease, there is a pressing need to establish a method for diagnosing cancer of the small intestine at an early stage.
C1 [Higashi, Daijiro; Futami, Kitaro; Kojima, Daibo; Futatsuki, Ryo; Ishibashi, Yukiko; Maekawa, Takafumi] Fukuoka Univ, Chikushi Hosp, Dept Surg, Chikusino, Fukuoka 8188502, Japan.
   [Yano, Yutaka; Takatsu, Noritaka; Hirai, Fumihito; Matsui, Toshiyuki] Fukuoka Univ, Chikushi Hosp, Dept Gastroenterol, Chikusino, Fukuoka 8188502, Japan.
   [Iwashita, Akinori] Fukuoka Univ, Chikushi Hosp, Dept Pathol, Chikusino, Fukuoka 8188502, Japan.
   [Higashi, Daijiro; Futami, Kitaro; Yano, Yutaka; Takatsu, Noritaka; Hirai, Fumihito; Matsui, Toshiyuki] Fukuoka Univ, Chikushi Hosp, Inflammatory Bowel Dis Ctr, Chikusino, Fukuoka 8188502, Japan.
C3 Fukuoka University; Fukuoka University; Fukuoka University; Fukuoka
   University
RP Higashi, D (通讯作者)，Fukuoka Univ, Chikushi Hosp, Dept Surg, 1-1-1 Zokumyoin, Chikusino, Fukuoka 8188502, Japan.
EM daijiro@fukuoka-u.ac.jp
CR Abrahams NA, 2002, DIS COLON RECTUM, V45, P1496, DOI 10.1007/s10350-004-6457-9
   Bernstein CN, 2001, CANCER-AM CANCER SOC, V91, P854, DOI 10.1002/1097-0142(20010215)91:4<854::AID-CNCR1073>3.0.CO;2-Z
   Canavan C, 2006, ALIMENT PHARM THER, V23, P1097, DOI 10.1111/j.1365-2036.2006.02854.x
   CHOI PM, 1994, GUT, V35, P950, DOI 10.1136/gut.35.7.950
   GINZBURG L, 1956, SURGERY, V39, P347
   Higashi D, 2007, ANTICANCER RES, V27, P3771
   Higashi D, 2010, ANTICANCER RES, V30, P3193
   Jess T, 2004, ALIMENT PHARM THERAP, V19, P287, DOI 10.1111/j.1365-2036.2004.01858.x
   Koga H, 1999, CLIN IMAG, V23, P298, DOI 10.1016/S0899-7071(99)00149-7
   Palascak-Juif V, 2005, INFLAMM BOWEL DIS, V11, P828, DOI 10.1097/01.mib.0000179211.03650.b6
   Partridge SK, 2004, DIS COLON RECTUM, V47, P778, DOI 10.1007/s10350-003-0101-y
   von Roon AC, 2007, DIS COLON RECTUM, V50, P839, DOI 10.1007/s10350-006-0848-z
   Yano Y, 2008, J GASTROEN HEPATOL, V23, P1683, DOI 10.1111/j.1440-1746.2008.05532.x
NR 13
TC 6
Z9 6
U1 1
U2 2
PU INT INST ANTICANCER RESEARCH
PI ATHENS
PA EDITORIAL OFFICE 1ST KM KAPANDRITIOU-KALAMOU RD KAPANDRITI, PO BOX 22,
   ATHENS 19014, GREECE
SN 0250-7005
J9 ANTICANCER RES
JI Anticancer Res.
PD JUL
PY 2013
VL 33
IS 7
BP 2977
EP 2980
PG 4
WC Oncology
WE Science Citation Index Expanded (SCI-EXPANDED); Conference Proceedings Citation Index - Science (CPCI-S)
SC Oncology
GA 170EO
UT WOS:000320833300026
PM 23780989
DA 2024-01-22
ER

PT J
AU Kopylov, U
   Koulaouzidis, A
   Klang, E
   Carter, D
   Ben-Horin, S
   Eliakim, R
AF Kopylov, Uri
   Koulaouzidis, Anastasios
   Klang, Eyal
   Carter, Dan
   Ben-Horin, Shomron
   Eliakim, Rami
TI Monitoring of small bowel Crohn's disease
SO EXPERT REVIEW OF GASTROENTEROLOGY & HEPATOLOGY
LA English
DT Review
DE Crohn's disease; capsule endoscopy; magnetic resonance enterography;
   intestinal ultrasound; fecal calprotectin; mucosa healing; transmural
   healing
ID MAGNETIC-RESONANCE ENTEROGRAPHY; MUCOSAL HEALING ASSESSMENT; ANTI-TNF
   THERAPY; CONTRAST-ENHANCED ULTRASOUND; EVIDENCE-BASED CONSENSUS; VIDEO
   CAPSULE ENDOSCOPY; PILLCAM COLON 2(C); GLOBAL SCORE MEGS; DIAGNOSTIC
   YIELD; LEWIS SCORE
AB Introduction: In recent years, the therapeutic paradigm in Crohn's disease has shifted from a mere symptom-oriented approach, to aiming to healing of the underlying inflammation and prevention of long-term structural complications. Such treat-to-target' approach may allow for a more stable disease course with less hospitalizations, lower requirement for surgery and improved quality of life. In Crohn's disease, the small bowel is affected in the majority of patients; frequently, Crohn's involves only the small bowel, which remains inaccessible to conventional ileocolonoscopic techniques. Thus, non-invasive monitoring techniques are crucial for accurate disease assessment.Areas covered: This review addresses the indications and clinical implications of non-invasive small bowel monitoring modalities (magnetic resonance enterography, intestinal ultrasound, capsule endoscopy) in the assessment and management of Crohn's disease.Expert commentary: This review addresses the limitations of the current knowledge and future areas of research, including the possible utilization of transmural healing as an imaging target and the need to establish clear quantitative target values to guide treatment by imaging findings in Crohn's disease.
C1 [Kopylov, Uri; Carter, Dan; Ben-Horin, Shomron; Eliakim, Rami] Sheba Med Ctr, Dept Gastroenterol, Tel Hashomer, Israel.
   [Kopylov, Uri; Klang, Eyal; Carter, Dan; Ben-Horin, Shomron; Eliakim, Rami] Tel Aviv Univ, Sackler Sch Med, Tel Aviv, Israel.
   [Koulaouzidis, Anastasios] Royal Infirm Edinburgh NHS Trust, Ctr Liver & Digest Disorders, Edinburgh, Midlothian, Scotland.
   [Klang, Eyal] Sheba Med Ctr, Dept Diagnost Imaging, Tel Hashomer, Israel.
C3 Chaim Sheba Medical Center; Sackler Faculty of Medicine; Royal Infirmary
   of Edinburgh; University of Edinburgh; Chaim Sheba Medical Center
RP Kopylov, U (通讯作者)，Sheba Med Ctr, Dept Gastroenterol, Tel Hashomer, Israel.; Kopylov, U (通讯作者)，Tel Aviv Univ, Sackler Sch Med, Tel Aviv, Israel.
EM ukopylov@gmail.com
RI Koulaouzidis, Anastasios/G-9060-2014; Carter, Dan/JRY-3275-2023
OI Koulaouzidis, Anastasios/0000-0002-2248-489X; Kopylov,
   Uri/0000-0002-7156-0588
CR Amitai MM, 2017, DIGEST LIVER DIS, V49, P490, DOI 10.1016/j.dld.2017.02.001
   Annese V, 2013, J CROHNS COLITIS, V7, P982, DOI 10.1016/j.crohns.2013.09.016
   [Anonymous], DIG DIS SCI
   [Anonymous], ECCO C
   [Anonymous], PEDIAT RADIOL
   [Anonymous], GUT S2
   Baumgart DC, 2015, RADIOLOGY, V275, P889, DOI 10.1148/radiol.14141929
   Beltrán VP, 2007, GASTROINTEST ENDOSC, V66, P533, DOI 10.1016/j.gie.2006.12.059
   Ben-Horin S, 2016, J CROHNS COLITIS, V10, pS178
   Bouguen G, 2011, GUT, V60, P1178, DOI 10.1136/gut.2010.234617
   Bourreille A, 2006, GUT, V55, P978, DOI 10.1136/gut.2005.081851
   Buisson A, 2016, J CROHNS COLITIS, V10, pS149
   Buisson A, 2012, ALIMENT PHARM THER, V35, P625, DOI 10.1111/j.1365-2036.2012.05002.x
   Calabrese E, 2016, INFLAMM BOWEL DIS, V22, P1168, DOI 10.1097/MIB.0000000000000706
   Calabrese E, 2012, J CROHNS COLITIS, V6, P852, DOI 10.1016/j.crohns.2012.01.015
   Calabrese E, 2009, INFLAMM BOWEL DIS, V15, P1635, DOI 10.1002/ibd.20948
   Carla-Moreau A, 2015, DIGEST LIVER DIS, V47, P191, DOI 10.1016/j.dld.2014.11.005
   Carvalho PB, 2015, WORLD J GASTROENTERO, V21, P7233, DOI 10.3748/wjg.v21.i23.7233
   Carvalho PB, 2014, J CROHNS COLITIS, V8, P1566, DOI 10.1016/j.crohns.2014.06.008
   Castiglione F, 2004, AM J GASTROENTEROL, V99, P1977, DOI 10.1111/j.1572-0241.2004.40267.x
   Castiglione F, 2008, INFLAMM BOWEL DIS, V14, P1240, DOI 10.1002/ibd.20469
   Castiglione F, 2017, DIGEST LIVER DIS, V49, P484, DOI 10.1016/j.dld.2017.02.014
   Cave D, 2005, ENDOSCOPY, V37, P1065, DOI 10.1055/s-2005-870264
   Cheifetz AS, 2006, AM J GASTROENTEROL, V101, P2218, DOI 10.1111/j.1572-0241.2006.00761.x
   Coelho J, 2011, GUT, V60, P198, DOI 10.1136/gut.2010.222893
   Cotter J, 2015, ENDOSCOPY, V47, P330, DOI 10.1055/s-0034-1390894
   D'Haens G, 2015, CLIN GASTROENTEROL H, V13, P1480, DOI 10.1016/j.cgh.2015.01.031
   De Cruz P, 2015, ALIMENT PHARM THER, V42, P867, DOI 10.1111/apt.13353
   Del Vescovo R, 2008, ABDOM IMAGING, V33, P417, DOI 10.1007/s00261-007-9267-4
   Dillman JR, 2015, J MAGN RESON IMAGING, V42, P801, DOI 10.1002/jmri.24815
   Dionisio PM, 2010, AM J GASTROENTEROL, V105, P1240, DOI 10.1038/ajg.2009.713
   Eliakim R, 2014, NAT REV GASTRO HEPAT, V11, P722, DOI 10.1038/nrgastro.2014.144
   Eliakim R, 2013, CURR OPIN GASTROEN, V29, P133, DOI 10.1097/MOG.0b013e32835bdc03
   Fidler Jeff L, 2017, Gastrointest Endosc Clin N Am, V27, P133, DOI 10.1016/j.giec.2016.08.008
   Fiorino G, 2017, J CROHNS COLITIS, V11, P274, DOI 10.1093/ecco-jcc/jjw185
   Fiorino G, 2015, J CROHNS COLITIS, V9, P633, DOI 10.1093/ecco-jcc/jjv080
   Flamant M, 2013, INFLAMM BOWEL DIS, V19, P1390, DOI 10.1097/MIB.0b013e31828133c1
   Foti PV, 2015, RADIOL MED, V120, P585, DOI 10.1007/s11547-015-0502-8
   Fraquelli M, 2008, DIGEST LIVER DIS, V40, P860, DOI 10.1016/j.dld.2008.04.006
   Fraquelli M, 2005, RADIOLOGY, V236, P95, DOI 10.1148/radiol.2361040799
   Fraquelli M, 2015, INFLAMM BOWEL DIS, V21, P2605, DOI 10.1097/MIB.0000000000000536
   Fraum TJ, 2017, J MAGN RESON IMAGING, V46, P338, DOI 10.1002/jmri.25625
   Gallego JC, 2017, CLIN IMAG, V43, P175, DOI 10.1016/j.clinimag.2017.03.010
   Gilletta C, 2015, CLIN GASTROENTEROL H, V13, P1633, DOI 10.1016/j.cgh.2015.02.041
   González-Lama Y, 2016, J CROHNS COLITIS, V10, P55, DOI 10.1093/ecco-jcc/jjv187
   Gralnev IM, 2008, ALIMENT PHARM THERAP, V27, P146, DOI 10.1111/j.1365-2036.2007.03556.x
   Greener T, 2016, J CROHNS COLITIS, V10, P525, DOI 10.1093/ecco-jcc/jjw006
   Greener T, 2015, DIS COLON RECTUM, V58, P1151, DOI 10.1097/DCR.0000000000000491
   Hall B, 2015, WORLD J GASTRO ENDOS, V7, P1230, DOI 10.4253/wjge.v7.i16.1230
   Hall B, 2014, J CROHNS COLITIS, V8, P1601, DOI 10.1016/j.crohns.2014.09.005
   Hall BJ, 2014, EUR J GASTROEN HEPAT, V26, P1253, DOI 10.1097/MEG.0000000000000194
   Hashash Jana G, 2016, Curr Gastroenterol Rep, V18, P25, DOI 10.1007/s11894-016-0499-8
   Hausmann J, 2017, SCAND J GASTROENTERO, P1
   Hordonneau C, 2014, AM J GASTROENTEROL, V109, P89, DOI 10.1038/ajg.2013.385
   Horsthuis K, 2008, RADIOLOGY, V247, P64, DOI 10.1148/radiol.2471070611
   Klein A, 2016, ANN GASTROENTEROL, V29, P196, DOI 10.20524/aog.2016.0012
   Koilakou S, 2010, INFLAMM BOWEL DIS, V16, P198, DOI 10.1002/ibd.21003
   Kono T, 2014, WORLD J GASTRO ENDOS, V6, P88, DOI 10.4253/wjge.v6.i3.88
   Kopylov U, 2017, DIGEST LIVER DIS, V49, P854, DOI 10.1016/j.dld.2017.04.013
   Kopylov U, 2016, THER ADV GASTROENTER, V9, P655, DOI 10.1177/1756283X16649143
   Kopylov U, 2015, AM J GASTROENTEROL, V110, P1316, DOI 10.1038/ajg.2015.221
   Kopylov U, 2015, INFLAMM BOWEL DIS, V21, P93, DOI 10.1097/MIB.0000000000000255
   Koulaouzidis A, 2012, DIGEST DIS SCI, V57, P987, DOI 10.1007/s10620-011-1956-8
   Kovanlikaya A, 2015, ABDOM IMAGING, V40, P1068, DOI 10.1007/s00261-014-0247-1
   Kumar S, 2015, J GASTROEN HEPATOL, V30, P86, DOI 10.1111/jgh.12724
   Lahat A, 2016, PATIENT PREFER ADHER, V10, P1043, DOI 10.2147/PPA.S99690
   Leighton JA, 2017, GASTROINTEST ENDOSC, V85, P196, DOI 10.1016/j.gie.2016.09.009
   Levine A, 2011, INFLAMM BOWEL DIS, V17, P1314, DOI 10.1002/ibd.21493
   Leyendecker JR, 2009, RADIOGRAPHICS, V29, P1827, DOI 10.1148/rg.296095510
   Lin G, 2009, RADIOLOGY, V250, P784, DOI 10.1148/radiol.2503080874
   Ma C, 2016, INFLAMM BOWEL DIS, V22, P870, DOI 10.1097/MIB.0000000000000679
   Maccioni F, 2006, RADIOLOGY, V238, P517, DOI 10.1148/radiol.2381040244
   Maconi G, 2003, AM J GASTROENTEROL, V98, P1545, DOI 10.1016/S0002-9270(03)00303-4
   Maconi G, 2001, ANN SURG, V233, P345, DOI 10.1097/00000658-200103000-00007
   Magro F, 2014, AM J GASTROENTEROL, V109, P1026, DOI 10.1038/ajg.2014.97
   Makanyanga JC, 2014, EUR RADIOL, V24, P277, DOI 10.1007/s00330-013-3010-z
   Moreno N, 2014, J CROHNS COLITIS, V8, P1079, DOI 10.1016/j.crohns.2014.02.008
   Mow WS, 2004, CLIN GASTROENTEROL H, V2, P31, DOI 10.1016/S1542-3565(03)00289-1
   Moy MP, 2016, GASTROENT RES PRACT, V2016, DOI 10.1155/2016/8168695
   Naganuma M, 2017, ABDOM RADIOL, V42, P141, DOI 10.1007/s00261-016-0878-5
   Nakamura T, 2008, J GASTROENTEROL, V43, P93, DOI 10.1007/s00535-007-2153-6
   Nemeth A, 2016, ENDOSCOPY, V48, P373, DOI 10.1055/s-0034-1393560
   Niv Y, 2012, ENDOSCOPY, V44, P21, DOI 10.1055/s-0031-1291385
   Niv Y, 2017, EUR J GASTROEN HEPAT, V29, P844, DOI 10.1097/MEG.0000000000000881
   Nylund K, 2013, ULTRASOUND MED BIOL, V39, P1197, DOI 10.1016/j.ultrasmedbio.2013.01.020
   Ordás I, 2014, GASTROENTEROLOGY, V146, P374, DOI 10.1053/j.gastro.2013.10.055
   Pallotta N, 2010, BMC GASTROENTEROL, V10, DOI 10.1186/1471-230X-10-69
   Panes J, 2013, J CROHNS COLITIS, V7, P556, DOI 10.1016/j.crohns.2013.02.020
   Parente F, 2004, ALIMENT PHARM THER, V20, P959, DOI 10.1111/j.1365-2036.2004.02245.x
   Pariente B, 2015, GASTROENTEROLOGY, V148, P52, DOI 10.1053/j.gastro.2014.09.015
   Pariente B, 2011, INFLAMM BOWEL DIS, V17, P1415, DOI 10.1002/ibd.21506
   Pazahr S, 2013, MAGN RESON MATER PHY, V26, P291, DOI 10.1007/s10334-012-0355-2
   Pennazio M, 2015, ENDOSCOPY, V47, P352, DOI 10.1055/s-0034-1391855
   Peyrin-Biroulet L, 2015, AM J GASTROENTEROL, V110, P1324, DOI 10.1038/ajg.2015.233
   Prezzi D, 2016, EUR RADIOL, V26, P2107, DOI 10.1007/s00330-015-4036-1
   Punwani S, 2009, RADIOLOGY, V252, P712, DOI 10.1148/radiol.2523082167
   Quaia E, 2017, ULTRASOUND MED BIOL, V43, P1171, DOI 10.1016/j.ultrasmedbio.2017.01.024
   Quaia E, 2016, J MAGN RESON IMAGING, V43, P688, DOI 10.1002/jmri.25024
   Rimola J, 2011, INFLAMM BOWEL DIS, V17, P1759, DOI 10.1002/ibd.21551
   Ripollés T, 2013, J CROHNS COLITIS, V7, P120, DOI 10.1016/j.crohns.2012.03.002
   Rispo A, 2017, INFLAMM BOWEL DIS, V23, P143, DOI 10.1097/MIB.0000000000000980
   Rosa B, 2012, J CROHNS COLITIS, V6, P692, DOI 10.1016/j.crohns.2011.12.002
   Rozendorn N, 2016, GASTROINTEST ENDOSC, V83, P182, DOI 10.1016/j.gie.2015.05.048
   RUTGEERTS P, 1984, GUT, V25, P665, DOI 10.1136/gut.25.6.665
   RUTGEERTS P, 1990, GASTROENTEROLOGY, V99, P956, DOI 10.1016/0016-5085(90)90613-6
   Safroneeva E, 2015, ALIMENT PHARM THER, V42, P977, DOI 10.1111/apt.13363
   Sailer J, 2008, EUR RADIOL, V18, P2512, DOI 10.1007/s00330-008-1034-6
   Satsangi J, 2006, GUT, V55, P749, DOI 10.1136/gut.2005.082909
   Savarino E, 2017, DIGEST LIVER DIS, V49, P728, DOI 10.1016/j.dld.2017.04.010
   Shah SC, 2016, ALIMENT PHARM THER, V43, P317, DOI 10.1111/apt.13475
   Shenoy-Bhangle AS, 2016, PEDIATR RADIOL, V46, P34, DOI 10.1007/s00247-015-3438-1
   Stidham RW, 2016, UNITED EUR GASTROENT, V4, P515, DOI 10.1177/2050640616636620
   Szamosi T, 2010, EUR J GASTROEN HEPAT, V22, P872, DOI 10.1097/MEG.0b013e32833036d9
   Taylor SA, 2009, RADIOLOGY, V251, P369, DOI 10.1148/radiol.2512081292
   Tielbeek JAW, 2014, EUR RADIOL, V24, P619, DOI 10.1007/s00330-013-3015-7
   Van Assche G, 2013, J CROHNS COLITIS, V7, P950, DOI 10.1016/j.crohns.2013.01.011
   Yarur Andres J, 2011, Gastroenterol Hepatol (N Y), V7, P652
   Yoon K, 2015, BIOMED RES INT, V2015, DOI 10.1155/2015/786802
   Zorzi F, 2014, CLIN GASTROENTEROL H, V12, P2071, DOI 10.1016/j.cgh.2014.04.036
NR 119
TC 13
Z9 13
U1 0
U2 6
PU TAYLOR & FRANCIS LTD
PI ABINGDON
PA 2-4 PARK SQUARE, MILTON PARK, ABINGDON OR14 4RN, OXON, ENGLAND
SN 1747-4124
EI 1747-4132
J9 EXPERT REV GASTROENT
JI Expert Rev. Gastroenterol. Hepatol.
PY 2017
VL 11
IS 11
BP 1047
EP 1058
DI 10.1080/17474124.2017.1359541
PG 12
WC Gastroenterology & Hepatology
WE Science Citation Index Expanded (SCI-EXPANDED)
SC Gastroenterology & Hepatology
GA FM3VR
UT WOS:000414938300006
PM 28737951
DA 2024-01-22
ER

PT J
AU Rajpara, SM
   Siddha, SK
   Ormerod, AD
   Kerr, KM
   Kolhe, PS
AF Rajpara, Sanjay M.
   Siddha, Sanjay K.
   Ormerod, Anthony D.
   Kerr, Keith M.
   Kolhe, Prahalad S.
TI Cutaneous penile and perianal Crohn's disease treated with a combination
   of medical and surgical interventions
SO AUSTRALASIAN JOURNAL OF DERMATOLOGY
LA English
DT Article
DE cutaneous Crohn's disease; cyclosporin methotrexate; minocycline; penile
   ulcer; prednisolone; surgery; tacrolimus; thalidomide
AB A 73-year-old man presented with fistulizing cutaneous Crohn's disease of the penis and perianal area without involvement of the gastrointestinal tract. The disease failed to respond to topical clobetasol propionate and oral cyclosporin and methotrexate. A combination treatment of minocycline, thalidomide and prednisolone brought the disease under control and induced remission. Surgery with excision and skin grafting were required to produce cure.
C1 [Rajpara, Sanjay M.; Siddha, Sanjay K.; Ormerod, Anthony D.] Aberdeen Royal Infirm, Dept Dermatol, Foresterhill AB25 2ZN, Aberdeen, Scotland.
   [Kerr, Keith M.] Aberdeen Royal Infirm, Dept Pathol, Foresterhill AB25 2ZN, Aberdeen, Scotland.
   [Kolhe, Prahalad S.] Aberdeen Royal Infirm, Dept Plast Surg, Foresterhill AB25 2ZN, Aberdeen, Scotland.
RP Rajpara, SM (通讯作者)，Aberdeen Royal Infirm, Dept Dermatol, Ward 29, Foresterhill AB25 2ZN, Aberdeen, Scotland.
EM sanjaysunil@yahoo.com
CR Black PC, 2004, J UROLOGY, V172, P976, DOI 10.1097/01.ju.0000133972.65501.44
   Casson DH, 2000, GUT, V47, P436, DOI 10.1136/gut.47.3.436
   Cooke NS, 2006, BRIT J DERMATOL, V154, P199, DOI 10.1111/j.1365-2133.2005.07025.x
   Corazza M, 1999, J EUR ACAD DERMATOL, V13, P224, DOI 10.1111/j.1468-3083.1999.tb00889.x
   Howard A, 2003, DERMATOLOGY, V2, P1467
   HUMBERT P, 1991, J AM ACAD DERMATOL, V25, P691, DOI 10.1016/0190-9622(91)70255-Z
   Kolivras A, 2003, DERMATOLOGY, V206, P381, DOI 10.1159/000069963
   Regueiro MD, 2000, J CLIN GASTROENTEROL, V31, P282, DOI 10.1097/00004836-200012000-00004
   Rispo A, 2004, BRIT J DERMATOL, V150, P1045, DOI 10.1111/j.1365-2133.2004.05958.x
   Tan E, 2006, CLIN EXP DERMATOL, V31, P317, DOI 10.1111/j.1365-2230.2005.02032.x
NR 10
TC 11
Z9 11
U1 0
U2 0
PU WILEY
PI HOBOKEN
PA 111 RIVER ST, HOBOKEN 07030-5774, NJ USA
SN 0004-8380
EI 1440-0960
J9 AUSTRALAS J DERMATOL
JI Australas. J. Dermatol.
PD FEB
PY 2008
VL 49
IS 1
BP 21
EP 24
DI 10.1111/j.1440-0960.2007.00413.x
PG 4
WC Dermatology
WE Science Citation Index Expanded (SCI-EXPANDED)
SC Dermatology
GA 247YU
UT WOS:000252119300005
PM 18186842
DA 2024-01-22
ER

PT J
AU Papathanalsopoulos, AA
   Katsanos, KH
   Christodoulou, DK
   Nikas, S
   Tsianos, EV
AF Papathanalsopoulos, Athanasios A.
   Katsanos, Konstantinos H.
   Christodoulou, Dimitrios K.
   Nikas, Spyridon
   Tsianos, Epameinondas V.
TI An unusual case of Crohn's disease with unresponsive pleural exudates.
   Is Crohn's disease finally a systemic immunological disorder?
SO JOURNAL OF CROHNS & COLITIS
LA English
DT Article
DE Crohn's disease; Pleural effusion; Autoimmunity; Systemic lupus
   erythematosus
ID INFLAMMATORY-BOWEL-DISEASE; LUPUS-ERYTHEMATOSUS; SARCOIDOSIS;
   ASSOCIATION; INFLIXIMAB; FISTULA; MANIFESTATIONS; COMPLICATION;
   TUBERCULOSIS; LYMPHOMA
AB Crohn's disease has been infrequently associated with various respiratory manifestations. Reports of pleural, effusions in Crohn's disease are even sparser, but differential diagnosis is rich, with causes either associated with the disease or being independent. Processes directly or indirectly related to therapy, entities overlapping with Crohn's disease in pathogenesis and common causes of effusions should all be considered, under the guidance of laboratory testing and imaging. We report here an unusual case of bilateral pleural effusions unresponsive so far to medical therapy, in a patient with long-standing Crohn's disease and several features of autoimmunity. A short review of the literature is presented, the differential diagnosis is outlined and the systemic immunological. profile of Crohn's disease is discussed. (C) 2007 European Crohn's and Colitis Organisation. Published by Elsevier B.V. All rights reserved.
C1 [Tsianos, Epameinondas V.] Univ Ioannina, Sch Med, Dept Internal Med, GR-45110 Ioannina, Greece.
   Univ Ioannina, Sch Med, Hepatogastroenterol Unit, GR-45110 Ioannina, Greece.
C3 University of Ioannina; University of Ioannina
RP Tsianos, EV (通讯作者)，Univ Ioannina, Sch Med, Dept Internal Med, GR-45110 Ioannina, Greece.
EM etsianos@uoi.gr
CR Alrashid AI, 2001, DIGEST DIS SCI, V46, P1736, DOI 10.1023/A:1010665807294
   ARNETT FC, 1987, ARTHRITIS RHEUM, V31, P315
   Bai M, 2006, SCAND J GASTROENTERO, V41, P866, DOI 10.1080/00365520500529629
   BAILLIE J, 1954, AM J GASTROENTEROL, V79, P79
   Bickston SJ, 1999, GASTROENTEROLOGY, V117, P1433, DOI 10.1016/S0016-5085(99)70294-5
   BUCHMAN AL, 1995, SOUTHERN MED J, V88, P1081, DOI 10.1097/00007611-199510000-00018
   CAMUS P, 1993, MEDICINE, V72, P151
   CARRLOCKE DL, 1982, AM J GASTROENTEROL, V77, P614
   *CDCP, 2000, MMWR-MORBID MORTAL W, V49, pRR6
   Christodoulou DK, 2002, DIGEST LIVER DIS, V34, P781, DOI 10.1016/S1590-8658(02)80071-8
   Cosme A, 1998, ENDOSCOPY, V30, pS109, DOI 10.1055/s-2007-1004344
   DENT MT, 1992, BRIT MED J, V305, P159, DOI 10.1136/bmj.305.6846.159-b
   Ferrer J, 1997, EUR RESPIR J, V10, P942
   GRONHAGENRISKA C, 1983, LANCET, V1, P1287
   Gumbo T, 2001, J CLIN GASTROENTEROL, V32, P365, DOI 10.1097/00004836-200104000-00021
   HAMADEH MA, 1992, CHEST, V101, P1033, DOI 10.1378/chest.101.4.1033
   JOHNSON DA, 1985, AM J GASTROENTEROL, V80, P869
   Keane J, 2001, NEW ENGL J MED, V345, P1098, DOI 10.1056/NEJMoa011110
   MCCORMICK PA, 1986, POSTGRAD MED J, V62, P951, DOI 10.1136/pgmj.62.732.951
   Mera A, 1996, INTERNAL MED, V35, P957, DOI 10.2169/internalmedicine.35.957
   Molnár T, 2002, SCAND J GASTROENTERO, V37, P1114, DOI 10.1080/003655202320378356
   NAGATA M, 1989, EUR J PEDIATR, V148, P525, DOI 10.1007/BF00441548
   Nishida Y, 1998, AM J GASTROENTEROL, V93, P2599, DOI 10.1016/S0002-9270(98)00615-7
   PATWARDHAN RV, 1983, ARCH INTERN MED, V143, P94, DOI 10.1001/archinte.143.1.94
   Sanchez-Burson J, 2004, CLIN EXP RHEUMATOL, V22, P133
   Shimizu T, 1999, Nihon Rinsho Meneki Gakkai Kaishi, V22, P164
   Storch I, 2003, INFLAMM BOWEL DIS, V9, P104, DOI 10.1097/00054725-200303000-00004
   Storch I, 2001, J CLIN GASTROENTEROL, V33, P345, DOI 10.1097/00004836-200110000-00023
   TALBOT RW, 1986, MAYO CLIN PROC, V61, P140, DOI 10.1016/S0025-6196(12)65200-8
   TAN EM, 1982, ARTHRITIS RHEUM, V25, P1271, DOI 10.1002/art.1780251101
   Toulemonde P, 2001, REV MED INTERNE, V22, P385, DOI 10.1016/S0248-8663(01)00351-4
   Trisolini R, 2000, SARCOIDOSIS VASC DIF, V17, P288
   van Wijngaarden P, 2001, SCAND J GASTROENTERO, V36, P1004
   WECHSLER B, 1980, GASTROEN CLIN BIOL, V4, P356
   WINTERBAUER RH, 1993, CHEST, V104, P352, DOI 10.1378/chest.104.2.352
   WIT D, 1992, TUBERCLE LUNG DIS, V73, P262
   Yee AMF, 2001, ANN INTERN MED, V135, P27, DOI 10.7326/0003-4819-135-1-200107030-00010
NR 37
TC 0
Z9 0
U1 0
U2 2
PU OXFORD UNIV PRESS
PI OXFORD
PA GREAT CLARENDON ST, OXFORD OX2 6DP, ENGLAND
SN 1873-9946
EI 1876-4479
J9 J CROHNS COLITIS
JI J. Crohns Colitis
PD DEC
PY 2007
VL 1
IS 2
BP 116
EP 121
DI 10.1016/j.crohns.2007.08.007
PG 6
WC Gastroenterology & Hepatology
WE Science Citation Index Expanded (SCI-EXPANDED)
SC Gastroenterology & Hepatology
GA 382WV
UT WOS:000261637000009
PM 21172193
OA Bronze
DA 2024-01-22
ER

PT J
AU Martin, DR
   Kalb, B
   Sauer, CG
   Alazraki, A
   Goldschmid, S
AF Martin, Diego R.
   Kalb, Bobby
   Sauer, Cary G.
   Alazraki, Adina
   Goldschmid, Steve
TI Magnetic resonance enterography in Crohn's disease: techniques,
   interpretation, and utilization for clinical management
SO DIAGNOSTIC AND INTERVENTIONAL RADIOLOGY
LA English
DT Review
DE Crohn's disease; magnetic resonance imaging; inflammatory bowel disease
ID INFLAMMATORY-BOWEL-DISEASE; ATOMIC-BOMB SURVIVORS; MR-ENTEROCLYSIS;
   IONIZING-RADIATION; CAPSULE ENDOSCOPY; TERMINAL ILEUM; CT ENTEROGRAPHY;
   ACTIVITY INDEX; SOLID CANCER; EXPOSURE
AB Crohn's disease treatment has improved significantly with the development of immunosuppressive and immunomodulatory agents, while surgery remains an important option in selected patients. However, a relative lag in diagnostics has become apparent with a growing need for the capacity to non-invasively and safely evaluate the tissue changes of Crohn's disease within the bowel wall and deeper tissues. We have noted marked technical improvements in magnetic resonance enterography (MRE) and in our understanding of the different facets of Crohn's disease that can be elucidated by optimized MRE, in contrast to other diagnostics. This review will provide an integrated understanding of MRE related to other available tests and recommendations for the optimal use of MRE for the clinical management of Crohn's disease. We will review the relative strengths and limitations of MRE as applied to clinical evaluation and therapeutic decisions, including the use of the unique capacity to delineate active inflammation and fibrosis in the submucosal and deeper enteric tissues, which is beyond the diagnostic reach of endoscopy and biopsy.
C1 [Martin, Diego R.; Kalb, Bobby] Univ Arizona, Sch Med, Dept Radiol, Tucson, AZ 85719 USA.
   [Goldschmid, Steve] Univ Arizona, Sch Med, Dept Internal Med, Tucson, AZ USA.
   [Sauer, Cary G.] Emory Univ, Sch Med, Dept Pediat Gastroenterol, Atlanta, GA USA.
   [Sauer, Cary G.] Emory Univ, Sch Med, Dept Hepatol, Atlanta, GA USA.
   [Sauer, Cary G.] Emory Univ, Sch Med, Dept Nutr, Atlanta, GA USA.
   [Alazraki, Adina] Emory Univ, Sch Med, Dept Radiol, Atlanta, GA 30322 USA.
C3 University of Arizona; University of Arizona; Emory University; Emory
   University; Emory University; Emory University
RP Martin, DR (通讯作者)，Univ Arizona, Sch Med, Dept Radiol, Tucson, AZ 85719 USA.
EM dmartin@radiology.arizona.edu
OI Alazraki, Adina/0000-0003-1094-282X
CR Ajaj W, 2005, J MAGN RESON IMAGING, V22, P92, DOI 10.1002/jmri.20342
   Ajaj WM, 2005, GUT, V54, P257, DOI 10.1136/gut.2003.037085
   Albert JG, 2005, GUT, V54, P1721, DOI 10.1136/gut.2005.069427
   Alexopoulou E, 2009, PEDIATR RADIOL, V39, P791, DOI 10.1007/s00247-009-1272-z
   BEST WR, 1976, GASTROENTEROLOGY, V70, P439
   Brenner DJ, 2007, NEW ENGL J MED, V357, P2277, DOI 10.1056/NEJMra072149
   Cardis E, 2007, RADIAT RES, V167, P396, DOI 10.1667/RR0553.1
   Del Vescovo R, 2008, ABDOM IMAGING, V33, P417, DOI 10.1007/s00261-007-9267-4
   Desmond AN, 2008, GUT, V57, P1524, DOI 10.1136/gut.2008.151415
   Erber WF, 2006, AM J GASTROENTEROL, V101, P2669, DOI 10.1111/j.1572-0241.2006.00809_8.x
   Fazel R, 2009, NEW ENGL J MED, V361, P849, DOI 10.1056/NEJMoa0901249
   Florie J, 2006, AM J ROENTGENOL, V186, P1384, DOI 10.2214/AJR.04.1454
   Fornasa F, 2011, J CLIN IMAG SCI, V1, DOI 10.4103/2156-7514.82339
   Fucic A, 2008, MUTAT RES-REV MUTAT, V658, P111, DOI 10.1016/j.mrrev.2007.11.003
   Gölder SK, 2006, INT J COLORECTAL DIS, V21, P97, DOI 10.1007/s00384-005-0755-0
   Gourtsoyiannis N, 2002, EUR RADIOL, V12, P2651, DOI 10.1007/s00330-002-1507-y
   Gourtsoyiannis N, 2000, INVEST RADIOL, V35, P707, DOI 10.1097/00004424-200012000-00003
   Gourtsoyiannis NC, 2006, EUR RADIOL, V16, P1915, DOI 10.1007/s00330-006-0248-8
   Ha CY, 2011, DIGEST DIS SCI, V56, P2906, DOI 10.1007/s10620-011-1781-0
   HARVEY RF, 1980, LANCET, V1, P514
   HYAMS JS, 1991, J PEDIATR GASTR NUTR, V12, P439, DOI 10.1097/00005176-199105000-00005
   Koh DM, 2001, AM J ROENTGENOL, V177, P1325, DOI 10.2214/ajr.177.6.1771325
   Laghi A, 2003, GUT, V52, P393, DOI 10.1136/gut.52.3.393
   Lauenstein TC, 2008, J MAGN RESON IMAGING, V27, P1448, DOI 10.1002/jmri.21350
   Lawrance IC, 2009, WORLD J GASTROENTERO, V15, P5300, DOI 10.3748/wjg.15.5300
   Lee SS, 2009, RADIOLOGY, V251, P751, DOI 10.1148/radiol.2513081184
   Leyendecker JR, 2009, RADIOGRAPHICS, V29, P1827, DOI 10.1148/rg.296095510
   Low RN, 2000, JMRI-J MAGN RESON IM, V11, P127, DOI 10.1002/(SICI)1522-2586(200002)11:2<127::AID-JMRI8>3.0.CO;2-G
   Maccioni F, 2006, RADIOLOGY, V238, P517, DOI 10.1148/radiol.2381040244
   Madsen SM, 2002, SCAND J GASTROENTERO, V37, P307, DOI 10.1080/003655202317284219
   Maglinte DDT, 2000, RADIOLOGY, V215, P639, DOI 10.1148/radiology.215.3.r00jn50639
   Makó EK, 2000, EUR J RADIOL, V35, P168, DOI 10.1016/S0720-048X(00)00239-4
   Martin Diego R, 2005, Top Magn Reson Imaging, V16, P77, DOI 10.1097/01.rmr.0000179461.55234.7d
   Martin DR, 2007, GASTROENTEROLOGY, V133, P385, DOI 10.1053/j.gastro.2007.06.036
   Martin DR, 2006, LANCET, V367, P1712, DOI 10.1016/S0140-6736(06)68748-5
   Martínez MJ, 2009, ABDOM IMAGING, V34, P141, DOI 10.1007/s00261-008-9365-y
   MARY JY, 1989, GUT, V30, P983, DOI 10.1136/gut.30.7.983
   Miao YM, 2002, CLIN RADIOL, V57, P913, DOI 10.1053/crad.2002.1059
   Narin B, 2004, EUR RADIOL, V14, P1535, DOI 10.1007/s00330-004-2364-7
   Negaard A, 2007, EUR RADIOL, V17, P2294, DOI 10.1007/s00330-007-0648-4
   Newnham E, 2007, ALIMENT PHARM THER, V26, P1019, DOI 10.1111/j.1365-2036.2007.03449.x
   Ochsenkühn T, 2004, SCAND J GASTROENTERO, V39, P953, DOI 10.1080/00365520410003218
   Palmer L, 2009, AM J GASTROENTEROL, V104, P2816, DOI 10.1038/ajg.2009.480
   Preston DL, 2007, RADIAT RES, V168, P1, DOI 10.1667/RR0763.1
   Preston DL, 2003, RADIAT RES, V160, P381, DOI 10.1667/RR3049
   Preston DL, 2004, RADIAT RES, V162, P377, DOI 10.1667/RR3232
   Punwani S, 2009, RADIOLOGY, V252, P712, DOI 10.1148/radiol.2523082167
   Schmidt S, 2003, EUR RADIOL, V13, P1303, DOI 10.1007/s00330-002-1710-x
   Schunk K, 2000, INVEST RADIOL, V35, P431, DOI 10.1097/00004424-200007000-00006
   Sempere GAJ, 2005, AM J ROENTGENOL, V184, P1829, DOI 10.2214/ajr.184.6.01841829
   SHOENUT JP, 1994, J CLIN GASTROENTEROL, V19, P31, DOI 10.1097/00004836-199407000-00009
   Siddiki HA, 2009, AM J ROENTGENOL, V193, P113, DOI 10.2214/AJR.08.2027
   Sodickson A, 2009, RADIOLOGY, V251, P175, DOI 10.1148/radiol.2511081296
   Tillack C, 2008, INFLAMM BOWEL DIS, V14, P1219, DOI 10.1002/ibd.20466
   Udayasankar UK, 2007, 2007 INT SOC MAG RES
   Udayasankar UK, 2008, J MAGN RESON IMAGING, V28, P1133, DOI 10.1002/jmri.21574
NR 56
TC 16
Z9 16
U1 1
U2 6
PU TURKISH SOC RADIOLOGY
PI ANKARA
PA HOSDERE CAD, GUZELKENT SOK, CANKAYA EVLERI, F-2, ANKARA, 06540, TURKEY
SN 1305-3825
J9 DIAGN INTERV RADIOL
JI Diagn. Interv. Radiol.
PD JUL-AUG
PY 2012
VL 18
IS 4
BP 374
EP 386
DI 10.4261/1305-3825.DIR.4893-11.2
PG 13
WC Radiology, Nuclear Medicine & Medical Imaging
WE Science Citation Index Expanded (SCI-EXPANDED)
SC Radiology, Nuclear Medicine & Medical Imaging
GA 964VR
UT WOS:000305725300006
PM 22517074
DA 2024-01-22
ER

PT J
AU Forshaw, MJ
   Guirguis, O
   Hennigan, TW
AF Forshaw, MJ
   Guirguis, O
   Hennigan, TW
TI IgA nephropathy in association with Crohn's disease
SO INTERNATIONAL JOURNAL OF COLORECTAL DISEASE
LA English
DT Article
DE Crohn's disease; IgA nephropathy
ID INFLAMMATORY-BOWEL-DISEASE; PATHOGENESIS
AB Background: Urological complications of inflammatory bowel disease are seen in up to 25% of patients, but renal parenchymal disease is rarely reported. Case report: The authors describe a case of a 29-year-old man with clinical and radiological features of ileocaecal Crohn's disease. He had previously been investigated for painless macroscopic haematuria and a renal biopsy had revealed IgA nephropathy. Despite medical treatment, regular exacerbations of Crohn's disease were associated with deterioration in renal function and the development of haematuria. The patient eventually underwent surgical resection of the terminal ileum and caecum. His renal disease has remained quiescent for the last 5 years following resection.
C1 Princess Royal Univ Hosp, Dept Surg, Orpington BR6 8ND, Kent, England.
RP Forshaw, MJ (通讯作者)，241 Upper Grosvenor Rd, Tunbridge Wells TN1 2EJ, Kent, England.
EM mjforshaw@doctors.org.uk
CR Altschuler EL, 2001, MED HYPOTHESES, V56, P225, DOI 10.1054/mehy.2000.1158
   Bouma G, 2003, NAT REV IMMUNOL, V3, P521, DOI 10.1038/nri1132
   Das KM, 1999, DIGEST DIS SCI, V44, P1, DOI 10.1023/A:1026629528233
   Davlin JC, 1988, ACTA PAEDIATR SCAND, V77, P118
   FRIEDMAN BI, 1994, AM J KIDNEY DIS, V23, P352
   HIRSCH DJ, 1992, AM J KIDNEY DIS, V20, P89
   HUBERT D, 1984, PRESSE MED, V13, P1083
   Imasawa T, 1998, BIOCHEM BIOPH RES CO, V249, P605, DOI 10.1006/bbrc.1998.9204
   Julian BA, 2000, SEMIN NEPHROL, V20, P277
   Kyle J, 1980, World J Surg, V4, P153
   LOPEZ BJM, 1990, REV ESP ENFERM APAR, V78, P233
   Mahoney S, 1992, ANN RHEUM DIS, V51, P1296
   McCallum D, 1997, PEDIATR NEPHROL, V11, P637, DOI 10.1007/s004670050355
   NAGY J, 1988, CLIN NEPHROL, V29, P275
   Radford MG, 1997, J AM SOC NEPHROL, V8, P199
   SHIELD DE, 1976, J UROLOGY, V115, P701, DOI 10.1016/S0022-5347(17)59341-6
   Takemura T, 2002, PEDIATR NEPHROL, V17, P863, DOI 10.1007/s00467-002-0943-x
   Targan S R, 2000, Can J Gastroenterol, V14 Suppl C, p13C
   TOYODA H, 1993, GASTROENTEROLOGY, V104, P741, DOI 10.1016/0016-5085(93)91009-7
NR 19
TC 37
Z9 40
U1 0
U2 1
PU SPRINGER
PI NEW YORK
PA 233 SPRING STREET, NEW YORK, NY 10013 USA
SN 0179-1958
J9 INT J COLORECTAL DIS
JI Int. J. Colorectal Dis.
PD SEP
PY 2005
VL 20
IS 5
BP 463
EP 465
DI 10.1007/s00384-004-0696-z
PG 3
WC Gastroenterology & Hepatology; Surgery
WE Science Citation Index Expanded (SCI-EXPANDED)
SC Gastroenterology & Hepatology; Surgery
GA 947NG
UT WOS:000230652300011
PM 15668785
DA 2024-01-22
ER

PT J
AU Simpson, N
   Seenan, JP
   Patel, R
   Kipgen, D
AF Simpson, Nicholas
   Seenan, John Paul
   Patel, Rajan
   Kipgen, David
TI Acute interstitial nephritis secondary to vedolizumab
SO BMJ CASE REPORTS
LA English
DT Article
DE Crohn's disease; renal system; acute renal failure; unwanted effects;
   adverse reactions
AB We present a patient with an acute kidney injury thought secondary to acute interstitial nephritis as a result of vedolizumab maintenance therapy for Crohn's disease. This appears to be a rare but serious side effect in patients receiving this treatment which clinicians should consider in the event of renal dysfunction.
C1 [Simpson, Nicholas] Queen Elizabeth Univ Hosp, NHSGGC, Glasgow, Lanark, Scotland.
   [Seenan, John Paul] Queen Elizabeth Univ Hosp, Gastroenterol, Glasgow, Lanark, Scotland.
   [Patel, Rajan] Queen Elizabeth Univ Hosp, Nephrol, Glasgow, Lanark, Scotland.
   [Kipgen, David] Beatson West Scotland Canc Ctr, Pathol, Glasgow, Lanark, Scotland.
C3 Queen Elizabeth University Hospital (QEUH); Queen Elizabeth University
   Hospital (QEUH); Queen Elizabeth University Hospital (QEUH); Beatson
   Oncology Centre
RP Simpson, N (通讯作者)，Queen Elizabeth Univ Hosp, NHSGGC, Glasgow, Lanark, Scotland.
EM nsimpson12@qub.ac.uk
OI Kipgen, David/0000-0002-0339-9921
CR Ambruzs JM, 2014, CLIN J AM SOC NEPHRO, V9, P265, DOI 10.2215/CJN.04660513
   Bailly E, 2018, AM J KIDNEY DIS, V71, P142, DOI 10.1053/j.ajkd.2017.08.008
   Cohen BL, 2017, BMJ-BRIT MED J, V357, DOI 10.1136/bmj.j2505
   Colombel JF, 2017, GUT, V66, P839, DOI 10.1136/gutjnl-2015-311079
   Cominelli F, 2013, NEW ENGL J MED, V369, P775, DOI 10.1056/NEJMe1307415
   González E, 2008, KIDNEY INT, V73, P940, DOI 10.1038/sj.ki.5002776
   Krishnan N, 2015, IRAN J KIDNEY DIS, V9, P3
   Lamb CA, 2019, GUT, V68, pS1, DOI 10.1136/gutjnl-2019-318484
   Moledina DG, 2017, CLIN J AM SOC NEPHRO, V12, P2046, DOI 10.2215/CJN.07630717
   Perazella MA, 2010, NAT REV NEPHROL, V6, P461, DOI 10.1038/nrneph.2010.71
   Praga M, 2010, KIDNEY INT, V77, P956, DOI 10.1038/ki.2010.89
   Sandborn WJ, 2013, NEW ENGL J MED, V369, P711, DOI 10.1056/NEJMoa1215739
   Uppsala Monitoring Center (UMC), 2021, VIGIBASE WHO GLOB DA
   Zeissig S, 2019, GUT, V68, P25, DOI 10.1136/gutjnl-2018-316023
   Zhang PL, 2020, ULTRASTRUCT PATHOL, V44, P481, DOI 10.1080/01913123.2020.1839152
NR 15
TC 3
Z9 3
U1 1
U2 4
PU BMJ PUBLISHING GROUP
PI LONDON
PA BRITISH MED ASSOC HOUSE, TAVISTOCK SQUARE, LONDON WC1H 9JR, ENGLAND
EI 1757-790X
J9 BMJ CASE REP
JI BMJ Case Rep.
PD NOV
PY 2021
VL 14
IS 11
AR e243568
DI 10.1136/bcr-2021-243568
PG 4
WC Medicine, General & Internal
WE Emerging Sources Citation Index (ESCI)
SC General & Internal Medicine
GA XC8BL
UT WOS:000722234000011
PM 34799387
OA Green Published
DA 2024-01-22
ER

PT J
AU Alexakis, C
   Gordon, K
   Mellor, R
   Chong, H
   Mortimer, P
   Pollok, R
AF Alexakis, Christopher
   Gordon, Kristiana
   Mellor, Russell
   Chong, Heung
   Mortimer, Peter
   Pollok, Richard
TI Ano-genital Granulomatosis and Crohn's Disease: A Case Series of Males
   Presenting with Genital Lymphoedema
SO JOURNAL OF CROHNS & COLITIS
LA English
DT Article
DE Ano-genital granulomatosis; Crohn's disease; lymphoedema
ID OROFACIAL GRANULOMATOSIS; LYMPHANGITIS; CHILDREN
AB Background and Aims: Ano-genital granulomatosis is a rare chronic granulomatous condition of the skin that causes lymphoedema of the external genitalia. There is a reported association with Crohn's disease. Mechanisms of disease and optimal methods of treatment are poorly understood.
   Methods: A retrospective casenote review of 25 male patients with ano-genital granulomatosis presenting with genital lymphoedema was performed to determine the clinical and histopathological features of this condition and its relationship to intestinal Crohn's disease.
   Results: A combination of penile and scrotal oedema was reported at presentation in 80% of patients; 40% of patients had associated intestinal Crohn's disease. The average time from symptom onset to diagnosis was 52.7 months. Half of cutaneous biopsies contained non-caseating granulomas and 14% contained intralymphatic granulomas. In all, 72% of patients responded to oral steroids initially but recurrence was common. Complete or partial response was achieved in 60% of patients treated with azathioprine. Three of six patients responded to anti-tumour necrosis factor [TNF] therapy. A small proportion of patients required circumcision or de-bulking surgery for more debilitating disease.
   Conclusions: Ano-genital granulomatosis is a rare condition that presents with genital lymphoedema, and there is frequently a protracted delay in diagnosis. There is a very strong association with intestinal Crohn's disease. Genital lymphoedema associated with gastrointestinal symptoms should prompt careful evaluation to exclude both ano-genital granulomatosis and Crohn's disease.
C1 [Alexakis, Christopher; Pollok, Richard] St Georges Univ Hosp, Dept Gastroenterol, London, England.
   [Gordon, Kristiana; Mellor, Russell; Mortimer, Peter] St Georges Univ Hosp, Dept Dermatol & Lymphoedema, London, England.
   [Chong, Heung] St Georges Univ Hosp, Dept Cellular Pathol, London, England.
C3 St Georges University London; St Georges University London; St Georges
   University London
RP Pollok, R (通讯作者)，St Georges Univ Hosp NHS Fdn Trust, Dept Gastroenterol, DTM& H, London SW17 0QT, England.
EM richard.pollok@nhs.net
RI Pollok, Richard C G/AAF-4713-2020
OI Pollok, Richard C G/0000-0001-6452-6763; gordon,
   kristiana/0000-0002-7840-5644
CR Asakura M, 2012, J COSMET DERMATOL SC, V2, P60
   Campbell H, 2011, INFLAMM BOWEL DIS, V17, P2109, DOI 10.1002/ibd.21599
   DUHRA P, 1988, BRIT J DERMATOL, V119, P87, DOI 10.1111/j.1365-2133.1988.tb07107.x
   Fikrle T, 2015, CLIN EXP DERMATOL, V40, P149, DOI 10.1111/ced.12490
   González-García C, 2011, AM J DERMATOPATH, V33, P594, DOI 10.1097/DAD.0b013e3181f04912
   Gordon KD, 2013, INT J STD AIDS, V24, P149, DOI 10.1258/ijsa.2012.012183
   Grave B, 2009, ORAL DIS, V15, P46, DOI 10.1111/j.1601-0825.2008.01500.x
   Gülpinar Ö, 2012, J ANDROL, V33, P624, DOI 10.2164/jandrol.111.013946
   KAFITY AA, 1993, J CLIN GASTROENTEROL, V17, P300, DOI 10.1097/00004836-199312000-00007
   KAUFFMAN CL, 1986, ARCH DERMATOL, V122, P1065, DOI 10.1001/archderm.122.9.1065
   Laftah Z, 2015, J CROHNS COLITIS, V9, P318, DOI 10.1093/ecco-jcc/jjv037
   LARSSON E, 1978, ACTA DERM-VENEREOL, V58, P92
   LAVERY HA, 1985, BRIT J DERMATOL, V113, P359, DOI 10.1111/j.1365-2133.1985.tb02091.x
   Lazzerini M, 2014, WORLD J GASTROENTERO, V20, P7497, DOI 10.3748/wjg.v20.i23.7497
   Lehrnbecher T, 1999, J PEDIATR GASTR NUTR, V28, P321, DOI 10.1097/00005176-199903000-00021
   MOONEY EE, 1995, J CLIN PATHOL, V48, P335, DOI 10.1136/jcp.48.4.335
   Mortimer PS, 2014, J CLIN INVEST, V124, P915, DOI 10.1172/JCI71608
   Murphy MJ, 2001, J CUTAN PATHOL, V28, P419, DOI 10.1034/j.1600-0560.2001.028008419.x
   Ogram AE, 2010, CUTIS, V85, P25
   Palamaras I, 2008, J EUR ACAD DERMATOL, V22, P1033, DOI 10.1111/j.1468-3083.2008.02741.x
   Ploysangam T, 1997, J AM ACAD DERMATOL, V36, P697, DOI 10.1016/S0190-9622(97)80320-9
   Saracino A, 2013, AUSTRALAS J DERMATOL, V54, pe59, DOI 10.1111/j.1440-0960.2012.00923.x
   Schrodt BJ, 1999, PEDIATRICS, V103, P500, DOI 10.1542/peds.103.2.500
   van de Scheur MR, 2003, J EUR ACAD DERMATOL, V17, P184, DOI 10.1046/j.1468-3083.2003.00573.x
   Van Kruiningen HJ, 2008, GUT, V57, P1
   Van Kruiningen HJ, 2014, APMIS, V122, P1125, DOI 10.1111/apm.12268
   von der Weid PY, 2011, CURR OPIN GASTROEN, V27, P335, DOI 10.1097/MOG.0b013e3283476e8f
   WERLIN SL, 1992, J AM ACAD DERMATOL, V27, P893, DOI 10.1016/0190-9622(92)70276-L
NR 28
TC 7
Z9 7
U1 0
U2 2
PU OXFORD UNIV PRESS
PI OXFORD
PA GREAT CLARENDON ST, OXFORD OX2 6DP, ENGLAND
SN 1873-9946
EI 1876-4479
J9 J CROHNS COLITIS
JI J. Crohns Colitis
PD APR
PY 2017
VL 11
IS 4
BP 454
EP 459
DI 10.1093/ecco-jcc/jjw173
PG 6
WC Gastroenterology & Hepatology
WE Science Citation Index Expanded (SCI-EXPANDED)
SC Gastroenterology & Hepatology
GA EQ5ZJ
UT WOS:000398161300008
PM 27683802
OA Bronze, Green Accepted
DA 2024-01-22
ER

PT J
AU Tajra, JBM
   Calegaro, JU
   Silva, SME
   Silveira, DB
   Ribeiro, LM
   Crispim, SM
   Emerick, M
   Tajra, JVR
AF Tajra, Joao Batista Monteiro
   Calegaro, Jose Ulisses
   Silva, Silvana Marques e
   Silveira, Dannilo Brito
   Ribeiro, Liliana Moscoso
   Crispim, Stefane Mariano
   Emerick, Matheus
   Tajra, Joao Victor Ribeiro
TI ASSESSMENT OF RISK FACTORS FOR SURGERY TREATMENT OF CROHN'S DISEASE: A
   HOSPITAL COHORT
SO ABCD-ARQUIVOS BRASILEIROS DE CIRURGIA DIGESTIVA-BRAZILIAN ARCHIVES OF
   DIGESTIVE SURGERY
LA English
DT Article
DE Crohn disease; Inflammatory bowel disease; Colorectal surgery
ID INFLAMMATORY-BOWEL-DISEASE; FOLLOW-UP; FECAL DIVERSION; NATURAL-HISTORY;
   MANAGEMENT; EPIDEMIOLOGY; METAANALYSIS; RATES
AB BACKGROUND: New therapies have revolutionized the treatment of Crohn's disease (CD), but in some countries, the surgery rate has not changed, the frequency of emergency surgery is underestimated, and surgical risk is poorly studied. AIMS: The aim of this study was to identify risk factors and clinical indications for primary surgery in CD patients at the tertiary hospital. METHODS: This was a retrospective cohort of a prospectively collected database of 107 patients with CD from 2015 to 2021. The main outcomes were the incidence of surgery treatment, types of procedures performed, surgical recurrence, surgery free time, and risk factors for surgery. RESULTS: Surgical intervention was performed in 54.2% of the patients, and most of the procedures were emergency surgeries (68.9%). The elective procedures (31.1%) were performed over 11 years after diagnosis. The main indications for surgery were ileal stricture (34.5%) and anorectal fistulas (20.7%). The most frequent procedure was enterectomy (24.1%). Recurrence surgery was most common in emergency procedures (OR 2.1; 95%CI 1.6-6.6). Montreal phenotype L1 stricture behavior (RR 1.3; 95%CI 1.0-1.8, p=0.04) and perianal disease (RR 1.43; 95%CI 1.2-1.7) increased the risk of emergency surgeries. The multiple linear regression showed age at diagnosis as a risk factor for surgery (p=0.004). The study of surgery free time showed no difference in the Kaplan-Meier curve for Montreal classification (p=0.73). CONCLUSIONS: The risk factors for operative intervention were strictures in ileal and jejunal diseases, age at diagnosis, perianal disease, and emergency indications.
C1 [Tajra, Joao Batista Monteiro; Silva, Silvana Marques e; Silveira, Dannilo Brito; Tajra, Joao Victor Ribeiro] Hosp Base Dist Fed, Coloproctol, Brasilia, DF, Brazil.
   [Calegaro, Jose Ulisses; Crispim, Stefane Mariano; Emerick, Matheus] Hosp Base Dist Fed, Res Management, Brasilia, DF, Brazil.
   [Ribeiro, Liliana Moscoso] Hosp Base Dist Fed, Epidemiol Monitoring, Brasilia, DF, Brazil.
   [Tajra, Joao Victor Ribeiro] Univ Ctr Unieuro, Med, Brasilia, DF, Brazil.
RP Tajra, JBM (通讯作者)，Hosp Base Dist Fed, Coloproctol, Brasilia, DF, Brazil.
EM tajrajb@gmail.com
RI Mattedi, Silvana/G-1708-2014
OI Mattedi, Silvana/0000-0003-4816-7494; Tajra, Joao
   Victor/0000-0001-9713-6657; Calegaro, Jose Ulisses/0000-0002-8795-6552
CR Abdalla MI, 2016, INFLAMM BOWEL DIS, V22, P2658, DOI 10.1097/MIB.0000000000000930
   Aniwan S, 2017, GASTROENTEROL CLIN N, V46, P463, DOI 10.1016/j.gtc.2017.05.003
   Bafford AC, 2017, DIGEST DIS SCI, V62, P2079, DOI 10.1007/s10620-017-4618-7
   Bechara Cristiane de Souza, 2015, Rev. Col. Bras. Cir., V42, P97, DOI 10.1590/0100-69912015002006
   Berg DF, 2002, AM J SURG, V184, P45, DOI 10.1016/S0002-9610(02)00879-6
   Brennan GT, 2017, J CLIN GASTROENTEROL, V51, P43, DOI 10.1097/MCG.0000000000000507
   Burisch J, 2019, GUT, V68, P423, DOI 10.1136/gutjnl-2017-315568
   Cleynen I, 2016, LANCET, V387, P156, DOI 10.1016/S0140-6736(15)00465-1
   de Souza HSP, 2016, NAT REV GASTRO HEPAT, V13, P13, DOI [10.1038/nrgastro.2016.186, 10.1038/nrgastro.2015.186]
   Frolkis AD, 2013, GASTROENTEROLOGY, V145, P996, DOI 10.1053/j.gastro.2013.07.041
   Goldstone RN, 2019, SURG CLIN N AM, V99, P1141, DOI 10.1016/j.suc.2019.08.007
   Kaplan GG, 2017, GASTROENTEROLOGY, V152, P313, DOI 10.1053/j.gastro.2016.10.020
   Lakatos PL, 2012, AM J GASTROENTEROL, V107, P579, DOI 10.1038/ajg.2011.448
   Lazarev M, 2013, AM J GASTROENTEROL, V108, P106, DOI 10.1038/ajg.2012.389
   Lichtenstein GR, 2009, AM J GASTROENTEROL, V104, P465, DOI 10.1038/ajg.2008.168
   Parente JML, 2015, WORLD J GASTROENTERO, V21, P1197, DOI 10.3748/wjg.v21.i4.1197
   Ma C, 2018, AM J GASTROENTEROL, V113, P310, DOI 10.1038/ajg.2017.468
   Martins AL, 2018, BMC GASTROENTEROL, V18, DOI 10.1186/s12876-018-0822-y
   dos Santos BRM, 2020, ABCD-ARQ BRAS CIR DI, V33, DOI 10.1590/0102-672020200002e1522
   Ng SC, 2017, LANCET, V390, P2769, DOI 10.1016/S0140-6736(17)32448-0
   Pai RK, 2018, VIRCHOWS ARCH, V472, P99, DOI 10.1007/s00428-017-2156-5
   Park SH, 2019, INFLAMM BOWEL DIS, V25, P1054, DOI 10.1093/ibd/izy329
   Rungoe C, 2014, GUT, V63, P1607, DOI 10.1136/gutjnl-2013-305607
   Selvaratnam S, 2019, WORLD J GASTROENTERO, V25, P6866, DOI 10.3748/wjg.v25.i47.6866
   Singh S, 2015, ALIMENT PHARM THER, V42, P783, DOI 10.1111/apt.13356
   Solberg IC, 2007, CLIN GASTROENTEROL H, V5, P1430, DOI 10.1016/j.cgh.2007.09.002
   Steinhart AH, 2019, INFLAMM BOWEL DIS, V25, P1, DOI 10.1093/ibd/izy247
   Thia KT, 2010, GASTROENTEROLOGY, V139, P1147, DOI 10.1053/j.gastro.2010.06.070
   Toh JWT, 2018, DIS COLON RECTUM, V61, P67, DOI 10.1097/DCR.0000000000000975
   Vester-Andersen MK, 2014, AM J GASTROENTEROL, V109, P705, DOI 10.1038/ajg.2014.45
   Wewer MD, 2021, J CROHNS COLITIS, V15, P5, DOI 10.1093/ecco-jcc/jjaa118
NR 31
TC 1
Z9 1
U1 3
U2 3
PU COLEGIO BRASILEIRO CIRURGIA DIGESTIVA-CBCD
PI SAO PAULO SP
PA AV BRIGADEIRO LUIZ ANTONIO, 278-6-SALAS 10 E 11, SAO PAULO SP,
   01318-901, BRAZIL
SN 0102-6720
EI 2317-6326
J9 ABCD-ARQ BRAS CIR DI
JI ABCD-Arq. Bras. Cir. Dig.-Braz. Arch. Dig. Surg.
PY 2023
VL 36
IS 1
AR e1730
DI 10.1590/0102-672020230002e1730
PG 7
WC Gastroenterology & Hepatology
WE Emerging Sources Citation Index (ESCI)
SC Gastroenterology & Hepatology
GA H6NU4
UT WOS:000997115800002
PM 37194862
OA Green Published, gold
DA 2024-01-22
ER

PT J
AU Bröms, G
   Granath, F
   Stephansson, O
   Kieler, H
AF Broms, Gabriella
   Granath, Fredrik
   Stephansson, Olof
   Kieler, Helle
TI Preterm birth in women with inflammatory bowel disease - the association
   with disease activity and drug treatment
SO SCANDINAVIAN JOURNAL OF GASTROENTEROLOGY
LA English
DT Article
DE IBD; Crohn's disease; ulcerative colitis; pregnancy; preterm birth; IBD;
   inflammatory bowel disease
ID CROHNS-DISEASE; ULCERATIVE-COLITIS; ACTIVITY INDEX; DANISH COHORT;
   PREGNANCY; OUTCOMES; EPIDEMIOLOGY; METAANALYSIS; THIOPURINES; INFECTION
AB Background: The inflammatory bowel diseases (IBD), Crohn's disease (CD) and ulcerative colitis (UC) have been associated with an increased risk of preterm birth.Material and methods: We identified all 246 singleton preterm births among women with IBD between July 2006 and December 2010 as cases and an equal number of controls with IBD from the Swedish national health registers, matched by maternal age, parity and IBD diagnosis (CD/UC). From register data and medical charts, we obtained information on reproductive history, comorbidity, disease activity and drug treatment (corticosteroids, 5-aminosalicylates, sulfasalazine, thiopurines and anti-TNF) as risk factors for preterm birth. Associations were estimated using conditional logistic regression and results were presented as odds ratios (OR) with 95% confidence intervals (CI).Results: Previous preterm birth was more common among cases, OR 6.13 (95%CI: 2.51-15.01). Significant activity at any time during pregnancy (OR: 2.20; 95%CI: 1.37-3.53), and in particular both in early and in late pregnancy, was more common for cases (OR: 4.78 95%; CI: 2.10-10.9). The OR for immunosuppressive treatment with thiopurines or anti-TNF was 1.88 (1.04-3.39) without significant activity and 12.78 (95%CI: 3.68-44.72) with. The risk for women who discontinued thiopurines was 6.56 (1.44-29.82).Conclusions: Significant activity and immunosuppressive treatment was associated with preterm birth, particularly in women with both. The existing recommendations to aim at maintaining quiescent disease during pregnancy, even if it means continuing immunosuppressive treatment, are rational.
C1 [Broms, Gabriella; Granath, Fredrik; Stephansson, Olof; Kieler, Helle] Karolinska Inst, Clin Epidemiol Unit, Ctr Pharmacoepidemiol, Stockholm, Sweden.
   [Broms, Gabriella] Danderyd Hosp, Dept Internal Med, Stockholm, Sweden.
   [Stephansson, Olof] Karolinska Inst, Div Obstet & Gynecol, Dept Womens & Childrens Hlth, Stockholm, Sweden.
C3 Karolinska Institutet; Danderyds Hospital; Karolinska Institutet
RP Bröms, G (通讯作者)，Karolinska Inst, CPE KEP, Inst Med, Byggnad T2, S-17176 Stockholm, Sweden.
EM gabriella.broms@ki.se
OI Stephansson, Olof/0000-0003-1528-4563; Kieler, Helle/0000-0001-9338-7133
CR Akbari M, 2013, INFLAMM BOWEL DIS, V19, P15, DOI 10.1002/ibd.22948
   BEST WR, 1976, GASTROENTEROLOGY, V70, P439
   Bortoli A, 2011, ALIMENT PHARM THER, V34, P724, DOI 10.1111/j.1365-2036.2011.04794.x
   Bröms G, 2014, INFLAMM BOWEL DIS, V20, P1091, DOI 10.1097/MIB.0000000000000060
   Cleary BJ, 2009, BIRTH DEFECTS RES A, V85, P647, DOI 10.1002/bdra.20583
   CNATTINGIUS S, 1990, SCAND J SOC MED, V18, P143, DOI 10.1177/140349489001800209
   Cornish J, 2007, GUT, V56, P830, DOI 10.1136/gut.2006.108324
   Dignass A, 2010, J CROHNS COLITIS, V4, P28, DOI 10.1016/j.crohns.2009.12.002
   Falvey JD, 2015, INFLAMM BOWEL DIS, V21, P824, DOI 10.1097/MIB.0000000000000341
   Frei P, 2013, WORLD J GASTROENTERO, V19, P1040, DOI 10.3748/wjg.v19.i7.1040
   Goldenberg RL, 2008, LANCET, V371, P75, DOI 10.1016/S0140-6736(08)60074-4
   HARVEY RF, 1980, LANCET, V1, P514
   Liu L, 2012, LANCET, V379, P2151, DOI 10.1016/S0140-6736(12)60560-1
   Ludvigsson JF, 2011, BMC PUBLIC HEALTH, V11, DOI 10.1186/1471-2458-11-450
   Ludvigsson JF, 2009, EUR J EPIDEMIOL, V24, P659, DOI 10.1007/s10654-009-9350-y
   Munkholm P, 1997, DAN MED BULL, V44, P287
   Murdaca G, 2015, EXPERT OPIN DRUG SAF, V14, P571, DOI 10.1517/14740338.2015.1009036
   Nasef NA, 2012, TRANSL RES, V160, P65, DOI 10.1016/j.trsl.2011.12.002
   NIELSEN OH, 1984, SCAND J GASTROENTERO, V19, P724, DOI 10.1080/00365521.1984.12005800
   NIELSEN OH, 1983, SCAND J GASTROENTERO, V18, P735, DOI 10.3109/00365528309182088
   Norgård B, 2000, AM J GASTROENTEROL, V95, P3165
   Norgård B, 2007, AM J GASTROENTEROL, V102, P1947, DOI 10.1111/j.1572-0241.2007.01355.x
   Oliver RS, 2013, J OBSTET GYNAECOL, V33, P768, DOI 10.3109/01443615.2013.842963
   Raatikainen K, 2011, ALIMENT PHARM THER, V33, P333, DOI 10.1111/j.1365-2036.2010.04538.x
   Romero R, 2014, SCIENCE, V345, P760, DOI 10.1126/science.1251816
   Saigal S, 2008, LANCET, V371, P261, DOI 10.1016/S0140-6736(08)60136-1
   Schnitzler F, 2011, INFLAMM BOWEL DIS, V17, P1846, DOI 10.1002/ibd.21583
   Shapiro-Mendoza CK, 2012, SEMIN FETAL NEONAT M, V17, P120, DOI 10.1016/j.siny.2012.01.007
   Stephansson O, 2011, INFLAMM BOWEL DIS, V17, P795, DOI 10.1002/ibd.21369
   Stephansson O, 2010, CLIN GASTROENTEROL H, V8, P509, DOI 10.1016/j.cgh.2010.02.014
   Travis SPL, 2008, J CROHNS COLITIS, V2, P24, DOI 10.1016/j.crohns.2007.11.002
   van der Woude CJ, 2015, J CROHNS COLITIS, V9, P107, DOI 10.1093/ecco-jcc/jju006
   Walmsley RS, 1998, GUT, V43, P29, DOI 10.1136/gut.43.1.29
   Wettermark B, 2007, PHARMACOEPIDEM DR S, V16, P726, DOI 10.1002/pds.1294
NR 34
TC 31
Z9 31
U1 0
U2 5
PU TAYLOR & FRANCIS LTD
PI ABINGDON
PA 2-4 PARK SQUARE, MILTON PARK, ABINGDON OR14 4RN, OXON, ENGLAND
SN 0036-5521
EI 1502-7708
J9 SCAND J GASTROENTERO
JI Scand. J. Gastroenterol.
PY 2016
VL 51
IS 12
BP 1462
EP 1469
DI 10.1080/00365521.2016.1208269
PG 8
WC Gastroenterology & Hepatology
WE Science Citation Index Expanded (SCI-EXPANDED)
SC Gastroenterology & Hepatology
GA EA1ZQ
UT WOS:000386391200009
PM 27739352
DA 2024-01-22
ER

PT J
AU Casellas, F
   Robles, V
   Borruel, N
   Torrejón, A
   Castells, I
   Navarro, E
   Guarner, F
AF Casellas, Francesc
   Robles, Virginia
   Borruel, Natalia
   Torrejon, Antonio
   Castells, Isabel
   Navarro, Esther
   Guarner, Francisco
TI Restoration of quality of life of patients with inflammatory bowel
   disease after one year with antiTNFα treatment
SO JOURNAL OF CROHNS & COLITIS
LA English
DT Article
DE Quality of life; Restoration of health; Cut-off value; Ulcerative
   colitis; Crohn's disease
ID CROHNS-DISEASE; IMPACT
AB Background: Inflammatory bowel disease impairs patients health related quality of life (HRQOL). AntiTNF alpha agents control disease activity effectively. An ambitious goal of treatment is to achieve the normalization of health. This can be assessed by using a cut-off scoring threshold of the IBDQ-36 questionnaire. It has not been established if antiTNF alpha treatment is able to restore to normal patients' HRQOL.
   Aims: To determine whether patients with Crohn's disease (CD) and ulcerative colitis (UC) in clinical remission after one year treatment with antiTNF alpha agents achieve normalization of their HRQOL.
   Methods: Observational and cross-sectional study in patients treated with antiTNF alpha for one year and in sustained clinical remission. Patients completed the specific questionnaire IBDQ-36. Complete restoration of health was considered achieved when global score of IBDQ-36 was higher than 209 points.
   Results: 54 patients (43 with CD and 11 with UC) were included. Thirty patients received adalimumab and 24 infliximab. Median global score of the IBDQ-36 was 231, without differences between CD and UC (228 vs 235 respectively, p=ns). Normalization of HRQOL was achieved in all 11 UC patients and in 29 out of 43 CD patients (67%). In our sample population, restoration of health was significantly more frequent in UC than in CD (p<0.05).
   Conclusions: One-year clinical remission induced by antiTNF alpha treatment restores perception of health to normal in most patients with IBD. (C) 2012 European Crohn's and Colitis Organisation. Published by Elsevier B.V. All rights reserved.
C1 [Casellas, Francesc; Robles, Virginia; Borruel, Natalia; Torrejon, Antonio; Castells, Isabel; Navarro, Esther; Guarner, Francisco] Hosp Univ Vall Hebron, Unitat Atencio Crohn Colitis, Ctr Invest Biomed Red Enfermedades Hepat & Digest, Barcelona 08035, Spain.
C3 Hospital Universitari Vall d'Hebron; CIBER - Centro de Investigacion
   Biomedica en Red; CIBEREHD
RP Casellas, F (通讯作者)，Hosp Univ Vall Hebron, Digest Syst Res Unit, Pso Vall Hebron 119, Barcelona 08035, Spain.
EM fcasellas@vhebron.net
RI Robles, virginia/HZH-7659-2023; Casellas, Francesc/AAT-1018-2021;
   Borruel, Natalia/AFO-6891-2022; Guarner, Francisco/ABF-1192-2020
OI Robles, virginia/0000-0003-2580-0699; Casellas,
   Francesc/0000-0003-3196-039X; Borruel, Natalia/0000-0002-4449-2292;
   Guarner, Francisco/0000-0002-4051-0836; TORREJON,
   ANTONIO/0000-0002-3126-1532; Navarro, Ester/0000-0002-7947-1280
FU Generalitat de Catalunya [RE: 2001SGR00389]; Biomedical Investigation
   Centre in Network of Hepatic and Digestive Diseases (Ciberehd, Spain);
   Carlos III Health Institute, Spain
FX This work was partially supported with grants from the Generalitat de
   Catalunya (RE: 2001SGR00389) and the Biomedical Investigation Centre in
   Network of Hepatic and Digestive Diseases (Ciberehd, Spain).; Ciberehd
   is funded by the Carlos III Health Institute, Spain.
CR Casellas F, 2005, INFLAMM BOWEL DIS, V11, P488, DOI 10.1097/01.MIB.0000159661.55028.56
   Casellas F, 2000, AM J GASTROENTEROL, V95, P177
   Casellas F, 2004, AM J GASTROENTEROL, V99, P457, DOI 10.1111/j.1572-0241.2004.04071.x
   Casellas F, 2010, PHARMACOECONOMICS SP, V7, P38, DOI DOI 10.1007/BF03320866
   Casellas F, 2007, INFLAMM BOWEL DIS, V13, P1395, DOI 10.1002/ibd.20205
   EBRAHIM GJ, 1980, LANCET, V2, P155
   Hlavaty T, 2006, INFLAMM BOWEL DIS, V12, P199, DOI 10.1097/01.MIB.0000217768.75519.32
   Huamán JW, 2010, J CROHNS COLITIS, V4, P637, DOI 10.1016/j.crohns.2010.07.006
   Iglesias M, 2010, REV ESP ENFERM DIG, V102, P624
   Iglesias M, 2009, REV ESP ENFERM DIG, V101, P249, DOI 10.4321/s1130-01082009000400003
   Lewis JD, 2008, INFLAMM BOWEL DIS, V14, P1660, DOI 10.1002/ibd.20520
   Lóopez-Vivancos J, 1999, DIGESTION, V60, P274, DOI 10.1159/000007670
   LOVE JR, 1992, J CLIN GASTROENTEROL, V14, P15, DOI 10.1097/00004836-199201000-00005
   OMORAIN C, 1989, SCAND J GASTROENTERO, V24, P7, DOI 10.3109/00365528909091340
   Pajares JM, 2001, REV ESP ENFERM DIG, V93, P15
   Peyrin-Biroulet L, 2010, AM J GASTROENTEROL, V105, P289, DOI 10.1038/ajg.2009.579
   Vergara M, 2011, INFLAMM BOWEL DIS, V17, P2350, DOI 10.1002/ibd.21604
   Walmsley RS, 1998, GUT, V43, P29, DOI 10.1136/gut.43.1.29
NR 18
TC 25
Z9 30
U1 0
U2 3
PU OXFORD UNIV PRESS
PI OXFORD
PA GREAT CLARENDON ST, OXFORD OX2 6DP, ENGLAND
SN 1873-9946
EI 1876-4479
J9 J CROHNS COLITIS
JI J. Crohns Colitis
PD OCT
PY 2012
VL 6
IS 9
BP 881
EP 886
DI 10.1016/j.crohns.2012.01.019
PG 6
WC Gastroenterology & Hepatology
WE Science Citation Index Expanded (SCI-EXPANDED)
SC Gastroenterology & Hepatology
GA 022UX
UT WOS:000309990400002
PM 22398074
OA Bronze
DA 2024-01-22
ER

PT J
AU Boeckxstaens, G
AF Boeckxstaens, Guy
TI Mast cells and inflammatory bowel disease
SO CURRENT OPINION IN PHARMACOLOGY
LA English
DT Article
ID EXPERIMENTAL COLITIS; ULCERATIVE-COLITIS; IMMUNOGLOBULIN-E;
   CROHNS-DISEASE; TRYPTASE; RESPONSES; IMMUNITY; CHYMASE; STRESS; MICE
AB Inflammatory bowel diseases (IBD), consisting of ulcerative colitis (UC) and Crohn's disease (CD), are chronic immune-mediated diseases of the gut. Here, the potential role of mast cells (MC) is discussed, mainly focusing on preclinical studies. MC can be activated by antigen-mediated crosslinking of immunoglobulin receptors, by free light chains of immunoglobulins, stress and ATP. Upon activation, MC release bioactive mediators, of which the serine proteases mMCP-6 and Prss31 were shown to be involved in the development of acute colitis. Inhibition of MCs by activation of the inhibitory receptor LIMR3 or inhibitors of proteases may therefore represent new therapeutic targets to treat IBD. Human data are however lacking.
C1 [Boeckxstaens, Guy] Univ Hosp Leuven, Div Gastroenterol, Translat Res Ctr Gastrointestinal Disorders TARGI, KULeuven, B-3000 Leuven, Belgium.
RP Boeckxstaens, G (通讯作者)，Univ Hosp Leuven, Div Gastroenterol, Translat Res Ctr Gastrointestinal Disorders TARGI, KULeuven, Herestr 49, B-3000 Leuven, Belgium.
EM guy.boeckxstaens@med.kuleuven.be
RI Boeckxstaens, Guy/AAP-2502-2020
FU governmental (Odysseus programme) of the Research Foundation Flanders
   (FWO) [G.0905.07]; university grant (Global Opportunities for
   Associations) [GOA 14.011]; European Research Council (ERC) Advanced
   research grant [340101]; European Research Council (ERC) [340101]
   Funding Source: European Research Council (ERC)
FX G. Boeckxstaens is supported by a governmental (Odysseus programme,
   G.0905.07) of the Research Foundation Flanders (FWO) and university
   grant (Global Opportunities for Associations GOA 14.011). GB is also
   supported by an European Research Council (ERC) Advanced research grant
   (Grant Agreement Number 340101).
CR Abraham SN, 2010, NAT REV IMMUNOL, V10, P440, DOI 10.1038/nri2782
   Andoh A, 2006, ONCOL REP, V16, P103
   Baumgart DC, 2012, LANCET, V380, P1590, DOI 10.1016/S0140-6736(12)60026-9
   Bernstein CN, 2010, AM J GASTROENTEROL, V105, P1994, DOI 10.1038/ajg.2010.140
   Bischoff SC, 2007, IMMUNOL REV, V217, P329, DOI 10.1111/j.1600-065X.2007.00523.x
   Bischoff SC, 2009, SEMIN IMMUNOPATHOL, V31, P185, DOI 10.1007/s00281-009-0165-4
   Cheng LE, 2013, IMMUNITY, V38, P166, DOI 10.1016/j.immuni.2012.09.022
   Gelbmann CM, 1999, GUT, V45, P210, DOI 10.1136/gut.45.2.210
   Gilfillan AM, 2006, NAT REV IMMUNOL, V6, P218, DOI 10.1038/nri1782
   Gurish MF, 2012, IMMUNITY, V37, P25, DOI 10.1016/j.immuni.2012.07.003
   Hamilton MJ, 2011, P NATL ACAD SCI USA, V108, P290, DOI 10.1073/pnas.1005758108
   Hansbro PM, 2014, J BIOL CHEM, V289, P18214, DOI 10.1074/jbc.M114.548594
   Hoving JC, 2012, GASTROENTEROLOGY, V142, P96, DOI 10.1053/j.gastro.2011.09.044
   Kurashima Y, 2012, NAT COMMUN, V3, DOI 10.1038/ncomms2023
   Matsukawa T, 2015, GUT
   Nakahashi-Oda C, 2012, J EXP MED, V209, P1493, DOI 10.1084/jem.20120096
   Ordás I, 2012, LANCET, V380, P1606, DOI 10.1016/S0140-6736(12)60150-0
   Qiu BS, 1999, NAT MED, V5, P1178, DOI 10.1038/13503
   Raithel H, 2001, SCAND J GASTROENTERO, V36, P174, DOI 10.1080/003655201750065933
   Raithel M, 1999, SCAND J GASTROENTERO, V34, P496, DOI 10.1080/003655299750026236
   Reber LL, 2015, MUCOSAL IMMUNOL, V8, P444, DOI 10.1038/mi.2014.131
   Rijnierse A, 2007, PHARMACOL THERAPEUT, V116, P207, DOI 10.1016/j.pharmthera.2007.06.008
   Rijnierse A, 2010, J IMMUNOL, V185, P653, DOI 10.4049/jimmunol.0901129
   Sayed BA, 2007, IMMUNOL REV, V217, P53, DOI 10.1111/j.1600-065X.2007.00524.x
   Söderholm JD, 2001, AM J PHYSIOL-GASTR L, V280, pG7, DOI 10.1152/ajpgi.2001.280.1.G7
   Tremaine WJ, 2002, ALIMENT PHARM THERAP, V16, P407, DOI 10.1046/j.1365-2036.2002.01194.x
   Velde AAT, 2007, INFLAMM BOWEL DIS, V13, P325, DOI 10.1002/ibd.20079
   Vergnolle N, 2004, J CLIN INVEST, V114, P1444, DOI 10.1172/JCI200421689
   Vergnolle N, 2015, GUT IN PRESS
   Vivinus-Nébot M, 2014, GUT, V63, P744, DOI 10.1136/gutjnl-2012-304066
   Wallon C, 2011, GASTROENTEROLOGY, V140, P1597, DOI 10.1053/j.gastro.2011.01.042
   WEIDNER N, 1993, PATHOL RES PRACT, V189, P156, DOI 10.1016/S0344-0338(11)80086-5
   Winterkamp S, 2002, AM J GASTROENTEROL, V97, P3071
   Zheng PY, 2009, GUT, V58, P1473, DOI 10.1136/gut.2009.181701
NR 34
TC 54
Z9 59
U1 0
U2 11
PU ELSEVIER SCI LTD
PI OXFORD
PA THE BOULEVARD, LANGFORD LANE, KIDLINGTON, OXFORD OX5 1GB, OXON, ENGLAND
SN 1471-4892
EI 1471-4973
J9 CURR OPIN PHARMACOL
JI Curr. Opin. Pharmacol.
PD DEC
PY 2015
VL 25
BP 45
EP 49
DI 10.1016/j.coph.2015.11.005
PG 5
WC Pharmacology & Pharmacy
WE Science Citation Index Expanded (SCI-EXPANDED)
SC Pharmacology & Pharmacy
GA CZ5BX
UT WOS:000367118500008
PM 26629596
OA Green Accepted
DA 2024-01-22
ER

PT J
AU Kokoszko-Bilska, A
   Sobkiewicz, S
   Fichna, J
AF Kokoszko-Bilska, Agnieszka
   Sobkiewicz, Slawomir
   Fichna, Jakub
TI Inflammatory bowel diseases and reproductive health
SO PHARMACOLOGICAL REPORTS
LA English
DT Review
DE Inflammatory bowel disease; Crohn's disease; Ulcerative colitis;
   Fertility; Infertility
ID POUCH-ANAL ANASTOMOSIS; IN-VITRO FERTILIZATION; ULCERATIVE-COLITIS;
   CROHNS-DISEASE; RESTORATIVE PROCTOCOLECTOMY; SEXUAL FUNCTION; INCREASED
   RISK; FERTILITY; PREGNANCY; WOMEN
AB Inflammatory bowel diseases (IBD) constitute a group of chronic intestinal diseases, including Crohn's disease and ulcerative colitis, which typically involve patients of reproductive age and may influence several features of human reproduction. There are many concerns regarding the interactions between the course of IBD, applied treatment (pharmacological or surgical), and fertility, reproductive outcomes, and also neonatal outcomes.
   To review the literature describing fertility in IBD patients (separately for female and male), and possible infertility treatment in this group of patients, a PubMed search for English only publications (articles and/or abstracts) was conducted. Initially, the titles of publications and their abstracts were screened, and the most appropriate articles were selected and reviewed.
   Overall, in patients with quiescent IBD, fertility is almost identical to the general population, but particular subgroups of patients (with active disease, on pharmacological treatment, and after pelvic or abdominal surgery) may be affected by reduced fertility. Additionally, patients with IBD have fewer children than the general population, mainly as a result of voluntary childlessness. The main objectives for successful reproductive outcomes in IBD patients are proper guidance and also optimal treatment for achieving and maintaining disease remission. Recently, the European Evidence-Based Consensus on Reproduction and Pregnancy in IBD (the European Crohn's and Colitis Organization Guidelines) has been established to optimize preconceptional counseling and to promote an appropriate clinical management for patients planning to conceive. However, further studies are needed regarding the preservation of fertility in IBD patients and introduction of optimal infertility treatment in this group of patients. (C) 2016 Institute of Pharmacology, Polish Academy of Sciences. Published by Elsevier Sp. z o.o. All rights reserved.
C1 [Kokoszko-Bilska, Agnieszka; Sobkiewicz, Slawomir] Salve Medica Private Fertil Clin, Lodz, Poland.
   [Kokoszko-Bilska, Agnieszka; Fichna, Jakub] Med Univ Lodz, Fac Med, Dept Biochem, Lodz, Poland.
C3 Medical University Lodz
RP Kokoszko-Bilska, A (通讯作者)，Salve Medica Private Fertil Clin, Lodz, Poland.; Kokoszko-Bilska, A (通讯作者)，Med Univ Lodz, Fac Med, Dept Biochem, Lodz, Poland.
EM agnieszka_kokoszko@poczta.fm
RI Fichna, Jakub/S-6641-2016
OI Fichna, Jakub/0000-0002-8443-4417
CR Akbari M, 2013, INFLAMM BOWEL DIS, V19, P15, DOI 10.1002/ibd.22948
   Bartels SAL, 2012, ANN SURG, V256, P1045, DOI 10.1097/SLA.0b013e318250caa9
   Beyer-Berjot L, 2013, ANN SURG, V258, P275, DOI 10.1097/SLA.0b013e3182813741
   Cornish JA, 2007, DIS COLON RECTUM, V50, P1128, DOI 10.1007/s10350-007-0240-7
   Dejaco C, 2001, GASTROENTEROLOGY, V121, P1048, DOI 10.1053/gast.2001.28692
   Fréour T, 2012, INFLAMM BOWEL DIS, V18, P1515, DOI 10.1002/ibd.21872
   Gorgun E, 2005, COLORECTAL DIS, V7, P545, DOI 10.1111/j.1463-1318.2005.00895.x
   Harnoy Y, 2016, J SURG RES, V200, P66, DOI 10.1016/j.jss.2015.06.054
   Heetun ZS, 2007, ALIMENT PHARM THER, V26, P513, DOI 10.1111/j.1365-2036.2007.03397.x
   Hendy P, 2015, POSTGRAD MED J, V91, P230, DOI 10.1136/postgradmedj-2014-100430rep
   Hosseini-Carroll Pegah, 2015, World J Gastrointest Pharmacol Ther, V6, P156, DOI 10.4292/wjgpt.v6.i4.156
   Huang VW, 2014, WORLD J GASTROENTERO, V20, P3495, DOI 10.3748/wjg.v20.i13.3495
   Hudson M, 1997, INT J GYNECOL OBSTET, V58, P229, DOI 10.1016/S0020-7292(97)00088-X
   Kashkooli SB, 2015, UNITED EUR GASTROENT, V3, P462, DOI 10.1177/2050640615580893
   Lakatos PL, 2006, WORLD J GASTROENTERO, V12, P6102, DOI 10.3748/wjg.v12.i38.6102
   Lepistö A, 2007, BRIT J SURG, V94, P478, DOI 10.1002/bjs.5509
   Leroy C, 2015, ORPHANET J RARE DIS, V10, DOI 10.1186/s13023-015-0332-8
   Lichtenstein GR, 2009, AM J GASTROENTEROL, V104, P465, DOI 10.1038/ajg.2008.168
   Mahadevan U, 2005, INFLAMM BOWEL DIS, V11, P395, DOI 10.1097/01.MIB.0000164023.10848.c4
   Marri SR, 2007, INFLAMM BOWEL DIS, V13, P591, DOI 10.1002/ibd.20082
   Micu MC, 2014, RHEUMATOLOGY, V53, P1250, DOI 10.1093/rheumatology/keu007
   Miehsler W, 2010, J CROHNS COLITIS, V4, P221, DOI 10.1016/j.crohns.2009.12.001
   Moody GA, 1997, INT J COLORECTAL DIS, V12, P220, DOI 10.1007/s003840050093
   Mountifield R, 2014, J CROHNS COLITIS, V8, P796, DOI 10.1016/j.crohns.2013.12.019
   Mountifield R, 2009, INFLAMM BOWEL DIS, V15, P720, DOI 10.1002/ibd.20839
   Olsen KO, 2002, GASTROENTEROLOGY, V122, P15, DOI 10.1053/gast.2002.30345
   Oza SS, 2015, CLIN GASTROENTEROL H, V13, P1641, DOI 10.1016/j.cgh.2015.03.016
   Pabby V, 2015, AM J GASTROENTEROL, V110, P792, DOI 10.1038/ajg.2014.400
   Palomba S, 2014, WORLD J GASTROENTERO, V20, P7123, DOI 10.3748/wjg.v20.i23.7123
   Puchner R, 2012, CLIN EXP RHEUMATOL, V30, P765
   Rajaratnam SG, 2011, INT J COLORECTAL DIS, V26, P1365, DOI 10.1007/s00384-011-1274-9
   Sands K, 2015, ALIMENT PHARM THER, V41, P821, DOI 10.1111/apt.13142
   Selinger C P, 2013, Minerva Gastroenterol Dietol, V59, P285
   Selinger CP, 2012, ALIMENT PHARM THER, V36, P57, DOI 10.1111/j.1365-2036.2012.05130.x
   Selinger Christian P, 2013, J Crohns Colitis, V7, pe206, DOI 10.1016/j.crohns.2012.09.010
   Selinger Christian P, 2013, J Crohns Colitis, V7, pe214, DOI 10.1016/j.crohns.2012.09.014
   Senates Ebubekir, 2013, J Crohns Colitis, V7, pe29, DOI 10.1016/j.crohns.2012.03.003
   Shin T, 2014, SYST BIOL REPROD MED, V60, P373, DOI 10.3109/19396368.2014.952391
   Sills ES, 2003, ASIAN J ANDROL, V5, P76
   Tavernier N, 2013, ALIMENT PHARM THER, V38, P847, DOI 10.1111/apt.12478
   van der Woude CJ, 2015, J CROHNS COLITIS, V9, P107, DOI 10.1093/ecco-jcc/jju006
   Vegh Z, 2014, J CROHNS COLITIS, V8, P1506, DOI 10.1016/j.crohns.2014.06.004
   Vermeire S, 2012, J CROHNS COLITIS, V6, P811, DOI 10.1016/j.crohns.2012.04.009
   Visser K, 2009, ANN RHEUM DIS, V68, P1086, DOI 10.1136/ard.2008.094474
   Waljee A, 2006, GUT, V55, P1575, DOI 10.1136/gut.2005.090316
   Weber-Schoendorfer C, 2014, RHEUMATOLOGY, V53, P757, DOI 10.1093/rheumatology/ket390
   Whirledge S, 2010, MINERVA ENDOCRINOL, V35, P109
   Ye Bei, 2015, World J Gastrointest Pharmacol Ther, V6, P137, DOI 10.4292/wjgpt.v6.i4.137
NR 48
TC 4
Z9 4
U1 3
U2 9
PU POLISH ACAD SCIENCES INST PHARMACOLOGY
PI KRAKOW
PA SMETNA 12, 31-343 KRAKOW, POLAND
SN 1734-1140
J9 PHARMACOL REP
JI Pharmacol. Rep.
PY 2016
VL 68
IS 4
BP 859
EP 864
DI 10.1016/j.pharep.2016.03.009
PG 6
WC Pharmacology & Pharmacy
WE Science Citation Index Expanded (SCI-EXPANDED)
SC Pharmacology & Pharmacy
GA DX6UB
UT WOS:000384517500028
PM 27117378
DA 2024-01-22
ER

PT J
AU Wang, TR
   Qiao, YQ
   Zou, DW
   Ran, ZH
AF Wang, Tian Rong
   Qiao, Yu Qi
   Zou, Duo Wu
   Ran, Zhi Hua
TI A single-center experience with methotrexate in the treatment of Chinese
   Crohn's disease patients
SO JOURNAL OF DIGESTIVE DISEASES
LA English
DT Article
DE C-reactive protein; Crohn disease; inflammatory bowel diseases;
   methotrexate
ID THIOPURINE-INDUCED LEUKOPENIA; INFLAMMATORY-BOWEL-DISEASE; NUDT15;
   MAINTENANCE; REMISSION; EFFICACY; VARIANT; COMMON; INFLIXIMAB; CONSENSUS
AB Objective Methotrexate (MTX) can be used as an alternative for patients with Crohn's disease (CD) who are intolerant of thiopurine. This retrospective study aimed to provide some clues about MTX treatment in Chinese patients with CD. Methods Medical records of 27 adult patients with CD who were treated with MTX between 2012 and 2017 at Renji Hospital were reviewed. MTX was administered at 15 mg or 20 mg intramuscularly once per week. The remission and response rates and adverse reactions of MTX were recorded and analyzed. Results Thirteen (48.1%) of the patients achieved remission for more than 12 months, whereas four (14.8%) responded clinically. Eight (29.6%) patients discontinued MTX due to adverse events. The mean age of those who maintained remission was significantly younger than that of those who did not ([35.62 +/- 10.99] years vs. [45.43 +/- 11.93] years, P < 0.05). The pretreatment C-reactive protein (CRP) level was higher in the group who maintained remission than that in those who did not ([17.20 +/- 17.26] mg/L vs. [6.98 +/- 5.66] mg/L, P < 0.05). Conclusions MTX is effective and relatively safe for patients at doses of 15 mg/week or 20 mg/week and may be an alternative therapy for patients who are intolerant of thiopurine. Elderly patients with CD and patients with normal pretreatment CRP level may have a reduced response to MTX.
C1 [Wang, Tian Rong; Zou, Duo Wu] Second Mil Med Univ, Changhai Hosp, Dept Gastroenterol, 168 Changhai Rd, Shanghai 200433, Peoples R China.
   [Qiao, Yu Qi; Ran, Zhi Hua] Shanghai Jiao Tong Univ, Inflammatory Bowel Dis Res Ctr,Renji Hosp, Key Lab Gastroenterol & Hepatol,Shanghai Inst Dig, Div Gastroenterol & Hepatol,Minist Hlth,Sch Med, 145 Middle Shandong Rd, Shanghai 200001, Peoples R China.
C3 Naval Medical University; Shanghai Jiao Tong University
RP Zou, DW (通讯作者)，Second Mil Med Univ, Changhai Hosp, Dept Gastroenterol, 168 Changhai Rd, Shanghai 200433, Peoples R China.; Ran, ZH (通讯作者)，Shanghai Jiao Tong Univ, Inflammatory Bowel Dis Res Ctr,Renji Hosp, Key Lab Gastroenterol & Hepatol,Shanghai Inst Dig, Div Gastroenterol & Hepatol,Minist Hlth,Sch Med, 145 Middle Shandong Rd, Shanghai 200001, Peoples R China.
EM duowuzou@hotmail.com; ranzhihua@renji.com
OI Qiao, Yu Qi/0000-0002-0374-5089
FU National Natural Science Foundation of China [81500424, 81670497]
FX National Natural Science Foundation of China, Grant/Award Number:
   81500424 and 81670497
CR Arora S, 1999, HEPATO-GASTROENTEROL, V46, P1724
   BEST WR, 1976, GASTROENTEROLOGY, V70, P439
   Chao K, 2017, INFLAMM BOWEL DIS, V23, P1592, DOI 10.1097/MIB.0000000000001148
   Din S, 2008, INFLAMM BOWEL DIS, V14, P756, DOI 10.1002/ibd.20405
   Drouin J, 2010, J RHEUMATOL, V37, P1405, DOI 10.3899/jrheum.090838
   Feagan BG, 2000, NEW ENGL J MED, V342, P1627, DOI 10.1056/NEJM200006013422202
   FEAGAN BG, 1995, NEW ENGL J MED, V332, P292, DOI 10.1056/NEJM199502023320503
   FELSON DT, 1995, J RHEUMATOL, V22, P218
   Fraser AG, 2002, ALIMENT PHARM THER, V16, P693, DOI 10.1046/j.1365-2036.2002.01227.x
   Gomollon F, 2017, J CROHNS COLITIS, V11, P3, DOI 10.1093/ecco-jcc/jjw168
   Hanauer SB, 2002, LANCET, V359, P1541, DOI 10.1016/S0140-6736(02)08512-4
   Hausmann J, 2010, INFLAMM BOWEL DIS, V16, P1195, DOI 10.1002/ibd.21166
   Herfarth HH, 2016, INFLAMM BOWEL DIS, V22, P224, DOI 10.1097/MIB.0000000000000589
   IBD Working Group Chinese Society of Gastroenterology, 2012, CHIN J DIG, V32, P796
   Kim SY, 2017, J NEUROL SCI, V378, P64, DOI 10.1016/j.jns.2017.04.041
   KOZAREK RA, 1989, ANN INTERN MED, V110, P353, DOI 10.7326/0003-4819-110-5-353
   Lee YJ, 2016, EUR J GASTROEN HEPAT, V28, P475, DOI 10.1097/MEG.0000000000000564
   Lémann M, 2000, AM J GASTROENTEROL, V95, P1730
   Malaviya AN, 2010, INT J RHEUM DIS, V13, P288, DOI 10.1111/j.1756-185X.2010.01564.x
   McDonald John W D, 2014, Cochrane Database Syst Rev, pCD003459, DOI 10.1002/14651858.CD003459.pub4
   Nguyen Christine M, 2011, PLoS Curr, V3, pRRN1236, DOI 10.1371/currents.RRN1236
   Patel Vishal, 2014, Cochrane Database Syst Rev, pCD006884, DOI 10.1002/14651858.CD006884.pub3
   Richard VS, 2007, HEMATOLOGY, V12, P359, DOI 10.1080/10245330701283959
   Romao VC, 2013, BMC MED, V11, DOI 10.1186/1741-7015-11-17
   Sands BE, 2004, NEW ENGL J MED, V350, P876, DOI 10.1056/NEJMoa030815
   Sato T, 2017, INTEST RES, V15, P328, DOI 10.5217/ir.2017.15.3.328
   Satsangi J, 2006, GUT, V55, P749, DOI 10.1136/gut.2005.082909
   Swaminath Arun, 2014, World J Gastrointest Pharmacol Ther, V5, P113, DOI 10.4292/wjgpt.v5.i3.113
   Wahed M, 2009, ALIMENT PHARM THER, V30, P614, DOI 10.1111/j.1365-2036.2009.04073.x
   Xu Pingping, 2014, Zhonghua Nei Ke Za Zhi, V53, P188
   Yang SK, 2014, NAT GENET, V46, P1017, DOI 10.1038/ng.3060
   Zhu X, 2016, ALIMENT PHARM THER, V44, P967, DOI 10.1111/apt.13796
NR 32
TC 2
Z9 2
U1 0
U2 5
PU WILEY
PI HOBOKEN
PA 111 RIVER ST, HOBOKEN 07030-5774, NJ USA
SN 1751-2972
EI 1751-2980
J9 J DIGEST DIS
JI J. Dig. Dis.
PD DEC
PY 2018
VL 19
IS 12
BP 753
EP 758
DI 10.1111/1751-2980.12694
PG 6
WC Gastroenterology & Hepatology
WE Science Citation Index Expanded (SCI-EXPANDED)
SC Gastroenterology & Hepatology
GA HH1QF
UT WOS:000455494100005
PM 30516330
DA 2024-01-22
ER

PT J
AU Sun, SP
   Hu, YH
   Li, H
   Chen, JJ
   Lou, YJ
   Weng, CY
   Chen, LX
   Lv, B
AF Sun, Shaopeng
   Hu, Yunhong
   Li, Heng
   Chen, Jiajia
   Lou, Yijie
   Weng, Chunyan
   Chen, Lixia
   Lv, Bin
TI Patients' perspectives on, experience with and concerns about crohn's
   disease: insights from Chinese social media
SO BMC GASTROENTEROLOGY
LA English
DT Article
DE Crohn's disease; Qualitative study; Latent Dirichlet allocation;
   Grounded theory; Inflammatory bowel disease; Social media
ID INFLAMMATORY-BOWEL-DISEASE; QUALITY-OF-LIFE; COMBINATION THERAPY;
   QUESTIONNAIRE IBDQ; ULCERATIVE-COLITIS; PREVALENCE; AZATHIOPRINE;
   VALIDATION; INFLIXIMAB; MANAGEMENT
AB AimThe aim of this study was to explore the experience and perceptions of patients with Crohn's disease in China.MethodsData mining was used to investigate posts in Crohn's disease online medical communities. The data were collected through the crawler code, and latent Dirichlet allocation (LDA) and grounded theory were used to mine the theme features after data cleaning.ResultsIn analyzing the topic characteristics of online posts, LDA divided 6757 posts into 15 topics on four aspects: seeking disease information, making decisions on medication use, psychological burden, and communicating about diet and nutrition.ConclusionOverall, social media is patient-centric and helps us better understand the experiences and perceptions of patients. This study can help medical staff predict the thoughts and concerns of Crohn's disease patients during the treatment process, facilitate doctor-patient communication, and assist in the formulation of medical policies.
C1 [Sun, Shaopeng; Hu, Yunhong; Li, Heng; Lou, Yijie; Weng, Chunyan] Zhejiang Chinese Med Univ, Clin Med Coll 1, Hangzhou, Peoples R China.
   [Chen, Jiajia] Zhejiang Chinese Med Univ, Zhejiang Prov Hosp Chinese Med, Dept Anesthesiol, Affiliated Hosp 1, Hangzhou, Peoples R China.
   [Chen, Lixia] Zhejiang Chinese Med Univ, Nursing Coll, Hangzhou, Peoples R China.
   [Lv, Bin] Zhejiang Chinese Med Univ, Zhejiang Prov Hosp Chinese Med, Dept Gastroenterol, Affiliated Hosp 1, Hangzhou, Peoples R China.
C3 Zhejiang Chinese Medical University; Zhejiang Chinese Medical
   University; Zhejiang Chinese Medical University; Zhejiang Chinese
   Medical University
RP Lv, B (通讯作者)，Zhejiang Chinese Med Univ, Zhejiang Prov Hosp Chinese Med, Dept Gastroenterol, Affiliated Hosp 1, Hangzhou, Peoples R China.
EM lvbin@medmail.com.cn
RI lan, lan/JWO-3679-2024; yan, yan/JVN-1800-2024
OI Sun, Shaopeng/0000-0002-2221-6545
CR Alexander JL, 2022, LANCET GASTROENTEROL, V7, P1005, DOI 10.1016/S2468-1253(22)00274-6
   Alexander JL, 2021, LANCET GASTROENTEROL, V6, P218, DOI 10.1016/S2468-1253(21)00024-8
   Almario CV, 2018, AM J GASTROENTEROL, V113, P58, DOI 10.1038/ajg.2017.470
   Badger K, 2017, CLIN PLAST SURG, V44, P885, DOI 10.1016/j.cps.2017.05.020
   Bischoff SC, 2022, NUTR HOSP, V39, P678, DOI 10.20960/nh.03857
   Blackwell J, 2022, CLIN GASTROENTEROL H, V20, pE703, DOI 10.1016/j.cgh.2020.12.026
   Blei DM, 2003, J MACH LEARN RES, V3, P993, DOI 10.1162/jmlr.2003.3.4-5.993
   Byron C, 2020, J CLIN NURS, V29, P305, DOI 10.1111/jocn.15080
   Cai Q, 2020, GASTROENTEROL NURS, V43, P135, DOI 10.1097/SGA.0000000000000418
   Cai Q, 2018, PLOS ONE, V13, DOI 10.1371/journal.pone.0201421
   Caio G, 2021, NUTRIENTS, V13, DOI 10.3390/nu13051628
   Campbell IH, 2020, J GLOB HEALTH, V10, DOI 10.7189/jogh.10.010101
   Chan KL, 2019, JMIR MHEALTH UHEALTH, V7, DOI 10.2196/11836
   Charmaz Kathy, 1983, GROUNDED THEORY METH, P109
   Chi KR, 2016, NATURE, V540, pS100, DOI 10.1038/540S100a
   Colombel JF, 2010, NEW ENGL J MED, V362, P1383, DOI 10.1056/NEJMoa0904492
   Cross R.K., 2022, GASTROENTEROLOGY
   Cushing K, 2021, JAMA-J AM MED ASSOC, V325, P69, DOI 10.1001/jama.2020.18936
   Davis SP, 2022, INTEST RES, V20, P43, DOI 10.5217/ir.2020.00049
   de Bock E, 2021, BMJ OPEN GASTROENTER, V8, DOI 10.1136/bmjgast-2021-000670
   Espriella Ricardo de la, 2020, rev.colomb.psiquiatr., V49, P127
   Gao JL, 2020, PLOS ONE, V15, DOI 10.1371/journal.pone.0231924
   Gonzalez G, 2021, INT UROGYNECOL J, V32, P2729, DOI 10.1007/s00192-021-04686-1
   Graff LA, 2009, INFLAMM BOWEL DIS, V15, P1105, DOI 10.1002/ibd.20873
   Guthrie E, 2002, AM J GASTROENTEROL, V97, P1994, DOI 10.1111/j.1572-0241.2002.05842.x
   GUYATT G, 1989, GASTROENTEROLOGY, V96, P804, DOI 10.1016/0016-5085(89)90905-0
   Jiang XH, 2021, J MED INTERNET RES, V23, DOI 10.2196/25817
   Jordan C, 2018, PSYCHOL HEALTH, V33, P634, DOI 10.1080/08870446.2017.1381958
   Kou FS, 2020, MEDICINE, V99, DOI 10.1097/MD.0000000000021903
   Kubas A, 2022, J CLIN MED, V11, DOI 10.3390/jcm11092676
   Laube R, 2021, THER ADV GASTROENTER, V14, DOI 10.1177/17562848211016242
   Lev-Tzion R, 2022, CLIN GASTROENTEROL H, V20, pE1263, DOI 10.1016/j.cgh.2021.12.026
   Li MY, 2020, J MED INTERNET RES, V22, DOI 10.2196/20656
   Lichtenstein GR, 2020, CLIN GASTROENTEROL H, V18, P889, DOI 10.1016/j.cgh.2019.07.022
   Lichtenstein GR, 2018, AM J GASTROENTEROL, V113, P481, DOI 10.1038/ajg.2018.27
   MacDermott RP, 2007, INFLAMM BOWEL DIS, V13, P91, DOI 10.1002/ibd.20048
   Magro F, 2020, J CROHNS COLITIS, V14, pS798, DOI 10.1093/ecco-jcc/jjaa160
   Mak WY, 2020, J GASTROEN HEPATOL, V35, P380, DOI 10.1111/jgh.14872
   Negahdaripour M, 2021, INT IMMUNOPHARMACOL, V99, DOI 10.1016/j.intimp.2021.108021
   Ng SC, 2017, LANCET, V390, P2769, DOI 10.1016/S0140-6736(17)32448-0
   O'Reilly M, 2018, CLIN CHILD PSYCHOL P, V23, P601, DOI 10.1177/1359104518775154
   Panaccione R, 2014, GASTROENTEROLOGY, V146, P392, DOI 10.1053/j.gastro.2013.10.052
   Paulides E, 2021, INFLAMM BOWEL DIS, V27, P711, DOI 10.1093/ibd/izaa144
   Peng LS, 2022, INFLAMM BOWEL DIS, V28, pS9, DOI 10.1093/ibd/izab344
   Philippou A, 2022, INFLAMM BOWEL DIS, V28, P1851, DOI 10.1093/ibd/izac022
   Ren WH, 2007, INFLAMM BOWEL DIS, V13, P903, DOI 10.1002/ibd.20128
   Rouncefield-Swales Alison, 2020, Int J Chronic Dis, V2020, P7254972, DOI 10.1155/2020/7254972
   Russel MGVM, 1997, DIGESTION, V58, P282, DOI 10.1159/000201455
   Scaldaferri F, 2017, GASTROENT RES PRACT, V2017, DOI 10.1155/2017/8646495
   Siegel CA, 2012, GUT, V61, P459, DOI 10.1136/gutjnl-2011-300988
   Singh S, 2017, NAT REV GASTRO HEPAT, V14, P110, DOI 10.1038/nrgastro.2016.181
   Truta B, 2021, CURR OPIN GASTROEN, V37, P306, DOI 10.1097/MOG.0000000000000736
   Turner C, 2021, EUR J CARDIOVASC NUR, V20, P285, DOI 10.1093/eurjcn/zvaa034
   Ungaro RC, 2021, GUT, V70, P725, DOI 10.1136/gutjnl-2020-322539
   Vidarsdottir JB, 2016, NUTR J, V15, DOI 10.1186/s12937-016-0178-5
   Walker JR, 2008, AM J GASTROENTEROL, V103, P1989, DOI 10.1111/j.1572-0241.2008.01980.x
   Weimann A, 2017, CLIN NUTR, V36, P623, DOI 10.1016/j.clnu.2017.02.013
   Wu Q, 2021, BIOSCI TRENDS, V15, P171, DOI 10.5582/bst.2021.01174
   Xie T., 2018, Mod Appl Sci, V13, P204, DOI [DOI 10.5539/MAS.V13N1P204, 10.5539/mas.v13n1p204]
   Xu JJ, 2013, GASTROENT RES PRACT, V2013, DOI 10.1155/2013/267630
   Yelencich E, 2022, CLIN GASTROENTEROL H, V20, P1282, DOI 10.1016/j.cgh.2021.08.009
   Zhang Y, 2010, INT J MACH LEARN CYB, V1, P43, DOI 10.1007/s13042-010-0001-0
   Zheng JJ, 2010, J DIGEST DIS, V11, P161, DOI 10.1111/j.1751-2980.2010.00431.x
   Zhou YX, 2014, GASTROENTEROL NURS, V37, P60, DOI 10.1097/SGA.0000000000000021
   Zhuang MN, 2021, COMPLEX INTELL SYST, V7, P3165, DOI 10.1007/s40747-021-00514-7
   Zollner A, 2022, GASTROENTEROLOGY, V163, P495, DOI 10.1053/j.gastro.2022.04.037
NR 66
TC 1
Z9 1
U1 1
U2 2
PU BMC
PI LONDON
PA CAMPUS, 4 CRINAN ST, LONDON N1 9XW, ENGLAND
EI 1471-230X
J9 BMC GASTROENTEROL
JI BMC Gastroenterol.
PD APR 4
PY 2023
VL 23
IS 1
AR 105
DI 10.1186/s12876-023-02747-x
PG 11
WC Gastroenterology & Hepatology
WE Science Citation Index Expanded (SCI-EXPANDED)
SC Gastroenterology & Hepatology
GA C6FW6
UT WOS:000962863600001
PM 37016327
OA Green Published, gold
DA 2024-01-22
ER

PT J
AU Odufalu, FD
   Aboubakr, A
   Anyane-Yeboa, A
AF Odufalu, Florence-Damilola
   Aboubakr, Aiya
   Anyane-Yeboa, Adjoa
TI Inflammatory bowel disease in underserved populations: lessons for
   practice
SO CURRENT OPINION IN GASTROENTEROLOGY
LA English
DT Review
DE Crohn's disease; equity; healthcare disparities; inflammatory bowel
   disease; ulcerative colitis
ID NON-HISPANIC WHITES; EMERGENCY-DEPARTMENT; CROHNS-DISEASE; RACIAL
   DISPARITIES; ULCERATIVE-COLITIS; PATIENT NAVIGATION; AFRICAN-AMERICANS;
   RACE; CARE; CHILDREN
AB Purpose of review The incidence of inflammatory bowel disease (IBD) is increasing in minority groups across the USA. There are racial and ethnic disparities in IBD care and outcomes that are rooted in historical injustice and inequities in the social determinants of health. Recent findings Current literature has identified racial, ethnic and sociodemographic disparities in therapeutics and outcomes for IBD, including disease severity, morbidity and mortality. Strategies to achieve equity in IBD include tackling structural racism as a driver of health disparities and making actionable changes against multilevel barriers to care.
C1 [Odufalu, Florence-Damilola] USC, Keck Sch Med, Dept Med, Div GI & Liver Dis, Los Angeles, CA USA.
   [Aboubakr, Aiya] New York Presbyterian Weill Cornell Med Ctr, Dept Med, New York, NY USA.
   [Anyane-Yeboa, Adjoa] Harvard Med Sch, Div Gastroenterol, Dept Med, Massachusetts Gen Hosp, Boston, MA 02115 USA.
C3 University of Southern California; University of Southern California
   Keck Hospital; Cornell University; Weill Cornell Medicine; Harvard
   University; Harvard Medical School; Massachusetts General Hospital
RP Anyane-Yeboa, A (通讯作者)，Massachusetts Gen Hosp, 15 Parkman St,Wang 5, Boston, MA 02144 USA.
EM aanyane-yeboa@mgh.harvard.edu
FU National Institutes of Health/National Cancer Institute [P50CA244433]
FX Dr Anyane-Yeboa received funding from the National Institutes of
   Health/National Cancer Institute (award number P50CA244433).
CR Andermann A, 2016, CAN MED ASSOC J, V188, pE474, DOI 10.1503/cmaj.160177
   Aniwan S, 2019, THER ADV GASTROENTER, V12, DOI 10.1177/1756284819827692
   Arsoniadis EG, 2017, J CROHNS COLITIS, V11, P468, DOI 10.1093/ecco-jcc/jjw175
   Avalos DJ, 2018, DIGEST DIS SCI, V63, P1558, DOI 10.1007/s10620-018-5022-7
   Barnes EL, 2017, INFLAMM BOWEL DIS, V23, P2189, DOI 10.1097/MIB.0000000000001267
   Booth A, 2022, INFLAMM BOWEL DIS, V28, P1405, DOI 10.1093/ibd/izab237
   Budde H, 2021, BMC HEALTH SERV RES, V21, DOI 10.1186/s12913-021-07140-6
   Center for Medicare and Medicaid Services, ACC HLTH COMM HLTH R
   Chia R, 2015, INFLAMM BOWEL DIS, V21, pE14, DOI 10.1097/MIB.0000000000000481
   Dahlhamer JM, 2016, MMWR-MORBID MORTAL W, V65, P1166, DOI 10.15585/mmwr.mm6542a3
   Damas OM, 2013, AM J GASTROENTEROL, V108, P231, DOI 10.1038/ajg.2012.393
   Dos Santos Marques IC., 2021, AM J SURG, V223
   Dotson JL, 2019, INFLAMM BOWEL DIS, V25, P194, DOI 10.1093/ibd/izy192
   Dotson JL, 2015, INFLAMM BOWEL DIS, V21, P801, DOI 10.1097/MIB.0000000000000325
   Eidelwein AP, 2007, J PEDIATR GASTR NUTR, V44, P555, DOI 10.1097/MPG.0b013e3180335bb3
   Fanta M, 2021, CURR PROB PEDIATR AD, V51, DOI 10.1016/j.cppeds.2021.101087
   Flasar MH, 2008, DIGEST DIS SCI, V53, P2754, DOI 10.1007/s10620-007-0190-x
   Flasar MH, 2008, INFLAMM BOWEL DIS, V14, P13, DOI 10.1002/ibd.20298
   Ford CL, 2010, SOC SCI MED, V71, P1390, DOI 10.1016/j.socscimed.2010.07.030
   Freeman HP, 2011, CANCER-AM CANCER SOC, V117, P3539, DOI 10.1002/cncr.26262
   Johnson C, 2020, CROHNS COLITIS 360, V2, DOI 10.1093/crocol/otaa023
   Marques ICD, 2020, CROHNS COLITIS 360, V2, DOI 10.1093/crocol/otaa076
   Montgomery SR, 2018, AM J SURG, V215, P1046, DOI 10.1016/j.amjsurg.2018.05.011
   Myers JJ, 2018, AM J PUBLIC HEALTH, V108, P385, DOI [10.2105/AJPH.2017.304250, 10.2105/ajph.2017.304250]
   Nardone A, 2020, ENVIRON JUSTICE, V13, P109, DOI 10.1089/env.2020.0011
   Nardone A, 2020, LANCET PLANET HEALTH, V4, pE24, DOI 10.1016/S2542-5196(19)30241-4
   Natale-Pereira A, 2011, CANCER-AM CANCER SOC, V117, P3543, DOI 10.1002/cncr.26264
   National Association of Community Health Centers, PROT RESP ASS PAT AS
   Natl Acad Sci Engn Med, 2017, COMMUNITIES IN ACTION: PATHWAYS TO HEALTH EQUITY, P1, DOI 10.17226/24624
   Nguyen GC, 2006, AM J GASTROENTEROL, V101, P1012, DOI 10.1111/j.1572-0241.2006.00504.x
   Nguyen GC, 2007, INFLAMM BOWEL DIS, V13, P1408, DOI 10.1002/ibd.20200
   Nguyen GC, 2006, CLIN GASTROENTEROL H, V4, P1507, DOI 10.1016/j.cgh.2006.09.026
   Nguyen GC, 2014, J CROHNS COLITIS, V8, P288, DOI 10.1016/j.crohns.2013.09.001
   Nguyen GC, 2010, AM J GASTROENTEROL, V105, P2202, DOI 10.1038/ajg.2010.202
   Nguyen GC, 2009, INFLAMM BOWEL DIS, V15, P1233, DOI 10.1002/ibd.20883
   Paskett ED, 2011, CA-CANCER J CLIN, V61, P237, DOI 10.3322/caac.20111
   Roland KB, 2020, HEALTH PROMOT PRACT, V21, P25, DOI 10.1177/1524839919875727
   Sewell JL, 2013, INFLAMM BOWEL DIS, V19, P627, DOI 10.1002/ibd.22986
   Shi HY, 2018, CLIN GASTROENTEROL H, V16, P190, DOI 10.1016/j.cgh.2017.05.047
   Sofia MA, 2014, DIGEST DIS SCI, V59, P2228, DOI 10.1007/s10620-014-3160-0
   Straus WL, 2000, AM J GASTROENTEROL, V95, P479
   Walker C, 2018, SCI REP-UK, V8, DOI 10.1038/s41598-018-22429-z
   White JM, 2008, CLIN GASTROENTEROL H, V6, P1361, DOI 10.1016/j.cgh.2008.07.032
NR 43
TC 2
Z9 2
U1 1
U2 7
PU LIPPINCOTT WILLIAMS & WILKINS
PI PHILADELPHIA
PA TWO COMMERCE SQ, 2001 MARKET ST, PHILADELPHIA, PA 19103 USA
SN 0267-1379
EI 1531-7056
J9 CURR OPIN GASTROEN
JI Curr. Opin. Gastroenterol.
PD JUL
PY 2022
VL 38
IS 4
BP 321
EP 327
DI 10.1097/MOG.0000000000000855
PG 7
WC Gastroenterology & Hepatology
WE Science Citation Index Expanded (SCI-EXPANDED)
SC Gastroenterology & Hepatology
GA 2O2NP
UT WOS:000818901500003
PM 35762691
OA Green Accepted
DA 2024-01-22
ER

PT J
AU Choi, YI
   Kim, TJ
   Park, DK
   Chung, JW
   Kim, KO
   Kwon, KA
   Kim, YJ
AF Choi, Youn I.
   Kim, Tae Jun
   Park, Dong Kyun
   Chung, Jun-won
   Kim, Kyoung Oh
   Kwon, Kwang An
   Kim, Yoon Jae
TI Comparison of outcomes of continuation/discontinuation of
   5-aminosalicylic acid after initiation of anti-tumor necrosis
   factor-alpha therapy in patients with inflammatory bowel disease
SO INTERNATIONAL JOURNAL OF COLORECTAL DISEASE
LA English
DT Article
DE Ulcerative colitis; Crohn's disease; 5-aminosalicylic acid; Biologics
ID ASIA-PACIFIC ASSOCIATION; CROHNS-DISEASE; GASTROENTEROLOGY CONSENSUS;
   TUBERCULOSIS INFECTION; COLITIS; RISK; ORGANIZATION
AB Background Few maintenance therapeutic options are available for inflammatory bowel disease (IBD). Data on the effects of continuing 5-aminosalicylic acid (5-ASA) treatment in patients who commence on biologics as maintenance treatment remain scarce. We evaluated IBD patient outcomes after continuation/discontinuation of 5-ASA when biologics were administered as maintenance treatment. Methods We retrospectively reviewed the clinical, laboratory, and imaging data of patients diagnosed with IBD (ulcerative colitis (UC), 763; Crohn's disease (CD), 537) in the Gil Medical Center (GMC) from February 2005 to June 2018. We divided patients administered with biologics as maintenance treatment into those who did and did not continue on 5-ASA and compared the efficacies of the two treatment options using the log-rank test and Cox proportional hazards models. Results Of 1300 total IBD patients, 128 (UC, 63; CD, 65) were prescribed biologics as induction and maintenance treatments. The median follow-up period was 109.5 weeks. All cases were divided into those who did or did not combine 5-ASA with biologics as maintenance treatments. Kaplan-Meier analysis showed that the event-free survival (exacerbation of disease activity) of UC patients treated with biologics and 5-ASA (n = 42) was not significantly lower than that of those taking biologics alone (n = 21) (log rank test, P = 0.68). The same was true of CD patients (n = 42, biologics and 5-ASA; n = 23, biologics only) (log rank test, P = 0.87). Conclusions Continuation of 5-ASA after initiation of anti-tumor necrosis factor-alpha agents did not improve prognosis in Korean IBD patients compared with that of those who discontinued 5-ASA during maintenance treatment, particularly in patients who experienced more than two disease aggravations.
C1 [Choi, Youn I.; Kim, Tae Jun; Park, Dong Kyun; Chung, Jun-won; Kim, Kyoung Oh; Kwon, Kwang An; Kim, Yoon Jae] Gachon Univ, Gil Med Ctr, Dept Gastroenterol, 1198 Guwol Dong, Incheon 405760, South Korea.
C3 Gachon University
RP Kim, YJ (通讯作者)，Gachon Univ, Gil Med Ctr, Dept Gastroenterol, 1198 Guwol Dong, Incheon 405760, South Korea.
EM yoonmed@gachon.ac.kr
RI Chung, Jun-Won/AAX-4365-2021; Kim, Yoon Jae/G-6633-2015
OI Chung, Jun-Won/0000-0002-0869-7661; Kim, Yoon Jae/0000-0001-8477-6823;
   Kwon, Kwang An/0000-0002-2947-2111; Choi, Youn I/0000-0001-6561-6752
FU Basic Science Research Program through the National Research Foundation
   of Korea (NRF) - Ministry of Education [2017R1D1A1B03034546]
FX This research was supported by the Basic Science Research Program
   through the National Research Foundation of Korea (NRF) funded by the
   Ministry of Education (2017R1D1A1B03034546).
CR Allocca M, 2017, DIGESTION, V96, P166, DOI 10.1159/000480231
   Ben-Horin S, 2017, WORLD J GASTROENTERO, V23, P2995, DOI 10.3748/wjg.v23.i16.2995
   Bonovas S, 2017, ALIMENT PHARM THER, V45, P1179, DOI 10.1111/apt.14023
   Choi Chang Hwan, 2017, Korean J Gastroenterol, V69, P1, DOI 10.4166/kjg.2017.69.1.1
   de Boer NKH, 2018, GASTROENTEROLOGY
   Frolkis AD, 2018, GUT
   Fukuda T, 2017, PLOS ONE, V12, DOI 10.1371/journal.pone.0187737
   Hoekman DR, 2018, J CROHNS COLITIS, V12, P517, DOI 10.1093/ecco-jcc/jjy014
   Holmstrom RB, 2018, DIGEST DIS SCI, V63, P1583, DOI 10.1007/s10620-018-5020-9
   Huang X, 2015, WORLD J GASTROENTERO, V21, P3650, DOI 10.3748/wjg.v21.i12.3650
   Jeuring SFG, 2018, AM J GASTROENTEROL, V113, P384, DOI 10.1038/ajg.2017.482
   Jung YS, 2017, DIGEST DIS SCI, V62, P2102, DOI 10.1007/s10620-017-4640-9
   Jung Y, 2016, AM J GASTROENTEROL, V111, P1156, DOI 10.1038/ajg.2016.212
   Kaplan GG, 2016, LANCET GASTROENTEROL, V1, P307, DOI 10.1016/S2468-1253(16)30077-2
   Kaplan GG, 2017, GASTROENTEROLOGY, V152, P313, DOI 10.1053/j.gastro.2016.10.020
   Ko LK, 2016, BMC CANCER, V16, DOI 10.1186/s12885-016-2965-y
   Kwak MS, 2018, J GASTROENTEROL HEPA
   Lee J, 2017, INT J EPIDEMIOL, V46, DOI 10.1093/ije/dyv319
   Ma C, CLIN GASTROENTEROL H
   Okabayashi Shinji, 2018, Inflamm Intest Dis, V3, P25, DOI 10.1159/000491878
   Olen O, 2018, GASTROENTEROLOGY
   Park DI, 2018, INTEST RES, V16, P4, DOI 10.5217/ir.2018.16.1.4
   Park DI, 2018, INTEST RES, V16, P17, DOI 10.5217/ir.2018.16.1.17
   Park JJ, 2017, INTEST RES, V15, P38, DOI 10.5217/ir.2017.15.1.38
   Qiu XY, 2017, ONCOTARGET, V8, P1031, DOI 10.18632/oncotarget.13715
   Shen B, 2018, AM J GASTROENTEROL
   Shim JO, 2018, GUT LIVER, V12, P221, DOI 10.5009/gnl18112
   Singh S, 2018, ASMC PROC, P18, DOI 10.1109/ASMC.2018.8373204
   Sokollik C, 2018, J CLIN GASTROENTEROL, V52, pE87, DOI 10.1097/MCG.0000000000000864
   Solanky D, 2018, INFLAMM BOWEL DIS
   Ungaro RC, 2018, GUT
   van Staa TP, 2005, GUT, V54, P1573, DOI 10.1136/gut.2005.070896
   Varma P, 2018, INTERN MED J
   Wang YJ, 2016, COCHRANE DB SYST REV, DOI 10.1002/14651858.CD000543.pub4
   Yang Suk-Kyun, 2017, Inflamm Intest Dis, V2, P95, DOI 10.1159/000454712
   Yen HH, 2018, INTESTINAL RES
   Zhao LN, 2014, PLOS ONE, V9, DOI 10.1371/journal.pone.0094208
   Zhu ZH, 2018, J CROHNS COLITIS, V12, P546, DOI 10.1093/ecco-jcc/jjy006
   Zumla A, 2015, LANCET GLOB HEALTH, V3, pE10, DOI 10.1016/S2214-109X(14)70361-4
NR 39
TC 2
Z9 4
U1 0
U2 1
PU SPRINGER
PI NEW YORK
PA 233 SPRING ST, NEW YORK, NY 10013 USA
SN 0179-1958
EI 1432-1262
J9 INT J COLORECTAL DIS
JI Int. J. Colorectal Dis.
PD OCT
PY 2019
VL 34
IS 10
BP 1713
EP 1721
DI 10.1007/s00384-019-03368-1
PG 9
WC Gastroenterology & Hepatology; Surgery
WE Science Citation Index Expanded (SCI-EXPANDED)
SC Gastroenterology & Hepatology; Surgery
GA IZ5SK
UT WOS:000487143200010
PM 31471699
DA 2024-01-22
ER

PT J
AU Eubanks, BN
   Seykora, CM
   Bandino, JP
AF Eubanks, Bianca N.
   Seykora, Caitlin M.
   Bandino, Justin P.
TI Granulomatous Cheilitis Preceding Gastrointestinal Manifestations of
   Crohn's Disease
SO AMERICAN JOURNAL OF DERMATOPATHOLOGY
LA English
DT Article
DE granulomatous cheilitis; orofacial granulomatosis; Crohn's disease;
   cinnamon- and benzoate-free diet
ID OROFACIAL GRANULOMATOSIS
AB We describe a 20-year-old male with no significant medical history who presented with a 1-month history of painless upper and lower lip edema initially treated with antibiotics for suspected cellulitis before arriving to the clinic. After a failed response to that treatment, a lip biopsy was eventually performed and consistent with a diagnosis of granulomatous cheilitis. In addition to oral and topical corticosteroids and tacrolimus, the patient adopted the cinnamon- and benzoate-free diet with some improvement of his lip swelling. Persistent mild tachycardia led to a cardiology referral for further evaluation and sarcoidosis workup. A gastroenterology consult was placed to correlate his presentation with Crohn's disease. The cardiology workup was noncontributory, and the patient was ultimately diagnosed with Crohn's disease after evaluation with laboratory studies and colonoscopy. This case highlights the need to evaluate for Crohn's disease in patients who present with granulomatous cheilitis, even in the absence of gastrointestinal symptoms, and the potential benefit of incorporating a cinnamon- and benzoate-free diet in treatment.
C1 [Eubanks, Bianca N.] Brooke Army Med Ctr, Transit Year Program, San Antonio Uniformed Serv Hlth Educ Consortium, San Antonio, TX USA.
   [Seykora, Caitlin M.] Dept Dermatol, Flight Med, Oklahoma City, OK USA.
   [Bandino, Justin P.] Wilford Hall Ambulatory Surg Ctr, Dept Dermatol, San Antonio, TX USA.
   [Eubanks, Bianca N.] Brooke Army Med Ctr, Transit Year Program, San Antonio Uniformed Serv Hlth Educ Consortium, 3551 Roger Brooke Dr, Jbsa Ft Sam Houston, TX 78234 USA.
C3 United States Department of Defense; United States Army; San Antonio
   Military Medical Center; United States Department of Defense; United
   States Army; San Antonio Military Medical Center
RP Eubanks, BN (通讯作者)，Brooke Army Med Ctr, Transit Year Program, San Antonio Uniformed Serv Hlth Educ Consortium, 3551 Roger Brooke Dr, Jbsa Ft Sam Houston, TX 78234 USA.
EM bianca.n.eubanks@gmail.com; caitlin.m.seykora.mil@mail.mil;
   justin.p.bandino.mil@mail.mil
CR Allen CM, 2018, DERMATOLOGY, P1220
   Bansal Shweta, 2020, J Indian Soc Periodontol, V24, P575, DOI 10.4103/jisp.jisp_18_20
   Campbell HE, 2011, ALIMENT PHARM THER, V34, P687, DOI 10.1111/j.1365-2036.2011.04792.x
   Jamil RT., 2021, STATPEARLS INTERNET
   Kazandjieva J, 2019, CLIN DERMATOL, V37, P636, DOI 10.1016/j.clindermatol.2019.07.035
   Marttala A, 2018, J DENT CHILD, V85, P83
   McCartan BE, 2011, ORAL DIS, V17, P696, DOI 10.1111/j.1601-0825.2011.01826.x
   Troiano G, 2015, MED PRIN PRACT, V24, P117, DOI 10.1159/000369810
   Wehl G, 2018, CURR PEDIATR REV, V14, P196, DOI 10.2174/1573396314666180515113941
   White A, 2006, INFLAMM BOWEL DIS, V12, P508, DOI 10.1097/00054725-200606000-00011
NR 10
TC 0
Z9 0
U1 0
U2 0
PU LIPPINCOTT WILLIAMS & WILKINS
PI PHILADELPHIA
PA TWO COMMERCE SQ, 2001 MARKET ST, PHILADELPHIA, PA 19103 USA
SN 0193-1091
EI 1533-0311
J9 AM J DERMATOPATH
JI Am. J. Dermatopathol.
PD JUL
PY 2023
VL 45
IS 7
BP 482
EP 486
DI 10.1097/DAD.0000000000002458
PG 5
WC Dermatology
WE Science Citation Index Expanded (SCI-EXPANDED)
SC Dermatology
GA K6VB7
UT WOS:001017789600012
PM 37338066
DA 2024-01-22
ER

PT J
AU Targosz-Gajniak, M
   Arkuszewski, M
   Ochudlo, S
   Opala, G
AF Targosz-Gajniak, M.
   Arkuszewski, M.
   Ochudlo, S.
   Opala, G.
TI Cerebral sinus thrombosis as a complication of Crohn's disease: a case
   report
SO ADVANCES IN MEDICAL SCIENCES
LA English
DT Article
DE Cerebral venous thrombosis; Intracerebral hemorrhage; Inflammatory bowel
   disease; Crohn's disease; MRI
ID INFLAMMATORY-BOWEL-DISEASE; ULCERATIVE-COLITIS; ARTICLE
AB Inflammatory bowel disease (IBD) is associated with the occurrence of thrombotic complications. They rarely involve cerebrovascular events, manifesting as arterial ischemic strokes or venous thrombosis, more often in patients with ulcerative colitis than Crohn's disease. Pathogenesis of hypercoagulability in IBD contributing to thromboembolic events is not well known. We present a 31-year old man with Crohn's disease complicated with the transverse and sigmoid sinus thrombosis and secondary intracerebral hemorrhage, confirmed in magnetic resonance imaging. Thrombotic complication occurred during the active phase of the disease and treatment with steroids.
C1 [Targosz-Gajniak, M.; Arkuszewski, M.; Ochudlo, S.; Opala, G.] Med Univ Silesia, Dept Neurol, Cent Univ Hosp, PL-40752 Katowice, Poland.
C3 Medical University Silesia
RP Targosz-Gajniak, M (通讯作者)，Med Univ Silesia, Dept Neurol, Cent Univ Hosp, Ul Medykow 14, PL-40752 Katowice, Poland.
EM magdatargosz@hotmail.com
CR Chande N, 2008, COCHRANE DB SYST REV, DOI 10.1002/14651858.CD006774.pub2
   Danese S, 2004, AM J GASTROENTEROL, V99, P938, DOI 10.1111/j.1572-0241.2004.04129.x
   Freeman HJ, 2008, WORLD J GASTROENTERO, V14, P991, DOI 10.3748/wjg.14.991
   JOHNS DR, 1991, AM J GASTROENTEROL, V86, P367
   Leach JL, 2006, RADIOGRAPHICS, V26, pS19, DOI 10.1148/rg.26si055174
   LOSSOS A, 1995, NEUROLOGY, V45, P416, DOI 10.1212/WNL.45.3.416
   Murata S, 2004, INTERNAL MED, V43, P400, DOI 10.2169/internalmedicine.43.400
   Nogami H, 2007, WORLD J GASTROENTERO, V13, P1755, DOI 10.3748/wjg.v13.i11.1757
   Papa A, 2003, AM J GASTROENTEROL, V98, P1247, DOI 10.1016/S0002-9270(03)00270-3
   Papa A, 2000, ALIMENT PHARM THER, V14, P1403, DOI 10.1046/j.1365-2036.2000.00860.x
   Perkin GD, 1998, J NEUROL NEUROSUR PS, V65, P291, DOI 10.1136/jnnp.65.3.291
   Samal S C, 2004, Indian J Gastroenterol, V23, P148
   TALBOT RW, 1986, MAYO CLIN PROC, V61, P140, DOI 10.1016/S0025-6196(12)65200-8
   TSAI FY, 1995, AM J NEURORADIOL, V16, P1021
   Tsujikawa T, 2000, J GASTROEN HEPATOL, V15, P688, DOI 10.1046/j.1440-1746.2000.02190.x
   Umit H, 2005, WORLD J GASTROENTERO, V11, P5404, DOI 10.3748/wjg.v11.i34.5404
NR 16
TC 6
Z9 6
U1 1
U2 4
PU MEDICAL UNIV BIALYSTOK
PI BIALYSTOK
PA UL KILINSKIEGO 1, BIALYSTOK, 15-089, POLAND
SN 1896-1126
J9 ADV MED SCI-POLAND
JI Adv. Med. Sci.
PD DEC
PY 2010
VL 55
IS 2
BP 337
EP 339
DI 10.2478/v10039-010-0027-2
PG 3
WC Medicine, Research & Experimental
WE Science Citation Index Expanded (SCI-EXPANDED)
SC Research & Experimental Medicine
GA 697OL
UT WOS:000285522800034
PM 20639185
DA 2024-01-22
ER

PT J
AU Su, JW
   Ma, JJ
   Zhang, HJ
AF Su, Jie Wen
   Ma, Jing Jing
   Zhang, Hong Jie
TI Use of antibiotics in patients with Crohn's disease: A systematic review
   and meta-analysis
SO JOURNAL OF DIGESTIVE DISEASES
LA English
DT Article
DE anti-bacterial agents; ciprofloxacin; Crohn disease; inflammatory bowel
   diseases; meta-analysis
ID INFLAMMATORY-BOWEL-DISEASE; PLACEBO-CONTROLLED TRIAL; METRONIDAZOLE PLUS
   CIPROFLOXACIN; RANDOMIZED CONTROLLED TRIAL; DOUBLE-BLIND; PERIANAL
   FISTULAS; CLINICAL-TRIAL; POSTOPERATIVE RECURRENCE; ESCHERICHIA-COLI;
   THERAPY
AB ObjectivesSome studies have suggested that antibiotic treatment might be efficient for patients with active Crohn's disease (CD). However, the results are conflicting. The aim of this study was to summarize the available evidence on the efficacy of antibiotics, especially ciprofloxacin, in treating patients with CD.
   MethodsA literature search was conducted on the PubMed, Medline, Web of Science and Excerpta Medica Database (EMBASE) for manuscripts published until March 2014. Randomized controlled trials that mainly evaluated the efficacy of antibiotic treatment in patients with CD using clinical remission or response as the key outcome of interest were included. Intention-to-treat analyses were used to evaluate the relative risk (RR) and 95% confidence intervals (CI).
   ResultsIn all, 15 randomized placebo-controlled clinical trials involving 1407 participants were included in the meta-analysis. A pooled analysis revealed that compared with placebo, antibiotics benefited CD patients to a certain extent (RR 1.33, 95% CI 1.17-1.51, P < 0.00001). The random-effects model showed that there was no significant difference between patients treated with ciprofloxacin and placebo (combined RR 1.35, 95% CI 0.92-1.97, P=0.12). However, ciprofloxacin exhibited significant clinical benefits in patients with perianal fistulas (RR 1.64, 95% CI 1.16-2.32, P=0.005).
   ConclusionsThe utility of antibiotics was beneficial for patients with CD. Nevertheless, subgroup analyses indicated that treatment with ciprofloxacin alone was significantly efficient for CD patients with perianal fistulas.
C1 [Su, Jie Wen; Ma, Jing Jing; Zhang, Hong Jie] Nanjing Med Univ, Affiliated Hosp 1, Dept Gastroenterol, Nanjing 210029, Jiangsu, Peoples R China.
C3 Nanjing Medical University
RP Zhang, HJ (通讯作者)，Nanjing Med Univ, Affiliated Hosp 1, Dept Gastroenterol, 300 Guangzhou Rd, Nanjing 210029, Jiangsu, Peoples R China.
EM hjzhang06@163.com
CR Arnold GL, 2002, INFLAMM BOWEL DIS, V8, P10, DOI 10.1097/00054725-200201000-00002
   Borgaonkar MR, 2000, AM J GASTROENTEROL, V95, P725, DOI 10.1111/j.1572-0241.2000.01842.x
   Chao GQ, 2014, WORLD J GASTROENTERO, V20, P1871, DOI 10.3748/wjg.v20.i7.1871
   Darfeuille-Michaud A, 2004, GASTROENTEROLOGY, V127, P412, DOI 10.1053/j.gastro.2004.04.061
   de Chambrun GP, 2008, CURR OPIN GASTROEN, V24, P440, DOI 10.1097/MOG.0b013e3283023be5
   Dejaco C, 2003, ALIMENT PHARM THER, V18, P1113, DOI 10.1046/j.1365-2036.2003.01793.x
   Dewint P, 2014, GUT, V63, P292, DOI 10.1136/gutjnl-2013-304488
   Eckburg PB, 2007, CLIN INFECT DIS, V44, P256, DOI 10.1086/510385
   Edlund C, 1999, DRUGS, V58, P65, DOI 10.2165/00003495-199958002-00013
   Feller M, 2007, LANCET INFECT DIS, V7, P607, DOI 10.1016/S1473-3099(07)70211-6
   Goodgame RW, 2001, ALIMENT PHARM THERAP, V15, P1861, DOI 10.1046/j.1365-2036.2001.01099.x
   Guslandi M, 2011, WORLD J GASTROENTERO, V17, P4643, DOI 10.3748/wjg.v17.i42.4643
   Herfarth HH, 2013, INFLAMM BOWEL DIS, V19, P1073, DOI 10.1097/01.MIB.0000428910.36091.10
   Huang J, 2011, COLORECTAL DIS, V13, P617, DOI 10.1111/j.1463-1318.2009.02164.x
   Hugot JP, 2003, LANCET, V362, P2012, DOI 10.1016/S0140-6736(03)15024-6
   Ishikawa T, 2003, INTERNAL MED, V42, P318, DOI 10.2169/internalmedicine.42.318
   Kaminski MM, 2010, J IMMUNOL, V184, P4827, DOI 10.4049/jimmunol.0901662
   Khan KJ, 2011, AM J GASTROENTEROL, V106, P661, DOI 10.1038/ajg.2011.72
   Leiper K, 2008, ALIMENT PHARM THER, V27, P1233, DOI 10.1111/j.1365-2036.2008.03661.x
   LIU Y, 1995, GASTROENTEROLOGY, V108, P1396, DOI 10.1016/0016-5085(95)90687-8
   Maeda Y, 2010, BRIT J SURG, V97, P1340, DOI 10.1002/bjs.7121
   Mañosa M, 2013, INFLAMM BOWEL DIS, V19, P1889, DOI 10.1097/MIB.0b013e31828ef13f
   Park SK, 2014, J CLIN GASTROENTEROL, V48, P703, DOI 10.1097/MCG.0000000000000024
   Podolsky DK, 2002, NEW ENGL J MED, V347, P417, DOI 10.1056/NEJMra0804647
   Prantera C, 2006, ALIMENT PHARM THER, V23, P1117, DOI 10.1111/j.1365-2036.2006.02879.x
   Prantera C, 1996, AM J GASTROENTEROL, V91, P328
   Prantera C, 2012, GASTROENTEROLOGY, V142, P473, DOI 10.1053/j.gastro.2011.11.032
   Rutgeerts P, 2005, GASTROENTEROLOGY, V128, P856, DOI 10.1053/j.gastro.2005.01.010
   Ryan P, 2004, AM J GASTROENTEROL, V99, P1539, DOI 10.1111/j.1572-0241.2004.40103.x
   Scott FI, 2013, CLIN COLON RECT SURG, V26, P67, DOI 10.1055/s-0033-1348043
   Selby W, 2007, GASTROENTEROLOGY, V132, P2313, DOI 10.1053/j.gastro.2007.03.031
   Sobczak M, 2014, PHARMACOL REP, V66, P766, DOI 10.1016/j.pharep.2014.04.005
   Steinhart AH, 2002, GASTROENTEROLOGY, V123, P33, DOI 10.1053/gast.2002.34225
   Sundvall PD, 2014, BMC GERIATR, V14, DOI 10.1186/1471-2318-14-30
   SUTHERLAND L, 1991, GUT, V32, P1071, DOI 10.1136/gut.32.9.1071
   Thia KT, 2009, INFLAMM BOWEL DIS, V15, P17, DOI 10.1002/ibd.20608
   Wang SL, 2012, EXP THER MED, V4, P1051, DOI 10.3892/etm.2012.718
   West RL, 2004, ALIMENT PHARM THERAP, V20, P1329, DOI 10.1111/j.1365-2036.2004.02247.x
NR 38
TC 42
Z9 47
U1 0
U2 12
PU WILEY-BLACKWELL
PI HOBOKEN
PA 111 RIVER ST, HOBOKEN 07030-5774, NJ USA
SN 1751-2972
EI 1751-2980
J9 J DIGEST DIS
JI J. Dig. Dis.
PD FEB
PY 2015
VL 16
IS 2
BP 58
EP 66
DI 10.1111/1751-2980.12216
PG 9
WC Gastroenterology & Hepatology
WE Science Citation Index Expanded (SCI-EXPANDED)
SC Gastroenterology & Hepatology
GA CC4FF
UT WOS:000350306000002
PM 25421072
OA Bronze
DA 2024-01-22
ER

PT J
AU Avallone, EV
   Pica, R
   Cassieri, C
   Zippi, M
   Paoluzi, P
   Vernia, P
AF Avallone, E. V.
   Pica, R.
   Cassieri, C.
   Zippi, M.
   Paoluzi, P.
   Vernia, P.
TI Azathioprine treatment in inflammatory bowel disease patients: type and
   time of onset of side effects
SO EUROPEAN REVIEW FOR MEDICAL AND PHARMACOLOGICAL SCIENCES
LA English
DT Article
DE Azathioprine; Side-effects; Ulcerative colitis; Crohn's Disease
ID THIOPURINE S-METHYLTRANSFERASE; LONG-TERM TOXICITY; CROHNS-DISEASE;
   ULCERATIVE-COLITIS; 6-MERCAPTOPURINE; PHARMACOGENETICS; POLYMORPHISM;
   POPULATION; EXPERIENCE; MANAGEMENT
AB BACKGROUND: Azathioprine (AZA) and 6-mercaptopurine (6-MP), purine analogues, are the immunosuppressant drugs most frequently used for inducing and maintaining remission in inflammatory bowel disease (IBD). The occurrence of adverse effects is a major drawback in the use of these drugs, and short-and long-term toxicity represent a major limitation to their use.
   AIM: The present study investigated the prevalence, type and time of onset of AZA-related adverse events, in a cohort of IBD patients in a single referral Centre.
   PATIENTS AND METHODS: The records of consecutive IBD outpatients, referred to our Institution between 1987-2009, were retrospectively evaluated.
   RESULTS: We reviewed 2014 patients, in whom AZA was prescribed in 302 of them, 139 (46%) with ulcerative colitis (UC) and 163 (54%) with Crohn's disease (CD). Side-effects were complained by 98 (32.4%) out of 302 patients, 50 UC and 48 CD, (36% UC vs 29.4% CD, p = 0.26). In 20 (20.4%) patients, 11 UC and 9 CD, side-effects recovered after dosage reduction whilst in 78 (79.6%), 39 UC and 39 CD, the treatment was discontinued (dose-dependent side-effects in 42 patients and dose-independent in 36). Overall, side-effects were observed after a mean period of 14.5 +/- 7.8 months (range 0.5-123) of AZA treatment. The majority (76%) of the dose-dependent adverse events were reported between 12-18 months after the beginning of treatment.
   CONCLUSIONS: The prevalence of side effects leading to withdrawal of AZA treatment, in our series of Italian patients, was higher respect to data reported in the literature (25.8%).
C1 [Avallone, E. V.; Cassieri, C.; Paoluzi, P.; Vernia, P.] Univ Roma La Sapienza, Gastroenterol Unit, Dept Internal Med & Med Specialties, I-00185 Rome, Italy.
   [Pica, R.; Zippi, M.] Sandro Pertini Hosp, Gastroenterol Unit, Rome, Italy.
C3 Sapienza University Rome; Ospedale Sandro Pertini
RP Avallone, EV (通讯作者)，Univ Roma La Sapienza, Gastroenterol Unit, Dept Internal Med & Med Specialties, Piazzale Aldo Moro 5, I-00185 Rome, Italy.
EM veronicaele@hotmail.it
RI Vernia, Piero/AAM-4267-2020; Pica, Roberta/AAP-4526-2020; Zippi,
   Maddalena/P-5144-2018; Zippi, Maddalena/R-4837-2019; CASSIERI,
   CLAUDIO/K-9508-2016
OI Zippi, Maddalena/0000-0001-5876-3199; Zippi,
   Maddalena/0000-0001-5876-3199; CASSIERI, CLAUDIO/0000-0003-1892-1687;
   pica, roberta/0000-0002-1097-9430
CR [Anonymous], COCHRANE DATABASE SY, DOI 10.1002/14651858.CD000545
   Chebli JMF, 2007, J GASTROEN HEPATOL, V22, P268, DOI 10.1111/j.1440-1746.2006.04393.x
   CONNELL WR, 1993, GUT, V34, P1081, DOI 10.1136/gut.34.8.1081
   de Jong DJ, 2003, SCAND J GASTROENTERO, V38, P69, DOI 10.1080/00855920310002726
   de Jong DJ, 2004, EUR J GASTROEN HEPAT, V16, P207, DOI 10.1097/00042737-200402000-00014
   Derijks LJJ, 2006, ALIMENT PHARM THER, V24, P715, DOI 10.1111/j.1365-2036.2006.02980.x
   Eichelbaum M, 2006, ANNU REV MED, V57, P119, DOI 10.1146/annurev.med.56.082103.104724
   Fraser AG, 2002, GUT, V50, P485, DOI 10.1136/gut.50.4.485
   Fraser AG, 2002, ALIMENT PHARM THER, V16, P1225, DOI 10.1046/j.1365-2036.2002.01297.x
   Gasche C, 2000, INFLAMM BOWEL DIS, V6, P8, DOI 10.1097/00054725-200002000-00002
   Gearry RB, 2005, J GASTROEN HEPATOL, V20, P1149, DOI 10.1111/j.1440-1746.2005.03832.x
   Gisbert J P, 2002, Gastroenterol Hepatol, V25, P401
   Indjova D, 2003, THER DRUG MONIT, V25, P631, DOI 10.1097/00007691-200310000-00013
   Lamers CBHW, 1999, SCAND J GASTROENTERO, V34, P111, DOI 10.1080/003655299750025633
   Laróvere LE, 2003, ANN CLIN BIOCHEM, V40, P388, DOI 10.1258/000456303766477039
   Lichtenstein Gary R, 2006, Rev Gastroenterol Mex, V71, P351
   Markowitz James F, 2003, Rev Gastroenterol Disord, V3 Suppl 1, pS23
   Menor C, 2002, MULT SCLER J, V8, P243, DOI 10.1191/1352458502ms796oa
   Nielsen OH, 2001, ALIMENT PHARM THER, V15, P1699, DOI 10.1046/j.1365-2036.2001.01102.x
   Palmieri O, 2007, ALIMENT PHARM THER, V26, P737, DOI 10.1111/j.1365-2036.2007.03421.x
   Pearson DC, 2000, Cochrane Database Syst Rev, V2, DOI [10.1002/14651858.CD000067, DOI 10.1002/14651858.CD000067]
   PRESENT DH, 1989, ANN INTERN MED, V111, P641, DOI 10.7326/0003-4819-111-8-641
   Sahasranaman S, 2008, EUR J CLIN PHARMACOL, V64, P753, DOI 10.1007/s00228-008-0478-6
   Saibeni S, 2008, DIGEST LIVER DIS, V40, P814, DOI 10.1016/j.dld.2008.03.016
   Sandborn WJ, 1998, SCAND J GASTROENTERO, V33, P92, DOI 10.1080/003655298750027290
   Tanis AA, 1998, MEDIAT INFLAMM, V7, P141, DOI 10.1080/09629359891045
   Timmer A, 2007, COCHRANE DB SYST REV, DOI 10.1002/14651858.CD000478.pub2
   Travis SPL, 2008, J CROHNS COLITIS, V2, P24, DOI 10.1016/j.crohns.2007.11.002
   Van Assche G, 2010, J CROHNS COLITIS, V4, P7, DOI 10.1016/j.crohns.2009.12.003
   Warman JI, 2003, J CLIN GASTROENTEROL, V37, P220, DOI 10.1097/00004836-200309000-00006
NR 30
TC 19
Z9 20
U1 0
U2 4
PU VERDUCI PUBLISHER
PI ROME
PA VIA GREGORIO VII, ROME, 186-00165, ITALY
SN 1128-3602
J9 EUR REV MED PHARMACO
JI Eur. Rev. Med. Pharmacol. Sci.
PD JAN
PY 2014
VL 18
IS 2
BP 165
EP 170
PG 6
WC Pharmacology & Pharmacy
WE Science Citation Index Expanded (SCI-EXPANDED)
SC Pharmacology & Pharmacy
GA AA9UC
UT WOS:000331437400004
PM 24488903
DA 2024-01-22
ER

PT J
AU Kim, MJ
   Kim, E
   Kang, B
   Lee, Y
   Kang, ES
   Choe, YH
AF Kim, Mi Jin
   Kim, Eunsil
   Kang, Ben
   Lee, Yoon
   Kang, Eun-Suk
   Choe, Yon Ho
TI <i>Anti-Saccharomyces</i><i> cerevisiae</i> Antibody in Pediatric
   Crohn's Disease Patients without Mucosal Healing Is a Useful Marker of
   Mucosal Damage
SO GUT AND LIVER
LA English
DT Article
DE Crohn disease; Anti-Saccharomyces cerevisiae; Children; Marker; Mucosal
   healing
ID INFLAMMATORY-BOWEL-DISEASE; ANTINEUTROPHIL CYTOPLASMIC AUTOANTIBODIES;
   DIAGNOSIS; CHILDREN; ASCA; SURGERY; UTILITY; RISK
AB Background/Aims: We evaluated whether anti-Saccharomyces cerevisiae antibody (ASCA) titers are associated with diagnostic findings, disease activity, Paris classification phenotypes, and persistence after infliximab (IFX) treatment in children with Crohn's disease (CD). We also investigated the role of ASCA as a predictor of mucosal healing (MH) and clinical remission (CR). Methods: This study included 61 CD patients aged 19 years or younger who were diagnosed and treated between September 2010 and January 2019 and followed for at least 1 year. ASCA was regularly measured at the diagnosis of CD and at least 1 year after IFX therapy. Results: The average follow-up period was 3.8 +/- 3.4 years (range, 1.0 to 7.2 years). Regression analysis showed that the ASCA titer was the only factor associated with Simple Endoscopic Score for Crohn's Disease (SES-CD) or CR among all the parameters. In patients who had achieved MH (SES-CD=0), ASCA immunoglobulin G (IgG) was not associated with MH, but in patients without MH, ASCA IgG was associated with SES-CD (p=0.005) and CR (p<0.001). The cutoff value of ASCA IgG in patients with CR was 21.8 units. However, there was no difference in the relapse rate between the ASCA IgG-positive and-negative groups during the follow-up period. Conclusions: In patients who have not achieved MH, ASCA IgG is closely related to mucosal damage and CR. Unlike Western studies, ASCA IgG may be more helpful in predicting prognosis than immunoglobulin A in Korean patients, but it is not an appropriate indicator to predict the relapse of CD. (Gut Liver 2021;15:763-770)
C1 [Kim, Mi Jin; Kim, Eunsil; Choe, Yon Ho] Sungkyunkwan Univ, Sch Med, Samsung Med Ctr, Dept Pediat, Seoul, South Korea.
   [Kang, Ben] Kyungpook Natl Univ, Sch Med, Dept Pediat, Daegu, South Korea.
   [Lee, Yoon] Korea Univ, Anam Hosp, Coll Med, Dept Pediat, Seoul, South Korea.
   [Kang, Eun-Suk] Sungkyunkwan Univ, Sch Med, Samsung Med Ctr, Dept Lab Med & Genet, Seoul, South Korea.
C3 Sungkyunkwan University (SKKU); Samsung Medical Center; Kyungpook
   National University; Korea University; Korea University Medicine (KU
   Medicine); Sungkyunkwan University (SKKU); Samsung Medical Center
RP Choe, YH (通讯作者)，Sungkyunkwan Univ, Sch Med, Samsung Med Ctr, Dept Pediat, Seoul, South Korea.
EM i101016@skku.edu
RI Kim, Mi Jin/GXH-9639-2022
OI Kim, Eun Sil/0000-0003-2012-9867; Kim, Mi Jin/0000-0002-4505-4083; Lee,
   Yoon/0000-0001-9521-3575; Kang, Ben/0000-0002-8516-9803
FU National Research Foundation of Korea (NRF) - Korea government (MSIT)
   [2020R1A2C2007192]
FX This work was supported by the National Research Foundation of Korea
   (NRF) grant funded by the Korea government (MSIT) (No.
   2020R1A2C2007192).
CR Benchimol EI, 2017, AM J GASTROENTEROL, V112, P1120, DOI 10.1038/ajg.2017.97
   Canani RB, 2004, INFLAMM BOWEL DIS, V10, P234, DOI 10.1097/00054725-200405000-00009
   Chandrakumar A, 2019, J PEDIATR GASTR NUTR, V69, P82, DOI 10.1097/MPG.0000000000002311
   Dubinsky MC, 2010, INFLAMM BOWEL DIS, V16, P1357, DOI 10.1002/ibd.21174
   El-Matary W, 2015, ACTA PAEDIATR, V104, P827, DOI 10.1111/apa.13026
   El-Matary W, 2014, J PEDIATR GASTR NUTR, V59, P763, DOI 10.1097/MPG.0000000000000525
   Esters N, 2002, AM J GASTROENTEROL, V97, P1458
   Forcione DG, 2004, GUT, V53, P1117, DOI 10.1136/gut.2003.030734
   Halfvarson J, 2005, GUT, V54, P1237, DOI 10.1136/gut.2005.066860
   Hong SJ, 2018, J KOREAN MED SCI, V33, DOI 10.3346/jkms.2018.33.e132
   Hyams J, 2005, J PEDIATR GASTR NUTR, V41, P416, DOI 10.1097/01.mpg.0000183350.46795.42
   Kim BC, 2007, DIGEST LIVER DIS, V39, P610, DOI 10.1016/j.dld.2007.03.006
   Lee KM, 2014, KOREAN J INTERN MED, V29, P558
   Levine A, 2011, INFLAMM BOWEL DIS, V17, P1314, DOI 10.1002/ibd.21493
   Levine A, 2009, DIGEST DIS, V27, P212, DOI 10.1159/000228552
   Lewis JD, 2011, GASTROENTEROLOGY, V140, P1817, DOI 10.1053/j.gastro.2010.11.058
   MAIN J, 1988, BRIT MED J, V297, P1105, DOI 10.1136/bmj.297.6656.1105
   Miheller P, 2013, EXPERT REV CLIN IMMU, V9, P65, DOI [10.1586/eci.12.86, 10.1586/ECI.12.86]
   Oshitani N, 2000, J GASTROEN HEPATOL, V15, P1400, DOI 10.1046/j.1440-1746.2000.02357.x
   Peeters M, 2001, AM J GASTROENTEROL, V96, P730, DOI 10.1111/j.1572-0241.2001.03613.x
   Quinton JF, 1998, GUT, V42, P788, DOI 10.1136/gut.42.6.788
   Rieder F, 2012, INFLAMM BOWEL DIS, V18, P1221, DOI 10.1002/ibd.21854
   Rieder F, 2011, PLOS ONE, V6, DOI 10.1371/journal.pone.0018172
   Ruemmele FM, 1998, GASTROENTEROLOGY, V115, P822, DOI 10.1016/S0016-5085(98)70252-5
   Targan SR, 2005, GASTROENTEROLOGY, V128, P2020, DOI 10.1053/j.gastro.2005.03.046
   Teml A, 2003, AM J GASTROENTEROL, V98, P2226, DOI 10.1016/S0002-9270(03)00658-0
   Vasiliauskas EA, 2000, GUT, V47, P487, DOI 10.1136/gut.47.4.487
   Zhang ZX, 2012, DIGEST DIS SCI, V57, P2944, DOI 10.1007/s10620-012-2244-y
   Zhou GX, 2016, DIGEST DIS, V34, P90, DOI 10.1159/000442934
NR 29
TC 2
Z9 4
U1 0
U2 3
PU EDITORIAL OFFICE GUT & LIVER
PI SEOUL
PA 305 LOTTE GOLD ROSE II, 890-59, DAECHI 4-DONG, GANGNAM-GU, SEOUL,
   135-839, SOUTH KOREA
SN 1976-2283
EI 2005-1212
J9 GUT LIVER
JI Gut Liver
PD SEP
PY 2021
VL 15
IS 5
BP 763
EP 770
DI 10.5009/gnl20212
PG 8
WC Gastroenterology & Hepatology
WE Science Citation Index Expanded (SCI-EXPANDED)
SC Gastroenterology & Hepatology
GA XY2NK
UT WOS:000736815600006
PM 33376230
OA gold, Green Published
DA 2024-01-22
ER

PT J
AU Venkateswaran, N
   Weisnniller, S
   Clarke, K
AF Venkateswaran, Niranjani
   Weisnniller, Scott
   Clarke, Kofi
TI Indeterminate Colitis - Update on Treatment Options
SO JOURNAL OF INFLAMMATION RESEARCH
LA English
DT Review
DE indeterminate colitis; medical treatment; ulcerative colitis; Crohn's
   disease; total proctocolectomy; ileal pouch-anal anastomosis
ID INFLAMMATORY-BOWEL-DISEASE; POUCH-ANAL ANASTOMOSIS; SEVERE
   ULCERATIVE-COLITIS; CLOSTRIDIUM-DIFFICILE INFECTION; LONG-TERM OUTCOMES;
   QUALITY-OF-LIFE; MAINTENANCE THERAPY; CROHNS-DISEASE; DOUBLE-BLIND;
   EXTRAINTESTINAL MANIFESTATIONS
AB Indeterminate colitis (IC) is described in approximately 5-15% of patients with inflammatory bowel disease (IBD). It usually reflects a difficulty or lack of clarity in distinguishing between ulcerative colitis (UC) and Crohn's disease (CD) on biopsy or colectomy specimens. The diagnostic difficulty may explain the variability in the reported prevalence and incidence of IC. Clinically, most IC patients tend to evolve over time to a definite diagnosis of either UC or CD. IC has also been interchangeably described as inflammatory bowel disease unclassified (IBDU). This review offers an overview of the available limited literature on the conventional medical and surgical treatments for IC. In contrast to the numerous studies on the medical management of UC and CD, there are very few data from dedicated controlled trials on the treatment of IC. The natural evolution of IC more closely mimics UC. Regarding medical options for treatment, most patients diagnosed with IC are treated similarly to UC, and treatment choices are based on disease severity. Others are managed similarly to CD if there are features suggestive of CD, including fissures, skin tags, or rectal sparing. In medically refractory IC, surgical treatment options are limited and include total proctocolectomy (TPC) and ileal pouch-anal anastomosis (IPAA), with its associated risk factors and complications. Post-surgical complications and pouch failure rates were historically thought to be more common in IC patients, but recent meta-analyses reveal similar rates between UC and IC patients. Future therapies in IBD are focused on known mechanisms in the disease pathways of UC and CD. Owing to the lack of IC-specific studies, clinicians have traditionally and historically extrapolated the data to IC patients based on their symptomatology, clinical course, and endoscopic findings.
C1 [Venkateswaran, Niranjani; Weisnniller, Scott] Penn State Univ, Dept Med, Div Gen Internal Med, Coll Med, Hershey, PA 17033 USA.
   [Clarke, Kofi] Penn State Univ, Dept Med, Div Gastroenterol & Hepatol, Coll Med, 500 Univ Dr, Hershey, PA 17033 USA.
C3 Pennsylvania Commonwealth System of Higher Education (PCSHE);
   Pennsylvania State University; Penn State Health; Pennsylvania
   Commonwealth System of Higher Education (PCSHE); Pennsylvania State
   University; Penn State Health
RP Clarke, K (通讯作者)，Penn State Univ, Dept Med, Div Gastroenterol & Hepatol, Coll Med, 500 Univ Dr, Hershey, PA 17033 USA.
EM kclarke@pennstatehealth.psu.edu
OI clarke, kofi/0000-0001-6956-155X
CR Achkar JP, 2005, CLIN GASTROENTEROL H, V3, P60, DOI 10.1016/S1542-3565(04)00604-4
   Agrawal Manasi, 2011, Curr Osteoporos Rep, V9, P251, DOI 10.1007/s11914-011-0077-9
   Aloi M, 2016, INFLAMM BOWEL DIS, V22, P1378, DOI 10.1097/MIB.0000000000000767
   Ananthakrishnan AN, 2011, INFLAMM BOWEL DIS, V17, P976, DOI 10.1002/ibd.21457
   Assa A, 2013, J CROHNS COLITIS, V7, P369, DOI 10.1016/j.crohns.2012.03.006
   ATKINSON KG, 1994, AM J SURG, V167, P516, DOI 10.1016/0002-9610(94)90248-8
   Baker KF, 2018, ANN RHEUM DIS, V77, P175, DOI 10.1136/annrheumdis-2017-211555
   Bernstein CN, 2015, AM J GASTROENTEROL, V110, P114, DOI 10.1038/ajg.2014.357
   Briot K, 2017, OSTEOPOROSIS INT, V28, P3301, DOI 10.1007/s00198-017-4189-7
   Brown CJ, 2005, DIS COLON RECTUM, V48, P1542, DOI 10.1007/s10350-005-0059-z
   Burakoff R, 2004, J CLIN GASTROENTEROL, V38, pS41, DOI 10.1097/01.mcg.0000123991.13937.7e
   Cao YT, 2021, STEM CELL RES THER, V12, DOI 10.1186/s13287-020-02095-7
   Cosnes J, 2013, GASTROENTEROLOGY, V145, P758, DOI 10.1053/j.gastro.2013.04.048
   Cummings JRF, 2005, ALIMENT PHARM THER, V21, P385, DOI 10.1111/j.1365-2036.2005.02331.x
   Dayton MT, 2002, ARCH SURG-CHICAGO, V137, P690, DOI 10.1001/archsurg.137.6.690
   Emile SH, 2020, J CROHNS COLITIS, V14, P1010, DOI 10.1093/ecco-jcc/jjaa002
   Engel MA, 2010, J GASTROENTEROL, V45, P571, DOI 10.1007/s00535-010-0219-3
   Farmer M, 2000, AM J GASTROENTEROL, V95, P3184
   Feagan BG, 2016, NEW ENGL J MED, V375, P1946, DOI 10.1056/NEJMoa1602773
   Feagan BG, 2021, LANCET, V397, P2372, DOI 10.1016/S0140-6736(21)00666-8
   Feagan BG, 2013, NEW ENGL J MED, V369, P699, DOI 10.1056/NEJMoa1215734
   Ford AC, 2013, AM J GASTROENTEROL, V108, P1268, DOI 10.1038/ajg.2013.138
   Ford AC, 2011, AM J GASTROENTEROL, V106, P590, DOI 10.1038/ajg.2011.70
   Fraser AG, 2002, ALIMENT PHARM THER, V16, P693, DOI 10.1046/j.1365-2036.2002.01227.x
   Geboes K, 2003, INFLAMM BOWEL DIS, V9, P324, DOI 10.1097/00054725-200309000-00007
   Geboes K, 2008, INFLAMM BOWEL DIS, V14, P850, DOI 10.1002/ibd.20361
   Goodhand JR, 2011, ALIMENT PHARM THER, V33, P428, DOI 10.1111/j.1365-2036.2010.04548.x
   Guillo L, 2020, UNITED EUR GASTROENT, V8, P1013, DOI 10.1177/2050640620950093
   Guindi M, 2004, J CLIN PATHOL, V57, P1233, DOI 10.1136/jcp.2003.015214
   Hannoodee M., 2021, STATPEARLS
   Heron V, 2020, GASTROENTEROL CLIN N, V49, P731, DOI 10.1016/j.gtc.2020.07.003
   Herrlinger KR, 2010, ALIMENT PHARM THER, V31, P1036, DOI 10.1111/j.1365-2036.2010.04267.x
   Jackson KL, 2017, J GASTROINTEST SURG, V21, P56, DOI 10.1007/s11605-016-3306-9
   Järnerot G, 2005, GASTROENTEROLOGY, V128, P1805, DOI 10.1053/j.gastro.2005.03.003
   Joossens S, 2002, GASTROENTEROLOGY, V122, P1242, DOI 10.1053/gast.2002.32980
   Karagozian Raffi, 2007, Ther Clin Risk Manag, V3, P893
   KENT TH, 1970, ARCH PATHOL, V89, P20
   Kirsch R, 2006, J CLIN PATHOL, V59, P840, DOI 10.1136/jcp.2005.032383
   KOLTUN WA, 1991, DIS COLON RECTUM, V34, P857, DOI 10.1007/BF02049696
   Kozuch PL, 2008, WORLD J GASTROENTERO, V14, P354, DOI 10.3748/wjg.14.354
   LICHTIGER S, 1994, NEW ENGL J MED, V330, P1841, DOI 10.1056/NEJM199406303302601
   Lightner AL, 2017, INFLAMM BOWEL DIS, V23, P781, DOI 10.1097/MIB.0000000000001061
   Lucha PA, 2005, DIS COLON RECTUM, V48, P862, DOI 10.1007/s10350-004-0838-y
   Maher Maha M, 2012, Front Biosci (Elite Ed), V4, P1638
   Mansoor E, 2019, AM J GASTROENTEROL, V114, pS1594, DOI 10.14309/01.ajg.0000601220.52856.c5
   Maté-Jiménez J, 2000, EUR J GASTROEN HEPAT, V12, P1227, DOI 10.1097/00042737-200012110-00010
   McCurdy JD, 2015, CLIN GASTROENTEROL H, V13, P131, DOI 10.1016/j.cgh.2014.05.026
   McDonald JWD, 2012, COCHRANE DB SYST REV, DOI 10.1002/14651858.CD003459.pub3
   MCINTYRE PB, 1995, DIS COLON RECTUM, V38, P51
   Meucci G, 1999, EUR J GASTROEN HEPAT, V11, P909, DOI 10.1097/00042737-199908000-00018
   Mimura T, 2004, GUT, V53, P108, DOI 10.1136/gut.53.1.108
   Murrell ZA, 2009, DIS COLON RECTUM, V52, P872, DOI 10.1007/DCR.0b013e31819f5d4c
   Mylonaki M, 2004, EUR J GASTROEN HEPAT, V16, P775, DOI 10.1097/01.meg.0000131040.38607.09
   Navaneethan U, 2012, J CROHNS COLITIS, V6, P330, DOI 10.1016/j.crohns.2011.09.005
   Navazo L, 2009, INDETERMINATE COLITI, V36, P610, DOI [10.1080/003655201750163051, DOI 10.1080/003655201750163051]
   Netz U, 2018, SURGERY, V163, P535, DOI 10.1016/j.surg.2017.11.014
   Nguyen N, 2019, COCHRANE DB SYST REV, DOI 10.1002/14651858.CD001176.pub5
   Ochsenkühn T, 2020, UNITED EUR GASTROENT, V8, P91, DOI 10.1177/2050640619895361
   Odze RD, 2015, MODERN PATHOL, V28, pS30, DOI 10.1038/modpathol.2014.131
   Ogata H, 2012, INFLAMM BOWEL DIS, V18, P803, DOI 10.1002/ibd.21853
   Ollech JE, 2019, DIGEST DIS SCI, V64, P3596, DOI 10.1007/s10620-019-05697-1
   Oren R, 1996, GASTROENTEROLOGY, V110, P1416, DOI 10.1053/gast.1996.v110.pm8613046
   Ott C, 2013, NAT REV GASTRO HEPAT, V10, P585, DOI 10.1038/nrgastro.2013.117
   Panés J, 2018, J CROHNS COLITIS, V12, P145, DOI 10.1093/ecco-jcc/jjx133
   Papadakis KA, 2003, ALIMENT PHARM THER, V18, P741, DOI 10.1046/j.1365-2036.2003.01739.x
   Paschou SA, 2018, INT J ENDOCRINOL, V2018, DOI 10.1155/2018/6712901
   Peyrin-Biroulet L, 2017, CLIN GASTROENTEROL H, V15, P25, DOI 10.1016/j.cgh.2016.06.025
   Pishori T, 2004, DIS COLON RECTUM, V47, P717, DOI 10.1007/s10350-003-0116-4
   Pithadia AB, 2011, PHARMACOL REP, V63, P629, DOI 10.1016/S1734-1140(11)70575-8
   Prenzel F, 2009, J CROHNS COLITIS, V3, P277, DOI 10.1016/j.crohns.2009.07.001
   PRICE AB, 1978, J CLIN PATHOL, V31, P567, DOI 10.1136/jcp.31.6.567
   Ribaldone DG, 2020, REV ESP ENFERM DIG, V112, P59, DOI 10.17235/reed.2019.6336/2019
   Rudolph WG, 2002, DIS COLON RECTUM, V45, P1528, DOI 10.1007/s10350-004-6461-0
   Sagar PM, 1996, DIS COLON RECTUM, V39, P893, DOI 10.1007/BF02053988
   Salameh R, 2020, ALIMENT PHARM THER, V51, P1096, DOI 10.1111/apt.15751
   Sandborn WJ, 2020, GASTROENTEROLOGY, V158, P562, DOI 10.1053/j.gastro.2019.08.027
   Sandborn WJ, 2017, NEW ENGL J MED, V376, P1723, DOI 10.1056/NEJMoa1606910
   Sandborn WJ, 2016, NEW ENGL J MED, V374, P1754, DOI 10.1056/NEJMoa1513248
   Sandborn WJ, 2013, NEW ENGL J MED, V369, P711, DOI 10.1056/NEJMoa1215739
   Sands BE, 2019, NEW ENGL J MED, V381, P1201, DOI 10.1056/NEJMoa1900750
   Sands BE, 2020, NEW ENGL J MED, V382, P93, DOI 10.1056/NEJMc1915739
   Sands BE, 2017, GASTROENTEROLOGY, V153, P77, DOI 10.1053/j.gastro.2017.03.049
   Sedano R, 2020, CURR TREAT OPTIONS G, V18, P442, DOI [DOI 10.1007/S11938-020-00299-7, 10.1007/s11938- 020-00299-7]
   Singh S, 2019, GASTROENTEROLOGY, V156, P769, DOI 10.1053/j.gastro.2018.12.008
   Sura SP, 2014, J CLIN GASTROENTEROL, V48, P351, DOI 10.1097/MCG.0000000000000083
   Targownik LE, 2014, CURR OPIN GASTROEN, V30, P168, DOI 10.1097/MOG.0000000000000037
   Tian CY, 2020, EVID-BASED COMPL ALT, V2020, DOI 10.1155/2020/6923609
   Tremaine William J, 2012, Curr Gastroenterol Rep, V14, P162, DOI 10.1007/s11894-012-0244-x
   Vavricka SR, 2015, INFLAMM BOWEL DIS, V21, P1794, DOI 10.1097/MIB.0000000000000429
   Vermeire S, 2017, LANCET, V389, P266, DOI 10.1016/S0140-6736(16)32537-5
   Yantiss RK, 2006, HISTOPATHOLOGY, V48, P116, DOI 10.1111/j.1365-2559.2005.02248.x
   Yu CS, 2000, DIS COLON RECTUM, V43, P1487, DOI 10.1007/BF02236726
NR 92
TC 6
Z9 7
U1 2
U2 4
PU DOVE MEDICAL PRESS LTD
PI ALBANY
PA PO BOX 300-008, ALBANY, AUCKLAND 0752, NEW ZEALAND
EI 1178-7031
J9 J INFLAMM RES
JI J. Inflamm. Res.
PY 2021
VL 14
BP 6383
EP 6395
DI 10.2147/JIR.S268262
PG 13
WC Immunology
WE Science Citation Index Expanded (SCI-EXPANDED)
SC Immunology
GA XH5YY
UT WOS:000725510900004
PM 34876831
OA gold, Green Published
DA 2024-01-22
ER

PT J
AU Gökbulut, V
   Özin, Y
   Kalkan, IH
   Arr, D
   Yüksel, M
   Kiliç, ZMY
   Kayaçetin, E
AF Gokbulut, Volkan
   Ozin, Yasemin
   Kalkan, Ismail Hakki
   Arr, Derya
   Yuksel, Mahmut
   Kilic, Zeki Mesut Yalin
   Kayacetin, Ertugrul
TI Parenteral Methotrexate Is Efficient in the Treatment of Azathioprine
   Refractory Crohn's Disease
SO TURKISH JOURNAL OF GASTROENTEROLOGY
LA English
DT Article
DE Azathioprine; methotrexate; refractory Crohn's disease
ID LONG-TERM EFFICACY; THIOPURINES; RISK
AB Background: There is limited data in the literature analyzing the efficacy of methotrexate in Crohn's disease used after thiopurine analogs. We aimed in our study to show the efficacy of methotrexate in Crohn's disease patients who failed to respond to thiopurine treatment.
   Methods: The study included 29 azathioprine refractory patients with Crohn's disease. Intramuscular methotrexate (25 mg/week) in the induction of remission and intramuscular methotrexate (15 mg/week) in 29 CD patients with a median follow-up time of 13 months was performed. In 15 (51.7%) patients, methotrexate was used in combination with anti-Tumour necrosis factor (TNF) (combination group), while it was used in 14 (48.3%) patients in monotherapy (monotherapy group).
   Results: The mean Harvey-Bradshaw index score significantly decreased in the follow-up period (Wk0 = 7.6, last visit = 4.5, P < .001). Remission and response rates at week 12 were 75.9% and 79.3%, respectively. Maintenance of remission (77.8% vs 37.5%, respectively, P=.1)and response rates (77.8% vs 50%, respectively, P = .3) due to last visit examination were numerically higher in combination group but they were not statistically significant. The cumulative probability of remission maintenance in patients with methotrexate therapy was 72.7%, 33.1%, and 22.0% at 1, 2 ,and 4 years after starting methotrexate, respectively.
   Conclusion: Our results show that parenteral use of methotrexate is efficacious in inducing and maintaining remission as a step-up agent in azathioprine refractory Crohn's disease patients.
C1 [Gokbulut, Volkan; Ozin, Yasemin; Arr, Derya; Yuksel, Mahmut; Kilic, Zeki Mesut Yalin; Kayacetin, Ertugrul] Ankara City Hosp, Dept Gastroenterol, Ankara, Turkey.
   [Kalkan, Ismail Hakki] TOBB Univ Econ & Technol, Fac Med, Dept Gastroenterol, Ankara, Turkey.
C3 City Hospital Ankara; TOBB Ekonomi ve Teknoloji University
RP Gökbulut, V (通讯作者)，Ankara City Hosp, Dept Gastroenterol, Ankara, Turkey.
EM volkan.gokbulut@yahoo.com
RI Yüksel, Mahmut/IXW-6070-2023; Gokbulut, Volkan/AAP-5727-2021
CR Ardizzone S, 2003, DIGEST LIVER DIS, V35, P619, DOI 10.1016/S1590-8658(03)00372-4
   Chande N, 2005, CAN J GASTROENTEROL, V19, P553, DOI 10.1155/2005/382379
   Charpignon C, 2008, GASTROEN CLIN BIOL, V32, P153, DOI 10.1016/j.gcb.2007.11.011
   Chong RY, 2001, ALIMENT PHARM THERAP, V15, P35, DOI 10.1046/j.1365-2036.2001.00908.x
   Din S, 2008, INFLAMM BOWEL DIS, V14, P756, DOI 10.1002/ibd.20405
   Domènech E, 2008, J CLIN GASTROENTEROL, V42, P395, DOI 10.1097/MCG.0b013e31802e6875
   Gomollon F, 2017, J CROHNS COLITIS, V11, P3, DOI 10.1093/ecco-jcc/jjw168
   Huang ZC, 2017, INFLAMM BOWEL DIS, V23, P440, DOI 10.1097/MIB.0000000000001022
   Khan N, 2013, GASTROENTEROLOGY, V145, P1007, DOI 10.1053/j.gastro.2013.07.035
   Kurnik D, 2003, ALIMENT PHARM THER, V18, P57, DOI 10.1046/j.1365-2036.2003.01614.x
   Laharie D, 2011, ALIMENT PHARM THER, V33, P714, DOI 10.1111/j.1365-2036.2010.04569.x
   Lémann M, 2000, AM J GASTROENTEROL, V95, P1730
   Maté-Jiménez J, 2000, EUR J GASTROEN HEPAT, V12, P1227, DOI 10.1097/00042737-200012110-00010
   Patel V, 2009, COCHRANE DB SYST REV, DOI 10.1002/14651858.CD006884.pub2
   Peyrin-Biroulet L, 2011, GASTROENTEROLOGY, V141, P1621, DOI 10.1053/j.gastro.2011.06.050
   Prefontaine E, 2010, COCHRANE DB SYST REV, DOI 10.1002/14651858.CD000545.pub3
   Sato T, 2017, INTEST RES, V15, P328, DOI 10.5217/ir.2017.15.3.328
   Silverberg MS, 2005, CAN J GASTROENTEROL, V19, p5A, DOI 10.1155/2005/269076
NR 18
TC 0
Z9 0
U1 0
U2 1
PU AVES
PI SISLI
PA BUYUKDERE CAD 105-9, MECIDIYEKOY, SISLI, ISTANBUL 34394, TURKEY
EI 2148-5607
J9 TURK J GASTROENTEROL
JI Turk. J. Gastroenterol.
PD FEB
PY 2022
VL 33
IS 2
BP 111
EP 118
DI 10.5152/tjg.2022.21459
PG 8
WC Gastroenterology & Hepatology
WE Science Citation Index Expanded (SCI-EXPANDED)
SC Gastroenterology & Hepatology
GA ZN5MZ
UT WOS:000765079600017
PM 35115294
OA gold, Green Published
DA 2024-01-22
ER

PT J
AU Baca, B
   Hamzaoglu, I
   Karahasanoglu, T
   Hamzaoglu, HÖ
AF Baca, Bilgi
   Hamzaoglu, Ismail
   Karahasanoglu, Tayfun
   Hamzaoglu, Huelya Oever
TI Laparoscopic treatment of pyogenic liver abscess complicating Crohn's
   disease:: A case report
SO TURKISH JOURNAL OF GASTROENTEROLOGY
LA English
DT Article
DE laparoscopic drainage of liver abscess; Crohn's disease
ID MANAGEMENT
AB Pyogenic liver abscess in patients with Crohn's disease is not common but the mortality has been reported to be high if diagnosis or treatment is delayed. Herein, we report the case of a 42-year-old man in whom multi-locular liver abscess was encountered in the right lobe of the liver as a complication of Crohn's disease. On his admission to the emergency unit, he had right upper quadrant pain, fever of 39 degrees C and hepatomegaly. Ultrasonography and abdominal computerized tomography demonstrated multi-locular pyogenic liver abscess in the right lobe of the liver. Percutaneous drainage failed because of the density of the pus; laparoscopic exploration was subsequently performed and 1500 ml pus was successfully drained. The patient became clinically stable without fever and with a decreasing white blood cell count on the third postoperative day.
C1 [Baca, Bilgi; Hamzaoglu, Ismail; Karahasanoglu, Tayfun] Istanbul Univ, Cerrahpasa Med Sch, Dept Gen Surg, Istanbul, Turkey.
   [Hamzaoglu, Huelya Oever] Marmara Univ Med Sch, Dept Gastroenterol, Istanbul, Turkey.
C3 Istanbul University; Istanbul University - Cerrahpasa; Marmara
   University
RP Hamzaoglu, I (通讯作者)，7-8 Kisim,A-31 B Kapisi,44 Atakoy, TR-34750 Istanbul, Turkey.
EM ihhamzaoglu@yahoo.com
RI hamzaoglu, ismail/F-5400-2016; karahasaoglu, tayfun/E-6455-2016
CR Ayuk P, 1996, ANN ROY COLL SURG, V78, P5
   FELDER JB, 1991, AM J GASTROENTEROL, V86, P1450
   Garcia JC, 2001, J CLIN GASTROENTEROL, V32, P409, DOI 10.1097/00004836-200105000-00010
   Jawhari A, 1998, BRIT J SURG, V85, P367
   Kreuzpaintner G, 2000, Z GASTROENTEROL, V38, P837, DOI 10.1055/s-2000-9996
   LEE H, 2006, DIG LIVER DIS
   MALCHOW H, 1984, GASTROENTEROLOGY, V86, P249
   Narayanan S, 1998, AM J GASTROENTEROL, V93, P2607, DOI 10.1016/S0002-9270(98)00519-X
   SAFRIT HD, 1987, AM J ROENTGENOL, V148, P859, DOI 10.2214/ajr.148.5.859
   STEINBERG DM, 1973, GUT, V14, P865, DOI 10.1136/gut.14.11.865
   VAKIL N, 1994, AM J GASTROENTEROL, V89, P1090
   VALERO V, 1985, AM J MED, V79, P659, DOI 10.1016/0002-9343(85)90067-1
   WATTS HD, 1978, DIGEST DIS SCI, V23, P41
NR 13
TC 7
Z9 7
U1 0
U2 0
PU TURKISH SOC GASTROENTEROLOGY
PI ABIDINPASA
PA GAZILER SOKAK 22-1, ABIDINPASA, ANKARA 06620, TURKEY
SN 1300-4948
J9 TURK J GASTROENTEROL
JI Turk. J. Gastroenterol.
PD MAR
PY 2007
VL 18
IS 1
BP 58
EP 61
PG 4
WC Gastroenterology & Hepatology
WE Science Citation Index Expanded (SCI-EXPANDED)
SC Gastroenterology & Hepatology
GA 276IX
UT WOS:000254135600013
PM 17450499
DA 2024-01-22
ER

PT J
AU Persoons, P
   Vermeire, S
   Demyttenaere, K
   Fischler, B
   Vandenberghe, J
   Van Oudenhove, L
   Pierik, M
   Hlavaty, T
   Van Assche, G
   Noman, M
   Rutgeerts, P
AF Persoons, P
   Vermeire, S
   Demyttenaere, K
   Fischler, B
   Vandenberghe, J
   Van Oudenhove, L
   Pierik, M
   Hlavaty, T
   Van Assche, G
   Noman, M
   Rutgeerts, P
TI The impact of major depressive disorder on the short- and long-term
   outcome of Crohn's disease treatment with infliximab
SO ALIMENTARY PHARMACOLOGY & THERAPEUTICS
LA English
DT Article
ID INFLAMMATORY-BOWEL-DISEASE; NECROSIS-FACTOR-ALPHA; QUALITY-OF-LIFE;
   ULCERATIVE-COLITIS; TREATMENT RESPONSE; MEDICAL ILLNESS; STRESS;
   ALEXITHYMIA; ANXIETY; RELAPSE
AB Background: Major depressive disorder is the most common psychiatric diagnosis in Crohn's disease. In other chronic diseases, evidence suggests that depression influences the course of the disease. Strong evidence of such a mediating role of major depressive disorder in Crohn's disease has never been found.
   Aim: To assess the relationship between major depressive disorder and outcome of treatment of luminal Crohn's disease with infliximab.
   Methods: In this prospective study, 100 consecutive unselected patients underwent assessment of psychosocial, demographical disease-related biological and clinical parameters at baseline and at 4 weeks after infliximab. Major depressive disorder was diagnosed using the Patient Health Questionnaire. Subsequently, the patients were followed up clinically until the next flare or during 9 months.
   Results: The Crohn's disease responded in 75% of the patients, and remission was achieved in 60%. The presence of major depressive disorder at baseline predicted a lower remission rate ( OR 0.166, 95% CI = 0.049 - 0.567, P = 0.004). At follow-up, 88% of the patients needed retreatment. At univariate regression analysis, major depressive disorder significantly decreased time to retreatment (P = 0.001). Multivariate Cox regression confirmed major depressive disorder as an independent determinant of active disease both at baseline and at re-evaluation ( hazard ratio = 2.271, 95% CI: 1.36 - 3.79, P = 0.002).
   Conclusion: Major depressive disorder is a risk factor for failure to achieve remission with infliximab and for earlier retreatment in patients with active luminal Crohn's disease. Assessment and management of major depressive disorder should be part of the clinical approach to patients with Crohn's disease.
C1 Katholieke Univ Leuven, Dept Neurosci & Psychiat, Psychiat Sect, Louvain, Belgium.
   Katholieke Univ Leuven, Dept Pathophysiol, Gastroenterol Sect, Louvain, Belgium.
C3 KU Leuven; KU Leuven
RP Rutgeerts, P (通讯作者)，Univ Hosp Gasthuisberg, Dept Gastroenterol, Herestr 49, B-3000 Louvain, Belgium.
EM paul.rutgeerts@uz.kuleuven.ac.be
RI demyttenaere, koen/AAG-4716-2021; Van Oudenhove, Lukas/A-2697-2008;
   Persoons, Philippe/O-5815-2017; Hlavaty, Tibor/A-3825-2013
OI Persoons, Philippe/0000-0002-4052-3127; Van Oudenhove,
   Lukas/0000-0002-6540-3113; Hlavaty, Tibor/0000-0003-2555-9081; Vermeire,
   Severine/0000-0001-9942-3019; Vandenberghe, Joris/0000-0002-3744-0304
CR Addolorato G, 1997, SCAND J GASTROENTERO, V32, P1013, DOI 10.3109/00365529709011218
   Addolorato G, 2004, ALIMENT PHARM THER, V20, P777, DOI 10.1111/j.1365-2036.2004.02193.x
   ANDREWS H, 1987, GUT, V28, P1600, DOI 10.1136/gut.28.12.1600
   [Anonymous], 1993, Sociale Steun Lijst-Interacties (SSL-I) en Sociale Steun Lijst-Discrepanties (SSL-D): een handleiding [Social Support List-Interactions (SSL-I) and Social Support List-Discripancies (SSL-D): a manual]
   Arnott IDR, 2003, ALIMENT PHARM THERAP, V17, P1451, DOI 10.1046/j.1365-2036.2003.01574.x
   ASSOCATION AP, 1994, DIAGNOSTIC STAT MANU
   BAGBY RM, 1994, J PSYCHOSOM RES, V38, P33, DOI 10.1016/0022-3999(94)90006-X
   Bair MJ, 2003, ARCH INTERN MED, V163, P2433, DOI 10.1001/archinte.163.20.2433
   BEST WR, 1979, GASTROENTEROLOGY, V77, P843
   Bitton A, 2003, AM J GASTROENTEROL, V98, P2203, DOI 10.1016/S0002-9270(03)00750-0
   DiMatteo MR, 2000, ARCH INTERN MED, V160, P2101, DOI 10.1001/archinte.160.14.2101
   Duffy L C, 1991, Epidemiology, V2, P141, DOI 10.1097/00001648-199103000-00009
   DUFFY LC, 1991, BEHAV MED, V17, P101, DOI 10.1080/08964289.1991.9937553
   GARRETT JW, 1990, GASTROENTEROLOGY, V99, P90, DOI 10.1016/0016-5085(90)91234-W
   Gasche C, 2000, INFLAMM BOWEL DIS, V6, P8, DOI 10.1097/00054725-200002000-00002
   GREENE BR, 1994, BEHAV RES THER, V32, P217, DOI 10.1016/0005-7967(94)90114-7
   Guthrie E, 2002, AM J GASTROENTEROL, V97, P1994, DOI 10.1111/j.1572-0241.2002.05842.x
   Ismail K, 2004, LANCET, V363, P1589, DOI 10.1016/S0140-6736(04)16202-8
   Katon W, 2002, J PSYCHOSOM RES, V53, P859, DOI 10.1016/S0022-3999(02)00313-6
   Katon WJ, 2003, BIOL PSYCHIAT, V54, P216, DOI 10.1016/S0006-3223(03)00273-7
   Kiecolt-Glaser JK, 2002, J PSYCHOSOM RES, V53, P873, DOI 10.1016/S0022-3999(02)00309-4
   Kroenke K, 1998, PSYCHOSOM MED, V60, P150, DOI 10.1097/00006842-199803000-00006
   Kroenke K, 2001, J GEN INTERN MED, V16, P606, DOI 10.1046/j.1525-1497.2001.016009606.x
   Lanquillon S, 2000, NEUROPSYCHOPHARMACOL, V22, P370, DOI 10.1016/S0893-133X(99)00134-7
   Lashner B, 2000, INFLAMM BOWEL DIS, P305
   Leserman J, 2003, BIOL PSYCHIAT, V54, P295, DOI 10.1016/S0006-3223(03)00323-8
   Levenstein S, 2000, AM J GASTROENTEROL, V95, P1213, DOI 10.1111/j.1572-0241.2000.02012.x
   LEVENSTEIN S, 1994, AM J GASTROENTEROL, V89, P1219
   Mittermaier C, 2004, PSYCHOSOM MED, V66, P79, DOI 10.1097/01.PSY.0000106907.24881.F2
   Mortimore M, 2001, INTERN MED J, V31, P146, DOI 10.1046/j.1445-5994.2001.00039.x
   Musselman DL, 2003, BIOL PSYCHIAT, V54, P317, DOI 10.1016/S0006-3223(03)00569-9
   Musselman DL, 1998, ARCH GEN PSYCHIAT, V55, P580, DOI 10.1001/archpsyc.55.7.580
   North C S, 1994, Ann Clin Psychiatry, V6, P117, DOI 10.3109/10401239409148990
   NORTH CS, 1991, ANN INTERN MED, V114, P381, DOI 10.7326/0003-4819-114-5-381
   Parsi MA, 2002, GASTROENTEROLOGY, V123, P707, DOI 10.1053/gast.2002.35390
   Persoons P, 2001, GASTROENTEROLOGY, V120, pA114
   Podolsky DK, 2002, NEW ENGL J MED, V347, P417, DOI 10.1056/NEJMra0804647
   PORCELLI P, 1995, PSYCHOTHER PSYCHOSOM, V64, P49, DOI 10.1159/000288990
   Present DH, 1999, NEW ENGL J MED, V340, P1398, DOI 10.1056/NEJM199905063401804
   Ringel Y, 2001, SURG CLIN N AM, V81, P231, DOI 10.1016/S0039-6109(05)70283-8
   Sands BE, 2004, NEW ENGL J MED, V350, P876, DOI 10.1056/NEJMoa030815
   Sostegni R, 2003, ALIMENT PHARM THER, V17, P11, DOI 10.1046/j.1365-2036.17.s2.17.x
   Targan SR, 1997, NEW ENGL J MED, V337, P1029, DOI 10.1056/NEJM199710093371502
   TAYLOR GJ, 1991, PSYCHOSOMATICS, V32, P153, DOI 10.1016/S0033-3182(91)72086-0
   Tuglu C, 2003, PSYCHOPHARMACOLOGY, V170, P429, DOI 10.1007/s00213-003-1566-z
   Verissimo R, 1998, PSYCHOTHER PSYCHOSOM, V67, P75, DOI 10.1159/000012263
   Vermeire S, 2002, AM J GASTROENTEROL, V97, P2357
   VONWIETERSHEIM J, 1992, PSYCHOTHER PSYCHOSOM, V58, P103, DOI 10.1159/000288617
   Walker EA, 1996, GEN HOSP PSYCHIAT, V18, P220, DOI 10.1016/0163-8343(96)00036-9
   ZIGMOND AS, 1983, ACTA PSYCHIAT SCAND, V67, P361, DOI 10.1111/j.1600-0447.1983.tb09716.x
NR 50
TC 178
Z9 191
U1 1
U2 9
PU WILEY
PI HOBOKEN
PA 111 RIVER ST, HOBOKEN 07030-5774, NJ USA
SN 0269-2813
EI 1365-2036
J9 ALIMENT PHARM THER
JI Aliment. Pharmacol. Ther.
PD JUL 15
PY 2005
VL 22
IS 2
BP 101
EP 110
DI 10.1111/j.1365-2036.2005.02535.x
PG 10
WC Gastroenterology & Hepatology; Pharmacology & Pharmacy
WE Science Citation Index Expanded (SCI-EXPANDED); Social Science Citation Index (SSCI)
SC Gastroenterology & Hepatology; Pharmacology & Pharmacy
GA 944MM
UT WOS:000230433100003
PM 16011668
OA Green Accepted
DA 2024-01-22
ER

PT J
AU Gubatan, J
   Boye, TL
   Temby, M
   Sojwal, RS
   Holman, DR
   Sinha, SR
   Rogalla, SR
   Nielsen, OH
AF Gubatan, John
   Boye, Theresa Louise
   Temby, Michelle
   Sojwal, Raoul S.
   Holman, Derek R.
   Sinha, Sidhartha R.
   Rogalla, Stephan R.
   Nielsen, Ole Haagen
TI Gut Microbiome in Inflammatory Bowel Disease: Role in Pathogenesis,
   Dietary Modulation, and Colitis-Associated Colon Cancer
SO MICROORGANISMS
LA English
DT Review
DE gut microbiome; inflammatory bowel disease; ulcerative colitis; Crohn's
   disease; diet; colon cancer; immunity
ID ACTIVE ULCERATIVE-COLITIS; DOUBLE-STRAND BREAKS; FECAL MICROBIOTA;
   COLORECTAL-CANCER; VITAMIN-D; CROHNS-DISEASE; TRANSPLANTATION; TLR4;
   TUMORIGENESIS; DIVERSITY
AB The gut microbiome has increasingly been recognized as a critical and central factor in inflammatory bowel disease (IBD). Here, we review specific microorganisms that have been suggested to play a role in the pathogenesis of IBD and the current state of fecal microbial transplants as a therapeutic strategy in IBD. We discuss specific nutritional and dietary interventions in IBD and their effects on gut microbiota composition. Finally, we examine the role and mechanisms of the gut microbiome in mediating colitis-associated colon cancer.
C1 [Gubatan, John; Temby, Michelle; Sojwal, Raoul S.; Holman, Derek R.; Sinha, Sidhartha R.; Rogalla, Stephan R.] Stanford Univ, Div Gastroenterol & Hepatol, Sch Med, Stanford, CA 94305 USA.
   [Boye, Theresa Louise; Nielsen, Ole Haagen] Univ Copenhagen, Herlev Hosp, Dept Gastroenterol, Med Sect, DK-2730 Copenhagen, Denmark.
C3 Stanford University; University of Copenhagen; Herlev & Gentofte
   Hospital
RP Gubatan, J (通讯作者)，Stanford Univ, Div Gastroenterol & Hepatol, Sch Med, Stanford, CA 94305 USA.
EM jgubatan@stanford.edu; theresa.louise.boye@regionh.dk;
   mtemby@stanford.edu; rsojwal@stanford.edu; drholman@stanford.edu;
   sidsinha@stanford.edu; srogalla@stanford.edu;
   ole.haagen.nielsen@regionh.dk
OI Nielsen, Ole Haagen/0000-0003-4612-8635; Boye, Theresa
   Louise/0000-0001-6260-6954; Rogalla, Stephan/0000-0002-1311-2672;
   Sojwal, Raoul/0000-0002-1424-1505; Gubatan, John
   Mark/0000-0001-6037-2883; Sinha, Sidhartha/0000-0001-5104-6410
FU Chan Zuckerberg Biohub Physician Scientist Scholar Award; NIH NIDDK LRP
   Award [L30 DK126220]; Doris Duke Physician Scientist Fellowship Award
   [2021091]
FX JG is in part supported by a Chan Zuckerberg Biohub Physician Scientist
   Scholar Award, NIH NIDDK LRP Award (L30 DK126220), and a Doris Duke
   Physician Scientist Fellowship Award (Grant #2021091).
CR Abraham C, 2022, GASTROENTEROLOGY, V162, P1602, DOI 10.1053/j.gastro.2021.12.288
   Alam MT, 2020, GUT PATHOG, V12, DOI 10.1186/s13099-019-0341-6
   Allegretti JR, 2019, LANCET, V394, P420, DOI 10.1016/S0140-6736(19)31266-8
   Allin Kristine H, 2022, Gastroenterology, V162, P652, DOI 10.1053/j.gastro.2021.09.053
   Almeida A, 2019, NATURE, V568, P499, DOI 10.1038/s41586-019-0965-1
   Aschard H, 2019, PLOS GENET, V15, DOI 10.1371/journal.pgen.1008018
   Babamale AO, 2021, INT J MOL SCI, V22, DOI 10.3390/ijms222111398
   Balish E, 2002, AM J PATHOL, V160, P2253, DOI 10.1016/S0002-9440(10)61172-8
   Bolte LA, 2021, GUT, V70, P1287, DOI 10.1136/gutjnl-2020-322670
   Braun T, 2019, AM J GASTROENTEROL, V114, P1142, DOI 10.14309/ajg.0000000000000136
   Brezina J, 2021, J CLIN MED, V10, DOI 10.3390/jcm10132753
   Candela M, 2014, WORLD J GASTROENTERO, V20, P908, DOI 10.3748/wjg.v20.i4.908
   Cantorna MT, 2014, ANN NY ACAD SCI, V1317, P70, DOI 10.1111/nyas.12408
   Castellarin M, 2012, GENOME RES, V22, P299, DOI 10.1101/gr.126516.111
   Charoenngam N, 2020, ANTICANCER RES, V40, P551, DOI 10.21873/anticanres.13984
   Chehoud C, 2015, INFLAMM BOWEL DIS, V21, P1948, DOI 10.1097/MIB.0000000000000454
   Chen YB, 2020, FRONT CELL INFECT MI, V10, DOI 10.3389/fcimb.2020.00014
   Chia LW, 2020, MICROORGANISMS, V8, DOI 10.3390/microorganisms8101513
   Ciubotaru I, 2015, TRANSL RES, V166, P401, DOI 10.1016/j.trsl.2015.06.015
   Clooney AG, 2019, CELL HOST MICROBE, V26, P764, DOI 10.1016/j.chom.2019.10.009
   Colombel JF, 2001, GUT, V48, P647, DOI 10.1136/gut.48.5.647
   Costello SP, 2019, JAMA-J AM MED ASSOC, V321, P156, DOI 10.1001/jama.2018.20046
   Crothers JW, 2021, BMC GASTROENTEROL, V21, DOI 10.1186/s12876-021-01856-9
   Dai L, 2021, FRONT PHARMACOL, V11, DOI 10.3389/fphar.2020.620724
   Dalton-Griffin Lucy, 2009, Journal of Biology (London), V8, P67, DOI 10.1186/jbiol168
   David LA, 2014, NATURE, V505, P559, DOI 10.1038/nature12820
   Duan Y, 2022, NAT REV GASTRO HEPAT, V19, P135, DOI 10.1038/s41575-021-00536-z
   EKBOM A, 1990, LANCET, V336, P357, DOI 10.1016/0140-6736(90)91889-I
   EKBOM A, 1990, NEW ENGL J MED, V323, P1228, DOI 10.1056/NEJM199011013231802
   Fantini MC, 2021, DIGEST LIVER DIS, V53, P558, DOI 10.1016/j.dld.2021.01.012
   Fedor Y, 2013, CELL MICROBIOL, V15, P1, DOI 10.1111/cmi.12028
   Fiorentini C, 2020, INT J MOL SCI, V21, DOI 10.3390/ijms21176201
   Fukata M, 2006, GASTROENTEROLOGY, V131, P862, DOI 10.1053/j.gastro.2006.06.017
   Garcia MM, 2020, EUR J PHARMACOL, V874, DOI 10.1016/j.ejphar.2020.172975
   Gargi A, 2012, FRONT CELL INFECT MI, V2, DOI 10.3389/fcimb.2012.00124
   Gevers D, 2014, CELL HOST MICROBE, V15, P382, DOI 10.1016/j.chom.2014.02.005
   Gogokhia L, 2019, CELL HOST MICROBE, V25, P285, DOI 10.1016/j.chom.2019.01.008
   Grasso F, 2015, BIOMOLECULES, V5, P1762, DOI 10.3390/biom5031762
   Grivennikov SI, 2013, SEMIN IMMUNOPATHOL, V35, P229, DOI 10.1007/s00281-012-0352-6
   Gubatan J, 2021, J CROHNS COLITIS, V15, P1980, DOI 10.1093/ecco-jcc/jjab114
   Gubatan J, 2021, WORLD J GASTROENTERO, V27, P7402, DOI 10.3748/wjg.v27.i43.7402
   Gubatan J, 2018, CURR OPIN GASTROEN, V34, P217, DOI 10.1097/MOG.0000000000000449
   Gubatan J, 2018, CYTOKINE, V103, P38, DOI 10.1016/j.cyto.2017.12.023
   Guo J, 2021, CELL COMMUN SIGNAL, V19, DOI 10.1186/s12964-021-00771-6
   Gutin L, 2019, UNITED EUR GASTROENT, V7, P807, DOI 10.1177/2050640619845986
[truncated: 3,364,982 more chars]
