# Supplementary material for: Worldwide research trends in Crohn’s disease treatment over the past 2 decades: a bibliometric analysis
Source: Front Pharmacol. 2024 Oct 8;15:1441785. doi: 10.3389/fphar.2024.1441785 (PMC11493645; doi:10.3389/fphar.2024.1441785)
Supplement: Supplementary file 1 [file DataSheet1.zip › raw data 1/download_6.txt]

FN Clarivate Analytics Web of Science
VR 1.0
PT J
AU Noe, JD
   Pfefferkorn, M
AF Noe, Joshua D.
   Pfefferkorn, Marian
TI Short-term Response to Adalimumab in Childhood Inflammatory Bowel
   Disease
SO INFLAMMATORY BOWEL DISEASES
LA English
DT Article
DE adalimumab; inflammatory bowel disease; pediatrics
ID TUMOR-NECROSIS-FACTOR; CROHNS-DISEASE; ULCERATIVE-COLITIS; MAINTENANCE
   THERAPY; RANDOMIZED-TRIAL; INFLIXIMAB; INDUCTION; ANTIBODY
AB Background: Adalimumab is effective for adults with Moderate to severe Crohn's disease (CID). Data in children with inflammatory bowel disease (IBD) is sparse. We aim to evaluate pediatric IBD response to adalimumab.
   Methods: We conducted a retrospective chart review of pediatric IBD patients treated with adalimumab. We defined response as either a decrease in the disease activity index severity or remission after 3-6 months of treatment.
   Results: Tell patients were identified. Seven had CD, three had ulcerative colitis (UC). All had colonic disease and disease in either the esophagus, stomach, or duodenum. Eight patients initially responded to infliximab, 5 with CD and 3 with UC 2 CD patients had incomplete data for evaluation. The mean and median times between initial infliximab and initial adalimumab were 29.5 and 24 months, respectively. Eight patients responded to adalimumab 40 mg or 80 mg biweekly, or 80 mg initial dose followed by 40 mg biweekly. The mean Pediatric Crohn's Disease Activity Index (PCDAI) in CD patients before and after adalimumab were 12 and 4.2, respectively (normal <= 10). The mean Lichtiger Colitis Activity Index (LCAI) in UC patients before and after adalimumab were 9 and 5.1, respectively (normal < 10). Corticosteroids were weaned off in 4/7 patients at 1 to 10 months after initiation of adalimumab. One patient with CD and 1 patient with UC failed adalimumab, required surgery, and remained on corticosteroids.
   Conclusions: Adalimumab is useful in pediatric IBD patients who become intolerant of infliximab.
C1 [Noe, Joshua D.; Pfefferkorn, Marian] Indiana Univ, Sch Med, Dept Pediat Gastroenterol Hepatol & Nutr, Indianapolis, IN USA.
C3 Indiana University System; Indiana University-Purdue University
   Indianapolis
RP Noe, JD (通讯作者)，702 Barnhill Dr,ROC 4210, Indianapolis, IN 46202 USA.
EM jdnoe@iupui.edu
FU Centocor Abbott
FX M.P. was supported by a research grant from Centocor & Abbott.
CR Colombel JF, 2007, GASTROENTEROLOGY, V132, P52, DOI 10.1053/j.gastro.2006.11.041
   Mackey AC, 2007, J PEDIATR GASTR NUTR, V44, P265, DOI 10.1097/MPG.0b013e31802f6424
   Hanauer SB, 2006, GASTROENTEROLOGY, V130, P323, DOI 10.1053/j.gastro.2005.11.030
   Hanauer SB, 2002, LANCET, V359, P1541, DOI 10.1016/S0140-6736(02)08512-4
   HYAMS JS, 1991, J PEDIATR GASTR NUTR, V12, P439, DOI 10.1097/00005176-199105000-00005
   Jacobstein DA, 2005, INFLAMM BOWEL DIS, V11, P442, DOI 10.1097/01.MIB.0000158166.88238.ea
   LICHTIGER S, 1994, NEW ENGL J MED, V330, P1841, DOI 10.1056/NEJM199406303302601
   Miele E, 2004, J PEDIATR GASTR NUTR, V38, P502, DOI 10.1097/00005176-200405000-00008
   Papadakis KA, 2000, GASTROENTEROLOGY, V119, P1148, DOI 10.1053/gast.2000.18160
   Peyrin-Biroulet L, 2007, ALIMENT PHARM THER, V25, P675, DOI 10.1111/j.1365-2036.2007.03254.x
   Present DH, 1999, NEW ENGL J MED, V340, P1398, DOI 10.1056/NEJM199905063401804
   REINECKER HC, 1993, CLIN EXP IMMUNOL, V94, P174
   Rutgeerts P, 2005, NEW ENGL J MED, V353, P2462, DOI 10.1056/NEJMoa050516
   Sandborn WJ, 2007, GUT, V56, P1232, DOI 10.1136/gut.2006.106781
   Sandborn WJ, 2007, ANN INTERN MED, V146, P829, DOI 10.7326/0003-4819-146-12-200706190-00159
NR 15
TC 30
Z9 32
U1 0
U2 0
PU JOHN WILEY & SONS INC
PI HOBOKEN
PA 111 RIVER ST, HOBOKEN, NJ 07030 USA
SN 1078-0998
J9 INFLAMM BOWEL DIS
JI Inflamm. Bowel Dis.
PD DEC
PY 2008
VL 14
IS 12
BP 1683
EP 1687
DI 10.1002/ibd.20534
PG 5
WC Gastroenterology & Hepatology
WE Science Citation Index Expanded (SCI-EXPANDED)
SC Gastroenterology & Hepatology
GA 381MT
UT WOS:000261541200009
PM 18618629
OA Bronze
DA 2024-01-22
ER

PT J
AU Panaccione, R
   Rutgeerts, P
   Sandborn, WJ
   Feagan, B
   Schreiber, S
   Ghosh, S
AF Panaccione, R.
   Rutgeerts, P.
   Sandborn, W. J.
   Feagan, B.
   Schreiber, S.
   Ghosh, S.
TI Review article: treatment algorithms to maximize remission and minimize
   corticosteroid dependence in patients with inflammatory bowel disease
SO ALIMENTARY PHARMACOLOGY & THERAPEUTICS
LA English
DT Review
ID ACTIVE ULCERATIVE-COLITIS; RANDOMIZED CONTROLLED-TRIAL; POUCH-ANAL
   ANASTOMOSIS; EARLY CROHNS-DISEASE; EFFICACY END-POINTS; DOUBLE-BLIND;
   5-AMINOSALICYLIC ACID; MAINTENANCE INFLIXIMAB; ACTIVITY INDEXES; MEDICAL
   THERAPY
AB Background Crohn's disease (CD) and ulcerative colitis (UC) are chronic inflammatory diseases of the intestine, which frequently require surgery for complications or failure of medical therapy.
   Aim To seek evidence and provide direction for clinicians on optimal strategies to enable steroid free remission in inflammatory bowel disease.
   Methods Scientific literature was reviewed using MEDLINE with a specific focus on medical therapies for inducing and maintaining remission of CD and UC. The results were discussed at a roundtable meeting to reach a consensus on key issues.
   Results Several therapies have demonstrated efficacy for the treatment of active, moderate-to-severe CD and UC. These include agents, which induce remission [corticosteroids, infliximab and adalimumab (CD only)] or maintain remission and spare corticosteroids [azathioprine, mercaptopurine, methotrexate (CD only), infliximab and adalimumab (CD only)]. Wide variability exists in the use of these agents.
   Conclusion Treatment strategy algorithms are developed for use of these therapies that maximize remission and minimize corticosteroid dependence in patients with moderate-to-severe CD and UC.
C1 [Panaccione, R.] Univ Calgary, Dept Med, Calgary, AB T2N 4N1, Canada.
   [Rutgeerts, P.] Univ Louvain, Dept Med, Louvain, Belgium.
   [Sandborn, W. J.] Mayo Clin, Coll Med, Dept Med, Rochester, MN USA.
   [Feagan, B.] Univ Western Ontario, Dept Med, London, ON, Canada.
   [Schreiber, S.] Univ Klinikum Schleswig Holstein, Hosp Gen Internal Med, Dept Med & Gastroenterol, Kiel, Germany.
   [Schreiber, S.] Inst Clin Mol Biol, Kiel, Germany.
   [Ghosh, S.] Univ London Imperial Coll Sci Technol & Med, Hammersmith Hosp, Dept Med, London, England.
C3 University of Calgary; Mayo Clinic; Western University (University of
   Western Ontario); University of Kiel; Schleswig Holstein University
   Hospital; Imperial College London
RP Panaccione, R (通讯作者)，Univ Calgary, Dept Med, 3330 Hosp Dr NW, Calgary, AB T2N 4N1, Canada.
EM rpanacci@ucalgary.ca
RI Feagan, Brian/G-3292-2011; Feagan, Brian G/M-4283-2015; Panaccione,
   Remo/ABC-1140-2021; Sandborn, William/ABE-8342-2020
OI Panaccione, Remo/0000-0002-5247-940X; 
FU Schering-Plough Corporation
FX Declaration of personal interests: Editorial support for the development
   of this publication was provided by Schering-Plough Corporation. An
   expert round table was convened to discuss treatment strategies. The
   proceedings were audio taped and from this a transcript was presented to
   the authors. The manuscript was developed based on the transcript by the
   authors.
CR *ABB LAB, 2008, HUM PRESCR INF
   Ardizzone S, 2006, GUT, V55, P47, DOI 10.1136/gut.2005.068809
   BERGMAN L, 1976, SCAND J GASTROENTERO, V11, P651
   BEST WR, 1979, GASTROENTEROLOGY, V77, P843
   Campbell S, 2005, EUR J GASTROEN HEPAT, V17, P79, DOI 10.1097/00042737-200501000-00016
   CANDY S, 1995, GUT, V37, P674, DOI 10.1136/gut.37.5.674
   Carter MJ, 2004, GUT, V53, DOI 10.1136/gut.2004.043372
   *CENT INC, 2007, REM PRESCR INF
   Colombel JF, 2007, GASTROENTEROLOGY, V132, P52, DOI 10.1053/j.gastro.2006.11.041
   Cosnes J, 2005, GUT, V54, P237, DOI 10.1136/gut.2004.045294
   D'Haens G, 2007, GASTROENTEROLOGY, V132, P763, DOI 10.1053/j.gastro.2006.12.038
   Delaney CP, 2003, ANN SURG, V238, P221, DOI 10.1097/01.sla.0000080825.95166.26
   DHAENS GR, 2005, GUT S7, V54, pA17
   DHAENS GR, 2005, GUT, V54, pA18
   Faubion WA, 2001, GASTROENTEROLOGY, V121, P255, DOI 10.1053/gast.2001.26279
   Feagan BG, 2000, NEW ENGL J MED, V342, P1627, DOI 10.1056/NEJM200006013422202
   FEAGAN BG, 1995, NEW ENGL J MED, V332, P292, DOI 10.1056/NEJM199502023320503
   Froslie KF, 2007, GASTROENTEROLOGY, V133, P412, DOI 10.1053/j.gastro.2007.05.051
   Ghosh S, 2006, GUT, V55, P6, DOI 10.1136/gut.2005.074401
   Hanauer SB, 2006, GASTROENTEROLOGY, V130, P323, DOI 10.1053/j.gastro.2005.11.030
   Hanauer SB, 2002, LANCET, V359, P1541, DOI 10.1016/S0140-6736(02)08512-4
   Hanauer SB, 2001, AM J GASTROENTEROL, V96, P635
   HAWTHORNE AB, 1992, BRIT MED J, V305, P20, DOI 10.1136/bmj.305.6844.20
   HOMMES D, 2005, GASTROENTEROLOGY S2, V128
   Hyams J, 2007, GASTROENTEROLOGY, V132, P863, DOI 10.1053/j.gastro.2006.12.003
   Järnerot G, 2005, GASTROENTEROLOGY, V128, P1805, DOI 10.1053/j.gastro.2005.03.003
   JEWELL DP, 1974, BMJ-BRIT MED J, V4, P627, DOI 10.1136/bmj.4.5945.627
   Khan ZH, 2000, DIGESTION, V62, P249, DOI 10.1159/000007823
   KIRK AP, 1982, BRIT MED J, V284, P1291, DOI 10.1136/bmj.284.6325.1291
   Kornbluth A, 2004, AM J GASTROENTEROL, V99, P1371, DOI 10.1111/j.1572-0241.2004.40036.x
   LANGHOLZ E, 1994, GASTROENTEROLOGY, V107, P3, DOI 10.1016/0016-5085(94)90054-X
   LEMANN M, 1990, GASTROEN CLIN BIOL, V14, P548
   Leung Y, 2008, DIGEST DIS SCI, V53, P1455, DOI 10.1007/s10620-007-0036-6
   Lichtenstein GR, 2006, CLIN GASTROENTEROL H, V4, P621, DOI 10.1016/j.cgh.2006.03.002
   Lichtenstein GR, 2006, GASTROENTEROLOGY, V130, P940, DOI 10.1053/j.gastro.2006.01.048
   LICHTIGER S, 1994, NEW ENGL J MED, V330, P1841, DOI 10.1056/NEJM199406303302601
   MALCHOW H, 1984, GASTROENTEROLOGY, V86, P249
   Markowitz J, 2000, GASTROENTEROLOGY, V119, P895, DOI 10.1053/gast.2000.18144
   Marteau P, 2005, GUT, V54, P960, DOI 10.1136/gut.2004.060103
   MODIGLIANI R, 1990, GASTROENTEROLOGY, V98, P811, DOI 10.1016/0016-5085(90)90002-I
   Moskovitz DN, 2006, CLIN GASTROENTEROL H, V4, P760, DOI 10.1016/j.cgh.2006.04.001
   MUNKHOLM P, 1993, GASTROENTEROLOGY, V105, P1716, DOI 10.1016/0016-5085(93)91068-S
   MUNKHOLM P, 1994, GUT, V35, P360, DOI 10.1136/gut.35.3.360
   Oren R, 1996, GASTROENTEROLOGY, V110, P1416, DOI 10.1053/gast.1996.v110.pm8613046
   Papi C, 2007, AM J GASTROENTEROL, V102, P814, DOI 10.1111/j.1572-0241.2007.01055.x
   PEARSON DC, 1995, ANN INTERN MED, V123, P132, DOI 10.7326/0003-4819-123-2-199507150-00009
   Penna C, 1996, GUT, V38, P234, DOI 10.1136/gut.38.2.234
   Present DH, 1999, NEW ENGL J MED, V340, P1398, DOI 10.1056/NEJM199905063401804
   ROSENBERG JL, 1975, GASTROENTEROLOGY, V69, P96
   Rutgeerts P, 2004, GASTROENTEROLOGY, V126, P402, DOI 10.1053/j.gastro.2003.11.014
   Rutgeerts P, 2005, NEW ENGL J MED, V353, P2462, DOI 10.1056/NEJMoa050516
   SACHAR DB, 1995, J CLIN GASTROENTEROL, V20, P117, DOI 10.1097/00004836-199503000-00009
   SANDBORN W, 1998, COCHRANE DB SYST REV, V2
   Sandborn WJ, 2007, GUT, V56, P1232, DOI 10.1136/gut.2006.106781
   Sandborn WJ, 2003, GASTROENTEROLOGY, V125, P380, DOI 10.1016/S0016-5085(03)00877-1
   Sandborn WJ, 2003, GASTROENTEROLOGY, V125, P1508, DOI 10.1016/j.gastro.2003.08.025
   Sandborn WJ, 2003, ALIMENT PHARM THER, V18, P263, DOI 10.1046/j.1365-2036.2003.01661.x
   Sandborn WJ, 2002, GASTROENTEROLOGY, V122, P512, DOI 10.1053/gast.2002.31072
   Sands BE, 2004, CLIN GASTROENTEROL H, V2, P912, DOI 10.1016/S1542-3565(04)00414-8
   Schreiber S, 2007, GASTROENTEROLOGY, V132, pA510
   Schreiber S, 2007, GASTROENTEROLOGY, V132, pA147
   SCHROEDER KW, 1987, NEW ENGL J MED, V317, P1625, DOI 10.1056/NEJM198712243172603
   Schroeder KW, 2002, SCAND J GASTROENTERO, V37, P42, DOI 10.1080/003655202320621445
   SINGLETON JW, 1979, GASTROENTEROLOGY, V77, P870
   SMITH RC, 1978, GUT, V19, P606, DOI 10.1136/gut.19.7.606
   SNINSKY CA, 1991, ANN INTERN MED, V115, P350, DOI 10.7326/0003-4819-115-5-350
   SUMMERS RW, 1979, GASTROENTEROLOGY, V77, P847
   SUTHERLAND LR, 1993, ANN INTERN MED, V118, P540, DOI 10.7326/0003-4819-118-7-199304010-00009
   Targan SR, 1997, NEW ENGL J MED, V337, P1029, DOI 10.1056/NEJM199710093371502
   Travis SPL, 2006, GUT, V55, DOI 10.1136/gut.2005.081950b
   TREMAINE WJ, 1994, J CLIN GASTROENTEROL, V19, P278, DOI 10.1097/00004836-199412000-00003
   TRUELOVE SC, 1955, BRIT MED J, V2, P1041, DOI 10.1136/bmj.2.4947.1041
   Tung J, 2006, INFLAMM BOWEL DIS, V12, P1093, DOI 10.1097/01.mib.0000235835.32176.85
   Van Assche G, 2003, GASTROENTEROLOGY, V125, P1025, DOI 10.1016/S0016-5085(03)01214-9
   Waljee A, 2006, GUT, V55, P1575, DOI 10.1136/gut.2005.090316
   2007, REMICADE INFLIXIMAB
   2008, HUMIRA ADALIMUMAB SU
NR 77
TC 80
Z9 102
U1 0
U2 3
PU WILEY
PI HOBOKEN
PA 111 RIVER ST, HOBOKEN 07030-5774, NJ USA
SN 0269-2813
EI 1365-2036
J9 ALIMENT PHARM THER
JI Aliment. Pharmacol. Ther.
PD SEP 15
PY 2008
VL 28
IS 6
BP 674
EP 688
DI 10.1111/j.1365-2036.2008.03753.x
PG 15
WC Gastroenterology & Hepatology; Pharmacology & Pharmacy
WE Science Citation Index Expanded (SCI-EXPANDED)
SC Gastroenterology & Hepatology; Pharmacology & Pharmacy
GA 339SD
UT WOS:000258596700002
PM 18532990
OA Bronze
DA 2024-01-22
ER

PT J
AU Magro, F
   Cordeiro, G
   Dias, AM
   Estevinho, MM
AF Magro, Fernando
   Cordeiro, Goncalo
   Dias, Andreia Martins
   Estevinho, Maria Manuela
TI Inflammatory Bowel Disease - Non-biological treatment
SO PHARMACOLOGICAL RESEARCH
LA English
DT Review
DE Inflammatory Bowel Diseases; Crohn disease; Ulcerative colitis
AB Nowadays, non-biological treatments remain valuable approaches among the therapeutic armamentarium of inflammatory bowel disease (IBD). Mesalamine is the core treatment of mild-to-moderate ulcerative colitis (UC) and corticosteroids are crucial for the induction of remission of moderate-to-severe flares in both UC and Crohn's disease (CD). Even approaches as cyclosporine, tacrolimus, azathioprine, methotrexate, and surgery still have a nuclear position as strategies to induce and/or maintain remission in IBD. Due to their particularities and to the accumulated evidence, each of these strategies conquered peculiar roles in the overall IBD strategy, all of them contributing to better outcomes.
   This review emphasizes the particular roles that non-biological treatments gained over time: recent mesalamine formulations to increase adhesion rates, higher doses of 5-ASA for high-risk patients, MMX technology to improve drug release and attain higher bowel concentrations, cyclosporine as a bridge to vedolizumab, tacrolimus as a potential alternative to thiopurines or infliximab, azathioprine in combination therapy with infliximab and dubious in monotherapy, and surgery as a mean to a "better end".
C1 [Magro, Fernando; Cordeiro, Goncalo; Dias, Andreia Martins] Sao Joao Hosp Univ Ctr, Clin Pharmacol Unit, Porto, Portugal.
   [Magro, Fernando; Estevinho, Maria Manuela] Univ Porto, Fac Med, Unit Pharmacol & Therapeut, Dept Biomed, Porto, Portugal.
   [Magro, Fernando] Sao Joao Hosp Univ Ctr, Serv Gastroenterol, Porto, Portugal.
   [Estevinho, Maria Manuela] Ctr Hosp Vila Nova De Gaia Espinho, Dept Gastroenterol, Vila Nova De Gaia, Portugal.
C3 Universidade do Porto
RP Magro, F (通讯作者)，Univ Porto, Fac Med, Dept Pharmacol & Therapeut, Rua Placido Costa, P-4200 Porto, Portugal.
EM fm@med.up.pt
RI Estevinho, Manuela/R-2754-2019; Dias, Andreia/AAX-2769-2020
OI Dias, Andreia/0000-0002-5458-8247; Magro, Fernando/0000-0003-2634-9668;
   Estevinho, Maria Manuela/0000-0001-7171-0139
CR Actis GC, 2019, J CLIN MED, V8, DOI 10.3390/jcm8111970
   Adamina M, 2019, J CROHNS COLITIS
   Ahmad Hilal, 2018, Journal of Basic and Clinical Physiology and Pharmacology, V29, P581, DOI 10.1515/jbcpp-2016-0014
   Algaba A, 2017, REV ESP ENFERM DIG, V109, P114, DOI 10.17235/reed.2016.4620/2016
   Ananthakrishnan AN, 2017, INFLAMM BOWEL DIS, V23, P882, DOI 10.1097/MIB.0000000000001099
   [Anonymous], 2019, ULC COL MAN
   Bemelman WA, 2018, J CROHNS COLITIS, V12, P1005, DOI 10.1093/ecco-jcc/jjy056
   Bharadwaj S, 2018, GASTROENTEROL REP, V6, P75, DOI 10.1093/gastro/goy006
   Bots S, 2018, INFLAMM BOWEL DIS, V24, P539, DOI 10.1093/ibd/izx065
   Boyapati RK, 2018, COCHRANE DB SYST REV, DOI 10.1002/14651858.CD012540.pub2
   Burisch J, 2014, INFLAMM BOWEL DIS, V20, P36, DOI 10.1097/01.MIB.0000436277.13917.c4
   Chalhoub JM, 2017, INFLAMM BOWEL DIS, V23, P316, DOI 10.1097/MIB.0000000000001203
   Chande N, 2013, COCHRANE DB SYST REV, DOI 10.1002/14651858.CD000545.pub4
   Chang JY, 2019, CLIN GASTROENTEROL H, DOI 10.1016/j.cgh.2019.08.034
   Chhaya V, 2016, ALIMENT PHARM THER, V44, P482, DOI 10.1111/apt.13700
   Christensen B, 2019, CLIN GASTROENTEROL H, V17, P486, DOI 10.1016/j.cgh.2018.04.060
   Cohen BL, 2017, BMJ-BRIT MED J, V357, DOI 10.1136/bmj.j2505
   Colman RJ, 2015, J CROHNS COLITIS, V9, P312, DOI 10.1093/ecco-jcc/jjv027
   Colombel JF, 2010, NEW ENGL J MED, V362, P1383, DOI 10.1056/NEJMoa0904492
   Connelly T.M, 2018, MESENTERY PERITONEUM, V2
   Conway R, 2017, WORLD J HEPATOL, V9, P1092, DOI 10.4254/wjh.v9.i26.1092
   D'Haens GR, 2017, ALIMENT PHARM THER, V46, P292, DOI 10.1111/apt.14164
   D'Haens GR, 2010, J CROHNS COLITIS, V4, P153, DOI 10.1016/j.crohns.2009.09.007
   Dalal Sushila R, 2015, Gastroenterol Hepatol (N Y), V11, P657
   Danese S, 2019, UNITED EUR GASTROENT, V7, P1171, DOI 10.1177/2050640619864848
   Dayharsh GA, 2002, GASTROENTEROLOGY, V122, P72, DOI 10.1053/gast.2002.30328
   de Groof EJ, 2019, GUT, V68, P1774, DOI 10.1136/gutjnl-2018-317539
   Dias CC, 2018, DIGEST LIVER DIS, V50, P462, DOI 10.1016/j.dld.2018.01.135
   Dubois-Camacho K, 2017, WORLD J GASTROENTERO, V23, P6628, DOI 10.3748/wjg.v23.i36.6628
   Efros CB, 2006, ANN PHARMACOTHER, V40, P96, DOI 10.1345/aph.1G374
   Endo K, 2016, GASTROENT RES PRACT, V2016, DOI 10.1155/2016/3162595
   Estevinho MM, 2017, J CROHNS COLITIS, V11, P1381, DOI 10.1093/ecco-jcc/jjx089
   Feagan BG, 2016, NEW ENGL J MED, V375, P1946, DOI 10.1056/NEJMoa1602773
   Feagan BG, 2014, GASTROENTEROLOGY, V146, P681, DOI 10.1053/j.gastro.2013.11.024
   Feagan BG, 2013, NEW ENGL J MED, V369, P699, DOI 10.1056/NEJMoa1215734
   Feinberg AE, 2019, SURG CLIN N AM, V99, P1123, DOI 10.1016/j.suc.2019.08.004
   Fukuda T, 2017, PLOS ONE, V12, DOI 10.1371/journal.pone.0187737
   Gaglani T, 2019, J SURG RES, V235, P303, DOI 10.1016/j.jss.2018.09.075
   Gisbert JP, 2008, AM J GASTROENTEROL, V103, P1783, DOI 10.1111/j.1572-0241.2008.01848.x
   GREENBERG GR, 1994, NEW ENGL J MED, V331, P836, DOI 10.1056/NEJM199409293311303
   Gross V, 2011, J CROHNS COLITIS, V5, P129, DOI 10.1016/j.crohns.2010.11.006
   Hanauer SB, 2005, AM J GASTROENTEROL, V100, P2478, DOI 10.1111/j.1572-0241.2005.00248.x
   Hanauer SB, 2007, CAN J GASTROENTEROL, V21, P827, DOI 10.1155/2007/862917
   Harbord M, 2017, J CROHNS COLITIS, V11, P769, DOI 10.1093/ecco-jcc/jjx009
   Herfarth HH, 2016, DIGEST DIS, V34, P140, DOI 10.1159/000443129
   Hindryckx P, 2016, NAT REV GASTRO HEPAT, V13, P654, DOI 10.1038/nrgastro.2016.116
   Jeon SR, 2018, INTEST RES, V16, P163, DOI 10.5217/ir.2018.16.2.163
   Johnson FR, 2007, GASTROENTEROLOGY, V133, P769, DOI 10.1053/j.gastro.2007.04.075
   Kakuta Y, 2018, J GASTROENTEROL, V53, P1065, DOI 10.1007/s00535-018-1486-7
   Kapur Saurabh, 2019, Curr Treat Options Gastroenterol, V17, P420, DOI 10.1007/s11938-019-00244-3
   Katz JA, 2004, GASTROENTEROL CLIN N, V33, P171, DOI 10.1016/j.gtc.2004.02.002
   Ko CW, 2019, GASTROENTEROLOGY, V156, P748, DOI 10.1053/j.gastro.2018.12.009
   Komaki Y, 2016, J CROHNS COLITIS, V10, P484, DOI 10.1093/ecco-jcc/jjv221
   Kuehn F, 2018, VISC MED, V34, P426, DOI 10.1159/000493492
   Laharie D, 2012, LANCET, V380, P1909, DOI 10.1016/S0140-6736(12)61084-8
   Lee LYW, 2012, EUR J GASTROEN HEPAT, V24, P1078, DOI 10.1097/MEG.0b013e32835558cf
   Lewis JD, 2018, AM J GASTROENTEROL, V113, P405, DOI 10.1038/ajg.2017.479
   Li W, 2016, COLORECTAL DIS, V18, pO214, DOI 10.1111/codi.13393
   LICHTIGER S, 1994, NEW ENGL J MED, V330, P1841, DOI 10.1056/NEJM199406303302601
   Lightner AL, 2017, J CROHNS COLITIS, V11, P185, DOI 10.1093/ecco-jcc/jjw147
   Liu DR, 2013, ALLERGY ASTHMA CL IM, V9, DOI 10.1186/1710-1492-9-30
   Lofberg R, 1996, GASTROENTEROLOGY, V110, P1713, DOI 10.1053/gast.1996.v110.pm8964395
   Loftus Edward V Jr, 2019, Gastroenterol Hepatol (N Y), V15, P274
   Lord JD, 2017, WORLD J GASTROENTERO, V23, P3240, DOI 10.3748/wjg.v23.i18.3240
   Magro F, 2019, UNITED EUR GASTROENT, V7, P1153, DOI 10.1177/2050640619878588
   Magro F, 2017, INFLAMM BOWEL DIS, V23, P289, DOI 10.1097/MIB.0000000000001007
   MALCHOW H, 1984, GASTROENTEROLOGY, V86, P249
   Mantzaris Gerassimos J, 2017, Curr Treat Options Gastroenterol, V15, P84, DOI 10.1007/s11938-017-0128-0
   Mao R, 2018, INFLAMM BOWEL DIS, V24, P2621, DOI 10.1093/ibd/izy173
   Matsumoto T, 2016, J CROHNS COLITIS, V10, P1259, DOI 10.1093/ecco-jcc/jjw152
   Matsuoka K, 2015, INTEST RES, V13, P219, DOI 10.5217/ir.2015.13.3.219
   Miyoshi Jun, 2013, J Crohns Colitis, V7, pe609, DOI 10.1016/j.crohns.2013.04.018
   Narula N, 2016, AM J GASTROENTEROL, V111, P477, DOI 10.1038/ajg.2016.7
   Nguyen NH, 2018, LANCET GASTROENTEROL, V3, P742, DOI 10.1016/S2468-1253(18)30231-0
   Ogata H, 2017, INTEST RES, V15, P368, DOI 10.5217/ir.2017.15.3.368
   Ogata H, 2017, INTEST RES, V15, P358, DOI 10.5217/ir.2017.15.3.358
   Ogata H, 2012, INFLAMM BOWEL DIS, V18, P803, DOI 10.1002/ibd.21853
   Ooi CJ, 2019, INTEST RES, V17, P285, DOI 10.5217/ir.2019.00026
   Pagnini C, 2019, FRONT PHARMACOL, V10, DOI 10.3389/fphar.2019.00671
   Panaccione R, 2014, GASTROENTEROLOGY, V146, P392, DOI 10.1053/j.gastro.2013.10.052
   Pellet G, 2019, CLIN GASTROENTEROL H, V17, P494, DOI 10.1016/j.cgh.2018.08.081
   Peyrin-Biroulet L, 2016, ALIMENT PHARM THER, V44, P807, DOI 10.1111/apt.13763
   Poggioli G., 2019, EVOLUTION SURG TREAT
   Ponsioen CY, 2017, LANCET GASTROENTEROL, V2, P785, DOI 10.1016/S2468-1253(17)30248-0
   Prantera C, 2013, THER ADV GASTROENTER, V6, P137, DOI 10.1177/1756283X12473675
   Quezada SM, 2018, EXPERT REV GASTROENT, V12, P1183, DOI 10.1080/17474124.2018.1545574
   Relling MV, 2013, CLIN PHARMACOL THER, V93, P324, DOI 10.1038/clpt.2013.4
   Roblin X, 2017, ALIMENT PHARM THER, V46, P142, DOI 10.1111/apt.14106
   Roblin X, 2020, GUT
   Rodríguez-Lago I, 2020, ALIMENT PHARM THER, V51, P870, DOI 10.1111/apt.15687
   Rogler G, 2013, WORLD J GASTROENTERO, V19, P7552, DOI 10.3748/wjg.v19.i43.7552
   Rosen DJ, 2016, INFLAMM BOWEL DIS, V22, P234, DOI 10.1097/MIB.0000000000000583
   Rubin DT, 2019, AM J GASTROENTEROL, V114, P384, DOI 10.14309/ajg.0000000000000152
   Rubin DT, 2017, J CROHNS COLITIS, V11, P785, DOI 10.1093/ecco-jcc/jjx032
   Sandborn WJ, 2013, NEW ENGL J MED, V369, P711, DOI 10.1056/NEJMoa1215739
   Sandborn WJ, 2012, GASTROENTEROLOGY, V143, P1218, DOI 10.1053/j.gastro.2012.08.003
   Sands BE, 2015, GASTROENTEROLOGY, V149, P1275, DOI 10.1053/j.gastro.2015.07.003
   Schmidt KJ, 2013, ALIMENT PHARM THER, V37, P129, DOI 10.1111/apt.12118
   Seinen ML, 2019, EXPERT OPIN DRUG MET, V15, P399, DOI 10.1080/17425255.2019.1597054
   Selinger CP, 2019, ALIMENT PHARM THER, V50, P1009, DOI 10.1111/apt.15497
   Shen B, 2018, INFLAMM BOWEL DIS, V24, P298, DOI 10.1093/ibd/izx058
   Sica GS, 2013, WORLD J GASTROENTERO, V19, P2445, DOI 10.3748/wjg.v19.i16.2445
   Singh S, 2019, GASTROENTEROLOGY, V156, P769, DOI 10.1053/j.gastro.2018.12.008
   Solina G, 2016, UPDATES SURG, V68, P13, DOI 10.1007/s13304-016-0361-4
   Sultan Keith S, 2017, World J Gastrointest Pharmacol Ther, V8, P103, DOI 10.4292/wjgpt.v8.i2.103
   SUMMERS RW, 1979, GASTROENTEROLOGY, V77, P847
   Torres J, 2020, J CROHNS COLITIS, V14, P4, DOI 10.1093/ecco-jcc/jjz180
   Travis SPL, 2014, GUT, V63, P433, DOI 10.1136/gutjnl-2012-304258
   Tremaine WJ, 2002, AM J GASTROENTEROL, V97, P1748
   Van Assche G, 2003, GASTROENTEROLOGY, V125, P1025, DOI 10.1016/S0016-5085(03)01214-9
   Van Assche Gert, 2013, Gastroenterol Hepatol (N Y), V9, P462
   van Gennep S, 2017, EUR J GASTROEN HEPAT, V29, P338, DOI 10.1097/MEG.0000000000000798
   Verdon C, 2019, J CLIN MED, V8, DOI 10.3390/jcm8122169
   Walker GJ, 2019, JAMA-J AM MED ASSOC, V321, P773, DOI 10.1001/jama.2019.0709
   Wang YJ, 2016, COCHRANE DB SYST REV, DOI 10.1002/14651858.CD000543.pub4
   Weissman S, 2019, TRANSL GASTROENT HEP, V4, DOI 10.21037/tgh.2019.08.08
   Williams JG, 2016, LANCET GASTROENTEROL, V1, P15, DOI 10.1016/S2468-1253(16)30003-6
   Wong DJ, 2019, GASTROENTEROL REP, V7, P77, DOI 10.1093/gastro/goz004
   Wong U, 2017, EXPERT OPIN DRUG MET, V13, P1039, DOI 10.1080/17425255.2017.1377180
   Wu BY, 2020, INFLAMM BOWEL DIS, V26, P24, DOI 10.1093/ibd/izz068
   Wu DJ, 2018, MEDICINE, V97, DOI 10.1097/MD.0000000000012657
   Yang SK, 2014, NAT GENET, V46, P1017, DOI 10.1038/ng.3060
   Yarur AJ, 2015, CLIN GASTROENTEROL H, V13, P1118, DOI 10.1016/j.cgh.2014.12.026
   Zheng X, 2019, MEDICINE, V98, DOI 10.1097/MD.0000000000015113
NR 124
TC 36
Z9 38
U1 0
U2 9
PU ACADEMIC PRESS LTD- ELSEVIER SCIENCE LTD
PI LONDON
PA 24-28 OVAL RD, LONDON NW1 7DX, ENGLAND
SN 1043-6618
J9 PHARMACOL RES
JI Pharmacol. Res.
PD OCT
PY 2020
VL 160
AR 105075
DI 10.1016/j.phrs.2020.105075
PG 8
WC Pharmacology & Pharmacy
WE Science Citation Index Expanded (SCI-EXPANDED)
SC Pharmacology & Pharmacy
GA PE1IO
UT WOS:000598125100013
PM 32653651
DA 2024-01-22
ER

PT J
AU Pu, D
   Zhang, Z
   Feng, BS
AF Pu, Dan
   Zhang, Zhe
   Feng, Baisui
TI Alterations and Potential Applications of Gut Microbiota in Biological
   Therapy for Inflammatory Bowel Diseases
SO FRONTIERS IN PHARMACOLOGY
LA English
DT Review
DE gut microbiota; inflammatory bowel disease; biologic agents; faecal
   microbiota transplantation; biomarkers; combination therapy
ID REGULATORY T-CELLS; CHAIN FATTY-ACIDS; ANTI-TNF THERAPY; PREDICTS
   PRIMARY RESPONSE; NECROSIS FACTOR TREATMENT; FECAL MICROBIOTA;
   ULCERATIVE-COLITIS; CROHNS-DISEASE; INFLIXIMAB THERAPY; MAINTENANCE
   THERAPY
AB Inflammatory bowel disease (IBD), including Crohn's disease and ulcerative colitis, is a chronic immune-mediated inflammatory disorder of the gastrointestinal tract that is closely associated with dysbiosis of the intestinal microbiota. Currently, biologic agents are the mainstream therapies for IBD. With the increasing incidence of IBD, limitations of biologic agents have gradually emerged during treatment. Recent studies have indicated that gut microbiota is highly correlated with the efficacy of biologic agents. This review focuses on alterations in both the components and metabolites of gut microbiota during biological therapy for IBD, systematically summarises the specific gut microbiota closely related to the clinical efficacy, and compares current predictive models for the efficacy of biologics, further highlighting the predictive value of intestinal microbiota. Based on the mechanistic analysis of faecal microbiota transplantation (FMT) and biologic agents, a new therapeutic strategy, comprising a combination of FMT and biologics, has been proposed as a promising treatment for IBD with improved efficacy.
C1 [Pu, Dan; Zhang, Zhe; Feng, Baisui] Zhengzhou Univ, Dept Gastroenterol, Affiliated Hosp 2, Zhengzhou, Peoples R China.
C3 Zhengzhou University
RP Zhang, Z; Feng, BS (通讯作者)，Zhengzhou Univ, Dept Gastroenterol, Affiliated Hosp 2, Zhengzhou, Peoples R China.
EM fbsktz@163.com; fengbs@zzu.edu.cn
FU Specialised Project for Frontier Cross Research of Zhengzhou University
   [XKZDQY201906]; Key R&D and Promotion Projects of Henan Province, China
   [212102310803]
FX This work was supported by the Specialised Project for Frontier Cross
   Research of Zhengzhou University (no. XKZDQY201906) and Key R&D and
   Promotion Projects of Henan Province, China (Technology Research; No.
   212102310803).
CR Aden K, 2019, GASTROENTEROLOGY, V157, P1279, DOI 10.1053/j.gastro.2019.07.025
   Agrawal M, 2023, INFLAMM BOWEL DIS, V29, P1, DOI 10.1093/ibd/izac067
   Ahern PP, 2010, IMMUNITY, V33, P279, DOI 10.1016/j.immuni.2010.08.010
   Alagna L, 2020, INT J MOL SCI, V21, DOI 10.3390/ijms21165619
   Allegretti JR, 2019, LANCET, V394, P420, DOI 10.1016/S0140-6736(19)31266-8
   Ananthakrishnan AN, 2017, CELL HOST MICROBE, V21, P603, DOI 10.1016/j.chom.2017.04.010
   Ananthakrishnan AN, 2015, NAT REV GASTRO HEPAT, V12, P205, DOI 10.1038/nrgastro.2015.34
   Argollo M, 2020, NAT REV GASTRO HEPAT, V17, P702, DOI 10.1038/s41575-020-0352-2
   Arijs I, 2009, GUT, V58, P1612, DOI 10.1136/gut.2009.178665
   Arijs I, 2010, INFLAMM BOWEL DIS, V16, P2090, DOI 10.1002/ibd.21301
   Arnott IDR, 2003, ALIMENT PHARM THERAP, V17, P1451, DOI 10.1046/j.1365-2036.2003.01574.x
   Atarashi K, 2015, CELL, V163, P367, DOI 10.1016/j.cell.2015.08.058
   Atarashi K, 2011, SCIENCE, V331, P337, DOI 10.1126/science.1198469
   Atreya R, 2014, NAT MED, V20, P313, DOI 10.1038/nm.3462
   Baddley JW, 2014, ANN RHEUM DIS, V73, P1942, DOI 10.1136/annrheumdis-2013-203407
   Baldwin HM, 2010, ANN RHEUM DIS, V69, P1200, DOI 10.1136/ard.2009.110502
   Bar-Yoseph H, 2018, ALIMENT PHARM THER, V47, P212, DOI 10.1111/apt.14410
   Bar-Yoseph H, 2019, GASTROENTEROLOGY, V157, P1338, DOI 10.1053/j.gastro.2019.08.009
   Barnes MJ, 2009, IMMUNITY, V31, P401, DOI 10.1016/j.immuni.2009.08.011
   Barron MR, 2022, MSYSTEMS, V7, DOI 10.1128/msystems.01383-21
   Bauché D, 2018, IMMUNITY, V49, P342, DOI 10.1016/j.immuni.2018.07.007
   Bek S, 2016, ALIMENT PHARM THER, V44, P554, DOI 10.1111/apt.13736
   Bertani L., 2022, OFFICIAL J ITALIAN S
   Billiet T, 2015, J CROHNS COLITIS, V9, P1120, DOI 10.1093/ecco-jcc/jjv156
   Billmeier U, 2016, WORLD J GASTROENTERO, V22, P9300, DOI 10.3748/wjg.v22.i42.9300
   Boden EK, 2018, DIGEST DIS SCI, V63, P2419, DOI 10.1007/s10620-018-4924-8
   Boschetti G, 2011, INFLAMM BOWEL DIS, V17, P160, DOI 10.1002/ibd.21308
   Bots SJ, 2021, BIODRUGS, V35, P715, DOI 10.1007/s40259-021-00507-5
   Brandse JF, 2017, INFLAMM BOWEL DIS, V23, P650, DOI 10.1097/MIB.0000000000001043
   Britton GJ, 2019, IMMUNITY, V50, P212, DOI 10.1016/j.immuni.2018.12.015
   Burrello C, 2019, CELLS-BASEL, V8, DOI 10.3390/cells8060517
   Burrello C, 2018, NAT COMMUN, V9, DOI 10.1038/s41467-018-07359-8
   Busquets D, 2015, J CROHNS COLITIS, V9, P899, DOI 10.1093/ecco-jcc/jjv119
   Caenepeel C, 2020, ALIMENT PHARM THER, V52, P1453, DOI 10.1111/apt.16096
   Casteele NV, 2015, GUT, V64, P1539, DOI 10.1136/gutjnl-2014-307883
   Chi KR, 2016, NATURE, V540, pS100, DOI 10.1038/540S100a
   Chu HT, 2016, SCIENCE, V352, P1116, DOI 10.1126/science.aad9948
   Chu ND, 2021, MBIO, V12, DOI 10.1128/mBio.00975-21
   Coccia M, 2012, J EXP MED, V209, P1595, DOI 10.1084/jem.20111453
   Colombel JF, 2017, GUT, V66, P839, DOI 10.1136/gutjnl-2015-311079
   Cook L, 2019, GASTROENTEROLOGY, V157, P1584, DOI 10.1053/j.gastro.2019.09.002
   Coskun M, 2017, TRENDS PHARMACOL SCI, V38, P127, DOI 10.1016/j.tips.2016.10.014
   Costello SP, 2019, JAMA-J AM MED ASSOC, V321, P156, DOI 10.1001/jama.2018.20046
   Daneman R, 2009, IMMUNITY, V31, P722, DOI 10.1016/j.immuni.2009.09.012
   Danese S, 2015, NAT REV GASTRO HEPAT, V12, P537, DOI 10.1038/nrgastro.2015.135
   Danne C, 2021, NAT REV GASTRO HEPAT, V18, P503, DOI 10.1038/s41575-021-00441-5
   De Preter V, 2015, GUT, V64, P447, DOI 10.1136/gutjnl-2013-306423
   Detrez I, 2016, J CROHNS COLITIS, V10, P575, DOI 10.1093/ecco-jcc/jjv241
   Di Sabatino A, 2007, GASTROENTEROLOGY, V133, P137, DOI 10.1053/j.gastro.2007.04.069
   Ding NS, 2016, ALIMENT PHARM THER, V43, P30, DOI 10.1111/apt.13445
   Doherty MK, 2018, MBIO, V9, DOI [10.1128/mBio.02120-17, 10.1128/mbio.02120-17]
   Dubinsky M, 2015, GASTROENTEROLOGY, V149, P1265, DOI 10.1053/j.gastro.2015.08.006
   Duboc H, 2013, GUT, V62, P531, DOI 10.1136/gutjnl-2012-302578
   Dulai PS, 2018, GASTROENTEROLOGY, V155, P687, DOI 10.1053/j.gastro.2018.05.039
   Dupraz L, 2021, CELL REP, V36, DOI 10.1016/j.celrep.2021.109332
   Engström J, 2019, SCAND J GASTROENTERO, V54, P1081, DOI 10.1080/00365521.2019.1660402
   Esters N, 2002, AM J GASTROENTEROL, V97, P1458
   Estevinho MM, 2020, CLIN GASTROENTEROL H, V18, P1054, DOI 10.1016/j.cgh.2019.08.063
   Fang HM, 2021, MICROB CELL FACT, V20, DOI 10.1186/s12934-021-01513-6
   Feagan BG, 2016, NEW ENGL J MED, V375, P1946, DOI 10.1056/NEJMoa1602773
   Feagan BG, 2013, NEW ENGL J MED, V369, P699, DOI 10.1056/NEJMoa1215734
   Ferkolj I, 2005, HEPATO-GASTROENTEROL, V52, P1128
   Fischer A, 2013, AM J PHYSIOL-GASTR L, V304, pG970, DOI 10.1152/ajpgi.00183.2012
   Flamant M, 2018, THER ADV GASTROENTER, V11, P1, DOI 10.1177/1756283X17745029
   Frank DN, 2007, P NATL ACAD SCI USA, V104, P13780, DOI 10.1073/pnas.0706625104
   Franzosa EA, 2019, NAT MICROBIOL, V4, P293, DOI 10.1038/s41564-018-0306-4
   Gaujoux R, 2019, GUT, V68, P604, DOI 10.1136/gutjnl-2017-315494
   Gazouli Maria, 2013, J Crohns Colitis, V7, pe461, DOI 10.1016/j.crohns.2013.02.021
   Gonczi L, 2017, J CROHNS COLITIS, V11, P697, DOI 10.1093/ecco-jcc/jjw203
   Harbour SN, 2015, P NATL ACAD SCI USA, V112, P7061, DOI 10.1073/pnas.1415675112
   Hlavaty T, 2007, INFLAMM BOWEL DIS, V13, P372, DOI 10.1002/ibd.20024
   Honda K, 2016, NATURE, V535, P75, DOI 10.1038/nature18848
   Jacobs JP, 2016, CELL MOL GASTROENTER, V2, P750, DOI 10.1016/j.jcmgh.2016.06.004
   Jain R, 2016, IMMUNITY, V44, P131, DOI 10.1016/j.immuni.2015.11.009
   Juillerat P, 2015, INFLAMM BOWEL DIS, V21, P60, DOI 10.1097/MIB.0000000000000225
   Jung ES, 2019, J GASTROEN HEPATOL, V34, P1727, DOI 10.1111/jgh.14652
   Kang S, 2010, INFLAMM BOWEL DIS, V16, P2034, DOI 10.1002/ibd.21319
   Karmi N, 2021, PLOS ONE, V16, DOI 10.1371/journal.pone.0256860
   Kaser A, 2010, ANNU REV IMMUNOL, V28, P573, DOI 10.1146/annurev-immunol-030409-101225
   Kassam Z, 2013, AM J GASTROENTEROL, V108, P500, DOI 10.1038/ajg.2013.59
   Kellermayer R, 2015, AM J GASTROENTEROL, V110, P604, DOI 10.1038/ajg.2015.19
   Kiss LS, 2011, ALIMENT PHARM THER, V34, P911, DOI 10.1111/j.1365-2036.2011.04827.x
   Kobayashi T, 2020, NAT REV DIS PRIMERS, V6, DOI 10.1038/s41572-020-0205-x
   Kolho KL, 2017, J CROHNS COLITIS, V11, P321, DOI 10.1093/ecco-jcc/jjw158
   Kolho KL, 2015, AM J GASTROENTEROL, V110, P921, DOI 10.1038/ajg.2015.149
   Kopylov U, 2019, DIGEST LIVER DIS, V51, P68, DOI 10.1016/j.dld.2018.07.040
   Kostic AD, 2014, GASTROENTEROLOGY, V146, P1489, DOI 10.1053/j.gastro.2014.02.009
   Kowalska-Duplaga K, 2020, J CLIN MED, V9, DOI 10.3390/jcm9030687
   Kriaa A, 2022, CELLS-BASEL, V11, DOI 10.3390/cells11050901
   Kvedaraite E, 2021, IMMUNOLOGY, V164, P657, DOI 10.1111/imm.13391
   Kvedaraite E, 2016, GUT, V65, P1632, DOI 10.1136/gutjnl-2014-309014
   Lee JWJ, 2021, CELL HOST MICROBE, V29, P1294, DOI 10.1016/j.chom.2021.06.019
   Lee JY, 2020, CELL, V180, P79, DOI 10.1016/j.cell.2019.11.026
   Lee KM, 2013, J GASTROEN HEPATOL, V28, P1829, DOI 10.1111/jgh.12324
   Levin AD, 2016, J CROHNS COLITIS, V10, P989, DOI 10.1093/ecco-jcc/jjw053
   Li J, 2022, BMC GASTROENTEROL, V22, DOI 10.1186/s12876-021-02074-z
   Li N, 2021, INFLAMM BOWEL DIS, V27, P1525, DOI 10.1093/ibd/izaa342
   Li QQ, 2021, FRONT PHARMACOL, V12, DOI 10.3389/fphar.2021.658087
   Li Z, 2015, INFLAMM BOWEL DIS, V21, P2418, DOI 10.1097/MIB.0000000000000509
   Lloyd-Price J, 2019, NATURE, V569, P655, DOI 10.1038/s41586-019-1237-9
   Lopetuso LR, 2017, INT J MOL SCI, V18, DOI 10.3390/ijms18091973
   Lord JD, 2015, WORLD J GASTROENTERO, V21, P11236, DOI 10.3748/wjg.v21.i40.11236
   Louis E, 2004, ALIMENT PHARM THER, V19, P511, DOI 10.1111/j.1365-2036.2004.01871.x
   Magnusson MK, 2016, J CROHNS COLITIS, V10, P943, DOI 10.1093/ecco-jcc/jjw051
   Manichanh C, 2012, NAT REV GASTRO HEPAT, V9, P599, DOI 10.1038/nrgastro.2012.152
   Marcella C, 2021, ALIMENT PHARM THER, V53, P33, DOI 10.1111/apt.16148
   Moayyedi P, 2015, GASTROENTEROLOGY, V149, P102, DOI 10.1053/j.gastro.2015.04.001
   Moschen AR, 2019, NAT REV GASTRO HEPAT, V16, P185, DOI 10.1038/s41575-018-0084-8
   Nasuno M, 2017, DIGESTION, V95, P67, DOI 10.1159/000452459
   Neurath MF, 2014, NAT REV IMMUNOL, V14, P329, DOI 10.1038/nri3661
   Ni J, 2017, NAT REV GASTRO HEPAT, V14, P573, DOI 10.1038/nrgastro.2017.88
   Ott SJ, 2004, GUT, V53, P685, DOI 10.1136/gut.2003.025403
   Paramsothy S, 2019, GASTROENTEROLOGY, V156, P1440, DOI 10.1053/j.gastro.2018.12.001
   Pariente B, 2012, INFLAMM BOWEL DIS, V18, P1199, DOI 10.1002/ibd.21839
   Parsi MA, 2002, GASTROENTEROLOGY, V123, P707, DOI 10.1053/gast.2002.35390
   Pelletier M, 2010, BLOOD, V115, P335, DOI 10.1182/blood-2009-04-216085
   Rescigno M, 2011, TRENDS IMMUNOL, V32, P256, DOI 10.1016/j.it.2011.04.003
   Ribaldone DG, 2019, J CLIN MED, V8, DOI 10.3390/jcm8101646
   Ricciardelli I, 2008, IMMUNOLOGY, V125, P178, DOI 10.1111/j.1365-2567.2008.02839.x
   Sands BE, 2019, NEW ENGL J MED, V381, P1201, DOI 10.1056/NEJMoa1900750
   Sands BE, 2019, NEW ENGL J MED, V381, P1215, DOI 10.1056/NEJMoa1905725
   Sartor RB, 2008, GASTROENTEROLOGY, V134, P577, DOI 10.1053/j.gastro.2007.11.059
   Sazonovs A, 2020, GASTROENTEROLOGY, V158, P189, DOI 10.1053/j.gastro.2019.09.041
   Schleier L, 2020, GUT, V69, P252, DOI 10.1136/gutjnl-2018-316772
   Schreiber S, 2010, AM J GASTROENTEROL, V105, P1574, DOI 10.1038/ajg.2010.78
   Shaw KA, 2016, GENOME MED, V8, DOI 10.1186/s13073-016-0331-y
   Shi Y, 2021, GENOMICS, V113, P1988, DOI 10.1016/j.ygeno.2021.04.011
   Shivaji UN, 2019, ALIMENT PHARM THER, V49, P664, DOI 10.1111/apt.15097
   Smith PM, 2013, SCIENCE, V341, P569, DOI 10.1126/science.1241165
   Sorbara MT, 2022, NAT REV MICROBIOL, V20, P365, DOI 10.1038/s41579-021-00667-9
   Srinivasan A, 2021, GUT, V70, P812, DOI 10.1136/gutjnl-2020-322302
   Stidham RW, 2014, ALIMENT PHARM THER, V39, P1349, DOI 10.1111/apt.12749
   Sun MM, 2017, J GASTROENTEROL, V52, P1, DOI 10.1007/s00535-016-1242-9
   Teng MWL, 2015, NAT MED, V21, P719, DOI 10.1038/nm.3895
   Thomas JP, 2022, FRONT IMMUNOL, V13, DOI 10.3389/fimmu.2022.829525
   Tian ZH, 2016, DIGEST DIS SCI, V61, P2262, DOI 10.1007/s10620-016-4060-2
   Tighe D, 2017, INFLAMM BOWEL DIS, V23, P1154, DOI 10.1097/MIB.0000000000001093
   Ventin-Holmberg R, 2021, J CROHNS COLITIS, V15, P1019, DOI 10.1093/ecco-jcc/jjaa252
   Verstockt B, 2019, EBIOMEDICINE, V40, P733, DOI 10.1016/j.ebiom.2019.01.027
   Vos ACW, 2012, INFLAMM BOWEL DIS, V18, P401, DOI 10.1002/ibd.21818
   Vos ACW, 2011, GASTROENTEROLOGY, V140, P221, DOI 10.1053/j.gastro.2010.10.008
   Wang YZ, 2018, J CROHNS COLITIS, V12, P337, DOI 10.1093/ecco-jcc/jjx153
   Wei HX, 2020, FRONT IMMUNOL, V11, DOI 10.3389/fimmu.2020.01315
   West NR, 2017, NAT MED, V23, P788, DOI 10.1038/nm0617-788d
   Wilson A, 2020, ALIMENT PHARM THER, V51, P356, DOI 10.1111/apt.15563
   Yanai H, 2015, CLIN GASTROENTEROL H, V13, P522, DOI 10.1016/j.cgh.2014.07.029
   Yanai H, 2011, AM J GASTROENTEROL, V106, P685, DOI 10.1038/ajg.2011.103
   Yang M, 2021, NUTRIENTS, V13, DOI 10.3390/nu13093143
   Yilmaz B, 2019, NAT MED, V25, P323, DOI 10.1038/s41591-018-0308-z
   Zhang YC, 2022, GUT MICROBES, V14, DOI 10.1080/19490976.2022.2055943
   Zhou HY, 2021, IMMUNOL INVEST, V50, P323, DOI 10.1080/08820139.2020.1714650
   Zhou YL, 2018, MSYSTEMS, V3, DOI 10.1128/mSystems.00188-17
   Zhuang XJ, 2020, INFLAMM BOWEL DIS, V26, P1636, DOI 10.1093/ibd/izaa253
   Zittan E, 2016, INFLAMM BOWEL DIS, V22, P623, DOI 10.1097/MIB.0000000000000652
NR 154
TC 6
Z9 6
U1 2
U2 14
PU FRONTIERS MEDIA SA
PI LAUSANNE
PA AVENUE DU TRIBUNAL FEDERAL 34, LAUSANNE, CH-1015, SWITZERLAND
EI 1663-9812
J9 FRONT PHARMACOL
JI Front. Pharmacol.
PD JUN 6
PY 2022
VL 13
AR 906419
DI 10.3389/fphar.2022.906419
PG 15
WC Pharmacology & Pharmacy
WE Science Citation Index Expanded (SCI-EXPANDED)
SC Pharmacology & Pharmacy
GA 2G0RI
UT WOS:000813307300001
PM 35734396
OA Green Published, gold
DA 2024-01-22
ER

PT J
AU Chen, RR
   Pang, XB
   Li, L
   Zeng, ZR
   Chen, MH
   Zhang, SH
AF Chen, Rirong
   Pang, Xiaobai
   Li, Li
   Zeng, Zhirong
   Chen, Minhu
   Zhang, Shenghong
TI Ubiquitin-specific proteases in inflammatory bowel disease-related
   signalling pathway regulation
SO CELL DEATH & DISEASE
LA English
DT Review
ID NF-KAPPA-B; STEM-CELL DIFFERENTIATION; DEUBIQUITINATING ENZYME;
   SUSCEPTIBILITY LOCI; INTESTINAL HOMEOSTASIS; BARRIER FUNCTION;
   CROHNS-DISEASE; CYLD USP; ACTIVATION; POLYUBIQUITIN
AB The exact pathogenesis of inflammatory bowel disease (IBD), a chronic gastrointestinal inflammatory disease comprising Crohn's disease and ulcerative colitis, remains unclear. Studies on ubiquitination, which regulates the degradation of inflammation signalling pathway molecules, and deubiquitination have provided novel insights. Targeting the ubiquitin-specific protease (USP) family of deubiquitinases elucidates IBD signalling pathway mechanisms and possibly, IBD therapeutic solutions. Here, we characterised USPs as chief regulators of pro-inflammatory signalling pathways, including nuclear factor-kappa B and transforming growth factor-beta; analysed the relationship between USPs and IBD pathogenesis in terms of genetic susceptibility, intestinal epithelial barrier, immunity, and gut microbiota; and discussed future research prospects.
C1 [Chen, Rirong; Li, Li; Zeng, Zhirong; Chen, Minhu; Zhang, Shenghong] Sun Yat Sen Univ, Affiliated Hosp 1, Dept Gastroenterol, Guangzhou, Peoples R China.
   [Pang, Xiaobai] Sun Yat Sen Univ, Zhongshan Sch Med, Guangzhou, Peoples R China.
C3 Sun Yat Sen University; Sun Yat Sen University
RP Zhang, SH (通讯作者)，Sun Yat Sen Univ, Affiliated Hosp 1, Dept Gastroenterol, Guangzhou, Peoples R China.
EM zhshh3@mail.sysu.edu.cn
RI Chen, Rirong/ABH-1320-2021
OI Chen, Rirong/0000-0002-8230-1995; zhang, shenghong/0000-0002-9088-8781
FU National Natural Science Foundation of China [81870374, 82070538];
   Guangzhou Science and Technology Department [202002030041]; Guangdong
   Science and Technology Department [2017A030306021]
FX This study was supported by grants from the National Natural Science
   Foundation of China (#81870374, #82070538), Guangzhou Science and
   Technology Department (#202002030041), and Guangdong Science and
   Technology Department (#2017A030306021).
CR Aggarwal K, 2012, NAT CELL BIOL, V14, P656, DOI 10.1038/ncb2534
   Al Nabhani Z, 2017, PLOS PATHOG, V13, DOI 10.1371/journal.ppat.1006177
   Al-Hakim AK, 2008, BIOCHEM J, V411, P249, DOI 10.1042/BJ20080067
   Atreya I, 2008, J INTERN MED, V263, P591, DOI 10.1111/j.1365-2796.2008.01953.x
   Avvakumov GV, 2006, J BIOL CHEM, V281, P38061, DOI 10.1074/jbc.M606704200
   Azuara D, 2018, INFLAMM BOWEL DIS, V24, P2555, DOI 10.1093/ibd/izy255
   Basar MA, 2021, CELL DEATH DIFFER, V28, P538, DOI 10.1038/s41418-020-00697-5
   Beaudoin M, 2013, PLOS GENET, V9, DOI 10.1371/journal.pgen.1003723
   Brant SR, 2017, GASTROENTEROLOGY, V152, P206, DOI 10.1053/j.gastro.2016.09.032
   Branzk N, 2018, CURR BIOL, V28, pR562, DOI 10.1016/j.cub.2018.03.011
   Brummelkamp TR, 2003, NATURE, V424, P797, DOI 10.1038/nature01811
   Cai JT, 2018, PROTEIN CELL, V9, P754, DOI 10.1007/s13238-017-0486-3
   Chang J, 2017, GASTROENTEROLOGY, V153, P723, DOI 10.1053/j.gastro.2017.05.056
   Chang JT, 2020, NEW ENGL J MED, V383, P2652, DOI 10.1056/NEJMra2002697
   Chen M, 2018, NAT COMMUN, V9, DOI 10.1038/s41467-017-02272-y
   Cheng J, 2019, BBA-REV CANCER, V1872, DOI 10.1016/j.bbcan.2019.188312
   Clayburgh DR, 2004, LAB INVEST, V84, P282, DOI 10.1038/labinvest.3700050
   Cleynen I, 2014, GUT, V63, P1265, DOI 10.1136/gutjnl-2012-303205
   Cleynen I, 2011, PLOS ONE, V6, DOI 10.1371/journal.pone.0024106
   Colak S, 2017, TRENDS CANCER, V3, P56, DOI 10.1016/j.trecan.2016.11.008
   Colleran A, 2013, P NATL ACAD SCI USA, V110, P618, DOI 10.1073/pnas.1208446110
   Costello CM, 2005, PLOS MED, V2, P771, DOI 10.1371/journal.pmed.0020199
   de Souza HSP, 2016, NAT REV GASTRO HEPAT, V13, P13, DOI [10.1038/nrgastro.2016.186, 10.1038/nrgastro.2015.186]
   Diefenbacher ME, 2015, CANCER RES, V75, P1181, DOI 10.1158/0008-5472.CAN-14-1726
   Diefenbacher ME, 2014, J CLIN INVEST, V124, P3407, DOI 10.1172/JCI73733
   Donaldson GP, 2016, NAT REV MICROBIOL, V14, P20, DOI 10.1038/nrmicro3552
   Draber P, 2015, CELL REP, V13, P2258, DOI 10.1016/j.celrep.2015.11.009
   Dufner A, 2015, NAT IMMUNOL, V16, P950, DOI 10.1038/ni.3230
   Ea CK, 2006, MOL CELL, V22, P245, DOI 10.1016/j.molcel.2006.03.026
   Elding H, 2011, AM J HUM GENET, V89, P798, DOI 10.1016/j.ajhg.2011.11.006
   Elinav E, 2011, CELL, V145, P745, DOI 10.1016/j.cell.2011.04.022
   Fuchs G, 2012, MOL CELL, V46, P662, DOI 10.1016/j.molcel.2012.05.023
   Furey TS, 2019, NAT REV GASTRO HEPAT, V16, P296, DOI 10.1038/s41575-019-0118-x
   Gersch M, 2017, NAT STRUCT MOL BIOL, V24, P920, DOI 10.1038/nsmb.3475
   Graham DB, 2020, NATURE, V578, P527, DOI 10.1038/s41586-020-2025-2
   Harrigan JA, 2018, NAT REV DRUG DISCOV, V17, P57, DOI 10.1038/nrd.2017.152
   Hayden MS, 2008, CELL, V132, P344, DOI 10.1016/j.cell.2008.01.020
   Hong AW, 2016, NAT REV GASTRO HEPAT, V13, P324, DOI 10.1038/nrgastro.2016.59
   Hu HB, 2016, CELL RES, V26, P457, DOI 10.1038/cr.2016.40
   Hu M, 2002, CELL, V111, P1041, DOI 10.1016/S0092-8674(02)01199-6
   Hu M, 2005, EMBO J, V24, P3747, DOI 10.1038/sj.emboj.7600832
   Inui M, 2011, NAT CELL BIOL, V13, P1368, DOI 10.1038/ncb2346
   Istomine R, 2019, J IMMUNOL, V203, P2388, DOI 10.4049/jimmunol.1801689
   Jacko AM, 2016, CELL DEATH DIS, V7, DOI 10.1038/cddis.2016.371
   Jostins L, 2012, NATURE, V491, P119, DOI 10.1038/nature11582
   Khan OM, 2018, J CLIN INVEST, V128, P1326, DOI 10.1172/JCI97325
   Kinchen J, 2018, CELL, V175, P372, DOI 10.1016/j.cell.2018.08.067
   Komander D, 2008, MOL CELL, V29, P451, DOI 10.1016/j.molcel.2007.12.018
   Komander D, 2009, NAT REV MOL CELL BIO, V10, P550, DOI 10.1038/nrm2731
   Kosinsky RL, 2021, CANCERS, V13, DOI 10.3390/cancers13081817
   Kudelka MR, 2020, NAT REV GASTRO HEPAT, V17, P597, DOI 10.1038/s41575-020-0331-7
   Lavelle A, 2020, NAT REV GASTRO HEPAT, V17, P223, DOI 10.1038/s41575-019-0258-z
   Lee BC, 2016, P NATL ACAD SCI USA, V113, pE165, DOI 10.1073/pnas.1518615113
   Lei CQ, 2019, J IMMUNOL, V203, P259, DOI 10.4049/jimmunol.1900083
   Li Y, 2021, INT J MOL SCI, V22, DOI 10.3390/ijms22030986
   Lim JH, 2012, NAT COMMUN, V3, DOI 10.1038/ncomms1776
   Liu JZ, 2015, NAT GENET, V47, P979, DOI 10.1038/ng.3359
   Liu L, 2017, J CROHNS COLITIS, V11, P737, DOI 10.1093/ecco-jcc/jjw219
   Lork M, 2017, CELL DEATH DIFFER, V24, P1172, DOI 10.1038/cdd.2017.46
   Lu Y, 2019, NAT MICROBIOL, V4, P2331, DOI 10.1038/s41564-019-0542-2
   Lui SKL, 2017, EMBO REP, V18, P797, DOI 10.15252/embr.201643270
   McDaniel DK, 2016, INFLAMM BOWEL DIS, V22, P2265, DOI 10.1097/MIB.0000000000000858
   Mevissen TET, 2017, ANNU REV BIOCHEM, V86, P159, DOI 10.1146/annurev-biochem-061516-044916
   Moussata D, 2011, GUT, V60, P26, DOI 10.1136/gut.2010.213264
   Mukherjee S, 2020, NAT IMMUNOL, V21, P626, DOI 10.1038/s41590-020-0681-x
   Ng SC, 2017, LANCET, V390, P2769, DOI 10.1016/S0140-6736(17)32448-0
   Ni J, 2017, NAT REV GASTRO HEPAT, V14, P573, DOI 10.1038/nrgastro.2017.88
   Noah TK, 2013, ANNU REV PHYSIOL, V75, P263, DOI 10.1146/annurev-physiol-030212-183741
   Oeckinghaus A, 2011, NAT IMMUNOL, V12, P695, DOI 10.1038/ni.2065
   Oeckinghaus A, 2009, CSH PERSPECT BIOL, V1, DOI 10.1101/cshperspect.a000034
   Palazón-Riquelme P, 2018, EMBO REP, V19, DOI 10.15252/embr.201744766
   Parikh K, 2019, NATURE, V567, P49, DOI 10.1038/s41586-019-0992-y
   Peng H, 2020, AUTOPHAGY, V16, P698, DOI 10.1080/15548627.2019.1635381
   Perez LG, 2020, NAT COMMUN, V11, DOI 10.1038/s41467-020-16363-w
   Peterson LW, 2014, NAT REV IMMUNOL, V14, P141, DOI 10.1038/nri3608
   Pozhidaeva A, 2019, DNA REPAIR, V76, P30, DOI 10.1016/j.dnarep.2019.02.005
   Reiley WW, 2007, J EXP MED, V204, P1475, DOI 10.1084/jem.20062694
   Reyes-Turcu FE, 2006, CELL, V124, P1197, DOI 10.1016/j.cell.2006.02.038
   Reyes-Turcu FE, 2009, ANNU REV BIOCHEM, V78, P363, DOI 10.1146/annurev.biochem.78.082307.091526
   Richard ML, 2019, NAT REV GASTRO HEPAT, V16, P331, DOI 10.1038/s41575-019-0121-2
   RIVAS MA, 2016, NAT COMMUN, V7
   Sancho R, 2015, EMBO REP, V16, P571, DOI 10.15252/embr.201540188
   Sartor RB, 2004, GASTROENTEROLOGY, V126, P1620, DOI 10.1053/j.gastro.2004.03.024
   Sato Y, 2015, NAT STRUCT MOL BIOL, V22, P222, DOI 10.1038/nsmb.2970
   Schaum N, 2018, NATURE, V562, P367, DOI 10.1038/s41586-018-0590-4
   Sun HZ, 2019, EBIOMEDICINE, V48, P236, DOI 10.1016/j.ebiom.2019.08.061
   Sun SC, 2010, CELL DEATH DIFFER, V17, P25, DOI 10.1038/cdd.2009.43
   Sussman RT, 2013, J BIOL CHEM, V288, P24234, DOI 10.1074/jbc.M113.469783
   Swanson KV, 2019, NAT REV IMMUNOL, V19, P477, DOI 10.1038/s41577-019-0165-0
   Tang YL, 2019, GASTROENTEROLOGY, V156, P692, DOI 10.1053/j.gastro.2018.10.023
   Taniguchi K, 2015, NATURE, V519, P57, DOI 10.1038/nature14228
   Toloczko A, 2017, CANCER RES, V77, P4921, DOI 10.1158/0008-5472.CAN-16-3413
   Travis MA, 2014, ANNU REV IMMUNOL, V32, P51, DOI 10.1146/annurev-immunol-032713-120257
   Trompouki E, 2003, NATURE, V424, P793, DOI 10.1038/nature01803
   Turner JR, 2009, NAT REV IMMUNOL, V9, P799, DOI 10.1038/nri2653
   van Loosdregt J, 2013, IMMUNITY, V39, P259, DOI 10.1016/j.immuni.2013.05.018
   Wang D., 2021, NAT COMMUN, V12
   Wang XM, 2020, NAT CANCER, V1, P811, DOI 10.1038/s43018-020-0089-4
   Warner N, 2014, J BIOL CHEM, V289, P28213, DOI 10.1074/jbc.M114.574756
   Wauer T, 2015, EMBO J, V34, P307, DOI 10.15252/embj.201489847
   Welz PS, 2011, NATURE, V477, P330, DOI 10.1038/nature10273
   Wu X, 2019, NAT COMMUN, V10, DOI 10.1038/s41467-019-12145-1
   Yang S., 2019, MOL BRAIN, V12
   Yang SK, 2015, INFLAMM BOWEL DIS, V21, P1, DOI 10.1097/MIB.0000000000000268
   Yau R, 2016, NAT CELL BIOL, V18, P579, DOI 10.1038/ncb3358
   Yu JS, 2021, SCI ADV, V7, DOI 10.1126/sciadv.abc4009
   Zhang J, 2006, J CLIN INVEST, V116, P3042, DOI 10.1172/JCI28746
   Zhang L, 2012, NAT CELL BIOL, V14, P717, DOI 10.1038/ncb2522
   Zhang YE, 2009, CELL RES, V19, P128, DOI 10.1038/cr.2008.328
   Zhao YG, 2011, J BIOL CHEM, V286, P40520, DOI 10.1074/jbc.M111.292961
   Zhernakova A, 2008, AM J HUM GENET, V82, P1202, DOI 10.1016/j.ajhg.2008.03.016
   Zhong B, 2013, SCI SIGNAL, V6, DOI 10.1126/scisignal.2003708
   Zhong B, 2012, NAT IMMUNOL, V13, P1110, DOI 10.1038/ni.2427
   Zhou QQ, 2020, FEBS J, V287, P3165, DOI 10.1111/febs.15202
   Zhou X, 2019, CELL REP, V27, P1176, DOI 10.1016/j.celrep.2019.03.028
NR 115
TC 12
Z9 13
U1 3
U2 16
PU SPRINGERNATURE
PI LONDON
PA CAMPUS, 4 CRINAN ST, LONDON, N1 9XW, ENGLAND
SN 2041-4889
J9 CELL DEATH DIS
JI Cell Death Dis.
PD FEB 10
PY 2022
VL 13
IS 2
AR 139
DI 10.1038/s41419-022-04566-6
PG 11
WC Cell Biology
WE Science Citation Index Expanded (SCI-EXPANDED)
SC Cell Biology
GA YX2YZ
UT WOS:000753974900003
PM 35145062
OA Green Published, gold
DA 2024-01-22
ER

PT J
AU Sokol, H
   Seksik, P
AF Sokol, Harry
   Seksik, Philippe
TI The intestinal microbiota in inflammatory bowel diseases: time to
   connect with the host
SO CURRENT OPINION IN GASTROENTEROLOGY
LA English
DT Article
DE Crohn's disease; dysbiosis; inflammatory bowel disease; microbiota
ID AVIUM SUBSP PARATUBERCULOSIS; SEGMENTED FILAMENTOUS BACTERIA; 16S
   RIBOSOMAL-RNA; CROHNS-DISEASE; ILEAL MUCOSA; BIOPSY SPECIMENS;
   LYMPHOID-TISSUE; KEY ROLE; COMMUNITIES; RECEPTOR
AB Purpose of review
   The aim of this review is to report recent findings regarding the role of the gut microbiota in inflammatory bowel disease pathogenesis.
   Recent findings
   After a description of the current knowledge on inflammatory bowel diseases-associated dysbiosis, we will focus on the recent functional studies that analyzed the cross relationship between the gut microbiota and the host.
   Summary
   Recently published studies have provided an insight into the altered dialog between the intestinal microbiota and the host leading to gut inflammation. Further investigation will allow identifying new therapeutic targets either in the microbiota or the host.
C1 [Sokol, Harry] Univ Paris 06, St Antoine Hosp, AP HP, Dept Gastroenterol & Nutr, F-75571 Paris 12, France.
   Univ Paris 06, Team Res 7, ER7 MOPI, Paris, France.
C3 Assistance Publique Hopitaux Paris (APHP); Sorbonne Universite; Hopital
   Universitaire Saint-Antoine - APHP; Universite Paris Cite; Hopital
   Universitaire Hotel-Dieu - APHP; Hopital Universitaire Paul-Brousse -
   APHP; Sorbonne Universite
RP Sokol, H (通讯作者)，Univ Paris 06, St Antoine Hosp, AP HP, Dept Gastroenterol & Nutr, 184 Rue Faubourg St Antoine, F-75571 Paris 12, France.
EM sokol_harry@yahoo.fr
RI SEKSIK, Philippe/ABE-2962-2020; Sokol, Harry/E-2290-2019
OI Sokol, Harry/0000-0002-2914-1822; SEKSIK, Philippe/0000-0003-3596-9893
CR Barnich N, 2007, J CLIN INVEST, V117, P1566, DOI 10.1172/JCI30504
   Bouskra D, 2008, NATURE, V456, P507, DOI 10.1038/nature07450
   Bull TJ, 2003, J CLIN MICROBIOL, V41, P2915, DOI 10.1128/JCM.41.7.2915-2923.2003
   Cadwell K, 2008, NATURE, V456, P259, DOI 10.1038/nature07416
   Darfeuille-Michaud A, 1998, GASTROENTEROLOGY, V115, P1405, DOI 10.1016/S0016-5085(98)70019-8
   Darfeuille-Michaud A, 2004, GASTROENTEROLOGY, V127, P412, DOI 10.1053/j.gastro.2004.04.061
   Dessein R, 2009, GUT, V58, P771, DOI 10.1136/gut.2008.168443
   Eckburg PB, 2005, SCIENCE, V308, P1635, DOI 10.1126/science.1110591
   Frank DN, 2007, P NATL ACAD SCI USA, V104, P13780, DOI 10.1073/pnas.0706625104
   Gaboriau-Routhiau V, 2009, IMMUNITY, V31, P677, DOI 10.1016/j.immuni.2009.08.020
   Garrett WS, 2007, CELL, V131, P33, DOI 10.1016/j.cell.2007.08.017
   Hooper LV, 2004, TRENDS MICROBIOL, V12, P129, DOI 10.1016/j.tim.2004.01.001
   Hooper LV, 2001, SCIENCE, V291, P881, DOI 10.1126/science.291.5505.881
   Hulten K, 2001, AM J GASTROENTEROL, V96, P1529, DOI 10.1111/j.1572-0241.2001.03751.x
   Ivanov II, 2008, CELL HOST MICROBE, V4, P337, DOI 10.1016/j.chom.2008.09.009
   Kaser A, 2008, CELL, V134, P743, DOI 10.1016/j.cell.2008.07.021
   Kelly D, 2004, NAT IMMUNOL, V5, P104, DOI 10.1038/ni1018
   Kobayashi KS, 2005, SCIENCE, V307, P731, DOI 10.1126/science.1104911
   LEY R, 2006, NATURE, V444, P1023
   Ley RE, 2008, SCIENCE, V320, P1647, DOI 10.1126/science.1155725
   Macpherson AJ, 2004, NAT REV IMMUNOL, V4, P478, DOI 10.1038/nri1373
   Mazmanian SK, 2008, NATURE, V453, P620, DOI 10.1038/nature07008
   Mazmanian SK, 2005, CELL, V122, P107, DOI 10.1016/j.cell.2005.05.007
   Naser SA, 2004, LANCET, V364, P1039, DOI 10.1016/S0140-6736(04)17058-X
   Pabst O, 2006, J IMMUNOL, V177, P6824, DOI 10.4049/jimmunol.177.10.6824
   Petnicki-Ocwieja T, 2009, P NATL ACAD SCI USA, V106, P15813, DOI 10.1073/pnas.0907722106
   Rawls JF, 2006, CELL, V127, P423, DOI 10.1016/j.cell.2006.08.043
   Ryan P, 2004, AM J GASTROENTEROL, V99, P1539, DOI 10.1111/j.1572-0241.2004.40103.x
   Salzman NH, 2003, NATURE, V422, P522, DOI 10.1038/nature01520
   Salzman NH, 2010, NAT IMMUNOL, V11, P76, DOI 10.1038/ni.1825
   Schwartz D, 2000, CLIN MICROBIOL INFEC, V6, P303, DOI 10.1046/j.1469-0691.2000.00093.x
   Sechi LA, 2001, J CLIN MICROBIOL, V39, P4514, DOI 10.1128/JCM.39.12.4514-4517.2001
   Seksik P, 2003, GUT, V52, P237, DOI 10.1136/gut.52.2.237
   Selby W, 2007, GASTROENTEROLOGY, V132, P2313, DOI 10.1053/j.gastro.2007.03.031
   Simms LA, 2008, GUT, V57, P903, DOI 10.1136/gut.2007.142588
   Sokol H, 2006, INFLAMM BOWEL DIS, V12, P106, DOI 10.1097/01.MIB.0000200323.38139.c6
   Sokol H, 2009, INFLAMM BOWEL DIS, V15, P1183, DOI 10.1002/ibd.20903
   Sokol H, 2008, P NATL ACAD SCI USA, V105, P16731, DOI 10.1073/pnas.0804812105
   Sokol H, 2008, INFLAMM BOWEL DIS, V14, P858, DOI 10.1002/ibd.20392
   Suau A, 1999, APPL ENVIRON MICROB, V65, P4799
   Suzuki K, 2004, P NATL ACAD SCI USA, V101, P1981, DOI 10.1073/pnas.0307317101
   Tannock GW, 2000, APPL ENVIRON MICROB, V66, P2578, DOI 10.1128/AEM.66.6.2578-2588.2000
   Tap J, 2009, ENVIRON MICROBIOL, V11, P2574, DOI 10.1111/j.1462-2920.2009.01982.x
   Turnbaugh PJ, 2009, NATURE, V457, P480, DOI 10.1038/nature07540
   Vaishnava S, 2008, P NATL ACAD SCI USA, V105, P20858, DOI 10.1073/pnas.0808723105
   Wehkamp J, 2005, P NATL ACAD SCI USA, V102, P18129, DOI 10.1073/pnas.0505256102
   Wilson CL, 1999, SCIENCE, V286, P113, DOI 10.1126/science.286.5437.113
   Xavier RJ, 2007, NATURE, V448, P427, DOI 10.1038/nature06005
   Zoetendal EG, 1998, APPL ENVIRON MICROB, V64, P3854
NR 49
TC 108
Z9 124
U1 0
U2 26
PU LIPPINCOTT WILLIAMS & WILKINS
PI PHILADELPHIA
PA TWO COMMERCE SQ, 2001 MARKET ST, PHILADELPHIA, PA 19103 USA
SN 0267-1379
EI 1531-7056
J9 CURR OPIN GASTROEN
JI Curr. Opin. Gastroenterol.
PD JUL
PY 2010
VL 26
IS 4
BP 327
EP 331
DI 10.1097/MOG.0b013e328339536b
PG 5
WC Gastroenterology & Hepatology
WE Science Citation Index Expanded (SCI-EXPANDED)
SC Gastroenterology & Hepatology
GA 613YO
UT WOS:000279021500005
PM 20445446
DA 2024-01-22
ER

PT J
AU Wong, DR
   Pierik, M
   Seinen, ML
   van Bodegraven, AA
   Gilissen, LPL
   Bus, P
   Bakker, JA
   Masclee, AAM
   Neef, C
   Engels, LGJB
   Hooymans, PM
AF Wong, D. R.
   Pierik, M.
   Seinen, M. L.
   van Bodegraven, A. A.
   Gilissen, L. P. L.
   Bus, P.
   Bakker, J. A.
   Masclee, A. A. M.
   Neef, C.
   Engels, L. G. J. B.
   Hooymans, P. M.
TI The pharmacokinetic effect of adalimumab on thiopurine metabolism in
   Crohn's disease patients
SO JOURNAL OF CROHNS & COLITIS
LA English
DT Article
DE Azathioprine; Mercaptopurine; Adalimumab; Drug interaction; Therapeutic
   drug monitoring; Crohn's disease
ID INFLAMMATORY-BOWEL-DISEASE; THERAPY; 6-MERCAPTOPURINE; AZATHIOPRINE;
   DRUG; PHARMACOGENETICS; INFLIXIMAB; IBD
AB Background and aims: A drug interaction between infliximab and azathioprine has previously been reported in Crohn's disease patients: the concentration of the main active thiopurine metabolites, the 6-thioguanine nucleotides (6-TGN), increased 1-3 weeks after the first infliximab infusion by 50% compared to baseline.
   The aim of this prospective study was to determine the effect of adalimumab on thiopurine metabolism in Crohn's disease patients, evaluated by 6-TGN and 6-methylmercaptopurine ribonucleotides (6-MMPR) concentration measurement.
   Methods: Crohn's disease patients on azathioprine or mercaptopurine maintenance therapy starting with concomitant adalimumab treatment were included. 6-TGN and 6-MMPR concentrations were determined before initiation of adalimumab and after 2, 4, 6 and 12 weeks of combination therapy. The activity of three essential enzymes involving thiopurine metabolism, thiopurine S-methyltransferase (TPMT), hypoxanthine-guanine phosphoribosyl transferase (HGPRT) and inosine-triphosphate pyrophosphatase (ITPase), was evaluated at baseline and week 4. Clinical outcome was evaluated by the Crohn's disease activity index and C-reactive protein concentrations at baseline, week 4 and week 12.
   Results: Twelve Crohn's disease patients were analyzed. During the follow-up period of 12 weeks the median 6-TGN and 6-MMPR concentrations did not significantly change compared to baseline. TPMT, ITPase and HGPRT enzyme activity did not change either after 4 weeks. In two patients (17%) myelotoxicity was observed within 2-4 weeks, in whom both low therapeutic 6-TGN and 6-MMPR concentrations were found.
   Conclusions: In this study in Crohn's disease patients no pharmacokinetic interaction was shown between adalimumab and the conventional thiopurines, azathioprine and mercaptopurine. (C) 2013 European Crohn's and Colitis Organisation. Published by Elsevier B.V. All rights reserved.
C1 [Wong, D. R.; Hooymans, P. M.] Orbis Med Ctr, Dept Clin Pharm & Toxicol, NL-6130 MB Sittard, Netherlands.
   [Pierik, M.; Masclee, A. A. M.] Univ Hosp Maastricht, Dept Gastroenterol & Hepatol, Maastricht, Netherlands.
   [Seinen, M. L.; van Bodegraven, A. A.] Vrije Univ Amsterdam, Med Ctr, Dept Gastroenterol & Hepatol, Amsterdam, Netherlands.
   [Gilissen, L. P. L.] Catharina Hosp, Dept Gastroenterol & Hepatol, Eindhoven, Netherlands.
   [Bus, P.] Laurentius Hosp, Dept Gastroenterol, Roermond, Netherlands.
   [Bakker, J. A.] Leiden Univ, Med Ctr, Dept Clin Chem & Lab Med, Leiden, Netherlands.
   [Neef, C.] Univ Hosp Maastricht, Dept Clin Pharm & Toxicol, Maastricht, Netherlands.
   [Neef, C.] Maastricht Univ, CAPHRI Sch Publ Hlth & Primary Care, Dept Toxicol, Maastricht, Netherlands.
   [Engels, L. G. J. B.] Orbis Med Ctr, Dept Gastroenterol, NL-6130 MB Sittard, Netherlands.
C3 Orbis Medical Center; Maastricht University; Maastricht University
   Medical Centre (MUMC); Vrije Universiteit Amsterdam; Catharina Hospital;
   Leiden University - Excl LUMC; Leiden University; Leiden University
   Medical Center (LUMC); Maastricht University; Maastricht University
   Medical Centre (MUMC); Maastricht University; Orbis Medical Center
RP Wong, DR (通讯作者)，Orbis Med Ctr, Dept Clin Pharm & Toxicol, POB 5500, NL-6130 MB Sittard, Netherlands.
EM d.wong@orbisconcern.nl
RI Bakker, J. A./H-7910-2019; van Bodegraven, Ad/ABG-4367-2020; van
   Bodegraven, Ad A/L-3180-2013
OI Bakker, J. A./0000-0002-2918-7361; van Bodegraven,
   Ad/0000-0003-2636-303X; van Bodegraven, Ad A/0000-0003-2636-303X
CR Bierau J, 2006, NUCLEOS NUCLEOT NUCL, V25, P1129, DOI 10.1080/15257770600894253
   Chouchana L, 2012, ALIMENT PHARM THER, V35, P15, DOI 10.1111/j.1365-2036.2011.04905.x
   Colombel JF, 2010, NEW ENGL J MED, V362, P1383, DOI 10.1056/NEJMoa0904492
   Cuffari C, 1996, GUT, V39, P401, DOI 10.1136/gut.39.3.401
   D'Haens G, 2008, LANCET, V371, P660, DOI 10.1016/S0140-6736(08)60304-9
   D'Haens GR, 2011, AM J GASTROENTEROL, V106, P199, DOI 10.1038/ajg.2010.392
   De Boer NK, 2007, AM J GASTROENTEROL, V102, P1
   de Graaf P, 2010, BRIT J PHARMACOL, V160, P1083, DOI 10.1111/j.1476-5381.2010.00731.x
   de Jong DJ, 2003, SCAND J GASTROENTERO, V38, P69, DOI 10.1080/00855920310002726
   Derijks LJJ, 2010, CURR PHARM DESIGN, V16, P145, DOI 10.2174/138161210790112773
   Derijks LJJ, 2004, THER DRUG MONIT, V26, P311, DOI 10.1097/00007691-200406000-00016
   Dignass A, 2010, J CROHNS COLITIS, V4, P28, DOI 10.1016/j.crohns.2009.12.002
   Dubinsky MC, 2000, GASTROENTEROLOGY, V118, P705, DOI 10.1016/S0016-5085(00)70140-5
   EMA, SUMM PROD CHAR HUM
   Gilissen LPL, 2012, J CROHNS COLITIS, V6, P698, DOI 10.1016/j.crohns.2011.12.003
   Gilissen LPL, 2005, ALIMENT PHARM THER, V22, P605, DOI 10.1111/j.1365-2036.2005.02630.x
   Haines ML, 2011, INFLAMM BOWEL DIS, V17, P1301, DOI 10.1002/ibd.21458
   Jacomelli G, 2002, CLIN CHIM ACTA, V324, P135, DOI 10.1016/S0009-8981(02)00243-7
   JACQZAIGRAIN E, 1994, BRIT J CLIN PHARMACO, V38, P1
   Neurath MF, 2005, CLIN GASTROENTEROL H, V3, P1007, DOI 10.1016/S1542-3565(05)00697-X
   Osterman MT, 2006, GASTROENTEROLOGY, V130, P1047, DOI 10.1053/j.gastro.2006.01.046
   Panaccione R, 2011, EUR CROHNS COL ORG E
   Prefontaine E, 2009, COCHRANE DB SYST REV, DOI 10.1002/14651858.CD000545.pub2
   Prefontaine E, 2009, COCHRANE DB SYST REV, DOI 10.1002/14651858.CD000067.pub2
   Reenaers C, 2012, ALIMENT PHARM THER, V36, P1040, DOI 10.1111/apt.12076
   Roblin X, 2003, ALIMENT PHARM THER, V18, P917, DOI 10.1046/j.1365-2036.2003.01778.x
   Teichgräber U, 2013, INFLAMM BOWEL DIS, V19, pE54, DOI 10.1002/ibd.22998
   Timmer A, 2007, COCHRANE DB SYST REV, DOI 10.1002/14651858.CD000478.pub2
   van Bodegraven Ad A, 2010, Ned Tijdschr Geneeskd, V154, pA1899
NR 29
TC 13
Z9 13
U1 1
U2 10
PU OXFORD UNIV PRESS
PI OXFORD
PA GREAT CLARENDON ST, OXFORD OX2 6DP, ENGLAND
SN 1873-9946
EI 1876-4479
J9 J CROHNS COLITIS
JI J. Crohns Colitis
PD FEB 1
PY 2014
VL 8
IS 2
BP 120
EP 128
DI 10.1016/j.crohns.2013.07.004
PG 9
WC Gastroenterology & Hepatology
WE Science Citation Index Expanded (SCI-EXPANDED)
SC Gastroenterology & Hepatology
GA AA8MF
UT WOS:000331348900006
PM 23932783
OA Bronze
DA 2024-01-22
ER

PT J
AU Ambe, R
   Campbell, L
   Cagir, B
AF Ambe, Ronald
   Campbell, Lorna
   Cagir, Burt
TI A Comprehensive Review of Strictureplasty Techniques in Crohn's Disease:
   Types, Indications, Comparisons, and Safety
SO JOURNAL OF GASTROINTESTINAL SURGERY
LA English
DT Review
DE Crohn's disease; Stricture; Strictureplasty; Heineke-Mikulicz; Judd;
   Jaboulay; Finney; Moskel-Walske-Neumayer; Michelassi; Enteroenterostomy;
   Side-to-side isoperistaltic strictureplasty
ID SIDE ISOPERISTALTIC STRICTUREPLASTY; LONG-TERM EFFICACY;
   SURGICAL-TREATMENT; MULTIPLE; RESECTION; STENOSIS; ILEITIS
AB Crohn's disease is one of the chronic inflammatory diseases of the gastrointestinal tract that is often complicated by stricture formation with resulting obstructive symptoms. The technical repertoire of strictureplasty procedures has increased over the years in an effort to manage the diverse presentations of this condition while limiting the need for bowel resection. In this comprehensive review, we describe, compare, categorize, and appraise the strengths and weaknesses of 15 unique strictureplasty techniques.
   To identify all unique strictureplasty procedures, a Medline search utilizing "Crohn's disease," "surgical therapy," "strictureplasty," "enteroenterostomy," "Heineke-Mikulicz," and "side-to-side isoperistaltic" strictureplasty as medical subject headings was completed. PubMed, Ovid, Embase, and Cochrane database searches were conducted. Relevant articles between 1980 to December 2010 were reviewed. We initially selected 58 articles, but only 18 introduced novel surgical procedures related to 15 types of strictureplasty in Crohn's disease.
   We identified 15 types of strictureplasty techniques. These were categorized into three main groups. The revised nomenclature will facilitate the reader to understand the differences and utility of each technique. These groups include the Heineke-Mikulicz-like strictureplasties, the intermediate procedures, and the enteroenterostomies. Heineke-Mikulicz strictureplasty was the most frequently used technique.
   Various techniques of strictureplasty have been reported in the published literature. Strictureplasty has been shown to be a safe and efficacious technique that is comparable to bowel resection for stricturing Crohn's disease. This technique spares bowel length and puts the Crohn's disease patient at a lower risk of developing short bowel syndrome with repeated resections.
C1 [Cagir, Burt] SUNY Upstate Med Univ, Syracuse, NY USA.
   [Ambe, Ronald] Sacred Heart Hosp, Dept Surg, Allentown, PA USA.
   [Campbell, Lorna] Loyola Univ, Stritch Sch Med, Maywood, IL 60153 USA.
   [Cagir, Burt] Robert Packer Hosp, Dept Surg, Sayre, PA 18840 USA.
C3 State University of New York (SUNY) System; State University of New York
   (SUNY) Upstate Medical Center; Loyola University Chicago
RP Cagir, B (通讯作者)，SUNY Upstate Med Univ, Syracuse, NY USA.
EM cagir_burt@guthrie.org
CR BABA S, 1995, J GASTROENTEROL, V30, P135
   Binion DG, 2007, J GASTROINTEST SURG, V11, P1692, DOI 10.1007/s11605-007-0298-5
   Broering DC, 2001, DIGEST SURG, V18, P124, DOI 10.1159/000050112
   Dasari BVM, 2010, IRISH J MED SCI, V179, P201, DOI 10.1007/s11845-009-0419-0
   di Abriola GF, 2003, J PEDIATR SURG, V38, P814, DOI 10.1016/jpsu.2003.50173
   Dietz DW, 2001, J AM COLL SURGEONS, V192, P330, DOI 10.1016/S1072-7515(01)00775-X
   FAZIO VW, 1993, DIS COLON RECTUM, V36, P71, DOI 10.1007/BF02050305
   Fearnhead NS, 2006, BRIT J SURG, V93, P475, DOI 10.1002/bjs.5179
   Fichera A, 2006, SURGERY, V140, P649, DOI 10.1016/j.surg.2006.07.011
   Froehlich F, 2007, DIGESTION, V76, P113, DOI 10.1159/000111025
   Futami K, 2005, J GASTROENTEROL, V40, P35, DOI 10.1007/BF02990577
   GAETINI A, 1989, HEPATO-GASTROENTEROL, V36, P511
   Gordon PH, 1999, CROHNS DIS PRINCIPLE, P856
   Hotokezaka M, 2009, DIS COLON RECTUM, V52, P1882, DOI 10.1007/DCR.0b013e3181b11487
   Hurst RD, 1998, WORLD J SURG, V22, P359, DOI 10.1007/s002689900397
   Jobanputra Sanjay, 2007, Clin Colon Rectal Surg, V20, P294, DOI 10.1055/s-2007-991028
   KATARIYA RN, 1977, BRIT J SURG, V64, P496, DOI 10.1002/bjs.1800640713
   Laureti, 2000, Curr Treat Options Gastroenterol, V3, P191, DOI 10.1007/s11938-000-0022-y
   LEE ECG, 1982, ANN ROY COLL SURG, V64, P229
   Michelassi F, 1996, DIS COLON RECTUM, V39, P345, DOI 10.1007/BF02049480
   Milsom JW, 1999, OPERATIVE STRATEGIES IN INFLAMMATORY BOWEL DISEASE, P259
   Poggioli G, 2003, DIS COLON RECTUM, V46, P127, DOI 10.1007/s10350-004-6508-2
   Poggioli G, 1997, DIS COLON RECTUM, V40, P234, DOI 10.1007/BF02054994
   Reese GE, 2007, COLORECTAL DIS, V9, P686, DOI 10.1111/j.1463-1318.2006.01114.x
   Roy P, 2004, BRIT J SURG, V91, P1428, DOI 10.1002/bjs.4804
   Roy P, 2006, INT J COLORECTAL DIS, V21, P427, DOI 10.1007/s00384-005-0029-x
   Sampietro GM, 2004, J AM COLL SURGEONS, V199, P8, DOI 10.1016/j.jamcollsurg.2004.01.039
   Sasaki I, 2004, DIS COLON RECTUM, V47, P940, DOI 10.1007/s10350-004-0517-z
   Sasaki I, 1996, DIS COLON RECTUM, V39, P342, DOI 10.1007/BF02049479
   Scarpa M, 2009, J GASTROINTEST SURG, V13, P2128, DOI 10.1007/s11605-009-1044-y
   Selvaggi F, 2007, INFLAMM BOWEL DIS, V13, P641, DOI 10.1002/ibd.20056
   SPENCER MP, 1994, MAYO CLIN PROC, V69, P33, DOI 10.1016/S0025-6196(12)61609-7
   Taschieri AM, 1997, AM J SURG, V173, P509
   Tichansky D, 2000, DIS COLON RECTUM, V43, P911, DOI 10.1007/BF02237350
   TJANDRA JJ, 1993, DIS COLON RECTUM, V36, P1099, DOI 10.1007/BF02052256
   Tonelli F, 2004, DIS COLON RECTUM, V47, P494, DOI 10.1007/s10350-003-0084-8
   Tonelli F, 2000, DIS COLON RECTUM, V43, P920, DOI 10.1007/BF02237351
   Tonelli F, 2010, WORLD J SURG, V34, P2860, DOI 10.1007/s00268-010-0708-9
   Uchino M, 2010, SURG TODAY, V40, P949, DOI 10.1007/s00595-009-4162-y
   Yamamoto T, 1999, SCAND J GASTROENTERO, V34, P180
   Yamamoto T, 2007, DIS COLON RECTUM, V50, P1968, DOI 10.1007/s10350-007-0279-5
NR 41
TC 49
Z9 52
U1 0
U2 4
PU SPRINGER
PI NEW YORK
PA 233 SPRING ST, NEW YORK, NY 10013 USA
SN 1091-255X
EI 1873-4626
J9 J GASTROINTEST SURG
JI J. Gastrointest. Surg.
PD JAN
PY 2012
VL 16
IS 1
BP 209
EP 217
DI 10.1007/s11605-011-1651-2
PG 9
WC Gastroenterology & Hepatology; Surgery
WE Science Citation Index Expanded (SCI-EXPANDED)
SC Gastroenterology & Hepatology; Surgery
GA 873LJ
UT WOS:000298884500046
PM 21909847
DA 2024-01-22
ER

PT J
AU Inoue, S
   Nakase, H
   Matsuura, M
   Ueno, S
   Uza, N
   Kitamura, H
   Mikami, S
   Tamaki, H
   Kasahara, K
   Chiba, T
AF Inoue, Satoko
   Nakase, Hiroshi
   Matsuura, Minoru
   Ueno, Satoru
   Uza, Norimitsu
   Kitamura, Hiroshi
   Mikami, Sakae
   Tamaki, Hiroyuki
   Kasahara, Katsuhiro
   Chiba, Tsutomu
TI Open label trial of clarithromycin therapy in Japanese patients with
   Crohn's disease
SO JOURNAL OF GASTROENTEROLOGY AND HEPATOLOGY
LA English
DT Article
DE antibiotics; clarithromycin; Crohn's disease; immunomodulator; luminal
   bacteria
ID RANDOMIZED CONTROLLED TRIAL; MACROLIDE ANTIBIOTICS; CYTOKINE PRODUCTION;
   HUMAN MONOCYTES; DRUG-TREATMENT; METRONIDAZOLE; CIPROFLOXACIN;
   ACTIVATION; RIFABUTIN
AB Background and Aim: The pathogenesis of Crohn's disease is unclear, but many studies suggest that luminal bacteria play an important role in chronic intestinal inflammation in patients with this condition. Clarithromycin is a macrolide antibiotic with immunomodulatory activity. The aim of this study was to evaluate the effect of clarithromycin therapy in Japanese patients with Crohn's disease.
   Methods: Fourteen patients with active Crohn's disease (12 with ileocolonic, one with colonic, one with small bowel type) were treated with oral clarithromycin 200 mg twice daily for 4 weeks. Patients who showed a clinical response within 4 weeks continued the therapy for up to 24 weeks. Four patients also received azathioprine. Clinical activity was assessed with the Crohn's Disease Activity Index (CDAI) at entry and at 4, 12, and 24 weeks after starting clarithromycin.
   Results: The mean CDAI score at entry was 343.5. Within 4 weeks, eight (57.1%) of the 14 patients showed clinical improvement, and five (35.7%) of the eight patients achieved remission. All of those eight patients continued clarithromycin therapy after 4 weeks, and six (42.9%) were in clinical remission at 12 weeks. Of the 14 total patients, four (28.6%) continued clarithromycin for more than 24 weeks, and have remained in remission. Patients who received azathioprine concomitantly had a better response to clarithromycin therapy. No severe side-effects were observed during the study period.
   Conclusions: This open label study showed encouraging results of clarithromycin therapy in Japanese patients with active Crohn's disease.
C1 Kyoto Univ, Grad Sch Med, Dept Gastroenterol & Hepatol, Kyoto, Japan.
C3 Kyoto University
RP Nakase, H (通讯作者)，Kyoto Univ Hosp, Grad Sch Med, Dept Gastroenterol & Hepatol, Sakyo Ku, Kawara Cho 54, Kyoto 6068507, Japan.
EM hiropy@kuhp.kyoto-u.ac.jp
RI Nakase, Hiroshi/AAZ-4425-2020
OI Uza, Norimitsu/0000-0002-1334-5740
CR Arnold GL, 2002, INFLAMM BOWEL DIS, V8, P10, DOI 10.1097/00054725-200201000-00002
   Bamias G, 2002, J IMMUNOL, V169, P5308, DOI 10.4049/jimmunol.169.9.5308
   Borody TJ, 2002, DIGEST LIVER DIS, V34, P29, DOI 10.1016/S1590-8658(02)80056-1
   Douglass A, 2000, GUT, V46, pA11
   Goodgame RW, 2001, ALIMENT PHARM THERAP, V15, P1861, DOI 10.1046/j.1365-2036.2001.01099.x
   Greenberg GR, 2004, INFLAMM BOWEL DIS, V10, P318, DOI 10.1097/00054725-200405000-00021
   Greenbloom SL, 1998, CAN J GASTROENTEROL, V12, P53, DOI 10.1155/1998/349460
   Gui GPH, 1997, J ANTIMICROB CHEMOTH, V39, P393, DOI 10.1093/jac/39.3.393
   Hashiba M, 1996, ACTA OTO-LARYNGOL, P73
   Ichiyama T, 2001, ANTIMICROB AGENTS CH, V45, P44, DOI 10.1128/AAC.45.1.44-47.2001
   Ishikawa T, 2003, INTERNAL MED, V42, P318, DOI 10.2169/internalmedicine.42.318
   Ives Timothy J., 2001, Research Communications in Molecular Pathology and Pharmacology, V110, P183
   Kikuchi T, 2002, J ANTIMICROB CHEMOTH, V49, P745, DOI 10.1093/jac/dkf008
   Leiper K, 2000, ALIMENT PHARM THER, V14, P801
   MALCHOW H, 1984, GASTROENTEROLOGY, V86, P249
   Mannon PJ, 2004, NEW ENGL J MED, V351, P2069, DOI 10.1056/NEJMoa033402
   Morikawa K, 1996, ANTIMICROB AGENTS CH, V40, P1366, DOI 10.1128/AAC.40.6.1366
   RUBIN PH, 1996, GASTROENTEROLOGY, V110, pA1005
   Shafran I, 2002, DIGEST LIVER DIS, V34, P22, DOI 10.1016/S1590-8658(02)80055-X
   Steinhart AH, 2002, GASTROENTEROLOGY, V123, P33, DOI 10.1053/gast.2002.34225
   SUMMERS RW, 1979, GASTROENTEROLOGY, V77, P847
   SUTHERLAND L, 1991, GUT, V32, P1071, DOI 10.1136/gut.32.9.1071
   TAKESHITA K, 1989, DRUG EXP CLIN RES, V15, P527
   Wild GE, 2004, INFLAMM BOWEL DIS, V10, P321, DOI 10.1097/00054725-200405000-00022
   Xu G, 1996, MICROBIOL IMMUNOL, V40, P473, DOI 10.1111/j.1348-0421.1996.tb01097.x
NR 25
TC 19
Z9 22
U1 0
U2 1
PU WILEY
PI HOBOKEN
PA 111 RIVER ST, HOBOKEN 07030-5774, NJ USA
SN 0815-9319
EI 1440-1746
J9 J GASTROEN HEPATOL
JI J. Gastroenterol. Hepatol.
PD JUL
PY 2007
VL 22
IS 7
BP 984
EP 988
DI 10.1111/j.1440-1746.2006.04533.x
PG 5
WC Gastroenterology & Hepatology
WE Science Citation Index Expanded (SCI-EXPANDED)
SC Gastroenterology & Hepatology
GA 183XW
UT WOS:000247606700009
PM 17608842
DA 2024-01-22
ER

PT J
AU Ingerski, LM
   Baldassano, RN
   Denson, LA
   Hommel, KA
AF Ingerski, Lisa M.
   Baldassano, Robert N.
   Denson, Lee A.
   Hommel, Kevin A.
TI Barriers to Oral Medication Adherence for Adolescents with Inflammatory
   Bowel Disease
SO JOURNAL OF PEDIATRIC PSYCHOLOGY
LA English
DT Article
DE adherence; barriers; Crohn's disease; pediatric; ulcerative colitis
ID ULCERATIVE-COLITIS; REGIMEN ADHERENCE; CROHN-DISEASE; METABOLIC-CONTROL;
   ACTIVITY INDEX; THERAPY; NONADHERENCE; CHILDREN; ASTHMA; OUTCOMES
AB Objective To identify family-reported, adherence-related barriers for adolescents with inflammatory bowel disease (IBD) and examine their relationship to 6-MP/azathioprine and 5-ASA medication adherence. Methods Participants included 74 adolescents, aged 13-17 years, diagnosed with IBD and their caregivers. Adolescents and caregivers jointly completed a measure of barriers to medication adherence. Adherence to medication was measured by family-report, pill-count, and serum assay. Results Families endorsed one to seven total barriers to medication adherence. The most commonly reported barriers included forgetting, being away from home, and interference with an activity. Neither demographic nor disease severity variables were related to the total number of reported barriers. Fewer total reported barriers was related to better adherence by adolescent and maternal report. Conclusion Most families experience at least one barrier to treatment adherence. Effective problem-solving around these barriers and its integration into future treatment protocols may help improve medication adherence in the pediatric IBD population.
C1 [Ingerski, Lisa M.; Hommel, Kevin A.] Cincinnati Childrens Hosp, Ctr Promot Treatment Adherence & Self Management, Div Behav Med & Clin Psychol, Med Ctr, Cincinnati, OH 45229 USA.
   [Baldassano, Robert N.] Univ Penn, Div Gastroenterol Hepatol & Nutr, Ctr Pediat Inflammatory Bowel Dis, Childrens Hosp Philadelphia,Dept Pediat,Sch Med, Philadelphia, PA 19104 USA.
   [Denson, Lee A.] Cincinnati Childrens Hosp, Schubert Martin Inflammatory Bowel Dis Ctr, Div Gastroenterol Hepatol & Nutr, Med Ctr, Cincinnati, OH 45229 USA.
   [Denson, Lee A.; Hommel, Kevin A.] Univ Cincinnati, Coll Med, Dept Pediat, Cincinnati, OH 45221 USA.
C3 Cincinnati Children's Hospital Medical Center; University of
   Pennsylvania; Pennsylvania Medicine; Childrens Hospital of Philadelphia;
   Cincinnati Children's Hospital Medical Center; University System of
   Ohio; University of Cincinnati
RP Hommel, KA (通讯作者)，Cincinnati Childrens Hosp, Ctr Promot Treatment Adherence & Self Management, Div Behav Med & Clin Psychol, Med Ctr, 3333 Burnet Ave,MLC 7039, Cincinnati, OH 45229 USA.
EM kevin.hommel@cchmc.org
RI Hanghøj, Signe/E-2440-2012
FU NCATS NIH HHS [UL1 TR000077] Funding Source: Medline; NCRR NIH HHS [M01
   RR 08084] Funding Source: Medline; NIDDK NIH HHS [P30 DK 078392,
   K23DK079037, P30 DK078392] Funding Source: Medline
CR Anderson B, 1997, J PEDIATR-US, V130, P257, DOI 10.1016/S0022-3476(97)70352-4
   [Anonymous], 2009, Adherence to pediatric medical regimens. Issues in Clinical Child Psychology
   [Anonymous], 2000, Promoting adherence to medical treatment in chronic childhood illness: Concepts, methods, and interventions
   Belaiche J, 2001, SCAND J GASTROENTERO, V36, P71, DOI 10.1080/00365520150218084
   Bender BG, 2005, IMMUNOL ALLERGY CLIN, V25, P107, DOI 10.1016/j.iac.2004.09.005
   Burgess SW, 2008, RESPIROLOGY, V13, P559, DOI 10.1111/j.1440-1843.2008.01292.x
   BUSH PJ, 1990, MED CARE, V28, P69, DOI 10.1097/00005650-199001000-00008
   Butner J, 2009, DEV PSYCHOL, V45, P835, DOI 10.1037/a0015363
   Ellis DA, 2007, J PEDIATR PSYCHOL, V32, P907, DOI 10.1093/jpepsy/jsm009
   Fanjiang G, 2007, J PEDIATR GASTR NUTR, V44, P312, DOI 10.1097/MPG.0b013e31802e98d4
   FOTHERINGHAM MJ, 1995, J PAEDIATR CHILD H, V31, P72, DOI 10.1111/j.1440-1754.1995.tb00750.x
   Harris MA, 2009, J PEDIATR PSYCHOL, V34, P1097, DOI 10.1093/jpepsy/jsp009
   Higgins PDR, 2009, ALIMENT PHARM THER, V29, P247, DOI 10.1111/j.1365-2036.2008.03865.x
   Hommel KA, 2008, J PEDIATR GASTR NUTR, V47, P526, DOI 10.1097/MPG.0b013e318175dda1
   Hommel KA, 2008, J PEDIATR PSYCHOL, V33, P867, DOI 10.1093/jpepsy/jsn022
   Hyams J, 2005, J PEDIATR GASTR NUTR, V41, P416, DOI 10.1097/01.mpg.0000183350.46795.42
   HYAMS JS, 1991, J PEDIATR GASTR NUTR, V12, P439, DOI 10.1097/00005176-199105000-00005
   Kahana S, 2008, J PEDIATR PSYCHOL, V33, P590, DOI 10.1093/jpepsy/jsm128
   Kane S, 2003, AM J MED, V114, P39, DOI 10.1016/S0002-9343(02)01383-9
   Kappelman MD, 2007, CLIN GASTROENTEROL H, V5, P1424, DOI 10.1016/j.cgh.2007.07.012
   Kayani S, 2002, CHEST, V122, P624, DOI 10.1378/chest.122.2.624
   Lemanek KL, 2001, J PEDIATR PSYCHOL, V26, P253, DOI 10.1093/jpepsy/26.5.253
   LICHTIGER S, 1994, NEW ENGL J MED, V330, P1841, DOI 10.1056/NEJM199406303302601
   Mackner LM, 2007, CURR OPIN PEDIATR, V19, P548, DOI 10.1097/MOP.0b013e3282ef4426
   Mackner LM, 2006, INFLAMM BOWEL DIS, V12, P239, DOI 10.1097/01.MIB.0000217769.83142.c6
   Mackner LM, 2005, INFLAMM BOWEL DIS, V11, P1006, DOI 10.1097/01.MIB.0000186409.15392.54
   Mardini HE, 2003, J CLIN GASTROENTEROL, V36, P390, DOI 10.1097/00004836-200305000-00005
   Marhefka SL, 2008, AIDS PATIENT CARE ST, V22, P637, DOI 10.1089/apc.2007.0110
   Modi AC, 2006, J PEDIATR PSYCHOL, V31, P846, DOI 10.1093/jpepsy/jsj096
   Modi AC, 2009, CHILD HEALTH CARE, V38, P107, DOI 10.1080/02739610902813245
   Oliva-Heraker MM, 2007, J PEDIATR GASTR NUTR, V44, P180, DOI 10.1097/MPG.0b013e31802b320e
   Osterberg L, 2005, NEW ENGL J MED, V353, P487, DOI 10.1056/NEJMra050100
   Pieper K B, 1989, Arthritis Care Res, V2, P132, DOI 10.1002/anr.1790020407
   Quittner AL, 2000, J CLIN PSYCHOL MED S, V7, P41, DOI 10.1023/A:1009545319673
   Rapoff MA, 1991, PATIENT COMPLIANCE M, P73
   Robin AL, 1989, NEGOTIATING PARENT A
   Smith BA, 2005, CURR OPIN PEDIATR, V17, P613, DOI 10.1097/01.mop.0000176443.26872.6e
   Soliday E, 1999, PEDIATRICS, V104, DOI 10.1542/peds.104.4.e51
   *SPSS INC, 2007, SPSS 15 0 WIND REL 1
   Stewart K S, 2001, J Child Health Care, V5, P155
   Wysocki T, 1996, DIABETES CARE, V19, P119, DOI 10.2337/diacare.19.2.119
   Wysocki T, 2006, J PEDIATR PSYCHOL, V31, P928, DOI 10.1093/jpepsy/jsj098
   Zelikovsky N, 2008, PEDIATR TRANSPLANT, V12, P300, DOI 10.1111/j.1399-3046.2007.00886.x
   Zelikovsky Nataliya, 2008, Pediatr Nurs, V34, P141
NR 44
TC 59
Z9 68
U1 0
U2 9
PU OXFORD UNIV PRESS INC
PI CARY
PA JOURNALS DEPT, 2001 EVANS RD, CARY, NC 27513 USA
SN 0146-8693
J9 J PEDIATR PSYCHOL
JI J. Pediatr. Psychol.
PD JUL
PY 2010
VL 35
IS 6
BP 683
EP 691
DI 10.1093/jpepsy/jsp085
PG 9
WC Psychology, Developmental
WE Social Science Citation Index (SSCI)
SC Psychology
GA 616EN
UT WOS:000279191700012
PM 19776229
OA Green Published, Bronze
DA 2024-01-22
ER

PT J
AU Coletta, M
   Zefelippo, A
   Mazza, S
   D'Abrosca, V
   Botti, F
   Oreggia, B
   Prati, M
   Boni, L
   Vecchi, M
   Caprioli, F
AF Coletta, Marina
   Zefelippo, Arianna
   Mazza, Stefano
   D'Abrosca, Vera
   Botti, Fiorenzo
   Oreggia, Barbara
   Prati, Matteo
   Boni, Luigi
   Vecchi, Maurizio
   Caprioli, Flavio
TI Previous colonic resection is a risk factor for surgical relapse in
   Crohn's disease
SO DIGESTIVE AND LIVER DISEASE
LA English
DT Article
DE Crohn's disease; Relapse; Smoking; Surgery
ID FACTORS AFFECTING RECURRENCE; POSTOPERATIVE RECURRENCE; SEGMENTAL
   COLECTOMY; SURGERY; PREVENTION; MANAGEMENT; MESALAMINE; PROPHYLAXIS;
   PLACEBO; COLITIS
AB Background: Despite the improvement of medical therapies, nearly half of patients with Crohn's disease require surgery within 10 years after diagnosis. However, intestinal resection is not curative and recurrence may occur.
   Aims: To evaluate post-surgical outcomes for patients with Crohn's disease in a large monocentric cohort, and to identify variables associated with clinical and surgical relapse.
   Methods: Patients with Crohn's disease who had surgery for ileal and colonic Crohn's disease between 2004 and 2016 and on at least one-year follow-up following surgery were included.
   Results: One hundred ninety-three patients were included in the study. Crohn's disease recurrence concerned 53% of patients after a median 56-month (6-158) follow-up and 29% of patients required a second surgical intervention. At logistic regression analysis, active smoking and young age at diagnosis were identified as independent risk factor for post-surgical relapse (p = 0.01), while colonic or ileocolonic resection was recognized as a risk factor for surgical Crohn's disease relapse (p = 0.003).
   Conclusions: Post-surgery recurrence is frequent for patients with Crohn's disease. Active smoking and young age at diagnosis are risk factors for Crohn's disease recurrence. As compared with patients undergoing small-bowel surgery, patients with colonic resection are proner to relapse requiring a second surgical intervention. (C) 2018 Editrice Gastroenterologica Italiana S.r.l. Published by Elsevier Ltd. All rights reserved.
C1 [Coletta, Marina; Botti, Fiorenzo; Boni, Luigi; Vecchi, Maurizio; Caprioli, Flavio] Univ Milan, Dept Pathophysiol & Transplantat, Via Francesco Sforza 35, I-20122 Milan, Italy.
   [Zefelippo, Arianna] Fdn IRCCS Ca Granda, Gen & Liver Transplant Surg Unit, Osped Maggiore Policlin, Milan, Italy.
   [Mazza, Stefano] Univ Milan, Postgrad Sch Gastroenterol, Milan, Italy.
   [D'Abrosca, Vera; Botti, Fiorenzo; Oreggia, Barbara; Prati, Matteo; Boni, Luigi] Fdn IRCCS Ca Granda, Gen Surg Unit, Osped Policlin, Milan, Italy.
   [Vecchi, Maurizio; Caprioli, Flavio] Fdn IRCCS Ca Granda, Gastroenterol & Endoscopy Unit, Osped Policlin, Milan, Italy.
C3 University of Milan; IRCCS Ca Granda Ospedale Maggiore Policlinico;
   University of Milan; IRCCS Ca Granda Ospedale Maggiore Policlinico;
   IRCCS Ca Granda Ospedale Maggiore Policlinico
RP Caprioli, F (通讯作者)，Univ Milan, Dept Pathophysiol & Transplantat, Via Francesco Sforza 35, I-20122 Milan, Italy.
EM flavio.caprioli@unimi.it
RI Caprioli, Flavio/AAB-5176-2019; Vecchi, Maurizio/AAB-7383-2019; BONI,
   LUIGI/AAC-6005-2022
OI Caprioli, Flavio/0000-0002-8077-8175; BONI, LUIGI/0000-0002-5906-3810;
   Mazza, Stefano/0000-0002-9068-3209
FU Italy's Ministry of Health [GR-2011-02352001]
FX This work was supported by the Italy's Ministry of Health (Young
   Researchers "Giovani Ricercatori" programme ref. no. GR-2011-02352001).
CR Aguas M, 2012, WORLD J GASTROENTERO, V18, P4391, DOI 10.3748/wjg.v18.i32.4391
   Ardizzone S, 2004, GASTROENTEROLOGY, V127, P730, DOI 10.1053/j.gastro.2004.06.051
   Ardizzone Sandro, 2010, Therap Adv Gastroenterol, V3, P31, DOI 10.1177/1756283X09354136
   Bemelman WA, 2018, J CROHNS COLITIS, V12, P1, DOI 10.1093/ecco-jcc/jjx061
   Bernell O, 2000, ANN SURG, V231, P38, DOI 10.1097/00000658-200001000-00006
   Borley NR, 2002, DIS COLON RECTUM, V45, P377, DOI 10.1007/s10350-004-6186-0
   Caprioli F, 2010, DIG LIVER DIS S, V4, P14
   CHARDAVOYNE R, 1986, DIS COLON RECTUM, V29, P495
   De Cruz P, 2015, LANCET, V385, P1406, DOI 10.1016/S0140-6736(14)61908-5
   Gklavas A, 2017, ANN GASTROENTEROL, V30, P598, DOI 10.20524/aog.2017.0195
   Hanauer SB, 2004, GASTROENTEROLOGY, V127, P723, DOI 10.1053/j.gastro.2004.06.002
   Handler M, 2016, TECH COLOPROCTOL, V20, P287, DOI 10.1007/s10151-016-1440-8
   Lochs H, 2000, GASTROENTEROLOGY, V118, P264, DOI 10.1016/S0016-5085(00)70208-3
   Mahid SS, 2006, MAYO CLIN PROC, V81, P1462, DOI 10.4065/81.11.1462
   Papay P, 2010, AM J GASTROENTEROL, V105, P1158, DOI 10.1038/ajg.2009.673
   Poggioli G, 1996, INT J COLORECTAL DIS, V11, P294, DOI 10.1007/s003840050065
   Regueiro M, 2016, GASTROENTEROLOGY, V150, P1568, DOI 10.1053/j.gastro.2016.02.072
   Regueiro M, 2009, GASTROENTEROLOGY, V136, P441, DOI 10.1053/j.gastro.2008.10.051
   Rungoe C, 2014, GUT, V63, P1607, DOI 10.1136/gutjnl-2013-305607
   Rutgeerts P, 2005, GASTROENTEROLOGY, V128, P856, DOI 10.1053/j.gastro.2005.01.010
   RUTGEERTS P, 1990, GASTROENTEROLOGY, V99, P956, DOI 10.1016/0016-5085(90)90613-6
   Scaringi S, 2018, INT J COLORECTAL DIS, V33, P479, DOI 10.1007/s00384-018-2998-6
   Silverberg MS, 2005, CAN J GASTROENTEROL, V19, p5A, DOI 10.1155/2005/269076
   Spinelli A, 2011, WORLD J GASTROENTERO, V17, P3213, DOI 10.3748/wjg.v17.i27.3213
   Subramanian S, 2017, GUT, V66, P362, DOI 10.1136/gutjnl-2016-312673
   Torres J, 2017, LANCET, V389, P1741, DOI 10.1016/S0140-6736(16)31711-1
   van Loo ES, 2012, J CROHNS COLITIS, V6, P637, DOI 10.1016/j.crohns.2011.12.006
   Nguyen V, 2016, EXPERT REV GASTROENT, V10, P1257, DOI 10.1080/17474124.2016.1241708
   WHELAN G, 1985, GASTROENTEROLOGY, V88, P1826, DOI 10.1016/0016-5085(85)90007-1
   Wolff BG, 1998, WORLD J SURG, V22, P364, DOI 10.1007/s002689900398
   Wolters FL, 2006, GUT, V55, P1124, DOI 10.1136/gut.2005.084061
   Yarur Andres J, 2011, Gastroenterol Hepatol (N Y), V7, P652
NR 32
TC 2
Z9 3
U1 0
U2 1
PU ELSEVIER SCIENCE INC
PI NEW YORK
PA STE 800, 230 PARK AVE, NEW YORK, NY 10169 USA
SN 1590-8658
EI 1878-3562
J9 DIGEST LIVER DIS
JI Dig. Liver Dis.
PD FEB
PY 2019
VL 51
IS 2
BP 206
EP 211
DI 10.1016/j.dld.2018.07.035
PG 6
WC Gastroenterology & Hepatology
WE Science Citation Index Expanded (SCI-EXPANDED)
SC Gastroenterology & Hepatology
GA HJ4AN
UT WOS:000457115900004
PM 30145053
DA 2024-01-22
ER

PT J
AU Garrett, KA
   Remzi, FH
   Kirat, HT
   Fazio, VW
   Shen, B
   Kiran, RP
AF Garrett, Kelly A.
   Remzi, Feza H.
   Kirat, Hasan T.
   Fazio, Victor W.
   Shen, Bo
   Kiran, Ravi P.
TI Outcome of Salvage Surgery for Ileal Pouches Referred with a Diagnosis
   of Crohn's Disease
SO DISEASES OF THE COLON & RECTUM
LA English
DT Article; Proceedings Paper
CT Annual Meeting of the American-Society-of-Colon-and-Rectal-Surgeons
CY MAY 02-06, 2009
CL Hollywood, FL
SP Amer Soc Colon & Rectal Surg
DE Salvage pouch surgery; Ileal pouch-anal anastomosis; Crohn's disease of
   the pouch; Redo pouch surgery
ID QUALITY-OF-LIFE; ANAL ANASTOMOSIS; ULCERATIVE-COLITIS; RISK-FACTORS;
   HEAL POUCH; COMPLICATIONS; FAILURE; INDETERMINATE; REOPERATION;
   PHENOTYPES
AB INTRODUCTION: Technical complications after ileal pouch-anal anastomosis may be mislabeled as Crohn's disease. The purpose of our study is to evaluate the presentation, treatment, and outcomes of patients with a potential misdiagnosis of Crohn's disease who have undergone redo ileal pouch-anal anastomosis.
   METHODS: We evaluated a historical cohort of patients, initially referred from outside institutions with a diagnosis of Crohn's disease of the pouch, who subsequently had redo ileal pouch-anal anastomosis (redo pouch or pouch revision for pouch failure) at our institution. With the use of validated questionnaires, the functional outcomes and quality of life of this cohort were compared with a control group of patients who underwent primary ileal pouch-anal anastomosis to assess whether a change in the diagnosis from Crohn's disease to technical complications was appropriate.
   RESULTS: Thirty-three patients underwent a redo pouch procedure for a previous diagnosis of Crohn's disease of the pouch. Precolectomy diagnosis included ulcerative colitis (31 patients) and indeterminate colitis (2 patients). Findings on our further evaluation and subsequent indications for repeat pouch surgery included pouch fistula (20 patients), pelvic sepsis or anastomotic leak (17 patients), stricture (4 patients), refractory pouchitis (2 patients), long exit conduit (1 patient), and retained rectal stump (1 patient). All patients had medical treatment for Crohn's disease before referral. Median time between primary and redo pouch was 2.1 years (interquartile range, 1.8-4.9). Median follow-up was 1.7 years (interquartile range, 1.0-3.5). Pouch retention rate was 84.8%. Five patients (15.2%) had pouch failure. Seven patients (21.2%) ultimately had pathology consistent with Crohn's disease. Comparison of the redo pouch and control groups revealed that functional outcomes and quality of life were similar between groups.
   CONCLUSION: Patients identified as having Crohn's disease need to be carefully reevaluated because some of these patients may actually have surgery-associated complications and can have a favorable long-term outcome after redo ileal pouch-anal anastomosis.
C1 [Garrett, Kelly A.; Remzi, Feza H.; Kirat, Hasan T.; Fazio, Victor W.; Kiran, Ravi P.] Cleveland Clin, Dept Colorectal Surg, Inst Digest Dis, Cleveland, OH 44195 USA.
   [Shen, Bo] Cleveland Clin, Dept Gastroenterol, Inst Digest Dis, Cleveland, OH 44195 USA.
C3 Cleveland Clinic Foundation; Cleveland Clinic Foundation
RP Remzi, FH (通讯作者)，Cleveland Clin, Dept Colorectal Surg, Inst Digest Dis, 9500 Euclid Ave,A30, Cleveland, OH 44195 USA.
EM remzif@ccf.org
RI Remzi, Feza/AAE-6584-2022
CR Baixauli J, 2004, DIS COLON RECTUM, V47, P2, DOI 10.1007/s10350-003-0003-z
   Braveman JM, 2004, DIS COLON RECTUM, V47, P1613, DOI 10.1007/s10350-004-0645-5
   Brown CJ, 2005, DIS COLON RECTUM, V48, P1542, DOI 10.1007/s10350-005-0059-z
   Colombel JF, 2003, AM J GASTROENTEROL, V98, P2239, DOI 10.1016/S0002-9270(03)00660-9
   Dehni N, 2005, BRIT J SURG, V92, P748, DOI 10.1002/bjs.4973
   Delaney CP, 2002, ANN SURG, V236, P43, DOI 10.1097/00000658-200207000-00008
   FAZIO VW, 1995, ANN SURG, V222, P120, DOI 10.1097/00000658-199508000-00003
   Fazio VW, 2003, ANN SURG, V238, P605, DOI 10.1097/01.sla.0000090940.39838.6a
   GALANDIUK S, 1990, ANN SURG, V212, P446, DOI 10.1097/00000658-199010000-00007
   HYMAN NH, 1991, DIS COLON RECTUM, V34, P653, DOI 10.1007/BF02050345
   Kiran RP, 2003, AM J GASTROENTEROL, V98, P1783, DOI 10.1016/S0002-9270(03)00443-X
   Melmed GY, 2008, DIS COLON RECTUM, V51, P100, DOI 10.1007/s10350-007-9158-3
   Melton GB, 2008, ANN SURG, V248, P608, DOI [10.1097/SLA.0b013e318187ed64, 10.1097/SLA.0b013e3181883cd2]
   Peyrègne V, 2000, INT J COLORECTAL DIS, V15, P49, DOI 10.1007/s003840050007
   Sagap I, 2006, SURGERY, V140, P691, DOI 10.1016/j.surg.2006.07.015
   Sagar PM, 1996, DIS COLON RECTUM, V39, P893, DOI 10.1007/BF02053988
   Shen B, 2006, CLIN GASTROENTEROL H, V4, P81, DOI 10.1016/j.cgh.2005.10.004
   Shen B, 2005, AM J GASTROENTEROL, V100, P93, DOI 10.1111/j.1572-0241.2005.40778.x
   Shen B, 2005, AM J GASTROENTEROL, V100, P2796, DOI 10.1111/j.1572-0241.2005.00278.x
   Shen B, 2008, INFLAMM BOWEL DIS, V14, P942, DOI 10.1002/ibd.20409
   Shen B, 2006, AM J GASTROENTEROL, V101, P2760, DOI 10.1111/j.1572-0241.2006.00838.x
   Silverberg MS, 2005, CAN J GASTROENTEROL, V19, p5A, DOI 10.1155/2005/269076
   Stein R B, 2000, Semin Gastrointest Dis, V11, P2
   Tang LY, 2009, GASTROENTEROLOGY, V136, pA177
   Wolf JM, 2004, GASTROENTEROLOGY, V126, P1686, DOI 10.1053/j.gastro.2004.02.019
NR 25
TC 38
Z9 38
U1 0
U2 1
PU LIPPINCOTT WILLIAMS & WILKINS
PI PHILADELPHIA
PA TWO COMMERCE SQ, 2001 MARKET ST, PHILADELPHIA, PA 19103 USA
SN 0012-3706
EI 1530-0358
J9 DIS COLON RECTUM
JI Dis. Colon Rectum
PD DEC
PY 2009
VL 52
IS 12
BP 1967
EP 1974
DI 10.1007/DCR.0b013e3181b77d1e
PG 8
WC Gastroenterology & Hepatology; Surgery
WE Science Citation Index Expanded (SCI-EXPANDED); Conference Proceedings Citation Index - Science (CPCI-S)
SC Gastroenterology & Hepatology; Surgery
GA 544HP
UT WOS:000273645600007
PM 19934917
DA 2024-01-22
ER

PT J
AU Martins, C
   de Azevedo, MFC
   Carlos, AS
   Damiao, AOMC
   Sobrado, CW Jr
   Nahas, SC
   Queiroz, NSF
AF de Almeida Martins, Camilla
   de Azevedo, Matheus Freitas Cardoso
   Carlos, Alexandre Sousa
   Damiao, Aderson Omar Mourao Cintra
   Sobrado Jr, Carlos Walter
   Nahas, Sergio Carlos
   Queiroz, Natalia Sousa Freitas
TI Predictive factors of response to infliximab therapy in Brazilian
   inflammatory bowel disease patients
SO THERAPEUTIC ADVANCES IN GASTROENTEROLOGY
LA English
DT Article
DE Crohn's disease; infliximab; predictive; remission; ulcerative colitis
ID NECROSIS FACTOR THERAPY; CROHNS-DISEASE; ULCERATIVE-COLITIS; ANTI-TNF;
   COMBINATION THERAPY; MAINTENANCE THERAPY; CLINICAL-RESPONSE; TROUGH
   LEVELS; EFFICACY; MULTICENTER
AB Background:Biological therapies have revolutionized the treatment of patients with inflammatory bowel disease (IBD). Infliximab (IFX) has been shown to be effective in inducing and maintaining remission in patients with Crohn's disease and ulcerative colitis. However, about one-third of the patients are primary non-responders, and up to half can lose response over time. Hence, it is important to assess which factors are related to treatment failure.Objectives:We aimed to identify factors predicting clinical and endoscopic remission with IFX treatment during maintenance therapy in a Brazilian IBD referral center.Design:We conducted a cross-sectional study to describe demographic, clinical, and IBD therapy-related characteristics of IBD patients treated with IFX for at least 6 months in a Brazilian referral center. Subsequently, we evaluated factors associated with clinical and endoscopic remission (primary and secondary outcomes, respectively).Methods:We used descriptive statistics to summarize the essential demographic and clinical characteristics of the population. The association of sociodemographic and clinical variables with outcomes was analyzed using multivariable logistic regression.Results:A total of 131 IBD patients (the mean age 41.7 years) were enrolled in this study. Clinical and endoscopic remission were observed in 79.4% and 58.2% of the patients, respectively. In the multivariable analysis, IFX therapy duration and higher albumin levels increased the likelihood of clinical remission, while previous surgery decreased its chance. Prior use of adalimumab and higher C-reactive protein levels reduced the likelihood of endoscopic remission.Conclusion:In summary, this study has enhanced our understanding of the predictive factors of treatment response to IFX in a well-characterized Brazilian IBD population.Trial registration:4.254.501 and 2.903.748.
C1 [Queiroz, Natalia Sousa Freitas] Pontificia Univ Catolica Parana, Sch Med, Hlth Sci Grad Program, Curitiba, Parana, Brazil.
   [de Almeida Martins, Camilla; de Azevedo, Matheus Freitas Cardoso; Carlos, Alexandre Sousa; Damiao, Aderson Omar Mourao Cintra; Sobrado Jr, Carlos Walter; Nahas, Sergio Carlos] Univ Sao Paulo, Sch Med, Dept Gastroenterol, Sao Paulo, Brazil.
   [de Almeida Martins, Camilla; de Azevedo, Matheus Freitas Cardoso; Carlos, Alexandre Sousa; Damiao, Aderson Omar Mourao Cintra; Sobrado Jr, Carlos Walter; Nahas, Sergio Carlos] Univ Sao Paulo, Sch Med, Div Colorectal Surg, Sao Paulo, Brazil.
C3 Pontificia Universidade Catolica do Parana; Universidade de Sao Paulo;
   Universidade de Sao Paulo
RP Queiroz, NSF (通讯作者)，Pontificia Univ Catolica Parana, Sch Med, Hlth Sci Grad Program, Curitiba, Parana, Brazil.
EM nataliasfqueiroz@gmail.com
OI FREITAS QUEIROZ, NATALIA SOUSA/0000-0003-2857-0825
FU None.
FX None.
CR Adedokun OJ, 2014, GASTROENTEROLOGY, V147, P1296, DOI 10.1053/j.gastro.2014.08.035
   Angelison L, 2017, ALIMENT PHARM THER, V45, P519, DOI 10.1111/apt.13893
   [Anonymous], 2007, PLOS MED, V4, P296
   Armuzzi A, 2013, INFLAMM BOWEL DIS, V19, P1065, DOI 10.1097/MIB.0b013e3182802909
   Billiet T, 2015, J CROHNS COLITIS, V9, P1120, DOI 10.1093/ecco-jcc/jjv156
   Bortlik M, 2013, J CROHNS COLITIS, V7, P736, DOI 10.1016/j.crohns.2012.10.019
   BROOKE BN, 1980, LANCET, V1, P711
   Burisch J, 2014, DAN MED J, V61
   Chaparro M, 2011, J CLIN GASTROENTEROL, V45, P113, DOI 10.1097/MCG.0b013e3181ebaef9
   Colombel JF, 2010, NEW ENGL J MED, V362, P1383, DOI 10.1056/NEJMoa0904492
   Colombel JF, 2019, CLIN GASTROENTEROL H, V17, P1525, DOI 10.1016/j.cgh.2018.09.033
   Daperno M, 2004, GASTROINTEST ENDOSC, V60, P505, DOI 10.1016/S0016-5107(04)01878-4
   de Brito CAA, 2023, CLIN EXP GASTROENTER, V16, P87, DOI 10.2147/CEG.S411936
   Fasanmade AA, 2010, INT J CLIN PHARM TH, V48, P297
   Fasanmade AA, 2011, CLIN THER, V33, P946, DOI 10.1016/j.clinthera.2011.06.002
   Ferrante M, 2008, J CROHNS COLITIS, V2, P219, DOI 10.1016/j.crohns.2008.03.004
   Frei R, 2019, J CROHNS COLITIS, V13, P1292, DOI 10.1093/ecco-jcc/jjz057
   Gagnon AL., 2021, Crohns Colitis 360, V3
   Gisbert JP, 2015, ALIMENT PHARM THER, V41, P613, DOI 10.1111/apt.13083
   Gisbert JP, 2020, J CROHNS COLITIS, V14, P694, DOI 10.1093/ecco-jcc/jjz195
   Gomollon F, 2017, J CROHNS COLITIS, V11, P3, DOI 10.1093/ecco-jcc/jjw168
   Gonczi L, 2017, J CROHNS COLITIS, V11, P697, DOI 10.1093/ecco-jcc/jjw203
   Hanauer SB, 2002, LANCET, V359, P1541, DOI 10.1016/S0140-6736(02)08512-4
   Hendler SA, 2015, J CROHNS COLITIS, V9, P266, DOI 10.1093/ecco-jcc/jju026
   Iborra M, 2017, J GASTROENTEROL, V52, P788, DOI 10.1007/s00535-016-1274-1
   Juliao F, 2013, DIGESTION, V88, P222, DOI 10.1159/000355529
   Jürgens M, 2011, CLIN GASTROENTEROL H, V9, P421, DOI 10.1016/j.cgh.2011.02.008
   Kaplan GG, 2021, NAT REV GASTRO HEPAT, V18, P56, DOI 10.1038/s41575-020-00360-x
   Kaplan GG, 2017, GASTROENTEROLOGY, V152, P313, DOI 10.1053/j.gastro.2016.10.020
   Katz L, 2012, INFLAMM BOWEL DIS, V18, P2026, DOI 10.1002/ibd.22902
   Kennedy NA, 2019, LANCET GASTROENTEROL, V4, P341, DOI 10.1016/S2468-1253(19)30012-3
   Kopylov U, 2016, THER ADV GASTROENTER, V9, P513, DOI 10.1177/1756283X16638833
   Kotze PG, 2020, CLIN GASTROENTEROL H, V18, P304, DOI 10.1016/j.cgh.2019.06.030
   Lee YI, 2021, GUT LIVER, V15, P232, DOI 10.5009/gnl19433
   Lewis JD, 2008, INFLAMM BOWEL DIS, V14, P1660, DOI 10.1002/ibd.20520
   Martins CD, 2019, CROHNS COLITIS 360, V1, DOI 10.1093/crocol/otz049
   Miyoshi J, 2014, DIGESTION, V90, P130, DOI 10.1159/000365783
   Nasuno M, 2017, DIGESTION, V95, P67, DOI 10.1159/000452459
   Ordás I, 2012, CLIN PHARMACOL THER, V91, P635, DOI 10.1038/clpt.2011.328
   Orlando A, 2005, DIGEST LIVER DIS, V37, P577, DOI 10.1016/j.dld.2005.01.019
   Otsuka T., 2018, Kobe J Med Sci, V64
   Oussalah A, 2010, AM J GASTROENTEROL, V105, P2617, DOI 10.1038/ajg.2010.345
   Panaccione R, 2014, GASTROENTEROLOGY, V146, P392, DOI 10.1053/j.gastro.2013.10.052
   Papamichael K, 2018, ALIMENT PHARM THER, V47, P478, DOI 10.1111/apt.14458
   Papamichael K, 2017, INFLAMM BOWEL DIS, V23, P1510, DOI 10.1097/MIB.0000000000001231
   Parra RS, 2023, J CLIN MED, V12, DOI 10.3390/jcm12072672
   Parragi L, 2018, J CROHNS COLITIS, V12, P811, DOI 10.1093/ecco-jcc/jjy040
   Pittet V, 2009, INT J EPIDEMIOL, V38, P922, DOI 10.1093/ije/dyn180
   Quaresma AB., 2021, J Crohn's Colitis, V15
   QUARESMA Abel Botelho, 2019, Arq. Gastroenterol., V56, P318, DOI [10.1590/S0004-2803.201900000-59, 10.1590/s0004-2803.201900000-59]
   Queiroz NSF, 2023, THER ADV GASTROENTER, V16, DOI 10.1177/17562848231167953
   Regueiro M, 2007, INFLAMM BOWEL DIS, V13, P1093, DOI 10.1002/ibd.20177
   Reinisch W, 2012, ALIMENT PHARM THER, V35, P568, DOI 10.1111/j.1365-2036.2011.04987.x
   Roda G, 2016, CLIN TRANSL GASTROEN, V7, DOI 10.1038/ctg.2015.63
   Rutgeerts P, 1999, GASTROENTEROLOGY, V117, P761, DOI 10.1016/S0016-5085(99)70332-X
   Rutgeerts P, 2005, NEW ENGL J MED, V353, P2462, DOI 10.1056/NEJMoa050516
   RUTGEERTS P, 1990, GASTROENTEROLOGY, V99, P956, DOI 10.1016/0016-5085(90)90613-6
   Singh Namita, 2015, Gastroenterol Hepatol (N Y), V11, P48
   Sprakes MB, 2012, J CROHNS COLITIS, V6, P143, DOI 10.1016/j.crohns.2011.07.011
   van den Heuvel TRA, 2017, INT J EPIDEMIOL, V46, DOI 10.1093/ije/dyv088
   Vermeire S, 2002, AM J GASTROENTEROL, V97, P2357
   VILELA Eduardo Garcia, 2020, Arq. Gastroenterol., V57, P416, DOI [10.1590/s0004-2803.202000000-77, 10.1590/S0004-2803.202000000-77]
   Witte J, 2000, SCAND J GASTROENTERO, V35, P1272
NR 63
TC 0
Z9 0
U1 0
U2 0
PU SAGE PUBLICATIONS LTD
PI LONDON
PA 1 OLIVERS YARD, 55 CITY ROAD, LONDON EC1Y 1SP, ENGLAND
SN 1756-283X
EI 1756-2848
J9 THER ADV GASTROENTER
JI Ther. Adv. Gastroenterol.
PY 2023
VL 16
AR 17562848231210053
DI 10.1177/17562848231210053
PG 19
WC Gastroenterology & Hepatology
WE Science Citation Index Expanded (SCI-EXPANDED)
SC Gastroenterology & Hepatology
GA Y0OU5
UT WOS:001102356900001
PM 38026104
OA Green Published, gold
DA 2024-01-22
ER

PT J
AU Balderramo, D
AF Balderramo, Domingo
TI Role of the combination of biologics and/or small molecules in the
   treatment of patients with inflammatory bowel disease
SO WORLD JOURNAL OF GASTROENTEROLOGY
LA English
DT Review
DE Inflammatory bowel disease; Ulcerative colitis; Crohn's disease;
   Dual-therapy biologic therapy; Small molecule drugs; Clinical remission
ID CROHNS-DISEASE; ULCERATIVE-COLITIS; ANTI-TNF; THERAPY; VEDOLIZUMAB;
   SAFETY; USTEKINUMAB; GUIDELINES; REMISSION
AB Inflammatory bowel disease (IBD) is a group of chronic diseases that includes ulcerative colitis, Crohn's disease, and indeterminate colitis. Patients with IBD require prolonged treatment and high utilization of healthcare resources for proper management. The treatment of patients with IBD is focused on achieving therapeutic goals including clinical, biochemical, and endoscopic variables that result in improvement of the quality of life and prevention of disability. Advanced IBD treatment includes tumor necrosis factor inhibitors, integrin antagonist, antagonist of the p40 subunit of interleukin 12/23, and small molecule drugs. However, despite the multiple treatments available, about 40% of patients are refractory to therapy and present with persistent symptoms that have a great impact on their quality of life, with hospitalization and surgery being necessary in many cases. Dual therapy, a strategy sometimes applicable to refractory IBD patients, includes the combination of two biologics or a biologic in combination with a small molecule drug. There are two distinct scenarios in IBD patients in which this approach can be used: (1) Refractory active luminal disease without extraintestinal manifestations; and (2) patients with IBD in remission, but with active extraintestinal manifestations or immune-mediated inflammatory diseases. This review provides a summary of the results (clinical response and remission) of different combinations of advanced drugs in patients with IBD, both in adults and in the pediatric population. In addition, the safety profile of different combinations of dual therapy is analyzed. The use of newer combinations, including recently approved treatments, the application of new biomarkers and artificial intelligence, and clinical trials to establish effectiveness during long-term follow-up, are needed to establish new strategies for the use of advanced treatments in patients with refractory IBD.
C1 [Balderramo, Domingo] Hosp Privado Univ Cordoba, Inst Univ Ciencias Biomed Cordoba, Dept Gastroenterol, RA-5016 Cordoba, Argentina.
C3 Hospital Privado - Universitario de Cordoba
RP Balderramo, D (通讯作者)，Hosp Privado Univ Cordoba, Inst Univ Ciencias Biomed Cordoba, Dept Gastroenterol, RA-5016 Cordoba, Argentina.
EM dbalderramo@hospitalprivadosa.com.ar
CR Abreu Maria T, 2019, Gastroenterol Hepatol (N Y), V15, P549
   Ahmed W, 2022, CLIN GASTROENTEROL H, V20, pE361, DOI 10.1016/j.cgh.2021.03.034
   Alayo QA., 2021, INFLAMM BOWEL DIS, V27, P1698, DOI 10.1093/ibd/izab112
   Alayo QA, 2022, CROHNS COLITIS 360, V4, DOI 10.1093/crocol/otac002
   [Anonymous], 2022, Gastroenterol Hepatol (N Y), V18, P9
   [Anonymous], ClinicalTrials.gov
   Balderramo D, 2021, DIGEST LIVER DIS, V53, P852, DOI 10.1016/j.dld.2021.01.006
   Bonovas S, 2017, ALIMENT PHARM THER, V45, P1179, DOI 10.1111/apt.14023
   Buer LCT, 2018, INFLAMM BOWEL DIS, V24, P997, DOI 10.1093/ibd/izx110
   Buisson A, 2023, CLIN GASTROENTEROL H, V21, P2338, DOI 10.1016/j.cgh.2022.08.011
   Colombel JF, 2010, NEW ENGL J MED, V362, P1383, DOI 10.1056/NEJMoa0904492
   Dolinger MT, 2021, INFLAMM BOWEL DIS, V27, P1210, DOI 10.1093/ibd/izaa277
   Feuerstein JD, 2021, GASTROENTEROLOGY, V160, P2496, DOI 10.1053/j.gastro.2021.04.022
   Feuerstein JD, 2020, GASTROENTEROLOGY, V158, P1450, DOI 10.1053/j.gastro.2020.01.006
   Fumery M, 2020, ALIMENT PHARM THER, V52, P566, DOI 10.1111/apt.15891
   Glassner K, 2020, J DIGEST DIS, V21, P264, DOI 10.1111/1751-2980.12867
   Goessens L, 2021, UNITED EUR GASTROENT, V9, P1136, DOI 10.1002/ueg2.12170
   Gold Stephanie L, 2021, Gastroenterol Hepatol (N Y), V17, P406
   Graham DB, 2020, NATURE, V578, P527, DOI 10.1038/s41586-020-2025-2
   Gubatan J, 2021, WORLD J GASTROENTERO, V27, P1920, DOI 10.3748/wjg.v27.i17.1920
   Howard G, 2022, EUR J GASTROEN HEPAT, V34, P372, DOI 10.1097/MEG.0000000000002203
   Kaplan GG, 2015, NAT REV GASTRO HEPAT, V12, P720, DOI 10.1038/nrgastro.2015.150
   Kotze PG, 2020, CLIN GASTROENTEROL H, V18, P304, DOI 10.1016/j.cgh.2019.06.030
   Kwapisz L, 2021, CLIN GASTROENTEROL H, V19, P616, DOI 10.1016/j.cgh.2020.02.017
   Lee SD, 2022, INFLAMM BOWEL DIS, V28, P309, DOI 10.1093/ibd/izab176
   Llano EM, 2021, CROHNS COLITIS 360, V3, DOI 10.1093/crocol/otab030
   Mao EJ, 2018, BMJ OPEN GASTROENTER, V5, DOI 10.1136/bmjgast-2018-000243
   McDonnell M, 2020, BMJ OPEN GASTROENTER, V7, DOI 10.1136/bmjgast-2020-000532
   Olbjorn C, 2020, PEDIATR DRUGS, V22, P409, DOI 10.1007/s40272-020-00396-1
   Venegas DP, 2019, FRONT IMMUNOL, V10, DOI 10.3389/fimmu.2019.00277
   Peyrin-Biroulet L, 2011, ALIMENT PHARM THER, V33, P870, DOI 10.1111/j.1365-2036.2011.04599.x
   Privitera Giuseppe, 2021, Therap Adv Gastroenterol, V14, p17562848211006669, DOI 10.1177/17562848211006669
   Privitera G, 2021, J CROHNS COLITIS, V15, P335, DOI 10.1093/ecco-jcc/jjaa149
   Pu D, 2022, FRONT PHARMACOL, V13, DOI 10.3389/fphar.2022.906419
   Raine T, 2022, J CROHNS COLITIS, V16, P2, DOI 10.1093/ecco-jcc/jjab178
   Rajamaki K, 2021, GASTROENTEROLOGY, V161, P592, DOI 10.1053/j.gastro.2021.04.042
   Ribaldone DG, 2019, SCAND J GASTROENTERO, V54, P407, DOI 10.1080/00365521.2019.1597159
   Sandborn WJ, 2022, GASTROENTEROLOGY, V162, P1650, DOI 10.1053/j.gastro.2022.01.047
   Sandborn WJ, 2020, GASTROENTEROLOGY, V158, P562, DOI 10.1053/j.gastro.2019.08.027
   Sands BE, 2007, INFLAMM BOWEL DIS, V13, P2, DOI 10.1002/ibd.20014
   Santiago M, 2022, INFLAMM BOWEL DIS, V28, P1527, DOI 10.1093/ibd/izab334
   Sazonovs A, 2020, GASTROENTEROLOGY, V158, P189, DOI 10.1053/j.gastro.2019.09.041
   Schmitt H, 2019, GUT, V68, P814, DOI 10.1136/gutjnl-2017-315671
   Torres J, 2020, J CROHNS COLITIS, V14, P4, DOI 10.1093/ecco-jcc/jjz180
   Turner D, 2021, GASTROENTEROLOGY, V160, P1570, DOI 10.1053/j.gastro.2020.12.031
   Ungaro RC, 2020, ALIMENT PHARM THER, V51, P831, DOI 10.1111/apt.15685
   van der Have M, 2014, INFLAMM BOWEL DIS, V20, P637, DOI 10.1097/01.MIB.0000442677.55051.03
   Wang YW, 2019, J GASTROEN HEPATOL, V34, P2090, DOI 10.1111/jgh.14751
   Wijnands AM, 2021, GASTROENTEROLOGY, V160, P1584, DOI 10.1053/j.gastro.2020.12.036
   Windsor Joseph W, 2019, Curr Gastroenterol Rep, V21, P40, DOI 10.1007/s11894-019-0705-6
   Wlazlo M, 2022, J CLIN MED, V11, DOI 10.3390/jcm11072004
   Yang E, 2020, GASTROENTEROLOGY, V158, pS955
NR 52
TC 3
Z9 3
U1 0
U2 6
PU BAISHIDENG PUBLISHING GROUP INC
PI PLEASANTON
PA 7041 Koll Center Parkway, Suite 160, PLEASANTON, CA, UNITED STATES
SN 1007-9327
EI 2219-2840
J9 WORLD J GASTROENTERO
JI World J. Gastroenterol.
PD DEC 21
PY 2022
VL 28
IS 47
BP 6743
EP 6751
DI 10.3748/wjg.v28.i47.6743
PG 9
WC Gastroenterology & Hepatology
WE Science Citation Index Expanded (SCI-EXPANDED)
SC Gastroenterology & Hepatology
GA 7Q9KV
UT WOS:000909702000008
PM 36620336
OA Green Published, hybrid
DA 2024-01-22
ER

PT J
AU Rath, T
   Billmeier, U
   Ferrazzi, F
   Vieth, M
   Ekici, A
   Neurath, MF
   Atreya, R
AF Rath, Timo
   Billmeier, Ulrike
   Ferrazzi, Fulvia
   Vieth, Michael
   Ekici, Arif
   Neurath, Markus F.
   Atreya, Raja
TI Effects of Anti-Integrin Treatment With Vedolizumab on Immune Pathways
   and Cytokines in Inflammatory Bowel Diseases
SO FRONTIERS IN IMMUNOLOGY
LA English
DT Article
DE inflammatory bowel diseases; ulcerative colitis; Crohn's disease;
   vedolizumab; RNA sequencing; integrin; cytokines
ID ACTIVE ULCERATIVE-COLITIS; CELL-MEDIATED COLITIS; T-CELLS;
   CROHNS-DISEASE; MAINTENANCE THERAPY; HUMANIZED ANTIBODY; INDUCTION
   THERAPY; EXPRESSION; IL-33; INTERLEUKIN-33
AB Background and aims: Despite proven clinical efficacy of vedolizumab (VDZ) for inducing and maintaining remission in patients with Crohn's disease (CD) and ulcerative colitis (UC), subgroups of patients have no therapeutic benefit from anti-alpha 4 beta 7 integrin therapy with VDZ. Within this study, we aimed to identify genetic, cellular, and immunological mechanisms that define response and failure to VDZ treatment.
   Methods: Intestinal RNA sequencing was performed in UC and CD patients before and at week 14 of VDZ therapy. alpha 4 beta 7 expression on peripheral and mucosal immune cells was assessed by flow cytometry and immunohistochemistry. Cellular modes of VDZ-mediated action were analyzed ex vivo and in VDZ-treated inflammatory bowel disease patients.
   Results: Transcriptome analysis showed an impairment of signaling cascades associated with adhesion, diapedesis, and migration of granulocytes and agranulocytes upon VDZ therapy. In non-remitters to VDZ therapy, a tissue destructive and leukocyte-mediated inflammatory activity with activation of TNF-dependent pathways was present, all of which were inhibited in remitters to VDZ. Clinical remission was associated with a significant reduction of alpha 4 beta 7 expression on Th2 and Th17 polarized mucosal CD4(+) T cells at week 14 of VDZ therapy and with significantly higher numbers of alpha 4 beta 7-expressing mucosal cells prior to the initiation of VDZ therapy compared with non-remitters.
   Conclusion: Intestinal alpha 4 beta 7 expression prior to VDZ therapy might represent a biomarker that predicts therapeutic response to subsequent VDZ treatment. Due to high activation of TNF signaling in VDZ non-remitters, anti-TNF treatment might represent a promising therapeutic strategy in VDZ refractory patients.
C1 [Rath, Timo; Billmeier, Ulrike; Neurath, Markus F.; Atreya, Raja] Univ Erlangen Nurnberg, Ludwig Demling Endoscopy Ctr Excellence, Dept Med 1, Div Gastroenterol Pneumol & Endocrinol, Erlangen, Germany.
   [Ferrazzi, Fulvia; Ekici, Arif] Friedrich Alexander Univ Erlangen Nuremberg, Inst Human Genet, Erlangen, Germany.
   [Vieth, Michael] Klinikum Bayreuth, Inst Pathol, Bayreuth, Germany.
C3 University of Erlangen Nuremberg; University of Erlangen Nuremberg;
   Klinikum Bayreuth
RP Atreya, R (通讯作者)，Univ Erlangen Nurnberg, Ludwig Demling Endoscopy Ctr Excellence, Dept Med 1, Div Gastroenterol Pneumol & Endocrinol, Erlangen, Germany.
EM raja.atreya@uk-erlangen.de
RI Ferrazzi, Fulvia/C-1161-2008; Ekici, Arif B/C-3971-2013
OI Ferrazzi, Fulvia/0000-0003-4011-4638; Ekici, Arif B/0000-0001-6099-7066;
   Rath, Timo/0000-0002-7728-9338
FU Emerging Fields Initiative of the University Erlangen-Nurnberg; Deutsche
   Forschungsge-meinschaft;  [DFG-KFO257];  [DFG-CRC1181]; 
   [DFG-SFB/TRR241]
FX This study was supported by the DFG-KFO257 (TP13) to RA, DFG-CRC1181
   (Project C02) to RA, DFG-SFB/TRR241 (C02) to RA, and by the Emerging
   Fields Initiative of the University Erlangen-Nurnberg to TR, MN, and RA.
   The Heisenberg Professorship of RA is funded by the Deutsche
   Forschungsge-meinschaft.
CR Agace WW, 2006, NAT REV IMMUNOL, V6, P682, DOI 10.1038/nri1869
   Atreya R, 2000, NAT MED, V6, P583, DOI 10.1038/75068
   Atreya R, 2014, NAT MED, V20, P313, DOI 10.1038/nm.3462
   Beltrán CJ, 2010, INFLAMM BOWEL DIS, V16, P1097, DOI 10.1002/ibd.21175
   Bondar C, 2014, PLOS ONE, V9, DOI 10.1371/journal.pone.0089068
   Coskun M, 2017, TRENDS PHARMACOL SCI, V38, P127, DOI 10.1016/j.tips.2016.10.014
   D'Haens G, 2007, GASTROENTEROLOGY, V132, P763, DOI 10.1053/j.gastro.2006.12.038
   Dambacher J, 2007, GUT, V56, P1257, DOI 10.1136/gut.2006.118679
   Dillon SR, 2004, NAT IMMUNOL, V5, P752, DOI 10.1038/ni1084
   Dufour JH, 2002, J IMMUNOL, V168, P3195, DOI 10.4049/jimmunol.168.7.3195
   Eisenhut F, 2017, ONCOIMMUNOLOGY, V6, DOI 10.1080/2162402X.2016.1256526
   Faé KC, 2013, INFLAMMATION, V36, P800, DOI 10.1007/s10753-013-9606-2
   Feagan BG, 2005, NEW ENGL J MED, V352, P2499, DOI 10.1056/NEJMoa042982
   Feagan BG, 2013, NEW ENGL J MED, V369, P699, DOI 10.1056/NEJMoa1215734
   Feagan BG, 2008, CLIN GASTROENTEROL H, V6, P1370, DOI 10.1016/j.cgh.2008.06.007
   Fischer A, 2016, GUT, V65, P1642, DOI 10.1136/gutjnl-2015-310022
   Gerlach K, 2014, NAT IMMUNOL, V15, P676, DOI 10.1038/ni.2920
   Haddad W, 2003, J EXP MED, V198, P369, DOI 10.1084/jem.20020691
   Harlin H, 2009, CANCER RES, V69, P3077, DOI 10.1158/0008-5472.CAN-08-2281
   HARVEY RF, 1980, LANCET, V1, P514
   Heller F, 2005, GASTROENTEROLOGY, V129, P550, DOI 10.1053/j.gastro.2005.05.002
   Huber W, 2015, NAT METHODS, V12, P115, DOI [10.1038/NMETH.3252, 10.1038/nmeth.3252]
   Hue S, 2006, J EXP MED, V203, P2473, DOI 10.1084/jem.20061099
   Kobori A, 2010, J GASTROENTEROL, V45, P999, DOI 10.1007/s00535-010-0245-1
   Kullberg MC, 2006, J EXP MED, V203, P2485, DOI 10.1084/jem.20061082
   Li C, 2015, J IMMUNOL, V194, P3422, DOI 10.4049/jimmunol.1401779
   Love MI, 2014, GENOME BIOL, V15, DOI 10.1186/s13059-014-0550-8
   Nourshargh S, 2010, NAT REV MOL CELL BIO, V11, P366, DOI 10.1038/nrm2889
   O'Shea NR, 2014, INFLAMM BOWEL DIS, V20, P2379, DOI 10.1097/MIB.0000000000000163
   Palmer G, 2009, ARTHRITIS RHEUM-US, V60, P738, DOI 10.1002/art.24305
   Parikh A, 2012, INFLAMM BOWEL DIS, V18, P1470, DOI 10.1002/ibd.21896
   Pastorelli L, 2010, P NATL ACAD SCI USA, V107, P8017, DOI 10.1073/pnas.0912678107
   Picarella D, 1997, J IMMUNOL, V158, P2099
   PODOLSKY DK, 1993, J CLIN INVEST, V92, P372, DOI 10.1172/JCI116575
   Rosen MJ, 2011, INFLAMM BOWEL DIS, V17, P2224, DOI 10.1002/ibd.21628
   Sandborn WJ, 2013, NEW ENGL J MED, V369, P711, DOI 10.1056/NEJMoa1215739
   Sands BE, 2014, GASTROENTEROLOGY, V147, P618, DOI 10.1053/j.gastro.2014.05.008
   Schmitz J, 2005, IMMUNITY, V23, P479, DOI 10.1016/j.immuni.2005.09.015
   SCHROEDER KW, 1987, NEW ENGL J MED, V317, P1625, DOI 10.1056/NEJM198712243172603
   SCHWEIGHOFFER T, 1993, J IMMUNOL, V151, P717
   Seidelin JB, 2015, J GASTROENTEROL, V50, P180, DOI 10.1007/s00535-014-0982-7
   Seidelin JB, 2010, IMMUNOL LETT, V128, P80, DOI 10.1016/j.imlet.2009.11.001
   Shannon P, 2003, GENOME RES, V13, P2498, DOI 10.1101/gr.1239303
   Singh Udai P, 2008, BMC Immunol, V9, P25, DOI 10.1186/1471-2172-9-25
   Sponheim J, 2010, AM J PATHOL, V177, P2804, DOI 10.2353/ajpath.2010.100378
   Suntharalingam G, 2006, NEW ENGL J MED, V355, P1018, DOI 10.1056/NEJMoa063842
   Takahashi K, 2013, CLIN EXP IMMUNOL, V173, P323, DOI 10.1111/cei.12117
   Tidswell M, 1997, J IMMUNOL, V159, P1497
   Vermeire S, 2014, LANCET, V384, P309, DOI 10.1016/S0140-6736(14)60661-9
   Vermeire S, 2010, CLIN GASTROENTEROL H, V8, P357, DOI 10.1016/j.cgh.2010.01.001
   Verstockt B, 2018, J GASTROENTEROL, V53, P585, DOI 10.1007/s00535-018-1449-z
   Wyant T, 2013, MABS-AUSTIN, V5, P842, DOI 10.4161/mabs.26392
   Xu D, 2008, P NATL ACAD SCI USA, V105, P10913, DOI 10.1073/pnas.0801898105
   Yen D, 2006, J CLIN INVEST, V116, P1310, DOI 10.1172/JCI21404
   Zohar Y, 2014, J CLIN INVEST, V124, P2009, DOI 10.1172/JCI71951
   Zundler S, 2017, GUT, V66, P1936, DOI 10.1136/gutjnl-2016-312439
NR 56
TC 34
Z9 36
U1 1
U2 10
PU FRONTIERS MEDIA SA
PI LAUSANNE
PA AVENUE DU TRIBUNAL FEDERAL 34, LAUSANNE, CH-1015, SWITZERLAND
SN 1664-3224
J9 FRONT IMMUNOL
JI Front. Immunol.
PD JUL 31
PY 2018
VL 9
AR 1700
DI 10.3389/fimmu.2018.01700
PG 16
WC Immunology
WE Science Citation Index Expanded (SCI-EXPANDED)
SC Immunology
GA GO8JP
UT WOS:000440334900001
PM 30131801
OA Green Published
DA 2024-01-22
ER

PT J
AU Horton, N
   Kochhar, G
   Patel, K
   Lopez, R
   Shen, B
AF Horton, Nicholas
   Kochhar, Gursimran
   Patel, Kajal
   Lopez, Rocio
   Shen, Bo
TI Efficacy and Factors Associated with Treatment Response of Intravenous
   Immunoglobulin in Inpatients with Refractory Inflammatory Bowel Diseases
SO INFLAMMATORY BOWEL DISEASES
LA English
DT Article
DE Clostridium difficile infection; Crohn's disease; intravenous
   immunoglobulin; inflammatory bowel disease; ulcerative colitis
ID CROHNS-DISEASE; IMMUNE GLOBULIN; ULCERATIVE-COLITIS; THERAPY; TRIAL;
   MECHANISMS; ADALIMUMAB; DIARRHEA; OUTCOMES; INDEX
AB Background: The administration of intravenous immunoglobulin (IVIG) has demonstrated promise in the treatment of medically refractory inflammatory bowel diseases (IBD). We aimed to identify factors associated with IVIG failures in the treatment of refractory IBD.
   Methods: Our historical cohort included patients with refractory IBD admitted to our inpatient service with an exacerbation and treated with at least 1 dose of IVIG (0.4 g/kg). Detailed clinical variables were recorded for subjects. Examined outcomes included changes in disease-specific severity indices, the duration of surgery-free survival after IVIG, infusion reactions, subsequent IBD-related emergency department visits, hospital readmissions, and mortality.
   Results: Fifty-four subjects with refractory IBD (61% female, age 42 +/- 16 yrs, 23 with Crohn's disease, 15 with ulcerative colitis, 16 with pouchitis) met the inclusion criteria. All disease severity scores were significantly improved after IVIG administration (Harvey-Bradshaw index P = 0.007, partial Mayo score P = 0.002, modified Pouchitis Disease Activity Index P = 0.008). Twenty-seven patients (50%) underwent surgery, with a mean surgeryfree survival of 28.7 +/- 3.7 months. In univariable analysis, patients with Clostridium difficile infection (CDI) had a 3-fold increased risk of bowel resection surgery after IVIG compared with those without (hazard ratio = 2.9, 95% confidence interval, 1.2-7.4; P = 0.023), and in subsequent multivariable analysis, CDI remained significant (hazard ratio = 3.0, 95% confidence interval, 1.2-7.6; P = 0.024). CDI was also associated with increased risk of hospital readmission (hazard ratio = 2.5, 95% confidence interval, 1.05-5.9; P = 0.038).
   Conclusions: Our study demonstrates that IVIG is beneficial in patients with medically refractory IBD, and that concomitant CDI is a risk factor for the treatment failure of IVIG for refractory disease.
C1 [Horton, Nicholas] Cleveland Clin Fdn, Dept Internal Med, 9500 Euclid Ave, Cleveland, OH 44195 USA.
   [Kochhar, Gursimran; Shen, Bo] Cleveland Clin Fdn, Dept Gastroenterol & Hepatol, Ctr Inflammatory Bowel Dis, 9500 Euclid Ave, Cleveland, OH 44195 USA.
   [Patel, Kajal] Cleveland Clin Fdn, Dept Pharm, 9500 Euclid Ave, Cleveland, OH 44195 USA.
   [Lopez, Rocio] Cleveland Clin Fdn, Dept Quantitat Hlth Sci, 9500 Euclid Ave, Cleveland, OH 44195 USA.
C3 Cleveland Clinic Foundation; Cleveland Clinic Foundation; Cleveland
   Clinic Foundation; Cleveland Clinic Foundation
RP Shen, B (通讯作者)，Cleveland Clin Fdn, Ctr Inflammatory Bowel Dis, Digest Dis & Surg Inst A31, 9500 Euclid Ave, Cleveland, OH 44195 USA.
EM shenb@ccf.org
RI Patel, Kajal/AAM-5421-2020; Kochhar, Gursimran/AAN-2045-2020
OI Patel, Kajal/0000-0003-4016-4600; Lopez, Ana Rocio/0000-0002-4319-420X
FU Ed and Joey Story Endowed Chair
FX B. Shen is supported by the Ed and Joey Story Endowed Chair.
CR Abougergi Marwan S, 2010, J Hosp Med, V5, pE1, DOI 10.1002/jhm.542
   Baerenwaldt A, 2010, EXPERT REV CLIN IMMU, V6, P425, DOI [10.1586/ECI.10.9, 10.1586/eci.10.9]
   Ballow M, 2009, CLIN EXP IMMUNOL, V157, P22, DOI 10.1111/j.1365-2249.2009.03951.x
   Ballow M, 2007, IMMUNOL RES, V38, P122, DOI 10.1007/s12026-007-0003-5
   Chrissafidou A, 2007, Z GASTROENTEROL, V45, P605, DOI 10.1055/s-2007-963098
   Durandy A, 2009, CLIN EXP IMMUNOL, V158, P2, DOI [10.1111/j.1365-2249.2009.04022.X, 10.1111/j.1365-2249.2009.04022.x]
   Elliott DE, 2005, CURR OPIN GASTROEN, V21, P51
   Feasby T, 2007, TRANSFUS MED REV, V21, pS57, DOI 10.1016/j.tmrv.2007.01.002
   Hanauer SB, 2006, GASTROENTEROLOGY, V130, P323, DOI 10.1053/j.gastro.2005.11.030
   HARVEY RF, 1980, LANCET, V1, P514
   Horton N, 2016, DIGEST DIS SCI, V61, P3270, DOI 10.1007/s10620-016-4294-z
   Juang P, 2007, AM J INFECT CONTROL, V35, P131, DOI 10.1016/j.ajic.2006.06.007
   KNOFLACH P, 1990, ANN INTERN MED, V112, P385, DOI 10.7326/0003-4819-112-5-385
   Korada SK, 2016, CURR PHARM DESIGN, V22, P904, DOI 10.2174/1381612822666151209153249
   Korzenik JR, 2005, NEW ENGL J MED, V352, P2193, DOI 10.1056/NEJMoa041109
   LEUNG DYM, 1991, J PEDIATR-US, V118, P633, DOI 10.1016/S0022-3476(05)83393-1
   LEVINE DS, 1992, AM J GASTROENTEROL, V87, P91
   Lewis JD, 2008, INFLAMM BOWEL DIS, V14, P1660, DOI 10.1002/ibd.20520
   McPherson S, 2006, DIS COLON RECTUM, V49, P640, DOI 10.1007/s10350-006-0511-8
   Merkley SA, 2015, INFLAMM BOWEL DIS, V21, P1854, DOI 10.1097/MIB.0000000000000456
   Neunert C, 2011, BLOOD, V117, P4190, DOI 10.1182/blood-2010-08-302984
   Nimmerjahn F, 2007, J EXP MED, V204, P11, DOI 10.1084/jem.20061788
   Rai TR, 2015, GASTROENTEROL REP, V3, P115, DOI 10.1093/gastro/gou082
   Rogosnitzky M, 2012, AUTOIMMUN REV, V12, P275, DOI 10.1016/j.autrev.2012.04.006
   Sandborn WJ, 2007, ANN INTERN MED, V146, P829, DOI 10.7326/0003-4819-146-12-200706190-00159
   Schreiber S, 2010, AM J GASTROENTEROL, V105, P1574, DOI 10.1038/ajg.2010.78
   SCHROEDER KW, 1987, NEW ENGL J MED, V317, P1625, DOI 10.1056/NEJM198712243172603
   Shah PJ, 2015, AM J HEALTH-SYST PH, V72, P1013, DOI 10.2146/ajhp140359
   Shen B, 2003, DIS COLON RECTUM, V46, P748, DOI 10.1007/s10350-004-6652-8
   Winters JL, 2011, BMC HEALTH SERV RES, V11, DOI 10.1186/1472-6963-11-101
   Zandman-Goddard G, 2012, CLIN REV ALLERG IMMU, V42, P247, DOI 10.1007/s12016-011-8278-7
NR 31
TC 12
Z9 12
U1 0
U2 3
PU LIPPINCOTT WILLIAMS & WILKINS
PI PHILADELPHIA
PA TWO COMMERCE SQ, 2001 MARKET ST, PHILADELPHIA, PA 19103 USA
SN 1078-0998
EI 1536-4844
J9 INFLAMM BOWEL DIS
JI Inflamm. Bowel Dis.
PD JUL
PY 2017
VL 23
IS 7
BP 1080
EP 1087
DI 10.1097/MIB.0000000000001116
PG 8
WC Gastroenterology & Hepatology
WE Science Citation Index Expanded (SCI-EXPANDED)
SC Gastroenterology & Hepatology
GA FA7FT
UT WOS:000405611400005
PM 28452863
OA Bronze
DA 2024-01-22
ER

PT J
AU Sciaudone, G
   Pellino, G
   Guadagni, I
   Pezzullo, A
   Selvaggi, F
AF Sciaudone, G.
   Pellino, G.
   Guadagni, I.
   Pezzullo, A.
   Selvaggi, F.
TI Wireless Capsule Endoscopy Years after Michelassi Stricturoplasty for
   Crohn's Disease
SO ACTA CHIRURGICA BELGICA
LA English
DT Article
DE Stricturoplasty; Crohn's disease; capsule endoscopy
ID INFLAMMATORY-BOWEL-DISEASE; PATENCY CAPSULE; STRICTUREPLASTY;
   ENTEROCLYSIS; RETENTION; DIAGNOSIS; MULTIPLE
AB The use of wireless capsule endoscopy in Crohn's disease has been a matter of debate. We report the case of a 27-year-old woman operated for Crohn's disease with a Michelassi stricturoplasty presenting with anaemia. We tested the patient with a patency capsule before undertaking a wireless capsule endoscopy. Although the absorbable capsule was successfully expelled, the wireless capsule was retained next to the distal edge of the Michelassi stricturoplasty, where it revealed an otherwise undetected stenotic recurrence. We successfully treated the recurrence with a Heineke-Mikulicz stricturoplasty on the stenotic outlet of the previous Michelassi, extracting the capsule. We found our treatment effective. We believe that capsule endoscopy can be performed in patients operated on for Crohn's disease, although further studies are needed to clarify its role in patients with long-stricturoplasties and to establish which examination could be the most effective in selecting patients.
C1 [Sciaudone, G.; Pellino, G.; Guadagni, I.; Selvaggi, F.] Univ Naples 2, Div Gen Surg 1, Naples, Italy.
   [Pezzullo, A.] Univ Naples 2, Div Surg Endoscopy, Naples, Italy.
C3 Universita della Campania Vanvitelli; Universita della Campania
   Vanvitelli
RP Selvaggi, F (通讯作者)，Via Francesco Giordani 42, I-80122 Naples, Italy.
EM fselvaggi@hotmail.com
RI Pellino, Gianluca/B-8458-2015; Selvaggi, Francesco/J-1898-2012
OI Pellino, Gianluca/0000-0002-8322-6421; Selvaggi,
   Francesco/0000-0002-3219-3797; SCIAUDONE, Guido/0000-0003-4221-8502
CR Buchman AL, 2004, AM J GASTROENTEROL, V99, P2171, DOI 10.1111/j.1572-0241.2004.40253.x
   Cave D, 2005, ENDOSCOPY, V37, P1065, DOI 10.1055/s-2005-870264
   Cheifetz AS, 2006, AM J GASTROENTEROL, V101, P2218, DOI 10.1111/j.1572-0241.2006.00761.x
   Gay G, 2005, ENDOSCOPY, V37, P174, DOI 10.1055/s-2004-826195
   IBBAN G, 2000, NATURE, V405, P417
   Ippolito D, 2009, ABDOM IMAGING
   Katz JA, 2007, GASTROINTEST ENDOSC, V66, P541, DOI 10.1016/j.gie.2007.02.060
   Leighton JA, 2007, INFLAMM BOWEL DIS, V13, P331, DOI 10.1002/ibd.20058
   Lewis BS, 2008, WORLD J GASTROENTERO, V14, P4137, DOI 10.3748/wjg.14.4137
   Michelassi F, 2007, DIS COLON RECTUM, V50, P277, DOI 10.1007/s10350-006-0804-y
   Poggioli G, 2003, DIS COLON RECTUM, V46, P127, DOI 10.1007/s10350-004-6508-2
   Raju Gottumukkala S, 2007, Gastroenterology, V133, P1694, DOI 10.1053/j.gastro.2007.06.008
   Ryan ER, 2008, ABDOM IMAGING, V33, P34, DOI 10.1007/s00261-007-9308-z
   Selvaggi F, 2007, INFLAMM BOWEL DIS, V13, P641, DOI 10.1002/ibd.20056
   Spada C, 2007, J CLIN GASTROENTEROL, V41, P576, DOI 10.1097/01.mcg.0000225633.14663.64
   Tillack C, 2008, INFLAMM BOWEL DIS, V14, P1219, DOI 10.1002/ibd.20466
NR 16
TC 11
Z9 11
U1 0
U2 2
PU ACTA MEDICAL BELGICA
PI BRUSSELS
PA AVENUE CIRCULAIRE 138 A, B-1180 BRUSSELS, BELGIUM
SN 0001-5458
J9 ACTA CHIR BELG
JI Acta Chir. Belg.
PD APR
PY 2010
VL 110
IS 2
BP 213
EP 215
DI 10.1080/00015458.2010.11680601
PG 3
WC Surgery
WE Science Citation Index Expanded (SCI-EXPANDED)
SC Surgery
GA 600VZ
UT WOS:000278018300017
PM 20514837
DA 2024-01-22
ER

PT J
AU Diaconescu, S
   Strat, S
   Balan, GG
   Anton, C
   Stefanescu, G
   Ioniuc, I
   Stanescu, AMA
AF Diaconescu, Smaranda
   Strat, Silvia
   Balan, Gheorghe G.
   Anton, Carmen
   Stefanescu, Gabriela
   Ioniuc, Ileana
   Stanescu, Ana Maria Alexandra
TI Dermatological Manifestations in Pediatric Inflammatory Bowel Disease
SO MEDICINA-LITHUANIA
LA English
DT Review
DE dermatological; pediatric; ulcerative colitis; Crohn's disease;
   treatment
ID EPIDERMOLYSIS-BULLOSA ACQUISITA; INFLIXIMAB-INDUCED PSORIASIS;
   EXTRAINTESTINAL MANIFESTATIONS; PYODERMA-GANGRENOSUM; CROHN DISEASE;
   CUTANEOUS MANIFESTATIONS; PYOSTOMATITIS VEGETANS; ULCERATIVE-COLITIS;
   BIOLOGICAL THERAPY; CLINICAL-FEATURES
AB Background and Objectives: Over the last years, inflammatory bowel disease (IBD) has been reported on a high incidence in pediatric populations and has been associated with numerous extraintestinal manifestations, making its management a real challenge for the pediatric gastroenterologist. Dermatological manifestations in IBD are either specific, related to the disease activity or treatment-associated, or non-specific. This literature review aims to identify and report the dermatological manifestations of IBD in children, the correlation between their appearance and the demographical characteristics, the relationship between these lesions and disease activity, and to highlight the impact of dermatological manifestations on an IBD treatment regime.Materials and Methods: A systemic literature review was performed, investigating articles and case reports on dermatological manifestations in children with IBD starting from 2005. A total of 159 potentially suitable articles were identified and after the exclusion process, 75 articles were selected.Results: The most common dermatological manifestations reported in pediatric IBD are erythema nodosum and pyoderma gangrenosum. More rare cases of metastatic Crohn's disease, epidermolysis bullosa acquisita, small-vessel vasculitis, necrotizing vasculitis, leukocytoclastic vasculitis, cutaneous polyarteritis nodosa, and Sweet's syndrome have been reported. Oral manifestations of IBD are divided into specific (tag-like lesions, mucogingivitis, lip swelling with vertical fissures, aphthous stomatitis, and pyostomatitis vegetans) and non-specific. IBD treatment may present with side effects involving the skin and mucosa. Anti-tumor necrosis factor agents have been linked to opportunistic skin infections, psoriasiform lesions, and a potentially increased risk for skin cancer. Cutaneous manifestations such as acrodermatitis enteropathica, purpuric lesions, and angular cheilitis may appear secondary to malnutrition and/or malabsorption.Conclusions: The correct diagnosis of dermatological manifestations in pediatric IBD is of paramount importance because of their impact on disease activity, treatment options, and a patient's psychological status.
C1 [Diaconescu, Smaranda; Ioniuc, Ileana] Grigore T Popa Univ Med & Pharm, Dept Pediat, Iasi 700115, Romania.
   [Diaconescu, Smaranda; Strat, Silvia] St Mary Emergency Childrens Hosp, Clin Dept Pediat Gastroenterol, Iasi 700309, Romania.
   [Balan, Gheorghe G.; Anton, Carmen; Stefanescu, Gabriela] St Spiridon Emergency Hosp, Gastroenterol & Hepatol Clin, Iasi 700111, Romania.
   [Balan, Gheorghe G.; Anton, Carmen; Stefanescu, Gabriela] Grigore T Popa Univ Med & Pharm, Dept Gastroenterol & Hepatol, Iasi 700115, Romania.
   [Ioniuc, Ileana] St Mary Emergency Childrens Hosp, Dept Pediat, Iasi 700309, Romania.
   [Stanescu, Ana Maria Alexandra] Carol Davila Univ Med & Pharm, Dept Dermatol, Bucharest 050474, Romania.
C3 Grigore T Popa University of Medicine & Pharmacy; Grigore T Popa
   University of Medicine & Pharmacy; Grigore T Popa University of Medicine
   & Pharmacy; Carol Davila University of Medicine & Pharmacy
RP Strat, S (通讯作者)，St Mary Emergency Childrens Hosp, Clin Dept Pediat Gastroenterol, Iasi 700309, Romania.
EM turti23@yahoo.com; silviastrat89@yahoo.ro; balan.gheo@me.com;
   carmen.anton@umfiasi.ro; gabriela.stefanescu@gmail.com;
   ileanaioniuc@gmail.com; alexandrazotta@yahoo.com
RI Stanescu, Ana Maria Alexandra/L-8439-2019; Ioniuc, Ileana
   katerina/JBI-6568-2023
OI Stanescu, Ana Maria Alexandra/0000-0002-4807-9470; Balan, Gheorghe
   Gh/0000-0001-9789-8280; Stefanescu, Gabriela/0000-0002-1394-8648
CR Al-Mendalawi MD, 2018, SAUDI J GASTROENTERO, V24, P307, DOI 10.4103/sjg.SJG_300_18
   Aloi M, 2009, EUR REV MED PHARMACO, V13, P23
   Andrade P, 2018, DIGEST DIS SCI, V63, P746, DOI 10.1007/s10620-018-4921-y
   Andrisani G, 2012, EUR REV MED PHARMACO, V16, P890
   [Anonymous], 2018, WIADLEK
   Bakelants E, 2014, NETH J MED, V72, P541
   Baumgart DC, 2007, LANCET, V369, P1641, DOI 10.1016/S0140-6736(07)60751-X
   Bender-Heine A, 2017, CUTIS, V99, pE33
   Blasco-Alonso Javier, 2016, Rev. esp. enferm. dig., V108, P598, DOI [10.17235/reed.2016.3948/2015, 10.17235/reed.2015.3948/2015]
   Bradley GM, 2012, BIOL-TARGETS THER, V6, P125, DOI 10.2147/BTT.S31833
   Brenner EJ, 2019, CURR OPIN GASTROEN, V35, P330, DOI 10.1097/MOG.0000000000000538
   Bukhari I, 2015, SAUDI J MED MED SCI, V3, P81, DOI 10.4103/1658-631X.149695
   Butts GT, 2014, SAGE OPEN MED CASE R, V2, DOI 10.1177/2050313X14547609
   Can B, 2017, PEDIATR DERMATOL, V34, P72, DOI 10.1111/pde.13039
   Cohen S, 2020, EUR J CLIN NUTR, V74, P691, DOI 10.1038/s41430-019-0490-1
   Cossio ML, 2020, J CUTAN MED SURG, V24, P333, DOI 10.1177/1203475420917387
   Courbette O, 2019, J PEDIATR GASTR NUTR, V69, P189, DOI 10.1097/MPG.0000000000002349
   Danese S, 2005, WORLD J GASTROENTERO, V11, P7227, DOI 10.3748/wjg.v11.i46.7227
   Deneau M, 2010, PEDIATRICS, V126, pE977, DOI 10.1542/peds.2010-0486
   Dotson JL, 2010, J PEDIATR GASTR NUTR, V51, P140, DOI 10.1097/MPG.0b013e3181ca4db4
   Ehrlich S, 2020, NUTR CLIN PRACT, V35, P315, DOI 10.1002/ncp.10373
   Evans Paul E, 2007, MedGenMed, V9, P55
   Farhat F, 2017, INFLAMM BOWEL DIS, V23, pS51
   Femiano F, 2009, MED ORAL PATOL ORAL, V14, pE114
   Funato M, 2011, PEDIATR INT, V53, P771, DOI 10.1111/j.1442-200X.2010.03308.x
   George C, 2019, CLIN MED, V19, P224, DOI 10.7861/clinmedicine.19-3-224
   Greenley RN, 2010, J PEDIATR PSYCHOL, V35, P857, DOI 10.1093/jpepsy/jsp120
   Greuter T, 2017, J PEDIATR GASTR NUTR, V65, P200, DOI 10.1097/MPG.0000000000001455
   Guariso G, 2010, J PEDIATR GASTR NUTR, V51, P698, DOI 10.1097/MPG.0b013e3181da1db8
   Ho T, 2017, PEDIATR DERMATOL, V34, pE235, DOI 10.1111/pde.13218
   Huang BL, 2012, FRONT PHYSIOL, V3, DOI 10.3389/fphys.2012.00013
   Jang HJ, 2019, TRANSL PEDIATR, V8, P4, DOI 10.21037/tp.2019.01.06
   Jose FA, 2009, INFLAMM BOWEL DIS, V15, P63, DOI 10.1002/ibd.20604
   Keethy D, 2014, CURR OPIN PEDIATR, V26, P561, DOI 10.1097/MOP.0000000000000129
   Keljo DJ, 2009, INFLAMM BOWEL DIS, V15, P383, DOI 10.1002/ibd.20767
   Keyal U, 2018, DISCOV MED, V25, P225
   Kierkus J., 2014, Postepy Nauk Medycznych, V27, P178
   Kim MJ, 2011, INDIAN PEDIATR, V48, P969, DOI 10.1007/s13312-011-0144-4
   Korelitz BI, 2010, J CLIN GASTROENTEROL, V44, P151, DOI 10.1097/MCG.0b013e3181c21d20
   Krawiec P, 2020, NUTRIENTS, V12, DOI 10.3390/nu12051358
   Lankarani KB, 2013, WORLD J GASTROENTERO, V19, P8571, DOI 10.3748/wjg.v19.i46.8571
   Lee YA, 2016, PEDIATR GASTROENTERO, V19, P236, DOI 10.5223/pghn.2016.19.4.236
   Levine A, 2014, J PEDIATR GASTR NUTR, V58, P795, DOI 10.1097/MPG.0000000000000239
   Levine Jonathan S, 2011, Gastroenterol Hepatol (N Y), V7, P235
   Lima BD, 2014, INT OPHTHALMOL, V34, P1141, DOI 10.1007/s10792-014-9940-x
   Manda G, 2018, TROP DOCT, V48, P43, DOI 10.1177/0049475517724972
   Mantegazza C, 2016, EUR J PAEDIATR DENT, V17, P248
   McCluggage LK, 2011, ADOLESC HEALTH MED T, V2, P1, DOI 10.2147/AHMT.S8163
   Moher D, 2009, PLOS MED, V6, DOI [10.1371/journal.pmed.1000097, 10.1016/j.ijsu.2010.07.299, 10.1136/bmj.i4086, 10.1016/j.ijsu.2010.02.007, 10.1136/bmj.b2535, 10.1186/2046-4053-4-1, 10.1136/bmj.b2700]
   Molnár T, 2011, INFLAMM BOWEL DIS, V17, pE122, DOI 10.1002/ibd.21791
   Navallo L, 2017, INFLAMM BOWEL DIS, V23, pS67
   Nuti F, 2014, J PEDIATR GASTR NUTR, V58, P582, DOI 10.1097/MPG.0000000000000276
   O'Brien CL, 2018, GUT PATHOG, V10, DOI 10.1186/s13099-018-0265-6
   Passarini B, 2007, DERMATOLOGY, V215, P295, DOI 10.1159/000107622
   Pazheri F, 2010, INFLAMM BOWEL DIS, V16, P2007, DOI 10.1002/ibd.21245
   Peneau A, 2013, AM J GASTROENTEROL, V108, P1647, DOI 10.1038/ajg.2013.242
   Phanachet P, 2018, CLIN CASE REP, V6, P878, DOI 10.1002/ccr3.1475
   Rabeh R.B., 2019, ARCH DIS CHILD, V104, pA1
   Reddy H, 2013, CLIN EXP DERMATOL, V38, P225, DOI 10.1111/ced.12114
   Ribaldone D.G., 2020, SURROGATE MARKERS DI, V7, P33, DOI [10.3390/medicines7060033, DOI 10.3390/MEDICINES7060033]
   Rizvi SA, 2019, J PEDIATR GASTR NUTR, V69, pE89, DOI 10.1097/MPG.0000000000002402
   Rosenbaum J, 2010, J PAEDIATR CHILD H, V46, P193, DOI 10.1111/j.1440-1754.2009.01660.x
   Russo R, 2015, CASE REP MED, V2015, DOI 10.1155/2015/592170
   Savasan S, 2013, J PEDIATR GASTR NUTR, V56, pE2, DOI 10.1097/MPG.0b013e3182474d78
   Schoch JJ, 2017, PEDIATR DERMATOL, V34, P39, DOI 10.1111/pde.12990
   Schwartz RA, 2007, AM FAM PHYSICIAN, V75, P695
   Shan J, 2019, JOINT BONE SPINE, V86, P173, DOI 10.1016/j.jbspin.2018.03.007
   Sherlock ME, 2013, J PEDIATR GASTR NUTR, V56, P512, DOI 10.1097/MPG.0b013e31828390ba
   Shi H, 2017, AN BRAS DERMATOL, V92, P879, DOI 10.1590/abd1806-4841.20174461
   Simonetti O, 2015, GIORN ITAL DERMAT V, V150, P233
   Sridhar S, 2018, INFLAMM BOWEL DIS, V24, P2086, DOI 10.1093/ibd/izy112
   Stawarski Andrzej, 2006, Pol Merkur Lekarski, V20, P22
   Szigethy E, 2014, J AM ACAD CHILD PSY, V53, P726, DOI 10.1016/j.jaac.2014.04.014
   Thornton AM, 2014, MED J AUSTRALIA, V200, P546, DOI 10.5694/mja13.11187
   Torres J, 2013, INFLAMM BOWEL DIS, V19, P1086, DOI 10.1097/MIB.0b013e3182802c07
   Toussi SS, 2013, CLIN INFECT DIS, V57, P1318, DOI 10.1093/cid/cit489
   Trikudanathan G, 2012, DRUGS, V72, P2333, DOI 10.2165/11638120-000000000-00000
   Trost LB, 2005, POSTGRAD MED J, V81, P580, DOI 10.1136/pgmj.2004.031633
   Turner D, 2018, J PEDIATR GASTR NUTR, V67, P257, DOI 10.1097/MPG.0000000000002035
   Viola F., 2012, DIG LIVER DIS, V44, pS115, DOI [10.1016/S1590-8658(12)60315-6, DOI 10.1016/S1590-8658(12)60315-6]
   Weinstein M, 2005, CAN MED ASSOC J, V173, P145, DOI 10.1503/cmaj.050201
   Weissman S, 2019, ACG CASE REP J, V6, DOI 10.14309/crj.0000000000000209
   Wong AP, 2009, J PEDIATR GASTR NUTR, V48, P55, DOI 10.1097/MPG.0b013e318169330f
   Woo VL, 2015, CASE REP DENT, V2015, DOI 10.1155/2015/830472
   Yang BQ, 2012, PEDIATR DERMATOL, V29, P614, DOI 10.1111/j.1525-1470.2011.01509.x
   Zippi M, 2013, WORLD J CLIN CASES, V1, P74, DOI 10.12998/wjcc.v1.i2.74
NR 86
TC 1
Z9 2
U1 1
U2 16
PU MDPI
PI BASEL
PA ST ALBAN-ANLAGE 66, CH-4052 BASEL, SWITZERLAND
SN 1010-660X
EI 1648-9144
J9 MEDICINA-LITHUANIA
JI Med. Lith.
PD SEP
PY 2020
VL 56
IS 9
AR 425
DI 10.3390/medicina56090425
PG 18
WC Medicine, General & Internal
WE Science Citation Index Expanded (SCI-EXPANDED)
SC General & Internal Medicine
GA OB0BW
UT WOS:000578143500001
PM 32842528
OA gold, Green Published
DA 2024-01-22
ER

PT J
AU Hartman, C
   Berkowitz, D
   Weiss, B
   Shaoul, R
   Levine, A
   Adiv, OE
   Shapira, R
   Fradkin, A
   Wilschanski, M
   Tamir, A
   Shamir, R
AF Hartman, Corina
   Berkowitz, Drora
   Weiss, Batia
   Shaoul, Ron
   Levine, Arie
   Adiv, Orly Eshach
   Shapira, Riki
   Fradkin, Akiva
   Wilschanski, Michael
   Tamir, Ada
   Shamir, Raanan
TI Nutritional supplementation with polymeric diet enriched with
   transforming growth factor-beta 2 for children with Crohn's disease
SO ISRAEL MEDICAL ASSOCIATION JOURNAL
LA English
DT Article
DE Crohn's disease; nutritional therapy; transforming growth factor-beta;
   children
ID INFLAMMATORY-BOWEL-DISEASE; GROWTH-FACTOR-BETA; ENTERAL NUTRITION;
   REMISSION; TRIAL
AB Background: A polymeric diet rich in transforming growth factor-beta 2 used as a single nutrient has been shown to induce remission in 79% of children with Crohn's disease.
   Objectives: To summarize the experience of several pediatric gastroenterology units in Israel using a TGF beta 2-enriched polymeric diet (Modulen IBD (R)) supplementation in children and adolescents with Crohn's disease.
   Methods: In a retrospective study we reviewed the charts of 28 children with Crohn's disease (10 girls., 18 boys) who received, in addition to conventional treatment, Modulen IBD as a supplement to their regular nutrition. These children were compared with 18 children supplemented with standard polymeric formula (Ensure Plus) and 18 children without formula supplementation. We recorded clinical manifestations, growth, and the Pediatric Crohn's Disease Activity Index before and after initiation of the polymeric diet.
   Results: The Modulen-treated children showed a significant decrease in PCDAI from 34.3 to 15.7 (P< 0.0001). A significant decrease in PCDAI was recorded also in the Ensure Plus group, from 35 to 22 (P= 0.02) but not in the non-supplemented group. Significant improvements in body mass index (P = 0.01) and erythrocyte sedimentation rate (P= 0.03) were recorded at follow-up (median 3.4 months) only in the Modulen IBD group.
   Conclusions: In this cohort of children with Crohn's disease, supplementation of the diet with Modulen IBD as well as supplementation with Ensure Plus was associated with a decrease in PCDAI. The children supplemented with Modulen IBD also showed improvement in BMI, suggesting an additional advantage of nutritional therapy in children with this disease.
C1 [Hartman, Corina; Shapira, Riki; Shamir, Raanan] Schneider Childrens Med Ctr Israel, Inst Gastroenterol Nutr & Liver Dis, IL-49202 Petah Tiqwa, Israel.
   [Berkowitz, Drora; Adiv, Orly Eshach] Meyer Childrens Hosp Haifa, Pediat Gastroenterol & Nutr Unit, Haifa, Israel.
   [Weiss, Batia; Fradkin, Akiva] Safra Childrens Hosp, Chaim Sheba Med Ctr, Pediat Gastroenterol & Nutr Unit, Tel Hashomer, Israel.
   [Shaoul, Ron] Bnai Zion Med Ctr, Pediat Gastroenterol & Nutr Unit, Haifa, Israel.
   [Levine, Arie] Wolfson Med Ctr, Pediat Gastroenterol & Nutr Unit, Holon, Israel.
   [Wilschanski, Michael] Hadassah Hebrew Univ Med Ctr, Pediat Gastroenterol & Nutr Unit, Jerusalem, Israel.
   [Tamir, Ada] Clalit Hlth Serv, Dept Community Med, Haifa, Israel.
   [Hartman, Corina; Weiss, Batia; Levine, Arie; Shapira, Riki; Shamir, Raanan] Tel Aviv Univ, Sackler Fac Med, Ramat Aviv, Israel.
   [Berkowitz, Drora; Shaoul, Ron; Adiv, Orly Eshach] Technion Israel Inst Technol, Rappaport Sch Med, Haifa, Israel.
C3 Rambam Health Care Campus; Chaim Sheba Medical Center; Bnai Zion Medical
   Center; Hebrew University of Jerusalem; Clalit Health Services; Sackler
   Faculty of Medicine; Technion Israel Institute of Technology; Rappaport
   Faculty of Medicine
RP Shamir, R (通讯作者)，Schneider Childrens Med Ctr Israel, Inst Gastroenterol Nutr & Liver Dis, IL-49202 Petah Tiqwa, Israel.
EM shamirraanan@gmail.com
RI Shaoul, Ron/S-7737-2019
OI Shaoul, Ron/0000-0001-5667-8759
CR Afzal NA, 2004, ALIMENT PHARM THER, V20, P167, DOI 10.1111/j.1365-2036.2004.02002.x
   Akobeng AK, 2000, J PEDIATR GASTR NUTR, V30, P78, DOI 10.1097/00005176-200001000-00022
   Bannerjee T, 2004, J PEDIATR GASTR NUTR, V38, P270, DOI 10.1097/00005176-200403000-00007
   BEATTIE RM, 1994, ALIMENT PHARM THERAP, V8, P609
   BELLI DC, 1988, GASTROENTEROLOGY, V94, P603, DOI 10.1016/0016-5085(88)90230-2
   BREESE EJ, 1995, ALIMENT PHARM THERAP, V9, P547
   Fell JME, 2000, ALIMENT PHARM THERAP, V14, P281
   Gassull MA, 2002, GUT, V51, P164, DOI 10.1136/gut.51.2.164
   Hahm KB, 2001, GUT, V49, P190, DOI 10.1136/gut.49.2.190
   Heuschkel RB, 2000, J PEDIATR GASTR NUTR, V31, P8, DOI 10.1097/00005176-200007000-00005
   HYAMS JS, 1992, J PEDIATR GASTR NUTR, V14, P216, DOI 10.1097/00005176-199202000-00017
   Kanazawa S, 2001, AM J GASTROENTEROL, V96, P822
   Kim SC, 2004, GASTROENTEROLOGY, V126, P1550, DOI 10.1053/j.gastro.2004.03.022
   Kleinman RE, 2004, J PEDIATR GASTR NUTR, V39, P15, DOI 10.1097/00005176-200407000-00005
   Monteleone G, 2001, J CLIN INVEST, V108, P601, DOI 10.1172/JCI200112821
   Sawczenko A, 2003, ARCH DIS CHILD, V88, P995, DOI 10.1136/adc.88.11.995
   Schmidt-Weber CB, 2004, CURR OPIN IMMUNOL, V16, P709, DOI 10.1016/j.coi.2004.09.008
   SEIDMAN E, 1996, J PEDIAT GASTROENTER, V23, P344
   Verma S, 2000, DIGEST LIVER DIS, V32, P769, DOI 10.1016/S1590-8658(00)80353-9
   Wilschanski M, 1996, GUT, V38, P543, DOI 10.1136/gut.38.4.543
   Zachos M, 2001, COCHRANE DB SYST REV
NR 21
TC 44
Z9 47
U1 0
U2 3
PU ISRAEL MEDICAL ASSOC JOURNAL
PI RAMAT GAN
PA 2 TWIN TOWERS, 11TH FL, 35 JABOTINSKY ST, PO BOX 3604, RAMAT GAN 52136,
   ISRAEL
SN 1565-1088
J9 ISR MED ASSOC J
JI Isr. Med. Assoc. J.
PD JUL
PY 2008
VL 10
IS 7
BP 503
EP 507
PG 5
WC Medicine, General & Internal
WE Science Citation Index Expanded (SCI-EXPANDED)
SC General & Internal Medicine
GA 335HE
UT WOS:000258280600004
PM 18751627
DA 2024-01-22
ER

PT J
AU Vortia, E
   Kay, M
   Wyllie, R
AF Vortia, Eugene
   Kay, Marsha
   Wyllie, Robert
TI The role of growth hormone and insulin-like growth factor-1 in Crohn's
   disease: implications for therapeutic use of human growth hormone in
   pediatric patients
SO CURRENT OPINION IN PEDIATRICS
LA English
DT Review
DE Crohn's disease; growth failure; growth hormone; insulin-like growth
   factor-1; pediatric
ID INFLAMMATORY-BOWEL-DISEASE; FACTOR-BINDING-PROTEINS;
   NECROSIS-FACTOR-ALPHA; JUVENILE IDIOPATHIC ARTHRITIS; LINEAR GROWTH;
   INTESTINAL INFLAMMATION; IMPAIRED CHILDREN; BODY-COMPOSITION; TRANSGENIC
   MICE; MURINE COLITIS
AB Purpose of review
   This review evaluates the role of the growth hormone (GH) and insulin-like growth factor (IGF) in influencing linear growth in pediatric Crohn's disease. It also examines the current evidence concerning the use of recombinant human growth hormone (rhGH) as a potential therapy in achieving optimal growth and inducing mucosal healing for pediatric Crohn's disease.
   Recent findings
   Current treatment strategies for Crohn's disease including antitumor necrosis factor-a (TNF-alpha) therapy have been demonstrated to improve growth velocity, but linear growth deficits persist despite optimization of therapy. By complex mechanisms, including the reduction of levels of IGF-1 and induction of systemic and hepatic GH resistance, cytokines such as TNF-alpha and interleukin-6 (IL-6), commonly elevated in active Crohn's disease, are important as mediators of linear growth delay. Recent evidence suggests that rhGH therapy is effective in improving short-term linear growth for a selected group of patients but of limited benefit as a therapy for improving mucosal disease and reducing clinical disease activity.
   Summary
   Crohn's disease interacts with the GH-IGF-1 axis in important ways. Recent studies evaluating rhGH use in pediatric Crohn's disease have demonstrated some efficacy in reversing persistent linear growth delay but limited benefits in terms of improving mucosal disease and clinical disease activity. Larger studies of adequate power are needed to confirm a true benefit in terms of growth, to examine a potential benefit with regard to modification of disease activity, and to evaluate long-term risks.
C1 [Vortia, Eugene; Kay, Marsha; Wyllie, Robert] Cleveland Clin, Childrens Hosp, Dept Pediat Gastroenterol & Nutr, Cleveland, OH 44195 USA.
C3 Cleveland Clinic Foundation
RP Kay, M (通讯作者)，Cleveland Clin, Childrens Hosp, Dept Pediat Gastroenterol & Nutr, Desk A111,9500 Euclid Ave, Cleveland, OH 44195 USA.
CR Arends NJT, 2003, CLIN ENDOCRINOL, V59, P779, DOI 10.1046/j.1365-2265.2003.01905.x
   Ballinger AB, 2000, GUT, V46, P694, DOI 10.1136/gut.46.5.695
   Bechtold S, 2010, J CLIN ENDOCR METAB, V95, P178, DOI 10.1210/jc.2009-0979
   Bell J, 2010, J CLIN ENDOCR METAB, V95, P167, DOI 10.1210/jc.2009-0178
   BRAEGGER CP, 1993, J PEDIATR GASTR NUTR, V16, P49, DOI 10.1097/00005176-199301000-00009
   Bross DA, 1996, J PEDIATR GASTR NUTR, V23, P164, DOI 10.1097/00005176-199608000-00012
   Buzzelli MD, 2008, ENDOCRINOLOGY, V149, P6378, DOI 10.1210/en.2007-1574
   Calenda KA, 2005, INFLAMM BOWEL DIS, V11, P435, DOI 10.1097/01.MIB.0000159321.58773.a6
   Canavan C, 2006, ALIMENT PHARM THER, V23, P1097, DOI 10.1111/j.1365-2036.2006.02854.x
   Cats A, 1996, CANCER RES, V56, P523
   Chen K, 1997, SURGERY, V121, P212, DOI 10.1016/S0039-6060(97)90292-0
   Davies UM, 1997, ARTHRITIS RHEUM-US, V40, P332, DOI 10.1002/art.1780400218
   De Benedetti F, 2001, ENDOCRINOLOGY, V142, P4818, DOI 10.1210/en.142.11.4818
   DeBenedetti F, 1997, J CLIN INVEST, V99, P643, DOI 10.1172/JCI119207
   DELEHAYEZERVAS MC, 1994, J CLIN ENDOCR METAB, V78, P1473
   Denson LA, 2001, J CLIN INVEST, V107, P1451, DOI 10.1172/JCI10994
   Denson LA, 2010, J PEDIATR GASTR NUTR, V51, P130, DOI 10.1097/MPG.0b013e3181c992d6
   Difedele LM, 2005, GASTROENTEROLOGY, V128, P1278, DOI 10.1053/j.gastro.2005.02.003
   DMELLO S, 2011, INFLAMM BOWEL DIS
   Food and Drug Administration, FOOD DRUG ADM DRUG S
   Fruchtman S, 2005, AM J PHYSIOL-GASTR L, V289, pG342, DOI 10.1152/ajpgi.00413.2004
   Gentilucci UV, 2005, ALIMENT PHARM THER, V21, P1063, DOI 10.1111/j.1365-2036.2005.02449.x
   Govoni KE, 2005, PEDIATR NEPHROL, V20, P261, DOI 10.1007/s00467-004-1658-y
   Han X, 2007, GUT, V56, P73, DOI 10.1136/gut.2006.094490
   Han XN, 2005, GASTROENTEROLOGY, V129, P185, DOI 10.1053/j.gastro.2005.05.018
   Hardin DS, 2007, CLIN PEDIATR, V46, P279, DOI 10.1177/0009922806293924
   Henker J, 1996, EUR J PEDIATR, V155, P1066, DOI 10.1007/BF02532536
   Herrington J, 2000, ONCOGENE, V19, P2585, DOI 10.1038/sj.onc.1203526
   Heuschkel R, 2008, INFLAMM BOWEL DIS, V14, P839, DOI 10.1002/ibd.20378
   Heyman MB, 2008, J PEDIATR-US, V153, P651, DOI 10.1016/j.jpeds.2008.04.064
   HYAMS JS, 1991, J PEDIATR GASTR NUTR, V12, P439, DOI 10.1097/00005176-199105000-00005
   ISAKSSON OGP, 1987, ENDOCR REV, V8, P426, DOI 10.1210/edrv-8-4-426
   Jenkins PJ, 1997, CLIN ENDOCRINOL, V47, P17, DOI 10.1046/j.1365-2265.1997.1911029.x
   Ji SN, 2002, J BIOL CHEM, V277, P28384, DOI 10.1074/jbc.M111723200
   JONES JI, 1995, ENDOCR REV, V16, P3, DOI 10.1210/er.16.1.3
   Kara E, 2004, INFLAMM BOWEL DIS, V10, P112, DOI 10.1097/00054725-200403000-00008
   Kaser A, 2010, ANNU REV IMMUNOL, V28, P573, DOI 10.1146/annurev-immunol-030409-101225
   KIRSCHNER BS, 1986, GASTROENTEROLOGY, V91, P830, DOI 10.1016/0016-5085(86)90683-9
   KISSMEYERNIELSEN P, 1995, SCAND J GASTROENTERO, V30, P246, DOI 10.3109/00365529509093272
   Kotlyar DS, 2011, CLIN GASTROENTEROL H, V9, P36, DOI 10.1016/j.cgh.2010.09.016
   LAMAN D, 1999, AM J GASTROENTEROL, V94, P2675
   LeRoith D, 1997, NEW ENGL J MED, V336, P633, DOI 10.1056/NEJM199702273360907
   Malik S, 2011, J PEDIATR GASTR NUTR, V52, P31, DOI 10.1097/MPG.0b013e3181edd797
   Mauras N, 2002, METABOLISM, V51, P127, DOI 10.1053/meta.2002.28972
   MCCAFFERY TD, 1974, AM J DIG DIS, V19, P411, DOI 10.1007/BF01255604
   Pfefferkorn M, 2009, J PEDIATR GASTR NUTR, V48, P168, DOI 10.1097/MPG.0b013e318175ca7f
   Phung OJ, 2010, PEDIATRICS, V126, pE1211, DOI 10.1542/peds.2010-2007
   Rajaram S, 1997, ENDOCR REV, V18, P801, DOI 10.1210/er.18.6.801
   Ram PK, 2000, J BIOL CHEM, V275, P39487, DOI 10.1074/jbc.M004755200
   REDMOND GP, 1985, J ADOLESCENT HEALTH, V6, P345
   Rokkas T, 2008, WORLD J GASTROENTERO, V14, P3484, DOI 10.3748/wjg.14.3484
   Ross J, 2010, PEDIATRICS, V125, pE906, DOI 10.1542/peds.2009-1783
   Sawczenko A, 2005, P NATL ACAD SCI USA, V102, P13260, DOI 10.1073/pnas.0503589102
   Sawczenko A, 2006, PEDIATRICS, V118, P124, DOI 10.1542/peds.2005-2931
   Slonim AE, 2000, NEW ENGL J MED, V342, P1633, DOI 10.1056/NEJM200006013422203
   TENORE A, 1977, J CLIN ENDOCR METAB, V44, P622, DOI 10.1210/jcem-44-4-622
   Thayu M, 2010, GASTROENTEROLOGY, V139, P430, DOI 10.1053/j.gastro.2010.04.044
   Theiss AL, 2005, GASTROENTEROLOGY, V129, P204, DOI 10.1053/j.gastro.2005.05.019
   Varghese S, 2002, J PEDIATR GASTR NUTR, V35, P641, DOI 10.1097/00005176-200211000-00010
   Walters TD, 2007, INFLAMM BOWEL DIS, V13, P424, DOI 10.1002/ibd.20069
   Wang XD, 2008, MOL ENDOCRINOL, V22, P1427, DOI 10.1210/me.2007-0561
   Wheeler EE, 1997, GUT, V40, P57, DOI 10.1136/gut.40.1.57
   Woelfle J, 2003, J BIOL CHEM, V278, P22696, DOI 10.1074/jbc.M301362200
   Wolkersdörfer GW, 2007, INT J COLORECTAL DIS, V22, P983, DOI 10.1007/s00384-006-0105-x
   Wong SC, 2011, CLIN ENDOCRINOL, V74, P599, DOI 10.1111/j.1365-2265.2011.03977.x
NR 65
TC 17
Z9 20
U1 0
U2 6
PU LIPPINCOTT WILLIAMS & WILKINS
PI PHILADELPHIA
PA TWO COMMERCE SQ, 2001 MARKET ST, PHILADELPHIA, PA 19103 USA
SN 1040-8703
EI 1531-698X
J9 CURR OPIN PEDIATR
JI CURR. OPIN. PEDIATR.
PD OCT
PY 2011
VL 23
IS 5
BP 545
EP 551
DI 10.1097/MOP.0b013e32834a7810
PG 7
WC Pediatrics
WE Science Citation Index Expanded (SCI-EXPANDED)
SC Pediatrics
GA 817MJ
UT WOS:000294677400009
PM 21900782
DA 2024-01-22
ER

PT J
AU Wu, ZR
   Liu, DL
   Deng, FH
AF Wu, Zengrong
   Liu, Deliang
   Deng, Feihong
TI The Role of Vitamin D in Immune System and Inflammatory Bowel Disease
SO JOURNAL OF INFLAMMATION RESEARCH
LA English
DT Review
DE vitamin D; immune system; inflammatory bowel disease; IBD treatment;
   relapse of IBD
ID FECAL MICROBIOTA TRANSPLANTATION; INTESTINAL ALKALINE-PHOSPHATASE; BLOOD
   MONONUCLEAR-CELLS; FACTOR-ALPHA THERAPY; D-RECEPTOR DELETION; D
   DEFICIENCY; 1,25-DIHYDROXYVITAMIN D-3; ULCERATIVE-COLITIS;
   CROHNS-DISEASE; GUT MICROBIOTA
AB Inflammatory bowel disease (IBD) is a nonspecific inflammatory disease that includes ulcerative colitis (UC) and Crohn???s disease (CD). The pathogenesis of IBD is not fully understood but is most reported associated with immune dysregulation, dysbacteriosis, genetic susceptibility, and environmental risk factors. Vitamin D is an essential nutrient for the human body, and it not only regulates bone metabolism but also the immune system, the intestinal microbiota and barrier. Vitamin D insufficiency is common in IBD patients, and the abnormal low levels of vitamin D are highly correlated with disease activity, treatment response, and risk of relapse of IBD. Accumulating evidence supports the protective role of vitamin D in IBD through regulating the adaptive and innate immunity, maintaining the intestinal barrier and balancing the gut microbiota. This report aims to provide a broad overview of the role vitamin D in the immune system, especially in the pathogenesis and treatment of IBD, and its possible role in predicting relapse.
C1 [Wu, Zengrong; Liu, Deliang; Deng, Feihong] Cent South Univ, Second Xiangya Hosp, Dept Gastroenterol, Changsha 410011, Hunan, Peoples R China.
   [Wu, Zengrong; Liu, Deliang; Deng, Feihong] Cent South Univ, Digest Dis Res Ctr, Changsha 410011, Hunan, Peoples R China.
C3 Central South University; Central South University
RP Deng, FH (通讯作者)，Cent South Univ, Second Xiangya Hosp, Dept Gastroenterol, Digest Dis Res Ctr, Changsha 410011, Hunan, Peoples R China.
EM dfh411@csu.edu.cn
OI Wu, Zengrong/0000-0002-1101-0082
FU National Natural Science Foundation of China [81900478]
FX The study was sponsored by the National Natural Science Foundation of
   China (No. 81900478) .
CR Aguilar-Shea AL, 2021, CLIN NUTR ESPEN, V41, P10, DOI 10.1016/j.clnesp.2020.12.001
   Ahamed ZR, 2019, J CLIN GASTROENTEROL, V53, pE409, DOI 10.1097/MCG.0000000000001233
   Ananthakrishnan AN, 2013, INFLAMM BOWEL DIS, V2, P5432
   Ananthakrishnan AN, 2011, GASTROENTEROLOGY, V140, pS113
   Ardizzone S, 2009, INT J IMMUNOPATH PH, V22, P63, DOI 10.1177/039463200902200108
   Arihiro S, 2019, INFLAMM BOWEL DIS, V25, P1088, DOI 10.1093/ibd/izy346
   Augustine MV, 2014, J CLIN ENDOCR METAB, V99, pE991, DOI 10.1210/jc.2013-3846
   Bak NF, 2018, EUR J NUTR, V57, P2607, DOI 10.1007/s00394-017-1531-y
   Bashir M, 2016, EUR J NUTR, V55, P1479, DOI 10.1007/s00394-015-0966-2
   Bendix M, 2021, NUTRIENTS, V13, DOI 10.3390/nu13041083
   BHALLA AK, 1986, CELL IMMUNOL, V98, P311, DOI 10.1016/0008-8749(86)90291-1
   BLUNT JW, 1969, BIOCHEMISTRY-US, V8, P671, DOI 10.1021/bi00830a031
   Booth DR, 2016, GENES IMMUN, V17, P213, DOI 10.1038/gene.2016.12
   Bruce D, 2011, INT IMMUNOL, V23, P519, DOI 10.1093/intimm/dxr045
   Calkins H, 2017, J ARRYTHM, V33, P369, DOI 10.1016/j.joa.2017.08.001
   Cantorna MT, 2019, FRONT IMMUNOL, V10, DOI 10.3389/fimmu.2019.01772
   Cantorna MT, 2014, ANN NY ACAD SCI, V1317, P70, DOI 10.1111/nyas.12408
   Cantorna MT, 2008, MOL ASPECTS MED, V29, P369, DOI 10.1016/j.mam.2008.04.004
   Cao R, 2020, J LEUKOCYTE BIOL, V108, P283, DOI 10.1002/JLB.3MA0320-406RR
   Cashman KD, 2016, AM J CLIN NUTR, V103, P1033, DOI 10.3945/ajcn.115.120873
   Charoenngam N, 2020, ANTICANCER RES, V40, P551, DOI 10.21873/anticanres.13984
   Chatterjee I, 2021, J CROHNS COLITIS, V15, P1720, DOI 10.1093/ecco-jcc/jjab044
   Chen J, 2015, MUCOSAL IMMUNOL, V8, P618, DOI 10.1038/mi.2014.94
   Chen ML, 2016, INFLAMM BOWEL DIS, V22, P1157, DOI 10.1097/MIB.0000000000000714
   Chen S, 2007, J IMMUNOL, V179, P1634, DOI 10.4049/jimmunol.179.3.1634
   Colotta F, 2017, J AUTOIMMUN, V85, P78, DOI 10.1016/j.jaut.2017.07.007
   Costello SP, 2019, JAMA-J AM MED ASSOC, V321, P156, DOI 10.1001/jama.2018.20046
   Cusato J, 2021, PHARMACEUTICALS-BASE, V1, P514
   Daniel C, 2008, J PHARMACOL EXP THER, V324, P23, DOI 10.1124/jpet.107.127209
   Dankers W, 2019, FRONT IMMUNOL, V10, DOI 10.3389/fimmu.2019.01504
   CASTRO Francisca DIAS DE, 2015, Arq. Gastroenterol., V52, P260, DOI 10.1590/S0004-28032015000400003
   Del Pinto R, 2016, DIGEST LIVER DIS, V1, P48
   DEVRIES JE, 1995, ANN MED, V27, P537, DOI 10.3109/07853899509002465
   Dickie LJ, 2010, RHEUMATOLOGY, V49, P1466, DOI 10.1093/rheumatology/keq124
   Drozdenko G, 2014, EXP DERMATOL, V23, P107, DOI 10.1111/exd.12300
   Fakhoury HMA, 2020, J STEROID BIOCHEM, V200, DOI 10.1016/j.jsbmb.2020.105663
   Froicu M, 2007, BMC IMMUNOL, V8, DOI 10.1186/1471-2172-8-5
   Garg M, 2013, INFLAMM BOWEL DIS, V19, P2634, DOI 10.1097/01.MIB.0000436957.77533.b2
   Geldmeyer-Hilt K, 2011, BIOCHEM BIOPH RES CO, V407, P699, DOI 10.1016/j.bbrc.2011.03.078
   Geremia A, 2014, AUTOIMMUN REV, V13, P3, DOI 10.1016/j.autrev.2013.06.004
   Goldberg RF, 2008, P NATL ACAD SCI USA, V105, P3551, DOI 10.1073/pnas.0712140105
   Goswami S, 2021, J CELL PHYSIOL, V236, P8148, DOI 10.1002/jcp.30486
   Gottfried E, 2006, BIOCHEM BIOPH RES CO, V349, P209, DOI 10.1016/j.bbrc.2006.08.034
   Guan QD, 2019, J IMMUNOL RES, V2019, DOI 10.1155/2019/7247238
   Gubatan J, 2021, J CROHNS COLITIS, V15, P1980, DOI 10.1093/ecco-jcc/jjab114
   Gubatan J, 2020, INFLAMM BOWEL DIS, V26, P885, DOI 10.1093/ibd/izz330
   Gubatan J, 2019, ALIMENT PHARM THER, V50, P1146, DOI 10.1111/apt.15506
   Gubatan J, 2017, CLIN GASTROENTEROL H, V15, P240, DOI 10.1016/j.cgh.2016.05.035
   Guzman-Prado Y, 2020, INFLAMM BOWEL DIS, V26, P1819, DOI 10.1093/ibd/izaa087
   Ham M, 2014, INFLAMM BOWEL DIS, V20, P856, DOI 10.1097/MIB.0000000000000016
   Hausmann J, 2019, J CLIN MED, V8, DOI 10.3390/jcm8091319
   He L, 2019, ISCIENCE, V17, P119, DOI 10.1016/j.isci.2019.06.026
   He L, 2018, ENDOCRINOLOGY, V159, P967, DOI 10.1210/en.2017-00748
   Heine G, 2008, EUR J IMMUNOL, V38, P2210, DOI 10.1002/eji.200838216
   Hewison M, 2003, J IMMUNOL, V170, P5382, DOI 10.4049/jimmunol.170.11.5382
   Hilger J, 2014, BRIT J NUTR, V111, P23, DOI 10.1017/S0007114513001840
   Hizarcioglu-Gulsen H, 2021, J PEDIATR GASTR NUTR, V72, pE125, DOI 10.1097/MPG.0000000000003064
   Holick MF, 2009, ANN EPIDEMIOL, V19, P73, DOI 10.1016/j.annepidem.2007.12.001
   Huybrechts I, 2011, EUR J CLIN NUTR, V65, P1039, DOI 10.1038/ejcn.2011.71
   James J, 2017, J IMMUNOL, V198, P1164, DOI 10.4049/jimmunol.1601213
   Jiang W, 2020, MED CLIN-BARCELONA, V154, P7, DOI 10.1016/j.medcli.2019.03.019
   Juneja M, 2012, DIGEST DIS SCI, V57, P2408, DOI 10.1007/s10620-012-2083-x
   Jungert A, 2014, FOOD NUTR RES, V58, DOI 10.3402/fnr.v58.23632
   Kabbani TCA, 2016, AM J GASTROENTEROL, V111, P712, DOI 10.1038/ajg.2016.53
   Karimi S, 2019, NUTR J, V18, DOI 10.1186/s12937-019-0441-7
   Kellermann L, 2020, AUTOIMMUN REV, V19, DOI 10.1016/j.autrev.2020.102672
   Ko KH, 2019, INTEST RES, V17, P70, DOI 10.5217/ir.2018.00022
   Kojecky V, 2020, SCAND J GASTROENTERO, V55, P671, DOI 10.1080/00365521.2020.1774921
   Kojecky Vladimir, 2019, Vnitr Lek, V65, P470
   Kong J, 2008, AM J PHYSIOL-GASTR L, V294, pG208, DOI 10.1152/ajpgi.00398.2007
   Konya V, 2018, J ALLERGY CLIN IMMUN, V141, P279, DOI 10.1016/j.jaci.2017.01.045
   Kühne H, 2016, NUTR RES, V36, P184, DOI 10.1016/j.nutres.2015.10.005
   Kundu R, 2017, IMMUNOLOGY, V150, P55, DOI 10.1111/imm.12669
   Lagishetty V, 2010, ENDOCRINOLOGY, V151, P2423, DOI 10.1210/en.2010-0089
   Lagunova Z, 2011, J NUTR, V141, P112, DOI 10.3945/jn.109.119495
   Lavelle A, 2020, NAT REV GASTRO HEPAT, V17, P223, DOI 10.1038/s41575-019-0258-z
   Law AD, 2019, INDIAN J GASTROENTER, V38, P6, DOI 10.1007/s12664-019-00932-z
   LAWSON DEM, 1971, NATURE, V230, P228, DOI 10.1038/230228a0
   Lee C, 2019, PEDIATR SURG INT, V35, P1395, DOI 10.1007/s00383-019-04586-y
   Lee R, 2020, J PEDIATR GASTR NUTR, V70, pE77, DOI 10.1097/MPG.0000000000002590
   Leyssens C, 2017, ENDOCRINOLOGY, V158, P2354, DOI 10.1210/en.2017-00139
   Lin YD, 2019, FRONT IMMUNOL, V10, DOI 10.3389/fimmu.2019.00001
   Linneman Z, 2019, MED HYPOTHESES, V127, P154, DOI 10.1016/j.mehy.2019.04.005
   Littman DR, 2010, CELL, V140, P845, DOI 10.1016/j.cell.2010.02.021
   Liu XF, 2018, BRIT J NUTR, V119, P928, DOI 10.1017/S0007114518000491
   Liu ZJ, 2012, J BIOL CHEM, V287, P3591, DOI 10.1074/jbc.M111.304949
   López-Muñoz P, 2019, NUTRIENTS, V11, DOI 10.3390/nu11051059
   Lu R, 2021, GASTROENTEROLOGY, V160, P1269, DOI 10.1053/j.gastro.2020.11.015
   Lu R, 2019, FASEB J, V33, P11845, DOI 10.1096/fj.201900727R
   Ma D, 2017, BIOCHEM BIOPH RES CO, V482, P366, DOI 10.1016/j.bbrc.2016.11.069
   Martinesi M, 2008, INFLAMM BOWEL DIS, V14, P597, DOI 10.1002/ibd.20354
   Martinesi M, 2010, CLIN IMMUNOL, V136, P51, DOI 10.1016/j.clim.2010.03.004
   Matsuoka K, 2015, SEMIN IMMUNOPATHOL, V37, P47, DOI 10.1007/s00281-014-0454-4
   McDonnell SL, 2014, J STEROID BIOCHEM, V144, P149, DOI 10.1016/j.jsbmb.2013.10.017
   McDonnell SL, 2014, J STEROID BIOCHEM, V144, P146, DOI 10.1016/j.jsbmb.2013.10.014
   McGillis L, 2021, AM J PHYSIOL-GASTR L, V321, pG171, DOI 10.1152/ajpgi.00398.2020
   Mechie NC, 2020, DIGESTION, V101, P761, DOI 10.1159/000502515
   Meckel K, 2016, AM J CLIN NUTR, V104, P113, DOI 10.3945/ajcn.115.123786
   Moayyedi P, 2015, GASTROENTEROLOGY, V149, P102, DOI 10.1053/j.gastro.2015.04.001
   Mogire RM, 2020, LANCET GLOB HEALTH, V8, pE134, DOI 10.1016/S2214-109X(19)30457-7
   Moore KW, 2001, ANNU REV IMMUNOL, V19, P683, DOI 10.1146/annurev.immunol.19.1.683
   Morgan JW, 1999, ENDOCRINOLOGY, V140, P381, DOI 10.1210/en.140.1.381
   Morton H, 2020, NEW ZEAL MED J, V133, P61
   Murdaca G, 2019, AUTOIMMUN REV, V18, DOI 10.1016/j.autrev.2019.102350
   Naderpoor N, 2019, NUTRIENTS, V11, DOI 10.3390/nu11122888
   Narula N, 2017, DIGEST DIS SCI, V62, P448, DOI 10.1007/s10620-016-4396-7
   Ng SC, 2017, LANCET, V390, P2769, DOI 10.1016/S0140-6736(17)32448-0
   Ni J, 2017, NAT REV GASTRO HEPAT, V14, P573, DOI 10.1038/nrgastro.2017.88
   Noda S, 2017, NUTR RES, V46, P59, DOI 10.1016/j.nutres.2017.07.005
   Novak I, 1997, BBA-BIOENERGETICS, V1319, P86, DOI 10.1016/S0005-2728(96)00118-1
   Nurminen V, 2019, FRONT PHYSIOL, V10, DOI 10.3389/fphys.2019.00194
   Olbjern C, 2019, CLIN EXP GASTROENTER, V12, P37, DOI 10.2147/CEG.S186235
   Ooi JH, 2013, J NUTR, V143, P1679, DOI 10.3945/jn.113.180794
   Palmer MT, 2011, J BIOL CHEM, V286, P997, DOI 10.1074/jbc.M110.163790
   Pereira-Santos M, 2019, CRIT REV FOOD SCI, V59, P2102, DOI 10.1080/10408398.2018.1437711
   Piedra-Quintero ZL, 2020, FRONT IMMUNOL, V11, DOI 10.3389/fimmu.2020.597959
   Rasouli E, 2020, CLIN EXP GASTROENTER, V13, P419, DOI 10.2147/CEG.S254278
   Reboul E, 2011, MOL NUTR FOOD RES, V55, P691, DOI 10.1002/mnfr.201000553
   Reich KM, 2016, INFLAMM BOWEL DIS, V22, P92, DOI 10.1097/MIB.0000000000000588
   Roth DE, 2018, ANN NY ACAD SCI, V1430, P44, DOI 10.1111/nyas.13968
   Sahota O, 2014, AGE AGEING, V43, P589, DOI 10.1093/ageing/afu104
   Santos-Antunes J, 2016, INFLAMM BOWEL DIS, V22, P1101, DOI 10.1097/MIB.0000000000000697
   Santucci NR, 2014, J PEDIATR GASTR NUTR, V59, P455, DOI 10.1097/MPG.0000000000000477
   Sassi F, 2018, NUTRIENTS, V10, DOI 10.3390/nu10111656
   Schäffler H, 2018, J DIGEST DIS, V19, P225, DOI 10.1111/1751-2980.12591
   Schardey J, 2019, J CROHNS COLITIS, V13, P1546, DOI 10.1093/ecco-jcc/jjz090
   Scolaro Bruno Lorenzo, 2018, J. Coloproctol. (Rio J.), V38, P99
   Sharifi A, 2019, J DIET SUPPL, V16, P541, DOI 10.1080/19390211.2018.1472168
   Sharifi Amrollah, 2019, Middle East J Dig Dis, V11, P199, DOI 10.15171/mejdd.2019.149
   Sharifi A, 2019, APMIS, V127, P681, DOI 10.1111/apm.12982
   Sloka S, 2011, J NEUROINFLAMM, V8, DOI 10.1186/1742-2094-8-56
   Sokol H, 2020, MICROBIOME, V8, DOI 10.1186/s40168-020-0792-5
   Stio M, 2006, INT IMMUNOPHARMACOL, V6, P1083, DOI 10.1016/j.intimp.2006.01.018
   Strauch UG, 2007, WORLD J GASTROENTERO, V13, P6529, DOI 10.3748/wjg.v13.i48.6529
   Su DM, 2016, FRONT PHYSIOL, V7, DOI 10.3389/fphys.2016.00498
   Sun J, 2016, AUTOPHAGY, V12, P1057, DOI 10.1080/15548627.2015.1072670
   Szabó D, 2015, DIGEST LIVER DIS, V47, P652, DOI 10.1016/j.dld.2015.05.006
   Székely JI, 2012, EXPERT REV RESP MED, V6, P683, DOI [10.1586/ers.12.57, 10.1586/ERS.12.57]
   Tay HM, 2020, FASEB J, V34, P11133, DOI 10.1096/fj.202000822R
   Torki M, 2015, DIGEST DIS SCI, V60, P3085, DOI 10.1007/s10620-015-3727-4
   Tripkovic L, 2012, AM J CLIN NUTR, V95, P1357, DOI 10.3945/ajcn.111.031070
   Ulitsky A, 2011, JPEN-PARENTER ENTER, V35, P308, DOI 10.1177/0148607110381267
   von Essen MR, 2010, NAT IMMUNOL, V11, P344, DOI 10.1038/ni.1851
   Wang F, 2017, ENDOCRINOLOGY, V158, P1951, DOI 10.1210/en.2016-1913
   Wang HQ, 2020, WORLD J GASTROENTERO, V26, P7352, DOI 10.3748/wjg.v26.i46.7352
   Wang QS, 2014, J BIOL CHEM, V289, P11681, DOI 10.1074/jbc.M113.517581
   Wang SL, 2018, FRONT IMMUNOL, V9, DOI 10.3389/fimmu.2018.00693
   Wang YJ, 2012, ARCH BIOCHEM BIOPHYS, V523, P123, DOI 10.1016/j.abb.2012.04.001
   Weingarden AR, 2017, GUT MICROBES, V8, P238, DOI 10.1080/19490976.2017.1290757
   WIENTROUB S, 1989, CALCIFIED TISSUE INT, V44, P125, DOI 10.1007/BF02556471
   Winter RW, 2017, ALIMENT PHARM THER, V45, P653, DOI 10.1111/apt.13936
   Wu PF, 2020, AM J PHYSIOL-GASTR L, V319, pG685, DOI 10.1152/ajpgi.00021.2020
   Wu SP, 2015, GUT, V64, P1082, DOI 10.1136/gutjnl-2014-307436
   Xia SL, 2021, FRONT NUTR, V8, DOI 10.3389/fnut.2021.739285
   Xia YL, 2019, EXP THER MED, V17, P3423, DOI 10.3892/etm.2019.7389
   Xu Y, 2021, INT J MOL SCI, V1, P22
   Yang Y, 2021, SCAND J GASTROENTERO, V56, P20, DOI 10.1080/00365521.2020.1844793
   Yu Areum, 2013, Clin Nutr Res, V2, P107, DOI 10.7762/cnr.2013.2.2.107
   Yu ML, 2021, J BIOL CHEM, V296, DOI 10.1016/j.jbc.2021.100531
   Zai K, 2018, J CONTROL RELEASE, V286, P94, DOI 10.1016/j.jconrel.2018.07.019
   Zammit SC, 2019, DIGEST DIS, V37, P208, DOI 10.1159/000494439
   Zeitelhofer M, 2017, P NATL ACAD SCI USA, V114, pE1678, DOI 10.1073/pnas.1615783114
   Zerofsky MS, 2016, J NUTR, V146, P2388, DOI 10.3945/jn.116.231480
   Zhang H, 2015, APMIS, V123, P490, DOI 10.1111/apm.12378
   Zhang JL, 2021, GUT MICROBES, V13, DOI 10.1080/19490976.2021.1957408
   Zhang Y, 2012, J IMMUNOL, V188, P2127, DOI 10.4049/jimmunol.1102412
   Zhang YG, 2015, SCI REP-UK, V5, DOI 10.1038/srep10642
   Zhang ZH, 2018, AM J TRANSL RES, V10, P2737
   Zhao HW, 2012, BMC GASTROENTEROL, V12, DOI 10.1186/1471-230X-12-57
   Zhao JM, 2019, MEDICINE, V98, DOI 10.1097/MD.0000000000015233
   Zhou Q, 2017, MOL IMMUNOL, V91, P156, DOI 10.1016/j.molimm.2017.09.006
   Zhou YT, 2016, BIOMED RES INT-UK, V2016, DOI 10.1155/2016/5828959
   Zuo T, 2018, FRONT MICROBIOL, V9, DOI 10.3389/fmicb.2018.02247
NR 173
TC 18
Z9 18
U1 3
U2 19
PU DOVE MEDICAL PRESS LTD
PI ALBANY
PA PO BOX 300-008, ALBANY, AUCKLAND 0752, NEW ZEALAND
EI 1178-7031
J9 J INFLAMM RES
JI J. Inflamm. Res.
PY 2022
VL 15
BP 3167
EP 3185
DI 10.2147/JIR.S363840
PG 19
WC Immunology
WE Science Citation Index Expanded (SCI-EXPANDED)
SC Immunology
GA 1V3VB
UT WOS:000806020600006
PM 35662873
OA gold, Green Published
DA 2024-01-22
ER

PT J
AU Bezzio, C
   Festa, S
   Zerboni, G
   Papi, C
   Manes, G
   Saibeni, S
AF Bezzio, Cristina
   Festa, Stefano
   Zerboni, Giulia
   Papi, Claudio
   Manes, Gianpiero
   Saibeni, Simone
TI A safety evaluation of budesonide MMX for the treatment of ulcerative
   colitis
SO EXPERT OPINION ON DRUG SAFETY
LA English
DT Article
DE Ulcerative colitis; budesonide; budesonide MMX; therapy; steroids;
   safety; side effects; multi-matrix system technology; MMX
ID INFLAMMATORY-BOWEL-DISEASE; PLACEBO-CONTROLLED TRIAL; EVIDENCE-BASED
   CONSENSUS; BONE-MINERAL DENSITY; CROHNS-DISEASE; INCEPTION COHORT; ORAL
   BUDESONIDE; POOLED ANALYSIS; EXTENDED USE; PHASE-III
AB Introduction: Budesonide belongs to low-bioavailability steroids class. A novel oral formulation of budesonide, which uses the Multi-Matrix System (MMX) for delivering drugs to the colon, is now available as a possible treatment of ulcerative colitis patients intolerant or not-responding to first-line therapy with 5-ASA.
   Areas covered: in this review we present information about the development and the use of budesonide MMX and we provide data about its mechanism of action as well as, pharmacodynamics and pharmacokynetics. Moreover, we present the available literature data about the efficacy and, mainly, the safety of budesonide-MMX.
   Expert opinion: budesonide-MMX is a new therapeutic option in mild-to-moderate UC patients. Its good safety profile in clinical trials undoubtedly represents a strength for a possible wide use in clinical practice, mainly if it will be confirmed by post-marketing data. Other indications, such as treatment of colonic Crohn's disease, could theoretically be considered, if sustained by reliable scientific data.
C1 [Bezzio, Cristina; Manes, Gianpiero; Saibeni, Simone] ASST Rhodense, Rho Hosp, Gastroenterol Unit, Garbagnate Milanese, Italy.
   [Festa, Stefano; Zerboni, Giulia; Papi, Claudio] San Filippo Neri Hosp, IBD Unit, Rome, Italy.
C3 San Filippo Neri Hospital
RP Saibeni, S (通讯作者)，ASST Rhodense, Rho Hosp, Gastroenterol Unit, Garbagnate Milanese, Italy.
EM saibo@tiscali.it
RI Saibeni, Simone/AAA-3663-2019; Festa, Stefano/HZM-1149-2023
OI Saibeni, Simone/0000-0001-5677-2534; 
CR Ananthakrishnan AN, 2015, NAT REV GASTRO HEPAT, V12, P205, DOI 10.1038/nrgastro.2015.34
   Argollo M, 2017, J AUTOIMMUN, V85, P103, DOI 10.1016/j.jaut.2017.07.004
   Barnes PJ, 2005, IMMUNOL ALLERGY CLIN, V25, P451, DOI 10.1016/j.iac.2005.05.003
   Beaulieu DB, 2009, INFLAMM BOWEL DIS, V15, P25, DOI 10.1002/ibd.20640
   Bezzio C, 2017, EXPERT REV GASTROENT, V11, P33, DOI 10.1080/17474124.2017.1256200
   Biancone L, 2017, DIGEST LIVER DIS, V49, P338, DOI 10.1016/j.dld.2017.01.141
   Bonovas S, 2018, BRIT J CLIN PHARMACO, V84, P239, DOI 10.1111/bcp.13456
   Brunner M, 2006, BRIT J CLIN PHARMACO, V61, P31, DOI 10.1111/j.1365-2125.2005.02517.x
   Cino M, 2002, AM J GASTROENTEROL, V97, P915
   D'Haens G, 2006, ALIMENT PHARM THER, V24, P1087, DOI 10.1111/j.1365-2036.2006.03082.x
   D'Haens GR, 2010, J CROHNS COLITIS, V4, P153, DOI 10.1016/j.crohns.2009.09.007
   Fedorak RN, 2005, ADV DRUG DELIVER REV, V57, P303, DOI 10.1016/j.addr.2004.08.009
   Ford AC, 2011, AM J GASTROENTEROL, V106, P590, DOI 10.1038/ajg.2011.70
   Gomollon F, 2017, J CROHNS COLITIS, V11, P3, DOI 10.1093/ecco-jcc/jjw168
   Hanauer S, 2005, ALIMENT PHARM THERAP, V21, P363, DOI 10.1111/j.1365-2036.2005.02338.x
   Harbord M, 2017, J CROHNS COLITIS, V11, P769, DOI 10.1093/ecco-jcc/jjx009
   Ho GT, 2006, ALIMENT PHARM THER, V24, P319, DOI 10.1111/j.1365-2036.2006.02974.x
   Kane SV, 2002, ALIMENT PHARM THER, V16, P1509, DOI 10.1046/j.1365-2036.2002.01289.x
   Karolewska-Bochenek K, 2017, J CROHNS COLITIS, V11, P1402, DOI 10.1093/ecco-jcc/jjx069
   Kuenzig ME, 2014, COCHRANE DB SYST REV, DOI 10.1002/14651858.CD002913.pub3
   Lichtenstein GR, 2015, J CROHNS COLITIS, V9, P738, DOI 10.1093/ecco-jcc/jjv101
   Lichtenstein GR, 2012, GASTROENTEROLOGY, V142, pS785
   Lofberg R, 1996, GUT, V39, P82, DOI 10.1136/gut.39.1.82
   Magro F, 2017, J CROHNS COLITIS, V11, P649, DOI 10.1093/ecco-jcc/jjx008
   Papi C, 2000, ALIMENT PHARM THERAP, V14, P1419, DOI 10.1046/j.1365-2036.2000.00867.x
   Rubin DT, 2017, J CROHNS COLITIS, V11, P785, DOI 10.1093/ecco-jcc/jjx032
   Saibeni S, 2014, EXPERT REV GASTROENT, V8, P949, DOI 10.1586/17474124.2014.924396
   Sandborn WJ, 2015, ALIMENT PHARM THER, V41, P409, DOI 10.1111/apt.13076
   Sandborn WJ, 2012, GASTROENTEROLOGY, V143, P1218, DOI 10.1053/j.gastro.2012.08.003
   Sandborn WJ, 2012, GASTROENTEROLOGY, V142, pS564
   Sandborn WJ, 2005, AM J GASTROENTEROL, V100, P1780, DOI 10.1111/j.1572-0241.2005.41992.x
   Sandborn WJ, 2002, GASTROENTEROLOGY, V123, P395, DOI 10.1053/gast.2002.1230395
   SCHLAGHECKE R, 1992, NEW ENGL J MED, V326, P226, DOI 10.1056/NEJM199201233260403
   Schoon EJ, 2005, CLIN GASTROENTEROL H, V3, P113, DOI 10.1016/S1542-3565(04)00662-7
   Solberg IC, 2009, SCAND J GASTROENTERO, V44, P431, DOI 10.1080/00365520802600961
   Stark JG, 2006, J PHARMACOKINET PHAR, V33, P441, DOI 10.1007/s10928-006-9013-5
   Travis SPL, 2014, GUT, V63, P433, DOI 10.1136/gutjnl-2012-304258
   [No title captured]
   [No title captured]
   [No title captured]
   [No title captured]
   [No title captured]
NR 42
TC 7
Z9 9
U1 0
U2 6
PU TAYLOR & FRANCIS LTD
PI ABINGDON
PA 2-4 PARK SQUARE, MILTON PARK, ABINGDON OR14 4RN, OXON, ENGLAND
SN 1474-0338
EI 1744-764X
J9 EXPERT OPIN DRUG SAF
JI Expert Opin. Drug Saf.
PY 2018
VL 17
IS 4
BP 437
EP 444
DI 10.1080/14740338.2018.1442432
PG 8
WC Pharmacology & Pharmacy
WE Science Citation Index Expanded (SCI-EXPANDED)
SC Pharmacology & Pharmacy
GA FZ4IF
UT WOS:000427555200010
PM 29473429
DA 2024-01-22
ER

PT J
AU Macleod, A
   Kavalukas, SL
   Scheurlen, KM
   Galandiuk, S
AF Macleod, Anne
   Kavalukas, Sandra L.
   Scheurlen, Katharina M.
   Galandiuk, Susan
TI State-of-the-art surgery for Crohn's disease: Part II-colonic Crohn's
   disease and associated neoplasms
SO LANGENBECKS ARCHIVES OF SURGERY
LA English
DT Article
DE Colonic Crohn's disease; Ileal pouch-anal anastomosis; Colonoscopy;
   Colon cancer; Colonic dysplasia
ID INFLAMMATORY-BOWEL-DISEASE; POUCH-ANAL ANASTOMOSIS; LONG-TERM OUTCOMES;
   EVIDENCE-BASED CONSENSUS; LOW-GRADE DYSPLASIA; ULCERATIVE-COLITIS;
   COLORECTAL-CANCER; SURGICAL-MANAGEMENT; RESTORATIVE PROCTOCOLECTOMY;
   SURVEILLANCE
AB Despite advances in medical therapy, surgery continues to play a vital role in the management of Crohn's disease and its complications. Continuing from Part I of this series (small intestine/ileal disease), we focus next on colonic Crohn's disease and associated neoplasms. We will first review the surgical management of medical-refractory Crohn's colitis and its complications and then examine cancer risk, surveillance, and surgical management of Crohn's-associated colorectal dysplasia and malignancy. We conclude with a discussion of restoration of gastrointestinal continuity following colonic surgery for Crohn's disease.
C1 [Macleod, Anne; Kavalukas, Sandra L.; Scheurlen, Katharina M.; Galandiuk, Susan] Univ Louisville, Hiram C Polk Jr MD Dept Surg, Price Inst Surg Res, Louisville, KY 40292 USA.
   [Kavalukas, Sandra L.; Galandiuk, Susan] Univ Louisville, Hiram C Polk Jr MD Dept Surg, Div Colon & Rectal Surg, 550 South Jackson St, Louisville, KY 40202 USA.
C3 University of Louisville; University of Louisville
RP Galandiuk, S (通讯作者)，Univ Louisville, Hiram C Polk Jr MD Dept Surg, Price Inst Surg Res, Louisville, KY 40292 USA.; Galandiuk, S (通讯作者)，Univ Louisville, Hiram C Polk Jr MD Dept Surg, Div Colon & Rectal Surg, 550 South Jackson St, Louisville, KY 40202 USA.
EM s0gala01@louisville.edu
OI Macleod, Anne/0000-0002-2712-536X
CR Abraham BP, 2016, CURR OPIN GASTROEN, V32, P32, DOI 10.1097/MOG.0000000000000234
   American Cancer Society, CANC STAT CTR
   Angriman I, 2017, COLORECTAL DIS, V19, pO279, DOI 10.1111/codi.13769
   Autenrieth DM, 2012, INFLAMM BOWEL DIS, V18, P584, DOI 10.1002/ibd.21847
   Basseri RJ, 2012, J CROHNS COLITIS, V6, P824, DOI 10.1016/j.crohns.2012.01.005
   Bemelman WA, 2018, J CROHNS COLITIS, V12, P1, DOI 10.1093/ecco-jcc/jjx061
   Bernstein CN, 2001, CANCER-AM CANCER SOC, V91, P854, DOI 10.1002/1097-0142(20010215)91:4<854::AID-CNCR1073>3.0.CO;2-Z
   Bogach J, 2021, J GASTROINTEST SURG, V25, P2610, DOI 10.1007/s11605-021-04913-6
   Braveman JM, 2004, DIS COLON RECTUM, V47, P1613, DOI 10.1007/s10350-004-0645-5
   Brown SR, 2018, COLORECTAL DIS, V20, P3, DOI 10.1111/codi.14448
   Burisch J, 2013, J CROHNS COLITIS, V7, P322, DOI 10.1016/j.crohns.2013.01.010
   Chang CW, 2015, INTEST RES, V13, P19, DOI 10.5217/ir.2015.13.1.19
   Cho CW, 2022, GUT LIVER, V16, P157, DOI 10.5009/gnl210118
   CHOI PM, 1993, GASTROENTEROLOGY, V105, P418, DOI 10.1016/0016-5085(93)90715-O
   Cremer A, 2020, CLIN GASTROENTEROL H, V18, P1528, DOI 10.1016/j.cgh.2019.05.062
   Dahlhamer JM, 2016, MMWR-MORBID MORTAL W, V65, P1166, DOI 10.15585/mmwr.mm6542a3
   DEUTSCH AA, 1991, DIS COLON RECTUM, V34, P475, DOI 10.1007/BF02049932
   Dignass A, 2012, J CROHNS COLITIS, V6, P991, DOI 10.1016/j.crohns.2012.09.002
   Fazio VW, 2013, ANN SURG, V257, P679, DOI 10.1097/SLA.0b013e31827d99a2
   Fornaro R, 2015, SURG-J R COLL SURG E, V13, P330, DOI 10.1016/j.surge.2015.04.002
   Fumery M, 2021, J CROHNS COLITIS, V15, P1766, DOI 10.1093/ecco-jcc/jjab068
   Gajendran M, 2018, DM-DIS MON, V64, P20, DOI 10.1016/j.disamonth.2017.07.001
   Galandiuk S, 2005, ANN SURG, V241, P796, DOI 10.1097/01.sla.0000161030.25860.c1
   Galandiuk S, 2012, GASTROENTEROLOGY, V142, P855, DOI 10.1053/j.gastro.2011.12.004
   GOLDBERG HI, 1979, GASTROENTEROLOGY, V77, P925
   Hercun J, 2021, DIS COLON RECTUM, V64, P217, DOI 10.1097/DCR.0000000000001721
   HYMAN NH, 1991, DIS COLON RECTUM, V34, P653, DOI 10.1007/BF02050345
   Kavalukas SL, 2022, LANGENBECK ARCH SURG, V407, P885, DOI 10.1007/s00423-021-02324-4
   Keller DS, 2019, TECH COLOPROCTOL, V23, P3, DOI 10.1007/s10151-019-1926-2
   Khashab MA, 2015, GASTROINTEST ENDOSC, V81, P81, DOI 10.1016/j.gie.2014.08.008
   Kiran RP, 2012, ANN SURG, V256, P221, DOI 10.1097/SLA.0b013e31825f0709
   Kostic AD, 2014, GASTROENTEROLOGY, V146, P1489, DOI 10.1053/j.gastro.2014.02.009
   Kwon YH, 2013, CLIN ENDOSC, V46, P472, DOI 10.5946/ce.2013.46.5.472
   Laine L, 2015, GASTROENTEROLOGY, V148, P639, DOI 10.1053/j.gastro.2015.01.031
   Le Q, 2013, INFLAMM BOWEL DIS, V19, P30, DOI 10.1002/ibd.22955
   Lightner AL, 2021, DIS COLON RECTUM, V64, P1364, DOI 10.1097/DCR.0000000000002063
   Lightner AL, 2021, DIS COLON RECTUM, V64, P355, DOI 10.1097/DCR.0000000000001918
   Lightner AL, 2020, DIS COLON RECTUM, V63, P1028, DOI 10.1097/DCR.0000000000001716
   Lin SN, 2020, THER ADV GASTROENTER, V13, DOI 10.1177/1756284820968732
   Lopez NE, 2019, CLIN COLON RECT SURG, V32, P280, DOI 10.1055/s-0039-1683917
   Lutgens MWMD, 2009, BRIT J CANCER, V101, P1671, DOI 10.1038/sj.bjc.6605359
   Magro Fernando, 2017, J Crohns Colitis, V11, P649, DOI 10.1093/ecco-jcc/jjx008
   Maser EA, 2013, INFLAMM BOWEL DIS, V19, P1827, DOI 10.1097/MIB.0b013e318289c166
   Melton GB, 2008, ANN SURG, V248, P608, DOI [10.1097/SLA.0b013e318187ed64, 10.1097/SLA.0b013e3181883cd2]
   Mills Steven, 2007, Clin Colon Rectal Surg, V20, P309, DOI 10.1055/s-2007-991030
   Munkholm P, 2003, ALIMENT PHARM THER, V18, P1, DOI 10.1046/j.1365-2036.18.s2.2.x
   Murphy J, 2014, DIS COLON RECTUM, V57, P993, DOI 10.1097/DCR.0000000000000172
   Murthy SK, 2021, GASTROENTEROLOGY, V161, P1043, DOI 10.1053/j.gastro.2021.05.063
   Netz U, 2018, SURGERY, V163, P535, DOI 10.1016/j.surg.2017.11.014
   Ng SC, 2017, LANCET, V390, P2769, DOI 10.1016/S0140-6736(17)32448-0
   Oresland T, 2015, J CROHNS COLITIS, V9, P4, DOI 10.1016/j.crohns.2014.08.012
   Panis Y, 1996, LANCET, V347, P854, DOI 10.1016/S0140-6736(96)91344-6
   Roberts H, 2014, DIGESTION, V90, P122, DOI 10.1159/000363228
   Roberts SE, 2007, BMJ-BRIT MED J, V335, P1033, DOI 10.1136/bmj.39345.714039.55
   Samadder NJ, 2019, CLIN GASTROENTEROL H, V17, P1807, DOI 10.1016/j.cgh.2018.09.038
   Sensi B, 2022, J CROHNS COLITIS, V16, P954, DOI 10.1093/ecco-jcc/jjab215
   Shaffer VO, 2013, LANGENBECK ARCH SURG, V398, P13, DOI 10.1007/s00423-012-0919-7
   Shen B, 2010, ALIMENT PHARM THER, V31, P745, DOI 10.1111/j.1365-2036.2009.04227.x
   Silverberg MS, 2005, CAN J GASTROENTEROL, V19, p5A, DOI 10.1155/2005/269076
   Sinagra E, 2018, J BIOL REG HOMEOS AG, V32, P415
   Tapani MJ, 2014, HEPATO-GASTROENTEROL, V61, P638, DOI 10.5754/hge121293
   Tekkis PP, 2005, COLORECTAL DIS, V7, P218, DOI 10.1111/j.1463-1318.2005.00800.x
   Tekkis PP, 2006, COLORECTAL DIS, V8, P82, DOI 10.1111/j.1463-1318.2005.00903.x
   Thomas T, 2007, ALIMENT PHARM THER, V25, P657, DOI 10.1111/j.1365-2036.2007.03241.x
   TRUELOVE SC, 1955, BRIT MED J, V2, P1041, DOI 10.1136/bmj.2.4947.1041
   Ullman T, 2009, INFLAMM BOWEL DIS, V15, P630, DOI 10.1002/ibd.20766
   von Roon AC, 2007, DIS COLON RECTUM, V50, P839, DOI 10.1007/s10350-006-0848-z
   YAMAZAKI Y, 1991, AM J GASTROENTEROL, V86, P882
NR 68
TC 2
Z9 2
U1 2
U2 2
PU SPRINGER
PI NEW YORK
PA ONE NEW YORK PLAZA, SUITE 4600, NEW YORK, NY, UNITED STATES
SN 1435-2443
EI 1435-2451
J9 LANGENBECK ARCH SURG
JI Langenbecks Arch. Surg.
PD NOV
PY 2022
VL 407
IS 7
BP 2595
EP 2605
DI 10.1007/s00423-022-02572-y
EA JUN 2022
PG 11
WC Surgery
WE Science Citation Index Expanded (SCI-EXPANDED)
SC Surgery
GA 5Z3TD
UT WOS:000814044000001
PM 35729401
DA 2024-01-22
ER

PT J
AU Lontai, L
   Kürti, Z
   Gonczi, L
   Komlódi, N
   Balogh, F
   Iliás, A
   Lakatos, PL
AF Lontai, Livia
   Kurti, Zsuzsanna
   Gonczi, Lorant
   Komlodi, Nora
   Balogh, Fruzsina
   Ilias, Akos
   Lakatos, Peter L.
TI Objective Disease Monitoring Strategies from a Tertiary Inflammatory
   Bowel Disease Center in Hungary
SO TURKISH JOURNAL OF GASTROENTEROLOGY
LA English
DT Article
DE Biological therapy; clinical decision-making; inflammatory bowel
   diseases; therapeutics; treatment outcome; treatment switching
ID CROHNS-DISEASE; MANAGEMENT; CONSENSUS
AB Background: Emerging data suggest that a treat-to-target approach and early therapeutic intervention using regular objective disease assessment leads to improved outcomes. Our aim was to evaluate the value of objective disease monitoring during regular follow-up in a single tertiary inflammatory bowel disease center. Methods: Consecutive inflammatory bowel disease patients (n = 161, Crohn's disease: 118/ulcerative colitis: 43; biological therapy: 70%) were included and followed up for 1 year between January and December 2018. Data on clinical disease activity, biomarkers, endoscopy, imaging, outpatient visits, treatment optimization, hospitalization, and surgery were collected. We compared the monitoring strategy according to the clinical activity (remission/flare/post-flare/continuous activity) every 3 months (assessment period). Results: In total, n = 644 assessment periods were evaluated. Biomarkers were evaluated in 82.9%-83.9% of patients in each assessment period regardless of clinical activity. Colonoscopy was more frequently performed in active disease (flare/continuous disease activity: 21.1%/18.9% vs. clinical remission: 10.1% per assessment period). Magnetic resonance imaging was performed in 7.7%-16.7%/ period in Crohn's disease patients, while the use of computed tomography was low (2.4%/period) and mainly performed in active disease. Treatment optimization was more frequent in patients with active disease (biological start/dose optimization: 31.1%/33.8%/ period, steroid start: 13.2%/period). Patients with continuous activity (2.62), flare (2.45), and post-flare (2.05) had higher mean patient visit counts compared to remission (1.68/period). Conclusions: Objective monitoring strategy was applied with routine assessment of clinical activity and biomarkers. Fast-track colonoscopic evaluations were adapted to the clinical stage of the disease while screening colonoscopies and magnetic resonance imaging were frequently used. Objective monitoring resulted in the early optimization of medical therapy and frequent specialist follow-up visits.
C1 [Lontai, Livia; Kurti, Zsuzsanna; Gonczi, Lorant; Komlodi, Nora; Balogh, Fruzsina; Ilias, Akos; Lakatos, Peter L.] Semmelweis Univ, Dept Internal Med & Oncol, Budapest, Hungary.
   [Lakatos, Peter L.] McGill Univ, Dept Gastroenterol, Hlth Ctr, Montreal, PQ, Canada.
C3 Semmelweis University; McGill University
RP Lakatos, PL (通讯作者)，Semmelweis Univ, Dept Internal Med & Oncol, Budapest, Hungary.; Lakatos, PL (通讯作者)，McGill Univ, Dept Gastroenterol, Hlth Ctr, Montreal, PQ, Canada.
EM peter.lakatos@mcgill.ca
RI Lakatos, Peter/Q-4797-2019
OI Lakatos, Peter/0000-0002-3948-6488
CR Al Khoury A, 2021, DIGEST LIVER DIS, V53, P980, DOI 10.1016/j.dld.2021.02.006
   Bryant RV, 2018, J GASTROEN HEPATOL, V33, P599, DOI 10.1111/jgh.13923
   Colombel JF, 2020, J CROHNS COLITIS, V14, P254, DOI 10.1093/ecco-jcc/jjz131
   Colombel JF, 2017, LANCET, V390, P2779, DOI 10.1016/S0140-6736(17)32641-7
   Gomollon F, 2017, J CROHNS COLITIS, V11, P3, DOI 10.1093/ecco-jcc/jjw168
   Gonczi L, 2018, DIGEST LIVER DIS, V50, P37, DOI 10.1016/j.dld.2017.09.137
   Ilias A, 2018, J GASTROINTEST LIVER, V27, P391, DOI 10.15403/jgld.2014.1121.274.ocm
   Magro F, 2017, J CROHNS COLITIS, V11, P649, DOI 10.1093/ecco-jcc/jjx008
   Maréchal C, 2017, UNITED EUR GASTROENT, V5, P702, DOI 10.1177/2050640616686517
   Nene S, 2020, WORLD J GASTROENTERO, V26, P759, DOI [10.3748/wjg.v26.i7.759, 10.3748/wjg.v26.i7.759]]
   Panaccione R, 2020, GUT, V69, P658, DOI 10.1136/gutjnl-2019-318256
   Peyrin-Biroulet L, 2015, AM J GASTROENTEROL, V110, P1324, DOI 10.1038/ajg.2015.233
   Reinglas J, 2019, DIGEST LIVER DIS, V51, P340, DOI 10.1016/j.dld.2018.11.013
   Satsangi J, 2006, GUT, V55, P749, DOI 10.1136/gut.2005.082909
   Strohl M, 2018, WORLD J GASTROENTERO, V24, P2363, DOI 10.3748/wjg.v24.i22.2363
   Turner D, 2021, GASTROENTEROLOGY, V160, P1570, DOI 10.1053/j.gastro.2020.12.031
   Ungaro RC, 2020, GASTROENTEROLOGY, V159, P139, DOI 10.1053/j.gastro.2020.03.039
NR 17
TC 0
Z9 0
U1 2
U2 2
PU AVES
PI SISLI
PA BUYUKDERE CAD 105-9, MECIDIYEKOY, SISLI, ISTANBUL 34394, Turkiye
EI 2148-5607
J9 TURK J GASTROENTEROL
JI Turk. J. Gastroenterol.
PD MAY
PY 2023
VL 34
IS 5
BP 508
EP 515
DI 10.5152/tjg.2023.22339
PG 8
WC Gastroenterology & Hepatology
WE Science Citation Index Expanded (SCI-EXPANDED)
SC Gastroenterology & Hepatology
GA R8CY7
UT WOS:001066591900009
PM 36620930
OA gold, Green Published
DA 2024-01-22
ER

PT J
AU Yasmin, F
   Najeeb, H
   Naeem, U
   Moeed, A
   Koritala, T
   Surani, S
AF Yasmin, Farah
   Najeeb, Hala
   Naeem, Unaiza
   Moeed, Abdul
   Koritala, Thoyaja
   Surani, Salim
TI Apheresis: A cell-based therapeutic tool for the inflammatory bowel
   disease
SO WORLD JOURNAL OF CLINICAL CASES
LA English
DT Review
DE Inflammatory bowel disease; Apheresis; Granulocyte-monocyte-apheresis;
   Leukocytapheresis; TNF-alpha; Ulcerative colitis; Crohn's disease
ID ACTIVE ULCERATIVE-COLITIS; MONOCYTE ADSORPTIVE APHERESIS; SELECTIVE
   LEUKOCYTE APHERESIS; REGULATORY T-CELLS; CROHNS-DISEASE; ACTIVITY INDEX;
   MAINTENANCE THERAPY; CLINICAL-EFFICACY; DOUBLE-BLIND; FLARE-UP
AB Inflammatory Bowel Disease (IBD) is a hallmark of leukocyte infiltration, followed by the release of cytokines and interleukins. Disease progression to Ulcerative Colitis (UC) or Crohn's Disease (CD) remained largely incurable. The genetic and environmental factors disrupt enteral bacteria in the gut, which hampers the intestinal repairing capability of damaged mucosa. Commonly practiced pharmacological therapies include 5-aminosalicylic acid with corticosteroids and tumor necrosis factor (TNF)-alpha. New interventions such as CDP571 and TNF-blocking RDP58 report the loss of patient response. This review discusses the non-pharmacologic selective granulocyte-monocyte-apheresis (GMA) and leukocytapheresis (LCAP) that have been proposed as treatment modalities that reduce mortality. GMA, an extracorporeal vein-to-vein technique, presents a strong safety profile case for its use as a viable therapeutic option compared to GMA's conventional medication safety profile. GMA reported minimal to no side effects in the pediatric population and pregnant women. Numerous studies report the efficacious nature of GMA in UC patients, whereas data on CD patients is insufficient. Its benefits outweigh the risks and are emerging as a favored nonpharmacological treatment option. On the contrary, LCAP uses a general extracorporeal treatment that entraps leukocytes and suppresses cytokine release. It has been deemed more efficacious than conventional drug treatments, the former causing better disease remission, and maintenance. Patients with UC/CD secondary to complications have responded well to the treatment. Side effects of the procedure have remained mild to moderate, and there is little evidence of any severe adverse event occurring in most age groups. LCAP decreases the dependence on steroids and immunosuppressive therapies for IBD. The review will discuss the role of GMA and LCAP.
C1 [Yasmin, Farah; Najeeb, Hala; Naeem, Unaiza; Moeed, Abdul] DOW Univ Hlth Sci, Dept Med, Karachi 74200, Pakistan.
   [Koritala, Thoyaja] Mayo Clin, Dept Med, Rochester, MN 55902 USA.
   [Surani, Salim] Texas A&M Univ, Dept Med, College Stn, TX 77843 USA.
   [Surani, Salim] Mayo Clin, Dept Anaesthesiol, Rochester, MN 55902 USA.
C3 Dow University of Health Sciences; Mayo Clinic; Texas A&M University
   System; Texas A&M University College Station; Mayo Clinic
RP Surani, S (通讯作者)，Texas A&M Univ, Med, 400 Bizzell St, College Stn, TX 77843 USA.
EM srsurani@hotmail.com
RI Moeed, Abdul/JTT-1569-2023
OI , Abdul Moeed/0000-0003-4429-1391
CR Abreu MT, 2007, J CLIN GASTROENTEROL, V41, P874, DOI 10.1097/MCG.0b013e3180479435
   Ayabe T, 1997, INTERNAL MED, V36, P322, DOI 10.2169/internalmedicine.36.322
   Baumgart DC, 2007, LANCET, V369, P1641, DOI 10.1016/S0140-6736(07)60751-X
   BENNETT RA, 1991, GASTROENTEROLOGY, V100, P1638, DOI 10.1016/0016-5085(91)90663-6
   BEST WR, 1976, GASTROENTEROLOGY, V70, P439
   BICKS RO, 1989, J CLIN GASTROENTEROL, V11, P136, DOI 10.1097/00004836-198904000-00005
   Chen Xiu-Li, 2020, World J Gastrointest Pathophysiol, V11, P43, DOI 10.4291/wjgp.v11.i3.43
   Cottone M, 2011, CURR DRUG TARGETS, V12, P1396, DOI 10.2174/138945011796818126
   D'Ovidio V, 2015, J CLIN APHERESIS, V30, P55, DOI 10.1002/jca.21349
   Daniel VasileB., 2020, CROHNS DIS RECENT AD
   de Jong DJ, 2007, NETH J MED, V65, P339
   Eberhardson M, 2017, J CROHNS COLITIS, V11, P534, DOI 10.1093/ecco-jcc/jjw196
   Eberhardson M, 2013, CLIN IMMUNOL, V149, P73, DOI 10.1016/j.clim.2013.05.021
   Endo Y, 2001, THER APHER, V5, P480, DOI 10.1046/j.1526-0968.2001.00385.x
   Fukunaga K, 2011, J CLIN APHERESIS, V26, P326, DOI 10.1002/jca.20314
   Fukunaga K, 2010, J CLIN APHERESIS, V25, P226, DOI 10.1002/jca.20242
   Gerçeker E, 2017, TRANSFUS APHER SCI, V56, P421, DOI 10.1016/j.transci.2017.03.016
   Habermalz B, 2010, DIGEST DIS SCI, V55, P1421, DOI 10.1007/s10620-009-0845-x
   Hanai H, 2004, DIGESTION, V70, P36, DOI 10.1159/000080079
   Hanai H, 2003, CLIN GASTROENTEROL H, V1, P28, DOI 10.1053/jcgh.2003.50005
   Hibi T, 2009, DIGEST LIVER DIS, V41, P570, DOI 10.1016/j.dld.2008.11.020
   Itou Minoru, 2009, Case Rep Gastroenterol, V3, P77
   Kamikozuru K, 2009, CLIN EXP IMMUNOL, V156, P320, DOI 10.1111/j.1365-2249.2009.03904.x
   Kanai T, 2006, EXPERT OPIN BIOL TH, V6, P453, DOI 10.1517/14712598.6.5.453
   Kawai M, 2021, CLIN J GASTROENTEROL, V14, P1561, DOI 10.1007/s12328-021-01460-0
   Kim Hyo Jong, 2005, Korean J Gastroenterol, V45, P34
   Kimura T., 2020, CROHNS COLITIS 360, V2, potaa073
   Kiss S, 2021, BMJ OPEN, V11, DOI 10.1136/bmjopen-2020-042374
   Kobayashi T, 2018, J GASTROENTEROL, V53, P387, DOI 10.1007/s00535-017-1356-8
   Komoto S, 2018, J GASTROEN HEPATOL, V33, P1485, DOI 10.1111/jgh.14116
   Kruis W, 2019, J CROHNS COLITIS, V13, P949, DOI 10.1093/ecco-jcc/jjz005
   Krznaric Z, 2019, ACTA CLIN CROAT, V58, P529, DOI 10.20471/acc.2019.58.03.18
   Kusaka T, 2004, J CLIN APHERESIS, V19, P168, DOI 10.1002/jca.20023
   Leitner Gerda C, 2016, World J Gastrointest Pharmacol Ther, V7, P5, DOI 10.4292/wjgpt.v7.i1.5
   Leitner GC, 2012, TRANSFUS MED HEMOTH, V39, P246, DOI 10.1159/000341801
   Lim W-C., 2010, COCHRANE DB SYST REV
   Liu ZF, 2016, EUR J INTERN MED, V36, pE26, DOI 10.1016/j.ejim.2016.08.028
   MAHIDA YR, 1991, GUT, V32, P50, DOI 10.1136/gut.32.1.50
   de Carpi JM, 2008, J PEDIATR GASTR NUTR, V46, P386, DOI 10.1097/MPG.0b013e31815604e5
   Matsui T, 2003, AM J GASTROENTEROL, V98, P511
   Meier J, 2011, WORLD J GASTROENTERO, V17, P3204, DOI 10.3748/wjg.v17.i27.3204
   Mitsuyama K, 2009, CYTOTHERAPY, V11, P229, DOI 10.1080/14653240902725566
   Motoya S, 2019, BMC GASTROENTEROL, V19, DOI 10.1186/s12876-019-1110-1
   Muratov V, 2006, INT J COLORECTAL DIS, V21, P493, DOI 10.1007/s00384-005-0069-2
   Naganuma M, 2020, J GASTROENTEROL, V55, P390, DOI 10.1007/s00535-019-01651-0
   Nagase K, 1998, Ther Apher, V2, P120, DOI 10.1111/j.1744-9987.1998.tb00088.x
   Nagase K, 2013, THER APHER DIAL, V17, P490, DOI 10.1111/1744-9987.12115
   Nishioka C, 2005, J GASTROEN HEPATOL, V20, P1567, DOI 10.1111/j.1440-1746.2005.03907.x
   Peyrin-Biroulet L, 2013, GUT, V62, P487, DOI 10.1136/gutjnl-2012-302774
   Pineda AA, 2006, INFLAMM BOWEL DIS, V12, pS10, DOI 10.1097/01.MIB.0000195386.19268.b3
   Rolandsdotter H, 2018, J PEDIATR GASTR NUTR, V66, P84, DOI 10.1097/MPG.0000000000001641
   Rosen MJ, 2015, JAMA PEDIATR, V169, P1053, DOI 10.1001/jamapediatrics.2015.1982
   Ruuska T, 2009, INFLAMM BOWEL DIS, V15, P1049, DOI 10.1002/ibd.20859
   Sáez-González E, 2017, DIGEST DIS SCI, V62, P1417, DOI 10.1007/s10620-017-4577-z
   Sands BE, 2008, GASTROENTEROLOGY, V135, P400, DOI 10.1053/j.gastro.2008.04.023
   Sands BE, 2013, GUT, V62, P1288, DOI 10.1136/gutjnl-2011-300995
   Saniabadi AR, 2007, TRANSFUS APHER SCI, V37, P191, DOI 10.1016/j.transci.2007.08.003
   Saniabadi AR, 2014, WORLD J GASTROENTERO, V20, P9699, DOI 10.3748/wjg.v20.i29.9699
   Saniabadi AR, 2003, THER APHER DIAL, V7, P48, DOI 10.1046/j.1526-0968.2003.00012.x
   Sawada K, 2005, DIGEST DIS SCI, V50, P1533, DOI 10.1007/s10620-005-2875-3
   Sawada K, 2017, TRANSFUS APHER SCI, V56, P689, DOI 10.1016/j.transci.2017.08.016
   Schoepfer AM, 2009, INFLAMM BOWEL DIS, V15, P1851, DOI 10.1002/ibd.20986
   Shibuya T, 2020, DIGESTION, V101, P46, DOI 10.1159/000504091
   Shibuya T, 2018, INTEST RES, V16, P484, DOI 10.5217/ir.2018.16.3.484
   Shiraki M, 2012, WORLD J GASTROENTERO, V18, P5833, DOI 10.3748/wjg.v18.i41.5833
   Shirokaze J, 2002, THER APHER, V6, P261, DOI 10.1046/j.1526-0968.2002.00419.x
   Silverman J, 2011, EXPERT REV CLIN IMMU, V7, P419, DOI [10.1586/eci.11.34, 10.1586/ECI.11.34]
   Singh S, 2015, GASTROENTEROLOGY, V148, P64, DOI 10.1053/j.gastro.2014.09.031
   Sumida Y, 2008, CYTOTHERAPY, V10, P698, DOI 10.1080/14653240802345812
   Takahashi H, 2013, ARCH GYNECOL OBSTET, V288, P341, DOI 10.1007/s00404-013-2748-5
   Tanida S, 2018, THER APHER DIAL, V22, P295, DOI 10.1111/1744-9987.12697
   Terai T, 2011, CLIN J GASTROENTEROL, V4, P151, DOI 10.1007/s12328-011-0215-z
   Tomomasa T, 2011, J PEDIATR GASTR NUTR, V53, P34, DOI 10.1097/MPG.0b013e31821058bc
   Triantafillidis JK, 2011, DRUG DES DEV THER, V5, P185, DOI 10.2147/DDDT.S11290
   Ueno N, 2021, BMC GASTROENTEROL, V21, DOI 10.1186/s12876-021-01889-0
   Vernia P, 2010, TRANSFUS APHER SCI, V43, P227, DOI 10.1016/j.transci.2010.07.023
   William RB., CROHNS DIS ACTIVITY
   www.mdcalc.com, MAYO SCOREDISEASE AC
   Yamasaki S, 2019, DIGESTION, V100, P247, DOI 10.1159/000495503
   Yokoyama Y, 2014, J CROHNS COLITIS, V8, P981, DOI 10.1016/j.crohns.2014.01.027
   Yoshida EM, 1999, CAN J GASTROENTEROL, V13, P65, DOI 10.1155/1999/506915
   Yoshimura N, 2015, BMC GASTROENTEROL, V15, DOI 10.1186/s12876-015-0390-3
   Zhu MM, 2011, INT J COLORECTAL DIS, V26, P999, DOI 10.1007/s00384-011-1193-9
NR 83
TC 1
Z9 1
U1 0
U2 6
PU BAISHIDENG PUBLISHING GROUP INC
PI PLEASANTON
PA 7041 Koll Center Parkway, Suite 160, PLEASANTON, CA, UNITED STATES
SN 2307-8960
J9 WORLD J CLIN CASES
JI World J. Clin. Cases
PD JUL 26
PY 2022
VL 10
IS 21
BP 7195
EP 7208
DI 10.12998/wjcc.v10.i27.7195
PG 14
WC Medicine, General & Internal
WE Science Citation Index Expanded (SCI-EXPANDED)
SC General & Internal Medicine
GA 4D7KA
UT WOS:000847316000002
PM 36158031
DA 2024-01-22
ER

PT J
AU Gnanaselvam, P
   Weerakoon, DN
   Wijayasuriya, WAM
   Mohottala, VS
   Sinhakumara, BMES
   Jayarajah, U
   Banagala, ASK
AF Gnanaselvam, Pamathy
   Weerakoon, Dhanushka N.
   Wijayasuriya, W. A. M.
   Mohottala, Vishva Samidi
   Sinhakumara, B. M. E. S.
   Jayarajah, Umesh
   Banagala, Anura S. K.
TI Isolated Crohn's Disease of the Appendix Presenting as Acute
   Appendicitis in a 60-Year-Old South Asian Female: A Case Report, Review
   of Literature, and Follow-Up Recommendations
SO CASE REPORTS IN SURGERY
LA English
DT Review
ID APPENDECTOMY SPECIMENS; RETROSPECTIVE ANALYSIS
AB The isolated appendiceal Crohn's disease without preceding bowel symptoms is a rare phenomenon, especially in older patients. In this case report, we present a 60-year-old female with isolated appendiceal Crohn's disease presenting with acute appendicitis. She presented with classical features of appendicitis with elevated inflammatory markers. She underwent an appendectomy which showed an excessively swollen, oedematous, and reddish appendix with swelling extending to the base of the caecum. Histological evaluation was suggestive of Crohn's disease, and subsequent colonoscopy was unremarkable. Following appendectomy, she was asymptomatic without any recurrence of disease. The atypical morphological appearance of the appendix should raise suspicion of Crohn's disease. This case highlights the importance of histopathological analysis of the specimen, especially in abnormal clinical findings. The prognosis of such patients seems to be good, and additional treatment is rarely needed.
C1 [Gnanaselvam, Pamathy; Weerakoon, Dhanushka N.; Wijayasuriya, W. A. M.; Mohottala, Vishva Samidi; Sinhakumara, B. M. E. S.; Jayarajah, Umesh; Banagala, Anura S. K.] Natl Hosp Sri Lanka, Dept Surg, Colombo, Sri Lanka.
RP Gnanaselvam, P (通讯作者)，Natl Hosp Sri Lanka, Dept Surg, Colombo, Sri Lanka.
EM pamathysha@yahoo.com
RI Jayarajah, Umesh/AAW-6241-2020; Gnanaselvam, Pamathy/AAW-1514-2021
OI Jayarajah, Umesh/0000-0002-0398-5197; 
CR Akbulut S, 2011, WORLD J GASTROENTERO, V17, P1961, DOI 10.3748/wjg.v17.i15.1961
   ARIEL I, 1986, HUM PATHOL, V17, P1116, DOI 10.1016/S0046-8177(86)80416-6
   El-Saady A., 2016, EGYPTIAN J SURG, V35, P460, DOI [10.4103/1110-1121.194739, DOI 10.4103/1110-1121.194739]
   Emre A, 2013, INT SURG, V98, P354, DOI 10.9738/INTSURG-D-13-00098.1
   HADDAD M, 1993, EUR J SURG, V159, P191
   Han H, 2014, WORLD J CLIN CASES, V2, P888, DOI 10.12998/wjcc.v2.i12.888
   Jayarajah U., 2017, INT J PROGR SCI TECH, V6, P193
   Jayarajah U., 2017, INT J PROGR SCI TECH, V6, P205
   MEYERDING EV, 1953, SURGERY, V34, P891
   Prieto-Nieto I, 2001, AM J SURG, V182, P531, DOI 10.1016/S0002-9610(01)00811-X
   Stangl PC, 2002, VIRCHOWS ARCH, V440, P397, DOI 10.1007/s004280100532
   YANG SS, 1979, ANN SURG, V189, P334, DOI 10.1097/00000658-197903000-00014
   Yokota S, 2010, GASTROINTEST ENDOSC, V72, P1063, DOI 10.1016/j.gie.2010.04.049
NR 13
TC 4
Z9 4
U1 0
U2 1
PU HINDAWI LTD
PI LONDON
PA ADAM HOUSE, 3RD FLR, 1 FITZROY SQ, LONDON, W1T 5HF, ENGLAND
SN 2090-6900
EI 2090-6919
J9 CASE REP SURG
JI Case Rep. Surg.
PD OCT 13
PY 2019
VL 2019
AR 5285417
DI 10.1155/2019/5285417
PG 4
WC Surgery
WE Emerging Sources Citation Index (ESCI)
SC Surgery
GA JH9RV
UT WOS:000493106500002
PM 31737400
OA Green Published, gold
DA 2024-01-22
ER

PT J
AU Haberman, Y
   Minar, P
   Karns, R
   Dexheimer, PJ
   Ghandikota, S
   Tegge, S
   Shapiro, D
   Shuler, B
   Venkateswaran, S
   Braun, T
   Ta, A
   Walters, TD
   Baldassano, RN
   Noe, JD
   Rosh, J
   Markowitz, J
   Dotson, JL
   Mack, DR
   Kellermayer, R
   Griffiths, AM
   Heyman, MB
   Baker, SS
   Moulton, D
   Patel, AS
   Gulati, AS
   Steiner, SJ
   LeLeiko, N
   Otley, A
   Oliva-Hemker, M
   Ziring, D
   Gokhale, R
   Kim, S
   Guthery, SL
   Cohen, SA
   Snapper, S
   Aronow, BJ
   Stephens, M
   Gibson, G
   Dillman, JR
   Dubinsky, M
   Hyams, JS
   Kugathasan, S
   Jegga, AG
   Denson, LA
AF Haberman, Yael
   Minar, Phillip
   Karns, Rebekah
   Dexheimer, Phillip J.
   Ghandikota, Sudhir
   Tegge, Samuel
   Shapiro, Daniel
   Shuler, Brianne
   Venkateswaran, Suresh
   Braun, Tzipi
   Ta, Allison
   Walters, Thomas D.
   Baldassano, Robert N.
   Noe, Joshua D.
   Rosh, Joel
   Markowitz, James
   Dotson, Jennifer L.
   Mack, David R.
   Kellermayer, Richard
   Griffiths, Anne M.
   Heyman, Melvin B.
   Baker, Susan S.
   Moulton, Dedrick
   Patel, Ashish S.
   Gulati, Ajay S.
   Steiner, Steven J.
   LeLeiko, Neal
   Otley, Anthony
   Oliva-Hemker, Maria
   Ziring, David
   Gokhale, Ranjana
   Kim, Sandra
   Guthery, Stephen L.
   Cohen, Stanley A.
   Snapper, Scott
   Aronow, Bruce J.
   Stephens, Michael
   Gibson, Greg
   Dillman, Jonathan R.
   Dubinsky, Marla
   Hyams, Jeffrey S.
   Kugathasan, Subra
   Jegga, Anil G.
   Denson, Lee A.
TI Mucosal Inflammatory and Wound Healing Gene Programmes Reveal Targets
   for Stricturing Behaviour in Paediatric Crohn's Disease
SO JOURNAL OF CROHNS & COLITIS
LA English
DT Article
DE Paediatric Crohn disease; ileum; small molecule; surgery; transcriptome
AB Background and Aims: Heal strictures are the major indication for resective surgery in Crohn's disease [CD]. We aimed to define ileal gene programmes present at diagnosis and linked with future stricturing behaviour during 5-year follow-up, and to identify potential small molecules to reverse these gene signatures.
   Methods: Antimicrobial serologies and pre-treatment ileal gene expression were assessed in a representative subset of 249 CD patients within the RISK multicentre paediatric CD inception cohort study, including 113 that are unique to this report.These data were used to define genes associated with stricturing behaviour and for model testing to predict stricturing behaviour. A bioinformatics approach to define small molecules which may reverse the stricturing gene signature was applied.
   Results: A total of 19 of the 249 patients developed isolated B2 stricturing behaviour during follow-up, while 218 remained B1 inflammatory. Using deeper RNA sequencing than in our previous report, we have now defined an inflammatory gene signature including an oncostatin M co-expression signature, tightly associated with extra-cellular matrix [ECM] gene expression, in those who developed stricturing complications. We further computationally prioritise small molecules targeting macrophage and fibroblast activation and angiogenesis which may reverse the stricturing gene signature. A model containing ASCA and CBir1 serologies and a refined eight ECM gene set was significantly associated with stricturing development by Year 5 after diagnosis {AUC (area under the curve) (95th CI [confidence interval]) = 0.82 [0.7-0.94)}.
   Conclusions: An ileal gene programme for macrophage and fibroblast activation is linked to stricturing complications in treatment of naive pediatric CD, and may inform novel small molecule therapeutic approaches.
C1 [Haberman, Yael; Minar, Phillip; Karns, Rebekah; Dexheimer, Phillip J.; Tegge, Samuel; Shapiro, Daniel; Shuler, Brianne; Ta, Allison; Aronow, Bruce J.; Dillman, Jonathan R.; Jegga, Anil G.; Denson, Lee A.] Cincinnati Childrens Hosp Med Ctr, Dept Pediat, Cincinnati, OH USA.
   [Haberman, Yael; Minar, Phillip; Karns, Rebekah; Dexheimer, Phillip J.; Tegge, Samuel; Shapiro, Daniel; Shuler, Brianne; Ta, Allison; Aronow, Bruce J.; Dillman, Jonathan R.; Jegga, Anil G.; Denson, Lee A.] Univ Cincinnati, Coll Med, Cincinnati, OH USA.
   [Haberman, Yael; Braun, Tzipi] Sheba Med Ctr, Dept Pediat, Tel Hashomer, Israel.
   [Haberman, Yael; Braun, Tzipi] Tel Aviv Univ, Tel Aviv, Israel.
   [Ghandikota, Sudhir] Univ Cincinnati, Dept Comp Sci, Coll Engn, Cincinnati, OH USA.
   [Venkateswaran, Suresh; Kugathasan, Subra] Emory Univ, Dept Pediat, Atlanta, GA 30322 USA.
   [Walters, Thomas D.; Griffiths, Anne M.] Univ Toronto, Hosp Sick Children, Dept Pediat, Toronto, ON, Canada.
   [Baldassano, Robert N.] Childrens Hosp Philadelphia, Dept Pediat, Philadelphia, PA 19104 USA.
   [Noe, Joshua D.] Med Coll Wisconsin, Dept Pediat, 8701 Watertown Plank Rd, Milwaukee, WI 53226 USA.
   [Rosh, Joel] Atlantic Health, Dept Pediat, Goryeb Childrens Hosp, Morristown, NJ USA.
   [Markowitz, James] Cohen Childrens Med Ctr New York, Dept Pediat, New Hyde Pk, NY USA.
   [Dotson, Jennifer L.] Nationwide Childrens Hosp, Dept Pediat, Columbus, OH USA.
   [Mack, David R.] Univ Ottawa, Childrens Hosp Eastern Ontario, Dept Pediat, Ottawa, ON, Canada.
   [Kellermayer, Richard] Texas Childrens Hosp, Dept Pediat, Baylor Coll, Sch Med, Houston, TX 77030 USA.
   [Heyman, Melvin B.] Univ Calif San Francisco, Dept Pediat, San Francisco, CA USA.
   [Baker, Susan S.] Univ Buffalo, Dept Pediat, Buffalo, NY USA.
   [Moulton, Dedrick] Monroe Carell Jr Childrens Hosp, Dept Pediat, Nashville, TN USA.
   [Patel, Ashish S.] UT Southwestern Med Ctr Dallas, Dept Pediat, Dallas, TX USA.
   [Gulati, Ajay S.] Univ N Carolina, Dept Pediat, Chapel Hill, NC 27515 USA.
   [Steiner, Steven J.] Riley Childrens Hosp, Dept Pediat, Indianapolis, IN USA.
   [LeLeiko, Neal] Hasbro Childrens Hosp, Dept Pediat, Providence, RI USA.
   [Otley, Anthony] IWK Hlth Ctr, Dept Pediat, Halifax, NS, Canada.
   [Oliva-Hemker, Maria] Johns Hopkins Univ, Dept Pediat, Baltimore, MD USA.
   [Ziring, David] Cedars Sinai Med Ctr, Dept Pediat, Los Angeles, CA 90048 USA.
   [Gokhale, Ranjana] Univ Chicago, Dept Pediat, Comer Childrens Hosp, Chicago, IL 60637 USA.
   [Kim, Sandra] Childrens Hosp Pittsburgh UPMC, Dept Pediat, Pittsburgh, PA USA.
   [Guthery, Stephen L.] Univ Utah, Dept Pediat, Salt Lake City, UT USA.
   [Guthery, Stephen L.] Intermt Primary Childrens Hosp, Salt Lake City, UT USA.
   [Cohen, Stanley A.] Childrens Ctr Digest Hlth Med, Dept Pediat, Atlanta, GA USA.
   [Snapper, Scott] Childrens Hosp Boston, Dept Pediat, Boston, MA USA.
   [Stephens, Michael] Mayo Clin, Dept Pediat, Rochester, MN USA.
   [Gibson, Greg] Georgia Inst Technol, Ctr Integrat Genom, Atlanta, GA 30332 USA.
   [Dubinsky, Marla] Mt Sinai Hosp, Dept Pediat, New York, NY USA.
   [Hyams, Jeffrey S.] Connecticut Childrens Med Ctr, Dept Pediat, Hartford, CT USA.
C3 Cincinnati Children's Hospital Medical Center; University System of
   Ohio; University of Cincinnati; Chaim Sheba Medical Center; Tel Aviv
   University; University System of Ohio; University of Cincinnati; Emory
   University; University of Toronto; Hospital for Sick Children
   (SickKids); University of Pennsylvania; Pennsylvania Medicine; Childrens
   Hospital of Philadelphia; Medical College of Wisconsin; Atlantic Health
   System; Northwell Health; North Shore University Hospital; Steven &
   Alexandra Cohen Children's Medical Center of New York; University System
   of Ohio; Ohio State University; Nationwide Childrens Hospital;
   University of Ottawa; Children's Hospital of Eastern Ontario; Baylor
   College of Medicine; University of California System; University of
   California San Francisco; State University of New York (SUNY) System;
   State University of New York (SUNY) Buffalo; University of North
   Carolina; University of North Carolina Chapel Hill; James Whitcomb Riley
   Hospital Children; Hasbro Children's Hospital; Dalhousie University;
   Johns Hopkins University; Cedars Sinai Medical Center; University of
   Chicago; Pennsylvania Commonwealth System of Higher Education (PCSHE);
   University of Pittsburgh; Utah System of Higher Education; University of
   Utah; Harvard University; Boston Children's Hospital; Mayo Clinic;
   University System of Georgia; Georgia Institute of Technology; Icahn
   School of Medicine at Mount Sinai; Connecticut Children's Medical Center
RP Denson, LA (通讯作者)，WC 2010,3333 Burnet Ave, Cincinnati, OH 45229 USA.
EM lee.denson@cchmc.org
RI Kim, Sandra/HMP-1332-2023; Dotson, Jennifer/GLT-4798-2022;
   Venkateswaran, Suresh/B-9350-2019; Minar, Philip/AFT-1191-2022;
   Haberman, Yael/ACM-2628-2022; Ghandikota, Sudhir/GNP-2682-2022; LeLeiko,
   Neal/GRJ-6855-2022; Kim, Sandra/HTR-1185-2023; Jegga, Anil G/H-6140-2011
OI Venkateswaran, Suresh/0000-0002-6158-5941; Haberman,
   Yael/0000-0003-2680-1570; Jegga, Anil G/0000-0002-4881-7752; leleiko,
   neal/0000-0001-7699-1400; Ziring, David/0000-0002-5318-9906; Patel,
   Ashish/0000-0002-4435-2644; Otley, Anthony/0000-0002-7371-9302; Shapiro,
   Daniel/0000-0001-6234-8430
FU Crohn's and Colitis Foundation; Gene Analysis and Integrative Morphology
   cores of the National Institutes of Health [NIH] [1P30DK078392-01]; NIH
   [R01 DK098231, T32 DK007727]
FX This work was supported by: the Crohn's and Colitis Foundation [LAD and
   SK]; the Gene Analysis and Integrative Morphology cores of the National
   Institutes of Health [NIH]-supported Cincinnati Children's Hospital
   Research Foundation Digestive Health Center [1P30DK078392-01]; NIH grant
   T32 DK007727 [AT]; and NIH grant R01 DK098231 [LAD and SK].
CR Arijs I, 2010, INFLAMM BOWEL DIS, V16, P2090, DOI 10.1002/ibd.21301
   Berg C, 2006, THROMB HAEMOSTASIS, V96, P652, DOI 10.1160/TH06-02-0069
   Bray NL, 2016, NAT BIOTECHNOL, V34, P525, DOI 10.1038/nbt.3519
   Chaudhri G, 1997, J LEUKOCYTE BIOL, V62, P249, DOI 10.1002/jlb.62.2.249
   Chen J, 2009, NUCLEIC ACIDS RES, V37, pW305, DOI 10.1093/nar/gkp427
   Cho JH, 2001, INFLAMM BOWEL DIS, V7, P271, DOI 10.1097/00054725-200108000-00014
   Cho JH, 2007, ANNU REV MED, V58, P401, DOI 10.1146/annurev.med.58.061705.145024
   Colombel JF, 2017, LANCET, V390, P2779, DOI 10.1016/S0140-6736(17)32641-7
   Corsello SM, 2017, NAT MED, V23, P405, DOI 10.1038/nm.4306
   Coulthard MG, 2012, AM J PATHOL, V181, P1493, DOI 10.1016/j.ajpath.2012.06.043
   Dubinsky MC, 2008, CLIN GASTROENTEROL H, V6, P1105, DOI 10.1016/j.cgh.2008.04.032
   GRAHAM MF, 1988, GASTROENTEROLOGY, V94, P257, DOI 10.1016/0016-5085(88)90411-8
   Grandi A, 2019, FRONT PHARMACOL, V10, DOI 10.3389/fphar.2019.00691
   Haberman Y, 2019, NAT COMMUN, V10, DOI 10.1038/s41467-018-07841-3
   Haberman Y, 2019, MUCOSAL IMMUNOL, V12, P491, DOI 10.1038/s41385-018-0114-4
   Haberman Y, 2018, INFLAMM BOWEL DIS, V24, P346, DOI 10.1093/ibd/izx013
   Haberman Y, 2014, J CLIN INVEST, V124, P3617, DOI 10.1172/JCI75436
   Iwanaga K, 2012, J PHARMACOL EXP THER, V340, P604, DOI 10.1124/jpet.111.189845
   Jacob N, 2018, MUCOSAL IMMUNOL, V11, P1466, DOI 10.1038/s41385-018-0055-y
   Kaimal V, 2010, NUCLEIC ACIDS RES, V38, pW96, DOI 10.1093/nar/gkq418
   Karatzas E, 2017, SCI REP-UK, V7, DOI 10.1038/s41598-017-12849-8
   Kugathasan S, 2017, LANCET, V389, P1710, DOI 10.1016/S0140-6736(17)30317-3
   Levine A, 2011, INFLAMM BOWEL DIS, V17, P1314, DOI 10.1002/ibd.21493
   Li L, 2017, SCI REP-UK, V7, DOI 10.1038/srep39487
   Martin JC, 2019, CELL, V178, P1493, DOI 10.1016/j.cell.2019.08.008
   Marx N, 2001, CIRCULATION, V103, P213
   McGowan SE, 1997, AM J PHYSIOL-LUNG C, V273, pL1249, DOI 10.1152/ajplung.1997.273.6.L1249
   Murthy SK, 2020, GUT, V69, P274, DOI 10.1136/gutjnl-2019-318440
   Ospelt C, 2010, ARTHRITIS RHEUM-US, V62, P1224, DOI 10.1002/art.27395
   Schindelin J, 2012, NAT METHODS, V9, P676, DOI [10.1038/NMETH.2019, 10.1038/nmeth.2019]
   Shannon P, 2003, GENOME RES, V13, P2498, DOI 10.1101/gr.1239303
   Silverberg MS, 2005, CAN J GASTROENTEROL, V19, p5A, DOI 10.1155/2005/269076
   Sontake V, 2017, JCI INSIGHT, V2, DOI 10.1172/jci.insight.91454
   Speca S, 2012, WORLD J GASTROENTERO, V18, P3635, DOI 10.3748/wjg.v18.i28.3635
   Stuhlmeier KM, 1997, J BIOL CHEM, V272, P24679, DOI 10.1074/jbc.272.39.24679
   Subramanian A, 2017, CELL, V171, P1437, DOI 10.1016/j.cell.2017.10.049
   Vernier-Massouille G, 2008, GASTROENTEROLOGY, V135, P1106, DOI 10.1053/j.gastro.2008.06.079
   Verstockt S, 2019, EXPERT OPIN THER TAR, V23, P943, DOI 10.1080/14728222.2019.1677608
   Wagner M, 2018, J CROHNS COLITIS, V12, P718, DOI 10.1093/ecco-jcc/jjx186
   Walter-Yohrling J, 2003, CANCER CHEMOTH PHARM, V52, P263, DOI 10.1007/s00280-003-0664-2
   Walters TD, 2014, GASTROENTEROLOGY, V146, P383, DOI 10.1053/j.gastro.2013.10.027
   West NR, 2017, NAT MED, V23, P579, DOI 10.1038/nm.4307
   Wishart DS, 2008, NUCLEIC ACIDS RES, V36, pD901, DOI 10.1093/nar/gkm958
   Zhang XF, 2018, HUM PATHOL, V79, P42, DOI 10.1016/j.humpath.2018.03.004
NR 44
TC 15
Z9 17
U1 0
U2 7
PU OXFORD UNIV PRESS
PI OXFORD
PA GREAT CLARENDON ST, OXFORD OX2 6DP, ENGLAND
SN 1873-9946
EI 1876-4479
J9 J CROHNS COLITIS
JI J. Crohns Colitis
PD FEB
PY 2021
VL 15
IS 2
BP 273
EP 286
DI 10.1093/ecco-jcc/jjaa166
PG 14
WC Gastroenterology & Hepatology
WE Science Citation Index Expanded (SCI-EXPANDED)
SC Gastroenterology & Hepatology
GA RI6UX
UT WOS:000637045700010
PM 32770196
OA Green Published, Bronze
DA 2024-01-22
ER

PT J
AU Scaioli, E
   Biondi, R
   Liverani, E
   Sartini, A
   Troiano, A
   Fuccio, L
   Muratori, R
   Lombardi, G
   Onorini, D
   Dal Monte, P
   Donati, M
   Belluzzi, A
AF Scaioli, Eleonora
   Biondi, Roberta
   Liverani, Elisa
   Sartini, Alessandro
   Troiano, Antonella
   Fuccio, Lorenzo
   Muratori, Rosangela
   Lombardi, Giulia
   Onorini, Delia
   Dal Monte, Paola
   Donati, Manuela
   Belluzzi, Andrea
TI <i>Simkania negevensis</i> in Crohn's Disease
SO DIGESTIVE DISEASES AND SCIENCES
LA English
DT Article
DE Simkania negevensis; Crohn's disease; Infective hypothesis
ID CHLAMYDIA-PNEUMONIAE; INFECTION; PREVALENCE; AUTOPHAGY; WATER; IGG
AB Background Simkania negevensis is an obligate intracellular Gram-negative bacterium ( family Simkaniaceae, order Chlamydiales) that has been isolated from domestic and mains water supplies, is able to infect human macrophages, and can induce an inflammatory response in the host.
   Methods From June to December 2016, in a single-center observational study, colonic Crohn's disease patients and controls (subjects undergoing screening for colorectal cancer) underwent blood tests to identify serum-specific immunoglobulin G (IgG) and immunoglobulin A (IgA) to S. negevensis and a colonoscopy with biopsies for detection of S. negevensis DNA by polymerase chain reaction (PCR).
   Results Forty-three Crohn's disease patients and 18 controls were enrolled. Crohn's disease patients had higher prevalence of IgA antibodies to S. negevensis compared with controls (20.9% versus 0%, p = 0.04). Simkaniaceae negevensis DNA was detected in 34.9% and 5.6% of intestinal biopsies in Crohn's disease patients and controls, respectively (p = 0.02). All Crohn's disease patients with PCR-positive biopsies for S. negevensis were IgG seropositive, with specific IgA in 60% of them (p < 0.001). Immunosuppressive therapies, extraintestinal manifestations, or disease activity did not influence the presence of S. negevensis in the Crohn's disease population.
   Conclusions We identified S. negevensis in Crohn's disease patients by demonstrating the presence of S. negevensis mucosal DNA and seropositivity to the bacterium. These results could support the presence of an acute or persistent S. negevensis infection and suggest a possible role in the pathogenesis of Crohn's disease.
C1 [Scaioli, Eleonora; Liverani, Elisa; Sartini, Alessandro; Troiano, Antonella; Fuccio, Lorenzo; Muratori, Rosangela; Belluzzi, Andrea] Univ Bologna, Gastroenterol Unit, Dept Med & Surg Sci, St Orsola Malpighi Hosp, Via Massarenti 9, I-40138 Bologna, Italy.
   [Biondi, Roberta; Lombardi, Giulia; Onorini, Delia; Dal Monte, Paola; Donati, Manuela] Univ Bologna, St Orsola Malpighi Hosp, Microbiol Unit, Dept Expt Diagnost & Specialty Med, I-40138 Bologna, Italy.
C3 IRCCS Azienda Ospedaliero-Universitaria di Bologna; University of
   Bologna; University of Bologna; IRCCS Azienda Ospedaliero-Universitaria
   di Bologna
RP Belluzzi, A (通讯作者)，Univ Bologna, Gastroenterol Unit, Dept Med & Surg Sci, St Orsola Malpighi Hosp, Via Massarenti 9, I-40138 Bologna, Italy.
EM elescaio@gmail.com; roberta.biondi5@unibo.it; elisa.liverani@yahoo.it;
   ale.sartini@gmail.com; a.t.26101989@gmail.com; lorenzofuccio@gmail.com;
   rosangela.muratori@aosp.bo.it; giulia.lombardi@aosp.bo.it;
   delia.onorini@studio.unibo.it; paola.dalmonte@unibo.it;
   manuela.donati@unibo.it; andrea.belluzzi@aosp.bo.it
RI Fuccio, Lorenzo/A-2557-2010; LOMBARDI, GIULIA/HGC-4356-2022; Sartini,
   Alessandro/AAN-3396-2020
OI Fuccio, Lorenzo/0000-0001-8618-2447; LOMBARDI,
   GIULIA/0000-0001-6423-8358; Sartini, Alessandro/0000-0003-1573-6451; DAL
   MONTE, PAOLA/0000-0003-2326-7464; Onorini, Delia/0000-0002-8783-837X
CR BEST WR, 1976, GASTROENTEROLOGY, V70, P439
   Buisson A, 2016, INFLAMM BOWEL DIS, V22, P2943, DOI 10.1097/MIB.0000000000000946
   Casson N, 2006, INT J ANTIMICROB AG, V27, P541, DOI 10.1016/j.ijantimicag.2006.03.009
   Chen WX, 2002, J GASTROEN HEPATOL, V17, P987, DOI 10.1046/j.1440-1746.2002.02793.x
   Daperno M, 2004, GASTROINTEST ENDOSC, V60, P505, DOI 10.1016/S0016-5107(04)01878-4
   Donati M, 2015, J APPL MICROBIOL, V118, P1076, DOI 10.1111/jam.12761
   Donati M, 2013, NEW MICROBIOL, V36, P303
   Donati M, 2013, NEW MICROBIOL, V36, P85
   Fasoli L, 2008, SCAND J INFECT DIS, V40, P269, DOI 10.1080/00365540701642146
   Friedman MG, 1999, EPIDEMIOL INFECT, V122, P117, DOI 10.1017/S095026889800185X
   FUKUSHI H, 1988, J CLIN MICROBIOL, V26, P675, DOI 10.1128/JCM.26.4.675-680.1988
   Gordon SB, 2002, BRIT MED BULL, V61, P45, DOI 10.1093/bmb/61.1.45
   Herweg JA, 2016, FEBS J, V283, P608, DOI 10.1111/febs.13609
   Homer CR, 2010, GASTROENTEROLOGY, V139, P1630, DOI 10.1053/j.gastro.2010.07.006
   Hugot JP, 2001, NATURE, V411, P599, DOI 10.1038/35079107
   Kahane S, 1998, J INFECT DIS, V177, P1425, DOI 10.1086/517830
   Kahane S, 2004, APPL ENVIRON MICROB, V70, P3346, DOI 10.1128/AEM.70.6.3346-3351.2004
   KAHANE S, 1993, FEMS MICROBIOL LETT, V109, P329, DOI 10.1111/j.1574-6968.1993.tb06189.x
   Kahane S, 2001, APPL ENVIRON MICROB, V67, P4789, DOI 10.1128/AEM.67.10.4789-4795.2001
   Kahane Simona, 2007, J Infect, V55, pe13, DOI 10.1016/j.jinf.2007.03.002
   Kahane S, 2008, FEMS IMMUNOL MED MIC, V52, P219, DOI 10.1111/j.1574-695X.2007.00361.x
   Levine B, 2008, CELL, V132, P27, DOI 10.1016/j.cell.2007.12.018
   Lieberman D, 2002, EUR J CLIN MICROBIOL, V21, P307, DOI 10.1007/s10096-002-0703-7
   Liverani E, 2014, WORLD J GASTROENTERO, V20, P13060, DOI 10.3748/wjg.v20.i36.13060
   Müller S, 2006, EUR J GASTROEN HEPAT, V18, P889, DOI 10.1097/00042737-200608000-00015
   Petersen BT, 2011, GASTROINTEST ENDOSC, V73, P1075, DOI 10.1016/j.gie.2011.03.1183
   Petrich A, 2002, CHLAM INF P 10 INT S
   Vouga M, 2017, CRIT REV MICROBIOL, V43, P62, DOI 10.3109/1040841X.2016.1165650
   Yang ZF, 2010, NAT CELL BIOL, V12, P814, DOI 10.1038/ncb0910-814
NR 29
TC 2
Z9 2
U1 0
U2 2
PU SPRINGER
PI DORDRECHT
PA VAN GODEWIJCKSTRAAT 30, 3311 GZ DORDRECHT, NETHERLANDS
SN 0163-2116
EI 1573-2568
J9 DIGEST DIS SCI
JI Dig. Dis. Sci.
PD NOV
PY 2019
VL 64
IS 11
BP 3284
EP 3290
DI 10.1007/s10620-019-05632-4
PG 7
WC Gastroenterology & Hepatology
WE Science Citation Index Expanded (SCI-EXPANDED)
SC Gastroenterology & Hepatology
GA JL4EL
UT WOS:000495483700034
PM 31041636
DA 2024-01-22
ER

PT J
AU Wilkens, R
   Dolinger, M
   Burisch, J
   Maaser, C
AF Wilkens, Rune
   Dolinger, Michael
   Burisch, Johan
   Maaser, Christian
TI Point-of-Care Testing and Home Testing: Pragmatic Considerations for
   Widespread Incorporation of Stool Tests, Serum Tests, and Intestinal
   Ultrasound
SO GASTROENTEROLOGY
LA English
DT Article
DE eHealth; Biomarker; Inflammatory Bowel Disease; Crohn's Disease;
   Ulcerative Colitis
ID INFLAMMATORY-BOWEL-DISEASE; C-REACTIVE PROTEIN; CONTRAST-ENHANCED
   ULTRASONOGRAPHY; CROHNS-DISEASE; FECAL CALPROTECTIN; GASTROINTESTINAL
   ULTRASOUND; ULCERATIVE-COLITIS; POSTOPERATIVE RECURRENCE; POSTSURGICAL
   RECURRENCE; ASYMPTOMATIC PATIENTS
AB Breaking through the biologic therapy efficacy plateau for inflammatory bowel disease requires the strategic development of personalized biomarkers in the tight control model. After risk stratification early in the disease course, targeted serial monitoring consistently to assess clinical outcomes in response to therapy allows for quick therapeutic adjustments before bowel damage can occur. Pointof-care intestinal ultrasound performed by the treating gastroenterologist is an accurate cross- sectional biomarker that monitors intestinal inflammation in realtime, enhances patient care, and increases shared understanding to help achieve common treatment goals. Combining intestinal ultrasound during a clinic visit with existing serum and stool biomarkers in a home testing setup with electronic health monitoring allows for an optimized, patient-centered personalized treatment algorithm that may improve treatment outcomes. Here, we review the current state, pragmatic considerations, and future implications of point-of-care testing and home testing for noninvasive inflammatory bowel disease monitoring in the tight control model.
C1 [Wilkens, Rune; Burisch, Johan] Univ Copenhagen, Hosp Hvidovre, Div Med, Gastrounit, Copenhagen, Denmark.
   [Wilkens, Rune; Burisch, Johan] Univ Copenhagen, Hvidovre Hosp, Copenhagen Ctr Inflammatory Bowel Dis Children Ado, Copenhagen, Denmark.
   [Wilkens, Rune] Copenhagen Univ Hosp Bispebjerg & Frederiksberg, Digest Dis Ctr, Copenhagen, Denmark.
   [Dolinger, Michael] Icahn Sch Med Mt Sinai, Susan & Leonard Feinstein Inflammatory Bowel Dis C, New York, NY USA.
   [Maaser, Christian] Univ Teaching Hosp Lueneburg, Dept Geriatr Med, Inflammatory Bowel Dis Outpatient Unit, Luneburg, Germany.
   [Wilkens, Rune] Univ Copenhagen, Div Med, Gastrounit, Hosp Hvidovre, Kettegaard Alle 30, DK-2650 Copenhagen, Denmark.
C3 University of Copenhagen; University of Copenhagen; University of
   Copenhagen; Bispebjerg Hospital; Icahn School of Medicine at Mount
   Sinai; University of Copenhagen
RP Wilkens, R (通讯作者)，Univ Copenhagen, Div Med, Gastrounit, Hosp Hvidovre, Kettegaard Alle 30, DK-2650 Copenhagen, Denmark.
EM runetw@gmail.com
RI Wilkens, Rune/P-3559-2019
OI Wilkens, Rune/0000-0002-4928-4708; Dolinger,
   Michael/0000-0002-9023-4948; Burisch, Johan/0000-0002-3312-5139
CR Allocca M, 2021, UNITED EUR GASTROENT, V9, P438, DOI 10.1177/2050640620980203
   Allocca M, 2021, J CROHNS COLITIS, V15, P143, DOI 10.1093/ecco-jcc/jjaa151
   Allocca M, 2019, CLIN GASTROENTEROL H, V17, P2397, DOI 10.1016/j.cgh.2019.04.025
   Allocca M, 2018, J CROHNS COLITIS, V12, P1385, DOI 10.1093/ecco-jcc/jjy107
   Allocca M, 2018, J CROHNS COLITIS, V12, P1280, DOI 10.1093/ecco-jcc/jjy093
   Ankersen DV, 2017, CURR OPIN CLIN NUTR, V20, P426, DOI 10.1097/MCO.0000000000000399
   Ankersen DV, 2021, SCAND J GASTROENTERO, V56, P520, DOI 10.1080/00365521.2021.1892176
   Ankersen DV, 2019, WORLD J GASTROENTERO, V25, P6158, DOI 10.3748/wjg.v25.i40.6158
   Asthana AK, 2015, J GASTROEN HEPATOL, V30, P446, DOI 10.1111/jgh.12871
   Atkinson NSS, 2017, WORLD J GASTROENTERO, V23, P6931, DOI 10.3748/wjg.v23.i38.6931
   Atkinson NSS, 2016, ULTRASOUND MED BIOL, V42, P2732, DOI 10.1016/j.ultrasmedbio.2016.08.026
   Barber JL, 2017, CLIN RADIOL, V72, P590, DOI 10.1016/j.crad.2017.02.008
   Baumgart DC, 2021, NEW ENGL J MED, V385, P1302, DOI 10.1056/NEJMra1907607
   Bello C, 2017, DIGEST LIVER DIS, V49, P991, DOI 10.1016/j.dld.2017.05.009
   Bettenworth D, 2019, GUT, V68, P1115, DOI 10.1136/gutjnl-2018-318081
   Bhatnagar G, 2021, ABDOM RADIOL, V46, P144, DOI 10.1007/s00261-020-02603-6
   Bhattacharya A, 2016, INFLAMM BOWEL DIS, V22, P2665, DOI 10.1097/MIB.0000000000000935
   Black S, 2004, J BIOL CHEM, V279, P48487, DOI 10.1074/jbc.R400025200
   Bossuyt P, 2017, DIGEST LIVER DIS, V49, P1320, DOI 10.1016/j.dld.2017.08.026
   Bots S, J CROHNS COLITIS, V2021
   Bots S, 2021, J CROHNS COLITIS, V15, P1264, DOI 10.1093/ecco-jcc/jjab002
   Bryant RV, 2018, GUT, V67, P973, DOI 10.1136/gutjnl-2017-315655
   Calabrese E, 2021, CLIN GASTROENTEROL H, V158
   Calabrese E, 2009, INFLAMM BOWEL DIS, V15, P1635, DOI 10.1002/ibd.20948
   Carlsen K, 2017, INFLAMM BOWEL DIS, V23, P357, DOI 10.1097/MIB.0000000000001026
   Castiglione F, 2008, INFLAMM BOWEL DIS, V14, P1240, DOI 10.1002/ibd.20469
   Castiglione F, 2013, INFLAMM BOWEL DIS, V19, P991, DOI 10.1097/MIB.0b013e3182802b87
   Chee D, J CROHNS COLITIS, V2021
   Click B, 2015, INFLAMM BOWEL DIS, V21, P2254, DOI 10.1097/MIB.0000000000000516
   Colombel JF, 2007, GASTROENTEROLOGY, V132, P52, DOI 10.1053/j.gastro.2006.11.041
   Colombel JF, 2017, LANCET, V390, P2779, DOI 10.1016/S0140-6736(17)32641-7
   Cornillie F, 2014, GUT, V63, P1721, DOI 10.1136/gutjnl-2012-304094
   Cross RK, 2019, AM J GASTROENTEROL, V114, P472, DOI 10.1038/s41395-018-0272-8
   D'Amico F, 2021, UNITED EUR GASTROENT, V9, P451, DOI 10.1002/ueg2.12069
   D'Amico F, 2020, J CLIN MED, V9, DOI 10.3390/jcm9092697
   D'Cruz LG, 2020, SCI REP-UK, V10, DOI 10.1038/s41598-020-77826-0
   D'Haens G, 2012, INFLAMM BOWEL DIS, V18, P2218, DOI 10.1002/ibd.22917
   Danik JS, 2006, ANN HUM GENET, V70, P705, DOI 10.1111/j.1469-1809.2006.00272.x
   de Jong MJ, 2020, CLIN GASTROENTEROL H, V18, P1744, DOI 10.1016/j.cgh.2020.04.038
   de Jong MJ, 2017, LANCET, V390, P959, DOI 10.1016/S0140-6736(17)31327-2
   De Voogd F, 2021, INFLAMM BOWEL DIS
   Del Hoyo J, 2018, J MED INTERNET RES, V20, DOI 10.2196/11602
   Depont F, 2015, PLOS ONE, V10, DOI 10.1371/journal.pone.0145076
   Dilillo D, 2019, SCAND J GASTROENTERO, V54, P586, DOI 10.1080/00365521.2019.1604799
   Dillman JR, 2017, PEDIATR RADIOL, V47, P924, DOI 10.1007/s00247-017-3848-3
   Dorn SD, 2021, GASTROENTEROLOGY, V161, P1090, DOI 10.1053/j.gastro.2021.06.069
   Dulai PS, 2020, CLIN GASTROENTEROL H, V18, P2952, DOI 10.1016/j.cgh.2020.02.010
   Dulai PS, 2020, ALIMENT PHARM THER, V51, P553, DOI 10.1111/apt.15609
   Echarri A, 2015, EUR J GASTROEN HEPAT, V27, P430, DOI 10.1097/MEG.0000000000000296
   Elkjaer M, 2010, GUT, V59, P1652, DOI 10.1136/gut.2010.220160
   Facchin S, 2021, THER ADV GASTROENTER, V14, DOI 10.1177/1756284821999902
   Flanagan E, 2020, J CROHNS COLITIS, V14, P1405, DOI 10.1093/ecco-jcc/jjaa082
   Florin THJ, 2006, SCAND J GASTROENTERO, V41, P306, DOI 10.1080/00365520500217118
   Friedman AB, 2021, ALIMENT PHARM THER, V54, P652, DOI 10.1111/apt.16452
   Gamboa HE, 2020, DIGEST DIS, V38, P390, DOI 10.1159/000503920
   Gates M, 2020, PEDIATRICS, V145, DOI 10.1542/peds.2019-1139
   Gisbert JP, 2015, ALIMENT PHARM THER, V42, P391, DOI 10.1111/apt.13276
   Goodsall TM, 2021, ALIMENT PHARM THER, V53, P873, DOI 10.1111/apt.16288
   Goodsall TM, 2021, J CROHNS COLITIS, V15, P125, DOI 10.1093/ecco-jcc/jjaa129
   Gordon IO, 2022, GUT, V71, P479, DOI 10.1136/gutjnl-2021-324374
   Grant RK, 2021, INFLAMM BOWEL DIS, V27, P451
   Haisma SM, 2019, PLOS ONE, V14, DOI 10.1371/journal.pone.0214751
   Hanauer SB, 2002, LANCET, V359, P1541, DOI 10.1016/S0140-6736(02)08512-4
   Heida A, 2017, CLIN GASTROENTEROL H, V15, P1742, DOI 10.1016/j.cgh.2017.06.007
   Heida A, 2017, INFLAMM BOWEL DIS, V23, P894, DOI 10.1097/MIB.0000000000001082
   Hejl J, 2018, PRACT LAB MED, V10, P10, DOI 10.1016/j.plabm.2017.11.002
   Henriksen M, 2008, GUT, V57, P1518, DOI 10.1136/gut.2007.146357
   Honig G, 2020, INFLAMM BOWEL DIS, V26, P1451, DOI 10.1093/ibd/izaa210
   Horsthuis K, 2008, RADIOLOGY, V247, P64, DOI 10.1148/radiol.2471070611
   Ilvemark JFKF, 2022, J CROHNS COLITIS, V16, P554, DOI 10.1093/ecco-jcc/jjab173
   Martínez MJ, 2019, DIGEST DIS SCI, V64, P1640, DOI 10.1007/s10620-018-5432-6
   Jones J, 2008, CLIN GASTROENTEROL H, V6, P1218, DOI 10.1016/j.cgh.2008.06.010
   Jukic A, 2021, GUT, V70, P1978, DOI 10.1136/gutjnl-2021-324855
   Kathiresan S, 2006, CIRCULATION, V113, P1415, DOI 10.1161/CIRCULATIONAHA.105.591271
   Khanna R, 2015, LANCET, V386, P1825, DOI 10.1016/S0140-6736(15)00068-9
   Kneepkens EL, 2017, BRIT J CLIN PHARMACO, V83, P2474, DOI 10.1111/bcp.13371
   Konikoff MR, 2006, INFLAMM BOWEL DIS, V12, P524, DOI 10.1097/00054725-200606000-00013
   Kucharzik T, 2021, J CROHNS COLITIS
   Kucharzik T, 2020, UNITED EUR GASTROENT, V8, P1265
   Kucharzik T, 2020, UNITED EUR GASTROENT, V8, P356
   Kucharzik T, 2017, CLIN GASTROENTEROL H, V15, P535, DOI 10.1016/j.cgh.2016.10.040
   Kunihiro K, 2004, SCAND J GASTROENTERO, V39, P322, DOI 10.1080/00365520310008485
   Labaere D, 2014, UNITED EUR GASTROENT, V2, P30, DOI 10.1177/2050640613518201
   Lasson A, 2015, J CROHNS COLITIS, V9, P26, DOI 10.1016/j.crohns.2014.06.002
   Leung Yvette, 2019, J Can Assoc Gastroenterol, V2, P153, DOI 10.1093/jcag/gwy062
   Lewin S, 2020, J CROHNS COLITIS, V14, pS780, DOI 10.1093/ecco-jcc/jjaa140
   Lewis JD, 2005, GASTROENTEROLOGY, V129, P1114, DOI 10.1053/j.gastro.2005.07.041
   Lin JF, 2014, INFLAMM BOWEL DIS, V20, P1407, DOI 10.1097/MIB.0000000000000057
   Loftus EV, 2017, J CROHNS COLITIS, V11, P400, DOI 10.1093/ecco-jcc/jjw177
   Louis E, 2012, GASTROENTEROLOGY, V142, P63, DOI 10.1053/j.gastro.2011.09.034
   Maaser C, 2020, GUT, V69, P1629, DOI 10.1136/gutjnl-2019-319451
   Maaser C, 2019, J CROHNS COLITIS, V13, P144, DOI 10.1093/ecco-jcc/jjy113
   Maconi G, 2020, MED ULTRASON, V22, P73, DOI 10.11152/mu-2273
   Maconi G, 2018, ULTRASCHALL MED, V39, P304, DOI 10.1055/s-0043-125329
   Maconi G, 2014, J CROHNS COLITIS, V8, P1684, DOI 10.1016/j.crohns.2014.08.005
   Madsen GR, 2022, J CROHNS COLITIS, V16, pI319
   Maréchal C, 2017, UNITED EUR GASTROENT, V5, P702, DOI 10.1177/2050640616686517
   Paredes JM, 2013, J CROHNS COLITIS, V7, P192, DOI 10.1016/j.crohns.2012.03.017
   McCombie A, 2020, INFLAMM BOWEL DIS, V26, P1098, DOI 10.1093/ibd/izz252
   Miles A, 2019, EUR RADIOL, V29, P1083, DOI 10.1007/s00330-018-5661-2
   Molander P, 2012, INFLAMM BOWEL DIS, V18, P2011, DOI 10.1002/ibd.22863
   Morris MW, 2018, INFLAMM BOWEL DIS, V24, P277, DOI 10.1093/ibd/izx018
   Mosli MH, 2015, AM J GASTROENTEROL, V110, P802, DOI 10.1038/ajg.2015.120
   Mukherjee A, 2018, J APPL LAB MED, V2, P674, DOI 10.1373/jalm.2017.023911
   Noor NM, 2020, LANCET GASTROENTEROL, V5, P80, DOI 10.1016/S2468-1253(19)30340-1
   Novak K, 2015, J CROHNS COLITIS, V9, P795, DOI 10.1093/ecco-jcc/jjv105
   Novak KL, 2021, J CROHNS COLITIS, V15, P609, DOI 10.1093/ecco-jcc/jjaa216
   Novak KL, 2017, INFLAMM BOWEL DIS, V23, P2001, DOI 10.1097/MIB.0000000000001174
   Nylund K, 2017, ULTRASCHALL MED EUR, V38, P1
   Oh K, 2017, PLOS ONE, V12, DOI 10.1371/journal.pone.0179266
   Onali S, 2010, J CROHNS COLITIS, V4, P319, DOI 10.1016/j.crohns.2009.12.010
   Ostergaard ML, 2019, DIAGNOSTICS, V9, DOI 10.3390/diagnostics9020050
   Ostergaard ML, 2019, EUR RADIOL, V29, P3210, DOI 10.1007/s00330-018-5923-z
   Östlund I, 2021, SCAND J GASTROENTERO, V56, P38, DOI 10.1080/00365521.2020.1854342
   Palen TE, 2012, JAMA-J AM MED ASSOC, V308, P2012, DOI 10.1001/jama.2012.14126
   Panés J, 2011, ALIMENT PHARM THER, V34, P125, DOI 10.1111/j.1365-2036.2011.04710.x
   Parente F, 2003, ALIMENT PHARM THER, V18, P1009, DOI 10.1046/j.1365-2036.2003.01796.x
   Pariente B, GASTROEN TEROLOGY, V2021
   Pariente B, 2011, INFLAMM BOWEL DIS, V17, P1415, DOI 10.1002/ibd.21506
   Pascu M, 2004, INFLAMM BOWEL DIS, V10, P373, DOI 10.1097/00054725-200407000-00008
   Pedersen N, 2012, ALIMENT PHARM THER, V36, P840, DOI 10.1111/apt.12043
   Peyrin-Biroulet L, 2015, AM J GASTROENTEROL, V110, P1324, DOI 10.1038/ajg.2015.233
   Rajagopalan A, 2020, JGH OPEN, V4, P267, DOI 10.1002/jgh3.12268
   Reinisch W, 2012, ALIMENT PHARM THER, V35, P568, DOI 10.1111/j.1365-2036.2011.04987.x
   Reinwand DA, 2015, J MED INTERNET RES, V17, P228
   Rheenen PF, J CROHNS COLITIS, V15, P171
   Riaz MS, 2016, CLIN GASTROENTEROL H, V14, P1697, DOI 10.1016/j.cgh.2016.05.009
   Ripolls T, 2020, INFLAMM BOWEL DIS, V27, P145
   Rispo A, 2018, INFLAMM BOWEL DIS, V24, P977, DOI 10.1093/ibd/izy012
   Rispo A, 2017, INFLAMM BOWEL DIS, V23, P143, DOI 10.1097/MIB.0000000000000980
   Roblin X, 2015, J CROHNS COLITIS, V9, P525, DOI 10.1093/ecco-jcc/jjv061
   Rokkas T, 2018, J GASTROINTEST LIVER, V27, P299, DOI 10.15403/jgld.2014.1121.273.pti
   Rutgeerts P, 2018, GASTROENTEROLOGY, V155, P1045, DOI 10.1053/j.gastro.2018.06.035
   Saevik F, 2021, J CROHNS COLITIS, V15, P115, DOI 10.1093/ecco-jcc/jjaa112
   Sagami S, 2020, ALIMENT PHARM THER, V51, P1373, DOI 10.1111/apt.15767
   Sandborn WJ, 2013, NEW ENGL J MED, V369, P711, DOI 10.1056/NEJMoa1215739
   Schoepfer AM, 2013, INFLAMM BOWEL DIS, V19, P332, DOI 10.1097/MIB.0b013e3182810066
   Schoepfer AM, 2010, AM J GASTROENTEROL, V105, P162, DOI 10.1038/ajg.2009.545
   Siemons L, 2014, BMC MUSCULOSKEL DIS, V15, DOI 10.1186/1471-2474-15-368
   Smith RL, 2021, EUR J GASTROEN HEPAT, V33, P1280, DOI 10.1097/MEG.0000000000002253
   Smith RL, 2020, J CROHNS COLITIS, V14, P465, DOI 10.1093/ecco-jcc/jjz163
   Taylor SA, 2018, LANCET GASTROENTEROL, V3, P548, DOI 10.1016/S2468-1253(18)30161-4
   Tham YS, 2018, THER ADV GASTROENTER, V11, DOI 10.1177/1756284818785571
   Theede K, 2015, CLIN GASTROENTEROL H, V13, P1929, DOI 10.1016/j.cgh.2015.05.038
   Tolsgaard MG, 2018, ULTRASOUND OBST GYN, V52, P424, DOI 10.1002/uog.19071
   Torres J, 2017, LANCET, V389, P1741, DOI 10.1016/S0140-6736(16)31711-1
   Torres J, 2012, INFLAMM BOWEL DIS, V18, P1356, DOI 10.1002/ibd.22839
   Turner D, 2021, GASTROENTEROLOGY, V160, P1570, DOI 10.1053/j.gastro.2020.12.031
   Ungaro R, 2017, LANCET, V389, P1756, DOI 10.1016/S0140-6736(16)32126-2
   Ungaro RC, 2020, GASTROENTEROLOGY, V159, P139, DOI 10.1053/j.gastro.2020.03.039
   Verstockt Bram, 2021, Gastroenterology, V160, P964, DOI 10.1053/j.gastro.2020.12.007
   Vinding KK, 2016, INFLAMM BOWEL DIS, V22, P336, DOI 10.1097/MIB.0000000000000619
   Voogd F, J CROHNS COLITIS, V15, P1284
   Voogd FAE de, 2021, NAT REV GASTRO HEPAT, V18, P3
   Wei SC, 2018, INTEST RES, V16, P546, DOI 10.5217/ir.2018.00052
   Wilkens R, 2021, THER ADV GASTROENTER, V14, DOI 10.1177/17562848211006672
   Wilkens R, 2018, J CROHNS COLITIS, V12, P48, DOI 10.1093/ecco-jcc/jjx111
   Zhulina Y, 2016, ALIMENT PHARM THER, V44, P495, DOI 10.1111/apt.13731
   Zorzi F, 2020, CLIN GASTROENTEROL H, V18, P2030, DOI 10.1016/j.cgh.2019.10.042
NR 159
TC 15
Z9 15
U1 4
U2 6
PU W B SAUNDERS CO-ELSEVIER INC
PI PHILADELPHIA
PA 1600 JOHN F KENNEDY BOULEVARD, STE 1800, PHILADELPHIA, PA 19103-2899 USA
SN 0016-5085
EI 1528-0012
J9 GASTROENTEROLOGY
JI Gastroenterology
PD APR
PY 2022
VL 162
IS 5
BP 1476
EP 1492
DI 10.1053/j.gastro.2021.10.052
EA MAR 2022
PG 17
WC Gastroenterology & Hepatology
WE Science Citation Index Expanded (SCI-EXPANDED)
SC Gastroenterology & Hepatology
GA 1H7JK
UT WOS:000796715200010
PM 34995530
OA hybrid
DA 2024-01-22
ER

PT J
AU Chiarello, MM
   Cariati, M
   Brisinda, G
AF Chiarello, Maria Michela
   Cariati, Maria
   Brisinda, Giuseppe
TI Colonic Crohn's disease - decision is more important than incision: A
   surgical dilemma
SO WORLD JOURNAL OF GASTROINTESTINAL SURGERY
LA English
DT Review
DE Crohn's disease; Colonic Crohn's disease; Surgery; Surgical treatment;
   Colonic resection; Segmental colectomy; Total colectomy
ID COLITIS; COLECTOMY; OPERATION; RESECTION; SURGERY
AB The most common localization for intestinal Crohn's disease (CD) is the terminal ileum and ileocecal area. It is estimated that patients with CD have one in four chance of undergoing surgery during their life. As surgery in ulcerative colitis ultimately cures the disease, in CD, regardless of the extent of bowel removed, the risk of disease recurrence is as high as 40%. In elective surgery, management of isolated Crohn's colitis continues to evolve. Depending on the type of surgery performed, colonic CD patients often require further medical or surgical therapy to prevent or treat recurrence. The elective surgical treatment of colonic CD is strictly dependent on the localization of disease, and the choice of the procedure is dependent of the extent of colonic involvement and previous resection. The most common surgical options in colonic CD are total proctocolectomy (TPC) with permanent ileostomy, segmental bowel resection, subtotal colectomy. TPC completely removes all colonic and rectal disease and avoids the use of a potentially diseased anus. We will review current options for the elective surgical treatment of colonic CD, based on the current literature and our own personal experience.
C1 [Chiarello, Maria Michela; Cariati, Maria] San Giovanni di Dio Hosp, Gen Surg Operat Unit, Dept Surg, I-88900 Crotone, Italy.
   [Brisinda, Giuseppe] Fdn Policlin Univ A Gemelli IRCCS, Catholic Sch Med, Dept Med & Surg Sci, Abdominal Surg Clin Area, Largo A Gemelli 8, I-00168 Rome, Italy.
C3 Catholic University of the Sacred Heart; IRCCS Policlinico Gemelli
RP Brisinda, G (通讯作者)，Fdn Policlin Univ A Gemelli IRCCS, Catholic Sch Med, Dept Med & Surg Sci, Abdominal Surg Clin Area, Largo A Gemelli 8, I-00168 Rome, Italy.
EM gbrisin@tin.it
RI CHIARELLO, MARIA MICHELA/GVS-7109-2022; Brisinda, Giuseppe/G-6436-2010;
   CHIARELLO, MARIA MICHELA/GVS-7495-2022
OI CHIARELLO, MARIA MICHELA/0000-0003-3455-0062; Brisinda,
   Giuseppe/0000-0001-8820-9471; CHIARELLO, MARIA
   MICHELA/0000-0003-3455-0062
CR ALLAN A, 1989, WORLD J SURG, V13, P611, DOI 10.1007/BF01658882
   Andersson P, 2002, SCAND J GASTROENTERO, V37, P68, DOI 10.1080/003655202753387383
   Angriman I, 2017, COLORECTAL DIS, V19, pO279, DOI 10.1111/codi.13769
   Arora U, 2018, DIGEST DIS SCI, V63, P1592, DOI 10.1007/s10620-018-5041-4
   Bernell O, 2001, DIS COLON RECTUM, V44, P647, DOI 10.1007/BF02234559
   Chiarello MM, 2020, INT J SURG, V81, P100, DOI 10.1016/j.ijsu.2020.07.020
   Cima RR, 2017, J GASTROINTEST SURG, V21, P1142, DOI 10.1007/s11605-017-3430-1
   Fichera A, 2005, DIS COLON RECTUM, V48, P963, DOI 10.1007/s10350-004-0906-3
   Fichera A, 2007, SURGERY, V142, P566, DOI 10.1016/j.surg.2007.08.004
   Fichera A, 2011, WORLD J SURG, V35, P1500, DOI 10.1007/s00268-011-1031-9
   Galata C, 2019, INT J COLORECTAL DIS, V34, P293, DOI 10.1007/s00384-018-3196-2
   Iesalnieks I, 2018, TECH COLOPROCTOL, V22, P947, DOI 10.1007/s10151-018-1904-0
   Justiniano CF, 2019, ANN SURG, V269, P686, DOI 10.1097/SLA.0000000000002628
   Kiran RP, 2011, ANN SURG, V253, P1130, DOI 10.1097/SLA.0b013e318212b1a4
   Lightner AL, 2018, INFLAMM BOWEL DIS, V24, P532, DOI 10.1093/ibd/izx064
   LONGO WE, 1988, ARCH SURG-CHICAGO, V123, P588
   Martel P, 2002, J AM COLL SURGEONS, V194, P448, DOI 10.1016/S1072-7515(02)01122-5
   Mege D, 2020, ANN SURG, V271, P317, DOI 10.1097/SLA.0000000000002995
   Scaringi S, 2013, WORLD J SURG, V37, P902, DOI 10.1007/s00268-013-1922-z
   Tekkis PP, 2006, COLORECTAL DIS, V8, P82, DOI 10.1111/j.1463-1318.2005.00903.x
   Tonelli F, 2003, Ann Ital Chir, V74, P665
   Toshniwal J, 2017, WORLD J GASTRO ENDOS, V9, P327, DOI 10.4253/wjge.v9.i7.327
   Uchino M, 2019, ANN SURG, V269, P420, DOI 10.1097/SLA.0000000000002567
   Umanskiy K, 2010, J GASTROINTEST SURG, V14, P658, DOI 10.1007/s11605-010-1157-3
NR 24
TC 4
Z9 4
U1 0
U2 2
PU BAISHIDENG PUBLISHING GROUP INC
PI PLEASANTON
PA 7041 Koll Center Parkway, Suite 160, PLEASANTON, CA, UNITED STATES
SN 1948-9366
J9 WORLD J GASTRO SURG
JI World J. Gastrointest. Surg.
PD JAN 27
PY 2021
VL 13
IS 1
BP 1
EP 6
DI 10.4240/wjgs.v13.i1.1
PG 6
WC Gastroenterology & Hepatology; Surgery
WE Science Citation Index Expanded (SCI-EXPANDED)
SC Gastroenterology & Hepatology; Surgery
GA QA3WG
UT WOS:000613376900001
PM 33552390
OA gold, Green Published
DA 2024-01-22
ER

PT J
AU Szabo, N
   Lukacs, S
   Kulcsar, I
   Gunasekera, W
   Nagy-Toldi, A
   Dezso, B
   Danko, K
AF Szabo, N.
   Lukacs, Sz.
   Kulcsar, I.
   Gunasekera, W.
   Nagy-Toldi, A.
   Dezso, B.
   Danko, K.
TI Association of idiopathic inflammatory myopathy and Crohn's disease
SO CLINICAL RHEUMATOLOGY
LA English
DT Article
DE Crohn's disease; Idiopathic inflammatory myopathy; Inflammatory bowel
   disease; Polymyositis
ID ULCERATIVE-COLITIS; GASTROCNEMIUS MYOSITIS; DERMATOMYOSITIS;
   COMPLICATION; POLYMYOSITIS
AB We describe a rare case of concurrent polymyositis and Crohn's disease in a female patient. A 69-year-old female presented in December 2007 with a 5-month history of proximal muscle weakness, pain, fatigue and difficulty in walking and swallowing. Blood tests revealed elevated creatine kinase (3,429 U/l) and lactate dehydrogenase (2,013 U/l) levels. Magnetic resonance imaging found lumbar disc protrusion. Review by immunologists showed a diagnosis of idiopathic inflammatory myopathy. Though electromyography and muscle biopsy at this point were non-specific, corticosteroid treatment was commenced. Her condition worsened precipitously leading to hospitalisation under immunologists. As the provisional diagnosis was polymyositis, we commenced 1.5 mg/kg per day corticosteroid but her muscle power did not improve. Recurrent abdominal symptoms lead to ultrasonography showing intestinal inflammation. While tumour markers were elevated, thorough investigation failed to identify a tumour. Corticosteroid therapy was continued. Persistent abdominal symptoms lead to repeat colonoscopy and biopsy confirming Crohn's disease. Repeat electromyography and muscle biopsy confirmed the diagnosis of polymyositis. Her corticosteroids were tapered off and 5-aminosalicylic acid and azathioprine were started. Her myositic symptoms gradually abated with improvement in her Crohn's disease. She is now able to walk independently and takes 8 mg/day corticosteroids and her muscle enzyme levels are normal. Remember rare systemic associations when dealing with immune-mediated disease. Consider myositis in the differential diagnosis of Crohn's disease associated myopathy. Treating Crohn's disease may lead to improvement in steroid-resistant myositis where the two are associated.
C1 [Szabo, N.; Kulcsar, I.; Nagy-Toldi, A.; Danko, K.] Univ Debrecen, Div Clin Immunol, Dept Med 3, Med & Hlth Sci Ctr, H-4004 Debrecen, Hungary.
   [Dezso, B.] Univ Debrecen, Inst Pathol, Med & Hlth Sci Ctr, H-4004 Debrecen, Hungary.
   [Lukacs, Sz.; Gunasekera, W.] Spire Portsmouth Hosp, Havant, England.
C3 University of Debrecen; University of Debrecen
RP Szabo, N (通讯作者)，Univ Debrecen, Div Clin Immunol, Dept Med 3, Med & Hlth Sci Ctr, Moricz Zs Str 22, H-4004 Debrecen, Hungary.
EM szabnora@yahoo.com
OI Dezso, Balazs/0000-0002-7871-0219
CR Braun-Moscovici Y, 1999, CLIN RHEUMATOL, V18, P261, DOI 10.1007/s100670050097
   Christopoulos C, 2003, CLIN RHEUMATOL, V22, P143, DOI 10.1007/s10067-002-0679-9
   DRABBLE EM, 1992, MED J AUSTRALIA, V157, P318, DOI 10.5694/j.1326-5377.1992.tb137184.x
   Druschky A, 1996, FORTSCHR NEUROL PSYC, V64, P422, DOI 10.1055/s-2007-996586
   GREENSTEIN AJ, 1976, MEDICINE, V55, P401, DOI 10.1097/00005792-197609000-00004
   HAYASHI K, 1991, JPN J MED, V30, P441
   Heuss D, 1996, CLIN NEUROPATHOL, V15, P150
   HODGSON HJF, 1977, CLIN EXP IMMUNOL, V29, P187
   Kulkarni A, 1997, DIGEST DIS SCI, V42, P1142, DOI 10.1023/A:1018825301263
   LEIBOWITZ G, 1994, J CLIN GASTROENTEROL, V18, P48, DOI 10.1097/00004836-199401000-00012
   Paoluzi OA, 2006, INT J COLORECTAL DIS, V21, P473, DOI 10.1007/s00384-005-0035-z
   PLOTZ PH, 1989, ANN INTERN MED, V111, P143, DOI 10.7326/0003-4819-111-2-143
   Visser L G, 2007, Ned Tijdschr Geneeskd, V151, P2208
   Voigt E, 1999, INT J COLORECTAL DIS, V14, P304, DOI 10.1007/s003840050234
NR 14
TC 10
Z9 10
U1 0
U2 2
PU SPRINGER LONDON LTD
PI LONDON
PA 236 GRAYS INN RD, 6TH FLOOR, LONDON WC1X 8HL, ENGLAND
SN 0770-3198
EI 1434-9949
J9 CLIN RHEUMATOL
JI Clin. Rheumatol.
PD JAN
PY 2009
VL 28
IS 1
BP 99
EP 101
DI 10.1007/s10067-008-1032-8
PG 3
WC Rheumatology
WE Science Citation Index Expanded (SCI-EXPANDED)
SC Rheumatology
GA 376LU
UT WOS:000261185900018
PM 19002546
DA 2024-01-22
ER

PT J
AU Ma, SJ
   Zhang, JX
   Liu, HS
   Li, S
   Wang, Q
AF Ma, Shengjie
   Zhang, Jiaxin
   Liu, Heshi
   Li, Shuang
   Wang, Quan
TI The Role of Tissue-Resident Macrophages in the Development and Treatment
   of Inflammatory Bowel Disease
SO FRONTIERS IN CELL AND DEVELOPMENTAL BIOLOGY
LA English
DT Review
DE inflammatory bowel disease; ulcerative colitis; Crohn's disease;
   tissue-resident macrophage; macrophage polarization
ID ANTITUMOR NECROSIS FACTOR; TUMOR-ASSOCIATED MACROPHAGES; NF-KAPPA-B;
   CROHNS-DISEASE; ALTERNATIVE ACTIVATION; MAINTENANCE THERAPY; INTESTINAL
   INFLAMMATION; M2 MACROPHAGES; FACTOR-ALPHA; GASTROINTESTINAL HOMEOSTASIS
AB Inflammatory bowel disease (IBD), comprising Crohn's disease and ulcerative colitis, is a refractory disease with many immune abnormalities and pathologies in the gastrointestinal tract. Because macrophages can distinguish innocuous antigens from potential pathogens to maintain mucosa barrier functions, they are essential cells in the intestinal immune system. With numerous numbers in the intestinal tract, tissue-resident macrophages have a signi?cant effect on the constant regeneration of intestinal epithelial cells and maintaining the immune homeostasis of the intestinal mucosa. They also have a significant influence on IBD through regulating pro-(M1) or anti-inflammatory (M2) phenotype polarization according to different environmental cues. The disequilibrium of the phenotypes and functions of macrophages, disturbed by intracellular or extracellular stimuli, influences the progression of disease. Further investigation of macrophages' role in the progression of IBD will facilitate deciphering the pathogenesis of disease and exploring novel targets to develop novel medications. In this review, we shed light on the origin and maintenance of intestinal macrophages, as well as the role of macrophages in the occurrence and development of IBD. In addition, we summarize the interaction between gut microbiota and intestinal macrophages, and the role of the macrophage-derived exosome. Furthermore, we discuss the molecular and cellular mechanisms participating in the polarization and functions of gut macrophages, the potential targeted strategies, and current clinical trials for IBD.
C1 [Ma, Shengjie; Zhang, Jiaxin; Liu, Heshi; Li, Shuang; Wang, Quan] First Hosp Jilin Univ, Dept Gastrointestinal Surg, Changchun, Peoples R China.
C3 Jilin University
RP Li, S; Wang, Q (通讯作者)，First Hosp Jilin Univ, Dept Gastrointestinal Surg, Changchun, Peoples R China.
EM shuangli@jlu.edu.cn; wquan@jlu.edu.cn
OI Ma, Shengjie/0000-0002-6705-9539
FU National Natural Science Foundation of China [82002498]; Jilin
   Provincial Finance Department [JLSWSRCZX 2020-0016]; Jilin Provincial
   Science and Technology Department [20210508042RQ]
FX This work has been supported by the grants from National Natural Science
   Foundation of China (82002498), Jilin Provincial Finance Department
   (JLSWSRCZX 2020-0016), and Jilin Provincial Science and Technology
   Department (20210508042RQ).
CR Aggarwal NR, 2014, AM J PHYSIOL-LUNG C, V306, pL709, DOI 10.1152/ajplung.00341.2013
   Ala M, 2021, NUTRITION, V85, DOI 10.1016/j.nut.2021.111153
   Allgayer H, 2003, ALIMENT PHARM THER, V18, P10, DOI 10.1046/j.1365-2036.18.s2.1.x
   Ananthakrishnan AN, 2015, NAT REV GASTRO HEPAT, V12, P205, DOI 10.1038/nrgastro.2015.34
   Baert FJ, 1999, GASTROENTEROLOGY, V116, P22, DOI 10.1016/S0016-5085(99)70224-6
   Bailey JR, 2012, PLOS ONE, V7, DOI 10.1371/journal.pone.0052332
   Bain CC, 2013, MUCOSAL IMMUNOL, V6, P498, DOI 10.1038/mi.2012.89
   Bain CC, 2014, NAT IMMUNOL, V15, P929, DOI 10.1038/ni.2967
   Bain CC, 2014, IMMUNOL REV, V260, P102, DOI 10.1111/imr.12192
   Bantel H, 2000, AM J GASTROENTEROL, V95, P3452
   Barrera P, 2000, ARTHRITIS RHEUM-US, V43, P1951, DOI 10.1002/1529-0131(200009)43:9<1951::AID-ANR5>3.0.CO;2-K
   Beloqui A, 2016, COLLOID SURFACE B, V143, P327, DOI 10.1016/j.colsurfb.2016.03.038
   Berg DR, 2019, INFLAMM BOWEL DIS, V25, P1896, DOI 10.1093/ibd/izz059
   Bernardo D, 2018, MUCOSAL IMMUNOL, V11, P1114, DOI 10.1038/s41385-018-0030-7
   Bian ZL, 2020, NATURE, V582, P571, DOI 10.1038/s41586-020-2316-7
   Billmeier U, 2016, WORLD J GASTROENTERO, V22, P9300, DOI 10.3748/wjg.v22.i42.9300
   Bloemendaal FM, 2017, GASTROENTEROLOGY, V153, P1351, DOI 10.1053/j.gastro.2017.07.021
   Boland BS, 2017, GASTROENTEROL CLIN N, V46, P627, DOI 10.1016/j.gtc.2017.05.015
   Bouhlel MA, 2007, CELL METAB, V6, P137, DOI 10.1016/j.cmet.2007.06.010
   Boyer JF, 2016, ARTHRITIS RES THER, V18, DOI 10.1186/s13075-016-0955-8
   Bu L, 2013, AAPS J, V15, P1001, DOI 10.1208/s12248-013-9501-7
   Bujko A, 2018, J EXP MED, V215, P441, DOI 10.1084/jem.20170057
   Casanova JL, 2009, J EXP MED, V206, P1839, DOI 10.1084/jem.20091683
   Aguilar-Tablada TC, 2016, NUTRIENTS, V8, DOI 10.3390/nu8120780
   Chen FQ, 2021, INT J NANOMED, V16, P4225, DOI 10.2147/IJN.S310952
   Chistiakov DA, 2017, IMMUNOBIOLOGY, V223, P101, DOI 10.1016/j.imbio.2017.10.005
   Chudy-Onwugaje KO, 2019, INFLAMM BOWEL DIS, V25, P820, DOI 10.1093/ibd/izy327
   Colombel JF, 2010, NEW ENGL J MED, V362, P1383, DOI 10.1056/NEJMoa0904492
   COOK MG, 1973, GUT, V14, P255, DOI 10.1136/gut.14.4.255
   Cordes F, 2020, INFLAMM BOWEL DIS, V26, P391, DOI 10.1093/ibd/izz213
   Cosín-Roger J, 2013, PLOS ONE, V8, DOI 10.1371/journal.pone.0078128
   Croft NM, 2021, LANCET GASTROENTEROL, V6, P616, DOI 10.1016/S2468-1253(21)00142-4
   Cui XJ, 2020, SMALL, V16, DOI 10.1002/smll.201907665
   D'Haens G, 1999, GASTROENTEROLOGY, V116, P1029, DOI 10.1016/S0016-5085(99)70005-3
   Danese S, 2020, CLIN GASTROENTEROL H, V18, P2526, DOI 10.1016/j.cgh.2019.12.032
   Danese S, 2015, NAT REV GASTRO HEPAT, V12, P537, DOI 10.1038/nrgastro.2015.135
   DARNELL JE, 1994, SCIENCE, V264, P1415, DOI 10.1126/science.8197455
   Machado MAD, 2018, ARTHRITIS RES THER, V20, DOI 10.1186/s13075-018-1539-6
   De Schepper S, 2018, CELL, V175, P400, DOI 10.1016/j.cell.2018.07.048
   de Souza HSP, 2016, NAT REV GASTRO HEPAT, V13, P13, DOI [10.1038/nrgastro.2016.186, 10.1038/nrgastro.2015.186]
   De Vries LCS, 2019, INFLAMM BOWEL DIS, V25, P647, DOI 10.1093/ibd/izy364
   Deng FH, 2021, J CROHNS COLITIS, V15, P665, DOI 10.1093/ecco-jcc/jjaa214
   Deng FH, 2019, J CROHNS COLITIS, V13, P482, DOI 10.1093/ecco-jcc/jjy181
   Dionne S, 2017, INNATE IMMUN-LONDON, V23, P557, DOI 10.1177/1753425917721965
   Du YY, 2021, EXPERT OPIN THER TAR, V25, P191, DOI 10.1080/14728222.2021.1901079
   Ehrchen J, 2007, BLOOD, V109, P1265, DOI 10.1182/blood-2006-02-001115
   ELION GB, 1989, SCIENCE, V244, P41, DOI 10.1126/science.2649979
   Elliott MR, 2017, J IMMUNOL, V198, P1387, DOI 10.4049/jimmunol.1601520
   Elliott TR, 2015, BMC GASTROENTEROL, V15, DOI 10.1186/s12876-015-0305-3
   Epelman S, 2014, IMMUNITY, V41, P21, DOI 10.1016/j.immuni.2014.06.013
   Fadok VA, 1998, J CLIN INVEST, V101, P890, DOI 10.1172/JCI1112
   Feagan BG, 2000, NEW ENGL J MED, V342, P1627, DOI 10.1056/NEJM200006013422202
   Feagan BG, 2021, LANCET, V397, P2372, DOI 10.1016/S0140-6736(21)00666-8
   Fichtner-Feigl S, 2006, NAT MED, V12, P99, DOI 10.1038/nm1332
   Fiocchi C, 2008, INFLAMM BOWEL DIS, V14, pS77, DOI 10.1002/ibd.20618
   Ford AC, 2011, AM J GASTROENTEROL, V106, P590, DOI 10.1038/ajg.2011.70
   Funes SC, 2018, IMMUNOLOGY, V154, P186, DOI 10.1111/imm.12910
   Garrett WS, 2010, CELL, V140, P859, DOI 10.1016/j.cell.2010.01.023
   Gilbert JA, 2018, NAT MED, V24, P392, DOI 10.1038/nm.4517
   Giles KM, 2001, J IMMUNOL, V167, P976, DOI 10.4049/jimmunol.167.2.976
   Ginhoux F, 2016, IMMUNITY, V44, P439, DOI 10.1016/j.immuni.2016.02.024
   Ginhoux F, 2010, SCIENCE, V330, P841, DOI 10.1126/science.1194637
   Giron F, 2019, INFLAMM BOWEL DIS, V25, P1871, DOI 10.1093/ibd/izz205
   Gordon S, 2003, NAT REV IMMUNOL, V3, P23, DOI 10.1038/nri978
   Gordon S, 2010, IMMUNITY, V32, P593, DOI 10.1016/j.immuni.2010.05.007
   Graham DB, 2020, NATURE, V578, P527, DOI 10.1038/s41586-020-2025-2
   Grainger JR, 2017, PFLUG ARCH EUR J PHY, V469, P527, DOI [10.1007/s00424-017-1958, 10.1007/s00424-017-1958-2]
   Guilliams M, 2021, NAT IMMUNOL, V22, P118, DOI 10.1038/s41590-020-00849-2
   Guilliams M, 2017, NAT REV IMMUNOL, V17, P451, DOI 10.1038/nri.2017.42
   Guilliams M, 2013, J EXP MED, V210, P1977, DOI 10.1084/jem.20131199
   Hadis U, 2011, IMMUNITY, V34, P237, DOI 10.1016/j.immuni.2011.01.016
   Hashimoto D, 2013, IMMUNITY, V38, P792, DOI 10.1016/j.immuni.2013.04.004
   Hayes CL, 2018, SCI REP-UK, V8, DOI 10.1038/s41598-018-32366-6
   Hazel K, 2020, THER ADV CHRONIC DIS, V11, DOI 10.1177/2040622319899297
   Hedrich CM, 2010, IMMUNOL RES, V47, P185, DOI 10.1007/s12026-009-8150-5
   Heo GS, 2019, CIRC RES, V124, P881, DOI 10.1161/CIRCRESAHA.118.314030
   Hirotani T, 2005, J IMMUNOL, V174, P3650, DOI 10.4049/jimmunol.174.6.3650
   Hoeffel G, 2012, J EXP MED, V209, P1167, DOI 10.1084/jem.20120340
   Holleran G, 2017, INT J MOL SCI, V18, DOI 10.3390/ijms18102020
   Hu XY, 2002, NAT IMMUNOL, V3, P859, DOI 10.1038/ni828
   Hua S, 2015, NANOMED-NANOTECHNOL, V11, P1117, DOI 10.1016/j.nano.2015.02.018
   Huang YJ, 2018, ACS APPL MATER INTER, V10, P19436, DOI 10.1021/acsami.8b04718
   Hunter MM, 2010, GASTROENTEROLOGY, V138, P1395, DOI 10.1053/j.gastro.2009.12.041
   Hunter P, 2012, EMBO REP, V13, P968, DOI 10.1038/embor.2012.142
   Hur SJ, 2012, NUTR RES, V32, P801, DOI 10.1016/j.nutres.2012.09.013
   Jakubzick C, 2013, IMMUNITY, V39, P599, DOI 10.1016/j.immuni.2013.08.007
   Jharap B, 2010, INFLAMM BOWEL DIS, V16, P1541, DOI 10.1002/ibd.21221
   Kaiser GC, 1999, GASTROENTEROLOGY, V116, P602, DOI 10.1016/S0016-5085(99)70182-4
   Kany S, 2019, INT J MOL SCI, V20, DOI 10.3390/ijms20236008
   Kaplan GG, 2015, NAT REV GASTRO HEPAT, V12, P720, DOI 10.1038/nrgastro.2015.150
   Kim HY, 2018, ACS NANO, V12, P12015, DOI 10.1021/acsnano.8b04338
   Kobayashi T, 2020, NAT REV DIS PRIMERS, V6, DOI 10.1038/s41572-020-0205-x
   Koch S, 2012, ANNU REV PATHOL-MECH, V7, P35, DOI 10.1146/annurev-pathol-011811-120905
   Koelink PJ, 2020, GUT, V69, P1053, DOI 10.1136/gutjnl-2019-318264
   Kredel LI, 2013, GUT, V62, P852, DOI 10.1136/gutjnl-2011-301424
   Kremer JM, 2012, ARTHRITIS RHEUM-US, V64, P970, DOI 10.1002/art.33419
   Kühl AA, 2015, FRONT IMMUNOL, V6, DOI 10.3389/fimmu.2015.00613
   Lavin Y, 2014, CELL, V159, P1312, DOI 10.1016/j.cell.2014.11.018
   Lawrence T, 2011, NAT REV IMMUNOL, V11, P750, DOI 10.1038/nri3088
   Lazzerini M, 2013, JAMA-J AM MED ASSOC, V310, P2164, DOI 10.1001/jama.2013.280777
   Lee BC, 2020, SCI ADV, V6, DOI 10.1126/sciadv.aaz2630
   Lee Y, 2020, NAT MATER, V19, P118, DOI 10.1038/s41563-019-0462-9
   Leonardi I, 2018, SCIENCE, V359, P232, DOI 10.1126/science.aao1503
   Levin AD, 2016, J CROHNS COLITIS, V10, P989, DOI 10.1093/ecco-jcc/jjw053
   Lissner D, 2015, INFLAMM BOWEL DIS, V21, P1297, DOI 10.1097/MIB.0000000000000384
   Liu R, 2018, INT J MOL MED, V42, P2903, DOI 10.3892/ijmm.2018.3829
   Lloyd-Price J, 2019, NATURE, V569, P655, DOI 10.1038/s41586-019-1237-9
   Locati M, 2020, ANNU REV PATHOL-MECH, V15, P123, DOI 10.1146/annurev-pathmechdis-012418-012718
   Locati M, 2013, ADV IMMUNOL, V120, P163, DOI 10.1016/B978-0-12-417028-5.00006-5
   Louwe PA, 2021, NAT COMMUN, V12, DOI 10.1038/s41467-021-21778-0
   Lu J, 2017, SCAND J IMMUNOL, V85, P395, DOI 10.1111/sji.12545
   Lu JX, 2021, DIGEST DIS SCI, V66, P3803, DOI 10.1007/s10620-021-07067-2
   Lu JX, 2021, J CELL MOL MED, V25, P3041, DOI 10.1111/jcmm.16348
   Luan B, 2015, P NATL ACAD SCI USA, V112, P15642, DOI 10.1073/pnas.1519644112
   Lucas M, 2005, J IMMUNOL, V175, P469, DOI 10.4049/jimmunol.175.1.469
   Ma WT, 2019, FRONT IMMUNOL, V10, DOI 10.3389/fimmu.2019.01140
   MacDonald KPA, 2010, BLOOD, V116, P3955, DOI 10.1182/blood-2010-02-266296
   MAHIDA YR, 1989, GUT, V30, P826, DOI 10.1136/gut.30.6.826
   Marinkovic G, 2014, INFLAMM BOWEL DIS, V20, P1487, DOI 10.1097/MIB.0000000000000122
   Maronek M, 2020, CELLS-BASEL, V9, DOI 10.3390/cells9041013
   Martinez FO, 2009, ANNU REV IMMUNOL, V27, P451, DOI 10.1146/annurev.immunol.021908.132532
   Mass E, 2021, FRONT CELL DEV BIOL, V9, DOI 10.3389/fcell.2021.648313
   Mazur M, 2015, J DERMATOL TREAT, V26, P326, DOI 10.3109/09546634.2014.991267
   Mosser DM, 2008, NAT REV IMMUNOL, V8, P958, DOI 10.1038/nri2448
   Mowat AM, 2018, NAT REV IMMUNOL, V18, P405, DOI 10.1038/s41577-018-0002-x
   Mowat C, 2011, GUT, V60, P571, DOI 10.1136/gut.2010.224154
   Muller PA, 2014, CELL, V158, P300, DOI 10.1016/j.cell.2014.04.050
   Municio C, 2016, ANN RHEUM DIS, V75, P2157, DOI 10.1136/annrheumdis-2015-208736
   Murray PJ, 2011, NAT REV IMMUNOL, V11, P723, DOI 10.1038/nri3073
   Na YR, 2019, NAT REV GASTRO HEPAT, V16, P531, DOI 10.1038/s41575-019-0172-4
   Nadeem MS, 2020, SEMIN CANCER BIOL, V64, P51, DOI 10.1016/j.semcancer.2019.05.001
   Nakkala JR, 2021, ACTA BIOMATER, V123, P1, DOI 10.1016/j.actbio.2021.01.025
   Nunes R, 2019, NANOMEDICINE-UK, V14, P2631, DOI 10.2217/nnm-2019-0191
   O'Garra A, 2004, J CLIN INVEST, V114, P1372, DOI 10.1172/JCI200423215
   Oakley RH, 2013, J ALLERGY CLIN IMMUN, V132, P1033, DOI 10.1016/j.jaci.2013.09.007
   Odegaard JI, 2007, NATURE, V447, P1116, DOI 10.1038/nature05894
   Oeckinghaus A, 2011, NAT IMMUNOL, V12, P695, DOI 10.1038/ni.2065
   Ohmori Y, 1997, J IMMUNOL, V159, P5474
   Olesen CM, 2016, PHARMACOL THERAPEUT, V159, P110, DOI 10.1016/j.pharmthera.2016.01.001
   Palmela C, 2018, GUT, V67, P574, DOI 10.1136/gutjnl-2017-314903
   Pander J, 2011, CLIN CANCER RES, V17, P5668, DOI 10.1158/1078-0432.CCR-11-0239
   Panés J, 2017, GUT, V66, P1049, DOI 10.1136/gutjnl-2016-312735
   Papamichael K, 2015, INFLAMM BOWEL DIS, V21, P182, DOI 10.1097/MIB.0000000000000202
   Parameswaran N, 2010, CRIT REV EUKAR GENE, V20, P87, DOI 10.1615/CritRevEukarGeneExpr.v20.i2.10
   Paramsothy S, 2018, MUCOSAL IMMUNOL, V11, P1558, DOI 10.1038/s41385-018-0050-3
   Pattison MJ, 2012, J IMMUNOL, V189, P2784, DOI 10.4049/jimmunol.1200310
   Piaggio F, 2016, J CONTROL RELEASE, V223, P165, DOI 10.1016/j.jconrel.2015.12.037
   Png CW, 2010, AM J GASTROENTEROL, V105, P2420, DOI 10.1038/ajg.2010.281
   Pothoven KL, 2017, TISSUE BARRIERS, V5, DOI 10.1080/21688370.2017.1341367
   Rahman FZ, 2010, PLOS ONE, V5, DOI 10.1371/journal.pone.0009891
   Rescigno M, 2001, NAT IMMUNOL, V2, P361, DOI 10.1038/86373
   Roda G, 2020, NAT REV DIS PRIMERS, V6, DOI 10.1038/s41572-020-0156-2
   Roda G, 2016, CLIN TRANSL GASTROEN, V7, DOI 10.1038/ctg.2015.63
   Rogler G, 2020, J CROHNS COLITIS, V14, pS746, DOI 10.1093/ecco-jcc/jjz186
   ROSE TM, 1991, P NATL ACAD SCI USA, V88, P8641, DOI 10.1073/pnas.88.19.8641
   Roszer T, 2015, MEDIAT INFLAMM, V2015, DOI 10.1155/2015/816460
   Ruffell D, 2009, P NATL ACAD SCI USA, V106, P17475, DOI 10.1073/pnas.0908641106
   Rutgeerts P, 1999, GASTROENTEROLOGY, V117, P761, DOI 10.1016/S0016-5085(99)70332-X
   Sabate JM, 2002, ALIMENT PHARM THER, V16, P1117, DOI 10.1046/j.1365-2036.2002.01273.x
   Sabin J, 2019, THER ADV GASTROENTER, V12, DOI 10.1177/1756284819853208
   Salas A, 2020, NAT REV GASTRO HEPAT, V17, P323, DOI 10.1038/s41575-020-0273-0
   Sales-Campos H, 2015, BRAZ J MED BIOL RES, V48, P96, DOI [10.1590/1414-431X20143774, 10.1590/1414-431x20143774]
   Sandborn WJ, 2021, INFLAMM BOWEL DIS, V27, P994, DOI 10.1093/ibd/izaa236
   Sandborn WJ, 2017, NEW ENGL J MED, V377, P496, DOI 10.1056/NEJMc1707500
   Sandborn WJ, 2014, CLIN GASTROENTEROL H, V12, P1485, DOI 10.1016/j.cgh.2014.01.029
   Satoh T, 2010, NAT IMMUNOL, V11, P936, DOI 10.1038/ni.1920
   Schenk M, 2005, J IMMUNOL, V174, P517, DOI 10.4049/jimmunol.174.1.517
   Schett G, 2018, NAT COMMUN, V9, DOI 10.1038/s41467-018-05800-6
   Schridde A, 2017, MUCOSAL IMMUNOL, V10, P1387, DOI 10.1038/mi.2016.142
   Schulz C, 2012, SCIENCE, V336, P86, DOI 10.1126/science.1219179
   Schwartz DM, 2018, NAT REV DRUG DISCOV, V17, DOI 10.1038/nrd.2017.267
   Sehgal A, 2018, NAT COMMUN, V9, DOI 10.1038/s41467-018-03638-6
   Shaw TN, 2018, J EXP MED, V215, P1507, DOI 10.1084/jem.20180019
   Shiratori H, 2018, EUR J PHARMACOL, V833, P328, DOI 10.1016/j.ejphar.2018.06.017
   Shivaji UN, 2019, ALIMENT PHARM THER, V49, P664, DOI 10.1111/apt.15097
   Siebel C, 2017, PHYSIOL REV, V97, P1235, DOI 10.1152/physrev.00005.2017
   Simon JM, 2016, EUR J IMMUNOL, V46, P1912, DOI 10.1002/eji.201546237
   Singh Y, 2017, J CONTROL RELEASE, V254, P92, DOI 10.1016/j.jconrel.2017.03.395
   Smith AM, 2009, J EXP MED, V206, P1883, DOI 10.1084/jem.20091233
   Smythies LE, 2005, J CLIN INVEST, V115, P66, DOI 10.1172/JCI200519229
   Sohail M, 2019, DRUG DELIV TRANSL RE, V9, P595, DOI 10.1007/s13346-018-0512-x
   Spadaccini M, 2017, INT J MOL SCI, V18, DOI 10.3390/ijms18061276
   Stack WA, 1997, LANCET, V349, P521, DOI 10.1016/S0140-6736(97)80083-9
   Steinbach EC, 2014, INFLAMM BOWEL DIS, V20, P166, DOI 10.1097/MIB.0b013e3182a69dca
   Tabib NSS, 2020, GUT, V69, P1520, DOI 10.1136/gutjnl-2019-320065
   Taratummarat S, 2018, BMC MICROBIOL, V18, DOI 10.1186/s12866-018-1227-3
   Targan SR, 1997, NEW ENGL J MED, V337, P1029, DOI 10.1056/NEJM199710093371502
   Torres J, 2017, LANCET, V389, P1741, DOI 10.1016/S0140-6736(16)31711-1
   Tripathi Kartikeya, 2019, Drugs Context, V8, P212572, DOI 10.7573/dic.212572
   Underwood AP, 2016, J MED MICROBIOL, V65, P219, DOI 10.1099/jmm.0.000216
   Ungaro R, 2017, LANCET, V389, P1756, DOI 10.1016/S0140-6736(16)32126-2
   Vallon-Eberhard A, 2006, J IMMUNOL, V176, P2465, DOI 10.4049/jimmunol.176.4.2465
   VANFURTH R, 1972, B WORLD HEALTH ORGAN, V46, P845
   Vergadi E, 2017, J IMMUNOL, V198, P1006, DOI 10.4049/jimmunol.1601515
   Vermeire S, 2017, LANCET, V389, P266, DOI 10.1016/S0140-6736(16)32537-5
   Villarino AV, 2017, NAT IMMUNOL, V18, P374, DOI 10.1038/ni.3691
   Viola MF, 2021, GUT, V70, P1383, DOI 10.1136/gutjnl-2020-323121
   Vos ACW, 2012, INFLAMM BOWEL DIS, V18, P401, DOI 10.1002/ibd.21818
   Vos ACW, 2011, GASTROENTEROLOGY, V140, P221, DOI 10.1053/j.gastro.2010.10.008
   Wallace KL, 2014, WORLD J GASTROENTERO, V20, P6, DOI 10.3748/wjg.v20.i1.6
   Wang LX, 2019, J LEUKOCYTE BIOL, V106, P345, DOI 10.1002/JLB.3RU1018-378RR
   Wang LJ, 2020, GUT, V69, P1988, DOI 10.1136/gutjnl-2019-320105
   Weissleder R, 2014, NAT MATER, V13, P125, DOI [10.1038/nmat3780, 10.1038/NMAT3780]
   Wells JM, 2011, P NATL ACAD SCI USA, V108, P4607, DOI 10.1073/pnas.1000092107
   West NR, 2017, NAT MED, V23, P579, DOI 10.1038/nm.4307
   Windsor Joseph W, 2019, Curr Gastroenterol Rep, V21, P40, DOI 10.1007/s11894-019-0705-6
   Wu YY, 2021, FRONT CELL DEV BIOL, V8, DOI 10.3389/fcell.2020.617879
   Wynn TA, 2016, IMMUNITY, V44, P450, DOI 10.1016/j.immuni.2016.02.015
   Xiao QQ, 2021, ACTA PHARM SIN B, V11, P941, DOI 10.1016/j.apsb.2020.12.018
   Xu HX, 2012, NAT IMMUNOL, V13, P642, DOI 10.1038/ni.2304
   Yakymenko O, 2018, SCAND J GASTROENTERO, V53, P677, DOI 10.1080/00365521.2018.1458146
   Yamagata M, 2011, DIGESTION, V84, P12, DOI 10.1159/000320773
   Yip JLK, 2021, CELL MOL GASTROENTER, V12, P1701, DOI 10.1016/j.jcmgh.2021.08.021
   Yona S, 2013, IMMUNITY, V38, P79, DOI 10.1016/j.immuni.2012.12.001
   You Y, 2016, SCI REP-UK, V6, DOI 10.1038/srep20630
   Zhang H, 2018, COLLOID SURFACE B, V166, P269, DOI 10.1016/j.colsurfb.2018.03.029
   Zhang L, 2014, WORLD J GASTROENTERO, V20, P1259, DOI 10.3748/wjg.v20.i5.1259
   Zhu CH, 2017, J NANOBIOTECHNOL, V15, DOI 10.1186/s12951-017-0252-y
   Zhu W, 2014, IMMUNOL INVEST, V43, P638, DOI 10.3109/08820139.2014.909456
   Zigmond E, 2014, IMMUNITY, V40, P720, DOI 10.1016/j.immuni.2014.03.012
NR 220
TC 17
Z9 18
U1 11
U2 33
PU FRONTIERS MEDIA SA
PI LAUSANNE
PA AVENUE DU TRIBUNAL FEDERAL 34, LAUSANNE, CH-1015, SWITZERLAND
SN 2296-634X
J9 FRONT CELL DEV BIOL
JI Front. Cell. Dev. Biol.
PD MAY 26
PY 2022
VL 10
AR 896591
DI 10.3389/fcell.2022.896591
PG 18
WC Cell Biology; Developmental Biology
WE Science Citation Index Expanded (SCI-EXPANDED)
SC Cell Biology; Developmental Biology
GA 2D2CY
UT WOS:000811362900001
PM 35721513
OA gold, Green Published
DA 2024-01-22
ER

PT J
AU West, RL
   Zelinkova, Z
   Wolbink, GJ
   Kuipers, EJ
   Stokkers, PCF
   van der Woude, CJ
AF West, R. L.
   Zelinkova, Z.
   Wolbink, G. J.
   Kuipers, E. J.
   Stokkers, P. C. F.
   van der Woude, C. J.
TI Immunogenicity negatively influences the outcome of adalimumab treatment
   in Crohn's disease
SO ALIMENTARY PHARMACOLOGY & THERAPEUTICS
LA English
DT Article
ID CLINICAL-RESPONSE; RHEUMATOID-ARTHRITIS; RANDOMIZED-TRIAL; INFLIXIMAB;
   MAINTENANCE; ANTIBODIES; REMISSION; EFFICACY; FISTULAS; THERAPY
AB Background
   Adalimumab is an effective treatment in patients with Crohn's disease; as it is a humanized anti-tumour necrosis factor monoclonal antibody, immunogenicity is thought not to be of any significance.
   Aim
   To assess whether antibodies to adalimumab (ATAs) affect adalimumab treatment outcome in patients with Crohn's disease previously treated with infliximab.
   Methods
   A retrospective study was performed. Patients with active Crohn's disease and who had lost response or were intolerant to infliximab were treated with adalimumab. Clinical response and side effects were assessed as were serum ATAs and antibodies to infliximab (ATIs).
   Results
   In total 30 patients [M/F (7/23)], median age 36 years (range 21-73) were treated with adalimumab for 318 days (median range 83-632). Clinical response was 77% (23/30), a dose escalation was necessary in eight (27%) patients and side effects were observed in 47% (14/30). In five patients (17%) ATAs were detected; of these patients, four were nonresponders. The presence of ATAs was related to nonresponse to adalimumab (P = 0.006). ATIs were positive in 57% of patients (17/30) and serum levels were significantly increased in adalimumab nonresponders (P = 0.01).
   Conclusion
   Immunogenicity plays a role in adalimumab treatment because of the development of ATAs.
C1 [West, R. L.; Zelinkova, Z.; Kuipers, E. J.; van der Woude, C. J.] Erasmus MC Univ, Med Ctr Rotterdam, Dept Gastroenterol & Hepatol, NL-3000 CA Rotterdam, Netherlands.
   [Wolbink, G. J.] Jan van Breemen Inst, Dept Rheumatol, Amsterdam, Netherlands.
   [Wolbink, G. J.] Sanquin Res Landsteiner Lab Amsterdam, Amsterdam, Netherlands.
   [Kuipers, E. J.] Erasmus MC Univ, Med Ctr Rotterdam, Dept Internal Med, NL-3000 CA Rotterdam, Netherlands.
   [Stokkers, P. C. F.] Univ Amsterdam, Acad Med Ctr, Dept Gastroenterol & Hepatol, NL-1105 AZ Amsterdam, Netherlands.
C3 Erasmus University Rotterdam; Erasmus MC; Erasmus University Rotterdam;
   Erasmus MC; University of Amsterdam; Academic Medical Center Amsterdam
RP West, RL (通讯作者)，Erasmus MC Univ, Med Ctr Rotterdam, Dept Gastroenterol & Hepatol, POB 2040, NL-3000 CA Rotterdam, Netherlands.
EM r.west@erasmusmc.nl
RI van der Woude, Christien Janneke/H-6384-2011; Kuipers, Ernst
   J/H-3293-2019
OI Kuipers, Ernst J/0000-0002-0633-3098; Wolbink, Gerrit
   Jan/0000-0003-1924-7460
CR Baert F, 2003, NEW ENGL J MED, V348, P601, DOI 10.1056/NEJMoa020888
   Bartelds GM, 2007, ANN RHEUM DIS, V66, P921, DOI 10.1136/ard.2006.065615
   Cheifetz A, 2003, AM J GASTROENTEROL, V98, P1315, DOI 10.1016/S0002-9270(03)00231-4
   Colombel JF, 2007, GASTROENTEROLOGY, V132, P52, DOI 10.1053/j.gastro.2006.11.041
   Hanauer SB, 2006, GASTROENTEROLOGY, V130, P323, DOI 10.1053/j.gastro.2005.11.030
   Hanauer SB, 2002, LANCET, V359, P1541, DOI 10.1016/S0140-6736(02)08512-4
   Hanauer SB, 2004, CLIN GASTROENTEROL H, V2, P542, DOI 10.1016/S1542-3565(04)00238-1
   Present DH, 1999, NEW ENGL J MED, V340, P1398, DOI 10.1056/NEJM199905063401804
   Rutgeerts P, 1999, GASTROENTEROLOGY, V117, P761, DOI 10.1016/S0016-5085(99)70332-X
   Sandborn WJ, 2007, GUT, V56, P1232, DOI 10.1136/gut.2006.106781
   Sandborn WJ, 2007, ANN INTERN MED, V146, P829, DOI 10.7326/0003-4819-146-12-200706190-00159
   Sands BE, 2004, NEW ENGL J MED, V350, P876, DOI 10.1056/NEJMoa030815
   Targan SR, 1997, NEW ENGL J MED, V337, P1029, DOI 10.1056/NEJM199710093371502
   van de Putte BA, 2004, ANN RHEUM DIS, V63, P508, DOI 10.1136/ard.2003.013052
   West RL, 2004, ALIMENT PHARM THERAP, V20, P1329, DOI 10.1111/j.1365-2036.2004.02247.x
   Wolbink GJ, 2006, ARTHRITIS RHEUM-US, V54, P711, DOI 10.1002/art.21671
NR 16
TC 182
Z9 193
U1 0
U2 2
PU WILEY
PI HOBOKEN
PA 111 RIVER ST, HOBOKEN 07030-5774, NJ USA
SN 0269-2813
EI 1365-2036
J9 ALIMENT PHARM THER
JI Aliment. Pharmacol. Ther.
PD NOV 1
PY 2008
VL 28
IS 9
BP 1122
EP 1126
DI 10.1111/j.1365-2036.2008.03828.x
PG 5
WC Gastroenterology & Hepatology; Pharmacology & Pharmacy
WE Science Citation Index Expanded (SCI-EXPANDED)
SC Gastroenterology & Hepatology; Pharmacology & Pharmacy
GA 357QX
UT WOS:000259862300008
PM 18691349
OA Green Submitted, Bronze
DA 2024-01-22
ER

PT J
AU Cazacu, SM
   Ghilusi, MC
   Ivan, ET
   Ungureanu, BS
   Ciurea, T
   Saftoiu, A
   Dumitrescu, CI
   Fortofoiu, M
   Vaduva, IA
   Neagoe, CD
AF Cazacu, Sergiu Marian
   Ghilusi, Mirela-Corina
   Ivan, Elena Tatiana
   Ungureanu, Bogdan Silviu
   Ciurea, Tudorel
   Saftoiu, Adrian
   Dumitrescu, Cristiana-Iulia
   Fortofoiu, Maria
   Vaduva, Ion Alexandru
   Neagoe, Carmen-Daniela
TI An unusual onset of Crohn's disease with oral aphthosis, giant
   esophageal ulcers and serological markers of cytomegalovirus and herpes
   virus infection: a case report and review of the literature
SO ROMANIAN JOURNAL OF MORPHOLOGY AND EMBRYOLOGY
LA English
DT Review
DE Crohn's disease; esophageal ulcers; aphthosis; dysphagia
ID CLINICAL-FEATURES; VIRAL ESOPHAGITIS; PATIENT
AB Isolated esophageal ulcerations in Crohn's disease pose a great challenge in diagnosing and providing the correct treatment. We present the case of a 23-year-old woman with recurrent episodes of oral aphthosis, dysphagia, odynophagia and heartburn. Upper digestive endoscopy revealed an irregular mucosa with multiple ulcerations with irregular margins within the mid-esophagus. Immunoglobulin G (IgG) for cytomegalovirus and herpes virus were both positive. Four years after, she presented with the same symptoms and the involvement of ileo-colonic lesions, with pathological findings helped establish the Crohn's disease diagnosis. Crohn's disease represents an idiopathic chronic inflammatory gut disease, which can affect any part of the digestive tract. The onset by esophageal disease and no intestinal involvement is rare and challenging for a proper diagnosis.
C1 [Cazacu, Sergiu Marian; Ivan, Elena Tatiana; Ungureanu, Bogdan Silviu; Ciurea, Tudorel; Saftoiu, Adrian; Neagoe, Carmen-Daniela] Univ Med & Pharm Craiova, Res Ctr Gastroenterol & Hepatol, 66 1 Mai Ave, Craiova 200638, Dolj County, Romania.
   [Ghilusi, Mirela-Corina] Emergency Cty Hosp, Dept Pathol, Craiova, Romania.
   [Saftoiu, Adrian] Univ Copenhagen, Gastrointestinal Unit, Dept Endoscopy, Herlev Hosp, Copenhagen, Denmark.
   [Dumitrescu, Cristiana-Iulia] Univ Med & Pharm Craiova, Dept Pharmacol, 2 Petru Rares St, Craiova 200349, Dolj County, Romania.
   [Fortofoiu, Maria] Univ Med & Pharm Craiova, Dept Emergency Med, Craiova, Romania.
   [Vaduva, Ion Alexandru] Univ Med & Pharm Craiova, Doctoral Sch, Craiova, Romania.
C3 University of Medicine & Pharmacy of Craiova; University of Copenhagen;
   Herlev & Gentofte Hospital; University of Medicine & Pharmacy of
   Craiova; University of Medicine & Pharmacy of Craiova; University of
   Medicine & Pharmacy of Craiova
RP Ungureanu, BS (通讯作者)，Univ Med & Pharm Craiova, Res Ctr Gastroenterol & Hepatol, 66 1 Mai Ave, Craiova 200638, Dolj County, Romania.; Dumitrescu, CI (通讯作者)，Univ Med & Pharm Craiova, Dept Pharmacol, 2 Petru Rares St, Craiova 200349, Dolj County, Romania.
EM bogdan.ungureanu@umfcv.ro; cristiana.dumitrescu@gmail.com
RI Ungureanu, Bogdan Silviu/AAT-4244-2021; Ciurea, Tudorel/G-3226-2016;
   Fortofoiu, Maria/Q-6766-2019; Cazacu, Sergiu/ABE-2099-2021; Saftoiu,
   Adrian/C-2792-2011
OI Fortofoiu, Maria/0000-0002-2056-6779; Saftoiu,
   Adrian/0000-0001-7993-8269; Cazacu, Sergiu/0000-0001-9623-7683;
   Ungureanu, Bogdan Silviu/0000-0002-1984-791X; Ciurea,
   Tudorel/0009-0009-9860-0795
CR Akbulut Sabiye, 2004, Turk J Gastroenterol, V15, P196
   Boryczka G, 2015, PRZ GASTROENTEROL, V10, P47, DOI 10.5114/pg.2014.47495
   Davis KG, 2015, SURG CLIN N AM, V95, P1183, DOI 10.1016/j.suc.2015.07.004
   De Felice KM, 2015, INFLAMM BOWEL DIS, V21, P2106, DOI 10.1097/MIB.0000000000000469
   Decker GAG, 2001, INFLAMM BOWEL DIS, V7, P113, DOI 10.1097/00054725-200105000-00006
   DHAENS G, 1994, GASTROINTEST ENDOSC, V40, P296, DOI 10.1016/S0016-5107(94)70059-1
   Feagans J, 2008, SOUTH MED J, V101, P927, DOI 10.1097/SMJ.0b013e31818047be
   Haag LM, 2015, J CROHNS COLITIS, V9, P1169, DOI 10.1093/ecco-jcc/jjv149
   Heller T, 1999, INFLAMM BOWEL DIS, V5, P279, DOI 10.1097/00054725-199911000-00006
   Laube R, 2018, J GASTROEN HEPATOL, V33, P355, DOI 10.1111/jgh.13866
   Lim DS, 2014, TURK J GASTROENTEROL, V25, P571, DOI 10.5152/tjg.2014.4073
   Mejia-Rivas M, 2009, Rev Gastroenterol Mex, V74, P110
   Miehsler W, 2001, INFLAMM BOWEL DIS, V7, P99, DOI 10.1097/00054725-200105000-00004
   Ohta M, 2000, SURG TODAY, V30, P262, DOI 10.1007/s005950050056
   Pantanowitz L, 2004, ENT-EAR NOSE THROAT, V83, p[420, 422]
   Rosolowski M, 2013, PRZ GASTROENTEROL, V8, P333, DOI 10.5114/pg.2013.39914
   Rudolph I, 2001, CAN J GASTROENTEROL, V15, P117, DOI 10.1155/2001/380406
   Sharma V, 2016, ENDOSC ULTRASOUND, V5, P61, DOI 10.4103/2303-9027.175924
   Skef W, 2015, WORLD J GASTROENTERO, V21, P3801, DOI 10.3748/wjg.v21.i13.3801
   Wang WP, 2013, TURK J GASTROENTEROL, V24, P80, DOI 10.4318/tjg.2013.0430
   Wang WP, 2012, WORLD J SURG ONCOL, V10, DOI 10.1186/1477-7819-10-208
   Zimmermann D, 2016, ACG CASE REP J, V3, P165, DOI 10.14309/crj.2016.38
   Zorila MV, 2015, ROM J MORPHOL EMBRYO, V56, P885
NR 23
TC 2
Z9 2
U1 0
U2 3
PU EDITURA ACAD ROMANE
PI BUCURESTI
PA CALEA 13 SEPTEMBRIE NR 13, SECTOR 5, BUCURESTI 050711, ROMANIA
SN 1220-0522
J9 ROM J MORPHOL EMBRYO
JI Rom. J. Morphol. Embryol.
PY 2019
VL 60
IS 2
BP 659
EP 665
PG 7
WC Developmental Biology
WE Science Citation Index Expanded (SCI-EXPANDED)
SC Developmental Biology
GA JI2VC
UT WOS:000493322700034
PM 31658341
DA 2024-01-22
ER

PT J
AU Hayama, T
   Matsuda, K
   Shibuya, H
   Akahane, T
   Horiuchi, A
   Shimada, R
   Aoyagi, Y
   Nakamura, K
   Yamada, H
   Ishihara, S
   Nozawa, K
   Watanabe, T
AF Hayama, Tamuro
   Matsuda, Keiji
   Shibuya, Hajime
   Akahane, Takuya
   Horiuchi, Atsushi
   Shimada, Ryu
   Aoyagi, Yoshiko
   Nakamura, Keisuke
   Yamada, Hideki
   Ishihara, Soichiro
   Nozawa, Keijiro
   Watanabe, Toshiaki
TI A Case of Appendiceal Crohn's Disease in Which a Laparoscopic
   Appendectomy Was Performed
SO INTERNATIONAL SURGERY
LA English
DT Article
DE Crohn's disease; Appendiceal Crohn's disease; Appendicitis; Inflammatory
   bowel disease
ID VERMIFORM APPENDIX
AB A 74-year-old female had occasionally experienced right lower abdominal pain in the past. She underwent a barium enema examination during a medical checkup, which revealed a wall irregularity around the appendix, but the appendix itself was not visualized. The patient was referred to our hospital for possible appendiceal neoplasm. Colonoscopy revealed a tumor-like protrusion with marked redness at the entrance to the appendix. Pathologic analysis of biopsy specimens revealed only inflammatory cells. Differential diagnosis of appendiceal Crohn's disease or appendiceal neoplasm was made, and laparoscopic appendectomy was performed. Pathologic examination revealed inflammation in all layers of the appendiceal wall and noncaseating epithelioid cell granuloma, and a diagnosis of appendiceal Crohn's disease was made. The postoperative course was uneventful, and the patient was discharged from the hospital 3 days after surgery. No sign of recurrence has been observed up to now, 6 months after surgical treatment.
C1 [Hayama, Tamuro; Matsuda, Keiji; Shibuya, Hajime; Akahane, Takuya; Horiuchi, Atsushi; Shimada, Ryu; Aoyagi, Yoshiko; Nakamura, Keisuke; Yamada, Hideki; Ishihara, Soichiro; Nozawa, Keijiro; Watanabe, Toshiaki] Teikyo Univ, Sch Med, Dept Surg, Itabashi Ku, Tokyo 1738605, Japan.
C3 Teikyo University
RP Watanabe, T (通讯作者)，Teikyo Univ, Sch Med, Dept Surg, Itabashi Ku, 2-11-1 Kaga, Tokyo 1738605, Japan.
EM toshwatanabe@yahoo.co.jp
RI Ishihara, Soichiro/AFK-1375-2022; Hayama, Tamuro/AAR-1966-2020
OI Hayama, Tamuro/0000-0002-0216-1743
FU Ministry of Education, Culture, Sports, Science, and Technology of
   Japan; Ministry of Health, Labour, and Welfare of Japan
FX This study was supported by a Grant-in-Aid for Scientific Research from
   the Ministry of Education, Culture, Sports, Science, and Technology of
   Japan and by a grant from the Ministry of Health, Labour, and Welfare of
   Japan.
CR AGHA FP, 1987, AM J ROENTGENOL, V149, P515, DOI 10.2214/ajr.149.3.515
   ALLEN DC, 1983, J CLIN PATHOL, V36, P632, DOI 10.1136/jcp.36.6.632
   BAK M, 1987, ACTA CHIR SCAND, V153, P441
   DEDOMBAL FT, 1971, GUT, V12, P519, DOI 10.1136/gut.12.7.519
   MEYERDING EV, 1953, SURGERY, V34, P891
   PAYAN HM, 1981, DIS COLON RECTUM, V24, P432, DOI 10.1007/BF02626777
   RUIZ V, 1990, SURGERY, V107, P113
   VANEK VW, 1988, ARCH SURG-CHICAGO, V123, P85
   YANG SS, 1979, ANN SURG, V189, P334, DOI 10.1097/00000658-197903000-00014
   Zager JS, 2001, J LAPAROENDOSC ADV A, V11, P255, DOI 10.1089/109264201750539808
NR 10
TC 1
Z9 2
U1 0
U2 1
PU INT COLLEGE OF SURGEONS
PI CHICAGO
PA 1516 N LAKE SHORE DR, CHICAGO, IL 60610 USA
SN 0020-8868
J9 INT SURG
JI Int. Surg.
PD OCT-DEC
PY 2010
VL 95
IS 4
BP 338
EP 342
PG 5
WC Surgery
WE Science Citation Index Expanded (SCI-EXPANDED)
SC Surgery
GA 815OB
UT WOS:000294533800012
PM 21309418
DA 2024-01-22
ER

PT J
AU Pasternak, G
   Chrzanowski, G
   Aebisher, D
   Mysliwiec, A
   Dynarowicz, K
   Bartusik-Aebisher, D
   Sosna, B
   Cieslar, G
   Kawczyk-Krupka, A
   Filip, R
AF Pasternak, Grzegorz
   Chrzanowski, Grzegorz
   Aebisher, David
   Mysliwiec, Angelika
   Dynarowicz, Klaudia
   Bartusik-Aebisher, Dorota
   Sosna, Barbara
   Cieslar, Grzegorz
   Kawczyk-Krupka, Aleksandra
   Filip, Rafal
TI Crohn's Disease: Basic Characteristics of the Disease, Diagnostic
   Methods, the Role of Biomarkers, and Analysis of Metalloproteinases: A
   Review
SO LIFE-BASEL
LA English
DT Review
DE Crohn's disease; characteristics; diagnostics; metalloproteinases
ID INFLAMMATORY-BOWEL-DISEASE; EVIDENCE-BASED CONSENSUS;
   MATRIX-METALLOPROTEINASE; ULCERATIVE-COLITIS; CAPSULE ENDOSCOPY;
   INTESTINAL TUBERCULOSIS; MOLECULAR-MECHANISMS; PERIANAL FISTULAS;
   CATALYTIC DOMAIN; TISSUE INHIBITOR
AB Crohn's disease is a chronic inflammatory bowel disease that affects the ileum and/or large intestine. At the same time, it can also affect any other part of the human body, i.e., from the mouth to the anus. In Crohn's disease, the physiology and functioning of the epithelial barrier are inhibited due to the correlation of various factors, such as the environment, genetic susceptibility or intestinal microbiota. The symptoms are very troublesome and cause a significant reduction in quality of life, sometimes occurring with paralyzing permanent damage to the digestive tract, requiring enteral or parenteral nutrition throughout life. In order to make a proper and accurate diagnosis, an appropriately selected diagnostic path in a given clinical entity is necessary. Standard diagnostic methods are: laboratory examination, histopathological examination, endoscopic examination, X-ray, computed tomography, ultrasound examination and magnetic resonance imaging. Medical biology and the analysis of metalloproteinases have also proved helpful in diagnosing changes occurring as a result of Crohn's disease. Here we provide a thorough review of the latest reports on Crohn's disease and its genetic conditions, symptoms, morphology, diagnosis (including the analysis of Crohn's disease biomarkers, i.e., metalloproteinases) and treatment.
C1 [Pasternak, Grzegorz] Prov Clin Hosp 2 Rzeszow, Dept Gen Surg, PL-35301 Rzeszow, Poland.
   [Chrzanowski, Grzegorz] Univ Rzeszow, Coll Nat Sci, Dept Biol, PL-35310 Rzeszow, Poland.
   [Aebisher, David] Univ Rzeszow, Med Coll, Dept Photomed & Phys Chem, PL-35310 Rzeszow, Poland.
   [Mysliwiec, Angelika; Dynarowicz, Klaudia] Univ Rzeszow, Med Coll, Ctr Innovat Res Med & Nat Sci, PL-35310 Rzeszow, Poland.
   [Bartusik-Aebisher, Dorota] Univ Rzeszow, Med Coll, Dept Biochem & Gen Chem, PL-35310 Rzeszow, Poland.
   [Sosna, Barbara; Cieslar, Grzegorz; Kawczyk-Krupka, Aleksandra] Med Univ Silesia, Ctr Laser Diagnost & Therapy, Dept Internal Med Angiol & Phys Med, Batorego 15 St, PL-41902 Bytom, Poland.
   [Filip, Rafal] Univ Rzeszow, Med Coll, Dept Internal Med, PL-35310 Rzeszow, Poland.
C3 University of Rzeszow; University of Rzeszow; University of Rzeszow;
   University of Rzeszow; Medical University Silesia; University of Rzeszow
RP Chrzanowski, G (通讯作者)，Univ Rzeszow, Coll Nat Sci, Dept Biol, PL-35310 Rzeszow, Poland.; Aebisher, D (通讯作者)，Univ Rzeszow, Med Coll, Dept Photomed & Phys Chem, PL-35310 Rzeszow, Poland.
EM gpasternak@ur.edu.pl; gchrzanowski@ur.edu.pl; daebisher@ur.edu.pl;
   amysliwiec@ur.edu.pl; kdynarowicz@ur.edu.pl;
   dbartusikaebisher@ur.edu.pl; barbara.sosna@hotmail.com;
   gcieslar@sum.edu.pl; akawczyk@gmail.com; rfilip@ur.edu.pl
RI Cieślar, Grzegorz/L-1694-2018; Chrzanowski, Grzegorz/AAU-7061-2020;
   Bartusik-Aebisher, Dorota/GRX-2829-2022
OI Cieślar, Grzegorz/0000-0003-2210-8744; Chrzanowski,
   Grzegorz/0000-0001-9836-1514; Bartusik-Aebisher,
   Dorota/0000-0002-5557-5464; Dynarowicz, Klaudia/0000-0001-6851-5869;
   Mysliwiec, Angelika/0009-0001-0658-5471; Aebisher,
   David/0000-0002-2661-6570
CR Abraham BP, 2012, J CLIN GASTROENTEROL, V46, P581, DOI 10.1097/MCG.0b013e318247c32f
   Actis GC, 2019, J CLIN MED, V8, DOI 10.3390/jcm8111970
   Aebisher D, 2022, INT J MOL SCI, V23, DOI 10.3390/ijms231911354
   Aniwan S, 2022, UNITED EUR GASTROENT, V10, P1063, DOI 10.1002/ueg2.12350
   Aniwan S, 2019, THER ADV GASTROENTER, V12, DOI 10.1177/1756284819827692
   Annese V, 2013, J CROHNS COLITIS, V7, P982, DOI 10.1016/j.crohns.2013.09.016
   Ansar W, 2016, Biology of C Reactive Protein in Health and Disease, P67, DOI [10.1007/978-81-322-2680-2_4, DOI 10.1007/978-81-322-2680-2_4]
   Balestrieri P, 2020, NUTRIENTS, V12, DOI 10.3390/nu12020372
   Bamias G, 2022, INFLAMM BOWEL DIS, V28, P337, DOI 10.1093/ibd/izab251
   Barberio B, 2020, INFLAMM BOWEL DIS, V26, P756, DOI 10.1093/ibd/izz195
   Barnas E, 2021, ACTA POL PHARM, V78, P835, DOI 10.32383/appdr/145378
   Beaugerie L, 2006, GASTROENTEROLOGY, V130, P650, DOI 10.1053/j.gastro.2005.12.019
   BECKER JW, 1995, PROTEIN SCI, V4, P1966, DOI 10.1002/pro.5560041002
   Bouma G, 2003, NAT REV IMMUNOL, V3, P521, DOI 10.1038/nri1132
   Bryant RV, 2014, J CROHNS COLITIS, V8, P1582, DOI 10.1016/j.crohns.2014.08.011
   Burisch J, 2014, GUT, V63, P588, DOI 10.1136/gutjnl-2013-304636
   Casciani E, 2014, WORLD J RADIOL, V6, P313, DOI 10.4329/wjr.v6.i6.313
   Cervinková M, 2014, FOLIA BIOL-PRAGUE, V60, P113
   Chrzanowski G, 2023, LIFE-BASEL, V13, DOI 10.3390/life13102013
   Coward S, 2015, AM J GASTROENTEROL, V110, pS829, DOI 10.14309/00000434-201510001-01959
   Cromer WE, 2011, WORLD J GASTROENTERO, V17, P578, DOI 10.3748/wjg.v17.i5.578
   D'Amico F, 2020, J CLIN MED, V9, DOI 10.3390/jcm9061691
   da Silva BC, 2014, WORLD J GASTROENTERO, V20, P9458, DOI 10.3748/wjg.v20.i28.9458
   de Almeida LGN, 2022, PHARMACOL REV, V74, P712, DOI 10.1124/pharmrev.121.000349
   de Bruyn M, 2016, CRIT REV BIOCHEM MOL, V51, P295, DOI 10.1080/10409238.2016.1199535
   de Oliveira RC, 2020, INVEST OPHTH VIS SCI, V61, DOI 10.1167/iovs.61.2.28
   de Souza HSP, 2016, NAT REV GASTRO HEPAT, V13, P13, DOI [10.1038/nrgastro.2016.186, 10.1038/nrgastro.2015.186]
   Deepak P, 2016, INFLAMM BOWEL DIS, V22, P2280, DOI 10.1097/MIB.0000000000000845
   Dignass A, 2010, J CROHNS COLITIS, V4, P28, DOI 10.1016/j.crohns.2009.12.002
   Dignass A, 2012, J CROHNS COLITIS, V6, P991, DOI 10.1016/j.crohns.2012.09.002
   Dilauro Steven, 2010, Curr Gastroenterol Rep, V12, P249, DOI 10.1007/s11894-010-0112-5
   Dillman JR, 2015, RADIOGRAPHICS, V35, P835, DOI 10.1148/rg.2015140002
   Dongre A, 2019, NAT REV MOL CELL BIO, V20, P69, DOI 10.1038/s41580-018-0080-4
   Dubcenco E, 2005, GASTROINTEST ENDOSC, V62, P538, DOI 10.1016/j.gie.2005.06.026
   Edwards K, 2021, BMJ CASE REP, V14, DOI 10.1136/bcr-2021-242703
   Efsen E, 2011, BASIC CLIN PHARMACOL, V109, P208, DOI 10.1111/j.1742-7843.2011.00713.x
   Ek WE, 2014, ANN GASTROENTEROL, V27, P294
   Fabian O., 2022, CESK PATOL, V58, P127
   Fabian O, 2017, PATHOL RES PRACT, V213, P353, DOI 10.1016/j.prp.2017.01.009
   Feakins RM, 2014, HISTOPATHOLOGY, V64, P317, DOI 10.1111/his.12263
   Fernandez-Catalan C, 1998, EMBO J, V17, P5238, DOI 10.1093/emboj/17.17.5238
   Fireman Z, 2003, GUT, V52, P390, DOI 10.1136/gut.52.3.390
   Fischer T, 2021, EXPERT OPIN DRUG DIS, V16, P75, DOI 10.1080/17460441.2020.1819235
   Fontana T, 2017, G CHIR, V38, P303, DOI 10.11138/gchir/2017.38.6.303
   Freeman HJ, 2014, WORLD J GASTROENTERO, V20, P31, DOI 10.3748/wjg.v20.i1.31
   FRIDMAN R, 1992, J BIOL CHEM, V267, P15398
   Ganea E, 2007, BIOCHEM SOC T, V35, P689, DOI 10.1042/BST0350689
   Gao Q, 2005, DIGEST LIVER DIS, V37, P584, DOI 10.1016/j.dld.2005.02.011
   Gao SQ, 2015, INT J CLIN EXP PATHO, V8, P14779
   Garg P, 2006, J IMMUNOL, V177, P4103, DOI 10.4049/jimmunol.177.6.4103
   Ge ZZ, 2004, WORLD J GASTROENTERO, V10, P1349
   Geboes K., 2003, INFLAMM BOWEL DIS, V4, P255
   Gecse KB, 2014, GUT, V63, P1381, DOI 10.1136/gutjnl-2013-306709
   Gianluca G, 2012, GASTROENT RES PRACT, V2012, DOI 10.1155/2012/816920
   Gourtsoyiannis NC, 2006, BEST PRACT RES CL GA, V20, P137, DOI 10.1016/j.bpg.2005.09.002
   Guan QD, 2019, J IMMUNOL RES, V2019, DOI 10.1155/2019/7247238
   Ha F, 2015, THER ADV GASTROENTER, V8, P352, DOI 10.1177/1756283X15592585
   Hendrickson BA, 2002, CLIN MICROBIOL REV, V15, P79, DOI 10.1128/CMR.15.1.79-94.2002
   Henriksen M, 2006, SCAND J GASTROENTERO, V41, P1037, DOI 10.1080/00365520600554527
   Hu JL, 2007, NAT REV DRUG DISCOV, V6, P480, DOI 10.1038/nrd2308
   Huang BL, 2012, FRONT PHYSIOL, V3, DOI 10.3389/fphys.2012.00013
   Huang H, 2018, SENSORS-BASEL, V18, DOI 10.3390/s18103249
   Hudesman D, 2014, WORLD J GASTROENTERO, V20, P13044, DOI 10.3748/wjg.v20.i36.13044
   Juliao-Baños F, 2021, MEDICINE, V100, DOI 10.1097/MD.0000000000024729
   Kaur K, 2002, BIOCHEMISTRY-US, V41, P4789, DOI 10.1021/bi015930p
   Kessenbrock K, 2010, CELL, V141, P52, DOI 10.1016/j.cell.2010.03.015
   Khanna R, 2016, COCHRANE DB SYST REV, DOI 10.1002/14651858.CD010642.pub2
   Kiernan MG, 2020, J CROHNS COLITIS, V14, P118, DOI 10.1093/ecco-jcc/jjz117
   Kornbluth A, 2004, AM J GASTROENTEROL, V99, P1371, DOI 10.1111/j.1572-0241.2004.40036.x
   Kustosz P, 2013, PRZ GASTROENTEROL, V8, P21, DOI 10.5114/pg.2013.34178
   Laass MW, 2014, AUTOIMMUN REV, V13, P467, DOI 10.1016/j.autrev.2014.01.029
   Lakatos PL, 2008, WORLD J GASTROENTERO, V14, P3937, DOI 10.3748/wjg.14.3937
   LeBleu VS, 2013, NAT MED, V19, P1047, DOI 10.1038/nm.3218
   Leighton JA, 2009, WORLD J GASTROENTERO, V15, P5685, DOI 10.3748/wjg.15.5685
   LESCUT D, 1993, GUT, V34, P647, DOI 10.1136/gut.34.5.647
   Levin M, 2017, BBA-MOL CELL RES, V1864, P1927, DOI 10.1016/j.bbamcr.2017.06.009
   Li Y, 2018, CHINESE MED J-PEKING, V131, P567, DOI 10.4103/0366-6999.226072
   Liu P, 2021, ACTA PHARM SIN B, V11, P2798, DOI 10.1016/j.apsb.2020.11.003
   Lovejoy B, 1999, NAT STRUCT BIOL, V6, P217
   Magro F, 2013, J CROHNS COLITIS, V7, P827, DOI 10.1016/j.crohns.2013.06.001
   Mak WY, 2020, J GASTROEN HEPATOL, V35, P380, DOI 10.1111/jgh.14872
   MALLYA SK, 1990, BIOCHEMISTRY-US, V29, P10628, DOI 10.1021/bi00499a008
   Manceau H, 2017, CLIN CHEM LAB MED, V55, P474, DOI 10.1515/cclm-2016-0522
   Manetta Rosa, 2019, Acta Biomed, V90, P38, DOI 10.23750/abm.v90i5-S.8337
   Marchenko GN, 2001, GENE, V265, P87, DOI 10.1016/S0378-1119(01)00360-2
   Marônek M, 2021, J INFLAMM RES, V14, P1029, DOI 10.2147/JIR.S288280
   Sánchez ERM, 2022, REV ESP ENFERM DIG, V114, P254, DOI 10.17235/reed.2021.7918/2021
   Marzo M, 2015, WORLD J GASTROENTERO, V21, P1394, DOI 10.3748/wjg.v21.i5.1394
   Masselli G, 2006, ABDOM IMAGING, V31, P400, DOI 10.1007/s00261-005-0395-4
   Matricon J, 2010, M S-MED SCI, V26, P405, DOI 10.1051/medsci/2010264405
   Matusiewicz M, 2014, DIS MARKERS, V2014, DOI 10.1155/2014/643645
   Nayar S, 2021, NATURE, V593, P275, DOI 10.1038/s41586-021-03484-5
   Ng SC, 2017, LANCET, V390, P2769, DOI 10.1016/S0140-6736(17)32448-0
   Nuij VJAA, 2013, INFLAMM BOWEL DIS, V19, P2215, DOI 10.1097/MIB.0b013e3182961626
   O'Sullivan S, 2015, MEDIAT INFLAMM, V2015, DOI 10.1155/2015/964131
   Okamoto R, 2005, DIGEST DIS SCI, V50, pS34, DOI 10.1007/s10620-005-2804-5
   Pai RK, 2019, BEST PRACT RES CL GA, V38-39, DOI 10.1016/j.bpg.2019.02.003
   Park EK, 2016, IRAN J RADIOL, V13, DOI 10.5812/iranjradiol.34301
   Pasternak G., 2021, EUR J CLIN EXP MED, V19, P93, DOI [10.15584/ejcem.2021.1.14, DOI 10.15584/EJCEM.2021.1.14]
   Pavlovsky AG, 1999, PROTEIN SCI, V8, P1455, DOI 10.1110/ps.8.7.1455
   Pazmandi J, 2019, IMMUNOL REV, V287, P162, DOI 10.1111/imr.12726
   Pittayapruek P, 2016, INT J MOL SCI, V17, DOI 10.3390/ijms17060868
   Podgórska J, 2014, POL J RADIOL, V79, P79, DOI 10.12659/PJR.889760
   Qin XF, 2012, WORLD J GASTROENTERO, V18, P1708, DOI 10.3748/wjg.v18.i15.1708
   Ripollés T, 2011, INSIGHTS IMAGING, V2, P639, DOI 10.1007/s13244-011-0124-1
   Roda G, 2020, NAT REV DIS PRIMERS, V6, DOI 10.1038/s41572-020-0156-2
   Sarno A, 2019, MINERVA GASTROENTERO, V65, P335, DOI 10.23736/S1121-421X.19.02638-2
   Scharitzer M, 2020, EUR RADIOL, V30, P5358, DOI 10.1007/s00330-020-06935-1
   Scharl Michael, 2014, World J Gastrointest Pathophysiol, V5, P205, DOI 10.4291/wjgp.v5.i3.205
   Seyedian Seyed Saeid, 2019, J Med Life, V12, P113, DOI 10.25122/jml-2018-0075
   Shabani F, 2018, INFLAMM RES, V67, P801, DOI 10.1007/s00011-018-1173-4
   Shamseya AM, 2021, EUR J GASTROEN HEPAT, V33, pE803, DOI 10.1097/MEG.0000000000002264
   Shi Y, 2021, NANOIMPACT, V21, DOI 10.1016/j.impact.2021.100293
   Siddique Iqbal, 2021, Saudi J Gastroenterol, V27, P240, DOI 10.4103/sjg.sjg_582_20
   Singh R, 2020, FRONT PHYSIOL, V11, DOI 10.3389/fphys.2020.00280
   Sostegni R, 2003, ALIMENT PHARM THER, V17, P11, DOI 10.1046/j.1365-2036.17.s2.17.x
   Spiceland CM, 2018, WORLD J GASTROENTERO, V24, P4014, DOI 10.3748/wjg.v24.i35.4014
   Spinelli A, 2014, ALIMENT PHARM THER, V40, P1009, DOI 10.1111/apt.12947
   Stidham RW, 2016, TECH GASTROINTEST EN, V18, P123, DOI 10.1016/j.tgie.2016.08.001
   Torres J, 2017, LANCET, V389, P1741, DOI 10.1016/S0140-6736(16)31711-1
   Tun GSZ, 2018, CLIN MED, V18, P231, DOI 10.7861/clinmedicine.18-3-231
   Underwood JCE, 2017, HISTOPATHOLOGY, V70, P4, DOI 10.1111/his.13047
   Veauthier B, 2018, AM FAM PHYSICIAN, V98, P661
   Vermeire S, 2006, GUT, V55, P426, DOI 10.1136/gut.2005.069476
   Villanacci V, 2021, PATHOLOGICA, V113, P39, DOI 10.32074/1591-951X-235
   Wang MH, 2017, GASTROENTEROL CLIN N, V46, P449, DOI 10.1016/j.gtc.2017.05.002
   Warnaar N, 2006, INFLAMM BOWEL DIS, V12, P863, DOI 10.1097/01.mib.0000231568.43065.ed
   Wasmann KA, 2020, J CROHNS COLITIS, V14, P1049, DOI 10.1093/ecco-jcc/jjaa004
   Wilkins T, 2011, AM FAM PHYSICIAN, V84, P1365
   Winer A, 2018, MOL CANCER THER, V17, P1147, DOI 10.1158/1535-7163.MCT-17-0646
   Yagi Y, 2007, J GASTROENTEROL, V42, P746, DOI 10.1007/s00535-007-2091-3
   Yoo J, 2011, BIOCHEM BIOPH RES CO, V413, P30, DOI 10.1016/j.bbrc.2011.08.029
   Yoon K, 2015, BIOMED RES INT, V2015, DOI 10.1155/2015/786802
   Zhang TY, 2015, INT J CLIN EXP MED, V8, P17578
   Zhao XS, 2014, INFLAMM BOWEL DIS, V20, P916, DOI 10.1097/MIB.0000000000000025
   Zucker S, 2000, ONCOGENE, V19, P6642, DOI 10.1038/sj.onc.1204097
NR 136
TC 0
Z9 0
U1 4
U2 4
PU MDPI
PI BASEL
PA ST ALBAN-ANLAGE 66, CH-4052 BASEL, SWITZERLAND
EI 2075-1729
J9 LIFE-BASEL
JI Life-Basel
PD OCT
PY 2023
VL 13
IS 10
AR 2062
DI 10.3390/life13102062
PG 21
WC Biology; Microbiology
WE Science Citation Index Expanded (SCI-EXPANDED)
SC Life Sciences & Biomedicine - Other Topics; Microbiology
GA W2NB2
UT WOS:001090038100001
PM 37895443
OA gold, Green Published
DA 2024-01-22
ER

PT J
AU Collins, M
   DeWitt, M
AF Collins, Miranda
   DeWitt, Morgan
TI Fecal microbiota transplantation in the treatment of Crohn disease
SO JAAPA-JOURNAL OF THE AMERICAN ACADEMY OF PHYSICIAN ASSISTANTS
LA English
DT Review
DE fecal microbiota transplant; Crohn disease; gut; microbiota;
   inflammatory bowel disease; dysbiosis
ID INFLAMMATORY-BOWEL-DISEASE; GUT MICROBIOTA
AB Fecal microbiota transplantation (FMT) is an alternative treatment option with minimal risk for patients with Crohn disease. This article explains FMT and how it effectively targets the gut microbiota changes associated with the pathogenesis of Crohn disease.
C1 [Collins, Miranda] Marietta Ohio Coll, PA Program, Marietta, OH 45750 USA.
   [DeWitt, Morgan] Marietta Coll, PA Program, Marietta, OH USA.
   [DeWitt, Morgan] St Ritas Med Ctr, Psychiat, Lima, OH USA.
C3 Marietta College; Marietta College
RP Collins, M (通讯作者)，Marietta Ohio Coll, PA Program, Marietta, OH 45750 USA.
CR Bak SH, 2017, INTEST RES, V15, P244, DOI 10.5217/ir.2017.15.2.244
   Colman RJ, 2014, J CROHNS COLITIS, V8, P1569, DOI 10.1016/j.crohns.2014.08.006
   Cui B., 2015, INFLAMM CELL SIGNAL, V2
   Fang HM, 2018, BIOMED RES INT-UK, V2018, DOI 10.1155/2018/8941340
   Goyal A, 2017, GASTROENTEROLOGY, V152, pS959, DOI 10.1016/S0016-5085(17)33256-0
   Imdad A, 2018, COCHRANE DB SYST REV, DOI 10.1002/14651858.CD012774.pub2
   Kim KO, 2019, ADV THER, V36, P2052, DOI 10.1007/s12325-019-00974-x
   Li P, 2019, APPL MICROBIOL BIOT, V103, P349, DOI 10.1007/s00253-018-9447-x
   Matsuoka K, 2015, SEMIN IMMUNOPATHOL, V37, P47, DOI 10.1007/s00281-014-0454-4
   Qiao YQ, 2016, J DIGEST DIS, V17, P800, DOI 10.1111/1751-2980.12422
   Syal G, 2018, AM J MED, V131, P1017, DOI 10.1016/j.amjmed.2018.03.010
   Tedjo D, 2017, J CROHNS COLITIS, V11, pS480
   Wang HG, 2018, ADV THER, V35, P1935, DOI 10.1007/s12325-018-0800-3
   Wei Y, 2015, GASTROENT RES PRACT, V2015, DOI 10.1155/2015/517597
NR 14
TC 2
Z9 2
U1 4
U2 20
PU LIPPINCOTT WILLIAMS & WILKINS
PI PHILADELPHIA
PA TWO COMMERCE SQ, 2001 MARKET ST, PHILADELPHIA, PA 19103 USA
SN 1547-1896
EI 0893-7400
J9 JAAPA-J AM ACAD PHYS
JI JAAPA-J. Am. Acad. Physician Assist.
PD SEP
PY 2020
VL 33
IS 9
BP 34
EP 37
DI 10.1097/01.JAA.0000694964.31958.b9
PG 4
WC Medicine, General & Internal
WE Science Citation Index Expanded (SCI-EXPANDED)
SC General & Internal Medicine
GA QI2MM
UT WOS:000618808600006
PM 32841976
DA 2024-01-22
ER

PT J
AU Baker, DE
AF Baker, Danial E.
TI MMX™ mesalamine
SO REVIEWS IN GASTROENTEROLOGICAL DISORDERS
LA English
DT Review
DE MMX (TM) mesalamine; ulcerative colitis; Crohn's disease
ID MODERATE ULCERATIVE-COLITIS; 5-AMINOSALICYLIC ACID; GASTROINTESTINAL
   TRANSIT; HEALTHY-VOLUNTEERS; PHASE-III; FORMULATION; DELIVERY; RELEASE;
   COLON; INDUCTION
AB Most current drug delivery systems in the treatment of ulcerative colitis and Crohn's disease release the active drug at the least effective location for treatment. The pharmaceutical industry has been developing different delivery systems for Multi-Matrix System(TM) (MMX) mesalamine for the treatment of Crohn's disease and ulcerative colitis. The new oral mesalamine formulation is a once-daily MMX tablet that delivers the mesalamine to the colon, making it most useful in the treatment of ulcerative colitis. The MMX coating matrix and coating system begin dissolution in the final portion of the ileum. This type of oral formulation may make MMX a preferred agent over other oral mesalamine and mesalamine-prodrug formulations that release the drug proximally in the gastrointestinal tract. Unlike previous formulations, it can be administered once daily for the treatment of ulcerative colitis.
C1 Washington State Univ, Coll Pharm, Spokane, WA 99210 USA.
C3 Washington State University
RP Baker, DE (通讯作者)，Washington State Univ, Coll Pharm, Spokane, WA 99210 USA.
CR [Anonymous], SAFETY TOLERABILITY
   Baker Danial E, 2004, Rev Gastroenterol Disord, V4, P25
   Bruce LD, 2005, EUR J PHARM BIOPHARM, V59, P85, DOI 10.1016/j.ejpb.2004.06.007
   Brunner M, 2006, ALIMENT PHARM THER, V23, P137, DOI 10.1111/j.1365-2036.2006.02721.x
   Brunner M, 2003, ALIMENT PHARM THER, V17, P1163, DOI 10.1046/j.1365-2036.2003.01564.x
   Brunner M, 2003, ALIMENT PHARM THER, V17, P395, DOI 10.1046/j.1365-2036.2003.01445.x
   DHAENS G, 2005, GUT, V54, pA56
   DHAENS G, 2005, CAN J GASTROENTEROL, V19
   Hanauer SB, 2004, CURR OPIN GASTROEN, V20, P345, DOI 10.1097/00001574-200407000-00008
   Kamm MA, 2005, AM J GASTROENTEROL, V100, pS291, DOI 10.14309/00000434-200509001-00786
   KAMM MA, 2006, DIGESTIVE DIS W 0520, pT1148
   KAMM MA, 2006, CAN J GASTROENTEROL, V20, P146
   KAMM MA, 2005, 4 ANN ADV INFLAMMATO
   Kane SV, 2006, ALIMENT PHARM THER, V23, P577, DOI 10.1111/j.1365-2036.2006.02809.x
   Klotz U, 2005, DIGEST LIVER DIS, V37, P381, DOI 10.1016/j.dld.2004.12.011
   LICHTENSTEIN G, 2005, GUT S7, V54, pA82
   Lichtenstein GR, 2005, AM J GASTROENTEROL, V100, pS291, DOI 10.14309/00000434-200509001-00787
   LICHTENSTEIN GR, 2005, 4 ANN ADV INFL BOW D
   LICHTENSTEIN GR, 2006, CAN J GASTROENTEROL, V20, P145
   LICHTENSTEIN GR, 2006, DIGESTIVE DIS W 0520, pT1147
   Mahkam M, 2005, DRUG DELIV, V12, P343, DOI 10.1080/10717540590952627
   Marshall JK, 2000, AM J GASTROENTEROL, V95, P1628
   Prantera C, 2005, INFLAMM BOWEL DIS, V11, P421, DOI 10.1097/01.MIB.0000158386.25660.1e
   Rochester Jeremy, 2005, Rev Gastroenterol Disord, V5, P215
   SANDBORN WJ, 2006, DIGESTIVE DIS W 0520, P813
   Wilson PJ, 2005, INT J PHARMACEUT, V300, P89, DOI 10.1016/j.ijpharm.2005.05.010
   Zou MJ, 2005, EUR J PHARM BIOPHARM, V59, P155, DOI 10.1016/j.ejpb.2004.06.004
   EFFICACY SAFETY SPD4
   2005, PRNEWSWIRE COM  1019
NR 29
TC 11
Z9 12
U1 0
U2 6
PU MEDREVIEWS
PI NEW YORK
PA 1333 BROADWAY, STE 400, NEW YORK, NY 10018 USA
SN 1533-001X
J9 REV GASTROENTEROL DI
JI Rev. Gastroenterol. Disord.
PD SUM
PY 2006
VL 6
IS 3
BP 146
EP 152
PG 7
WC Gastroenterology & Hepatology
WE Science Citation Index Expanded (SCI-EXPANDED)
SC Gastroenterology & Hepatology
GA 081SN
UT WOS:000240337400003
PM 16957657
DA 2024-01-22
ER

PT J
AU Sivathondan, PC
   Bloemendaal, A
   Travis, S
   Mortensen, N
   George, BD
AF Sivathondan, P. C.
   Bloemendaal, A.
   Travis, S.
   Mortensen, N.
   George, B. D.
TI Management of pouch-vaginal fistulas - experience from our institution
SO COLORECTAL DISEASE
LA English
DT Article
DE Ileo-anal pouch; pouch-vaginal fistulas; pouch; fistula; crohn's;
   ulcerative colitis
ID ILEOANAL POUCH; CROHNS-DISEASE
AB Aim Pouch-vaginal fistula (PVF) is an uncommon but serious complication of ileo-anal pouch reconstruction. This study aimed to review the recent management of PVF, in particular the role of anti-tumour necrosis factor (anti-TNF) drugs.
   Method All patients presenting for management of PVF to our surgical service between 2007 and 2016 were studied. The median duration of follow-up from diagnosis of PVF was 6 years. Details of the original pouch surgery, timing of presentation of PVF, management and final outcome were recorded. Primary outcome was gastrointestinal (GI) continuity (as defined by the presence or absence of a stoma).
   Results A total of 23 patients were identified (median age 45 years) of whom nine had pelvic sepsis at the time of original pouch surgery. Management included local surgical repair, defunctioning ileostomy, pouch excision and anti-TNF therapy. GI continuity was achieved in 12 patients (52%). Healing of the PVF was achieved in 12 patients (52%). Pelvic sepsis was significantly associated with the need for a long-term ileostomy (P = 0.009). Biological therapy was used in 12 patients, of whom seven maintained GI continuity. Patients with late presentation PVF (60 months or longer postsurgery) and those with clinical features of Crohn's disease appeared to benefit from anti-TNF treatment.
   Conclusion PVF remains a challenging problem with overall healing rates and GI continuity rates of just over 50%. Anti-TNF therapy may have a role in patients with late presentation PVF and those with features suggestive of Crohn's disease.
C1 [Sivathondan, P. C.; Bloemendaal, A.; Mortensen, N.; George, B. D.] Oxford Univ Hosp NHS Trust, Churchill Hosp, Oxford Colorectal Ctr, Oxford OX3 7LE, England.
   [Travis, S.] Oxford Univ Hosp NHS Fdn Trust, John Radcliffe Hosp, NIHR Oxford Biomed Res Ctr, Translat Gastroenterol Unit, Oxford, England.
C3 Oxford University Hospitals NHS Foundation Trust; University of Oxford;
   Oxford University Hospitals NHS Foundation Trust; University of Oxford
RP Sivathondan, PC (通讯作者)，Oxford Univ Hosp NHS Trust, Churchill Hosp, Oxford Colorectal Ctr, Oxford OX3 7LE, England.
EM pamelasivathondan@hotmail.com
OI Travis, Simon/0000-0002-2690-4361; sivathondan,
   pamela/0000-0002-4193-4999
CR Gaertner WB, 2014, TECH COLOPROCTOL, V18, P1061, DOI 10.1007/s10151-014-1197-x
   GROOM JS, 1993, BRIT J SURG, V80, P936, DOI 10.1002/bjs.1800800750
   Heriot AG, 2005, DIS COLON RECTUM, V48, P451, DOI 10.1007/s10350-004-0902-7
   Huang CS, 2003, GASTROENTEROLOGY, V125, P631, DOI 10.1016/S0016-5085(03)00977-6
   Kjaer MD, 2016, SCAND J SURG, V105, P163, DOI 10.1177/1457496915613648
   Lightner AL, 2017, DIS COLON RECTUM, V60, P1201, DOI 10.1097/DCR.0000000000000918
   Mallick IH, 2014, DIS COLON RECTUM, V57, P490, DOI 10.1097/DCR.0000000000000094
   Nisar PJ, 2011, DIS COLON RECTUM, V54, P446, DOI 10.1007/DCR.0b013e318206ea42
   Present DH, 1999, NEW ENGL J MED, V340, P1398, DOI 10.1056/NEJM199905063401804
   Ricart E, 1999, GASTROENTEROLOGY, V117, P429, DOI 10.1053/gast.1999.0029900429
   Sagar RC, 2014, COLORECTAL DIS, V16, pO440, DOI 10.1111/codi.12775
   Shah NS, 2003, DIS COLON RECTUM, V46, P911, DOI 10.1007/s10350-004-6684-0
   Tekkis PP, 2005, BRIT J SURG, V92, P1270, DOI 10.1002/bjs.5071
   WEXNER SD, 1989, DIS COLON RECTUM, V32, P460, DOI 10.1007/BF02554497
NR 14
TC 4
Z9 4
U1 0
U2 0
PU WILEY
PI HOBOKEN
PA 111 RIVER ST, HOBOKEN 07030-5774, NJ USA
SN 1462-8910
EI 1463-1318
J9 COLORECTAL DIS
JI Colorectal Dis.
PD APR
PY 2020
VL 22
IS 4
BP 439
EP 444
DI 10.1111/codi.14904
PG 6
WC Gastroenterology & Hepatology; Surgery
WE Science Citation Index Expanded (SCI-EXPANDED)
SC Gastroenterology & Hepatology; Surgery
GA KY4HF
UT WOS:000522529700011
PM 31710407
DA 2024-01-22
ER

PT J
AU de Groof, EJ
   Buskens, CJ
   Ponsioen, CY
   Dijkgraaf, MGW
   D'Haens, GRAM
   Srivastava, N
   van Acker, GJD
   Jansen, JM
   Gerhards, MF
   Dijkstra, G
   Lange, JFM
   Witteman, BJM
   Kruyt, PM
   Pronk, A
   van Tuyl, SAC
   Bodelier, A
   Crolla, RMPH
   West, RL
   Vrijland, WW
   Consten, ECJ
   Brink, MA
   Tuynman, JB
   de Boer, NKH
   Breukink, SO
   Pierik, MJ
   Oldenburg, B
   van der Meulen, AE
   Bonsing, BA
   Spinelli, A
   Danese, S
   Sacchi, M
   Warusavitarne, J
   Hart, A
   Yassin, NA
   Kennelly, RP
   Cullen, GJ
   Winter, DC
   Hawthorne, AB
   Torkington, J
   Bemelman, WA
AF de Groof, E. Joline
   Buskens, Christianne J.
   Ponsioen, Cyriel Y.
   Dijkgraaf, Marcel G. W.
   D'Haens, Geert R. A. M.
   Srivastava, Nidhi
   van Acker, Gijs J. D.
   Jansen, Jeroen M.
   Gerhards, Michael F.
   Dijkstra, Gerard
   Lange, Johan F. M.
   Witteman, Ben J. M.
   Kruyt, Philip M.
   Pronk, Apollo
   van Tuyl, Sebastiaan A. C.
   Bodelier, Alexander
   Crolla, Rogier M. P. H.
   West, Rachel L.
   Vrijland, Wietske W.
   Consten, Esther C. J.
   Brink, Menno A.
   Tuynman, Jurriaan B.
   de Boer, Nanne K. H.
   Breukink, Stephanie O.
   Pierik, Marieke J.
   Oldenburg, Bas
   van der Meulen, Andrea E.
   Bonsing, Bert A.
   Spinelli, Antonino
   Danese, Silvio
   Sacchi, Matteo
   Warusavitarne, Janindra
   Hart, Ailsa
   Yassin, Nuha A.
   Kennelly, Rory P.
   Cullen, Garret J.
   Winter, Desmond C.
   Hawthorne, A. Barney
   Torkington, Jared
   Bemelman, Willem A.
TI Multimodal treatment of perianal fistulas in Crohn's disease: seton
   versus anti-TNF versus advancement plasty (PISA): study protocol for a
   randomized controlled trial
SO TRIALS
LA English
DT Article
DE Crohn's disease; Perianal fistula; Seton; Anti-TNF; Advancement plasty;
   Quality of life; Cost-effectiveness
ID QUALITY-OF-LIFE; ANAL FISTULAS; INFLIXIMAB; SURGERY; THERAPY; OUTCOMES;
   SAFETY
AB Background: Currently there is no guideline for the treatment of patients with Crohn's disease and high perianal fistulas. Most patients receive anti-TNF medication, but no long-term results of this expensive medication have been described, nor has its efficiency been compared to surgical strategies. With this study, we hope to provide treatment consensus for daily clinical practice with reduction in costs.
   Methods/Design: This is a multicentre, randomized controlled trial. Patients with Crohn's disease who are over 18 years of age, with newly diagnosed or recurrent active high perianal fistulas, with one internal opening and no anti-TNF usage in the past three months will be considered. Patients with proctitis, recto-vaginal fistulas or anal stenosis will be excluded. Prior to randomisation, an MRI and ileocolonoscopy are required. All treatment will start with seton placement and a course of antibiotics. Patients will then be randomised to: (1) chronic seton drainage (with oral 6-mercaptopurine (6MP)) for one year, (2) anti-TNF medication (with 6MP) for one year (seton removal after six weeks) or (3) advancement plasty after eight weeks of seton drainage (under four months anti-TNF and 6MP for one year). The primary outcome parameter is the number of patients needing fistula-related re-intervention(s). Secondary outcomes are the number of patients with closed fistulas (based on an evaluated MRI score) after 18 months, disease activity, quality of life and costs.
   Discussion: The PISA trial is a multicentre, randomised controlled trial of patients with Crohn's disease and high perianal fistulas. With the comparison of three generally accepted treatment strategies, we will be able to comment on the efficiency of the various treatment strategies, with respect to several long-term outcome parameters.
C1 [de Groof, E. Joline; Buskens, Christianne J.; Bemelman, Willem A.] Acad Med Ctr, Dept Surg, NL-1100 DD Amsterdam, Netherlands.
   [de Groof, E. Joline; Ponsioen, Cyriel Y.; D'Haens, Geert R. A. M.] Univ Amsterdam, Acad Med Ctr, Dept Gastroenterol & Hepatol, NL-1105 AZ Amsterdam, Netherlands.
   [Dijkgraaf, Marcel G. W.] Univ Amsterdam, Acad Med Ctr, Clin Res Unit, NL-1105 AZ Amsterdam, Netherlands.
   [Srivastava, Nidhi] Med Ctr Haaglanden, Dept Gastroenterol & Hepatol, NL-2512 VA The Hague, Netherlands.
   [van Acker, Gijs J. D.] Med Ctr Haaglanden, Dept Surg, NL-2512 VA The Hague, Netherlands.
   [Jansen, Jeroen M.] Onze Lieve Vrouw Hosp, Dept Gastroenterol & Hepatol, NL-1091 AC Amsterdam, Netherlands.
   [Gerhards, Michael F.] Onze Lieve Vrouw Hosp, Dept Surg, NL-1091 AC Amsterdam, Netherlands.
   [Dijkstra, Gerard] Univ Groningen, Univ Med Ctr Groningen, Dept Gastroenterol & Hepatol, NL-9700 RB Groningen, Netherlands.
   [Lange, Johan F. M.] Univ Groningen, Univ Med Ctr Groningen, Dept Surg, NL-9700 RB Groningen, Netherlands.
   [Witteman, Ben J. M.] Hosp Gelderse Vallei, Dept Gastroenterol & Hepatol, NL-6716 RP Ede, Netherlands.
   [Kruyt, Philip M.] Hosp Gelderse Vallei, Dept Surg, NL-6716 RP Ede, Netherlands.
   [Pronk, Apollo] Diakonessenhuis Utrecht, Dept Surg, NL-3582 KE Utrecht, Netherlands.
   [van Tuyl, Sebastiaan A. C.] Diakonessenhuis Utrecht, Dept Gastroenterol & Hepatol, NL-3582 KE Utrecht, Netherlands.
   [Bodelier, Alexander] Amphia Hosp, Dept Gastroenterol & Hepatol, NL-4818 CK Breda, Netherlands.
   [Crolla, Rogier M. P. H.] Amphia Hosp, Dept Surg, NL-4818 CK Breda, Netherlands.
   [West, Rachel L.] St Franciscus Gasthuis, Dept Gastroenterol & Hepatol, NL-3045 PM Rotterdam, Netherlands.
   [Vrijland, Wietske W.] St Franciscus Gasthuis, Dept Surg, NL-3045 PM Rotterdam, Netherlands.
   [Consten, Esther C. J.] Meander Med Ctr, Dept Surg, NL-3813 TZ Amersfoort, Netherlands.
   [Brink, Menno A.] Meander Med Ctr, Dept Gastroenterol & Hepatol, NL-3813 TZ Amersfoort, Netherlands.
   [Tuynman, Jurriaan B.] Vrije Univ Amsterdam Med Ctr, Dept Surg, NL-1081 HZ Amsterdam, Netherlands.
   [de Boer, Nanne K. H.] Vrije Univ Amsterdam Med Ctr, Dept Gastroenterol & Hepatol, NL-1081 HZ Amsterdam, Netherlands.
   [Breukink, Stephanie O.] Maastricht Univ, Med Ctr, Dept Surg, NL-6229 HX Maastricht, Netherlands.
   [Pierik, Marieke J.] Maastricht Univ, Med Ctr, Dept Gastroenterol & Hepatol, NL-6229 HX Maastricht, Netherlands.
   [Oldenburg, Bas] Univ Med Ctr Utrecht, Dept Gastroenterol & Hepatol, NL-3584 CX Utrecht, Netherlands.
   [van der Meulen, Andrea E.] Leiden Univ, Med Ctr, Dept Gastroenterol & Hepatol, NL-2333 ZA Leiden, Netherlands.
   [Bonsing, Bert A.] Leiden Univ, Med Ctr, Dept Surg, NL-2333 ZA Leiden, Netherlands.
   [Spinelli, Antonino; Sacchi, Matteo] Humanitas Hosp, Dept Surg, I-20089 Milan, Italy.
   [Danese, Silvio] Humanitas Hosp, Dept Gastroenterol & Hepatol, I-20089 Milan, Italy.
   [Warusavitarne, Janindra; Yassin, Nuha A.] St Marks Hosp, Dept Surg, London HA1 3UJ, England.
   [Hart, Ailsa] St Marks Hosp, Dept Gastroenterol & Hepatol, London HA1 3UJ, England.
   [Kennelly, Rory P.; Winter, Desmond C.] St Vincents Healthcare Grp, Dept Surg, Dublin 4, Ireland.
   [Cullen, Garret J.] St Vincents Healthcare Grp, Dept Gastroenterol & Hepatol, Dublin 4, Ireland.
   [Hawthorne, A. Barney] Spire Cardiff Hosp, Dept Gastroenterol & Hepatol, Cardiff CF23 8XL, S Glam, Wales.
   [Torkington, Jared] Spire Cardiff Hosp, Dept Surg, Cardiff CF23 8XL, S Glam, Wales.
C3 University of Amsterdam; Academic Medical Center Amsterdam; University
   of Amsterdam; Academic Medical Center Amsterdam; University of
   Amsterdam; Academic Medical Center Amsterdam; Haaglanden Medical Center;
   Haaglanden Medical Center; Onze Lieve Vrouwe Gasthuis Hospital; Onze
   Lieve Vrouwe Gasthuis Hospital; University of Groningen; University of
   Groningen; Gelderse Vallei Hospital; Gelderse Vallei Hospital;
   Diakonessenhuis; Diakonessenhuis; Amphia Hospital; Amphia Hospital;
   Franciscus Gasthuis; Franciscus Gasthuis; Meander Medisch Centrum;
   Meander Medisch Centrum; Vrije Universiteit Amsterdam; VU UNIVERSITY
   MEDICAL CENTER; Vrije Universiteit Amsterdam; VU UNIVERSITY MEDICAL
   CENTER; Maastricht University; Maastricht University; Utrecht
   University; Utrecht University Medical Center; Leiden University; Leiden
   University Medical Center (LUMC); Leiden University - Excl LUMC; Leiden
   University; Leiden University Medical Center (LUMC); Leiden University -
   Excl LUMC; Imperial College London; Imperial College London
RP Bemelman, WA (通讯作者)，Acad Med Ctr, Dept Surg, POB 22660, NL-1100 DD Amsterdam, Netherlands.
EM w.a.bemelman@amc.uva.nl
RI Crolla, Rogier/L-9847-2019; Bemelman, Wilhelmus Adrianus/AAA-1635-2021;
   Danese, Silvio/ABH-9571-2020; Tuynman, J/X-2465-2019; Breukink,
   Stephanie/ABI-1971-2020; Tuynman, JB/AAS-7745-2020; de Boer,
   Nanne/AAE-8731-2022; hart, ailsa/AFO-1919-2022; van der Meulen,
   Andrea/AAU-9430-2020; Spinelli, Antonino/ABI-1441-2020; De Groof,
   Joline/AAK-7613-2020
OI Crolla, Rogier/0000-0003-2617-1791; Bemelman, Wilhelmus
   Adrianus/0000-0002-1037-9945; Danese, Silvio/0000-0001-7341-1351;
   Tuynman, JB/0000-0001-5952-8000; van der Meulen,
   Andrea/0000-0001-9353-5431; Spinelli, Antonino/0000-0002-1493-1768;
   /0000-0003-4563-7462; SACCHI, MATTEO/0000-0001-8313-4909; de Boer,
   Nanne/0000-0001-8357-9887; Warusavitarne, Janindra/0000-0002-7950-2833
FU ZonMW [837002002]
FX The study is funded by ZonMW, grant number 837002002.
CR Ardizzone S, 2002, DIGEST LIVER DIS, V34, P411, DOI 10.1016/S1590-8658(02)80038-X
   Arnott IDR, 2001, ALIMENT PHARM THERAP, V15, P1639, DOI 10.1046/j.1365-2036.2001.01092.x
   Buchanan GN, 2004, BRIT J SURG, V91, P476, DOI 10.1002/bjs.4466
   Chung W, 2010, AM J SURG, V199, P609, DOI 10.1016/j.amjsurg.2010.01.007
   Colombel JF, 2010, NEW ENGL J MED, V362, P1383, DOI 10.1056/NEJMoa0904492
   Dewint P, 2014, GUT, V63, P292, DOI 10.1136/gutjnl-2013-304488
   Dolan P, 1997, MED CARE, V35, P1095, DOI 10.1097/00005650-199711000-00002
   HELLERS G, 1980, GUT, V21, P525, DOI 10.1136/gut.21.6.525
   Lamers LM, 2005, NED TIJDSCHR GENEES, V149, P1574
   Lichtenstein GR, 2005, GASTROENTEROLOGY, V128, P862, DOI 10.1053/j.gastro.2005.01.048
   Lichtiger S, 2010, ALIMENT PHARM THER, V32, P1228, DOI 10.1111/j.1365-2036.2010.04466.x
   Mauskopf JA, 2007, VALUE HEALTH, V10, P336, DOI 10.1111/j.1524-4733.2007.00187.x
   Miheller P, 2009, BMC GASTROENTEROL, V9, DOI 10.1186/1471-230X-9-66
   MORRISON JG, 1989, DIS COLON RECTUM, V32, P492, DOI 10.1007/BF02554504
   Orlando A, 2005, DIGEST LIVER DIS, V37, P577, DOI 10.1016/j.dld.2005.01.019
   Osterman MT, 2006, GASTROENTEROL CLIN N, V35, P795, DOI 10.1016/j.gtc.2006.09.007
   Poritz LS, 2002, DIS COLON RECTUM, V45, P771, DOI 10.1007/s10350-004-6296-8
   Present DH, 1999, NEW ENGL J MED, V340, P1398, DOI 10.1056/NEJM199905063401804
   Sands BE, 2006, ALIMENT PHARM THERAP, V23, P1127, DOI 10.1111/j.1365-2036.2006.02878.x
   Scott HJ, 1996, DIS COLON RECTUM, V39, P1039, DOI 10.1007/BF02054696
   Soltani A, 2010, DIS COLON RECTUM, V53, P486, DOI 10.1007/DCR.0b013e3181ce8b01
   Takesue Y, 2002, J GASTROENTEROL, V37, P912, DOI 10.1007/s005350200153
   Tanaka S, 2010, HEPATO-GASTROENTEROL, V57, P3
   Van Assche G, 2003, AM J GASTROENTEROL, V98, P332, DOI 10.1016/S0002-9270(02)05909-9
   Van Assche G, 2010, J CROHNS COLITIS, V4, P63, DOI 10.1016/j.crohns.2009.09.009
   Viganó C, 2011, INFLAMM BOWEL DIS, V17, P2102, DOI 10.1002/ibd.21596
   WILLIAMS JG, 1991, DIS COLON RECTUM, V34, P378
NR 27
TC 34
Z9 35
U1 0
U2 6
PU BMC
PI LONDON
PA CAMPUS, 4 CRINAN ST, LONDON N1 9XW, ENGLAND
SN 1745-6215
J9 TRIALS
JI Trials
PD AUG 20
PY 2015
VL 16
AR 366
DI 10.1186/s13063-015-0831-x
PG 8
WC Medicine, Research & Experimental
WE Science Citation Index Expanded (SCI-EXPANDED)
SC Research & Experimental Medicine
GA CP2DX
UT WOS:000359688800001
PM 26289163
OA Green Published, gold
DA 2024-01-22
ER

PT J
AU Sreedhar, R
   Arumugam, S
   Thandavarayan, RA
   Karuppagounder, V
   Watanabe, K
AF Sreedhar, Remya
   Arumugam, Somasundaram
   Thandavarayan, Rajarajan A.
   Karuppagounder, Vengadeshprabhu
   Watanabe, Kenichi
TI Curcumin as a therapeutic agent in the chemoprevention of inflammatory
   bowel disease
SO DRUG DISCOVERY TODAY
LA English
DT Review
ID NF-KAPPA-B; ENDOPLASMIC-RETICULUM STRESS; ACID-INDUCED COLITIS;
   OXIDATIVE STRESS; INTESTINAL INFLAMMATION; ULCERATIVE-COLITIS; COLON
   INFLAMMATION; PROINFLAMMATORY CYTOKINES; GASTROINTESTINAL-DISEASE;
   CROHNS-DISEASE
AB Inflammatory bowel diseases (IBD), mainly Crohn's disease (CD) and ulcerative colitis (UC) are chronic ailments of the gastrointestinal tract, characterized by recurrent inflammation. Current therapeutic strategies are based on the mitigation of symptoms, including inflammatory remission and healing of mucosal manifestations. Extensive studies have suggested that continuous oxidative damage can lead to the inflammatory signaling cascade in IBD. Curcumin, a potent modulator of cell signaling, is popular for its antioxidant and anti-inflammatory activities, and has already been shown remarkable therapeutic results in IBD. Here, we review and discuss the effects of curcumin as a therapeutic agent in the chemoprevention of IBD.
C1 [Sreedhar, Remya; Arumugam, Somasundaram; Karuppagounder, Vengadeshprabhu; Watanabe, Kenichi] Niigata Univ Pharm & Appl Life Sci, Fac Pharmaceut Sci, Dept Clin Pharmacol, Niigata 9568603, Japan.
   [Thandavarayan, Rajarajan A.] Houston Methodist Res Inst, Dept Cardiovasc Sci, Houston, TX 77030 USA.
C3 Niigata University; The Methodist Hospital System; The Methodist
   Hospital - Houston
RP Sreedhar, R; Watanabe, K (通讯作者)，Niigata Univ Pharm & Appl Life Sci, Fac Pharmaceut Sci, Dept Clin Pharmacol, Niigata 9568603, Japan.
EM sreedharremya@gmail.com; watanabe@nupals.ac.jp
RI Arumugam, S./AAT-7570-2020; Karuppagounder,
   Vengadeshprabhu/AAC-6623-2019; Arumugam, Somasundaram/AFQ-5841-2022
OI Arumugam, Somasundaram/0000-0002-2096-2552; KARUPPA GOUNDER,
   VENGADESHPRABHU/0000-0003-1511-7810
CR Afrin R, 2015, FREE RADICAL RES, V49, P279, DOI 10.3109/10715762.2014.999674
   Alex P, 2009, INFLAMM BOWEL DIS, V15, P616, DOI 10.1002/ibd.20652
   Antoni L, 2014, WORLD J GASTROENTERO, V20, P1165, DOI 10.3748/wjg.v20.i5.1165
   Arumugam Somasundaram, 2014, PharmaNutrition, V2, P129, DOI 10.1016/j.phanu.2013.08.001
   Asehnoune K, 2004, J IMMUNOL, V172, P2522, DOI 10.4049/jimmunol.172.4.2522
   Atreya I, 2008, J INTERN MED, V263, P591, DOI 10.1111/j.1365-2796.2008.01953.x
   Bellini M, 2014, WORLD J GASTROENTERO, V20, P8807, DOI 10.3748/wjg.v20.i27.8807
   Beloqui A, 2014, INT J PHARMACEUT, V473, P203, DOI 10.1016/j.ijpharm.2014.07.009
   Biasi F, 2013, ANTIOXID REDOX SIGN, V19, P1711, DOI 10.1089/ars.2012.4530
   Bogaert S, 2011, PLOS ONE, V6, DOI 10.1371/journal.pone.0025589
   Boussetta T, 2009, PLOS ONE, V4, DOI 10.1371/journal.pone.0006458
   Boyapati Ray, 2015, F1000Prime Rep, V7, P44, DOI 10.12703/P7-44
   Brumatti LV, 2014, MOLECULES, V19, P21127, DOI 10.3390/molecules191221127
   Cho JA, 2015, NUTR RES PRACT, V9, P117, DOI 10.4162/nrp.2015.9.2.117
   Colgan SP, 2010, NAT REV GASTRO HEPAT, V7, P281, DOI 10.1038/nrgastro.2010.39
   Cruz CM, 2007, J BIOL CHEM, V282, P2871, DOI 10.1074/jbc.M608083200
   Dulbecco P, 2013, WORLD J GASTROENTERO, V19, P9256, DOI 10.3748/wjg.v19.i48.9256
   Edelblum KL, 2009, CURR OPIN PHARMACOL, V9, P715, DOI 10.1016/j.coph.2009.06.022
   Gupta SC, 2013, AAPS J, V15, P195, DOI 10.1208/s12248-012-9432-8
   Haag LM, 2015, FRONT IMMUNOL, V6, DOI 10.3389/fimmu.2015.00489
   Hanai H, 2006, CLIN GASTROENTEROL H, V4, P1502, DOI 10.1016/j.cgh.2006.08.008
   Hansson GC, 2012, CURR OPIN MICROBIOL, V15, P57, DOI 10.1016/j.mib.2011.11.002
   Hartman KG, 2013, STEM CELL RES THER, V4, DOI 10.1186/scrt366
   He Y, 2015, MOLECULES, V20, P9183, DOI 10.3390/molecules20059183
   Ho S, 2013, CURR PHARM DESIGN, V19, P40
   Jiang H, 2006, WORLD J GASTROENTERO, V12, P3848, DOI 10.3748/wjg.v12.i24.3848
   Kaser A, 2010, MUCOSAL IMMUNOL, V3, P11, DOI 10.1038/mi.2009.122
   Kaser A, 2013, SEMIN IMMUNOPATHOL, V35, P307, DOI 10.1007/s00281-013-0377-5
   Kolios G, 2004, IMMUNOLOGY, V113, P427, DOI 10.1111/j.1365-2567.2004.01984.x
   Lahiff C, 2011, INFLAMM BOWEL DIS, V17, P2585, DOI [10.1002/ibd.21710, 10.1002/ibd.21712, 10.1002/ibd.21765]
   Larmonier CB, 2008, AM J PHYSIOL-GASTR L, V295, pG1079, DOI 10.1152/ajpgi.90365.2008
   Larmonier CB, 2011, INFLAMM BOWEL DIS, V17, P503, DOI 10.1002/ibd.21391
   Leach MW, 1999, TOXICOL PATHOL, V27, P123, DOI 10.1177/019262339902700124
   Lee SH, 2015, INTEST RES, V13, P11, DOI 10.5217/ir.2015.13.1.11
   Li CP, 2015, GENET MOL RES, V14, P3450, DOI 10.4238/2015.April.15.8
   Luo K, 2015, GASTROENT RES PRACT, V2015, DOI 10.1155/2015/328791
   Midura-Kiela MT, 2012, AM J PHYSIOL-GASTR L, V302, pG85, DOI 10.1152/ajpgi.00275.2011
   Moura FA, 2015, REDOX BIOL, V6, P617, DOI 10.1016/j.redox.2015.10.006
   Mouzaoui S, 2012, INT IMMUNOPHARMACOL, V12, P302, DOI 10.1016/j.intimp.2011.10.010
   Muzes G, 2012, WORLD J GASTROENTERO, V18, P5848, DOI 10.3748/wjg.v18.i41.5848
   Naksuriya O, 2014, BIOMATERIALS, V35, P3365, DOI 10.1016/j.biomaterials.2013.12.090
   Owaga E, 2015, INT J MOL SCI, V16, P20841, DOI 10.3390/ijms160920841
   Sano R, 2013, BBA-MOL CELL RES, V1833, P3460, DOI 10.1016/j.bbamcr.2013.06.028
   Shale M, 2013, IMMUNOL REV, V252, P164, DOI 10.1111/imr.12039
   Shen L, 2009, DIGEST DIS, V27, P443, DOI 10.1159/000233282
   Shi XZ, 2003, GASTROENTEROLOGY, V124, P1369, DOI 10.1016/S0016-5085(03)00263-4
   Soetikno V, 2013, DRUG DISCOV TODAY, V18, P756, DOI 10.1016/j.drudis.2013.04.009
   Sreedhar R, 2015, INT IMMUNOPHARMACOL, V29, P869, DOI 10.1016/j.intimp.2015.08.029
   Sreedhar R, 2015, INT IMMUNOPHARMACOL, V29, P957, DOI 10.1016/j.intimp.2015.10.009
   Strober W, 2011, GASTROENTEROLOGY, V140, P1756, DOI 10.1053/j.gastro.2011.02.016
   Tabas I, 2011, NAT CELL BIOL, V13, P184, DOI 10.1038/ncb0311-184
   Tanabe S, 2008, INT J MOL MED, V22, P181, DOI 10.3892/ijmm_00000006
   Taylor Rebecca A, 2011, Altern Med Rev, V16, P152
   Topcu-Tarladacalisir Y, 2013, J MED FOOD, V16, P296, DOI 10.1089/jmf.2012.2550
   Ukil A, 2003, BRIT J PHARMACOL, V139, P209, DOI 10.1038/sj.bjp.0705241
   Vedantam G, 2011, GASTROENTEROLOGY, V141, P795, DOI 10.1053/j.gastro.2011.07.022
   Vilela EG, 2012, WORLD J GASTROENTERO, V18, P872, DOI 10.3748/wjg.v18.i9.872
   Xia YQ, 2014, ASIAN PAC J CANCER P, V15, P6893, DOI 10.7314/APJCP.2014.15.16.6893
   Zhang M, 2006, ACTA PHARMACOL SIN, V27, P1071, DOI 10.1111/j.1745-7254.2006.00322.x
   Zhang YZ, 2014, WORLD J GASTROENTERO, V20, P91, DOI 10.3748/wjg.v20.i1.91
   Zhu JF, 2012, IMMUNITY, V37, P660, DOI 10.1016/j.immuni.2012.09.007
NR 61
TC 55
Z9 61
U1 1
U2 34
PU ELSEVIER SCI LTD
PI OXFORD
PA THE BOULEVARD, LANGFORD LANE, KIDLINGTON, OXFORD OX5 1GB, OXON, ENGLAND
SN 1359-6446
EI 1878-5832
J9 DRUG DISCOV TODAY
JI Drug Discov. Today
PD MAY
PY 2016
VL 21
IS 5
BP 843
EP 849
DI 10.1016/j.drudis.2016.03.007
PG 7
WC Pharmacology & Pharmacy
WE Science Citation Index Expanded (SCI-EXPANDED)
SC Pharmacology & Pharmacy
GA DN7BG
UT WOS:000377229700015
PM 26995272
DA 2024-01-22
ER

PT J
AU Pasha, SF
   Leighton, JA
AF Pasha, Shabana F.
   Leighton, Jonathan A.
TI Endoscopic Techniques for Small Bowel Imaging
SO RADIOLOGIC CLINICS OF NORTH AMERICA
LA English
DT Article
DE Capsule endoscopy; Double-balloon enteroscopy; Single-balloon
   enteroscopy; Spiral enteroscopy; Obscure gastrointestinal bleeding;
   Crohn's disease; Small bowel tumors; Polyposis syndromes
ID DOUBLE-BALLOON ENTEROSCOPY; VIDEO CAPSULE ENDOSCOPY; CROHNS-DISEASE;
   PULL ENTEROSCOPY; DIAGNOSTIC YIELD; SMALL-INTESTINE; INITIAL-EXPERIENCE;
   THERAPEUTIC IMPACT; CLINICAL-OUTCOMES; SINGLE
AB Advances in small bowel enteroscopy have led to an increase in the endoscopic evaluation and management of small bowel disorders. The entire small bowel can now be visualized in a noninvasive manner by capsule endoscopy, while therapeutic management can be performed with deep enteroscopy techniques, including balloon-assisted and spiral enteroscopy. Each of these enteroscopy tools has its unique advantages and disadvantages, which need to be taken into consideration during selection of the appropriate tool. Capsule endoscopy and deep enteroscopy are often used as complementary tests in the evaluation of small bowel disorders.
C1 [Pasha, Shabana F.; Leighton, Jonathan A.] Mayo Clin, Coll Med, Dept Internal Med, Div Gastroenterol, Scottsdale, AZ 85259 USA.
C3 Mayo Clinic; Mayo Clinic Phoenix
RP Pasha, SF (通讯作者)，Mayo Clin, Coll Med, Dept Internal Med, Div Gastroenterol, 13400 E Shea Blvd, Scottsdale, AZ 85259 USA.
EM pasha.shabana@mayo.edu
CR Ackerman P, 2009, GASTRO 2009, P21
   Akerman PA, 2008, ENDOSCOPY, V40, P974, DOI 10.1055/s-0028-1103402
   Akerman PA, 2009, GASTROINTEST ENDOSC, V69, P327, DOI 10.1016/j.gie.2008.07.042
   Aktas H, 2010, ENDOSCOPY, V42, P365, DOI 10.1055/s-0029-1243931
   Bailey AA, 2006, AM J GASTROENTEROL, V101, P2237, DOI 10.1111/j.1572-0241.2006.00749.x
   Bar-Meir S, 2004, GASTROINTEST ENDOSC, V60, P711, DOI 10.1016/S0016-5107(04)02051-6
   Barkin JS, 2002, AM J GASTROENTEROL, V97, pS298, DOI 10.1016/S0002-9270(02)05390-X
   Bourreille A, 2006, GUT, V55, P978, DOI 10.1136/gut.2005.081851
   Bresci G, 2005, J GASTROENTEROL, V40, P256, DOI 10.1007/s00535-004-1532-5
   Brown G, 2006, ENDOSCOPY, V38, P385, DOI 10.1055/s-2006-925028
   Burke CA, 2005, AM J GASTROENTEROL, V100, P1498, DOI 10.1111/j.1572-0241.2005.41506.x
   Buscaglia JM, 2011, J CLIN GASTROENTEROL, V45, P342, DOI 10.1097/MCG.0b013e3181eeb74b
   Byeon JS, 2008, J GASTROEN HEPATOL, V23, P1051, DOI 10.1111/j.1440-1746.2007.05270.x
   Carey EJ, 2007, AM J GASTROENTEROL, V102, P89, DOI 10.1111/j.1572-0241.2006.00941.x
   Caspari R, 2004, ENDOSCOPY, V36, P1054, DOI 10.1055/s-2004-826041
   Cave D, 2005, ENDOSCOPY, V37, P1065, DOI 10.1055/s-2005-870264
   Chen X, 2007, WORLD J GASTROENTERO, V13, P4372, DOI 10.3748/wjg.v13.i32.4372
   Cobrin GM, 2006, CANCER-AM CANCER SOC, V107, P22, DOI 10.1002/cncr.21975
   Delvaux M, 2004, ENDOSCOPY, V36, P1067, DOI 10.1055/s-2004-826034
   Di Caro S, 2005, GASTROINTEST ENDOSC, V62, P545, DOI 10.1016/j.gie.2005.04.029
   Dionisio PM, 2010, AM J GASTROENTEROL, V105, P1240, DOI 10.1038/ajg.2009.713
   Domagk D, 2011, ENDOSCOPY, V43, P472, DOI 10.1055/s-0030-1256247
   Ell C, 2006, ENDOSCOPY, V38, P73, DOI 10.1055/s-2005-921131
   Fireman Z, 2003, GUT, V52, P390, DOI 10.1136/gut.52.3.390
   Fisher L, 2010, GASTROINTEST ENDOSC, V72, P471, DOI 10.1016/j.gie.2010.04.032
   Frantz DJ, 2010, GASTROINTEST ENDOSC, V72, P422, DOI 10.1016/j.gie.2010.03.1117
   Frieling T, 2010, ENDOSCOPY, V42, P885, DOI 10.1055/s-0030-1255714
   Fry LC, 2009, ALIMENT PHARM THER, V29, P135, DOI 10.1111/j.1365-2036.2008.03864.x
   Gao YJ, 2010, GASTROINTEST ENDOSC, V72, P103, DOI 10.1016/j.gie.2009.12.003
   Gay G, 2006, ENDOSCOPY, V38, P49, DOI 10.1055/s-2005-921176
   Gerson LB, 2009, CLIN GASTROENTEROL H, V7, P664, DOI 10.1016/j.cgh.2009.01.021
   Goldstein JL, 2005, CLIN GASTROENTEROL H, V3, P133, DOI 10.1016/S1542-3565(04)00619-6
   Groenen MJM, 2006, ENDOSCOPY, V38, P82, DOI 10.1055/s-2005-921179
   Gross SA, 2008, GASTROINTEST ENDOSC, V67, P890, DOI 10.1016/j.gie.2007.07.047
   Hartmann D, 2005, GASTROINTEST ENDOSC, V61, P826, DOI 10.1016/S0016-5107(05)00372-X
   Heine GDN, 2006, ENDOSCOPY, V38, P42, DOI 10.1055/s-2005-921188
   Herrerias JM, 2003, ENDOSCOPY, V35, P564
   Herrerias JM, 2008, GASTROINTEST ENDOSC, V67, P902, DOI 10.1016/j.gie.2007.10.063
   Huprich JE, 2011, RADIOLOGY, V260, P744, DOI 10.1148/radiol.11110143
   Iaquinto G, 2008, GASTROINTEST ENDOSC, V67, P61, DOI 10.1016/j.gie.2007.07.048
   Jones BH, 2005, AM J GASTROENTEROL, V100, P1058, DOI 10.1111/j.1572-0241.2005.40722.x
   Kaffes AJ, 2007, GASTROINTEST ENDOSC, V66, P304, DOI 10.1016/j.gie.2007.02.044
   Kahn E, 2010, SLEISENGER FORDTRANS, V96, P1615
   Khashab MA, 2010, GASTROINTEST ENDOSC, V72, P766, DOI 10.1016/j.gie.2010.04.043
   Lai LH, 2006, AM J GASTROENTEROL, V101, P1224, DOI 10.1111/j.1572-0241.2006.00565.x
   Landaeta JL, 2009, GASTROINTEST ENDOSC, V69, pAB187, DOI 10.1016/j.gie.2009.03.391
   Lara Luis F, 2010, Proc (Bayl Univ Med Cent), V23, P130
   Lee BI, 2005, GASTROINTEST ENDOSC, V62, P463, DOI 10.1016/j.gie.2005.04.004
   Lee MM, 2010, WORLD J GASTROENTERO, V16, P5329, DOI 10.3748/wjg.v16.i42.5329
   Levinthal GN, 2003, AM J GASTROENTEROL, V98, P2669, DOI 10.1016/j.amjgastroenterol.2003.06.001
   Lewis BS, 2005, ENDOSCOPY, V37, P960, DOI 10.1055/s-2005-870353
   Macdonald J, 2008, GASTROINTEST ENDOSC, V68, P1122, DOI 10.1016/j.gie.2008.06.054
   Madisch A, 2003, ENDOSCOPY, V35, P861
   Manno M, 2012, WORLD J GASTRO ENDOS, V4, P28, DOI 10.4253/wjge.v4.i2.28
   Marmo R, 2005, CLIN GASTROENTEROL H, V3, P772, DOI 10.1016/S1542-3565(05)00483-0
   Mata A, 2005, GASTROINTEST ENDOSC, V61, P721, DOI 10.1016/S0016-5107(05)00289-0
   Maunoury V, 2007, INFLAMM BOWEL DIS, V13, P152, DOI 10.1002/ibd.20060
   May A, 2005, ENDOSCOPY, V37, P66, DOI 10.1055/s-2004-826177
   May A, 2005, J CLIN GASTROENTEROL, V39, P684, DOI 10.1097/01.mcg.0000173857.22933.3b
   May A, 2005, GASTROINTEST ENDOSC, V62, P62, DOI 10.1016/S0016-5107(05)01586-5
   May A, 2011, ENDOSCOPY, V43, P759, DOI 10.1055/s-0030-1256388
   May A, 2006, AM J GASTROENTEROL, V101, P2016, DOI 10.1111/j.1572-0241.2006.00745.x
   May A, 2010, AM J GASTROENTEROL, V105, P575, DOI 10.1038/ajg.2009.712
   Mehdizadeh S, 2006, GASTROINTEST ENDOSC, V64, P740, DOI 10.1016/j.gie.2006.05.022
   Mensink PBF, 2007, ENDOSCOPY, V39, P613, DOI 10.1055/s-2007-966444
   Mergener K, 2007, ENDOSCOPY, V39, P895, DOI 10.1055/s-2007-966930
   Morgan D, 2010, GASTROINTEST ENDOSC, V72, P992, DOI 10.1016/j.gie.2010.07.013
   Mow WS, 2004, CLIN GASTROENTEROL H, V2, P31, DOI 10.1016/S1542-3565(03)00289-1
   Numata M, 2007, GASTROINTEST ENDOSC, V65, pAB188, DOI 10.1016/j.gie.2007.03.349
   Ohmiya N, 2005, GASTROINTEST ENDOSC, V61, P140, DOI 10.1016/S0016-5107(04)02457-5
   Pasha S.F., 2007, P 6 INT C CAPS END 2, P45
   Pasha SF, 2007, GASTROINTEST ENDOSC, V65, pAB306
   Pasha SF, 2008, CLIN GASTROENTEROL H, V6, P671, DOI 10.1016/j.cgh.2008.01.005
   Pasha SF, 2010, GASTROINTEST ENDOSC, V71, pAB373, DOI 10.1016/j.gie.2010.03.1023
   Pennazio M, 2004, GASTROENTEROLOGY, V126, P643, DOI 10.1053/j.gastro.2003.11.057
   Pohl J, 2007, EUR J GASTROEN HEPAT, V19, P529, DOI 10.1097/MEG.0b013e328012b0d0
   Raju Gottumukkala S, 2007, Gastroenterology, V133, P1694, DOI 10.1053/j.gastro.2007.06.008
   Ramchandani M, 2009, J GASTROEN HEPATOL, V24, P1631, DOI 10.1111/j.1440-1746.2009.05936.x
   Rondonotti E, 2008, ENDOSCOPY, V40, P488, DOI 10.1055/s-2007-995783
   Rondonotti E, 2005, GASTROINTEST ENDOSC, V62, P712, DOI 10.1016/j.gie.2005.05.002
   Rondonotti E, 2007, WORLD J GASTROENTERO, V13, P6140, DOI 10.3748/wjg.13.6140
   Ross A, 2008, DIGEST DIS SCI, V53, P2140, DOI 10.1007/s10620-007-0110-0
   Ross AS, 2007, GASTROENTEROLOGY, V132, pA654
   Ross AS, 2006, GASTROINTEST ENDOSC, V64, P835, DOI 10.1016/j.gie.2006.03.001
   Samaha E, 2012, AM J GASTROENTEROL, V107, P240, DOI 10.1038/ajg.2011.325
   Solem CA, 2008, GASTROINTEST ENDOSC, V68, P255, DOI 10.1016/j.gie.2008.02.017
   Spada C, 2007, J CLIN GASTROENTEROL, V41, P576, DOI 10.1097/01.mcg.0000225633.14663.64
   Sun B, 2006, AM J GASTROENTEROL, V101, P2011, DOI 10.1111/j.1572-0241.2006.00664.x
   Takano N, 2011, GASTROINTEST ENDOSC, V73, P734, DOI 10.1016/j.gie.2010.10.047
   Tanaka S, 2008, GASTROINTEST ENDOSC, V68, P683, DOI 10.1016/j.gie.2008.03.1062
   Tanaka S, 2006, J GASTROEN HEPATOL, V21, P922, DOI 10.1111/j.1440-1746.2006.04120.x
   Teshima CW, 2011, J GASTROEN HEPATOL, V26, P796, DOI 10.1111/j.1440-1746.2010.06530.x
   Tsujikawa T, 2008, ENDOSCOPY, V40, P11, DOI 10.1055/s-2007-966976
   Upchurch BR, 2010, GASTROINTEST ENDOSC, V71, P1218, DOI 10.1016/j.gie.2010.01.012
   Viazis N, 2007, ALIMENT PHARM THER, V25, P859, DOI 10.1111/j.1365-2036.2007.03267.x
   Viazis N, 2009, GASTROINTEST ENDOSC, V69, P850, DOI 10.1016/j.gie.2008.05.053
   Voderholzer WA, 2005, GUT, V54, P369, DOI 10.1136/gut.2004.040055
   Yadav A, 2011, GASTROINTEST ENDOSC, V74, P834, DOI 10.1016/j.gie.2011.05.038
   Yamamoto H, 2001, GASTROINTEST ENDOSC, V53, P216, DOI 10.1067/mge.2001.112181
   Yamamoto H, 2004, CLIN GASTROENTEROL H, V2, P1010, DOI 10.1016/S1542-3565(04)00453-7
NR 100
TC 10
Z9 10
U1 0
U2 6
PU W B SAUNDERS CO-ELSEVIER INC
PI PHILADELPHIA
PA 1600 JOHN F KENNEDY BOULEVARD, STE 1800, PHILADELPHIA, PA 19103-2899 USA
SN 0033-8389
EI 1557-8275
J9 RADIOL CLIN N AM
JI Radiol. Clin. N. Am.
PD JAN
PY 2013
VL 51
IS 1
BP 177
EP +
DI 10.1016/j.rcl.2012.09.010
PG 12
WC Radiology, Nuclear Medicine & Medical Imaging
WE Science Citation Index Expanded (SCI-EXPANDED)
SC Radiology, Nuclear Medicine & Medical Imaging
GA 065GA
UT WOS:000313135300013
PM 23182515
DA 2024-01-22
ER

PT J
AU Tirelli, G
   Tomietto, P
   Quatela, E
   Perrino, F
   Nicastro, L
   Cattin, L
   Carretta, R
AF Tirelli, Giancarlo
   Tomietto, Paola
   Quatela, Eliana
   Perrino, Fiorella
   Nicastro, Luca
   Cattin, Luigi
   Carretta, Renzo
TI Sudden hearing loss and Crohn disease: when Cogan syndrome must be
   suspected
SO AMERICAN JOURNAL OF OTOLARYNGOLOGY
LA English
DT Article
ID ASSOCIATION; INFLIXIMAB; DIAGNOSIS; KERATITIS
AB Cogan's syndrome is a rare systemic vasculitis of unknown origin. It is characterized by the presence of worsening audiovestibular and ocular symptoms that may manifest simultaneously or sequentially. No specific diagnostic laboratory tests or imaging studies exist. The diagnosis is clinical and should be established as early as possible so as to initiate prompt treatment with steroids and prevent rapid progression to deafness or blindness and potentially fatal systemic involvement. We report a case of association between Cogan's syndrome and ileal Crohn's disease which we believe deserves attention since, after an accurate review of the literature, we have found approximately 250 reports of patients with Cogan's syndrome, only 13 of whom with concurrent chronic inflammatory bowel disease; of these 13 cases, none experienced improvement after therapy. In the light of the good outcome obtained in our case, we proposed a valid treatment option with boluses of steroids, combined with early systemic immunosuppression and intra-tympanic steroid injections. (C) 2015 Elsevier Inc. All rights reserved.
C1 [Tirelli, Giancarlo; Quatela, Eliana; Perrino, Fiorella; Nicastro, Luca] Univ Med Ctr Trieste, Cattinara Hosp, Dept Otorhinolaryngol, Trieste, Italy.
   [Tomietto, Paola] Univ Med Ctr Trieste, Cattinara Hosp, Dept Internal Med, Rheumatol Out Patients Unit, Trieste, Italy.
   [Cattin, Luigi; Carretta, Renzo] Univ Med Ctr Trieste, Cattinara Hosp, Dept Internal Med, Trieste, Italy.
C3 University of Trieste; University of Trieste; University of Trieste
RP Quatela, E (通讯作者)，Hosp Cattinara, Str Fiume 447, I-34149 Trieste, Italy.
EM quatela.eliana@gmail.com
RI tirelli, giancarlo/G-3118-2012
OI tirelli, giancarlo/0000-0002-7871-2011
CR Aeberli D, 2002, SWISS MED WKLY, V132, P414
   Bachmeyer C, 1998, AM J GASTROENTEROL, V93, P2565, DOI 10.1016/S0002-9270(98)00601-7
   Bear Zachary W, 2014, Mo Med, V111, P352
   Beccastrini E, 2010, CLIN OTOLARYNGOL, V35, P441, DOI 10.1111/j.1749-4486.2010.02180.x
   Broughton SS, 2004, SEMIN ARTHRITIS RHEU, V34, P544, DOI 10.1016/j.semarthrit.2004.07.001
   BUGE A, 1986, ANN MED INTERNE, V137, P75
   CODY D T, 1960, Laryngoscope, V70, P447
   COGAN DG, 1945, ARCH OPHTHALMOL-CHIC, V33, P144
   FAIR JR, 1960, AM J OPHTHALMOL, V49, P1017, DOI 10.1016/0002-9394(60)91826-2
   Fricker M, 2007, RHEUMATOL INT, V27, P493, DOI 10.1007/s00296-006-0252-y
   FROEHLICH F, 1994, DIGEST DIS SCI, V39, P1134, DOI 10.1007/BF02087569
   Ghadban R, 2008, J RHEUMATOL, V35, P2456, DOI 10.3899/jrheum.080203
   Gluth MB, 2006, MAYO CLIN PROC, V81, P483, DOI 10.4065/81.4.483
   Grasland A, 2004, RHEUMATOLOGY, V43, P1007, DOI 10.1093/rheumatology/keh228
   Greco A, 2013, AUTOIMMUN REV, V12, P396, DOI 10.1016/j.autrev.2012.07.012
   HAYNES BF, 1980, MEDICINE, V59, P426, DOI 10.1097/00005792-198011000-00003
   JACOB A, 1990, J LARYNGOL OTOL, V104, P889, DOI 10.1017/S0022215100114264
   Karvonen A L, 1988, Duodecim, V104, P1260
   Kessel A, 2014, AUTOIMMUN REV, V13, P351, DOI 10.1016/j.autrev.2014.01.002
   MAJOOR MHJM, 1992, ANN OTO RHINOL LARYN, V101, P679, DOI 10.1177/000348949210100810
   Marzo SJ, 2005, ARCH OTOLARYNGOL, V131, P730, DOI 10.1001/archotol.131.8.730
   Migliori G, 2009, ACTA OTORHINOLARYNGO, V29, P108
   Ng JH, 2014, EUR ARCH OTO-RHINO-L, V13, P730
   Orsoni JG, 2004, AM J OPHTHALMOL, V137, P757, DOI 10.1016/S0002-9394(03)01122-X
   PEETERS GJHCM, 1986, ANN OTO RHINOL LARYN, V95, P173, DOI 10.1177/000348948609500213
   POUCHOT J, 1995, ARTHRITIS RHEUM, V38, P1348, DOI 10.1002/art.1780380936
   Scharl M, 2011, J CROHNS COLITIS, V5, P64, DOI 10.1016/j.crohns.2010.09.003
   Seggas I, 2011, OTOL NEUROTOL, V32, P29, DOI 10.1097/MAO.0b013e3181f7aba3
   St Clair E W, 1999, Curr Opin Rheumatol, V11, P47, DOI 10.1097/00002281-199901000-00008
   Steven D, 2011, JAMA-J AM MED ASSOC, V305, P2071
   Tayer-Shifman OE, 2014, CLIN REV ALLERG IMMU, V47, P65, DOI 10.1007/s12016-013-8406-7
   THOMAS HG, 1992, CLIN RADIOL, V45, P418, DOI 10.1016/S0009-9260(05)81006-2
   Touma Z, 2007, RHEUMATOL INT, V27, P995, DOI 10.1007/s00296-007-0373-y
   VOLLERTSEN RS, 1986, MAYO CLIN PROC, V61, P344, DOI 10.1016/S0025-6196(12)61951-X
NR 34
TC 12
Z9 12
U1 0
U2 4
PU W B SAUNDERS CO-ELSEVIER INC
PI PHILADELPHIA
PA 1600 JOHN F KENNEDY BOULEVARD, STE 1800, PHILADELPHIA, PA 19103-2899 USA
SN 0196-0709
EI 1532-818X
J9 AM J OTOLARYNG
JI Am. J. Otolaryngol.
PD JUL-AUG
PY 2015
VL 36
IS 4
BP 590
EP 597
DI 10.1016/j.amjoto.2015.02.013
PG 8
WC Otorhinolaryngology
WE Science Citation Index Expanded (SCI-EXPANDED)
SC Otorhinolaryngology
GA CL4FG
UT WOS:000356907400019
PM 25841536
DA 2024-01-22
ER

PT J
AU Kumar, A
   Al-Hassi, HO
   Steed, H
   Phipps, O
   Brookes, MJ
AF Kumar, Aditi
   Al-Hassi, Hafid O.
   Steed, Helen
   Phipps, Oliver
   Brookes, Matthew J.
TI Bile Acids and the Microbiome: Making Sense of This Dynamic Relationship
   in Their Role and Management in Crohn's Disease
SO CANADIAN JOURNAL OF GASTROENTEROLOGY AND HEPATOLOGY
LA English
DT Review
ID INVASIVE ESCHERICHIA-COLI; INFLAMMATORY-BOWEL-DISEASE;
   FARNESOID-X-RECEPTOR; HELICOBACTER-PYLORI INFECTION; GUT MICROBIOTA;
   FAECALIBACTERIUM-PRAUSNITZII; INTESTINAL MICROBIOTA; BACTERIAL-FLORA;
   FECAL STREAM; ILEAL MUCOSA
AB Background. Bile acids help maintain the physiological balance of the gut microbiome and the integrity of the intestinal epithelial barrier. Similarly, intestinal bacteria play a major role in bile acid metabolism as they are involved in crucial biotransformation steps in the enterohepatic circulation pathway. Understanding the relationship between bile acid signalling and the gut microbiome in Crohn's disease can help target new and innovative treatment strategies. Aims. This review summarises the relationship between bile acids and the microbiome in Crohn's disease and discusses potential novel therapeutic options. Methods. We performed a literature review on bile acid signalling, its effect on the gut microbiome, and therapeutic applications in Crohn's disease. Results. Current research suggests that there is a strong interplay between the dysregulated microbiota, bile acid metabolism, and the mucosal immune system that can result in a changed immunological function, triggering the inflammatory response in Crohn's disease. Recent studies have demonstrated an association with altering the enterohepatic circulation and activating the farnesoid X receptor signalling pathway with the use of probiotics and faecal microbial transplantation, respectively. Bile acid sequestrants have been shown to have anti-inflammatory, cytoprotective, and anti-apoptotic properties with the potential to alter the intestinal microbial composition, suggesting a possible role in inducing and maintaining Crohn's disease. Conclusions. Active Crohn's disease has been correlated with changes in bacterial concentrations, which may be associated with changes in bile acid modification. Further research should focus on targeting these areas for future therapeutic options.
C1 [Kumar, Aditi; Steed, Helen; Brookes, Matthew J.] Royal Wolverhampton NHS Trust, New Cross Hosp, Dept Gastroenterol, Wolverhampton, England.
   [Kumar, Aditi; Al-Hassi, Hafid O.; Steed, Helen; Phipps, Oliver; Brookes, Matthew J.] Univ Wolverhampton, Fac Sci & Engn, Sch Med & Clin Practice, Wolverhampton, England.
C3 New Cross Hospital; University of Wolverhampton
RP Kumar, A (通讯作者)，Royal Wolverhampton NHS Trust, New Cross Hosp, Dept Gastroenterol, Wolverhampton, England.; Kumar, A (通讯作者)，Univ Wolverhampton, Fac Sci & Engn, Sch Med & Clin Practice, Wolverhampton, England.
EM aditikwnar@nhs.net
OI Brookes, Matthew/0000-0002-8782-0292; Kumar, Aditi/0000-0003-1026-3173;
   Steed, Helen/0000-0002-5202-9273
FU Bowel and Cancer Research; Tillotts Pharma
FX The research department of MJB received project funding from Bowel and
   Cancer Research for part of this work and from an unrestricted grant
   from Tillotts Pharma for part of this work.
CR Alhagamhmad MH, 2016, J MED MICROBIOL, V65, P1049, DOI 10.1099/jmm.0.000331
   Allegretti JR, 2016, ALIMENT PHARM THER, V43, P1142, DOI 10.1111/apt.13616
   Anderson JL, 2012, ALIMENT PHARM THER, V36, P503, DOI 10.1111/j.1365-2036.2012.05220.x
   Arnold IC, 2011, J CLIN INVEST, V121, P3088, DOI 10.1172/JCI45041
   Attinkara Ragam, 2012, BMC Res Notes, V5, P461, DOI 10.1186/1756-0500-5-461
   Bai AP, 2006, POSTGRAD MED J, V82, P376, DOI 10.1136/pgmj.2005.040899
   Bartels LE, 2016, J CROHNS COLITIS, V10, P443, DOI 10.1093/ecco-jcc/jjv229
   Baumgart M, 2007, ISME J, V1, P403, DOI 10.1038/ismej.2007.52
   Beigel F, 2014, J CROHNS COLITIS, V8, P1471, DOI 10.1016/j.crohns.2014.05.009
   Bernstein H, 2005, MUTAT RES-REV MUTAT, V589, P47, DOI 10.1016/j.mrrev.2004.08.001
   Bonovas S, 2016, CLIN GASTROENTEROL H, V14, P1385, DOI 10.1016/j.cgh.2016.04.039
   Bromke MA, 2021, INT J MOL SCI, V22, DOI 10.3390/ijms22169096
   Bunnett NW, 2014, J PHYSIOL-LONDON, V592, P2943, DOI 10.1113/jphysiol.2014.271155
   Camilleri M, 2021, J CROHNS COLITIS, V15, P511, DOI 10.1093/ecco-jcc/jjaa175
   Cao P, 2020, FRONT PHARMACOL, V11, DOI 10.3389/fphar.2020.00106
   Card T, 2004, GUT, V53, P246, DOI 10.1136/gut.2003.025239
   Chiang JYL, 2009, J LIPID RES, V50, P1955, DOI 10.1194/jlr.R900010-JLR200
   D'Haens GR, 1998, GASTROENTEROLOGY, V114, P262, DOI 10.1016/S0016-5085(98)70476-7
   Darfeuille-Michaud A, 2004, GASTROENTEROLOGY, V127, P412, DOI 10.1053/j.gastro.2004.04.061
   De Cruz P, 2015, J GASTROEN HEPATOL, V30, P268, DOI 10.1111/jgh.12694
   Degirolamo C, 2014, CELL REP, V7, P12, DOI 10.1016/j.celrep.2014.02.032
   Devarakonda A, 2019, J CROHNS COLITIS, V13, pS470, DOI 10.1093/ecco-jcc/jjy222.824
   Di Ciaula A, 2017, ANN HEPATOL, V16, pS4, DOI 10.5604/01.3001.0010.5493
   Ding L, 2015, ACTA PHARM SIN B, V5, P135, DOI 10.1016/j.apsb.2015.01.004
   Duboc H, 2013, GUT, V62, P531, DOI 10.1136/gutjnl-2012-302578
   Fang X, 2021, INFLAMM BOWEL DIS, V27, P603, DOI 10.1093/ibd/izaa262
   Fehily SR, 2021, J GASTROEN HEPATOL, V36, P2672, DOI 10.1111/jgh.15598
   Feuerstein JD, 2017, MAYO CLIN PROC, V92, P1088, DOI 10.1016/j.mayocp.2017.04.010
   Fiorucci S, 2021, DIGEST DIS SCI, V66, P674, DOI 10.1007/s10620-020-06715-3
   Frank DN, 2007, P NATL ACAD SCI USA, V104, P13780, DOI 10.1073/pnas.0706625104
   Gadaleta RM, 2011, GUT, V60, P463, DOI 10.1136/gut.2010.212159
   Gevers D, 2014, CELL HOST MICROBE, V15, P382, DOI 10.1016/j.chom.2014.02.005
   Glasser AL, 2001, INFECT IMMUN, V69, P5529, DOI 10.1128/IAI.69.9.5529-5537.2001
   Gough E, 2011, CLIN INFECT DIS, V53, P994, DOI 10.1093/cid/cir632
   Greenbloom SL, 1998, CAN J GASTROENTEROL, V12, P53, DOI 10.1155/1998/349460
   Greuter T, 2020, DIGESTION, V101, P136, DOI 10.1159/000509544
   Halilbasic E, 2013, J HEPATOL, V58, P155, DOI 10.1016/j.jhep.2012.08.002
   Hamilton AL, 2020, GUT MICROBES, V11, P1713, DOI 10.1080/19490976.2020.1778262
   Han YPW, 2010, OBSTET GYNECOL, V115, P442, DOI 10.1097/AOG.0b013e3181cb9955
   HARPER PH, 1985, GUT, V26, P279, DOI 10.1136/gut.26.3.279
   Hirschfield GM, 2018, GUT, V67, P1568, DOI 10.1136/gutjnl-2017-315259
   Hirschfield GM, 2013, LANCET, V382, P1587, DOI 10.1016/S0140-6736(13)60096-3
   Hofmann AF, 2006, P NATL ACAD SCI USA, V103, P4333, DOI 10.1073/pnas.0600780103
   Hold GL, 2014, WORLD J GASTROENTERO, V20, P1192, DOI 10.3748/wjg.v20.i5.1192
   Hooper LV, 2001, SCIENCE, V291, P881, DOI 10.1126/science.291.5505.881
   Hughes LE, 2021, ANN CLIN BIOCHEM, V58, P22, DOI 10.1177/0004563220966139
   Hui WJ, 2019, PLOS ONE, V14, DOI 10.1371/journal.pone.0210016
   Inagaki T, 2006, P NATL ACAD SCI USA, V103, P3920, DOI 10.1073/pnas.0509592103
   Jahnel J, 2014, DRUG METAB DISPOS, V42, P1423, DOI 10.1124/dmd.114.058065
   Jia W, 2018, NAT REV GASTRO HEPAT, V15, P111, DOI 10.1038/nrgastro.2017.119
   Joossens M, 2011, GUT, V60, P631, DOI 10.1136/gut.2010.223263
   Keely SJ, 2016, CELL MOL GASTROENTER, V2, P725, DOI 10.1016/j.jcmgh.2016.08.004
   Kim B, 2017, P NATL ACAD SCI USA, V114, pE1727, DOI 10.1073/pnas.1615230114
   Kim I, 2007, J LIPID RES, V48, P2664, DOI 10.1194/jlr.M700330-JLR200
   Kostic AD, 2013, CELL HOST MICROBE, V14, P207, DOI 10.1016/j.chom.2013.07.007
   Kundu S, 2015, IUBMB LIFE, V67, P514, DOI 10.1002/iub.1399
   Lamb CA, 2019, GUT, V68, pS1, DOI 10.1136/gutjnl-2019-318484
   Lange K, 2016, DIGEST DIS, V34, P260, DOI 10.1159/000443360
   Li E, 2019, PLOS ONE, V14, DOI 10.1371/journal.pone.0213108
   Linskens RK, 2001, SCAND J GASTROENTERO, V36, P29, DOI 10.1080/003655201753265082
   Lix LM, 2008, INFLAMM BOWEL DIS, V14, P1575, DOI 10.1002/ibd.20511
   Lopez-Siles M, 2017, ISME J, V11, P841, DOI 10.1038/ismej.2016.176
   Machiels K, 2020, J CROHNS COLITIS, V14, P1535, DOI 10.1093/ecco-jcc/jjaa081
   Markowiak P, 2017, NUTRIENTS, V9, DOI 10.3390/nu9091021
   Martin HM, 2004, GASTROENTEROLOGY, V127, P80, DOI 10.1053/j.gastro.2004.03.054
   Martinez-Medina M, 2006, INFLAMM BOWEL DIS, V12, P1136, DOI 10.1097/01.mib.0000235828.09305.0c
   Martinez-Medina M, 2009, INFLAMM BOWEL DIS, V15, P872, DOI 10.1002/ibd.20860
   Monaghan T, 2019, GUT MICROBES, V10, P142, DOI 10.1080/19490976.2018.1506667
   Mondot S, 2016, GUT, V65, P954, DOI 10.1136/gutjnl-2015-309184
   Mottacki N, 2016, ALIMENT PHARM THER, V43, P884, DOI 10.1111/apt.13570
   Mow WS, 2004, GASTROENTEROLOGY, V126, P414, DOI 10.1053/j.gastro.2003.11.015
   Mudaliar S, 2013, GASTROENTEROLOGY, V145, P574, DOI 10.1053/j.gastro.2013.05.042
   Mullish BH, 2019, GUT, V68, P1791, DOI 10.1136/gutjnl-2018-317842
   Negroni A, 2012, INFLAMM BOWEL DIS, V18, P913, DOI 10.1002/ibd.21899
   Neut C, 2002, AM J GASTROENTEROL, V97, P939, DOI 10.1111/j.1572-0241.2002.05613.x
   Nguyen GC, 2017, GASTROENTEROLOGY, V152, P271, DOI 10.1053/j.gastro.2016.10.038
   Nijmeijer RM, 2011, PLOS ONE, V6, DOI 10.1371/journal.pone.0023745
   Nolan J. D., 2016, SURG CANC
   Nolan JD, 2015, J CROHNS COLITIS, V9, P125, DOI 10.1093/ecco-jcc/jju022
   Nolan JD, 2013, EXPERT REV GASTROENT, V7, P49, DOI [10.1586/egh.12.66, 10.1586/EGH.12.66]
   Venegas DP, 2019, FRONT IMMUNOL, V10, DOI 10.3389/fimmu.2019.00277
   Pavlidis P, 2015, ALIMENT PHARM THER, V42, P802, DOI 10.1111/apt.13333
   Perino A, 2021, PHYSIOL REV, V101, P683, DOI 10.1152/physrev.00049.2019
   Poland JC, 2021, PHYSIOLOGY, V36, P235, DOI 10.1152/physiol.00028.2020
   Quévrain E, 2016, GUT, V65, P882, DOI 10.1136/gutjnl-2015-311094
   Rajca S, 2014, INFLAMM BOWEL DIS, V20, P978, DOI 10.1097/MIB.0000000000000036
   Ridlon JM, 2014, CURR OPIN GASTROEN, V30, P332, DOI 10.1097/MOG.0000000000000057
   Ridlon JM, 2006, J LIPID RES, V47, P241, DOI 10.1194/jlr.R500013-JLR200
   Rolhion N, 2007, INFLAMM BOWEL DIS, V13, P1277, DOI 10.1002/ibd.20176
   RUTGEERTS P, 1991, LANCET, V338, P771, DOI 10.1016/0140-6736(91)90663-A
   Sagar NM, 2015, GASTROENT RES PRACT, V2015, DOI 10.1155/2015/398585
   Sartor RB, 1998, GASTROENTEROLOGY, V114, P398, DOI 10.1016/S0016-5085(98)70492-5
   Sasaki M, 2007, LAB INVEST, V87, P1042, DOI 10.1038/labinvest.3700661
   Schultz M, 2003, J DAIRY RES, V70, P165, DOI 10.1017/S0022029903006034
   Scribano ML, 2013, DIGEST DIS, V31, P379, DOI 10.1159/000354704
   Scribano ML, 2013, WORLD J GASTROENTERO, V19, P648, DOI 10.3748/wjg.v19.i5.648
   Seksik P, 2003, GUT, V52, P237, DOI 10.1136/gut.52.2.237
   Sokol H, 2009, INFLAMM BOWEL DIS, V15, P1183, DOI 10.1002/ibd.20903
   Sonnenberg A, 2012, ALIMENT PHARM THER, V35, P469, DOI 10.1111/j.1365-2036.2011.04969.x
   Staley C, 2017, APPL MICROBIOL BIOT, V101, P47, DOI 10.1007/s00253-016-8006-6
   Stojancevic M, 2012, CAN J GASTROENTEROL, V26, P631, DOI 10.1155/2012/538452
   Strauss J, 2011, INFLAMM BOWEL DIS, V17, P1971, DOI 10.1002/ibd.21606
   Strömbeck A, 2020, BMC GASTROENTEROL, V20, DOI 10.1186/s12876-020-01281-4
   Tian Y, 2020, GUT MICROBES, V11, DOI 10.1080/19490976.2020.1732268
   Tiratterra E, 2018, ANN GASTROENTEROL, V31, P266, DOI 10.20524/aog.2018.0239
   Torres J, 2017, LANCET, V389, P1741, DOI 10.1016/S0140-6736(16)31711-1
   Toumi R, 2021, GASTROENTEROL INSIGH, V12, P56, DOI 10.3390/gastroent12010006
   Uchiyama K, 2018, J IMMUNOL RES, V2018, DOI 10.1155/2018/7270486
   Urdaneta V, 2017, FRONT MED-LAUSANNE, V4, DOI 10.3389/fmed.2017.00163
   Van den Bossche L, 2017, LAB INVEST, V97, P519, DOI 10.1038/labinvest.2017.6
   Vang Sheila, 2014, Glob Adv Health Med, V3, P58, DOI 10.7453/gahmj.2014.017
   Vítek L, 2016, J ENDOCRINOL, V228, pR85, DOI 10.1530/JOE-15-0469
   Walker AW, 2011, ISME J, V5, P220, DOI 10.1038/ISMEJ.2010.118
   Walters Julian R F, 2010, Therap Adv Gastroenterol, V3, P349, DOI 10.1177/1756283X10377126
   Wang YD, 2008, CELL RES, V18, P1087, DOI 10.1038/cr.2008.289
   Wilson A, 2020, SCI REP-UK, V10, DOI 10.1038/s41598-020-58644-w
   WILSON KH, 1983, J CLIN MICROBIOL, V18, P1017, DOI 10.1128/JCM.18.4.1017-1019.1983
   Wright EK, 2017, J CROHNS COLITIS, V11, P191, DOI 10.1093/ecco-jcc/jjw136
   Xiang LY, 2020, MICROB BIOTECHNOL, V13, P760, DOI 10.1111/1751-7915.13536
   Yoneno K, 2013, IMMUNOLOGY, V139, P19, DOI 10.1111/imm.12045
   Zhang YC, 2014, TOXICOL APPL PHARM, V277, P138, DOI 10.1016/j.taap.2014.03.009
   Zhuang X., 2020, FRONT MED-PRC, V7
NR 122
TC 6
Z9 7
U1 1
U2 6
PU HINDAWI LTD
PI LONDON
PA ADAM HOUSE, 3RD FLR, 1 FITZROY SQ, LONDON, W1T 5HF, ENGLAND
SN 2291-2789
EI 2291-2797
J9 CAN J GASTROENTEROL
JI Can. J. Gastroenterol. Hepatol.
PD MAR 22
PY 2022
VL 2022
AR 8416578
DI 10.1155/2022/8416578
PG 12
WC Gastroenterology & Hepatology
WE Science Citation Index Expanded (SCI-EXPANDED)
SC Gastroenterology & Hepatology
GA 4N5MG
UT WOS:000854062800001
PM 35360442
OA gold, Green Published
DA 2024-01-22
ER

PT J
AU Abdulla, M
   Mohammed, N
AF Abdulla, Maheeba
   Mohammed, Nafeesa
TI A Review on Inflammatory Bowel Diseases: Recent Molecular
   Pathophysiology Advances
SO BIOLOGICS-TARGETS & THERAPY
LA English
DT Review
DE inflammatory bowel disease; immune disorders; genomics; ulcerative
   colitis; Crohn?s disease
ID CROHNS-DISEASE; GUT MICROBIOTA; ULCERATIVE-COLITIS; SUSCEPTIBILITY LOCI;
   NOD2/CARD15; GENE; POLYMORPHISMS; ASSOCIATION; NOD2; DYSBIOSIS
AB Inflammatory bowel diseases are considered immune disorders with a complex genetic architecture involving constantly changing endogenous and exogenous factors. The rapid evolution of genomic technologies and the emergence of newly discovered molecular actors are compelling the research community to reevaluate the knowledge and molecular processes. The human intestinal tract contains intestinal human microbiota consisting of commensal, pathogenic, and symbiotic strains leading to immune responses that can contribute and lead to both systemic and intestinal disorders including IBD. In this review, we attempted to highlight some updates of the new IBD features related to genomics, microbiota, new emerging therapies and some major established IBD risk factors.
C1 [Abdulla, Maheeba] Arabian Gulf Univ, Ibn AlNafees Hosp, Internal Med Dept, Manama, Bahrain.
   [Mohammed, Nafeesa] Salmaniya Med Complex, Manama, Bahrain.
C3 Arabian Gulf University
RP Abdulla, M (通讯作者)，Arabian Gulf Univ, Ibn AlNafees Hosp, Internal Med Dept, Manama, Bahrain.
EM amaheeba@hotmail.com
OI Abdulla, Maheeba/0000-0001-5319-2892
CR Abdelnaby H, 2021, SAUDI J GASTROENTERO, V27, P249, DOI 10.4103/sjg.sjg_613_20
   Abraham C, 2009, NEW ENGL J MED, V361, P2066, DOI 10.1056/NEJMra0804647
   Abu-Freha N, 2018, BMC GASTROENTEROL, V18, DOI 10.1186/s12876-018-0884-x
   Ahluwalia B, 2018, SCAND J GASTROENTERO, V53, P379, DOI 10.1080/00365521.2018.1447597
   AlQasrawi D, 2020, MICROORGANISMS, V8, DOI 10.3390/microorganisms8050666
   Annese V, 2020, PHARMACOL RES, V159, DOI 10.1016/j.phrs.2020.104892
   Arnott IDR, 2004, GENES IMMUN, V5, P417, DOI 10.1038/sj.gene.6364111
   Bastida G, 2011, WORLD J GASTROENTERO, V17, P2740, DOI [10.3748/wjg.v17.i22.2740, 10.3748/wjg.v17.i22.2734]
   Baumgart DC, 2012, LANCET, V380, P1590, DOI 10.1016/S0140-6736(12)60026-9
   Ben-Yosef N, 2021, GASTROENTEROL REP, V9, P521, DOI 10.1093/gastro/goab007
   Bischoff NS, 2021, INT J MOL SCI, V22, DOI 10.3390/ijms22010207
   Bosman ES, 2019, FRONT MICROBIOL, V10, DOI 10.3389/fmicb.2019.02410
   Cai ZB, 2021, FRONT MED-LAUSANNE, V8, DOI 10.3389/fmed.2021.765474
   Cavanaugh JA, 2003, ANN HUM GENET, V67, P35, DOI 10.1046/j.1469-1809.2003.00006.x
   Chang JT, 2020, NEW ENGL J MED, V383, P2652, DOI 10.1056/NEJMra2002697
   Chatterji Manjil, 2021, Top Magn Reson Imaging, V30, P3, DOI 10.1097/RMR.0000000000000263
   Chen SJ, 2014, WORLD J GASTROENTERO, V20, P9468, DOI 10.3748/wjg.v20.i28.9468
   Chuang AY, 2014, INFLAMM BOWEL DIS, V20, P126, DOI 10.1097/01.MIB.0000436954.70596.9b
   Chung WS, 2021, FRONT MED-LAUSANNE, V8, DOI 10.3389/fmed.2021.661752
   Cleynen I, 2016, LANCET, V387, P156, DOI 10.1016/S0140-6736(15)00465-1
   Coelho MR, 2020, NUTRIENTS, V12, DOI 10.3390/nu12082296
   Cohen LJ, 2019, GASTROENTEROLOGY, V156, P2174, DOI 10.1053/j.gastro.2019.03.017
   Cooper DN, 2013, HUM GENET, V132, P1077, DOI 10.1007/s00439-013-1331-2
   de Agüero MG, 2016, SCIENCE, V351, P1296, DOI 10.1126/science.aad2571
   de Bruyn M, 2017, EXPERT OPIN THER TAR, V21, P1123, DOI 10.1080/14728222.2017.1397627
   de Lange KM, 2017, NAT GENET, V49, P256, DOI 10.1038/ng.3760
   de Souza HSP, 2016, NAT REV GASTRO HEPAT, V13, P13, DOI [10.1038/nrgastro.2016.186, 10.1038/nrgastro.2015.186]
   de Zoete MR, 2013, FRONT IMMUNOL, V4, DOI 10.3389/fimmu.2013.00462
   Delmondes LM, 2015, GASTROENTEROL RES, V8, P207, DOI 10.14740/gr649w
   Di Simone N, 2020, FRONT IMMUNOL, V11, DOI 10.3389/fimmu.2020.528202
   Dominguez-Bello MG, 2016, NAT MED, V22, P250, DOI 10.1038/nm.4039
   Dong J, 2015, PLOS ONE, V10, DOI 10.1371/journal.pone.0144872
   Fachal L, 2022, J CROHNS COLITIS, V16, pI011
   Feki S, 2017, J DIGEST DIS, V18, P625, DOI 10.1111/1751-2980.12552
   Feuerstein JD, 2017, MAYO CLIN PROC, V92, P1088, DOI 10.1016/j.mayocp.2017.04.010
   Fletcher J, 2019, NUTRIENTS, V11, DOI 10.3390/nu11051019
   Galazzo G, 2020, GASTROENTEROLOGY, V158, P1584, DOI 10.1053/j.gastro.2020.01.024
   Gilbert SF, 2015, NAT REV GENET, V16, P611, DOI 10.1038/nrg3982
   Giudici F, 2021, MEDIAT INFLAMM, V2021, DOI 10.1155/2021/8854916
   Gottlieb Zoe S, 2021, J Crohns Colitis, DOI 10.1093/ecco-jcc/jjab190
   Griesenauer B, 2017, FRONT IMMUNOL, V8, DOI 10.3389/fimmu.2017.00475
   Guan QD, 2019, J IMMUNOL RES, V2019, DOI 10.1155/2019/7247238
   Gubatan J, 2021, WORLD J GASTROENTERO, V27, P1920, DOI 10.3748/wjg.v27.i17.1920
   Gueimonde M, 2006, J PEDIATR GASTR NUTR, V42, P166, DOI 10.1097/01.mpg.0000189346.25172.fd
   Halfvarson J, 2017, NAT MICROBIOL, V2, DOI 10.1038/nmicrobiol.2017.4
   Hampe J, 2001, LANCET, V357, P1925, DOI 10.1016/S0140-6736(00)05063-7
   He QW, 2020, GUT MICROBES, V12, DOI 10.1080/19490976.2020.1794266
   Hill JE, 2022, INFLAMM BOWEL DIS, V28, P905, DOI 10.1093/ibd/izab314
   Hodzic Z, 2017, CYTOKINE, V100, P1, DOI 10.1016/j.cyto.2017.06.017
   Horowitz JE, 2021, SCI REP-UK, V11, DOI 10.1038/s41598-021-84938-8
   Hryhorowicz S, 2021, FRONT IMMUNOL, V12, DOI 10.3389/fimmu.2021.790803
   Huldani H, 2022, INT IMMUNOPHARMACOL, V107, DOI 10.1016/j.intimp.2022.108698
   Imai K, 2004, BLOOD, V103, P456, DOI 10.1182/blood-2003-05-1480
   Kaczmarek-Rys M, 2021, J CLIN MED, V10, DOI 10.3390/jcm10173777
   Kaplan GG, 2021, NAT REV GASTRO HEPAT, V18, P56, DOI 10.1038/s41575-020-00360-x
   Kaplan GG, 2015, NAT REV GASTRO HEPAT, V12, P720, DOI 10.1038/nrgastro.2015.150
   Karban A, 2005, DIGEST DIS SCI, V50, P1692, DOI 10.1007/s10620-005-2917-x
   Kennedy KM, 2021, NAT MICROBIOL, V6, P865, DOI 10.1038/s41564-021-00904-0
   Khalili H, 2013, BMJ-BRIT MED J, V347, DOI 10.1136/bmj.f6633
   Khor B, 2011, NATURE, V474, P307, DOI 10.1038/nature10209
   Kim S, 2019, CELLS-BASEL, V8, DOI 10.3390/cells8010077
   Koren O, 2012, CELL, V150, P470, DOI 10.1016/j.cell.2012.07.008
   Larabi A, 2020, AUTOPHAGY, V16, P38, DOI 10.1080/15548627.2019.1635384
   Lee YK, 2010, SCIENCE, V330, P1768, DOI 10.1126/science.1195568
   Leong RWL, 2003, ALIMENT PHARM THER, V17, P1465, DOI 10.1046/j.1365-2036.2003.01607.x
   Li YH, 2019, EUR J PHARMACOL, V850, P167, DOI 10.1016/j.ejphar.2019.02.021
   Liu JZ, 2015, NAT GENET, V47, P979, DOI 10.1038/ng.3359
   López RL, 2017, APMIS, V125, P3, DOI 10.1111/apm.12609
   Mahadevan U, 2006, GUT, V55, P1198, DOI 10.1136/gut.2005.078097
   Manichanh C, 2012, NAT REV GASTRO HEPAT, V9, P599, DOI 10.1038/nrgastro.2012.152
   Meisel M, 2017, ISME J, V11, P15, DOI 10.1038/ismej.2016.114
   MEUCCI G, 1992, GASTROENTEROLOGY, V103, P514, DOI 10.1016/0016-5085(92)90841-L
   Meyer A, 2020, ALIMENT PHARM THER, V52, P1480, DOI 10.1111/apt.16074
   Miner-Williams WM, 2016, NUTR RES REV, V29, P40, DOI 10.1017/S0954422416000019
   Mishima Y, 2020, J GASTROENTEROL, V55, P4, DOI 10.1007/s00535-019-01618-1
   Mohammed HO, 2021, ENVIRON SCI POLLUT R, V28, P64561, DOI 10.1007/s11356-021-15575-x
   Morsy Y, 2021, CELLS-BASEL, V10, DOI 10.3390/cells10123589
   Nagya Z, 2005, ANN NY ACAD SCI, V1051, P45, DOI 10.1196/annals.1361.045
   Nambu R, 2021, FRONT PEDIATR, V8, DOI 10.3389/fped.2020.618918
   Netea-Maier RT, 2016, AUTOPHAGY, V12, P245, DOI 10.1080/15548627.2015.1071759
   Neurath MF, 2014, NAT REV IMMUNOL, V14, P329, DOI 10.1038/nri3661
   Ng SC, 2012, INFLAMM BOWEL DIS, V18, P1164, DOI 10.1002/ibd.21845
   Ni J, 2017, NAT REV GASTRO HEPAT, V14, P573, DOI 10.1038/nrgastro.2017.88
   Nos P, 2011, WORLD J GASTROENTERO, V17, P3567, DOI 10.3748/wjg.v17.i31.3567
   Nuriel-Ohayon M, 2019, CELL REP, V27, P730, DOI 10.1016/j.celrep.2019.03.075
   Olendzki BC, 2014, NUTR J, V13, DOI 10.1186/1475-2891-13-5
   ORHOLM M, 1991, NEW ENGL J MED, V324, P84, DOI 10.1056/NEJM199101103240203
   Papoutsopoulou S, 2021, CURR PHARM DESIGN, V27, P3702, DOI 10.2174/1381612827666210218141847
   Peter I, 2020, CONT CLIN TRIAL COMM, V18, DOI 10.1016/j.conctc.2020.100573
   Petersen C, 2014, CELL MICROBIOL, V16, P1024, DOI 10.1111/cmi.12308
   Principi M, 2018, ANN GASTROENTEROL, V31, P469, DOI 10.20524/aog.2018.0273
   Rizzello F, 2019, NUTRIENTS, V11, DOI 10.3390/nu11051033
   Robinson EL, 2021, J MOL CELL CARDIOL, V151, P88, DOI 10.1016/j.yjmcc.2020.11.005
   Roncoroni L, 2022, NUTRIENTS, V14, DOI 10.3390/nu14040751
   Santana PT, 2022, INT J MOL SCI, V23, DOI 10.3390/ijms23073464
   Scarozza P, 2019, FRONT PHARMACOL, V10, DOI 10.3389/fphar.2019.00314
   Shafer LA, 2022, INFLAMM BOWEL DIS, V28, P1189, DOI 10.1093/ibd/izab248
   Shaw KA, 2019, GENES IMMUN, V20, P131, DOI 10.1038/s41435-018-0015-2
   Siddique Iqbal, 2021, Saudi J Gastroenterol, V27, P240, DOI 10.4103/sjg.sjg_582_20
   Sidiq T, 2016, FRONT IMMUNOL, V7, DOI 10.3389/fimmu.2016.00367
   Silangcruz Krixie, 2021, JMIR Infodemiology, V1, pe32856, DOI 10.2196/32856
   Skakic A, 2018, CLIN GENET, V93, P350, DOI 10.1111/cge.13093
   Spekhorst LM, 2017, BMJ OPEN, V7, DOI 10.1136/bmjopen-2017-016695
   Spiewak Ted A, 2022, Curr Res Pharmacol Drug Discov, V3, P100096, DOI 10.1016/j.crphar.2022.100096
   Stinson LF, 2019, FRONT MICROBIOL, V10, DOI 10.3389/fmicb.2019.01124
   Sveiven SN, 2020, AM J PHYSIOL-LUNG C, V319, pL197, DOI 10.1152/ajplung.00049.2020
   Takagawa T, 2018, SCI TRANSL MED, V10, DOI 10.1126/scitranslmed.aan8162
   Teich N, 2021, INT J COLORECTAL DIS, V36, P623, DOI 10.1007/s00384-020-03780-y
   Tolentino YFM, 2016, DIGEST DIS SCI, V61, P2636, DOI 10.1007/s10620-016-4172-8
   Torres J, 2020, GUT, V69, P42, DOI 10.1136/gutjnl-2018-317855
   Turpin W, 2018, INFLAMM BOWEL DIS, V24, P1133, DOI 10.1093/ibd/izy085
   Uhlig HH, 2014, GASTROENTEROLOGY, V147, P990, DOI 10.1053/j.gastro.2014.07.023
   Wallace KL, 2014, WORLD J GASTROENTERO, V20, P6, DOI 10.3748/wjg.v20.i1.6
   Wang J, 2020, CHINESE MED J-PEKING, V133, P1057, DOI 10.1097/CM9.0000000000000734
   Wang PQ, 2018, DIGEST DIS SCI, V63, P2703, DOI 10.1007/s10620-018-5142-0
   Watermeyer G, 2022, LANCET GASTROENTEROL, V7, P962, DOI 10.1016/S2468-1253(22)00048-6
   Yang ZH, 2020, MEDICINE, V99, DOI 10.1097/MD.0000000000022916
   Zhang M, 2019, MED SCI MONITOR, V25, P9637, DOI 10.12659/MSM.917244
   Zundler S, 2015, CLIN EXP RHEUMATOL, V33, pS19
NR 119
TC 5
Z9 5
U1 1
U2 8
PU DOVE MEDICAL PRESS LTD
PI ALBANY
PA PO BOX 300-008, ALBANY, AUCKLAND 0752, NEW ZEALAND
SN 1177-5475
EI 1177-5491
J9 BIOL-TARGETS THER
JI Biol.-Targets Ther.
PY 2022
VL 16
BP 129
EP 140
DI 10.2147/BTT.S380027
PG 12
WC Medicine, Research & Experimental
WE Emerging Sources Citation Index (ESCI)
SC Research & Experimental Medicine
GA 4Q4PR
UT WOS:000856066300001
PM 36118798
OA Green Published, gold
DA 2024-01-22
ER

PT J
AU Kolho, KL
   Ruuska, T
   Savilahti, E
AF Kolho, K-L
   Ruuska, T.
   Savilahti, E.
TI Severe adverse reactions to Infliximab therapy are common in young
   children with inflammatory bowel disease
SO ACTA PAEDIATRICA
LA English
DT Article
DE adverse effect; Crohn's disease; TNF-alpha antagonist; ulcerative
   colitis
ID CROHNS-DISEASE; EFFICACY; ANTIBODY; SAFETY; ADOLESCENTS; EXPERIENCE;
   TOLERANCE; ALPHA
AB Since 2000 we have introduced 141 Infliximab infusions to 23 children with severe inflammatory bowel disease. A total of seven severe adverse reactions occurred in 26% (6 of 23) of the children Four reactions were acute (anaphylaxis n = 2; allergic reaction n = 2) and 3/4 of these children Finland. were younger than 10 years of age. Two children developed an abscess and one child had septicaemia and brain lesions related to progressive multifocal leucoencephalopathy.
   Conclusion: adverse reactions to Infliximab infusions are common. Young children seem to be prone to severe allergic reactions although they are on azathioprine and conventional glucocorticoid therapy.
C1 Univ Helsinki, Hosp Children & Adolescents, FIN-00029 Helsinki, Finland.
   Tampere Univ Hosp, Dept Pediat, FIN-33014 Tampere, Finland.
C3 University of Helsinki; Tampere University; Tampere University Hospital
RP Kolho, KL (通讯作者)，Univ Helsinki, Hosp Children & Adolescents, Box 281, FIN-00029 Helsinki, Finland.
EM kaija-leena.kolho@helsinki.fi
CR Baert F, 2003, NEW ENGL J MED, V348, P601, DOI 10.1056/NEJMoa020888
   Cezard JP, 2003, J PEDIATR GASTR NUTR, V36, P632, DOI 10.1097/00005176-200305000-00007
   Colombel JF, 2004, GASTROENTEROLOGY, V126, P19, DOI 10.1053/j.gastro.2003.10.047
   Crandall WV, 2003, ALIMENT PHARM THER, V17, P75, DOI 10.1046/j.1365-2036.2003.01411.x
   Friesen CA, 2004, J PEDIATR GASTR NUTR, V39, P265, DOI 10.1097/00005176-200409000-00008
   Jacobstein DA, 2005, INFLAMM BOWEL DIS, V11, P442, DOI 10.1097/01.MIB.0000158166.88238.ea
   Lamireau T, 2004, INFLAMM BOWEL DIS, V10, P745, DOI 10.1097/00054725-200411000-00008
   Miele E, 2004, J PEDIATR GASTR NUTR, V38, P502, DOI 10.1097/00005176-200405000-00008
   SCALLON BJ, 1995, CYTOKINE, V7, P251, DOI 10.1006/cyto.1995.0029
   Stephens MC, 2003, AM J GASTROENTEROL, V98, P104
   Thomas CW, 2004, INFLAMM BOWEL DIS, V10, P28, DOI 10.1097/00054725-200401000-00004
   Wewer V, 2006, J PEDIATR GASTR NUTR, V42, P40, DOI 10.1097/01.mpg.0000189137.06151.33
NR 12
TC 33
Z9 37
U1 1
U2 2
PU WILEY
PI HOBOKEN
PA 111 RIVER ST, HOBOKEN 07030-5774, NJ USA
SN 0803-5253
EI 1651-2227
J9 ACTA PAEDIATR
JI Acta Paediatr.
PD JAN
PY 2007
VL 96
IS 1
BP 128
EP 130
DI 10.1111/j.1651-2227.2007.00042.x
PG 3
WC Pediatrics
WE Science Citation Index Expanded (SCI-EXPANDED)
SC Pediatrics
GA 130PY
UT WOS:000243812700028
PM 17187619
DA 2024-01-22
ER

PT J
AU Lane, ER
   Lee, D
   Suskind, DL
AF Lane, Erin R.
   Lee, Dale
   Suskind, David L.
TI Dietary Therapies in Pediatric Inflammatory Bowel Disease An Evolving
   Inflammatory Bowel Disease Paradigm
SO GASTROENTEROLOGY CLINICS OF NORTH AMERICA
LA English
DT Article
DE Pediatrics; Inflammatory bowel disease; Ulcerative colitis; Crohn
   disease; Enterar nutrition; Prebiotics; Dietary therapy
ID ACTIVE CROHNS-DISEASE; EXCLUSIVE ENTERAL NUTRITION; LONG-TERM INTAKE;
   CARBOHYDRATE-DIET; GUT MICROBIOTA; ELEMENTAL DIET; INTESTINAL
   MICROBIOME; ULCERATIVE-COLITIS; FATTY-ACID; CHILDREN
AB Nutrition has long been recognized as a critical component in the treatment of pediatric inflammatory bowel disease (IBD). Formerly, nutritional interventions have focused on targeting improved weight gain and linear growth, as well as correction of micronutrient deficiencies. Recently, there has been growing interest and study of dietary interventions for induction and maintenance of remission. In addition to exclusive enteral nutrition, successes have been achieved with specific exclusion diets. This article evaluates the current literature regarding the role of diet and nutrition in the pathogenesis of disease, as well as the role of diet as primary therapy for pediatric IBD.
C1 [Lane, Erin R.; Lee, Dale; Suskind, David L.] Univ Washington, Seattle Childrens Hosp, Div Gastroenterol, Dept Pediat, 4800 Sandpoint Way Northeast, Seattle, WA 98105 USA.
C3 University of Washington; University of Washington Seattle; Seattle
   Children's Hospital
RP Suskind, DL (通讯作者)，Univ Washington, Seattle Childrens Hosp, Div Gastroenterol, Dept Pediat, 4800 Sandpoint Way Northeast, Seattle, WA 98105 USA.
EM David.Suskind@seattlechildrens.org
CR Ananthakrishnan AN, 2014, GUT, V63, P776, DOI 10.1136/gutjnl-2013-305304
   Ananthakrishnan AN, 2013, GASTROENTEROLOGY, V145, P970, DOI 10.1053/j.gastro.2013.07.050
   Arribas B, 2010, J AGR FOOD CHEM, V58, P6476, DOI 10.1021/jf100513j
   Atarashi K, 2011, SCIENCE, V331, P337, DOI 10.1126/science.1198469
   Azad MB, 2013, CAN MED ASSOC J, V185, P385, DOI 10.1503/cmaj.121189
   Azcue M, 1997, GUT, V41, P203, DOI 10.1136/gut.41.2.203
   Bäckhed F, 2015, CELL HOST MICROBE, V17, P690, DOI [10.1016/j.chom.2015.04.004, 10.1016/j.chom.2015.05.012]
   Baert F, 2010, GASTROENTEROLOGY, V138, P463, DOI 10.1053/j.gastro.2009.09.056
   Barclay AR, 2009, J PEDIATR-US, V155, P421, DOI 10.1016/j.jpeds.2009.03.017
   BELLI DC, 1988, GASTROENTEROLOGY, V94, P603, DOI 10.1016/0016-5085(88)90230-2
   Benjamin JL, 2011, GUT, V60, P923, DOI 10.1136/gut.2010.232025
   Bezirtzoglou E, 2011, ANAEROBE, V17, P478, DOI 10.1016/j.anaerobe.2011.03.009
   Borrelli O, 2006, CLIN GASTROENTEROL H, V4, P744, DOI 10.1016/j.cgh.2006.03.010
   Brotherton CS, 2016, CLIN GASTROENTEROL H, V14, P1130, DOI 10.1016/j.cgh.2015.12.029
   Chassaing B, 2015, NATURE, V519, P92, DOI 10.1038/nature14232
   Chiba M, 2010, WORLD J GASTROENTERO, V16, P2484, DOI 10.3748/wjg.v16.i20.2484
   Cohen SA, 2014, J PEDIATR GASTR NUTR, V59, P516, DOI 10.1097/MPG.0000000000000449
   Critch J, 2012, J PEDIATR GASTR NUTR, V54, P298, DOI 10.1097/MPG.0b013e318235b397
   David LA, 2014, NATURE, V505, P559, DOI 10.1038/nature12820
   De Filippo C, 2010, P NATL ACAD SCI USA, V107, P14691, DOI 10.1073/pnas.1005963107
   Devkota S, 2012, NATURE, V487, P104, DOI 10.1038/nature11225
   Dheer R, 2016, INFECT IMMUN, V84, P798, DOI 10.1128/IAI.01374-15
   Dziechciarz P, 2007, ALIMENT PHARM THER, V26, P795, DOI 10.1111/j.1365-2036.2007.03431.x
   Elinav E, 2011, CELL, V145, P745, DOI 10.1016/j.cell.2011.04.022
   Fichera A, 2005, DIS COLON RECTUM, V48, P963, DOI 10.1007/s10350-004-0906-3
   Frank DN, 2007, P NATL ACAD SCI USA, V104, P13780, DOI 10.1073/pnas.0706625104
   Frank DN, 2011, INFLAMM BOWEL DIS, V17, P179, DOI 10.1002/ibd.21339
   Frivolt K, 2014, ALIMENT PHARM THER, V39, P1398, DOI 10.1111/apt.12770
   Gearry RB, 2009, J CROHNS COLITIS, V3, P8, DOI 10.1016/j.crohns.2008.09.004
   Gerasimidis K, 2011, J HUM NUTR DIET, V24, P313, DOI 10.1111/j.1365-277X.2011.01171.x
   Gerasimidis K, 2014, INFLAMM BOWEL DIS, V20, P861, DOI 10.1097/MIB.0000000000000023
   Gevers D, 2014, CELL HOST MICROBE, V15, P382, DOI 10.1016/j.chom.2014.02.005
   Gionchetti P, 2000, GASTROENTEROLOGY, V119, P305, DOI 10.1053/gast.2000.9370
   Grover Z, 2014, J GASTROENTEROL, V49, P638, DOI 10.1007/s00535-013-0815-0
   Guarner F, 2007, BRIT J NUTR, V98, pS85, DOI 10.1017/S0007114507832958
   Gunasekeera V, 2016, DIGEST DIS SCI, V61, P1148, DOI 10.1007/s10620-015-3987-z
   Halmos EP, 2016, CLIN TRANSL GASTROEN, V7, DOI 10.1038/ctg.2016.22
   Hannon TS, 2007, PEDIATR RES, V61, P356, DOI 10.1203/pdr.0b013e318030d11c
   Hansen Jonathan J, 2015, Curr Treat Options Gastroenterol, V13, P105, DOI 10.1007/s11938-014-0042-7
   Hou JK, 2011, AM J GASTROENTEROL, V106, P563, DOI 10.1038/ajg.2011.44
   Huda-Faujan N, 2010, Open Biochem J, V4, P53, DOI 10.2174/1874091X01004010053
   Jantchou P, 2010, AM J GASTROENTEROL, V105, P2195, DOI 10.1038/ajg.2010.192
   Johnson T, 2006, GUT, V55, P356, DOI 10.1136/gut.2004.062554
   Joo E, 2013, NUTRITION, V29, P549, DOI 10.1016/j.nut.2012.09.007
   Jostins L, 2012, NATURE, V491, P119, DOI 10.1038/nature11582
   Kakodkar S, 2015, J ACAD NUTR DIET, V115, P1226, DOI 10.1016/j.jand.2015.04.016
   Kennedy RJ, 2000, BRIT J SURG, V87, P1346, DOI 10.1046/j.1365-2168.2000.01615.x
   Kim S, 2014, BMB REP, V47, P173, DOI 10.5483/BMBRep.2014.47.3.272
   Kleinman RE, 2004, J PEDIATR GASTR NUTR, V39, P15, DOI 10.1097/00005176-200407000-00005
   Koleva PT, 2012, BRIT J NUTR, V108, P1633, DOI 10.1017/S0007114511007203
   Lee D, 2016, DIGEST DIS SCI, V61, P958, DOI 10.1007/s10620-016-4066-9
   Lee D, 2015, INFLAMM BOWEL DIS, V21, P1786, DOI 10.1097/MIB.0000000000000426
   Lee D, 2015, GASTROENTEROLOGY, V148, P1087, DOI 10.1053/j.gastro.2015.01.007
   Lee YK, 2010, SCIENCE, V330, P1768, DOI 10.1126/science.1195568
   Lewis JD, 2017, GASTROENTEROLOGY, V152, P398, DOI 10.1053/j.gastro.2016.10.019
   Lewis JD, 2015, CELL HOST MICROBE, V18, P489, DOI 10.1016/j.chom.2015.09.008
   Li J, 2015, INFLAMM BOWEL DIS, V21, P139, DOI 10.1097/MIB.0000000000000215
   Loftus EV, 2004, GASTROENTEROLOGY, V126, P1504, DOI 10.1053/j.gastro.2004.01.063
   Lozupone CA, 2012, NATURE, V489, P220, DOI 10.1038/nature11550
   Mack DR, 2011, NUTRIENTS, V3, P245, DOI 10.3390/nu3020245
   Manichanh C, 2006, GUT, V55, P205, DOI 10.1136/gut.2005.073817
   Matsuoka K, 2015, SEMIN IMMUNOPATHOL, V37, P47, DOI 10.1007/s00281-014-0454-4
   McGovern DPB, 2010, HUM MOL GENET, V19, P3468, DOI 10.1093/hmg/ddq248
   Mimura T, 2004, GUT, V53, P108, DOI 10.1136/gut.53.1.108
   Miyoshi J, 2017, TRANSL RES, V179, P38, DOI 10.1016/j.trsl.2016.06.002
   Molodecky NA, 2012, GASTROENTEROLOGY, V142, P46, DOI 10.1053/j.gastro.2011.10.001
   Morgan XC, 2012, GENOME BIOL, V13, DOI 10.1186/gb-2012-13-9-r79
   Newby EA, 2005, COCHRANE DB SYST REV, DOI 10.1002/14651858.CD003873.pub2
   Nickerson KP, 2015, GUT MICROBES, V6, P78, DOI 10.1080/19490976.2015.1005477
   Nishimura T, 2010, J CLIN BIOCHEM NUTR, V46, P105, DOI 10.3164/jcbn.09-72
   Olendzki BC, 2014, NUTR J, V13, DOI 10.1186/1475-2891-13-5
   Ott SJ, 2004, GUT, V53, P685, DOI 10.1136/gut.2003.025403
   Penagini F, 2016, NUTRIENTS, V8, DOI 10.3390/nu8060334
   Penders J, 2006, PEDIATRICS, V118, P511, DOI 10.1542/peds.2005-2824
   Perencevich M, 2006, INFLAMM BOWEL DIS, V12, P651, DOI 10.1097/01.MIB.0000225330.38119.c7
   Planer JD, 2016, NATURE, V534, P263, DOI 10.1038/nature17940
   POLK DB, 1992, JPEN-PARENTER ENTER, V16, P499, DOI 10.1177/0148607192016006499
   Ponder Alexis, 2013, Clin Epidemiol, V5, P237, DOI 10.2147/CLEP.S33961
   Praveen P, 2015, MICROBIOME, V3, DOI 10.1186/s40168-015-0104-7
   Prince AC, 2016, INFLAMM BOWEL DIS, V22, P1129, DOI 10.1097/MIB.0000000000000708
   Rajendran N, 2011, COLORECTAL DIS, V13, P1009, DOI 10.1111/j.1463-1318.2010.02373.x
   Rausch P, 2011, P NATL ACAD SCI USA, V108, P19030, DOI 10.1073/pnas.1106408108
   Rietdijk ST, 2013, J DIGEST DIS, V14, P282, DOI 10.1111/1751-2980.12048
   RIORDAN AM, 1993, LANCET, V342, P1131, DOI 10.1016/0140-6736(93)92121-9
   Ruemmele FM, 2014, J CROHNS COLITIS, V8, P1179, DOI 10.1016/j.crohns.2014.04.005
   Saleh M, 2011, NAT REV IMMUNOL, V11, P9, DOI 10.1038/nri2891
   SANDERSON IR, 1987, ARCH DIS CHILD, V62, P123, DOI 10.1136/adc.62.2.123
   Sartor RB, 2004, GASTROENTEROLOGY, V126, P1620, DOI 10.1053/j.gastro.2004.03.024
   Shamir R, 2007, INFLAMM BOWEL DIS, V13, P620, DOI 10.1002/ibd.20115
   Sigall-Boneh R, 2014, INFLAMM BOWEL DIS, V20, P1353, DOI 10.1097/MIB.0000000000000110
   Smith PM, 2013, SCIENCE, V341, P569, DOI 10.1126/science.1241165
   Suskind DL, 2016, DIGEST DIS SCI, V61, P3255, DOI 10.1007/s10620-016-4307-y
   Suskind DL, 2014, J PEDIATR GASTR NUTR, V58, P87, DOI 10.1097/MPG.0000000000000103
   Suskind DL, 2016, J CLIN GASTROENTEROL
   Takagi S, 2006, ALIMENT PHARM THERAP, V24, P1333, DOI 10.1111/j.1365-2036.2006.03120.x
   THOMAS AG, 1993, J PEDIATR GASTR NUTR, V17, P75, DOI 10.1097/00005176-199307000-00011
   Tjonneland A, 2009, GUT, V58, P1606, DOI 10.1136/gut.2008.169078
   Wu GD, 2011, SCIENCE, V334, P105, DOI 10.1126/science.1208344
   Xavier RJ, 2016, DIGEST DIS, V34, P558, DOI 10.1159/000445263
   Zimmer J, 2012, EUR J CLIN NUTR, V66, P53, DOI 10.1038/ejcn.2011.141
NR 100
TC 13
Z9 17
U1 1
U2 30
PU W B SAUNDERS CO-ELSEVIER INC
PI PHILADELPHIA
PA 1600 JOHN F KENNEDY BOULEVARD, STE 1800, PHILADELPHIA, PA 19103-2899 USA
SN 0889-8553
EI 1558-1942
J9 GASTROENTEROL CLIN N
JI Gastroenterol. Clin. North Am.
PD DEC
PY 2017
VL 46
IS 4
BP 731
EP +
DI 10.1016/j.gtc.2017.08.012
PG 16
WC Gastroenterology & Hepatology
WE Science Citation Index Expanded (SCI-EXPANDED)
SC Gastroenterology & Hepatology
GA FR0DC
UT WOS:000418730300004
PM 29173518
DA 2024-01-22
ER

PT J
AU Kamal, S
   Parkash, N
   Beattie, W
   Christensen, B
   Segal, JP
AF Kamal, Shahed
   Parkash, Nikita
   Beattie, William
   Christensen, Britt
   Segal, Jonathan P.
TI Are We Ready to Reclassify Crohn's Disease Using Molecular
   Classification?
SO JOURNAL OF CLINICAL MEDICINE
LA English
DT Article
DE Crohn's disease; biomarkers; recurrence of disease; perianal disease;
   unmet needs
ID INFLAMMATORY-BOWEL-DISEASE; GENOME-WIDE ASSOCIATION; C-REACTIVE PROTEIN;
   ULCERATIVE-COLITIS; MONTREAL CLASSIFICATION; GENE-EXPRESSION; PREDICTS
   PROGNOSIS; PROTEOMIC ANALYSIS; DIAGNOSTIC-VALUE; SUSCEPTIBILITY
AB Crohn's disease (CD) is a type of inflammatory bowel disease. The number of IBD cases worldwide was estimated to be 4.9 million in 2019. CD exhibits heterogeneity in clinical presentation, anatomical involvement, disease behaviour, clinical course and response to treatment. The classical description of CD involves transmural inflammation with skip lesions anywhere along the entire gastrointestinal tract. The complexity and heterogeneity of Crohn's disease is not currently reflected in the conventional classification system. Though the knowledge of Crohn's pathophysiology remains far from understood, the established complex interplay of the omics-genomics, transcriptomics, proteomics, epigenomics, metagenomics, metabolomics, lipidomics and immunophenomics-provides numerous targets for potential molecular markers of disease. Advancing technology has enabled identification of small molecules within these omics, which can be extrapolated to differentiate types of Crohn's disease. The multi-omic future of Crohn's disease is promising, with potential for advancements in understanding of its pathogenesis and implementation of personalised medicine.
C1 [Kamal, Shahed] Northern Hosp, Dept Gastroenterol, Melbourne, Vic 3076, Australia.
   [Parkash, Nikita; Beattie, William; Christensen, Britt; Segal, Jonathan P.] Royal Melbourne Hosp, Dept Gastroenterol, Melbourne, Vic 3052, Australia.
   [Christensen, Britt; Segal, Jonathan P.] Univ Melbourne, Dept Gastroenterol, Melbourne, Vic 3010, Australia.
C3 Royal Melbourne Hospital; University of Melbourne
RP Kamal, S (通讯作者)，Northern Hosp, Dept Gastroenterol, Melbourne, Vic 3076, Australia.
EM shahed.kamal@nh.org.au
RI Segal, Jonathan/HNB-5820-2023
OI Segal, Jonathan/0000-0002-9668-0316
FU Tillots; Vifor International; Tillots Pharma; Tillots; Vifor
   International; Tillots Pharma
FX Jonathan P. Segal received speaker fees for Takeda and Abbvie, BMS and
   Falk Pharma and has a non-restricted grant from Tillots. Matthew Brookes
   has grants and travel expenses from Vifor International and Tillots
   Pharma outside of the submitted work.
CR Abakkouy Y, 2021, J CROHNS COLITIS, V15, P877, DOI 10.1093/ecco-jcc/jjab021
   Abdel-Rahman LIH, 2023, INFLAMM BOWEL DIS, V29, P125, DOI 10.1093/ibd/izac194
   Adams AT, 2014, INFLAMM BOWEL DIS, V20, P1784, DOI 10.1097/MIB.0000000000000179
   Ahluwalia B, 2018, SCAND J GASTROENTERO, V53, P379, DOI 10.1080/00365521.2018.1447597
   Ahmad T, 2002, GASTROENTEROLOGY, V122, P854, DOI 10.1053/gast.2002.32413
   Aldars-García L, 2021, PHARMACEUTICALS-BASE, V14, DOI 10.3390/ph14111190
   Amos GCA, 2021, SCI REP-UK, V11, DOI 10.1038/s41598-021-96942-z
   Andersson E, 2017, PLOS ONE, V12, DOI 10.1371/journal.pone.0186142
   Angus HCK, 2020, FRONT MED-LAUSANNE, V6, DOI 10.3389/fmed.2019.00334
   Arnauts K, 2020, GASTROENTEROLOGY, V159, P1564, DOI 10.1053/j.gastro.2020.05.064
   Arnott IDR, 2004, AM J GASTROENTEROL, V99, P2376, DOI 10.1111/j.1572-0241.2004.40417.x
   Atreya R, 2021, NAT REV GASTRO HEPAT, V18, P544, DOI 10.1038/s41575-021-00424-6
   Babu M, 2023, MOL CELL PROTEOMICS, V22, DOI 10.1016/j.mcpro.2023.100561
   Basso D, 2020, CLIN CHEM LAB MED, V58, P968, DOI 10.1515/cclm-2019-1125
   Bourgonje AR, 2022, J CROHNS COLITIS, V16, P414, DOI 10.1093/ecco-jcc/jjab157
   Brown EM, 2019, CELL HOST MICROBE, V25, P668, DOI 10.1016/j.chom.2019.04.002
   Burczynski ME, 2006, J MOL DIAGN, V8, P51, DOI 10.2353/jmoldx.2006.050079
   Burke JP, 2008, INFLAMM BOWEL DIS, V14, P1197, DOI 10.1002/ibd.20482
   Cajka T, 2014, TRAC-TREND ANAL CHEM, V61, P192, DOI 10.1016/j.trac.2014.04.017
   Cecerska-Heryc E, 2023, PROTEOM CLIN APPL, V17, DOI 10.1002/prca.202200003
   Chamouard P, 2006, CLIN GASTROENTEROL H, V4, P882, DOI 10.1016/j.cgh.2006.02.003
   Chetwynd Andrew J, 2017, Adv Exp Med Biol, V965, P19, DOI 10.1007/978-3-319-47656-8_2
   Cho CW, 2022, GUT LIVER, V16, P157, DOI 10.5009/gnl210118
   Chow DKL, 2008, INFLAMM BOWEL DIS, V14, P536, DOI 10.1002/ibd.20335
   Cleynen I, 2016, LANCET, V387, P156, DOI 10.1016/S0140-6736(15)00465-1
   Cortes A, 2011, ARTHRITIS RES THER, V13, DOI 10.1186/ar3204
   Cosnes J, 2002, INFLAMM BOWEL DIS, V8, P244, DOI 10.1097/00054725-200207000-00002
   d'Aldebert E, 2020, FRONT CELL DEV BIOL, V8, DOI 10.3389/fcell.2020.00363
   D'Haens G, 2020, GASTROENTEROLOGY, V158, P515, DOI 10.1053/j.gastro.2019.10.034
   de Lange KM, 2017, NAT GENET, V49, P256, DOI 10.1038/ng.3760
   Dobre M, 2018, J IMMUNOL RES, V2018, DOI [10.1155/2018/9208271, 10.1155/2018/9208274]
   Dotan I, 2006, GASTROENTEROLOGY, V131, P366, DOI 10.1053/j.gastro.2006.04.030
   Durko L, 2013, PRZ GASTROENTEROL, V8, P377, DOI 10.5114/pg.2013.39921
   Fahy E, 2011, BBA-MOL CELL BIOL L, V1811, P637, DOI 10.1016/j.bbalip.2011.06.009
   Fan FL, 2015, INFLAMM BOWEL DIS, V21, P1511, DOI 10.1097/MIB.0000000000000394
   Ferrante M, 2007, GUT, V56, P1394, DOI 10.1136/gut.2006.108043
   Gallagher K, 2021, J CROHNS COLITIS, V15, P813, DOI 10.1093/ecco-jcc/jjaa227
   Gasche C, 2000, INFLAMM BOWEL DIS, V6, P8, DOI 10.1097/00054725-200002000-00002
   Gómez-Cebrián N, 2021, CANCERS, V13, DOI 10.3390/cancers13184544
   Gonzalez CG, 2022, MICROBIOME, V10, DOI 10.1186/s40168-022-01331-x
   Gradishar WJ, 2022, J NATL COMPR CANC NE, V20, P691, DOI 10.6004/jnccn.2022.0030
   Griffiths WJ, 2010, ANGEW CHEM INT EDIT, V49, P5426, DOI 10.1002/anie.200905579
   Guan S, 2020, J PROTEOME RES, V19, P600, DOI 10.1021/acs.jproteome.9b00440
   Hatsugai M, 2010, J GASTROENTEROL, V45, P488, DOI 10.1007/s00535-009-0183-y
   Hong SN, 2017, INFLAMM BOWEL DIS, V23, P1098, DOI 10.1097/MIB.0000000000001066
   Hornschuh M, 2021, CLIN EPIGENETICS, V13, DOI 10.1186/s13148-021-01089-3
   Horta D, 2021, J PROTEOME RES, V20, P381, DOI 10.1021/acs.jproteome.0c00462
   Howell KJ, 2018, GASTROENTEROLOGY, V154, P585, DOI 10.1053/j.gastro.2017.10.007
   Hsu YC, 2017, J CHIN MED ASSOC, V80, P56, DOI 10.1016/j.jcma.2016.08.009
   Hugot JP, 2001, NATURE, V411, P599, DOI 10.1038/35079107
   Irwin J, 2017, PLOS ONE, V12, DOI 10.1371/journal.pone.0174954
   Iwatani S, 2020, J GASTROEN HEPATOL, V35, P1355, DOI 10.1111/jgh.15067
   Jansson J, 2009, PLOS ONE, V4, DOI 10.1371/journal.pone.0006386
   Johnson JS, 2019, NAT COMMUN, V10, DOI 10.1038/s41467-019-13036-1
   Jostins L, 2012, NATURE, V491, P119, DOI 10.1038/nature11582
   Joustra V., 2023, J. Crohn's Colitis, V17, pi6, DOI [10.1093/ecco-jcc/jjac190.0003, DOI 10.1093/ECCO-JCC/JJAC190.0003]
   Joustra V., 2022, J. Crohn's Colitis, V16, pi032, DOI [10.1093/ecco-jcc/jjab232.028, DOI 10.1093/ECCO-JCC/JJAB232.028]
   Joustra V, 2023, CELL MOL GASTROENTER, V15, P869, DOI 10.1016/j.jcmgh.2022.12.011
   Joustra V, 2023, J CROHNS COLITIS, V17, P185, DOI 10.1093/ecco-jcc/jjac119
   Kalla R, 2023, J CROHNS COLITIS, V17, P170, DOI 10.1093/ecco-jcc/jjac127
   Kalla R, 2021, J CROHNS COLITIS, V15, P699, DOI 10.1093/ecco-jcc/jjaa230
   Kaser A, 2004, J CLIN IMMUNOL, V24, P74, DOI 10.1023/B:JOCI.0000018066.46279.6b
   Klein O, 2020, PROTEOM CLIN APPL, V14, DOI 10.1002/prca.201900131
   Knox Natalie C, 2019, Curr Treat Options Gastroenterol, V17, P115, DOI 10.1007/s11938-019-00221-w
   Kong LJ, 2023, IMMUNITY, V56, P444, DOI 10.1016/j.immuni.2023.01.002
   Kosoy R, 2021, CELL MOL GASTROENTER, V12, P599, DOI 10.1016/j.jcmgh.2021.03.012
   Kredel LI, 2019, J CROHNS COLITIS, V13, P79, DOI 10.1093/ecco-jcc/jjy146
   Kugathasan S, 2017, LANCET, V389, P1710, DOI 10.1016/S0140-6736(17)30317-3
   Lawrance IC, 2001, HUM MOL GENET, V10, P445, DOI 10.1093/hmg/10.5.445
   Lee EG, 2021, BIOMOL THER, V29, P582, DOI 10.4062/biomolther.2021.125
   Lee Heung Bum, 1997, Korean Journal of Internal Medicine (English Edition), V12, P7
   Lee JC, 2017, NAT GENET, V49, P262, DOI 10.1038/ng.3755
   Lee JC, 2011, J CLIN INVEST, V121, P4170, DOI 10.1172/JCI59255
   Lee JWJ, 2021, CELL HOST MICROBE, V29, P1294, DOI 10.1016/j.chom.2021.06.019
   Lee Y, 2017, PLOS ONE, V12, DOI 10.1371/journal.pone.0183028
   Leibovitzh H, 2023, GUT, V72, P1462, DOI 10.1136/gutjnl-2022-328421
   Levitte S, 2022, GASTROENTEROLOGY, V162, pS640
   Li Y, 2019, BMC GASTROENTEROL, V19, DOI 10.1186/s12876-019-1057-2
   Lichtenstein GR, 2018, AM J GASTROENTEROL, V113, P481, DOI 10.1038/ajg.2018.27
   Lin SN, 2020, THER ADV GASTROENTER, V13, DOI 10.1177/1756284820968732
   Lloyd-Price J, 2016, GENOME MED, V8, DOI 10.1186/s13073-016-0307-y
   Lo B, 2020, SCAND J GASTROENTERO, V55, P1171, DOI 10.1080/00365521.2020.1807598
   Lopez Joanna, 2016, Gastroenterol Hepatol (N Y), V12, P374
   Louis E, 2001, GUT, V49, P777, DOI 10.1136/gut.49.6.777
   Lovasz BD, 2013, WORLD J GASTROENTERO, V19, P2217, DOI 10.3748/wjg.v19.i14.2217
   Manfredi M, 2019, J PROTEOMICS, V195, P138, DOI 10.1016/j.jprot.2018.10.017
   Marchesi JR, 2007, J PROTEOME RES, V6, P546, DOI 10.1021/pr060470d
   Martin JC, 2019, CELL, V178, P1493, DOI 10.1016/j.cell.2019.08.008
   Martinez-Medina M, 2009, INFLAMM BOWEL DIS, V15, P872, DOI 10.1002/ibd.20860
   Mazor Y, 2011, J CROHNS COLITIS, V5, P592, DOI 10.1016/j.crohns.2011.06.002
   McKinney EF, 2010, NAT MED, V16, P586, DOI 10.1038/nm.2130
   Meuwis MA, 2008, CLIN BIOCHEM, V41, P960, DOI 10.1016/j.clinbiochem.2008.04.021
   Mosli MH, 2015, AM J GASTROENTEROL, V110, P802, DOI 10.1038/ajg.2015.120
   Mossotto E, 2022, SCI REP-UK, V12, DOI 10.1038/s41598-022-18178-9
   Mow WS, 2004, GASTROENTEROLOGY, V126, P414, DOI 10.1053/j.gastro.2003.11.015
   Nanni P, 2007, RAPID COMMUN MASS SP, V21, P4142, DOI 10.1002/rcm.3323
   Niklinska-Schirtz BJ, 2021, CELL MOL GASTROENTER, V12, P1267, DOI 10.1016/j.jcmgh.2021.06.018
   Nimmo ER, 2012, INFLAMM BOWEL DIS, V18, P889, DOI 10.1002/ibd.21912
   Noble AJ, 2023, GASTROENTEROLOGY, V165, P44, DOI 10.1053/j.gastro.2023.03.238
   Noor N, 2022, CLIN MED, V22, pS22, DOI 10.7861/clinmed.22-4-s22
   Ogura Y, 2001, NATURE, V411, P603, DOI 10.1038/35079114
   Parkes M, 2018, BMJ OPEN, V8, DOI 10.1136/bmjopen-2018-026767
   Pascal V, 2017, GUT, V66, P813, DOI 10.1136/gutjnl-2016-313235
   Patti GJ, 2012, NAT REV MOL CELL BIO, V13, P263, DOI 10.1038/nrm3314
   Perler B, 2019, BMC GASTROENTEROL, V19, DOI 10.1186/s12876-019-0963-7
   Prideaux L, 2012, INFLAMM BOWEL DIS, V18, P1340, DOI 10.1002/ibd.21903
   Rukmangadachar LA, 2016, SCI REP-UK, V6, DOI 10.1038/srep23162
   Sadler T, 2016, CLIN EPIGENETICS, V8, DOI 10.1186/s13148-016-0193-6
   Santana PT, 2022, INT J MOL SCI, V23, DOI 10.3390/ijms23073464
   Satsangi J, 2006, GUT, V55, P749, DOI 10.1136/gut.2005.082909
   Sazonovs A, 2022, NAT GENET, V54, P1275, DOI 10.1038/s41588-022-01156-2
   Scoville EA, 2018, METABOLOMICS, V14, DOI 10.1007/s11306-017-1311-y
   Shimizu T, 2009, ANNU REV PHARMACOL, V49, P123, DOI 10.1146/annurev.pharmtox.011008.145616
   Shivashankar R, 2017, CLIN GASTROENTEROL H, V15, P857, DOI 10.1016/j.cgh.2016.10.039
   Shores DR, 2011, INFLAMM BOWEL DIS, V17, P2192, DOI 10.1002/ibd.21560
   Silverberg MS, 2005, CAN J GASTROENTEROL, V19, p5A, DOI 10.1155/2005/269076
   Singh S, 2011, CLIN GASTROENTEROL H, V9, P769, DOI 10.1016/j.cgh.2011.05.016
   Smids C, 2018, J CROHNS COLITIS, V12, P465, DOI 10.1093/ecco-jcc/jjx160
   Somineni HK, 2019, GASTROENTEROLOGY, V156, P2254, DOI 10.1053/j.gastro.2019.01.270
   Spekhorst LM, 2014, WORLD J GASTROENTERO, V20, P15374, DOI 10.3748/wjg.v20.i41.15374
   Starr AE, 2017, GUT, V66, P1573, DOI 10.1136/gutjnl-2015-310705
   Subramanian S, 2017, GUT, V66, P362, DOI 10.1136/gutjnl-2016-312673
   Sudhakar P, 2021, INFLAMM BOWEL DIS, V27, P870, DOI 10.1093/ibd/izaa281
   Tabb DL, 2010, J PROTEOME RES, V9, P761, DOI 10.1021/pr9006365
   Targan SR, 2005, GASTROENTEROLOGY, V128, P2020, DOI 10.1053/j.gastro.2005.03.046
   Tefas C, 2020, BOSNIAN J BASIC MED, V20, P262, DOI 10.17305/bjbms.2019.4235
   Timp W, 2020, SCI ADV, V6, DOI 10.1126/sciadv.aax8978
   Torres Ulysses dos Santos, 2010, Arq. Gastroenterol., V47, P279, DOI 10.1590/S0004-28032010000300013
   Townsend P, 2015, INFLAMM BOWEL DIS, V21, P1935, DOI 10.1097/MIB.0000000000000445
   Vale G, 2019, J LIPID RES, V60, P694, DOI 10.1194/jlr.D090795
   Vasiliauskas EA, 2000, GUT, V47, P487, DOI 10.1136/gut.47.4.487
   Ventham NT, 2016, NAT COMMUN, V7, DOI 10.1038/ncomms13507
   Ventham NT, 2023, CELL MOL GASTROENTER, V16, P431, DOI 10.1016/j.jcmgh.2023.06.001
   Ventham NT, 2013, GASTROENTEROLOGY, V145, P293, DOI 10.1053/j.gastro.2013.05.050
   Verdier J, 2012, INFLAMM BOWEL DIS, V18, P1260, DOI 10.1002/ibd.21905
   Vermeire S, 2012, CURR OPIN GASTROEN, V28, P321, DOI 10.1097/MOG.0b013e328354be1e
   Vieujean S, 2022, INT J MOL SCI, V23, DOI 10.3390/ijms23147611
   Vila AV, 2023, GUT, V72, P1472, DOI 10.1136/gutjnl-2022-328048
   Vitali R, 2023, J CROHNS COLITIS, V17, P92, DOI 10.1093/ecco-jcc/jjac110
   Voskuil MD, 2021, J CROHNS COLITIS, V15, P930, DOI 10.1093/ecco-jcc/jjaa223
   Wang RP, 2016, MOL BIOSYST, V12, P1436, DOI 10.1039/c5mb00864f
   Wang R, 2023, BMJ OPEN, V13, DOI 10.1136/bmjopen-2022-065186
   Wang TT, 2022, FRONT GENET, V13, DOI 10.3389/fgene.2022.831885
   Weiser M, 2018, GUT, V67, P36, DOI 10.1136/gutjnl-2016-312518
   Weng JR, 2022, FRONT PHARMACOL, V13, DOI 10.3389/fphar.2022.963892
   Wiklund P, 2019, CLIN EPIGENETICS, V11, DOI 10.1186/s13148-019-0683-4
   Wray NR, 2021, JAMA PSYCHIAT, V78, P101, DOI 10.1001/jamapsychiatry.2020.3049
   Xu XW, 2022, GUT PATHOG, V14, DOI 10.1186/s13099-022-00499-9
   Yim AYFL, 2018, PLOS ONE, V13, DOI 10.1371/journal.pone.0209656
   Zalm PWV, 2023, CELL REP MED, V4, DOI 10.1016/j.xcrm.2023.101005
   Zholudev A, 2004, AM J GASTROENTEROL, V99, P2235, DOI 10.1111/j.1572-0241.2004.40369.x
NR 151
TC 0
Z9 0
U1 3
U2 3
PU MDPI
PI BASEL
PA ST ALBAN-ANLAGE 66, CH-4052 BASEL, SWITZERLAND
EI 2077-0383
J9 J CLIN MED
JI J. Clin. Med.
PD SEP
PY 2023
VL 12
IS 18
AR 5786
DI 10.3390/jcm12185786
PG 19
WC Medicine, General & Internal
WE Science Citation Index Expanded (SCI-EXPANDED)
SC General & Internal Medicine
GA T6NC6
UT WOS:001079123800001
PM 37762727
OA Green Published, gold
DA 2024-01-22
ER

PT J
AU Kotton, CN
AF Kotton, Camille Nelson
TI Vaccines and Inflammatory Bowel Disease
SO DIGESTIVE DISEASES
LA English
DT Article; Proceedings Paper
CT Conference on Pathophysiology on Inflammatory Bowel Disease Treatment
CY MAR, 2010
CL Miami, FL
DE Immunosuppression; Inflammatory bowel disease; Vaccine
ID DISSEMINATED PRIMARY VARICELLA; HERPES-ZOSTER; CROHNS-DISEASE;
   RISK-FACTORS; HEPATITIS-B; OPPORTUNISTIC INFECTIONS; ULCERATIVE-COLITIS;
   INFLUENZA VACCINE; SPLENIC FUNCTION; IMMUNE-RESPONSE
AB Patients with inflammatory bowel disease (IBD), including Crohn's disease and ulcerative colitis, are at increased risk for infection due to both their underlying disease and the immunosuppressive therapy used to treat the disease. Numerous groups and papers support the routine vaccination of IBD patients, yet many opportunities to vaccinate this vulnerable population are missed. While immunogenicity may be somewhat attenuated, some protection is likely to be provided, especially when vaccination is performed during periods of reduced immunosuppression. Live viral vaccines should be avoided during periods of more intense immunosuppression; further specific guidance on this as well as information on individual vaccines is provided. Copyright (C) 2010 S. Karger AG, Basel
C1 [Kotton, Camille Nelson] Massachusetts Gen Hosp, Div Infect Dis, Transplant Infect Dis & Compromised Host Program, Boston, MA 02114 USA.
   [Kotton, Camille Nelson] Harvard Univ, Sch Med, Dept Med, Boston, MA USA.
C3 Harvard University; Massachusetts General Hospital; Harvard University;
   Harvard Medical School
RP Kotton, CN (通讯作者)，Massachusetts Gen Hosp, Div Infect Dis, Transplant Infect Dis & Compromised Host Program, 55 Fruit St,Cox 5, Boston, MA 02114 USA.
EM ckotton@partners.org
OI Kotton, Camille/0000-0001-7320-2234
CR Balato N, 2009, J AM ACAD DERMATOL, V60, P709, DOI 10.1016/j.jaad.2008.10.002
   Bernstein CN, 2007, INFLAMM BOWEL DIS, V13, P759, DOI 10.1002/ibd.20089
   Centers for Disease Control and Prevention, Morbidity and Mortality Weekly Report (MMWR)
   Centers for Disease Control and Prevention (CDC), 2009, MMWR Morb Mortal Wkly Rep, V58, P1042
   Chevaux JB, 2010, INFLAMM BOWEL DIS, V16, P916, DOI 10.1002/ibd.21147
   Comas ME, 2009, DIGEST DIS, V27, P370, DOI 10.1159/000228576
   CORAZZA GR, 1983, CLIN GASTROENTEROL, V12, P651
   Culver EL, 2010, CURR DRUG TARGETS, V11, P198, DOI 10.2174/138945010790310009
   D'Souza Y, 2007, GUT, V56, P886, DOI 10.1136/gut.2006.119065
   Davis RL, 2001, ARCH PEDIAT ADOL MED, V155, P354, DOI 10.1001/archpedi.155.3.354
   Di Sabatino A, 2004, Eur Rev Med Pharmacol Sci, V8, P199
   Di Sabatino A, 2005, AM J GASTROENTEROL, V100, P1788, DOI 10.1111/j.1572-0241.2005.41939.x
   Domm S, 2008, BRIT J DERMATOL, V159, P1217, DOI 10.1111/j.1365-2133.2008.08851.x
   Esteve M, 2004, GUT, V53, P1363, DOI 10.1136/gut.2004.040675
   Fidder H, 2009, GUT, V58, P501, DOI 10.1136/gut.2008.163642
   FOSTER KJ, 1982, GUT, V23, P630, DOI 10.1136/gut.23.7.630
   Garcia-Vidal C, 2009, EUR J CLIN MICROBIOL, V28, P331, DOI 10.1007/s10096-008-0628-x
   Gelinck LBS, 2008, ANN RHEUM DIS, V67, P713, DOI 10.1136/ard.2007.077552
   GUPTA A, 2009, INTERN MED J
   Gupta G, 2006, CLIN GASTROENTEROL H, V4, P1483, DOI 10.1016/j.cgh.2006.09.019
   Harpaz Rafael, 2007, Morbidity and Mortality Weekly Report, V57, P1
   Hata A, 2002, NEW ENGL J MED, V347, P26, DOI 10.1056/NEJMoa013441
   Kane S, 2008, AM J GASTROENTEROL, V103, P631, DOI 10.1111/j.1572-0241.2007.01582.x
   Kotton CN, 2009, AM J TRANSPLANT, V9, pS273, DOI 10.1111/j.1600-6143.2009.02920.x
   Kotton CN, 2007, INFLAMM BOWEL DIS, V13, P1178, DOI 10.1002/ibd.20161
   Lebwohl M, 2008, J AM ACAD DERMATOL, V58, P94, DOI 10.1016/j.jaad.2007.08.030
   Leung VS, 2004, AM J GASTROENTEROL, V99, P2503, DOI 10.1111/j.1572-0241.2004.41389_7.x
   Lu Y, 2009, INFLAMM BOWEL DIS, V15, P1417, DOI 10.1002/ibd.20941
   Lu Y, 2009, AM J GASTROENTEROL, V104, P444, DOI 10.1038/ajg.2008.120
   Mamula P, 2007, CLIN GASTROENTEROL H, V5, P851, DOI 10.1016/j.cgh.2007.02.035
   Marehbian J, 2009, AM J GASTROENTEROL, V104, P2524, DOI 10.1038/ajg.2009.322
   Marin Mona, 2007, Morbidity and Mortality Weekly Report, V56, P1
   Melmed GY, 2006, AM J GASTROENTEROL, V101, P1834, DOI 10.1111/j.1572-0241.2006.00646.x
   Melmed GY, 2010, AM J GASTROENTEROL, V105, P148, DOI 10.1038/ajg.2009.523
   Mow WS, 2004, CLIN GASTROENTEROL H, V2, P309, DOI 10.1016/S1542-3565(04)00060-6
   MULLER AF, 1993, Q J MED, V86, P333
   MULLER AF, 1995, GUT, V36, P165, DOI 10.1136/gut.36.2.165
   Nielsen HJ, 2001, SCAND J GASTROENTERO, V36, P265, DOI 10.1080/003655201750074537
   Oxman MN, 2005, NEW ENGL J MED, V352, P2271, DOI 10.1056/NEJMoa051016
   Rahier JF, 2009, ALIMENT PHARM THER, V31, P5, DOI 10.1111/j.1365-2036.2009.04161.x
   Rahier JF, 2009, J CROHNS COLITIS, V3, P47, DOI 10.1016/j.crohns.2009.02.010
   Saag KG, 2008, ARTHRIT RHEUM-ARTHR, V59, P762, DOI 10.1002/art.23721
   Sands BE, 2004, INFLAMM BOWEL DIS, V10, P677, DOI 10.1097/00054725-200409000-00028
   Schattner A, 2005, VACCINE, V23, P3876, DOI 10.1016/j.vaccine.2005.03.005
   Schoepfer AM, 2008, AM J GASTROENTEROL, V103, P2799, DOI 10.1111/j.1572-0241.2008.02050.x
   Seagroatt V, 2005, BMJ-BRIT MED J, V330, P1120, DOI 10.1136/bmj.38449.476759.AE
   Shale MJ, 2009, BRIT MED BULL, V92, P61, DOI 10.1093/bmb/ldp036
   Singh H, 2009, GASTROENTEROLOGY, V136, P451, DOI 10.1053/j.gastro.2008.10.021
   Smith CH, 2009, BRIT J DERMATOL, V161, P987, DOI 10.1111/j.1365-2133.2009.09505.x
   Springfeld C, 2009, J CLIN VIROL, V44, P70, DOI 10.1016/j.jcv.2008.10.004
   STEVENS R, 1985, GASTROENTEROLOGY, V88, P1860, DOI 10.1016/0016-5085(85)90011-3
   Strangfeld A, 2009, JAMA-J AM MED ASSOC, V301, P737, DOI 10.1001/jama.2009.146
   THOMPSON NP, 1995, LANCET, V345, P1071, DOI 10.1016/S0140-6736(95)90816-1
   vanderHoeven JG, 1996, CLIN INFECT DIS, V22, P860, DOI 10.1093/clinids/22.5.860
   Pérez LV, 2009, MED CLIN-BARCELONA, V132, P331, DOI 10.1016/j.medcli.2008.07.013
   Viget N, 2008, GUT, V57, P549, DOI 10.1136/gut.2006.114660
   Vonkeman H, 2004, J RHEUMATOL, V31, P2517
   Wasan SK, 2010, AM J GASTROENTEROL, V105, P1231, DOI 10.1038/ajg.2009.733
   Whitley RJ, 2009, JAMA-J AM MED ASSOC, V301, P774, DOI 10.1001/jama.2009.150
   Wung Peter K, 2005, Am J Med, V118, P1416, DOI 10.1016/j.amjmed.2005.06.012
NR 60
TC 20
Z9 21
U1 1
U2 9
PU KARGER
PI BASEL
PA ALLSCHWILERSTRASSE 10, CH-4009 BASEL, SWITZERLAND
SN 0257-2753
EI 1421-9875
J9 DIGEST DIS
JI Dig. Dis.
PY 2010
VL 28
IS 3
BP 525
EP 535
DI 10.1159/000320412
PG 11
WC Gastroenterology & Hepatology
WE Science Citation Index Expanded (SCI-EXPANDED); Conference Proceedings Citation Index - Science (CPCI-S)
SC Gastroenterology & Hepatology
GA 660SE
UT WOS:000282663400022
PM 20926882
DA 2024-01-22
ER

PT J
AU Nicholson, I
   Dalzell, AM
   El-Matary, W
AF Nicholson, Imogen
   Dalzell, A. Mark
   El-Matary, Wael
TI Vitamin D as a therapy for colitis: A systematic review
SO JOURNAL OF CROHNS & COLITIS
LA English
DT Review
DE Inflammatory bowel disease; Crohn's; Colitis; Vitamin D
ID INFLAMMATORY-BOWEL-DISEASE; BONE-MINERAL CONTENT; CROHNS-DISEASE;
   LYMPHOCYTE-PROLIFERATION; D DEFICIENCY; SUMMER-BORN;
   1,25-DIHYDROXYVITAMIN-D; MECHANISMS; RECEPTORS; IMMUNITY
AB Background and aim: The effect of vitamin D supplementation on immune disorders has been a topical research focus. The aim of this systematic review was to examine the current evidence of the effect of vitamin D supplementation as a therapy for colitis.
   Methods: The following databases were searched: MEDLINE, Pubmed, Scopus, Web of Knowledge, Cinicaltrials.gov and the Cochrane Central Register of Controlled Trials using the terms 'inflammatory bowel disease' Crohn's disease' ulcerative colitis' colitis' [and] 'vitamin D'. Both human and animal studies published in English language were examined. The reference lists of included studies and review articles were manually searched for any relevant studies.
   Results: Four studies were included in this systematic review. All reported an improvement in disease activity with vitamin D supplementation. The only high quality human study reported a non-significant reduction of relapse rate for Crohn's disease. No major adverse effects of vitamin D supplementation were reported.
   Conclusions: Although there is some evidence that supplemental vitamin D, as an adjunctive treatment, may help in controlling colitis, this evidence is not enough to justify using vitamin D in treating inflammatory bowel disease (IBD). Large high quality placebo-controlled randomised controlled trials are needed to explore a possible benefit of using vitamin D in treating IBD. Crown Copyright (C) 2012 Published by Elsevier B.V. on behalf of European Crohn's and Colitis Organisation. All rights reserved.
C1 [Nicholson, Imogen; Dalzell, A. Mark] Alder Hey Childrens NHS Fdn Trust, Div Paediat Gastroenterol Hepatol & Nutr, Liverpool, Merseyside, England.
   [El-Matary, Wael] Univ Manitoba, Dept Pediat, Sect Paediat Gastroenterol, Fac Med, Winnipeg, MB R3T 2N2, Canada.
   [El-Matary, Wael] King Saud Univ, Riyadh, Saudi Arabia.
C3 Alder Hey Children's NHS Foundation Trust; University of Manitoba; King
   Saud University
RP El-Matary, W (通讯作者)，AE 408,840 Sherbrook St, Winnipeg, MB R3A 1S1, Canada.
EM welmatary@hsc.mb.ca
OI EL-MATARY, WAEL/0000-0001-6417-7583
CR Andjelkovic Z, 1999, CLIN EXP RHEUMATOL, V17, P453
   Ardizzone S, 2011, VITAM HORM, V86, P367, DOI 10.1016/B978-0-12-386960-9.00016-2
   BHALLA AK, 1983, J CLIN ENDOCR METAB, V57, P1308, DOI 10.1210/jcem-57-6-1308
   Cantorna MT, 2006, PROG BIOPHYS MOL BIO, V92, P60, DOI 10.1016/j.pbiomolbio.2006.02.020
   Cantorna MT, 2010, P NUTR SOC, V69, P286, DOI 10.1017/S0029665110001722
   Cantorna MT, 2000, J NUTR, V130, P2648, DOI 10.1093/jn/130.11.2648
   Daniel C, 2006, J PHARMACOL EXP THER, V319, P622, DOI 10.1124/jpet.106.107599
   El-Matary W, 2011, DIGEST DIS SCI, V56, P825, DOI 10.1007/s10620-010-1380-5
   Froicu M, 2003, MOL ENDOCRINOL, V17, P2386, DOI 10.1210/me.2003-0281
   Gilman J, 2006, EUR J CLIN NUTR, V60, P889, DOI 10.1038/sj.ejcn.1602395
   Ginanjar E, 1985, ACTA MED INDONESIANA, V39, P133
   HARRIES AD, 1985, GUT, V26, P1197, DOI 10.1136/gut.26.11.1197
   Higgins JPT, 2008, COCHRANE HDB SYSTEMA
   Holick MF, 2003, J CELL BIOCHEM, V88, P296, DOI 10.1002/jcb.10338
   Hyppönen E, 2001, LANCET, V358, P1500, DOI 10.1016/S0140-6736(01)06580-1
   Jadad AR, 1996, CONTROL CLIN TRIALS, V17, P1, DOI 10.1016/0197-2456(95)00134-4
   Jorgensen SP, 2010, ALIMENT PHARM THER, V32, P377, DOI 10.1111/j.1365-2036.2010.04355.x
   Lai YP, 2009, TRENDS IMMUNOL, V30, P131, DOI 10.1016/j.it.2008.12.003
   Leslie WD, 2008, AM J GASTROENTEROL, V103, P1451, DOI 10.1111/j.1572-0241.2007.01753.x
   Levin AD, 2011, DIGEST DIS SCI, V56, P830, DOI 10.1007/s10620-010-1544-3
   Lim WC, 2005, NAT CLIN PRACT GASTR, V2, P308, DOI 10.1038/ncpgasthep0215
   Miheller P, 2009, INFLAMM BOWEL DIS, V15, P1656, DOI 10.1002/ibd.20947
   Monteleone G, 2006, CURR OPIN GASTROEN, V22, P361, DOI 10.1097/01.mog.0000231808.10773.8e
   Multiple Sclerosis Society Scotland, 2011, SHIN SCOTL CAMP
   Munger KL, 2004, NEUROLOGY, V63, P939
   NAMGUNG R, 1994, J PEDIATR GASTR NUTR, V19, P220, DOI 10.1097/00005176-199408000-00013
   NAMGUNG R, 1992, J PEDIATR GASTR NUTR, V15, P285, DOI 10.1097/00005176-199210000-00009
   PROVVEDINI DM, 1983, SCIENCE, V221, P1181, DOI 10.1126/science.6310748
   Rucker D, 2002, CAN MED ASSOC J, V166, P1517
   Stio M, 2001, BIOCHEM PHARMACOL, V61, P365, DOI 10.1016/S0006-2952(00)00564-5
   Ulitsky A, 2011, JPEN-PARENTER ENTER, V35, P308, DOI 10.1177/0148607110381267
   WEBB AR, 1988, J CLIN ENDOCR METAB, V67, P373, DOI 10.1210/jcem-67-2-373
   YANG SL, 1993, ARCH BIOCHEM BIOPHYS, V303, P98, DOI 10.1006/abbi.1993.1260
   YANG SL, 1993, BIOCHIM BIOPHYS ACTA, V1158, P279, DOI 10.1016/0304-4165(93)90026-5
NR 34
TC 45
Z9 49
U1 0
U2 12
PU OXFORD UNIV PRESS
PI OXFORD
PA GREAT CLARENDON ST, OXFORD OX2 6DP, ENGLAND
SN 1873-9946
EI 1876-4479
J9 J CROHNS COLITIS
JI J. Crohns Colitis
PD MAY
PY 2012
VL 6
IS 4
BP 405
EP 411
DI 10.1016/j.crohns.2012.01.007
PG 7
[truncated: 3,226,692 more chars]
