# Supplementary material for: Worldwide research trends in Crohn’s disease treatment over the past 2 decades: a bibliometric analysis
Source: Front Pharmacol. 2024 Oct 8;15:1441785. doi: 10.3389/fphar.2024.1441785 (PMC11493645; doi:10.3389/fphar.2024.1441785)
Supplement: Supplementary file 1 [file DataSheet1.zip › raw data 1/download_7.txt]

FN Clarivate Analytics Web of Science
VR 1.0
PT J
AU Shyn, PB
AF Shyn, Paul B.
TI <SUP>18</SUP>F-FDG positron emission tomography: potential utility in
   the assessment of Crohn's disease
SO ABDOMINAL IMAGING
LA English
DT Article
DE Crohn's disease; Positron emission tomography; Computed tomography
ID INFLAMMATORY-BOWEL-DISEASE; CT ENTEROGRAPHY; NONINVASIVE ASSESSMENT;
   COMPUTED-TOMOGRAPHY; BIOLOGIC THERAPY; DIAGNOSTIC-VALUE;
   NATURAL-HISTORY; PET/CT; CONTRAST; IBD
AB Computed Tomography Enterography (CTE) and Magnetic Resonance Enterography (MRE) are currently the dominant imaging tests used in the assessment of patients with Crohn's disease. More recently, the possibility of utilizing F-18 fluorodeoxyglucose (18F-FDG) Positron Emission Tomography (PET) or PET/CT has been explored in several preliminary studies. 18F-FDG PET appears to enable reliable detection of moderate to severe inflammation in bowel segments involved by Crohn's disease. Perhaps more importantly, 18F-FDG PET has the potential to provide a noninvasive, quantitative measure of inflammation that dynamically reflects changes in Crohn's disease activity. If 18F-FDG PET proves useful in monitoring responses to medical therapy within a few days of therapy initiation, an important new role for imaging in the management of patients with Crohn's disease could emerge.
C1 Brigham & Womens Hosp, Dept Radiol Abdominal Imaging & Intervent, Boston, MA 02115 USA.
C3 Harvard University; Brigham & Women's Hospital
RP Shyn, PB (通讯作者)，Brigham & Womens Hosp, Dept Radiol Abdominal Imaging & Intervent, 75 Francis St, Boston, MA 02115 USA.
EM pshyn@partners.org
CR Abraham C, 2009, NEW ENGL J MED, V361, P2066, DOI 10.1056/NEJMra0804647
   Ahmadi A, 2010, INFLAMM BOWEL DIS, V16, P974, DOI 10.1002/ibd.21153
   Bodily KD, 2006, RADIOLOGY, V238, P505, DOI 10.1148/radiol.2382041159
   Booya F, 2006, RADIOLOGY, V241, P787, DOI 10.1148/radiol.2413051444
   Borley NR, 2001, DIS COLON RECTUM, V44, P388, DOI 10.1007/BF02234738
   Burke JP, 2007, AM J GASTROENTEROL, V102, P439, DOI 10.1111/j.1572-0241.2006.01010.x
   Coakley FV, 2011, AM J ROENTGENOL, V196, P619, DOI 10.2214/AJR.10.5043
   Cohen RD, 2010, NAT REV GASTRO HEPAT, V7, P103, DOI 10.1038/nrgastro.2009.232
   Contractor KB, 2009, J NUCL MED, V50, p97S, DOI 10.2967/jnumed.108.057273
   D'Haens G, 2007, GUT, V56, P725, DOI 10.1136/gut.2006.103564
   D'Haens GR, 2010, NAT REV GASTRO HEPAT, V7, P86, DOI 10.1038/nrgastro.2009.222
   Däbritz J, 2011, EUR J GASTROEN HEPAT, V23, P81, DOI 10.1097/MEG.0b013e3283410222
   Das CJ, 2007, EUR J NUCL MED MOL I, V34, P2106, DOI 10.1007/s00259-007-0525-z
   Elzinga EH, 2011, J NUCL MED, V52, P77, DOI 10.2967/jnumed.110.076711
   Flicek KT, 2010, AM J ROENTGENOL, V195, P126, DOI 10.2214/AJR.09.3855
   Florie J, 2006, AM J ROENTGENOL, V186, P1384, DOI 10.2214/AJR.04.1454
   Glaudemans AWJM, 2010, J CELL PHYSIOL, V223, P562, DOI 10.1002/jcp.22069
   Gotthardt M, 2010, J NUCL MED, V51, P1937, DOI 10.2967/jnumed.110.076232
   Guimaraes LS, 2010, INFLAMM BOWEL DIS, V16, P226, DOI 10.1002/ibd.21025
   GUYATT G, 1989, GASTROENTEROLOGY, V96, P804, DOI 10.1016/0016-5085(89)90905-0
   HARVEY RF, 1980, LANCET, V1, P514
   Jacene HA, 2009, J NUCL MED, V50, P1751, DOI 10.2967/jnumed.109.065466
   Kandiel A, 2005, GUT, V54, P1121, DOI 10.1136/gut.2004.049460
   Lee SS, 2009, RADIOLOGY, V251, P751, DOI 10.1148/radiol.2513081184
   Lemberg DA, 2005, INFLAMM BOWEL DIS, V11, P733, DOI 10.1097/01.MIB.0000172810.49619.cb
   Löffler M, 2006, ANN NY ACAD SCI, V1072, P379, DOI 10.1196/annals.1326.014
   Loftus EV, 2002, ALIMENT PHARM THERAP, V16, P51, DOI 10.1046/j.1365-2036.2002.01140.x
   Louis E, 2001, GUT, V49, P777, DOI 10.1136/gut.49.6.777
   Louis E, 2007, J NUCL MED, V48, P1053, DOI 10.2967/jnumed.107.040436
   Meisner RS, 2007, INFLAMM BOWEL DIS, V13, P993, DOI 10.1002/ibd.20134
   MEKHJIAN HS, 1979, GASTROENTEROLOGY, V77, P898
   Mettler FA, 2008, RADIOLOGY, V248, P254, DOI 10.1148/radiol.2481071451
   MICHELASSI F, 1991, ANN SURG, V214, P230, DOI 10.1097/00000658-199109000-00006
   Michelassi F, 1991, ANN SURG, V214, P238
   Neurath MF, 2002, AM J GASTROENTEROL, V97, P1978
   Pellegrino D, 2005, J NUCL MED, V46, P1522
   Punwani S, 2009, RADIOLOGY, V252, P712, DOI 10.1148/radiol.2523082167
   Rimola J, 2009, GUT, V58, P1113, DOI 10.1136/gut.2008.167957
   Rubin DT, 2009, INFLAMM BOWEL DIS, V15, P750, DOI 10.1002/ibd.20819
   RUTGEERTS P, 1990, GASTROENTEROLOGY, V99, P956, DOI 10.1016/0016-5085(90)90613-6
   Sahni VA, 2010, INFLAMM BOWEL DIS, V16, P2182, DOI 10.1002/ibd.21335
   Sempere GAJ, 2005, AM J ROENTGENOL, V184, P1829, DOI 10.2214/ajr.184.6.01841829
   Shyn PB, 2010, J NUCL MED, V51, P1841, DOI 10.2967/jnumed.110.080796
   Silverstein MD, 1999, GASTROENTEROLOGY, V117, P49, DOI 10.1016/S0016-5085(99)70549-4
   Spier BJ, 2010, MOL IMAGING BIOL, V12, P85, DOI 10.1007/s11307-009-0232-1
   Van Assche G, 2004, INFLAMM BOWEL DIS, V10, P55, DOI 10.1097/00054725-200401000-00009
   Van Assche G, 2010, NAT REV GASTRO HEPAT, V7, P79, DOI 10.1038/nrgastro.2009.220
   Vermeire S, 2004, INFLAMM BOWEL DIS, V10, P661, DOI 10.1097/00054725-200409000-00026
   Weber WA, 2009, J NUCL MED, V50, p1S, DOI 10.2967/jnumed.108.057174
   Yanai H, 2011, AM J GASTROENTEROL, V106, P685, DOI 10.1038/ajg.2011.103
   Yau YY, 2005, J NUCL MED, V46, P283
NR 51
TC 17
Z9 18
U1 1
U2 7
PU SPRINGER
PI NEW YORK
PA 233 SPRING ST, NEW YORK, NY 10013 USA
SN 0942-8925
J9 ABDOM IMAGING
JI Abdom. Imaging
PD JUN
PY 2012
VL 37
IS 3
BP 377
EP 386
DI 10.1007/s00261-011-9793-y
PG 10
WC Gastroenterology & Hepatology; Radiology, Nuclear Medicine & Medical
   Imaging
WE Science Citation Index Expanded (SCI-EXPANDED)
SC Gastroenterology & Hepatology; Radiology, Nuclear Medicine & Medical
   Imaging
GA 939ZT
UT WOS:000303860500007
PM 21833729
DA 2024-01-22
ER

PT J
AU Beisner, J
   Stange, EF
   Wehkamp, J
AF Beisner, Julia
   Stange, Eduard F.
   Wehkamp, Jan
TI Innate antimicrobial immunity in inflammatory bowel diseases
SO EXPERT REVIEW OF CLINICAL IMMUNOLOGY
LA English
DT Review
DE antimicrobial peptides; Crohn's disease; defensins; inflammatory bowel
   disease; innate immunity; Paneth cells; probiotics; ulcerative colitis
ID TRICHURIS-SUIS THERAPY; COLI NISSLE 1917; PANETH CELL; HUMAN
   BETA-DEFENSIN-2; CROHNS-DISEASE; BETA-DEFENSINS; ANTIBACTERIAL PEPTIDES;
   NEUTROPHIL DEFENSINS; ADAPTIVE IMMUNITY; EPITHELIAL-CELLS
AB Inflammatory bowel diseases are characterized by chronic intestinal inflammation at different sites. Data from animal models as well as human patients including gene-association studies suggest that different components of the innate barrier function are primarily defective. These recent advances support the evolving hypothesis that intestinal bacteria induce inflammation predominantly as a result of a weakened innate mucosal barrier in genetically predisposed individuals. This article discusses our current understanding of the primary events of disease. Together, these findings should result in new therapeutic avenues aimed at restoring antimicrobial barrier function to prevent a bacterial-triggered inflammatory response.
C1 [Beisner, Julia; Stange, Eduard F.; Wehkamp, Jan] Dr Margarete Fischer Bosch Inst Clin Pharmacol, D-70376 Stuttgart, Germany.
   [Beisner, Julia; Stange, Eduard F.; Wehkamp, Jan] Univ Tubingen, D-72074 Tubingen, Germany.
   [Stange, Eduard F.; Wehkamp, Jan] Robert Bosch Krankenhaus, Dept Internal Med 1, D-70376 Stuttgart, Germany.
C3 Eberhard Karls University of Tubingen; Eberhard Karls University
   Hospital; Eberhard Karls University of Tubingen; Bosch; Robert Bosch
   Krankenhaus
RP Wehkamp, J (通讯作者)，Dr Margarete Fischer Bosch Inst Clin Pharmacol, Auerbachstr 112, D-70376 Stuttgart, Germany.
EM jan.wehkamp@ikp-stuttgart.de
RI Wehkamp, Jan/B-7319-2011
OI Wehkamp, Jan/0000-0001-6788-841X
CR Aldhous MC, 2009, PLOS ONE, V4, DOI 10.1371/journal.pone.0006285
   Ayabe T, 2000, NAT IMMUNOL, V1, P113, DOI 10.1038/77783
   Bals R, 1998, J CLIN INVEST, V102, P874, DOI 10.1172/JCI2410
   Bentley RW, 2010, AM J GASTROENTEROL, V105, P354, DOI 10.1038/ajg.2009.582
   Berg RD, 1996, TRENDS MICROBIOL, V4, P430, DOI 10.1016/0966-842X(96)10057-3
   Bevins CL, 1999, GUT, V45, P911, DOI 10.1136/gut.45.6.911
   Bevins CL, 2004, CURR OPIN GASTROEN, V20, P572, DOI 10.1097/00001574-200411000-00012
   BOMAN HG, 1995, ANNU REV IMMUNOL, V13, P61, DOI 10.1146/annurev.immunol.13.1.61
   Cadwell K, 2008, NATURE, V456, P259, DOI 10.1038/nature07416
   Chua KH, 2009, J DIGEST DIS, V10, P124, DOI 10.1111/j.1751-2980.2009.00374.x
   Cole AM, 2001, J IMMUNOL, V167, P623, DOI 10.4049/jimmunol.167.2.623
   Costantini H, 2007, EAS PUBLICATIONS, V27, P53, DOI 10.1051/eas:2007144
   Cunliffe RN, 2004, J LEUKOCYTE BIOL, V75, P49, DOI 10.1189/jlb.0503249
   Cunliffe RN, 2002, J CLIN PATHOL, V55, P298, DOI 10.1136/jcp.55.4.298
   Cuthbert AP, 2002, GASTROENTEROLOGY, V122, P867, DOI 10.1053/gast.2002.32415
   Darfeuille-Michaud A, 1998, GASTROENTEROLOGY, V115, P1405, DOI 10.1016/S0016-5085(98)70019-8
   Dassopoulos T, 2010, AM J GASTROENTEROL, V105, P378, DOI 10.1038/ajg.2009.575
   de Leeuw E, 2009, FEBS LETT, V583, P2507, DOI 10.1016/j.febslet.2009.06.051
   Duchmann R, 1999, GUT, V44, P812, DOI 10.1136/gut.44.6.812
   Fellermann K, 2006, AM J HUM GENET, V79, P439, DOI 10.1086/505915
   Fowler EV, 2008, AM J GASTROENTEROL, V103, P2519, DOI 10.1111/j.1572-0241.2008.02023.x
   Ghosh D, 2002, NAT IMMUNOL, V3, P583, DOI 10.1038/ni797
   Girardin SE, 2003, J BIOL CHEM, V278, P8869, DOI 10.1074/jbc.C200651200
   Guarner F, 2003, LANCET, V361, P512, DOI 10.1016/S0140-6736(03)12489-0
   Gudmundsson GH, 1999, J IMMUNOL METHODS, V232, P45, DOI 10.1016/S0022-1759(99)00152-0
   Hampe J, 2007, NAT GENET, V39, P207, DOI 10.1038/ng1954
   Harder J, 1997, NATURE, V387, P861, DOI 10.1038/43088
   Hugot JP, 2001, NATURE, V411, P599, DOI 10.1038/35079107
   Hunter MM, 2007, GASTROENTEROLOGY, V132, P1320, DOI 10.1053/j.gastro.2007.01.038
   Ina K, 1997, AM J GASTROENTEROL, V92, P1342
   Inoue N, 2002, GASTROENTEROLOGY, V123, P86, DOI 10.1053/gast.2002.34155
   Kaser A, 2008, CELL, V134, P743, DOI 10.1016/j.cell.2008.07.021
   Kobayashi KS, 2005, SCIENCE, V307, P731, DOI 10.1126/science.1104911
   Kocsis AK, 2008, SCAND J GASTROENTERO, V43, P299, DOI 10.1080/00365520701682615
   Koslowski MJ, 2009, PLOS ONE, V4, DOI 10.1371/journal.pone.0004496
   Kotarsky K, 2010, MUCOSAL IMMUNOL, V3, P40, DOI 10.1038/mi.2009.115
   Kruis W, 1997, ALIMENT PHARM THER, V11, P853, DOI 10.1046/j.1365-2036.1997.00225.x
   Kucharzik T, 2001, AM J PATHOL, V159, P2001, DOI 10.1016/S0002-9440(10)63051-9
   Kübler I, 2009, ALIMENT PHARM THER, V30, P621, DOI 10.1111/j.1365-2036.2009.04070.x
   Lala S, 2003, GASTROENTEROLOGY, V125, P47, DOI 10.1016/S0016-5085(03)00661-9
   Lin PW, 2004, J BIOL CHEM, V279, P19902, DOI 10.1074/jbc.M311821200
   Marks DJB, 2006, LANCET, V367, P668, DOI 10.1016/S0140-6736(06)68265-2
   McCray PB, 1997, AM J RESP CELL MOL, V16, P343, DOI 10.1165/ajrcmb.16.3.9070620
   Medzhitov R, 2007, NATURE, V449, P819, DOI 10.1038/nature06246
   Möndel M, 2009, MUCOSAL IMMUNOL, V2, P166, DOI 10.1038/mi.2008.77
   Neut C, 2002, AM J GASTROENTEROL, V97, P939, DOI 10.1111/j.1572-0241.2002.05613.x
   Niyonsaba F, 2004, IMMUNOLOGY, V111, P273, DOI 10.1111/j.0019-2805.2004.01816.x
   Niyonsaba F, 2002, INT IMMUNOL, V14, P421, DOI 10.1093/intimm/14.4.421
   Niyonsaba F, 2002, IMMUNOLOGY, V106, P20, DOI 10.1046/j.1365-2567.2002.01398.x
   Nuding S, 2007, GUT, V56, P1240, DOI 10.1136/gut.2006.118646
   O'Neil DA, 1999, J IMMUNOL, V163, P6718
   Ogura Y, 2001, NATURE, V411, P603, DOI 10.1038/35079114
   Ouellette AJ, 2004, BEST PRACT RES CL GA, V18, P405, DOI 10.1016/j.bpg.2003.10.010
   Papo N, 2003, PEPTIDES, V24, P1693, DOI 10.1016/j.peptides.2003.09.013
   Perminow G, 2010, AM J GASTROENTEROL, V105, P452, DOI 10.1038/ajg.2009.643
   Petnicki-Ocwieja T, 2009, P NATL ACAD SCI USA, V106, P15813, DOI 10.1073/pnas.0907722106
   Pinto D, 2005, EXP CELL RES, V306, P357, DOI 10.1016/j.yexcr.2005.02.022
   Podolsky DK, 2002, NEW ENGL J MED, V347, P417, DOI 10.1056/NEJMra0804647
   Porter EM, 2002, CELL MOL LIFE SCI, V59, P156, DOI 10.1007/s00018-002-8412-z
   Pütsep K, 2002, LANCET, V360, P1144, DOI 10.1016/S0140-6736(02)11201-3
   Reya T, 2005, NATURE, V434, P843, DOI 10.1038/nature03319
   Rumio C, 2004, AM J PATHOL, V165, P373, DOI 10.1016/S0002-9440(10)63304-4
   Salzman NH, 2003, NATURE, V422, P522, DOI 10.1038/nature01520
   Salzman NH, 2010, NAT IMMUNOL, V11, P76, DOI 10.1038/ni.1825
   Sartor RB, 2001, CURR OPIN GASTROEN, V17, P324, DOI 10.1097/00001574-200107000-00005
   Schauber J, 2006, EUR J GASTROEN HEPAT, V18, P615, DOI 10.1097/00042737-200606000-00007
   Schlee M, 2008, CLIN EXP IMMUNOL, V151, P528, DOI 10.1111/j.1365-2249.2007.03587.x
   Schlee M, 2007, INFECT IMMUN, V75, P2399, DOI 10.1128/IAI.01563-06
   Schmid M, 2007, J LEUKOCYTE BIOL, V81, P907, DOI 10.1189/jlb.0906581
   Segal AW, 2005, ANNU REV IMMUNOL, V23, P197, DOI 10.1146/annurev.immunol.23.021704.115653
   Summers RW, 2005, GASTROENTEROLOGY, V128, P825, DOI 10.1053/j.gastro.2005.01.005
   Summers RW, 2005, GUT, V54, P87, DOI 10.1136/gut.2004.041749
   Swidsinski A, 2002, GASTROENTEROLOGY, V122, P44, DOI 10.1053/gast.2002.30294
   Tanabe H, 2005, INFECT IMMUN, V73, P2312, DOI 10.1128/IAI.73.4.2312-2320.2005
   Tanabe T, 2004, EMBO J, V23, P1587, DOI 10.1038/sj.emboj.7600175
   TERRITO MC, 1989, J CLIN INVEST, V84, P2017, DOI 10.1172/JCI114394
   Tollin M, 2003, PEPTIDES, V24, P523, DOI 10.1016/S0196-9781(03)00114-1
   Travassos LH, 2010, AUTOPHAGY, V6, P409, DOI 10.4161/auto.6.3.11305
   Vaishnava S, 2008, P NATL ACAD SCI USA, V105, P20858, DOI 10.1073/pnas.0808723105
   Valore EV, 1998, J CLIN INVEST, V101, P1633, DOI 10.1172/JCI1861
   van Es JH, 2005, NAT CELL BIOL, V7, P381, DOI 10.1038/ncb1240
   Voss E, 2006, J BIOL CHEM, V281, P2005, DOI 10.1074/jbc.M511044200
   Wang TT, 2010, J BIOL CHEM, V285, P2237, DOI 10.1074/jbc.C109.071225
   Wang X, 2003, J APPL MICROBIOL, V95, P508, DOI 10.1046/j.1365-2672.2003.02005.x
   Wehkamp J, 2005, P NATL ACAD SCI USA, V102, P18129, DOI 10.1073/pnas.0505256102
   Wehkamp J, 2004, GUT, V53, P1658, DOI 10.1136/gut.2003.032805
   Wehkamp J, 2004, INFECT IMMUN, V72, P5750, DOI 10.1128/IAI.72.10.5750-5758.2004
   Wehkamp J, 2003, INFLAMM BOWEL DIS, V9, P215, DOI 10.1097/00054725-200307000-00001
   Wehkamp J, 2002, EUR J GASTROEN HEPAT, V14, P745, DOI 10.1097/00042737-200207000-00006
   Wehkamp J, 2005, NAT CLIN PRACT GASTR, V2, P406, DOI 10.1038/ncpgasthep0265
   Wehkamp J, 2007, J IMMUNOL, V179, P3109, DOI 10.4049/jimmunol.179.5.3109
   Wehkamp J, 2006, FEBS LETT, V580, P5344, DOI 10.1016/j.febslet.2006.08.083
   Wilson CL, 1999, SCIENCE, V286, P113, DOI 10.1126/science.286.5437.113
   Yamamoto-Furusho JK, 2010, INFLAMM BOWEL DIS, V16, P736, DOI 10.1002/ibd.21144
   Yang D, 2000, J LEUKOCYTE BIOL, V68, P9
   Yang D, 2003, J LEUKOCYTE BIOL, V74, P448, DOI 10.1189/jlb.0103024
   Yang D, 2002, TRENDS IMMUNOL, V23, P291, DOI 10.1016/S1471-4906(02)02246-9
   Yang D, 1999, SCIENCE, V286, P525, DOI 10.1126/science.286.5439.525
   Yang D, 2000, J EXP MED, V192, P1069, DOI 10.1084/jem.192.7.1069
   Zanetti M, 2004, J LEUKOCYTE BIOL, V75, P39, DOI 10.1189/jlb.0403147
   Zasloff M, 2002, NATURE, V415, P389, DOI 10.1038/415389a
   Zhao CQ, 1996, FEBS LETT, V396, P319, DOI 10.1016/0014-5793(96)01123-4
NR 102
TC 11
Z9 13
U1 0
U2 9
PU TAYLOR & FRANCIS LTD
PI ABINGDON
PA 2-4 PARK SQUARE, MILTON PARK, ABINGDON OR14 4RN, OXON, ENGLAND
SN 1744-666X
EI 1744-8409
J9 EXPERT REV CLIN IMMU
JI Expert Rev. Clin. Immunol.
PD SEP
PY 2010
VL 6
IS 5
BP 809
EP 818
DI 10.1586/ECI.10.56
PG 10
WC Immunology
WE Science Citation Index Expanded (SCI-EXPANDED)
SC Immunology
GA 653TM
UT WOS:000282119800019
PM 20828289
DA 2024-01-22
ER

PT J
AU Honzawa, Y
   Yamamoto, S
   Okabe, M
   Seno, H
   Nakase, H
AF Honzawa, Yusuke
   Yamamoto, Shuji
   Okabe, Makoto
   Seno, Hiroshi
   Nakase, Hiroshi
TI Current Topics of the Mechanism of Intestinal Fibrosis in Crohn's
   Disease
SO IMMUNO
LA English
DT Review
DE inflammatory bowel disease; Crohn's disease; intestinal fibrosis
ID INFLAMMATORY-BOWEL-DISEASE; INVASIVE ESCHERICHIA-COLI;
   MOLECULAR-MECHANISMS; TISSUE-REPAIR; MOUSE MODEL; EXPRESSION; BEHAVIOR;
   COMPLICATIONS; FIBROGENESIS; MACROPHAGES
AB Intestinal fibrosis is one of the most common intestinal complications observed in inflammatory bowel disease, especially Crohn's disease (CD). Intestinal fibrosis in CD is associated with chronic inflammation resulting from immunologic abnormalities and occurs as a form of tissue repair during the anti-inflammatory process. Various types of immune cells and mesenchymal cells, including myofibroblasts, are intricately involved in causing intestinal fibrosis. It is often difficult to treat intestinal fibrosis as intestinal stricture may develop despite treatment aimed at controlling inflammation. Detailed analysis of the pathogenesis of intestinal fibrosis is critical towards advancing the development of future therapeutic applications.
C1 [Honzawa, Yusuke; Yamamoto, Shuji; Okabe, Makoto; Seno, Hiroshi] Kyoto Univ, Grad Sch Med, Dept Gastroenterol & Hepatol, Kyoto 6068507, Japan.
   [Nakase, Hiroshi] Sapporo Med Univ, Sch Med, Dept Gastroenterol & Hepatol, Sapporo, 0608543, Japan.
C3 Kyoto University; Sapporo Medical University
RP Yamamoto, S (通讯作者)，Kyoto Univ, Grad Sch Med, Dept Gastroenterol & Hepatol, Kyoto 6068507, Japan.
EM honzawa@kuhp.kyoto-u.ac.jp; shuyama@kuhp.kyoto-u.ac.jp;
   mokabe@kuhp.kyoto-u.ac.jp; seno@kuhp.kyoto-u.ac.jp;
   hiropynakase@gmail.com
OI Nakase, Hiroshi/0000-0003-2848-6586
CR Adhyatmika A, 2015, FRONT MED, V2, DOI 10.3389/fmed.2015.00081
   Arpino V, 2015, MATRIX BIOL, V44-46, P247, DOI 10.1016/j.matbio.2015.03.005
   Barron L, 2011, AM J PHYSIOL-GASTR L, V300, pG723, DOI 10.1152/ajpgi.00414.2010
   Chang CW, 2015, INTEST RES, V13, P19, DOI 10.5217/ir.2015.13.1.19
   Cosnes J, 2002, INFLAMM BOWEL DIS, V8, P244, DOI 10.1097/00054725-200207000-00002
   Cosnes J, 2012, GUT, V61, P1140, DOI 10.1136/gutjnl-2011-301971
   Couluris M, 2012, LUNG, V190, P523, DOI 10.1007/s00408-012-9410-z
   Danese S, 2018, GASTROENTEROLOGY, V155, P76, DOI 10.1053/j.gastro.2018.03.032
   Darfeuille-Michaud A, 2004, GASTROENTEROLOGY, V127, P412, DOI 10.1053/j.gastro.2004.04.061
   De BK, 2003, AM J GASTROENTEROL, V98, P1371, DOI 10.1016/S0002-9270(03)00277-6
   El-Agroudy AE, 2003, AM J NEPHROL, V23, P300, DOI 10.1159/000072820
   Fiocchi C, 2011, AM J PHYSIOL-GASTR L, V300, pG677, DOI 10.1152/ajpgi.00104.2011
   Fraser E, 2016, CLIN MED, V16, P42, DOI 10.7861/clinmedicine.16-1-42
   Friedrich M, 2019, IMMUNITY, V50, P992, DOI 10.1016/j.immuni.2019.03.017
   Gieseck RL, 2018, NAT REV IMMUNOL, V18, P62, DOI 10.1038/nri.2017.90
   Goffin L, 2016, INFLAMM BOWEL DIS, V22, P2041, DOI 10.1097/MIB.0000000000000863
   Ha CWY, 2020, CELL, V183, P666, DOI 10.1016/j.cell.2020.09.009
   Harbord M, 2017, J CROHNS COLITIS, V11, P769, DOI 10.1093/ecco-jcc/jjx009
   Huaux F, 2002, J IMMUNOL, V169, P2653, DOI 10.4049/jimmunol.169.5.2653
   Jacob N, 2018, MUCOSAL IMMUNOL, V11, P1466, DOI 10.1038/s41385-018-0055-y
   Jun YK, 2020, SCI REP-UK, V10, DOI 10.1038/s41598-020-76880-y
   Khan I, 2019, PATHOGENS, V8, DOI 10.3390/pathogens8030126
   Kotze PG, 2018, GUT, V67, P1181, DOI 10.1136/gutjnl-2017-314918
   Kuhn A, 2010, RHEUMATOLOGY, V49, P1336, DOI 10.1093/rheumatology/keq077
   Lawrance IC, 2017, J CROHNS COLITIS, V11, P1491, DOI 10.1016/j.crohns.2014.09.008
   Louis E, 2001, GUT, V49, P777, DOI 10.1136/gut.49.6.777
   Lu Y, 2018, FRONT IMMUNOL, V9, DOI 10.3389/fimmu.2018.00072
   Ma YB, 2010, INFLAMM BOWEL DIS, V16, P1040, DOI 10.1002/ibd.21167
   Maconi G, 2001, ANN SURG, V233, P345, DOI 10.1097/00000658-200103000-00007
   Manichanh C, 2006, GUT, V55, P205, DOI 10.1136/gut.2005.073817
   Meier R, 2016, INFLAMM BOWEL DIS, V22, P569, DOI 10.1097/MIB.0000000000000716
   Mikami Y, 2018, CYTOKINE GROWTH F R, V42, P27, DOI 10.1016/j.cytogfr.2018.07.002
   Nishida A, 2018, CLIN J GASTROENTEROL, V11, P1, DOI 10.1007/s12328-017-0813-5
   Nishida A, 2016, INFLAMM BOWEL DIS, V22, P303, DOI 10.1097/MIB.0000000000000654
   Novak ML, 2013, AM J PATHOL, V183, P1352, DOI 10.1016/j.ajpath.2013.06.034
   Ott C, 2013, NAT REV GASTRO HEPAT, V10, P585, DOI 10.1038/nrgastro.2013.117
   Palmela C, 2018, GUT, V67, P574, DOI 10.1136/gutjnl-2017-314903
   Pucilowska JB, 2000, AM J PHYSIOL-GASTR L, V279, pG653
   Rieder F, 2007, GUT, V56, P130, DOI 10.1136/gut.2006.090456
   Rieder F, 2017, GASTROENTEROLOGY, V152, P340, DOI 10.1053/j.gastro.2016.09.047
   Rieder F, 2013, GUT, V62, P1072, DOI 10.1136/gutjnl-2012-304353
   Rieder F, 2012, AM J PHYSIOL-GASTR L, V303, pG786, DOI 10.1152/ajpgi.00059.2012
   Rieder F, 2011, INFLAMM BOWEL DIS, V17, P2000, DOI 10.1002/ibd.21627
   Rieder F, 2009, NAT REV GASTRO HEPAT, V6, P228, DOI 10.1038/nrgastro.2009.31
   Rieder F, 2008, J CROHNS COLITIS, V2, P279, DOI 10.1016/j.crohns.2008.05.009
   Russell SE, 2016, MUCOSAL IMMUNOL, V9, P1193, DOI 10.1038/mi.2015.134
   Scheibe K, 2019, GASTROENTEROLOGY, V156, P1082, DOI 10.1053/j.gastro.2018.11.029
   Scheibe K, 2017, GUT, V66, P823, DOI 10.1136/gutjnl-2015-310374
   Shah PV, 2021, CUREUS J MED SCIENCE, V13, DOI 10.7759/cureus.12482
   Small CLN, 2013, NAT COMMUN, V4, DOI 10.1038/ncomms2957
   Speca S, 2012, WORLD J GASTROENTERO, V18, P3635, DOI 10.3748/wjg.v18.i28.3635
   Torres J, 2020, J CROHNS COLITIS, V14, P4, DOI 10.1093/ecco-jcc/jjz180
   Valatas V, 2017, ANN GASTROENTEROL, V30, P393, DOI 10.20524/aog.2017.0146
   Van Assche G, 2004, INFLAMM BOWEL DIS, V10, P55, DOI 10.1097/00054725-200401000-00009
   Van Assche G, 2010, GUT, V59, P320, DOI 10.1136/gut.2009.180182
   von Lampe B, 2000, GUT, V47, P63, DOI 10.1136/gut.47.1.63
   Wang J, 2020, FRONT MICROBIOL, V11, DOI 10.3389/fmicb.2020.01065
   Weder B, 2018, INFLAMM BOWEL DIS, V24, P1953, DOI 10.1093/ibd/izy147
   Witherel CE, 2019, ADV HEALTHC MATER, V8, DOI 10.1002/adhm.201801451
   Wynn TA, 2008, J PATHOL, V214, P199, DOI 10.1002/path.2277
   Wynn TA, 2016, IMMUNITY, V44, P450, DOI 10.1016/j.immuni.2016.02.015
   Wynn TA, 2013, NATURE, V496, P445, DOI 10.1038/nature12034
   Wynn TA, 2012, NAT MED, V18, P1028, DOI 10.1038/nm.2807
   Yang B, 2020, J DIGEST DIS, V21, P308, DOI 10.1111/1751-2980.12879
   Zhan SK, 2021, FRONT MICROBIOL, V12, DOI 10.3389/fmicb.2021.694967
   Zhang MJ, 2020, FRONT IMMUNOL, V11, DOI 10.3389/fimmu.2020.01142
   Zheng L, 2013, EUR J MICROBIOL IMMU, V3, P11, DOI 10.1556/EuJMI.3.2013.1.2
NR 67
TC 2
Z9 2
U1 0
U2 0
PU MDPI
PI BASEL
PA ST ALBAN-ANLAGE 66, CH-4052 BASEL, SWITZERLAND
EI 2673-5601
J9 IMMUNO-BASEL
JI Immuno
PD DEC
PY 2021
VL 1
IS 4
BP 574
EP 582
DI 10.3390/immuno1040040
PG 9
WC Immunology
WE Emerging Sources Citation Index (ESCI)
SC Immunology
GA AP5F2
UT WOS:001119672000001
OA gold
DA 2024-01-22
ER

PT J
AU Quon, JS
   Quon, PR
   Lim, CS
   Abdeen, N
   Schieda, N
AF Quon, Jeffrey S.
   Quon, Phillip R.
   Lim, Christopher S.
   Abdeen, Nishard
   Schieda, Nicola
TI Magnetic resonance enterography in post-operative inflammatory bowel
   disease
SO ABDOMINAL IMAGING
LA English
DT Article
DE Magnetic resonance enterography; Small bowel; Inflammatory bowel
   disease; Crohn's disease; Ulcerative colitis; Surgery
ID DIAGNOSTIC MEDICAL RADIATION; RECURRENT CROHNS-DISEASE; POUCH-ANAL
   ANASTOMOSIS; CONTRAST-ENHANCED MRI; FOLLOW-THROUGH; ORAL CONTRAST;
   CAPSULE ENDOSCOPY; PERIANAL FISTULAS; CT ENTEROGRAPHY; PATHOLOGICAL
   FINDINGS
AB To describe the role of magnetic resonance enterography (MRE) in patients with inflammatory bowel disease (IBD), and to review the expected post-operative appearance, as well as, potential surgical complications in this unique patient population.
   MRE compares favorably to CT Enterography (CTE) in terms of overall diagnostic accuracy and may provide better functional assessment of the small bowel through cine-MRI, diffusion-weighted imaging and dynamic contrast-enhancement. In the post-operative population, MRE provides critical information including: normal post-surgical anatomy, chronic strictures vs. active inflammation and disease/treatment-related complications. The post-operative IBD patient undergoes frequent repeated imaging and MRE may significantly reduce cumulative radiation dose while providing similar or improved diagnostic accuracy compared to CTE. MRE should be considered as an alternative imaging modality in this population.
C1 [Quon, Jeffrey S.; Lim, Christopher S.; Schieda, Nicola] Univ Ottawa, Ottawa Hosp, Dept Med Imaging, Ottawa, ON K1Y 4E9, Canada.
   [Quon, Phillip R.] Univ Alberta, Fac Med, WC Mackenzie Hlth Sci Ctr 2J2 00, Edmonton, AB T6G 2R7, Canada.
   [Abdeen, Nishard] Univ Ottawa, Childrens Hosp Eastern Ontario, Dept Med Imaging, Ottawa, ON K1H 8L1, Canada.
C3 University of Ottawa; Ottawa Hospital Research Institute; University of
   Alberta; University of Ottawa; Children's Hospital of Eastern Ontario
RP Schieda, N (通讯作者)，Univ Ottawa, Ottawa Hosp, Dept Med Imaging, 1053 Carling Ave, Ottawa, ON K1Y 4E9, Canada.
EM nschieda@toh.on.ca
CR Ajaj W, 2005, EUR RADIOL, V15, P1400, DOI 10.1007/s00330-005-2711-3
   Albert JG, 2005, GUT, V54, P1721, DOI 10.1136/gut.2005.069427
   Allen BC, 2014, RADIOL CLIN N AM, V52, P799, DOI 10.1016/j.rcl.2014.02.001
   Bellolio F, 2013, BRIT J SURG, V100, P1344, DOI 10.1002/bjs.9212
   Bernstein CN, 2005, AM J GASTROENTEROL, V100, P2493, DOI 10.1111/j.1572-0241.2005.00239.x
   Broder JC, 2010, RADIOGRAPHICS, V30, P221, DOI 10.1148/rg.301095084
   Buisson A, 2013, ALIMENT PHARM THER, V37, P537, DOI 10.1111/apt.12201
   Chatu S, 2012, ALIMENT PHARM THER, V35, P529, DOI 10.1111/j.1365-2036.2011.04975.x
   Claessen MMH, 2011, BEST PRACT RES CL GA, V25, pS27, DOI 10.1016/S1521-6918(11)70007-5
   Crema Michel D, 2006, AJR Am J Roentgenol, V187, pW594, DOI 10.2214/AJR.05.0870
   Cronin CG, 2008, AM J ROENTGENOL, V191, P502, DOI 10.2214/AJR.07.2338
   Criado JD, 2012, RADIOGRAPHICS, V32, P175, DOI 10.1148/rg.321115040
   Del Vescovo R, 2008, ABDOM IMAGING, V33, P417, DOI 10.1007/s00261-007-9267-4
   Desmond AN, 2008, GUT, V57, P1524, DOI 10.1136/gut.2008.151415
   Fiorino G, 2011, INFLAMM BOWEL DIS, V17, P1073, DOI 10.1002/ibd.21533
   Florie J, 2006, AM J ROENTGENOL, V186, P1384, DOI 10.2214/AJR.04.1454
   Giusti S, 2010, ABDOM IMAGING, V35, P646, DOI 10.1007/s00261-010-9624-6
   Griffin N, 2012, INSIGHTS IMAGING, V3, P251, DOI 10.1007/s13244-012-0154-3
   Guglielmo FF, 2015, ABDOM IMAGING, V40, P1138, DOI 10.1007/s00261-014-0293-8
   Halligan S, 2006, RADIOLOGY, V239, P18, DOI 10.1148/radiol.2391041043
   Hara AK, 2006, RADIOLOGY, V238, P128, DOI 10.1148/radiol.2381050296
   Heye T, 2012, J MAGN RESON IMAGING, V35, P859, DOI 10.1002/jmri.22851
   Hoeffel C, 2006, RADIOGRAPHICS, V26, P1391, DOI 10.1148/rg.265055723
   Horsthuis K, 2008, RADIOLOGY, V247, P64, DOI 10.1148/radiol.2471070611
   Horsthuis K, 2009, EUR RADIOL, V19, P1450, DOI 10.1007/s00330-008-1287-0
   Hurst RD, 1996, ARCH SURG-CHICAGO, V131, P497
   HYMAN NH, 1991, DIS COLON RECTUM, V34, P653, DOI 10.1007/BF02050345
   Iesalnieks I, 2011, INT J COLORECTAL DIS, V26, P239, DOI 10.1007/s00384-010-1031-5
   Jaffe TA, 2007, AM J ROENTGENOL, V189, P1015, DOI 10.2214/AJR.07.2427
   Keighley M R, 2000, Acta Chir Iugosl, V47, P27
   Kiryu S, 2009, J MAGN RESON IMAGING, V29, P880, DOI 10.1002/jmri.21725
   Knuesel PR, 2010, EUR J RADIOL, V73, P607, DOI 10.1016/j.ejrad.2008.12.001
   Lam TJ, 2014, INT J COLORECTAL DIS, V29, P923, DOI 10.1007/s00384-014-1926-7
   Lee SS, 2009, RADIOLOGY, V251, P751, DOI 10.1148/radiol.2513081184
   Leyendecker JR, 2009, RADIOGRAPHICS, V29, P1827, DOI 10.1148/rg.296095510
   Liu BD, 2014, WORLD J RADIOL, V6, P544, DOI 10.4329/wjr.v6.i8.544
   Lohan DG, 2008, AM J ROENTGENOL, V190, P287, DOI 10.2214/AJR.07.2721
   Maglinte DDT, 2007, AM J ROENTGENOL, V189, P306, DOI 10.2214/AJR.07.2253
   Magnano G, 2003, PEDIATR RADIOL, V33, P385, DOI 10.1007/s00247-003-0903-z
   Martin DR, 2012, DIAGN INTERV RADIOL, V18, P374, DOI 10.4261/1305-3825.DIR.4893-11.2
   Martin LC, 2006, AM J ROENTGENOL, V186, P703, DOI 10.2214/AJR.05.0644
   Masselli G, 2008, EUR RADIOL, V18, P438, DOI 10.1007/s00330-007-0763-2
   Masselli G, 2013, ABDOM IMAGING, V38, P249, DOI 10.1007/s00261-012-9961-8
   Masselli G, 2009, RADIOLOGY, V251, P743, DOI 10.1148/radiol.2513081819
   MYHR GE, 1994, RADIOLOGY, V191, P545, DOI 10.1148/radiology.191.2.8153337
   Nadgir Rohini N, 2006, AJR Am J Roentgenol, V187, pW386, DOI 10.2214/AJR.05.1019
   Nanda K, 2013, J CROHNS COLITIS, V7, P474, DOI 10.1016/j.crohns.2012.07.019
   Negaard A, 2008, SCAND J GASTROENTERO, V43, P44, DOI 10.1080/00365520701494813
   Negaard A, 2007, EUR RADIOL, V17, P2294, DOI 10.1007/s00330-007-0648-4
   Newnham E, 2007, ALIMENT PHARM THER, V26, P1019, DOI 10.1111/j.1365-2036.2007.03449.x
   Oto A, 2011, EMERG RADIOL, V18, P515, DOI 10.1007/s10140-011-0976-1
   Oto A, 2011, J MAGN RESON IMAGING, V33, P615, DOI 10.1002/jmri.22435
   Oto A, 2009, ACAD RADIOL, V16, P597, DOI 10.1016/j.acra.2008.11.009
   Oussalah A, 2010, GUT, V59, P1056, DOI 10.1136/gut.2009.197665
   Palmer L, 2009, AM J GASTROENTEROL, V104, P2816, DOI 10.1038/ajg.2009.480
   Pappalardo G, 2013, SURG TODAY, V43, P613, DOI 10.1007/s00595-012-0270-1
   Patel DR, 2013, EUR J RADIOL, V82, P464, DOI 10.1016/j.ejrad.2012.10.032
   Pauls S, 2006, EUR RADIOL, V16, P2410, DOI 10.1007/s00330-006-0330-2
   Qiu Y, 2014, ALIMENT PHARM THER, V40, P134, DOI 10.1111/apt.12815
   Roses RE, 2008, WORLD J GASTROENTERO, V14, P408, DOI 10.3748/wjg.14.408
   Schmidt S, 2010, DIGESTION, V82, P229, DOI 10.1159/000288521
   Shaffer VO, 2013, LANGENBECK ARCH SURG, V398, P13, DOI 10.1007/s00423-012-0919-7
   Sherman J, 2014, INFLAMM BOWEL DIS, V20, P1678, DOI 10.1097/MIB.0000000000000086
   Silva AC, 2009, RADIOGRAPHICS, V29, P423, DOI 10.1148/rg.292085514
   Sinha R, 2011, AM J ROENTGENOL, V197, P76, DOI 10.2214/AJR.10.7253
   Sinha R, 2011, AM J ROENTGENOL, V197, P80, DOI 10.2214/AJR.11.6740
   Subramaniam K, 2013, J GASTROEN HEPATOL, V28, P24, DOI 10.1111/jgh.12015
   Szurowska E, 2007, ABDOM IMAGING, V32, P705, DOI 10.1007/s00261-007-9188-2
   Tielbeek JAW, 2014, EUR RADIOL, V24, P619, DOI 10.1007/s00330-013-3015-7
   Tirumani H, 2014, CLIN IMAG, V38, P580, DOI 10.1016/j.clinimag.2014.04.010
   Tonolini M, 2011, ABDOM IMAGING, V36, P698, DOI 10.1007/s00261-011-9693-1
   Torkzad MR, 2007, EUR RADIOL, V17, P2964, DOI 10.1007/s00330-007-0721-z
   Udayasankar UK, 2008, J MAGN RESON IMAGING, V28, P1133, DOI 10.1002/jmri.21574
   van der Paardt MP, 2014, EUR J RADIOL, V83, P743, DOI 10.1016/j.ejrad.2014.01.013
   van der Paardt MP, 2014, MAGN RESON IMAGING C, V22, P67, DOI 10.1016/j.mric.2013.07.006
   Wold PB, 2003, RADIOLOGY, V229, P275, DOI 10.1148/radiol.2291020877
   Yacoub JH, 2014, MAGN RESON IMAGING C, V22, P35, DOI 10.1016/j.mric.2013.07.005
   Yacoub JH, 2013, J MAGN RESON IMAGING, V37, P1277, DOI 10.1002/jmri.24081
   Young BM, 2008, J COMPUT ASSIST TOMO, V32, P32, DOI 10.1097/RCT.0b013e318061961d
NR 79
TC 5
Z9 5
U1 2
U2 10
PU SPRINGER
PI NEW YORK
PA 233 SPRING ST, NEW YORK, NY 10013 USA
SN 0942-8925
EI 1432-0509
J9 ABDOM IMAGING
JI Abdom. Imaging
PD JUN
PY 2015
VL 40
IS 5
BP 1034
EP 1049
DI 10.1007/s00261-015-0392-1
PG 16
WC Gastroenterology & Hepatology; Radiology, Nuclear Medicine & Medical
   Imaging
WE Science Citation Index Expanded (SCI-EXPANDED)
SC Gastroenterology & Hepatology; Radiology, Nuclear Medicine & Medical
   Imaging
GA CJ2TI
UT WOS:000355337000010
PM 25776203
DA 2024-01-22
ER

PT J
AU Rieder, F
   Fiocchi, C
AF Rieder, Florian
   Fiocchi, Claudio
TI Mechanisms of Tissue Remodeling in Inflammatory Bowel Disease
SO DIGESTIVE DISEASES
LA English
DT Article
DE Inflammatory bowel disease; Fibrosis; Fistula; Disease course
ID EPITHELIAL-MESENCHYMAL TRANSITION; GROWTH-FACTOR BETA-1; CROHNS-DISEASE;
   INTESTINAL FIBROSIS; FIBROBLASTS; PATHOGENESIS; ACTIVATION; MIGRATION;
   MODEL; MYOFIBROBLASTS
AB The clinical course of inflammatory bowel disease (IBD) is highly heterogeneous and often unpredictable, with multiple and serious complications that range from stricture formation to bowel obstruction or perforation, fistula formation and the need for surgery. All these problems are manifestations of tissue remodeling, a secondary but universal response to the insults of chronic inflammation. The factors involved in tissue remodeling are several, including the site and duration of inflammation, soluble molecules, the gut microbiota, and the type of mesenchymal cell response. The prototypical and most common type of tissue remodeling in IBD, and Crohn's disease (CD) in particular, is a fibrotic response, and this review will focus on the factors and mechanisms involved in fibrogenesis, and speculate on what is needed for the development of a rational treatment of intestinal fibrosis. (C) 2013 S. Karger AG, Basel
C1 [Rieder, Florian] Cleveland Clin Fdn, Dept Pathobiol, Lerner Res Inst, Cleveland, OH 44195 USA.
   Cleveland Clin Fdn, Dept Gastroenterol & Hepatol, Inst Digest Dis, Cleveland, OH 44195 USA.
C3 Cleveland Clinic Foundation; Cleveland Clinic Foundation
RP Rieder, F (通讯作者)，Cleveland Clin Fdn, Dept Pathobiol, Lerner Res Inst, NC22,9500 Euclid Ave, Cleveland, OH 44195 USA.
EM riederf@ccf.org
CR Adler J, 2011, AM J GASTROENTEROL, V106, P699, DOI 10.1038/ajg.2011.19
   Al-Hawary M, 2012, CURR OPIN GASTROEN, V28, P334, DOI 10.1097/MOG.0b013e3283540705
   Bataille F, 2008, INFLAMM BOWEL DIS, V14, P1514, DOI 10.1002/ibd.20590
   Berton A, 2000, CLIN EXP ALLERGY, V30, P485
   Bowen T, 2013, J PATHOL, V229, P274, DOI 10.1002/path.4119
   Burke JP, 2010, BRIT J SURG, V97, P1126, DOI 10.1002/bjs.7045
   Chan CC, 1997, SCAND J GASTROENTERO, V32, P942, DOI 10.3109/00365529709011206
   Cosnes J, 2005, GUT, V54, P237, DOI 10.1136/gut.2004.045294
   Del Principe D, 2013, J PATHOL, V229, P208, DOI 10.1002/path.4115
   Deretic V, 2012, TRENDS CELL BIOL, V22, P397, DOI 10.1016/j.tcb.2012.04.008
   Duffield JS, 2013, ANNU REV PATHOL-MECH, V8, P241, DOI 10.1146/annurev-pathol-020712-163930
   Eyking A, 2011, GASTROENTEROLOGY, V141, P2154, DOI 10.1053/j.gastro.2011.08.043
   FARMER RG, 1985, GASTROENTEROLOGY, V88, P1818, DOI 10.1016/0016-5085(85)90006-X
   Feagan BG, 2008, GASTROENTEROLOGY, V135, P1493, DOI 10.1053/j.gastro.2008.07.069
   Flier SN, 2010, J BIOL CHEM, V285, P20202, DOI 10.1074/jbc.M110.102012
   Frank DN, 2011, INFLAMM BOWEL DIS, V17, P179, DOI 10.1002/ibd.21339
   Franke A, 2010, NAT GENET, V42, P1118, DOI 10.1038/ng.717
   Frid MG, 2002, CIRC RES, V90, P1189, DOI 10.1161/01.RES.0000021432.70309.28
   Friedman SL, 2013, SCI TRANSL MED, V5, DOI 10.1126/scitranslmed.3004700
   Hasan UA, 2005, J BIOL CHEM, V280, P20620, DOI 10.1074/jbc.M500877200
   Isayama F, 2006, AM J PHYSIOL-GASTR L, V290, pG1318, DOI 10.1152/ajpgi.00405.2005
   Johnson LA, 2012, INFLAMM BOWEL DIS, V18, P460, DOI 10.1002/ibd.21812
   Kalluri R, 2003, J CLIN INVEST, V112, P1776, DOI 10.1172/JCI200320530
   Kugathasan S, 2007, GUT, V56, P1696, DOI 10.1136/gut.2006.116467
   Lawrance IC, 2001, INFLAMM BOWEL DIS, V7, P226, DOI 10.1097/00054725-200108000-00008
   Leeb SN, 2003, GASTROENTEROLOGY, V125, P1341, DOI 10.1016/j.gastro.2003.07.004
   Leeb SN, 2004, AM J GASTROENTEROL, V99, P335, DOI 10.1111/j.1572-0241.2004.04044.x
   LIN RS, 1995, J HEPATOL, V22, P165, DOI 10.1016/0168-8278(95)80424-2
   Medzhitov R, 2008, NATURE, V454, P428, DOI 10.1038/nature07201
   Meier JKH, 2011, INFLAMM BOWEL DIS, V17, P202, DOI 10.1002/ibd.21344
   Miyazaki H, 2012, FEMS IMMUNOL MED MIC, V65, P481, DOI 10.1111/j.1574-695X.2012.00979.x
   Morgan XC, 2012, GENOME BIOL, V13, DOI 10.1186/gb-2012-13-9-r79
   Mourelle M, 1998, GASTROENTEROLOGY, V114, P519, DOI 10.1016/S0016-5085(98)70535-9
   Ng SC, 2013, GUT, V62, P630, DOI 10.1136/gutjnl-2012-303661
   Otte JM, 2003, GASTROENTEROLOGY, V124, P1866, DOI 10.1016/S0016-5085(03)00403-7
   Peyrin-Biroulet L, 2011, GUT, V60, P930, DOI 10.1136/gut.2010.227884
   Pucilowska JB, 2000, AM J PHYSIOL-GASTR L, V279, pG653
   Rappaport SM, 2012, J EPIDEMIOL COMMUN H, V66, P99, DOI 10.1136/jech-2011-200726
   Rieder F, 2007, GUT, V56, P130, DOI 10.1136/gut.2006.090456
   Rieder F, 2011, GASTROENTEROLOGY, V142, pS116
   Rieder F, 2013, GUT, V62, P1072, DOI 10.1136/gutjnl-2012-304353
   Rieder F, 2012, AM J PHYSIOL-GASTR L, V303, pG786, DOI 10.1152/ajpgi.00059.2012
   Rieder F, 2011, AM J PATHOL, V179, P2660, DOI 10.1016/j.ajpath.2011.07.042
   Rieder F, 2011, INFLAMM BOWEL DIS, V17, P2000, DOI 10.1002/ibd.21627
   Rieder F, 2010, INFLAMM BOWEL DIS, V16, P1505, DOI 10.1002/ibd.21255
   Rieder F, 2009, NAT REV GASTRO HEPAT, V6, P228, DOI 10.1038/nrgastro.2009.31
   Rivera-Nieves J, 2003, GASTROENTEROLOGY, V124, P972, DOI 10.1053/gast.2003.50148
   Sadler T, 2013, INFLAMM BOWEL DIS, V19, P1354, DOI 10.1097/MIB.0b013e318281f37a
   Scharl M, 2013, GUT, V62, P63, DOI 10.1136/gutjnl-2011-300498
   Seki E, 2008, HEPATOLOGY, V48, P322, DOI 10.1002/hep.22306
   Seki E, 2007, NAT MED, V13, P1324, DOI 10.1038/nm1663
   Sokol H, 2008, INFLAMM BOWEL DIS, V14, P858, DOI 10.1002/ibd.20392
   Spencer DM, 2002, GASTROENTEROLOGY, V122, P94, DOI 10.1053/gast.2002.30308
   Takeuchi O, 2010, CELL, V140, P805, DOI 10.1016/j.cell.2010.01.022
   Uehara A, 2007, J DENT RES, V86, P249, DOI 10.1177/154405910708600310
   Weersma RK, 2009, AM J GASTROENTEROL, V104, P630, DOI 10.1038/ajg.2008.112
   Wells RG, 2008, HEPATOLOGY, V47, P1394, DOI 10.1002/hep.22193
   Wynn TA, 2012, NAT MED, V18, P1028, DOI 10.1038/nm.2807
   Xavier RJ, 2007, NATURE, V448, P427, DOI 10.1038/nature06005
   Xu X, 2004, SCAND J GASTROENTERO, V39, P440, DOI 10.1080/00365520310008566
   Zeisberg EM, 2007, NAT MED, V13, P952, DOI 10.1038/nm1613
   Zeisberg M, 2007, J BIOL CHEM, V282, P23337, DOI 10.1074/jbc.M700194200
NR 62
TC 41
Z9 43
U1 0
U2 8
PU KARGER
PI BASEL
PA ALLSCHWILERSTRASSE 10, CH-4009 BASEL, SWITZERLAND
SN 0257-2753
EI 1421-9875
J9 DIGEST DIS
JI Dig. Dis.
PY 2013
VL 31
IS 2
BP 186
EP 193
DI 10.1159/000353364
PG 8
WC Gastroenterology & Hepatology
WE Science Citation Index Expanded (SCI-EXPANDED)
SC Gastroenterology & Hepatology
GA 218RP
UT WOS:000324450400002
PM 24030223
DA 2024-01-22
ER

PT J
AU Miele, E
   Benninga, MA
   Broekaert, I
   Dolinsek, J
   Mas, E
   Orel, R
   Pienar, C
   Ribes-Koninckx, C
   Thomassen, RA
   Thomson, M
   Tzivinikos, C
   Thapar, N
AF Miele, Erasmo
   Benninga, Marc A.
   Broekaert, Ilse
   Dolinsek, Jernej
   Mas, Emmanuel
   Orel, Rok
   Pienar, Corina
   Ribes-Koninckx, Carmen
   Thomassen, Rut A.
   Thomson, Mike
   Tzivinikos, Christos
   Thapar, Nikhil
TI Safety of Thiopurine Use in Paediatric Gastrointestinal Disease
SO JOURNAL OF PEDIATRIC GASTROENTEROLOGY AND NUTRITION
LA English
DT Article
DE adverse effects; autoimmune hepatitis; azathioprine; inflammatory bowel
   disease; 6-mercaptopurine; thiopurines
ID INFLAMMATORY-BOWEL-DISEASE; EVIDENCE-BASED CONSENSUS; COMBINATION
   THERAPY; AUTOIMMUNE HEPATITIS; OPPORTUNISTIC INFECTIONS;
   CLINICAL-PHARMACOLOGY; CROHNS-DISEASE; REAL-LIFE; AZATHIOPRINE;
   INFLIXIMAB
AB Thiopurines, alone or in combination with other agents, have a pivotal role in the treatment of specific gastrointestinal and hepatological disorders. In inflammatory bowel disease and autoimmune hepatitis thiopurines have proven their value as steroid sparing agents for the maintenance of remission and may be considered for preventing postoperative Crohn disease recurrence where there is moderate risk of this occurring. Their use with infliximab therapy reduces antibody formation and increases biologic drug levels. The routine clinical use of thiopurines has, however, been questioned due to a number of potential adverse effects. The aim of this article is to provide information regarding the use, and in particular, safety of these agents in clinical practice in the light of such potentially severe, albeit rare, effects.
C1 [Miele, Erasmo] Univ Naples Federico II, Sect Paediat, Dept Translat Med Sci, Via S Pansini 5, I-80127 Naples, Italy.
   [Benninga, Marc A.] Amsterdam UMC, Emma Childrens Hosp, Dept Paediat Gastroenterol Hepatol & Nutr, Amsterdam, Netherlands.
   [Broekaert, Ilse] Univ Cologne, Fac Med, Cologne, Germany.
   [Broekaert, Ilse] Univ Cologne, Univ Hosp Cologne, Dept Pediat, Cologne, Germany.
   [Dolinsek, Jernej] Univ Med Ctr Maribor, Dept Pediat, Gastroenterol Unit, Maribor, Slovenia.
   [Dolinsek, Jernej] Univ Maribor, Med Fac, Dept Paediat, Maribor, Slovenia.
   [Mas, Emmanuel] Univ Toulouse, UPS, IRSD, INSERM,INRA,ENVT, Toulouse, France.
   [Mas, Emmanuel] CHU Toulouse, Hop Enfants, Unite Gastroenterol Hepatol Nutr Diabetol & Malad, Toulouse, France.
   [Orel, Rok] Univ Med Ctr Ljubljana, Childrens Hosp, Dept Gastroenterol Hepatol & Nutr, Ljubljana, Slovenia.
   [Pienar, Corina] Victor Babes Univ Med & Pharm, Paediat Dept, Timisoara, Romania.
   [Ribes-Koninckx, Carmen] La Fe Univ Hosp, Pediat Gastroenterolgy Hepatol & Nutr, Valencia, Spain.
   [Thomassen, Rut A.] Oslo Univ Hosp, Dept Paediat & Adolescent Med, Pediat Nutr & Dietet Unit, Oslo, Norway.
   [Thomson, Mike] Sheffield Childrens NHS Fdn Trust, Dept Paediat Gastroenterol, Sheffield, S Yorkshire, England.
   [Tzivinikos, Christos] Al Jalila Childrens Specialty Hosp, Dept Paediat Gastroenterol Hepatol & Nutr, Dubai, U Arab Emirates.
   [Thapar, Nikhil] UCL Great Ormond St Inst Child Hlth, Neurogastroenterol & Motil Unit, London, England.
   [Thapar, Nikhil] Great Ormond St Hosp Sick Children, London, England.
   [Thapar, Nikhil] Queensland Childrens Hosp, Gastroenterol Hepatol & Liver Transplant, Brisbane, Qld, Australia.
C3 University of Naples Federico II; University of Amsterdam; Emma
   Children's Hospital; University of Cologne; University of Cologne;
   University of Maribor; University of Maribor; Universite de Toulouse;
   Universite Toulouse III - Paul Sabatier; INRAE; Ecole Nationale
   Veterinaire de Toulouse; Institut National de la Sante et de la
   Recherche Medicale (Inserm); CHU de Toulouse; Universite de Toulouse;
   Universite Toulouse III - Paul Sabatier; University Medical Centre
   Ljubljana; Victor Babes University of Medicine & Pharmacy, Timisoara;
   University of Oslo; Sheffield Children's NHS Foundation Trust;
   University of London; University College London; University of London;
   University College London; Great Ormond Street Hospital for Children NHS
   Foundation Trust
RP Miele, E (通讯作者)，Univ Naples Federico II, Sect Paediat, Dept Translat Med Sci, Via S Pansini 5, I-80127 Naples, Italy.; Thapar, N (通讯作者)，Queensland Childrens Hosp, Stanley St, Brisbane, Qld 4101, Australia.
EM erasmo.miele@unina.it; nikhil.Thapar@health.qld.gov.au
RI Pienar, Corina/ABB-7705-2020; Dolinsek, Jernej/ABB-4843-2021; Thomassen,
   Rut Anne/IQW-5280-2023; Miele, Erasmo/A-1906-2010
OI Pienar, Corina/0000-0001-7463-1401; Ribes-Koninckx,
   Carmen/0000-0002-0038-6324; Thomassen, Rut Anne/0000-0002-1077-0741
CR Amil-Dias J, 2017, J PEDIATR GASTR NUTR, V64, P818, DOI 10.1097/MPG.0000000000001562
   [Anonymous], 2012, AM J GASTROENTERO S1
   Ariyaratnam J, 2014, AM J GASTROENTEROL, V109, P163, DOI 10.1038/ajg.2013.451
   Atia O, 2020, J PEDIATR GASTR NUTR, V70, P825, DOI 10.1097/MPG.0000000000002566
   Beaugerie L, 2009, LANCET, V374, P1617, DOI 10.1016/S0140-6736(09)61302-7
   Beretta-Piccoli BT, 2017, WORLD J GASTROENTERO, V23, P6030, DOI 10.3748/wjg.v23.i33.6030
   Beswick L, 2014, EXPERT REV GASTROENT, V8, P383, DOI 10.1586/17474124.2014.894878
   Chang JY, 2020, CLIN GASTROENTEROL H, V18, P2010, DOI 10.1016/j.cgh.2019.08.034
   Chaparro M, 2013, INFLAMM BOWEL DIS, V19, P1404, DOI 10.1097/MIB.0b013e318281f28f
   Chi LY, 2018, INFLAMM BOWEL DIS, V24, P1344, DOI 10.1093/ibd/izy010
   Clowry J, 2017, J EUR ACAD DERMATOL, V31, P978, DOI 10.1111/jdv.14105
   Colombel JF, 2015, ALIMENT PHARM THER, V41, P734, DOI 10.1111/apt.13139
   Colombel JF, 2010, NEW ENGL J MED, V362, P1383, DOI 10.1056/NEJMoa0904492
   Dayharsh GA, 2002, GASTROENTEROLOGY, V122, P72, DOI 10.1053/gast.2002.30328
   Doherty G, 2009, COCHRANE DB SYST REV, DOI 10.1002/14651858.CD006873.pub2
   Dubinsky MC, 2000, GASTROENTEROLOGY, V118, P705, DOI 10.1016/S0016-5085(00)70140-5
   Fan XL, 2019, FRONT PHARMACOL, V10, DOI 10.3389/fphar.2019.00346
   Ford LT, 2010, J CLIN PATHOL, V63, P288, DOI 10.1136/jcp.2009.069252
   Fuentes D, 2003, ALIMENT PHARM THER, V17, P913, DOI 10.1046/j.1365-2036.2003.01540.x
   Gordon M, 2014, COCHRANE DB SYST REV, DOI 10.1002/14651858.CD010233.pub2
   Grossman AB, 2008, INFLAMM BOWEL DIS, V14, P750, DOI 10.1002/ibd.20387
   Hradsky O, 2019, J PEDIAT GASTROENTER
   Hyams JS, 2019, ALIMENT PHARM THER, V49, P155, DOI 10.1111/apt.15054
   Hyams JS, 2017, GASTROENTEROLOGY, V152, P1901, DOI 10.1053/j.gastro.2017.02.004
   Joosse ME, 2018, ALIMENT PHARM THER, V48, P523, DOI 10.1111/apt.14893
   Kandavel P, 2019, J PEDIATR GASTR NUTR, V69, P88, DOI 10.1097/MPG.0000000000002296
   Kansen HM, 2017, J PEDIATR GASTR NUTR, V65, P425, DOI 10.1097/MPG.0000000000001551
   Kennedy NA, 2013, ALIMENT PHARM THER, V38, P1255, DOI 10.1111/apt.12511
   Kennedy NA, 2019, LANCET GASTROENTEROL, V4, P341, DOI 10.1016/S2468-1253(19)30012-3
   Kierkus J, 2015, J PEDIATR GASTR NUTR, V60, P580, DOI 10.1097/MPG.0000000000000684
   Kirchgesner J, 2018, GASTROENTEROLOGY, V155, P337, DOI 10.1053/j.gastro.2018.04.012
   Kirschner BS, 1998, GASTROENTEROLOGY, V115, P813, DOI 10.1016/S0016-5085(98)70251-3
   Kotlyar DS, 2015, CLIN GASTROENTEROL H, V13, P847, DOI 10.1016/j.cgh.2014.05.015
   Koutsilieri S, 2019, AM J HEMATOL, V94, P737, DOI 10.1002/ajh.25485
   Kreijne JE, 2019, ALIMENT PHARM THER, V50, P407, DOI 10.1111/apt.15402
   Lega S, 2018, CURR MED CHEM, V25, P2840, DOI 10.2174/0929867324666170911163021
   Lemaitre M, 2017, JAMA-J AM MED ASSOC, V318, P1679, DOI 10.1001/jama.2017.16071
   LENNARD L, 1992, EUR J CLIN PHARMACOL, V43, P329, DOI 10.1007/BF02220605
   LENNARD L, 1987, J CHROMATOGR-BIOMED, V423, P169, DOI 10.1016/0378-4347(87)80340-7
   Lichtenstein GR, 2006, GASTROENTEROLOGY, V130, P940, DOI 10.1053/j.gastro.2006.01.048
   Mack DR, 2019, GASTROENTEROLOGY, V157, P320, DOI [10.1053/j.gastro.2019.03.022, 10.1093/jcag/gwz018]
   Martinelli M, 2019, INFLAMM BOWEL DIS
   McLean LP, 2014, EXPERT REV GASTROENT, V8, P223, DOI 10.1586/17474124.2014.881715
   Mieli-Vergani G, 2018, J PEDIATR GASTR NUTR, V66, P345, DOI 10.1097/MPG.0000000000001801
   Mottet C, 2016, INFLAMM BOWEL DIS, V22, P2733, DOI 10.1097/MIB.0000000000000923
   Musumba CO, 2013, ALIMENT PHARM THER, V38, P1025, DOI 10.1111/apt.12490
   Panaccione R, 2014, GASTROENTEROLOGY, V146, P392, DOI 10.1053/j.gastro.2013.10.052
   Papay P, 2010, AM J GASTROENTEROL, V105, P1158, DOI 10.1038/ajg.2009.673
   Peyrin-Biroulet L, 2011, GASTROENTEROLOGY, V141, P1621, DOI 10.1053/j.gastro.2011.06.050
   Rahier JF, 2014, J CROHNS COLITIS, V8, P443, DOI 10.1016/j.crohns.2013.12.013
   Roblin X, 2017, ALIMENT PHARM THER, V46, P142, DOI 10.1111/apt.14106
   Ruemmele FM, 2014, J CROHNS COLITIS, V8, P1179, DOI 10.1016/j.crohns.2014.04.005
   Sahasranaman S, 2008, EUR J CLIN PHARMACOL, V64, P753, DOI 10.1007/s00228-008-0478-6
   Sheiko MA, 2017, J PEDIATR GASTR NUTR, V65, P80, DOI 10.1097/MPG.0000000000001563
   Singh N, 2014, INFLAMM BOWEL DIS, V20, P1708, DOI 10.1097/MIB.0000000000000137
   Sluiter RL, 2019, J CROHNS COLITIS, V13, P838, DOI 10.1093/ecco-jcc/jjz009
   Spencer E, 2019, INFLAMM BOWEL DIS, V25, P142, DOI 10.1093/ibd/izy216
   Stocco G, 2017, INFLAMM BOWEL DIS, V23, P628, DOI 10.1097/MIB.0000000000001051
   Thomas CW, 2005, J PHARMACOL EXP THER, V312, P537, DOI 10.1124/jpet.104.074815
   Tiede I, 2003, J CLIN INVEST, V111, P1133, DOI 10.1172/JCI200316432
   Timmer A, 2016, COCHRANE DB SYST REV, DOI 10.1002/14651858.CD000478.pub4
   Toruner M, 2008, GASTROENTEROLOGY, V134, P929, DOI 10.1053/j.gastro.2008.01.012
   Turner D, 2018, J PEDIATR GASTR NUTR, V67, P257, DOI 10.1097/MPG.0000000000002035
   Turner D, 2018, J PEDIATR GASTR NUTR, V67, P292, DOI 10.1097/MPG.0000000000002036
   Vos ACW, 2011, INFLAMM BOWEL DIS, V17, P1837, DOI 10.1002/ibd.21582
   Weersma RK, 2004, ALIMENT PHARM THERAP, V20, P843, DOI 10.1111/j.1365-2036.2004.02197.x
   WEINSHILBOUM RM, 1980, AM J HUM GENET, V32, P651
   Wilson DC, 2020, J PEDIATR GASTR NUTR, V70, P758, DOI 10.1097/MPG.0000000000002697
   Wintzell V, 2019, LANCET CHILD ADOLESC, V3, P158, DOI 10.1016/S2352-4642(18)30401-2
   Yarur AJ, 2015, CLIN GASTROENTEROL H, V13, P1118, DOI 10.1016/j.cgh.2014.12.026
NR 70
TC 1
Z9 1
U1 3
U2 4
PU LIPPINCOTT WILLIAMS & WILKINS
PI PHILADELPHIA
PA TWO COMMERCE SQ, 2001 MARKET ST, PHILADELPHIA, PA 19103 USA
SN 0277-2116
EI 1536-4801
J9 J PEDIATR GASTR NUTR
JI J. Pediatr. Gastroenterol. Nutr.
PD AUG
PY 2020
VL 71
IS 2
BP 156
EP 162
DI 10.1097/MPG.0000000000002802
PG 7
WC Gastroenterology & Hepatology; Nutrition & Dietetics; Pediatrics
WE Science Citation Index Expanded (SCI-EXPANDED)
SC Gastroenterology & Hepatology; Nutrition & Dietetics; Pediatrics
GA PP6IX
UT WOS:000605965200017
PM 32520827
OA Green Published
DA 2024-01-22
ER

PT J
AU Blesl, A
   Rainer, F
   Pollheimer, M
   Kump, P
   Durchschein, F
   Wenzl, H
   Eller, K
   Krisper, P
   Petritsch, W
   Hoegenauer, C
AF Blesl, Andreas
   Rainer, Florian
   Pollheimer, Marion
   Kump, Patrizia
   Durchschein, Franziska
   Wenzl, Heimo
   Eller, Kathrin
   Krisper, Peter
   Petritsch, Wolfgang
   Hoegenauer, Christoph
TI Successful Pregnancies After Regression of AA Amyloidosis by
   Anti-inflammatory Therapy in Chronic Active Crohn's Disease
SO DIGESTIVE DISEASES AND SCIENCES
LA English
DT Article
DE Inflammatory bowel disease; Crohn's disease; Amyloidosis; Pregnancy
ID INFLAMMATORY-BOWEL-DISEASE; SECONDARY
C1 [Blesl, Andreas; Rainer, Florian; Kump, Patrizia; Durchschein, Franziska; Wenzl, Heimo; Petritsch, Wolfgang; Hoegenauer, Christoph] Med Univ Graz, Dept Internal Med, Div Gastroenterol & Hepatol, Auenbruggerpl 15, A-8036 Graz, Austria.
   [Pollheimer, Marion] Med Univ Graz, Inst Pathol, Graz, Austria.
   [Eller, Kathrin; Krisper, Peter] Med Univ Graz, Dept Internal Med, Div Nephrol, Graz, Austria.
C3 Medical University of Graz; Medical University of Graz; Medical
   University of Graz
RP Blesl, A (通讯作者)，Med Univ Graz, Dept Internal Med, Div Gastroenterol & Hepatol, Auenbruggerpl 15, A-8036 Graz, Austria.
EM andreas.blest@medunigraz.at
OI Eller, Kathrin/0000-0002-6214-5008; Hogenauer,
   Christoph/0000-0003-4566-0806; Blesl, Andreas/0000-0002-9338-4140
CR Blackmur JP, 2014, QJM-INT J MED, V107, P57, DOI 10.1093/qjmed/hct112
   Lachmann HJ, 2007, NEW ENGL J MED, V356, P2361, DOI 10.1056/NEJMoa070265
   Migita K, 2014, CLIN EXP IMMUNOL, V175, P208, DOI 10.1111/cei.12234
   Okuda Y, 2019, MOD RHEUMATOL, V29, P268, DOI 10.1080/14397595.2018.1515145
   Papa R, 2018, RHEUM DIS CLIN N AM, V44, P585, DOI 10.1016/j.rdc.2018.06.004
   Sattianayagam PT, 2013, DIGEST DIS SCI, V58, P1689, DOI 10.1007/s10620-012-2549-x
   Sharma P, 2017, ANN GASTROENTEROL, V30, P504, DOI 10.20524/aog.2017.0168
   Cuquerella JT, 2016, J CROHNS COLITIS, V10, P1245, DOI 10.1093/ecco-jcc/jjw080
   Turgal M, 2014, RENAL FAILURE, V36, P306, DOI 10.3109/0886022X.2013.846863
   Wester AL, 2001, INFLAMM BOWEL DIS, V7, P295, DOI 10.1097/00054725-200111000-00003
NR 10
TC 1
Z9 1
U1 1
U2 2
PU SPRINGER
PI DORDRECHT
PA VAN GODEWIJCKSTRAAT 30, 3311 GZ DORDRECHT, NETHERLANDS
SN 0163-2116
EI 1573-2568
J9 DIGEST DIS SCI
JI Dig. Dis. Sci.
PD SEP
PY 2020
VL 65
IS 9
BP 2730
EP 2734
DI 10.1007/s10620-019-05988-7
PG 5
WC Gastroenterology & Hepatology
WE Science Citation Index Expanded (SCI-EXPANDED)
SC Gastroenterology & Hepatology
GA MZ0OO
UT WOS:000558823300032
PM 31865490
DA 2024-01-22
ER

PT J
AU Crowley, E
   Muise, A
AF Crowley, Eileen
   Muise, Aleixo
TI Inflammatory Bowel Disease What Very Early Onset Disease Teaches Us
SO GASTROENTEROLOGY CLINICS OF NORTH AMERICA
LA English
DT Article
DE Very early onset; Inflammatory bowel disease; Monogenic disease;
   Whole-exome sequencing; Targeted therapy; Personalized care
ID STEM-CELL TRANSPLANTATION; GENOME-WIDE ASSOCIATION;
   BONE-MARROW-TRANSPLANTATION; CROHNS-DISEASE; ULCERATIVE-COLITIS;
   COMBINED IMMUNODEFICIENCY; SUSCEPTIBILITY LOCI; IMMUNE DYSREGULATION;
   NATURAL-HISTORY; XIAP DEFICIENCY
AB Inflammatory bowel disease (IBD) is a chronic inflammatory disorder of the gastrointestinal tract, of which ulcerative colitis and Crohn's disease are the 2 most prevailing entities. Very early onset IBD (VEO-IBD) children diagnosed with IBD under age 6 years. Although the etiology of IBD is mostly unknown, it involves a complex interaction among host genetics, microbiota, environmental factors, and aberrant immune responses. Advances in the understanding of the genetic contribution, which appears to be much more significant in younger children, gives us a useful insight into the pathogenesis and potential future therapeutic targets in IBD.
C1 [Crowley, Eileen] Hosp Sick Children, Div Gastroenterol Hepatol & Nutr, Cell Biol Program, Inflammatory Bowel Dis Ctr, 555 Univ Ave, Toronto, ON M5G 1X8, Canada.
   [Crowley, Eileen] Univ Coll Dublin, Conway Inst, Sch Med, Dublin 4, Ireland.
   [Crowley, Eileen] SickKids, Dept Pediat Gastroenterol Hepatol & Nutr, 555 Univ Ave, Toronto, ON M5G 1X8, Canada.
   [Muise, Aleixo] Univ Toronto, Inst Med Sci, Dept Biochem, 1 Kings Coll Circle, Toronto, ON M5S 1A8, Canada.
   [Muise, Aleixo] Univ Toronto, Inst Med Sci, Dept Pediat, 1 Kings Coll Circle, Toronto, ON M5S 1A8, Canada.
   [Muise, Aleixo] Univ Toronto, Div Gastroenterol Hepatol & Nutr, Inflammatory Bowel Dis Ctr, Cell Biol Program,Res Inst,Hosp Sick Children,Sic, 555 Univ Ave, Toronto, ON M5G 1X8, Canada.
C3 University of Toronto; Hospital for Sick Children (SickKids); University
   College Dublin; University of Toronto; Hospital for Sick Children
   (SickKids); University of Toronto; University of Toronto; University of
   Toronto; Hospital for Sick Children (SickKids)
RP Muise, A (通讯作者)，Univ Toronto, Div Gastroenterol Hepatol & Nutr, Inflammatory Bowel Dis Ctr, Cell Biol Program,Res Inst,Hosp Sick Children,Sic, 555 Univ Ave, Toronto, ON M5G 1X8, Canada.
EM aleixo.muise@sickkids.ca
RI Muise, Aleixo/D-6319-2012
OI Crowley, Eileen/0000-0002-9545-4384
FU NIDDK NIH HHS [RC2 DK118640] Funding Source: Medline
CR Abraham BP, 2012, J CLIN GASTROENTEROL, V46, P581, DOI 10.1097/MCG.0b013e318247c32f
   Agarwal S, 2011, INFLAMM BOWEL DIS, V17, P251, DOI 10.1002/ibd.21376
   Alangari A, 2012, J ALLERGY CLIN IMMUN, V130, P481, DOI 10.1016/j.jaci.2012.05.043
   Ameratunga R, 2018, CLIN REV ALLERG IMMU, V54, P261, DOI 10.1007/s12016-017-8645-0
   Anderson CA, 2011, NAT GENET, V43, P246, DOI 10.1038/ng.764
   Avitzur Y, 2014, GASTROENTEROLOGY, V146, P1028, DOI 10.1053/j.gastro.2014.01.015
   Barzaghi F, 2012, FRONT IMMUNOL, V3, DOI 10.3389/fimmu.2012.00211
   Baud O, 2001, NEW ENGL J MED, V344, P1758, DOI 10.1056/NEJM200106073442304
   Baumgart DC, 2012, LANCET, V380, P1590, DOI 10.1016/S0140-6736(12)60026-9
   Benchimol EI, 2017, AM J GASTROENTEROL, V112, P1120, DOI 10.1038/ajg.2017.97
   Benchimol EI, 2015, AM J GASTROENTEROL, V110, P553, DOI 10.1038/ajg.2015.52
   Benchimol EI, 2015, PLOS ONE, V10, DOI 10.1371/journal.pone.0123599
   Benchimol EI, 2014, GASTROENTEROLOGY, V147, P803, DOI 10.1053/j.gastro.2014.06.023
   Benchimol EI, 2011, INFLAMM BOWEL DIS, V17, P423, DOI 10.1002/ibd.21349
   Bequet E, 2017, J CROHNS COLITIS, V11, P519, DOI 10.1093/ecco-jcc/jjw194
   Bick D, 2011, CURR OPIN PEDIATR, V23, P594, DOI 10.1097/MOP.0b013e32834b20ec
   Blaydon DC, 2011, NEW ENGL J MED, V365, P1502, DOI 10.1056/NEJMoa1100721
   Booth C, 2011, BLOOD, V117, P53, DOI 10.1182/blood-2010-06-284935
   Canna SW, 2017, J ALLERGY CLIN IMMUN, V139, P1698, DOI 10.1016/j.jaci.2016.10.022
   Charbit-Henrion F, 2017, J PEDIATR GASTR NUTR, V64, P378, DOI 10.1097/MPG.0000000000001262
   Chen R, 2013, J ALLERGY CLIN IMMUN, V132, P656, DOI 10.1016/j.jaci.2013.06.013
   Chiriaco M, 2016, PEDIAT ALLERG IMM-UK, V27, P242, DOI 10.1111/pai.12527
   Colombel JF, 1996, GASTROENTEROLOGY, V111, P604, DOI 10.1053/gast.1996.v111.pm8780563
   Cuthbert AP, 2002, GASTROENTEROLOGY, V122, P867, DOI 10.1053/gast.2002.32415
   Cuvelier GDE, 2016, J CLIN IMMUNOL, V36, P713, DOI 10.1007/s10875-016-0316-z
   de Lange KM, 2017, NAT GENET, V49, P256, DOI 10.1038/ng.3760
   de Ridder L, 2007, INFLAMM BOWEL DIS, V13, P1083, DOI 10.1002/ibd.20171
   Derry JM, 1994, CELL, V79
   Driessen GJ, 2016, J ALLERGY CLIN IMMUN, V138, P1744, DOI 10.1016/j.jaci.2016.07.010
   El Mouzan MI, 2014, INFLAMM BOWEL DIS, V20, P1085, DOI 10.1097/MIB.0000000000000048
   Engelhardt KR, 2013, J ALLERGY CLIN IMMUN, V131, P825, DOI 10.1016/j.jaci.2012.09.025
   Fiskerstrand T, 2012, NEW ENGL J MED, V366, P1586, DOI 10.1056/NEJMoa1110132
   Forcione DG, 1996, P NATL ACAD SCI USA, V93, P5094, DOI 10.1073/pnas.93.10.5094
   Franke A, 2010, NAT GENET, V42, P1118, DOI 10.1038/ng.717
   Freudenberg F, 2010, J ALLERGY CLIN IMMUN, V125, P943, DOI 10.1016/j.jaci.2010.01.035
   Fujii K, 2003, AM J MED GENET A, V121A, P65, DOI 10.1002/ajmg.a.20082
   Glocker EO, 2010, LANCET, V376, P1272, DOI 10.1016/S0140-6736(10)61008-2
   Granados EL, 2008, HUM MUTAT, V29, P861, DOI 10.1002/humu.20740
   Gupta N, 2008, AM J GASTROENTEROL, V103, P2092, DOI 10.1111/j.1572-0241.2008.02000.x
   Heindl M, 2012, GASTROENTEROLOGY, V142, P1093, DOI 10.1053/j.gastro.2012.01.011
   Henriksen M, 2006, INFLAMM BOWEL DIS, V12, P543, DOI 10.1097/01.MIB.0000225339.91484.fc
   Hugot JP, 2001, NATURE, V411, P599, DOI 10.1038/35079107
   Hugot JP, 1996, NATURE, V379, P821, DOI 10.1038/379821a0
   Hyams J, 2006, CLIN GASTROENTEROL H, V4, P1118, DOI 10.1016/j.cgh.2006.04.008
   Imielinski M, 2009, NAT GENET, V41, P1335, DOI 10.1038/ng.489
   Jakobsen C, 2011, ALIMENT PHARM THER, V34, P1217, DOI 10.1111/j.1365-2036.2011.04857.x
   Jostins L, 2012, NATURE, V491, P119, DOI 10.1038/nature11582
   Kahr WHA, 2017, NAT COMMUN, V8, DOI 10.1038/ncomms14816
   Kammermeier J, 2017, J CROHNS COLITIS, V11, P60, DOI 10.1093/ecco-jcc/jjw118
   Kammermeier J, 2016, BLOOD, V128, P1306, DOI 10.1182/blood-2016-01-696385
   Kammermeier J, 2014, J MED GENET, V51, P748, DOI 10.1136/jmedgenet-2014-102624
   Karamchandani-Patel G, 2011, ANN ALLERG ASTHMA IM, V107, P50, DOI 10.1016/j.anai.2011.03.009
   Kato K, 2011, INT J HEMATOL, V94, P479, DOI 10.1007/s12185-011-0932-6
   Kugathasan S, 2008, NAT GENET, V40, P1211, DOI 10.1038/ng.203
   Lee JC, 2017, NAT GENET, V49, P262, DOI 10.1038/ng.3755
   Levine A, 2011, INFLAMM BOWEL DIS, V17, P1314, DOI 10.1002/ibd.21493
   Li E, 2012, PLOS ONE, V7, DOI 10.1371/journal.pone.0026284
   Li Q, 2016, GASTROENTEROLOGY, V150, P1196, DOI 10.1053/j.gastro.2016.01.031
   Liu JZ, 2015, NAT GENET, V47, P979, DOI 10.1038/ng.3359
   Lo B, 2015, SCIENCE, V349, P436, DOI 10.1126/science.aaa1663
   Loddo I, 2015, FRONT IMMUNOL, V6, DOI 10.3389/fimmu.2015.00551
   Loftus EV, 2004, GASTROENTEROLOGY, V126, P1504, DOI 10.1053/j.gastro.2004.01.063
   Markowitz J, 2009, INFLAMM BOWEL DIS, V15, P714, DOI 10.1002/ibd.20831
   Marks DJB, 2009, AM J GASTROENTEROL, V104, P117, DOI 10.1038/ajg.2008.72
   Moeeni V, 2011, ISRN Pediatr, V2011, P365712, DOI 10.5402/2011/365712
   Moran CJ, 2013, INFLAMM BOWEL DIS, V19, P115, DOI 10.1002/ibd.22974
   Muise AM, 2012, GUT, V61, P1028, DOI 10.1136/gutjnl-2011-300078
   Murugan D, 2014, J CLIN IMMUNOL, V34, P331, DOI 10.1007/s10875-014-9992-8
   Ng SC, 2017, LANCET, V390, P2769, DOI 10.1016/S0140-6736(17)32448-0
   Ngwube A, 2018, BIOL BLOOD MARROW TR, V24, P537, DOI 10.1016/j.bbmt.2017.11.019
   Ogura Y, 2001, NATURE, V411, P603, DOI 10.1038/35079114
   Okou DT, 2014, J PEDIATR GASTR NUTR, V58, P561, DOI 10.1097/MPG.0000000000000302
   Ordás I, 2012, LANCET, V380, P1606, DOI 10.1016/S0140-6736(12)60150-0
   Orholm M, 2000, SCAND J GASTROENTERO, V35, P1075
   ORHOLM M, 1991, NEW ENGL J MED, V324, P84, DOI 10.1056/NEJM199101103240203
   Park JH, 2010, NAT GENET, V42, P570, DOI 10.1038/ng.610
   Parkes M, 2007, NAT GENET, V39, P830, DOI 10.1038/ng2061
   Pinsk V, 2007, AM J GASTROENTEROL, V102, P1077, DOI 10.1111/j.1572-0241.2007.01124.x
   Rigaud S, 2006, NATURE, V444, P110, DOI 10.1038/nature05257
   Rioux JD, 2000, AM J HUM GENET, V66, P1863, DOI 10.1086/302913
   Rohr J, 2010, J CLIN IMMUNOL, V30, P314, DOI 10.1007/s10875-009-9349-x
   Ruemmele FM, 2006, J PEDIATR GASTR NUTR, V43, P603, DOI 10.1097/01.mpg.0000237938.12674.e3
   Sato T, 2013, SCIENCE, V340, P1190, DOI 10.1126/science.1234852
   Sawczenko A, 2001, LANCET, V357, P1093, DOI 10.1016/S0140-6736(00)04309-9
   Shearer WT, 2014, J ALLERGY CLIN IMMUN, V133, P1092, DOI 10.1016/j.jaci.2013.09.044
   Shim JO, 2013, EUR J GASTROEN HEPAT, V25, P1235, DOI 10.1097/MEG.0b013e328361a4f9
   Silverberg MS, 2005, CAN J GASTROENTEROL, V19, p5A, DOI 10.1155/2005/269076
   Speckmann C, 2013, CLIN IMMUNOL, V149, P133, DOI 10.1016/j.clim.2013.07.004
   Steven LC, 2005, SCOT MED J, V50, P80, DOI 10.1177/003693300505000213
   Stokkers PCF, 1999, GUT, V45, P395, DOI 10.1136/gut.45.3.395
   TOYODA H, 1993, GASTROENTEROLOGY, V104, P741, DOI 10.1016/0016-5085(93)91009-7
   TYSK C, 1988, GUT, V29, P990, DOI 10.1136/gut.29.7.990
   Uhlig HH, 2017, TRENDS GENET, V33, P629, DOI 10.1016/j.tig.2017.06.008
   Uhlig HH, 2014, GASTROENTEROLOGY, V147, P990, DOI 10.1053/j.gastro.2014.07.023
   Uhlig HH, 2013, GUT, V62, P1795, DOI 10.1136/gutjnl-2012-303956
   Ussar S, 2008, PLOS GENET, V4, DOI 10.1371/journal.pgen.1000289
   Uzel G, 2010, CLIN INFECT DIS, V51, P1429, DOI 10.1086/657308
   Van Limbergent J, 2008, GASTROENTEROLOGY, V135, P1114, DOI 10.1053/j.gastro.2008.06.081
   Ventham NT, 2016, NAT COMMUN, V7, DOI 10.1038/ncomms13507
   Vetrano S, 2008, GASTROENTEROLOGY, V135, P173, DOI 10.1053/j.gastro.2008.04.002
   Weinacht KG, 2017, J ALLERGY CLIN IMMUN, V139, P1629, DOI 10.1016/j.jaci.2016.11.022
   Worthey EA, 2011, GENET MED, V13, P255, DOI 10.1097/GIM.0b013e3182088158
   Yang X, 2012, J CLIN IMMUNOL, V32, P411, DOI 10.1007/s10875-011-9638-z
   Zeissig Y, 2015, GUT, V64, P66, DOI 10.1136/gutjnl-2013-306520
   Zimmer KP, 2002, GASTROENTEROLOGY, V122, P220, DOI 10.1053/gast.2002.30428
NR 105
TC 31
Z9 36
U1 2
U2 14
PU W B SAUNDERS CO-ELSEVIER INC
PI PHILADELPHIA
PA 1600 JOHN F KENNEDY BOULEVARD, STE 1800, PHILADELPHIA, PA 19103-2899 USA
SN 0889-8553
EI 1558-1942
J9 GASTROENTEROL CLIN N
JI Gastroenterol. Clin. North Am.
PD DEC
PY 2018
VL 47
IS 4
BP 755
EP 772
DI 10.1016/j.gtc.2018.07.004
PG 18
WC Gastroenterology & Hepatology
WE Science Citation Index Expanded (SCI-EXPANDED)
SC Gastroenterology & Hepatology
GA HA8LE
UT WOS:000450540000006
PM 30337031
DA 2024-01-22
ER

PT J
AU Zakout, R
   Fonseca, M
   Santos, JM
   Marques, A
   Távora, I
   Oliveira, E
   Ferreira, C
   Victorino, RMM
AF Zakout, Raed
   Fonseca, Marina
   Santos, Joao Meneses
   Marques, Antonio
   Tavora, Isabel
   Oliveira, Emilia
   Ferreira, Carlos
   Victorino, Rui M. M.
TI Multiple Aseptic Liver Abscesses as the Initial Manifestation of Crohn's
   Disease: Report of a Case
SO DISEASES OF THE COLON & RECTUM
LA English
DT Article
DE Crohn's disease; Aseptic liver abscess; Extraintestinal manifestation;
   Lymphocyte homing receptors; Neutrophilic disease
ID INFLAMMATORY-BOWEL-DISEASE; T-CELLS; TISSUES; GUT
AB Aseptic liver abscesses preceding the diagnosis of Crohn's disease are extremely rare. We report a patient with multiple liver abscesses that yielded negative microbiologic investigation and failed to develop full remission under antibiotic therapy. Diagnosis of Crohn's disease of small and large bowel was later established and she was started on sulfasalazine and azathioprine with total regression of the hepatic abscesses. This case illustrates the rare possibility of aseptic liver abscesses as an initial manifestation of Crohn's disease, which could be interpreted in the light of recent data on aberrant homing of gut T memory/effector lymphocytes in the liver.
C1 [Zakout, Raed; Fonseca, Marina; Santos, Joao Meneses; Ferreira, Carlos; Victorino, Rui M. M.] Univ Hosp Santa Maria, Dept Med 2, Fac Med Lisbon, P-1649350 Lisbon, Portugal.
   [Marques, Antonio] Univ Hosp Santa Maria, Dept Gastroenterol, Fac Med Lisbon, P-1649350 Lisbon, Portugal.
   [Tavora, Isabel] Univ Hosp Santa Maria, Dept Radiol, Fac Med Lisbon, P-1649350 Lisbon, Portugal.
   [Oliveira, Emilia] Univ Hosp Santa Maria, Dept Pathol, Fac Med Lisbon, P-1649350 Lisbon, Portugal.
C3 Universidade de Lisboa; Hospital Santa Maria; Universidade de Lisboa;
   Hospital Santa Maria; Universidade de Lisboa; Hospital Santa Maria;
   Universidade de Lisboa; Hospital Santa Maria
RP Victorino, RMM (通讯作者)，Univ Hosp Santa Maria, Dept Med 2, Fac Med Lisbon, P-1649350 Lisbon, Portugal.
EM rvict@fm.ul.pt
RI Fonseca, Marina/IZP-7120-2023; Victorino, Rui/N-7948-2013
OI Victorino, Rui/0000-0001-7567-1704
CR Adams DH, 2006, NAT REV IMMUNOL, V6, P244, DOI 10.1038/nri1784
   André M, 1998, DIGEST DIS SCI, V43, P420, DOI 10.1023/A:1018835228850
   Bamias G, 2002, J IMMUNOL, V169, P5308, DOI 10.4049/jimmunol.169.9.5308
   Das KM, 1999, DIGEST DIS SCI, V44, P1, DOI 10.1023/A:1026629528233
   Habtezion A, 2005, J CELL SCI, V118, P1971, DOI 10.1242/jcs.02316
   Margalit M, 2004, J GASTROEN HEPATOL, V19, P1338, DOI 10.1111/j.1440-1746.2004.03368.x
   MIRMADJLESSI SH, 1986, GASTROENTEROLOGY, V91, P987, DOI 10.1016/0016-5085(86)90704-3
   Mora JR, 2005, J EXP MED, V201, P303, DOI 10.1084/jem.20041645
   Navot-Mintzer D, 2006, INFLAMM BOWEL DIS, V12, P666, DOI 10.1097/01.MIB.0000225336.06732.90
   Ohtani N, 2002, TOHOKU J EXP MED, V196, P179, DOI 10.1620/tjem.196.179
   Oka M, 2000, LAB INVEST, V80, P595, DOI 10.1038/labinvest.3780064
   Schaerli P, 2004, J IMMUNOL, V173, P2151, DOI 10.4049/jimmunol.173.3.2151
   Thomas CW, 2005, J PHARMACOL EXP THER, V312, P537, DOI 10.1124/jpet.104.074815
   VIGNONPENNAMEN MD, 1995, EUR J DERMATOL, V5, P449
   ZARNOW H, 1976, JAMA-J AM MED ASSOC, V235, P1880, DOI 10.1001/jama.235.17.1880
NR 15
TC 15
Z9 15
U1 0
U2 2
PU LIPPINCOTT WILLIAMS & WILKINS
PI PHILADELPHIA
PA TWO COMMERCE SQ, 2001 MARKET ST, PHILADELPHIA, PA 19103 USA
SN 0012-3706
EI 1530-0358
J9 DIS COLON RECTUM
JI Dis. Colon Rectum
PD FEB
PY 2009
VL 52
IS 2
BP 343
EP 345
DI 10.1007/DCR.0b013e318199db60
PG 3
WC Gastroenterology & Hepatology; Surgery
WE Science Citation Index Expanded (SCI-EXPANDED)
SC Gastroenterology & Hepatology; Surgery
GA 544GT
UT WOS:000273643200026
PM 19279433
DA 2024-01-22
ER

PT J
AU Qiu, P
   Ishimoto, T
   Fu, LF
   Zhang, J
   Zhang, ZY
   Liu, Y
AF Qiu, Peng
   Ishimoto, Takatsugu
   Fu, Lingfeng
   Zhang, Jun
   Zhang, Zhenyong
   Liu, Yang
TI The Gut Microbiota in Inflammatory Bowel Disease
SO FRONTIERS IN CELLULAR AND INFECTION MICROBIOLOGY
LA English
DT Review
DE gut microbiota; inflammatory bowel disease; treatment; metabolite; IBD
ID INVASIVE ESCHERICHIA-COLI; ULCERATIVE-COLITIS; CROHNS-DISEASE;
   MAINTENANCE THERAPY; ENTERAL NUTRITION; TRANSPLANTATION; INDUCTION;
   DYSBIOSIS; PATHOGENESIS; METABOLITES
AB Crohn's disease and ulcerative colitis are the two principal forms of inflammatory bowel disease (IBD). The root causes of these chronic and acute immunological disorders are unclear, but intestinal microorganisms are known to play a key role in the initiation and maintenance of disease. However, at present, there is no clear evidence for a single transmissible agent being involved in IBD aetiology. Although marked alterations occur in faecal and mucosal bacterial communities in IBD, it is unclear whether they are responsible for causing disease, or are due to changes in the gut environment that result from inflammatory reactions and extensive tissue destruction. Despite the involvement of microorganisms in inflammatory processes, antibiotic therapy has generally been unsuccessful in IBD. However, recent studies involving the use of probiotics, prebiotics and synbiotics suggest that there is potential for controlling these diseases through manipulation of the composition of the gut microbiota, and direct interactions with the gut immune system.
C1 [Qiu, Peng] China Med Univ, Dept Anesthesiol, Shengjing Hosp, Shenyang, Peoples R China.
   [Ishimoto, Takatsugu; Fu, Lingfeng; Zhang, Jun] Kumamoto Univ, Grad Sch Med Sci, Dept Gastroenterol Surg, Kumamoto, Japan.
   [Ishimoto, Takatsugu; Fu, Lingfeng; Zhang, Jun] Kumamoto Univ, Int Res Ctr Med Sci, Gastrointestinal Canc Biol, Kumamoto, Japan.
   [Liu, Yang] China Med Univ, Dept Oncol, Shengjing Hosp, Shenyang, Peoples R China.
C3 China Medical University; Kumamoto University; Kumamoto University;
   China Medical University
RP Liu, Y (通讯作者)，China Med Univ, Dept Oncol, Shengjing Hosp, Shenyang, Peoples R China.
EM 13998843583@163.com
CR Aden K, 2019, GASTROENTEROLOGY, V157, P1279, DOI 10.1053/j.gastro.2019.07.025
   Alexeev EE, 2018, AM J PATHOL, V188, P1183, DOI 10.1016/j.ajpath.2018.01.011
   Allegretti JR, 2019, LANCET, V394, P420, DOI 10.1016/S0140-6736(19)31266-8
   Allen-Vercoe E, 2020, CANCER CELL, V38, P452, DOI 10.1016/j.ccell.2020.09.005
   Anderson CJ, 2021, NATURE, V596, P262, DOI 10.1038/s41586-021-03785-9
   Atarashi K, 2017, SCIENCE, V358, P359, DOI 10.1126/science.aan4526
   Bradley CA, 2017, NAT REV GASTRO HEPAT, V14, DOI 10.1038/nrgastro.2017.66
   Britton GJ, 2020, P NATL ACAD SCI USA, V117, P21536, DOI 10.1073/pnas.1922189117
   Campbell C, 2020, NATURE, V581, P475, DOI 10.1038/s41586-020-2193-0
   Caruso R, 2020, NAT REV IMMUNOL, V20, P411, DOI [10.1038/s41577-019-0268-7, 10.4161/gmic.20228]
   Castellanos JG, 2018, IMMUNITY, V49, P1077, DOI 10.1016/j.immuni.2018.10.014
   Çekin AH, 2017, TURK J GASTROENTEROL, V28, P237, DOI 10.5152/tjg.2017.24031
   Chao K, 2014, J GASTROEN HEPATOL, V29, P1808, DOI 10.1111/jgh.12592
   Chattopadhyay I, 2021, APPL BIOCHEM BIOTECH, V193, P1780, DOI 10.1007/s12010-021-03498-9
   Chelakkot Chaithanya, 2018, Exp Mol Med, V50, P1, DOI 10.1038/s12276-018-0126-x
   Chen YY, 2020, J PATHOL, V250, P170, DOI 10.1002/path.5358
   Cheng CS, 2019, ANIMAL, V13, P533, DOI 10.1017/S1751731118001611
   Chu HT, 2016, SCIENCE, V352, P1116, DOI 10.1126/science.aad9948
   Chu ND, 2021, MBIO, V12, DOI 10.1128/mBio.00975-21
   Colman RJ, 2014, J CROHNS COLITIS, V8, P1569, DOI 10.1016/j.crohns.2014.08.006
   Costea PI, 2017, NAT BIOTECHNOL, V35, P1069, DOI 10.1038/nbt.3960
   Coyne MJ, 2019, MICROBIOL SPECTR, V7, DOI 10.1128/microbiolspec.PSIB-0009-2018
   Deleu S, 2021, EBIOMEDICINE, V66, DOI 10.1016/j.ebiom.2021.103293
   Dore MP, 2020, PROBIOTICS ANTIMICRO, V12, P152, DOI 10.1007/s12602-019-9517-0
   Feagan BG, 2016, NEW ENGL J MED, V375, P1946, DOI 10.1056/NEJMoa1602773
   Feagan BG, 2021, LANCET, V397, P2372, DOI 10.1016/S0140-6736(21)00666-8
   Fleisher M, 2018, DIGEST DIS SCI, V63, P825, DOI 10.1007/s10620-018-4971-1
   Forbes JD, 2018, MICROBIOME, V6, DOI 10.1186/s40168-018-0603-4
   Fornelos N, 2020, NAT MICROBIOL, V5, P486, DOI 10.1038/s41564-019-0655-7
   Franzosa EA, 2019, NAT MICROBIOL, V4, P293, DOI 10.1038/s41564-018-0306-4
   Gadaleta RM, 2011, GUT, V60, P463, DOI 10.1136/gut.2010.212159
   Godefroy E, 2018, GASTROENTEROLOGY, V155, P1205, DOI 10.1053/j.gastro.2018.06.078
   Gonçalves P, 2018, INFLAMM BOWEL DIS, V24, P558, DOI 10.1093/ibd/izx029
   Gopalakrishna KP, 2019, NAT MED, V25, P1110, DOI 10.1038/s41591-019-0480-9
   Goyal A, 2018, INFLAMM BOWEL DIS, V24, P410, DOI 10.1093/ibd/izx035
   Halfvarson J, 2017, NAT MICROBIOL, V2, DOI 10.1038/nmicrobiol.2017.4
   Hall AB, 2017, GENOME MED, V9, DOI 10.1186/s13073-017-0490-5
   Hanauer SB, 2020, J CROHNS COLITIS, V14, P23, DOI 10.1093/ecco-jcc/jjz110
   Hang SY, 2019, NATURE, V576, P143, DOI 10.1038/s41586-019-1785-z
   Heerasing N, 2017, ALIMENT PHARM THER, V45, P660, DOI 10.1111/apt.13934
   Heinken A, 2019, MICROBIOME, V7, DOI 10.1186/s40168-019-0689-3
   Hoffmann TW, 2016, ISME J, V10, P460, DOI 10.1038/ismej.2015.127
   Hu SX, 2021, GUT, V70, P285, DOI 10.1136/gutjnl-2019-319706
   Imhann F, 2018, GUT, V67, P108, DOI 10.1136/gutjnl-2016-312135
   Inoue Satoko, 2005, Nihon Rinsho, V63, P757
   Ishikawa D, 2018, INFLAMM BOWEL DIS, V24, P2590, DOI 10.1093/ibd/izy266
   Jongsma MME, 2022, GUT, V71, P34, DOI 10.1136/gutjnl-2020-322339
   Kayama H, 2020, ANNU REV IMMUNOL, V38, P23, DOI 10.1146/annurev-immunol-070119-115104
   Khaloian S, 2020, GUT, V69, P1939, DOI 10.1136/gutjnl-2019-319514
   Kostic AD, 2014, GASTROENTEROLOGY, V146, P1489, DOI 10.1053/j.gastro.2014.02.009
   Kriss M, 2018, CURR OPIN MICROBIOL, V44, P34, DOI 10.1016/j.mib.2018.07.003
   Kudelka MR, 2020, NAT REV GASTRO HEPAT, V17, P597, DOI 10.1038/s41575-020-0331-7
   Lamas B, 2018, GUT, V67, P1836, DOI 10.1136/gutjnl-2017-314195
   Langan D, 2021, INT J MOL SCI, V22, DOI 10.3390/ijms22042017
   Lavelle A, 2020, NAT REV GASTRO HEPAT, V17, P223, DOI 10.1038/s41575-019-0258-z
   Lavelle A, 2019, MICROBIOME, V7, DOI 10.1186/s40168-019-0725-3
   Lavelle A, 2018, NAT REV GASTRO HEPAT, V15, P193, DOI 10.1038/nrgastro.2018.15
   Leber A, 2018, FRONT IMMUNOL, V9, DOI 10.3389/fimmu.2018.00363
   Lee M, 2021, GASTROENTEROLOGY, V160, P524, DOI 10.1053/j.gastro.2020.09.056
   Lee Y, 2020, NAT MATER, V19, P118, DOI 10.1038/s41563-019-0462-9
   Levine A, 2018, GUT, V67, P1726, DOI 10.1136/gutjnl-2017-315866
   Lewis JD, 2017, GASTROENTEROLOGY, V152, P398, DOI 10.1053/j.gastro.2016.10.019
   Lin L, 2017, BMC IMMUNOL, V18, DOI 10.1186/s12865-016-0187-3
   Llewellyn SR, 2018, GASTROENTEROLOGY, V154, P1037, DOI 10.1053/j.gastro.2017.11.030
   Lloyd-Price J, 2019, NATURE, V569, P655, DOI 10.1038/s41586-019-1237-9
   Lopetuso LR, 2018, EXPERT OPIN INV DRUG, V27, P543, DOI 10.1080/13543784.2018.1483333
   Lopetuso LR, 2016, INFLAMM BOWEL DIS, V22, P1708, DOI 10.1097/MIB.0000000000000807
   Louis P, 2014, NAT REV MICROBIOL, V12, P661, DOI 10.1038/nrmicro3344
   Macia L, 2015, NAT COMMUN, V6, DOI 10.1038/ncomms7734
   Mancini NL, 2021, CELL MOL GASTROENTER, V11, P551, DOI 10.1016/j.jcmgh.2020.09.013
   Manichanh C, 2012, NAT REV GASTRO HEPAT, V9, P599, DOI 10.1038/nrgastro.2012.152
   Marchesi JR, 2016, GUT, V65, P330, DOI 10.1136/gutjnl-2015-309990
   Meisel M, 2017, ISME J, V11, P15, DOI 10.1038/ismej.2016.114
   Michaudel C, 2020, CELL METAB, V32, P514, DOI 10.1016/j.cmet.2020.09.004
   Moayyedi P, 2015, GASTROENTEROLOGY, V149, P102, DOI 10.1053/j.gastro.2015.04.001
   Monteleone G, 2015, NEW ENGL J MED, V372, P1104, DOI 10.1056/NEJMoa1407250
   Mosca A, 2016, FRONT MICROBIOL, V7, DOI 10.3389/fmicb.2016.00455
   Mukhopadhya I, 2015, MICROBES INFECT, V17, P304, DOI 10.1016/j.micinf.2014.12.001
   Ng SC, 2020, GUT, V69, P83, DOI 10.1136/gutjnl-2019-319407
   Ng SC, 2017, LANCET, V390, P2769, DOI 10.1016/S0140-6736(17)32448-0
   Nikolaus S, 2017, GASTROENTEROLOGY, V153, P1504, DOI 10.1053/j.gastro.2017.08.028
   Nishida A, 2021, WORLD J GASTROENTERO, V27, P3317, DOI 10.3748/wjg.v27.i23.3317
   Nishida A, 2017, J GASTROENTEROL, V52, P476, DOI 10.1007/s00535-016-1271-4
   Ohnmacht C, 2015, SCIENCE, V349, P989, DOI 10.1126/science.aac4263
   Oligschlaeger Y, 2019, CELLS-BASEL, V8, DOI 10.3390/cells8070659
   Osaka T, 2017, NUTRIENTS, V9, DOI 10.3390/nu9121329
   Owaga E, 2015, INT J MOL SCI, V16, P20841, DOI 10.3390/ijms160920841
   Palmela C, 2018, GUT, V67, P574, DOI 10.1136/gutjnl-2017-314903
   Parigi TL, 2021, GASTROENTEROLOGY, V160, P1472, DOI 10.1053/j.gastro.2020.04.034
   Pigneur B, 2019, J CROHNS COLITIS, V13, P846, DOI 10.1093/ecco-jcc/jjy207
   Pittayanon R, 2020, GASTROENTEROLOGY, V158, P930, DOI 10.1053/j.gastro.2019.11.294
   Powell N, 2020, GUT, V69, P578, DOI 10.1136/gutjnl-2019-318483
   Praveschotinunt P, 2019, NAT COMMUN, V10, DOI 10.1038/s41467-019-13336-6
   Ramakrishna BS, 2013, J GASTROEN HEPATOL, V28, P9, DOI 10.1111/jgh.12294
   Rath E, 2018, NAT REV GASTRO HEPAT, V15, P497, DOI 10.1038/s41575-018-0021-x
   Read E, 2021, NAT REV GASTRO HEPAT, V18, P731, DOI 10.1038/s41575-021-00488-4
   Rodrigues RR, 2018, METHODS MOL BIOL, V1849, P227, DOI 10.1007/978-1-4939-8728-3_15
   Rolhion N, 2019, CELL HOST MICROBE, V26, P691, DOI 10.1016/j.chom.2019.10.016
   Roy U, 2017, CELL REP, V21, P994, DOI 10.1016/j.celrep.2017.09.097
   Saha S, 2021, GASTROENTEROLOGY, V160, P1961, DOI 10.1053/j.gastro.2021.01.010
   Sartor RB, 2017, GASTROENTEROLOGY, V152, P327, DOI 10.1053/j.gastro.2016.10.012
   Sassone-Corsi M, 2016, NATURE, V540, P280, DOI 10.1038/nature20557
   Scaldaferri F, 2016, WORLD J GASTROENTERO, V22, P5505, DOI 10.3748/wjg.v22.i24.5505
   Schaubeck M, 2016, GUT, V65, P225, DOI 10.1136/gutjnl-2015-309333
   Schirmer M, 2019, NAT REV MICROBIOL, V17, P497, DOI 10.1038/s41579-019-0213-6
   Seregin SS, 2017, CELL REP, V19, P2174, DOI 10.1016/j.celrep.2017.05.074
   Shapiro JM, 2021, CELL HOST MICROBE, V29, P83, DOI 10.1016/j.chom.2020.12.003
   Shawki A, 2017, CELL MOL GASTROENTER, V3, P41, DOI 10.1016/j.jcmgh.2016.10.004
   Song XY, 2020, NATURE, V577, P410, DOI 10.1038/s41586-019-1865-0
   Stappenbeck TS, 2016, NATURE, V534, P191, DOI 10.1038/nature18285
   Stevens BW, 2017, DIGEST DIS SCI, V62, P197, DOI 10.1007/s10620-016-4356-2
   Subramenium GA, 2019, AM J PHYSIOL-GASTR L, V316, pG55, DOI 10.1152/ajpgi.00259.2018
   Sun XY, 2017, MOL MED REP, V16, P2893, DOI 10.3892/mmr.2017.6912
   Tito RY, 2019, GUT, V68, P1180, DOI 10.1136/gutjnl-2018-316106
   van der Lelie D, 2021, NAT COMMUN, V12, DOI 10.1038/s41467-021-23460-x
   Vila AV, 2018, SCI TRANSL MED, V10, DOI 10.1126/scitranslmed.aap8914
   Wellman AS, 2017, GASTROENTEROLOGY, V153, P772, DOI 10.1053/j.gastro.2017.05.022
   Wilson ID, 2017, TRANSL RES, V179, P204, DOI 10.1016/j.trsl.2016.08.002
   Yilmaz B, 2018, PLOS ONE, V13, DOI 10.1371/journal.pone.0199664
   Zhang M, 2017, FRONT IMMUNOL, V8, P1, DOI 10.3389/fimmu.2017.00942
   Zhou LX, 2018, INFLAMM BOWEL DIS, V24, P1926, DOI 10.1093/ibd/izy182
   Zhu WH, 2018, NATURE, V553, P208, DOI 10.1038/nature25172
   Zhuang XJ, 2020, INFLAMM BOWEL DIS, V26, P1636, DOI 10.1093/ibd/izaa253
NR 123
TC 58
Z9 62
U1 60
U2 107
PU FRONTIERS MEDIA SA
PI LAUSANNE
PA AVENUE DU TRIBUNAL FEDERAL 34, LAUSANNE, CH-1015, SWITZERLAND
SN 2235-2988
J9 FRONT CELL INFECT MI
JI Front. Cell. Infect. Microbiol.
PD FEB 22
PY 2022
VL 12
AR 733992
DI 10.3389/fcimb.2022.733992
PG 14
WC Immunology; Microbiology
WE Science Citation Index Expanded (SCI-EXPANDED)
SC Immunology; Microbiology
GA ZU4IL
UT WOS:000769805700001
PM 35273921
OA gold, Green Published
HC Y
HP N
DA 2024-01-22
ER

PT J
AU Floch, MH
   Madsen, KK
   Jenkins, DJA
   Guandalini, S
   Katz, JA
   Onderdonk, A
   Walker, WA
   Fedorak, RN
   Camilleri, M
AF Floch, MH
   Madsen, KK
   Jenkins, DJA
   Guandalini, S
   Katz, JA
   Onderdonk, A
   Walker, WA
   Fedorak, RN
   Camilleri, M
TI Recommendations for probiotic use
SO JOURNAL OF CLINICAL GASTROENTEROLOGY
LA English
DT Article; Proceedings Paper
CT Yale Probiotics Workshop
CY OCT 07, 2005
CL New Haven, CT
SP Yale Univ Sch Med Sect Digest Dis
DE probiotic use; recommendations
ID ANTIBIOTIC-ASSOCIATED DIARRHEA; CLOSTRIDIUM-DIFFICILE COLITIS;
   RANDOMIZED CONTROLLED-TRIAL; SACCHAROMYCES-BOULARDII; DOUBLE-BLIND;
   LACTOBACILLUS-GG; MAINTENANCE TREATMENT; ESCHERICHIA-COLI;
   CROHNS-DISEASE; MAINTAINING REMISSION
AB Probiotics are live microbial organisms that are adininistrated as Supplements or in foods to benefit the host. It is the recommendation that they may be helpful in the prevention and treatment of acute diarrhea in adults and children, the prevention of antibiotic-associated diarrhea ill adults and children, and the maintenance of remission and prevention Of pouchitis. Although early results indicate that probiotics may also be useful in immunologic modulation to prevent atopy, treatment of radiation intestinal disease, vaginosis, ulcerative colitis, and the irritable bowel syndrome, the Studies available are not sufficient to say they are definitely helpful. Even fewer data are available to recommend probiotics for the treatment of H pylori and Crohn disease and for the prevention of cardiovascular risk factors or other degenerative diseases. Clearly, larger and better-designed studies of probiotics are necessary, including comparative and dose-ranging trials.
C1 Univ Alberta, Edmonton, AB T6G 2M7, Canada.
   Univ Toronto, Toronto, ON, Canada.
   Univ Chicago, Dept Pediat, Chicago, IL 60637 USA.
   Univ Hosp Cleveland, Case Western Reserve Sch Med, Div Gastroenterol, Cleveland, OH 44106 USA.
   Yale Univ, Sch Med, Sect Digest Dis, New Haven, CT 06520 USA.
   Harvard Univ, Sch Med, Dept Pathol, Cambridge, MA 02138 USA.
   Harvard Univ, Sch Med, Dept Med & Physiol, Dept Gastroenterol, Cambridge, MA 02138 USA.
   Mayo Clin, Rochester, MN USA.
C3 University of Alberta; University of Toronto; University of Chicago;
   University Hospitals of Cleveland; Case Western Reserve University; Yale
   University; Harvard University; Harvard University; Mayo Clinic
RP Floch, MH (通讯作者)，Yale Univ, Sch Med, Sect Digest Dis, POB 208019, New Haven, CT 06520 USA.
EM martin.floch@yale.edu
RI Jenkins, David JA/A-1992-2009; Guandalini, Stefano/HMV-2655-2023;
   Guandalini, Stefano/G-8084-2011
OI Fedorak, Richard/0000-0002-7382-0080
FU CIHR [49434-2] Funding Source: Medline
CR Agarwal K N, 2001, Indian Pediatr, V38, P905
   Agerholm-Larsen L, 2000, EUR J CLIN NUTR, V54, P856, DOI 10.1038/sj.ejcn.1601104
   *AM COLL GASTR, 2005, AM J GASTROENTEROL, V100, pS23
   Bibiloni R, 2005, AM J GASTROENTEROL, V100, P1539, DOI 10.1111/j.1572-0241.2005.41794.x
   BILLER JA, 1995, J PEDIATR GASTR NUTR, V21, P224, DOI 10.1097/00005176-199508000-00016
   Bleichner G, 1997, INTENS CARE MED, V23, P517, DOI 10.1007/s001340050367
   BROEKAERT IJ, 2006, J CLIN GASTROENTEROL, P40
   CAMILLERI M, 2006, J CLIN GASTROENTEROL, P40
   CAPURSO L, 2005, PROBIOTICS PREB 0904
   Chiang BL, 2000, EUR J CLIN NUTR, V54, P849, DOI 10.1038/sj.ejcn.1601093
   Cruchet S, 2003, NUTRITION, V19, P716, DOI 10.1016/S0899-9007(03)00109-6
   Cunningham-Rundles S, 2000, AM J GASTROENTEROL, V95, pS22, DOI 10.1016/S0002-9270(99)00813-8
   Delia P, 2002, AM J GASTROENTEROL, V97, P2150
   Floch MH, 2005, GASTROENTEROL CLIN N, V34, P547, DOI 10.1016/j.gtc.2005.05.004
   Gaon D, 2003, MEDICINA-BUENOS AIRE, V63, P293
   Gill HS, 2001, AM J CLIN NUTR, V74, P833
   Gionchetti P, 2000, GASTROENTEROLOGY, V119, P305, DOI 10.1053/gast.2000.9370
   Gionchetti P, 2003, GASTROENTEROLOGY, V124, P1202, DOI 10.1016/S0016-5085(03)00171-9
   GORBACH SL, 1987, LANCET, V2, P1519
   Guandalini S, 2000, J PEDIATR GASTR NUTR, V30, P54, DOI 10.1097/00005176-200001000-00018
   GUANDALINI S, 2006, J CLIN GASTROENTEROL, P40
   Gupta P, 2000, J PEDIATR GASTR NUTR, V31, P453, DOI 10.1097/00005176-200010000-00024
   Guslandi M, 2000, DIGEST DIS SCI, V45, P1462, DOI 10.1023/A:1005588911207
   Guslandi M, 2003, EUR J GASTROEN HEPAT, V15, P697, DOI 10.1097/00042737-200306000-00017
   HILTON E, 1992, ANN INTERN MED, V116, P353, DOI 10.7326/0003-4819-116-5-353
   Ishikawa H, 2003, J AM COLL NUTR, V22, P56, DOI 10.1080/07315724.2003.10719276
   ISOLAURI E, 1995, VACCINE, V13, P310, DOI 10.1016/0264-410X(95)93319-5
   KAILA M, 1995, ARCH DIS CHILD, V72, P51, DOI 10.1136/adc.72.1.51
   KATZ JA, 2006, J CLIN GASTROENTEROL, P40
   Kawase M, 2000, J DAIRY SCI, V83, P255, DOI 10.3168/jds.S0022-0302(00)74872-7
   Kim HJ, 2003, ALIMENT PHARM THER, V17, P895, DOI 10.1046/j.1365-2036.2003.01543.x
   Kruis W, 1997, ALIMENT PHARM THER, V11, P853, DOI 10.1046/j.1365-2036.1997.00225.x
   Macfarlane GT, 1999, BRIT MED J, V318, P999, DOI 10.1136/bmj.318.7189.999
   Madsen K, 2006, J CLIN GASTROENTEROL, V40, P232, DOI 10.1097/00004836-200603000-00014
   Malchow HA, 1997, J CLIN GASTROENTEROL, V25, P653, DOI 10.1097/00004836-199712000-00021
   Marteau P, 1997, GASTROEN CLIN BIOL, V21, P293
   MCFARLAND LV, 1995, AM J GASTROENTEROL, V90, P439
   Michetti P, 1999, DIGESTION, V60, P203, DOI 10.1159/000007660
   Mimura T, 2004, GUT, V53, P108, DOI 10.1136/gut.53.1.108
   Niedzielin K, 2001, EUR J GASTROEN HEPAT, V13, P1143, DOI 10.1097/00042737-200110000-00004
   Nobaek S, 2000, AM J GASTROENTEROL, V95, P1231
   O'Mahony L, 2005, GASTROENTEROLOGY, V128, P541, DOI 10.1053/j.gastro.2004.11.050
   ONDERDONK A, 2006, J CLIN GASTROENTEROL, P40
   Parent D, 1996, ARZNEIMITTELFORSCH, V46, P68
   Pedone CA, 1999, INT J CLIN PRACT, V53, P179
   PHUDPRADIT P, 1999, J MED ASS THAI S1, V82, pS43
   PLEIN K, 1993, Z GASTROENTEROL, V31, P129
   RAZA S, 1995, PEDIATR INFECT DIS J, V14, P107, DOI 10.1097/00006454-199502000-00005
   Rembacken BJ, 1999, LANCET, V354, P635, DOI 10.1016/S0140-6736(98)06343-0
   RIOUX KP, 2006, J CLIN GASTROENTEROL, P40
   Rosenfeldt V, 2002, PEDIATR INFECT DIS J, V21, P411, DOI 10.1097/00006454-200205000-00012
   SAAVEDRA JM, 1994, LANCET, V344, P1046, DOI 10.1016/S0140-6736(94)91708-6
   SCHIFFRIN EJ, 1995, J DAIRY SCI, V78, P491, DOI 10.3168/jds.S0022-0302(95)76659-0
   Schiffrin EJ, 1997, AM J CLIN NUTR, V66, P515, DOI 10.1093/ajcn/66.2.515S
   Shornikova AV, 1997, PEDIATR INFECT DIS J, V16, P1103, DOI 10.1097/00006454-199712000-00002
   Shornikova AV, 1997, J PEDIATR GASTR NUTR, V24, P399, DOI 10.1097/00005176-199704000-00008
   SURAWICZ CM, 1989, GASTROENTEROLOGY, V96, P981, DOI 10.1016/0016-5085(89)91613-2
   Vanderhoof JA, 1999, J PEDIATR-US, V135, P564, DOI 10.1016/S0022-3476(99)70053-3
   Venturi A, 1999, ALIMENT PHARM THER, V13, P1103
   WONG J, 2006, J CLIN GASTROENTEROL, P40
   Xiao SD, 2003, ADV THER, V20, P253, DOI 10.1007/BF02849854
NR 61
TC 43
Z9 48
U1 1
U2 5
PU LIPPINCOTT WILLIAMS & WILKINS
PI PHILADELPHIA
PA TWO COMMERCE SQ, 2001 MARKET ST, PHILADELPHIA, PA 19103 USA
SN 0192-0790
EI 1539-2031
J9 J CLIN GASTROENTEROL
JI J. Clin. Gastroenterol.
PD MAR
PY 2006
VL 40
IS 3
BP 275
EP 278
DI 10.1097/00004836-200603000-00022
PG 4
WC Gastroenterology & Hepatology
WE Science Citation Index Expanded (SCI-EXPANDED); Conference Proceedings Citation Index - Science (CPCI-S)
SC Gastroenterology & Hepatology
GA 032ZV
UT WOS:000236816600022
PM 16633136
DA 2024-01-22
ER

PT J
AU Sadowski, DC
   Bernstein, CN
   Bitton, A
   Croitoru, K
   Fedorak, RN
   Griffiths, A
AF Sadowski, Daniel C.
   Bernstein, Charles N.
   Bitton, Alain
   Croitoru, Ken
   Fedorak, Richard N.
   Griffiths, Anne
CA CAG Crohn's Consensus Grp
TI Canadian Association of Gastroenterology Clinical Practice Guidelines:
   The use of tumour necrosis factor-alpha antagonist therapy in Crohn's
   disease
SO CANADIAN JOURNAL OF GASTROENTEROLOGY AND HEPATOLOGY
LA English
DT Review
DE Adalimumab; Antibodies; Certolizumab; Crohn's disease; Infliximab;
   Monoclonal; Practice guideline
ID INFLAMMATORY-BOWEL-DISEASE; BONE-MINERAL DENSITY; T-CELL LYMPHOMA;
   ANTI-TNF-ALPHA; CHIMERIC MONOCLONAL-ANTIBODY; PLACEBO-CONTROLLED TRIAL;
   CHRONIC HEPATITIS-B; QUALITY-OF-LIFE; PYODERMA-GANGRENOSUM;
   RHEUMATOID-ARTHRITIS
AB BACKGROUND: Guidelines regarding the use of infliximab in Crohn's disease were previously published by the Canadian Association of Gastroenterology in 2004 However, recent clinical findings and drug developments warrant it review and Update of these guidelines.
   OBJECTIVE: To review and update Canadian guidelines regarding the use of tumour necrosis factor-alpha antibody therapy ill both luminal and fistulizing Crohn's disease.
   METHODS: A consensus group of 25 voting participants developed a series of recommendation statements that addressed pertinent clinical questions and gaps in existing knowledge. An iterative voting and feedback process was used in advance of the consensus meeting in conjunction with a systematic literature review to refine the voting statements. These statements were brought to a formal consensus meeting held in Montreal, Quebec (March 2008), wherein each statement underwent discussion, reformulation, voting and subsequent revision until group consensus was obtained (at least 80% agreement).
   OUTCOME: The 47 voting statements addressed three themes: induction therapy, maintenance therapy and safety issues. As a result of the iterative process, 23 statements achieved consensus and were submitted for publication.
   CONCLUSION: in the past five years, tumour necrosis factor-alpha antagonist therapy has become a cornerstone in the management of moderate-to-severe Crohn's disease refractory to conventional treatment algorithms. The evidentiary base supporting the use of these drugs in Crohn's disease is substantial and strengthened by results from long-germ clinical and molecular studies. However, significant gaps in knowledge exist, particularly with regard to treatment failure. Confidence in the safety of these drugs is increasing, provided that therapy is administered in a clinical setting in which potential complications can be readily recognized and treated.
C1 [Fedorak, Richard N.] Univ Alberta, Div Gastroenterol, Zeidler Ledcor Ctr, Edmonton, AB TG6 2X8, Canada.
   [Sadowski, Daniel C.] Royal Alexandra Hosp, Edmonton, AB, Canada.
   [Bernstein, Charles N.] Univ Manitoba, Winnipeg, MB, Canada.
   [Bitton, Alain] McGill Univ, Montreal, PQ, Canada.
   [Croitoru, Ken; Griffiths, Anne] Univ Toronto, Toronto, ON, Canada.
C3 University of Alberta; Royal Alexandra Hospital; University of Manitoba;
   McGill University; University of Toronto
RP Fedorak, RN (通讯作者)，Univ Alberta, Div Gastroenterol, Zeidler Ledcor Ctr, Edmonton, AB TG6 2X8, Canada.
EM richard.fedorak@ualberta.ca
RI Croitoru, Kenneth/C-4604-2015
OI Croitoru, Kenneth/0000-0003-1231-0180; Sadowski,
   Daniel/0000-0001-6614-8866; Fedorak, Richard/0000-0002-7382-0080;
   Jacobson, Kevan/0000-0001-7269-8557
CR *ABB LAB LTD, 2008, PROD MON
   *ABB LAB LTD, HUM AD
   Aberra FN, 2007, CLIN GASTROENTEROL H, V5, P1070, DOI 10.1016/j.cgh.2007.04.007
   Armstrong D, 2005, CAN J GASTROENTEROL, V19, P15, DOI 10.1155/2005/836030
   Atkins D, 2004, BMJ-BRIT MED J, V328, P1490
   Baert F, 2003, NEW ENGL J MED, V348, P601, DOI 10.1056/NEJMoa020888
   Bartram SA, 2006, WORLD J GASTROENTERO, V12, P5680, DOI 10.3748/wjg.v12.i35.5680
   Batres LA, 2002, J PEDIATR GASTR NUTR, V34, P558, DOI 10.1097/00005176-200205000-00016
   Beltrán B, 2006, GUT, V55, P1670, DOI 10.1136/gut.2006.101386
   Benucci M, 2008, CLIN RHEUMATOL, V27, P91, DOI 10.1007/s10067-007-0728-5
   Bernklev T, 2005, EUR J GASTROEN HEPAT, V17, P1037, DOI 10.1097/00042737-200510000-00006
   Bernstein CN, 2006, AM J GASTROENTEROL, V101, P1559, DOI 10.1111/j.1572-0241.2006.00603.x
   Bernstein CN, 2001, CANCER-AM CANCER SOC, V91, P854, DOI 10.1002/1097-0142(20010215)91:4<854::AID-CNCR1073>3.0.CO;2-Z
   Bhatia JK, 2007, J CLIN GASTROENTEROL, V41, P677, DOI 10.1097/MCG.0b013e31802c2a23
   Bongartz T, 2006, JAMA-J AM MED ASSOC, V295, P2275, DOI 10.1001/jama.295.19.2275
   Borrelli O, 2004, DIGEST LIVER DIS, V36, P342, DOI 10.1016/j.dld.2003.12.014
   Brooklyn TN, 2006, GUT, V55, P505, DOI 10.1136/gut.2005.074815
   Brown ER, 2008, ANN ONCOL, V19, P1340, DOI 10.1093/annonc/mdn054
   BURKE JP, 2008, INFLAMM BOWEL DIS
   *CAN ASS GASTR, POL APPL IMPL CLIN P
   Carmona L, 2005, ARTHRITIS RHEUM-US, V52, P1766, DOI 10.1002/art.21043
   Carroll MB, 2008, SEMIN ARTHRITIS RHEU, V38, P208, DOI 10.1016/j.semarthrit.2007.10.011
   *CENT INC, 2007, PROD MON
   *CENT INC, 2002, REM INFL 4 INJ
   *CENT INC, 2008, PSUR17 DAT FIL
   Chamorro-Posada P, 2006, FIBER INTEGRATED OPT, V25, P1, DOI 10.1080/01468030500332192
   Cheifetz A, 2003, AM J GASTROENTEROL, V98, P1315, DOI 10.1016/S0002-9270(03)00231-4
   Chun A, 1998, INFLAMM BOWEL DIS, V4, P177, DOI 10.1097/00054725-199808000-00001
   Chung JH, 2006, J NEUROL SCI, V244, P133, DOI 10.1016/j.jns.2006.01.012
   Cohen RD, 2002, ALIMENT PHARM THER, V16, P1603, DOI 10.1046/j.1365-2036.2002.01323.x
   Colbert C, 2007, INFLAMM BOWEL DIS, V13, P1453, DOI 10.1002/ibd.20216
   Colombel JF, 2007, GASTROENTEROLOGY, V132, P52, DOI 10.1053/j.gastro.2006.11.041
   Colombel JF, 2004, GASTROENTEROLOGY, V126, P19, DOI 10.1053/j.gastro.2003.10.047
   Mackey AC, 2007, J PEDIATR GASTR NUTR, V44, P265, DOI 10.1097/MPG.0b013e31802f6424
   Costamagna P., 2004, Morbidity and Mortality Weekly Report, V53, P683
   Curtis JR, 2007, RHEUMATOLOGY, V46, P1688, DOI 10.1093/rheumatology/kem212
   D'Haens G, 1999, GASTROENTEROLOGY, V116, P1029, DOI 10.1016/S0016-5085(99)70005-3
   D'Haens G, 2008, LANCET, V371, P660, DOI 10.1016/S0140-6736(08)60304-9
   Duburque C, 2006, ALIMENT PHARM THER, V24, P851, DOI 10.1111/j.1365-2036.2006.03026.x
   Ducoulombier V, 2007, JOINT BONE SPINE, V74, P56, DOI 10.1016/j.jbspin.2006.03.008
   *ENBR ET, AMG WYETH PHARM
   Farrell RJ, 2003, GASTROENTEROLOGY, V124, P917, DOI 10.1053/gast.2003.50145
   Faubion WA, 2006, PRACT GASTROENTEROL, V30, P14
   Fefferman DS, 2004, INFLAMM BOWEL DIS, V10, P346, DOI 10.1097/00054725-200407000-00004
   Ferkolj I, 2006, ACTA DERMATOVEN ALP, V15, P173
   Filippi J, 2006, ARCH INTERN MED, V166, P1783, DOI 10.1001/archinte.166.16.1783
   Freeman HJ, 2005, CAN J GASTROENTEROL, V19, P313, DOI 10.1155/2005/358658
   Fries W, 2002, AM J GASTROENTEROL, V97, P499
   Gaertner WB, 2007, DIS COLON RECTUM, V50, P1754, DOI 10.1007/s10350-007-9077-3
   Gamarra RM, 2006, J EMERG MED, V30, P41, DOI 10.1016/j.jemermed.2005.01.033
   Generini S, 2004, ANN RHEUM DIS, V63, P1664, DOI 10.1136/ard.2003.012450
   Gilman J, 2006, ALIMENT PHARM THER, V23, P1007, DOI 10.1111/j.1365-2036.2006.02835.x
   Glück T, 2002, ARTHRITIS RHEUM, V46, P2255, DOI 10.1002/art.10374
   Gómez-Reino JJ, 2007, ARTHRIT RHEUM-ARTHR, V57, P756, DOI 10.1002/art.22768
   Gottlieb AB, 2007, J INVEST DERM SYMP P, V12, P1, DOI 10.1038/sj.jidsymp.5650029
   Grange F, 2002, DERMATOLOGY, V205, P278, DOI 10.1159/000065860
   Gupta S, 2005, GASTROENTEROLOGY, V129, P1711, DOI 10.1053/j.gastro.2005.09.033
   Hanauer SB, 2006, GASTROENTEROLOGY, V130, P323, DOI 10.1053/j.gastro.2005.11.030
   Hanauer SB, 2002, LANCET, V359, P1541, DOI 10.1016/S0140-6736(02)08512-4
   Hanauer SB, 2004, CLIN GASTROENTEROL H, V2, P542, DOI 10.1016/S1542-3565(04)00238-1
   Hanauer SB, 2007, GUT, V56, P1181, DOI 10.1136/gut.2006.115980
   Herfarth H, 2002, AM J GASTROENTEROL, V97, P2688
   Hewitt D, 2007, AUSTRALAS J DERMATOL, V48, P95, DOI 10.1111/j.1440-0960.2007.00344.x
   Hinojosa J, 2007, ALIMENT PHARM THER, V25, P409, DOI 10.1111/j.1365-2036.2006.03232.x
   Ho GT, 2008, ALIMENT PHARM THER, V27, P308, DOI 10.1111/j.1365-2036.2007.03583.x
   Hommes DW, 2006, NETH J MED, V64, P219
   Hudson M, 1997, INT J GYNECOL OBSTET, V58, P229, DOI 10.1016/S0020-7292(97)00088-X
   Hunt R, 2004, CAN J GASTROENTEROL, V18, P547, DOI 10.1155/2004/326767
   Hyams J, 2007, GASTROENTEROLOGY, V132, P863, DOI 10.1053/j.gastro.2006.12.003
   Hyams JS, 2003, AM J GASTROENTEROL, V98, P5
   Jacobsohn DA, 2003, AM J HEMATOL, V74, P119, DOI 10.1002/ajh.10392
   Jacobstein DA, 2005, INFLAMM BOWEL DIS, V11, P442, DOI 10.1097/01.MIB.0000158166.88238.ea
   Kamath BM, 2002, J PEDIATR GASTR NUTR, V34, P410, DOI 10.1097/00005176-200204000-00018
   Kao KT, 2006, PRACT GASTROENTEROL, V30, P106
   Kaplan GG, 2007, ALIMENT PHARM THER, V26, P1509, DOI 10.1111/j.1365-2036.2007.03548.x
   Katz JA, 2004, AM J GASTROENTEROL, V99, P2385, DOI 10.1111/j.1572-0241.2004.30186.x
   Kaufman I, 2005, RHEUMATOL INT, V25, P406, DOI 10.1007/s00296-004-0467-8
   Klotz U, 2007, CLIN PHARMACOKINET, V46, P645, DOI 10.2165/00003088-200746080-00002
   Knapp AB, 2005, INFLAMM BOWEL DIS, V11, P1123, DOI 10.1097/01.MIB.0000191612.43584.94
   Kugathasan S, 2003, J PEDIATR GASTR NUTR, V37, P150, DOI 10.1097/00005176-200308000-00013
   Kwon HJ, 2003, ANN INTERN MED, V138, P807, DOI 10.7326/0003-4819-138-10-200305200-00008
   Lal S, 2007, EUR J GASTROEN HEPAT, V19, P277, DOI 10.1097/MEG.0b013e3280116ccc
   Lee JH, 2002, ARTHRITIS RHEUM-US, V46, P2565, DOI 10.1002/art.10583
   Lichtenstein GR, 2006, GASTROENTEROLOGY, V130, pA71, DOI 10.1053/j.gastro.2005.12.042
   Lichtenstein GR, 2006, AM J GASTROENTEROL, V101, P1030, DOI 10.1111/j.1572-0241.2006.00463.x
   Lichtenstein GR, 2006, CLIN GASTROENTEROL H, V4, P621, DOI 10.1016/j.cgh.2006.03.002
   Lichtenstein GR, 2006, GASTROENTEROLOGY, V130, P940, DOI 10.1053/j.gastro.2006.01.048
   Listing J, 2005, ARTHRITIS RHEUM-US, V52, P3403, DOI 10.1002/art.21386
   Ljung T, 2004, GUT, V53, P849, DOI 10.1136/gut.2003.018515
   Ljung T, 2002, SCAND J GASTROENTERO, V37, P1108, DOI 10.1080/003655202320378338
   Louis E, 2007, ACTA GASTRO-ENT BELG, V70, P15
   Markowitz J, 2000, GASTROENTEROLOGY, V119, P895, DOI 10.1053/gast.2000.18144
   Matulis G, 2008, ANN RHEUM DIS, V67, P84, DOI 10.1136/ard.2007.070789
   McCabe RP, 1996, GASTROENTEROLOGY, V110, pA962
   MCNAMARA DA, 2005, SURG-J R COLL SURG E, V2, P258
   Menachem Y, 2005, DIGESTION, V72, P124, DOI 10.1159/000088367
   Michel M, 2003, J RHEUMATOL, V30, P1624
   Miheller P, 2007, J EMERG MED, V32, P209, DOI 10.1016/j.jemermed.2006.12.005
   Mimouni D, 2003, BRIT J DERMATOL, V148, P813, DOI 10.1046/j.1365-2133.2003.05294.x
   Morelli J, 2000, AM J GASTROENTEROL, V95, P841, DOI 10.1111/j.1572-0241.2000.01872.x
   Mori Shunsuke, 2007, Mod Rheumatol, V17, P83, DOI 10.1007/s10165-006-0544-9
   Moss AC, 2008, ALIMENT PHARM THER, V28, P221, DOI 10.1111/j.1365-2036.2008.03734.x
   Nakelchik M, 2002, AM J MED, V112, P78, DOI 10.1016/S0002-9343(01)00945-7
   Nathan DM, 2006, J GASTROEN HEPATOL, V21, P1366, DOI 10.1111/j.1440-1746.2006.04559.x
   NIKAS SN, 2003, SERONO CURR OPIN INV, V4, P1369
   ORLANDO A, 2004, EUR REV MED PHARMACO, V8, P230
   Paganelli M, 2007, INFLAMM BOWEL DIS, V13, P416, DOI 10.1002/ibd.20039
   Panaccione R, 2004, CAN J GASTROENTEROL, V18, P503, DOI 10.1155/2004/670161
   Panaccione R, 2001, CAN J GASTROENTEROL, V15, P371, DOI 10.1155/2001/490921
   Papadakis KA, 2005, AM J GASTROENTEROL, V100, P75, DOI 10.1111/j.1572-0241.2005.40647.x
   Pascher A, 2005, TRANSPLANT P, V37, P1635, DOI 10.1016/j.transproceed.2004.09.023
   Pearce CB, 2007, J GASTROEN HEPATOL, V22, P1671, DOI 10.1111/j.1440-1746.2006.04739.x
   Peyrin-Biroulet L, 2008, CLIN GASTROENTEROL H, V6, P644, DOI 10.1016/j.cgh.2008.03.014
   PLOUGH S, EFFECT INFLIXIMAB EF
   Present DH, 1999, NEW ENGL J MED, V340, P1398, DOI 10.1056/NEJM199905063401804
   Rednic Simona, 2006, J Gastrointestin Liver Dis, V15, P379
   Regueiro M, 2003, AM J GASTROENTEROL, V98, P1821, DOI 10.1016/S0002-9270(03)00430-1
   Regueiro M, 2007, INFLAMM BOWEL DIS, V13, P1093, DOI 10.1002/ibd.20177
   Rodrigo L, 2004, REV ESP ENFERM DIG, V96, P548
   Rosh JR, 2007, INFLAMM BOWEL DIS, V13, P1024, DOI 10.1002/ibd.20169
   Rutgeerts P, 2006, ALIMENT PHARM THER, V23, P451, DOI 10.1111/j.1365-2036.2006.02786.x
   Rutgeerts P, 2004, GASTROENTEROLOGY, V126, P402, DOI 10.1053/j.gastro.2003.11.014
   Rutgeerts P, 2006, GASTROINTEST ENDOSC, V63, P433, DOI 10.1016/j.gie.2005.08.011
   Sakellariou GT, 2007, CLIN RHEUMATOL, V26, P950, DOI 10.1007/s10067-006-0392-1
   Sandborn W, 2008, AM J GASTROENTEROL, V103, pS436, DOI 10.14309/00000434-200809001-01117
   SANDBORN W, COCHRANE DATABASE SY
   Sandborn WJ, 2007, GUT, V56, P1232, DOI 10.1136/gut.2006.106781
   Sandborn WJ, 2007, ANN INTERN MED, V146, P829, DOI 10.7326/0003-4819-146-12-200706190-00159
   Sandborn WJ, 2007, NEW ENGL J MED, V357, P228, DOI 10.1056/NEJMoa067594
   Sandborn WJ, 2004, AM J GASTROENTEROL, V99, P1984, DOI 10.1111/j.1572-0241.2004.40462.x
   Sands BE, 2004, NEW ENGL J MED, V350, P876, DOI 10.1056/NEJMoa030815
   Sands BE, 2006, ALIMENT PHARM THERAP, V23, P1127, DOI 10.1111/j.1365-2036.2006.02878.x
   Sands BE, 2008, GASTROENTEROLOGY, V135, P400, DOI 10.1053/j.gastro.2008.04.023
   Sands BE, 2004, CLIN GASTROENTEROL H, V2, P912, DOI 10.1016/S1542-3565(04)00414-8
   Sapienza MS, 2004, DIGEST DIS SCI, V49, P1454, DOI 10.1023/B:DDAS.0000042245.20042.4f
   Schreiber S, 2005, GASTROENTEROLOGY, V129, P807, DOI 10.1053/j.gastro.2005.06.064
   Schreiber S, 2008, GASTROENTEROLOGY, V134, pA490
   Schreiber S, 2007, NEW ENGL J MED, V357, P239, DOI 10.1056/NEJMoa062897
   Schröder O, 2004, ALIMENT PHARM THERAP, V19, P295, DOI 10.1111/j.1365-2036.2004.01850.x
   Schröder O, 2006, EUR J GASTROEN HEPAT, V18, P11, DOI 10.1097/00042737-200601000-00003
   Seiderer J, 2004, DIGESTION, V70, P3, DOI 10.1159/000080075
   Shale M, 2008, GUT, V57, P1639, DOI 10.1136/gut.2008.163279
   Shin ISJ, 2006, ARTHRITIS RHEUM-US, V54, P1429, DOI 10.1002/art.21814
   Sorrentino D, 2006, INT J COLORECTAL DIS, V21, P276, DOI 10.1007/s00384-005-0739-0
   *STAT CAN, 20002004 STAT CAN, pCH11
   Swaminath A, 2008, INFLAMM BOWEL DIS, V14, P213, DOI 10.1002/ibd.20318
   Sylvester FA, 2007, INFLAMM BOWEL DIS, V13, P42, DOI 10.1002/ibd.20006
   Tai TL, 2002, RHEUMATOLOGY, V41, P951, DOI 10.1093/rheumatology/41.8.951
   Tamaz R, 2008, GASTROENTEROLOGY, V134, pA501
   Targan SR, 1997, NEW ENGL J MED, V337, P1029, DOI 10.1056/NEJM199710093371502
   Thomas CW, 2004, INFLAMM BOWEL DIS, V10, P28, DOI 10.1097/00054725-200401000-00004
   Toruner M, 2008, GASTROENTEROLOGY, V134, P929, DOI 10.1053/j.gastro.2008.01.012
   TOV LS, 2000, GASTROENTEROLOGY, V118, pA2974
   Triantafillidis JK, 2002, SCAND J GASTROENTERO, V37, P863, DOI 10.1080/713786537
   Vadikolias K, 2007, EUR J GASTROEN HEPAT, V19, P159, DOI 10.1097/01.meg.0000250589.45984.b4
   Van Assche G, 2008, GASTROENTEROLOGY, V134, P1861, DOI 10.1053/j.gastro.2008.03.004
   van der Heijde D, 2005, ARTHRITIS RHEUM-US, V52, P582, DOI 10.1002/art.20852
   van Vollenhoven R, 2003, ANN RHEUM DIS, V62, P1195, DOI 10.1136/ard.2003.009589
   Vasiliauskas EA, 2006, CLIN GASTROENTEROL H, V4, P1255, DOI 10.1016/j.cgh.2006.07.018
   Vasilopoulos Sotirios, 2000, American Journal of Gastroenterology, V95, P2503, DOI 10.1111/j.1572-0241.2000.02675.x
   Ventura SJ, 2000, VITAL HLTH STAT, V21, P1
   Vermeire S, 2007, GUT, V56, P1226, DOI 10.1136/gut.2006.099978
   von Scheven E, 2006, J PEDIATR ENDOCR MET, V19, P821
   Walters TD, 2007, INFLAMM BOWEL DIS, V13, P424, DOI 10.1002/ibd.20069
   Warris A, 2001, NEW ENGL J MED, V344, P1099, DOI 10.1056/NEJM200104053441415
   West RL, 2008, ALIMENT PHARM THER, V28, P1122, DOI 10.1111/j.1365-2036.2008.03828.x
   Wick Jeannette Y, 2005, Consult Pharm, V20, P110, DOI 10.4140/TCP.n.2005.110
   Wolfe F, 2007, ARTHRITIS RHEUM, V56, P2886, DOI 10.1002/art.22864
   Wolfe F, 2007, ARTHRITIS RHEUM, V56, P1433, DOI 10.1002/art.22579
   Zaccagna A, 2003, EUR J DERMATOL, V13, P258
NR 170
TC 34
Z9 38
U1 0
U2 9
PU HINDAWI LTD
PI LONDON
PA ADAM HOUSE, 3RD FLR, 1 FITZROY SQ, LONDON, W1T 5HF, ENGLAND
SN 2291-2789
EI 2291-2797
J9 CAN J GASTROENTEROL
JI Can. J. Gastroenterol. Hepatol.
PD MAR
PY 2009
VL 23
IS 3
BP 185
EP 202
DI 10.1155/2009/201430
PG 18
WC Gastroenterology & Hepatology
WE Science Citation Index Expanded (SCI-EXPANDED)
SC Gastroenterology & Hepatology
GA 425BZ
UT WOS:000264613300006
PM 19319383
OA Green Published, gold
DA 2024-01-22
ER

PT J
AU Hidalgo-Rios, S
   Alonso-Moreno, M
   Iserte, JT
   Herrera-Justiniano, JM
AF Hidalgo-Rios, Samuel
   Alonso-Moreno, Marta
   Iserte, Jaime Torello
   Herrera-Justiniano, Jose Manuel
TI A Rare Case of Drug-induced Erectile Dysfunction with Adalimumab and
   Certolizumab Solved after Switch to Ustekinumab in a Crohn's Disease
   Patient
SO CURRENT DRUG SAFETY
LA English
DT Article
DE Crohn disease; sexual dysfunction; drug-related side effects;
   certolizumab; adalimumab; naranjo score
ID AGENTS; ALPHA
AB Background Crohn Disease (CD) is an intestinal inflammatory condition characterized by a complex pathogenesis, with elevated levels of inflammatory cytokines. Adalimumab and certolizumab are two biologic drugs inhibiting TNF-& alpha;. Objective We report the first case of a probable relationship, according to Naranjo causality assessment score, between two consecutive treatments with TNF-& alpha; inhibitors and induced erectile dysfunction (ED), that disappeared after switching to another biologic drug (ustekinumab). Case Presentation This case report describes a possible and important association of two TNF-& alpha; inhibitors (certolizumab and adalimumab) and ED in a male patient with CD, with resolution after switching to Ustekinumab (anti-interleukin 12 and 23 biologic drug). A 65 years old man experienced erectile dysfunction during treatment with an anti-TNF. The adverse effect disappeared after discontinuation of the drug. All necessary urologic exams were carried out. Adalimumab was replaced by certolizumab and sexual disfunction symptoms appeared again, improving typically at the end of treatment periods and getting worse with each new dose. Results Switching to ustekinumab lead to a resolution of the erectile dysfunction. Conclusion We describe for the first time a sexual dysfunction possibly due to two similar anti TNF drugs and its resolution after the switch to another similar but different drug, highlighting the potential difference between biologic drugs.
C1 [Hidalgo-Rios, Samuel; Iserte, Jaime Torello] Univ Hosp Virgen del Rocio, Dept Clin Pharmacol, Av Manuel Siurot S-N, Seville 41013, Spain.
   [Alonso-Moreno, Marta] Univ Hosp Virgen del Rocio, Dept Pharm, Av Manuel Siurot S-N, Seville 41013, Spain.
   [Herrera-Justiniano, Jose Manuel] Univ Hosp Virgen del Rocio, Dept Gastroenterol, Av Manuel Siurot S-N, Seville 41013, Spain.
C3 Virgen del Rocio University Hospital; Virgen del Rocio University
   Hospital; Virgen del Rocio University Hospital
RP Hidalgo-Rios, S (通讯作者)，Univ Hosp Virgen del Rocio, Dept Clin Pharmacol, Av Manuel Siurot S-N, Seville 41013, Spain.
EM samuelhidalgorios@gmail.com
OI Hidalgo Rios, Samuel/0000-0002-3050-7916; Alonso Moreno,
   Marta/0000-0003-1200-6816
CR Carneiro FS, 2010, J SEX MED, V7, P3823, DOI 10.1111/j.1743-6109.2010.01762.x
   Cushing K, 2021, JAMA-J AM MED ASSOC, V325, P69, DOI 10.1001/jama.2020.18936
   Dastoli S, 2020, CURR DRUG SAF, V15, P69, DOI 10.2174/1574886314666190726155147
   Feuerstein JD, 2017, MAYO CLIN PROC, V92, P1088, DOI 10.1016/j.mayocp.2017.04.010
   Keller JJ, 2012, ANN RHEUM DIS, V71, P1102, DOI 10.1136/annrheumdis-2011-200890
   Kreitenberg AJ, 2015, CLIN RHEUMATOL, V34, P801, DOI 10.1007/s10067-014-2858-x
   Lue TF, 2000, NEW ENGL J MED, V342, P1802, DOI 10.1056/NEJM200006153422407
   NARANJO CA, 1981, CLIN PHARMACOL THER, V30, P239, DOI 10.1038/clpt.1981.154
   Oh JS, 2009, INT J IMPOT RES, V21, P372, DOI 10.1038/ijir.2009.44
   Petagna L, 2020, BIOL DIRECT, V15, DOI 10.1186/s13062-020-00280-5
   Semet M, 2017, ANDROLOGY-US, V5, P640, DOI 10.1111/andr.12366
   Stidham RW, 2014, ALIMENT PHARM THER, V39, P1349, DOI 10.1111/apt.12749
   Vila E, 2005, AM J PHYSIOL-HEART C, V288, pH1016, DOI 10.1152/ajpheart.00779.2004
   Vlachopoulos C, 2006, EUR HEART J, V27, P2640, DOI 10.1093/eurheartj/ehl341
   Yafi FA, 2016, NAT REV DIS PRIMERS, V2, DOI 10.1038/nrdp.2016.3
NR 15
TC 0
Z9 0
U1 0
U2 0
PU BENTHAM SCIENCE PUBL
PI BUSUM
PA PO BOX 294, BUSUM, 1400 AG, NETHERLANDS
SN 1574-8863
EI 2212-3911
J9 CURR DRUG SAF
JI Curr. Drug Saf.
PY 2023
VL 18
IS 3
BP 374
EP 378
DI 10.2174/1574886317666220429111341
PG 5
WC Pharmacology & Pharmacy
WE Emerging Sources Citation Index (ESCI)
SC Pharmacology & Pharmacy
GA L0XZ0
UT WOS:001020583400014
PM 35507800
DA 2024-01-22
ER

PT J
AU Girardin, M
   Waschke, KA
   Seidman, EG
AF Girardin, Marc
   Waschke, Kevin A.
   Seidman, Ernest G.
TI A case of acute loss of vision as the presenting symptom of Crohn's
   disease
SO NATURE CLINICAL PRACTICE GASTROENTEROLOGY & HEPATOLOGY
LA English
DT Article
DE blindness; Crohn's disease; uveitis
ID INFLAMMATORY-BOWEL-DISEASE; OCULAR MANIFESTATIONS; ERYTHEMA-NODOSUM;
   UVEITIS; SPONDYLOARTHROPATHY
AB Background An adolescent boy aged 17 years presented with sudden onset of visual impairment, which was rapidly diagnosed as bilateral anterior uveitis by an ophthalmologist. A systemic review noted episodes of nonbloody diarrhea, weight loss of 3 kg and a diminished appetite during the previous 10 months. The patient's family history revealed an older brother with Crohn's disease.
   Investigations Visual acuity test, slit-lamp examination, ophthalmologic fundoscopy and endoscopic evaluation of the upper and lower gastrointestinal tract with biopsy.
   Diagnosis Multifocal Crohn's disease, involving the terminal ileum and cecum, in addition to the stomach and duodenum.
   Management Treatment with topical corticosteroids, in the form of ophthalmic drops and oral budesonide ileal-release capsules. Once remission was achieved, it was maintained with mercaptopurine.
C1 McGill Univ, Montreal, PQ, Canada.
C3 McGill University
RP Seidman, EG (通讯作者)，MUHC, Digest Lab, Inst Res, Room C10-145,MGH Campus,1650 Cedar Ave, Montreal, PQ H3G 1A4, Canada.
EM digestivelab@hotmail.com
CR Bernstein CN, 2001, AM J GASTROENTEROL, V96, P1116
   Brophy S, 2001, J RHEUMATOL, V28, P2667
   Danese S, 2005, WORLD J GASTROENTERO, V11, P7227, DOI 10.3748/wjg.v11.i46.7227
   Das KM, 1999, DIGEST DIS SCI, V44, P1, DOI 10.1023/A:1026629528233
   Fernández-Melón J, 2004, J RHEUMATOL, V31, P524
   KORELITZ BI, 1967, GASTROENTEROLOGY, V52, P78
   Labunski S, 2001, ACTA DERM-VENEREOL, V81, P18, DOI 10.1080/000155501750208128
   Lyons JL, 1997, ARCH OPHTHALMOL-CHIC, V115, P61, DOI 10.1001/archopht.1997.01100150063010
   MIELANTS H, 1993, J RHEUMATOL, V20, P1353
   Orchard TR, 2002, GASTROENTEROLOGY, V123, P714, DOI 10.1053/gast.2002.35396
   Sandoval WA, 2003, J LEARN SCI, V12, P5, DOI 10.1207/S15327809JLS1201_2
   SCHORRLESNICK B, 1988, AM J GASTROENTEROL, V83, P216
   Taylor SRJ, 2006, CURR OPIN OPHTHALMOL, V17, P538, DOI 10.1097/ICU.0b013e3280109461
   Veloso FT, 1996, J CLIN GASTROENTEROL, V23, P29, DOI 10.1097/00004836-199607000-00009
   Williams JG, 1998, ARCH OPHTHALMOL-CHIC, V116, P1232, DOI 10.1001/archopht.116.9.1232
NR 15
TC 4
Z9 4
U1 0
U2 0
PU NATURE PUBLISHING GROUP
PI NEW YORK
PA 75 VARICK ST, 9TH FLR, NEW YORK, NY 10013-1917 USA
SN 1743-4378
J9 NAT CLIN PRACT GASTR
JI Nat. Clin. Pract. Gastroenterol. Hepatol.
PD DEC
PY 2007
VL 4
IS 12
BP 695
EP 698
DI 10.1038/ncpgasthep0982
PG 4
WC Gastroenterology & Hepatology
WE Science Citation Index Expanded (SCI-EXPANDED)
SC Gastroenterology & Hepatology
GA 235PE
UT WOS:000251246000012
PM 18043679
DA 2024-01-22
ER

PT J
AU Tang, RH
   Yang, G
   Zhang, SH
   Wu, CY
   Chen, MH
AF Tang, Ruihan
   Yang, Guang
   Zhang, Shenghong
   Wu, Changyou
   Chen, Minhu
TI Opposite Effects of Interferon Regulatory Factor 1 and Osteopontin on
   the Apoptosis of Epithelial Cells Induced by TNF-α in Inflammatory Bowel
   Disease
SO INFLAMMATORY BOWEL DISEASES
LA English
DT Article
DE TNF-alpha; inflammatory bowel diseases; osteopontin; IRF1
ID ACTIVE ULCERATIVE-COLITIS; CROHNS-DISEASE; FACTOR-I; 5-AMINOSALICYLIC
   ACID; ENDOSCOPIC INDEX; MICE LACKING; SURVIVAL; SEVERITY; PATHOGENESIS;
   VALIDATION
AB Background: Inflammatory bowel disease (IBD) is characterized by a damaged intestinal epithelium barrier. Interferon regulatory factor 1 (IRF1) and osteopontin (OPN) regulate cell survival and growth in a variety of circumstances but their effects on the intestinal epithelium have not been elucidated. In this study, we sought to determine the effects of OPN on intestinal epithelial cells under conditions of tumor necrosis factor (TNF)-alpha-induced inflammation and whether IRF1 regulates OPN expression, the activation of downstream pathways, and inflammatory responses.
   Methods: The expression levels of OPN and IRF1 were assessed by immunohistochemical analyses of human IBD and experimental mouse colitis. The effects of IRF1 and OPN on inflammatory responses were investigated in vitro in NCM460 and Caco-2 cells stimulated by TNF-alpha. Changes in p-AKT, p-P38, and p-ERK levels were quantified by western blotting assays. The regulation of OPN expression by IRF1 was determined by luciferase activity and chromatin immunoprecipitation assays.
   Results: IRF1 was upregulated in human IBD and in the colon epithelium of mice with dextran sulfate sodium-induced colitis. Additionally, IRF1 was correlated with high-sensitivity C-reactive protein, erythrocyte sedimentation rate, Crohn's disease activity index, Crohn's disease endoscopic index of severity, and simple endoscopic score for Crohn's disease in Crohn's disease and with high-sensitivity C-reactive protein, erythrocyte sedimentation rate, Mayo score, Baron score, modified Baron score, Rachmilewitz score, ulcerative colitis endoscopic index of severity, ulcerative colitis colonoscopic index of severity, and disease duration in ulcerative colitis. The expression of OPN was significantly decreased in patients with IBD compared with controls and in dextran sulfate sodium-induced experimental colitis and was also inversely correlated with clinical and endoscopic activities in both Crohn's disease and ulcerative colitis. TNF-alpha treatment upregulated IRF1 and diminished OPN in both NCM460 and Caco-2 cells. The overexpression of OPN and rhOPN ameliorated the apoptosis induced by TNF-alpha, whereas the overexpression of IRF1 aggravated apoptosis, indicating opposite effects of OPN and IRF1 in inflamed epithelial cells. The luciferase and chromatin immunoprecipitation assays showed that IRF1 transcriptionally modulated the expression of OPN. TNF-alpha inhibited the OPN-induced upregulation of p-ERK, p-P38, and p-AKT.
   Conclusions: Our data suggest that during intestinal inflammation, the TNF-alpha-mediated activation of IRF1 is related to the subsequent suppression of OPN expression, further reducing p-AKT, p-P38, and p-ERK activities and resulting in aggravation of the injury to intestinal epithelial cells.
C1 [Tang, Ruihan; Yang, Guang; Zhang, Shenghong; Chen, Minhu] Sun Yat Sen Univ, Dept Gastroenterol, Affiliated Hosp 1, Guangzhou 510080, Guangdong, Peoples R China.
   [Yang, Guang] Sun Yat Sen Univ, Dept Med Imaging & Intervent Radiol, Ctr Canc, State Key Lab Oncol South China, Guangzhou 510080, Guangdong, Peoples R China.
   [Wu, Changyou] Sun Yat Sen Univ, Dept Immunol, Zhongshan Sch Med, Guangzhou 510080, Guangdong, Peoples R China.
C3 Sun Yat Sen University; State Key Lab Oncology South China; Sun Yat Sen
   University; Sun Yat Sen University
RP Chen, MH (通讯作者)，Sun Yat Sen Univ, Dept Gastroenterol, Affiliated Hosp 1, 58 Zhongshan 2 Rd, Guangzhou 510080, Guangdong, Peoples R China.
EM chenminhu@vip.163.com
RI ; Tang, Ruihan/K-6908-2015
OI zhang, shenghong/0000-0002-9088-8781; Tang, Ruihan/0000-0001-5250-6239
FU National Natural Science Foundation of China [81270473]; Key Project of
   the National 12th five-year Research Program of China [2012BAI06B03];
   Scientific and Technological Planning of Guangzhou [2011YZ-00004];
   Fundamental Research Funds for Sun Yat-sen University [13YKJC01]
FX M. Chen was supported by grants from the National Natural Science
   Foundation of China (grant no. 81270473), the Key Project of the
   National 12th five-year Research Program of China (grant no.
   2012BAI06B03), the Scientific and Technological Planning of Guangzhou
   (grant no. 2011YZ-00004), and the Fundamental Research Funds for Sun
   Yat-sen University (grant no. 13YKJC01).
CR Agrawal D, 2002, J NATL CANCER I, V94, P513
   Avdagic Nesina, 2013, Med Glas (Zenica), V10, P211
   BARON JH, 1964, BRIT MED J, V1, P89, DOI 10.1136/bmj.1.5375.89
   Ben-Horin S, 2014, NAT REV GASTRO HEPAT, V11, P243, DOI 10.1038/nrgastro.2013.253
   BEST WR, 1976, GASTROENTEROLOGY, V70, P439
   Chen FF, 2012, TUMOR BIOL, V33, P2217, DOI 10.1007/s13277-012-0483-3
   Chen FY, 2013, DIGEST DIS SCI, V58, P1569, DOI 10.1007/s10620-012-2556-y
   Clavell M, 2000, J PEDIATR GASTR NUTR, V30, P43, DOI 10.1097/00005176-200001000-00016
   COOPER HS, 1993, LAB INVEST, V69, P238
   da Silva APB, 2009, LAB INVEST, V89, P1169, DOI 10.1038/labinvest.2009.80
   Daperno M, 2004, GASTROINTEST ENDOSC, V60, P505, DOI 10.1016/S0016-5107(04)01878-4
   Denhardt DT, 2001, J CLIN INVEST, V107, P1055, DOI 10.1172/JCI12980
   Feagan BG, 2005, NEW ENGL J MED, V352, P2499, DOI 10.1056/NEJMoa042982
   Frey MR, 2009, GASTROENTEROLOGY, V136, P217, DOI 10.1053/j.gastro.2008.09.023
   Hilliard VC, 2011, AM J PHYSIOL-GASTR L, V301, pG338, DOI 10.1152/ajpgi.00057.2011
   Huff CD, 2012, MOL BIOL EVOL, V29, P101, DOI 10.1093/molbev/msr151
   Khor B, 2011, NATURE, V474, P307, DOI 10.1038/nature10209
   Liaw L, 1998, J CLIN INVEST, V101, P1468
   Lin YH, 2001, J BIOL CHEM, V276, P46024, DOI 10.1074/jbc.M105132200
   Mannick EE, 2005, J GASTROEN HEPATOL, V20, P371, DOI 10.1111/j.1440-1746.2005.03573.x
   MARY JY, 1989, GUT, V30, P983, DOI 10.1136/gut.30.7.983
   MIYAZAKI Y, 1995, ANN NY ACAD SCI, V760, P334, DOI 10.1111/j.1749-6632.1995.tb44651.x
   Morales-Ibanez O, 2013, HEPATOLOGY, V58, P1742, DOI 10.1002/hep.26521
   Mudter J, 2011, INFLAMM BOWEL DIS, V17, P1343, DOI 10.1002/ibd.21476
   MURATA Y, 1995, J GASTROENTEROL, V30, P56
   O'Regan AW, 2001, AM J RESP CRIT CARE, V164, P2243, DOI 10.1164/ajrccm.164.12.2104139
   RACHMILEWITZ D, 1989, BMJ-BRIT MED J, V298, P82, DOI 10.1136/bmj.298.6666.82
   Samuel S, 2013, CLIN GASTROENTEROL H, V11, P49, DOI 10.1016/j.cgh.2012.08.003
   Sato T, 2005, GUT, V54, P1254, DOI 10.1136/gut.2004.048298
   SCHROEDER KW, 1987, NEW ENGL J MED, V317, P1625, DOI 10.1056/NEJM198712243172603
   SENGER DR, 1983, NATURE, V302, P714, DOI 10.1038/302714a0
   Smith Katherine, 2013, Nat Rev Gastroenterol Hepatol, V10, P691, DOI 10.1038/nrgastro.2013.218
   Standal T, 2004, EXP ONCOL, V26, P179
   Tada Y, 1997, J EXP MED, V185, P231, DOI 10.1084/jem.185.2.231
   Taniguchi T, 2001, ANNU REV IMMUNOL, V19, P623, DOI 10.1146/annurev.immunol.19.1.623
   Travis SPL, 2012, GUT, V61, P535, DOI 10.1136/gutjnl-2011-300486
   Venkatesh D, 2013, IMMUNITY, V38, P1025, DOI 10.1016/j.immuni.2013.01.012
   Wang J, 2005, IMMUNOL REV, V204, P144, DOI 10.1111/j.0105-2896.2005.00218.x
   Wirtz S, 2007, NAT PROTOC, V2, P541, DOI 10.1038/nprot.2007.41
   Xavier RJ, 2007, NATURE, V448, P427, DOI 10.1038/nature06005
   Yarilina A, 2008, NAT IMMUNOL, V9, P378, DOI 10.1038/ni1576
   Yu QL, 2009, AM J PHYSIOL-HEART C, V297, pH76, DOI 10.1152/ajpheart.01285.2008
   Yumoto K, 2002, P NATL ACAD SCI USA, V99, P4556, DOI 10.1073/pnas.052523599
NR 43
TC 28
Z9 31
U1 0
U2 25
PU OXFORD UNIV PRESS INC
PI CARY
PA JOURNALS DEPT, 2001 EVANS RD, CARY, NC 27513 USA
SN 1078-0998
EI 1536-4844
J9 INFLAMM BOWEL DIS
JI Inflamm. Bowel Dis.
PD NOV
PY 2014
VL 20
IS 11
BP 1950
EP 1961
DI 10.1097/MIB.0000000000000192
PG 12
WC Gastroenterology & Hepatology
WE Science Citation Index Expanded (SCI-EXPANDED)
SC Gastroenterology & Hepatology
GA AS5YI
UT WOS:000344342000010
PM 25208103
OA Bronze
DA 2024-01-22
ER

PT J
AU Lenti, MV
   Di Sabatino, A
AF Lenti, Marco Vincenzo
   Di Sabatino, Antonio
TI Intestinal fibrosis
SO MOLECULAR ASPECTS OF MEDICINE
LA English
DT Review
DE Collagen; Crohn's disease; Extracellular matrix; Myofibroblast;
   Strictureplasty; Ulcerative colitis
ID INFLAMMATORY-BOWEL-DISEASE; ENDOTHELIAL GROWTH-FACTOR; ENDOSCOPIC
   BALLOON DILATION; STRICTURING CROHNS-DISEASE; EVIDENCE-BASED CONSENSUS;
   REAL-WORLD EXPERIENCE; TGF-BETA; ULCERATIVE-COLITIS; EXTRAINTESTINAL
   MANIFESTATIONS; MESENCHYMAL TRANSITION
AB Extensive tissue fibrosis is the end-stage process of a number of chronic conditions affecting the gastrointestinal tract, including inflammatory bowel disease (Crohn's disease, ulcerative colitis), ulcerative jejunoileitis, and radiation enteritis. Fibrogenesis is a physiological, reparative process that may become harmful as a consequence of the persistence of a noxious agent, after an excessive duration of the healing process. In this case, after replacement of dead or injured cells, fibrogenesis continues to substitute normal parenchymal tissue with fibrous connective tissue, leading to uncontrolled scar formation and, ultimately, permanent organ damage, loss of function, and/or strictures. Several mechanisms have been implicated in sustaining the fibrogenic process. Despite their obvious etiological and clinical distinctions, most of the above-mentioned fibrotic disorders have in common a persistent inflammatory stimulus which sustains the production of growth factors, proteolytic enzymes, and pro-fibrogenic cytokines that activate both non-immune (i.e., myofibroblasts, fibroblasts) and immune (i.e., monocytes, macrophages, T-cells) cells, the interactions of which are crucial in the progressive tissue remodeling and destroy. Here we summarize the current status of knowledge regarding the mechanisms implicated in gut fibrosis with a clinical approach, also focusing on possible targets of antifibrogenic therapies.
C1 [Lenti, Marco Vincenzo; Di Sabatino, Antonio] Univ Pavia, San Matteo Hosp Fdn, Dept Internal Med 1, Pavia, Italy.
C3 University of Pavia
RP Di Sabatino, A (通讯作者)，Univ Pavia, Fdn IRCCS Policlin San Matteo, Clin Med 1, Piazzale Golgi 19, I-27100 Pavia, Italy.
EM a.disabatino@smatteo.pv.it
RI Lenti, Marco Vincenzo/F-9044-2018; Di Sabatino, Antonio/K-8015-2016
OI Lenti, Marco Vincenzo/0000-0002-6654-4911; Di Sabatino,
   Antonio/0000-0002-0302-8645
FU University of Pavia
FX Dr. Marco Vincenzo Lenti is grateful to University of Pavia for
   supporting his research projects.
CR Aertgeerts K, 2005, J BIOL CHEM, V280, P19441, DOI 10.1074/jbc.C500092200
   Alkim C, 2015, INT J INFLAMM, V2015, DOI 10.1155/2015/970890
   Allocca M, 2017, DIGEST LIVER DIS, V49, P872, DOI 10.1016/j.dld.2017.03.012
   Alvarez-Lobos M, 2005, ANN SURG, V242, P693, DOI 10.1097/01.sla.0000186173.14696.ea
   Andoh A, 2007, PHARMACOL THERAPEUT, V114, P94, DOI 10.1016/j.pharmthera.2006.12.004
   [Anonymous], 2013, GASTROINTEST ENDOSC, V78, P391, DOI 10.1016/j.gie.2013.04.170
   Bailey JR, 2012, PLOS ONE, V7, DOI 10.1371/journal.pone.0052332
   Baumgart DC, 2012, LANCET, V380, P1590, DOI 10.1016/S0140-6736(12)60026-9
   BAYLESS TM, 1967, NEW ENGL J MED, V276, P996, DOI 10.1056/NEJM196705042761802
   Bemelman WA, 2018, J CROHNS COLITIS, V12, P1, DOI 10.1093/ecco-jcc/jjx061
   Biagi F, 2000, SCAND J GASTROENTERO, V35, P785
   Bian HJ, 2017, MOL MED REP, V16, P2002, DOI 10.3892/mmr.2017.6826
   Biancheri P, 2014, CYTOKINE GROWTH F R, V25, P45, DOI 10.1016/j.cytogfr.2013.11.001
   Biancheri P, 2014, EUR J IMMUNOL, V44, P370, DOI 10.1002/eji.201343524
   Biancheri P, 2013, FIBROGENESIS TISSUE, V6, DOI 10.1186/1755-1536-6-13
   BLOMBERG B, 1991, ENDOSCOPY, V23, P195, DOI 10.1055/s-2007-1010654
   Booya F, 2006, RADIOLOGY, V241, P787, DOI 10.1148/radiol.2413051444
   Bouhnik Y, 2018, GUT, V67, P53, DOI 10.1136/gutjnl-2016-312581
   Bousvaros A, 1999, DIGEST DIS SCI, V44, P424, DOI 10.1023/A:1026635308127
   Bousvaros A, 1997, DIGEST DIS SCI, V42, P378, DOI 10.1023/A:1018882322566
   Brain O, 2013, IMMUNITY, V39, P521, DOI 10.1016/j.immuni.2013.08.035
   Bruining DH, 2018, GASTROENTEROLOGY, V154, P1172, DOI 10.1053/j.gastro.2017.11.274
   Burke JP, 2011, INFLAMM BOWEL DIS, V17, P1665, DOI 10.1002/ibd.21543
   Cantoro L, 2017, J CROHNS COLITIS, V11, P975, DOI 10.1093/ecco-jcc/jjx041
   Casanova MJ, 2017, AM J GASTROENTEROL, V112, P120, DOI 10.1038/ajg.2016.569
   Castiglione F, 2013, INFLAMM BOWEL DIS, V19, P991, DOI 10.1097/MIB.0b013e3182802b87
   Chen Y, 2015, SCI REP-UK, V5, DOI 10.1038/srep13708
   Chu SJ, 2017, INT J OPHTHALMOL-CHI, V10, P366, DOI 10.18240/ijo.2017.03.07
   Costello CM, 2014, BIOTECHNOL BIOENG, V111, P1222, DOI 10.1002/bit.25180
   Cronin CG, 2010, EUR J RADIOL, V75, P207, DOI 10.1016/j.ejrad.2009.04.066
   Danese S, 2018, GASTROENTEROLOGY, V155, P76, DOI 10.1053/j.gastro.2018.03.032
   Daperno M, 2004, GASTROINTEST ENDOSC, V60, P505, DOI 10.1016/S0016-5107(04)01878-4
   de Bruyn JR, 2015, J CROHNS COLITIS, V9, P966, DOI 10.1093/ecco-jcc/jjv133
   di Mola FF, 1999, ANN SURG, V229, P67, DOI 10.1097/00000658-199901000-00009
   Di Sabatino A, 2004, INFLAMM BOWEL DIS, V10, P573, DOI 10.1097/00054725-200409000-00011
   Di Sabatino A, 2009, GUT, V58, P777, DOI 10.1136/gut.2008.149096
   Di Sabatino A, 2017, DIGEST LIVER DIS, V49, P947, DOI 10.1016/j.dld.2017.06.010
   Di Sabatino A, 2015, AUTOIMMUN REV, V14, P1161, DOI 10.1016/j.autrev.2015.08.004
   Di Sabatino A, 2013, INTERN EMERG MED, V8, P101, DOI 10.1007/s11739-011-0599-2
   Di Sabatino A, 2009, LANCET, V373, P1480, DOI 10.1016/S0140-6736(09)60254-3
   Dubuquoy L, 2006, GUT, V55, P1341, DOI 10.1136/gut.2006.093484
   Engel T, 2018, J CROHNS COLITIS, V12, P245, DOI 10.1093/ecco-jcc/jjx143
   Fiorino G, 2017, J CROHNS COLITIS, V11, P274, DOI 10.1093/ecco-jcc/jjw185
   Fischer S, 2017, CLIN PHARMACOL THER, V102, P623, DOI 10.1002/cpt.793
   Freeman HJ, 2009, WORLD J GASTROENTERO, V15, P4883, DOI 10.3748/wjg.15.4883
   Fries W, 2017, DIGEST LIVER DIS, V49, P17, DOI 10.1016/j.dld.2016.09.006
   Fumery M, 2015, CLIN GASTROENTEROL H, V13, P1770, DOI 10.1016/j.cgh.2015.04.185
   Gangwar RS, 2018, AM J HYPERTENS, V31, P150, DOI 10.1093/ajh/hpx197
   Giuffrida P, 2016, UNITED EUR GASTROENT, V4, P523, DOI 10.1177/2050640616640160
   Gomollon F, 2017, J CROHNS COLITIS, V11, P3, DOI 10.1093/ecco-jcc/jjw168
   Gordon IO, 2018, ALIMENT PHARM THER, V47, P922, DOI 10.1111/apt.14526
   Griga T, 1998, SCAND J GASTROENTERO, V33, P504
   Griga T, 1999, HEPATO-GASTROENTEROL, V46, P920
   Harbord M, 2016, J CROHNS COLITIS, V10, P239, DOI 10.1093/ecco-jcc/jjv213
   Hauer-Jensen M, 2014, NAT REV GASTRO HEPAT, V11, P470, DOI 10.1038/nrgastro.2014.46
   Holvoet T, 2017, GASTROENTEROLOGY, V153, P1054, DOI 10.1053/j.gastro.2017.06.013
   Huang Y, 2015, INT J CLIN EXP MED, V8, P3089
   Hwang J, 2017, WORLD J GASTROENTERO, V23, P4615, DOI 10.3748/wjg.v23.i25.4615
   Jiang H, 2018, MUCOSAL IMMUNOL, V11, P294, DOI 10.1038/mi.2017.107
   Johnson LA, 2012, INFLAMM BOWEL DIS, V18, P460, DOI 10.1002/ibd.21812
   Juillerat-Jeanneret L, 2009, MINI-REV MED CHEM, V9, P215, DOI 10.2174/138955709787316100
   Kanazawa S, 2001, AM J GASTROENTEROL, V96, P822
   Kaplan GG, 2015, NAT REV GASTRO HEPAT, V12, P720, DOI 10.1038/nrgastro.2015.150
   Kapsoritakis AN, 2008, BMC GASTROENTEROL, V8, DOI 10.1186/1471-230X-8-55
   Kisseleva T, 2008, EXP BIOL MED, V233, P109, DOI 10.3181/0707-MR-190
   Koga H, 2008, SURGERY, V144, P259, DOI 10.1016/j.surg.2008.03.043
   Konkel JE, 2011, TRENDS MOL MED, V17, P668, DOI 10.1016/j.molmed.2011.07.002
   Koo JB, 2017, BMC GASTROENTEROL, V17, DOI 10.1186/s12876-017-0627-4
   Kopylov U, 2018, INFLAMM BOWEL DIS, V24, P2442, DOI 10.1093/ibd/izy155
   KULKARNI AB, 1993, AM J PATHOL, V143, P3
   Kurahara LH, 2015, INFLAMM BOWEL DIS, V21, P496, DOI 10.1097/MIB.0000000000000295
   Latella G, 2014, J CROHNS COLITIS, V8, P1147, DOI 10.1016/j.crohns.2014.03.008
   Lawrance IC, 2001, INFLAMM BOWEL DIS, V7, P226, DOI 10.1097/00054725-200108000-00008
   Leask A, 2004, FASEB J, V18, P816, DOI 10.1096/fj.03-1273rev
   Leeb SN, 2004, AM J GASTROENTEROL, V99, P335, DOI 10.1111/j.1572-0241.2004.04044.x
   Lenti MV, 2017, EXPERT REV GASTROENT, V11, P215, DOI 10.1080/17474124.2017.1284587
   Lewis A, 2015, INFLAMM BOWEL DIS, V21, P1926, DOI 10.1097/MIB.0000000000000443
   Li C, 2013, INFLAMM BOWEL DIS, V19, P2829, DOI 10.1097/MIB.0b013e3182a8452e
   Li XH, 2018, RADIOLOGY, V287, P494, DOI 10.1148/radiol.2017171221
   Ma C, 2017, ALIMENT PHARM THER, V45, P1232, DOI 10.1111/apt.14016
   Ma C, 2018, AM J GASTROENTEROL, V113, P310, DOI 10.1038/ajg.2017.468
   Masterson JC, 2015, INFLAMM BOWEL DIS, V21, P2429, DOI 10.1097/MIB.0000000000000512
   Matsumoto T, 2007, GASTROINTEST ENDOSC, V66, pS99, DOI 10.1016/j.gie.2007.01.004
   Mazza G, 2015, SCI REP-UK, V5, DOI 10.1038/srep13079
   McKaig BC, 2002, AM J PHYSIOL-CELL PH, V282, pC172, DOI 10.1152/ajpcell.00048.2001
   Mehta SJ, 2018, J CELL MOL MED, V22, P5617, DOI 10.1111/jcmm.13836
   Monteleone G, 2001, J CLIN INVEST, V108, P601, DOI 10.1172/JCI200112821
   Navaneethan U, 2016, SURG ENDOSC, V30, P5434, DOI 10.1007/s00464-016-4902-1
   Neufeld G, 1999, FASEB J, V13, P9, DOI 10.1096/fasebj.13.1.9
   Nijhuis A, 2014, CLIN SCI, V127, P341, DOI 10.1042/CS20140048
   Orlando S, 2018, J CROHNS COLITIS, V12, P63, DOI 10.1093/ecco-jcc/jjx116
   Pakshir P, 2018, MATRIX BIOL, V68-69, P81, DOI 10.1016/j.matbio.2018.01.019
   Pariente B, 2011, INFLAMM BOWEL DIS, V17, P1415, DOI 10.1002/ibd.21506
   Park MJ, 2013, CLIN ENDOSC, V46, P327, DOI 10.5946/ce.2013.46.4.327
   Paul M, 2006, PHYSIOL REV, V86, P747, DOI 10.1152/physrev.00036.2005
   Paul S, 2015, J CROHNS COLITIS, V9, P445, DOI 10.1093/ecco-jcc/jjv063
   Pinzani M, 2010, FRONT GASTROINT RES, V26, P15
   Piscaglia F, 2012, ULTRASCHALL MED, V33, P33, DOI 10.1055/s-0031-1281676
   Regan MC, 2000, ANN SURG, V231, P46, DOI 10.1097/00000658-200001000-00007
   Rieder F, 2018, ALIMENT PHARM THER, V48, P347, DOI 10.1111/apt.14853
   Rieder F, 2017, GASTROENTEROLOGY, V152, P340, DOI 10.1053/j.gastro.2016.09.047
   Rieder F, 2011, AM J PATHOL, V179, P2660, DOI 10.1016/j.ajpath.2011.07.042
   Rieder F, 2008, J CROHNS COLITIS, V2, P279, DOI 10.1016/j.crohns.2008.05.009
   Rodansky ES, 2015, EXP MOL PATHOL, V98, P346, DOI 10.1016/j.yexmp.2015.03.033
   Rovedatti L, 2011, INFLAMM BOWEL DIS, V17, P1251, DOI 10.1002/ibd.21446
   Shimada H, 2011, J HEPATOL, V54, P521, DOI 10.1016/j.jhep.2010.07.026
   SHULL MM, 1992, NATURE, V359, P693, DOI 10.1038/359693a0
   Silverberg MS, 2005, CAN J GASTROENTEROL, V19, p5A, DOI 10.1155/2005/269076
   Silverstein MD, 1999, GASTROENTEROLOGY, V117, P49, DOI 10.1016/S0016-5085(99)70549-4
   Singh A, 2017, J CROHNS COLITIS, V11, P1044, DOI 10.1093/ecco-jcc/jjx078
   Stempien-Otero A, 2016, J MOL CELL CARDIOL, V97, P153, DOI 10.1016/j.yjmcc.2016.05.002
   Taha Y, 2004, DIGEST DIS SCI, V49, P109, DOI 10.1023/B:DDAS.0000011611.92440.f2
   Thörn M, 2000, SCAND J GASTROENTERO, V35, P408
   Truffi M, 2018, INFLAMM BOWEL DIS, V24, P332, DOI 10.1093/ibd/izx008
   Tse CS, 2018, ALIMENT PHARM THER, V48, P190, DOI 10.1111/apt.14829
   van Overstraeten AD, 2012, WORLD J GASTROENTERO, V18, P3828, DOI 10.3748/wjg.v18.i29.3828
   Vanoli A, 2017, J CROHNS COLITIS, V11, P942, DOI 10.1093/ecco-jcc/jjx031
   Vavricka SR, 2015, INFLAMM BOWEL DIS, V21, P1982, DOI 10.1097/MIB.0000000000000392
   Wahid F, 2010, BBA-MOL CELL RES, V1803, P1231, DOI 10.1016/j.bbamcr.2010.06.013
   Wei JW, 2010, PLOS ONE, V5, DOI 10.1371/journal.pone.0013041
   Wells RG, 2013, BBA-MOL BASIS DIS, V1832, P884, DOI 10.1016/j.bbadis.2013.02.007
   Yamamoto T, 2007, DIS COLON RECTUM, V50, P1968, DOI 10.1007/s10350-007-0279-5
   Yu YL, 2016, ONCOTARGET, V7, P58671, DOI 10.18632/oncotarget.10945
NR 123
TC 71
Z9 78
U1 3
U2 32
PU ELSEVIER
PI AMSTERDAM
PA RADARWEG 29, 1043 NX AMSTERDAM, NETHERLANDS
SN 0098-2997
EI 1872-9452
J9 MOL ASPECTS MED
JI Mol. Asp. Med.
PD FEB
PY 2019
VL 65
SI SI
BP 100
EP 109
DI 10.1016/j.mam.2018.10.003
PG 10
WC Biochemistry & Molecular Biology; Medicine, Research & Experimental
WE Science Citation Index Expanded (SCI-EXPANDED)
SC Biochemistry & Molecular Biology; Research & Experimental Medicine
GA HK7IJ
UT WOS:000458161600007
PM 30385174
DA 2024-01-22
ER

PT J
AU Bamias, G
   Arseneau, KO
   Cominelli, F
AF Bamias, Giorgos
   Arseneau, Kristen O.
   Cominelli, Fabio
TI Mouse models of inflammatory bowel disease for investigating mucosal
   immunity in the intestine
SO CURRENT OPINION IN GASTROENTEROLOGY
LA English
DT Review
DE animal models; Crohn's disease; inflammatory bowel disease; mucosal
   immunity; ulcerative colitis
ID CROHNS-DISEASE; COLITIS; MICE; CELLS; SUSCEPTIBILITY; PATHOGENESIS;
   CONTRIBUTES; MACROPHAGES; DELIVERY; PATHWAY
AB Purpose of review
   Currently several mouse models are considered representative of inflammatory bowel disease (IBD). This review presents recent developments regarding the role of animal models of intestinal inflammation as research tools in IBD.
   Recent findings
   Preclinical studies in animal models of intestinal inflammation have generated novel findings in several areas of IBD research. The combination of chemical and genetically engineered models have revealed protective or harmful roles for various components of the innate immune system in response to acute injury and repair mechanisms for the intestinal mucosa. Advances in the use of endoscopic and radiologic techniques have allowed identification of inflammatory biomarkers and in-vivo monitoring of cell trafficking towards inflammatory sites. Translational research has shed light on pathogenic mechanisms through which recent biological treatments may exert their beneficial effects in patients with IBD. Finally, novel therapies are continuously tested in animal models of IBD as part of preclinical drug development programs.
   Summary
   Animal models of intestinal inflammation continue to be important research tools with high significance for understanding the pathogenesis of IBD and exploring novel therapeutic options. Development of additional experimental models that address existing limitations, and more closely resemble the characteristics of Crohn's disease and ulcerative colitis are greatly needed.
C1 [Bamias, Giorgos] Kapodistrian Univ Athens, Laikon Hosp, Acad Dept Gastroenterol, 17 Agiou Thoma St, Athens 11527, Greece.
   [Arseneau, Kristen O.; Cominelli, Fabio] Case Western Reserve Univ, Sch Med, Digest Hlth Res Inst, Div Gastrointestinal & Liver Dis, Cleveland, OH USA.
C3 Laiko General Hospital; National & Kapodistrian University of Athens;
   Case Western Reserve University
RP Bamias, G (通讯作者)，Kapodistrian Univ Athens, Laikon Hosp, Acad Dept Gastroenterol, 17 Agiou Thoma St, Athens 11527, Greece.
EM gbamias@gmail.com
CR Bamias G, 2005, ANN INTERN MED, V143, P895, DOI 10.7326/0003-4819-143-12-200512200-00007
   Bamias G, 2016, TRANSL RES, V167, P104, DOI 10.1016/j.trsl.2015.09.002
   Bamias G, 2013, CURR DRUG TARGETS, V14, P1490, DOI 10.2174/13894501113149990158
   Bamias G, 2013, PLOS ONE, V8, DOI 10.1371/journal.pone.0072594
   Bhutiani N, 2017, J NUCL MED, V58, P1009, DOI 10.2967/jnumed.116.184705
   Bianchi A, 2016, INFLAMM BOWEL DIS, V22, P1286, DOI 10.1097/MIB.0000000000000755
   Bootz F, 2016, INFLAMM BOWEL DIS, V22, P2098, DOI 10.1097/MIB.0000000000000851
   Bronsart L, 2016, MOL IMAGING BIOL, V18, P473, DOI 10.1007/s11307-016-0934-0
   Cha H, 2017, REDOX BIOL, V13, P32, DOI 10.1016/j.redox.2017.05.009
   Chen YH, 2016, SCI REP-UK, V6, DOI 10.1038/srep24253
   Cominelli F, 2017, CELL MOL GASTROENTER, V4, P19, DOI 10.1016/j.jcmgh.2017.02.010
   Di Martino L, 2016, CANCER RES, V76, P6533, DOI 10.1158/0008-5472.CAN-16-0400
   Do JS, 2017, J IMMUNOL, V198, P908, DOI 10.4049/jimmunol.1601060
   Gobbetti T, 2017, P NATL ACAD SCI USA, V114, P3963, DOI 10.1073/pnas.1617290114
   Goodman WA, 2016, MUCOSAL IMMUNOL, V9, P1250, DOI 10.1038/mi.2016.1
   Hegan PS, 2016, CYTOSKELETON, V73, P163, DOI 10.1002/cm.21292
   Hong HS, 2017, CYTOKINE, V90, P21, DOI 10.1016/j.cyto.2016.10.002
   Huang WC, 2016, FASEB J, V30, P2945, DOI 10.1096/fj.201600394R
   Jia LG, 2016, J IMMUNOL, V197, P377, DOI 10.4049/jimmunol.1502466
   Karuppuchamy T, 2017, MUCOSAL IMMUNOL, V10, P162, DOI 10.1038/mi.2016.35
   Kiesler P, 2015, CELL MOL GASTROENTER, V1, P154, DOI 10.1016/j.jcmgh.2015.01.006
   MacManus CF, 2017, J CROHNS COLITIS, V11, P1101, DOI 10.1093/ecco-jcc/jjx056
   Pan HQ, 2016, MOL IMMUNOL, V75, P1, DOI 10.1016/j.molimm.2016.05.008
   Pizarro TT, 2011, INFLAMM BOWEL DIS, V17, P2566, DOI 10.1002/ibd.21638
   Popp V, 2017, GASTROENTEROLOGY, V152, P176, DOI 10.1053/j.gastro.2016.09.005
   Pulkoski-Gross MJ, 2017, PROSTAG OTH LIPID M, V130, P47, DOI 10.1016/j.prostaglandins.2017.03.006
   Rodriguez-Palacios A, 2015, NAT COMMUN, V6, DOI 10.1038/ncomms8577
   Schippers A, 2016, MUCOSAL IMMUNOL, V9, P527, DOI 10.1038/mi.2015.82
   Schmiedlin-Ren P, 2016, AM J PHYSIOL-GASTR L, V311, pG688, DOI 10.1152/ajpgi.00216.2015
   Shin SH, 2017, RADIOLOGY, V282, P194, DOI 10.1148/radiol.2016152387
   Tschurtschenthaler M, 2017, J EXP MED, V214, P401, DOI 10.1084/jem.20160791
   Valatas V, 2015, EUR J PHARMACOL, V759, P253, DOI 10.1016/j.ejphar.2015.03.017
   Wirtz S, 2017, NAT PROTOC, V12, P1295, DOI 10.1038/nprot.2017.044
   Zhang Q, 2016, CELL IMMUNOL, V310, P63, DOI 10.1016/j.cellimm.2016.07.012
   Zundler S, 2017, INFLAMM BOWEL DIS, V23, P379, DOI 10.1097/MIB.0000000000001029
NR 35
TC 23
Z9 25
U1 0
U2 50
PU LIPPINCOTT WILLIAMS & WILKINS
PI PHILADELPHIA
PA TWO COMMERCE SQ, 2001 MARKET ST, PHILADELPHIA, PA 19103 USA
SN 0267-1379
EI 1531-7056
J9 CURR OPIN GASTROEN
JI Curr. Opin. Gastroenterol.
PD NOV
PY 2017
VL 33
IS 6
BP 411
EP 416
DI 10.1097/MOG.0000000000000402
PG 6
WC Gastroenterology & Hepatology
WE Science Citation Index Expanded (SCI-EXPANDED)
SC Gastroenterology & Hepatology
GA FS2UM
UT WOS:000419634700001
PM 28901966
DA 2024-01-22
ER

PT J
AU Tan, XY
   Mao, JW
   Tang, HY
   Wang, YD
AF Tan, Xiaoyan
   Mao, Jingwei
   Tang, Haiying
   Wang, Yingde
TI Mechanisms underlying clinical efficacy of enteral nutrition in
   inflammatory bowel disease
SO INTERNATIONAL JOURNAL OF CLINICAL AND EXPERIMENTAL MEDICINE
LA English
DT Review
DE Digestive tract; dietary composition; enteral nutrition; IBD; mechanism
ID PEDIATRIC CROHNS-DISEASE; NECROSIS-FACTOR-ALPHA; INTESTINAL-MUCOSA;
   BODY-COMPOSITION; PRIMARY THERAPY; ELEMENTAL DIET; POLYMERIC DIET;
   CHILDREN; IMPACT; MICROBIOTA
AB Inflammatory bowel disease (IBD) is a chronic life-long disease of unknown etiology, affecting the entire digestive tract in addition to a host of extraintestinal manifestations. Two major manifestations include ulcerative colitis (UC) and Crohn's disease (CD). Pharmacotherapy is often effective, but associated with substantial side effects. Fortunately, however, enteral nutrition (EN) is often effective for inducing and maintaining disease remission, with few side effects. Despite the widespread use of EN in the clinical management of IBD, its mechanisms of action are not clearly understood. In this review, we attempt to elucidate the mechanisms by investigating the current body of biomedical literature vis-a-vis the pathophysiology of IBD.
C1 [Tan, Xiaoyan; Mao, Jingwei; Tang, Haiying; Wang, Yingde] First Affiliated Hosp Dalian Med Univ, Dept Gastroenterol, 222 Zhongshan Rd, Dalian 116011, Liaoning, Peoples R China.
C3 Dalian Medical University
RP Wang, YD (通讯作者)，First Affiliated Hosp Dalian Med Univ, Dept Gastroenterol, 222 Zhongshan Rd, Dalian 116011, Liaoning, Peoples R China.
EM albertwyd@163.com
CR Akobeng A K, 2004, Cochrane Database Syst Rev, pCD003574
   Al-Lahham SH, 2010, BBA-MOL CELL BIOL L, V1801, P1175, DOI 10.1016/j.bbalip.2010.07.007
   Arredondo J, 2002, J CELL BIOL, V159, P325, DOI 10.1083/jcb.200206096
   Beattie RM, 1998, NUTRITION, V14, P345
   Braat H, 2006, ANN NY ACAD SCI, V1072, P135, DOI 10.1196/annals.1326.039
   BREESE EJ, 1994, GASTROENTEROLOGY, V106, P1455, DOI 10.1016/0016-5085(94)90398-0
   BREESE EJ, 1995, ALIMENT PHARM THERAP, V9, P547
   Bringiotti Roberto, 2014, World J Gastrointest Pathophysiol, V5, P550, DOI 10.4291/wjgp.v5.i4.550
   Burisch J, 2013, J CROHNS COLITIS, V7, P322, DOI 10.1016/j.crohns.2013.01.010
   Canani RB, 2006, DIGEST LIVER DIS, V38, P381, DOI 10.1016/j.dld.2005.10.005
   CHAPMAN MAS, 1994, GUT, V35, P73, DOI 10.1136/gut.35.1.73
   Cominelli F, 1996, ALIMENT PHARM THERAP, V10, P49, DOI 10.1046/j.1365-2036.1996.22164020.x
   Cominelli F, 1996, ALIMENT PHARM THE S2, V10, P54
   Critch J, 2012, J PEDIATR GASTR NUTR, V54, P298, DOI 10.1097/MPG.0b013e318235b397
   CROHN BB, 1952, AM J MED, V13, P583, DOI 10.1016/0002-9343(52)90025-9
   de Jong NSH, 2007, DIGEST DIS SCI, V52, P2029, DOI 10.1007/s10620-006-9449-x
   El-Matary W, 2009, NUTR CLIN PRACT, V24, P91, DOI 10.1177/0884533608329660
   Esaki M, 2005, SCAND J GASTROENTERO, V40, P1431, DOI 10.1080/00365520510023729
   Escher JC, 2001, SCAND J GASTROENTERO, V36, P48, DOI 10.1080/003655201753265109
   Fell JME, 2000, ALIMENT PHARM THERAP, V14, P281
   Feng Y, 2014, CLIN NUTR, V33, P850, DOI 10.1016/j.clnu.2013.10.009
   Ferguson A, 1998, BAILLIERE CLIN GASTR, V12, P93, DOI 10.1016/S0950-3528(98)90087-2
   FERNANDEZBANARES F, 1994, GUT, V35, pS55, DOI 10.1136/gut.35.1_Suppl.S55
   Filippi J, 2006, INFLAMM BOWEL DIS, V12, P185, DOI 10.1097/01.MIB.0000206541.15963.c3
   Gassull MA, 2001, CURR OPIN CLIN NUTR, V4, P561, DOI 10.1097/00075197-200111000-00018
   Gassull MA, 2002, GUT, V51, P164, DOI 10.1136/gut.51.2.164
   Geerling BJ, 2000, AM J GASTROENTEROL, V95, P1008, DOI 10.1111/j.1572-0241.2000.01942.x
   Gerasimidis K, 2014, INFLAMM BOWEL DIS, V20, P861, DOI 10.1097/MIB.0000000000000023
   Gerasimidis K, 2012, INFLAMM BOWEL DIS, V18, P1672, DOI 10.1002/ibd.21916
   Gevers D, 2014, CELL HOST MICROBE, V15, P382, DOI 10.1016/j.chom.2014.02.005
   GLOTZER DJ, 1971, GASTROENTEROLOGY, V61, P751
   Goh J, 2003, ALIMENT PHARM THER, V17, P307, DOI 10.1046/j.1365-2036.2003.01482.x
   Griffiths AM, 1998, NUTRITION, V14, P788, DOI 10.1016/S0899-9007(98)00085-9
   Hansen R, 2012, AM J GASTROENTEROL, V107, P1913, DOI 10.1038/ajg.2012.335
   Hartman C, 2008, ISR MED ASSOC J, V10, P503
   Hartman C, 2009, WORLD J GASTROENTERO, V15, P2570, DOI 10.3748/wjg.15.2570
   Heuschkel RB, 1999, JPEN-PARENTER ENTER, V23, pS29, DOI 10.1177/014860719902300508
   Hiwatashi N, 1997, DIS COLON RECTUM, V40, pS48, DOI 10.1007/BF02062020
   Kaakoush NO, 2015, CLIN TRANSL GASTROEN, V6, DOI 10.1038/ctg.2014.21
   Kang Y, 2015, GUT LIVER, V9, P87, DOI 10.5009/gnl13345
   KROMANN N, 1980, ACTA MED SCAND, V208, P401
   Kuroki F, 1997, DIGEST DIS SCI, V42, P1137, DOI 10.1023/A:1018873217192
   Leach ST, 2008, ALIMENT PHARM THER, V28, P724, DOI 10.1111/j.1365-2036.2008.03796.x
   Lee D, 2015, GASTROENTEROLOGY, V148, P1087, DOI 10.1053/j.gastro.2015.01.007
   Levine A, 2013, INFLAMM BOWEL DIS, V19, P1322, DOI 10.1097/MIB.0b013e3182802acc
   LEWIS JD, 1994, MED CLIN N AM, V78, P1443, DOI 10.1016/S0025-7125(16)30110-9
   Li Y, 2014, INFLAMM BOWEL DIS, V20, P1568, DOI 10.1097/MIB.0000000000000114
   Lionetti P, 2005, JPEN-PARENTER ENTER, V29, pS173, DOI 10.1177/01486071050290S4S173
   Loftus EV, 2004, GASTROENTEROLOGY, V126, P1504, DOI 10.1053/j.gastro.2004.01.063
   Massironi S, 2013, CLIN NUTR, V32, P904, DOI 10.1016/j.clnu.2013.03.020
   Matsui T, 2005, J GASTROENTEROL, V40, P25, DOI 10.1007/BF02990575
   Meister D, 2002, DIGEST LIVER DIS, V34, P430, DOI 10.1016/S1590-8658(02)80041-X
   Nahidi L, 2014, SCIENTIFICA, V2014, DOI 10.1155/2014/423817
   O'Sullivan M, 2006, BEST PRACT RES CL GA, V20, P561, DOI 10.1016/j.bpg.2006.03.001
   RAAB Y, 1993, GUT, V34, P1203, DOI 10.1136/gut.34.9.1203
   Rampton DS, 1999, BRIT MED J, V319, P1480, DOI 10.1136/bmj.319.7223.1480
   Reimund JM, 1996, GUT, V39, P684, DOI 10.1136/gut.39.5.684
   Ritsema T, 2003, CURR OPIN PLANT BIOL, V6, P223, DOI 10.1016/S1369-5266(03)00034-7
   Rogler G, 1998, WORLD J SURG, V22, P382, DOI 10.1007/s002689900401
   Romier B, 2009, NUTR REV, V67, P363, DOI 10.1111/j.1753-4887.2009.00210.x
   ROYALL D, 1995, JPEN-PARENTER ENTER, V19, P95, DOI 10.1177/014860719501900295
   Rubio A, 2011, ALIMENT PHARM THER, V33, P1332, DOI 10.1111/j.1365-2036.2011.04662.x
   RUSSELL RI, 1985, P NUTR SOC, V44, P87, DOI 10.1079/PNS19850014
   Sartor RB, 1997, AM J GASTROENTEROL, V92, pS5
   Scholz D, 2011, CURR PROB PEDIATR AD, V41, P248, DOI 10.1016/j.cppeds.2011.04.005
   Shah R, 2014, NUTRIENTS, V6, P5298, DOI 10.3390/nu6115298
   Shiga H, 2012, DIGEST LIVER DIS, V44, P736, DOI 10.1016/j.dld.2012.04.014
   Skrautvol K, 2011, SCAND J CARING SCI, V25, P818, DOI 10.1111/j.1471-6712.2011.00890.x
   Tamboli CP, 2004, GUT, V53, P1, DOI 10.1136/gut.53.1.1
   Tjellström B, 2012, SCAND J GASTROENTERO, V47, P1454, DOI 10.3109/00365521.2012.703234
   Triantafillidis JK, 2015, BIOMED RES INT, V2015, DOI 10.1155/2015/197167
   Vaisman N, 2006, NUTRITION, V22, P855, DOI 10.1016/j.nut.2006.05.013
   Van Den Brande JMH, 2003, GASTROENTEROLOGY, V124, P1774, DOI 10.1016/S0016-5085(03)00382-2
   Wedrychowicz A, 2011, J PEDIATR GASTR NUTR, V53, P150, DOI 10.1097/MPG.0b013e3182144c74
   Werkstetter KJ, 2013, ANN NUTR METAB, V63, P10, DOI 10.1159/000350369
   Wu T, 2012, FRONT BIOSCI-LANDMRK, V17, P2675, DOI 10.2741/4078
   Yamamoto T, 2007, ALIMENT PHARM THER, V25, P67, DOI 10.1111/j.1365-2036.2006.03158.x
   Yamamoto T, 2005, INFLAMM BOWEL DIS, V11, P580, DOI 10.1097/01.MIB.0000161307.58327.96
NR 78
TC 2
Z9 2
U1 0
U2 4
PU E-CENTURY PUBLISHING CORP
PI MADISON
PA 40 WHITE OAKS LN, MADISON, WI 53711 USA
SN 1940-5901
J9 INT J CLIN EXP MED
JI Int. J. Clin. Exp. Med.
PY 2017
VL 10
IS 2
BP 2026
EP 2035
PG 10
WC Medicine, Research & Experimental
WE Science Citation Index Expanded (SCI-EXPANDED)
SC Research & Experimental Medicine
GA EO2HZ
UT WOS:000396518500029
DA 2024-01-22
ER

PT J
AU de Groof, EJ
   Gardenbroek, TJ
   Buskens, CJ
   Tanis, PJ
   Ponsioen, CY
   D'Haens, GRAM
   Bemelman, WA
AF de Groof, E. J.
   Gardenbroek, T. J.
   Buskens, C. J.
   Tanis, P. J.
   Ponsioen, C. Y.
   D'Haens, G. R. A. M.
   Bemelman, W. A.
TI The association between intensified medical treatment, time to surgery
   and ileocolic specimen length in Crohn's disease
SO COLORECTAL DISEASE
LA English
DT Article; Proceedings Paper
CT Dutch Surgical Days
CY MAY 28-29, 2015
CL Veldhoven, NETHERLANDS
DE Crohn's disease; ileocolic resection; medical therapy
ID SURGICAL RESECTION; THERAPY; TRENDS
AB Aim During the last decade, treatment protocols have changed for patients with ileocolic Crohn's disease. Anti-tumour necrosis factor (anti-TNF) has become part of standard medical treatment, usually in a step-up approach. The aim was to analyse if improved medical treatment has resulted in more limited ileocolic resections and a longer interval between diagnosis and surgery.
   Method Patients undergoing ileocolic resection for Crohn's disease were included (1999-2014). Patient characteristics were compared to the results of a population-based study (between 2004 and 2010) previously performed in the catchment area of the present tertiary referral centre. Time trends were analysed using the Cochrane-Armitage trend, Spearman's correlation coefficient and linear regression.
   Results In total, 195 patients undergoing ileocolic resection were included. Patient characteristics were not significantly different from the background cohort, confirming a representative study group. Sixty-three patients were men (32.3%, median age at surgery 30.0years, interquartile range 23.0-40.0). Anti-TNF and immunomodulator use prior to surgery increased significantly during the study period (chi(2)=49.1, P < 0.001). Over the years, a significant increase in time from diagnosis to operation was found (median 39.0 months, interquartile range 12.0-86.0, rho 0.175, P = 0.014). The length of the resected ileum did not change significantly (median 20.0cm, interquartile range 12.0-30.0, rho -0.107, P = 0.143). The number of fistulas or postoperative complications that needed re-intervention was not significantly different between the groups with or without anti-TNF.
   Conclusion This study demonstrated that over time patients with ileocolic Crohn's disease who eventually underwent ileocolic resection have been treated more intensively medically; however, this did not result in reduced specimen size.
C1 [de Groof, E. J.; Gardenbroek, T. J.; Buskens, C. J.; Tanis, P. J.; Bemelman, W. A.] Acad Med Ctr, Dept Surg, POB 22660, NL-1100 DD Amsterdam, Netherlands.
   [de Groof, E. J.; Ponsioen, C. Y.; D'Haens, G. R. A. M.] Acad Med Ctr, Dept Gastroenterol, Amsterdam, Netherlands.
C3 University of Amsterdam; Academic Medical Center Amsterdam; University
   of Amsterdam; Academic Medical Center Amsterdam
RP de Groof, EJ (通讯作者)，Acad Med Ctr, Dept Surg, POB 22660, NL-1100 DD Amsterdam, Netherlands.
EM e.j.degroof@amc.uva.nl
RI De Groof, Joline/AAK-7613-2020; Bemelman, Wilhelmus
   Adrianus/AAA-1635-2021; Tanis, Pieter/U-2827-2019
OI Bemelman, Wilhelmus Adrianus/0000-0002-1037-9945; Tanis,
   Pieter/0000-0002-3146-3310
CR Bernell O, 2000, ANN SURG, V231, P38, DOI 10.1097/00000658-200001000-00006
   de Groof EJ, 2016, EUR J GASTROEN HEPAT, V28, P1065, DOI 10.1097/MEG.0000000000000660
   Dignass A, 2010, J CROHNS COLITIS, V4, P28, DOI 10.1016/j.crohns.2009.12.002
   El-Hussuna A, 2014, DAN MED J, V61
   Eshuis Emma J, 2008, BMC Surg, V8, P15, DOI 10.1186/1471-2482-8-15
   Fu YTN, 2014, WORLD J GASTROENTERO, V20, P11808, DOI 10.3748/wjg.v20.i33.11808
   Herrinton LJ, 2009, GASTROENTEROLOGY, V137, P502, DOI 10.1053/j.gastro.2009.04.063
   Jones DW, 2010, ANN SURG, V252, P307, DOI 10.1097/SLA.0b013e3181e61df5
   Peyrin-Biroulet L, 2011, GUT, V60, P930, DOI 10.1136/gut.2010.227884
   Ramadas AV, 2010, GUT, V59, P1200, DOI 10.1136/gut.2009.202101
   Rungoe C, 2014, GUT, V63, P1607, DOI 10.1136/gutjnl-2013-305607
   Tielbeek JAW, 2013, INFLAMM BOWEL DIS, V19, P1943, DOI 10.1097/MIB.0b013e3182905536
NR 12
TC 13
Z9 13
U1 0
U2 0
PU WILEY
PI HOBOKEN
PA 111 RIVER ST, HOBOKEN 07030-5774, NJ USA
SN 1462-8910
EI 1463-1318
J9 COLORECTAL DIS
JI Colorectal Dis.
PD JUN
PY 2017
VL 19
IS 6
BP 551
EP 558
DI 10.1111/codi.13567
PG 8
WC Gastroenterology & Hepatology; Surgery
WE Science Citation Index Expanded (SCI-EXPANDED); Conference Proceedings Citation Index - Science (CPCI-S)
SC Gastroenterology & Hepatology; Surgery
GA EW7FE
UT WOS:000402674400016
PM 27883259
OA Bronze
DA 2024-01-22
ER

PT J
AU Hanauer, SB
   Strömberg, U
AF Hanauer, Stephen B.
   Stromberg, Ulf
TI Oral Pentasa in the Treatment of Active Crohn's Disease: A Meta-Analysis
   of Double-Blind, Placebo-Controlled Trials
SO CLINICAL GASTROENTEROLOGY AND HEPATOLOGY
LA English
DT Article
ID 5-AMINOSALICYLIC ACID; MESALAMINE; MANAGEMENT; THERAPY
AB Background & Aims: The aim of this study was to perform a meta-analysis of the efficacy results from 3 placebo-controlled multicenter clinical trials of slow-release mesalamine (Pentasa) for the acute treatment of mild to moderate Crohn's disease. Methods: Three trials fulfilled the selection criteria (double-blind, placebo-controlled, randomized studies in adult patients treated with Pentasa 4 g/day for active Crohn's disease). The efficacy and safety was evaluated in these trials by using the Crohn's Disease Activity Index (CDAI) as the primary efficacy variable. The study duration was 16 weeks in all 3 trials. The total numbers of patients were 304 in the Pentasa 4-g/day treatment groups and 311 in the placebo groups. A meta-analysis was performed based on the study reports. Results: For the intent-to-treat patients in the Pentasa groups, the overall mean reduction of the CDAI from baseline to the final visit was -63 points. The corresponding CDAI change in the placebo groups was -45 points; the net difference was -18 points. Compared with placebo, the 4-g/day dose of Pentasa was associated with a statistically significant overall improvement in the CDAI from baseline to the final visit (P = 0.04). When the meta-analysis was restricted to protocol correct patients, the effect of Pentasa became more pronounced (overall mean reduction of -83 CDAI points; P -0.02, compared with placebo). Contrary to the consistent effects with Pentasa, the trial-specific reductions of the CDAI with placebo differed significantly between the trials. Conclusions: The meta-analysis of 3 large, double-blind, randomized studies in the treatment of active Crohn's disease confirms that Pentasa 4 g/day is superior to placebo in reducing the CDAI but the clinical significance of the magnitude of this difference is not clear.
C1 [Hanauer, Stephen B.] Univ Chicago, Pritzker Sch Med, Chicago, IL 60637 USA.
   [Stromberg, Ulf] Univ Hosp, Dept Occupat & Environm Med, Lund, Sweden.
C3 University of Chicago; Lund University; Skane University Hospital
RP Hanauer, SB (通讯作者)，Univ Chicago, Pritzker Sch Med, 5758 S Maryland Ave,MC 9028, Chicago, IL 60637 USA.
EM shanauer@medicine.bsd.uchicago.edu
CR [Anonymous], 1996, BRIT SOC GASTR GUID
   Colombel JF, 1999, AM J GASTROENTEROL, V94, P674, DOI 10.1111/j.1572-0241.1999.935_q.x
   Elton E, 1996, ALIMENT PHARM THER, V10, P1
   FARMER RG, 1985, GASTROENTEROLOGY, V88, P1818, DOI 10.1016/0016-5085(85)90006-X
   Feagan BG, 1996, GASTROENTEROLOGY, V110, P275, DOI 10.1053/gast.1996.v110.pm8536868
   GOLDBERG HI, 1979, GASTROENTEROLOGY, V77, P925
   Hanauer SB, 2001, AM J GASTROENTEROL, V96, P635
   Hanauer SB, 1996, NEW ENGL J MED, V334, P841, DOI 10.1056/NEJM199603283341307
   HANAUER SB, 2000, INFLAMM BOWEL DIS, P510
   Hoechst Marion Roussel Inc, 1997, CLIN STUD REP EFF SA
   LeLorier J, 1997, NEW ENGL J MED, V337, P536, DOI 10.1056/NEJM199708213370806
   MAHIDA YR, 1990, DIGESTION, V45, P88, DOI 10.1159/000200228
   MALCHOW H, 1984, GASTROENTEROLOGY, V86, P249
   Marion Merrel Dow Inc, 1991, STAT REP EFF SAF OR
   *NORD RES INC, 1991, CLIN RES REP EFF SAF
   RASMUSSEN SN, 1987, SCAND J GASTROENTERO, V22, P877, DOI 10.3109/00365528708991929
   Sachar DB, 1992, Gastroenterol Int, V5, P141
   SACKS HS, 1987, NEW ENGL J MED, V316, P450, DOI 10.1056/NEJM198702193160806
   SALOMON P, 1992, J CLIN GASTROENTEROL, V14, P211, DOI 10.1097/00004836-199204000-00006
   SINGLETON J, 1994, GASTROENTEROLOGY, V107, P632, DOI 10.1016/0016-5085(94)90210-0
   SINGLETON JW, 1993, GASTROENTEROLOGY, V104, P1293, DOI 10.1016/0016-5085(93)90337-C
   SUMMERS RW, 1979, GASTROENTEROLOGY, V77, P847
   SUTHERLAND LR, 1990, GASTROENTEROLOGY, V98, P1123, DOI 10.1016/0016-5085(90)90324-T
   Thomsen OO, 1998, NEW ENGL J MED, V339, P370, DOI 10.1056/NEJM199808063390603
   WHITEHEAD A, 1991, STAT MED, V10, P1665, DOI 10.1002/sim.4780101105
NR 25
TC 149
Z9 167
U1 0
U2 5
PU ELSEVIER SCIENCE INC
PI NEW YORK
PA STE 800, 230 PARK AVE, NEW YORK, NY 10169 USA
SN 1542-3565
EI 1542-7714
J9 CLIN GASTROENTEROL H
JI Clin. Gastroenterol. Hepatol.
PD MAY
PY 2004
VL 2
IS 5
BP 379
EP 388
DI 10.1016/S1542-3565(04)00122-3
PG 10
WC Gastroenterology & Hepatology
WE Science Citation Index Expanded (SCI-EXPANDED)
SC Gastroenterology & Hepatology
GA V19KQ
UT WOS:000208071700005
PM 15118975
OA Bronze
DA 2024-01-22
ER

PT J
AU Martinez-Vinson, C
   Lemoine, A
   Bouhnik, Y
   Braithwaite, B
   Fohlen-Weill, A
   Addison, J
AF Martinez-Vinson, Christine
   Lemoine, Anais
   Bouhnik, Yoram
   Braithwaite, Ben
   Fohlen-Weill, Audrey
   Addison, Janet
TI PERFUSE: Non-Interventional Cohort Study of Patients Receiving
   Infliximab Biosimilar SB2: Results in Pediatric Patients
SO JOURNAL OF PEDIATRIC GASTROENTEROLOGY AND NUTRITION
LA English
DT Article
DE inflammatory bowel disease; persistence; real-world evidence
ID INFLAMMATORY-BOWEL-DISEASE; COLITIS ACTIVITY INDEX; ULCERATIVE-COLITIS;
   CROHNS-DISEASE; GROWTH FAILURE; THERAPY; ONSET; EPIDEMIOLOGY; CHILDHOOD;
   INDUCTION
AB Objectives: PERFUSE is a non-interventional study of 1233 patients [inflammatory rheumatic disease, n = 496; inflammatory bowel disease (IBD), n = 737] receiving infliximab (IFX) biosimilar SB2 therapy. This analysis describes response to treatment and persistence on SB2 for up to 12 months in pediatric IBD patients (n = 126). Methods: Pediatric IBD patients with Crohn disease (CD) or ulcerative colitis (UC), either naive or switched from originator IFX, who started SB2 in routine practice after September 2017 were eligible. Data were captured for 12 months following SB2 initiation. Disease activity was measured Conclusions: SB2 provides effective disease control for naive and switched pediatric patients. Clinical remission rates improved in naive patients and no loss of control was observed in switched patients after 1 year. Growth failure is not observed in IBD patients under SB2 treatment.
C1 [Martinez-Vinson, Christine] Hop Univ Robert Debre, Serv Gastroenterol & Nutr Pediat, Paris, France.
   [Lemoine, Anais] Sorbonne Univ, Hop Trousseau, APHP, Serv Nutr & Gastroenterol Pediat, Paris, France.
   [Bouhnik, Yoram] Grp Hosp Pr Ambroise Pare Hartmann, Paris IBD Ctr, Neuilly Sur Seine, France.
   [Braithwaite, Ben] Sanoia e Hlth Serv, Gemenos, France.
   [Fohlen-Weill, Audrey] Biogen France SAS, Gastroenterol & Rhumatol, Biosimilars, Paris, France.
   [Addison, Janet] Biogen Idec Inc, Clin Res, Biosimilars, Maidenhead, England.
   [Braithwaite, Ben] Sanoia e Hlth Serv Digital CRO, 188 Ave 2eme Div blindee, F-13420 Aubagne, France.
C3 Assistance Publique Hopitaux Paris (APHP); Universite Paris Cite;
   Hopital Universitaire Robert-Debre - APHP; Assistance Publique Hopitaux
   Paris (APHP); Sorbonne Universite; Hopital Universitaire
   Armand-Trousseau - APHP
RP Braithwaite, B (通讯作者)，Sanoia e Hlth Serv Digital CRO, 188 Ave 2eme Div blindee, F-13420 Aubagne, France.
EM bbraithwaite@sanoia.com
FU Biogen International GmbH, Baar, Switzerland
FX The authors acknowledge Sanoia for data management services and writing
   and editorial support for this paper. Funding for this assistance was
   provided by Biogen International GmbH, Baar, Switzerland.
CR Aardoom MA, 2019, INT J MOL SCI, V20, DOI 10.3390/ijms20102529
   Alatab S, 2020, LANCET GASTROENTEROL, V5, P17, DOI 10.1016/S2468-1253(19)30333-4
   Bamberger S, 2016, PLOS ONE, V11, DOI 10.1371/journal.pone.0163126
   Beck A, 2013, MABS-AUSTIN, V5, P621, DOI 10.4161/mabs.25864
   Bouhnik Y., 2020, ECCO 2020 12 15 FEBR
   Chen P, 2020, FRONT MED-LAUSANNE, V7, DOI 10.3389/fmed.2020.00123
   Choe JY, 2017, ANN RHEUM DIS, V76, P58, DOI 10.1136/annrheumdis-2015-207764
   Corica D, 2017, J CLIN GASTROENTEROL, V51, P100, DOI 10.1097/MCG.0000000000000696
   Cui GL, 2021, EBIOMEDICINE, V66, DOI 10.1016/j.ebiom.2021.103329
   Däbritz J, 2017, DTSCH ARZTEBL INT, V114, P331, DOI 10.3238/arztebl.2017.0331
   de Onis M., 2005, ACTA PAEDIATR
   de Ridder L, 2019, J PEDIATR GASTR NUTR, V68, P144, DOI 10.1097/MPG.0000000000002141
   Drobne D, 2018, SCAND J GASTROENTERO, V53, P940, DOI 10.1080/00365521.2018.1486882
   Eberl A, 2017, SCAND J GASTROENTERO, V52, P1348, DOI 10.1080/00365521.2017.1369561
   Ebina K, 2020, ARTHRITIS RES THER, V22, DOI 10.1186/s13075-020-02232-w
   EMA, 2018, FLIX
   Gervais L, 2018, J PEDIATR GASTR NUTR, V67, P745, DOI 10.1097/MPG.0000000000002091
   Ghione S, 2018, AM J GASTROENTEROL, V113, P265, DOI 10.1038/ajg.2017.228
   Gower-Rousseau C., 2019, MED THER PEDIATRIE, V22, P19
   HARVEY RF, 1980, LANCET, V1, P514
   Herzog D, 2017, EUR J GASTROEN HEPAT, V29, P926, DOI 10.1097/MEG.0000000000000896
   Heude B, 2019, LANCET DIGIT HEALTH, V1, pE413, DOI 10.1016/S2589-7500(19)30149-9
   Heuschkel R, 2008, INFLAMM BOWEL DIS, V14, P839, DOI 10.1002/ibd.20378
   Hyams J, 2007, GASTROENTEROLOGY, V132, P863, DOI 10.1053/j.gastro.2006.12.003
   Hyams J, 2012, CLIN GASTROENTEROL H, V10, P391, DOI 10.1016/j.cgh.2011.11.026
   Iijima Hideki, 2020, Inflamm Intest Dis, V5, P78, DOI 10.1159/000506337
   Ishige T, 2019, TRANSL PEDIATR, V8, P16, DOI 10.21037/tp.2018.12.04
   Jongsma MME, 2022, GUT, V71, P34, DOI 10.1136/gutjnl-2020-322339
   Jongsma MME, 2020, EUR J PEDIATR, V179, P1935, DOI 10.1007/s00431-020-03750-0
   Jongsma MME, 2017, CURR OPIN PEDIATR, V29, P560, DOI 10.1097/MOP.0000000000000529
   Kang B, 2018, INFLAMM BOWEL DIS, V24, P607, DOI 10.1093/ibd/izx047
   Kerur B, 2017, WORLD J GASTROENTERO, V23, P3322, DOI 10.3748/wjg.v23.i18.3322
   Kuenzig ME, 2022, GASTROENTEROLOGY, V162, P1147, DOI 10.1053/j.gastro.2021.12.282
   Lee JS, 2010, WORLD J GASTROENTERO, V16, P1776, DOI 10.3748/wjg.v16.i14.1776
   Lev-Tzion R, 2012, Minerva Gastroenterol Dietol, V58, P137
   Malham M, 2019, GastroHep, V1, P266, DOI [DOI 10.1002/YGH2.368, 10.1002/ygh2.368]
   Milassin A, 2019, THER ADV GASTROENTER, V12, DOI 10.1177/1756284819842748
   Mitchel E, 2021, INFLAMM BOWEL DIS, V27, pS19, DOI 10.1093/ibd/izaa347.044
   Park SH, 2020, INTEST RES, V18, P34, DOI 10.5217/ir.2019.09147
   Roda G, 2016, CLIN TRANSL GASTROEN, V7, DOI 10.1038/ctg.2015.63
   Scherdel P, 2015, PLOS ONE, V10, DOI 10.1371/journal.pone.0120806
   Shaoul R, 2021, FRONT PEDIATR, V9, DOI 10.3389/fped.2021.615216
   Shin D, 2015, BIODRUGS, V29, P381, DOI 10.1007/s40259-015-0150-5
   Turner D, 2007, GASTROENTEROLOGY, V133, P423, DOI 10.1053/j.gastro.2007.05.029
   Turner D, 2009, INFLAMM BOWEL DIS, V15, P1218, DOI 10.1002/ibd.20867
   Vermeire S, 2006, GUT, V55, P426, DOI 10.1136/gut.2005.069476
   Vilar P, 2007, J CROHNS COLITIS, V1, P2, DOI 10.1016/j.crohns.2007.07.001
   Wynands J, 2008, J PEDIATR GASTR NUTR, V46, P293, DOI 10.1097/MPG.0b013e31815604cd
NR 48
TC 0
Z9 0
U1 0
U2 0
PU LIPPINCOTT WILLIAMS & WILKINS
PI PHILADELPHIA
PA TWO COMMERCE SQ, 2001 MARKET ST, PHILADELPHIA, PA 19103 USA
SN 0277-2116
EI 1536-4801
J9 J PEDIATR GASTR NUTR
JI J. Pediatr. Gastroenterol. Nutr.
PD APR
PY 2023
VL 76
IS 4
BP 451
EP 459
DI 10.1097/MPG.0000000000003683
PG 9
WC Gastroenterology & Hepatology; Nutrition & Dietetics; Pediatrics
WE Science Citation Index Expanded (SCI-EXPANDED)
SC Gastroenterology & Hepatology; Nutrition & Dietetics; Pediatrics
GA A7WX2
UT WOS:000957196200016
PM 36729422
OA Green Published, hybrid
DA 2024-01-22
ER

PT J
AU Nasiri, S
   Kuenzig, ME
   Benchimol, EI
AF Nasiri, Soheila
   Kuenzig, Mary Ellen
   Benchimol, Eric I.
TI Long-term outcomes of pediatric inflammatory bowel disease
SO SEMINARS IN PEDIATRIC SURGERY
LA English
DT Article
DE Inflammatory bowel diseases; Pediatric; Outcomes; Surgery;
   Complications; Epidemiology
ID ONSET CROHNS-DISEASE; NONMELANOMA SKIN CANCERS; POPULATION-BASED COHORT;
   QUALITY-OF-LIFE; ULCERATIVE-COLITIS; NATURAL-HISTORY; INCREASED RISK;
   SUSCEPTIBILITY LOCI; INFLIXIMAB THERAPY; ABDOMINAL-PAIN
AB The incidence and prevalence of childhood-onset inflammatory bowel diseases (IBD), including subtypes Crohn's disease and ulcerative colitis, have risen dramatically in recent years, and have emerged globally as important pediatric chronic diseases. Therefore, health care providers are more frequently encountering very young children with IBD, a chronic and incurable condition requiring life-long therapy. These children are living long lives with IBD and therefore knowledge of long-term outcomes is increasingly important to better counsel families and determine the best course of treatment. This review summarizes the current knowledge and literature surrounding long-term outcomes of pediatric IBD, with emphasis on the following areas: need for surgery due to complicated disease behavior, risk of disease remission and recurrence, mental health and psychosocial well-being, educational outcomes, linear growth impairment, cancer risk, and mortality. In addition, we review recent research about predicting negative long-term outcomes in children with IBD. (C) 2017 Elsevier Inc. All rights reserved.
C1 [Nasiri, Soheila; Kuenzig, Mary Ellen; Benchimol, Eric I.] Childrens Hosp Eastern Ontario, CHEO Inflammatory Bowel Dis Ctr, Div Gastroenterol Hepatol & Nutr, 401 Smyth Rd, Ottawa, ON K1H 8L1, Canada.
   [Kuenzig, Mary Ellen; Benchimol, Eric I.] CHEO, Res Inst, Ottawa, ON, Canada.
   [Kuenzig, Mary Ellen; Benchimol, Eric I.] Inst Clin Evaluat Sci, Ottawa, ON, Canada.
   [Benchimol, Eric I.] Univ Ottawa, Dept Pediat, Ottawa, ON, Canada.
   [Benchimol, Eric I.] Univ Ottawa, Sch Epidemiol & Publ Hlth, Ottawa, ON, Canada.
C3 University of Ottawa; Children's Hospital of Eastern Ontario; University
   of Ottawa; Children's Hospital of Eastern Ontario; University of Ottawa;
   University of Ottawa
RP Benchimol, EI (通讯作者)，Childrens Hosp Eastern Ontario, CHEO Inflammatory Bowel Dis Ctr, Div Gastroenterol Hepatol & Nutr, 401 Smyth Rd, Ottawa, ON K1H 8L1, Canada.; Benchimol, EI (通讯作者)，CHEO, Res Inst, Ottawa, ON, Canada.; Benchimol, EI (通讯作者)，Inst Clin Evaluat Sci, Ottawa, ON, Canada.; Benchimol, EI (通讯作者)，Univ Ottawa, Dept Pediat, Ottawa, ON, Canada.; Benchimol, EI (通讯作者)，Univ Ottawa, Sch Epidemiol & Publ Hlth, Ottawa, ON, Canada.
EM ebenchimol@cheo.on.ca
RI Benchimol, Eric Ian/A-7711-2010
OI Benchimol, Eric Ian/0000-0001-8855-3598
FU Postdoctoral Fellowship from the Canadian Institutes of Health Research
   (CIHR); Canadian Association of Gastroenterology (CAG); Crohn's and
   Colitis Canada (CCC); New Investigator Award from CIHR; CAG; CCC; Career
   Enhancement Program of the Canadian Child Health Clinician Scientist
   Program
FX Ellen Kuenzig was supported by a Postdoctoral Fellowship from the
   Canadian Institutes of Health Research (CIHR), the Canadian Association
   of Gastroenterology (CAG), and Crohn's and Colitis Canada (CCC). Eric
   Benchimol was supported by a New Investigator Award from CIHR, CAG, and
   CCC. He was also supported by the Career Enhancement Program of the
   Canadian Child Health Clinician Scientist Program.
CR Abraham BP, 2012, J CLIN GASTROENTEROL, V46, P581, DOI 10.1097/MCG.0b013e318247c32f
   Adler J, 2008, INFLAMM BOWEL DIS, V14, P1281, DOI 10.1002/ibd.20484
   Adler J, 2017, J PEDIATR GASTR NUTR, V64, pE117, DOI 10.1097/MPG.0000000000001447
   Adler J, 2011, AM J GASTROENTEROL, V106, P699, DOI 10.1038/ajg.2011.19
   Almadani SB, 2014, CLIN GASTROENTEROL H, V12, P2055, DOI 10.1016/j.cgh.2014.03.032
   Aloi M, 2014, INFLAMM BOWEL DIS, V20, P597, DOI 10.1097/01.MIB.0000442921.77945.09
   Ananthakrishnan AN, 2013, INFLAMM BOWEL DIS, V19, P2021, DOI 10.1097/MIB.0b013e318281f5c5
   Assa A, 2015, J PEDIATR GASTR NUTR, V61, P553, DOI 10.1097/MPG.0000000000000850
   Aujnarain Amiirah, 2013, Curr Gastroenterol Rep, V15, P326, DOI 10.1007/s11894-013-0326-4
   Benchimol EI, 2011, J PEDIATR-US, V158, P960, DOI 10.1016/j.jpeds.2010.11.039
   Benchimol EI, 2017, AM J GASTROENTEROL, V112, P1120, DOI 10.1038/ajg.2017.97
   Benchimol EI, 2014, GASTROENTEROLOGY, V147, P803, DOI 10.1053/j.gastro.2014.06.023
   Benchimol EI, 2011, INFLAMM BOWEL DIS, V17, P2153, DOI 10.1002/ibd.21591
   Benchimol EI, 2011, INFLAMM BOWEL DIS, V17, P423, DOI 10.1002/ibd.21349
   Bitton A, 2016, INFLAMM BOWEL DIS, V22, P416, DOI 10.1097/MIB.0000000000000608
   Cameron FL, 2017, J PEDIATR GASTR NUTR, V64, P47, DOI 10.1097/MPG.0000000000001379
   Canavan C, 2007, ALIMENT PHARM THER, V25, P59, DOI 10.1111/j.1365-2036.2006.03132.x
   Card T, 2003, GASTROENTEROLOGY, V125, P1583, DOI 10.1053/j.gastro.2003.09.029
   Clark JG, 2014, J PEDIATR GASTR NUTR, V58, P569, DOI 10.1097/MPG.0000000000000277
   Clowry J, 2017, J EUR ACAD DERMATOL, V31, P978, DOI 10.1111/jdv.14105
   de Ridder L, 2014, INFLAMM BOWEL DIS, V20, P291, DOI 10.1097/01.MIB.0000439066.69340.3c
   de Zoeten EF, 2013, J PEDIATR GASTR NUTR, V57, P401, DOI 10.1097/MPG.0b013e3182a025ee
   deBruyn JCC, 2013, INFLAMM BOWEL DIS, V19, P2423, DOI 10.1097/MIB.0b013e3182a56148
   Dulai PS, 2014, CLIN GASTROENTEROL H, V12, P1443, DOI 10.1016/j.cgh.2014.01.021
   Duricova D, 2017, EUR J GASTROEN HEPAT, V29, P125, DOI 10.1097/MEG.0000000000000761
   El-Matary W, 2017, CLIN GASTROENTEROL H, V15, P518, DOI 10.1016/j.cgh.2016.09.146
   FERGUSON A, 1994, GUT, V35, P665, DOI 10.1136/gut.35.5.665
   Frolkis AD, 2016, CLIN TRANSL GASTROEN, V7, DOI 10.1038/ctg.2016.21
   Frolkis AD, 2013, GASTROENTEROLOGY, V145, P996, DOI 10.1053/j.gastro.2013.07.041
   Fumery M, 2016, ALIMENT PHARM THER, V43, P346, DOI 10.1111/apt.13478
   Ganz ML, 2016, INFLAMM BOWEL DIS, V22, P1032, DOI 10.1097/MIB.0000000000000742
   Gasparetto M, 2014, WORLD J GASTROENTERO, V20, P13219, DOI 10.3748/wjg.v20.i37.13219
   Gower-Rousseau C, 2009, AM J GASTROENTEROL, V104, P2080, DOI 10.1038/ajg.2009.177
   Gray WN, 2012, J PEDIATR PSYCHOL, V37, P282, DOI 10.1093/jpepsy/jsr092
   GRIFFITHS AM, 1993, GUT, V34, P939, DOI 10.1136/gut.34.7.939
   Guo AY, 2014, BMC GASTROENTEROL, V14, DOI 10.1186/s12876-014-0216-8
   Gupta N, 2008, AM J GASTROENTEROL, V103, P2092, DOI 10.1111/j.1572-0241.2008.02000.x
   Gupta N, 2011, INFLAMM BOWEL DIS, V17, P2318, DOI 10.1002/ibd.21617
   Hansen LF, 2015, J PEDIATR GASTR NUTR, V60, P347, DOI 10.1097/MPG.0000000000000616
   Haritunians T, 2010, INFLAMM BOWEL DIS, V16, P1830, DOI 10.1002/ibd.21293
   Henckaerts L, 2009, CLIN GASTROENTEROL H, V7, P972, DOI 10.1016/j.cgh.2009.05.001
   Herzog D, 2014, EUR J GASTROEN HEPAT, V26, P1234, DOI 10.1097/MEG.0000000000000169
   Heyman MB, 2005, J PEDIATR-US, V146, P35, DOI 10.1016/j.jpeds.2004.08.043
   Hoie O, 2008, J CROHNS COLITIS, V2, P114, DOI 10.1016/j.crohns.2007.10.001
   Hyams J, 2007, GASTROENTEROLOGY, V132, P863, DOI 10.1053/j.gastro.2006.12.003
   Hyams JS, 2017, GASTROENTEROLOGY, V152, P1901, DOI 10.1053/j.gastro.2017.02.004
   Hyams JS, 2012, GASTROENTEROLOGY, V143, P365, DOI 10.1053/j.gastro.2012.04.046
   Jess T, 2012, GASTROENTEROLOGY, V143, P375, DOI 10.1053/j.gastro.2012.04.016
   Jostins L, 2012, NATURE, V491, P119, DOI 10.1038/nature11582
   Kappelman MD, 2014, CLIN GASTROENTEROL H, V12, P265, DOI 10.1016/j.cgh.2013.03.034
   Kim HJ, 2017, J CROHNS COLITIS, V11, P157, DOI 10.1093/ecco-jcc/jjw146
   Kotlyar DS, 2015, CLIN GASTROENTEROL H, V13, P847, DOI 10.1016/j.cgh.2014.05.015
   Kuenzig ME, 2016, BMC GASTROENTEROL, V16, DOI 10.1186/s12876-016-0555-8
   Kugathasan S, 2017, LANCET, V389, P1710, DOI 10.1016/S0140-6736(17)30317-3
   LAGERCRANTZ R, 1955, Acta Paediatr, V44, P302, DOI 10.1111/j.1651-2227.1955.tb04144.x
   Lee GJ, 2012, J PEDIATR GASTR NUTR, V55, P701, DOI 10.1097/MPG.0b013e318266241b
   Lee JJ, 2010, INFLAMM BOWEL DIS, V16, P1669, DOI 10.1002/ibd.21214
   Levine A, 2011, INFLAMM BOWEL DIS, V17, P1314, DOI 10.1002/ibd.21493
   Ley D, 2016, J PEDIATR GASTR NUTR, V63, P637, DOI 10.1097/MPG.0000000000001177
   Liu JZ, 2015, NAT GENET, V47, P979, DOI 10.1038/ng.3359
   Loftus EV, 2011, AM J GASTROENTEROL, V106, P1670, DOI 10.1038/ajg.2011.142
   Loftus EV, 1998, GASTROENTEROLOGY, V114, P1161, DOI 10.1016/S0016-5085(98)70421-4
   Long MD, 2012, GASTROENTEROLOGY, V143, P390, DOI 10.1053/j.gastro.2012.05.004
   Long MD, 2010, CLIN GASTROENTEROL H, V8, P268, DOI 10.1016/j.cgh.2009.11.024
   Lovasz BD, 2013, WORLD J GASTROENTERO, V19, P2217, DOI 10.3748/wjg.v19.i14.2217
   Mackner LM, 2012, J DEV BEHAV PEDIATR, V33, P106, DOI 10.1097/DBP.0b013e318240cf68
   MARKOWITZ J, 1993, J PEDIATR GASTR NUTR, V16, P373, DOI 10.1097/00005176-199305000-00005
   Molodecky NA, 2012, GASTROENTEROLOGY, V142, P46, DOI 10.1053/j.gastro.2011.10.001
   Moody G, 1999, J PEDIATR GASTR NUTR, V28, pS43, DOI 10.1097/00005176-199904001-00008
   Moran GW, 2013, ALIMENT PHARM THER, V38, P1002, DOI 10.1111/apt.12491
   Nguyen GC, 2017, INFLAMM BOWEL DIS, V23, P218, DOI 10.1097/MIB.0000000000000993
   Oliva-Hemker M, 2015, J PEDIATR-US, V167, P527, DOI 10.1016/j.jpeds.2015.04.045
   Peneau A, 2013, AM J GASTROENTEROL, V108, P1647, DOI 10.1038/ajg.2013.242
   Peyrin-Biroulet L, 2011, GASTROENTEROLOGY, V141, P1621, DOI 10.1053/j.gastro.2011.06.050
   PLATT JW, 1960, Q J MED, V29, P257
   PROBERT CSJ, 1992, GUT, V33, P1226, DOI 10.1136/gut.33.9.1226
   Regueiro M, 2014, CLIN GASTROENTEROL H, V12, P1494, DOI 10.1016/j.cgh.2013.12.035
   Reigada LC, 2011, J SPEC PEDIATR NURS, V16, P207, DOI 10.1111/j.1744-6155.2011.00292.x
   Rinawi F, 2016, DIGEST LIVER DIS, V48, P1444, DOI 10.1016/j.dld.2016.08.118
   Romberg-Camps M, 2010, INFLAMM BOWEL DIS, V16, P1397, DOI 10.1002/ibd.21189
   Ross SC, 2011, J PEDIATR GASTR NUTR, V53, P480, DOI 10.1097/MPG.0b013e31822f2c32
   Ruemmele FM, 2009, INFLAMM BOWEL DIS, V15, P388, DOI 10.1002/ibd.20788
   Sawczenko A, 2006, PEDIATRICS, V118, P124, DOI 10.1542/peds.2005-2931
   Schaefer ME, 2010, CLIN GASTROENTEROL H, V8, P789, DOI 10.1016/j.cgh.2010.05.021
   Seemann NM, 2015, J PEDIATR SURG, V50, P140, DOI 10.1016/j.jpedsurg.2014.10.034
   Selinger CP, 2012, INFLAMM BOWEL DIS, V18, P1566, DOI 10.1002/ibd.22871
   Siegel CA, 2009, CLIN GASTROENTEROL H, V7, P874, DOI 10.1016/j.cgh.2009.01.004
   Singh H, 2015, J PEDIATR-US, V166, P1128, DOI 10.1016/j.jpeds.2014.12.010
   Singh H, 2011, GASTROENTEROLOGY, V141, P1612, DOI 10.1053/j.gastro.2011.07.039
   Spekhorst LM, 2016, J PEDIATR GASTR NUTR, V62, P264, DOI 10.1097/MPG.0000000000000924
   Srinath AI, 2014, INFLAMM BOWEL DIS, V20, P1329, DOI 10.1097/MIB.0000000000000104
   Szigethy EM, 2014, J PEDIATR GASTR NUTR, V58, P574, DOI 10.1097/MPG.0000000000000262
   Targownik LE, 2015, AM J GASTROENTEROL, V110, P1001, DOI 10.1038/ajg.2015.147
   Timmer A, 2011, J PEDIATR-US, V158, P467, DOI 10.1016/j.jpeds.2010.09.014
   Turner D, 2007, AM J GASTROENTEROL, V102, P2804, DOI 10.1111/j.1572-0241.2007.01474.x
   van der Heide F, 2009, INFLAMM BOWEL DIS, V15, P1199, DOI 10.1002/ibd.20884
   Vernier-Massouille G, 2008, GASTROENTEROLOGY, V135, P1106, DOI 10.1053/j.gastro.2008.06.079
   von Roon AC, 2007, DIS COLON RECTUM, V50, P839, DOI 10.1007/s10350-006-0848-z
   Walters TD, 2007, INFLAMM BOWEL DIS, V13, P424, DOI 10.1002/ibd.20069
   Walters TD, 2014, GASTROENTEROLOGY, V146, P383, DOI 10.1053/j.gastro.2013.10.027
   Walters TD, 2009, NAT REV GASTRO HEPAT, V6, P513, DOI 10.1038/nrgastro.2009.124
   Waschke KA, 2005, AM J GASTROENTEROL, V100, P1126, DOI 10.1111/j.1572-0241.2005.40534.x
   Wolters FL, 2006, SCAND J GASTROENTERO, pS46
   Yarur Andres J, 2011, Gastroenterol Hepatol (N Y), V7, P652
   Ye BD, 2016, INFLAMM BOWEL DIS, V22, P13, DOI 10.1097/MIB.0000000000000584
NR 105
TC 29
Z9 34
U1 0
U2 12
PU ELSEVIER SCIENCE INC
PI NEW YORK
PA STE 800, 230 PARK AVE, NEW YORK, NY 10169 USA
SN 1055-8586
EI 1532-9453
J9 SEMIN PEDIATR SURG
JI Semin. Pediatr. Surg.
PD DEC
PY 2017
VL 26
IS 6
BP 398
EP 404
DI 10.1053/j.sempedsurg.2017.10.010
PG 7
WC Pediatrics; Surgery
WE Science Citation Index Expanded (SCI-EXPANDED)
SC Pediatrics; Surgery
GA FN7MT
UT WOS:000416203000011
PM 29126510
DA 2024-01-22
ER

PT J
AU Gebeyehu, GG
   Fiske, J
   Liu, E
   Limdi, JK
   Broglio, G
   Selinger, C
   Razsanskaite, V
   Smith, PJ
   Flanagan, PK
   Subramanian, S
AF Gebeyehu, Gerum Gashaw
   Fiske, Joseph
   Liu, Eleanor
   Limdi, Jimmy K.
   Broglio, Giacomo
   Selinger, Christian
   Razsanskaite, Violeta
   Smith, Philip J.
   Flanagan, Paul K.
   Subramanian, Sreedhar
TI Ustekinumab and Vedolizumab Are Equally Safe and Effective in Elderly
   Crohn's Disease Patients
SO DIGESTIVE DISEASES AND SCIENCES
LA English
DT Article
DE Crohn's disease; Elderly; Vedolizumab; Ustekinumab; Safety;
   Effectiveness
ID INFLAMMATORY-BOWEL-DISEASE; ANTI-TNF; RISK; INFECTIONS; EFFICACY;
   OUTCOMES
AB Background Anti-tumour necrosis factor (anti-TNF) agents are associated with increased infection risk among elderly inflammatory bowel disease (IBD) patients, and thus, alternative biologics may be preferable. However, little comparative data exist on the safety and efficacy of vedolizumab and ustekinumab in elderly IBD patients. Aims To compare the safety and effectiveness of ustekinumab and vedolizumab in elderly Crohn's disease patients. Methods Patients >= 60 years old who commenced ustekinumab or vedolizumab for Crohn's disease (CD) were included. Primary outcome was serious infections, defined as requiring hospitalisation. Efficacy was assessed by treatment persistence and clinical response rates. We appropriately adjusted for confounders using propensity score-matched analysis weighted by the inverse predicted probability of treatment weighing and performed a logistic regression analysis to assess factors associated with serious infections and treatment persistence. Results Eighty-three patients commencing ustekinumab and 42 commencing vedolizumab therapy were included. In a propensity adjusted cohort, the rate of serious infection and treatment persistence were comparable between ustekinumab and vedolizumab. There was a significant reduction in HBI at 6 and 12 months compared to baseline in both groups. Male gender was positively associated with serious infection risk at 12 months, and penetrating disease behaviour was positively associated with 12-month treatment persistence. Baseline HBI score was negatively associated with 12-month treatment persistence. Cox regression analysis showed no overall difference in treatment discontinuation-free and serious infection-free survival by 12 months. Conclusions We observed comparable safety and effectiveness for ustekinumab and vedolizumab in treating elderly CD patients.
C1 [Gebeyehu, Gerum Gashaw; Fiske, Joseph; Razsanskaite, Violeta; Smith, Philip J.; Flanagan, Paul K.] Liverpool Univ Hosp NHS Fdn Trust, Dept Gastroenterol, Liverpool, Merseyside, England.
   [Liu, Eleanor; Limdi, Jimmy K.] Northern Care Alliance NHS Trust, Div Gastroenterol, Sect IBD, Manchester, Lancs, England.
   [Limdi, Jimmy K.] Univ Manchester, Manchester Acad Hlth Sci, Fac Med Biol & Hlth, Manchester, Lancs, England.
   [Broglio, Giacomo] Univ Pavia, Dept Internal Med, IRCCS San Matteo Pavia, Pavia, Italy.
   [Selinger, Christian; Subramanian, Sreedhar] Leeds Univ Teaching Hosp NHS Trust, Dept Gastroenterol, Leeds, W Yorkshire, England.
   [Subramanian, Sreedhar] Cambridge Univ Hosp Fdn NHS Trust, Dept Gastroenterol, Hills Rd, Cambridge CB2 0QQ, England.
C3 University of Manchester; University of Pavia; IRCCS Fondazione San
   Matteo
RP Subramanian, S (通讯作者)，Leeds Univ Teaching Hosp NHS Trust, Dept Gastroenterol, Leeds, W Yorkshire, England.; Subramanian, S (通讯作者)，Cambridge Univ Hosp Fdn NHS Trust, Dept Gastroenterol, Hills Rd, Cambridge CB2 0QQ, England.
EM sreedhar.subramanian@addenbrookes.nhs.uk
OI Broglio, Giacomo/0000-0003-2096-909X; Subramanian,
   Sreedhar/0000-0002-6483-1730
CR Abreu MT, 2021, AM J GASTROENTEROL, V116, pS415
   Adar T, 2019, ALIMENT PHARM THER, V49, P873, DOI 10.1111/apt.15177
   Akerkar GA, 1997, AM J GASTROENTEROL, V92, P461
   Alric H, 2020, ALIMENT PHARM THER, V51, P948, DOI 10.1111/apt.15706
   Amiot A, 2016, CLIN GASTROENTEROL H, V14, P1593, DOI 10.1016/j.cgh.2016.02.016
   Ananthakrishnan AN, 2016, J CROHNS COLITIS, V10, P1224, DOI 10.1093/ecco-jcc/jjw054
   Asscher VER, 2020, ALIMENT PHARM THER, V52, P1366, DOI 10.1111/apt.16073
   Austin PC, 2015, STAT MED, V34, P3661, DOI 10.1002/sim.6607
   Beaugerie L, 2009, LANCET, V374, P1617, DOI 10.1016/S0140-6736(09)61302-7
   Bourrier A, 2016, ALIMENT PHARM THER, V43, P252, DOI 10.1111/apt.13466
   Brassard P, 2014, AM J GASTROENTEROL, V109, P1795, DOI 10.1038/ajg.2014.313
   Calafat M, 2019, ALIMENT PHARM THER, V50, P780, DOI 10.1111/apt.15458
   Deza DC, 2021, J CROHNS COLITIS, V15, pS298, DOI 10.1093/ecco-jcc/jjab076.388
   Castle SC, 2000, CLIN INFECT DIS, V31, P578, DOI 10.1086/313947
   Cohen NA, 2020, UNITED EUR GASTROENT, V8, P1076, DOI 10.1177/2050640620951400
   Cottone M, 2011, CLIN GASTROENTEROL H, V9, P30, DOI 10.1016/j.cgh.2010.09.026
   de Jong ME, 2020, J CROHNS COLITIS, V14, P888, DOI 10.1093/ecco-jcc/jjaa012
   Garg R, 2022, DIGEST DIS SCI, V67, P3138, DOI 10.1007/s10620-021-07117-9
   Gay L, 2021, FRONT IMMUNOL, V12, DOI 10.3389/fimmu.2021.698121
   Jeuring SFG, 2016, INFLAMM BOWEL DIS, V22, P1425, DOI 10.1097/MIB.0000000000000738
   Khan N, 2022, INFLAMM BOWEL DIS, V28, P734, DOI 10.1093/ibd/izab163
   Khan N, 2021, ADV THER, V38, P2586, DOI 10.1007/s12325-021-01713-x
   Kochar B, 2022, CLIN GASTROENTEROL H, V20, P1299, DOI 10.1016/j.cgh.2021.08.047
   Kochar B, 2020, GASTROENTEROLOGY, V158, P2104, DOI 10.1053/j.gastro.2020.02.032
   Lee S, 2021, J CROHNS COLITIS, V15, P74, DOI 10.1093/ecco-jcc/jjaa139
   Lenti MV, 2022, ALIMENT PHARM THER, V55, P856, DOI 10.1111/apt.16742
   Ljung T, 2004, GUT, V53, P849, DOI 10.1136/gut.2003.018515
   Lorenzetti R, 2014, ANN MED, V46, P547, DOI 10.3109/07853890.2014.941919
   Ma C, 2017, ALIMENT PHARM THER, V45, P1232, DOI 10.1111/apt.14016
   Mebane WR, 2011, J STAT SOFTW, V42, P1
   Ng SC, 2017, LANCET, V390, P2769, DOI 10.1016/S0140-6736(17)32448-0
   Pabla BS, 2022, DIGEST DIS SCI, V67, P3129, DOI 10.1007/s10620-021-07129-5
   Piovani D, 2020, ALIMENT PHARM THER, V51, P820, DOI 10.1111/apt.15692
   R Core Team, 2022, R: A Language and Environment for Statistical Computing
   Rechel B, 2013, LANCET, V381, P1312, DOI 10.1016/S0140-6736(12)62087-X
   Shashi P, 2020, GASTROENTEROL REP, V8, P306, DOI 10.1093/gastro/goz041
   Townsend T, 2020, ALIMENT PHARM THER, V52, P1341, DOI 10.1111/apt.16057
   Vermeire S, 2010, CLIN GASTROENTEROL H, V8, P357, DOI 10.1016/j.cgh.2010.01.001
   Yajnik V, 2017, ADV THER, V34, P542, DOI 10.1007/s12325-016-0467-6
NR 39
TC 3
Z9 3
U1 2
U2 4
PU SPRINGER
PI DORDRECHT
PA VAN GODEWIJCKSTRAAT 30, 3311 GZ DORDRECHT, NETHERLANDS
SN 0163-2116
EI 1573-2568
J9 DIGEST DIS SCI
JI Dig. Dis. Sci.
PD MAY
PY 2023
VL 68
IS 5
BP 1983
EP 1994
DI 10.1007/s10620-022-07770-8
EA NOV 2022
PG 12
WC Gastroenterology & Hepatology
WE Science Citation Index Expanded (SCI-EXPANDED)
SC Gastroenterology & Hepatology
GA AL7O9
UT WOS:000889026800004
PM 36436155
OA Bronze, Green Published
DA 2024-01-22
ER

PT J
AU Hedin, CRH
   Vavricka, SR
   Stagg, AJ
   Schoepfer, A
   Raine, T
   Puig, L
   Pleyer, U
   Navarini, A
   van der Meulen-de Jong, AE
   Maul, J
   Katsanos, K
   Kagramanova, A
   Greuter, T
   Gonzalez-Lama, V
   van Gaalen, F
   Ellul, P
   Burisch, J
   Bettenworth, D
   Becker, MD
   Barnias, G
   Rieder, F
AF Hedin, C. R. H.
   Vavricka, S. R.
   Stagg, A. J.
   Schoepfer, A.
   Raine, T.
   Puig, L.
   Pleyer, U.
   Navarini, A.
   van der Meulen-de Jong, A. E.
   Maul, J.
   Katsanos, K.
   Kagramanova, A.
   Greuter, T.
   Gonzalez-Lama, V
   van Gaalen, F.
   Ellul, P.
   Burisch, J.
   Bettenworth, D.
   Becker, M. D.
   Barnias, G.
   Rieder, F.
TI The Pathogenesis of Extraintestinal Manifestations: Implications for IBD
   Research, Diagnosis, and Therapy
SO JOURNAL OF CROHNS & COLITIS
LA English
DT Article; Proceedings Paper
CT 13th Scientific Workshop of European-Crohn's-and-Colitis-Organisation
   (ECCO)
CY FEB 14-17, 2018
CL Vienna, AUSTRIA
SP European Crohns & Colitis Org
DE ECCO; inflammatory bowel disease; extra-intestinal manifestation;
   Crohn's disease; ulcerative colitis; spondyloarthritis; uveitis;
   erythema nodosum; pyoderma gangrenosum
ID INFLAMMATORY-BOWEL-DISEASE; SOCIETY CLASSIFICATION CRITERIA; PRIMARY
   SCLEROSING CHOLANGITIS; ANKYLOSING-SPONDYLITIS; GUT MICROBIOTA;
   TNF-ALPHA; T-CELLS; AXIAL SPONDYLOARTHRITIS; ULCERATIVE-COLITIS;
   CROHNS-DISEASE
AB This article reports on the sixth scientific workshop of the European Crohn's and Colitis Organisation [ECCO] on the pathogenesis of extraintestinal manifestations [EIMs] in inflammatory bowel disease [IBD]. This paper has been drafted by 15 ECCO members and 6 external experts [in rheumatology, dermatology, ophthalmology, and immunology] from 10 European countries and the USA. Within the workshop, contributors formed subgroups to address specific areas. Following a comprehensive literature search, the supporting text was finalized under the leadership of the heads of the working groups before being integrated by the group consensus leaders.
C1 [Hedin, C. R. H.] Karolinska Univ Hosp, Gastroenterol Unit, Patient Area Gastroenterol Dermatovenereol & Rheu, Stockholm, Sweden.
   [Vavricka, S. R.] Univ Hosp Zurich, Dept Gastroenterol & Hepatol, Zurich, Switzerland.
   [Stagg, A. J.] Queen Mary Univ London, Ctr Immunobiol, Barts & London Med Sch, London, England.
   [Schoepfer, A.] CHU Vaudois, Div Gastroenterol & Hepatol, Lausanne, Switzerland.
   [Schoepfer, A.] Univ Lausanne, Lausanne, Switzerland.
   [Raine, T.] Cambridge Univ Teaching Hosp NHS Fdn Trust, Addenbrookes Hosp, Dept Gastroenterol, Cambridge, England.
   [Puig, L.] Univ Autonoma Barcelona, Hosp Santa Creu & St Pau, Dept Dermatol, Barcelona, Spain.
   [Pleyer, U.] Charite Univ Med Berlin, Univ Eye Clin, Uveitis Ctr, Berlin, Germany.
   [Navarini, A.] Univ Hosp Zurich, Dept Dermatol, Zurich, Switzerland.
   [van der Meulen-de Jong, A. E.] Leiden Univ, Dept Gastroenterol, Med Ctr, Leiden, Netherlands.
   [Maul, J.] Gastroenterol, Bayer Pl, Berlin, Germany.
   [Maul, J.] Charite Univ Med Berlin, Campus Benjamin Franklin, Dept Med, Gastroenterol,Infect Dis,Rheumatol, Berlin, Germany.
   [Katsanos, K.] Univ Ioannina, Sch Med Sci, Dept Internal Med, Div Gastroenterol,Med Sch, Ioannina, Greece.
   [Kagramanova, A.] Loginov Moscow Clin Sci Ctr, IBD Dept, Moscow, Russia.
   [Greuter, T.] Univ Hosp Zurich, Div Gastroenterol & Hepatol, Zurich, Switzerland.
   [Greuter, T.] Mayo Clin, Gastroenterol Res Unit, Rochester, MN USA.
   [Gonzalez-Lama, V] Puerta de Hierro Univ Hosp, Gastroenterol & Hepatol Dept, IBD Unit, Madrid, Spain.
   [van Gaalen, F.] Leiden Univ, Med Ctr LUMC, Dept Rheumatol, Leiden, Netherlands.
   [Ellul, P.] Mater Dei Hosp, Div Gastroenterol, Dept Med, Msida, Malta.
   [Burisch, J.] Univ Copenhagen, Bispebjerg & Frederiksberg Hosp, Ctr Clin Res & Prevent, Copenhagen, Denmark.
   [Burisch, J.] Univ Copenhagen, Bispebjerg & Frederiksberg Hosp, Abdominal Ctr K, Med Sect, Copenhagen, Denmark.
   [Bettenworth, D.] Univ Hosp Munster, Dept Med B Gastroenterol & Hepatol, Munster, Germany.
   [Becker, M. D.] Triemli Hosp, Dept Ophthalmol, Zurich, Switzerland.
   [Becker, M. D.] Heidelberg Univ, Dept Ophthalmol, Heidelberg, Germany.
   [Barnias, G.] Univ Athens, GI Unit, Acad Dept Internal Med 3, Sotiria Hosp, Athens, Greece.
   [Rieder, F.] Cleveland Clin Fdn, Dept Gastroenterol Hepatol & Nutr, 9500 Euclid Ave, Cleveland, OH 44195 USA.
   [Rieder, F.] Cleveland Clin Fdn, Digest Dis & Surg Inst, 9500 Euclid Ave, Cleveland, OH 44195 USA.
C3 Karolinska Institutet; Karolinska University Hospital; University of
   Zurich; University Zurich Hospital; University of London; Queen Mary
   University London; University of Lausanne; Centre Hospitalier
   Universitaire Vaudois (CHUV); University of Lausanne; Cambridge
   University Hospitals NHS Foundation Trust; Addenbrooke's Hospital;
   University of Cambridge; Autonomous University of Barcelona; Hospital of
   Santa Creu i Sant Pau; Free University of Berlin; Humboldt University of
   Berlin; Charite Universitatsmedizin Berlin; University of Zurich;
   University Zurich Hospital; Leiden University; Leiden University Medical
   Center (LUMC); Leiden University - Excl LUMC; Free University of Berlin;
   Humboldt University of Berlin; Charite Universitatsmedizin Berlin;
   University of Ioannina; University of Zurich; University Zurich
   Hospital; Mayo Clinic; Hospital Puerta de Hierro-Majadahonda; Leiden
   University; Leiden University Medical Center (LUMC); Leiden University -
   Excl LUMC; University of Copenhagen; Bispebjerg Hospital; University of
   Copenhagen; Bispebjerg Hospital; University of Munster; Triemli
   Hospital; Ruprecht Karls University Heidelberg; National & Kapodistrian
   University of Athens; Cleveland Clinic Foundation; Cleveland Clinic
   Foundation
RP Hedin, CRH (通讯作者)，Karolinska Univ Hosp, PO Gastroenterol Dermatovenerol & Rheumatol Infla, S-17176 Solna, Sweden.
EM charlotte.hedin@ki.se
RI Becker, Matthias/A-8733-2014; van der Meulen, Andrea/AAU-9430-2020;
   Navarini, Alexander/C-5504-2014; Raine, Tim/HKO-1914-2023; Kagramanova,
   Anna/GLS-9920-2022; Maul, Jochen/AAX-1588-2020; Burisch,
   Johan/AGJ-3893-2022; Hedin, Charlotte/AAC-5764-2020
OI van der Meulen, Andrea/0000-0001-9353-5431; Navarini,
   Alexander/0000-0001-7059-632X; Raine, Tim/0000-0002-5855-9873; Maul,
   Jochen/0000-0002-1323-0150; Burisch, Johan/0000-0002-3312-5139; Greuter,
   Thomas/0000-0003-2065-3925; Kagramanova, Anna/0000-0002-3818-6205;
   Hedin, Charlotte/0000-0002-4921-8516; ellul, pierre/0000-0002-9079-1517
CR Adams DH, 2006, NAT REV IMMUNOL, V6, P244, DOI 10.1038/nri1784
   ADENIS A, 1992, GUT, V33, P678, DOI 10.1136/gut.33.5.678
   Agace WW, 2000, EUR J IMMUNOL, V30, P819, DOI 10.1002/1521-4141(200003)30:3<819::AID-IMMU819>3.0.CO;2-Y
   Alonso A, 2015, GASTROENTEROLOGY, V148, P794, DOI 10.1053/j.gastro.2014.12.030
   AMOR B, 1990, REV RHUM, V57, P85
   Andrisani G, 2013, EUR REV MED PHARMACO, V17, P2831
   [Anonymous], 2009, EQ-5D: User Guide -Basic information on how to use EQ-5D
   Apostolaki M, 2008, GASTROENTEROLOGY, V134, P2025, DOI 10.1053/j.gastro.2008.02.085
   Askenase MH, 2015, IMMUNITY, V42, P1130, DOI 10.1016/j.immuni.2015.05.011
   Atzeni F, 2014, AUTOIMMUN REV, V13, P20, DOI 10.1016/j.autrev.2013.06.006
   Bajer L, 2017, WORLD J GASTROENTERO, V23, P4548, DOI 10.3748/wjg.v23.i25.4548
   Balmer ML, 2014, J IMMUNOL, V193, P5273, DOI 10.4049/jimmunol.1400762
   Bamias G, 2013, PLOS ONE, V8, DOI 10.1371/journal.pone.0072594
   Baraliakos X, 2005, ANN RHEUM DIS, V64, P730, DOI 10.1136/ard.2004.029298
   Belousova E, 2017, J CROHNS COLITIS, V11, pS160
   Benham H, 2014, ARTHRITIS RHEUMATOL, V66, P1755, DOI 10.1002/art.38638
   Bernstein CN, 2001, AM J GASTROENTEROL, V96, P1116
   BHAGAT S, 1994, GASTROENTEROLOGY, V107, P103, DOI 10.1016/0016-5085(94)90066-3
   BIANCONE L, 1995, GASTROENTEROLOGY, V109, P3, DOI 10.1016/0016-5085(95)90263-5
   BODENHEIMER HC, 1983, HEPATOLOGY, V3, P150
   Bourikas LA, 2009, INFLAMM BOWEL DIS, V15, P1915, DOI 10.1002/ibd.20942
   Braun J, 2003, ARTHRITIS RHEUM-US, V48, P1126, DOI 10.1002/art.10883
   Breban M, 2017, ANN RHEUM DIS, V76, P1614, DOI 10.1136/annrheumdis-2016-211064
   Brooklyn TN, 2006, GUT, V55, P505, DOI 10.1136/gut.2005.074815
   Burisch J, 2014, GUT, V63, P588, DOI 10.1136/gutjnl-2013-304636
   Cassani B, 2011, GASTROENTEROLOGY, V141, P2109, DOI 10.1053/j.gastro.2011.09.015
   Casteele NV, 2017, GASTROENTEROLOGY, V153, P835, DOI 10.1053/j.gastro.2017.07.031
   Clarke TB, 2010, NAT MED, V16, P228, DOI 10.1038/nm.2087
   Condliffe AM, 1998, CLIN SCI, V94, P461, DOI 10.1042/cs0940461
   Cortes A, 2013, NAT GENET, V45, P730, DOI 10.1038/ng.2667
   Crost EH, 2016, GUT MICROBES, V7, P302, DOI 10.1080/19490976.2016.1186334
   D'Agostino MA, 2011, ANN RHEUM DIS, V70, P1433, DOI 10.1136/ard.2010.138701
   DAS KM, 1987, J IMMUNOL, V139, P77
   DAS KM, 1990, GASTROENTEROLOGY, V98, P464, DOI 10.1016/0016-5085(90)90839-S
   de Gannes GC, 2007, ARCH DERMATOL, V143, P223, DOI 10.1001/archderm.143.2.223
   de Vlam K, 2000, J RHEUMATOL, V27, P2860
   Delay ML, 2009, ARTHRITIS RHEUM-US, V60, P2633, DOI 10.1002/art.24763
   DOUGADOS M, 1991, ARTHRITIS RHEUM, V34, P1218, DOI 10.1002/art.1780341003
   Dougados M, 2011, LANCET, V377, P2127, DOI 10.1016/S0140-6736(11)60071-8
   Eeg-Olofsson K, 2007, DIABETES CARE, V30, P496, DOI 10.2337/dc06-1406
   Eksteen B, 2004, J EXP MED, V200, P1511, DOI 10.1084/jem.20041035
   Eppinga H, 2017, PLOS ONE, V12, DOI 10.1371/journal.pone.0176955
   Fiorino G, 2009, ALIMENT PHARM THER, V29, P921, DOI 10.1111/j.1365-2036.2009.03955.x
   Fiorino G, 2014, AUTOIMMUN REV, V13, P15, DOI 10.1016/j.autrev.2013.06.005
   FREDRIKSSON T, 1978, DERMATOLOGICA, V157, P238, DOI 10.1159/000250839
   Geng X, 1998, GASTROENTEROLOGY, V114, P912, DOI 10.1016/S0016-5085(98)70310-5
   Grant AJ, 2001, HEPATOLOGY, V33, P1065, DOI 10.1053/jhep.2001.24231
   Gregoriou S, 2011, EUR J DERMATOL, V21, P104, DOI [10.1684/ejd.2010.1164, 10.1684/ejd.2011.1164]
   Greuter T, 2017, CLIN REV ALLERG IMMU, V53, P413, DOI 10.1007/s12016-017-8617-4
   Griseri T, 2012, IMMUNITY, V37, P1116, DOI 10.1016/j.immuni.2012.08.025
   GUYATT G, 1989, GASTROENTEROLOGY, V96, P804, DOI 10.1016/0016-5085(89)90905-0
   Hadis U, 2011, IMMUNITY, V34, P237, DOI 10.1016/j.immuni.2011.01.016
   HAMMER RE, 1990, CELL, V63, P1099, DOI 10.1016/0092-8674(90)90512-D
   Hanifin JM, 2001, EXP DERMATOL, V10, P11, DOI 10.1034/j.1600-0625.2001.100102.x
   Hansen CHF, 2012, PLOS ONE, V7, DOI 10.1371/journal.pone.0034043
   Harbord M, 2016, J CROHNS COLITIS, V10, P239, DOI 10.1093/ecco-jcc/jjv213
   Hedin CR, 2017, GUT MICROBES, V8, P359, DOI 10.1080/19490976.2017.1284733
   Hermann KGA, 2012, ANN RHEUM DIS, V71, P1278, DOI 10.1136/ard.2011.150680
   Hirten R, 2015, AM J GASTROENTEROL, V110, P1737, DOI 10.1038/ajg.2015.355
   Hohenberger M, 2018, J DERMATOL TREAT, V29, P13, DOI 10.1080/09546634.2017.1329511
   Horai R, 2015, IMMUNITY, V43, P343, DOI 10.1016/j.immuni.2015.07.014
   Hueber W, 2012, GUT, V61, P1693, DOI 10.1136/gutjnl-2011-301668
   Isene R, 2015, SCAND J GASTROENTERO, V50, P300, DOI 10.3109/00365521.2014.991752
   Iwamura C, 2017, BLOOD, V129, P171, DOI 10.1182/blood-2016-06-723742
   Jabs DA, 2005, AM J OPHTHALMOL, V140, P509, DOI 10.1016/j.ajo.2005.03.057
   Jacques P, 2014, BEST PRACT RES CL RH, V28, P703, DOI 10.1016/j.berh.2014.10.009
   Jiang L, 2006, INFLAMM BOWEL DIS, V12, P212, DOI 10.1097/01.MIB.0000201098.26450.ae
   Karmiris K, 2016, J CROHNS COLITIS, V10, P429, DOI 10.1093/ecco-jcc/jjv232
   Karreman MC, 2017, J CROHNS COLITIS, V11, P631, DOI 10.1093/ecco-jcc/jjw199
   Kevans D, 2016, J CROHNS COLITIS, V10, P330, DOI 10.1093/ecco-jcc/jjv204
   Khosravi A, 2014, CELL HOST MICROBE, V15, P374, DOI 10.1016/j.chom.2014.02.006
   Kim YG, 2014, CELL HOST MICROBE, V15, P95, DOI 10.1016/j.chom.2013.12.010
   Klingberg E, 2017, ARTHRITIS RES THER, V19, DOI 10.1186/s13075-017-1223-2
   Kontoyiannis D, 1999, IMMUNITY, V10, P387, DOI 10.1016/S1074-7613(00)80038-2
   Kummen M, 2017, GUT, V66, P611, DOI 10.1136/gutjnl-2015-310500
   Lakatos L, 2003, WORLD J GASTROENTERO, V9, P2300
   Lalor PF, 2002, J IMMUNOL, V169, P983, DOI 10.4049/jimmunol.169.2.983
   LOVE JR, 1992, J CLIN GASTROENTEROL, V14, P15, DOI 10.1097/00004836-199201000-00005
   Mackay K, 1998, ARTHRITIS RHEUM-US, V41, P2263, DOI 10.1002/1529-0131(199812)41:12<2263::AID-ART23>3.3.CO;2-9
   Maksymowych WP, 2009, ARTHRITIS RES THER, V11, DOI 10.1186/ar2665
   Manguso E, 2004, AM J GASTROENTEROL, V99, P327, DOI 10.1111/j.1572-0241.2004.04039.x
   Mann ER, 2012, CLIN EXP IMMUNOL, V170, P122, DOI 10.1111/j.1365-2249.2012.04649.x
   MARKS R, 1989, ARCH DERMATOL, V125, P235, DOI 10.1001/archderm.125.2.235
   Martin TM, 2002, CURR OPIN RHEUMATOL, V14, P337, DOI 10.1097/00002281-200207000-00001
   MCCARTHY DA, 1991, CLIN EXP IMMUNOL, V86, P489
   McNab G, 1996, GASTROENTEROLOGY, V110, P522, DOI 10.1053/gast.1996.v110.pm8566600
   Mease P, 2015, ARTHRITIS RHEUMATOL, V67, P914, DOI 10.1002/art.39008
   Menti E, 2016, AMIA Annu Symp Proc, V2016, P884
   Milia AF, 2009, ANN NY ACAD SCI, V1173, P570, DOI 10.1111/j.1749-6632.2009.04757.x
   Montoya J, 2016, ANN RHEUM DIS, V75, P879, DOI 10.1136/annrheumdis-2015-208187
   Mundwiler ML, 2009, ARTHRITIS RES THER, V11, DOI 10.1186/ar2866
   Nakamura YK, 2017, SCI REP-UK, V7, DOI 10.1038/s41598-017-12163-3
   Nestle FO, 2005, J INVEST DERMATOL, V125, pXIV, DOI 10.1111/j.0022-202X.2005.23923.x
   Ng SC, 2016, GASTROENTEROLOGY, V150, P86, DOI 10.1053/j.gastro.2015.09.005
   Nikolaus S, 1998, GUT, V42, P470, DOI 10.1136/gut.42.4.470
   Orchard TR, 2009, ALIMENT PHARM THER, V29, P193, DOI 10.1111/j.1365-2036.2008.03868.x
   Orchard TR, 2002, GASTROENTEROLOGY, V123, P714, DOI 10.1053/gast.2002.35396
   Orchard TR, 1998, GUT, V42, P387, DOI 10.1136/gut.42.3.387
   Orchard TR, 2000, GASTROENTEROLOGY, V118, P274, DOI 10.1016/S0016-5085(00)70209-5
   Ott C, 2014, WORLD J GASTROENTERO, V20, P12269, DOI 10.3748/wjg.v20.i34.12269
   Palucka AK, 2005, P NATL ACAD SCI USA, V102, P3372, DOI 10.1073/pnas.0408506102
   Park JH, 2017, AUTOIMMUN REV, V16, P416, DOI 10.1016/j.autrev.2017.02.013
   Parkes M, 2013, NAT REV GENET, V14, P661, DOI 10.1038/nrg3502
   Rojo OP, 2007, INFLAMM BOWEL DIS, V13, P269, DOI 10.1002/ibd.20019
   Patel A, 2007, LANCET, V370, P829, DOI 10.1016/S0140-6736(07)61303-8
   Peeters H, 2004, ANN RHEUM DIS, V63, P1131, DOI 10.1136/ard.2004.021774
   Peeters H, 2008, J GASTROEN HEPATOL, V23, P132, DOI 10.1111/j.1440-1746.2007.05108.x
   Peyrin-Biroulet L, 2015, AM J GASTROENTEROL, V110, P1324, DOI 10.1038/ajg.2015.233
   Peyrin-Biroulet L, 2017, CLIN GASTROENTEROL H, V15, P25, DOI 10.1016/j.cgh.2016.06.025
   Peyrin-Biroulet L, 2016, CLIN GASTROENTEROL H, V14, P348, DOI 10.1016/j.cgh.2015.06.001
   Pincus T, 2002, ARTHRITIS RHEUM, V46, P851, DOI 10.1002/art.10202
   Prajzlerová K, 2016, AUTOIMMUN REV, V15, P501, DOI 10.1016/j.autrev.2016.02.002
   Queiro R, 2000, CLIN RHEUMATOL, V19, P445, DOI 10.1007/s100670070003
   Rachmani R, 2005, J AM SOC NEPHROL, V16, pS22, DOI 10.1681/ASN.2004110965
   Rahier JF, 2010, CLIN GASTROENTEROL H, V8, P1048, DOI 10.1016/j.cgh.2010.07.022
   Ramos M, 2002, J BIOL CHEM, V277, P37573, DOI 10.1074/jbc.M205470200
   RAMSAY B, 1991, BRIT J DERMATOL, V124, P565, DOI 10.1111/j.1365-2133.1991.tb04952.x
   Rath HC, 1996, J CLIN INVEST, V98, P945, DOI 10.1172/JCI118878
   REILLY MC, 1993, PHARMACOECONOMICS, V4, P353, DOI 10.2165/00019053-199304050-00006
   Reveille JD, 2015, CLIN RHEUMATOL, V34, P1009, DOI 10.1007/s10067-015-2949-3
   Roberts H, 2014, DIGESTION, V90, P122, DOI 10.1159/000363228
   Roulis M, 2016, MUCOSAL IMMUNOL, V9, P787, DOI 10.1038/mi.2015.102
   Rudwaleit M, 2011, ANN RHEUM DIS, V70, P25, DOI 10.1136/ard.2010.133645
   Rudwaleit M, 2009, ANN RHEUM DIS, V68, P777, DOI 10.1136/ard.2009.108233
   Ruutu M, 2012, ARTHRITIS RHEUM-US, V64, P2211, DOI 10.1002/art.34423
   Sabino J, 2016, GUT, V65, P1681, DOI 10.1136/gutjnl-2015-311004
   SALMI M, 1995, J EXP MED, V181, P137, DOI 10.1084/jem.181.1.137
   Salmi M, 2001, J IMMUNOL, V166, P4650, DOI 10.4049/jimmunol.166.7.4650
   Salvarani C, 2001, SCAND J GASTROENTERO, V36, P1307
   Satsangi J, 1996, GUT, V38, P738, DOI 10.1136/gut.38.5.738
   Scher JU, 2015, ARTHRITIS RHEUMATOL, V67, P128, DOI 10.1002/art.38892
   SCOFIELD RH, 1995, LANCET, V345, P1542, DOI 10.1016/S0140-6736(95)91089-1
   Sepriano A, 2017, ANN RHEUM DIS, V76, DOI 10.1136/annrheumdis-2016-210747
   Severs M, 2016, J CROHNS COLITIS, V10, P455, DOI 10.1093/ecco-jcc/jjv238
   Sherlock JP, 2012, NAT MED, V18, P1069, DOI 10.1038/nm.2817
   Shi C, 2011, IMMUNITY, V34, P590, DOI 10.1016/j.immuni.2011.02.016
   Smith AM, 2009, J EXP MED, V206, P1883, DOI 10.1084/jem.20091233
   Sudol-Szopinska I, 2016, J ULTRASON, V16, P163, DOI 10.15557/JoU.2016.0018
   Swann JR, 2011, P NATL ACAD SCI USA, V108, P4523, DOI 10.1073/pnas.1006734107
   Tadbiri S, 2018, ALIMENT PHARM THER, V47, P485, DOI 10.1111/apt.14419
   Taleban S, 2016, J CROHNS COLITIS, V10, P43, DOI 10.1093/ecco-jcc/jjv178
   Tillack C, 2014, GUT, V63, P567, DOI 10.1136/gutjnl-2012-302853
   Tito RY, 2017, ARTHRITIS RHEUMATOL, V69, P114, DOI 10.1002/art.39802
   Torres J, 2016, ALIMENT PHARM THER, V43, P790, DOI 10.1111/apt.13552
   Trivedi PJ, 2016, J AUTOIMMUN, V68, P98, DOI 10.1016/j.jaut.2016.01.001
   Trompette A, 2014, NAT MED, V20, P159, DOI 10.1038/nm.3444
   Trusko B, 2013, METHOD INFORM MED, V52, pS1
   Turner MJ, 2005, J IMMUNOL, V175, P2438, DOI 10.4049/jimmunol.175.4.2438
   van der Heijde D, 2005, ARTHRITIS RHEUM-US, V52, P1979, DOI 10.1002/art.21133
   van der Heijde D, 2009, ANN RHEUM DIS, V68, P1811, DOI 10.1136/ard.2008.100826
   van Gaalen FA, 2014, CURR OPIN RHEUMATOL, V26, P384, DOI 10.1097/BOR.0000000000000066
   Van Praet L, 2013, ANN RHEUM DIS, V72, P414, DOI 10.1136/annrheumdis-2012-202135
   van Sommeren S, 2014, INFLAMM BOWEL DIS, V20, P987, DOI 10.1097/MIB.0000000000000032
   VANDERLINDEN S, 1984, ARTHRITIS RHEUM, V27, P361
   Varkas G, 2017, ANN RHEUM DIS, V76, DOI 10.1136/annrheumdis-2016-210233
   Vavricka SR, 2018, J CROHNS COLITIS, V12, P347, DOI 10.1093/ecco-jcc/jjx158
   Vavricka SR, 2015, INFLAMM BOWEL DIS, V21, P1982, DOI 10.1097/MIB.0000000000000392
   Vavricka SR, 2015, INFLAMM BOWEL DIS, V21, P1794, DOI 10.1097/MIB.0000000000000429
   Vavricka SR, 2011, AM J GASTROENTEROL, V106, P110, DOI 10.1038/ajg.2010.343
   Vegh Z, 2016, SCAND J GASTROENTERO, V51, P848, DOI 10.3109/00365521.2016.1140807
   Wallis D, 2013, ARTHRITIS RES THER, V15, DOI 10.1186/ar4350
   Ware JE, 1996, MED CARE, V34, P220, DOI 10.1097/00005650-199603000-00003
   Weizman A, 2014, INFLAMM BOWEL DIS, V20, P525, DOI 10.1097/01.MIB.0000442011.60285.68
   Wen XF, 2018, PROG RETIN EYE RES, V64, P84, DOI 10.1016/j.preteyeres.2018.01.001
   Yuan YH, 2001, INFLAMM BOWEL DIS, V7, P281, DOI 10.1097/00054725-200111000-00001
   Zinkernagel MS, 2017, SCI REP-UK, V7, DOI 10.1038/srep40826
   2014, GASTROENTEROLOGY, V146, P1278
   2004, J RHEUMATOL, V31, P125
   2013, METHOD INFORM MED, V52, P259, DOI DOI 10.3414/ME12-01-0063
NR 169
TC 86
Z9 91
U1 3
U2 14
PU OXFORD UNIV PRESS
PI OXFORD
PA GREAT CLARENDON ST, OXFORD OX2 6DP, ENGLAND
SN 1873-9946
EI 1876-4479
J9 J CROHNS COLITIS
JI J. Crohns Colitis
PD MAY
PY 2019
VL 13
IS 5
BP 541
EP 554
DI 10.1093/ecco-jcc/jjy191
PG 14
WC Gastroenterology & Hepatology
WE Science Citation Index Expanded (SCI-EXPANDED); Conference Proceedings Citation Index - Science (CPCI-S)
SC Gastroenterology & Hepatology
GA HY7EN
UT WOS:000468295100002
PM 30445584
OA Green Published, Bronze, Green Accepted
DA 2024-01-22
ER

PT J
AU Limketkai, BN
   Mullin, GE
   Limsui, D
   Parian, AM
AF Limketkai, Berkeley N.
   Mullin, Gerard E.
   Limsui, David
   Parian, Alyssa M.
TI Role of Vitamin D in Inflammatory Bowel Disease
SO NUTRITION IN CLINICAL PRACTICE
LA English
DT Review
DE cholecalciferol; Crohn's disease; ergocalciferol; inflammatory bowel
   diseases; ulcerative colitis; vitamin D; vitamin D deficiency
ID REGULATORY T-CELLS; INTESTINAL MUCOSAL LESIONS; BLOOD MONONUCLEAR-CELLS;
   BONE-MINERAL DENSITY; QUALITY-OF-LIFE; CROHNS-DISEASE; D-RECEPTOR;
   1,25-DIHYDROXYVITAMIN D-3; D DEFICIENCY; ULCERATIVE-COLITIS
AB Vitamin D is a secosteroid hormone that possesses immunomodulatory properties and has been demonstrated to potentially influence inflammatory bowel disease (IBD) pathogenesis and activity. Epidemiologic data have associated vitamin D deficiency with an increased risk of IBD, hospitalizations, surgery, and loss of response to biologic therapy. Conversely, IBD itself can lead to vitamin D deficiency. This bidirectional relationship between vitamin D and IBD suggests the need for monitoring and repletion of vitamin D, as needed, in the IBD patient. This review discusses the role of vitamin D in IBD and provides practical guidance on vitamin D repletion.
C1 [Limketkai, Berkeley N.; Limsui, David] Stanford Univ, Sch Med, Div Gastroenterol & Hepatol, Stanford, CA 94305 USA.
   [Limketkai, Berkeley N.; Mullin, Gerard E.; Parian, Alyssa M.] Johns Hopkins Univ, Sch Med, Div Gastroenterol & Hepatol, Baltimore, MD USA.
C3 Stanford University; Johns Hopkins University
RP Limketkai, BN (通讯作者)，Stanford Univ, Sch Med, Div Gastroenterol & Hepatol, 300 Pasteur Dr,Alway 211, Stanford, CA 94305 USA.
EM berkeley.limketkai@gmail.com
RI Mullin, Gerry/H-5294-2019
OI Mullin, Gerry/0000-0001-5317-6788; Parian, Alyssa/0000-0001-9995-7942
CR ABE E, 1981, P NATL ACAD SCI-BIOL, V78, P4990, DOI 10.1073/pnas.78.8.4990
   Adorini L, 2004, J STEROID BIOCHEM, V89-90, P437, DOI 10.1016/j.jsbmb.2004.03.013
   Alberto L, 2006, GASTROENTEROLOGY, V130, P1588, DOI 10.1053/j.gastro.2006.02.004
   ALROY I, 1995, MOL CELL BIOL, V15, P5789
   Ananthakrishnan AN, 2013, INFLAMM BOWEL DIS, V19, P1921, DOI 10.1097/MIB.0b013e3182902ad9
   Ananthakrishnan AN, 2012, GASTROENTEROLOGY, V142, P482, DOI 10.1053/j.gastro.2011.11.040
   Aratari A, 2006, DIGEST LIVER DIS, V38, P319, DOI 10.1016/j.dld.2005.10.002
   Armas LAG, 2004, J CLIN ENDOCR METAB, V89, P5387, DOI 10.1210/jc.2004-0360
   Armitage EL, 2004, GASTROENTEROLOGY, V127, P1051, DOI 10.1053/j.gastro.2004.06.024
   Autier P, 2014, LANCET DIABETES ENDO, V2, P76, DOI 10.1016/S2213-8587(13)70165-7
   Bacon CJ, 2009, OSTEOPOROSIS INT, V20, P1407, DOI 10.1007/s00198-008-0814-9
   Baeke F, 2010, J STEROID BIOCHEM, V121, P221, DOI 10.1016/j.jsbmb.2010.03.037
   Barrat FJ, 2002, J EXP MED, V195, P603, DOI 10.1084/jem.20011629
   Benchimol EI, 2007, J PEDIATR GASTR NUTR, V45, P538, DOI 10.1097/MPG.0b013e3180dca0cc
   BHALLA AK, 1986, CELL IMMUNOL, V98, P311, DOI 10.1016/0008-8749(86)90291-1
   BHALLA AK, 1983, J CLIN ENDOCR METAB, V57, P1308, DOI 10.1210/jcem-57-6-1308
   BIKLE DD, 1985, J CLIN ENDOCR METAB, V61, P969, DOI 10.1210/jcem-61-5-969
   BIKLE DD, 1986, J CLIN ENDOCR METAB, V63, P954, DOI 10.1210/jcem-63-4-954
   Bischoff-Ferrari HA, 2010, OSTEOPOROSIS INT, V21, P1121, DOI 10.1007/s00198-009-1119-3
   Blanck S, 2013, DIGEST DIS SCI, V58, P1698, DOI 10.1007/s10620-012-2531-7
   Braam LAJLM, 2004, THROMB HAEMOSTASIS, V91, P373, DOI 10.1160/TH03-07-0423
   Buckley LM, 1996, ANN INTERN MED, V125, P961, DOI 10.7326/0003-4819-125-12-199612150-00004
   Cantorna MT, 2000, J NUTR, V130, P2648, DOI 10.1093/jn/130.11.2648
   CARLBERG C, 1993, NATURE, V361, P657, DOI 10.1038/361657a0
   Chang JH, 2010, PLOS ONE, V5, DOI 10.1371/journal.pone.0012925
   Chen S, 2007, J IMMUNOL, V179, P1634, DOI 10.4049/jimmunol.179.3.1634
   Cheng JB, 2003, J BIOL CHEM, V278, P38084, DOI 10.1074/jbc.M307028200
   COMPSTON JE, 1978, GASTROENTEROLOGY, V74, P900
   Copping AM, 1934, BIOCHEM J, V28, P1516, DOI 10.1042/bj0281516
   D'Ambrosio D, 1998, J CLIN INVEST, V101, P252, DOI 10.1172/JCI1050
   Daniel C, 2008, J PHARMACOL EXP THER, V324, P23, DOI 10.1124/jpet.107.127209
   Daniel C, 2006, J PHARMACOL EXP THER, V319, P622, DOI 10.1124/jpet.106.107599
   De Sévaux RGL, 2002, J AM SOC NEPHROL, V13, DOI 10.1097/01.ASN.0000016082.70875.36
   Farraye FA, 2011, INFLAMM BOWEL DIS, V17, P2116, DOI 10.1002/ibd.21595
   FRASER DR, 1970, NATURE, V228, P764, DOI 10.1038/228764a0
   Fritsche J, 2003, BLOOD, V102, P3314, DOI 10.1182/blood-2002-11-3521
   Froicu M, 2006, IMMUNOLOGY, V117, P310, DOI 10.1111/j.1365-2567.2005.02290.x
   Froicu M, 2003, MOL ENDOCRINOL, V17, P2386, DOI 10.1210/me.2003-0281
   Garg M, 2012, ALIMENT PHARM THER, V36, P324, DOI 10.1111/j.1365-2036.2012.05181.x
   Ghoreishi M, 2009, J IMMUNOL, V182, P6071, DOI 10.4049/jimmunol.0804064
   Gombart AF, 2005, FASEB J, V19, P1067, DOI 10.1096/fj.04-3284com
   Gradel KO, 2009, GASTROENTEROLOGY, V137, P495, DOI 10.1053/j.gastro.2009.04.001
   Gregori S, 2002, DIABETES, V51, P1367, DOI 10.2337/diabetes.51.5.1367
   Griffin MD, 2001, P NATL ACAD SCI USA, V98, P6800, DOI 10.1073/pnas.121172198
   Halfvarson J, 2005, DIGEST LIVER DIS, V37, P768, DOI 10.1016/j.dld.2005.05.005
   Hathcock JN, 2007, AM J CLIN NUTR, V85, P6, DOI 10.1093/ajcn/85.1.6
   HAUSSLER MR, 1969, P NATL ACAD SCI USA, V62, P155, DOI 10.1073/pnas.62.1.155
   Heaney RP, 2011, J CLIN ENDOCR METAB, V96, pE447, DOI 10.1210/jc.2010-2230
   Hlavaty T, 2014, WORLD J GASTROENTERO, V20, P15787, DOI 10.3748/wjg.v20.i42.15787
   HOLICK MF, 1980, SCIENCE, V210, P203, DOI 10.1126/science.6251551
   Holick MF, 2001, LANCET, V357, P4, DOI 10.1016/S0140-6736(00)03560-1
   HOLICK MF, 1981, SCIENCE, V211, P590, DOI 10.1126/science.6256855
   Holick MF, 2007, NEW ENGL J MED, V357, P266, DOI 10.1056/NEJMra070553
   Holick MF, 2011, J CLIN ENDOCR METAB, V96, P1911, DOI 10.1210/jc.2011-0385
   Hou JK, 2011, AM J GASTROENTEROL, V106, P563, DOI 10.1038/ajg.2011.44
   Hugot JP, 2001, NATURE, V411, P599, DOI 10.1038/35079107
   Jantchou P, 2014, INFLAMM BOWEL DIS, V20, P75, DOI 10.1097/01.MIB.0000436275.12131.4f
   Jeffery LE, 2009, J IMMUNOL, V183, P5458, DOI 10.4049/jimmunol.0803217
   Jones G, 2008, AM J CLIN NUTR, V88, p582S, DOI 10.1093/ajcn/88.2.582S
   Jorgensen SP, 2010, ALIMENT PHARM THER, V32, P377, DOI 10.1111/j.1365-2036.2010.04355.x
   Khalili H, 2012, GUT, V61, P1686, DOI 10.1136/gutjnl-2011-301574
   KIZAKI M, 1991, BLOOD, V77, P1238
   KREJS GJ, 1983, AM J MED, V75, P973, DOI 10.1016/0002-9343(83)90877-X
   KREUTZ M, 1993, BLOOD, V82, P1300, DOI 10.1182/blood.V82.4.1300.1300
   Laverny G, 2010, IMMUNOL LETT, V131, P49, DOI 10.1016/j.imlet.2010.03.006
   LEICHTMANN GA, 1991, AM J CLIN NUTR, V54, P548, DOI 10.1093/ajcn/54.3.548
   Leventis P, 2009, SCAND J RHEUMATOL, V38, P149, DOI 10.1080/03009740802419081
   Lewis JD, 2004, GASTROENTEROLOGY, V126, P665, DOI 10.1053/j.gastro.2003.12.003
   Limketkai BN, 2014, ALIMENT PHARM THER, V40, P508, DOI 10.1111/apt.12845
   Liu PT, 2006, SCIENCE, V311, P1770, DOI 10.1126/science.1123933
   LUKERT BP, 1990, ANN INTERN MED, V112, P352, DOI 10.7326/0003-4819-112-5-352
   Mahon BD, 2003, J CELL BIOCHEM, V89, P922, DOI 10.1002/jcb.10580
   MANOLAGAS SC, 1986, J CLIN ENDOCR METAB, V63, P394, DOI 10.1210/jcem-63-2-394
   McCarroll SA, 2008, NAT GENET, V40, P1107, DOI 10.1038/ng.215
   Mesbah M, 2002, J BONE MINER RES, V17, P1588, DOI 10.1359/jbmr.2002.17.9.1588
   Miheller P, 2009, INFLAMM BOWEL DIS, V15, P1656, DOI 10.1002/ibd.20947
   MORRISON NA, 1989, SCIENCE, V246, P1158, DOI 10.1126/science.2588000
   MULLIN GE, 1992, GASTROENTEROLOGY, V102, P1620, DOI 10.1016/0016-5085(92)91722-G
   Mullin GE, 1996, INFLAMM BOWEL DIS, V2, P16
   MULLIN GE, 1993, GASTROENTEROLOGY, V104, pA751
   Nemere I, 2012, STEROIDS, V77, P897, DOI 10.1016/j.steroids.2012.04.002
   Nerich V, 2006, INFLAMM BOWEL DIS, V12, P218, DOI 10.1097/01.MIB.0000206540.38834.8c
   Nerich V, 2011, ALIMENT PHARM THER, V33, P940, DOI 10.1111/j.1365-2036.2011.04601.x
   Nerich V, 2010, INFLAMM BOWEL DIS, V16, P813, DOI 10.1002/ibd.21122
   NISHIKAWA J, 1994, NUCLEIC ACIDS RES, V22, P2902, DOI 10.1093/nar/22.15.2902
   Ogura Y, 2001, NATURE, V411, P603, DOI 10.1038/35079114
   ORHOLM M, 1991, NEW ENGL J MED, V324, P84, DOI 10.1056/NEJM199101103240203
   Palmer MT, 2011, J BIOL CHEM, V286, P997, DOI 10.1074/jbc.M110.163790
   Pappa HM, 2014, J CLIN ENDOCR METAB, V99, P3408, DOI 10.1210/jc.2013-4218
   Pappa HM, 2012, J CLIN ENDOCR METAB, V97, P2134, DOI 10.1210/jc.2011-3182
   Penna G, 2000, J IMMUNOL, V164, P2405, DOI 10.4049/jimmunol.164.5.2405
   Piemonti L, 2000, J IMMUNOL, V164, P4443, DOI 10.4049/jimmunol.164.9.4443
   PONCHON G, 1969, J CLIN INVEST, V48, P1273, DOI 10.1172/JCI106093
   PROVVEDINI DM, 1983, SCIENCE, V221, P1181, DOI 10.1126/science.6310748
   Raftery T, 2015, UNITED EUR GASTROENT, V3, P294, DOI 10.1177/2050640615572176
   REICHEL H, 1987, J BIOL CHEM, V262, P10931
   Rioux JD, 2007, NAT GENET, V39, P596, DOI 10.1038/ng2032
   Rosen CJ, 2011, NEW ENGL J MED, V364, P248, DOI 10.1056/NEJMcp1009570
   Ross AC, 2011, PUBLIC HEALTH NUTR, V14, P938, DOI 10.1017/S1368980011000565
   Sadeghi K, 2006, EUR J IMMUNOL, V36, P361, DOI 10.1002/eji.200425995
   Santos-Antunes J, 2016, INFLAMM BOWEL DIS, V22, P1101, DOI 10.1097/MIB.0000000000000697
   Schauber J, 2007, J CLIN INVEST, V117, P803, DOI 10.1172/JCI30142
   Shaw SY, 2010, AM J GASTROENTEROL, V105, P2687, DOI 10.1038/ajg.2010.398
   Shivananda S, 1996, GUT, V39, P690, DOI 10.1136/gut.39.5.690
   Siffledeen JS, 2005, CLIN GASTROENTEROL H, V3, P122, DOI 10.1016/S1542-3565(04)00663-9
   SONE T, 1991, J BIOL CHEM, V266, P23296
   SONNENBERG A, 1994, AM J GASTROENTEROL, V89, P847
   Stoffels K, 2006, J BONE MINER RES, V21, P37, DOI 10.1359/JBMR.050908
   Tajika M, 2004, J GASTROENTEROL, V39, P527, DOI 10.1007/s00535-003-1338-x
   TIAN XQ, 1993, J BIOL CHEM, V268, P14888
   TSOUKAS CD, 1984, SCIENCE, V224, P1438, DOI 10.1126/science.6427926
   TYSK C, 1993, SCAND J GASTROENTERO, V28, P95, DOI 10.3109/00365529309096052
   TYSK C, 1988, GUT, V29, P990, DOI 10.1136/gut.29.7.990
   Ulitsky A, 2011, JPEN-PARENTER ENTER, V35, P308, DOI 10.1177/0148607110381267
   Vieth R, 2007, J BONE MINER RES, V22, pV64, DOI 10.1359/JBMR.07S221
   Vogelsang H, 1997, WIEN KLIN WOCHENSCHR, V109, P678
   Wang TT, 2004, J IMMUNOL, V173, P2909, DOI 10.4049/jimmunol.173.5.2909
   WEBB AR, 1989, J CLIN ENDOCR METAB, V68, P882, DOI 10.1210/jcem-68-5-882
   Yang BY, 2016, AM J CLIN NUTR, V103, P886, DOI 10.3945/ajcn.115.117994
   Yang LL, 2013, CLIN TRANSL GASTROEN, V4, DOI 10.1038/ctg.2013.1
   Yu SH, 2008, P NATL ACAD SCI USA, V105, P20834, DOI 10.1073/pnas.0808700106
   Zator ZA, 2014, JPEN-PARENTER ENTER, V38, P385, DOI 10.1177/0148607113504002
   Zhu Y, 2005, EUR J IMMUNOL, V35, P217, DOI 10.1002/eji.200425491
NR 123
TC 36
Z9 42
U1 1
U2 22
PU SAGE PUBLICATIONS INC
PI THOUSAND OAKS
PA 2455 TELLER RD, THOUSAND OAKS, CA 91320 USA
SN 0884-5336
EI 1941-2452
J9 NUTR CLIN PRACT
JI Nutr. Clin. Pract.
PD JUN
PY 2017
VL 32
IS 3
BP 337
EP 345
DI 10.1177/0884533616674492
PG 9
WC Nutrition & Dietetics
WE Science Citation Index Expanded (SCI-EXPANDED)
SC Nutrition & Dietetics
GA EV8XX
UT WOS:000402069100006
PM 28537516
DA 2024-01-22
ER

PT J
AU Danese, S
AF Danese, Silvio
TI Inflammation and the mucosal microcirculation in inflammatory bowel
   disease: the ebb and flow
SO CURRENT OPINION IN GASTROENTEROLOGY
LA English
DT Article
DE Crohn's disease; endothelium; inflammatory bowel disease; ulcerative
   colitis
ID FIBROBLAST-GROWTH-FACTOR; ACTIVATED PROTEIN-C; CROHNS-DISEASE;
   ULCERATIVE-COLITIS; BLOOD-FLOW; ENDOTHELIAL-CELLS; VASCULAR ENDOTHELIUM;
   ANIMAL-MODELS; IN-VIVO; ANGIOGENESIS
AB Purpose of review
   Inflammatory bowel disease pathogenesis involves the interplay of multiple biological factors among which nonimmune cells, including the endothelium represent a crucial component of disease pathogenesis.
   Recent findings
   Endothelial cells play a key role in chronic inflammation through multiple and disparate activities. The mucosal microvasculature in inflammatory bowel disease is dysfunctional, overexpresses inflammatory molecules and undergoes intense angiogenesis, failing to exert its physiological antiinflammatory and anticoagulant activities.
   Summary
   The mucosal microcirculation is abnormal in inflammatory bowel disease and represents a novel component of disease pathogenesis, targeting the various abnormalities of the inflammatory bowel disease microcirculation may lead to new forms of therapeutic intervention.
C1 IRCCS ISt Clin Humanitas, Div Gastroenterol, Lab Inflammat & Immunol, Milan, Italy.
C3 Humanitas University; IRCCS Humanitas Research Hospital
RP Danese, S (通讯作者)，IRCCS Gastroenterol, Ist Clin Humanitas, Div Gastroenterol, Milan, Italy.
EM sdanese@hotmail.com
RI Danese, Silvio/ABH-9571-2020
OI Danese, Silvio/0000-0001-7341-1351
CR ADES EW, 1992, J INVEST DERMATOL, V99, P683, DOI 10.1111/1523-1747.ep12613748
   Aird WC, 2004, BEST PRACT RES CL HA, V17, P161, DOI 10.1016/j.beha.2004.03.006
   ANGERSON WJ, 1993, GUT, V34, P1531, DOI 10.1136/gut.34.11.1531
   Appleyard CB, 1999, DIGEST DIS SCI, V44, P431, DOI 10.1023/A:1026687424966
   Appleyard CB, 2002, DIGEST DIS SCI, V47, P2007, DOI 10.1023/A:1019660526241
   BACANER MB, 1966, GASTROENTEROLOGY, V51, P764
   Bardin N, 2006, INFLAMM BOWEL DIS, V12, P16, DOI 10.1097/01.MIB.0000194181.46930.88
   Binion DG, 1997, GASTROENTEROLOGY, V112, P1895, DOI 10.1053/gast.1997.v112.pm9178682
   Bousvaros A, 1997, DIGEST DIS SCI, V42, P378, DOI 10.1023/A:1018882322566
   Carmeliet P, 2000, NAT MED, V6, P389, DOI 10.1038/74651
   Carmeliet P, 2003, NAT MED, V9, P653, DOI 10.1038/nm0603-653
   Carr N, 1996, GUT, V39, P889, DOI 10.1136/gut.39.6.889-b
   Chidlow JH, 2006, AM J PATHOL, V169, P2014, DOI 10.2353/ajpath.2006.051021
   Cines DB, 1998, BLOOD, V91, P3527
   Collin-Osdoby P, 2002, J BONE MINER RES, V17, P1859, DOI 10.1359/jbmr.2002.17.10.1859
   Crivellato Enrico, 2005, Current Drug Targets - Inflammation and Allergy, V4, P9, DOI 10.2174/1568010053622876
   Danese S, 2006, J IMMUNOL, V176, P2617, DOI 10.4049/jimmunol.176.4.2617
   Danese S, 2003, GASTROENTEROLOGY, V124, P1249, DOI 10.1016/S0016-5085(03)00289-0
   DANESE S, IN PRESS GUT
   DANESE S, 2006, GUT             1214
   Danese S, 2006, GASTROENTEROLOGY, V130, P2060, DOI 10.1053/j.gastro.2006.03.054
   DEVERGNE O, 1994, J EXP MED, V179, P1689, DOI 10.1084/jem.179.5.1689
   Faioni EM, 2004, CRIT CARE MED, V32, pS266, DOI 10.1097/01.CCM.0000128032.85396.83
   Fiocchi C, 1998, GASTROENTEROLOGY, V115, P182, DOI 10.1016/S0016-5085(98)70381-6
   Fiocchi C, 2002, DIGEST LIVER DIS, V34, P306, DOI 10.1016/S1590-8658(02)80153-0
   Foitzik T, 1999, INT J COLORECTAL DIS, V14, P29, DOI 10.1007/s003840050179
   Frantz S, 2005, CIRC RES, V96, P15, DOI 10.1161/01.RES.0000153188.68898.ac
   GERLACH E, 1985, BASIC RES CARDIOL, V80, P459, DOI 10.1007/BF01907911
   GIRARD JP, 1995, IMMUNOL TODAY, V16, P449, DOI 10.1016/0167-5699(95)80023-9
   Goebel S, 2006, AM J PHYSIOL-GASTR L, V290, pG648, DOI 10.1152/ajpgi.00466.2005
   GRANGER DN, 1994, J LEUKOCYTE BIOL, V55, P662, DOI 10.1002/jlb.55.5.662
   GUSLANDI M, 1995, AM J GASTROENTEROL, V90, P579
   Hatoum OA, 2003, GASTROENTEROLOGY, V125, P58, DOI 10.1016/S0016-5085(03)00699-1
   HULTEN L, 1977, GASTROENTEROLOGY, V72, P388
   Irving PM, 2005, CLIN GASTROENTEROL H, V3, P617, DOI 10.1016/S1542-3565(05)00154-0
   JOHANSSON H, 1972, ACTA CHIR SCAND, V138, P409
   Kanazawa S, 2001, AM J GASTROENTEROL, V96, P822
   Koutroubakis IE, 2006, EUR J CLIN INVEST, V36, P127, DOI 10.1111/j.1365-2362.2006.01602.x
   Koutroubakis IE, 2006, INFLAMM BOWEL DIS, V12, P515, DOI 10.1097/00054725-200606000-00012
   Kruschewski M, 2001, DIGEST DIS SCI, V46, P2336, DOI 10.1023/A:1012334727509
   Macias WL, 2005, CRIT CARE, V9, pS38, DOI 10.1186/cc3747
   Majno G, 1998, AM J PATHOL, V153, P1035, DOI 10.1016/S0002-9440(10)65648-9
   Matsuno M, 1997, RES COMMUN MOL PATH, V97, P25
   McLaren WJ, 2002, DIGEST DIS SCI, V47, P2424, DOI 10.1023/A:1020631220599
   Muehlhoefer A, 2000, J IMMUNOL, V164, P3368, DOI 10.4049/jimmunol.164.6.3368
   O'Brien JM, 2004, CRIT CARE MED, V32, pS202, DOI 10.1097/01.CCM.0000126123.34119.98
   Okada F, 2002, REDOX REP, V7, P357, DOI 10.1179/135100002125001135
   Okajima K, 2004, CLIN CHEM LAB MED, V42, P132, DOI 10.1515/CCLM.2004.025
   PODOLSKY DK, 1993, J CLIN INVEST, V92, P372, DOI 10.1172/JCI116575
   POWER CA, 1995, CYTOKINE, V7, P479, DOI 10.1006/cyto.1995.0065
   QU ZH, 1995, AM J PATHOL, V147, P564
   RAVNIC DJ, 2006, GUT             1117
   Risau W, 1997, NATURE, V386, P671, DOI 10.1038/386671a0
   Russell J, 2003, AM J PHYSIOL-GASTR L, V284, pG123, DOI 10.1152/ajpgi.00303.2002
   Saito S, 2003, J GASTROENTEROL, V38, P229, DOI 10.1007/s005350300041
   SCALDAFERRI F, IN PRESS J CLIN INVE
   Scapini P, 2002, J IMMUNOL, V168, P5798, DOI 10.4049/jimmunol.168.11.5798
   Shirasaka T, 2003, J GASTROEN HEPATOL, V18, P570, DOI 10.1046/j.1440-1746.2003.02972.x
   Szekanecz Z, 2004, RHEUM DIS CLIN N AM, V30, P97, DOI 10.1016/S0889-857X(03)00116-9
   Taylor PC, 2005, CURR OPIN RHEUMATOL, V17, P293, DOI 10.1097/01.bor.0000155361.83990.5b
   VOWINKEL T, IN PRESS GASTROENTER
NR 61
TC 49
Z9 51
U1 0
U2 3
PU LIPPINCOTT WILLIAMS & WILKINS
PI PHILADELPHIA
PA 530 WALNUT ST, PHILADELPHIA, PA 19106-3621 USA
SN 0267-1379
J9 CURR OPIN GASTROEN
JI Curr. Opin. Gastroenterol.
PD JUL
PY 2007
VL 23
IS 4
BP 384
EP 389
DI 10.1097/MOG.0b013e32810c8de3
PG 6
WC Gastroenterology & Hepatology
WE Science Citation Index Expanded (SCI-EXPANDED)
SC Gastroenterology & Hepatology
GA 185MM
UT WOS:000247715100005
PM 17545773
DA 2024-01-22
ER

PT J
AU Zhang, MC
   Li, XH
   Huang, SY
   Mao, R
   Fang, ZN
   Cao, QH
   Zhang, ZW
   Yan, X
   Chen, MH
   Li, ZP
   Sun, CH
   Feng, ST
AF Zhang, Meng-Chen
   Li, Xue-Hua
   Huang, Si-Yun
   Mao, Ren
   Fang, Zhuang-Nian
   Cao, Qing-Hua
   Zhang, Zhong-Wei
   Yan, Xu
   Chen, Min-Hu
   Li, Zi-Ping
   Sun, Can-Hui
   Feng, Shi-Ting
TI IVIM with fractional perfusion as a novel biomarker for detecting and
   grading intestinal fibrosis in Crohn's disease
SO EUROPEAN RADIOLOGY
LA English
DT Article
DE Diffusion magnetic resonance imaging; Magnetic resonance imaging; Crohn
   disease; Fibrosis
ID DIFFUSION-WEIGHTED MRI; SMALL-BOWEL; ULCERATIVE-COLITIS; INFLAMMATION;
   ENTEROGRAPHY; TISSUE; LIVER; VALIDATION; MECHANISMS; MANAGEMENT
AB ObjectivesIntravoxel incoherent motion (IVIM) diffusion-weighted magnetic resonance imaging (MRI) provides information on both perfusion and diffusion and has been used to evaluate Crohn's disease (CD) activity and fibrosis in children; however, there are no reports on its use in adults. We aimed to determine its value for detecting and grading intestinal fibrosis in adults with CD compared with contrast-enhanced imaging and traditional diffusion-weighted imaging using surgical histopathology as a reference standard.MethodsTwenty-four adults with CD underwent preoperative IVIM, traditional diffusion-weighted, and contrast-enhanced imaging. Region-by-region correlations between MRI findings and histologic findings of the surgical specimens were performed. Imaging parameters including fractional perfusion, perfusion coefficient, and diffusion coefficient for IVIM and apparent diffusion coefficient value for traditional diffusion-weighted imaging and contrast-enhanced parameter of 95 bowel lesions were measured. Intestinal fibrosis was histologically scored from 0 to 3.ResultsThe fractional perfusion (r=-0.629, p<0.001) and apparent diffusion coefficient values (r=-0.495, p<0.001) were significantly correlated with fibrosis scores. Fractional perfusion decreased following increases in fibrosis severity from mild, to moderate, to severe (p<0.001). The area under the receiver operating characteristic curve for distinguishing moderate-severe from mild fibrosis was 0.876 (p<0.001) for fractional perfusion, followed by 0.802 for apparent diffusion coefficient value (p<0.001). Perfusion coefficient, diffusion coefficient, and contrast-enhanced parameter were uncorrelated with histological fibrosis.ConclusionsIVIM diffusion-weighted magnetic resonance imaging outperforms traditional diffusion-weighted and contrast-enhanced imaging in grading bowel fibrosis, and fractional perfusion may be a promising biomarker for fibrosis severity in adults with CD.Key Points center dot Intravoxel incoherent motion diffusion-weighted MRI outperforms contrast-enhanced imaging and traditional diffusion-weighted MRI for detecting and grading intestinal fibrosis in adult Crohn's disease.center dot The parameter fractional perfusion, a promising biomarker for fibrosis severity, may be beneficial for treatment planning and monitoring of bowel fibrosis in adult Crohn's disease.center dot Perfusion coefficient, diffusion coefficient, and the percentage of enhancement gain between 70s and 7min were uncorrelated with histological fibrosis.
C1 [Zhang, Meng-Chen; Li, Xue-Hua; Huang, Si-Yun; Fang, Zhuang-Nian; Li, Zi-Ping; Sun, Can-Hui; Feng, Shi-Ting] Sun Yat Sen Univ, Affiliated Hosp 1, Dept Radiol, 58 Zhongshan 2 Rd, Guangzhou 510080, Guangdong, Peoples R China.
   [Mao, Ren; Chen, Min-Hu] Sun Yat Sen Univ, Affiliated Hosp 1, Dept Gastroenterol, 58 Zhongshan 2 Rd, Guangzhou 510080, Guangdong, Peoples R China.
   [Cao, Qing-Hua] Sun Yat Sen Univ, Affiliated Hosp 1, Dept Pathol, 58 Zhongshan 2 Rd, Guangzhou 510080, Guangdong, Peoples R China.
   [Zhang, Zhong-Wei] Univ Florida, Dept Radiol, Gainesville, FL 32610 USA.
   [Yan, Xu] Siemens Healthcare, MR Collaborat NE Asia, Shanghai, Peoples R China.
C3 Sun Yat Sen University; Sun Yat Sen University; Sun Yat Sen University;
   State University System of Florida; University of Florida; Siemens AG
RP Sun, CH; Feng, ST (通讯作者)，Sun Yat Sen Univ, Affiliated Hosp 1, Dept Radiol, 58 Zhongshan 2 Rd, Guangzhou 510080, Guangdong, Peoples R China.
EM canhuisun@sina.com; fengsht@mail.sysu.edu.cn
FU National Natural Science Foundation of China [81770654, 81600508,
   81571750, 81771908, 81500501]
FX This study has received funding by the National Natural Science
   Foundation of China (81770654, 81600508, 81571750, 81771908, 81500501).
CR Adler J, 2012, INFLAMM BOWEL DIS, V18, P849, DOI 10.1002/ibd.21801
   Bairdain S, 2016, ARCH CLIN EXP SURG, V5, P116, DOI [10.5455/aces.20140714024642, DOI 10.5455/ACES.20140714024642]
   Barkmeier DT, 2016, PEDIATR RADIOL, V46, P498, DOI 10.1007/s00247-015-3506-6
   Baumgart DC, 2015, RADIOLOGY, V275, P889, DOI 10.1148/radiol.14141929
   Catalano OA, 2017, RADIOLOGY, V278
   Dyvorne HA, 2013, RADIOLOGY, V266, P920, DOI 10.1148/radiol.12120686
   França M, 2017, ABDOM RADIOL, V42, P468, DOI 10.1007/s00261-016-0899-0
   Freiman M, 2013, J MAGN RESON IMAGING, V37, P156, DOI 10.1002/jmri.23781
   Gomollon F, 2017, J CROHNS COLITIS, V11, P3, DOI 10.1093/ecco-jcc/jjw168
   Hectors SJ, 2019, EUR RADIOL, V29, P993, DOI 10.1007/s00330-018-5627-4
   Hordonneau C, 2014, AM J GASTROENTEROL, V109, P89, DOI 10.1038/ajg.2013.385
   Huang SY, 2018, J MAGN RESON IMAGING, V48, P829, DOI 10.1002/jmri.26022
   HULTEN L, 1977, GASTROENTEROLOGY, V72, P388
   Joo I, 2014, RADIOLOGY, V270, P131, DOI 10.1148/radiol.13122506
   KRUSCHEWSKI M, 1995, LANGENBECK ARCH CHIR, V380, P253
   Latella G, 2013, EUR REV MED PHARMACO, V17, P1283
   Latella G, 2015, SCAND J GASTROENTERO, V50, P53, DOI 10.3109/00365521.2014.968863
   Le Bihan D, 2008, RADIOLOGY, V249, P748, DOI 10.1148/radiol.2493081301
   Li XH, 2018, RADIOLOGY, V287, P494, DOI 10.1148/radiol.2017171221
   Li XH, 2017, INFLAMM BOWEL DIS, V23, P244, DOI 10.1097/MIB.0000000000001001
   Li XH, 2015, MEDICINE, V94, DOI 10.1097/MD.0000000000001819
   Luciani A, 2008, RADIOLOGY, V249, P891, DOI 10.1148/radiol.2493080080
   Nylund K, 2013, ULTRASOUND MED BIOL, V39, P1197, DOI 10.1016/j.ultrasmedbio.2013.01.020
   Punwani S, 2009, RADIOLOGY, V252, P712, DOI 10.1148/radiol.2523082167
   Rieder F, 2016, J CROHNS COLITIS, V10, P873, DOI 10.1093/ecco-jcc/jjw055
   Rieder F, 2014, J CROHNS COLITIS, V8, P1166, DOI 10.1016/j.crohns.2014.03.009
   Rieder F, 2013, DIGEST DIS, V31, P186, DOI 10.1159/000353364
   Rimola J, 2015, AM J GASTROENTEROL, V110, P432, DOI 10.1038/ajg.2014.424
   Seo N, 2016, RADIOLOGY, V278, P762, DOI 10.1148/radiol.2015150809
   Taylor SA, 2017, EUR RADIOL, V27, P2570, DOI 10.1007/s00330-016-4615-9
   Tielbeek JAW, 2014, EUR RADIOL, V24, P619, DOI 10.1007/s00330-013-3015-7
   Wilkens R, 2018, J CROHNS COLITIS, V12, P48, DOI 10.1093/ecco-jcc/jjx111
NR 32
TC 20
Z9 22
U1 1
U2 10
PU SPRINGER
PI NEW YORK
PA 233 SPRING ST, NEW YORK, NY 10013 USA
SN 0938-7994
EI 1432-1084
J9 EUR RADIOL
JI Eur. Radiol.
PD JUN
PY 2019
VL 29
IS 6
BP 3069
EP 3078
DI 10.1007/s00330-018-5848-6
PG 10
WC Radiology, Nuclear Medicine & Medical Imaging
WE Science Citation Index Expanded (SCI-EXPANDED)
SC Radiology, Nuclear Medicine & Medical Imaging
GA HX8HG
UT WOS:000467646300034
PM 30547200
DA 2024-01-22
ER

PT J
AU Li, Y
   Ren, JA
   Wang, GF
   Gu, GS
   Wu, XW
   Ren, HJ
   Hong, ZW
   Hu, D
   Wu, Q
   Li, GW
   Liu, S
   Anjum, N
   Li, JS
AF Li, Yuan
   Ren, Jianan
   Wang, Gefei
   Gu, Guosheng
   Wu, Xiuwen
   Ren, Huajian
   Hong, Zhiwu
   Hu, Dong
   Wu, Qin
   Li, Guanwei
   Liu, Song
   Anjum, Nadeem
   Li, Jieshou
TI Diagnostic delay in Crohn's disease is associated with increased rate of
   abdominal surgery: A retrospective study in Chinese patients
SO DIGESTIVE AND LIVER DISEASE
LA English
DT Article
DE Crohn's disease; Diagnostic delay; Intestinal surgery; Risk factor
ID INFLAMMATORY-BOWEL-DISEASE; RISK-FACTORS; THERAPY; NATIONWIDE; FEATURES
AB Background: Diagnostic delay of Crohn's disease presents a challenge, and may increase the abdominal surgery rate. There have been no reports regarding diagnostic delay in Chinese patients.
   Aims: We aimed to evaluate the impact of diagnostic delay on outcomes of Chinese Crohn's disease patients, and identify potential risk factors for the delay.
   Methods: Altogether, 343 Crohn's disease patients from our hospital were retrospectively included. We assessed the effects of diagnostic delay on the outcomes, and identified the underlying risk factors.
   Results: Diagnostic interval was defined as the interval between the first symptoms and the diagnosis of Crohn's disease. Diagnostic delay was defined according to the time interval in which the 76th to 100th percentiles of patients were diagnosed. The rates of subsequent surgery for diagnostic-delay and non-diagnostic-delay patients were 84.7% and 62.4%, respectively (odds ratio = 1.108, P < 0.0001). We found statistical differences between the two groups regarding age >40 years at diagnosis (35.3% versus 18.2%, P = 0.004), basic educational level (48.2% versus 30.6%, P = 0.005), and no family history of Crohn's disease (0 versus 1.6%, P = 0.045).
   Conclusions: Diagnostic delay of Crohn's disease was significantly associated with increased rates of intestinal surgery. Risk factors for diagnostic delay were age >40 years at diagnosis, basic educational level, and no family history of Crohn's disease. (C) 2015 Editrice Gastroenterologica Italiana S.r.l. Published by Elsevier Ltd. All rights reserved.
C1 [Li, Yuan; Ren, Jianan; Wang, Gefei; Gu, Guosheng; Wu, Xiuwen; Ren, Huajian; Hong, Zhiwu; Hu, Dong; Wu, Qin; Li, Guanwei; Liu, Song; Anjum, Nadeem; Li, Jieshou] Nanjing Univ, Jinling Hosp, Med Sch Nanjing, Dept Gen Surg, Nanjing 210002, Jiangsu, Peoples R China.
C3 Nanjing University
RP Ren, JA (通讯作者)，Nanjing Univ, Jinling Hosp, Med Sch Nanjing, Dept Gen Surg, 305 East Zhongshan Rd, Nanjing 210002, Jiangsu, Peoples R China.
EM jiananr@gmail.com
RI 吴, 秀文/AEO-0814-2022; Li, jie/GXG-4583-2022; Wu, Qin/AAF-5707-2022; Wu,
   Qin/AFJ-8752-2022; Liu, Song/GMW-4362-2022
OI Wu, Qin/0000-0002-7470-8429; Wu, Qin/0000-0002-7470-8429; Wu,
   Xiuwen/0000-0002-3813-3867
FU National Natural Science Foundation of China [81270478]
FX This study was supported by the National Natural Science Foundation of
   China (81270478).
CR Baars JE, 2012, J GASTROENTEROL, V47, P1308, DOI 10.1007/s00535-012-0603-2
   Bernstein CN, 2012, GUT, V61, P622, DOI 10.1136/gutjnl-2011-301397
   Germer CT, 2014, INTERNIST, V55, P918, DOI 10.1007/s00108-013-3444-z
   Hawkey CJ, 2012, DIGEST DIS, V30, P134, DOI 10.1159/000342740
   Hida N, 2014, DIGESTION, V89, P88, DOI 10.1159/000356706
   Hu D, 2014, J CLIN GASTROENTEROL, V48, P790, DOI 10.1097/MCG.0000000000000041
   Kroesen AJ, 2011, ENDOSKOPIE HEUTE, V24, P229, DOI 10.1055/s-0031-1283875
   Lémann M, 2005, GASTROENTEROLOGY, V128, P1812, DOI 10.1053/j.gastro.2005.03.031
   Molodecky NA, 2012, GASTROENTEROLOGY, V142, P46, DOI 10.1053/j.gastro.2011.10.001
   Moran GW, 2014, CLIN GASTROENTEROL H, V12, P434, DOI 10.1016/j.cgh.2013.08.026
   Nahon S, 2014, J CROHNS COLITIS, V8, P964, DOI 10.1016/j.crohns.2014.01.023
   Nascimbeni R, 2009, ANN ITAL CHIR, V80, P293
   Peyrin-Biroulet L, 2010, AM J GASTROENTEROL, V105, P289, DOI 10.1038/ajg.2009.579
   Punati J, 2008, INFLAMM BOWEL DIS, V14, P949, DOI 10.1002/ibd.20412
   Ran ZH, 2006, J GASTROEN HEPATOL, V21, P1009, DOI 10.1111/j.1440-1746.2006.04140.x
   Rolo R, 2012, REV PORT PNEUMOL, V18, P205, DOI 10.1016/j.rppneu.2012.02.006
   Roma ES, 2010, EUR J GASTROEN HEPAT, V22, P710, DOI 10.1097/MEG.0b013e32832e2bd8
   Romberg-Camps MJL, 2009, J CROHNS COLITIS, V3, P115, DOI 10.1016/j.crohns.2008.12.002
   Sandborn WJ, 2012, DIGEST DIS, V30, P140, DOI 10.1159/000342742
   Schoepfer AM, 2013, AM J GASTROENTEROL, V108, P1744, DOI 10.1038/ajg.2013.248
   Vavricka SR, 2012, INFLAMM BOWEL DIS, V18, P496, DOI 10.1002/ibd.21719
   Wang GF, 2012, CHINESE MED J-PEKING, V125, P2405, DOI 10.3760/cma.j.issn.0366-6999.2012.14.001
   Yao T, 2000, DIS COLON RECTUM, V43, pS85, DOI 10.1007/BF02237231
   Ye BD, 2010, SCAND J GASTROENTERO, V45, P1178, DOI 10.3109/00365521.2010.497936
   Yip WCM, 2012, LANCET, V379, P833, DOI 10.1016/S0140-6736(11)61880-1
NR 25
TC 29
Z9 30
U1 0
U2 9
PU ELSEVIER SCIENCE INC
PI NEW YORK
PA 360 PARK AVE SOUTH, NEW YORK, NY 10010-1710 USA
SN 1590-8658
EI 1878-3562
J9 DIGEST LIVER DIS
JI Dig. Liver Dis.
PD JUL
PY 2015
VL 47
IS 7
BP 544
EP 548
DI 10.1016/j.dld.2015.03.004
PG 5
WC Gastroenterology & Hepatology
WE Science Citation Index Expanded (SCI-EXPANDED)
SC Gastroenterology & Hepatology
GA CL0IK
UT WOS:000356625100004
PM 25840874
DA 2024-01-22
ER

PT J
AU Steell, L
   Johnston, BA
   Dewantoro, D
   Foster, JE
   Gaya, DR
   Macdonald, J
   McMillan, M
   Russell, RK
   Seenan, JP
   Ahmed, SF
   Gray, SR
   Wong, SC
AF Steell, Lewis
   Johnston, Blair A.
   Dewantoro, Dickson
   Foster, John E.
   Gaya, Daniel R.
   Macdonald, Jonathan
   McMillan, Martin
   Russell, Richard K.
   Seenan, John Paul
   Ahmed, S. Faisal
   Gray, Stuart R.
   Wong, Sze Choong
TI Muscle deficits with normal bone microarchitecture and geometry in young
   adults with well-controlled childhood-onset Crohn's disease
SO EUROPEAN JOURNAL OF GASTROENTEROLOGY & HEPATOLOGY
LA English
DT Article
DE bone microarchitecture; Crohn&#8217; s disease; muscle-bone; MRI
ID INFLAMMATORY-BOWEL-DISEASE; TNF-ALPHA THERAPY; MINERAL DENSITY;
   SKELETAL-MUSCLE; TRABECULAR BONE; FRACTURE RISK; MASS; GROWTH; CHILDREN;
   HEALTH
AB Background
   Muscle-bone deficits are common in pediatric Crohn's disease; however, few studies have assessed long-term musculoskeletal outcomes in adults with childhood-onset Crohn's disease. This study assessed the prevalence of musculoskeletal deficits in young adults with childhood-onset Crohn's disease compared with healthy controls.
   Methods
   High-resolution MRI and MR spectroscopy were used to assess bone microarchitecture, cortical geometry and muscle area, and adiposity at distal femur and bone marrow adiposity (BMA) at lumbar spine. Muscle function and biomarkers of the muscle-bone unit were also assessed.
   Results
   Twenty-seven adults with Crohn's disease with median (range) age 23.2 years (18.0, 36.1) and 27 age and sex-matched controls were recruited. Trabecular microarchitecture, cortical geometry and BMA were not different between Crohn's disease and controls (P > 0.05 for all). Muscle area was lower (P = 0.01) and muscle fat fraction was higher (P = 0.04) at the distal femur in Crohn's disease compared to controls. Crohn's disease participants had lower grip strength [-4.3 kg (95% confidence interval (CI), -6.8 to -1.8), P = 0.001] and relative muscle power [-5.0 W/kg (95% CI, -8.8 to -1.2), P = 0.01]. Crohn's disease activity scores negatively associated with trabecular bone volume (r = -0.40, P = 0.04) and muscle area (r = -0.41, P = 0.03).
   Conclusion
   Young adults with well-controlled Crohn's disease managed with contemporary therapies did not display abnormal bone microarchitecture or geometry at the distal femur but exhibited muscle deficits. The observed muscle deficits may predispose to musculoskeletal morbidity in future and interventions to improve muscle mass and function warrant investigation.
C1 [Steell, Lewis; Gray, Stuart R.] Univ Glasgow, Coll Med Vet & Life Sci, Inst Cardiovasc & Med Sci, Glasgow, Lanark, Scotland.
   [Steell, Lewis; Dewantoro, Dickson; McMillan, Martin; Ahmed, S. Faisal; Wong, Sze Choong] Univ Glasgow, Sch Med Dent & Nursing, Dept Child Hlth, Dev Endocrinol Res Grp, Glasgow, Lanark, Scotland.
   [Johnston, Blair A.; Foster, John E.] Royal Hosp Children, Dept Phys & Bioengn, MRI Phys, Glasgow, Lanark, Scotland.
   [Gaya, Daniel R.; Macdonald, Jonathan; Seenan, John Paul] Royal Hosp Children, NHS Greater Glasgow & Clyde, Dept Gastroenterol, Glasgow, Lanark, Scotland.
   [Russell, Richard K.] Royal Hosp Children, Dept Pediat Gastroenterol, Glasgow, Lanark, Scotland.
C3 University of Glasgow; University of Glasgow
RP Wong, SC (通讯作者)，Royal Hosp Children, Dept Child Hlth, Dev Endocrinol Res Grp, 1345 Govan Rd, Glasgow G51 4TF, Lanark, Scotland.
EM jarod.wong@glasgow.ac.uk
RI Ahmed, Sk. Faisal/AGY-3981-2022; Gray, Stuart R/A-6069-2012; Macdonald,
   Jonathan/AAU-7355-2021; Gray, Stuart/L-2489-2017
OI Ahmed, Sk. Faisal/0000-0001-9299-1240; Macdonald,
   Jonathan/0000-0003-0249-107X; Gray, Stuart/0000-0001-8969-9636
FU Glasgow Children's Hospital Charity; Glasgow Children's Hospital Charity
   Research Fund
FX We thank the Glasgow Children's Hospital Charity for providing financial
   support to conduct this study. We thank the research nurses Lesley
   Gilmour, Faye McMeekan, Shona Finan, and Christine McAllister from the
   Glasgow Clinical Research Facility for their support and contribution to
   conducting this study. We also thank Evonne McLennan, Laura Dymock,
   Rosemary Woodward, and the rest of the research radiography team at
   Queen Elizabeth University Hospital, Glasgow, for their assistance with
   image acquisition. Finally, we thank the research participants who
   volunteered their time and data for this study.; This study was funded
   by a Glasgow Children's Hospital Charity Research Fund project grant,
   and Lewis Steell is supported by a Glasgow Children's Hospital Charity
   Research Fund PhD studentship. The funder had no involvement in the
   design, conduct, or interpretation of this study.
CR Altowati MMA, 2018, J PEDIATR GASTR NUTR, V67, P738, DOI 10.1097/MPG.0000000000002099
   Baker JF, 2015, J RHEUMATOL, V42, P2038, DOI 10.3899/jrheum.150280
   Bamba S, 2017, PLOS ONE, V12, DOI 10.1371/journal.pone.0180036
   Bastos CM, 2017, OSTEOPOROSIS INT, V28, P2167, DOI 10.1007/s00198-017-4014-3
   BEST WR, 1976, GASTROENTEROLOGY, V70, P439
   Bryant RV, 2015, ALIMENT PHARM THER, V41, P895, DOI 10.1111/apt.13156
   Cameron FL, 2013, ALIMENT PHARM THER, V37, P622, DOI 10.1111/apt.12230
   Celis-Morales CA, 2018, BMJ-BRIT MED J, V361, DOI 10.1136/bmj.k1651
   Chen SE, 2007, AM J PHYSIOL-CELL PH, V292, pC1660, DOI 10.1152/ajpcell.00486.2006
   Chen SC, 2019, J CLIN ENDOCR METAB, V104, P3585, DOI 10.1210/jc.2019-00084
   Craig CL, 2003, MED SCI SPORT EXER, V35, P1381, DOI 10.1249/01.MSS.0000078924.61453.FB
   Davies A, 2020, CLIN NUTR, V39, P1250, DOI 10.1016/j.clnu.2019.05.017
   DeBoer MD, 2018, J CLIN ENDOCR METAB, V103, P936, DOI 10.1210/jc.2017-01916
   DeBoer MD, 2013, J PEDIATR-US, V163, P17, DOI 10.1016/j.jpeds.2013.02.010
   Delanaye P, 2019, J RENAL NUTR, V29, P511, DOI 10.1053/j.jrn.2018.11.010
   Ding NS, 2017, ALIMENT PHARM THER, V46, P883, DOI 10.1111/apt.14293
   Dubner SE, 2009, GASTROENTEROLOGY, V136, P123, DOI 10.1053/j.gastro.2008.09.072
   Elliott B, 2012, ACTA PHYSIOL, V205, P324, DOI 10.1111/j.1748-1716.2012.02423.x
   Elmantaser M, 2012, J MUSCULOSKEL NEURON, V12, P144
   Ferraù F, 2020, ENDOCRINE, V67, P172, DOI 10.1007/s12020-019-02034-4
   Gerasimidis K, 2011, J HUM NUTR DIET, V24, P313, DOI 10.1111/j.1365-277X.2011.01171.x
   Griffin LM, 2015, J CLIN ENDOCR METAB, V100, P2630, DOI 10.1210/jc.2014-4152
   Hakimian S, 2018, SCAND J GASTROENTERO, V53, P168, DOI 10.1080/00365521.2017.1416161
   Haschka J, 2016, J CROHNS COLITIS, V10, P532, DOI 10.1093/ecco-jcc/jjw012
   Holt DQ, 2017, EUR J CLIN NUTR, V71, P773, DOI 10.1038/ejcn.2017.10
   Laakso S, 2014, J PEDIATR-US, V164, P1436, DOI 10.1016/j.jpeds.2014.01.073
   LeBrasseur NK, 2012, J BONE MINER RES, V27, P2159, DOI 10.1002/jbmr.1666
   Levine A, 2011, INFLAMM BOWEL DIS, V17, P1314, DOI 10.1002/ibd.21493
   Lu ZL, 2016, J CROHNS COLITIS, V10, P1395, DOI 10.1093/ecco-jcc/jjw121
   Ludvigsson JF, 2019, AM J GASTROENTEROL, V114, P291, DOI 10.14309/ajg.0000000000000062
   MacRae VE, 2006, INT J MOL MED, V18, P1011
   Malik S, 2011, J PEDIATR GASTR NUTR, V52, P31, DOI 10.1097/MPG.0b013e3181edd797
   Maratova K, 2017, EUR J PEDIATR, V176, P1355, DOI 10.1007/s00431-017-2988-7
   Mason A, 2011, HORM RES PAEDIAT, V76, P293, DOI 10.1159/000329991
   Maurice F, 2018, EUR J ENDOCRINOL, V179, P307, DOI 10.1530/EJE-18-0318
   Mauro M, 2007, BONE, V40, P1290, DOI 10.1016/j.bone.2007.01.002
   McComb C, 2014, CLIN ENDOCRINOL, V80, P811, DOI 10.1111/cen.12367
   Morrow JM, 2016, LANCET NEUROL, V15, P65, DOI 10.1016/S1474-4422(15)00242-2
   Naressi A, 2001, MAGN RESON MATER PHY, V12, P141, DOI 10.1016/S1352-8661(01)00111-9
   O'Brien Stephen, 2018, Eur Radiol Exp, V2, P37, DOI 10.1186/s41747-018-0072-3
   Palacios D, 2010, CELL STEM CELL, V7, P455, DOI 10.1016/j.stem.2010.08.013
   Pepe J, 2017, INFLAMM BOWEL DIS, V23, P410, DOI 10.1097/MIB.0000000000001139
   Russell RK, 2004, BEST PRACT RES CL GA, V18, P525, DOI 10.1016/j.bpg.2003.12.006
   Schellinger D, 2004, AM J ROENTGENOL, V183, P1761, DOI 10.2214/ajr.183.6.01831761
   Sebo ZL, 2019, ENDOCR REV, V40, P1187, DOI 10.1210/er.2018-00138
   Sederquist B, 2014, J MOL ENDOCRINOL, V53, pT35, DOI 10.1530/JME-14-0006
   Sharma AK, 2018, BONE, V114, P14, DOI 10.1016/j.bone.2018.05.029
   Szafors P, 2018, OSTEOPOROSIS INT, V29, P2389, DOI 10.1007/s00198-018-4586-6
   Thayu M, 2008, CLIN GASTROENTEROL H, V6, P1378, DOI 10.1016/j.cgh.2008.07.010
   Tsampalieros A, 2013, J CLIN ENDOCR METAB, V98, P3438, DOI 10.1210/jc.2013-1631
   van Langenberg DR, 2014, J CROHNS COLITIS, V8, P626, DOI 10.1016/j.crohns.2013.11.024
   Vanhamme L, 1997, J MAGN RESON, V129, P35, DOI 10.1006/jmre.1997.1244
   Veilleux LN, 2010, J MUSCULOSKEL NEURON, V10, P256
   Veldhuis-Vlug AG, 2018, J INTERN MED, V283, P121, DOI 10.1111/joim.12718
   Visser M, 2002, J GERONTOL A-BIOL, V57, pM326, DOI 10.1093/gerona/57.5.M326
   von Scheven E, 2014, CURR OSTEOPOROS REP, V12, P289, DOI 10.1007/s11914-014-0228-x
   Ward LM, 2017, OSTEOPOROSIS INT, V28, P3169, DOI 10.1007/s00198-017-4159-0
   Ward LM, 2010, OSTEOPOROSIS INT, V21, P331, DOI 10.1007/s00198-009-0969-z
   Wiroth JB, 2005, INFLAMM BOWEL DIS, V11, P296, DOI 10.1097/01.MIB.0000160810.76729.9c
NR 59
TC 6
Z9 6
U1 0
U2 9
PU LIPPINCOTT WILLIAMS & WILKINS
PI PHILADELPHIA
PA TWO COMMERCE SQ, 2001 MARKET ST, PHILADELPHIA, PA 19103 USA
SN 0954-691X
EI 1473-5687
J9 EUR J GASTROEN HEPAT
JI Eur. J. Gastroenterol. Hepatol.
PD DEC
PY 2020
VL 32
IS 12
BP 1497
EP 1506
DI 10.1097/MEG.0000000000001838
PG 10
WC Gastroenterology & Hepatology
WE Science Citation Index Expanded (SCI-EXPANDED)
SC Gastroenterology & Hepatology
GA OK4ZF
UT WOS:000584659800002
PM 32675776
OA Green Accepted
DA 2024-01-22
ER

PT J
AU Amaro, F
   Chiarelli, F
AF Amaro, Flavia
   Chiarelli, Francesco
TI Growth and Puberty in Children with Inflammatory Bowel Diseases
SO BIOMEDICINES
LA English
DT Review
DE growth failure; delayed puberty; ulcerative colitis; Crohn's disease
ID PEDIATRIC CROHNS-DISEASE; MAINTENANCE INFLIXIMAB THERAPY; BONE-MINERAL
   DENSITY; ENTERAL NUTRITION; LINEAR GROWTH; ADULT HEIGHT; EARLY-ONSET;
   RAT MODEL; IGF-I; HORMONE
AB Inflammatory bowel diseases (IBD) are gastrointestinal tract pathologies of unknown etiology; they have an alternating trend, with active and silent phases. IBD are classified in two main forms: ulcerative colitis (UC) and Crohn's disease (CD). Both have chronic and recurrent course, gastrointestinal symptoms, and extraintestinal manifestations. The altered immune response role seems to be important both in UC and CD. In the majority of cases, CD begins with abdominal pain, diarrhea, decrease in appetite, and weight loss; there can be also perianal fistulas, rhagades, and perianal recurrent abscesses. In addition, retarded growth and delayed puberty can precede the development of the disease or can even be predominant at onset. Growth retardation is found in 40% of IBD patients, but the underlying mechanism of this and other extra-intestinal manifestations are partially known: the main hypotheses are represented by malnutrition and inflammatory response during the active phase of the disease. The increased level of pro-inflammatory cytokines can influence growth, but also the onset of puberty and its progression. In addition, it could be essential to clarify the role and the possible effects of all the currently used treatments concerning growth failure and delayed puberty.
C1 [Amaro, Flavia; Chiarelli, Francesco] Univ G dAnnunzio, Dept Pediat, I-66013 Chieti, Italy.
C3 G d'Annunzio University of Chieti-Pescara
RP Chiarelli, F (通讯作者)，Univ G dAnnunzio, Dept Pediat, I-66013 Chieti, Italy.
EM dottflavia.amaro@gmail.com; chiarelli@unich.it
CR Abraham BP, 2012, J CLIN GASTROENTEROL, V46, P581, DOI 10.1097/MCG.0b013e318247c32f
   Afzal NA, 2007, DIGEST DIS SCI, V52, P3329, DOI 10.1007/s10620-007-8102-1
   Akobeng AK, 2002, SCAND J GASTROENTERO, V37, P1422, DOI 10.1080/003655202762671521
   Alemzadeh N, 2002, GUT, V51, P26, DOI 10.1136/gut.51.1.26
   Allen DB, 1996, ENDOCRIN METAB CLIN, V25, P699, DOI 10.1016/S0889-8529(05)70348-0
   Allen DB, 1998, ACTA PAEDIATR, V87, P123, DOI 10.1080/08035259850157516
   [Anonymous], 2007, J PEDIAT GASTROENTER, DOI DOI 10.1097/MPG.0b013e31805563f3
   Ballinger A, 2000, GASTROENTEROLOGY, V118, P544, DOI 10.1016/S0016-5085(00)70260-5
   Ballinger AB, 2000, GUT, V46, P694, DOI 10.1136/gut.46.5.695
   Ballinger AB, 2003, PEDIATR RES, V53, P205, DOI [10.1203/00006450-200302000-00002, 10.1203/01.PDR.0000047510.65483.C9]
   Bannerjee T, 2004, J PEDIATR GASTR NUTR, V38, P270, DOI 10.1097/00005176-200403000-00007
   Barabino A, 2002, ALIMENT PHARM THER, V16, P1125, DOI 10.1046/j.1365-2036.2002.01269.x
   Basmaison O, 2019, ANN ENDOCRINOL-PARIS, V80, P202, DOI 10.1016/j.ando.2019.02.001
   Beattie RM, 1998, CLIN ENDOCRINOL, V49, P483, DOI 10.1046/j.1365-2265.1998.00562.x
   Benchimol EI, 2017, AM J GASTROENTEROL, V112, P1120, DOI 10.1038/ajg.2017.97
   Borrelli O, 2006, CLIN GASTROENTEROL H, V4, P744, DOI 10.1016/j.cgh.2006.03.010
   BRAEGGER CP, 1993, J PEDIATR GASTR NUTR, V16, P49, DOI 10.1097/00005176-199301000-00009
   BRAIN CE, 1994, BAILLIERE CLIN GASTR, V8, P83, DOI 10.1016/S0950-3528(06)80020-5
   Brown KA, 2002, AM J GASTROENTEROL, V97, P2603
   Brückner A, 2020, CLIN NUTR, V39, P3786, DOI 10.1016/j.clnu.2020.04.012
   Cameron FL, 2017, J PEDIATR GASTR NUTR, V64, P47, DOI 10.1097/MPG.0000000000001379
   Cao B, 2017, DIGEST DIS SCI, V62, P1426, DOI 10.1007/s10620-017-4567-1
   Conklin LS, 2010, EXPERT REV GASTROENT, V4, P305, DOI 10.1586/EGH.10.23
   DeBoer MD, 2013, J PEDIATR-US, V163, P17, DOI 10.1016/j.jpeds.2013.02.010
   Deboer MD, 2011, PEDIATR RES, V69, P34, DOI 10.1203/PDR.0b013e3181ffee6c
   DeBoer MD, 2010, J GASTROENTEROL, V45, P277, DOI 10.1007/s00535-009-0192-x
   Diamanti A, 2009, INT J COLORECTAL DIS, V24, P19, DOI 10.1007/s00384-008-0578-x
   Duggan P, 2004, AM J GASTROENTEROL, V99, P2178, DOI 10.1111/j.1572-0241.2004.40071.x
   El-Haj T, 2002, BRAIN RES, V927, P1, DOI 10.1016/S0006-8993(01)03305-4
   Elias CF, 2013, CELL MOL LIFE SCI, V70, P841, DOI 10.1007/s00018-012-1095-1
   Ezri J, 2012, DIGESTION, V85, P308, DOI 10.1159/000336766
   FARTHING MJG, 1981, GUT, V22, P933, DOI 10.1136/gut.22.11.933
   FERGUSON A, 1994, BMJ-BRIT MED J, V308, P1259, DOI 10.1136/bmj.308.6939.1259
   Ferry G D, 1995, Inflamm Bowel Dis, V1, P313
   Fuentes D, 2003, ALIMENT PHARM THER, V17, P913, DOI 10.1046/j.1365-2036.2003.01540.x
   Gasparetto M, 2014, WORLD J GASTROENTERO, V20, P13219, DOI 10.3748/wjg.v20.i37.13219
   Ghersin I, 2019, INFLAMM BOWEL DIS, V25, P1061, DOI 10.1093/ibd/izy336
   GIUSTINA A, 1992, TRENDS ENDOCRIN MET, V3, P306, DOI 10.1016/1043-2760(92)90142-N
   Goodman WA, 2020, NAT REV GASTRO HEPAT, V17, P740, DOI 10.1038/s41575-020-0354-0
   Gosiewski T, 2012, J PEDIATR GASTR NUTR, V54, P20, DOI 10.1097/MPG.0b013e31822d53e5
   Griffin IJ, 2004, PEDIATR RES, V56, P235, DOI 10.1203/01.PDR.0000132851.50841.D7
   Griffiths AM, 2004, BEST PRACT RES CL GA, V18, P509, DOI 10.1016/j.bpg.2004.01.002
   GRYBOSKI JD, 1992, AM J GASTROENTEROL, V87, P1148
   Gupta N, 2007, PEDIATRICS, V120, pE1418, DOI 10.1542/peds.2007-0905
   Gupta N, 2020, INFLAMM BOWEL DIS, V26, P1945, DOI 10.1093/ibd/izaa023
   Gupta N, 2011, INFLAMM BOWEL DIS, V17, P2318, DOI 10.1002/ibd.21617
   Herfarth HH, 2016, INFLAMM BOWEL DIS, V22, P224, DOI 10.1097/MIB.0000000000000589
   Herzog D, 2014, EUR J GASTROEN HEPAT, V26, P1234, DOI 10.1097/MEG.0000000000000169
   Heuschkel R, 2008, INFLAMM BOWEL DIS, V14, P839, DOI 10.1002/ibd.20378
   HILDEBRAND H, 1994, J PEDIATR GASTR NUTR, V18, P165, DOI 10.1097/00005176-199402000-00008
   Hill RJ, 2014, WORLD J GASTROENTERO, V20, P3191, DOI 10.3748/wjg.v20.i12.3191
   Hong CY, 2004, MOL CELL BIOL, V24, P2593, DOI 10.1128/MCB.24.7.2593-2604.2004
   Hosokawa T, 1999, J GASTROEN HEPATOL, V14, P987, DOI 10.1046/j.1440-1746.1999.01989.x
   HUNZIKER EB, 1994, J CLIN INVEST, V93, P1078, DOI 10.1172/JCI117058
   Hyams J, 2007, GASTROENTEROLOGY, V132, P863, DOI 10.1053/j.gastro.2006.12.003
   Hyams J, 2012, CLIN GASTROENTEROL H, V10, P391, DOI 10.1016/j.cgh.2011.11.026
   Hyams JS, 2012, GASTROENTEROLOGY, V143, P365, DOI 10.1053/j.gastro.2012.04.046
   Hyoms JS, 2009, INFLAMM BOWEL DIS, V15, P816, DOI 10.1002/ibd.20845
   Ishige T, 2019, TRANSL PEDIATR, V8, P16, DOI 10.21037/tp.2018.12.04
   Israeli E, 2005, GUT, V54, P1232, DOI 10.1136/gut.2004.060228
   Jux C, 1998, ENDOCRINOLOGY, V139, P3296, DOI 10.1210/en.139.7.3296
   Kirschner BS, 1998, GASTROENTEROLOGY, V115, P813, DOI 10.1016/S0016-5085(98)70251-3
   Koniaris SG, 1997, J PEDIATR GASTR NUTR, V25, P137, DOI 10.1097/00005176-199708000-00002
   Koukos G, 2013, GASTROENTEROLOGY, V145, P842, DOI 10.1053/j.gastro.2013.07.001
   Kriel M, 2010, CALCIFIED TISSUE INT, V86, P375, DOI 10.1007/s00223-010-9345-4
   Kritsch KR, 2002, AM J PHYSIOL-REG I, V282, pR528, DOI 10.1152/ajpregu.00085.2001
   Laakso S, 2014, J PEDIATR-US, V164, P1436, DOI 10.1016/j.jpeds.2014.01.073
   Laharie D, 2011, ALIMENT PHARM THER, V33, P714, DOI 10.1111/j.1365-2036.2010.04569.x
   Lee JJ, 2010, ANN HUM GENET, V74, P489, DOI 10.1111/j.1469-1809.2010.00606.x
   Lehmann FS, 2015, THER ADV GASTROENTER, V8, P23, DOI 10.1177/1756283X14553384
   Ferreir PVDLS, 2019, J PEDIAT-BRAZIL, V95, pS59, DOI 10.1016/j.jped.2018.11.002
   Liu JZ, 2014, BEST PRACT RES CL GA, V28, P373, DOI 10.1016/j.bpg.2014.04.009
   Locatelli V, 2014, INT J ENDOCRINOL, V2014, DOI 10.1155/2014/235060
   Ludvigsson JF, 2004, ACTA PAEDIATR, V93, P327, DOI 10.1080/08035250310008050
   Malik S, 2012, J CROHNS COLITIS, V6, P337, DOI 10.1016/j.crohns.2011.09.004
   Malik S, 2011, J PEDIATR GASTR NUTR, V52, P31, DOI 10.1097/MPG.0b013e3181edd797
   Mantzoros CS, 1997, J CLIN ENDOCR METAB, V82, P1066, DOI 10.1210/jc.82.4.1066
   Marchand V, 2012, PAED CHILD HEALT-CAN, V17, P447
   Markowitz J, 2000, GASTROENTEROLOGY, V119, P895, DOI 10.1053/gast.2000.18144
   MARKOWITZ J, 1993, J PEDIATR GASTR NUTR, V16, P373, DOI 10.1097/00005176-199305000-00005
   Mouli VP, 2014, ALIMENT PHARM THER, V39, P125, DOI 10.1111/apt.12553
   Mouratidou N, 2020, ALIMENT PHARM THER, V51, P789, DOI 10.1111/apt.15667
   Nishida A, 2018, CLIN J GASTROENTEROL, V11, P1, DOI 10.1007/s12328-017-0813-5
   Nishino K, 2018, J GASTROENTEROL, V53, P95, DOI 10.1007/s00535-017-1384-4
   O'Donnell S, 2010, THER ADV CHRONIC DIS, V1, P177, DOI 10.1177/2040622310379293
   OGUCHI S, 1994, AM J PHYSIOL-GASTR L, V267, pG843, DOI 10.1152/ajpgi.1994.267.5.G843
   Olén O, 2017, BMJ-BRIT MED J, V358, DOI 10.1136/bmj.j3951
   OLIVA L, 1994, J PEDIATR GASTR NUTR, V18, P306, DOI 10.1097/00005176-199404000-00009
   Oliveira SB, 2017, BMJ-BRIT MED J, V357, DOI 10.1136/bmj.j2083
   Palmert MR, 2012, NEW ENGL J MED, V366, P443, DOI 10.1056/NEJMcp1109290
   Park JH, 2017, AUTOIMMUN REV, V16, P416, DOI 10.1016/j.autrev.2017.02.013
   Pigneur B, 2019, J CROHNS COLITIS, V13, P846, DOI 10.1093/ecco-jcc/jjy207
   Ranger GS, 2006, PEDIATR SURG INT, V22, P347, DOI 10.1007/s00383-006-1664-1
   Rettori Valeria, 1994, Neuroimmunomodulation, V1, P86, DOI 10.1159/000097095
   Rojas-Feria M, 2018, WORLD J GASTROENTERO, V24, P5223, DOI 10.3748/wjg.v24.i46.5223
   Rosen MJ, 2015, JAMA PEDIATR, V169, P1053, DOI 10.1001/jamapediatrics.2015.1982
   Rousseaux C, 2005, J EXP MED, V201, P1205, DOI 10.1084/jem.20041948
   Ruemmele FM, 2014, J CROHNS COLITIS, V8, P1179, DOI 10.1016/j.crohns.2014.04.005
   Ruemmele FM, 2009, INFLAMM BOWEL DIS, V15, P388, DOI 10.1002/ibd.20788
   Russell RK, 2006, GUT, V55, P1114, DOI 10.1136/gut.2005.082107
   Sairenji T, 2017, PRIMARY CARE, V44, P673, DOI 10.1016/j.pop.2017.07.010
   Sanderson IR, 2014, NAT REV GASTRO HEPAT, V11, P601, DOI 10.1038/nrgastro.2014.102
   Sauer CG, 2010, MED CLIN N AM, V94, P35, DOI 10.1016/j.mcna.2009.10.002
   Savage MO, 2005, ENDOCR DEV, V9, P100, DOI 10.1159/000085760
   Sawczenko A, 2003, ARCH DIS CHILD, V88, P995, DOI 10.1136/adc.88.11.995
   Sawczenko A, 2006, PEDIATRICS, V118, P124, DOI 10.1542/peds.2005-2931
   Schoon EJ, 2005, CLIN GASTROENTEROL H, V3, P113, DOI 10.1016/S1542-3565(04)00662-7
   Shamir R, 2007, INFLAMM BOWEL DIS, V13, P620, DOI 10.1002/ibd.20115
   Shamir R, 2009, J PEDIATR GASTR NUTR, V48, pS86, DOI 10.1097/MPG.0b013e3181a15ca0
   Sinitsky DM, 2010, J GASTROEN HEPATOL, V25, P810, DOI 10.1111/j.1440-1746.2009.06195.x
   Soendergaard C, 2017, INT J MOL SCI, V18, DOI 10.3390/ijms18051019
   TENORE A, 1977, J CLIN ENDOCR METAB, V44, P622, DOI 10.1210/jcem-44-4-622
   Thébaut A, 2013, ARCH PEDIATRIE, V20, P673, DOI 10.1016/j.arcped.2013.03.015
   Tili E, 2017, CURR OPIN PHARMACOL, V37, P142, DOI 10.1016/j.coph.2017.10.010
   Timmer A, 2011, J PEDIATR-US, V158, P467, DOI 10.1016/j.jpeds.2010.09.014
   Toptygina AP, 2014, BIOCHEMISTRY-MOSCOW+, V79, P1371, DOI 10.1134/S0006297914120116
   Vavricka SR, 2015, INFLAMM BOWEL DIS, V21, P1982, DOI 10.1097/MIB.0000000000000392
   Vermeire S, 2006, GUT, V55, P426, DOI 10.1136/gut.2005.069476
   Vihinen MK, 2008, EUR J ENDOCRINOL, V159, P693, DOI 10.1530/EJE-08-0429
   Walters TD, 2007, INFLAMM BOWEL DIS, V13, P424, DOI 10.1002/ibd.20069
   Weinstein RS, 1998, J CLIN INVEST, V102, P274, DOI 10.1172/JCI2799
   Wilschanski M, 1996, GUT, V38, P543, DOI 10.1136/gut.38.4.543
   Wine E, 2004, PEDIATRICS, V114, P1281, DOI 10.1542/peds.2004-0417
   Wong SC, 2007, J PEDIATR ENDOCR MET, V20, P1315
   Wong SC, 2006, J PEDIATR GASTR NUTR, V43, P144, DOI 10.1097/01.mpg.0000226374.18494.14
   Wong SC, 2016, ENDOCR REV, V37, P62, DOI 10.1210/er.2015-1026
   Wu F, 2008, GASTROENTEROLOGY, V135, P1624, DOI 10.1053/j.gastro.2008.07.068
   Zacharopoulou E, 2020, EXPERT REV GASTROENT, V14, P775, DOI 10.1080/17474124.2020.1780914
   Zeferino Angelica M B, 2003, J Pediatr (Rio J), V79 Suppl 1, pS23
NR 129
TC 24
Z9 24
U1 0
U2 1
PU MDPI
PI BASEL
PA ST ALBAN-ANLAGE 66, CH-4052 BASEL, SWITZERLAND
EI 2227-9059
J9 BIOMEDICINES
JI Biomedicines
PD NOV
PY 2020
VL 8
IS 11
AR 458
DI 10.3390/biomedicines8110458
PG 17
WC Biochemistry & Molecular Biology; Medicine, Research & Experimental;
   Pharmacology & Pharmacy
WE Science Citation Index Expanded (SCI-EXPANDED)
SC Biochemistry & Molecular Biology; Research & Experimental Medicine;
   Pharmacology & Pharmacy
GA OX6LK
UT WOS:000593673400001
PM 33138015
OA Green Published, gold
DA 2024-01-22
ER

PT J
AU Lawrance, IC
AF Lawrance, Ian Craig
TI Modifying T-cell trafficking to the intestinal as a potential management
   for inflammatory bowel disease
SO EXPERT OPINION ON INVESTIGATIONAL DRUGS
LA English
DT Review
DE Crohn's disease; integrin; leukocyte trafficking; Natalizumab;
   ulcerative colitis
ID PROGRESSIVE MULTIFOCAL LEUKOENCEPHALOPATHY; ACTIVE CROHNS-DISEASE;
   THYMUS-EXPRESSED CHEMOKINE; HUMANIZED MONOCLONAL-ANTIBODY; ADHESION
   MOLECULE-1 MADCAM-1; ULCERATIVE-COLITIS; MAINTENANCE THERAPY; BETA(7)
   INTEGRINS; CONTROLLED TRIAL; RECEPTOR 9
AB Introduction: The Inflammatory Bowel Diseases (IBDs) are life-long chronic relapsing incurable inflammatory conditions that usually appear in the first few decades of life. There have been marked advances in the management of these conditions, but none of the currently available therapies are a panacea as they are neither universally efficacious nor will their efficacy necessarily last. There is a desperate need for new therapies that target the immunological deficits within the immune system with low side effects and long-term efficacy.
   Areas covered: Leukocyte trafficking into the intestinal mucosa is central to the inflammatory pathogenesis in both Crohn's disease (CD) and ulcerative colitis (UC) and modification of this trafficking has the ability to reduce the level of inflammation. The alpha 4 beta 7 integrin heterodimer is highly expressed on the CD4(+)CD45RA-memory T-cell subpopulation located within the intestine, and these play a critical part in the pathogenesis of IBD.
   Expert opinion: By modifying the integrin and chemokine interactions with their specific receptors, inhibition of alpha 4(+) and alpha 4 beta 7(+) T-cell trafficking to the sites of intestinal inflammation is possible with promising outcomes in the management of IBD.
C1 [Lawrance, Ian Craig] Univ Western Australia, Fremantle Hosp, Ctr Inflammatory Bowel Dis, Nedlands, WA 6009, Australia.
   [Lawrance, Ian Craig] Sch Med & Pharmacol, Fremantle, WA 6059, Australia.
C3 University of Western Australia
RP Lawrance, IC (通讯作者)，Univ Western Australia, Fremantle Hosp, Ctr Inflammatory Bowel Dis, Nedlands, WA 6009, Australia.
EM Ian.Lawrance@uwa.edu.au
RI Lawrance, Ian C/H-5252-2014
CR Abraham C, 2009, NEW ENGL J MED, V361, P2066, DOI 10.1056/NEJMra0804647
   Alfakih K, 2007, Atherosclerosis, V195, pe32, DOI 10.1016/j.atherosclerosis.2007.01.028
   Alfakih K, 2005, EUR HEART J, V26, P584, DOI 10.1093/eurheartj/ehi013
   Anderson CA, 2011, NAT GENET, V43, P246, DOI 10.1038/ng.764
   Arihiro S, 2002, PATHOL INT, V52, P367, DOI 10.1046/j.1440-1827.2002.01365.x
   Australian Institute of Health and Welfare, 1993, AUSTR HOSP STAT 1993
   Bouma G, 2003, NAT REV IMMUNOL, V3, P521, DOI 10.1038/nri1132
   Briskin M, 1997, AM J PATHOL, V151, P97
   Butcher EC, 1996, SCIENCE, V272, P60, DOI 10.1126/science.272.5258.60
   CEPEK KL, 1993, J IMMUNOL, V150, P3459
   Clifford DB, 2008, GUT, V57, P1347, DOI 10.1136/gut.2008.155770
   Colombel JF, 2007, GASTROENTEROLOGY, V132, P52, DOI 10.1053/j.gastro.2006.11.041
   Cosnes J, 2002, INFLAMM BOWEL DIS, V8, P244, DOI 10.1097/00054725-200207000-00002
   de Chambrun GP, 2008, GUT, V57, P1633
   Demetter P, 2000, AM J CLIN PATHOL, V114, P364, DOI 10.1093/ajcp/114.3.364
   Eksteen B, 2010, IDRUGS, V13, P472
   Elewaut D, 1998, SCAND J GASTROENTERO, V33, P743
   Feagan BG, 2005, NEW ENGL J MED, V352, P2499, DOI 10.1056/NEJMoa042982
   Feagan BG, 2008, CLIN GASTROENTEROL H, V6, P1370, DOI 10.1016/j.cgh.2008.06.007
   Franke A, 2010, NAT GENET, V42, P1118, DOI 10.1038/ng.717
   Gearry RB, 2006, INFLAMM BOWEL DIS, V12, P936, DOI 10.1097/01.mib.0000231572.88806.b9
   Ghosh S, 2003, NEW ENGL J MED, V348, P24, DOI 10.1056/NEJMoa020732
   Gordon FH, 2001, GASTROENTEROLOGY, V121, P268, DOI 10.1053/gast.2001.26260
   Gorfu G, 2009, CURR MOL MED, V9, P836, DOI 10.2174/156652409789105525
   Hassard PV, 2000, INFLAMM BOWEL DIS, V6, P16, DOI 10.1097/00054725-200002000-00003
   Hesterberg PE, 1996, GASTROENTEROLOGY, V111, P1373, DOI 10.1053/gast.1996.v111.pm8898653
   Higgins JMG, 1998, J CELL BIOL, V140, P197, DOI 10.1083/jcb.140.1.197
   Hynes RO, 2002, CELL, V110, P673, DOI 10.1016/S0092-8674(02)00971-6
   Keshav S, 2009, GASTROENTEROLOGY, V136, pA65
   Kunkel EJ, 2000, J EXP MED, V192, P761, DOI 10.1084/jem.192.5.761
   Lakatos PL, 2009, WORLD J GASTROENTERO, V15, P3504, DOI 10.3748/wjg.15.3504
   Lawrance IC, 2001, HUM MOL GENET, V10, P445, DOI 10.1093/hmg/10.5.445
   Lúdvíksson BR, 1999, J IMMUNOL, V162, P4975
   Major EO, 2010, ANNU REV MED, V61, P35, DOI 10.1146/annurev.med.080708.082655
   Miller DH, 2003, NEW ENGL J MED, V348, P15, DOI 10.1056/NEJMoa020696
   Papadakis KA, 2000, J IMMUNOL, V165, P5069, DOI 10.4049/jimmunol.165.9.5069
   Papadakis KA, 2001, GASTROENTEROLOGY, V121, P246, DOI 10.1053/gast.2001.27154
   Pearce CB, 2007, J GASTROEN HEPATOL, V22, P1671, DOI 10.1111/j.1440-1746.2006.04739.x
   Picarella D, 1997, J IMMUNOL, V158, P2099
   Rott LS, 1996, J IMMUNOL, V156, P3727
   Rutgeerts P, 2005, NEW ENGL J MED, V353, P2462, DOI 10.1056/NEJMoa050516
   Sandborn WJ, 2007, ANN INTERN MED, V146, P829, DOI 10.7326/0003-4819-146-12-200706190-00159
   Sandborn WJ, 2005, NEW ENGL J MED, V353, P1912, DOI 10.1056/NEJMoa043335
   Saruta M, 2007, J IMMUNOL, V178, P3293, DOI 10.4049/jimmunol.178.5.3293
   Shimaoka M, 2003, NAT REV DRUG DISCOV, V2, P703, DOI 10.1038/nrd1174
   Soler D, 2009, J PHARMACOL EXP THER, V330, P864, DOI 10.1124/jpet.109.153973
   SPRINGER TA, 1994, CELL, V76, P301, DOI 10.1016/0092-8674(94)90337-9
   Stefanich EG, 2011, BRIT J PHARMACOL, V162, P1855, DOI 10.1111/j.1476-5381.2011.01205.x
   Su CY, 2004, GASTROENTEROLOGY, V126, P1257, DOI 10.1053/j.gastro.2004.01.024
   Targan SR, 2007, GASTROENTEROLOGY, V132, P1672, DOI 10.1053/j.gastro.2007.03.024
   Trinder MW, 2009, J GASTROEN HEPATOL, V24, P1252, DOI 10.1111/j.1440-1746.2009.05786.x
   Tubridy N, 1999, NEUROLOGY, V53, P466, DOI 10.1212/WNL.53.3.466
   Van Assche G, 2005, NEW ENGL J MED, V353, P362, DOI 10.1056/NEJMoa051586
   Verbeeck J, 2008, GUT, V57, P1393, DOI 10.1136/gut.2007.145698
   Walsh AJ, 2009, GUT, V58, pA15
   Walters MJ, 2010, J PHARMACOL EXP THER, V335, P61, DOI 10.1124/jpet.110.169714
   Willert RP, 2008, WORLD J GASTROENTERO, V14, P2544, DOI 10.3748/wjg.14.2544
   YEDNOCK TA, 1992, NATURE, V356, P63, DOI 10.1038/356063a0
   Yousry TA, 2006, NEW ENGL J MED, V354, P924, DOI 10.1056/NEJMoa054693
   Yusuf-Makagiansar H, 2002, MED RES REV, V22, P146, DOI 10.1002/med.10001
   Zaballos A, 1999, J IMMUNOL, V162, P5671
   Zabel BA, 1999, J EXP MED, V190, P1241, DOI 10.1084/jem.190.9.1241
NR 62
TC 6
Z9 6
U1 0
U2 1
PU TAYLOR & FRANCIS LTD
PI ABINGDON
PA 2-4 PARK SQUARE, MILTON PARK, ABINGDON OR14 4RN, OXON, ENGLAND
SN 1354-3784
EI 1744-7658
J9 EXPERT OPIN INV DRUG
JI Expert Opin. Investig. Drugs
PD JUL
PY 2012
VL 21
IS 7
BP 975
EP 984
DI 10.1517/13543784.2012.690030
PG 10
WC Pharmacology & Pharmacy
WE Science Citation Index Expanded (SCI-EXPANDED)
SC Pharmacology & Pharmacy
GA 958ND
UT WOS:000305244600006
PM 22612537
DA 2024-01-22
ER

PT J
AU Kato, S
   Kani, K
   Takabayashi, H
   Yamamoto, R
   Ogawa, T
   Matsuda, A
   Yakabi, K
AF Kato, Shingo
   Kani, Kazuhito
   Takabayashi, Hidehiko
   Yamamoto, Ryuichi
   Ogawa, Tomonari
   Matsuda, Akihiko
   Yakabi, Koji
TI Treatment of Refractory Crohn's Disease by Intensive Granulocyte and
   Monocyte Adsorption Apheresis: A Report on Two Drug Refractory Cases
SO INTERNAL MEDICINE
LA English
DT Article
DE Crohn's disease; granulocyte and monocyte adsorption apheresis;
   intensive therapy
ID ULCERATIVE-COLITIS; MULTICENTER; DEPLETION
AB Granulocyte and monocyte adsorption apheresis (GMA) is one therapeutic option for induction of remission in patients with inflammatory bowel diseases. Recently intensive GMA (2 sessions per week) was reported to be strikingly better than weekly GMA, both in remission rate and time to remission. Here we report two cases of Crohn's disease refractory to weekly GMA who responded to intensive GMA. One patient had not received immunosuppressive therapy while the other had been refractory to combination therapy with infliximab and azathioprine. Intensive GMA induced remission in these 2 patients. Intensive GMA may represent a therapeutic choice for remission induction and maintenance with infliximab.
C1 [Kato, Shingo; Kani, Kazuhito; Takabayashi, Hidehiko; Yamamoto, Ryuichi; Yakabi, Koji] Saitama Med Univ, Saitama Med Ctr, Dept Gastroenterol & Hepatol, Kawagoe, Saitama, Japan.
   [Ogawa, Tomonari; Matsuda, Akihiko] Saitama Med Univ, Saitama Med Ctr, Dept Hypertens & Nephrol, Kawagoe, Saitama, Japan.
C3 Saitama Medical University; Saitama Medical University
RP Kato, S (通讯作者)，Saitama Med Univ, Saitama Med Ctr, Dept Gastroenterol & Hepatol, Kawagoe, Saitama, Japan.
EM skato@saitama-med.ac.jp
OI Ogawa, Tomonari/0000-0002-5184-6335
CR Fukuda Y, 2004, J GASTROENTEROL, V39, P1158, DOI 10.1007/s00535-004-1465-z
   Hanai H, 2008, AM J GASTROENTEROL, V103, P1210, DOI 10.1111/j.1572-0241.2007.01714.x
   Hsu S, 2005, GASTROENTEROLOGY, V128, pA237, DOI 10.1053/j.gastro.2004.11.024
   Matsui T, 2003, AM J GASTROENTEROL, V98, P511
   Sakuraba A, 2009, AM J GASTROENTEROL, V104, P2990, DOI 10.1038/ajg.2009.453
   Sands BE, 2008, GASTROENTEROLOGY, V135, P400, DOI 10.1053/j.gastro.2008.04.023
   Saniabadi AR, 2003, THER APHER DIAL, V7, P48, DOI 10.1046/j.1526-0968.2003.00012.x
   Suzuki Y, 2006, DIGEST DIS SCI, V51, P2031, DOI 10.1007/s10620-006-9199-9
   Tanaka T, 2008, DIGEST LIVER DIS, V40, P731, DOI 10.1016/j.dld.2008.02.012
NR 9
TC 4
Z9 5
U1 0
U2 0
PU JAPAN SOC INTERNAL MEDICINE
PI TOKYO
PA 34-3 3-CHOME HONGO BUNKYO-KU, TOKYO, 113, JAPAN
SN 0918-2918
EI 1349-7235
J9 INTERNAL MED
JI Intern. Med.
PY 2011
VL 50
IS 15
BP 1591
EP 1593
DI 10.2169/internalmedicine.50.5260
PG 3
WC Medicine, General & Internal
WE Science Citation Index Expanded (SCI-EXPANDED)
SC General & Internal Medicine
GA 811ZP
UT WOS:000294257800014
PM 21804287
OA Bronze
DA 2024-01-22
ER

PT J
AU Smith, RL
   Taylor, KM
   Friedman, AB
   Majeed, A
   Perera, N
   Gibson, PR
AF Smith, Rebecca L.
   Taylor, Kirstin M.
   Friedman, Antony B.
   Majeed, Ammar
   Perera, Natalie
   Gibson, Peter R.
TI Nonspecific ileitis: Impact of histopathology and gastrointestinal
   ultrasound in achieving the diagnosis of Crohn's disease
SO JGH OPEN
LA English
DT Article
DE gastroenterology; IBD: clinical trials; imaging and advanced
   technology/applied therapeutics; intestinal disorders; screening and
   diagnosis
ID INTESTINE CONTRAST ULTRASONOGRAPHY; INFLAMMATORY-BOWEL-DISEASE;
   TRANSABDOMINAL ULTRASONOGRAPHY
AB Background and Aim: Nonspecific ileitis is inflammation of the ileum without specific diagnostic features. A minority may go on to develop Crohn's disease, but optimal pathways of further investigation have not been established. This study aimed to identify a cohort of patients with nonspecific ileitis and to determine the value of ileal histology and gastrointestinal ultrasound in identifying/excluding Crohn's disease.
   Patients and Methods: In a retrospective analysis, all patients having nonspecific ileitis at colonoscopy from January 2010 to August 2021 were identified. Clinical associations with those subsequently diagnosed with Crohn's disease were examined with specific reference to ileal histology and gastrointestinal ultrasound.
   Results: Of 29 638 procedures, 147 patients (0.5%) had nonspecific ileitis. Crohn's disease was subsequently diagnosed in 8 patients (5.4%) at a median of 148 (range 27-603) days after colonoscopy. The presence of chronic inflammation on ileal biopsies was more common in those subsequently diagnosed with Crohn's disease (63% vs 20%; P = 0.0145). On gastrointestinal ultrasound, none of the 26 patients with normal bowel wall thickness (<3 mm) were subsequently diagnosed with Crohn's disease, and repeat ultrasound in 15 patients 1 year later showed no change. Of the nine patients with abnormal sonographic findings, three were diagnostic for Crohn's disease. Repeat ultrasound revealed Crohn's disease in two, while four had resolution of the abnormal findings.
   Conclusion: Although ileal histology was of limited value in identifying patients with nonspecific ileitis who were subsequently diagnosed with Crohn's disease, gastrointestinal ultrasound was highly informative. Prospective studies are needed to confirm the value of gastrointestinal ultrasound as a diagnostic and monitoring tool in this setting.
C1 [Smith, Rebecca L.; Taylor, Kirstin M.; Friedman, Antony B.; Majeed, Ammar; Perera, Natalie; Gibson, Peter R.] Alfred Hosp, Dept Gastroenterol, 99 Commercial Rd, Melbourne, Vic 3004, Australia.
   [Smith, Rebecca L.; Taylor, Kirstin M.; Friedman, Antony B.; Majeed, Ammar; Gibson, Peter R.] Monash Univ, Cent Clin Sch, Dept Gastroenterol, Melbourne, Vic, Australia.
C3 Florey Institute of Neuroscience & Mental Health; Monash University
RP Smith, RL (通讯作者)，Alfred Hosp, Dept Gastroenterol, 99 Commercial Rd, Melbourne, Vic 3004, Australia.
EM rebecca.smith1@monash.edu
OI Smith, Rebecca/0000-0002-8033-0848
CR Agrawal M, 2021, J CROHNS COLITIS, V15, P1455, DOI 10.1093/ecco-jcc/jjab030
   Bryant TH, 2002, CLIN RADIOL, V57, P117, DOI 10.1053/crad.2001.0734
   Calabrese E, 2005, INFLAMM BOWEL DIS, V11, P139, DOI 10.1097/00054725-200502000-00007
   Courville EL, 2009, AM J SURG PATHOL, V33, P1341, DOI 10.1097/PAS.0b013e3181ad25b6
   Dilauro Steven, 2010, Curr Gastroenterol Rep, V12, P249, DOI 10.1007/s11894-010-0112-5
   Fujimori S, 2021, WORLD J GASTROENTERO, V27, DOI 10.3748/wjg.v27.i28.4484
   MARSHALL JB, 1993, GASTROINTEST ENDOSC, V39, P518, DOI 10.1016/S0016-5107(93)70162-5
   O'Donnell S, 2013, INFLAMM BOWEL DIS, V19, P1815, DOI 10.1097/MIB.0b013e31828dc68b
   Pallotta N, 2005, INFLAMM BOWEL DIS, V11, P146, DOI 10.1097/00054725-200502000-00008
   Pascu M, 2004, INFLAMM BOWEL DIS, V10, P373, DOI 10.1097/00054725-200407000-00008
   Sihag S, 2020, BMC GASTROENTEROL, V20, DOI 10.1186/s12876-020-01486-7
   Sorrentino D, 2014, INFLAMM BOWEL DIS, V20, P1049, DOI 10.1097/MIB.0000000000000051
   Tarján Z, 2000, EUR J RADIOL, V35, P176, DOI 10.1016/S0720-048X(00)00240-0
   Toshniwal J, 2017, WORLD J GASTRO ENDOS, V9, P327, DOI 10.4253/wjge.v9.i7.327
   Tse CS, 2017, DIGEST DIS SCI, V62, P3557, DOI 10.1007/s10620-017-4803-8
NR 15
TC 0
Z9 0
U1 0
U2 1
PU WILEY
PI HOBOKEN
PA 111 RIVER ST, HOBOKEN 07030-5774, NJ USA
SN 2397-9070
J9 JGH OPEN
JI JGH Open
PD JUN
PY 2022
VL 6
IS 6
BP 388
EP 394
DI 10.1002/jgh3.12740
EA MAY 2022
PG 7
WC Gastroenterology & Hepatology
WE Emerging Sources Citation Index (ESCI)
SC Gastroenterology & Hepatology
GA 2H7MT
UT WOS:000793711100001
PM 35774353
OA Green Published, gold
DA 2024-01-22
ER

PT J
AU Sobczak, M
   Fabisiak, A
   Murawska, N
   Wesolowska, E
   Wierzbicka, P
   Wlazlowski, M
   Wójcikowska, M
   Zatorski, H
   Zwolinska, M
   Fichna, J
AF Sobczak, Marta
   Fabisiak, Adam
   Murawska, Natalia
   Wesolowska, Ewelina
   Wierzbicka, Paulina
   Wlazlowski, Marcin
   Wojcikowska, Marta
   Zatorski, Hubert
   Zwolinska, Marta
   Fichna, Jakub
TI Current overview of extrinsic and intrinsic factors in etiology and
   progression of inflammatory bowel diseases
SO PHARMACOLOGICAL REPORTS
LA English
DT Review
DE Crohn's disease; Inflammatory bowel diseases; Risk factors; Ulcerative
   colitis
ID ACTIVE ULCERATIVE-COLITIS; NITRIC-OXIDE SYNTHASE; QUALITY-OF-LIFE;
   CROHNS-DISEASE; 5-AMINOSALICYLIC ACID; GASTROINTESTINAL-TRACT; ANTI-TNF;
   MYCOPHENOLATE-MOFETIL; COLONIC INFLAMMATION; MONOCLONAL-ANTIBODY
AB Inflammatory bowel diseases (IBD) are chronic, relapsing disorders affecting gastrointestinal (GI) tract and associated with intestinal mucosa damage and inflammation. The principal therapeutic goals in IBD include control of the intestinal inflammation and treatment of the major symptoms, mainly abdominal pain and diarrhea. Current therapeutic strategies for IBD rely on the use of non-specific anti-inflammatory agents and immunosuppressive drugs (e.g. aminosalicylates, monoclonal antibodies, and antibiotics), which cause severe side effects, and - in a significant number of patients - do not induce long-term benefits.
   In this review, we summarize the epidemiology and the most important risk factors of IBD, including genetic, immunological and environmental. Our main focus is to discuss pharmacological targets for current and future treatments of IBD. (C) 2014 Institute of Pharmacology, Polish Academy of Sciences. Published by Elsevier Urban & Partner Sp. z o.o. All rights reserved.
C1 [Sobczak, Marta; Fabisiak, Adam; Murawska, Natalia; Wesolowska, Ewelina; Wierzbicka, Paulina; Wlazlowski, Marcin; Wojcikowska, Marta; Zatorski, Hubert; Zwolinska, Marta; Fichna, Jakub] Med Univ Lodz, Fac Med, Dept Biochem, Lodz, Poland.
C3 Medical University Lodz
RP Fichna, J (通讯作者)，Med Univ Lodz, Fac Med, Dept Biochem, Lodz, Poland.
EM jakub.fichna@umed.lodz.pl
RI Fabisiak, Adam/U-1144-2019; Fichna, Jakub/S-6641-2016; Fabisiak,
   Adam/F-3165-2017
OI Fichna, Jakub/0000-0002-8443-4417; Fabisiak, Adam/0000-0002-6997-4925;
   Zatorski, Hubert/0000-0002-4932-9013
FU Polish Ministry of Science and Higher Education [0119/IP1/2011/71,
   IP2012 010772]; Medical University of Lodz [502-03/1-156-02/502-14-141]
FX This study was supported by the Iuventus Plus program of the Polish
   Ministry of Science and Higher Education (#0119/IP1/2011/71 and IP2012
   010772 to JF) and the Medical University of Lodz
   (502-03/1-156-02/502-14-141 to M. Sobczak).
CR Af Björkesten CG, 2013, SCAND J GASTROENTERO, V48, P543, DOI 10.3109/00365521.2013.772230
   Ahluwalia JP, 2012, MED CLIN N AM, V96, P525, DOI 10.1016/j.mcna.2012.04.009
   Ali T, 2013, INFLAMM BOWEL DIS, V19, P2440, DOI 10.1097/MIB.0b013e3182a0ea54
   Asakura H, 2008, J GASTROEN HEPATOL, V23, P1794, DOI 10.1111/j.1440-1746.2008.05681.x
   Beaven SW, 2004, CURR OPIN GASTROEN, V20, P318, DOI 10.1097/00001574-200407000-00004
   Beck PL, 2004, AM J PHYSIOL-GASTR L, V286, pG137, DOI 10.1152/ajpgi.00309.2003
   Beltrán B, 2010, INFLAMM BOWEL DIS, V16, P76, DOI 10.1002/ibd.21027
   BEST WR, 1979, GASTROENTEROLOGY, V77, P843
   Bhavsar MD, 2008, GENE THER, V15, P1200, DOI 10.1038/gt.2008.67
   Blau S, 2000, DIGEST DIS SCI, V45, P1180, DOI 10.1023/A:1005510321278
   Boeing H, 2012, EUR J NUTR, V51, P637, DOI 10.1007/s00394-012-0380-y
   Bollrath J, 2009, CANCER CELL, V15, P91, DOI 10.1016/j.ccr.2009.01.002
   Cadwell K, 2010, GASTROENTEROLOGY, V139, P1448, DOI 10.1053/j.gastro.2010.09.023
   Cassinotti A, 2009, INFLAMM BOWEL DIS, V15, P1264, DOI 10.1002/ibd.20899
   Cavanaugh J, 2006, WORLD J GASTROENTERO, V12, P3673, DOI 10.3748/wjg.v12.i23.3673
   Cooney R, 2010, NAT MED, V16, P90, DOI 10.1038/nm.2069
   Cuzzocrea S, 2001, J PINEAL RES, V30, P1, DOI 10.1034/j.1600-079X.2001.300101.x
   Danese S, 2013, ALIMENT PHARM THER, V37, P855, DOI 10.1111/apt.12284
   Di Sabatino A, 2012, INFLAMM BOWEL DIS, V18, P368, DOI 10.1002/ibd.21735
   El Aidy S, 2012, MUCOSAL IMMUNOL, V5, P567, DOI 10.1038/mi.2012.32
   Eliakim R, 2003, ISRAEL MED ASSOC J, V5, P178
   Eri RD, 2011, MUCOSAL IMMUNOL, V4, P354, DOI 10.1038/mi.2010.74
   Fasseu M, 2010, PLOS ONE, V5
   Ford AC, 2003, ALIMENT PHARM THERAP, V17, P1365, DOI 10.1046/j.1365-2036.2003.01581.x
   Frank DN, 2011, INFLAMM BOWEL DIS, V17, P179, DOI 10.1002/ibd.21339
   Girlich C, 2012, CURR DRUG DELIV, V9, P345, DOI 10.2174/156720112801323071
   Halfvarson J, 2011, INFLAMM BOWEL DIS, V17, P6, DOI 10.1002/ibd.21295
   Hamedani R, 1997, ALIMENT PHARM THER, V11, P98
   HARVEY RF, 1980, LANCET, V1, P1134
   Hauser G, 2011, COLLEGIUM ANTROPOL, V35, P203
   Hehliö T, 2003, GUT, V52, P558, DOI 10.1136/gut.52.4.558
   Heller F, 2005, GASTROENTEROLOGY, V129, P550, DOI 10.1053/j.gastro.2005.05.002
   Higuchi LM, 2012, AM J GASTROENTEROL, V107, P1399, DOI 10.1038/ajg.2012.196
   Hontecillas R, 2011, MUCOSAL IMMUNOL, V4, P304, DOI 10.1038/mi.2010.75
   Hou JK, 2009, AM J GASTROENTEROL, V104, P2100, DOI 10.1038/ajg.2009.190
   HYAMS JS, 1991, J PEDIATR GASTR NUTR, V12, P439, DOI 10.1097/00005176-199105000-00005
   Jantchou P, 2010, AM J GASTROENTEROL, V105, P2195, DOI 10.1038/ajg.2010.192
   JONSSON G, 1995, DRUG METAB DISPOS, V23, P137
   Juergens UR, 2004, EUR J MED RES, V9, P383
   Kalyanaraman B, 2013, REDOX BIOL, V1, P244, DOI 10.1016/j.redox.2013.01.014
   Kanwar JR, 2009, CURR MED CHEM, V16, P2373, DOI 10.2174/092986709788682155
   Kemp K, 2012, WORLD J GASTROENTERO, V18, P6240, DOI 10.3748/wjg.v18.i43.6240
   Keshav S, 2013, PLOS ONE, V8, DOI 10.1371/journal.pone.0060094
   Koelink PJ, 2012, PHARMACOL THERAPEUT, V133, P1, DOI 10.1016/j.pharmthera.2011.06.008
   Kriegel C, 2013, ADV DRUG DELIVER REV, V65, P891, DOI 10.1016/j.addr.2012.11.003
   Kriegel Christina, 2011, Clin Transl Gastroenterol, V2, pe2, DOI 10.1038/ctg.2011.1
   Kuno Y, 2002, J GASTROENTEROL, V37, P22, DOI 10.1007/BF03326409
   Lakatos L, 2003, WORLD J GASTROENTERO, V9, P2300
   Langholz Ebbe, 2010, Therap Adv Gastroenterol, V3, P77, DOI 10.1177/1756283X10361304
   Lee IA, 2013, J GASTROENT IN PRESS
   Lee IA, 2014, WORLD J GASTROENTERO, V20, P1127, DOI 10.3748/wjg.v20.i5.1127
   Lewis JD, 2008, GASTROENTEROLOGY, V134, P688, DOI 10.1053/j.gastro.2007.12.012
   Li Z, 2008, ARCH MED RES, V39, P729, DOI 10.1016/j.arcmed.2008.08.001
   Lopez A, 2013, DIGEST DIS, V31, P248, DOI 10.1159/000353806
   Malaty HM, 2010, CLIN EXP GASTROENTER, V3, P165, DOI 10.2147/CEG.S14586
   Maltzman JS, 2003, J CLIN INVEST, V111, P1122, DOI 10.1172/JCI200318384
   Marshall JK, 2000, AM J GASTROENTEROL, V95, P1628
   Marshall JK, 2010, COCHRANE DB SYST REV, DOI 10.1002/14651858.CD004115.pub2
   Mawdsley JE, 2006, GASTROENTEROLOGY, V131, P410, DOI 10.1053/j.gastro.2006.05.017
   Mazzon E, 2006, J PINEAL RES, V41, P363, DOI 10.1111/j.1600-079X.2006.00378.x
   McCarroll SA, 2008, NAT GENET, V40, P1107, DOI 10.1038/ng.215
   McGrath J, 2004, Cochrane Database Syst Rev, DOI DOI 10.1002/14651858.CD004722.PUB2
   McKenzie SM, 1999, GUT, V44, P180, DOI 10.1136/gut.44.2.180
   Melo MLP, 2008, CANCER CHEMOTH PHARM, V61, P775, DOI 10.1007/s00280-007-0534-4
   Mohapatra SK, 2010, PLOS ONE, V5, DOI 10.1371/journal.pone.0010215
   Molodecky NA, 2012, GASTROENTEROLOGY, V142, P46, DOI 10.1053/j.gastro.2011.10.001
   Monteleone G, 2005, GASTROENTEROLOGY, V128, P687, DOI 10.1053/j.gastro.2004.12.042
   Monteleone G, 1999, J IMMUNOL, V163, P143
   Monteleone G, 1997, GASTROENTEROLOGY, V112, P1169, DOI 10.1016/S0016-5085(97)70128-8
   Muise AM, 2009, GUT, V58, P1121, DOI 10.1136/gut.2008.175117
   MURATA Y, 1995, J GASTROENTEROL, V30, P56
   Nagya Z, 2005, ANN NY ACAD SCI, V1051, P45, DOI 10.1196/annals.1361.045
   Nunes T, 2013, J CROHNS COLITIS, V7, P183, DOI 10.1016/j.crohns.2012.06.010
   Nunes T, 2010, J CROHNS COLITIS, V4, P629, DOI 10.1016/j.crohns.2010.07.003
   Odes S, 2010, ALIMENT PHARM THER, V31, P735, DOI 10.1111/j.1365-2036.2009.04228.x
   Ogura Y, 2001, NATURE, V411, P603, DOI 10.1038/35079114
   Olsen T, 2009, SCAND J GASTROENTERO, V44, P727, DOI 10.1080/00365520902803507
   Palaniappan S, 2007, INFLAMM BOWEL DIS, V13, P1488, DOI 10.1002/ibd.20258
   Palatka K, 2005, SCAND J GASTROENTERO, V40, P670, DOI 10.1080/00365520510015539
   Panwala CM, 1998, J IMMUNOL, V161, P5733
   Papi C, 2010, DIGEST DIS SCI, V55, P2002, DOI 10.1007/s10620-009-0962-6
   Pasceri V, 2001, CIRCULATION, V103, P2531
   Patel V, 2009, COCHRANE DB SYST REV, DOI 10.1002/14651858.CD006884.pub2
   Peyrin-Biroulet L, 2008, CLIN GASTROENTEROL H, V6, P644, DOI 10.1016/j.cgh.2008.03.014
   Philippe D, 2003, J CLIN INVEST, V111, P1329, DOI 10.1172/JCI200316750
   Ramakers JD, 2007, J CLIN IMMUNOL, V27, P275, DOI 10.1007/s10875-007-9074-2
   Renna S, 2012, REV RECENT CLIN TRIA, V7, P297, DOI 10.2174/1574887111207040297
   Rieder F, 2013, GUT, V62, P1072, DOI 10.1136/gutjnl-2012-304353
   Russel MG, 1998, EUR J GASTROEN HEPAT, V10, P243, DOI 10.1097/00042737-199803000-00010
   Sakamoto N, 2005, INFLAMM BOWEL DIS, V11, P154, DOI 10.1097/00054725-200502000-00009
   Salaga M, 2014, J CROHNS COLITIS
   Salaga M, 2014, EUR J PHARM SCI, V52, P173, DOI 10.1016/j.ejps.2013.11.012
   Sandborn WJ, 2008, GASTROENTEROLOGY, V135, P1130, DOI 10.1053/j.gastro.2008.07.014
   SCALLON BJ, 1995, CYTOKINE, V7, P251, DOI 10.1006/cyto.1995.0029
   Schirbel A, 2010, J DIGEST DIS, V11, P266, DOI 10.1111/j.1751-2980.2010.00449.x
   SCHROEDER KW, 1987, NEW ENGL J MED, V317, P1625, DOI 10.1056/NEJM198712243172603
   Selinger Christian P, 2013, J Crohns Colitis, V7, pe214, DOI 10.1016/j.crohns.2012.09.014
   Shivananda S, 1996, GUT, V39, P690, DOI 10.1136/gut.39.5.690
   Shoda R, 1996, AM J CLIN NUTR, V63, P741, DOI 10.1093/ajcn/63.5.741
   Sobczak M, 2014, PHARM REP IN PRESS
   Sobczak M, 2014, J PHARMACOL EXP THER, V348, P401, DOI 10.1124/jpet.113.209825
   Sobczak M, 2014, J GASTROENTEROL, V49, P24, DOI 10.1007/s00535-013-0753-x
   Sobczak M, 2013, CURR DRUG TARGETS, V14, P1203, DOI 10.2174/13894501113149990174
   Söderholm JD, 2001, AM J PHYSIOL-GASTR L, V280, pG7, DOI 10.1152/ajpgi.2001.280.1.G7
   SONNENBERG A, 1989, DIGEST DIS SCI, V34, P1720, DOI 10.1007/BF01540050
   Soon IS, 2012, BMC GASTROENTEROL, V12, DOI 10.1186/1471-230X-12-51
   Spehlmann ME, 2008, INFLAMM BOWEL DIS, V14, P968, DOI 10.1002/ibd.20380
   Targan SR, 2007, GASTROENTEROLOGY, V132, P1672, DOI 10.1053/j.gastro.2007.03.024
   Thomas CW, 2005, J PHARMACOL EXP THER, V312, P537, DOI 10.1124/jpet.104.074815
   Travassos LH, 2010, NAT IMMUNOL, V11, P55, DOI 10.1038/ni.1823
   Triantafillidis JK, 2013, EXPERT REV GASTROENT, V7, P225, DOI [10.1586/EGH.13.4, 10.1586/egh.13.4]
   Turnbaugh PJ, 2010, P NATL ACAD SCI USA, V107, P7503, DOI 10.1073/pnas.1002355107
   Wang SL, 2012, EXP THER MED, V4, P1051, DOI 10.3892/etm.2012.718
   Weaver CT, 2006, IMMUNITY, V24, P677, DOI 10.1016/j.immuni.2006.06.002
   Willot S, 2011, INFLAMM BOWEL DIS, V17, P2521, DOI 10.1002/ibd.21653
   Yamaguchi R, 2011, BRAIN RES, V1397, P55, DOI 10.1016/j.brainres.2011.03.036
   Yen EF, 2012, BEST PRACT RES CL GA, V26, P611, DOI 10.1016/j.bpg.2012.11.012
   Zhang CK, 2013, INFLAMM BOWEL DIS, V19, P1732, DOI 10.1097/MIB.0b013e318281f395
NR 118
TC 75
Z9 83
U1 0
U2 37
PU POLISH ACAD SCIENCES INST PHARMACOLOGY
PI KRAKOW
PA SMETNA 12, 31-343 KRAKOW, POLAND
SN 1734-1140
J9 PHARMACOL REP
JI Pharmacol. Rep.
PD OCT
PY 2014
VL 66
IS 5
BP 766
EP 775
DI 10.1016/j.pharep.2014.04.005
PG 10
WC Pharmacology & Pharmacy
WE Science Citation Index Expanded (SCI-EXPANDED)
SC Pharmacology & Pharmacy
GA AO1GW
UT WOS:000341061600006
PM 25149979
DA 2024-01-22
ER

PT J
AU Vitton, V
   Damon, H
   Roman, S
   Nancey, S
   Flourie, B
   Mion, F
AF Vitton, Veronique
   Damon, Henri
   Roman, Sabine
   Nancey, Stephane
   Flourie, Bernard
   Mion, Francois
TI Transcutaneous Posterior Tibial Nerve Stimulation for Fecal Incontinence
   in Inflammatory Bowel Disease Patients: A Therapeutic Option?
SO INFLAMMATORY BOWEL DISEASES
LA English
DT Article
DE fecal incontinence; inflammatory bowel diseases; transcutaneous
   posterior tibial nerve electrical stimulation
ID ANAL INCONTINENCE; CROHNS-DISEASE; RESPONSES; URINARY
AB Background: Fecal incontinence associated with inflammatory bowel disease (IBD) may be particularly difficult to treat. Two recent studies showed that transcutaneous posterior tibial nerve stimulation may improve fecal continence. In this pilot study, we tested the usefulness of this noninvasive technique to treat fecal incontinence in IBD.
   Methods: Twelve patients with IBD (7 Crohn's disease, 2 undetermined colitis, 3 ulcerative colitis) were treated by applying transcutaneous posterior tibial nerve electrical stimulation daily for 3 months. A clinical evaluation was performed at the end of treatment, with Wexner's score and Harvey-Bradshaw index and analog scales to assess symptoms and quality of life.
   Results: At 3 months, 5 patients (41.6%) reported a significant symptomatic and quality of life improvement, although only I reported a significant modification in the Wexner score.
   Conclusion: These preliminary results are encouraging, although further Studies are necessary. Posterior tibial nerve electrical stimulation may represent a new therapeutic option to treat the difficult problem of fecal incontinence in patients with IBD.
C1 [Vitton, Veronique; Damon, Henri; Roman, Sabine; Mion, Francois] Hop Edouard Herriot, Hosp Civils Lyon, Lyon, France.
   [Nancey, Stephane; Flourie, Bernard] Ctr Hosp Lyon Sud, Dept Gastroenterol, Hosp Civils Lyon, Lyon, France.
C3 CHU Lyon; CHU Lyon
RP Vitton, V (通讯作者)，Hop Edouard Herriot, Hosp Civils Lyon, Lyon, France.
EM vittonv@yahoo.com
RI Roman, Sabine/AAH-2564-2019; FLOURIE, BERNARD/Y-5392-2019; NANCEY,
   STEPHANE/Y-5093-2019
OI Roman, Sabine/0000-0002-7798-7638; NANCEY, STEPHANE/0000-0003-2088-1442;
   FLOURIE, bernard/0000-0002-3300-0299; MION, Francois/0000-0002-2908-1591
CR Avery KNL, 2007, J UROLOGY, V177, P39, DOI 10.1016/j.juro.2006.08.075
   BEECHER HK, 1955, JAMA-J AM MED ASSOC, V159, P1602, DOI 10.1001/jama.1955.02960340022006
   Donovan JL, 2002, INCONTINENCE, 2ND EDITION, P267
   Faucheron JL, 2006, GASTROEN CLIN BIOL, V30, P669, DOI 10.1016/S0399-8320(06)73259-6
   FAYERS P, 1995, LANCET, V346, P444
   Ganio E, 2001, DIS COLON RECTUM, V44, P619, DOI 10.1007/BF02234555
   GRABERT I, 2008, GASTROENTEROL CLIN B, V32, pA137
   HARVEY RF, 1980, LANCET, V1, P514
   Leroi AM, 2005, ANN SURG, V242, P662, DOI 10.1097/01.sla.0000186281.09475.db
   Maeda Y, 2008, DIS COLON RECTUM, V51, P436, DOI 10.1007/s10350-007-9157-4
   MARCIO J, 1993, DIS COLON RECTUM, V36, P77
   Mentes B B, 2007, Tech Coloproctol, V11, P115, DOI 10.1007/s10151-007-0340-3
   Musial F, 2007, WORLD J GASTROENTERO, V13, P3425, DOI 10.3748/wjg.v13.i25.3425
   Ong JPL, 2007, INFLAMM BOWEL DIS, V13, P1391, DOI 10.1002/ibd.20208
   Queralto M, 2006, INT J COLORECTAL DIS, V21, P670, DOI 10.1007/s00384-005-0068-3
   Rutgeerts P, 2000, Can J Gastroenterol, V14 Suppl C, p7C
   Su CY, 2004, GASTROENTEROLOGY, V126, P1257, DOI 10.1053/j.gastro.2004.01.024
   THORSTEINSSON G, 1978, PAIN, V5, P31, DOI 10.1016/0304-3959(78)90022-2
   van Balken MR, 2007, EXPERT REV MED DEVIC, V4, P693, DOI 10.1586/17434440.4.5.693
   van Balken MR, 2001, J UROLOGY, V166, P914, DOI 10.1016/S0022-5347(05)65863-6
   Van der Pal F, 2006, BJU INT, V97, P547, DOI 10.1111/j.1464-410X.2006.06055.x
   Vitton V, 2008, NEUROGASTROENT MOTIL, V20, P407, DOI 10.1111/j.1365-2982.2007.01022.x
   Vitton V, 2008, DIS COLON RECTUM, V51, P924, DOI 10.1007/s10350-008-9209-4
NR 23
TC 38
Z9 49
U1 0
U2 5
PU OXFORD UNIV PRESS INC
PI CARY
PA JOURNALS DEPT, 2001 EVANS RD, CARY, NC 27513 USA
SN 1078-0998
EI 1536-4844
J9 INFLAMM BOWEL DIS
JI Inflamm. Bowel Dis.
PD MAR
PY 2009
VL 15
IS 3
BP 402
EP 405
DI 10.1002/ibd.20774
PG 4
WC Gastroenterology & Hepatology
WE Science Citation Index Expanded (SCI-EXPANDED)
SC Gastroenterology & Hepatology
GA 419FG
UT WOS:000264203900012
PM 18972550
OA Bronze
DA 2024-01-22
ER

PT J
AU Friedman, S
AF Friedman, S
TI General principles of medical therapy of inflammatory bowel disease
SO GASTROENTEROLOGY CLINICS OF NORTH AMERICA
LA English
DT Article
ID ACTIVE CROHNS-DISEASE; QUALITY-OF-LIFE; PREDNISOLONE RETENTION ENEMAS;
   NECROSIS-FACTOR-ALPHA; ULCERATIVE-COLITIS; 5-AMINOSALICYLIC ACID;
   DOUBLE-BLIND; INTRAVENOUS CYCLOSPORINE; NATURAL-HISTORY;
   CORTICOSTEROID-THERAPY
AB Ulcerative colitis (UC) and Crohn's disease (CD) are chronic gastrointestinal diseases that affect patients in the prime of their lives. Most patients need to take daily medications from diagnosis until death. Because inflammatory bowel disease (IBD) patients generally have a normal lifespan, chronic medical therapy for IBD must be tolerable, simple to adhere to, and have as few side effects as possible. Different patients require different types of medical therapy and treatment goals of physicians should reflect those of their patients. This article discusses the impact of IBD on quality of life and stresses the importance of appropriate and individualized medical therapy. To help clinicians determine the efficacy of particular 11313 medications, this article offers a brief, practical interpretation of clinical, endoscopic, and quality-of-life end points used in clinical trials. Finally, it provides a summary of the current accepted medical therapies for UC and CD and recommendations for using these medications in clinical practice.
C1 Harvard Univ, Sch Med, Brigham & Womens Hosp, Gastroenterol Div ASBII,Dept Med, Boston, MA 02115 USA.
C3 Harvard University; Harvard Medical School; Brigham & Women's Hospital
RP Friedman, S (通讯作者)，Harvard Univ, Sch Med, Brigham & Womens Hosp, Gastroenterol Div ASBII,Dept Med, 75 Francis St, Boston, MA 02115 USA.
EM sfriedman1@partners.org
OI Friedman, Sonia/0000-0002-2720-4404
CR ACTIS GC, 1993, J CLIN GASTROENTEROL, V17, P10, DOI 10.1097/00004836-199307000-00004
   Actis GC, 1998, INFLAMM BOWEL DIS, V4, P276, DOI 10.1002/ibd.3780040404
   Actis GC, 2000, AM J GASTROENTEROL, V95, P830
   Alfadhli AA, 2003, COCHRANE DB SYST REV
   Ardizzone S, 1997, J CLIN GASTROENTEROL, V25, P330, DOI 10.1097/00004836-199707000-00007
   Baert F, 2003, NEW ENGL J MED, V348, P601, DOI 10.1056/NEJMoa020888
   Banerjee S, 2002, GASTROENTEROL CLIN N, V31, P185, DOI 10.1016/S0889-8553(01)00012-7
   BARON JH, 1962, BRIT MED J, P441
   BEST WR, 1979, GASTROENTEROLOGY, V77, P843
   Boonen A, 2002, INFLAMM BOWEL DIS, V8, P382, DOI 10.1097/00054725-200211000-00002
   Bouhnik Y, 1996, LANCET, V347, P215, DOI 10.1016/S0140-6736(96)90402-X
   Camma C, 1997, GASTROENTEROLOGY, V113, P1465, DOI 10.1053/gast.1997.v113.pm9352848
   CANDY S, 1995, GUT, V37, P674, DOI 10.1136/gut.37.5.674
   Chong RY, 2001, ALIMENT PHARM THERAP, V15, P35, DOI 10.1046/j.1365-2036.2001.00908.x
   Cohen RD, 2002, ALIMENT PHARM THER, V16, P1603, DOI 10.1046/j.1365-2036.2002.01323.x
   Cohen RD, 1999, AM J GASTROENTEROL, V94, P1587
   Colombel JF, 1999, AM J GASTROENTEROL, V94, P674, DOI 10.1111/j.1572-0241.1999.935_q.x
   D'Haens G, 2001, GASTROENTEROLOGY, V120, P1323, DOI 10.1053/gast.2001.23983
   dAlbasio G, 1997, AM J GASTROENTEROL, V92, P1143
   DANIELSSON A, 1987, SCAND J GASTROENTERO, V22, P987, DOI 10.3109/00365528708991947
   Desramé J, 2002, AM J GASTROENTEROL, V97, P1785
   Edsbäcker S, 2003, ALIMENT PHARM THER, V17, P525, DOI 10.1046/j.1365-2036.2003.01426.x
   Farrell RJ, 2003, GASTROENTEROLOGY, V124, P917, DOI 10.1053/gast.2003.50145
   FARUP PG, 1995, SCAND J GASTROENTERO, V30, P164, DOI 10.3109/00365529509093256
   Faubion WA, 2001, GASTROENTEROLOGY, V121, P255, DOI 10.1053/gast.2001.26279
   Feagan BG, 2000, NEW ENGL J MED, V342, P1627, DOI 10.1056/NEJM200006013422202
   FEAGAN BG, 1995, NEW ENGL J MED, V332, P292, DOI 10.1056/NEJM199502023320503
   Feagan Brian G, 2002, Rev Gastroenterol Disord, V2 Suppl 2, pS9
   FernandezBanares F, 1996, AM J GASTROENTEROL, V91, P2498
   George J, 1996, AM J GASTROENTEROL, V91, P1711
   Hanauer S B, 2001, Rev Gastroenterol Disord, V1, P169
   Hanauer SB, 2003, BEST PRACT RES CL GA, V17, P131, DOI 10.1053/bega.2003.0361
   Hanauer SB, 2002, LANCET, V359, P1541, DOI 10.1016/S0140-6736(02)08512-4
   Hanauer SB, 2001, AM J GASTROENTEROL, V96, P635
   Hanauer SB, 1996, NEW ENGL J MED, V334, P841, DOI 10.1056/NEJM199603283341307
   Hanauer Stephen B, 2003, Rev Gastroenterol Disord, V3, P81
   Harrison J, 2002, GASTROENTEROL CLIN N, V31, P167, DOI 10.1016/S0889-8553(01)00011-5
   HARVEY RF, 1980, LANCET, V1, P514
   Ilnyckyj A, 1997, GASTROENTEROLOGY, V112, P1854, DOI 10.1053/gast.1997.v112.pm9178676
   Irvine EJ, 1997, AM J GASTROENTEROL, V92, pS18
   IRVINE EJ, 1995, J CLIN GASTROENTEROL, V20, P27
   Jani N, 2002, GASTROENTEROL CLIN N, V31, P147, DOI 10.1016/S0889-8553(01)00010-3
   Janowitz HD, 2001, INFLAMM BOWEL DIS, V7, P64, DOI 10.1097/00054725-200102000-00012
   Jowett SL, 2001, AM J GASTROENTEROL, V96, P2921
   Kane S, 2003, AM J MED, V114, P39, DOI 10.1016/S0002-9343(02)01383-9
   Kane S, 2003, CLIN GASTROENTEROL H, V1, P170, DOI 10.1053/jcgh.2003.50025
   Kane SV, 2002, ALIMENT PHARM THER, V16, P1509, DOI 10.1046/j.1365-2036.2002.01289.x
   Kane SV, 2001, AM J GASTROENTEROL, V96, P2929
   Kim PS, 1999, AM J GASTROENTEROL, V94, P3254, DOI 10.1016/S0002-9270(99)00591-2
   Korelitz B, 1998, GASTROENTEROLOGY, V114, pA1011, DOI 10.1016/S0016-5085(98)84115-2
   KORELITZ BI, 1993, AM J GASTROENTEROL, V88, P1198
   KORNBLUTH A, 1995, J CLIN GASTROENTEROL, V20, P280, DOI 10.1097/00004836-199506000-00004
   LEE DAH, 1979, GUT, V20, P349, DOI 10.1136/gut.20.5.349
   Lémann M, 2000, AM J GASTROENTEROL, V95, P1730
   LEMANN M, 1995, ALIMENT PHARM THERAP, V9, P557
   LICHTIGER S, 1994, NEW ENGL J MED, V330, P1841, DOI 10.1056/NEJM199406303302601
   Lim WS, 2002, NEW ENGL J MED, V346, P623
   LOFBERG R, 1994, ALIMENT PHARM THER, V8, P623
   LUMAN W, 1994, ALIMENT PHARM THERAP, V8, P255
   MALCHOW H, 1984, GASTROENTEROLOGY, V86, P249
   MARY JY, 1989, GUT, V30, P983, DOI 10.1136/gut.30.7.983
   MESSORI A, 1994, AM J GASTROENTEROL, V89, P692
   MEYERS S, 1989, J CLIN GASTROENTEROL, V11, P33, DOI 10.1097/00004836-198902000-00008
   MEYERS S, 1984, GASTROENTEROLOGY, V87, P1189
   Modigliani R, 1996, GASTROENTEROLOGY, V110, P688, DOI 10.1053/gast.1996.v110.pm8608877
   Mohan N, 2001, ARTHRITIS RHEUM-US, V44, P2862, DOI 10.1002/1529-0131(200112)44:12<2862::AID-ART474>3.0.CO;2-W
   MUNKHOLM P, 1994, GUT, V35, P360, DOI 10.1136/gut.35.3.360
   PEARSON DC, 1995, ANN INTERN MED, V123, P132, DOI 10.7326/0003-4819-123-2-199507150-00009
   Plevy SE, 2002, AM J GASTROENTEROL, V97, P1607
   POWELLTUCK J, 1978, SCAND J GASTROENTERO, V13, P833, DOI 10.3109/00365527809182199
   Prantera C, 1999, GASTROENTEROLOGY, V116, P521, DOI 10.1016/S0016-5085(99)70172-1
   Prantera C, 1996, AM J GASTROENTEROL, V91, P328
   Present DH, 1999, NEW ENGL J MED, V340, P1398, DOI 10.1056/NEJM199905063401804
   Rowe FA, 2000, AM J GASTROENTEROL, V95, P2000
   Rutgeerts P, 1999, GASTROENTEROLOGY, V117, P761, DOI 10.1016/S0016-5085(99)70332-X
   Sachar DB, 2003, INFLAMM BOWEL DIS, V9, P205, DOI 10.1097/00054725-200305000-00011
   SACHAR DB, 2000, INFLAMM BOWEL DIS, P611
   Safdi M, 1997, AM J GASTROENTEROL, V92, P1867
   Sandborn WJ, 2002, GASTROENTEROLOGY, V122, P512, DOI 10.1053/gast.2002.31072
   SANDHORN WJ, 2003, GASTROENTEROLOGY, V124, P917
   Schröder O, 2003, AM J GASTROENTEROL, V98, P530, DOI 10.1016/S0002-9270(02)06027-6
   SCHROEDER KW, 1987, NEW ENGL J MED, V317, P1625, DOI 10.1056/NEJM198712243172603
   Seidman Ernest G, 2003, Rev Gastroenterol Disord, V3 Suppl 1, pS30
   SINGLETON JW, 1993, GASTROENTEROLOGY, V104, P1293, DOI 10.1016/0016-5085(93)90337-C
   Stein RB, 2000, DRUG SAFETY, V23, P429, DOI 10.2165/00002018-200023050-00006
   SUMMERS RW, 1979, GASTROENTEROLOGY, V77, P847
   SUTHERLAND L, 1991, GUT, V32, P1071, DOI 10.1136/gut.32.9.1071
   Sutherland L, 2000, COCHRANE DB SYST REV, V2
   SUTHERLAND L, 2000, COCHRANE DATABASE SY, V2
   Targan SR, 1997, NEW ENGL J MED, V337, P1029, DOI 10.1056/NEJM199710093371502
   Thirlby RC, 1998, ARCH SURG-CHICAGO, V133, P826, DOI 10.1001/archsurg.133.8.826
   Thomsen OO, 2002, AM J GASTROENTEROL, V97, P649
   Trachter AB, 2002, INFLAMM BOWEL DIS, V8, P413, DOI 10.1097/00054725-200211000-00006
   TRUELOVE SC, 1955, BRIT MED J, V2, P1041, DOI 10.1136/bmj.2.4947.1041
   URSING B, 1982, GASTROENTEROLOGY, V83, P550
   VAKIL N, 1989, GASTROENTEROLOGY, V96, P62, DOI 10.1016/0016-5085(89)90764-6
NR 96
TC 29
Z9 31
U1 0
U2 0
PU W B SAUNDERS CO-ELSEVIER INC
PI PHILADELPHIA
PA 1600 JOHN F KENNEDY BOULEVARD, STE 1800, PHILADELPHIA, PA 19103-2899 USA
SN 0889-8553
EI 1558-1942
J9 GASTROENTEROL CLIN N
JI Gastroenterol. Clin. North Am.
PD JUN
PY 2004
VL 33
IS 2
BP 191
EP +
DI 10.1016/j.gtc.2004.02.003
PG 19
WC Gastroenterology & Hepatology
WE Science Citation Index Expanded (SCI-EXPANDED)
SC Gastroenterology & Hepatology
GA 833EL
UT WOS:000222319100004
PM 15177534
DA 2024-01-22
ER

PT J
AU Deepak, P
   Park, SH
   Ehman, EC
   Hansel, SL
   Fidler, JL
   Bruining, DH
   Fletcher, JG
AF Deepak, Parakkal
   Park, Sang Hyoung
   Ehman, Eric C.
   Hansel, Stephanie L.
   Fidler, Jeff L.
   Bruining, David H.
   Fletcher, Joel G.
TI Crohn's disease diagnosis, treatment approach, and management paradigm:
   what the radiologist needs to know
SO ABDOMINAL RADIOLOGY
LA English
DT Article
DE Crohn's disease management; Tumor necrosis factor-alpha/antagonists and
   inhibitors; Tomography; X-ray; Computed; Magnetic resonance imaging
ID INFLAMMATORY-BOWEL-DISEASE; EVIDENCE-BASED CONSENSUS; LONG-TERM
   OUTCOMES; C-REACTIVE PROTEIN; MAGNETIC-RESONANCE; MR ENTEROGRAPHY;
   VENOUS THROMBOEMBOLISM; COMBINATION THERAPY; EXTRAINTESTINAL
   MANIFESTATIONS; OPPORTUNISTIC INFECTIONS
AB Crohn's disease is one of the major subtypes of idiopathic inflammatory bowel disease and is characterized by chronic transmural intestinal inflammation of the gastrointestinal tract anywhere from mouth to the anus, with a predilection for the small bowel. Cross-sectional imaging with computed tomography and magnetic resonance enterography plays a key role in confirming diagnosis, identifying and managing complications, assessing disease severity, and identifying response to medical therapy. This review will focus on the role of radiologists in the diagnosis and assessment of Crohn's disease. Additionally, a review of current medical therapy approaches, available medications, and side effects will be discussed. The review will also highlight key complications of medical therapy and associated diseases that should be evaluated by the radiologist with cross-sectional imaging.
C1 [Deepak, Parakkal; Hansel, Stephanie L.; Bruining, David H.] Mayo Clin, Div Gastroenterol & Hepatol, Coll Med, Rochester, MN USA.
   [Park, Sang Hyoung] Univ Ulsan, Dept Gastroenterol, Inflammatory Bowel Dis Ctr, Coll Med,Asan Med Ctr, Seoul, South Korea.
   [Ehman, Eric C.; Fidler, Jeff L.; Fletcher, Joel G.] Mayo Clin, Div Abdominal Imaging, Coll Med, 200 First St SW, Rochester, MN 55905 USA.
C3 Mayo Clinic; University of Ulsan; Mayo Clinic
RP Fletcher, JG (通讯作者)，Mayo Clin, Div Abdominal Imaging, Coll Med, 200 First St SW, Rochester, MN 55905 USA.
EM fletcher.joel@mayo.edu
RI Hansel, Stephanie/AAD-5737-2020; Deepak, Parakkal/AAD-2504-2020; Park,
   Sang Hyoung/CAH-4735-2022
OI Hansel, Stephanie/0000-0002-0939-9228; Deepak,
   Parakkal/0000-0002-3436-9784; 
CR Annese V, 2015, J CROHNS COLITIS, V9, P945, DOI 10.1093/ecco-jcc/jjv141
   Annunziata ML, 2012, DIGEST DIS SCI, V57, P1618, DOI 10.1007/s10620-012-2072-0
   Baars JE, 2011, SCAND J GASTROENTERO, V46, P319, DOI 10.3109/00365521.2010.536251
   Baker ME, 2015, ABDOM IMAGING, V40, P938, DOI 10.1007/s00261-015-0357-4
   Baker ME, 2009, AM J ROENTGENOL, V192, P417, DOI 10.2214/AJR.08.1267
   Barkmeier DT, 2016, PEDIATR RADIOL, V46, P498, DOI 10.1007/s00247-015-3506-6
   Batista DD, 2014, GASTROENTEROLOGY, V146, pS464
   Baumgart DC, 2012, LANCET, V380, P1590, DOI 10.1016/S0140-6736(12)60026-9
   Beaugerie L, 2014, CURR DRUG TARGETS, V15, P1042, DOI 10.2174/1389450115666140821113330
   Booya F, 2009, ABDOM IMAGING, V34, P467, DOI 10.1007/s00261-008-9419-1
   Bouguen G, 2014, CLIN GASTROENTEROL H, V12, P978, DOI 10.1016/j.cgh.2013.11.005
   Bruining DH, 2012, INFLAMM BOWEL DIS, V18, P219, DOI 10.1002/ibd.21683
   Bruining DH, 2008, INFLAMM BOWEL DIS, V14, P1701, DOI 10.1002/ibd.20529
   Buchman AL, 2001, J CLIN GASTROENTEROL, V33, P289, DOI 10.1097/00004836-200110000-00006
   Colombel JF, 2010, NEW ENGL J MED, V362, P1383, DOI 10.1056/NEJMoa0904492
   Cosnes J, 2013, GASTROENTEROLOGY, V145, P758, DOI 10.1053/j.gastro.2013.04.048
   Daperno M, 2004, GASTROINTEST ENDOSC, V60, P505, DOI 10.1016/S0016-5107(04)01878-4
   De Cruz P, 2015, LANCET, V385, P1406, DOI 10.1016/S0140-6736(14)61908-5
   Deepak P, 2016, DRUG DES DEV THER, V10, P3685, DOI 10.2147/DDDT.S102141
   Deepak P, 2016, INFLAMM BOWEL DIS, V22, P2280, DOI 10.1097/MIB.0000000000000845
   Deepak P, 2016, AM J GASTROENTEROL, V111, P997, DOI 10.1038/ajg.2016.177
   Deepak Parakkal, 2016, Gastroenterol Hepatol (N Y), V12, P226
   Deepak Parakkal, 2015, Curr Gastroenterol Rep, V17, P41, DOI 10.1007/s11894-015-0465-x
   Deepak P, 2013, J GASTROINTEST LIVER, V22, P269
   Deepak P, 2013, AM J GASTROENTEROL, V108, P99, DOI 10.1038/ajg.2012.334
   Doherty GA, 2011, GASTROINTEST ENDOSC, V74, P167, DOI 10.1016/j.gie.2011.01.067
   Dulai PS, 2016, AM J GASTROENTEROL, V111, P1147, DOI 10.1038/ajg.2016.236
   Dulai PS, 2014, GUT, V63, P1843, DOI 10.1136/gutjnl-2014-307126
   Elsayed AM, 1996, AM J GASTROENTEROL, V91, P1001
   Feagan B, 2015, UNITED EUROPEAN GAST, V3, P2
   Fletcher JG, 2011, GASTROENTEROLOGY, V140, P1795, DOI 10.1053/j.gastro.2011.02.013
   Ford AC, 2011, AM J GASTROENTEROL, V106, P617, DOI 10.1038/ajg.2011.71
   Fumery M, 2014, J CROHNS COLITIS, V8, P469, DOI 10.1016/j.crohns.2013.09.021
   Gaies E., 2012, J DRUG METAB TOXICOL, V3, P1, DOI DOI 10.4172/2157-7609.1000125
   Gaies E, 2012, J DRUG METAB TOXICOL, V3, P484, DOI [10.1038/ajg.2008.168, DOI 10.1038/AJG.2008.168]
   Gecse KB, 2014, GUT, V63, P1381, DOI 10.1136/gutjnl-2013-306709
   Harbord M, 2016, J CROHNS COLITIS, V10, P239, DOI 10.1093/ecco-jcc/jjv213
   Hauzeur JP, 2009, ACTA GASTRO-ENT BELG, V72, P327
   Higgins PDR, 2015, AM J GASTROENTEROL, V110, P441, DOI 10.1038/ajg.2015.26
   Horsthuis K, 2009, RADIOLOGY, V251, P380, DOI 10.1148/radiol.2512072128
   Iesalnieks I, 2010, INFLAMM BOWEL DIS, V16, P1643, DOI 10.1002/ibd.21228
   Iskandar HN, 2012, TRANSL RES, V159, P313, DOI 10.1016/j.trsl.2012.01.001
   Jensen MD, 2011, CLIN GASTROENTEROL H, V9, P124, DOI 10.1016/j.cgh.2010.10.019
   Jess T, 2005, AM J GASTROENTEROL, V100, P2724, DOI 10.1111/j.1572-0241.2005.00287.x
   Jones J, 2008, CLIN GASTROENTEROL H, V6, P1218, DOI 10.1016/j.cgh.2008.06.010
   Karlsen TH, 2010, DIGEST LIVER DIS, V42, P390, DOI 10.1016/j.dld.2010.01.011
   Khan N, 2013, GASTROENTEROLOGY, V145, P1007, DOI 10.1053/j.gastro.2013.07.035
   Khorrami S, 2016, INFLAMM BOWEL DIS, V22, P1662, DOI 10.1097/MIB.0000000000000842
   Kim KJ, 2015, INFLAMM BOWEL DIS, V21, P101, DOI 10.1097/MIB.0000000000000222
   Klingenstein G, 2005, ALIMENT PHARM THER, V21, P243, DOI 10.1111/j.1365-2036.2005.02231.x
   Koilakou S, 2010, INFLAMM BOWEL DIS, V16, P198, DOI 10.1002/ibd.21003
   Koltyar DS, 2015, CLIN GASTROENTEROL H, V13, pe848, DOI [10.1016/j.cgh.2014.05.015, DOI 10.1016/J.CGH.2014.05.015]
   Kopylov U, 2014, J CROHNS COLITIS, V8, P1516, DOI 10.1016/j.crohns.2014.06.005
   Kotlyar DS, 2015, CLIN GASTROENTEROL H, V13, P847, DOI 10.1016/j.cgh.2014.05.015
   Kotlyar DS, 2011, CLIN GASTROENTEROL H, V9, P36, DOI 10.1016/j.cgh.2010.09.016
   Kovacs JA, 2000, NEW ENGL J MED, V342, P1416, DOI 10.1056/NEJM200005113421907
   Ky A, 1998, DIS COLON RECTUM, V41, P992, DOI 10.1007/BF02237388
   Lee HS, 2015, SCAND J GASTROENTERO, V50, P188, DOI 10.3109/00365521.2014.989538
   LennardJones JE, 1997, EUR J GASTROEN HEPAT, V9, P353, DOI 10.1097/00042737-199704000-00007
   Lens M, 2009, LANCET ONCOL, V10, P516, DOI 10.1016/S1470-2045(09)70036-1
   Lichtenstein GR, 2009, AM J GASTROENTEROL, V104, P465, DOI 10.1038/ajg.2008.168
   Long MD, 2012, GASTROENTEROLOGY, V143, pe714, DOI [10.1053/j.gastro.2013.04.048, DOI 10.1053/J.GASTRO.2013.04.048]
   Long MD, 2012, GASTROENTEROLOGY, V143, P390, DOI 10.1053/j.gastro.2012.05.004
   Macari M, 2001, AM J ROENTGENOL, V176, P1105, DOI 10.2214/ajr.176.5.1761105
   Makanyanga J, 2012, ABDOM IMAGING, V37, P933, DOI 10.1007/s00261-011-9821-y
   Maruyama M, 2013, GASTROENT RES PRACT, V2013, DOI 10.1155/2013/456965
   MARY JY, 1989, GUT, V30, P983, DOI 10.1136/gut.30.7.983
   Menees SB, 2015, AM J GASTROENTEROL, V110, P444, DOI 10.1038/ajg.2015.6
   MEYERS MA, 1995, ABDOM IMAGING, V20, P327, DOI 10.1007/BF00203365
   Mowat C, 2011, GUT, V60, P571, DOI 10.1136/gut.2010.224154
   Mylonaki M, 2004, EUR J GASTROEN HEPAT, V16, P775, DOI 10.1097/01.meg.0000131040.38607.09
   Nahon S, 2002, AM J GASTROENTEROL, V97, P3102
   Nelson HD, 2010, ANN INTERN MED, V153, P99, DOI 10.7326/0003-4819-153-2-201007200-00262
   Nguyen GC, 2014, GASTROENTEROLOGY, V146, P835, DOI 10.1053/j.gastro.2014.01.042
   NIKIAS G, 1995, AM J GASTROENTEROL, V90, P216
   Ordás I, 2011, GUT, V60, P1754, DOI 10.1136/gutjnl-2011-300934
   Panaccione R, 2013, INFLAMM BOWEL DIS, V19, P1645, DOI 10.1097/MIB.0b013e318283a4b3
   Panes J, 2013, J CROHNS COLITIS, V7, P556, DOI 10.1016/j.crohns.2013.02.020
   Panés J, 2013, GASTROENTEROLOGY, V145, P766, DOI 10.1053/j.gastro.2013.06.009
   Papa A, 2015, INFLAMM BOWEL DIS, V21, P1204, DOI 10.1097/MIB.0000000000000310
   Park SH, 2016, DIGEST DIS SCI, V61, P2060, DOI 10.1007/s10620-016-4105-6
   Park SH, 2013, J CLIN GASTROENTEROL, V47, P520, DOI 10.1097/MCG.0b013e31827fd4a2
   Pellino G, 2016, INT J SURG, V28, pS133, DOI 10.1016/j.ijsu.2015.12.051
   PENN I, 1993, TRANSPLANTATION, V55, P742, DOI 10.1097/00007890-199304000-00011
   Peyrin-Biroulet L, 2015, AM J GASTROENTEROL, V110, P1324, DOI 10.1038/ajg.2015.233
   Peyrin-Biroulet L, 2014, GUT, V63, P88, DOI 10.1136/gutjnl-2013-304984
   Plumb AA, 2014, AM J ROENTGENOL, V203, pW400, DOI 10.2214/AJR.13.12055
   Praticò C, 2013, INT J COLORECTAL DIS, V28, P1743, DOI 10.1007/s00384-013-1732-7
   Prefontaine E, 2010, COCHRANE DB SYST REV, DOI 10.1002/14651858.CD000545.pub3
   Purnak T, 2015, INFLAMM BOWEL DIS, V21, P1195, DOI 10.1097/MIB.0000000000000274
   Rahier JF, 2014, J CROHNS COLITIS, V8, P443, DOI 10.1016/j.crohns.2013.12.013
   Ramos LR, 2016, J CROHNS COLITIS, V10, P95, DOI 10.1093/ecco-jcc/jjv153
   Ravi K, 2009, INFLAMM BOWEL DIS, V15, P1326, DOI 10.1002/ibd.20898
   Rimola J, 2015, AM J GASTROENTEROL, V110, P432, DOI 10.1038/ajg.2014.424
   Rimola J, 2011, INFLAMM BOWEL DIS, V17, P1759, DOI 10.1002/ibd.21551
   Rossi RE, 2016, EUR J GASTROEN HEPAT, V28, P123, DOI 10.1097/MEG.0000000000000532
   RUTGEERTS P, 1980, ENDOSCOPY, V12, P288, DOI 10.1055/s-2007-1021762
   RUTGEERTS P, 1990, GASTROENTEROLOGY, V99, P956, DOI 10.1016/0016-5085(90)90613-6
   Sandborn W, 2016, GASTROENTEROLOGY, V150, pS157
   Sandborn W, 2016, INFLAMM BOWEL DIS, V22, pS1, DOI 10.1097/MIB.0000000000000720
   Sandborn WJ, 2014, GASTROENTEROLOGY, V147, P702, DOI 10.1053/j.gastro.2014.07.022
   Sandborn WJ, 2013, NEW ENGL J MED, V369, P711, DOI 10.1056/NEJMoa1215739
   Sands BE, 2004, GASTROENTEROLOGY, V126, P1518, DOI 10.1053/j.gastro.2004.02.072
   Sands BE, 2014, GASTROENTEROLOGY, V147, P618, DOI 10.1053/j.gastro.2014.05.008
   Schwartz DA, 2002, GASTROENTEROLOGY, V122, P875, DOI 10.1053/gast.2002.32362
   Schwartz DA, 2001, GASTROENTEROLOGY, V121, P1064, DOI 10.1053/gast.2001.28676
   Seo N, 2016, RADIOLOGY, V278, P762, DOI 10.1148/radiol.2015150809
   Shelton E, 2016, GASTROENTEROLOGY, V151, P97, DOI 10.1053/j.gastro.2016.03.037
   Shergill AK, 2015, GASTROINTEST ENDOSC, V81, P1101, DOI 10.1016/j.gie.2014.10.030
   Shimosegawa T, 2011, PANCREAS, V40, P352, DOI 10.1097/MPA.0b013e3182142fd2
   Shivashankar R, 2014, UPDATED INCIDENCE PR
   Siddiki H, 2011, INFLAMM BOWEL DIS, V17, P778, DOI 10.1002/ibd.21364
   Siddiki HA, 2009, AM J ROENTGENOL, V193, P113, DOI 10.2214/AJR.08.2027
   Siddiqui MRS, 2012, DIS COLON RECTUM, V55, P576, DOI 10.1097/DCR.0b013e318249d26c
   Silverberg MS, 2005, CAN J GASTROENTEROL, V19, p5A, DOI 10.1155/2005/269076
   Takenaka K, 2014, GASTROENTEROLOGY, V147, P334, DOI 10.1053/j.gastro.2014.04.008
   Targownik LE, 2013, AM J GASTROENTEROL, V108, P1835, DOI 10.1038/ajg.2013.294
   Teml A, 2007, CLIN PHARMACOKINET, V46, P187, DOI 10.2165/00003088-200746030-00001
   Terdiman JP, 2013, GASTROENTEROLOGY, V145, P1459, DOI 10.1053/j.gastro.2013.10.047
   Thia KT, 2010, GASTROENTEROLOGY, V139, P1147, DOI 10.1053/j.gastro.2010.06.070
   Tielbeek JAW, 2013, AM J ROENTGENOL, V201, P1220, DOI 10.2214/AJR.12.10341
   Triester SL, 2006, AM J GASTROENTEROL, V101, P954, DOI 10.1111/j.1572-0241.2006.00506.x
   Ueki T, 2015, PANCREAS, V44, P434, DOI 10.1097/MPA.0000000000000261
   Van Assche G, 2003, AM J GASTROENTEROL, V98, P332, DOI 10.1016/S0002-9270(02)05909-9
   Van Assche G, 2010, J CROHNS COLITIS, V4, P7, DOI 10.1016/j.crohns.2009.12.003
   Violi NV, 2014, AM J ROENTGENOL, V203, P62, DOI 10.2214/AJR.13.12447
   Vuitton L, 2016, GUT, V65, P1447, DOI 10.1136/gutjnl-2015-309903
   Weber NK, 2015, ABDOM IMAGING, V40, P1060, DOI 10.1007/s00261-014-0144-7
   Weber NK, 2014, AM J GASTROENTEROL, V109, P401, DOI 10.1038/ajg.2013.478
   Wils P, 2016, CLIN GASTROENTEROL H, V14, P242, DOI 10.1016/j.cgh.2015.09.018
   Yuhara H, 2013, ALIMENT PHARM THER, V37, P953, DOI 10.1111/apt.12294
NR 131
TC 10
Z9 12
U1 1
U2 6
PU SPRINGER
PI NEW YORK
PA 233 SPRING ST, NEW YORK, NY 10013 USA
SN 2366-004X
EI 2366-0058
J9 ABDOM RADIOL
JI Abdom. Radiol.
PD APR
PY 2017
VL 42
IS 4
SI SI
BP 1068
EP 1086
DI 10.1007/s00261-017-1068-9
PG 19
WC Radiology, Nuclear Medicine & Medical Imaging
WE Science Citation Index Expanded (SCI-EXPANDED)
SC Radiology, Nuclear Medicine & Medical Imaging
GA ER9SK
UT WOS:000399166800006
PM 28210767
DA 2024-01-22
ER

PT J
AU Chamberlin, W
   Borody, TJ
   Campbell, J
AF Chamberlin, William
   Borody, Thomas J.
   Campbell, Jordana
TI Primary treatment of Crohn's disease: combined antibiotics taking center
   stage
SO EXPERT REVIEW OF CLINICAL IMMUNOLOGY
LA English
DT Article
DE anti-MAP therapy; Crohn's disease; Mycobacterium avium paratuberculosis
ID INFLAMMATORY-BOWEL-DISEASE; CONTROLLED-TRIAL; ANTIMYCOBACTERIAL THERAPY;
   DOUBLE-BLIND; MYCOBACTERIUM-PARATUBERCULOSIS; CLARITHROMYCIN THERAPY;
   CLINICAL-TRIAL; METRONIDAZOLE; RIFABUTIN; COMBINATION
AB Although controversial, the use of properly chosen antibiotics in Crohn's disease appears beneficial. Evidence supporting the use of targeted antibiotic therapy comes in two forms: statistical evidence derived from meta-analyses of multiple formal studies and the documented clinical and endoscopic responses in patients treated with antibiotic combinations outside of formal clinical studies. This article reviews evidence from both categories that support the use of properly chosen antibiotic regimens in treating Crohn's disease, comments on the advantages and disadvantages of antibiotic therapy, and attempts to present a unifying hypothesis related to the role of enteric bacteria, mucosal immunity and antibiotic therapy. Relevant studies identified through a Medline search from 1976 to 2011 were assessed for inclusion by two independent observers who resolved any disagreements by consensus. References from all identified articles and recent review articles were cross-checked to ensure a thorough search. Papers were selected based on scientific merit as to which presented original contributions to the results.
C1 [Borody, Thomas J.; Campbell, Jordana] Ctr Digest Dis, Five Dock, NSW 2046, Australia.
   [Chamberlin, William] Texas Tech Univ, El Paso, TX USA.
C3 Texas Tech University System; Texas Tech University
RP Campbell, J (通讯作者)，Ctr Digest Dis, Five Dock, NSW 2046, Australia.
EM jordana.campbell@cdd.com.au
OI Borody, Thomas/0000-0002-0519-4698
CR AFDHAL NH, 1991, DIGEST DIS SCI, V36, P449, DOI 10.1007/BF01298873
   Akbulut Sabiye, 2004, Turk J Gastroenterol, V15, P196
   AMBROSE NS, 1985, DIS COLON RECTUM, V28, P81, DOI 10.1007/BF02552649
   Arnold GL, 2002, INFLAMM BOWEL DIS, V8, P10, DOI 10.1097/00054725-200201000-00002
   Behr MA, 2008, CURR OPIN GASTROEN, V24, P17, DOI 10.1097/MOG.0b013e3282f1dcc4
   Biroulet LP, 2008, PRACT GASTROENTEROL, V32, P11
   Blázquez J, 2002, CURR DRUG TARGETS, V3, P345, DOI 10.2174/1389450023347579
   BLICHFELDT P, 1978, SCAND J GASTROENTERO, V13, P123, DOI 10.3109/00365527809179816
   Borody TJ, 2007, DIGEST LIVER DIS, V39, P438, DOI 10.1016/j.dld.2007.01.008
   Borody TJ, 2002, DIGEST LIVER DIS, V34, P29, DOI 10.1016/S1590-8658(02)80056-1
   Borody TJ, 2005, AUSTR GASTR WEEK M B
   Chamberlin W, 2007, AM J GASTROENTEROL, V102, P689, DOI 10.1111/j.1572-0241.2007.01040_7.x
   CHIODINI RJ, 1991, J ANTIMICROB CHEMOTH, V27, P171, DOI 10.1093/jac/27.2.171
   Colombel JF, 2007, GASTROENTEROLOGY, V132, P52, DOI 10.1053/j.gastro.2006.11.041
   Colombel JF, 1999, AM J GASTROENTEROL, V94, P674, DOI 10.1111/j.1572-0241.1999.935_q.x
   D'Haens GR, 2008, GASTROENTEROLOGY, V135, P1123, DOI 10.1053/j.gastro.2008.07.010
   Dignass A, 2010, J CROHNS COLITIS, V4, P28, DOI 10.1016/j.crohns.2009.12.002
   Douglass A, 2001, GUT, V48, pA89
   Feller M, 2010, CLIN INFECT DIS, V50, P473, DOI 10.1086/649923
   GANGADHARAM PRJ, 1987, AM REV RESPIR DIS, V136, P329, DOI 10.1164/ajrccm/136.2.329
   Ghebremichael S, 1996, SCAND J INFECT DIS, V28, P387, DOI 10.3109/00365549609037925
   Gitlin L, 2007, GASTROENTEROLOGY, V133, P1743, DOI 10.1053/j.gastro.2007.09.014
   GRAHAM DY, 1995, GASTROENTEROLOGY, V108, pA826
   Greenbloom SL, 1998, CAN J GASTROENTEROL, V12, P53, DOI 10.1155/1998/349460
   Gui GPH, 1997, J ANTIMICROB CHEMOTH, V39, P393, DOI 10.1093/jac/39.3.393
   HAMPSON SJ, 1989, ALIMENT PHARM THERAP, V3, P343
   Hanauer SB, 2002, LANCET, V359, P1541, DOI 10.1016/S0140-6736(02)08512-4
   Hayee B, 2010, EXPERT REV CLIN IMMU, V6, P585, DOI 10.1586/ECI.10.32
   HORNICK DB, 1988, CHEST, V93, P550, DOI 10.1378/chest.93.3.550
   Inoue S, 2007, J GASTROEN HEPATOL, V22, P984, DOI 10.1111/j.1440-1746.2006.04533.x
   JARNEROT G, 1989, LANCET, V1, P164
   Khan KJ, 2011, AM J GASTROENTEROL, V106, P661, DOI 10.1038/ajg.2011.72
   Korzenik JR, 2005, NEW ENGL J MED, V352, P2193, DOI 10.1056/NEJMoa041109
   Kotanagi H, 2007, SURG TODAY, V21, P348
   Lees CW, 2009, ALIMENT PHARM THER, V29, P286, DOI 10.1111/j.1365-2036.2008.03882.x
   Leiper K, 2000, ALIMENT PHARM THER, V14, P801
   Levin BR, 2004, NAT REV MICROBIOL, V2, P166, DOI 10.1038/nrmicro822
   MALLESON P, 1980, POSTGRAD MED J, V56, P294, DOI 10.1136/pgmj.56.654.294
   Mitchell JD, 2008, ANN THORAC SURG, V85, P1887, DOI 10.1016/j.athoracsur.2008.02.041
   Moore TJ, 2007, ARCH INTERN MED, V167, P1752, DOI 10.1001/archinte.167.16.1752
   Netea MG, 2010, NAT MED, V16, P28, DOI 10.1038/nm0110-28
   Nicoletti F, 2009, CLIN EXP IMMUNOL, V158, P308, DOI 10.1111/j.1365-2249.2009.04032.x
   PEPPERCORN MA, 1993, J CLIN GASTROENTEROL, V17, P235, DOI 10.1097/00004836-199310000-00013
   Perencevich M, 2006, INFLAMM BOWEL DIS, V12, P651, DOI 10.1097/01.MIB.0000225330.38119.c7
   Podolsky DK, 2002, NEW ENGL J MED, V347, P417, DOI 10.1056/NEJMra0804647
   Prantera C, 1998, ITAL J GASTROENTEROL, V30, P602
   PRANTERA C, 1988, LANCET, V1, P536
   PRANTERA C, 1994, AM J GASTROENTEROL, V89, P513
   Prantera C, 1996, AM J GASTROENTEROL, V91, P328
   PRANTERA C, 1989, BIOMED PHARMACOTHER, V43, P295, DOI 10.1016/0753-3322(89)90011-5
   Rahimi R, 2006, CLIN THER, V28, P1983, DOI 10.1016/j.clinthera.2006.12.012
   RASTOGI N, 1992, ANTIMICROB AGENTS CH, V36, P2843, DOI 10.1128/AAC.36.12.2843
   RUTGEERTS P, 1992, J CLIN GASTROENTEROL, V15, P24, DOI 10.1097/00004836-199207000-00007
   Sartor RB, 2006, NAT CLIN PRACT GASTR, V3, P390, DOI 10.1038/ncpgasthep0528
   SCHULTZ MG, 1987, LANCET, V2, P1391
   Selby W, 2007, GASTROENTEROLOGY, V132, P2313, DOI 10.1053/j.gastro.2007.03.031
   SHAFFER JL, 1984, GUT, V25, P203, DOI 10.1136/gut.25.2.203
   Shafran I, 2005, CURR MED RES OPIN, V21, P1165, DOI 10.1185/030079905X53252
   Shafran I, 2002, DIGEST LIVER DIS, V34, P22, DOI 10.1016/S1590-8658(02)80055-X
   Shafran I, 2008, AM J GASTROENTEROL, V103, P2158, DOI 10.1111/j.1572-0241.2008.01982_16.x
   Shafran I, 2010, DIGEST DIS SCI, V55, P1079, DOI 10.1007/s10620-009-1111-y
   Steinhart AH, 2002, GASTROENTEROLOGY, V123, P33, DOI 10.1053/gast.2002.34225
   SUTHERLAND L, 1991, GUT, V32, P1071, DOI 10.1136/gut.32.9.1071
   SWIFT GL, 1994, GUT, V35, P363, DOI 10.1136/gut.35.3.363
   Ulnick K M, 2001, Ear Nose Throat J, V80, P97
   URSING B, 1982, GASTROENTEROLOGY, V83, P550
   WARD M, 1975, LANCET, V1, P1236
   WARREN JB, 1986, NEW ENGL J MED, V314, P182
   Yunzhao RR, 2008, PLOS ONE, V3, pe4009
NR 69
TC 19
Z9 36
U1 0
U2 9
PU TAYLOR & FRANCIS LTD
PI ABINGDON
PA 2-4 PARK SQUARE, MILTON PARK, ABINGDON OR14 4RN, OXON, ENGLAND
SN 1744-666X
EI 1744-8409
J9 EXPERT REV CLIN IMMU
JI Expert Rev. Clin. Immunol.
PD NOV
PY 2011
VL 7
IS 6
BP 751
EP 760
DI 10.1586/ECI.11.43
PG 10
WC Immunology
WE Science Citation Index Expanded (SCI-EXPANDED)
SC Immunology
GA 848AW
UT WOS:000297019800012
PM 22014016
DA 2024-01-22
ER

PT J
AU Giuffrida, P
   Corazza, GR
   Di Sabatino, A
AF Giuffrida, Paolo
   Corazza, Gino Roberto
   Di Sabatino, Antonio
TI Old and New Lymphocyte Players in Inflammatory Bowel Disease
SO DIGESTIVE DISEASES AND SCIENCES
LA English
DT Review
DE Crohn's disease; Innate lymphoid cell; Mucosal-associated invariant T
   cell; Natural killer T cell; Ulcerative colitis
ID INVARIANT T-CELLS; SEVERE CROHNS-DISEASE; RECOMBINANT HUMAN
   INTERLEUKIN-10; SMAD7 ANTISENSE OLIGONUCLEOTIDE; CHRONIC INTESTINAL
   INFLAMMATION; HUMAN ULCERATIVE-COLITIS; GROWTH-FACTOR-BETA; IGG
   PLASMA-CELLS; DOUBLE-BLIND; MONOCLONAL-ANTIBODY
AB Inflammatory bowel disease (IBD), encompassing Crohn's disease and ulcerative colitis, is a chronic intestinal inflammatory disorder characterized by diffuse accumulation of lymphocytes in the gut mucosa as a consequence of over-expression of endothelial adhesion molecules. The infiltrating lymphocytes have been identified as subsets of T cells, including T helper (Th)1 cells, Th17 cells, and regulatory T cells. The function of these lymphocyte subpopulations in the development of IBD is well-known, since they produce a number of pro-inflammatory cytokines, such as interferon-gamma and interleukin-17A, which in turn activate mucosal proteases, thus leading to the development of intestinal lesions, i.e., ulcers, fistulas, abscesses, and strictures. However, the immune mechanisms underlying IBD are not yet fully understood, and knowledge about the function of newly discovered lymphocytes, including Th9 cells, innate lymphoid cells, mucosal-associated invariant T cells, and natural killer T cells, might add new pieces to the complex puzzle of IBD pathogenesis. This review summarizes the recent advances in the understanding of the role of mucosal lymphocytes in chronic intestinal inflammation and deals with the therapeutic potential of lymphocyte-targeting drugs in IBD patients.
C1 [Giuffrida, Paolo; Corazza, Gino Roberto; Di Sabatino, Antonio] Univ Pavia, San Matteo Hosp Fdn, Dept Internal Med 1, Pavia, Italy.
C3 University of Pavia
RP Di Sabatino, A (通讯作者)，Univ Pavia, San Matteo Hosp Fdn, Dept Internal Med 1, Pavia, Italy.
EM a.disabatino@smatteo.pv.it
RI Di Sabatino, Antonio/K-8015-2016
OI Di Sabatino, Antonio/0000-0002-0302-8645
CR Allez M, 2017, GUT, V66, P1918, DOI 10.1136/gutjnl-2016-311824
   Annunziato F, 2007, J EXP MED, V204, P1849, DOI 10.1084/jem.20070663
   Ansary MMU, 2014, INFLAMM BOWEL DIS, V20, P2308, DOI 10.1097/MIB.0000000000000240
   Bernardo D, 2012, EUR J IMMUNOL, V42, P1337, DOI 10.1002/eji.201142327
   Bernink JH, 2015, IMMUNITY, V43, P146, DOI 10.1016/j.immuni.2015.06.019
   Bernink JH, 2013, NAT IMMUNOL, V14, P221, DOI 10.1038/ni.2534
   Biancheri P, 2014, CYTOKINE GROWTH F R, V25, P45, DOI 10.1016/j.cytogfr.2013.11.001
   Biancheri P, 2014, EUR J IMMUNOL, V44, P370, DOI 10.1002/eji.201343524
   Biancheri P, 2013, FIBROGENESIS TISSUE, V6, DOI 10.1186/1755-1536-6-13
   Blom L, 2011, PLOS ONE, V6, DOI 10.1371/journal.pone.0021695
   Boirivant M, 1998, J EXP MED, V188, P1929, DOI 10.1084/jem.188.10.1929
   Buonocore S, 2010, NATURE, V464, P1371, DOI 10.1038/nature08949
   Camoglio L, 1998, INFLAMM BOWEL DIS, V4, P285, DOI 10.1002/ibd.3780040406
   CEPEK KL, 1993, J IMMUNOL, V150, P3459
   Chamouard P, 2009, DIGEST DIS SCI, V54, P2084, DOI 10.1007/s10620-008-0590-6
   Colombel JF, 2001, GUT, V49, P42, DOI 10.1136/gut.49.1.42
   Creed TJ, 2006, ALIMENT PHARM THER, V23, P1435, DOI 10.1111/j.1365-2036.2006.02904.x
   Cupi ML, 2014, J IMMUNOL, V192, P6083, DOI 10.4049/jimmunol.1302238
   Danese S, 2015, GUT, V64, P243, DOI 10.1136/gutjnl-2014-308004
   Dardalhon V, 2008, NAT IMMUNOL, V9, P1347, DOI 10.1038/ni.1677
   Di Sabatino A, 2008, INFLAMM BOWEL DIS, V14, P591, DOI 10.1002/ibd.20374
   Di Sabatino A, 2009, J IMMUNOL, V183, P3454, DOI 10.4049/jimmunol.0802887
   Ding NS, 2016, ALIMENT PHARM THER, V43, P30, DOI 10.1111/apt.13445
   Dominitzki S, 2007, J IMMUNOL, V179, P2041, DOI 10.4049/jimmunol.179.4.2041
   Fahlén L, 2005, J EXP MED, V201, P737, DOI 10.1084/jem.20040685
   Fantini MC, 2009, GASTROENTEROLOGY, V136, P1308, DOI 10.1053/j.gastro.2008.12.053
   Fantini MC, 2004, J IMMUNOL, V172, P5149, DOI 10.4049/jimmunol.172.9.5149
   Feagan BG, 2016, NEW ENGL J MED, V375, P1946, DOI 10.1056/NEJMoa1602773
   Feagan BG, 2017, LANCET, V389, P1699, DOI 10.1016/S0140-6736(17)30570-6
   Fedorak RN, 2000, GASTROENTEROLOGY, V119, P1473, DOI 10.1053/gast.2000.20229
   Fichtner-Feigl S, 2008, GASTROENTEROLOGY, V135, P2003, DOI 10.1053/j.gastro.2008.08.055
   Fina D, 2008, GASTROENTEROLOGY, V134, P1038, DOI 10.1053/j.gastro.2008.01.041
   Fuchs A, 2013, IMMUNITY, V38, P769, DOI 10.1016/j.immuni.2013.02.010
   Fujino S, 2003, GUT, V52, P65, DOI 10.1136/gut.52.1.65
   Fuss IJ, 2004, J CLIN INVEST, V113, P1490, DOI 10.1172/JCI200419836
   Fuss IJ, 1996, J IMMUNOL, V157, P1261
   Fuss IJ, 2014, GUT, V63, P1728, DOI 10.1136/gutjnl-2013-305671
   Geremia A, 2011, J EXP MED, V208, P1127, DOI 10.1084/jem.20101712
   Gerlach K, 2015, TISSUE BARRIERS, V3, DOI 10.4161/21688370.2014.983777
   Gerlach K, 2014, NAT IMMUNOL, V15, P676, DOI 10.1038/ni.2920
   Giuffrida P, 2016, UNITED EUR GASTROENT, V4, P523, DOI 10.1177/2050640616640160
   Giuffrida P, 2014, CURR OPIN GASTROEN, V30, P147, DOI 10.1097/MOG.0000000000000042
   Goldberg R, 2015, NAT REV GASTRO HEPAT, V12, P271, DOI 10.1038/nrgastro.2015.52
   Gordon JN, 2008, INFLAMM BOWEL DIS, V14, P195, DOI 10.1002/ibd.20302
   Grose RH, 2007, DIGEST DIS SCI, V52, P1415, DOI 10.1007/s10620-006-9261-7
   Gwela A, 2017, J CROHNS COLITIS, V11, P1124, DOI 10.1093/ecco-jcc/jjx050
   Haga K, 2016, J GASTROEN HEPATOL, V31, P965, DOI 10.1111/jgh.13242
   HALSTENSEN TS, 1990, GASTROENTEROLOGY, V98, P1264, DOI 10.1016/0016-5085(90)90343-Y
   Harrington LE, 2005, NAT IMMUNOL, V6, P1123, DOI 10.1038/ni1254
   Heller F, 2005, GASTROENTEROLOGY, V129, P550, DOI 10.1053/j.gastro.2005.05.002
   Heller F, 2002, IMMUNITY, V17, P629, DOI 10.1016/S1074-7613(02)00453-3
   Hiejima E, 2015, INFLAMM BOWEL DIS, V21, P1529, DOI 10.1097/MIB.0000000000000397
   Hornung M, 2006, EUR J IMMUNOL, V36, P1210, DOI 10.1002/eji.200535332
   Hueber W, 2012, GUT, V61, P1693, DOI 10.1136/gutjnl-2011-301668
   Ito H, 2004, GASTROENTEROLOGY, V126, P989, DOI 10.1053/j.gastro.2004.01.012
   Izcue A, 2009, ANNU REV IMMUNOL, V27, P313, DOI 10.1146/annurev.immunol.021908.132657
   Kadivar K, 2004, INFLAMM BOWEL DIS, V10, P593, DOI 10.1097/00054725-200409000-00014
   Kaplan GG, 2017, GASTROENTEROLOGY, V152, P313, DOI 10.1053/j.gastro.2016.10.020
   KEREN DF, 1984, HUM PATHOL, V15, P757, DOI 10.1016/S0046-8177(84)80167-7
   Kobayashi T, 2008, GUT, V57, P1682, DOI 10.1136/gut.2007.135053
   Lamb CA, 2017, J CROHNS COLITIS, V11, P610, DOI 10.1093/ecco-jcc/jjw189
   Le Bourhis L, 2011, TRENDS IMMUNOL, V32, P212, DOI 10.1016/j.it.2011.02.005
   Leiper K, 2011, GUT, V60, P1520, DOI 10.1136/gut.2010.225482
   Li Z, 2015, INFLAMM BOWEL DIS, V21, P2787, DOI 10.1097/MIB.0000000000000554
   Li Z, 2015, INFLAMM BOWEL DIS, V21, P2418, DOI 10.1097/MIB.0000000000000509
   Lim AI, 2016, J EXP MED, V213, P569, DOI 10.1084/jem.20151750
   Loftus EV, 2017, J CROHNS COLITIS, V11, P400, DOI 10.1093/ecco-jcc/jjw177
   MACDONALD TT, 1990, CLIN EXP ALLERGY, V20, P247, DOI 10.1111/j.1365-2222.1990.tb02679.x
   Maul J, 2005, GASTROENTEROLOGY, V128, P1868, DOI 10.1053/j.gastro.2005.03.043
   Meeran SM, 2007, CANCER RES, V67, P3785, DOI 10.1158/0008-5472.CAN-06-3134
   Miner PB, 2006, ALIMENT PHARM THER, V23, P1403, DOI 10.1111/j.1365-2036.2006.02837.x
   Monteleone G, 2001, J CLIN INVEST, V108, P601, DOI 10.1172/JCI200112821
   Monteleone G, 2005, GASTROENTEROLOGY, V128, P687, DOI 10.1053/j.gastro.2004.12.042
   Monteleone G, 2016, ALIMENT PHARM THER, V43, P717, DOI 10.1111/apt.13526
   Monteleone G, 1999, J IMMUNOL, V163, P143
   Monteleone G, 1997, GASTROENTEROLOGY, V112, P1169, DOI 10.1016/S0016-5085(97)70128-8
   Monteleone G, 2015, NEW ENGL J MED, V372, P1104, DOI 10.1056/NEJMoa1407250
   Nalleweg N, 2015, GUT, V64, P743, DOI 10.1136/gutjnl-2013-305947
   Numata Y, 2005, DIGEST DIS SCI, V50, P1844, DOI 10.1007/s10620-005-2949-2
   O'Garra A, 2004, NAT MED, V10, P801, DOI 10.1038/nm0804-801
   Oka A, 2014, INFLAMM BOWEL DIS, V20, P315, DOI 10.1097/01.MIB.0000437983.14544.d5
   Page MJ, 2000, J SURG RES, V92, P214, DOI 10.1006/jsre.2000.5940
   Panés J, 2017, GUT, V66, P1049, DOI 10.1136/gutjnl-2016-312735
   Pastorelli L, 2010, P NATL ACAD SCI USA, V107, P8017, DOI 10.1073/pnas.0912678107
   Perera L, 2007, INFLAMM BOWEL DIS, V13, P298, DOI 10.1002/ibd.20026
   Popp V, 2017, GASTROENTEROLOGY, V152, P176, DOI 10.1053/j.gastro.2016.09.005
   Powell N, 2015, GASTROENTEROLOGY, V149, P456, DOI 10.1053/j.gastro.2015.04.017
   Powell N, 2012, IMMUNITY, V37, P674, DOI 10.1016/j.immuni.2012.09.008
   Reinisch W, 2015, GUT, V64, P894, DOI 10.1136/gutjnl-2014-308337
   Reinisch W, 2010, INFLAMM BOWEL DIS, V16, P233, DOI 10.1002/ibd.21038
   Rovedatti L, 2009, GUT, V58, P1629, DOI 10.1136/gut.2009.182170
   Sandborn WJ, 2017, GASTROENTEROLOGY, V152, pS598
   Sandborn WJ, 2017, GASTROENTEROLOGY, V152, pS198, DOI 10.1016/S0016-5085(17)30968-X
   Sandborn WJ, 2017, NEW ENGL J MED, V376, P1723, DOI 10.1056/NEJMoa1606910
   Sandborn WJ, 2010, GUT, V59, P1485, DOI 10.1136/gut.2009.205443
   Sandborn WJ, 2017, GUT
   Sands BE, 2017, GASTROENTEROLOGY, V153, P77, DOI 10.1053/j.gastro.2017.03.049
   Sands BE, 2012, GASTROENTEROLOGY, V143, P356, DOI 10.1053/j.gastro.2012.04.043
   Saruta M, 2007, CLIN IMMUNOL, V125, P281, DOI 10.1016/j.clim.2007.08.003
   Sato T, 2005, GUT, V54, P1254, DOI 10.1136/gut.2004.048298
   Satoh-Takayama N, 2008, IMMUNITY, V29, P958, DOI 10.1016/j.immuni.2008.11.001
   Saubermann LJ, 2000, GASTROENTEROLOGY, V119, P119, DOI 10.1053/gast.2000.9114
   Schreiber S, 2001, GASTROENTEROLOGY, V120, P1339, DOI 10.1053/gast.2001.24015
   Schreiber S, 2000, GASTROENTEROLOGY, V119, P1461, DOI 10.1053/gast.2000.20196
   Seidelin JB, 2010, IMMUNOL LETT, V128, P80, DOI 10.1016/j.imlet.2009.11.001
   Serriari NE, 2014, CLIN EXP IMMUNOL, V176, P266, DOI 10.1111/cei.12277
   Shibolet O, 2004, CLIN IMMUNOL, V111, P82, DOI 10.1016/j.clim.2003.12.001
   Shibolet O, 2004, J LEUKOCYTE BIOL, V75, P76, DOI 10.1189/jlb.0703351
   Sugihara T, 2010, CLIN EXP IMMUNOL, V160, P386, DOI 10.1111/j.1365-2249.2010.04093.x
   Tominaga K, 2017, BIOMED RES-TOKYO, V38, P111, DOI 10.2220/biomedres.38.111
   Treiner E, 2015, FRONT IMMUNOL, V6, DOI 10.3389/fimmu.2015.00027
   Ueno Y, 2005, INFLAMM BOWEL DIS, V11, P35, DOI 10.1097/00054725-200501000-00005
   Uo M, 2013, GUT, V62, P1734, DOI 10.1136/gutjnl-2012-303063
   Vainer B, 2000, CYTOKINE, V12, P1531, DOI 10.1006/cyto.2000.0744
   Van Assche G, 2006, GUT, V55, P1568, DOI 10.1136/gut.2005.089854
   van der Woude CJ, 2010, INFLAMM BOWEL DIS, V16, P1708, DOI 10.1002/ibd.21252
   Veldhoen M, 2008, NAT IMMUNOL, V9, P1341, DOI 10.1038/ni.1659
   Vermeire S, 2017, LANCET, V390, P135, DOI 10.1016/S0140-6736(17)30930-3
   Vermeire S, 2017, J CROHNS COLITIS, V11, P412, DOI 10.1093/ecco-jcc/jjw176
   Vermeire S, 2017, LANCET, V389, P266, DOI 10.1016/S0140-6736(16)32537-5
   Vermeire S, 2014, LANCET, V384, P309, DOI 10.1016/S0140-6736(14)60661-9
   Volpe E, 2008, NAT IMMUNOL, V9, P650, DOI 10.1038/ni.1613
   Vossenkämper A, 2014, GASTROENTEROLOGY, V147, P172, DOI 10.1053/j.gastro.2014.03.049
   Wang ZL, 2016, DNA CELL BIOL, V35, P628, DOI 10.1089/dna.2016.3304
   Weigmann B, 2017, SEMIN IMMUNOPATHOL, V39, P89, DOI 10.1007/s00281-016-0603-z
   Wilson MS, 2011, GASTROENTEROLOGY, V140, P254, DOI 10.1053/j.gastro.2010.09.047
   Xiao RJ, 2012, HEPATO-GASTROENTEROL, V59, P762, DOI 10.5754/hge11432
   Zorzi F, 2013, PLOS ONE, V8, DOI 10.1371/journal.pone.0054562
NR 128
TC 57
Z9 61
U1 0
U2 9
PU SPRINGER
PI DORDRECHT
PA VAN GODEWIJCKSTRAAT 30, 3311 GZ DORDRECHT, NETHERLANDS
SN 0163-2116
EI 1573-2568
J9 DIGEST DIS SCI
JI Dig. Dis. Sci.
PD FEB
PY 2018
VL 63
IS 2
BP 277
EP 288
DI 10.1007/s10620-017-4892-4
PG 12
WC Gastroenterology & Hepatology
WE Science Citation Index Expanded (SCI-EXPANDED)
SC Gastroenterology & Hepatology
GA FU9TA
UT WOS:000424198800004
PM 29275447
DA 2024-01-22
ER

PT J
AU Haberman, Y
AF Haberman, Yael
TI Tissue-based Gene Expression as Potential Biomarkers for IBD Course
SO INFLAMMATORY BOWEL DISEASES
LA English
DT Review
DE tissue based gene expression biomarkers; Crohn's disease; ulcerative
   colitis; RNAseq
ID ULCERATIVE-COLITIS; CROHNS-DISEASE; CHILDREN; THERAPY
AB Inflammatory bowel diseases (IBDs) are highly heterogeneous in disease phenotype, behavior, and response to therapy. Diagnostic and therapeutic decisions in IBD are based primarily on clinical and endoscopic severity and histopathologic analysis of intestinal biopsies. With this approach, however, only a minority of patients experience durable remission. This may be due to substantial heterogeneity in disease pathogenicity that is not accounted for by current classification systems. Patients can present with similar clinical and endoscopic severity and receive similar therapy but show divergent response ranging from mucosal/transmural healing to nonresponse. Using mucosal biopsy samples that are already obtained as part of the clinical practice to support the diagnosis and state-of-the-art high throughput sequencing approaches can detect the widest range in host gene expression in the actual lining of the affected gut. These analyses can better dissect disease heterogeneity and guide potential treatment response. Here we review studies that use gut tissue-based gene expression profiles to predict disease outcome in IBD.
C1 [Haberman, Yael] Cincinnati Childrens Hosp Med Ctr, Cincinnati, OH 45229 USA.
   [Haberman, Yael] Univ Cincinnati, Coll Med, Cincinnati, OH 45221 USA.
   [Haberman, Yael] Sheba Med Ctr, Tel Hashomer, Israel.
   [Haberman, Yael] Tel Aviv Univ, Tel Aviv, Israel.
C3 Cincinnati Children's Hospital Medical Center; University System of
   Ohio; University of Cincinnati; Chaim Sheba Medical Center; Tel Aviv
   University
RP Haberman, Y (通讯作者)，Cincinnati Childrens Hosp Med Ctr, Div Pediat Gastroenterol Hepatol & Nutr, MLC 2010,3333 Burnet Ave, Cincinnati, OH 45229 USA.
EM yael.haberman@cchmc.org
RI Haberman, Yael/ACM-2628-2022
OI Haberman, Yael/0000-0003-2680-1570
FU Crohn's and Colitis Foundation; NIDDK [5U01DK095745]; Gene Analysis and
   Integrative Morphology cores of the National Institutes of Health (NIH)
   [1P30DK078392-01]; Israel Science Foundation [908/15]; I-CORE program
   [41/11]; Bill and Melinda Gates Foundation [OPP1144149]; Helmsley
   Charitable Trust; ERC [758313]; European Research Council (ERC) [758313]
   Funding Source: European Research Council (ERC)
FX The RISK cohort was supported by the Crohn's and Colitis Foundation, and
   the PROTECT was supported by NIDDK 5U01DK095745 and by the Gene Analysis
   and Integrative Morphology cores of the National Institutes of Health
   (NIH)-supported Cincinnati Children's Hospital Research Foundation
   Digestive Health Center (1P30DK078392-01). The author is also supported
   by the Israel Science Foundation (908/15), the I-CORE program (41/11),
   Bill and Melinda Gates Foundation (OPP1144149), the Helmsley Charitable
   Trust, and the ERC (758313).
CR Arijs I, 2009, GUT, V58, P1612, DOI 10.1136/gut.2009.178665
   Biasci D, 2019, GUT, V68, P1386, DOI 10.1136/gutjnl-2019-318343
   Boyle B, 2017, AM J SURG PATHOL, V41, P1491, DOI 10.1097/PAS.0000000000000939
   Cleynen I, 2016, LANCET, V387, P156, DOI 10.1016/S0140-6736(15)00465-1
   Gaujoux R, 2019, GUT, V68, P604, DOI 10.1136/gutjnl-2017-315494
   Haberman Y, 2019, NAT COMMUN, V10, DOI 10.1038/s41467-018-07841-3
   Haberman Y, 2019, MUCOSAL IMMUNOL, V12, P491, DOI 10.1038/s41385-018-0114-4
   Haberman Y, 2018, INFLAMM BOWEL DIS, V24, P346, DOI 10.1093/ibd/izx013
   Haberman Y, 2014, J CLIN INVEST, V124, P3617, DOI 10.1172/JCI75436
   Hedegaard J, 2014, PLOS ONE, V9, DOI 10.1371/journal.pone.0098187
   Hyams JS, 2019, LANCET, V393, P1708, DOI 10.1016/S0140-6736(18)32592-3
   Hyams JS, 2017, LANCET GASTROENTEROL, V2, P855, DOI 10.1016/S2468-1253(17)30252-2
   Hyams JS, 1996, J PEDIATR-US, V129, P81, DOI 10.1016/S0022-3476(96)70193-2
   Jostins L, 2012, NATURE, V491, P119, DOI 10.1038/nature11582
   Kugathasan S, 2017, LANCET, V389, P1710, DOI 10.1016/S0140-6736(17)30317-3
   Loberman-Nachum N, 2019, SCI REP-UK, V9, DOI 10.1038/s41598-019-52733-1
   Martin JC, 2019, CELL, V178, P1493, DOI 10.1016/j.cell.2019.08.008
   Moore JC, 2011, INFLAMM BOWEL DIS, V17, P15, DOI 10.1002/ibd.21393
   Romberg-Camps MJL, 2009, AM J GASTROENTEROL, V104, P371, DOI 10.1038/ajg.2008.38
   Sandborn WJ, 2014, GASTROENTEROLOGY, V146, P96, DOI 10.1053/j.gastro.2013.06.010
   Smillie CS, 2019, CELL, V178, P714, DOI 10.1016/j.cell.2019.06.029
   Telesco SE, 2018, GASTROENTEROLOGY, V155, P1008, DOI 10.1053/j.gastro.2018.06.077
   Walters TD, 2014, GASTROENTEROLOGY, V146, P383, DOI 10.1053/j.gastro.2013.10.027
   West NR, 2017, NAT MED, V23, P579, DOI 10.1038/nm.4307
NR 24
TC 3
Z9 3
U1 0
U2 1
PU OXFORD UNIV PRESS INC
PI CARY
PA JOURNALS DEPT, 2001 EVANS RD, CARY, NC 27513 USA
SN 1078-0998
EI 1536-4844
J9 INFLAMM BOWEL DIS
JI Inflamm. Bowel Dis.
PD OCT
PY 2020
VL 26
IS 10
SI SI
BP 1485
EP 1489
DI 10.1093/ibd/izaa217
PG 5
WC Gastroenterology & Hepatology
WE Science Citation Index Expanded (SCI-EXPANDED)
SC Gastroenterology & Hepatology
GA OH6CP
UT WOS:000582675800018
PM 32812640
OA Green Published
DA 2024-01-22
ER

PT J
AU Lianos, GD
   Katsanos, KH
   Saridi, M
   Albani, E
   Koutroumpakis, E
   Zeglinas, C
   Glantzounis, GK
   Papaconstantinou, I
   Christodoulou, DK
AF Lianos, Georgios D.
   Katsanos, Konstantinos H.
   Saridi, Maria
   Albani, Eleni
   Koutroumpakis, Efstratios
   Zeglinas, Christos
   Glantzounis, Georgios K.
   Papaconstantinou, Ioannis
   Christodoulou, Dimitrios K.
TI Perioperative Use of Anti-TNFα Biological Agents in Open and
   Laparoscopic Surgery for Inflammatory Bowel Disease
SO SURGICAL TECHNOLOGY INTERNATIONAL-INTERNATIONAL DEVELOPMENTS IN SURGERY
   AND SURGICAL RESEARCH
LA English
DT Article
ID SEVERE ULCERATIVE-COLITIS; TOTAL ABDOMINAL COLECTOMY; CROHNS-DISEASE;
   POSTOPERATIVE COMPLICATIONS; ILEOCOLIC RESECTION; MAINTENANCE THERAPY;
   CERTOLIZUMAB PEGOL; GASTRIC-CANCER; INFLIXIMAB; ADALIMUMAB
AB Inflammatory bowel disease (IBD) consists of two disorders: Crohn's disease (CD) and ulcerative colitis (UC). Over the past few decades, a great body of knowledge has accumulated regarding the pathogenesis of IBD, and effective pharmaceutical agents, such as inhibitors of tumor necrosis factor (anti-TNF), have been introduced. Although these agents have dramatically improved the outcome of IBD, up to 70% of patients with CD and 10-30% of those with UC still undergo surgery within 10 years from diagnosis. Because of their young age and high recurrence rates, these patients are appropriate candidates for laparoscopic surgery as an alternative to laprotomy. Recently, considerable attention has been focused on perioperative outcomes of patient who are receiving anti-TNF agents and require surgery. The aim of this narrative review is to discuss the current evidence regarding the impact of perioperative anti-TNF treatment on post-opera-tive complication rates with a special focus on laparoscopic surgery.
C1 [Lianos, Georgios D.] Univ Ioannina, Dept Surg, Sch Med, Ioannina, Greece.
   [Katsanos, Konstantinos H.; Christodoulou, Dimitrios K.] Univ Ioannina, Div Internal Med 1, Sch Med, Gastroenterol, Ioannina, Greece.
   [Katsanos, Konstantinos H.; Christodoulou, Dimitrios K.] Univ Ioannina, Sch Med, Hepatogastroenterol Unit, Ioannina, Greece.
   [Saridi, Maria] Univ Peloponnese, Dept Social Sci, Nursing, Corinth, Greece.
   [Albani, Eleni] TEI Western Greece, Dept Nursing, Nursing, Patras, Greece.
   [Koutroumpakis, Efstratios] Univ Hosp Patras, Dept Gastroenterol, Patras, Greece.
   [Zeglinas, Christos] AbbVie Pharmaceut SA, Athens, Greece.
   [Glantzounis, Georgios K.] Univ Ioannina, Dept Surg, Sch Med, Surg, Ioannina, Greece.
   [Papaconstantinou, Ioannis] Univ Hosp Aretaieion, Dept Surg, Surg, Athens, Greece.
C3 University of Ioannina; University of Ioannina; University of Ioannina;
   University of Peloponnese; Western Greece University of Applied Sciences
   (TEI of Western Greece); University of Patras; AbbVie; University of
   Ioannina
RP Lianos, GD (通讯作者)，Univ Ioannina, Dept Surg, Sch Med, Ioannina, Greece.
RI Saridi, Maria I/AAE-6315-2022; Koutroumpakis, Efstratios/T-7498-2019
OI Koutroumpakis, Efstratios/0000-0002-6757-6480
CR Ali T, 2012, WORLD J GASTROENTERO, V18, P197, DOI 10.3748/wjg.v18.i3.197
   Bergamaschi R, 2003, DIS COLON RECTUM, V46, P1129, DOI 10.1007/s10350-004-7292-8
   Canedo J, 2011, COLORECTAL DIS, V13, P1294, DOI 10.1111/j.1463-1318.2010.02469.x
   Carter MJ, 2004, GUT, V53, DOI 10.1136/gut.2004.043372
   Colombel JF, 2010, NEW ENGL J MED, V362, P1383, DOI 10.1056/NEJMoa0904492
   Coquet-Reinier B, 2010, SURG ENDOSC, V24, P1866, DOI 10.1007/s00464-009-0861-0
   Corridoni D, 2014, IMMUNOL LETT, V161, P231, DOI 10.1016/j.imlet.2014.04.004
   Danese S, 2009, GASTROEN CLIN BIOL, V33, pS217, DOI 10.1016/S0399-8320(09)73157-4
   Danese S, 2014, ANN INTERN MED, V160, P704, DOI 10.7326/M13-2403
   Dasari BVM, 2011, COCHRANE DB SYST REV, DOI 10.1002/14651858.CD006956.pub2
   Fidder HH, 2010, CURR DRUG TARGETS, V11, P143, DOI 10.2174/138945010790309993
   Gainsbury ML, 2011, J GASTROINTEST SURG, V15, P397, DOI 10.1007/s11605-010-1385-6
   Gu J, 2013, COLORECTAL DIS, V15, P1123, DOI 10.1111/codi.12267
   Gu JY, 2014, SURG ENDOSC, V28, P617, DOI 10.1007/s00464-013-3218-7
   Hanauer SB, 2006, GASTROENTEROLOGY, V130, P323, DOI 10.1053/j.gastro.2005.11.030
   Hanauer SB, 2002, LANCET, V359, P1541, DOI 10.1016/S0140-6736(02)08512-4
   Hwang JM, 2008, WORLD J GASTROENTERO, V14, P2678, DOI 10.3748/wjg.14.2678
   Järnerot G, 2005, GASTROENTEROLOGY, V128, P1805, DOI 10.1053/j.gastro.2005.03.003
   Kasparek MS, 2012, INFLAMM BOWEL DIS, V18, P1207, DOI 10.1002/ibd.21860
   Kemp R, 2013, BIODRUGS, V27, P585, DOI 10.1007/s40259-013-0045-2
   Kessler H, 2011, WORLD J GASTROENTERO, V17, P1116, DOI 10.3748/wjg.v17.i9.1116
   Kohn A, 2007, ALIMENT PHARM THERAP, V26, P747, DOI 10.1111/j.1365-2036.2007.03415.x
   Krane MK, 2013, DIS COLON RECTUM, V56, P449, DOI 10.1097/DCR.0b013e3182759029
   Lau C, 2015, ANN SURG, V261, P487, DOI 10.1097/SLA.0000000000000757
   Lianos GD, 2014, INT J SURG, V12, P1369, DOI 10.1016/j.ijsu.2014.10.014
   Maggiori L, 2013, NAT REV GASTRO HEPAT, V10, P297, DOI 10.1038/nrgastro.2013.30
   Melmed GY, 2010, NAT REV GASTRO HEPAT, V7, P110, DOI 10.1038/nrgastro.2009.218
   Milsom JW, 2005, SURG CLIN N AM, V85, P25, DOI 10.1016/j.suc.2004.10.002
   Narula N, 2013, ALIMENT PHARM THER, V37, P1057, DOI 10.1111/apt.12313
   Nasir BF, 2013, J GASTROINTEST SURG, V17, P1643, DOI 10.1007/s11605-013-2250-1
   Owczarek D, 2009, POL ARCH MED WEWN, V119, P84, DOI 10.20452/pamw.614
   Papaconstantinou I, 2014, J GASTROINTEST SURG, V18, P1216, DOI 10.1007/s11605-014-2487-3
   Present DH, 1999, NEW ENGL J MED, V340, P1398, DOI 10.1056/NEJM199905063401804
   Rausei S, 2015, FUTURE ONCOL, V11, P369, DOI 10.2217/fon.14.283
   Rutgeerts P, 2005, NEW ENGL J MED, V353, P2462, DOI 10.1056/NEJMoa050516
   Sandborn WJ, 2007, GUT, V56, P1232, DOI 10.1136/gut.2006.106781
   Sandborn WJ, 2007, NEW ENGL J MED, V357, P228, DOI 10.1056/NEJMoa067594
   Sandborn WJ, 2009, GASTROENTEROLOGY, V137, P1250, DOI 10.1053/j.gastro.2009.06.061
   Sandborn WJAM, 2010, PREDICTORS RESPONSE, pS1030
   Sands B, 2002, GASTROENTEROLOGY, V122, pA81
   Schirbel A, 2010, J DIGEST DIS, V11, P266, DOI 10.1111/j.1751-2980.2010.00449.x
   Schreiber S, 2007, NEW ENGL J MED, V357, P239, DOI 10.1056/NEJMoa062897
   Sica GS, 2013, WORLD J GASTROENTERO, V19, P2445, DOI 10.3748/wjg.v19.i16.2445
   Sokol H, 2014, CURR OPIN GASTROEN, V30, P378, DOI 10.1097/MOG.0000000000000078
   Sorrentino D, 2013, EXPERT REV GASTROENT, V7, P689, DOI 10.1586/17474124.2013.842895
   Stallmach A, 2010, BEST PRACT RES CL GA, V24, P167, DOI 10.1016/j.bpg.2010.01.002
   Stocchi L, 2008, SURGERY, V144, P622, DOI 10.1016/j.surg.2008.06.016
   Triantafillidis JK, 2011, DRUG DES DEV THER, V5, P185, DOI 10.2147/DDDT.S11290
   Waterman M, 2013, GUT, V62, P387, DOI 10.1136/gutjnl-2011-301495
   Yarur AJ, 2014, WORLD J GASTROENTERO, V20, P3475, DOI 10.3748/wjg.v20.i13.3475
   Zenlea T, 2014, WORLD J GASTROENTERO, V20, P3146, DOI 10.3748/wjg.v20.i12.3146
   Zhang HF, 2007, SURG LAPARO ENDO PER, V17, P388, DOI 10.1097/SLE.0b013e3180de4df3
NR 52
TC 0
Z9 0
U1 0
U2 0
PU SURGICAL TECHNOLOGY INT ONLINE
PI SAN FRANCISCO
PA 2443 FILLMORE ST, 229, SAN FRANCISCO, CA 94115 USA
EI 1090-3941
J9 SURG TECHNOL INT
JI Surg. Technol. Int.
PD MAY
PY 2019
VL 34
PG 8
WC Surgery
WE Emerging Sources Citation Index (ESCI)
SC Surgery
GA NL3YD
UT WOS:000567354800025
DA 2024-01-22
ER

PT J
AU Hindryckx, P
   Vande Casteele, N
   Novak, G
   Khanna, R
   D'Haens, G
   Sandborn, WJ
   Danese, S
   Jairath, V
   Feagan, BG
AF Hindryckx, Pieter
   Vande Casteele, Niels
   Novak, Gregor
   Khanna, Reena
   D'Haens, Geert
   Sandborn, William J.
   Danese, Silvio
   Jairath, Vipul
   Feagan, Brian G.
TI The Expanding Therapeutic Armamentarium for Inflammatory Bowel Disease:
   How to Choose the Right Drug[s] for Our Patients?
SO JOURNAL OF CROHNS & COLITIS
LA English
DT Review
DE TNF antagonists; IL-23 antagonists; JAK inhibitors; sphingosine-1
   phosphate; Smad7; pipeline; inflammatory bowel disease; therapy
ID JANUS KINASE INHIBITOR; ACTIVE CROHNS-DISEASE; MAINTENANCE THERAPY;
   DOUBLE-BLIND; RHEUMATOID-ARTHRITIS; ANTI-TNF; COMBINATION THERAPY;
   ULCERATIVE-COLITIS; INDUCTION THERAPY; CERTOLIZUMAB PEGOL
AB The therapeutic landscape for inflammatory bowel disease [IBD] is rapidly evolving. Two new biologic drugs, vedolizumab and ustekinumab, have recently entered the marketplace, the first biosimilars have been introduced, and several other agents are at an advanced stage of clinical development. In parallel, therapeutic goals have shifted from symptom control towards mucosal healing and prevention of bowel damage. In the coming years, gastroenterologists will be faced with unprecedented choices when selecting the best treatment for their patients with IBD. In this article, we review existing data on the mechanisms of action, efficacy, and safety of recently approved and late-stage pipeline therapies, and use this information to speculate on the positioning of these drugs, alone or in combination, in therapeutic algorithms for Crohn's disease and ulcerative colitis.
C1 [Hindryckx, Pieter; Vande Casteele, Niels; Novak, Gregor; Khanna, Reena; D'Haens, Geert; Sandborn, William J.; Jairath, Vipul; Feagan, Brian G.] Univ Western Ontario, Robarts Clin Trials Inc, London, ON, Canada.
   [Hindryckx, Pieter] Univ Ghent, Dept Gastroenterol, Ghent, Belgium.
   [Vande Casteele, Niels; Sandborn, William J.] Univ Calif San Diego, Div Gastroenterol, La Jolla, CA 92093 USA.
   [Novak, Gregor] Univ Ljubljana, Dept Gastroenterol, Med Ctr, Ljubljana, Slovenia.
   [Khanna, Reena; Jairath, Vipul; Feagan, Brian G.] Univ Western Ontario, Dept Med, London, ON OX3 9DU, Canada.
   [D'Haens, Geert] Acad Med Ctr, Inflammatory Bowel Dis Ctr, Amsterdam, Netherlands.
   [Danese, Silvio] Humanitas Univ, Dept Biomed Sci, Milan, Italy.
   [Jairath, Vipul; Feagan, Brian G.] Univ Western Ontario, Dept Epidemiol & Biostat, London, ON, Canada.
C3 Western University (University of Western Ontario); Robarts Clinical
   Trials Inc; Ghent University; University of California System;
   University of California San Diego; University of Ljubljana; Western
   University (University of Western Ontario); University of Amsterdam;
   Academic Medical Center Amsterdam; Humanitas University; Western
   University (University of Western Ontario)
RP Feagan, BG (通讯作者)，Univ Western Ontario, Dept Med, London, ON OX3 9DU, Canada.
EM brian.feagan@robartsinc.com
RI Danese, Silvio/ABH-9571-2020; Khanna, Reena/H-5626-2013; Feagan,
   Brian/G-3292-2011; Jairath, Vipul/GLS-6449-2022; Novak,
   Gregor/ABC-5489-2020; Sandborn, William/ABE-8342-2020
OI Danese, Silvio/0000-0001-7341-1351; Novak, Gregor/0000-0002-9110-9188;
   Vande Casteele, Niels/0000-0003-0854-0274
CR Amiot A, 2014, AM J GASTROENTEROL, V109, P1443, DOI 10.1038/ajg.2014.183
   [Anonymous], 2014, GUID SIM BIOL MED PR
   [Anonymous], FDA Drug Safety Communication: FDA warns that SGLT2 inhibitors for diabetes may result in a serious condition of too much acid in the blood
   [Anonymous], COCHRANE DATABASE SY, DOI DOI 10.1002/14651858.CD007560.PUB3
   Argüelles-Arias F, 2013, REV ESP ENFERM DIG, V105, P37, DOI 10.4321/S1130-01082013000100006
   Ben-Horin S, 2016, CLIN GASTROENTEROL H, V14, P1685, DOI 10.1016/j.cgh.2016.05.023
   Bourikas LA, 2010, CURR DRUG TARGETS, V11, P187, DOI 10.2174/138945010790309966
   Bravatà I, 2015, CURR OPIN PHARMACOL, V25, P67, DOI 10.1016/j.coph.2015.11.007
   Buer L, 2017, J CROHNS COLITIS, V11, pS341
   Carbonnel F, 2016, GASTROENTEROLOGY, V150, P380, DOI 10.1053/j.gastro.2015.10.050
   Catherine Rosariio MF IM, 2013, INFLAMM BOWEL DIS S1, V19, P140
   Chande N, 2015, COCHRANE DB SYST REV, DOI 10.1002/14651858.CD000067.pub3
   Cohen SB, 2016, CLIN EXP RHEUMATOL, V34, P32
   Colombel JF, 2010, NEW ENGL J MED, V362, P1383, DOI 10.1056/NEJMoa0904492
   Colombel JF, 2007, GASTROENTEROLOGY, V132, P52, DOI 10.1053/j.gastro.2006.11.041
   Colombel JF, 2017, GUT, V66, P839, DOI 10.1136/gutjnl-2015-311079
   D'Haens G, 2015, J CROHNS COLITIS, V9, pS14
   Danese S, 2017, J CROHNS COLITIS, V11, P26, DOI 10.1093/ecco-jcc/jjw198
   Danese S, 2017, NAT REV GASTRO HEPAT, V14, P22, DOI 10.1038/nrgastro.2016.155
   de Chambrun GP, 2016, EXPERT REV GASTROENT, V10, P915, DOI 10.1586/17474124.2016.1174064
   De Vries L, 2016, J CROHNS COLITIS, V10, pS405
   Delgado A, 2016, CURR MED CHEM, V23, P242, DOI 10.2174/0929867323666151207111509
   Dowty ME, 2014, DRUG METAB DISPOS, V42, P759, DOI 10.1124/dmd.113.054940
   Duerr RH, 2006, SCIENCE, V314, P1461, DOI 10.1126/science.1135245
   Farahnik B, 2016, DERMATOLOGY THER, V6, P111, DOI 10.1007/s13555-016-0121-x
   Feagan BG, 2016, NEW ENGL J MED, V375, P1946, DOI 10.1056/NEJMoa1602773
   Feagan BG, 2016, UN EUR GASTR J S1, V2
   Feagan BG, 2008, GASTROENTEROLOGY, V135, P1493, DOI 10.1053/j.gastro.2008.07.069
   Feagan BG, 2017, LANCET, V389, P1699, DOI 10.1016/S0140-6736(17)30570-6
   Feagan BG, 2014, GASTROENTEROLOGY, V146, P681, DOI 10.1053/j.gastro.2013.11.024
   Feagan BG, 2013, NEW ENGL J MED, V369, P699, DOI 10.1056/NEJMoa1215734
   Food and Drug Administration, 2016, LAB BIOS PROD GUID I
   Food and Drug Administration (FDA), 2015, GASTR REG ENDP ADV T
   Ghosh S, 2003, NEW ENGL J MED, V348, P24, DOI 10.1056/NEJMoa020732
   Hanauer SB, 2006, GASTROENTEROLOGY, V130, P323, DOI 10.1053/j.gastro.2005.11.030
   Hanauer SB, 2002, LANCET, V359, P1541, DOI 10.1016/S0140-6736(02)08512-4
   Hirten R, 2015, AM J GASTROENTEROL, V110, P1737, DOI 10.1038/ajg.2015.355
   Hsu L, 2014, BRIT J DERMATOL, V170, P261, DOI 10.1111/bjd.12654
   Hueber W, 2012, GUT, V61, P1693, DOI 10.1136/gutjnl-2011-301668
   Izzo R, 2016, EXPERT REV CLIN IMMU, V12, P1137, DOI 10.1080/1744666X.2016.1217774
   Karuppuchamy T, 2017, MUCOSAL IMMUNOL, V10, P162, DOI 10.1038/mi.2016.35
   Kaser A, 2014, BEST PRACT RES CL GA, V28, P437, DOI 10.1016/j.bpg.2014.04.005
   Kavanaugh A, 2017, ANN RHEUM DIS, V76, P1009, DOI 10.1136/annrheumdis-2016-210105
   Kavanaugh A, 2016, ANN RHEUM DIS, V75, P1984, DOI 10.1136/annrheumdis-2015-209068
   Khanna R, 2015, LANCET, V386, P1825, DOI 10.1016/S0140-6736(15)00068-9
   Kleinschmidt-DeMasters BK, 2005, NEW ENGL J MED, V353, P369, DOI 10.1056/NEJMoa051782
   Kunwar S, 2016, RHEUMATOL INT, V36, P1065, DOI 10.1007/s00296-016-3480-9
   Langer-Gould A, 2005, NEW ENGL J MED, V353, P375, DOI 10.1056/NEJMoa051847
   Levesque BG, 2015, GASTROENTEROLOGY, V148, P37, DOI 10.1053/j.gastro.2014.08.003
   Lublin F, 2016, LANCET, V387, P1075, DOI 10.1016/S0140-6736(15)01314-8
   Mantzaris Gerassimos J, 2017, Curr Treat Options Gastroenterol, V15, P84, DOI 10.1007/s11938-017-0128-0
   Marafini I, 2013, CURR DRUG TARGETS, V14, P1400, DOI 10.2174/13894501113149990157
   Matsumoto T, 2016, J CROHNS COLITIS, V10, P1259, DOI 10.1093/ecco-jcc/jjw152
   Mavers Melissa, 2009, Curr Rheumatol Rep, V11, P378
   McDonald John W D, 2014, Cochrane Database Syst Rev, pCD003459, DOI 10.1002/14651858.CD003459.pub4
   Menet CJ, 2014, J MED CHEM, V57, P9323, DOI 10.1021/jm501262q
   Monteleone G, 2015, NEW ENGL J MED, V372, P1104, DOI 10.1056/NEJMoa1407250
   Mukhopadhyay P, 2015, BREAST CANCER MANAG, V4, P241, DOI 10.2217/bmt.15.20
   Nema R, 2016, ONCOTARGETS THER, V9, P3269, DOI 10.2147/OTT.S99989
   O'Shea JJ, 2004, ANN RHEUM DIS, V63, P67, DOI 10.1136/ard.2004.028290
   Omoniyi J, 2016, GASTROENTEROLOGY, V150, pS408
   Panaccione R, 2014, GASTROENTEROLOGY, V146, P392, DOI 10.1053/j.gastro.2013.10.052
   Panés J, 2017, GUT, V66, P1049, DOI 10.1136/gutjnl-2016-312735
   Papp KA, 2013, BRIT J DERMATOL, V168, P844, DOI 10.1111/bjd.12214
   Papp K, 2015, J DRUGS DERMATOL, V14, P58
   Papp KA, 2016, J AM ACAD DERMATOL, V74, P841, DOI 10.1016/j.jaad.2016.01.013
   Patel Vishal, 2014, Cochrane Database Syst Rev, pCD006884, DOI 10.1002/14651858.CD006884.pub3
   Radominski SC, 2017, REUMATOL CLIN, V13, P201, DOI 10.1016/j.reuma.2016.04.010
   Reinisch W, 2011, GUT, V60, P780, DOI 10.1136/gut.2010.221127
   Rosario M, 2014, J CROHNS COLITIS, V8, pS42, DOI 10.1016/S1873-9946(14)60083-0
   Rosario M, 2016, CLIN DRUG INVEST, V36, P913, DOI 10.1007/s40261-016-0437-4
   Rutgeerts P, 2005, NEW ENGL J MED, V353, P2462, DOI 10.1056/NEJMoa050516
   Rutgeerts P, 2016, UNITED EUROPEAN GAST, V4, pA44
   SANDBORN W, 2016, GASTROENTEROLOGY S1, V150, pS157
   Sandborn WJ, 2007, GUT, V56, P1232, DOI 10.1136/gut.2006.106781
   Sandborn WJ, 2017, J CROHNS COLITIS, V11, pS21
   Sandborn WJ, 2017, J CROHNS COLITIS, V11, pS22
   Sandborn WJ, 2007, NEW ENGL J MED, V357, P228, DOI 10.1056/NEJMoa067594
   Sandborn WJ, 2009, GASTROENTEROLOGY, V137, P1250, DOI 10.1053/j.gastro.2009.06.061
   Sandborn WJ, 2017, NEW ENGL J MED, V376, P1723, DOI 10.1056/NEJMoa1606910
   Sandborn WJ, 2016, NEW ENGL J MED, V374, P1754, DOI 10.1056/NEJMoa1513248
   Sandborn WJ, 2014, GASTROENTEROLOGY, V146, P85, DOI 10.1053/j.gastro.2013.05.048
   Sandborn WJ, 2014, GASTROENTEROLOGY, V146, P96, DOI 10.1053/j.gastro.2013.06.010
   Sandborn WJ, 2013, NEW ENGL J MED, V369, P711, DOI 10.1056/NEJMoa1215739
   Sandborn WJ, 2012, NEW ENGL J MED, V367, P1519, DOI 10.1056/NEJMoa1203572
   Sandborn WJ, 2012, NEW ENGL J MED, V367, P616, DOI 10.1056/NEJMoa1112168
   Sandborn WJ, 2012, GASTROENTEROLOGY, V142, P257, DOI 10.1053/j.gastro.2011.10.032
   Sandborn WJ, 2005, NEW ENGL J MED, V353, P1912, DOI 10.1056/NEJMoa043335
   Sands BE, 2014, GASTROENTEROLOGY, V146, pS149
   Sands BE, 2015, GASTROENTEROLOGY, V148, pS163
   Sands BE, 2014, GASTROENTEROLOGY, V147, P618, DOI 10.1053/j.gastro.2014.05.008
   Schreiber S, 2005, GASTROENTEROLOGY, V129, P807, DOI 10.1053/j.gastro.2005.06.064
   Schreiber S, 2007, NEW ENGL J MED, V357, P239, DOI 10.1056/NEJMoa062897
   Strand V, 2015, ARTHRITIS RES THER, V17, DOI 10.1186/s13075-015-0880-2
   Targan SR, 1997, NEW ENGL J MED, V337, P1029, DOI 10.1056/NEJM199710093371502
   Targan SR, 2007, GASTROENTEROLOGY, V132, P1672, DOI 10.1053/j.gastro.2007.03.024
   Targan SR, 2016, AM J GASTROENTEROL, V111, P1599, DOI 10.1038/ajg.2016.298
   Timmer A, 2016, COCHRANE DB SYST REV, DOI 10.1002/14651858.CD000478.pub4
   Tsukamoto S, 2017, BRIT J HAEMATOL, V178, P155, DOI 10.1111/bjh.14119
   Tzellos T, 2012, DERM-ENDOCRINOL, V4, DOI 10.4161/derm.23100
   Van Assche G, 2005, NEW ENGL J MED, V353, P362, DOI 10.1056/NEJMoa051586
   Vande Casteele N, 2015, J CLIN PHARMACOL, V55, pS39, DOI 10.1002/jcph.374
   Vermeire S, 2017, LANCET, V390, P135, DOI 10.1016/S0140-6736(17)30930-3
   Vermeire S, 2017, LANCET, V389, P266, DOI 10.1016/S0140-6736(16)32537-5
   Vermeire S, 2015, ACTA GASTRO-ENT BELG, V78, P26
   Vermeire S, 2014, LANCET, V384, P309, DOI 10.1016/S0140-6736(14)60661-9
   Wang K, 2009, AM J HUM GENET, V84, P399, DOI 10.1016/j.ajhg.2009.01.026
   White C, 2016, ONCOTARGET, V7, P23106, DOI 10.18632/oncotarget.7145
   Yen D, 2006, J CLIN INVEST, V116, P1310, DOI 10.1172/JCI21404
   Yopp AC, 2006, CLIN TRANSPLANT, V20, P788, DOI 10.1111/j.1399-0012.2006.00570.x
   Yoshimura N, 2015, GASTROENTEROLOGY, V149, P1775, DOI 10.1053/j.gastro.2015.08.044
   Yzet C, 2016, AM J GASTROENTEROL, V111, P748, DOI 10.1038/ajg.2016.66
NR 112
TC 66
Z9 68
U1 0
U2 15
PU OXFORD UNIV PRESS
PI OXFORD
PA GREAT CLARENDON ST, OXFORD OX2 6DP, ENGLAND
SN 1873-9946
EI 1876-4479
J9 J CROHNS COLITIS
JI J. Crohns Colitis
PD JAN
PY 2018
VL 12
IS 1
BP 105
EP 119
DI 10.1093/ecco-jcc/jjx117
PG 15
WC Gastroenterology & Hepatology
WE Science Citation Index Expanded (SCI-EXPANDED)
SC Gastroenterology & Hepatology
GA FS3KI
UT WOS:000419679800012
PM 28961959
OA Bronze
DA 2024-01-22
ER

PT J
AU Melgar, S
   Shanahan, F
AF Melgar, Silvia
   Shanahan, Fergus
TI Inflammatory bowel disease-From mechanisms to treatment strategies
SO AUTOIMMUNITY
LA English
DT Review
DE IBD; microbiota; Th17 cells; miRNA; autophagy
ID GENOME-WIDE ASSOCIATION; STEM-CELL TRANSPLANTATION; INTESTINAL
   EPITHELIAL-CELLS; REFRACTORY CROHNS-DISEASE; HUMAN TH17 CELLS;
   ULCERATIVE-COLITIS; T-CELLS; ADAPTIVE IMMUNITY; SMALL-MOLECULE;
   CLOSTRIDIUM-DIFFICILE
AB The inflammatory bowel diseases ulcerative colitis and Crohn's disease (CD) are heterogeneous syndromes representing the outcome of the colliding influences of shared and distinct genetic risk factors, environmental or lifestyle modifiers and immune effector mechanisms. Identification of specific genetic risk factors has provided a glimpse of potential pathways of tissue damage. Defective mucosal clearance of bacteria (commensals and pathogens), including phagocytic cell dysfunction, appears to be common in CD, but distinct inputs to a final common pathway of tissue damage may account for heterogeneity. Regardless of the genetic risk, the primacy of environmental or lifestyle risk factors is evident and can be linked to changes in the gut microbiota, particularly in early life. Improved understanding of the molecular basis of host-microbe interactions in the gut promises novel therapeutic strategies. Thus, the emerging drug therapy for patients with these diseases is moving from trials of empiric possibilities to rational drug design with exciting prospects already at hand.
C1 [Melgar, Silvia; Shanahan, Fergus] Natl Univ Ireland Univ Coll Cork, Alimentary Pharmabiot Ctr, Cork, Ireland.
   [Melgar, Silvia] GlaxoSmithKline, Immunoinflammat CEDD, Stevenage, Herts, England.
C3 University College Cork; GlaxoSmithKline
RP Shanahan, F (通讯作者)，Natl Univ Ireland Univ Coll Cork, Alimentary Pharmabiot Ctr, Cork, Ireland.
EM f.shanahan@ucc.ie
RI Melgar, Silvia/I-4191-2019; Shanahan, Fergus/ABF-2390-2020
OI Melgar, Silvia/0000-0001-7463-3343; Shanahan, Fergus/0000-0003-0467-0936
FU Science Foundation, Ireland; Higher Education Authority of Ireland;
   European Union; GlaxoSmithKline Ltd (GSK)
FX The authors are supported, in part, by Science Foundation, Ireland, the
   Higher Education Authority of Ireland, the European Union and
   GlaxoSmithKline Ltd (GSK). The content of this article was neither
   influenced nor constrained by this fact. The authors report no conflicts
   of interest. The authors alone are responsible for the content and
   writing of the paper.
CR Abubakar I, 2008, INFLAMM BOWEL DIS, V14, P401, DOI 10.1002/ibd.20276
   Acosta-Rodriguez EV, 2007, NAT IMMUNOL, V8, P639, DOI 10.1038/ni1467
   Ahn SH, 2008, INFLAMM BOWEL DIS, V14, P908, DOI 10.1002/ibd.20413
   Akira S, 2004, NAT REV IMMUNOL, V4, P499, DOI 10.1038/nri1391
   Ananthakrishnan AN, 2009, GASTROENTEROL CLIN N, V38, P711, DOI 10.1016/j.gtc.2009.07.003
   Annunziato F, 2007, J EXP MED, V204, P1849, DOI 10.1084/jem.20070663
   Bamba S, 2006, J PATHOL, V209, P265, DOI 10.1002/path.1967
   Barrett JC, 2008, NAT GENET, V40, P955, DOI 10.1038/ng.175
   Barrett JC, 2009, NAT GENET, V41, P1330, DOI 10.1038/ng.483
   Bartel DP, 2009, CELL, V136, P215, DOI 10.1016/j.cell.2009.01.002
   Bartel DP, 2004, CELL, V116, P281, DOI 10.1016/S0092-8674(04)00045-5
   Baumgart DC, 2007, LANCET, V369, P1627, DOI 10.1016/S0140-6736(07)60750-8
   Baumgart DC, 2007, LANCET, V369, P1641, DOI 10.1016/S0140-6736(07)60751-X
   Becker C, 2006, J IMMUNOL, V177, P2760, DOI 10.4049/jimmunol.177.5.2760
   Bento AF, 2008, J LEUKOCYTE BIOL, V84, P1213, DOI 10.1189/jlb.0408231
   Bernstein CN, 2008, GUT, V57, P1185, DOI 10.1136/gut.2007.122143
   Bonen DK, 2003, GASTROENTEROLOGY, V124, P521, DOI 10.1053/gast.2003.50045
   Bouskra D, 2008, NATURE, V456, P507, DOI 10.1038/nature07450
   Braat H, 2006, CLIN GASTROENTEROL H, V4, P754, DOI 10.1016/j.cgh.2006.03.028
   Brain O, 2008, CURR OPIN GASTROEN, V24, P469, DOI 10.1097/MOG.0b013e3282ff0dd5
   Brenner DM, 2009, AM J GASTROENTEROL, V104, P1033, DOI 10.1038/ajg.2009.25
   Brittan M, 2005, GASTROENTEROLOGY, V128, P1984, DOI 10.1053/j.gastro.2005.03.028
   Cadwell K, 2008, NATURE, V456, P259, DOI 10.1038/nature07416
   Caplan A, 2009, J PATHOL, V217, P318, DOI 10.1002/path.2469
   Carson KR, 2009, LANCET ONCOL, V10, P816, DOI 10.1016/S1470-2045(09)70161-5
   Cassinotti A, 2008, GUT, V57, P211, DOI 10.1136/gut.2007.128694
   Ceppi M, 2009, P NATL ACAD SCI USA, V106, P2735, DOI 10.1073/pnas.0811073106
   Chen CZ, 2004, SCIENCE, V303, P83, DOI 10.1126/science.1091903
   Chong MMW, 2008, J EXP MED, V205, P2449, DOI [10.1084/jem.20071219090508c, 10.1084/jem.20081219]
   Clayton EM, 2009, AM J GASTROENTEROL, V104, P1162, DOI 10.1038/ajg.2009.4
   Cobb BS, 2006, J EXP MED, V203, P2519, DOI 10.1084/jem.20061692
   Collazo CM, 2001, J EXP MED, V194, P181, DOI 10.1084/jem.194.2.181
   Corr SC, 2007, P NATL ACAD SCI USA, V104, P7617, DOI 10.1073/pnas.0700440104
   Cortijo J, 2006, BRIT J PHARMACOL, V147, P661, DOI 10.1038/sj.bjp.0706658
   Cuthbert AP, 2002, GASTROENTEROLOGY, V122, P867, DOI 10.1053/gast.2002.32415
   Dambacher J, 2009, GUT, V58, P1207, DOI 10.1136/gut.2007.130112
   Darfeuille-Michaud A, 2004, GASTROENTEROLOGY, V127, P412, DOI 10.1053/j.gastro.2004.04.061
   Deshpande G, 2007, LANCET, V369, P1614, DOI 10.1016/S0140-6736(07)60748-X
   Divangahi M, 2008, J IMMUNOL, V181, P7157, DOI 10.4049/jimmunol.181.10.7157
   Du CS, 2009, NAT IMMUNOL, V10, P1252, DOI 10.1038/ni.1798
   Duerr RH, 2006, SCIENCE, V314, P1461, DOI 10.1126/science.1135245
   Farooq SM, 2009, J PHARMACOL EXP THER, V329, P123, DOI 10.1124/jpet.108.145862
   Feagan BG, 2005, NEW ENGL J MED, V352, P2499, DOI 10.1056/NEJMoa042982
   Feagan BG, 2008, CLIN GASTROENTEROL H, V6, P1370, DOI 10.1016/j.cgh.2008.06.007
   Festen EAM, 2009, GUT, V58, P799, DOI 10.1136/gut.2008.166918
   Fisher SA, 2008, NAT GENET, V40, P710, DOI 10.1038/ng.145
   Fortun PJ, 2008, AUTOIMMUNITY, V41, P654, DOI 10.1080/08916930802197826
   Frank DN, 2007, P NATL ACAD SCI USA, V104, P13780, DOI 10.1073/pnas.0706625104
   Franke A, 2008, NAT GENET, V40, P713, DOI 10.1038/ng.148
   Fujino S, 2003, GUT, V52, P65, DOI 10.1136/gut.52.1.65
   Fuss IJ, 2006, INFLAMM BOWEL DIS, V12, P9, DOI 10.1097/01.MIB.0000194183.92671.b6
   Fuss IJ, 2004, J CLIN INVEST, V113, P1490, DOI 10.1172/JCI200419836
   García-Olmo D, 2005, DIS COLON RECTUM, V48, P1416, DOI 10.1007/s10350-005-0052-6
   Garrett WS, 2007, CELL, V131, P33, DOI 10.1016/j.cell.2007.08.017
   Gläsner J, 2005, J IMMUNOL, V175, P4724, DOI 10.4049/jimmunol.175.7.4724
   Glocker EO, 2009, NEW ENGL J MED, V361, P2033, DOI 10.1056/NEJMoa0907206
   González MA, 2009, GASTROENTEROLOGY, V136, P978, DOI 10.1053/j.gastro.2008.11.041
   Gonzalez-Rey E, 2009, GUT, V58, P929, DOI 10.1136/gut.2008.168534
   Gutierrez O, 2002, J BIOL CHEM, V277, P41701, DOI 10.1074/jbc.M206473200
   Hampe J, 2007, NAT GENET, V39, P207, DOI 10.1038/ng1954
   Hedin C, 2007, P NUTR SOC, V66, P307, DOI 10.1017/S0029665107005563
   HERMISTON ML, 1995, SCIENCE, V270, P1203, DOI 10.1126/science.270.5239.1203
   Hijazi Y, 2004, J CLIN PHARMACOL, V44, P1368, DOI 10.1177/0091270004270147
   Hisamatsu T, 2003, GASTROENTEROLOGY, V124, P993, DOI 10.1053/gast.2003.50153
   Hue S, 2006, J EXP MED, V203, P2473, DOI 10.1084/jem.20061099
   Hugot JP, 2001, NATURE, V411, P599, DOI 10.1038/35079107
   Inohara N, 2003, J BIOL CHEM, V278, P5509, DOI 10.1074/jbc.C200673200
   Inoue N, 2002, GASTROENTEROLOGY, V123, P86, DOI 10.1053/gast.2002.34155
   Izcue A, 2008, IMMUNITY, V28, P559, DOI 10.1016/j.immuni.2008.02.019
   JESUS RN, 2008, INFLAMM BOWEL DIS, V14, P1715
   Kaser A, 2008, CELL, V134, P743, DOI 10.1016/j.cell.2008.07.021
   Ke XS, 2003, CURR OPIN CHEM BIOL, V7, P516, DOI 10.1016/S1367-5931(03)00075-9
   Kleinschek MA, 2009, J EXP MED, V206, P525, DOI 10.1084/jem.20081712
   Knight P, 2008, BRIT MED BULL, V88, P95, DOI 10.1093/bmb/ldn038
   Kobayashi KS, 2005, SCIENCE, V307, P731, DOI 10.1126/science.1104911
   Kobayashi T, 2008, GUT, V57, P1682, DOI 10.1136/gut.2007.135053
   Kohlhaas S, 2009, J IMMUNOL, V182, P2578, DOI 10.4049/jimmunol.0803162
   Kuballa P, 2008, PLOS ONE, V3, DOI 10.1371/journal.pone.0003391
   Kullberg MC, 2006, J EXP MED, V203, P2485, DOI 10.1084/jem.20061082
   Lala S, 2003, GASTROENTEROLOGY, V125, P47, DOI 10.1016/S0016-5085(03)00661-9
   Li QJ, 2007, CELL, V129, P147, DOI 10.1016/j.cell.2007.03.008
   Maeda S, 2005, SCIENCE, V307, P734, DOI 10.1126/science.1103685
   Mahowald MA, 2009, P NATL ACAD SCI USA, V106, P5859, DOI 10.1073/pnas.0901529106
   Marks DJB, 2010, CLIN REV ALLERG IMMU, V38, P20, DOI 10.1007/s12016-009-8133-2
   Mattes J, 2009, P NATL ACAD SCI USA, V106, P18704, DOI 10.1073/pnas.0905063106
   Mazmanian SK, 2008, NATURE, V453, P620, DOI 10.1038/nature07008
   Mazmanian SK, 2005, CELL, V122, P107, DOI 10.1016/j.cell.2005.05.007
   McCarroll SA, 2008, NAT GENET, V40, P1107, DOI 10.1038/ng.215
   McGeachy MJ, 2008, IMMUNITY, V28, P445, DOI 10.1016/j.immuni.2008.03.001
   Melgar S, 2003, CLIN EXP IMMUNOL, V134, P127, DOI 10.1046/j.1365-2249.2003.02268.x
   Miller DH, 2003, NEW ENGL J MED, V348, P15, DOI 10.1056/NEJMoa020696
   Mizushima N, 2007, GENE DEV, V21, P2861, DOI 10.1101/gad.1599207
   MOLLY P, 2006, INFLAMM BOWEL DIS, V12, P651
   Moschos SA, 2007, BMC GENOMICS, V8, DOI 10.1186/1471-2164-8-240
   O'Hara AM, 2006, EMBO REP, V7, P688, DOI 10.1038/sj.embor.7400731
   Ogura Y, 2001, NATURE, V411, P603, DOI 10.1038/35079114
   Okigami H, 2007, EUR J PHARMACOL, V559, P202, DOI 10.1016/j.ejphar.2006.11.065
   Oyama Y, 2005, GASTROENTEROLOGY, V128, P552, DOI 10.1053/j.gastro.2004.11.051
   Pabst O, 2000, EMBO J, V19, P2015, DOI 10.1093/emboj/19.9.2015
   Park H, 2005, NAT IMMUNOL, V6, P1133, DOI 10.1038/ni1261
   Pène J, 2008, J IMMUNOL, V180, P7423, DOI 10.4049/jimmunol.180.11.7423
   Rioux JD, 2007, NAT GENET, V39, P596, DOI 10.1038/ng2032
   Rivera-Nieves J, 2006, GASTROENTEROLOGY, V131, P1518, DOI 10.1053/j.gastro.2006.08.031
   Rodriguez A, 2007, SCIENCE, V316, P608, DOI 10.1126/science.1139253
   Ryu JH, 2008, SCIENCE, V319, P777, DOI 10.1126/science.1149357
   Saitoh T, 2008, NATURE, V456, P264, DOI 10.1038/nature07383
   Sandborn WJ, 2005, NEW ENGL J MED, V353, P1912, DOI 10.1056/NEJMoa043335
   Sartor RB, 2008, GASTROENTEROLOGY, V134, P577, DOI 10.1053/j.gastro.2007.11.059
   Schmid D, 2007, IMMUNITY, V27, P11, DOI 10.1016/j.immuni.2007.07.004
   Sewell GW, 2009, CURR OPIN IMMUNOL, V21, P506, DOI 10.1016/j.coi.2009.06.003
   Shanahan F, 2009, J PHYSIOL-LONDON, V587, P4175, DOI 10.1113/jphysiol.2009.174649
   Silverberg MS, 2009, NAT GENET, V41, P216, DOI 10.1038/ng.275
   Singh SB, 2006, SCIENCE, V313, P1438, DOI 10.1126/science.1129577
   Smith AM, 2009, J EXP MED, V206, P1883, DOI 10.1084/jem.20091233
   Sokol H, 2008, P NATL ACAD SCI USA, V105, P16731, DOI 10.1073/pnas.0804812105
   Sonnenburg JL, 2006, PLOS BIOL, V4, P2213, DOI 10.1371/journal.pbio.0040413
   Souza HS, 1999, GUT, V45, P856, DOI 10.1136/gut.45.6.856
   Steidler L, 2000, SCIENCE, V289, P1352, DOI 10.1126/science.289.5483.1352
   Stoll M, 2004, NAT GENET, V36, P476, DOI 10.1038/ng1345
   Suzuki K, 2004, P NATL ACAD SCI USA, V101, P1981, DOI 10.1073/pnas.0307317101
   Swidsinski A, 2002, GASTROENTEROLOGY, V122, P44, DOI 10.1053/gast.2002.30294
   Taganov KD, 2006, P NATL ACAD SCI USA, V103, P12481, DOI 10.1073/pnas.0605298103
   Tarlinton D, 2003, J IMMUNOL, V170, P4002, DOI 10.4049/jimmunol.170.8.4002
   TYSK C, 1988, GUT, V29, P990, DOI 10.1136/gut.29.7.990
   Uccelli A, 2008, NAT REV IMMUNOL, V8, P726, DOI 10.1038/nri2395
   Uhlig HH, 2006, IMMUNITY, V25, P309, DOI 10.1016/j.immuni.2006.05.017
   Van Denburgh John, 1909, Proceedings of the California Academy of Science (4th Series), V3
   Waldner MJ, 2009, CURR OPIN PHARMACOL, V9, P702, DOI 10.1016/j.coph.2009.07.005
   Wehkamp J, 2004, GUT, V53, P1658, DOI 10.1136/gut.2003.032805
   Whorwell PJ, 2006, AM J GASTROENTEROL, V101, P1581, DOI 10.1111/j.1572-0241.2006.00734.x
   Worm J, 2009, NUCLEIC ACIDS RES, V37, P5784, DOI 10.1093/nar/gkp577
   Wu F, 2008, GASTROENTEROLOGY, V135, P1624, DOI 10.1053/j.gastro.2008.07.068
   Yabana T, 2009, J PATHOL, V218, P350, DOI 10.1002/path.2535
   Yamazaki K, 2007, J HUM GENET, V52, P575, DOI 10.1007/s10038-007-0156-z
   ZUZANA Z, 2008, INFLAMM BOWEL DIS, V14, P186
NR 135
TC 44
Z9 51
U1 3
U2 27
PU TAYLOR & FRANCIS LTD
PI ABINGDON
PA 2-4 PARK SQUARE, MILTON PARK, ABINGDON OR14 4RN, OXON, ENGLAND
SN 0891-6934
EI 1607-842X
J9 AUTOIMMUNITY
JI Autoimmunity
PD NOV
PY 2010
VL 43
IS 7
BP 463
EP 477
DI 10.3109/08916931003674709
PG 15
WC Immunology
WE Science Citation Index Expanded (SCI-EXPANDED)
SC Immunology
GA 663MF
UT WOS:000282891300002
PM 20388058
DA 2024-01-22
ER

PT J
AU Mijandrusic-Sincic, B
   Licul, V
   Gorup, L
   Brncic, N
   Glazar, I
   Lucin, K
AF Mijandrusic-Sincic, Brankica
   Licul, Vanja
   Gorup, Lari
   Brncic, Nada
   Glazar, Irena
   Lucin, Ksenija
TI Pyostomatitis Vegetans Associated with Inflammatory Bowel Disease -
   Report of Two Cases
SO COLLEGIUM ANTROPOLOGICUM
LA English
DT Article
DE pyostomatitis vegetans; inflammatory bowel disease; corticosteroids;
   azathioprine; adalimumab; infliximab
ID OF-THE-LITERATURE; CROHNS-DISEASE
AB Pyostomatitis vegetans (PV) is a rare, chronic mucocutaneous disorder associated with inflammatory bowel disease (IBD). Oral lesions of PV are distinct and present as multiple white or yellow pustules with an erythematous base that coalesce and undergo necrosis to form a typical "snail tracks" appearance. Two cases of PV associated with IBD - one with Crohn's disease (CD) and the other with ulcerative colitis (UC) are reported. In the first case, adalimumab therapy brought the oral and gastrointestinal manifestations to complete remission. In the second case, the remission was achieved with systemic steroid therapy, but the disease relapsed after therapy discontinuation. Azathioprine was added leading to sustained remission of PV Because of persistent active intestinal manifestation of UC, in spite of immunosuppressive therapy, infliximab was introduced. With the therapy remission of intestinal manifestation of UC was achieved as well. Our cases confirm previously reported good experience with immunomodulators and biologics in the treatment of PV. But, before using them we have to exclude an infectious etiology of oral lesions.
C1 [Mijandrusic-Sincic, Brankica; Licul, Vanja] Univ Hosp Ctr Rijeka, Dept Internal Med, Div Gastroenterol, Rijeka 51000, Croatia.
   [Gorup, Lari; Brncic, Nada] Univ Hosp Ctr Rijeka, Dept Infect Dis, Rijeka 51000, Croatia.
   [Glazar, Irena] Univ Rijeka, Sch Dent Med, Dept Oral Med & Periodontol, Rijeka, Croatia.
   [Lucin, Ksenija] Univ Rijeka, Sch Med, Dept Pathol, Rijeka, Croatia.
C3 University of Rijeka; University of Rijeka; University of Rijeka;
   University of Rijeka
RP Mijandrusic-Sincic, B (通讯作者)，Univ Hosp Ctr Rijeka, Dept Internal Med, Div Gastroenterol, Kresimirova 42, Rijeka 51000, Croatia.
EM brankica.sincic@medri.hr
RI Sincic, Brankica Mijandrusic/S-1584-2018; Gorup, Lari/S-9711-2018;
   Licul, Vanja/S-2800-2018; Glažar, Irena/ABP-9684-2022; Glazar,
   Irena/S-4354-2018
OI Sincic, Brankica Mijandrusic/0000-0002-4795-3445; Gorup,
   Lari/0000-0001-7006-6011; Licul, Vanja/0000-0002-4787-7526; Glažar,
   Irena/0000-0003-3794-2686; Glazar, Irena/0000-0003-3794-2686
CR BALLO FS, 1989, J AM ACAD DERMATOL, V21, P381, DOI 10.1016/S0190-9622(89)80040-4
   Bens G, 2003, BRIT J DERMATOL, V149, P181, DOI 10.1046/j.1365-2133.2003.05385.x
   Brinkmeier T, 2001, ACTA DERM-VENEREOL, V81, P134
   Chaudhry SI, 1999, ORAL SURG ORAL MED O, V87, P327, DOI 10.1016/S1079-2104(99)70217-9
   Femiano F, 2009, MED ORAL PATOL ORAL, V14, pE114
   Gibson J, 2000, ORAL SURG ORAL MED O, V89, P171, DOI 10.1067/moe.2000.101810
   Jose FA, 2008, J PEDIATR GASTR NUTR, V46, P124, DOI 10.1097/MPG.0b013e318093f4b0
   Mehravaran M, 1997, BRIT J DERMATOL, V137, P266, DOI 10.1046/j.1365-2133.1997.18181914.x
   Mergulhao P, 2005, DIGEST DIS SCI, V50, P1946, DOI 10.1007/s10620-005-2965-2
   Ruiz-Roca JA, 2005, ORAL SURG ORAL MED O, V99, P447, DOI 10.1016/j.tripleo.2003.08.022
   Soriano ML, 1999, ORAL SURG ORAL MED O, V87, P322, DOI 10.1016/S1079-2104(99)70216-7
   STORWICK GS, 1994, J AM ACAD DERMATOL, V31, P336, DOI 10.1016/S0190-9622(94)70167-9
NR 12
TC 14
Z9 14
U1 0
U2 1
PU COLLEGIUM ANTROPOLOGICUM
PI ZAGREB
PA INST ANTHROPOLOGICAL RES, P O BOX 290, ULICA GRADA VUKOVARA 72/IV, 10000
   ZAGREB, CROATIA
SN 0350-6134
J9 COLLEGIUM ANTROPOL
JI Coll. Anthropol.
PD APR
PY 2010
VL 34
SU 2
BP 279
EP 282
PG 4
WC Anthropology
WE Social Science Citation Index (SSCI)
SC Anthropology
GA 677AI
UT WOS:000283961100058
PM 21305742
DA 2024-01-22
ER

PT J
AU Dewit, O
AF Dewit, O.
TI Treatment of anal fistula in Crohn's disease
SO ACTA ENDOSCOPICA
LA English
   French
DT Article
DE anal fistula; Crohn's disease
ID LONG-TERM; IN-ANO; FIBRIN GLUE; INFLIXIMAB; 6-MERCAPTOPURINE;
   CLASSIFICATION; METRONIDAZOLE; ULTRASOUND; SURGERY; SETON
AB Crohn's disease (CD) is complicated by perianal fistulas in up to 40 % of patients at some time during the course of their disease. Perianal fistulas are particularly frequent when the distal portion of the digestive tract is involved and are one of the most difficult sequelae of Crohn's disease, with an often incomplete response to treatment. The goal of the treatment is symptom relief and improved quality of life in an attempt to cure the lesions, prevent relapse, and reduce the risk of sphincter destruction. Modalities used to diagnose and classify Crohn's perianal fistulas tracks with a high diagnostic accuracy include examination under anaesthesia, pelvic magnetic resonance imaging and endoanal ultrasonography. The classification of the fistula as simple or complex depends on the anatomical fistula track, the activity and the clinical severity of the disease. A combined medical and surgical approach in the management of such patients is the optimal treatment bearing higher success rate. A simple fistula is usually treated by antibiotics and fistulotomy. A complex fistula is often treated by noncutting scions, antibiotics, azathioprine and in many cases by anti-TNF agents such as infliximab. In a second step, fibrin glue or rectal advancement flap can be considered.
C1 UCL, Clin Univ St Luc, Serv Gastroenterol, Brussels, Belgium.
C3 Universite Catholique Louvain; Cliniques Universitaires Saint-Luc
RP Dewit, O (通讯作者)，UCL, Clin Univ St Luc, Serv Gastroenterol, Brussels, Belgium.
CR Beets-Tan RGH, 2001, RADIOLOGY, V218, P75, DOI 10.1148/radiology.218.1.r01dc0575
   BERNSTEIN LH, 1980, GASTROENTEROLOGY, V79, P357
   deSouza NM, 1996, DIS COLON RECTUM, V39, P926, DOI 10.1007/BF02053993
   GarciaAguilar J, 1996, DIS COLON RECTUM, V39, P723, DOI 10.1007/BF02054434
   HAGGETT PJ, 1995, GUT, V36, P407, DOI 10.1136/gut.36.3.407
   HARPER PH, 1982, BRIT J SURG, V69, P608, DOI 10.1002/bjs.1800691017
   HICKS TC, 2000, FALK S 118, P205
   HUGHES LE, 1992, DIS COLON RECTUM, V35, P928, DOI 10.1007/BF02253493
   KORELITZ BI, 1985, DIGEST DIS SCI, V30, P58, DOI 10.1007/BF01318372
   Mahadevan U, 2003, ALIMENT PHARM THER, V18, P1003, DOI 10.1046/j.1365-2036.2003.01790.x
   PARKS AG, 1976, BRIT J SURG, V63, P1, DOI 10.1002/bjs.1800630102
   PEARL RK, 1993, DIS COLON RECTUM, V36, P573, DOI 10.1007/BF02049864
   PEARSON DC, 1995, ANN INTERN MED, V123, P132, DOI 10.7326/0003-4819-123-2-199507150-00009
   PRESENT DH, 1980, NEW ENGL J MED, V302, P981, DOI 10.1056/NEJM198005013021801
   PRESENT DH, 1994, DIGEST DIS SCI, V39, P374, DOI 10.1007/BF02090211
   Present DH, 1999, NEW ENGL J MED, V340, P1398, DOI 10.1056/NEJM199905063401804
   Sandborn WJ, 2003, GASTROENTEROLOGY, V125, P380, DOI 10.1016/S0016-5085(03)00877-1
   Sandborn WJ, 2003, GASTROENTEROLOGY, V125, P1508, DOI 10.1016/j.gastro.2003.08.025
   Sands BE, 2004, NEW ENGL J MED, V350, P876, DOI 10.1056/NEJMoa030815
   Schwartz DA, 2002, GASTROENTEROLOGY, V122, P875, DOI 10.1053/gast.2002.32362
   Schwartz DA, 2001, GASTROENTEROLOGY, V121, P1064, DOI 10.1053/gast.2001.28676
   Sentovich SA, 2003, DIS COLON RECTUM, V46, P498, DOI 10.1007/s10350-004-6589-y
   Sloots CEJ, 2001, INT J COLORECTAL DIS, V16, P292, DOI 10.1007/s003840100308
   SOLOMON MJ, 1993, CAN J GASTROENTEROL, V7, P571, DOI 10.1155/1993/610272
   Topstad DR, 2003, DIS COLON RECTUM, V46, P577, DOI 10.1007/s10350-004-6611-4
   Van Assche G, 2003, AM J GASTROENTEROL, V98, P332, DOI 10.1016/S0002-9270(02)05909-9
   van Bodegraven AA, 2002, DIS COLON RECTUM, V45, P39, DOI 10.1007/s10350-004-6111-6
   VANHEUVERZWYN R, 1994, ANN CHIR, V48, P970
   VANOUTRYVE MJ, 1991, GASTROENTEROLOGY, V101, P1171, DOI 10.1016/0016-5085(91)90064-R
   WILLIAMS JG, 1991, DIS COLON RECTUM, V34, P378
   WOLFF BG, 1985, DIS COLON RECTUM, V28, P709, DOI 10.1007/BF02560279
   Zmora O, 2003, DIS COLON RECTUM, V46, P584, DOI 10.1007/s10350-004-6612-3
NR 32
TC 0
Z9 0
U1 0
U2 0
PU ENDOSCOPICA
PI NANCY
PA 127, RUE SAINT DIZIER, NANCY, 54000, FRANCE
SN 0240-642X
J9 ACTA ENDOSC
JI Acta Endosc.
PY 2007
VL 37
IS 3
BP 285
EP 294
DI 10.1007/BF02961918
PG 10
WC Surgery
WE Science Citation Index Expanded (SCI-EXPANDED)
SC Surgery
GA 202FL
UT WOS:000248887300003
DA 2024-01-22
ER

PT J
AU Stewart, LC
   Day, AS
   Pearson, J
   Barclay, ML
   Gearry, RB
   Roberts, RL
   Bentley, RW
AF Stewart, Lucy C.
   Day, Andrew S.
   Pearson, John
   Barclay, Murray L.
   Gearry, Richard B.
   Roberts, Rebecca L.
   Bentley, Robert W.
TI <i>SLC11A1</i> polymorphisms in inflammatory bowel disease and
   <i>Mycobacterium avium</i> subspecies <i>paratuberculosis</i> status
SO WORLD JOURNAL OF GASTROENTEROLOGY
LA English
DT Article
DE NRAMP1; Crohn's disease; Ulcerative colitis; IS900 polymerase chain
   reaction
ID MACROPHAGE PROTEIN GENE; POPULATION-BASED COHORT; HUMAN NRAMP1 GENE;
   CROHNS-DISEASE; NATURAL-RESISTANCE; GENOMIC ORGANIZATION; NEW-ZEALAND;
   SUSCEPTIBILITY; EXPRESSION; IDENTIFICATION
AB AIM: To test for association of SLC11A1 with inflammatory bowel disease (IBD) and Mycobacterium avium subspecies paratuberculosis (MAP) status in a Caucasian cohort.
   METHODS: Five hundred and seven Crohn's disease (CD) patients, 474 ulcerative colitis (UC) patients, and 569 healthy controls were genotyped for SLC11A1 17306>A and SLC11A1 469+146>C using pre-designed TaqMan (R) SNP assays. chi(2) tests were applied to test for association of single nucleotide polymorphisms (SNPs) with disease, and the presence of MAP DNA.
   RESULTS:SLC11A1 17306>A and SLC11A 1469+146>C were not associated with CD, UC, or IBD. The SLC11A1 1730A minor allele was over-represented in patients who did not require immunomodulator therapy (P = 0.002, OR: 0.29, 95% CI: 0.13-0.66). The frequency of the SLC11A1 469+14C allele was higher in the subset of study participants who tested positive for MAP DNA (P = 0.02, OR: 1.56, 95% CI: 1.06-2.29). No association of SLC11A1 17306>A with MAP was observed.
   CONCLUSION: Although SLC11A1 was not associated with IBD, association with MAP suggests that SLC11A1 is important in determining susceptibility to bacteria implicated in the etiology of CD. (C) 2010 Baishideng. All rights reserved.
C1 [Stewart, Lucy C.; Day, Andrew S.; Bentley, Robert W.] Univ Otago, Dept Paediat, Christchurch 8140, New Zealand.
   [Day, Andrew S.] Christchurch Hosp, Dept Paediat, Christchurch 8140, New Zealand.
   [Pearson, John] Univ Otago, Dept Pathol, Christchurch 8140, New Zealand.
   [Barclay, Murray L.; Gearry, Richard B.; Roberts, Rebecca L.] Univ Otago, Dept Med, Christchurch 8140, New Zealand.
   [Roberts, Rebecca L.] Univ Otago, Dept Biochem, Dunedin 9054, New Zealand.
   [Barclay, Murray L.; Gearry, Richard B.] Christchurch Hosp, Dept Gastroenterol, Christchurch 8140, New Zealand.
C3 University of Otago; Christchurch Hospital New Zealand; University of
   Otago; University of Otago; University of Otago; Christchurch Hospital
   New Zealand
RP Bentley, RW (通讯作者)，Univ Otago, Dept Paediat, POB 4345, Christchurch 8140, New Zealand.
EM robert.bentley@otago.ac.nz
RI Gearry, Richard B/H-3959-2019; Pearson, John F/D-7428-2012; Barclay,
   Murray Lindsay/D-9000-2012; Pearson, John/B-4376-2012
OI Gearry, Richard B/0000-0002-2298-5141; Pearson, John
   F/0000-0001-5607-4517; Barclay, Murray Lindsay/0000-0003-2944-8338;
   Stewart, Lucy/0000-0001-7352-3329
CR Abel L, 1998, J INFECT DIS, V177, P133, DOI 10.1086/513830
   Ates Ö, 2009, INT J IMMUNOGENET, V36, P15, DOI 10.1111/j.1744-313X.2008.00814.x
   Bellamy R, 1998, NEW ENGL J MED, V338, P640, DOI 10.1056/NEJM199803053381002
   Bentley RW, 2008, AM J GASTROENTEROL, V103, P1168, DOI 10.1111/j.1572-0241.2007.01742.x
   BLACKWELL JM, 1995, MOL MED, V1, P194, DOI 10.1007/BF03401567
   Canonne-Hergaux F, 2002, BLOOD, V100, P268, DOI 10.1182/blood.V100.1.268
   CELLIER M, 1994, J EXP MED, V180, P1741, DOI 10.1084/jem.180.5.1741
   Cellier MF, 2007, MICROBES INFECT, V9, P1662, DOI 10.1016/j.micinf.2007.09.006
   Forbes JR, 2001, TRENDS MICROBIOL, V9, P397, DOI 10.1016/S0966-842X(01)02098-4
   Fritsche G, 2008, EUR J IMMUNOL, V38, P3060, DOI 10.1002/eji.200838449
   Gazouli M, 2008, INFLAMM BOWEL DIS, V14, P1323, DOI 10.1002/ibd.20488
   Gearry RB, 2006, INFLAMM BOWEL DIS, V12, P936, DOI 10.1097/01.mib.0000231572.88806.b9
   Gomes MS, 1998, IMMUNOLOGY, V95, P165
   Gruenheid S, 1997, J EXP MED, V185, P717, DOI 10.1084/jem.185.4.717
   Hofmeister A, 1997, SURGERY, V122, P173, DOI 10.1016/S0039-6060(97)90006-4
   Hugot JP, 2007, AM J GASTROENTEROL, V102, P1259, DOI 10.1111/j.1572-0241.2007.01149.x
   Kotlowski R, 2008, INFLAMM BOWEL DIS, V14, P1112, DOI 10.1002/ibd.20425
   Kotze MJ, 2001, BLOOD CELL MOL DIS, V27, P44, DOI 10.1006/bcmd.2000.0349
   LIU J, 1995, AM J HUM GENET, V56, P845
   Mohamed HS, 2004, EUR J HUM GENET, V12, P66, DOI 10.1038/sj.ejhg.5201089
   Paccagnini D, 2009, PLOS ONE, V4, DOI 10.1371/journal.pone.0007109
   Roberts RL, 2008, GENES IMMUN, V9, P561, DOI 10.1038/gene.2008.49
   Roberts RL, 2007, AM J GASTROENTEROL, V102, P2754, DOI 10.1111/j.1572-0241.2007.01525.x
   Searle S, 1999, J MED GENET, V36, P295
   Sechi LA, 2006, WORLD J GASTROENTERO, V12, P7161, DOI 10.3748/wjg.v12.i44.7161
   Stienstra Y, 2006, GENES IMMUN, V7, P185, DOI 10.1038/sj.gene.6364281
   Tarrant KM, 2008, AM J GASTROENTEROL, V103, P3082, DOI 10.1111/j.1572-0241.2008.02212.x
NR 27
TC 12
Z9 12
U1 0
U2 3
PU BAISHIDENG PUBLISHING GROUP INC
PI PLEASANTON
PA 8226 REGENCY DR, PLEASANTON, CA 94588 USA
SN 1007-9327
EI 2219-2840
J9 WORLD J GASTROENTERO
JI World J. Gastroenterol.
PD DEC 7
PY 2010
VL 16
IS 45
BP 5727
EP 5731
DI 10.3748/wjg.v16.i45.5727
PG 5
WC Gastroenterology & Hepatology
WE Science Citation Index Expanded (SCI-EXPANDED)
SC Gastroenterology & Hepatology
GA 693QD
UT WOS:000285237700010
PM 21128323
OA Green Published, hybrid
DA 2024-01-22
ER

PT J
AU Al Asmi, MM
   Faqeehi, HY
   Alshahrani, DA
   Al-Hussaini, AA
AF Al Asmi, Mona M.
   Faqeehi, Hassan Y.
   Alshahrani, Dayel A.
   Al-Hussaini, Abdulrahman A.
TI A case of pediatric gastrointestinal basidiobolomycosis mimicking
   Crohn's disease <i>A review of pediatric literature</i>
SO SAUDI MEDICAL JOURNAL
LA English
DT Article
ID INFECTION; VORICONAZOLE; CHILD
AB Basidiobolomycosis is a rare fungal infection caused by basidiobolus ranarum. The vast majority of gastrointestinal basidiobolomycosis cases were reported from tropical and subtropical regions. We report a Saudi pediatric patient with ileal basidiobolomycosis and initial clinical presentation mimicking acute appendicitis before being misdiagnosed as Crohn's disease. Our case is the first to report effective treatment of pediatric gastrointestinal basidiobolomycosis using voriconazole mono-therapy. In addition, we present extensive review of pediatric gastrointestinal basidiobolomycosis in medical literature.
C1 [Al Asmi, Mona M.; Faqeehi, Hassan Y.; Alshahrani, Dayel A.; Al-Hussaini, Abdulrahman A.] King Fahad Med City, Childrens Hosp, Dept Pediat, Riyadh 11525, Saudi Arabia.
C3 King Fahad Medical City
RP Al-Hussaini, AA (通讯作者)，King Fahad Med City, Childrens Hosp, Dept Pediat, POB 59046, Riyadh 11525, Saudi Arabia.
EM aa_alhussaini@yahoo.com
CR Al Jarie A, 2011, J MYCOL MED, V21, P37, DOI 10.1016/j.mycmed.2010.11.002
   Al Jarie A, 2003, PEDIATR INFECT DIS J, V22, P1007, DOI 10.1097/01.inf.0000095166.94823.11
   Al-Shanafey S, 2012, J PEDIATR SURG, V47, P949, DOI 10.1016/j.jpedsurg.2012.01.053
   [Anonymous], TURK J MED SCI
   Arjmand R, 2012, IRAN J MED SCI, V37, P134
   Bittencourt AL, 1970, MYCOPATHOLOGIA, V68, P101
   DEAGUIAR E, 1980, MYCOPATHOLOGIA, V72, P101, DOI 10.1007/BF00493818
   EDINGTON G. M., 1964, TRANS ROY SOC TROP MED HYG, V58, P242, DOI 10.1016/0035-9203(64)90036-7
   El-Shabrawi MHF, 2011, J MED MICROBIOL, V60, P1395, DOI 10.1099/jmm.0.028613-0
   Fera MT, 2009, EXPERT REV ANTI-INFE, V7, P981, DOI [10.1586/eri.09.67, 10.1586/ERI.09.67]
   Geramizadeh B, 2012, J MED MICROBIOL, V61, P1770, DOI 10.1099/jmm.0.046839-0
   Hamada Y, 2013, J INFECT CHEMOTHER, V19, P381, DOI 10.1007/s10156-013-0607-8
   Hussein MR, 2007, MYCOL RES, V111, P926, DOI 10.1016/j.mycres.2007.06.009
   Saadah OI, 2012, J CROHNS COLITIS, V6, P368, DOI 10.1016/j.crohns.2011.10.008
   Vikram HR, 2012, CLIN INFECT DIS, V54, P1685, DOI 10.1093/cid/cis250
   Walsh TJ, 2002, PEDIATR INFECT DIS J, V21, P240, DOI 10.1097/00006454-200203000-00015
   YANGCO BG, 1984, ANTIMICROB AGENTS CH, V25, P413, DOI 10.1128/AAC.25.4.413
   YusufN Wasim, 2003, PEDIATR INFECT DIS J, V22, P281
NR 18
TC 14
Z9 14
U1 0
U2 0
PU SAUDI MED J
PI RIYADH
PA ARMED FORCES HOSPITAL, PO BOX 7897,, RIYADH 11159, SAUDI ARABIA
SN 0379-5284
J9 SAUDI MED J
JI Saudi Med. J.
PD OCT
PY 2013
VL 34
IS 10
BP 1068
EP 1072
PG 5
WC Medicine, General & Internal
WE Science Citation Index Expanded (SCI-EXPANDED)
SC General & Internal Medicine
GA 250RC
UT WOS:000326870200014
PM 24145943
DA 2024-01-22
ER

PT J
AU Chang, SH
   Hsu, TC
   Su, HC
   Tung, KY
   Hsiao, HT
AF Chang, Shih-Hsin
   Hsu, Tze-Chi
   Su, Huang-Chuan
   Tung, Kwang-Yi
   Hsiao, Hung-Tao
TI Treatment of intractable enterocutaneous fistula with an island pedicled
   anterolateral thigh flap in Crohn's disease - case report
SO JOURNAL OF PLASTIC RECONSTRUCTIVE AND AESTHETIC SURGERY
LA English
DT Article
DE Enterocutaneous Fistula; Crohn's Disease; Island Pedicled Anterolateral
   Thigh Flap
ID ABDOMINAL-WALL DEFECTS; RECONSTRUCTION; MANAGEMENT
AB Attempts to treat intractable enterocutaneous fistulae secondary to Crohn's disease are challenging and have been associated with long delays. An island pedicled anterolateral thigh (ALT) flap has been shown to achieve adequate coverage of abdominal wall reconstruction. In this case, with the assistance of a well-vascularised flap and adequate medical supportive managements, the intractable enterocutaneous fistula was closed; it then healed progressively. (C) 2009 British Association of Plastic, Reconstructive and Aesthetic Surgeons. Published by Elsevier Ltd. All rights reserved.
C1 [Chang, Shih-Hsin; Su, Huang-Chuan; Tung, Kwang-Yi; Hsiao, Hung-Tao] Mackay Mem Hosp, Dept Plast & Reconstruct Surg, Taipei, Taiwan.
   [Hsu, Tze-Chi] Mackay Mem Hosp, Dept Colorectal Surg, Taipei, Taiwan.
   [Chang, Shih-Hsin] Nursing & Management Coll, Taipei, Taiwan.
C3 Mackay Memorial Hospital; Mackay Memorial Hospital; Mackay Junior
   College of Medicine, Nursing & Management
RP Chang, SH (通讯作者)，Mackay Mem Hosp, Dept Plast & Reconstruct Surg, 92,Sec2,ChungSan N Rd, Taipei, Taiwan.
EM prschang@yahoo.com.tw
CR DIBBELL DG, 1991, PLAST RECONSTR SURG, V87, P60, DOI 10.1097/00006534-199101000-00011
   ENKER WE, 1969, ARCH SURG-CHICAGO, V98, P493
   HAWKER PC, 1983, GUT, V24, P284, DOI 10.1136/gut.24.4.284
   Jacobsen WM, 1997, PLAST RECONSTR SURG, V100, P326, DOI 10.1097/00006534-199708000-00007
   Kimata Y, 1999, PLAST RECONSTR SURG, V103, P1191, DOI 10.1097/00006534-199904040-00014
   KOSHIMA I, 1993, PLAST RECONSTR SURG, V92, P421, DOI 10.1097/00006534-199309000-00005
   Kuo YR, 2004, ANN SURG, V239, P352, DOI 10.1097/01.sla.0000114229.89940.e8
   LESNICK GJ, 1953, ANN SURG, V137, P569, DOI 10.1097/00000658-195304000-00024
   PETTIT SH, 1988, SURG GYNECOL OBSTET, V167, P223
   RAMIREZ OM, 1990, PLAST RECONSTR SURG, V86, P519, DOI 10.1097/00006534-199009000-00023
   SONG YG, 1984, BRIT J PLAST SURG, V37, P149, DOI 10.1016/0007-1226(84)90002-X
   Spyriounis PK, 2006, PLAST RECONSTR SURG, V117, P997, DOI 10.1097/01.prs.0000200616.63843.a7
   WATSON JS, 1983, BRIT J PLAST SURG, V36, P334
   Yu PR, 2006, PLAST RECONSTR SURG, V118, P928, DOI 10.1097/01.prs.0000232216.34854.63
NR 14
TC 6
Z9 6
U1 0
U2 1
PU ELSEVIER SCI LTD
PI OXFORD
PA THE BOULEVARD, LANGFORD LANE, KIDLINGTON, OXFORD OX5 1GB, OXON, ENGLAND
SN 1748-6815
EI 1878-0539
J9 J PLAST RECONSTR AES
JI J. Plast. Reconstr. Aesthet. Surg.
PD JUN
PY 2010
VL 63
IS 6
BP 1055
EP 1057
DI 10.1016/j.bjps.2009.10.024
PG 3
WC Surgery
WE Science Citation Index Expanded (SCI-EXPANDED)
SC Surgery
GA 592DY
UT WOS:000277356900032
PM 19969513
DA 2024-01-22
ER

PT J
AU Hauzeur, JP
   Malaise, M
   Gangji, V
AF Hauzeur, J-Ph
   Malaise, M.
   Gangji, V.
TI Osteonecrosis in Inflammatory Bowel Diseases : a review of the
   literature
SO ACTA GASTRO-ENTEROLOGICA BELGICA
LA English
DT Review
DE osteonecrosis; inflammatory bowel diseases; Crohn's disease; ulcerative
   colitis; corticosteroids
ID AVASCULAR NECROSIS; ASEPTIC NECROSIS; FEMORAL-HEAD; MULTIFOCAL
   OSTEONECROSIS; CROHNS-DISEASE; PATIENT; BONE
AB Introduction : Osteonecrosis (ON) of the femoral head can lead to femoral head collapse, necessitating total hip replacement. Reports of patients suffering from both ON and Inflammatory Bowel Diseases (IBD) have prompted its to evaluate the relationship between ON and IBD, especially Crohn's disease and ulcerative colitis.
   Methods : A review of the data from three new cases, along with data from all the published cases Of patients presenting ON and IBD found through a systematic search of the Pub Med database.
   Results : We encountered some diagnostic problems : The ON diagnosis could not be confirmed in some patients who did not meet the ON diagnostic criteria. Reviewed data was too weak to assess the exact incidence of ON in IBD. Corticosteroid therapy, especially in high dose regimens, is likely the most important etiological factor. No evidence supporting other physiopathological hypothesis, such as total parenteral nutrition. osteoporosis, or coagulation disorders, was found. Finally, the multifocal form of ON appears particularly common in IBD, with some patients presenting multiple lesions of the hip, shoulder, knee and talus.
   Conclusions : ON in IBD, which is frequently multifocal, appears to be a complication of corticosteroid therapy, especially when high doses are used. We recommend regular ON checkups for corticosteroid-treated IBD patients. (Acta gastroenterol, belg, 2009, 72, 327-334)
C1 [Hauzeur, J-Ph; Malaise, M.] Univ Liege, CHU Sart Tilman, Dept Rheumatol, B-4000 Liege, Belgium.
   [Gangji, V.] Univ Brussels, Erasme Hosp, Dept Rheumatol & Phys Med, Brussels, Belgium.
C3 University of Liege; Universite Libre de Bruxelles
RP Hauzeur, JP (通讯作者)，Univ Liege, CHU Sart Tilman, Dept Rheumatol, B-4000 Liege, Belgium.
CR [Anonymous], 1999, Clin Orthop Relat Res, P312
   Arnold C A, 1998, Am J Knee Surg, V11, P236
   Bernstein CN, 2008, CLIN GASTROENTEROL H, V6, P41, DOI 10.1016/j.cgh.2007.09.016
   Bernstein CN, 2001, THROMB HAEMOSTASIS, V85, P430
   BROM B, 1971, GASTROENTEROLOGY, V60, P1106
   CULP RW, 1989, J HAND SURG-AM, V14, P294, DOI 10.1016/0363-5023(89)90024-5
   FREEMAN HJ, 1993, NEW ENGL J MED, V329, P1314, DOI 10.1056/NEJM199310283291805
   Freeman HJ, 2000, CAN J GASTROENTEROL, V14, P138, DOI 10.1155/2000/958086
   GLICKMAN RM, 1998, HARRISONS PRINCIPLES, P1633
   Glueck CJ, 2001, CLIN ORTHOP RELAT R, P19
   HAUZEUR JP, 1992, J RHEUMATOL, V19, P385
   HAUZEUR JP, 1989, J BONE JOINT SURG AM, V71A, P641, DOI 10.2106/00004623-198971050-00002
   HAUZEUR JPH, 1993, NATO ADV SCI INST SE, V247, P277
   KAMATA N, 2007, SCAND J GASTROENTERO, V5, P1
   Khan A, 2001, CAN J GASTROENTEROL, V15, P765, DOI 10.1155/2001/293059
   Klingenstein G, 2005, ALIMENT PHARM THER, V21, P243, DOI 10.1111/j.1365-2036.2005.02231.x
   LaPorte DM, 1998, J RHEUMATOL, V25, P1968
   LAURENT J, 1973, NOUV PRESSE MED, V2, P1755
   MADSEN PV, 1994, GUT, V35, P132, DOI 10.1136/gut.35.1.132
   Malcorps J, 1996, Acta Orthop Belg, V62, P241
   MARCUS ND, 1973, J BONE JOINT SURG AM, VA 55, P1351, DOI 10.2106/00004623-197355070-00002
   MITCHELL DG, 1987, RADIOLOGY, V162, P709, DOI 10.1148/radiology.162.3.3809484
   Nagasawa K, 2005, LUPUS, V14, P385, DOI 10.1191/0961203305lu2103oa
   Reimund JM, 1998, GASTROEN CLIN BIOL, V22, P634
   Resnick D, 1995, DIAGNOSIS BONE JOINT, P3495
   RUTTENBERG D, 1990, S AFR MED J, V77, P426
   Vidarte VS, 2006, THEORIA-SPAIN, V21, P109
   SHAPIRO SC, 1985, J PEDIATR GASTR NUTR, V4, P502, DOI 10.1097/00005176-198506000-00031
   VAKIL N, 1989, GASTROENTEROLOGY, V96, P62, DOI 10.1016/0016-5085(89)90764-6
   Weinstein RS, 1998, J CLIN INVEST, V102, P274, DOI 10.1172/JCI2799
   ZIZIC TM, 1985, AM J MED, V79, P596, DOI 10.1016/0002-9343(85)90057-9
NR 31
TC 13
Z9 14
U1 1
U2 2
PU UNIV CATHOLIQUE LOUVAIN-UCL
PI BRUSSELS
PA CLIN UNIV SAINT LUC, AVE HIPPOCRATE 10, BRUSSELS, B-1200, BELGIUM
SN 1784-3227
J9 ACTA GASTRO-ENT BELG
JI Acta Gastro-Enterol. Belg.
PD JUL-SEP
PY 2009
VL 72
IS 3
BP 327
EP 334
PG 8
WC Gastroenterology & Hepatology
WE Science Citation Index Expanded (SCI-EXPANDED)
SC Gastroenterology & Hepatology
GA 510ID
UT WOS:000271080600007
PM 19902866
DA 2024-01-22
ER

PT J
AU Gionchetti, P
   Dignass, A
   Danese, S
   Dias, FJM
   Rogler, G
   Lakatos, PL
   Adamina, M
   Ardizzone, S
   Buskens, CJ
   Sebastian, S
   Laureti, S
   Sampietro, GM
   Vucelic, B
   van der Woude, CJ
   Barreiro-de Acosta, M
   Maaser, C
   Portela, F
   Vavricka, SR
   Gomollon, F
AF Gionchetti, Paolo
   Dignass, Axel
   Danese, Silvio
   Magro Dias, Fernando Jose
   Rogler, Gerhard
   Lakatos, Peter Laszlo
   Adamina, Michel
   Ardizzone, Sandro
   Buskens, Christianne J.
   Sebastian, Shaji
   Laureti, Silvio
   Sampietro, Gianluca M.
   Vucelic, Boris
   van der Woude, C. Janneke
   Barreiro-de Acosta, Manuel
   Maaser, Christian
   Portela, Francisco
   Vavricka, Stephan R.
   Gomollon, Fernando
CA ECCO
TI 3rd European Evidence-based Consensus on the Diagnosis and Management of
   Crohn's Disease 2016: Part 2: Surgical Management and Special Situations
SO JOURNAL OF CROHNS & COLITIS
LA English
DT Article
DE anti-integrins; anti-TNFs; biologics; budesonide; Crohn's disease;
   diagnosis; immunosuppressant; investigations; steroids; thiopurine;
   treatment
AB This paper is the second in a series of two publications relating to the European Crohn's and Colitis Organisation [ECCO] evidence-based consensus on the diagnosis and management of Crohn's disease [CD] and concerns the surgical management of CD as well as special situations including management of perianal CD and extraintestinal manifestations. Diagnostic approaches and medical management of CD of this ECCO Consensus are covered in the first paper [Gomollon et al. JCC 2016].
C1 [Gionchetti, Paolo] Univ Bologna, DIMEC, IBD Unit, Via Massarenti 9, I-40138 Bologna, Italy.
   [Dignass, Axel] Agaples Markus Hosp, Dept Med 1, Willhelm Epstein Str 4, D-60431 Frankfurt, Germany.
   [Danese, Silvio] Ist Clin Humanitas IRCCS Gastroenterol, Via Manzoni 56, I-20089 Milan, Italy.
   [Magro Dias, Fernando Jose] Univ Porto, Dept Pharmacol & Therapeut, Oporto, Portugal.
   [Magro Dias, Fernando Jose] MedInUP, Ctr Drug Discovery & Innovat Med, Oporto, Portugal.
   [Magro Dias, Fernando Jose] Ctr Hosp Sao Joao, Oporto, Portugal.
   [Rogler, Gerhard] Univ Zurich Hosp, Div Gastroenterol & Hepatol, Ramistr 100, CH-8091 Zurich, Switzerland.
   [Lakatos, Peter Laszlo] Semmelweis Univ, Dept Med 1, Koranyi Sandor 2-A, H-1083 Budapest, Hungary.
   [Adamina, Michel] Kantonsspital Winterthur, Dept Visceral & Thorac Surg, Brauerstr 15, CH-8401 Winterthur, Switzerland.
   [Ardizzone, Sandro] Univ Milan, ASST Fatebenefratelli Sacco, Gastrointestinal Unit, Via GB Grassi 74, I-20157 Milan, Italy.
   [Buskens, Christianne J.] Univ Amsterdam, Dept Surg, Acad Med Ctr, Meibergdreef 9, NL-1105 AZ Amsterdam, Netherlands.
   [Sebastian, Shaji] Hull & East Yorkshire NHS Trust, IBD Unit, Anlaby Rd, Kingston Upon Hull HU3 2JZ, N Humberside, England.
   [Laureti, Silvio] Univ Bologna, DIMEC, Surg Unit, Via Giuseppe Massarenti 9, I-40138 Bologna, Italy.
   [Sampietro, Gianluca M.] Osped Luigi Sacco Polo Univ, ASST Fatebenefratelli Sacco, Dept Surg, IBD Surg Unit, Via GB Grassi 74, I-20157 Milan, Italy.
   [Vucelic, Boris] Univ Hosp Rebro, Dept Gastroenterol & Hepatol, Kispaticeva Ulica 12, Zagreb, Croatia.
   [van der Woude, C. Janneke] Erasmus Univ, Med Ctr, Dept Gastroenterol & Hepatol, Gravendijkwal 230, NL-3015 CE Rotterdam, Netherlands.
   [Barreiro-de Acosta, Manuel] Univ Hosp Santiago De Compostela CHUS, Dept Gastroenterol, Travesia Choupana S-N, Santiago De Compostela 15706, A Coruna, Spain.
   [Maaser, Christian] Hosp Luneburg, Outpatients Dept Gastroenterol, Bogelstr 1, D-21339 Luneburg, Germany.
   [Portela, Francisco] Univ Hosp Coimbra, Dept Gastroenterol, Ave Bissaya Barreto, P-3000075 Coimbra, Portugal.
   [Vavricka, Stephan R.] Stadtspital Triemli, Dept Gastroenterol & Internal Med, Birmensdorferstr 497, CH-8063 Zurich, Switzerland.
   [Gomollon, Fernando] Univ Zaragoza, IIS Aragon, CIBEREHD, Med,Hosp Clin Univ Lozano Blesa, Zaragoza, Spain.
C3 University of Bologna; IRCCS Humanitas Research Hospital; Universidade
   do Porto; Universidade do Porto; Sao Joao Hospital; University of
   Zurich; University Zurich Hospital; Semmelweis University; University of
   Milan; University of Amsterdam; University of Bologna; University of
   Milan; Luigi Sacco Hospital; Erasmus University Rotterdam; Erasmus MC;
   Complexo Hospitalario Universitario de Santiago de Compostela;
   Universidade de Coimbra; Centro Hospitalar e Universitario de Coimbra
   (CHUC); Triemli Hospital; Lozano Blesa University Clinical Hospital;
   University of Zaragoza; CIBER - Centro de Investigacion Biomedica en
   Red; CIBEREHD
RP Gionchetti, P (通讯作者)，Univ Bologna, DIMEC, IBD Unit, Via Massarenti 9, I-40138 Bologna, Italy.; Dignass, A (通讯作者)，Agaples Markus Krankenhaus, Wilhelm Epstein Str 4, D-60431 Frankfurt, Germany.
EM paolo.gionchetti@unibo.it; axel.dignass@fdk.info
RI Sampietro, Gianluca/AAB-2846-2019; Lakatos, Peter/Q-4797-2019;
   Sebastian, Dr Sajith/ABF-1372-2021; Adamina, Michel/J-8034-2019; van der
   Woude, Christien Janneke/H-6384-2011; Danese, Silvio/ABH-9571-2020;
   Lakatos, Peter L/B-2131-2008; laureti, silvio/G-9449-2011; Dignass,
   Axel/AAW-9653-2020; Dignass, Axel/V-5400-2019; Douda, Tomas/P-6690-2017;
   Sebastian, Shaji/S-6393-2016; Knudsen, Torben/V-6176-2018; mijandrusic
   sincic, brankica/S-1584-2018
OI Sampietro, Gianluca/0000-0001-7168-441X; Lakatos,
   Peter/0000-0002-3948-6488; Sebastian, Dr Sajith/0000-0001-7071-8913;
   Danese, Silvio/0000-0001-7341-1351; Lakatos, Peter
   L/0000-0002-3948-6488; laureti, silvio/0000-0002-4262-7624; Dignass,
   Axel/0000-0002-9724-054X; Douda, Tomas/0000-0002-5716-2655; bossuyt,
   peter/0000-0003-4027-7365; Sebastian, Shaji/0000-0002-3670-6545; Irving,
   Peter/0000-0003-0972-8148; Zagorowicz, Edyta/0000-0003-3488-2593; van
   der Woude, C.Janneke/0000-0003-3875-6957; Knudsen,
   Torben/0000-0003-0726-0115; Kierkus, Jaroslaw/0000-0003-2272-1581;
   GIONCHETTI, PAOLO/0000-0001-9479-5307; mijandrusic sincic,
   brankica/0000-0002-4795-3445; Barreiro de Acosta,
   Manuel/0000-0001-5915-1477
NR 0
TC 458
Z9 493
U1 5
U2 41
PU OXFORD UNIV PRESS
PI OXFORD
PA GREAT CLARENDON ST, OXFORD OX2 6DP, ENGLAND
SN 1873-9946
EI 1876-4479
J9 J CROHNS COLITIS
JI J. Crohns Colitis
PD FEB
PY 2017
VL 11
IS 2
BP 135
EP 149
DI 10.1093/ecco-jcc/jjw169
PG 15
WC Gastroenterology & Hepatology
WE Science Citation Index Expanded (SCI-EXPANDED)
SC Gastroenterology & Hepatology
GA EQ5BT
UT WOS:000398096900001
PM 27660342
OA Bronze
HC Y
HP N
DA 2024-01-22
ER

PT J
AU Szabó, D
   Hosszú, É
   Arató, A
   Müller, KE
   Béres, N
   Lakatos, PL
   Papp, M
   Dezsofi, A
   Szabó, AJ
   Szucs, D
   Veres, G
AF Szabo, Doloresz
   Hosszu, Eva
   Arato, Andras
   Mueller, Katalin Eszter
   Beres, Nora
   Lakatos, Peter Laszlo
   Papp, Maria
   Dezsofi, Antal
   Szabo, Attila J.
   Szucs, Daniel
   Veres, Gabor
TI Seasonal variability of vitamin D and bone metabolism in
   infliximab-treated paediatric Crohn's disease
SO DIGESTIVE AND LIVER DISEASE
LA English
DT Article
DE Bone mineral density; Bone markers; Crohn's disease; Infliximab;
   Paediatric; Vitamin D
ID INFLAMMATORY-BOWEL-DISEASE; MINERAL DENSITY; IMMUNE FUNCTION; D
   DEFICIENCY; THERAPY; CHILDREN; HEALTH; COLITIS; ARTICLE; GROWTH
AB Background: Paediatric Crohn's disease patients suffer from several complications, including low bone mineral density and inadequate serum levels of 25-hydroxy vitamin D.
   Aims: The aim of this prospective study was to address the effect of infliximab therapy on bone metabolism, bone mineral density and vitamin D homeostasis. The seasonal variability of serum vitamin D levels in relation to infliximab treatment was also analysed.
   Methods: Serum osteocalcin and beta-crosslaps (markers of bone metabolism), seasonal variability of vitamin D, and bone mineral density were assessed and followed throughout the yearlong treatment regimen of infliximab in 50 consecutive paediatric patients with moderate to severe Crohn's disease.
   Results: Bone forming osteocalcin levels were significantly (p < 0.001) increased during infliximab therapy. In contrast, no significant changes in beta-crosslaps and vitamin D levels were observed. Vitamin D levels were significantly different when the summer and winter periods were compared at week 0 (p = 0.039); however, this difference was not detected after one year of infliximab therapy. Despite the beneficial clinical effect of infliximab, there was no significant change in bone mineral density Z-scores after one year of treatment.
   Conclusion: Infliximab may beneficially affect bone homeostasis. Moreover, seasonal variability in vitamin D levels observed prior to initiation of infliximab treatment was diminished after one year of treatment. (C) 2015 Editrice Gastroenterologica Italiana S.r.l. Published by Elsevier Ltd. All rights reserved.
C1 [Szabo, Doloresz; Arato, Andras; Mueller, Katalin Eszter; Beres, Nora; Dezsofi, Antal; Szabo, Attila J.; Veres, Gabor] Semmelweis Univ, Dept Pediat 1, H-1083 Budapest, Hungary.
   [Hosszu, Eva] Semmelweis Univ, Dept Pediat 2, H-1083 Budapest, Hungary.
   [Lakatos, Peter Laszlo] Semmelweis Univ, Dept Med 1, H-1083 Budapest, Hungary.
   [Papp, Maria] Univ Debrecen, Ctr Clin, Dept Gastroenterol, Inst Internal Med, Debrecen, Hungary.
   [Szabo, Attila J.] MTA SE, Pediat & Nephrol Res Grp, Budapest, Hungary.
   [Szucs, Daniel] Univ Szeged, Dept Pediat, Fac Med, Szeged, Hungary.
   [Szucs, Daniel] Univ Szeged, Paediat Hlth Care Ctr, Fac Med, Szeged, Hungary.
C3 Semmelweis University; Semmelweis University; Semmelweis University;
   University of Debrecen; Szeged University; Szeged University
RP Veres, G (通讯作者)，Semmelweis Univ, Dept Pediat 1, 53 Bokay St, H-1083 Budapest, Hungary.
EM veres.gabor@med.semmelweis-univ.hu
RI Lakatos, Peter L/B-2131-2008; Arato, Andras/N-9802-2017; Lakatos,
   Peter/Q-4797-2019
OI Lakatos, Peter L/0000-0002-3948-6488; Arato, Andras/0000-0002-7980-6327;
   Lakatos, Peter/0000-0002-3948-6488; dezsofi, antal/0000-0001-7170-3959
FU [OTKA K108688];  [OTKA K100909];  [OTKA K105530];  [OTKA K108655]; 
   [OTKA PD105361];  [KMR_12-1-2012-0074];  [LP008/2014]
FX This study was supported by OTKA K108688, OTKA K100909, OTKA K105530,
   OTKA K108655, OTKA PD105361, KMR_12-1-2012-0074, and LP008/2014.
CR Armuzzi A, 2008, DIGEST LIVER DIS, V40, pS271, DOI 10.1016/S1590-8658(08)60537-X
   Augustine MV, 2014, J CLIN ENDOCRINOLOGY
   Bakker SF, 2013, J CROHNS COLITIS, V7, P377, DOI 10.1016/j.crohns.2012.06.003
   Blanck S, 2013, DIGEST DIS SCI, V58, P1698, DOI 10.1007/s10620-012-2531-7
   Danese S, 2008, DIGEST LIVER DIS, V40, pS225, DOI 10.1016/S1590-8658(08)60530-7
   El-Matary W, 2011, DIGEST DIS SCI, V56, P825, DOI 10.1007/s10620-010-1380-5
   Garg M, 2012, ALIMENT PHARM THER, V36, P324, DOI 10.1111/j.1365-2036.2012.05181.x
   Holick MF, 2011, J CLIN ENDOCR METAB, V96, P1911, DOI 10.1210/jc.2011-0385
   Hyams J, 2007, GASTROENTEROLOGY, V132, P863, DOI 10.1053/j.gastro.2006.12.003
   Hyams J, 2011, CURR MED RES OPIN, V27, P651, DOI 10.1185/03007995.2010.547575
   HYAMS JS, 1991, J PEDIATR GASTR NUTR, V12, P439, DOI 10.1097/00005176-199105000-00005
   Iijima H, 2012, CURR OPIN CLIN NUTR, V15, P635, DOI 10.1097/MCO.0b013e328357f623
   Jorgensen Soren Peter, 2013, J Crohns Colitis, V7, pe407, DOI 10.1016/j.crohns.2013.01.012
   Levin AD, 2011, DIGEST DIS SCI, V56, P830, DOI 10.1007/s10620-010-1544-3
   Lovasz BD, 2014, DIGEST LIVER DIS, V46, P405, DOI 10.1016/j.dld.2013.12.013
   McCarthy D, 2005, ALIMENT PHARM THER, V21, P1073, DOI 10.1111/j.1365-2036.2005.02446.x
   Miheller P, 2007, INFLAMM BOWEL DIS, V13, P1379, DOI 10.1002/ibd.20234
   Müller KE, 2013, J PEDIATR GASTR NUTR, V57, P576, DOI 10.1097/MPG.0b013e31829f7d8c
   Nicholson I, 2012, J CROHNS COLITIS, V6, P405, DOI 10.1016/j.crohns.2012.01.007
   Ooi JH, 2012, MOL ASPECTS MED, V33, P77, DOI 10.1016/j.mam.2011.10.014
   Otley A, 2002, J PEDIATR GASTR NUTR, V35, P557, DOI 10.1097/00005176-200210000-00018
   Paganelli M, 2007, INFLAMM BOWEL DIS, V13, P416, DOI 10.1002/ibd.20039
[truncated: 3,458,907 more chars]
