# Supplementary material for: Worldwide research trends in Crohn’s disease treatment over the past 2 decades: a bibliometric analysis
Source: Front Pharmacol. 2024 Oct 8;15:1441785. doi: 10.3389/fphar.2024.1441785 (PMC11493645; doi:10.3389/fphar.2024.1441785)
Supplement: Supplementary file 1 [file DataSheet1.zip › raw data 1/download_8.txt]

FN Clarivate Analytics Web of Science
VR 1.0
PT J
AU Raine, T
AF Raine, Tim
TI Insights from immunology: New targets for new drugs?
SO BEST PRACTICE & RESEARCH CLINICAL GASTROENTEROLOGY
LA English
DT Article
DE Mucosal immunology; Inflammatory bowel diseases; Ulcerative colitis;
   Crohn's disease; Therapeutics; Immunotherapeutics; Innate immunity
ID INFLAMMATORY-BOWEL-DISEASE; CHRONIC INTESTINAL INFLAMMATION;
   PROTEIN-KINASE PATHWAY; MUCIN GENE-EXPRESSION; INNATE LYMPHOID-CELLS;
   COLI NISSLE 1917; ULCERATIVE-COLITIS; ESCHERICHIA-COLI; CROHNS-DISEASE;
   DOUBLE-BLIND
AB Rapid advances in our understanding of inflammatory bowel diseases have resulted from the synthesis of data from experimental and genetic studies. These have suggested a wide range of potential immunological targets with both local and systemic scope. Drugs to several of these targets have now reached phase I/II studies, and are discussed in the context of their scientific rationale. However, despite the advent of new classes of therapeutics targeting cellular trafficking and intracellular mediators of cytokine signalling, the armamentarium of effective therapeutics remains sparse. Only with more detailed experimental medicine studies will this imbalance be resolved. (C) 2014 Elsevier Ltd. All rights reserved.
C1 Univ Cambridge, Addenbrookes Hosp, Dept Med, Cambridge CB2 0QQ, England.
C3 University of Cambridge; Cambridge University Hospitals NHS Foundation
   Trust; Addenbrooke's Hospital
RP Raine, T (通讯作者)，Univ Cambridge, Addenbrookes Hosp, Dept Med, Cambridge CB2 0QQ, England.
EM tr223@cam.ac.uk
RI Raine, Tim/HKO-1914-2023
OI Raine, Tim/0000-0002-5855-9873
FU Wellcome Trust [WT091993MA]; European Crohn's and Colitis Organisation
   (ECCO research grant)
FX Supported by the Wellcome Trust (WT091993MA postdoctoral clinical
   fellowship to TR), European Crohn's and Colitis Organisation (ECCO
   research grant to TR), and the National Institute of Health Research
   (NIHR) Biomedical Research Centre award to Addenbrooke's
   Hospital/University of Cambridge School of Clinical Medicine.
CR Abreu MT, 2010, NAT REV IMMUNOL, V10, P131, DOI 10.1038/nri2707
   Adolph TE, 2013, NATURE, V503, P272, DOI 10.1038/nature12599
   [Anonymous], CLIN GASTROENTEROL H
   Atreya R, 2000, NAT MED, V6, P583, DOI 10.1038/75068
   Atreya R, 2011, GASTROENTEROLOGY, V141, P2026, DOI 10.1053/j.gastro.2011.08.032
   Braat H, 2006, CLIN GASTROENTEROL H, V4, P754, DOI 10.1016/j.cgh.2006.03.028
   BROBERGER O, 1959, J EXP MED, V110, P657, DOI 10.1084/jem.110.5.657
   BROBERGER O, 1963, J EXP MED, V117, P705, DOI 10.1084/jem.117.5.705
   Buisine MP, 1999, INFLAMM BOWEL DIS, V5, P24, DOI 10.1097/00054725-199902000-00004
   Buisine MP, 2001, GUT, V49, P544, DOI 10.1136/gut.49.4.544
   Buonocore S, 2010, NATURE, V464, P1371, DOI 10.1038/nature08949
   Butterworth AD, 2008, COCHRANE DB SYST REV, DOI 10.1002/14651858.CD006634.pub2
   Cario E, 2007, GASTROENTEROLOGY, V132, P1359, DOI 10.1053/j.gastro.2007.02.056
   Caruso R, 2009, GASTROENTEROLOGY, V136, P2270, DOI 10.1053/j.gastro.2009.02.049
   Danese S, 2014, OP011 TRALOKINUMAB C
   Eksteen B, 2008, INFLAMM BOWEL DIS, V14, P1298, DOI 10.1002/ibd.20453
   Ey B, 2009, J BIOL CHEM, V284, P22332, DOI 10.1074/jbc.M901619200
   Feagan BG, 2013, NEW ENGL J MED, V369, P699, DOI 10.1056/NEJMoa1215734
   Fedorak RN, 2000, GASTROENTEROLOGY, V119, P1473, DOI 10.1053/gast.2000.20229
   Fujino S, 2003, GUT, V52, P65, DOI 10.1136/gut.52.1.65
   Ghoreschi K, 2011, TRENDS IMMUNOL, V32, P395, DOI 10.1016/j.it.2011.06.007
   Glocker EO, 2009, NEW ENGL J MED, V361, P2033, DOI 10.1056/NEJMoa0907206
   Günther C, 2011, NATURE, V477, P335, DOI 10.1038/nature10400
   Hafez M, 2010, INFECT IMMUN, V78, P2153, DOI 10.1128/IAI.01406-09
   Hampe J, 2007, NAT GENET, V39, P207, DOI 10.1038/ng1954
   Hanski C, 1999, J PATHOL, V188, P304, DOI 10.1002/(SICI)1096-9896(199907)188:3<304::AID-PATH375>3.0.CO;2-A
   Hayashi A, 2013, CELL HOST MICROBE, V13, P711, DOI 10.1016/j.chom.2013.05.013
   Heazlewood CK, 2008, PLOS MED, V5, P440, DOI 10.1371/journal.pmed.0050054
   Heller F, 2005, GASTROENTEROLOGY, V129, P550, DOI 10.1053/j.gastro.2005.05.002
   Heller F, TH2 COLITIS MODEL RE
   Hölttä V, 2008, INFLAMM BOWEL DIS, V14, P1175, DOI 10.1002/ibd.20475
   Hueber W, 2012, GUT, V61, P1693, DOI 10.1136/gutjnl-2011-301668
   Hueber W, 2010, SCI TRANSL MED, V2, DOI 10.1126/scitranslmed.3001107
   Ito H, 2004, GASTROENTEROLOGY, V126, P989, DOI 10.1053/j.gastro.2004.01.012
   Iwashita J, 2003, IMMUNOL CELL BIOL, V81, P275, DOI 10.1046/j.1440-1711.2003.t01-1-01163.x
   Johansson MEV, 2008, P NATL ACAD SCI USA, V105, P15064, DOI 10.1073/pnas.0803124105
   Jones SA, 2011, J CLIN INVEST, V121, P3375, DOI 10.1172/JCI57158
   Jostins L, 2012, NATURE, V491, P119, DOI 10.1038/nature11582
   Kaser A, 2008, CELL, V134, P743, DOI 10.1016/j.cell.2008.07.021
   Kaser A, 2014, BEST PRACT RES CL GA, V28, P437, DOI 10.1016/j.bpg.2014.04.005
   Kaser A, 2010, ANNU REV IMMUNOL, V28, P573, DOI 10.1146/annurev-immunol-030409-101225
   Khan KJ, 2011, AM J GASTROENTEROL, V106, P661, DOI 10.1038/ajg.2011.72
   Kimura K, 2012, BIOCHEM BIOPH RES CO, V427, P694, DOI 10.1016/j.bbrc.2012.09.091
   Kotlarz D, 2012, GASTROENTEROLOGY, V143, P347, DOI 10.1053/j.gastro.2012.04.045
   Kruis W, 2004, GUT, V53, P1617, DOI 10.1136/gut.2003.037747
   KUHN R, 1993, CELL, V75, P263, DOI 10.1016/0092-8674(93)80068-P
   Lee J, 2006, NAT CELL BIOL, V8, P1327, DOI 10.1038/ncb1500
   Leppkes M, 2009, GASTROENTEROLOGY, V136, P257, DOI 10.1053/j.gastro.2008.10.018
   Levine B, 2011, NATURE, V469, P323, DOI 10.1038/nature09782
   Lobatón T, 2014, ALIMENT PHARM THER, V39, P579, DOI 10.1111/apt.12639
   Macao B, 2006, NAT STRUCT MOL BIOL, V13, P71, DOI 10.1038/nsmb1035
   Mack DR, 1999, AM J PHYSIOL-GASTR L, V276, pG941, DOI 10.1152/ajpgi.1999.276.4.G941
   Malchow HA, 1997, J CLIN GASTROENTEROL, V25, P653, DOI 10.1097/00004836-199712000-00021
   Massey DCO, 2008, GUT, V57, P1294, DOI 10.1136/gut.2008.157297
   Mayer L, 2014, GUT, V63, P442, DOI 10.1136/gutjnl-2012-303424
   McInnes IB, 2014, ANN RHEUM DIS, V73, P349, DOI 10.1136/annrheumdis-2012-202646
   McLean MH, 2014, INFLAMM BOWEL DIS, V20, P389, DOI 10.1097/01.MIB.0000437616.37000.41
   Monteleone G, 2001, J CLIN INVEST, V108, P601, DOI 10.1172/JCI200112821
   Monteleone G, 2012, MOL THER, V20, P870, DOI 10.1038/mt.2011.290
   Monteleone I, 2011, GASTROENTEROLOGY, V141, P237, DOI 10.1053/j.gastro.2011.04.007
   Mora JR, 2003, NATURE, V424, P88, DOI 10.1038/nature01726
   Murthy A, 2014, NATURE, V506, P456, DOI 10.1038/nature13044
   Musch E, 2013, INFLAMM BOWEL DIS, V19, P283, DOI 10.1002/ibd.23019
   MYLLARNIEMI H, 1980, VIRCHOWS ARCH A, V385, P343, DOI 10.1007/BF00432542
   Nakagawa S, 2012, EUR J PHARMACOL, V696, P143, DOI 10.1016/j.ejphar.2012.09.010
   O'Shea JJ, 2012, IMMUNITY, V36, P542, DOI 10.1016/j.immuni.2012.03.014
   Peake STC, 2013, INFLAMM BOWEL DIS, V19, P1546, DOI 10.1097/MIB.0b013e318281333b
   Podolsky DK, 2009, GASTROENTEROLOGY, V137, P209, DOI 10.1053/j.gastro.2009.03.007
   Prantera C, 2012, GASTROENTEROLOGY, V142, P473, DOI 10.1053/j.gastro.2011.11.032
   Rachmilewitz D, 2002, GASTROENTEROLOGY, V122, P1428, DOI 10.1053/gast.2002.32994
   Reinisch W, 2008, AM J GASTROENTEROL, V103, P2284, DOI 10.1111/j.1572-0241.2008.02024.x
   Rolfe VE, 2006, COCHRANE DB SYST REV, DOI 10.1002/14651858.CD004826
   Sandborn WJ, 2013, NEW ENGL J MED, V369, P711, DOI 10.1056/NEJMoa1215739
   Sandborn WJ, 2012, NEW ENGL J MED, V367, P616, DOI 10.1056/NEJMoa1112168
   Sandborn WJ, 2001, GASTROENTEROLOGY, V121, P1088, DOI 10.1053/gast.2001.28674
   Schall TJ, 2011, NAT REV IMMUNOL, V11, P355, DOI 10.1038/nri2972
   Schlee M, 2007, INFECT IMMUN, V75, P2399, DOI 10.1128/IAI.01563-06
   Schön MP, 1999, J IMMUNOL, V162, P6641
   Shan MM, 2013, SCIENCE, V342, P447, DOI 10.1126/science.1237910
   Sheng YH, 2012, J GASTROEN HEPATOL, V27, P28, DOI 10.1111/j.1440-1746.2011.06909.x
   Sonnenberg GF, 2010, J EXP MED, V207, P1293, DOI 10.1084/jem.20092054
   Stremmel W, 2005, GUT, V54, P966, DOI 10.1136/gut.2004.052316
   Sugimoto K, 2008, J CLIN INVEST, V118, P534, DOI [10.1172/JC133194, 10.1172/JCI33194]
   Thathiah A, 2003, J BIOL CHEM, V278, P3386, DOI 10.1074/jbc.M208326200
   Tytgat KMAJ, 1996, BIOCHEM BIOPH RES CO, V224, P397, DOI 10.1006/bbrc.1996.1039
   Uguccioni M, 1999, AM J PATHOL, V155, P331, DOI 10.1016/S0002-9440(10)65128-0
   Van der Sluis M, 2006, GASTROENTEROLOGY, V131, P117, DOI 10.1053/j.gastro.2006.04.020
   van Deventer SJH, 2004, GUT, V53, P1646, DOI 10.1136/gut.2003.036160
   Vos ACW, 2011, GASTROENTEROLOGY, V140, P221, DOI 10.1053/j.gastro.2010.10.008
   Wang SL, 2012, EXP THER MED, V4, P1051, DOI 10.3892/etm.2012.718
   Wehkamp J, 2004, INFECT IMMUN, V72, P5750, DOI 10.1128/IAI.72.10.5750-5758.2004
   Wirtz S, 2011, GASTROENTEROLOGY, V141, P1875, DOI 10.1053/j.gastro.2011.07.040
   Wolk K, 2004, IMMUNITY, V21, P241, DOI 10.1016/j.immuni.2004.07.007
   Zenewicz LA, 2008, IMMUNITY, V29, P947, DOI 10.1016/j.immuni.2008.11.003
   Zorzi F, 2012, ALIMENT PHARM THER, V36, P850, DOI 10.1111/apt.12051
NR 95
TC 2
Z9 2
U1 0
U2 2
PU ELSEVIER SCI LTD
PI OXFORD
PA THE BOULEVARD, LANGFORD LANE, KIDLINGTON, OXFORD OX5 1GB, OXON, ENGLAND
SN 1521-6918
EI 1532-1916
J9 BEST PRACT RES CL GA
JI Best Pract. Res. Clin. Gastroenterol.
PD JUN
PY 2014
VL 28
IS 3
BP 411
EP 420
DI 10.1016/j.bpg.2014.04.004
PG 10
WC Gastroenterology & Hepatology
WE Science Citation Index Expanded (SCI-EXPANDED)
SC Gastroenterology & Hepatology
GA AK4LA
UT WOS:000338395000006
PM 24913381
DA 2024-01-22
ER

PT J
AU Kim, S
   Edelstein, P
AF Kim, Sun
   Edelstein, Peter
TI Rare and Serious Adverse Effects of Anti-Tumor Necrosis Factor-Alpha
   (TNF-α) Agents in Crohn's Disease
SO CUREUS JOURNAL OF MEDICAL SCIENCE
LA English
DT Article
DE crohn's disease; tnf-alpha; adverse effects; inflammatory bowel disease;
   adalimumab; hemorrhage; white matter demyelination
ID CNS DEMYELINATION; RECURRENCE
AB Crohn's disease patients experience a higher rale of postoperative complications than do general surgical patients. The use of anti-tumor necrosis factor-alpha (anti-TNF-alpha) therapy in the treatment of severe Crohn's disease and other autoimmune inflammatory conditions is increasing and expanding. We describe the case of a 47-year-old female Crohn's patient who experienced two rare and serious adverse effects of anti-TNF-alpha therapy following laparoscopic ileocectomy for obstructive Crohn's disease. On the first postoperative day, the patient developed intra-abdominal hemorrhage requiring transfusion and emergency abdominal exploration. Findings were consistent with a rare hemorrhagic complication of her anti-TNF-alpha medication. She recovered and was ultimately discharged from the hospital without further complications. Less than 24 hours following discharge, the patient suffered two grand mal seizures. Imaging demonstrated white matter demyelination of the brain. The patient recovered, again, with no clinical sequelae. These two dangerous events are known to rarely be associated with the use of such biologic agents. We review both the therapeutic actions of these medications and the theorized etiologies for these two rare adverse events. Ultimately, this patient's complications should serve as a cautionary tale in the use of such therapeutics, as well as a reminder of the risks associated with anti-TNF-alpha use.
C1 [Kim, Sun] Univ Cent Florida, Coll Med, Colorectal Surg, Orlando, FL 32816 USA.
   [Edelstein, Peter] Univ Cent Florida, Colorectal Surg, Orlando, FL 32816 USA.
C3 State University System of Florida; University of Central Florida; State
   University System of Florida; University of Central Florida
RP Kim, S (通讯作者)，Univ Cent Florida, Coll Med, Colorectal Surg, Orlando, FL 32816 USA.
EM sunkim@knights.ucf.edu
CR Andreadou E, 2013, CASE REP NEUROL MED, V2013, DOI 10.1155/2013/671935
   Bellesi M, 2006, J NEUROL, V253, P668, DOI 10.1007/s00415-005-0055-1
   Burmester GR, 2009, ANN RHEUM DIS, V68, P1863, DOI 10.1136/ard.2008.102103
   Cassinotti A, 2008, BIOL-TARGETS THER, V2, P763
   Cetin G, 2014, INDIAN J PHARMACOL, V46, P553, DOI 10.4103/0253-7613.140596
   Devlin SM, 2008, EXPERT OPIN BIOL TH
   Feuerstein JD, 2017, MAYO CLIN PROC, V92, P1088, DOI 10.1016/j.mayocp.2017.04.010
   JAKOBOVITS J, 1984, AM J GASTROENTEROL, V79, P533
   Kemanetzoglou E, 2017, CURR NEUROL NEUROSCI, V17, DOI 10.1007/s11910-017-0742-1
   Liberman P, 2022, OCUL IMMUNOL INFLAMM, V30, P294, DOI 10.1080/09273948.2020.1808227
   Regueiro M, 2017, GASTROENTEROLOGY, V152, P277, DOI 10.1053/j.gastro.2016.10.039
   Regueiro M, 2016, GASTROENTEROLOGY, V150, P1568, DOI 10.1053/j.gastro.2016.02.072
   Rutgeerts P, 2002, GUT, V51, P152, DOI 10.1136/gut.51.2.152
   Scheinfeld N, 2004, J Dermatolog Treat, V15, P280
NR 14
TC 0
Z9 0
U1 0
U2 0
PU SPRINGERNATURE
PI LONDON
PA CAMPUS, 4 CRINAN ST, LONDON, N1 9XW, ENGLAND
EI 2168-8184
J9 CUREUS J MED SCIENCE
JI Cureus J Med Sci
PD APR 30
PY 2021
VL 13
IS 4
AR e14768
DI 10.7759/cureus.14768
PG 4
WC Medicine, General & Internal
WE Emerging Sources Citation Index (ESCI)
SC General & Internal Medicine
GA RY0PG
UT WOS:000647616700004
PM 34094733
OA gold, Green Published
DA 2024-01-22
ER

PT J
AU Chouliaras, G
   Panayiotou, J
   Dimakou, C
   Pachoula, J
   Orfanou, I
   Chrousos, GP
   Roma-Giannikou, E
AF Chouliaras, G.
   Panayiotou, J.
   Dimakou, C.
   Pachoula, J.
   Orfanou, I.
   Chrousos, G. P.
   Roma-Giannikou, E.
TI Biological agents in paediatric inflammatory bowel disease : a clinical
   observation study from Greece
SO ACTA GASTRO-ENTEROLOGICA BELGICA
LA English
DT Review
DE Anti-TNF-alpha; Infliximab; adalimumab; Crohn's disease; ulcerative
   colitis; IBD; biological agent
ID COLITIS ACTIVITY INDEX; CROHNS-DISEASE; ULCERATIVE-COLITIS; INFLIXIMAB
   THERAPY; FOLLOW-UP; PROSPECTIVE MULTICENTER; CHILDREN; ADALIMUMAB;
   EFFICACY; SURGERY
AB Objectives : Biological agents have contributed significantly in controlling inflammatory bowel disease during the last 15 years. This study aimed at recording and evaluating paediatric data regarding the efficacy and safety of infliximab and adalimumab during the last decade.
   Patients and methods : A total of 31 patients (43% males) with a mean age of 13.5 +/- 3.0 years were included and the majority (74%) had Crohn's disease (CD). Failure of previous treatment and steroid dependency were the main reasons for initiating anti-TNF-alpha therapy. Mean age at the first infusion was 11.0 +/- 2.8 years, while the mean disease duration at the introduction of infliximab was 2.6 +/- 2.7 years. The number of infusions per patient ranged from 1-25 (median 7, IQR : 4-13).
   Results : Initial response was achieved in 82.8% of patients. After one year of treatment the estimated rate of remission was 53%. The rate of surgery-free disease at 12, 36 and 60 months, after the first dose of infliximab, was 89.6%, 89.6% and 74.7% respectively. The incidence of serious anaphylaxis was 4/268 infusions (1.5%) or 4/31 patients (12.3%). At three months after the first infusion only 2 children were on steroids. Adalimumab was administered to 5 patients for a mean duration of 7.4 months, as a second option after infliximab failure or infusion reaction. Two out of five patients failed to achieve remission with adalimumab and these two patients were also infliximab failures.
   Conclusion : Biological agents are valuable and safe options for children with refractory IBD. The results, so far, have been satisfactory, although, long-term outcomes remain yet to be determined. (Acta gastroenterol. belg., 2010, 73, 342-348).
C1 [Chouliaras, G.; Panayiotou, J.; Dimakou, C.; Pachoula, J.; Orfanou, I.; Chrousos, G. P.; Roma-Giannikou, E.] Univ Athens, Dept Paediat 1, Athens, Greece.
C3 National & Kapodistrian University of Athens
RP Roma-Giannikou, E (通讯作者)，Univ Athens, Dept Paediat 1, Aghia Sophia Childrens Hosp, Athens, Greece.
EM roma2el@otenet.gr
RI Chrousos, George Panagiotis/G-8702-2011
CR Afzal NA, 2007, DIGEST DIS SCI, V52, P3329, DOI 10.1007/s10620-007-8102-1
   [Anonymous], 2007, J PEDIATR GASTR NUTR, V44, P653
   Biancone L, 2006, GUT, V55, P228, DOI 10.1136/gut.2005.075937
   Cezard JP, 2003, J PEDIATR GASTR NUTR, V36, P632, DOI 10.1097/00005176-200305000-00007
   Colombel JF, 2007, GASTROENTEROLOGY, V132, P52, DOI 10.1053/j.gastro.2006.11.041
   de Ridder L, 2004, J PEDIATR GASTR NUTR, V39, P46, DOI 10.1097/00005176-200407000-00010
   De Ridder L, 2008, INFLAMM BOWEL DIS, V14, P353, DOI 10.1002/ibd.20329
   Escher JC, 2005, J PEDIATR GASTR NUTR, V41, P1
   Fallahi GH, 2009, ACTA GASTRO-ENT BELG, V72, P230
   Faubion WA, 2006, CLIN GASTROENTEROL H, V4, P1199, DOI 10.1016/j.cgh.2006.05.031
   Feagan BG, 2008, GASTROENTEROLOGY, V135, P1493, DOI 10.1053/j.gastro.2008.07.069
   Fonkalsrud E, 1997, J PEDIATR SURG, V32, P1067
   Friesen CA, 2004, J PEDIATR GASTR NUTR, V39, P265, DOI 10.1097/00005176-200409000-00008
   Gupta N, 2006, GASTROENTEROLOGY, V130, P1069, DOI 10.1053/j.gastro.2006.02.003
   Hyams J, 2005, J PEDIATR GASTR NUTR, V41, P416, DOI 10.1097/01.mpg.0000183350.46795.42
   Hyams J, 2007, GASTROENTEROLOGY, V132, pA659
   Hyams J, 2007, GASTROENTEROLOGY, V132, P863, DOI 10.1053/j.gastro.2006.12.003
   Hyams JS, 2000, J PEDIATR-US, V137, P192, DOI 10.1067/mpd.2000.107161
   HYAMS JS, 1991, J PEDIATR GASTR NUTR, V12, P439, DOI 10.1097/00005176-199105000-00005
   Hyoms JS, 2009, INFLAMM BOWEL DIS, V15, P816, DOI 10.1002/ibd.20845
   Jaspers GJ, 2006, INFLAMM BOWEL DIS, V12, P831, DOI 10.1097/01.mib.0000232470.00703.67
   Kugathasan S, 2000, AM J GASTROENTEROL, V95, P3189
   Lamireau T, 2004, INFLAMM BOWEL DIS, V10, P745, DOI 10.1097/00054725-200411000-00008
   Lionetti P, 2003, ALIMENT PHARM THER, V18, P425, DOI 10.1046/j.1365-2036.2003.01672.x
   Mackner LM, 2006, INFLAMM BOWEL DIS, V12, P239, DOI 10.1097/01.MIB.0000217769.83142.c6
   Mackner LM, 2005, AM J GASTROENTEROL, V100, P1386, DOI 10.1111/j.1572-0241.2005.41428.x
   Markowitz J, 2000, GASTROENTEROLOGY, V119, P895, DOI 10.1053/gast.2000.18144
   Odes S, 2006, GASTROENTEROLOGY, V131, P719, DOI 10.1053/j.gastro.2006.05.052
   Oussalah A, 2009, ALIMENT PHARM THER, V29, P416, DOI 10.1111/j.1365-2036.2008.03902.x
   Panaccione R, 2008, ALIMENT PHARM THER, V28, P674, DOI 10.1111/j.1365-2036.2008.03753.x
   Patel HI, 1997, J PEDIATR SURG, V32, P1063, DOI 10.1016/S0022-3468(97)90400-0
   Rosenbach Y, 2010, DIGEST DIS SCI, V55, P747, DOI 10.1007/s10620-009-0791-7
   Rosh J, 2009, AM J GASTROENTEROL, V104, pS548, DOI 10.14309/00000434-200910003-01458
   Rosh JR, 2007, INFLAMM BOWEL DIS, V13, P1024, DOI 10.1002/ibd.20169
   Ruemmele FM, 2009, INFLAMM BOWEL DIS, V15, P388, DOI 10.1002/ibd.20788
   Tung J, 2006, INFLAMM BOWEL DIS, V12, P1093, DOI 10.1097/01.mib.0000235835.32176.85
   Turner D, 2007, AM J GASTROENTEROL, V102, P2804, DOI 10.1111/j.1572-0241.2007.01474.x
   Turner D, 2007, GASTROENTEROLOGY, V133, P423, DOI 10.1053/j.gastro.2007.05.029
   Turner D, 2009, INFLAMM BOWEL DIS, V15, P1218, DOI 10.1002/ibd.20867
   Uhlen S, 2006, INFLAMM BOWEL DIS, V12, P1053, DOI 10.1097/01.mib.0000235103.47280.bb
   Viola F, 2009, AM J GASTROENTEROL, V104, P2566, DOI 10.1038/ajg.2009.372
   Wynands J, 2008, J PEDIATR GASTR NUTR, V46, P293, DOI 10.1097/MPG.0b013e31815604cd
   Wyneski MJ, 2008, J PEDIATR GASTR NUTR, V47, P19, DOI 10.1097/MPG.0b013e318174e886
NR 43
TC 2
Z9 2
U1 0
U2 1
PU UNIV CATHOLIQUE LOUVAIN-UCL
PI BRUSSELS
PA CLIN UNIV SAINT LUC, AVE HIPPOCRATE 10, BRUSSELS, B-1200, BELGIUM
SN 1784-3227
J9 ACTA GASTRO-ENT BELG
JI Acta Gastro-Enterol. Belg.
PD JUL-SEP
PY 2010
VL 73
IS 3
BP 342
EP 348
PG 7
WC Gastroenterology & Hepatology
WE Science Citation Index Expanded (SCI-EXPANDED)
SC Gastroenterology & Hepatology
GA 673QH
UT WOS:000283677500003
PM 21086936
DA 2024-01-22
ER

PT J
AU Michelassi, F
   Sultan, S
AF Michelassi, Fabrizio
   Sultan, Samuel
TI Surgical Treatment of Complex Small Bowel Crohn Disease
SO ANNALS OF SURGERY
LA English
DT Review
DE complex; Crohn disease; review; small bowel; surgery
ID SIDE ISOPERISTALTIC STRICTUREPLASTY; ENTEROVESICAL FISTULAS;
   RISK-FACTORS; ENTEROCUTANEOUS FISTULAS; OBSTRUCTION SECONDARY;
   ILEOCOLONIC RESECTION; URETERAL OBSTRUCTION; NATURAL-HISTORY; OLMSTED
   COUNTY; MANAGEMENT
AB Introduction: The clinical presentations of Crohn disease of the small bowel vary from low to high complexity. Understanding the complexity of Crohn disease of the small bowel is important for the surgeon and the gastroenterologist caring for the patient and may be relevant for clinical research as a way to compare outcomes. Here, we present a categorization of complex small bowel Crohn disease and review its surgical treatment as a potential initial step toward the establishment of a definition of complex disease.
   Results: The complexity of small bowel Crohn disease can be sorted into several categories: technical challenges, namely, fistulae, abscesses, bowel or ureteral obstruction, hemorrhage, cancer and thickened mesentery; extensive disease; the presence of short gut; a history of prolonged use of medications, particularly steroids, immunomodulators, and biological agents; and a high risk of recurrence.
   Conclusions: Although the principles of modern surgical treatment of Crohn disease have evolved to bowel conservation such as strictureplasty techniques and limited resection margins, such practices by themselves are often not sufficient for the management of complex small bowel Crohn disease. This manuscript reviews each category of complex small bowel Crohn disease, with special emphasis on appropriate surgical strategy.
C1 [Michelassi, Fabrizio; Sultan, Samuel] New York Presbyterian Hosp, Weill Cornell Med Coll, Dept Surg, New York, NY 10065 USA.
C3 Cornell University; Weill Cornell Medicine; NewYork-Presbyterian
   Hospital
RP Michelassi, F (通讯作者)，New York Presbyterian Hosp, Weill Cornell Med Coll, Dept Surg, 525 East 68th St,Box 129, New York, NY 10065 USA.
EM fam2006@med.cornell.edu
RI Sultan, Samuel/JGM-1244-2023
OI sultan, samuel/0000-0002-5575-9693
FU Alice Bohmfalk Charitable Trust; Lupin Foundation
FX This work has been supported in part by the Alice Bohmfalk Charitable
   Trust and the Lupin Foundation.
CR Ambe R, 2012, J GASTROINTEST SURG, V16, P209, DOI 10.1007/s11605-011-1651-2
   Appau KA, 2008, J GASTROINTEST SURG, V12, P1738, DOI 10.1007/s11605-008-0646-0
   Berg DF, 2002, AM J SURG, V184, P45, DOI 10.1016/S0002-9610(02)00879-6
   Campbell L, 2012, DIS COLON RECTUM, V55, P714, DOI 10.1097/DCR.0b013e31824f875a
   Canedo J, 2011, COLORECTAL DIS, V13, P1294, DOI 10.1111/j.1463-1318.2010.02469.x
   Cunningham MF, 2010, WORLD J SURG, V34, P1615, DOI 10.1007/s00268-010-0504-6
   Daperno M, 2012, DIGEST LIVER DIS, V44, P721, DOI 10.1016/j.dld.2012.06.006
   De Cruz P, 2012, INFLAMM BOWEL DIS, V18, P758, DOI 10.1002/ibd.21825
   di Abriola GF, 2003, J PEDIATR SURG, V38, P814, DOI 10.1016/jpsu.2003.50173
   Dignass A, 2010, J CROHNS COLITIS, V4, P28, DOI 10.1016/j.crohns.2009.12.002
   Duncan CO, 1998, IRISH J MED SCI, V167, P9, DOI 10.1007/BF02937543
   Esteban JM, 2003, EUR J GASTROEN HEPAT, V15, P253, DOI 10.1097/00042737-200303000-00008
   Evenson AR, 2006, J GASTROINTEST SURG, V10, P455, DOI 10.1016/j.gassur.2005.08.001
   Faubion WA, 2001, GASTROENTEROLOGY, V121, P255, DOI 10.1053/gast.2001.26279
   Fazio VW, 1996, ANN SURG, V224, P563, DOI 10.1097/00000658-199610000-00014
   Fichera A, 2007, J GASTROINTEST SURG, V11, P791, DOI 10.1007/s11605-006-0068-9
   Fichera A, 2006, SURGERY, V140, P649, DOI 10.1016/j.surg.2006.07.011
   Fichera Alessandro, 2003, Adv Surg, V37, P231
   Fichera A, 2012, J GASTROINTEST SURG, V16, P1412, DOI 10.1007/s11605-012-1905-7
   FINNEY JMT, 1902, T AM SURG ASS, V20, P165
   Fiorino G, 2010, CURR DRUG TARGETS, V11, P249, DOI 10.2174/138945010790309975
   Fries W, 2011, INFLAMM BOWEL DIS, V17, P671, DOI 10.1002/ibd.21289
   Gasche C, 2000, INFLAMM BOWEL DIS, V6, P8, DOI 10.1097/00054725-200002000-00002
   Gaujoux S, 2007, GASTROEN CLIN BIOL, V31, P611, DOI 10.1016/S0399-8320(07)89439-5
   GOLDWASSER B, 1981, DIS COLON RECTUM, V24, P485, DOI 10.1007/BF02626791
   Goyer P, 2009, DIS COLON RECTUM, V52, P205, DOI 10.1007/DCR.0b013e31819c9c08
   GREENSTEIN AJ, 1989, DIS COLON RECTUM, V32, P888, DOI 10.1007/BF02554563
   GREENSTEIN AJ, 1982, AM J SURG, V143, P727, DOI 10.1016/0002-9610(82)90046-0
   Hanauer SB, 2004, CLIN GASTROENTEROL H, V2, P379, DOI 10.1016/S1542-3565(04)00122-3
   Hashemi M, 1998, DIS COLON RECTUM, V41, P1293, DOI 10.1007/BF02258231
   HAWKER PC, 1983, GUT, V24, P284, DOI 10.1136/gut.24.4.284
   Higashi D, 2013, ANTICANCER RES, V33, P2977
   Hurst RD, 1998, WORLD J SURG, V22, P359, DOI 10.1007/s002689900397
   Hurst RD, 1997, SURGERY, V122, P661, DOI 10.1016/S0039-6060(97)90071-4
   Jaboulay M, 1896, GASTROENTEROSTOMIES, P253
   JACOBSON IM, 1985, GASTROENTEROLOGY, V89, P1347, DOI 10.1016/0016-5085(85)90654-7
   Jaskowiak NT, 2001, DIS COLON RECTUM, V44, P284, DOI 10.1007/BF02234306
   Jones DW, 2010, ANN SURG, V252, P307, DOI 10.1097/SLA.0b013e3181e61df5
   JOSEPH M, 1994, AUST NZ J SURG, V64, P628, DOI 10.1111/j.1445-2197.1994.tb02307.x
   Kamiya T, 2012, J GASTROEN HEPATOL, V27, P103, DOI 10.1111/j.1440-1746.2012.07082.x
   Kim KJ, 2012, DIGEST LIVER DIS, V44, P723, DOI 10.1016/j.dld.2012.03.010
   Koga H, 1999, CLIN IMAG, V23, P298, DOI 10.1016/S0899-7071(99)00149-7
   Kopylov U, 2012, INFLAMM BOWEL DIS, V18, P2404, DOI 10.1002/ibd.22954
   Krupnick A S, 2000, Semin Gastrointest Dis, V11, P41
   LEE ECG, 1982, ANN ROY COLL SURG, V64, P229
   Leport J, 1993, Rev Prat, V43, P684
   Lichtenstein GR, 2009, AM J GASTROENTEROL, V104, P465, DOI 10.1038/ajg.2008.168
   Lichtenstein GR, 2006, CLIN GASTROENTEROL H, V4, P621, DOI 10.1016/j.cgh.2006.03.002
   Maconi G, 2003, AM J GASTROENTEROL, V98, P1545, DOI 10.1016/S0002-9270(03)00303-4
   Marchetti F, 1996, DIS COLON RECTUM, V39, P1315, DOI 10.1007/BF02055130
   McLeod RS, 2009, DIS COLON RECTUM, V52, P919, DOI 10.1007/DCR.0b013e3181a4fa58
   MCNAMARA MJ, 1990, DIS COLON RECTUM, V33, P271, DOI 10.1007/BF02055467
   Melton GB, 2009, J GASTROINTEST SURG, V13, P839, DOI 10.1007/s11605-009-0817-7
   Menon AM, 2007, DIS COLON RECTUM, V50, P257, DOI 10.1007/s10350-006-0771-3
   MICHELASSI F, 1993, ANN SURG, V218, P660, DOI 10.1097/00000658-199321850-00012
   MICHELASSI F, 1993, DIS COLON RECTUM, V36, P654, DOI 10.1007/BF02238592
   Michelassi F, 2004, J SURG RES, V117, P71, DOI 10.1016/j.jss.2003.11.008
   MICHELASSI F, 1991, ANN SURG, V214, P230, DOI 10.1097/00000658-199109000-00006
   Michelassi F, 2000, ANN SURG, V232, P401, DOI 10.1097/00000658-200009000-00012
   Michelassi F, 1996, DIS COLON RECTUM, V39, P345, DOI 10.1007/BF02049480
   Michelassi F, 2007, DIS COLON RECTUM, V50, P277, DOI 10.1007/s10350-006-0804-y
   Mikulicz J., 1888, Arch Klin Chir, V37, P79
   Miller G, 2000, AM J SURG, V180, P33, DOI 10.1016/S0002-9610(00)00407-4
   MURRAY JJ, 1984, AM J SURG, V147, P58, DOI 10.1016/0002-9610(84)90035-7
   Neufeld D, 2006, J GASTROINTEST SURG, V10, P445, DOI 10.1016/j.gassur.2005.06.004
   Nicholls RJ, 1999, OPERATIVE STRATEGIES IN INFLAMMATORY BOWEL DISEASE, P360
   Nielsen OH, 2012, DIGEST DIS, V30, P121, DOI 10.1159/000342738
   Norgård BM, 2013, ALIMENT PHARM THER, V37, P214, DOI 10.1111/apt.12159
   Orangio Guy R, 2010, Clin Colon Rectal Surg, V23, P169, DOI 10.1055/s-0030-1262984
   Panis Y, 2002, ANN CHIR, V127, P9, DOI 10.1016/S0003-3944(01)00659-9
   Partridge SK, 2004, DIS COLON RECTUM, V47, P778, DOI 10.1007/s10350-003-0101-y
   Person B, 2008, Minerva Chir, V63, P151
   Peyrin-Biroulet L, 2012, AM J GASTROENTEROL, V107, P1693, DOI 10.1038/ajg.2012.298
   Poggioli G, 2003, DIS COLON RECTUM, V46, P127, DOI 10.1007/s10350-004-6508-2
   Poritz LS, 2004, INT J COLORECTAL DIS, V19, P481, DOI 10.1007/s00384-004-0580-x
   Randall D, 2010, BRIT J HOSP MED, V71, P530, DOI 10.12968/hmed.2010.71.9.78167
   SAINTMARC O, 1995, ANN CHIR, V49, P390
   Sandborn W, 2000, COCHRANE DB SYST REV, V2
   Sasaki I, 2004, DIS COLON RECTUM, V47, P940, DOI 10.1007/s10350-004-0517-z
   Scarpa M, 2004, HEPATO-GASTROENTEROL, V51, P1053
   Schwartz DA, 2002, GASTROENTEROLOGY, V122, P875, DOI 10.1053/gast.2002.32362
   SIMINOVITCH JMP, 1980, AM J SURG, V139, P95, DOI 10.1016/0002-9610(80)90236-6
   Slattery E, 2011, J CLIN GASTROENTEROL, V45, P691, DOI 10.1097/MCG.0b013e318201ff96
   Spinelli A, 2011, WORLD J GASTROENTERO, V17, P3213, DOI 10.3748/wjg.v17.i27.3213
   SUMMERS RW, 1979, GASTROENTEROLOGY, V77, P847
   Taner T, 2009, INFLAMM BOWEL DIS, V15, P1208, DOI 10.1002/ibd.20882
   Thia KT, 2010, GASTROENTEROLOGY, V139, P1147, DOI 10.1053/j.gastro.2010.06.070
   WHELAN G, 1985, GASTROENTEROLOGY, V88, P1826, DOI 10.1016/0016-5085(85)90007-1
   Williams Michael D, 2009, Mo Med, V106, P356
   Yamamato T, 1999, SCAND J GASTROENTERO, V34, P708
   Yamamoto T, 2000, INT J COLORECTAL DIS, V15, P211, DOI 10.1007/s003840000233
   Yamamoto T, 2007, DIS COLON RECTUM, V50, P1968, DOI 10.1007/s10350-007-0279-5
   Yamamoto TL, 2005, DIS COLON RECTUM, V48, P749, DOI 10.1007/s10350-004-0826-2
   YAMAZAKI Y, 1991, AM J GASTROENTEROL, V86, P882
   Yoon YS, 2010, WORLD J SURG, V34, P1924, DOI 10.1007/s00268-010-0568-3
   Zallot Camille, 2013, Curr Gastroenterol Rep, V15, P315, DOI 10.1007/s11894-013-0315-7
   Zallot C, 2012, DIGEST DIS, V30, P67, DOI 10.1159/000342608
   Zissin R, 2004, ABDOM IMAGING, V29, P320, DOI 10.1007/s00261-003-0111-1
NR 98
TC 16
Z9 20
U1 0
U2 6
PU LIPPINCOTT WILLIAMS & WILKINS
PI PHILADELPHIA
PA TWO COMMERCE SQ, 2001 MARKET ST, PHILADELPHIA, PA 19103 USA
SN 0003-4932
EI 1528-1140
J9 ANN SURG
JI Ann. Surg.
PD AUG
PY 2014
VL 260
IS 2
BP 230
EP 235
DI 10.1097/SLA.0000000000000697
PG 6
WC Surgery
WE Science Citation Index Expanded (SCI-EXPANDED)
SC Surgery
GA AL5KW
UT WOS:000339173500014
PM 24743631
DA 2024-01-22
ER

PT J
AU Sogaard, KK
   Cronin-Fenton, DP
   Pedersen, L
   Sorensen, HT
   Lash, TL
AF Sogaard, Kirstine Kobberoe
   Cronin-Fenton, Deirdre P.
   Pedersen, Lars
   Sorensen, Henrik T.
   Lash, Timothy L.
TI Survival in Danish patients with breast cancer and inflammatory bowel
   disease: A nationwide cohort study
SO INFLAMMATORY BOWEL DISEASES
LA English
DT Article
DE Crohn's disease; ulcerative colitis; breast cancer; breast cancer
   treatment; prognosis
ID POPULATION-BASED COHORT; CROHNS-DISEASE; ULCERATIVE-COLITIS; INCREASED
   RISK; MORTALITY; TRENDS; COUNTY; REGISTRY; EPIDEMIOLOGY; COMORBIDITY
AB Background: incidences of inflammatory bowel disease (IBD) and of breast cancer have increased over the last decades. The influence of IBD on breast cancer prognosis, however, is unknown. We therefore examined the impact of IBD on treatment receipt and survival in breast cancer patients.
   Methods: Information on breast cancer patients (stage and treatment) diagnosed between 1980 and 2004 was sourced from the Danish Cancer Registry. Data on IBDand potential confounders were extracted from the Danish National Registry of Patients covering all Danish hospitals. Cox regression was used to compute mortality rate ratios (MRRs) among breast cancer patients with IBD, compared to their non-IBD counterparts, adjusting for age, stage, comorbidity measured by the Charlson Index, and calendar year.
   Results: We identified 71,148 breast cancer cases; 67 also had Crohn's disease (CD) and 216 had ulcerative colitis (UC). Patients with CD had more advanced stage and received radiotherapy less, and chemotherapy more, frequently than patients without IBD. In the adjusted analyses there was no substantial survival difference in breast cancer patients with and without IBD (MRRCD = 1.22; 95% confidence interval [CI] = 0.85-1.75; MRRUC = 1.09; 95% CI = 0.86-1.38). In a stratified analysis, chemotherapy was associated with poorer survival in patients with CD (MRRCD = 1.93; 95% CI = 1.00-3.72).
   Conclusions: Breast cancer patients with UC receive the same treatment and have similar survival to breast cancer without IBD. In contrast, breast cancer patients with CD are treated with radiotherapy less often. Survival of breast cancer in patients with CD treated with chemotherapy is poorer compared to survival in patients without IBD.
C1 [Sogaard, Kirstine Kobberoe; Cronin-Fenton, Deirdre P.; Pedersen, Lars; Sorensen, Henrik T.; Lash, Timothy L.] Aarhus Univ Hosp, Dept Clin Epidemiol, DK-8000 Aarhus, Denmark.
   [Sogaard, Kirstine Kobberoe; Sorensen, Henrik T.; Lash, Timothy L.] Boston Univ, Sch Publ Hlth, Dept Epidemiol, Boston, MA USA.
   [Sogaard, Kirstine Kobberoe] Aarhus Univ Hosp, Dept Med Hepatol & Gastroenterol 5, DK-8000 Aarhus C, Denmark.
C3 Aarhus University; Boston University; Aarhus University
RP Sogaard, KK (通讯作者)，Aarhus Univ Hosp, Dept Clin Epidemiol, Ole Worms Alle 150, DK-8000 Aarhus, Denmark.
EM kks@dce.au.dk
RI Sørensen, Henrik Toft/Z-6181-2019
OI Sørensen, Henrik Toft/0000-0003-4299-7040
CR Althuis MD, 2005, INT J EPIDEMIOL, V34, P405, DOI 10.1093/ije/dyh414
   Andersen TF, 1999, DAN MED BULL, V46, P263
   Bernstein CN, 2001, CANCER-AM CANCER SOC, V91, P854, DOI 10.1002/1097-0142(20010215)91:4<854::AID-CNCR1073>3.0.CO;2-Z
   BOYKO EJ, 1994, AM J EPIDEMIOL, V140, P268, DOI 10.1093/oxfordjournals.aje.a117246
   CHARLSON ME, 1987, J CHRON DIS, V40, P373, DOI 10.1016/0021-9681(87)90171-8
   Chon BH, 2002, ONCOLOGIST, V7, P136, DOI 10.1634/theoncologist.7-2-136
   COPELAND KT, 1977, AM J EPIDEMIOL, V105, P488, DOI 10.1093/oxfordjournals.aje.a112408
   CRONINFENTON DP, 2005, BRIT J CANCER, V96, P1462
   *DAN NAT BOARD HLT, 1999, CAN INC DENM 1996 HL
   DEYO RA, 1992, J CLIN EPIDEMIOL, V45, P613, DOI 10.1016/0895-4356(92)90133-8
   Fonager K, 1997, INT J EPIDEMIOL, V26, P1003, DOI 10.1093/ije/26.5.1003
   Fonager K, 1996, SCAND J GASTROENTERO, V31, P154, DOI 10.3109/00365529609031980
   Frank L, 2000, SCIENCE, V287, P2398, DOI 10.1126/science.287.5462.2398
   Goessling W, 2006, GASTROENTEROL CLIN N, V35, P713, DOI 10.1016/j.gtc.2006.07.006
   Greenland S, 1995, AM J EPIDEMIOL, V142, P1255, DOI 10.1093/oxfordjournals.aje.a117592
   Harlan LC, 2003, J CLIN ONCOL, V21, P3488, DOI 10.1200/JCO.2003.01.061
   Höie O, 2007, GUT, V56, P497, DOI 10.1136/gut.2006.101519
   Jensen AR, 2002, EUR J CANCER PREV, V11, P359, DOI 10.1097/00008469-200208000-00007
   Jess T, 2006, GUT, V55, P1248, DOI 10.1136/gut.2005.079350
   Jess T, 2004, ALIMENT PHARM THERAP, V19, P287, DOI 10.1111/j.1365-2036.2004.01858.x
   Jess T, 2007, INFLAMM BOWEL DIS, V13, P481, DOI 10.1002/ibd.20036
   Kandiel A, 2005, GUT, V54, P1121, DOI 10.1136/gut.2004.049460
   Lash TL, 2007, AM J EPIDEMIOL, V165, P1454, DOI 10.1093/aje/kwm034
   Ljung T, 2004, GUT, V53, P849, DOI 10.1136/gut.2003.018515
   Loftus EV, 2004, GASTROENTEROLOGY, V126, P1504, DOI 10.1053/j.gastro.2004.01.063
   Louwman WJ, 2005, EUR J CANCER, V41, P779, DOI 10.1016/j.ejca.2004.12.025
   Masunaga Y, 2007, ANN PHARMACOTHER, V41, P21, DOI 10.1345/aph.1H219
   Palli D, 1998, GUT, V42, P175, DOI 10.1136/gut.42.2.175
   Potosky AL, 2002, J CLIN ONCOL, V20, P1192, DOI 10.1200/JCO.20.5.1192
   Riegler G, 2006, DIGEST LIVER DIS, V38, P18, DOI 10.1016/j.dld.2005.07.006
   Rodríguez LAG, 2005, ALIMENT PHARM THER, V22, P309, DOI 10.1111/j.1365-2036.2005.02564.x
   Roffers SD, 2001, NIH PUBLICATION, V01-4969
   Sant M, 2006, INT J CANCER, V119, P2417, DOI 10.1002/ijc.22160
   Smigal C, 2006, CA-CANCER J CLIN, V56, P168, DOI 10.3322/canjclin.56.3.168
   Storm HH, 1997, DAN MED BULL, V44, P535
   Thomsen RW, 2004, DIABETES CARE, V27, P70, DOI 10.2337/diacare.27.1.70
   Vind I, 2006, AM J GASTROENTEROL, V101, P1274, DOI 10.1111/j.1572-0241.2006.00552.x
   Wilchesky M, 2004, J CLIN EPIDEMIOL, V57, P131, DOI 10.1016/S0895-4356(03)00246-4
   Winther KV, 2004, CLIN GASTROENTEROL H, V2, P1088, DOI 10.1016/S1542-3565(04)00543-9
   Wolters FL, 2006, GUT, V55, P510, DOI 10.1136/gut.2005.072793
   2003, MMWR MORB MORTAL WKL, V56, P549
NR 41
TC 24
Z9 25
U1 0
U2 3
PU OXFORD UNIV PRESS INC
PI CARY
PA JOURNALS DEPT, 2001 EVANS RD, CARY, NC 27513 USA
SN 1078-0998
EI 1536-4844
J9 INFLAMM BOWEL DIS
JI Inflamm. Bowel Dis.
PD APR
PY 2008
VL 14
IS 4
BP 519
EP 525
DI 10.1002/ibd.20341
PG 7
WC Gastroenterology & Hepatology
WE Science Citation Index Expanded (SCI-EXPANDED)
SC Gastroenterology & Hepatology
GA 285NN
UT WOS:000254783600010
PM 18069672
DA 2024-01-22
ER

PT J
AU Barnhoorn, MC
   van der Meulen-de Jong, AE
   Schrama, ECLM
   Plug, LG
   Verspaget, HW
   Fibbe, WE
   van Pel, M
   Hawinkels, LJAC
   Schepers, K
AF Barnhoorn, Marieke C.
   van der Meulen-de Jong, Andrea E.
   Schrama, Ellen C. L. M.
   Plug, Leonie G.
   Verspaget, Hein W.
   Fibbe, Willem E.
   van Pel, Melissa
   Hawinkels, Lukas J. A. C.
   Schepers, Koen
TI Cytokine Mixtures Mimicking the Local Milieu in Patients with
   Inflammatory Bowel Disease Impact Phenotype and Function of Mesenchymal
   Stromal Cells
SO STEM CELLS TRANSLATIONAL MEDICINE
LA English
DT Article
DE inflammatory bowel disease; Crohn's disease; ulcerative colitis;
   perianal fistulas; cytokines; MSC; mesenchymal stromal cell; T cell;
   dendritic cell
ID INHIBIT LYMPHOCYTE-PROLIFERATION; CROHNS-DISEASE; INTERFERON-GAMMA;
   PERIANAL FISTULAS; SUPPRESSION; ACTIVATION; DIFFERENTIATION;
   LOCALIZATION; EXPRESSION; MUCOSA
AB Locally applied mesenchymal stromal cells (MSCs) have the capacity to promote the healing of perianal fistulas in Crohn's disease (CD) and are under clinical development for the treatment of proctitis in ulcerative colitis (UC). Despite these clinical advances, the mechanism of action of local MSC therapy in inflammatory bowel disease (IBD) is largely unknown. We hypothesized that the local cytokine environment in IBD patients affects the immunomodulatory properties of MSCs. To evaluate this, 11 cytokines were analyzed in inflamed tissues obtained from CD and UC patients. Based on the identified cytokine profiles 4 distinct cytokine mixtures that mimic various inflammatory IBD environments were established. Next, MSCs were cultured in the presence of either of these 4 cytokine mixtures after which the expression of immunomodulatory and tissue regenerative molecules and the capacity of MSCs to modulate T-cell proliferation and dendritic cell (DC) differentiation were assessed. Our data show that MSCs respond, in a cytokine-specific manner, by upregulation of immunomodulatory and tissue regenerative molecules, including cyclooxygenase-2, indoleamine 2,3-dioxygenase, and transforming growth factor-beta 1. Functional studies indicate that MSCs exposed to a cytokine profile mimicking one of the 2 UC cytokine milieus were less effective in inhibition of DC differentiation. In conclusion, our data indicate that cytokine mixes mimicking the local cytokine milieus of inflamed UC colonic or CD fistulas tissues can differentially affect the immunomodulatory and tissue regenerative characteristics of MSCs. These data support the hypothesis that the local intestinal cytokine milieu serves as a critical factor in the efficacy of local MSC treatment.
C1 [Barnhoorn, Marieke C.; van der Meulen-de Jong, Andrea E.; Plug, Leonie G.; Verspaget, Hein W.; Hawinkels, Lukas J. A. C.] Leiden Univ, Dept Gastroenterol & Hepatol, Med Ctr, Albinusdreef 2, Leiden, Netherlands.
   [Schrama, Ellen C. L. M.; Schepers, Koen] Leiden Univ, Dept Immunol, Med Ctr, Leiden, Netherlands.
   [Fibbe, Willem E.; van Pel, Melissa] Leiden Univ, Dept Internal Med & Nephrol, Med Ctr, Leiden, Netherlands.
   [van Pel, Melissa] NecstGen Leiden, Leiden, Netherlands.
C3 Leiden University; Leiden University Medical Center (LUMC); Leiden
   University - Excl LUMC; Leiden University - Excl LUMC; Leiden
   University; Leiden University Medical Center (LUMC); Leiden University;
   Leiden University Medical Center (LUMC); Leiden University - Excl LUMC
RP Barnhoorn, MC (通讯作者)，Leiden Univ, Dept Gastroenterol & Hepatol, Med Ctr, Albinusdreef 2, Leiden, Netherlands.
EM m.c.barnhoorn@lumc.nl
RI Schepers, Koen/H-7108-2013; van der Meulen, Andrea/AAU-9430-2020;
   Hawinkels, Lukas/Q-5098-2019
OI Schepers, Koen/0000-0003-2442-242X; van der Meulen,
   Andrea/0000-0001-9353-5431; Hawinkels, Lukas/0000-0002-2274-9325;
   Barnhoorn, Marieke/0000-0002-5298-1117
CR Augello A, 2005, EUR J IMMUNOL, V35, P1482, DOI 10.1002/eji.200425405
   Avivar-Valderas A, 2019, FRONT IMMUNOL, V10, DOI 10.3389/fimmu.2019.01244
   Awan B, 2018, STEM CELL REP, V11, P325, DOI 10.1016/j.stemcr.2018.06.007
   Barnhoorn MC, 2020, J CROHNS COLITIS, V14, P995, DOI 10.1093/ecco-jcc/jjaa009
   Barnhoorn M, 2018, INFLAMM BOWEL DIS, V24, P1755, DOI 10.1093/ibd/izy130
   Barnhoorn MC, 2020, J CROHNS COLITIS, V14, P64, DOI 10.1093/ecco-jcc/jjz116
   Bernardo ME, 2013, CELL STEM CELL, V13, P392, DOI 10.1016/j.stem.2013.09.006
   Chinnadurai R, 2015, MOL THER, V23, P1248, DOI 10.1038/mt.2015.67
   Chinnadurai R, 2014, J IMMUNOL, V192, P1491, DOI 10.4049/jimmunol.1301828
   Choi IY, 2017, PLOS ONE, V12, DOI 10.1371/journal.pone.0182751
   Davies LC, 2017, STEM CELLS, V35, P766, DOI 10.1002/stem.2509
   de Witte SFH, 2018, STEM CELLS, V36, P602, DOI 10.1002/stem.2779
   DelaRosa O, 2009, TISSUE ENG PT A, V15, P2795, DOI 10.1089/ten.TEA.2008.0630
   Dominici M, 2006, CYTOTHERAPY, V8, P315, DOI 10.1080/14653240600855905
   Duijvestein M, 2011, STEM CELLS, V29, P1549, DOI 10.1002/stem.698
   English K, 2009, CLIN EXP IMMUNOL, V156, P149, DOI 10.1111/j.1365-2249.2009.03874.x
   Faustman DL, 2013, FRONT IMMUNOL, V4, DOI 10.3389/fimmu.2013.00478
   Galleu A, 2017, SCI TRANSL MED, V9, DOI 10.1126/scitranslmed.aam7828
   Gandhi NA, 2016, NAT REV DRUG DISCOV, V15, P35, DOI 10.1038/nrd4624
   Harrington LE, 2005, NAT IMMUNOL, V6, P1123, DOI 10.1038/ni1254
   Hashizume M, 2009, RHEUMATOL INT, V29, P1449, DOI 10.1007/s00296-009-0885-8
   Hawinkels LJAC, 2007, BRIT J CANCER, V97, P398, DOI 10.1038/sj.bjc.6603877
   Hawinkels LJAC, 2014, ONCOGENE, V33, P97, DOI 10.1038/onc.2012.536
   HELLERS G, 1980, GUT, V21, P525, DOI 10.1136/gut.21.6.525
   Hu XY, 2009, IMMUNITY, V31, P539, DOI 10.1016/j.immuni.2009.09.002
   Janssens K, 2015, ANN NY ACAD SCI, V1351, P52, DOI 10.1111/nyas.12821
   Jiang XX, 2005, BLOOD, V105, P4120, DOI 10.1182/blood-2004-02-0586
   Kalina T, 2012, LEUKEMIA, V26, P1986, DOI 10.1038/leu.2012.122
   Kim SH, 2016, SCI REP-UK, V6, DOI 10.1038/srep30311
   Krampera M, 2006, STEM CELLS, V24, P386, DOI 10.1634/stemcells.2005-0008
   Le Blanc K, 2003, EXP HEMATOL, V31, P890, DOI 10.1016/S0301-472X(03)00110-3
   Lopetuso LR, 2013, FRONT IMMUNOL, V4, DOI 10.3389/fimmu.2013.00181
   Manieri NA, 2015, J CLIN INVEST, V125, P3606, DOI 10.1172/JCI81423
   Mendicino M, 2014, CELL STEM CELL, V14, P141, DOI 10.1016/j.stem.2014.01.013
   Molendijk I, 2015, GASTROENTEROLOGY, V149, P918, DOI 10.1053/j.gastro.2015.06.014
   Molendijk I, 2014, INFLAMM BOWEL DIS, V20, P2022, DOI 10.1097/MIB.0000000000000148
   Németh K, 2009, NAT MED, V15, P42, DOI 10.1038/nm.1905
   NIESSNER M, 1995, CLIN EXP IMMUNOL, V101, P428
   Obermajer N, 2011, BLOOD, V118, P5498, DOI 10.1182/blood-2011-07-365825
   Panés J, 2018, GASTROENTEROLOGY, V154, P1334, DOI 10.1053/j.gastro.2017.12.020
   Panés J, 2016, LANCET, V388, P1281, DOI 10.1016/S0140-6736(16)31203-X
   Rasmusson I, 2005, EXP CELL RES, V305, P33, DOI 10.1016/j.yexcr.2004.12.013
   Rubtsov Y, 2017, STEM CELLS INT, V2017, DOI 10.1155/2017/6516854
   Ruffolo C, 2008, INFLAMM BOWEL DIS, V14, P1406, DOI 10.1002/ibd.20486
   Sala E, 2015, GASTROENTEROLOGY, V149, P163, DOI 10.1053/j.gastro.2015.03.013
   Schepers K, 2016, ANN NY ACAD SCI, V1370, P15, DOI 10.1111/nyas.12984
   Schwartz DA, 2002, GASTROENTEROLOGY, V122, P875, DOI 10.1053/gast.2002.32362
   Song XY, 2013, CYTOKINE, V62, P175, DOI 10.1016/j.cyto.2013.03.014
   Spaggiari GM, 2009, BLOOD, V113, P6576, DOI 10.1182/blood-2009-02-203943
   Strober W, 2007, J CLIN INVEST, V117, P514, DOI 10.1172/JCI30587
   Tse WT, 2003, TRANSPLANTATION, V75, P389, DOI 10.1097/01.TP.0000045055.63901.A9
   Turner MD, 2014, BBA-MOL CELL RES, V1843, P2563, DOI 10.1016/j.bbamcr.2014.05.014
   van Dongen JJM, 2012, LEUKEMIA, V26, P1908, DOI 10.1038/leu.2012.120
   West NR, 2018, SCAND J IMMUNOL, V88, DOI 10.1111/sji.12694
NR 54
TC 4
Z9 4
U1 2
U2 5
PU OXFORD UNIV PRESS
PI OXFORD
PA GREAT CLARENDON ST, OXFORD OX2 6DP, ENGLAND
SN 2157-6564
EI 2157-6580
J9 STEM CELL TRANSL MED
JI Stem Cells Transl. Med.
PD SEP 21
PY 2022
VL 11
IS 9
BP 932
EP 945
DI 10.1093/stcltm/szac054
EA AUG 2022
PG 14
WC Cell & Tissue Engineering
WE Science Citation Index Expanded (SCI-EXPANDED)
SC Cell Biology
GA 4Q8RN
UT WOS:000841886400001
PM 35984079
OA Green Published, gold
DA 2024-01-22
ER

PT J
AU Mamie, C
   Bruckner, RS
   Lang, S
   Shpigel, NY
   Turina, M
   Rickenbacher, A
   Cabalzar-Wondberg, D
   Chvatchko, Y
   Rogler, G
   Scharl, M
AF Mamie, Celine
   Bruckner, Ramona S.
   Lang, Silvia
   Shpigel, Nahum Y.
   Turina, Matthias
   Rickenbacher, Andreas
   Cabalzar-Wondberg, Daniela
   Chvatchko, Yolanda
   Rogler, Gerhard
   Scharl, Michael
TI MMP9 expression in intestinal fistula from patients with fistulizing CD
   and from human xenograft mouse model
SO TISSUE BARRIERS
LA English
DT Article
DE Crohn's disease fistulas; MMP-9 (matrix metalloproteinase-9); xenograft
   fistulas
ID EPITHELIAL-MESENCHYMAL TRANSITION; 5TH SCIENTIFIC WORKSHOP;
   CROHNS-DISEASE; MATRIX METALLOPROTEINASES; PERIANAL FISTULAS; CELLS;
   PATHOGENESIS
AB Fistula treatment represents a major unmet medical need in the therapy of Crohn's disease (CD). Current medical therapies, such as anti-TNF antibody treatments, are often insufficient and do not achieve permanent fistula closure. Previously published data point toward a critical role for metalloproteinase-9 (MMP-9)/gelatinase B in fistula pathogenesis. The aim of this project was to investigate in detail MMP-9 expression in different fistula types and to confirm that MMP-9 is a potential target for fistula therapy in CD patients. Immunohistochemistry for total and active MMP-9, Cytokeratin 8 (CK-8) and co-staining of active MMP-9/CK-8 was performed in specimen derived from perianal fistulas, entero-enteric fistulas and fistulas from patients not responding to anti-TNF therapy. In addition, fistulas from the xenograft mouse model (anti-TNF treated or untreated) were analyzed. Total and active MMP-9 protein was detectable in cells lining the tracts of perianal and entero-enteric fistulas. Of note, total and active MMP-9 was also expressed in fistulas of CD patients non-responding to anti-TNF treatment. Interestingly, we detected considerable co-staining of active MMP-9 and CK-8 in particular in cells lining the fistula tract and in transitional cells around the fistulas. Furthermore, total and active MMP-9 are detectable in both anti-TNF treated and untreated xenograft fistulas. Taken together, our data suggest that MMP-9 is involved in fistula pathogenesis in CD patients, in fistulas of different origins and particularly in patients non-responding to anti-TNF therapy. Our xenograft fistula model is suitable for in vivo studies investigating a possible therapeutic role for MMP-9 targeting as fistula therapy.
C1 [Mamie, Celine; Bruckner, Ramona S.; Lang, Silvia; Rogler, Gerhard; Scharl, Michael] Univ Zurich, Univ Hosp Zurich, Dept Gastroenterol & Hepatol, Ramistr 100, CH-8091 Zurich, Switzerland.
   [Shpigel, Nahum Y.] Hebrew Univ Jerusalem, Koret Sch Vet Med, Rehovot, Israel.
   [Turina, Matthias; Rickenbacher, Andreas; Cabalzar-Wondberg, Daniela] Univ Zurich, Univ Hosp Zurich, Dept Visceral & Transplantat Surg, Zurich, Switzerland.
   [Chvatchko, Yolanda] Calypso Biotech SA, Geneva, Switzerland.
C3 University of Zurich; University Zurich Hospital; Hebrew University of
   Jerusalem; University of Zurich; University Zurich Hospital
RP Scharl, M (通讯作者)，Univ Zurich, Univ Hosp Zurich, Dept Gastroenterol & Hepatol, Ramistr 100, CH-8091 Zurich, Switzerland.
EM michael.scharl@usz.ch
RI Schapira, Anthony H V/A-1245-2010
OI Schapira, Anthony H V/0000-0002-3018-3966; Scharl,
   Michael/0000-0002-6729-1469
FU Stiftung Experimentelle Biomedizin; Swiss National Science Foundation;
   Schweizerischer Nationalfonds zurForderung der Wissenschaftlichen
   Forschung [314730-146204, 314730_166381, 320030_184753]; Calypso SA
FX This work was supported by grants from the Stiftung Experimentelle
   Biomedizin to MS, Swiss National Science Foundation [Grant No.
   Schweizerischer Nationalfonds zurForderung der Wissenschaftlichen
   Forschung 314730-146204, Grant No. 314730_166381 and Grant No.
   320030_184753] to MS and an unrestricted research grant from Calypso SA.
   The funding institutions had no role on study designs and data
   interpretation.
CR Bataille F, 2004, GUT, V53, P1314, DOI 10.1136/gut.2003.038208
   Bataille F, 2008, INFLAMM BOWEL DIS, V14, P1514, DOI 10.1002/ibd.20590
   Baugh MD, 1999, GASTROENTEROLOGY, V117, P814, DOI 10.1016/S0016-5085(99)70339-2
   Bauvois B, 2012, BBA-REV CANCER, V1825, P29, DOI 10.1016/j.bbcan.2011.10.001
   Bruckner RS, 2019, J CROHNS COLITIS, V13, P798, DOI 10.1093/ecco-jcc/jjy226
   Chen HJ, 2019, FRONT PHARMACOL, V10, DOI 10.3389/fphar.2019.01486
   de Bruyn M, 2017, NAT COMMUN, V8, DOI 10.1038/ncomms15384
   Drygiannakis I, 2013, J CROHNS COLITIS, V7, P286, DOI 10.1016/j.crohns.2012.04.008
   Faubion WA, 2013, AM J GASTROENTEROL, V108, P1891, DOI 10.1038/ajg.2013.354
   Frei SM, 2013, PLOS ONE, V8, DOI 10.1371/journal.pone.0078882
   Frei SM, 2013, INFLAMM BOWEL DIS, V19, P2878, DOI 10.1097/01.MIB.0000435760.82705.23
   Gecse KB, 2016, J CROHNS COLITIS, V10, P758, DOI 10.1093/ecco-jcc/jjw039
   Goffin L, 2016, INFLAMM BOWEL DIS, V22, P2041, DOI 10.1097/MIB.0000000000000863
   Jiang H, 2018, MUCOSAL IMMUNOL, V11, P294, DOI 10.1038/mi.2017.107
   Kirkegaard T, 2004, GUT, V53, P701, DOI 10.1136/gut.2003.017442
   Lovisa S, 2019, J CROHNS COLITIS, V13, P659, DOI 10.1093/ecco-jcc/jjy201
   Molendijk I, 2015, GASTROENTEROLOGY, V149, P918, DOI 10.1053/j.gastro.2015.06.014
   Nagy N, 2018, NEUROGASTROENT MOTIL, V30, DOI 10.1111/nmo.13212
   Panés J, 2018, GASTROENTEROLOGY, V154, P1334, DOI 10.1053/j.gastro.2017.12.020
   Panés J, 2016, LANCET, V388, P1281, DOI 10.1016/S0140-6736(16)31203-X
   Scharl M, 2017, CLIN TRANSL GASTROEN, V8, DOI 10.1038/ctg.2017.33
   Scharl Michael, 2014, World J Gastrointest Pathophysiol, V5, P205, DOI 10.4291/wjgp.v5.i3.205
   Scharl M, 2013, GUT, V62, P63, DOI 10.1136/gutjnl-2011-300498
   Scharl M, 2011, INFLAMM BOWEL DIS, V17, P1907, DOI [10.1002/ibd.21555, 10.1002/ibd.21913]
   Schreiber S, 2018, J CROHNS COLITIS, V12, P1014, DOI 10.1093/ecco-jcc/jjy070
   Schwartz DA, 2002, GASTROENTEROLOGY, V122, P875, DOI 10.1053/gast.2002.32362
   Siegmund B, 2016, J CROHNS COLITIS, V10, P377, DOI 10.1093/ecco-jcc/jjv228
   van Haaften WT, 2017, ALIMENT PHARM THER, V46, P26, DOI 10.1111/apt.14092
NR 28
TC 2
Z9 3
U1 0
U2 0
PU TAYLOR & FRANCIS INC
PI PHILADELPHIA
PA 530 WALNUT STREET, STE 850, PHILADELPHIA, PA 19106 USA
SN 2168-8370
J9 TISSUE BARRIERS
JI Tissue Barriers
PD APR 3
PY 2022
VL 10
IS 2
DI 10.1080/21688370.2021.1994350
EA OCT 2021
PG 12
WC Medicine, Research & Experimental
WE Emerging Sources Citation Index (ESCI)
SC Research & Experimental Medicine
GA 0V5SM
UT WOS:000712136500001
PM 34709129
OA Bronze, Green Published
DA 2024-01-22
ER

PT J
AU Rencz, F
   Péntek, M
   Bortlik, M
   Zagorowicz, E
   Hlavaty, T
   Sliwczynski, A
   Diculescu, MM
   Kupcinskas, L
   Gecse, KB
   Gulácsi, L
   Lakatos, PL
AF Rencz, Fanni
   Pentek, Marta
   Bortlik, Martin
   Zagorowicz, Edyta
   Hlavaty, Tibor
   Sliwczynski, Andrzej
   Diculescu, Mihai M.
   Kupcinskas, Limas
   Gecse, Krisztina B.
   Gulacsi, Laszlo
   Lakatos, Peter L.
TI Biological therapy in inflammatory bowel diseases: access in Central and
   Eastern Europe
SO WORLD JOURNAL OF GASTROENTEROLOGY
LA English
DT Article
DE Inflammatory bowel diseases; Ulcerative colitis; Biological therapy;
   Access; Europe; Central and Eastern; Crohn's disease
ID ULCERATIVE-COLITIS; CROHNS-DISEASE; RHEUMATOID-ARTHRITIS;
   COST-EFFECTIVENESS; WESTERN COUNTRIES; PREVALENCE; EPIDEMIOLOGY;
   INFLIXIMAB; MORTALITY; HUNGARY
AB Biological drugs opened up new horizons in the management of inflammatory bowel diseases (IBD). This study focuses on access to biological therapy in IBD patients across 9 selected Central and Eastern European (CEE) countries, namely Bulgaria, the Czech Republic, Estonia, Hungary, Latvia, Lithuania, Poland, Romania and Slovakia. Literature data on the epidemiology and disease burden of IBD in CEE countries was systematically reviewed. Moreover, we provide an estimation on prevalence of IBD as well as biological treatment rates. In all countries with the exception of Romania, lower biological treatment rates were observed in ulcerative colitis (UC) compared to Crohn's disease despite the higher prevalence of UC. Great heterogeneity (up to 96-fold) was found in access to biologicals across the CEE countries. Poland, Bulgaria, Romania and the Baltic States are lagging behind Hungary, Slovakia and the Czech Republic in their access to biologicals. Variations of reimbursement policy may be one of the factors explaining the differences to a certain extent in Bulgaria, Latvia, Lithuania, and Poland, but association with other possible determinants (differences in prevalence and incidence, price of biologicals, total expenditure on health, geographical access, and cost-effectiveness results) was not proven. We assume, nevertheless, that health deterioration linked to IBD might be valued differently against other systemic inflammatory conditions in distinct countries and which may contribute to the immense diversity in the utilization of biological drugs for IBD. In conclusion, access to biologicals varies widely among CEE countries and this difference cannot be explained by epidemiological factors, drug prices or total health expenditure. Changes in reimbursement policy could contribute to better access to biologicals in some countries.
C1 [Rencz, Fanni; Pentek, Marta; Gulacsi, Laszlo] Corvinus Univ Budapest, Dept Hlth Econ, H-1093 Budapest, Hungary.
   [Rencz, Fanni] Semmelweis Univ, Doctoral Sch Clin Med, H-1085 Budapest, Hungary.
   [Bortlik, Martin] Charles Univ Prague, IBD Clin & Res Ctr, ISCARE As, Fac Med 1, Prague 170004, Czech Republic.
   [Zagorowicz, Edyta] Maria Sklodowska Curie Mem Canc Ctr, Dept Gastroenterol, PL-01813 Warsaw, Poland.
   [Zagorowicz, Edyta] Inst Oncol, PL-01813 Warsaw, Poland.
   [Zagorowicz, Edyta] Med Ctr Postgrad Educ, PL-01813 Warsaw, Poland.
   [Hlavaty, Tibor] Univ Hosp Bratislava, Dept Internal Med 5, Gastroenterol Unit, SK-82606 Bratislava, Slovakia.
   [Sliwczynski, Andrzej] Med Univ Lodz, Dept Publ Hlth, Fac Hlth Sci, PL-02390 Warsaw, Poland.
   [Diculescu, Mihai M.] Carol Davila Univ, Dept Gastroenterol & Hepatol, Bucharest 020022, Romania.
   [Kupcinskas, Limas] Lithuanian Univ Hlth Sci, Med Acad, Dept Gastroenterol, LT-50009 Kaunas, Lithuania.
   [Gecse, Krisztina B.; Lakatos, Peter L.] Semmelweis Univ, Dept Med 1, H-1083 Budapest, Hungary.
C3 Corvinus University Budapest; Semmelweis University; Charles University
   Prague; Maria Sklodowska-Curie National Research Institute of Oncology;
   Maria Sklodowska-Curie National Research Institute of Oncology; Centre
   of Postgraduate Medical Education - Poland; Slovak Medical University
   Bratislava; Medical University Lodz; Carol Davila University of Medicine
   & Pharmacy; Lithuanian University of Health Sciences; Semmelweis
   University
RP Lakatos, PL (通讯作者)，Semmelweis Univ, Dept Med 1, Koranyi S 2-A, H-1083 Budapest, Hungary.
EM lakatos.peter_laszlo@med.semmelweis-univ.hu
RI Bortlík, Martin/G-2769-2017; Diculescu, Mihai Mircea/AAL-2992-2021;
   Lakatos, Peter/Q-4797-2019; Zagorowicz, Edyta S/H-5168-2018; Péntek,
   Márta/HTQ-3097-2023; Śliwczyński, Andrzej Marek/ABD-1910-2022;
   Śliwczyński, Andrzej/AAT-5246-2021; Lakatos, Peter L/B-2131-2008;
   Gulacsi, Laszlo/HMD-6274-2023
OI Bortlík, Martin/0000-0002-6769-3003; Lakatos, Peter/0000-0002-3948-6488;
   Péntek, Márta/0000-0001-9636-6012; Śliwczyński, Andrzej
   Marek/0000-0002-0239-1637; Lakatos, Peter L/0000-0002-3948-6488;
   Gulacsi, Laszlo/0000-0002-9285-8746; Zagorowicz,
   Edyta/0000-0003-3488-2593; Gecse, Krisztina Barbara/0000-0003-4830-142X
CR Bassi A, 2004, GUT, V53, P1471, DOI 10.1136/gut.2004.041616
   Bernstein CN, 2013, INFLAMM BOWEL DIS, V19, P2001, DOI 10.1097/MIB.0b013e318281f3bb
   Bewtra M, 2013, INFLAMM BOWEL DIS, V19, P599, DOI 10.1097/MIB.0b013e31827f27ae
   BITTER J, 1980, Ceskoslovenska Gastroenterologie a Vyziva, V34, P137
   Bodger K, 2009, ALIMENT PHARM THER, V30, P265, DOI 10.1111/j.1365-2036.2009.04033.x
   Brodszky V, 2014, EUR J HEALTH ECON, V15, pS65, DOI 10.1007/s10198-014-0595-3
   Burisch J, 2014, GUT, V63, P588, DOI 10.1136/gutjnl-2013-304636
   Burisch J, 2014, DAN MED J, V61
   Chaudhary Mohammad A, 2013, Biol Ther, V3, P45
   CHOJECKI Z, 1964, Pol Med Sci Hist Bull, V7, P53
   Cohen RD, 2010, ALIMENT PHARM THER, V31, P693, DOI 10.1111/j.1365-2036.2010.04234.x
   Cosnes J, 2011, GASTROENTEROLOGY, V140, P1785, DOI 10.1053/j.gastro.2011.01.055
   Danese S, 2013, ALIMENT PHARM THER, V37, P855, DOI 10.1111/apt.12284
   Dignass A, 2010, J CROHNS COLITIS, V4, P28, DOI 10.1016/j.crohns.2009.12.002
   Dignass A, 2012, J CROHNS COLITIS, V6, P991, DOI 10.1016/j.crohns.2012.09.002
   Duricova D, 2010, INFLAMM BOWEL DIS, V16, P347, DOI 10.1002/ibd.21007
   Gheorghe C, 2004, EUR J GASTROEN HEPAT, V16, P1153, DOI 10.1097/00042737-200411000-00012
   Gheorghe L, 1997, ROMANIAN J GASTROENT, V6, P147
   Gregus M, 2014, CZECH SLOV IBD C PRA
   Gulácsi L, 2014, EUR J HEALTH ECON, V15, pS13, DOI 10.1007/s10198-014-0590-8
   Gulácsi L, 2014, EUR J HEALTH ECON, V15, pS27, DOI 10.1007/s10198-014-0591-7
   Hanova P, 2006, CLIN EXP RHEUMATOL, V24, P499
   Hoivik ML, 2010, INFLAMM BOWEL DIS, V16, P525, DOI 10.1002/ibd.21032
   Kiudelis G, 2012, MEDICINA-LITHUANIA, V48, P431, DOI 10.3390/medicina48080064
   Kobelt G, 2004, ANN RHEUM DIS, V63, P4, DOI 10.1136/ard.2003.010629
   Kull K, 1998, HEPATO-GASTROENTEROL, V45, P2132
   Lakatos L, 2006, POSTGRAD MED J, V82, P332, DOI 10.1136/pgmj.2005.042416
   Lakatos L, 2004, WORLD J GASTROENTERO, V10, P404
   Lakatos L, 2011, INFLAMM BOWEL DIS, V17, P2558, DOI 10.1002/ibd.21607
   Lepp-Gazdag A, 2002, EGESZSEGUGYI GAZDASA, V40, P645
   Loftus EV, 2009, EUR J GASTROEN HEPAT, V21, P1302, DOI 10.1097/MEG.0b013e32832a8d71
   Meder A, 2011, PRZ GASTROENTEROL, V6, P36, DOI 10.5114/pg.2011.20106
   Michael MD, 2014, EUR J HEALTH ECON, V15, pS121, DOI 10.1007/s10198-014-0603-7
   Molodecky NA, 2012, GASTROENTEROLOGY, V142, P46, DOI 10.1053/j.gastro.2011.10.001
   Nagy G, 1994, LAM, V4, P424
   National Institute for Health and Clinical Excellence, 2012, BIOL DRUGS TREATM IN
   Nedbal J, 1967, Vnitr Lek, V13, P1054
   Nielsen OH, 2012, DIGEST DIS, V30, P121, DOI 10.1159/000342738
   Odes S, 2006, GASTROENTEROLOGY, V131, P719, DOI 10.1053/j.gastro.2006.05.052
   Ordás I, 2012, LANCET, V380, P1606, DOI 10.1016/S0140-6736(12)60150-0
   Péntek M, 2014, EUR J HEALTH ECON, V15, pS35, DOI 10.1007/s10198-014-0592-6
   Prikazska M, 1996, Bratisl Lek Listy, V97, P230
   Prikazska M, 1998, EUR J EPIDEMIOL, V14, P49, DOI 10.1023/A:1007490213432
   Punekar YS, 2010, EUR J HEALTH ECON, V11, P67, DOI 10.1007/s10198-009-0199-5
   Rocchi A, 2012, CAN J GASTROENTEROL, V26, P811, DOI 10.1155/2012/984575
   Salupere R, 2001, WORLD J GASTROENTERO, V7, P387
   Ska KG, 2013, VALUE HEALTH, V16, pA213
   Toader EI, 2008, J PREV MED, V16, P33
   van Deen WK, 2014, INFLAMM BOWEL DIS, V20, P1747, DOI 10.1097/MIB.0000000000000139
   van der Valk ME, 2014, GUT, V63, P72, DOI 10.1136/gutjnl-2012-303376
   Weinstein MC, 2009, VALUE HEALTH, V12, pS5, DOI 10.1111/j.1524-4733.2009.00515.x
   Wiercinska-Drapalo A, 2005, WORLD J GASTROENTERO, V11, P2630, DOI 10.3748/wjg.v11.i17.2630
   Wladysiuk M, 2014, HLTH TECHN ASS INT C, P60
   Yu AP, 2008, CURR MED RES OPIN, V24, P319, DOI 10.1185/03007990SX260790
   Zvirbliene Aida, 2003, Medicina (Kaunas), V39, P745
NR 55
TC 58
Z9 60
U1 0
U2 21
PU BAISHIDENG PUBLISHING GROUP INC
PI PLEASANTON
PA 8226 REGENCY DR, PLEASANTON, CA 94588 USA
SN 1007-9327
EI 2219-2840
J9 WORLD J GASTROENTERO
JI World J. Gastroenterol.
PD FEB 14
PY 2015
VL 21
IS 6
BP 1728
EP 1737
DI 10.3748/wjg.v21.i6.1728
PG 10
WC Gastroenterology & Hepatology
WE Science Citation Index Expanded (SCI-EXPANDED)
SC Gastroenterology & Hepatology
GA CB5KQ
UT WOS:000349666300005
PM 25684937
OA Green Published, hybrid
DA 2024-01-22
ER

PT J
AU Martínez-Montiel, MP
   Muñoz-Yagüe, MT
AF Martinez-Montiel, M. P.
   Munoz-Yagfie, M. T.
TI Biologic therapies for chronic inflammatory bowel disease
SO REVISTA ESPANOLA DE ENFERMEDADES DIGESTIVAS
LA English
DT Review
DE inflammatory bowel disease; Crohn's disease; ulcerative colitis;
   therapy.
ID ACTIVE CROHNS-DISEASE; REFRACTORY ULCERATIVE-COLITIS; PLACEBO-CONTROLLED
   TRIAL; NECROSIS-FACTOR-ALPHA; TNF ANTIBODY FRAGMENT; DOUBLE-BLIND;
   MONOCLONAL-ANTIBODY; INTERFERON-ALPHA; OPEN-LABEL; HUMAN INTERLEUKIN-11
AB Crohn's disease (CD) and ulcerative colitis (UC) make up the so-called chronic inflammatory bowel disease (IBD). Advances in the understanding of IBD pathophysiologic mechanisms in the last few years have allowed the development of novel therapies such as biologic therapies, which at least theoretically represent a more specific management of this disease with fewer side effects. Currently, the only effective and widely accepted biologic therapy for the treatment of intraluminal, fistulizing CD, both for remission induction and maintenance, is infliximab. The role of other monoclonal antibodies such as adalimumab is not clearly established. It could be deemed an alternative for patients with allergic reactions to infliximab, and for those with lost response because of anti-infliximab antibody development. However, relevant issues such as dosage and administration regimen remain to be established. Anti-integrin 0.4 therapies, despite encouraging results in phase-3 studies, are still unavailable, as their marketing authorization was held back in view of a number of reports regarding progressive multifocal leukoencephalopathy cases. Immunostimulating therapy may be highly relevant in the near future, as it represents a novel strategy against disease with the inclusion of granulocyte-monocyte colony-stimulating factors.
   Regarding ulcerative colitis, results from the ACT-1 and ACT-2 studies showed that infliximab is also useful for the management of serious UC flare-ups not responding to standard treatment, which will lead to a revision of therapeutic algorithms, where this drug should be given preference before intravenous cyclosporine. In the next few years, the role of anti-CD3 drugs (vilisilizumab), T-cell inhibiting therapies, and epithelial repair and healing stimulating factors will be established.
C1 Univ Madrid, Hosp 12 Octubre, Serv Med Aparato Digest, E-28041 Madrid, Spain.
C3 Hospital Universitario 12 de Octubre
RP Martínez-Montiel, MP (通讯作者)，Univ Madrid, Hosp 12 Octubre, Serv Med Aparato Digest, Ctra Andalucia,Km 5-400, E-28041 Madrid, Spain.
EM pilarmarmon123@telefonica.net
OI MARTINEZ MONTIEL, MARIA DEL PILAR/0000-0002-8688-8244
CR Baidoo L, 2005, AM J GASTROENTEROL, V100, P80, DOI 10.1111/j.1572-0241.2005.41716.x
   Bouma G, 2003, NAT REV IMMUNOL, V3, P521, DOI 10.1038/nri1132
   Braat H, 2005, GASTROENTEROLOGY, V128, pA104
   Brown SL, 2002, ARTHRITIS RHEUM-US, V46, P3151, DOI 10.1002/art.10679
   Butcher EC, 1996, SCIENCE, V272, P60, DOI 10.1126/science.272.5258.60
   Claessens C, 2002, GASTROENTEROLOGY, V122, pA431
   Colombel JF, 2004, GASTROENTEROLOGY, V126, P19, DOI 10.1053/j.gastro.2003.10.047
   Creed TJ, 2003, ALIMENT PHARM THER, V18, P65, DOI 10.1046/j.1365-2036.2003.01639.x
   de Baey A, 2003, J IMMUNOL, V170, P5089, DOI 10.4049/jimmunol.170.10.5089
   Dieckgraefe BK, 2002, LANCET, V360, P1478, DOI 10.1016/S0140-6736(02)11437-1
   ELDELWEIN AP, 2005, INFLAMM BOWEL DIS, V11, P213
   Esteve M, 2004, GUT, V53, P1363, DOI 10.1136/gut.2004.040675
   Feagan B, 2005, GASTROENTEROLOGY, V128, pA307
   Feagan BG, 2000, GASTROENTEROLOGY, V118, pA655, DOI 10.1016/S0016-5085(00)84761-7
   Feagan BG, 2005, NEW ENGL J MED, V352, P2499, DOI 10.1056/NEJMoa042982
   Feagan BG, 2000, GASTROENTEROLOGY, V118, pA874, DOI 10.1016/S0016-5085(00)85637-1
   Feagan BG, 2003, GASTROENTEROLOGY, V124, pA25, DOI 10.1016/S0016-5085(03)80125-7
   Fedorak RN, 2001, GASTROENTEROLOGY, V120, pA127, DOI 10.1016/S0016-5085(01)80626-0
   Fukuzawa H, 2003, BIOCHEM BIOPH RES CO, V312, P897, DOI 10.1016/j.bbrc.2003.11.009
   Fuss IJ, 2004, J CLIN INVEST, V113, P1490, DOI 10.1172/JCI200419836
   GASCHE C, 1995, DIGEST DIS SCI, V40, P800, DOI 10.1007/BF02064982
   Ghosh S, 2003, NEW ENGL J MED, V348, P24, DOI 10.1056/NEJMoa020732
   Goke M, 1996, BAILLIERE CLIN GASTR, V10, P393, DOI 10.1016/S0950-3528(96)90049-4
   Gornet JM, 2003, ALIMENT PHARM THER, V18, P175, DOI 10.1046/j.1365-2036.2003.01686.x
   Hanauer S, 2004, GASTROENTEROLOGY, V127, P332, DOI 10.1053/j.gastro.2004.05.010
   HANAUER S, 1994, GASTROENTEROLOGY, V106, pA696
   Hanauer SB, 2002, LANCET, V359, P1541, DOI 10.1016/S0140-6736(02)08512-4
   Hanauer SB, 2004, CLIN GASTROENTEROL H, V2, P542, DOI 10.1016/S1542-3565(04)00238-1
   Hanauer Stephen B, 2003, Rev Gastroenterol Disord, V3, P81
   HERRUZO JAS, 1993, DIGEST DIS SCI, V38, P1631
   Ho GT, 2005, GASTROENTEROLOGY, V128, P288, DOI 10.1053/j.gastro.2004.11.019
   Hommes D, 2005, GASTROENTEROLOGY, V128, pA75
   Hugot JP, 2001, NATURE, V411, P599, DOI 10.1038/35079107
   Ito H, 2003, GASTROENTEROLOGY, V124, pA25, DOI 10.1016/S0016-5085(03)80123-3
   KAM JC, 1993, J IMMUNOL, V151, P3460
   Kaser A, 2001, WIEN KLIN WOCHENSCHR, V113, P930
   Keller S, 2005, GASTROENTEROLOGY, V128, pA579
   Kohn A, 2004, Eur Rev Med Pharmacol Sci, V8, P235
   Korzenik JR, 2000, GASTROENTEROLOGY, V118, pA874, DOI 10.1016/S0016-5085(00)85638-3
   Korzenik JR, 2005, NEW ENGL J MED, V352, P2193, DOI 10.1056/NEJMoa041109
   KUHN R, 1993, CELL, V75, P263, DOI 10.1016/0092-8674(93)80068-P
   Kwon HJ, 2003, ANN INTERN MED, V138, P807, DOI 10.7326/0003-4819-138-10-200305200-00008
   Laroux FS, 2001, NEWS PHYSIOL SCI, V16, P272
   Lim Wee-Chian, 2004, Rev Gastroenterol Disord, V4, P66
   Lofberg R, 2002, GASTROENTEROLOGY, V122, pA60
   Maeda S, 2005, SCIENCE, V307, P734, DOI 10.1126/science.1103685
   Mahmood A, 2005, GASTROENTEROLOGY, V128, pA581
   Mannon PJ, 2004, NEW ENGL J MED, V351, P2069, DOI 10.1056/NEJMoa033402
   Melmed Gil Y, 2004, Curr Gastroenterol Rep, V6, P474, DOI 10.1007/s11894-004-0069-3
   Mendoza J L, 2002, Rev Esp Enferm Dig, V94, P269
   Mendoza JL, 2005, REV ESP ENFERM DIG, V97, P46
   Miner P, 2004, ALIMENT PHARM THER, V19, P281, DOI 10.1111/j.1365-2036.2004.01863.x
   Miner PB, 2005, GASTROENTEROLOGY, V128, pA583
   Mohan N, 2001, ARTHRITIS RHEUM-US, V44, P2862, DOI 10.1002/1529-0131(200112)44:12<2862::AID-ART474>3.0.CO;2-W
   Musch E, 2002, GASTROENTEROLOGY, V122, pA431
   Nakase H, 2002, J PHARMACOL EXP THER, V301, P59, DOI 10.1124/jpet.301.1.59
   Nikolaus S, 2003, GUT, V52, P1286, DOI 10.1136/gut.52.9.1286
   Ochsenkühn T, 2004, EUR J GASTROEN HEPAT, V16, P1167, DOI 10.1097/00042737-200411000-00014
   Ogura Y, 2003, GUT, V52, P1591, DOI 10.1136/gut.52.11.1591
   Ogura Y, 2001, NATURE, V411, P603, DOI 10.1038/35079114
   ORHOLM M, 1991, NEW ENGL J MED, V324, P84, DOI 10.1056/NEJM199101103240203
   PANACCIONE R, 2005, GASTROENTEROL S2, V128, pA584
   Papadakis KA, 2005, AM J GASTROENTEROL, V100, P75, DOI 10.1111/j.1572-0241.2005.40647.x
   PAULSON SK, 2005, GASTROENTEROL S2, V128, pW105
   Peltekova VD, 2004, NAT GENET, V36, P471, DOI 10.1038/ng1339
   Plevy SE, 2003, GASTROENTEROLOGY, V124, pA7, DOI 10.1016/S0016-5085(03)80033-1
   Probert CSJ, 2003, GUT, V52, P998, DOI 10.1136/gut.52.7.998
   Rennick DM, 2000, AM J PHYSIOL-GASTR L, V278, pG829, DOI 10.1152/ajpgi.2000.278.6.G829
   RUGEERTS P, 2004, GASTROENTEROLOGY, V126, P1593
   RUGEERTS P, 2002, GASTROENTREOLOGY, V122, pA61
   Rutgeerts P, 2003, ALIMENT PHARM THER, V17, P185, DOI 10.1046/j.1365-2036.2003.01414.x
   RUTGEERTS P, 2005, GASTROENTEROLOGY, V128, pA689
   SAMBORD WJ, 2001, GASTROENTEROLOGY, V121, P1088
   Sandborn W, 2005, GASTROENTEROLOGY, V128, pA586
   SANDBORN W, 2005, GASTROENTEROLOGY, V128, pA688
   Sandborn WJ, 2002, GASTROENTEROLOGY, V122, P1592, DOI 10.1053/gast.2002.33426
   Sandborn WJ, 2003, ALIMENT PHARM THER, V17, P1355, DOI 10.1046/j.1365-2036.2003.01589.x
   Sandborn WJ, 2004, GUT, V53, P1366, DOI 10.1136/gut.2003.025452
   SANDBORN WJ, AM J GASTROENTEROL, V126, pA53
   Sands BE, 2004, NEW ENGL J MED, V350, P876, DOI 10.1056/NEJMoa030815
   Sands BE, 2002, ALIMENT PHARM THERAP, V16, P399, DOI 10.1046/j.1365-2036.2002.01179.x
   Sands BE, 1999, GASTROENTEROLOGY, V117, P58, DOI 10.1016/S0016-5085(99)70550-0
   Sands BE, 1997, INFLAMM BOWEL DIS, V3, P95, DOI 10.1002/ibd.3780030206
   Sasaki M, 2005, GASTROENTEROLOGY, V128, pA204
   Schreiber S, 2003, GASTROENTEROLOGY, V124, pA61, DOI 10.1016/S0016-5085(03)80301-3
   Schreiber S, 2000, GASTROENTEROLOGY, V119, P1461, DOI 10.1053/gast.2000.20196
   Shanahan F, 2002, LANCET, V359, P62, DOI 10.1016/S0140-6736(02)07284-7
   Siegmund B, 2001, AM J PHYSIOL-REG I, V281, pR1264, DOI 10.1152/ajpregu.2001.281.4.R1264
   Sinha A, 2003, NEW ENGL J MED, V349, P350, DOI 10.1056/NEJMoa013136
   Slonim AE, 2000, NEW ENGL J MED, V342, P1633, DOI 10.1056/NEJM200006013422203
   Sonnenburg JL, 2004, NAT IMMUNOL, V5, P569, DOI 10.1038/ni1079
   Steidler L, 2000, SCIENCE, V289, P1352, DOI 10.1126/science.289.5483.1352
   SUMER N, 1995, EUR J GASTROEN HEPAT, V7, P597
   Targan S, 2005, GASTROENTEROLOGY, V128, pA587
   Targan SR, 1997, NEW ENGL J MED, V337, P1029, DOI 10.1056/NEJM199710093371502
   Tilg H, 2003, GASTROENTEROLOGY, V124, pA62, DOI 10.1016/S0016-5085(03)80305-0
   Török HP, 2004, CLIN IMMUNOL, V112, P85, DOI 10.1016/j.clim.2004.03.002
   Török HP, 2004, GASTROENTEROLOGY, V127, P365, DOI 10.1053/j.gastro.2004.05.051
   Travis Simon P. L., 2003, American Journal of Gastroenterology, V98, pS239, DOI 10.1016/S0002-9270(03)01493-X
   Van Assche G, 2003, AM J GASTROENTEROL, V98, P369, DOI 10.1016/S0002-9270(02)05907-5
   Van Assche G, 2005, NEW ENGL J MED, V353, P362, DOI 10.1056/NEJMoa051586
   van Deventer SJ, 2005, GASTROENTEROLOGY, V128, pA74
   vanDeventer SJH, 1997, GASTROENTEROLOGY, V113, P383, DOI 10.1053/gast.1997.v113.pm9247454
   VANTRAPPEN G, 1980, ACTA CLIN BELG, V35, P238
   Vermeire S, 2003, GASTROENTEROLOGY, V125, P32, DOI 10.1016/S0016-5085(03)00701-7
   WALKER KB, 1987, CLIN EXP IMMUNOL, V68, P162
   Watanabe T, 2004, NAT IMMUNOL, V5, P800, DOI 10.1038/ni1092
   Winter T, 2003, GASTROENTEROLOGY, V124, pA377, DOI 10.1016/S0016-5085(03)81906-6
   Yacyshyn BR, 2002, GUT, V51, P30, DOI 10.1136/gut.51.1.30
   Yacyshyn BR, 1998, GASTROENTEROLOGY, V114, P1133, DOI 10.1016/S0016-5085(98)70418-4
NR 110
TC 11
Z9 15
U1 0
U2 6
PU ARAN EDICIONES, S A
PI MADRID
PA CASTELLO, 128, 28006 MADRID, SPAIN
SN 1130-0108
EI 2340-4167
J9 REV ESP ENFERM DIG
JI Rev. Esp. Enferm. Dig.
PD APR
PY 2006
VL 98
IS 4
BP 265
EP 278
PG 14
WC Gastroenterology & Hepatology
WE Science Citation Index Expanded (SCI-EXPANDED)
SC Gastroenterology & Hepatology
GA 065SZ
UT WOS:000239180900006
PM 16792456
DA 2024-01-22
ER

PT J
AU Miranda-Bautista, J
   Verdejo, C
   Díaz-Redondo, A
   Bretón, I
   Bellón, JM
   Pérez-Valderas, MD
   Caballero-Marcos, A
   de Dios-Lascuevas, M
   González-Río, E
   García-Sánchez, C
   Marín-Jiménez, I
   Bañares, R
   Menchén, L
AF Miranda-Bautista, Jose
   Verdejo, Cristina
   Diaz-Redondo, Alicia
   Breton, Irene
   Bellon, Jose M.
   Dolores Perez-Valderas, Maria
   Caballero-Marcos, Aranzazu
   de Dios-Lascuevas, Marta
   Gonzalez-Rio, Elena
   Garcia-Sanchez, Cristina
   Marin-Jimenez, Ignacio
   Banares, Rafael
   Menchen, Luis
TI Metabolic bone disease in patients diagnosed with inflammatory bowel
   disease from Spain
SO THERAPEUTIC ADVANCES IN GASTROENTEROLOGY
LA English
DT Article
DE Crohn's disease; dual energy X-ray absorptiometry; inflammatory bowel
   disease; osteopenia; osteoporosis; steroids; ulcerative colitis
ID MINERAL DENSITY; CROHNS-DISEASE; RISK-FACTORS; ULCERATIVE-COLITIS;
   OSTEOPOROSIS; PREVALENCE; FRACTURES; MANAGEMENT; DEFICIENCY; OSTEOPENIA
AB Background: The objective of this study was to analyse the prevalence of metabolic bone disease (MBD) in a cohort of Southern European patients with inflammatory bowel disease (IBD) and to identify associated risk factors in this population. Methods: We conducted a retrospective, both cross-sectional and longitudinal study of MBD, assessed by dual energy X-ray absorptiometry (DXA), among patients diagnosed with IBD and previously recognized risk factors for this complication from two referral Spanish institutions. Results: A total of 612 patients (58.6% diagnosed with Crohn's disease) were included. Mean (SD) age was 44.9 (14.7) years; 71.7% of patients received at least one tapered dosage of corticosteroids before first DXA. MBD and osteoporosis were diagnosed in 66.4% and 21.4% of patients, respectively. At baseline, male gender, menopause and ulcerative colitis were found as independent risks factors for osteoporosis, whereas age, more than three IBD-related hospitalizations and previous steroid treatment were found as independent risks factors for MBD. A total of 261 patients had at least a second DXA and were included in the longitudinal study; median follow up was 56.4 months. Logistic regression model identified menopause, ulcerative colitis and baseline lumbar DXA T-score value, but not steroid treatment, as risk factors for worsening > 1 SD in follow-up DXA T-score. According to guidelines, all patients under treatment with corticosteroids received calcium and vitamin D supplements. Conclusion: MBD is a frequent complication in south-European IBD patients. Routine evaluation of bone density when risk factors are present, as well as calcium plus D vitamin prophylaxis in patients under corticosteroid treatment should be recommended.
C1 [Menchen, Luis] Hosp Gen Univ Gregorio Maranon, Secc Gastroenterol, Serv Aparato Digest, Inst Invest Sanitaria Gregorio Maranon, Madrid, Spain.
   [Banares, Rafael; Menchen, Luis] Ctr Invest Red Enfermedades Hepat & Digest CIBERE, Madrid, Spain.
   [Banares, Rafael; Menchen, Luis] Univ Complutense Madrid, Dept Med, Madrid, Spain.
   [Miranda-Bautista, Jose] Hosp Gen Univ Gregorio Maranon, Serv Aparato Digest, Inst Invest Sanitaria, Madrid, Spain.
   [Verdejo, Cristina] Hosp Ciudad Real, Ciudad Real, Cdad Real, Spain.
   [Diaz-Redondo, Alicia] Hosp Gen Univ Gregorio Maranon, Serv Med Prevent, Inst Invest Sanitaria Gregorio Maranon, Madrid, Spain.
   [Breton, Irene] Hosp Gen Univ Gregorio Maranon, Secc Nutr Clin, Inst Invest Sanitaria Gregorio Maranon, Madrid, Spain.
   [Bellon, Jose M.] Inst Invest Sanitaria Gregorio Maranon, Unidad Estadist, Madrid, Spain.
   [Dolores Perez-Valderas, Maria; Caballero-Marcos, Aranzazu; de Dios-Lascuevas, Marta; Gonzalez-Rio, Elena; Garcia-Sanchez, Cristina; Marin-Jimenez, Ignacio; Banares, Rafael] Hosp Gen Univ Gregorio Maranon, Serv Aparato Digest, Inst Invest Sanitaria Gregorio Maranon, Madrid, Spain.
C3 General University Gregorio Maranon Hospital; Complutense University of
   Madrid; General University Gregorio Maranon Hospital; General University
   Gregorio Maranon Hospital; General University Gregorio Maranon Hospital;
   General University Gregorio Maranon Hospital
RP Menchén, L (通讯作者)，Hosp Gen Univ Gregorio Maranon, Secc Gastroenterol, Serv Aparato Digest, Inst Invest Sanitaria Gregorio Maranon, Madrid, Spain.; Menchén, L (通讯作者)，Ctr Invest Red Enfermedades Hepat & Digest CIBERE, Madrid, Spain.; Menchén, L (通讯作者)，Univ Complutense Madrid, Dept Med, Madrid, Spain.
EM lamenchen.hgugm@salud.madrid.org
RI m, b/IWM-4244-2023; Banares, Rafael/J-1460-2012; Cano, Jose Maria
   Bellon/G-3061-2012; Bellon-Cano, José María/G-6120-2016
OI Banares, Rafael/0000-0002-7860-0861; Cano, Jose Maria
   Bellon/0000-0002-8492-1565; Bellon-Cano, José María/0000-0002-8492-1565;
   Marin-Jimenez, Ignacio/0000-0001-5424-2484; Caballero Marcos,
   Aranzazu/0000-0001-8116-213X; Banares, Rafael/0000-0002-0412-8437;
   breton, irene/0000-0003-0263-3728; Menchen, Luis/0000-0001-9490-3726;
   Gonzalez Rio, Elena/0000-0003-3442-3290
FU Spanish Ministry of Health (Instituto de Salud Carlos III) [ISCIII-FIS
   13/02555, 16/02096]; Spanish Ministry of Health (CIBEREHD)
FX The author(s) disclosed receipt of the following financial support for
   the research, authorship, and/or publication of this article: This work
   was supported by grants from the Spanish Ministry of Health (Instituto
   de Salud Carlos III - ISCIII-FIS 13/02555 and 16/02096 and CIBEREHD) to
   LM.
CR ABITBOL V, 1995, GASTROENTEROLOGY, V108, P417, DOI 10.1016/0016-5085(95)90068-3
   Adams AL, 2014, ANN EPIDEMIOL, V24, P286, DOI 10.1016/j.annepidem.2014.01.004
   ALEXEEVA L, 1994, WHO TECH REP SER, V843, P1
   [Anonymous], 2003, World Health Organ Tech Rep Ser, V921, P1
   [Anonymous], 2003, Gastroenterology, V124, P791
   Bernstein CN, 2000, ANN INTERN MED, V133, P795, DOI 10.7326/0003-4819-133-10-200011210-00012
   BERNSTEIN CN, 1995, J BONE MINER RES, V10, P250
   Bjarnason I, 1997, GUT, V40, P228, DOI 10.1136/gut.40.2.228
   Casals-Seoane F, 2016, INFLAMM BOWEL DIS, V22, P1929, DOI 10.1097/MIB.0000000000000815
   Curiel MD, 2001, MED CLIN-BARCELONA, V116, P86, DOI 10.1016/S0025-7753(01)71732-0
   de Silva AP, 2009, WORLD J GASTROENTERO, V15, P3528, DOI 10.3748/wjg.15.3528
   Ezzat Y, 2010, INT J RHEUM DIS, V13, P259, DOI 10.1111/j.1756-185X.2010.01542.x
   Frei P, 2006, DIGESTION, V73, P40, DOI 10.1159/000092013
   Ghishan FK, 2011, AM J PHYSIOL-GASTR L, V300, pG191, DOI 10.1152/ajpgi.00496.2010
   GHOSH S, 1994, GASTROENTEROLOGY, V107, P1031, DOI 10.1016/0016-5085(94)90227-5
   Goddard AF, 2000, GUT, V46, pA1
   Romero MJGDT, 2014, MATURITAS, V77, P282, DOI 10.1016/j.maturitas.2013.12.011
   Gomollon F, 2017, J CROHNS COLITIS, V11, P3, DOI 10.1093/ecco-jcc/jjw168
   Habtezion A, 2002, INFLAMM BOWEL DIS, V8, P87, DOI 10.1097/00054725-200203000-00003
   Jahnsen J, 1997, GUT, V40, P313, DOI 10.1136/gut.40.3.313
   Katz Seymour, 2010, Gastroenterol Hepatol (N Y), V6, P506
   Khan N, 2013, J CLIN ENDOCR METAB, V98, P2368, DOI 10.1210/jc.2013-1332
   Koutroubakis IE, 2011, ANN GASTROENTEROL, V24, P41
   Krajcovicova A, 2014, J CROHNS COLITIS, V8, P1693, DOI 10.1016/j.crohns.2014.08.004
   Lamberg-Allardt CJE, 2001, J BONE MINER RES, V16, P2066, DOI 10.1359/jbmr.2001.16.11.2066
   Leontiadis Grigorios I, 2014, Curr Treat Options Gastroenterol, V12, P414, DOI 10.1007/s11938-014-0030-y
   Martí-Cabrera M, 2011, GASTROENT HEPAT-BARC, V34, P271, DOI 10.1016/j.gastrohep.2011.01.002
   Miheller P, 2010, WORLD J GASTROENTERO, V16, P5536, DOI 10.3748/wjg.v16.i44.5536
   Nuño-Solinis R, 2014, J OSTEOPOROS, V2014, DOI 10.1155/2014/205954
   Olmos JM, 2018, J BONE MINER METAB, V36, P103, DOI 10.1007/s00774-017-0812-0
   PIGOT F, 1992, DIGEST DIS SCI, V37, P1396, DOI 10.1007/BF01296010
   Pollak RD, 1998, AM J GASTROENTEROL, V93, P1483
   Reffitt DM, 2003, EUR J GASTROEN HEPAT, V15, P1267, DOI 10.1097/00042737-200312000-00003
   Robinson RJ, 1998, DIGEST DIS SCI, V43, P2500, DOI 10.1023/A:1026650719552
   Sanfélix-Genovés J, 2013, OSTEOPOROSIS INT, V24, P1045, DOI 10.1007/s00198-012-2018-6
   Schoon EJ, 2000, SCAND J GASTROENTERO, V35, P43
   Schüle S, 2017, MEDICINE, V96, DOI 10.1097/MD.0000000000006788
   Schulte C, 1998, INFLAMM BOWEL DIS, V4, P268, DOI 10.1002/ibd.3780040403
   Touskova T, 2016, FRONT PHARMACOL, V7, DOI 10.3389/fphar.2016.00339
NR 39
TC 8
Z9 8
U1 0
U2 2
PU SAGE PUBLICATIONS LTD
PI LONDON
PA 1 OLIVERS YARD, 55 CITY ROAD, LONDON EC1Y 1SP, ENGLAND
SN 1756-283X
EI 1756-2848
J9 THER ADV GASTROENTER
JI Ther. Adv. Gastroenterol.
PD JUL
PY 2019
VL 12
AR 1756284819862152
DI 10.1177/1756284819862152
PG 19
WC Gastroenterology & Hepatology
WE Science Citation Index Expanded (SCI-EXPANDED)
SC Gastroenterology & Hepatology
GA IN7PT
UT WOS:000478875000001
PM 31391867
OA Green Published, gold
DA 2024-01-22
ER

PT J
AU Picco, MF
   Cangemi, JR
AF Picco, Michael F.
   Cangemi, John R.
TI Inflammatory Bowel Disease in the Elderly
SO GASTROENTEROLOGY CLINICS OF NORTH AMERICA
LA English
DT Review
DE Inflammatory bowel disease; Elderly; Geriatric; Colitis; Crohn
ID NONSTEROIDAL ANTIINFLAMMATORY DRUGS; CAUSE-SPECIFIC MORTALITY;
   POPULATION-BASED COHORT; QUALITY-OF-LIFE; CROHNS-DISEASE;
   ULCERATIVE-COLITIS; CLOSTRIDIUM-DIFFICILE; MICROSCOPIC COLITIS;
   COLORECTAL-CANCER; OLMSTED COUNTY
AB This article reviews the epidemiology, clinical manifestations, diagnosis, prognosis, and treatment of inflammatory bowel disease (IBD), which will grow in prevalence as the population ages. Prognosis of late-onset ulcerative colitis (UC) is generally similar to that of early-onset UC, whereas in Crohn disease it is probably better because of a tendency for colonic involvement. Disease complications are related more to the duration of the inflammatory bowel disease than the subject's current age. The diagnosis in elderly patients can be challenging due to the large number of conditions that mimic IBD on radiologic, endoscopic, and histologic testing. Distinguishing these conditions from IBD will significantly alter prognosis and treatment. Complications related to IBD and its treatment are common and must be recognized early to limit their impact in a vulnerable elderly population.
C1 [Picco, Michael F.; Cangemi, John R.] Mayo Clin, Dept Med, Div Gastroenterol, Jacksonville, FL 32224 USA.
C3 Mayo Clinic
RP Picco, MF (通讯作者)，Mayo Clin, Dept Med, Div Gastroenterol, 4500 San Pablo Rd, Jacksonville, FL 32224 USA.
EM picco.michael@mayo.edu
CR Abdo A, 2002, AM J GASTROENTEROL, V97, P1164
   Agnarsdottir M, 2002, DIGEST DIS SCI, V47, P1122, DOI 10.1023/A:1015058611858
   Akerkar GA, 1997, AM J GASTROENTEROL, V92, P461
   Ananthakrishnan AN, 2008, GUT, V57, P205, DOI 10.1136/gut.2007.128231
   BEGHI E, 1995, NEUROLOGY, V45, P1832
   BERNELL O, 2000, BRIT J SURG, P1697
   Bernstein CN, 1999, AM J EPIDEMIOL, V149, P916, DOI 10.1093/oxfordjournals.aje.a009735
   BOHR J, 1995, GUT, V37, P394, DOI 10.1136/gut.37.3.394
   Brain O, 2008, CURR OPIN GASTROEN, V24, P469, DOI 10.1097/MOG.0b013e3282ff0dd5
   BRANDT L, 1981, AM J GASTROENTEROL, V76, P239
   Bresalier RS, 2005, NEW ENGL J MED, V352, P1092, DOI 10.1056/NEJMoa050493
   Brophy JM, 2005, NEW ENGL J MED, V352, P2648
   BURCH PRJ, 1969, GUT, V10, P277, DOI 10.1136/gut.10.4.277
   Casparian JM, 2000, SOUTHERN MED J, V93, P488, DOI 10.1097/00007611-200005000-00008
   Chan JL, 1999, INFLAMM BOWEL DIS, V5, P40, DOI 10.1097/00054725-199902000-00006
   Chevillotte-Maillard H, 2005, RHEUMATOLOGY, V44, P695, DOI 10.1093/rheumatology/keh562
   Cohen JL, 2005, DIS COLON RECTUM, V48, P1997, DOI 10.1007/s10350-005-0180-z
   Coussens LM, 2001, J EXP MED, V193, pF23, DOI 10.1084/jem.193.6.F23
   Cummins D, 1996, TRANSPLANTATION, V61, P1661, DOI 10.1097/00007890-199606150-00023
   Delaney CP, 2003, ANN SURG, V238, P221, DOI 10.1097/01.sla.0000080825.95166.26
   DUFFY LF, 1985, GASTROENTEROLOGY, V88, P681, DOI 10.1016/0016-5085(85)90137-4
   EKBOM A, 1992, GASTROENTEROLOGY, V103, P954, DOI 10.1016/0016-5085(92)90029-X
   Engelsgjerd M, 1999, GASTROENTEROLOGY, V117, P1288, DOI 10.1016/S0016-5085(99)70278-7
   EVANS JG, 1965, GUT, V6, P311, DOI 10.1136/gut.6.4.311
   Evans JMM, 1997, GUT, V40, P619, DOI 10.1136/gut.40.5.619
   FABRICIUS PJ, 1985, GUT, V26, P461, DOI 10.1136/gut.26.5.461
   Farouk R, 2000, ANN SURG, V231, P919, DOI 10.1097/00000658-200006000-00017
   Farrokhyar F, 2001, AM J GASTROENTEROL, V96, P501
   Faucheron JL, 1999, EUR J GASTROEN HEPAT, V11, P389, DOI 10.1097/00042737-199904000-00005
   Felder JB, 2000, AM J GASTROENTEROL, V95, P1949
   Fernández-Bañares F, 1999, AM J GASTROENTEROL, V94, P418, DOI 10.1111/j.1572-0241.1999.00870.x
   Freeman HJ, 2005, J CLIN GASTROENTEROL, V39, P774, DOI 10.1097/01.mcg.0000177243.51967.ca
   Freeman HJ, 2008, DIGEST DIS SCI, V53, P2452, DOI 10.1007/s10620-007-0173-y
   Fujii S, 2003, J GASTROENTEROL, V38, P1117, DOI 10.1007/s00535-003-1258-9
   GARLAND CF, 1981, GASTROENTEROLOGY, V81, P1115
   Gasche C, 2000, INFLAMM BOWEL DIS, V6, P8, DOI 10.1097/00054725-200002000-00002
   Green BT, 2005, SOUTH MED J, V98, P217, DOI 10.1097/01.SMJ.0000145399.35851.10
   Han SW, 2005, INFLAMM BOWEL DIS, V11, P24, DOI 10.1097/00054725-200501000-00004
   Harpaz N, 2006, J CLIN GASTROENTEROL, V40, pS132, DOI 10.1097/01.mcg.0000225505.67547.90
   Hawkey CJ, 2006, J CARDIOVASC PHARM, V47, pS72, DOI 10.1097/00005344-200605001-00013
   HENDRIKSEN C, 1985, GUT, V26, P158, DOI 10.1136/gut.26.2.158
   Heresbach D, 2004, EUR J GASTROEN HEPAT, V16, P657, DOI 10.1097/01.meg.0000108337.41221.08
   Hopkins MJ, 2002, J MED MICROBIOL, V51, P448, DOI 10.1099/0022-1317-51-5-448
   Hurlstone DP, 2005, ENDOSCOPY, V37, P1186, DOI 10.1055/s-2005-921032
   Imperiali G, 2000, AM J GASTROENTEROL, V95, P1014
   Issa M, 2008, INFLAMM BOWEL DIS, V14, P1432, DOI 10.1002/ibd.20500
   Itzkowitz SH, 2004, GASTROENTEROLOGY, V126, P1634, DOI 10.1053/j.gastro.2004.03.025
   Itzkowitz SH, 2005, INFLAMM BOWEL DIS, V11, P314, DOI 10.1097/01.MIB.0000160811.76729.d5
   Itzkowitz SH, 2004, AM J PHYSIOL-GASTR L, V287, pG7, DOI 10.1152/ajpgi.00079.2004
   Jess T, 2006, GUT, V55, P1248, DOI 10.1136/gut.2005.079350
   Jess T, 2002, GASTROENTEROLOGY, V122, P1808, DOI 10.1053/gast.2002.33632
   JONES HW, 1988, AGE AGEING, V17, P410, DOI 10.1093/ageing/17.6.410
   Kahi CJ, 2008, GASTROENTEROLOGY, V135, P380, DOI 10.1053/j.gastro.2008.06.026
   Karlbom U, 2000, BRIT J SURG, V87, P1401, DOI 10.1046/j.1365-2168.2000.01533.x
   Kiesslich R, 2003, GASTROENTEROLOGY, V124, P880, DOI 10.1053/gast.2003.50146
   Kiesslich R, 2006, GASTROENTEROL CLIN N, V35, P605, DOI 10.1016/j.gtc.2006.07.004
   Kornbluth A, 1997, AM J GASTROENTEROL, V92, P204
   Korotinski S, 2005, AGE AGEING, V34, P10, DOI 10.1093/ageing/afh226
   Lapidus A, 1997, GUT, V41, P480, DOI 10.1136/gut.41.4.480
   LEE FI, 1985, GUT, V26, P274, DOI 10.1136/gut.26.3.274
   Lichtenstein GR, 2006, INFLAMM BOWEL DIS, V12, P797, DOI 10.1097/00054725-200608000-00016
   Lichtenstein GR, 2009, AM J GASTROENTEROL, V104, P465, DOI 10.1038/ajg.2008.168
   Lichtenstein GR, 2006, CLIN GASTROENTEROL H, V4, P621, DOI 10.1016/j.cgh.2006.03.002
   Loftus CG, 2007, INFLAMM BOWEL DIS, V13, P254, DOI 10.1002/ibd.20029
   Loftus EV, 2000, GUT, V46, P336, DOI 10.1136/gut.46.3.336
   Loftus EV, 1998, GASTROENTEROLOGY, V114, P1161, DOI 10.1016/S0016-5085(98)70421-4
   Mahadevan U, 2002, INFLAMM BOWEL DIS, V8, P311, DOI 10.1097/00054725-200209000-00001
   Maini R, 1999, LANCET, V354, P1932, DOI 10.1016/S0140-6736(99)05246-0
   Makapugay LM, 1996, AM J SURG PATHOL, V20, P94, DOI 10.1097/00000478-199601000-00011
   MANOUSOS ON, 1967, BRIT MED J, V3, P762, DOI 10.1136/bmj.3.5568.762
   Masala G, 2004, GUT, V53, P1309, DOI 10.1136/gut.2003.031476
   MCFARLAND LV, 1990, J INFECT DIS, V162, P678, DOI 10.1093/infdis/162.3.678
   Molinié F, 2004, GUT, V53, P843, DOI 10.1136/gut.2003.025346
   Munkholm P, 2003, ALIMENT PHARM THER, V18, P1, DOI 10.1046/j.1365-2036.18.s2.2.x
   Nerich V, 2006, INFLAMM BOWEL DIS, V12, P218, DOI 10.1097/01.MIB.0000206540.38834.8c
   Nielsen OH, 2008, NAT CLIN PRACT GASTR, V5, P28, DOI 10.1038/ncpgasthep1005
   Olesen M, 2004, GUT, V53, P346, DOI 10.1136/gut.2003.014431
   Ott C, 2008, EUR J GASTROEN HEPAT, V20, P917, DOI 10.1097/MEG.0b013e3282f97b33
   Palli D, 1998, GUT, V42, P175, DOI 10.1136/gut.42.2.175
   Pardi DS, 2007, GUT, V56, P504, DOI 10.1136/gut.2006.105890
   Pardi DS, 2004, INFLAMM BOWEL DIS, V10, P860, DOI 10.1097/00054725-200411000-00020
   Pardi DS, 2002, DRUG AGING, V19, P355, DOI 10.2165/00002512-200219050-00004
   Pépin J, 2005, CAN MED ASSOC J, V173, P1037, DOI 10.1503/cmaj.050978
   PEPPERCORN MA, 1992, AM J GASTROENTEROL, V87, P609
   Persson PG, 1996, GASTROENTEROLOGY, V110, P1339, DOI 10.1053/gast.1996.v110.pm8613037
   Polito JM, 1996, GASTROENTEROLOGY, V111, P580, DOI 10.1053/gast.1996.v111.pm8780560
   PROBERT CSJ, 1992, GUT, V33, P1226, DOI 10.1136/gut.33.9.1226
   RAMPTON DS, 1983, GUT, V24, P187, DOI 10.1136/gut.24.3.187
   Rao SSC, 2004, AM J GASTROENTEROL, V99, P1585, DOI 10.1111/j.1572-0241.2004.40105.x
   REINUS JF, 1994, GASTROENTEROL CLIN N, V23, P1
   RIDDELL RH, 1992, GUT, V33, P683, DOI 10.1136/gut.33.5.683
   Riegler G, 2000, DIGEST DIS SCI, V45, P462, DOI 10.1023/A:1005424603085
   Robertson DJ, 2001, GASTROENTEROL CLIN N, V30, P409, DOI 10.1016/S0889-8553(05)70188-6
   Rodemann JF, 2007, CLIN GASTROENTEROL H, V5, P339, DOI 10.1016/j.cgh.2006.12.027
   ROSE JDR, 1988, GUT, V29, P346, DOI 10.1136/gut.29.3.346
   Rubin PH, 1999, GASTROENTEROLOGY, V117, P1295, DOI 10.1016/S0016-5085(99)70279-9
   Sandborn WJ, 2006, CLIN GASTROENTEROL H, V4, P203, DOI 10.1016/j.cgh.2005.12.002
   Satsangi J, 2006, GUT, V55, P749, DOI 10.1136/gut.2005.082909
   Shanahan F, 2004, AM J GASTROENTEROL, V99, P1633, DOI 10.1111/j.1572-0241.2004.40829_2.x
   Solomon SD, 2005, NEW ENGL J MED, V352, P1071, DOI 10.1056/NEJMoa050405
   SONNENBERG A, 1986, DIS COLON RECTUM, V29, P624, DOI 10.1007/BF02560320
   STALNIKOWICZ R, 1989, J CLIN GASTROENTEROL, V11, P411, DOI 10.1097/00004836-198908000-00013
   STONNINGTON CM, 1987, GUT, V28, P1261, DOI 10.1136/gut.28.10.1261
   Strong SA, 2007, DIS COLON RECTUM, V50, P1735, DOI 10.1007/s10350-007-9012-7
   Takeuchi K, 2006, CLIN GASTROENTEROL H, V4, P196, DOI 10.1016/S1542-3565(05)00980-8
   TERRELL KB, 1981, GASTROENTEROLOGY, V81, P1115
   THOMAS TPL, 1984, GERONTOLOGY, V30, P60, DOI 10.1159/000212608
   Tilg H, 2008, GUT, V57, P684, DOI 10.1136/gut.2006.117382
   Tremaine WJ, 2007, ALIMENT PHARM THER, V25, P1435, DOI 10.1111/j.1365-2036.2007.03341.x
   VERESS B, 1995, GUT, V36, P880, DOI 10.1136/gut.36.6.880
   Wagtmans MJ, 1998, J CLIN GASTROENTEROL, V27, P129, DOI 10.1097/00004836-199809000-00005
   Walmsley RS, 1997, POSTGRAD MED J, V73, P225, DOI 10.1136/pgmj.73.858.225
   Williams JJ, 2008, CLIN GASTROENTEROL H, V6, P35, DOI 10.1016/j.cgh.2007.10.031
   Wolters FL, 2006, GUT, V55, P1124, DOI 10.1136/gut.2005.084061
   Wolters FL, 2006, GUT, V55, P510, DOI 10.1136/gut.2005.072793
   Yagi K, 2001, ENDOSCOPY, V33, P629, DOI 10.1055/s-2001-15315
   Zilberberg MD, 2008, EMERG INFECT DIS, V14, P929, DOI 10.3201/eid1406.071447
   ZIMMERMAN J, 1985, J CLIN GASTROENTEROL, V7, P492, DOI 10.1097/00004836-198512000-00010
NR 118
TC 25
Z9 30
U1 0
U2 5
PU W B SAUNDERS CO-ELSEVIER INC
PI PHILADELPHIA
PA 1600 JOHN F KENNEDY BOULEVARD, STE 1800, PHILADELPHIA, PA 19103-2899 USA
SN 0889-8553
EI 1558-1942
J9 GASTROENTEROL CLIN N
JI Gastroenterol. Clin. North Am.
PD SEP
PY 2009
VL 38
IS 3
BP 447
EP +
DI 10.1016/j.gtc.2009.06.006
PG 17
WC Gastroenterology & Hepatology
WE Science Citation Index Expanded (SCI-EXPANDED)
SC Gastroenterology & Hepatology
GA 494HF
UT WOS:000269801800005
PM 19699407
DA 2024-01-22
ER

PT J
AU Martin, A
   Nachury, M
   Peyrin-Biroulet, L
   Bouhnik, Y
   Nancey, S
   Bourrier, A
   Serrero, M
   Fumery, M
   Buisson, A
   Laharie, D
   Gilletta, C
   Filippi, J
   Allez, M
   Bouguen, G
   Roblin, X
   Altwegg, R
   Dib, N
   de Chambrun, GP
   Savoye, G
   Carbonnel, F
   Viennot, S
   Amiot, A
AF Martin, Antoine
   Nachury, Maria
   Peyrin-Biroulet, Laurent
   Bouhnik, Yoram
   Nancey, Stephane
   Bourrier, Anne
   Serrero, Melanie
   Fumery, Mathurin
   Buisson, Anthony
   Laharie, David
   Gilletta, Cyrielle
   Filippi, Jerome
   Allez, Matthieu
   Bouguen, Guillaume
   Roblin, Xavier
   Altwegg, Romain
   Dib, Nina
   de Chambrun, Guillaume Pineton
   Savoye, Guillaume
   Carbonnel, Franck
   Viennot, Stephanie
   Amiot, Aurelien
CA GETAID-Vedo-STOP Study Grp
TI Maintenance of Remission Among Patients With Inflammatory Bowel Disease
   After Vedolizumab Discontinuation: A Multicentre Cohort Study
SO JOURNAL OF CROHNS & COLITIS
LA English
DT Article
DE Crohn's disease; ulcerative colitis; inflammatory bowel disease;
   vedolizumab
ID ANTI-TNF DISCONTINUATION; CROHNS-DISEASE; THERAPY; INDUCTION; RELAPSE;
   SAFETY; WITHDRAWAL; INFLIXIMAB
AB Background and Aim: It is unclear whether vedolizumab therapy can be discontinued in patients with inflammatory bowel disease [IBD] after achieving steroid-free clinical remission. The aim was to assess the risk of relapse after vedolizumab therapy was discontinued.
   Methods: This was a retrospective observational study, collecting data from 21 tertiary centres affiliated with the GETAID from January 2017 to April 2019. Consecutive patients with IBD, who were in steroid-free clinical remission for at least 3 months and were treated with vedolizumab for at least 6 months, were included at the time of vedolizumab discontinuation.
   Results: A total of 95 patients [58 with Crohn's disease] discontinued vedolizumab after a median duration of therapy of 17.5 [10.6-25.4] months. After a median follow-up period of 11.2 [5.8-17.7] months, 61 [64%] patients experienced disease relapse. The probabilities of relapse-free survival were 83%, 59%, and 36% at 6, 12, and 18 months, respectively. According to the multivariate analysis, a C-reactive protein level less than 5 mg/L at vedolizumab discontinuation (hazard ratio [HR] = 0.56, 95% confidence interval [CI] [0.33-0.95], p = 0.03) and discontinuation due to patients' elective choice (HR = 0.41, 95% CI [0.21-0.80], p = 0.009) were significantly associated with a lower risk of relapse. Re-treatment with vedolizumab was noted in 24 patients and provided steroid-free clinical remission in 71% and 62.5% at Week 14 and after a median follow-up of 11.0 [5.4-13.3] months, respectively, without any infusion reactions.
   Conclusions: In this retrospective study, two-thirds of patients with IBD treated with vedolizumab experienced relapse within the first year after vedolizumab discontinuation. Re-treatment with vedolizumab was effective in two-thirds of patients.
C1 [Martin, Antoine; Amiot, Aurelien] Paris Est Creteil Val de Marne Univ, Henri Mondor Hosp, Dept Gastroenterol, Creteil, France.
   [Nachury, Maria] Univ Lille, Huriez Hosp, Dept Gastroenterol, Lille, France.
   [Peyrin-Biroulet, Laurent] Univ Lorraine, INSERM U954, Nancy, France.
   [Peyrin-Biroulet, Laurent] Univ Lorraine, Dept Gastroenterol, Nancy, France.
   [Bouhnik, Yoram] Univ Paris 07, Beaujon Hosp, Dept Gastroenterol IBD & Nutr Support, Clichy, France.
   [Nancey, Stephane] Hosp Civils Lyon, Dept Gastroenterol, Pierre Benite, France.
   [Nancey, Stephane] Univ Claude Bernard Lyon 1, Dept Gastroenterol, Pierre Benite, France.
   [Bourrier, Anne] Sorbonne Univ, Dept Gastroenterol, Ctr Rech St Antoine, Paris, France.
   [Serrero, Melanie] Univ Mediterranee, Ctr Invest Clin Marseille Nord, Hop Nord, Marseille, France.
   [Fumery, Mathurin] Amiens Univ Hosp, Dept Gastroenterol, Peritox UMRI 01, Amiens, France.
   [Buisson, Anthony] Univ Auvergne, Univ Hosp Estaing Clermont Ferrand, Dept Hepatogastroenterol, Clermont Ferrand, France.
   [Laharie, David] Univ Hosp Bordeaux, Dept Hepatogastroenterol, Hop Haut Leveque, Bordeaux, France.
   [Gilletta, Cyrielle] Toulouse Univ Hosp, Dept Gastroenterol, Toulouse, France.
   [Filippi, Jerome] Univ Nice Sophia Antipolis, Nice Univ Hosp, Dept Gastroenterol & Clin Nutr, Nice, France.
   [Allez, Matthieu] St Louis Univ Hosp, Dept Gastroenterol, Paris, France.
   [Bouguen, Guillaume] CHU Rennes, Dept Gastroenterol, Rennes, France.
   [Bouguen, Guillaume] Univ Rennes, NUMECAN Inst, Rennes, France.
   [Roblin, Xavier] St Etienne Univ Hosp, Dept Gastroenterol, St Etienne, France.
   [Altwegg, Romain] Univ Hosp Montpellier, Dept Gastroenterol, Hop St Eloi, Montpellier, France.
   [Dib, Nina] Angers Univ Hosp, Dept HepatoGastroenterol, Angers, France.
   [de Chambrun, Guillaume Pineton] Rouen Univ Hosp, Dept Gastroenterol, Rouen, France.
   [Savoye, Guillaume; Carbonnel, Franck] Univ Paris Sud, Bicetre Univ Hosp, Dept Gastroenterol, Paris, France.
   [Viennot, Stephanie] Caen Univ Hosp, Dept Gastroenterol, Caen, France.
C3 Assistance Publique Hopitaux Paris (APHP); Universite
   Paris-Est-Creteil-Val-de-Marne (UPEC); Hopital Universitaire
   Henri-Mondor - APHP; Universite de Lille - ISITE; CHU Lille; Universite
   de Lille; Universite de Lorraine; Institut National de la Sante et de la
   Recherche Medicale (Inserm); Universite de Lorraine; Assistance Publique
   Hopitaux Paris (APHP); Universite Paris Cite; Hopital Universitaire
   Beaujon - APHP; CHU Lyon; Universite Claude Bernard Lyon 1; Sorbonne
   Universite; Aix-Marseille Universite; Assistance Publique-Hopitaux de
   Marseille; Institut National de la Sante et de la Recherche Medicale
   (Inserm); Universite de Picardie Jules Verne (UPJV); CHU Amiens;
   Universite Clermont Auvergne (UCA); CHU Clermont Ferrand; CHU Bordeaux;
   Universite de Bordeaux; Universite de Toulouse; Universite Toulouse III
   - Paul Sabatier; CHU de Toulouse; CHU Nice; Universite Cote d'Azur;
   Assistance Publique Hopitaux Paris (APHP); Universite Paris Cite;
   Hopital Universitaire Saint-Louis - APHP; CHU Rennes; Universite de
   Rennes; Universite de Rennes; CHU de St Etienne; Universite de
   Montpellier; CHU de Montpellier; Universite d'Angers; Centre Hospitalier
   Universitaire d'Angers; Universite de Rouen Normandie; CHU de Rouen;
   Universite Paris Saclay; Assistance Publique Hopitaux Paris (APHP);
   Hopital Universitaire Bicetre - APHP; CHU de Caen NORMANDIE; Universite
   de Caen Normandie
RP Amiot, A (通讯作者)，Univ Paris Est Creteil, Henri Mondor Univ Hosp, 51 Ave Marechal de Lattre de Tassigny, F-94010 Creteil, France.
EM aurelien.amiot@hmn.aphp.fr
RI Nachury, Maria/M-4399-2018; AMIOT, Aurélien/ABL-6373-2022; sokol,
   harry/E-2290-2019
OI Nachury, Maria/0000-0001-9583-8946; Siproudhis,
   laurent/0000-0002-2575-6790; Allez, Matthieu/0000-0002-2012-7522;
   BUISSON, Anthony/0000-0002-6347-409X; Beaugerie,
   Laurent/0000-0002-5012-4146; Bouguen, Guillaume/0000-0002-7444-5905;
   Kirchgesner, Julien/0000-0002-2314-9284; Meyer,
   Antoine/0000-0003-1156-9289; peyrin-biroulet,
   laurent/0000-0003-2536-6618; Savoye, Guillaume/0000-0002-9200-2067;
   sokol, harry/0000-0002-2914-1822
CR Ahmad T, 2016, ALIMENT PHARM THER, V43, P910, DOI 10.1111/apt.13547
   Amiot A, 2017, ALIMENT PHARM THER, V46, P310, DOI 10.1111/apt.14167
   Amiot A, 2019, ALIMENT PHARM THER, V50, P40, DOI 10.1111/apt.15294
   Amiot A, 2016, CLIN GASTROENTEROL H, V14, P1593, DOI 10.1016/j.cgh.2016.02.016
   Bouguen G, 2015, CLIN GASTROENTEROL H, V13, P1042, DOI 10.1016/j.cgh.2013.09.006
   Bouhnik Y, 1996, LANCET, V347, P215, DOI 10.1016/S0140-6736(96)90402-X
   Casanova MJ, 2017, AM J GASTROENTEROL, V112, P120, DOI 10.1038/ajg.2016.569
   Chaparro M, 2018, ALIMENT PHARM THER, V48, P839, DOI 10.1111/apt.14930
   Colombel JF, 2017, LANCET, V390, P2779, DOI 10.1016/S0140-6736(17)32641-7
   Doherty G, 2018, J CROHNS COLITIS, V12, P17, DOI 10.1093/ecco-jcc/jjx101
   Engel T, 2018, J CROHNS COLITIS, V12, P245, DOI 10.1093/ecco-jcc/jjx143
   Feagan BG, 2013, NEW ENGL J MED, V369, P699, DOI 10.1056/NEJMoa1215734
   Gisbert JP, 2015, ALIMENT PHARM THER, V42, P391, DOI 10.1111/apt.13276
   Gisbert JP, 2016, AM J GASTROENTEROL, V111, P632, DOI 10.1038/ajg.2016.54
   Lobatón T, 2014, ALIMENT PHARM THER, V39, P579, DOI 10.1111/apt.12639
   Louis E, 2018, INFLAMM BOWEL DIS, V24, P725, DOI 10.1093/ibd/izx098
   Louis E, 2012, GASTROENTEROLOGY, V142, pE18, DOI [10.1053/j.gastro.2011.11.011, 10.1053/j.gastro.2012.03.031]
   Louis E, 2012, GASTROENTEROLOGY, V142, P63, DOI 10.1053/j.gastro.2011.09.034
   Peyrin-Biroulet L, 2015, AM J GASTROENTEROL, V110, P1324, DOI 10.1038/ajg.2015.233
   Sandborn WJ, 2013, NEW ENGL J MED, V369, P711, DOI 10.1056/NEJMoa1215739
   Sands BE, 2014, GASTROENTEROLOGY, V147, P618, DOI 10.1053/j.gastro.2014.05.008
   Schnitzler F, 2009, GUT, V58, P492, DOI 10.1136/gut.2008.155812
   Schreiber S, 2018, J GASTROENTEROL, V53, P1048, DOI 10.1007/s00535-018-1480-0
   Sorrentino D, 2014, INFLAMM BOWEL DIS, V20, P757, DOI 10.1097/01.MIB.0000442680.47427.bf
   Torres J, 2017, LANCET, V389, P1741, DOI 10.1016/S0140-6736(16)31711-1
   Treton X, 2009, CLIN GASTROENTEROL H, V7, P80, DOI 10.1016/j.cgh.2008.08.028
   Ungaro R, 2017, LANCET, V389, P1756, DOI 10.1016/S0140-6736(16)32126-2
NR 27
TC 10
Z9 10
U1 0
U2 3
PU OXFORD UNIV PRESS
PI OXFORD
PA GREAT CLARENDON ST, OXFORD OX2 6DP, ENGLAND
SN 1873-9946
EI 1876-4479
J9 J CROHNS COLITIS
JI J. Crohns Colitis
PD JUL
PY 2020
VL 14
IS 7
BP 896
EP 903
DI 10.1093/ecco-jcc/jjaa005
PG 8
WC Gastroenterology & Hepatology
WE Science Citation Index Expanded (SCI-EXPANDED)
SC Gastroenterology & Hepatology
GA OH1DG
UT WOS:000582311700005
PM 31930285
OA Green Submitted
DA 2024-01-22
ER

PT J
AU Krajcovicova, A
   Batovsky, M
   Gregus, M
   Hlista, M
   Durina, J
   Leskova, Z
   Sturdik, I
   Gojdic, M
   Jalali, Y
   Koller, T
   Toth, J
   Huorka, M
   Hlavaty, T
AF Krajcovicova, A.
   Batovsky, M.
   Gregus, M.
   Hlista, M.
   Durina, J.
   Leskova, Z.
   Sturdik, I
   Gojdic, M.
   Jalali, Y.
   Koller, T.
   Toth, J.
   Huorka, M.
   Hlavaty, T.
TI Dosing interval and diagnosis predict infliximab levels in patients with
   inflammatory bowel disease on maintenance treatment
SO ACTA GASTRO-ENTEROLOGICA BELGICA
LA English
DT Article
DE Crohn's disease; ulcerative colitis; infliximab; antidrug antibodies;
   trough levels; dosing interval
ID CROHNS-DISEASE; CLINICAL-OUTCOMES; SERUM INFLIXIMAB; TROUGH LEVELS;
   ADALIMUMAB; ANTIBODIES; THERAPY; PHARMACOKINETICS; INTENSIFICATION;
   IMMUNOGENICITY
AB Objective : The aim of the study was to identify factors influencing infliximab (IFX) trough levels (TL) in patients with inflammatory bowel disease (IBD).
   Methods : This Was a multicentre cross-sectional study performed at 5 large IBD centres in Slovakia. The cohort consisted of IBD patients, treated either with original IFX or CT-P13 biosimilar who were examined for the IFX TL and antidrug antibodies (ADA) in a central laboratory.
   Results : The patient cohort consisted of 116 consecutive IBD patients, 68 with Crohn's disease (CD) and 48 with ulcerative colitis (UC). CD patients had significantly lower IFX TL compared to UC, 2.41 (0.998-5.56) mg/L vs. 4.49 (1.76-8.41) mg/L, p = 0.017. During maintenance treatment, significantly higher mean IFX TL were observed in patients with a 4 week dosing interval than in patients with a 6 or 8 (7.44 +/- 3.6 mu g/mL vs. 4.19 +/- 4.2 vs. 3.30 +/- 3.1 mu g/mL, p = 0.011 and p < 0.0001, respectively). There was no difference in median TL IFX between original IFX and biosimilar CT-P13 (3.25 (1.23-6.52) mg/L vs. 3.03 (1.30-7.10)). IFX TL correlated with ADA (p=0.005). Multiple regression analysis revealed two independent factors for IFX TL: dosing interval (p<0.0001) and diagnosis (p=0.02).
   conclusion : In the present study we observed that DID patients assigned to an intensified dosing interval during maintenance therapy have significantly higher IFX TL than patients receiving conventional 8 week interval. Patients with Ut had significantly higher IFX TL.
C1 [Krajcovicova, A.; Gregus, M.; Leskova, Z.; Sturdik, I; Jalali, Y.; Koller, T.; Toth, J.; Huorka, M.; Hlavaty, T.] Comenius Univ, Univ Hosp, Fac Med, Dept Internal Med 5, Bratislava, Slovakia.
   [Batovsky, M.] Univ Hosp Bratislava, Clin Gastroenterol, Bratislava, Slovakia.
   [Gregus, M.] Gastroenterol & Hepatol Ctr, Nitra, Slovakia.
   [Gregus, M.] Teaching Hosp, Ctr Gastroenterol, Dept Internal Med, Trencin, Slovakia.
   [Hlista, M.] Fac Hosp Nove Zamky, Gastroenterol Ctr, Dept Internal Med, Nove Zamky, Slovakia.
   [Durina, J.] Comenius Univ, Univ Hosp, Fac Med, Dept Urol, Bratislava, Slovakia.
C3 Slovak Medical University Bratislava; Comenius University Bratislava;
   Slovak Medical University Bratislava; Comenius University Bratislava;
   Slovak Medical University Bratislava
RP Krajcovicova, A (通讯作者)，Comenius Univ, Univ Hosp Bratislava, Dept Internal Med 5, IBD Ctr,Subdept Gastroenterol & Hepatol, Ruzinovska 6, Bratislava 82606, Slovakia.
EM krajann@hotmail.com
RI Koller, Tomas/Q-5003-2019; Toth, Jozef/C-9087-2018; Jalali,
   Yashar/ACH-3818-2022; Koller, Tomas/C-5680-2015
OI Koller, Tomas/0000-0001-7418-0073; Jalali, Yashar/0000-0003-0991-1727;
   Koller, Tomas/0000-0001-7418-0073
FU Egis Slovakia spol, s.r.o.
FX In the last 5 years, Anna Krajcovicova has served as a speaker for MSD,
   Egis and Takeda. Tibor Hlavaty has served as a speaker or advisory board
   members for either MSD, Abbvie, Hospira, Egis, Alfa Wasserman, Pfizer
   and Vifor. Tibor Hlavaty has received scientific grants and unrestricted
   educational grants from MSD, Hospira and Abbvie. Tomas Koller has served
   as an advisory board member for Hospira. Martin Huorka has served as a
   speaker and advisory board member for Abbvie, Hospira and Egis. Milos
   Gregus has served as a speaker for Abbvie, MSD, Pfizer, Takeda, Hospira,
   Ferring Pharmaceuticals, Alfa Wasserman. Milos Gregus has received
   payment for development of educational presentation including speaker's
   bureau for Takeda, Hospira, MSD, Egis, Alfa Wasserman, Vifor. For the
   remaining authors there are no conflicts of interests.; This work was
   supported by an unrestricted grant from Egis Slovakia spol, s.r.o.
CR Afif W, 2010, AM J GASTROENTEROL, V105, P1133, DOI 10.1038/ajg.2010.9
   [Anonymous], 2013, UNITED EUR GASTROENT, V1, pA1
   [Anonymous], 2016, GASTROENT HEPATOL, DOI [DOI 10.14735/AMGH201627, 10.14735/amgh201627]
   Bartelds GM, 2011, JAMA-J AM MED ASSOC, V305, P1460, DOI 10.1001/jama.2011.406
   Ben-Horin S, 2016, GUT, V65, P1132, DOI 10.1136/gutjnl-2015-309290
   Colombel JF, 2011, GASTROENTEROLOGY, V141, P1194, DOI 10.1053/j.gastro.2011.06.054
   Colombel JF, 2012, INFLAMM BOWEL DIS, V18, P349, DOI 10.1002/ibd.21831
   Ding NS, 2016, ALIMENT PHARM THER, V43, P30, DOI 10.1111/apt.13445
   E. M. A. Committee for Medicinal Reports for Human Use (CHMP), 2013, COMM MED REP HUM US
   Gils A, 2016, INFLAMM BOWEL DIS, V22, P969, DOI 10.1097/MIB.0000000000000709
   Gisbert JP, 2009, AM J GASTROENTEROL, V104, P760, DOI 10.1038/ajg.2008.88
   Hanauer SB, 2006, GASTROENTEROLOGY, V130, P323, DOI 10.1053/j.gastro.2005.11.030
   Hanauer SB, 2002, LANCET, V359, P1541, DOI 10.1016/S0140-6736(02)08512-4
   Hindryckx P, 2017, ALIMENT PHARM THER, V45, P617, DOI 10.1111/apt.13913
   Kopylov U, 2014, ANN GASTROENTEROL, V27, P304
   Maser EA, 2006, CLIN GASTROENTEROL H, V4, P1248, DOI 10.1016/j.cgh.2006.06.025
   Molnár T, 2013, ALIMENT PHARM THER, V37, P225, DOI 10.1111/apt.12160
   Moore C, 2016, J CROHNS COLITIS, V10, P619, DOI 10.1093/ecco-jcc/jjw007
   Nanda KS, 2013, AM J GASTROENTEROL, V108, P40, DOI 10.1038/ajg.2012.363
   Ordás I, 2012, CLIN GASTROENTEROL H, V10, P1079, DOI 10.1016/j.cgh.2012.06.032
   Ordás I, 2012, CLIN PHARMACOL THER, V91, P635, DOI 10.1038/clpt.2011.328
   Papamichael K, 2015, INFLAMM BOWEL DIS, V21, P182, DOI 10.1097/MIB.0000000000000202
   Pariente B, 2012, INFLAMM BOWEL DIS, V18, P1199, DOI 10.1002/ibd.21839
   Paul S, 2014, INFLAMM BOWEL DIS, V20, P1288, DOI 10.1097/MIB.0000000000000037
   Radin M, 2017, BIODRUGS, V31, P37, DOI 10.1007/s40259-016-0206-1
   Reinisch W, 2012, INFLAMM BOWEL DIS, V18, P201, DOI 10.1002/ibd.21697
   Reinisch W, 2011, GUT, V60, P780, DOI 10.1136/gut.2010.221127
   Rutgeerts P, 2005, NEW ENGL J MED, V353, P2462, DOI 10.1056/NEJMoa050516
   Sandborn WJ, 2012, GASTROENTEROLOGY, V142, P257, DOI 10.1053/j.gastro.2011.10.032
   Scaldaferri F, 2017, PLOS ONE, V12, DOI 10.1371/journal.pone.0186575
   Schnitzler F, 2009, GUT, V58, P492, DOI 10.1136/gut.2008.155812
   Seow CH, 2010, GUT, V59, P49, DOI 10.1136/gut.2009.183095
   Silva-Ferreira F, 2016, INFLAMM BOWEL DIS, V22, P2289, DOI 10.1097/MIB.0000000000000855
   Silverberg MS, 2005, CAN J GASTROENTEROL, V19, p5A, DOI 10.1155/2005/269076
   Thomas SS, 2015, BIODRUGS, V29, P241, DOI 10.1007/s40259-015-0134-5
   Vande Casteele N, 2015, GASTROENTEROLOGY, V148, P1320, DOI 10.1053/j.gastro.2015.02.031
   Yarur AJ, 2017, ALIMENT PHARM THER, V45, P933, DOI 10.1111/apt.13970
NR 37
TC 2
Z9 2
U1 0
U2 1
PU UNIV CATHOLIQUE LOUVAIN-UCL
PI BRUSSELS
PA CLIN UNIV SAINT LUC, AVE HIPPOCRATE 10, BRUSSELS, B-1200, BELGIUM
SN 1784-3227
J9 ACTA GASTRO-ENT BELG
JI Acta Gastro-Enterol. Belg.
PD OCT-DEC
PY 2018
VL 81
IS 4
BP 465
EP 470
PG 6
WC Gastroenterology & Hepatology
WE Science Citation Index Expanded (SCI-EXPANDED)
SC Gastroenterology & Hepatology
GA HG7ZM
UT WOS:000455215700001
PM 30645913
DA 2024-01-22
ER

PT J
AU Nuding, S
   Fellermann, K
   Wehkamp, J
   Stange, EF
AF Nuding, Sabine
   Fellermann, Klaus
   Wehkamp, Jan
   Stange, Eduard F.
TI Reduced mucosal antimicrobial activity in Crohn's disease of the colon
SO GUT
LA English
DT Article
ID INFLAMMATORY-BOWEL-DISEASE; INTESTINAL EPITHELIAL-CELLS;
   ESCHERICHIA-COLI; GASTROINTESTINAL-TRACT; ULCERATIVE-COLITIS; INNATE
   IMMUNITY; STAPHYLOCOCCUS-AUREUS; HUMAN BETA-DEFENSIN-2; DEFENSIN
   DEFICIENCY; INDUCIBLE PEPTIDE
AB Objectives: In order to maintain the mucosal barrier against luminal microorganisms the intestinal epithelial cells synthesise various broad-spectrum antimicrobial peptides including defensins and cathelicidins. Recent studies indicate that both may be deficient in Crohn's disease. To elucidate the possible functional consequences of this deficiency antimicrobial activity in colonic mucosa from patients with inflammatory bowel disease and healthy controls was investigated.
   Methods: A flow cytometric assay was established to quantitate bacterial killing and test the antibacterial activity of cationic peptide extracts from colonic biopsies taken from patients with active or inactive ileocolonic or colonic Crohn's disease (n = 22), ulcerative colitis (n = 29) and controls (n = 13) against clinical isolates of Bacteroides vulgatus and Enterococcus faecalis or the reference strains Escherichia coli American Type Culture Collection (ATCC) 25922 and Staphylococcus aureus ATCC 25923.
   Results: Compared with controls and ulcerative colitis there was a reduced antimicrobial effect in Crohn's disease extracts that was most evident against B. vulgatus. The antimicrobial effect against E. coli and E. faecalis was significantly lower in Crohn's disease compared with ulcerative colitis. Activity against S. aureus disclosed a similar pattern, but was less pronounced. The differences were independent of the inflammation status or concurrent steroid treatment. Bacteria incubated with biopsy extracts from ulcerative colitis patients frequently showed a characteristic change in cell size and granularity, compatible with more extensive membrane disintegration, compared with bacteria incubated with extracts from controls or Crohn's disease.
   Conclusion: Crohn's disease of the colon is characterized by a diminished functional antimicrobial activity that is consistent with the reported low antibacterial peptide expression.
C1 Dr Margarete Fischer Bosch Inst Clin Pharmacol, D-70376 Stuttgart, Germany.
   Robert Bosch Krankenhaus, Dept Internal Med 1, Stuttgart, Germany.
C3 Eberhard Karls University of Tubingen; Eberhard Karls University
   Hospital; Bosch; Robert Bosch Krankenhaus
RP Nuding, S (通讯作者)，Dr Margarete Fischer Bosch Inst Clin Pharmacol, Auerbachstr 112, D-70376 Stuttgart, Germany.
EM Sabine.Nuding@ikp-stuttgart.de
RI Wehkamp, Jan/B-7319-2011
OI Wehkamp, Jan/0000-0001-6788-841X
CR Abreu MT, 2005, J IMMUNOL, V174, P4453, DOI 10.4049/jimmunol.174.8.4453
   Bevins CL, 1999, GUT, V45, P911, DOI 10.1136/gut.45.6.911
   Bevins CL, 2004, CURR OPIN GASTROEN, V20, P572, DOI 10.1097/00001574-200411000-00012
   Bibiloni R, 2006, J MED MICROBIOL, V55, P1141, DOI 10.1099/jmm.0.46498-0
   Brogden KA, 2005, NAT REV MICROBIOL, V3, P238, DOI 10.1038/nrmicro1098
   Conte MP, 2006, GUT, V55, P1760, DOI 10.1136/gut.2005.078824
   Cunliffe RN, 2004, J LEUKOCYTE BIOL, V75, P49, DOI 10.1189/jlb.0503249
   Cunliffe RN, 2001, GUT, V48, P176, DOI 10.1136/gut.48.2.176
   Darfeuille-Michaud A, 1998, GASTROENTEROLOGY, V115, P1405, DOI 10.1016/S0016-5085(98)70019-8
   Darfeuille-Michaud A, 2004, GASTROENTEROLOGY, V127, P412, DOI 10.1053/j.gastro.2004.04.061
   Eckmann L, 2005, CURR OPIN GASTROEN, V21, P147, DOI 10.1097/01.mog.0000153311.97832.8c
   Fahlgren A, 2004, CLIN EXP IMMUNOL, V137, P379, DOI 10.1111/j.1365-2249.2004.02543.x
   Farrell RJ, 2002, GASTROENTEROL CLIN N, V31, P41, DOI 10.1016/S0889-8553(01)00004-8
   Fellermann K, 2003, EUR J GASTROEN HEPAT, V15, P627, DOI 10.1097/00042737-200306000-00008
   Fellermann K, 2006, AM J HUM GENET, V79, P439, DOI 10.1086/505915
   García JRC, 2001, FASEB J, V15, P1819, DOI 10.1096/fj.00-0865fje
   Gasche C, 2000, INFLAMM BOWEL DIS, V6, P8, DOI 10.1097/00054725-200002000-00002
   Harder J, 2001, J BIOL CHEM, V276, P5707, DOI 10.1074/jbc.M008557200
   Harder J, 1997, NATURE, V387, P861, DOI 10.1038/43088
   Hiemstra PS, 1999, J LEUKOCYTE BIOL, V66, P423, DOI 10.1002/jlb.66.3.423
   Howell SJ, 2003, PEPTIDES, V24, P1763, DOI 10.1016/j.peptides.2003.07.028
   Hyde AJ, 2006, P NATL ACAD SCI USA, V103, P19896, DOI 10.1073/pnas.0608373104
   Jepras RI, 1997, ANTIMICROB AGENTS CH, V41, P2001, DOI 10.1128/AAC.41.9.2001
   KAGAN BL, 1990, P NATL ACAD SCI USA, V87, P210, DOI 10.1073/pnas.87.1.210
   Kleessen B, 2002, SCAND J GASTROENTERO, V37, P1034, DOI 10.1080/003655202320378220
   Lehrer RI, 2005, MUCOSAL IMMUNOLOGY, 3RD EDITION, P95, DOI 10.1016/B978-012491543-5/50010-3
   Martin HM, 2004, GASTROENTEROLOGY, V127, P80, DOI 10.1053/j.gastro.2004.03.054
   Mylonaki M, 2005, INFLAMM BOWEL DIS, V11, P481, DOI 10.1097/01.MIB.0000159663.62651.4f
   Nuding S, 2006, J MICROBIOL METH, V65, P335, DOI 10.1016/j.mimet.2005.08.004
   O'Neil DA, 1999, J IMMUNOL, V163, P6718
   Ott SJ, 2004, GUT, V53, P685, DOI 10.1136/gut.2003.025403
   Parseghian MH, 2006, BIOCHEM CELL BIOL, V84, P589, DOI 10.1139/O06-082
   Porter EM, 1998, FEBS LETT, V434, P272, DOI 10.1016/S0014-5793(98)00994-6
   Rose FRAJ, 1998, INFECT IMMUN, V66, P3255, DOI 10.1128/IAI.66.7.3255-3263.1998
   RUSELERVANEMBDEN JGH, 1983, A VAN LEEUW J MICROB, V49, P125, DOI 10.1007/BF00393670
   Sartor RB, 2006, NAT CLIN PRACT GASTR, V3, P390, DOI 10.1038/ncpgasthep0528
   Schauber J, 2006, EUR J GASTROEN HEPAT, V18, P615, DOI 10.1097/00042737-200606000-00007
   Schmid M, 2007, J LEUKOCYTE BIOL, V81, P907, DOI 10.1189/jlb.0906581
   Schultsz C, 1999, GASTROENTEROLOGY, V117, P1089, DOI 10.1016/S0016-5085(99)70393-8
   Seksik P, 2006, ALIMENT PHARM THER, V24, P11, DOI 10.1111/j.1365-2036.2006.03053.x
   Seksik P, 2003, GUT, V52, P237, DOI 10.1136/gut.52.2.237
   Shen B, 2005, J CLIN PATHOL, V58, P687, DOI 10.1136/jcp.2004.022426
   SHIMODA M, 1995, INFECT IMMUN, V63, P2886, DOI 10.1128/IAI.63.8.2886-2891.1995
   Strober W, 2006, NAT REV IMMUNOL, V6, P9, DOI 10.1038/nri1747
   Swidsinski A, 2005, J CLIN MICROBIOL, V43, P3380, DOI 10.1128/JCM.43.7.3380-3389.2005
   Swidsinski A, 2002, GASTROENTEROLOGY, V122, P44, DOI 10.1053/gast.2002.30294
   Tollin M, 2003, PEPTIDES, V24, P523, DOI 10.1016/S0196-9781(03)00114-1
   Vesterlund S, 2006, MICROBIOL-SGM, V152, P1819, DOI 10.1099/mic.0.28522-0
   Wehkamp J, 2005, P NATL ACAD SCI USA, V102, P18129, DOI 10.1073/pnas.0505256102
   Wehkamp J, 2004, GUT, V53, P1658, DOI 10.1136/gut.2003.032805
   Wehkamp J, 2004, INFECT IMMUN, V72, P5750, DOI 10.1128/IAI.72.10.5750-5758.2004
   Wehkamp J, 2005, J LEUKOCYTE BIOL, V77, P460, DOI 10.1189/jlb.0904543
   Wehkamp J, 2003, INFLAMM BOWEL DIS, V9, P215, DOI 10.1097/00054725-200307000-00001
   Wehkamp J, 2002, EUR J GASTROEN HEPAT, V14, P745, DOI 10.1097/00042737-200207000-00006
   Wehkamp J, 2005, NAT CLIN PRACT GASTR, V2, P406, DOI 10.1038/ncpgasthep0265
   Wehkamp J, 2002, DIGEST DIS SCI, V47, P1349, DOI 10.1023/A:1015334917273
   Zhao CQ, 1996, FEBS LETT, V396, P319, DOI 10.1016/0014-5793(96)01123-4
NR 57
TC 118
Z9 121
U1 0
U2 8
PU BMJ PUBLISHING GROUP
PI LONDON
PA BRITISH MED ASSOC HOUSE, TAVISTOCK SQUARE, LONDON WC1H 9JR, ENGLAND
SN 0017-5749
EI 1468-3288
J9 GUT
JI Gut
PD SEP
PY 2007
VL 56
IS 9
BP 1240
EP 1247
DI 10.1136/gut.2006.118646
PG 8
WC Gastroenterology & Hepatology
WE Science Citation Index Expanded (SCI-EXPANDED)
SC Gastroenterology & Hepatology
GA 199WJ
UT WOS:000248725600015
PM 17456510
OA Green Published
DA 2024-01-22
ER

PT J
AU Huprich, JE
   Rosen, MP
   Fidler, JL
   Gay, SB
   Grant, TH
   Greene, FL
   Lalani, T
   Miller, FH
   Rockey, DC
   Sudakoff, GS
   Gunderman, R
   Coley, BD
AF Huprich, James E.
   Rosen, Max Paul
   Fidler, Jeff L.
   Gay, Spencer B.
   Grant, Thomas H.
   Greene, Frederick L.
   Lalani, Tasneem
   Miller, Frank H.
   Rockey, Don C.
   Sudakoff, Gary S.
   Gunderman, Richard
   Coley, Brian D.
TI ACR Appropriateness Criteria® on Crohn's Disease
SO JOURNAL OF THE AMERICAN COLLEGE OF RADIOLOGY
LA English
DT Article
DE Appropriateness Criteria (R); Crohn's disease; inflammatory bowel
   disease; imaging
ID INFLAMMATORY-BOWEL-DISEASE; ORAL CONTRAST MATERIAL; CT ENTEROGRAPHY;
   FOLLOW-THROUGH; HELICAL CT; SPIRAL CT; CONVENTIONAL ENTEROCLYSIS;
   COMPUTERIZED-TOMOGRAPHY; CAPSULE ENDOSCOPY; ENHANCED MRI
AB In the past decade, new therapeutic agents have been developed that permit gastroenterologists to treat virtually all forms of Crohn's disease. The success of these treatments depends on an accurate diagnosis of the nature and extent of disease. Fortunately, radiologists now possess a powerful arsenal of imaging techniques to guide the choice of therapy. This article discusses the usefulness of both traditional and newer imaging techniques in the management of Crohn's disease and its various clinical presentations.
C1 [Huprich, James E.] Mayo Clin, Dept Radiol, Rochester, MN 55905 USA.
   [Rosen, Max Paul] Beth Israel Hosp, Boston, MA USA.
   [Gay, Spencer B.] Univ Virginia, Hlth Sci Ctr, Charlottesville, VA USA.
   [Grant, Thomas H.] Northwestern Univ, Fac Med, Chicago, IL 60611 USA.
   [Greene, Frederick L.] Carolinas Med Ctr, Charlotte, NC 28203 USA.
   [Greene, Frederick L.] Amer Coll Surg, Chicago, IL USA.
   [Lalani, Tasneem] Inland Imaging Associates, Seattle, WA USA.
   [Miller, Frank H.] Northwestern Univ, NW Mem Hosp, Feinberg Sch Med, Chicago, IL 60611 USA.
   [Rockey, Don C.] Univ Texas SW Med Ctr Dallas, Dallas, TX 75390 USA.
   [Rockey, Don C.] Amer Gastroenterol Assoc, Bethesda, MD USA.
   [Sudakoff, Gary S.] Med Coll Wisconsin, Milwaukee, WI 53226 USA.
   [Gunderman, Richard] Indiana Univ, Riley Hosp Children, Indianapolis, IN 46204 USA.
   [Coley, Brian D.] Columbus Childrens Hosp, Columbus, OH USA.
C3 Mayo Clinic; Harvard University; Beth Israel Deaconess Medical Center;
   University of Virginia; Northwestern University; Carolinas Medical
   Center; American College of Surgeons; Northwestern Memorial Hospital;
   Northwestern University; Feinberg School of Medicine; University of
   Texas System; University of Texas Southwestern Medical Center Dallas;
   Medical College of Wisconsin; Indiana University System; Indiana
   University-Purdue University Indianapolis; James Whitcomb Riley Hospital
   Children; University System of Ohio; Ohio State University; Nationwide
   Childrens Hospital
RP Huprich, JE (通讯作者)，Mayo Clin, Dept Radiol, 200 1st St SW, Rochester, MN 55905 USA.
EM huprich@mayo.com
OI Coley, Brian/0000-0003-0354-4727
CR Albert JG, 2005, GUT, V54, P1721, DOI 10.1136/gut.2005.069427
   [Anonymous], ACR APPR CRIT RAD DO
   [Anonymous], MAN CONTR MED
   Bell SJ, 2003, ALIMENT PHARM THER, V17, P387, DOI 10.1046/j.1365-2036.2003.01427.x
   Bernstein CN, 2005, AM J GASTROENTEROL, V100, P2493, DOI 10.1111/j.1572-0241.2005.00239.x
   BHARGAVA SA, 1994, J PEDIATR-US, V125, P213, DOI 10.1016/S0022-3476(94)70195-4
   Biancone L, 2005, AM J GASTROENTEROL, V100, P344, DOI 10.1111/j.1572-0241.2005.41123.x
   Bodily KD, 2006, RADIOLOGY, V238, P505, DOI 10.1148/radiol.2382041159
   Booya F, 2006, RADIOLOGY, V241, P787, DOI 10.1148/radiol.2413051444
   Boudiaf M, 2004, RADIOLOGY, V233, P338, DOI 10.1148/radiol.2332030308
   CASOLA G, 1987, RADIOLOGY, V163, P19, DOI 10.1148/radiology.163.1.3823434
   CHERNISH SM, 1992, AM J GASTROENTEROL, V87, P696
   Choi D, 2003, CLIN RADIOL, V58, P68, DOI 10.1053/crad.2002.1068
   Colombel JF, 2006, GUT, V55, P1561, DOI 10.1136/gut.2005.084301
   Di Sabatino A, 2004, DIGEST DIS, V22, P63, DOI 10.1159/000078736
   DIXON PM, 1993, CLIN RADIOL, V47, P46, DOI 10.1016/S0009-9260(05)81213-9
   Doerfler OC, 2003, ABDOM IMAGING, V28, P313, DOI 10.1007/s00261-002-0040-4
   Eliakim R, 2004, DIGEST LIVER DIS, V36, P519, DOI 10.1016/j.dld.2004.03.011
   Fidler J, 2007, RADIOL CLIN N AM, V45, P317, DOI 10.1016/j.rcl.2007.03.012
   FISHMAN EK, 1987, AM J ROENTGENOL, V148, P537, DOI 10.2214/ajr.148.3.537
   Florie J, 2006, AM J ROENTGENOL, V186, P1384, DOI 10.2214/AJR.04.1454
   Florie J, 2005, CLIN GASTROENTEROL H, V3, P1221, DOI 10.1016/S1542-3565(05)00853-0
   GLICK SN, 1987, RADIOL CLIN N AM, V25, P25
   GOLDBERG HI, 1979, GASTROENTEROLOGY, V77, P925
   GORE RM, 1987, RADIOL CLIN N AM, V25, P115
   Gore RM, 1994, GASTROINTESTINAL RAD
   Gourtsoyiannis N, 2004, EUR RADIOL, V14, P1017, DOI 10.1007/s00330-004-2302-8
   Guidi L, 2004, Eur Rev Med Pharmacol Sci, V8, P215
   Hara AK, 2006, RADIOLOGY, V238, P128, DOI 10.1148/radiol.2381050296
   HASTINGS GE, 1993, AM FAM PHYSICIAN, V47, P598
   JABRA AA, 1991, RADIOLOGY, V179, P495, DOI 10.1148/radiology.179.2.2014299
   KENNAN N, 1992, CLIN RADIOL, V45, P331, DOI 10.1016/S0009-9260(05)80086-8
   Laghi A, 2003, GUT, V52, P393, DOI 10.1136/gut.52.3.393
   Low RN, 2000, JMRI-J MAGN RESON IM, V11, P127, DOI 10.1002/(SICI)1522-2586(200002)11:2<127::AID-JMRI8>3.0.CO;2-G
   Maccioni F, 2000, ABDOM IMAGING, V25, P219, DOI 10.1007/s002610000004
   Maglinte DDT, 2007, RADIOL CLIN N AM, V45, P289, DOI 10.1016/j.rcl.2007.03.008
   Magnano G, 2003, PEDIATR RADIOL, V33, P385, DOI 10.1007/s00247-003-0903-z
   Makó EK, 2000, EUR J RADIOL, V35, P168, DOI 10.1016/S0720-048X(00)00239-4
   Minordi LM, 2006, EUR RADIOL, V16, P1527, DOI 10.1007/s00330-006-0185-6
   Neurath MF, 2002, AM J GASTROENTEROL, V97, P1978
   OTT DJ, 1985, RADIOLOGY, V155, P29, DOI 10.1148/radiology.155.1.3975413
   Paulsen SR, 2006, RADIOGRAPHICS, V26, P641, DOI 10.1148/rg.263055162
   Reittner P, 2002, EUR RADIOL, V12, P2253, DOI 10.1007/s00330-002-1361-y
   Robotti D, 2004, ABDOM IMAGING, V29, P648, DOI 10.1007/s00261-003-0157-0
   Rollandi GA, 1999, ABDOM IMAGING, V24, P544, DOI 10.1007/s002619900559
   Röttgen R, 2006, CLIN IMAG, V30, P27, DOI 10.1016/j.clinimag.2005.07.031
   Rutgeerts P, 2002, J GASTROEN HEPATOL, V17, pS176, DOI 10.1046/j.1440-1746.17.s1.1.x
   SAFRIT HD, 1987, AM J ROENTGENOL, V148, P859, DOI 10.2214/ajr.148.5.859
   Sailer J, 2005, AM J ROENTGENOL, V185, P1575, DOI 10.2214/AJR.04.1534
   Schreyer AG, 2004, CLIN GASTROENTEROL H, V2, P491, DOI 10.1016/S1542-3565(04)00168-5
   Schwartz DA, 2001, GASTROENTEROLOGY, V121, P1064, DOI 10.1053/gast.2001.28676
   Sempere GAJ, 2005, AM J ROENTGENOL, V184, P1829, DOI 10.2214/ajr.184.6.01841829
   SHERIDAN MB, 1993, CLIN RADIOL, V48, P402, DOI 10.1016/S0009-9260(05)81109-2
   Solem CA, 2005, GASTROENTEROLOGY, V128, pA74
   Spinelli F, 1991, J Nucl Biol Med, V35, P82
   STRINGER DA, 1987, RADIOL CLIN N AM, V25, P93
   TAYLOR GA, 1986, PEDIATR RADIOL, V16, P206, DOI 10.1007/BF02456288
   Van Assche G, 2003, AM J GASTROENTEROL, V98, P332, DOI 10.1016/S0002-9270(02)05909-9
   WELDON MJ, 1994, SCAND J GASTROENTERO, V29, P61, DOI 10.3109/00365529409091399
   Wold PB, 2003, RADIOLOGY, V229, P275, DOI 10.1148/radiol.2291020877
NR 60
TC 27
Z9 28
U1 0
U2 1
PU ELSEVIER SCIENCE INC
PI NEW YORK
PA STE 800, 230 PARK AVE, NEW YORK, NY 10169 USA
SN 1546-1440
J9 J AM COLL RADIOL
JI J. Am. Coll. Radiol.
PD FEB
PY 2010
VL 7
IS 2
BP 94
EP 102
DI 10.1016/j.jacr.2009.10.009
PG 9
WC Radiology, Nuclear Medicine & Medical Imaging
WE Science Citation Index Expanded (SCI-EXPANDED)
SC Radiology, Nuclear Medicine & Medical Imaging
GA V23SL
UT WOS:000208362400007
PM 20142082
DA 2024-01-22
ER

PT J
AU Gallego-Gutiérrez, S
   Navas-López, VM
   Kolorz, M
   Bartosova, L
   Lukac, K
   Luque-Pérez, S
   Núñez-Caro, L
   García-Galán, P
   Fernández-Crehuet, FG
   Blasco-Alonso, J
   Serrano-Nieto, MJ
   Sierra-Salinas, C
AF Gallego-Gutierrez, Silvia
   Manuel Navas-Lopez, Victor
   Kolorz, Michal
   Bartosova, Ladislava
   Lukac, Katerina
   Luque-Perez, Silvia
   Nunez-Caro, Leticia
   Garcia-Galan, Paloma
   Giron Fernandez-Crehuet, Francisco
   Blasco-Alonso, Javier
   Juliana Serrano-Nieto, Maria
   Sierra-Salinas, Carlos
TI Successful Mercaptopurine Usage despite Azathioprine-Induced
   Pancreatitis in Paediatric Crohn's Disease
SO JOURNAL OF CROHNS & COLITIS
LA English
DT Article
DE Thiopurines; azathioprine; mercaptopurine; pancreatitis; Crohn's
   disease; children
ID INFLAMMATORY-BOWEL-DISEASE; GENETIC-BASIS; THERAPY; 6-MERCAPTOPURINE;
   PHARMACOGENETICS; THIOPURINES; DIAGNOSIS
AB Background: Azathioprine [AZA] and mercaptopurine [MP] are recommended for maintenance of steroid-free remission in children with Crohn's disease [CD]. Azathioprine-induced pancreatitis, an idiosyncratic and major side effect, has been considered as an absolute contraindication for the use of a second thiopurine in IBD patients.
   Materials and Methods: We describe two children with CD in whom MP were successfully trialled after a confirmed azathioprine-induced pancreatitis, being well tolerated in both cases.
   Results: Two boys [13 and 10 years old] started exclusive enteral nutrition after diagnosis of moderate (Pediatric Crohn's Disease Activity Index [wPCDAI] = 45) and mild [wPCDAI = 35] CD. Both developed an acute mild to moderate pancreatitis after 2 and 3 weeks, respectively, of AZA treatment but recovered fully in hospital after AZA withdrawal. They started on MP treatment without any adverse effect. They were tested for the presence of polymorphisms 238G> C, 460G> A, and 719A> G in the TPMT gene and 94C> A and 21> C in the ITPase. Both patients were wild-type for all tested polymorphisms.
   Conclusions: Azathioprine-induced acute pancreatitis should not be considered as an absolute contraindication for the use of MP. Further investigation is required to create a better understanding of the mechanism underlying the adverse events and to allow more possibilities for personalised therapy.
C1 [Gallego-Gutierrez, Silvia; Manuel Navas-Lopez, Victor; Luque-Perez, Silvia; Nunez-Caro, Leticia; Garcia-Galan, Paloma; Giron Fernandez-Crehuet, Francisco; Blasco-Alonso, Javier; Juliana Serrano-Nieto, Maria; Sierra-Salinas, Carlos] Hosp Reg Univ Malaga, UGC Pediat, Pediat Gastroenterol & Nutr Unit, Malaga, Spain.
   [Manuel Navas-Lopez, Victor; Blasco-Alonso, Javier; Sierra-Salinas, Carlos] Hopsital Gen Malaga, Biomed Inst Malaga IBIMA, Malaga, Spain.
   [Kolorz, Michal; Bartosova, Ladislava; Lukac, Katerina] UVPS Brno, Fac Pharm, Dept Human Pharmacol & Toxicol, Brno, Czech Republic.
   [Kolorz, Michal] Fac Hosp, Hosp Pharm, Dept Clin Pharm, Brno, Bohunice, Czech Republic.
C3 Instituto de Investigacion Biomedica de Malaga y Plataforma en
   Nanomedicina (IBIMA); Universidad de Malaga; University Hospital Brno
RP Navas-López, VM (通讯作者)，Hosp Materno Infantil, Pediat Gastroenterol & Nutr Unit, Avda Arroyo de los Angeles S-N, Malaga 29011, Spain.
EM victor.navas@gmail.com
RI Bartošová, Ladislava/AAC-8736-2022; Girón, Francisco/HJI-1602-2023;
   Navas-López, Víctor Manuel/T-8605-2019
OI Bartošová, Ladislava/0000-0001-9842-313X; blasco-alonso,
   javier/0000-0003-4008-3747
CR Ansari A, 2008, ALIMENT PHARM THER, V28, P973, DOI 10.1111/j.1365-2036.2008.03788.x
   Bermejo F, 2008, ALIMENT PHARM THER, V28, P623, DOI 10.1111/j.1365-2036.2008.03746.x
   Beswick L, 2013, ALIMENT PHARM THER, V37, P162, DOI 10.1111/apt.12097
   Beswick L, 2014, EXPERT REV GASTROENT, V8, P383, DOI 10.1586/17474124.2014.894878
   Campbell S, 2002, ALIMENT PHARM THERAP, V16, P389, DOI 10.1046/j.1365-2036.2002.01177.x
   Chaparro M, 2013, INFLAMM BOWEL DIS, V19, P1404, DOI 10.1097/MIB.0b013e318281f28f
   Gearry RB, 2005, J GASTROEN HEPATOL, V20, P1149, DOI 10.1111/j.1440-1746.2005.03832.x
   Gisbert JP, 2006, HEPATO-GASTROENTEROL, V53, P399
   Gisbert JP, 2011, WORLD J GASTROENTERO, V17, P3467, DOI 10.3748/wjg.v17.i30.3467
   Gisbert JP, 2002, REV CLIN ESP, V202, P555, DOI 10.1016/S0014-2565(02)71143-0
   Gordon M, 2014, COCHRANE DB SYST REV, DOI 10.1002/14651858.CD010233.pub2
   Heap GA, 2014, NAT GENET, V46, P1131, DOI 10.1038/ng.3093
   Kennedy NA, 2013, ALIMENT PHARM THER, V38, P1255, DOI 10.1111/apt.12511
   Ledder OD, 2013, J PEDIATR GASTR NUTR, V57, P583, DOI 10.1097/MPG.0b013e31829f16fc
   Levine A, 2014, J PEDIATR GASTR NUTR, V58, P795, DOI 10.1097/MPG.0000000000000239
   Levine A, 2011, INFLAMM BOWEL DIS, V17, P1314, DOI 10.1002/ibd.21493
   Ruemmele FM, 2014, J CROHNS COLITIS, V8, P1179, DOI 10.1016/j.crohns.2014.04.005
   Shipkova M, 2011, THER DRUG MONIT, V33, P321, DOI 10.1097/FTD.0b013e31821a7c34
   Stocco G, 2007, ALIMENT PHARM THERAP, V26, P1083, DOI 10.1111/j.1365-2036.2007.03417.x
   Stocco G, 2014, WORLD J GASTROENTERO, V20, P3534, DOI 10.3748/wjg.v20.i13.3534
   Stocco G, 2012, CURR PHARM DESIGN, V18, P5766, DOI 10.2174/138161212803530853
   Sumi S, 2002, HUM GENET, V111, P360, DOI 10.1007/s00439-002-0798-z
   Turner D, 2012, INFLAMM BOWEL DIS, V18, P55, DOI 10.1002/ibd.21649
   van Asseldonk DP, 2011, DIGEST LIVER DIS, V43, P270, DOI 10.1016/j.dld.2010.09.001
   Van Dieren JM, 2007, ALIMENT PHARM THERAP, V26, P643, DOI 10.1111/j.1365-2036.2007.03412.x
   Van Geenen EJM, 2010, ALIMENT PHARM THER, V31, P1322, DOI 10.1111/j.1365-2036.2010.04287.x
   Weersma RK, 2004, ALIMENT PHARM THERAP, V20, P843, DOI 10.1111/j.1365-2036.2004.02197.x
   Wroblova K, 2012, DIGEST DIS SCI, V57, P2394, DOI 10.1007/s10620-012-2163-y
   Yates CR, 1997, ANN INTERN MED, V126, P608, DOI 10.7326/0003-4819-126-8-199704150-00003
NR 29
TC 13
Z9 13
U1 0
U2 12
PU OXFORD UNIV PRESS
PI OXFORD
PA GREAT CLARENDON ST, OXFORD OX2 6DP, ENGLAND
SN 1873-9946
EI 1876-4479
J9 J CROHNS COLITIS
JI J. Crohns Colitis
PD AUG 1
PY 2015
VL 9
IS 8
BP 676
EP 679
DI 10.1093/ecco-jcc/jjv086
PG 4
WC Gastroenterology & Hepatology
WE Science Citation Index Expanded (SCI-EXPANDED)
SC Gastroenterology & Hepatology
GA CO7CZ
UT WOS:000359316900012
PM 25968582
OA Bronze
DA 2024-01-22
ER

PT J
AU Behr, MA
   Kapur, V
AF Behr, Marcel A.
   Kapur, Vivek
TI The evidence for <i>Mycobacterium paratuberculosis</i> in Crohn's
   disease
SO CURRENT OPINION IN GASTROENTEROLOGY
LA English
DT Article
DE Crohn's disease; Mycobacterium avium paratuberculosis
ID AVIUM SUBSPECIES PARATUBERCULOSIS; ACID-AMPLIFICATION TESTS;
   TUBERCULOSIS; INFECTION; SUSCEPTIBILITY; METAANALYSIS; INDIVIDUALS;
   INFLIXIMAB; SPECIMENS; IMMUNITY
AB Purpose of review
   Though long hypothesized, the putative link between Mycobacterium avium paratuberculosis and Crohn's disease remains neither confirmed nor refuted. This article reviews published contributions that directly or indirectly address this question.
   Recent findings
   Epidemiologic studies, looking for M. avium paratuberculosis DNA in Crohn's tissue, show a strong association between the agent and this disease. Supporting data, however, are presently inconclusive on a causal role. Genetic studies provide indirect support for a role of mycobacteria in Crohn's disease, by identifying susceptibility genes that encode proteins implicated in innate immunity to intracellular bacteria. Clinical trial data support at least a short-term benefit for anti mycobacterial therapy in Crohn's disease, but the microbial specificity of this response is presently unknown.
   Summary
   There appears to be a strong association between M. avium paratuberculosis and Crohn's disease, but the causality of this association is unknown. Consequently, the therapeutic implications of this association require further study. A number of critical questions about the biology of M. avium paratuberculosis remain unanswered. Data from studies of this organism, and its interaction with the immune system, can help address proposed reasons for or against a role of M. avium paratuberculosis in the etiology of Crohn's disease.
C1 [Behr, Marcel A.] Montreal Gen Hosp, Div Infect Dis & Med Microbiol, Montreal, PQ H3G 1A4, Canada.
   [Behr, Marcel A.] McGill Univ, Ctr Hlth, Dept Med, Montreal, PQ, Canada.
   [Kapur, Vivek] Penn State Univ, Huck Inst, Dept Vet & Biomed Sci, University Pk, PA 16802 USA.
C3 McGill University; McGill University; Pennsylvania Commonwealth System
   of Higher Education (PCSHE); Pennsylvania State University; Pennsylvania
   State University - University Park
RP Behr, MA (通讯作者)，Montreal Gen Hosp, Div Infect Dis & Med Microbiol, A5-156,1650 Cedar Ave, Montreal, PQ H3G 1A4, Canada.
EM marcel.behr@mcgill.ca
RI Kapur, Vivek/F-7610-2013
OI Kapur, Vivek/0000-0002-9648-0138
CR Abubakar I, 2007, AM J EPIDEMIOL, V165, P776, DOI 10.1093/aje/kwk067
   Altare F, 1998, J CLIN INVEST, V102, P2035, DOI 10.1172/JCI4950
   Autschbach F, 2005, GUT, V54, P944, DOI 10.1136/gut.2004.045526
   Bull TJ, 2003, J CLIN MICROBIOL, V41, P2915, DOI 10.1128/JCM.41.7.2915-2923.2003
   CROHN BB, 1984, JAMA-J AM MED ASSOC, V251, P73, DOI 10.1001/jama.251.1.73
   DALZEIL TK, 1913, BRIT MED J, V2, P1068
   Doherty TM, 1997, J IMMUNOL, V158, P4822
   Faber WR, 2006, NEW ENGL J MED, V355, P739, DOI 10.1056/NEJMc052955
   Feller M, 2007, LANCET INFECT DIS, V7, P607, DOI 10.1016/S1473-3099(07)70211-6
   Feng CG, 2004, J IMMUNOL, V172, P1163, DOI 10.4049/jimmunol.172.2.1163
   Ferwerda G, 2007, J LEUKOCYTE BIOL, V82, P1011, DOI 10.1189/jlb.0307147
   Flores LL, 2005, BMC MICROBIOL, V5, DOI 10.1186/1471-2180-5-55
   Greco S, 2006, THORAX, V61, P783, DOI 10.1136/thx.2005.054908
   Jones PH, 2006, EPIDEMIOL INFECT, V134, P49, DOI 10.1017/S0950268805004681
   Khader SA, 2007, NAT IMMUNOL, V8, P369, DOI 10.1038/ni1449
   Kobayashi KS, 2005, SCIENCE, V307, P731, DOI 10.1126/science.1104911
   Korzenik JR, 2005, NEW ENGL J MED, V352, P2193, DOI 10.1056/NEJMoa041109
   MacMicking JD, 2005, CURR OPIN MICROBIOL, V8, P74, DOI 10.1016/j.mib.2004.12.012
   Marks DJB, 2006, LANCET, V367, P668, DOI 10.1016/S0140-6736(06)68265-2
   Parkes M, 2007, NAT GENET, V39, P830, DOI 10.1038/ng2061
   Plessner HL, 2007, J INFECT DIS, V195, P1643, DOI 10.1086/517519
   Rangel JM, 2005, EMERG INFECT DIS, V11, P603, DOI 10.3201/eid1104.040739
   Sandberg M, 2006, BMC PUBLIC HEALTH, V6, DOI 10.1186/1471-2458-6-179
   Sartor RB, 2005, GUT, V54, P896, DOI 10.1136/gut.2004.055889
   Selby W, 2007, GASTROENTEROLOGY, V132, P2313, DOI 10.1053/j.gastro.2007.03.031
   Semret M, 2004, J BACTERIOL, V186, P6332, DOI 10.1128/JB.186.18.6332-6334.2004
   Smith D, 1997, IMMUNOLOGY, V92, P413, DOI 10.1046/j.1365-2567.1997.00384.x
   Turenne CY, 2007, CLIN MICROBIOL REV, V20, P205, DOI 10.1128/CMR.00036-06
   Wallis RS, 2005, CLIN INFECT DIS, V41, pS194, DOI 10.1086/429996
   Whittington RJ, 2004, APPL ENVIRON MICROB, V70, P2989, DOI 10.1128/AEM.70.5.2989-3004.2004
NR 30
TC 123
Z9 140
U1 0
U2 9
PU LIPPINCOTT WILLIAMS & WILKINS
PI PHILADELPHIA
PA 530 WALNUT ST, PHILADELPHIA, PA 19106-3621 USA
SN 0267-1379
J9 CURR OPIN GASTROEN
JI Curr. Opin. Gastroenterol.
PD JAN
PY 2008
VL 24
IS 1
BP 17
EP 21
DI 10.1097/MOG.0b013e3282f1dcc4
PG 5
WC Gastroenterology & Hepatology
WE Science Citation Index Expanded (SCI-EXPANDED)
SC Gastroenterology & Hepatology
GA 244HJ
UT WOS:000251856700004
PM 18043227
DA 2024-01-22
ER

PT J
AU Gecse, KB
   Lovász, BD
   Farkas, K
   Banai, J
   Bene, L
   Gasztonyi, B
   Golovics, PA
   Kristóf, T
   Lakatos, L
   Csontos, AA
   Juhász, M
   Nagy, F
   Palatka, K
   Papp, M
   Patai, A
   Lakner, L
   Salamon, A
   Szamosi, T
   Szepes, Z
   Tóth, GT
   Vincze, A
   Szalay, B
   Molnár, T
   Lakatosa, PL
AF Gecse, Krisztina B.
   Lovasz, Barbara D.
   Farkas, Klaudia
   Banai, Janos
   Bene, Laszlo
   Gasztonyi, Beata
   Golovics, Petra Anna
   Kristof, Tuende
   Lakatos, Laszlo
   Csontos, Agnes Anna
   Juhasz, Mark
   Nagy, Ferenc
   Palatka, Karoly
   Papp, Maria
   Patai, Arpad
   Lakner, Lilla
   Salamon, Agnes
   Szamosi, Tamas
   Szepes, Zoltan
   Toth, Gabor T.
   Vincze, Aron
   Szalay, Balazs
   Molnar, Tamas
   Lakatosa, Peter L.
TI Efficacy and Safety of the Biosimilar Infliximab CT-P13 Treatment in
   Inflammatory Bowel Diseases: A Prospective, Multicentre, Nationwide
   Cohort
SO JOURNAL OF CROHNS & COLITIS
LA English
DT Article
DE Biosimilar; CT-P13; Crohn's disease; efficacy; immunogenicity;
   inflammatory bowel diseases; infliximab; safety; ulcerative colitis
ID CROHNS-DISEASE; DOUBLE-BLIND; INNOVATOR INFLIXIMAB; MAINTENANCE THERAPY;
   POSITION STATEMENT; ULCERATIVE-COLITIS; INDUCTION THERAPY;
   PARALLEL-GROUP; PHARMACOKINETICS; ANTIBODIES
AB Background and Aims: Biosimilar infliximab CT-P13 is approved for all indications of the originator product in Europe. Prospective data on its efficacy, safety, and immunogenicity in inflammatory bowel diseases are lacking.
   Methods: A prospective, nationwide, multicentre, observational cohort was designed to examine the efficacy, safety, and immunogenicity of CT-P13 infliximab biosimilar in the induction treatment of Crohn's disease [CD] and ulcerative colitis [UC]. Demographic data were collected and a harmonised monitoring strategy was applied. Early clinical remission, response, and early biochemical response were evaluated at Week 14, steroid-free clinical remission was evaluated at Week 30. Therapeutic drug level was monitored using a conventional enzyme-linked immunosorbent assay.
   Results: In all, 210 consecutive inflammatory bowel disease [126 CD and 84 UC] patients were included in the present cohort. At Week 14, 81.4% of CD and 77.6% of UC patients showed clinical response and 53.6% of CD and 58.6% of UC patients were in clinical remission. Clinical remission rates at Week 14 were significantly higher in CD and UC patients who were infliximab naive, compared with those with previous exposure to the originator compound [p < 0.05]. Until Week 30, adverse events were experienced in 17.1% of all patients. Infusion reactions and infectious adverse events occurred in 6.6% and 5.7% of all patients, respectively.
   Conclusions: This prospective multicentre cohort shows that CT-P13 is safe and effective in the induction of clinical remission and response in both CD and UC. Patients with previous infliximab exposure exhibited decreased response rates and were more likely to develop allergic reactions.
C1 [Gecse, Krisztina B.; Lovasz, Barbara D.; Golovics, Petra Anna; Lakatosa, Peter L.] Semmelweis Univ, Dept Internal Med 1, H-1085 Budapest, Hungary.
   [Farkas, Klaudia; Nagy, Ferenc; Szepes, Zoltan; Molnar, Tamas] Univ Szeged, Dept Internal Med 1, Szeged, Hungary.
   [Banai, Janos; Szamosi, Tamas] Hungarian Def Forces, Med Ctr, Budapest, Hungary.
   [Bene, Laszlo] Peterfy Hosp, Dept Internal Med 1, Budapest, Hungary.
   [Gasztonyi, Beata] Zala Cty Hosp, Dept Med 2, Zalaegerszeg, Hungary.
   [Kristof, Tuende] BAZ Cty & Univ Teaching Hosp, Dept Med 2, Miskolc, Hungary.
   [Lakatos, Laszlo] Csolnoky Ferenc Reg Hosp, Dept Internal Med, Veszprem, Hungary.
   [Csontos, Agnes Anna; Juhasz, Mark] Semmelweis Univ, Dept Internal Med 2, H-1085 Budapest, Hungary.
   [Palatka, Karoly; Papp, Maria] Univ Debrecen, Fac Med, Dept Internal Med, Div Gastroenterol, Debrecen, Hungary.
   [Patai, Arpad; Lakner, Lilla] Markusovszky Hosp, Dept Med & Gastroenterol, Szombathely, Hungary.
   [Salamon, Agnes] Tolna Cty Teaching Hosp, Dept Gastroenterol, Szekszard, Hungary.
   [Toth, Gabor T.] Janos Hosp, Dept Gastroenterol, Budapest, Hungary.
   [Vincze, Aron] Univ Pecs, Dept Med 1, Pecs, Hungary.
   [Szalay, Balazs] Semmelweis Univ, Dept Lab Med, H-1085 Budapest, Hungary.
C3 Semmelweis University; Szeged University; Semmelweis University;
   University of Debrecen; University of Pecs; Semmelweis University
RP Lakatosa, PL (通讯作者)，Semmelweis Univ, Dept Med 1, Koranyi Sandor St 2-A, H-1083 Budapest, Hungary.
EM lakatos.peter_laszlo@med.semmelweis-univ.hu
RI Molnár, Tamás/GMX-4334-2022; Vincze, Aron/J-6724-2019; Lakatos, Peter
   L/B-2131-2008; Vincze, Aron/A-7048-2011; Szalay, Balazs/X-6698-2019;
   Lakatos, Peter/Q-4797-2019
OI Vincze, Aron/0000-0003-2217-7686; Lakatos, Peter L/0000-0002-3948-6488;
   Vincze, Aron/0000-0003-2217-7686; Lakatos, Peter/0000-0002-3948-6488;
   Gecse, Krisztina Barbara/0000-0003-4830-142X
FU Hospira
FX The performance of therapeutic drug level monitoring was supported by an
   unrestricted research grant by Hospira.
CR Argüelles-Arias F, 2013, REV ESP ENFERM DIG, V105, P37, DOI 10.4321/S1130-01082013000100006
   Baert F, 2003, NEW ENGL J MED, V348, P601, DOI 10.1056/NEJMoa020888
   Baert F, 2014, CLIN GASTROENTEROL H, V12, P1474, DOI 10.1016/j.cgh.2014.01.033
   Ben-Horin S, 2015, GUT
   BEST WR, 1979, GASTROENTEROLOGY, V77, P843
   Brandse JF, 2014, INFLAMM BOWEL DIS, V20, P251, DOI 10.1097/01.MIB.0000438248.14218.1d
   Cohen RD, 2001, INFLAMM BOWEL DIS, V7, pS17, DOI 10.1002/ibd.3780070505
   Cornillie F, 2014, GUT, V63, P1721, DOI 10.1136/gutjnl-2012-304094
   Danese S, 2013, J CROHNS COLITIS, V7, P586, DOI 10.1016/j.crohns.2013.03.011
   Daperno M, 2004, GASTROINTEST ENDOSC, V60, P505, DOI 10.1016/S0016-5107(04)01878-4
   Ebbers HC, 2014, J CROHNS COLITIS, V8, P431, DOI 10.1016/j.crohns.2014.02.007
   European Medicines Agency, 2013, ASS REP
   Farkas K, 2015, EXPERT OPIN BIOL TH, V15, P1257, DOI 10.1517/14712598.2015.1064893
   Fiorino G, 2014, AUTOIMMUN REV, V13, P751, DOI 10.1016/j.autrev.2014.02.004
   Gecse KB, 2013, GUT, V62, P803, DOI 10.1136/gutjnl-2012-303824
   Hanauer SB, 2002, LANCET, V359, P1541, DOI 10.1016/S0140-6736(02)08512-4
   Hommes DW, 2002, INFLAMM BOWEL DIS, V8, P81, DOI 10.1097/00054725-200203000-00002
   Jarzebicka D, 2015, J CROHNS COLITIS, V9, pS224
   Jung YS, 2015, J GASTRENTEROL HEPAT
   Kang YS, 2014, DIG DIS SCI
   Miheller P, 2009, BMC GASTROENTEROL, V9, DOI 10.1186/1471-230X-9-66
   Oussalah A, 2010, AM J GASTROENTEROL, V105, P2617, DOI 10.1038/ajg.2010.345
   Park W, 2013, ANN RHEUM DIS, V72, P1605, DOI 10.1136/annrheumdis-2012-203091
   Present DH, 1999, NEW ENGL J MED, V340, P1398, DOI 10.1056/NEJM199905063401804
   Rutgeerts P, 2005, NEW ENGL J MED, V353, P2462, DOI 10.1056/NEJMoa050516
   Sandborn WJ, 2001, GASTROENTEROLOGY, V121, P1088, DOI 10.1053/gast.2001.28674
   Schnitzler F, 2009, INFLAMM BOWEL DIS, V15, P1295, DOI 10.1002/ibd.20927
   Takeuchi T, 2015, MOD RHEUMATOL, V25, P11, DOI 10.3109/14397595.2014.904475
   Vande Casteele N, 2015, J CLIN PHARMACOL, V55, pS39, DOI 10.1002/jcph.374
   Yoo DH, 2013, ANN RHEUM DIS, V72, P1613, DOI 10.1136/annrheumdis-2012-203090
NR 30
TC 134
Z9 140
U1 0
U2 18
PU OXFORD UNIV PRESS
PI OXFORD
PA GREAT CLARENDON ST, OXFORD OX2 6DP, ENGLAND
SN 1873-9946
EI 1876-4479
J9 J CROHNS COLITIS
JI J. Crohns Colitis
PD FEB 1
PY 2016
VL 10
IS 2
BP 133
EP 140
DI 10.1093/ecco-jcc/jjv220
PG 8
WC Gastroenterology & Hepatology
WE Science Citation Index Expanded (SCI-EXPANDED)
SC Gastroenterology & Hepatology
GA DD9WQ
UT WOS:000370276800004
PM 26661272
OA Green Accepted, Green Published, Bronze
DA 2024-01-22
ER

PT J
AU Ricart, E
AF Ricart, Elena
TI Current Status of Mesenchymal Stem Cell Therapy and Bone Marrow
   Transplantation in IBD
SO DIGESTIVE DISEASES
LA English
DT Article
DE Mesenchymal stem cells; Cell therapy; Bone marrow transplantation;
   Crohn's disease
ID REFRACTORY CROHNS-DISEASE; TERM-FOLLOW-UP; AUTOIMMUNE-DISEASES; FETAL
AB Cellular therapy is a promising new approach to address unmet medical needs in patients with IBD, mainly Crohn's disease (CD). Two series have reported autologous hematopoietic stem cell transplantation (HSCT) for CD. The largest one is a phase I study from Chicago including 24 patients with active CD refractory to conventional therapies. All patients went into remission with a CD Activity Index (CDAI)<150. The percentage of clinical relapse-free survival was 91% at 1 year, 63% at 2 years, 57% at 3 years, 39% at 4 years and 19% at 5 years. The percentage of patients in remission (CDAI <150), steroid-free or medication-free at any post-transplantation evaluation interval remained >= 70, >= 80 and >= 60%, respectively. In Europe and Canada, a currently ongoing randomized trial hopes to answer the question of whether autologous HSCT adds any benefit to the effect of immunosuppression used during mobilization. Although promising, HSCT for CD is still experimental and its toxicity leaves this option for a considerably reduced number of refractory patients in whom the disease is not amenable to surgical resection. A more recently developed, less aggressive approach involves the use of mesenchymal stem cells (MSCs). Successful pre-clinical studies using MSCs in models of autoimmunity, inflammation or tissue damage have paved the way for clinical trials. Two phase I studies on autologous bone marrow-derived MSCs for the treatment of active refractory CD have been published recently; one using systemic administration in patients with luminal CD and the other assessing the effects of local injection of MSCs for the treatment of fistulizing CD, showing that application of autologous MSCs is feasible, well tolerated and might produce clinical benefits. Copyright (C) 2012 S. Karger AG, Basel
C1 Hosp Clin Barcelona, Dept Gastroenterol, ES-08036 Barcelona, Spain.
C3 University of Barcelona; Hospital Clinic de Barcelona
RP Ricart, E (通讯作者)，Hosp Clin Barcelona, Dept Gastroenterol, C Villarroel 170, ES-08036 Barcelona, Spain.
EM ericart@clinic.ub.es
CR Aggarwal S, 2005, BLOOD, V105, P1815, DOI 10.1182/blood-2004-04-1559
   Bruder SP, 1997, J CELL BIOCHEM, V64, P278, DOI 10.1002/(SICI)1097-4644(199702)64:2<278::AID-JCB11>3.0.CO;2-F
   Burt RK, 2006, ARTHRITIS RHEUM-US, V54, P3750, DOI 10.1002/art.22256
   Burt RK, 2010, BLOOD, V116, P6123, DOI 10.1182/blood-2010-06-292391
   Burt RK, 2006, JAMA-J AM MED ASSOC, V295, P527, DOI 10.1001/jama.295.5.527
   Campagnoli C, 2001, BLOOD, V98, P2396, DOI 10.1182/blood.V98.8.2396
   Cassinotti A, 2008, GUT, V57, P211, DOI 10.1136/gut.2007.128694
   Chamberlain G, 2007, STEM CELLS, V25, P2739, DOI 10.1634/stemcells.2007-0197
   Ciccocioppo R, 2011, GUT, V60, P788, DOI 10.1136/gut.2010.214841
   Di Nicola M, 2002, BLOOD, V99, P3838, DOI 10.1182/blood.V99.10.3838
   Duijvestein M, 2010, GUT, V59, P1662, DOI 10.1136/gut.2010.215152
   Glocker EO, 2009, NEW ENGL J MED, V361, P2033, DOI 10.1056/NEJMoa0907206
   Gratwohl A, 2005, BONE MARROW TRANSPL, V35, P869, DOI 10.1038/sj.bmt.1704892
   Krampera M, 2003, BLOOD, V101, P3722, DOI 10.1182/blood-2002-07-2104
   Kreisel W, 2003, BONE MARROW TRANSPL, V32, P337, DOI 10.1038/sj.bmt.1704134
   LeBlanc K, 2008, LANCET, V371, P1579, DOI 10.1016/S0140-6736(08)60690-X
   Nash RA, 2007, BLOOD, V110, P1388, DOI 10.1182/blood-2007-02-072389
   Okamoto Ryuichi, 2006, Hum Cell, V19, P71, DOI 10.1111/j.1749-0774.2006.00010.x
   Oyama Y, 2005, GASTROENTEROLOGY, V128, P552, DOI 10.1053/j.gastro.2004.11.051
   Peyrin-Biroulet L, 2010, AM J GASTROENTEROL, V105, P289, DOI 10.1038/ajg.2009.579
   Rizzo A, 2004, INFLAMM BOWEL DIS, V10, P892, DOI 10.1097/00054725-200411000-00027
   Young HE, 2001, ANAT RECORD, V264, P51, DOI 10.1002/ar.1128
NR 22
TC 12
Z9 16
U1 1
U2 10
PU KARGER
PI BASEL
PA ALLSCHWILERSTRASSE 10, CH-4009 BASEL, SWITZERLAND
SN 0257-2753
EI 1421-9875
J9 DIGEST DIS
JI Dig. Dis.
PY 2012
VL 30
IS 4
BP 387
EP 391
DI 10.1159/000338134
PG 5
WC Gastroenterology & Hepatology
WE Science Citation Index Expanded (SCI-EXPANDED)
SC Gastroenterology & Hepatology
GA 974BJ
UT WOS:000306404500012
PM 22796802
DA 2024-01-22
ER

PT J
AU Rolak, S
   Kane, SV
AF Rolak, Stacey
   V. Kane, Sunanda
TI Conventional Therapies for Crohn's Disease
SO GASTROENTEROLOGY CLINICS OF NORTH AMERICA
LA English
DT Article
DE Crohn's disease; Treatments; Aminosalicylates; Immunomodulators;
   Biologics; Anti-TNF; Anti-Integrins; Anti-interleukins
ID INFLAMMATORY-BOWEL-DISEASE; ANTI-TNF DISCONTINUATION; MAINTENANCE
   THERAPY; CERTOLIZUMAB PEGOL; ORAL BUDESONIDE; DOUBLE-BLIND;
   AZATHIOPRINE; INFLIXIMAB; ADALIMUMAB; MANAGEMENT
C1 [Rolak, Stacey] Mayo Clin, Dept Internal Med, Coll Med & Sci, 200 First St Southwest, Rochester, MN 55905 USA.
   [V. Kane, Sunanda] Mayo Clin Rochester, Div Gastroenterol & Hepatol, 200 First St Southwest, Rochester, MN 55905 USA.
C3 Mayo Clinic; Mayo Clinic
RP Rolak, S (通讯作者)，Mayo Clin, Dept Internal Med, Coll Med & Sci, 200 First St Southwest, Rochester, MN 55905 USA.
EM Rolak.stacey@mayo.edu
CR Adegbola SO, 2018, INT J MOL SCI, V19, DOI 10.3390/ijms19082244
   Akobeng AK, 2016, COCHRANE DB SYST REV, DOI 10.1002/14651858.CD003715.pub3
   Behm BW, 2008, COCHRANE DB SYST REV, DOI 10.1002/14651858.CD006893
   Benchimol EI, 2008, COCHRANE DB SYST REV, DOI 10.1002/14651858.CD006792.pub2
   Benchimol EI, 2009, COCHRANE DB SYST REV, DOI 10.1002/14651858.CD002913.pub2
   Biemans VBC, 2020, ALIMENT PHARM THER, V52, P123, DOI 10.1111/apt.15745
   Bloomgren G, 2012, NEW ENGL J MED, V366, P1870, DOI 10.1056/NEJMoa1107829
   CANDY S, 1995, GUT, V37, P674, DOI 10.1136/gut.37.5.674
   Card T, 2018, INFLAMM BOWEL DIS, V24, P953, DOI 10.1093/ibd/izx097
   Casanova MJ, 2017, AM J GASTROENTEROL, V112, P120, DOI 10.1038/ajg.2016.569
   Chandar AK, 2015, INFLAMM BOWEL DIS, V21, P1695, DOI 10.1097/MIB.0000000000000373
   Chande N, 2015, COCHRANE DB SYST REV, DOI 10.1002/14651858.CD000067.pub3
   Chande N, 2013, COCHRANE DB SYST REV, DOI 10.1002/14651858.CD000545.pub4
   Colombel JF, 2010, NEW ENGL J MED, V362, P1383, DOI 10.1056/NEJMoa0904492
   Colombel JF, 2007, GASTROENTEROLOGY, V132, P52, DOI 10.1053/j.gastro.2006.11.041
   Cortot A, 2001, GUT, V48, P186, DOI 10.1136/gut.48.2.186
   Cosnes J, 2013, GASTROENTEROLOGY, V145, P758, DOI 10.1053/j.gastro.2013.04.048
   Coward S, 2017, INFLAMM BOWEL DIS, V23, P461, DOI 10.1097/MIB.0000000000001023
   Cushing K, 2021, JAMA-J AM MED ASSOC, V325, P69, DOI 10.1001/jama.2020.18936
   de Boer NKH, 2018, J CROHNS COLITIS, V12, P610, DOI 10.1093/ecco-jcc/jjx181
   Feagan BG, 2016, NEW ENGL J MED, V375, P1946, DOI 10.1056/NEJMoa1602773
   Feagan BG, 2000, NEW ENGL J MED, V342, P1627, DOI 10.1056/NEJM200006013422202
   Feuerstein JD, 2021, GASTROENTEROLOGY, V160, P2496, DOI 10.1053/j.gastro.2021.04.022
   Ford AC, 2011, AM J GASTROENTEROL, V106, P617, DOI 10.1038/ajg.2011.71
   Ghosh S, 2019, DRUG SAFETY, V42, P751, DOI 10.1007/s40264-019-00797-3
   Gisbert JP, 2016, AM J GASTROENTEROL, V111, P632, DOI 10.1038/ajg.2016.54
   GREENBERG GR, 1994, NEW ENGL J MED, V331, P836, DOI 10.1056/NEJM199409293311303
   Hanauer S, 2005, ALIMENT PHARM THERAP, V21, P363, DOI 10.1111/j.1365-2036.2005.02338.x
   Hanauer SB, 2006, GASTROENTEROLOGY, V130, P323, DOI 10.1053/j.gastro.2005.11.030
   Hanauer SB, 2020, J CROHNS COLITIS, V14, P23, DOI 10.1093/ecco-jcc/jjz110
   Honey K, 2008, J CLIN INVEST, V118, P825, DOI 10.1172/JCI35179
   Hu A, 2021, CLIN GASTROENTEROL H, V19, P1366, DOI 10.1016/j.cgh.2020.07.012
   Kawalec P, 2013, ARCH MED SCI, V9, P765, DOI 10.5114/aoms.2013.38670
   Kirchgesner J, 2018, GASTROENTEROLOGY, V155, P337, DOI 10.1053/j.gastro.2018.04.012
   Kotlyar DS, 2015, CLIN GASTROENTEROL H, V13, P847, DOI 10.1016/j.cgh.2014.05.015
   Krieckaert CLM, 2010, ARTHRITIS RES THER, V12, DOI 10.1186/ar3147
   Lichtenstein GR, 2018, AM J GASTROENTEROL, V113, P481, DOI 10.1038/ajg.2018.27
   Lichtenstein GR, 2012, AM J GASTROENTEROL, V107, P1051, DOI 10.1038/ajg.2012.89
   Lim WC, 2016, COCHRANE DB SYST REV, DOI 10.1002/14651858.CD008870.pub2
   Lim WC, 2010, COCHRANE DB SYST REV, DOI 10.1002/14651858.CD008870
   Lin LJ, 2015, MEDICINE, V94, DOI 10.1097/MD.0000000000000556
   Liu LJ, 2019, JCR-J CLIN RHEUMATOL, V25, P197, DOI 10.1097/RHU.0000000000000810
   Long MD, 2010, CLIN GASTROENTEROL H, V8, P268, DOI 10.1016/j.cgh.2009.11.024
   MALCHOW H, 1984, GASTROENTEROLOGY, V86, P249
   Nakase H, 2021, J GASTROENTEROL, V56, P489, DOI 10.1007/s00535-021-01784-1
   Nelson SML, 2018, COCHRANE DB SYST REV, DOI 10.1002/14651858.CD006097.pub3
   Ollech JE, 2021, CLIN GASTROENTEROL H, V19, P104, DOI 10.1016/j.cgh.2020.02.035
   Osterman MT, 2015, CLIN GASTROENTEROL H, V13, P5
   Panés J, 2013, GASTROENTEROLOGY, V145, P766, DOI 10.1053/j.gastro.2013.06.009
   Papi C, 2000, ALIMENT PHARM THERAP, V14, P1419, DOI 10.1046/j.1365-2036.2000.00867.x
   Papp K, 2015, J DRUGS DERMATOL, V14, P58
   Park SC, 2018, WORLD J GASTROENTERO, V24, P1868, DOI 10.3748/wjg.v24.i17.1868
   Patel V, 2009, COCHRANE DB SYST REV, DOI 10.1002/14651858.CD006884.pub2
   Peluso I, 2006, WORLD J GASTROENTERO, V12, P5606, DOI 10.3748/wjg.v12.i35.5606
   Peyrin-Biroulet L, 2009, AM J GASTROENTEROL, V104, P2089, DOI 10.1038/ajg.2009.301
   Prefontaine E, 2010, COCHRANE DB SYST REV, DOI 10.1002/14651858.CD000545.pub3
   Rezaie A, 2015, COCHRANE DB SYST REV, DOI 10.1002/14651858.CD000296.pub4
   Rosario M, 2017, CLIN PHARMACOKINET, V56, P1287, DOI 10.1007/s40262-017-0546-0
   Rutgeerts P, 2012, GASTROENTEROLOGY, V142, P1102, DOI 10.1053/j.gastro.2012.01.035
   Sandborn WJ, 2007, ANN INTERN MED, V146, P829, DOI 10.7326/0003-4819-146-12-200706190-00159
   Sandborn WJ, 2007, NEW ENGL J MED, V357, P228, DOI 10.1056/NEJMoa067594
   Sandborn WJ, 2013, NEW ENGL J MED, V369, P711, DOI 10.1056/NEJMoa1215739
   Sands BE, 2004, NEW ENGL J MED, V350, P876, DOI 10.1056/NEJMoa030815
   Sands BE, 2017, INFLAMM BOWEL DIS, V23, P97, DOI 10.1097/MIB.0000000000000979
   Schreiber S, 2007, NEW ENGL J MED, V357, P239, DOI 10.1056/NEJMoa062897
   Simms L, 2001, COCHRANE DB SYST REV, V1
   SINGLETON JW, 1979, GASTROENTEROLOGY, V77, P870
   Steinhart AH, 2003, Cochrane Database Syst Rev, V4, DOI DOI 10.1002/14651858.CD000301
   SUMMERS RW, 1979, GASTROENTEROLOGY, V77, P847
   Suzuki Y, 2013, J CROHNS COLITIS, V7, P239, DOI 10.1016/j.crohns.2012.06.006
   Targan SR, 2007, GASTROENTEROLOGY, V132, P1672, DOI 10.1053/j.gastro.2007.03.024
   Torres J, 2020, J CROHNS COLITIS, V14, P4, DOI 10.1093/ecco-jcc/jjz180
   Tremaine WJ, 2002, AM J GASTROENTEROL, V97, P1748
   Van Assche G, 2005, NEW ENGL J MED, V353, P362, DOI 10.1056/NEJMoa051586
   Van Assche G, 2012, GUT, V61, P229, DOI 10.1136/gutjnl-2011-300755
NR 75
TC 2
Z9 2
U1 0
U2 3
PU W B SAUNDERS CO-ELSEVIER INC
PI PHILADELPHIA
PA 1600 JOHN F KENNEDY BOULEVARD, STE 1800, PHILADELPHIA, PA 19103-2899 USA
SN 0889-8553
EI 1558-1942
J9 GASTROENTEROL CLIN N
JI Gastroenterol. Clin. North Am.
PD JUN
PY 2022
VL 51
IS 2
SI SI
BP 271
EP 282
DI 10.1016/j.gtc.2021.12.004
EA MAY 2022
PG 12
WC Gastroenterology & Hepatology
WE Science Citation Index Expanded (SCI-EXPANDED)
SC Gastroenterology & Hepatology
GA 1V3YJ
UT WOS:000806029200005
PM 35595414
DA 2024-01-22
ER

PT J
AU Saleh, A
   Ansari, U
   Abughazaleh, S
   Glassner, K
   Abraham, BP
AF Saleh, Adam
   Ansari, Usman
   Abughazaleh, Shaadi
   Glassner, Kerri
   Abraham, Bincy P.
TI Biological Therapies for the Management of Enteric Disease:
   Considerations for the Clinician
SO BIOLOGICS-TARGETS & THERAPY
LA English
DT Review
DE biologics; Crohn's disease; ulcerative colitis; Clostridioides difficile
   colitis; microscopic colitis; enteric disease
ID REFRACTORY CELIAC-DISEASE; INFLAMMATORY-BOWEL-DISEASE; ACTIVE
   CROHNS-DISEASE; MAINTENANCE THERAPY; CERTOLIZUMAB PEGOL;
   ULCERATIVE-COLITIS; COMBINATION THERAPY; INDUCTION THERAPY;
   DOUBLE-BLIND; INFLIXIMAB
AB Several biologic therapies have been approved for enteric diseases. We evaluate each biologic's role based on their mechanism of action in treating these conditions. This review examines data on efficacy and safety, as well as considerations for using these therapies in clinical practice in inflammatory bowel diseases, enteric infections-specifically Clostridioides difficile colitis-and potentially in the increasingly prevalent disorder of eosinophilic esophagitis. When choosing an appropriate therapy, it is important to assess patient severity, as most biologics are approved for those with moderate to severe disease activity. With many years of data from clinical trials and real-world experience, these therapies have been shown to improve outcomes overall in enteric diseases, contributing to more options for our patients.
C1 [Saleh, Adam] Texas A&M Univ, Engn Med, Houston, TX USA.
   [Saleh, Adam; Ansari, Usman; Abughazaleh, Shaadi; Glassner, Kerri; Abraham, Bincy P.] Houston Methodist, Div Gastroenterol, Dept Med, 6550 Fannin St,Suite 1201, Houston, TX 77030 USA.
C3 Texas A&M University System; The Methodist Hospital System; The
   Methodist Hospital - Houston
RP Abraham, BP (通讯作者)，Houston Methodist, Div Gastroenterol, Dept Med, 6550 Fannin St,Suite 1201, Houston, TX 77030 USA.
EM bpabraham@houstonmethodist.org
OI Saleh, Adam/0000-0002-1410-237X
CR Agrawal M, 2022, LANCET GASTROENTEROL, V7, P2, DOI 10.1016/S2468-1253(21)00369-1
   Amgen Inc, 2016, AMJEVITA ADALIMUMAB
   Assa'ad AH, 2011, GASTROENTEROLOGY, V141, P1593, DOI 10.1053/j.gastro.2011.07.044
   Billmeier U, 2016, WORLD J GASTROENTERO, V22, P9300, DOI 10.3748/wjg.v22.i42.9300
   Binion DG, 1998, LANCET, V352, P1742, DOI 10.1016/S0140-6736(98)05050-8
   Boehringer Ingelheim Pharmaceuticals Inc, 2017, CYLTEZO ADALIMUMAB A
   Castillo EF, 2012, CYTOKINE, V59, P479, DOI 10.1016/j.cyto.2012.06.017
   Chapin RW, 2017, ANN PHARMACOTHER, V51, P804, DOI 10.1177/1060028017706374
   Choy MC, 2019, INFLAMM BOWEL DIS, V25, P1169, DOI 10.1093/ibd/izy383
   Clowse MEB, 2017, ANN RHEUM DIS, V76, P1890, DOI 10.1136/annrheumdis-2017-211384
   Colombel JF, 2010, NEW ENGL J MED, V362, P1383, DOI 10.1056/NEJMoa0904492
   Colombel JF, 2007, GASTROENTEROLOGY, V132, P52, DOI 10.1053/j.gastro.2006.11.041
   Colombel JF, 2017, GUT, V66, P839, DOI 10.1136/gutjnl-2015-311079
   Colombel JF, 2014, CLIN GASTROENTEROL H, V12, P423, DOI 10.1016/j.cgh.2013.10.025
   Costantino G, 2008, DIGEST LIVER DIS, V40, P74, DOI 10.1016/j.dld.2006.10.017
   Curtis JR, 2019, RMD OPEN, V5, DOI 10.1136/rmdopen-2019-000942
   Davidov Y, 2017, J CROHNS COLITIS, V11, P549, DOI 10.1093/ecco-jcc/jjw182
   Dellon ES, 2021, CLIN GASTROENTEROL H, V19, P473, DOI 10.1016/j.cgh.2020.03.036
   Dulai PS, 2016, AM J GASTROENTEROL, V111, P1147, DOI 10.1038/ajg.2016.236
   Esteve M, 2011, J CROHNS COLITIS, V5, P612, DOI 10.1016/j.crohns.2011.05.001
   Feagan BG, 2016, NEW ENGL J MED, V375, P1946, DOI 10.1056/NEJMoa1602773
   Feagan BG, 2011, ALIMENT PHARM THER, V33, P541, DOI 10.1111/j.1365-2036.2010.04568.x
   Feagan BG, 2018, LANCET GASTROENTEROL, V3, P671, DOI 10.1016/S2468-1253(18)30233-4
   Feagan BG, 2017, LANCET, V389, P1699, DOI 10.1016/S0140-6736(17)30570-6
   Feagan BG, 2014, GASTROENTEROLOGY, V146, P681, DOI 10.1053/j.gastro.2013.11.024
   Gillett HR, 2002, GASTROENTEROLOGY, V122, P800, DOI 10.1053/gast.2002.31874
   Gisbert JP, 2020, DRUGS, V80, P1085, DOI 10.1007/s40265-020-01346-4
   Hanauer SB, 2006, GASTROENTEROLOGY, V130, P323, DOI 10.1053/j.gastro.2005.11.030
   Hanauer SB, 2002, LANCET, V359, P1541, DOI 10.1016/S0140-6736(02)08512-4
   Hanauer SB, 2020, J CROHNS COLITIS, V14, P23, DOI 10.1093/ecco-jcc/jjz110
   Harris RJ, 2020, FRONTLINE GASTROENTE, V11, P111, DOI 10.1136/flgastro-2019-101237
   Hirano I, 2020, GASTROENTEROLOGY, V158, P111, DOI 10.1053/j.gastro.2019.09.042
   Hirano I, 2019, GASTROENTEROLOGY, V156, P592, DOI 10.1053/j.gastro.2018.10.051
   Hisamatsu T, 2021, INTEST RES, V19, P408, DOI 10.5217/ir.2020.00025
   Hu A, 2021, CLIN GASTROENTEROL H, V19, P1366, DOI 10.1016/j.cgh.2020.07.012
   Kaniewska M, 2017, GASTROENTEROL REV, V12, P169, DOI 10.5114/pg.2017.70468
   Kirchgesner J, 2018, GASTROENTEROLOGY, V155, P337, DOI 10.1053/j.gastro.2018.04.012
   Laharie D, 2018, GUT, V67, P237, DOI 10.1136/gutjnl-2016-313060
   Lähdeaho ML, 2019, LANCET GASTROENTEROL, V4, P948, DOI 10.1016/S2468-1253(19)30264-X
   Lasa JS, 2022, LANCET GASTROENTEROL, V7, P161, DOI 10.1016/S2468-1253(21)00377-0
   Lemaitre M, 2017, JAMA-J AM MED ASSOC, V318, P1679, DOI 10.1001/jama.2017.16071
   Lichtenstein GR, 2018, INFLAMM BOWEL DIS, V24, P490, DOI 10.1093/ibd/izx072
   Löwenberg M, 2019, GASTROENTEROLOGY, V157, P997, DOI 10.1053/j.gastro.2019.05.067
   Ludvigsson JF, 2013, GUT, V62, P43, DOI 10.1136/gutjnl-2011-301346
   Luo JQ, 2010, J MOL BIOL, V402, P797, DOI 10.1016/j.jmb.2010.07.046
   Mariette X, 2018, ANN RHEUM DIS, V77, P228, DOI 10.1136/annrheumdis-2017-212196
   Merck Sharp and Dohme Corp, 2016, ZINPLAVA BEZLOTOXUMA
   Merck Sharp & Dohme Corp, 2017, RENFLEXIS PACKAGE IN
   Meyer A, 2019, ANN INTERN MED, V170, P99, DOI 10.7326/M18-1512
   Moens A, 2020, ALIMENT PHARM THER, V51, P129, DOI 10.1111/apt.15539
   Münch A, 2012, SCAND J GASTROENTERO, V47, P59, DOI 10.3109/00365521.2011.639079
   Narula N, 2014, INFLAMM BOWEL DIS, V20, P1862, DOI 10.1097/MIB.0000000000000092
   Narula N, 2014, GASTROENTEROLOGY, V146, P608, DOI 10.1053/j.gastro.2014.01.040
   Nielsen OH, 2022, CLIN GASTROENTEROL H, V20, P74, DOI 10.1016/j.cgh.2020.09.021
   O'Grady NP, 2002, CLIN INFECT DIS, V35, P1281, DOI 10.1086/344188
   Orth P, 2014, J BIOL CHEM, V289, P18008, DOI 10.1074/jbc.M114.560748
   Panaccione R, 2020, ALIMENT PHARM THER, V52, P1658, DOI 10.1111/apt.16119
   Panaccione R, 2018, J CROHNS COLITIS, V12, P930, DOI 10.1093/ecco-jcc/jjy050
   Panaccione R, 2014, GASTROENTEROLOGY, V146, P392, DOI 10.1053/j.gastro.2013.10.052
   Pfizer, 2017, IXIFI INFLIXIMAB QBT
   Pola S, 2013, AM J GASTROENTEROL, V108, P857, DOI 10.1038/ajg.2013.43
   Present DH, 1999, NEW ENGL J MED, V340, P1398, DOI 10.1056/NEJM199905063401804
   Pulusu SSR, 2020, WORLD J GASTROENTERO, V26, P4428, DOI 10.3748/wjg.v26.i30.4428
   Raiteri A, 2022, WORLD J GASTROENTERO, V28, P154, DOI 10.3748/wjg.v28.i1.154
   Rawal N, 2015, ACG CASE REP J, V2, P121, DOI 10.14309/crj.2015.25
   Reinisch W, 2011, GUT, V60, P780, DOI 10.1136/gut.2010.221127
   Rubin DT, 2022, LANCET GASTROENTEROL, V7, P17, DOI 10.1016/S2468-1253(21)00338-1
   Rubin DT, 2019, AM J GASTROENTEROL, V114, P384, DOI 10.14309/ajg.0000000000000152
   Rutgeerts P, 2005, NEW ENGL J MED, V353, P2462, DOI 10.1056/NEJMoa050516
   Rutgeerts P, 2018, GASTROENTEROLOGY, V155, P1045, DOI 10.1053/j.gastro.2018.06.035
   Rutgeerts P, 2012, GASTROENTEROLOGY, V142, P1102, DOI 10.1053/j.gastro.2012.01.035
   Sakuraba A, 2013, INFLAMM BOWEL DIS, V19, P2577, DOI 10.1097/MIB.0b013e3182a8df32
   Sandborn WJ, 2007, GUT, V56, P1232, DOI 10.1136/gut.2006.106781
   Sandborn WJ, 2007, NEW ENGL J MED, V357, P228, DOI 10.1056/NEJMoa067594
   Sandborn WJ, 2014, GASTROENTEROLOGY, V146, P85, DOI 10.1053/j.gastro.2013.05.048
   Sandborn WJ, 2014, GASTROENTEROLOGY, V146, P96, DOI 10.1053/j.gastro.2013.06.010
   Sandborn WJ, 2013, NEW ENGL J MED, V369, P711, DOI 10.1056/NEJMoa1215739
   Sandborn WJ, 1999, INFLAMM BOWEL DIS, V5, P119, DOI 10.1097/00054725-199905000-00008
   Sandborn WJ, 2005, NEW ENGL J MED, V353, P1912, DOI 10.1056/NEJMoa043335
   Sands BE, 2019, NEW ENGL J MED, V381, P1201, DOI 10.1056/NEJMoa1900750
   Sands BE, 2004, CLIN GASTROENTEROL H, V2, P912, DOI 10.1016/S1542-3565(04)00414-8
   Sands BE, 2019, NEW ENGL J MED, V381, P1215, DOI 10.1056/NEJMoa1905725
   Sands BE, 2019, INFLAMM BOWEL DIS, V25, P1375, DOI 10.1093/ibd/izy384
   Schreiber S, 2005, GASTROENTEROLOGY, V129, P807, DOI 10.1053/j.gastro.2005.06.064
   Schreiber S, 2007, NEW ENGL J MED, V357, P239, DOI 10.1056/NEJMoa062897
   Scott FI, 2018, INFLAMM BOWEL DIS, V24, P286, DOI 10.1093/ibd/izx045
   Sestak K, 2018, FRONT IMMUNOL, V9, DOI 10.3389/fimmu.2018.01603
   Singh S, 2020, GASTROENTEROLOGY, V158, P1465, DOI 10.1053/j.gastro.2020.01.007
   Singh S, 2020, CLIN GASTROENTEROL H, V18, P424, DOI 10.1016/j.cgh.2019.05.019
   Singh S, 2017, CLIN GASTROENTEROL H, V15, P1218, DOI 10.1016/j.cgh.2016.11.024
   Spergel JM, 2012, J ALLERGY CLIN IMMUN, V129, P456, DOI 10.1016/j.jaci.2011.11.044
   Stein ML, 2006, J ALLERGY CLIN IMMUN, V118, P1312, DOI 10.1016/j.jaci.2006.09.007
   Straumann A, 2010, GUT, V59, P21, DOI 10.1136/gut.2009.178558
   Targan SR, 1997, NEW ENGL J MED, V337, P1029, DOI 10.1056/NEJM199710093371502
   Targan SR, 2007, GASTROENTEROLOGY, V132, P1672, DOI 10.1053/j.gastro.2007.03.024
   Vivas S, 2006, NEW ENGL J MED, V354, P2514, DOI 10.1056/NEJMc053129
   Wang MC, 2014, MEDICINE, V93, DOI 10.1097/MD.0000000000000326
   Wilcox MH, 2017, NEW ENGL J MED, V376, P305, DOI 10.1056/NEJMoa1602615
   Wyant T, 2016, J CROHNS COLITIS, V10, P1437, DOI 10.1093/ecco-jcc/jjw092
   Yarur AJ, 2017, ALIMENT PHARM THER, V45, P933, DOI 10.1111/apt.13970
   Ye BD, 2019, LANCET, V393, P1699, DOI 10.1016/S0140-6736(18)32196-2
NR 101
TC 0
Z9 0
U1 0
U2 1
PU DOVE MEDICAL PRESS LTD
PI ALBANY
PA PO BOX 300-008, ALBANY, AUCKLAND 0752, NEW ZEALAND
SN 1177-5475
EI 1177-5491
J9 BIOL-TARGETS THER
JI Biol.-Targets Ther.
PY 2022
VL 16
BP 67
EP 83
DI 10.2147/BTT.S335697
PG 17
WC Medicine, Research & Experimental
WE Emerging Sources Citation Index (ESCI)
SC Research & Experimental Medicine
GA 2G4KK
UT WOS:000813565400001
PM 35747234
OA Green Published, gold
DA 2024-01-22
ER

PT J
AU de la Portilla, F
   Alba, F
   García-Olmo, D
   Herrerías, JM
   González, FX
   Galindo, A
AF de la Portilla, F.
   Alba, F.
   Garcia-Olmo, D.
   Herrerias, J. M.
   Gonzalez, F. X.
   Galindo, A.
TI Expanded allogeneic adipose-derived stem cells (eASCs) for the treatment
   of complex perianal fistula in Crohn's disease: results from a
   multicenter phase I/IIa clinical trial
SO INTERNATIONAL JOURNAL OF COLORECTAL DISEASE
LA English
DT Article
DE Fistulizing Crohn's disease; Perianal fistula; Allogeneic adult stem
   cells
ID SPONTANEOUS MALIGNANT-TRANSFORMATION; LYMPHOCYTE-PROLIFERATION;
   CROSS-CONTAMINATION; ANAL FISTULAS; T-CELLS; INFLIXIMAB; INHIBIT; GAMMA;
   EXPRESSION; MANAGEMENT
AB The management of perianal fistula in patients with Crohn's disease is an extremely challenging medical problem as many fistulas do not respond to available treatments. The objectives were to assess the safety and efficacy of a suspension of expanded adipose-derived allogeneic mesenchymal stem cells (eASCs) for the treatment of complex perianal fistula in Crohn's disease
   An open-label, single-arm clinical trial was conducted at six Spanish hospitals. Twenty-four patients were administered intralesionally with 20 million eASCs in one draining fistula tract. A subsequent administration of 40 million eASCs was performed if fistula closure was incomplete at week 12. Subjects were followed until week 24 after the initial administration.
   Treatment-related adverse events did not indicate any clinical safety concerns after 6 months follow-up. The full analysis of efficacy data at week 24 showed 69.2 % of the patients with a reduction in the number of draining fistulas, 56.3 % of the patients achieved complete closure of the treated fistula achieved, and 30 % of the cases presenting complete closure of all existing fistula tracts. Of note, closure was strictly defined as: absence of suppuration through the external orifice and complete re-epithelization, plus absence of collections measured by magnetic resonance image scan (MRI). Furthermore, MRI Score of Severity showed statistically significant differences at week 12 with a marked reduction at week 24.
   Locally injected eASCs appear to be a simple, safe, and beneficial therapy for perianal fistula in Crohn's disease patients. Additional studies are needed to further confirm the efficacy of the eASCs.
C1 [de la Portilla, F.] Virgen del Rocio Univ Hosp, Coloproctol Unit, Gastrointestinal Surg Dept, Seville 41013, Spain.
   [Alba, F.] H San Juan de Dios, Seville, Spain.
   [Garcia-Olmo, D.] H Univ La Paz, Madrid, Spain.
   [Herrerias, J. M.] H Univ Virgen de la Macarena, Seville, Spain.
   [Gonzalez, F. X.] H Univ Son Espases, Palma De Mallorca, Spain.
   [Galindo, A.] H Univ Valme, Seville, Spain.
C3 Virgen del Rocio University Hospital; Hospital Universitari Son Espases
RP de la Portilla, F (通讯作者)，Virgen del Rocio Univ Hosp, Coloproctol Unit, Gastrointestinal Surg Dept, Avda Manuel Siurot S-N, Seville 41013, Spain.
EM delaportilla@ya.com; francisco.alba@sjd.es; damian.garcia@uam.es;
   jmhg@us.es; xavier.gonzalez@ssib.es;
   antonioj.galindo.sspa@juntadeandalucia.es
RI MAESTRE, VICTORIA/E-9943-2015; IBIS, COLOPROCTOLOGIA/H-9797-2016; de la
   Portilla, Fernando/ABD-5393-2020; Garcia-Olmo, Dolores C./L-5733-2014;
   González-Argenté, F. Xavier/AGD-8363-2022
OI de la Portilla, Fernando/0000-0003-0603-2911; Garcia-Olmo, Dolores
   C./0000-0001-9071-547X; González-Argenté, F. Xavier/0000-0003-0003-9055;
   Garcia Olmo, Damian/0000-0002-9369-2338
FU TiGenix
FX This study was sponsored by TiGenix (formerly Cellerix).
CR Alessandroni L, 2011, TECH COLOPROCTOL, V15, P407, DOI 10.1007/s10151-011-0759-4
   Bourikas LA, 2010, CURR DRUG TARGETS, V11, P187, DOI 10.2174/138945010790309966
   Cho JH, 2008, NAT REV IMMUNOL, V8, P458, DOI 10.1038/nri2340
   Ciccocioppo R, 2011, GUT, V60, P788, DOI 10.1136/gut.2010.214841
   Corcione A, 2006, BLOOD, V107, P367, DOI 10.1182/blood-2005-07-2657
   DelaRosa O, 2009, TISSUE ENG PT A, V15, P2795, DOI 10.1089/ten.TEA.2008.0630
   DelaRosa O, 2012, STEM CELLS DEV, V21, P1333, DOI 10.1089/scd.2011.0139
   Di Nicola M, 2002, BLOOD, V99, P3838, DOI 10.1182/blood.V99.10.3838
   Doorn J, 2012, TISSUE ENG PART B-RE, V18, P101, DOI [10.1089/ten.teb.2011.0488, 10.1089/ten.TEB.2011.0488]
   English K, 2011, J CELL BIOCHEM, V112, P1963, DOI 10.1002/jcb.23119
   Garcia S, 2010, EXP CELL RES, V316, P1648, DOI 10.1016/j.yexcr.2010.02.016
   García-Olmo D, 2005, DIS COLON RECTUM, V48, P1416, DOI 10.1007/s10350-005-0052-6
   García-Olmo D, 2003, INT J COLORECTAL DIS, V18, P451, DOI 10.1007/s00384-003-0490-3
   Garcia-Olmo D, 2009, DIS COLON RECTUM, V52, P79, DOI 10.1007/DCR.0b013e3181973487
   Ghannam S, 2010, J IMMUNOL, V185, P302, DOI 10.4049/jimmunol.0902007
   González MA, 2009, GASTROENTEROLOGY, V136, P978, DOI 10.1053/j.gastro.2008.11.041
   Gonzalez-Rey E, 2009, GUT, V58, P929, DOI 10.1136/gut.2008.168534
   Grimaud JC, 2010, GASTROENTEROLOGY, V138, P2275, DOI 10.1053/j.gastro.2010.02.013
   HELLERS G, 1980, GUT, V21, P525, DOI 10.1136/gut.21.6.525
   Jurczak F, 2004, ANN CHIR, V129, P286, DOI 10.1016/j.anchir.2004.04.007
   Krampera M, 2011, LEUKEMIA, V25, P1408, DOI 10.1038/leu.2011.108
   Krampera M, 2003, BLOOD, V101, P3722, DOI 10.1182/blood-2002-07-2104
   Krampera M, 2006, STEM CELLS, V24, P386, DOI 10.1634/stemcells.2005-0008
   Le Blanc K, 2003, EXP HEMATOL, V31, P890, DOI 10.1016/S0301-472X(03)00110-3
   Lewis RT, 2010, SURG CLIN N AM, V90, P83, DOI 10.1016/j.suc.2009.09.004
   Lombardo E, 2012, CURR OPIN BIOTECH, V23, P1
   Malouf A. J., 2002, Colorectal Dis, V4, P13, DOI 10.1046/j.1463-1318.2002.00277.x
   Mitchell JB, 2006, STEM CELLS, V24, P376, DOI 10.1634/stemcells.2005-0234
   Nikfar S, 2010, CURR PHARM DESIGN, V16, P3684, DOI 10.2174/138161210794079236
   PEARSON DC, 1995, ANN INTERN MED, V123, P132, DOI 10.7326/0003-4819-123-2-199507150-00009
   Prigione I, 2009, STEM CELLS, V27, P693, DOI 10.1634/stemcells.2008-0687
   Prockop DJ, 2010, CYTOTHERAPY, V12, P576, DOI 10.3109/14653249.2010.507330
   Raffaghello L, 2008, STEM CELLS, V26, P151, DOI 10.1634/stemcells.2007-0416
   Rosland GV, 2009, CANCER RES, V69, P5331, DOI 10.1158/0008-5472.CAN-08-4630
   Roumeguère P, 2011, INFLAMM BOWEL DIS, V17, P69, DOI 10.1002/ibd.21405
   Rubio D, 2008, EXP CELL RES, V314, P691, DOI 10.1016/j.yexcr.2007.11.017
   Sands BE, 2004, NEW ENGL J MED, V350, P876, DOI 10.1056/NEJMoa030815
   Schaffzin DM, 2003, AM SURGEON, V69, P166
   Schwartz DA, 2002, GASTROENTEROLOGY, V122, P875, DOI 10.1053/gast.2002.32362
   Singer NG, 2011, ANNU REV PATHOL-MECH, V6, P457, DOI 10.1146/annurev-pathol-011110-130230
   Singh B, 2007, DIGEST LIVER DIS, V39, P988, DOI 10.1016/j.dld.2007.07.157
   Taxonera C, 2009, WORLD J GASTROENTERO, V15, P4263, DOI 10.3748/wjg.15.4263
   Torsvik A, 2010, CANCER RES, V70, P6393, DOI 10.1158/0008-5472.CAN-10-1305
   Tozer PJ, 2011, ALIMENT PHARM THER, V33, P5, DOI 10.1111/j.1365-2036.2010.04486.x
   Uccelli A, 2006, EUR J IMMUNOL, V36, P2566, DOI 10.1002/eji.200636416
   Van Assche G, 2010, J CROHNS COLITIS, V4, P63, DOI 10.1016/j.crohns.2009.09.009
   van Laar JM, 2006, RHEUMATOLOGY, V45, P1187, DOI 10.1093/rheumatology/kel158
   Whitfford MH, 2005, DIS COLON RECTUM, V48, P1337, DOI 10.1007/s10350-005-0055-3
   Wise PE, 2006, CLIN GASTROENTEROL H, V4, P426, DOI 10.1016/j.cgh.2006.02.001
NR 49
TC 263
Z9 281
U1 0
U2 48
PU SPRINGER
PI NEW YORK
PA 233 SPRING ST, NEW YORK, NY 10013 USA
SN 0179-1958
EI 1432-1262
J9 INT J COLORECTAL DIS
JI Int. J. Colorectal Dis.
PD MAR
PY 2013
VL 28
IS 3
BP 313
EP 323
DI 10.1007/s00384-012-1581-9
PG 11
WC Gastroenterology & Hepatology; Surgery
WE Science Citation Index Expanded (SCI-EXPANDED)
SC Gastroenterology & Hepatology; Surgery
GA 104UO
UT WOS:000316021300004
PM 23053677
HC Y
HP N
DA 2024-01-22
ER

PT J
AU Carvalho, ATP
   Fróes, RSB
   Esberard, BC
   Santos, JCVC
   Rapozo, DCM
   Grinman, AB
   Simao, TA
   Neto, PN
   Luiz, RR
   Carneiro, AJV
   de Souza, HSP
   Ribeiro-Pinto, LF
AF Carvalho, Ana Teresa P.
   Froes, Renata S. B.
   Esberard, Barbara C.
   Santos, Juliana C. V. C.
   Rapozo, Davy C. M.
   Grinman, Ana B.
   Simao, Tatiana A.
   Nicolau Neto, Pedro
   Luiz, Ronir R.
   Carneiro, Antonio Jose V.
   de Souza, Heitor S. P.
   Ribeiro-Pinto, Luis Felipe
TI Multidrug resistance 1 gene polymorphisms may determine Crohn's disease
   behavior in patients from Rio de Janeiro
SO CLINICS
LA English
DT Article
DE Multidrug Resistance 1 Gene; Inflammatory Bowel Disease; Crohn's
   Disease; Brazilian Population; Genotype-Phenotype Associations
ID INFLAMMATORY-BOWEL-DISEASE; GENOME-WIDE ASSOCIATION; MDR1
   P-GLYCOPROTEIN; ULCERATIVE-COLITIS; MULTIDRUG-RESISTANCE-1 GENE;
   SUSCEPTIBILITY LOCI; EXPRESSION; METAANALYSIS; NOD2; DEXAMETHASONE
AB OBJECTIVES: Conflicting data from studies on the potential role of multidrug resistance 1 gene polymorphisms in inflammatory bowel disease may result from the analysis of genetically and geographically distinct populations. Here, we investigated whether multidrug resistance 1 gene polymorphisms are associated with inflammatory bowel diseases in patients from Rio de Janeiro.
   METHODS: We analyzed 123 Crohn's disease patients and 83 ulcerative colitis patients to determine the presence of the multidrug resistance 1 gene polymorphisms C1236T, G2677T and C3435T. In particular, the genotype frequencies of Crohn's disease and ulcerative colitis patients were analyzed. Genotype-phenotype associations with major clinical characteristics were established, and estimated risks were calculated for the mutations.
   RESULTS: No significant difference was observed in the genotype frequencies of the multidrug resistance 1 G2677T/A and C3435T polymorphisms between Crohn's disease and ulcerative colitis patients. In contrast, the C1236T polymorphism was significantly more common in Crohn's disease than in ulcerative colitis (p = 0.047). A significant association was also found between the multidrug resistance 1 C3435T polymorphism and the stricturing form of Crohn's disease (OR: 4.13; p = 0.009), whereas no association was found with penetrating behavior (OR: 0.33; p = 0.094). In Crohn's disease, a positive association was also found between the C3435T polymorphism and corticosteroid resistance/refractoriness (OR: 4.14; p = 0.010). However, no significant association was found between multidrug resistance 1 gene polymorphisms and UC subphenotypic categories.
   CONCLUSION: The multidrug resistance 1 gene polymorphism C3435T is associated with the stricturing phenotype and an inappropriate response to therapy in Crohn's disease. This association with Crohn's disease may support additional pathogenic roles for the multidrug resistance 1 gene in regulating gut-microbiota interactions and in mediating fibrosis. Understanding the effects of several drugs associated with multidrug resistance 1 gene variants may aid in the selection of customized therapeutic regimens.
C1 [Carvalho, Ana Teresa P.; Froes, Renata S. B.; Esberard, Barbara C.; Grinman, Ana B.] Univ Estado Rio de Janeiro UEJR, Disciplina Gastroenterol & Endoscopia Digest, Rio De Janeiro, RJ, Brazil.
   [Simao, Tatiana A.; Nicolau Neto, Pedro; Ribeiro-Pinto, Luis Felipe] Univ Estado Rio de Janeiro UEJR, Lab Toxicol & Biol Mol, Rio De Janeiro, RJ, Brazil.
   [Santos, Juliana C. V. C.; Rapozo, Davy C. M.; Simao, Tatiana A.; Ribeiro-Pinto, Luis Felipe] Univ Estado Rio de Janeiro UEJR, Inst Nacl Canc, Programa Carcinogenese Mol, Rio De Janeiro, RJ, Brazil.
   [Luiz, Ronir R.] Univ Estado Rio de Janeiro UEJR, Inst Epidemiol & Saude Colet, Rio De Janeiro, RJ, Brazil.
   [Carneiro, Antonio Jose V.; de Souza, Heitor S. P.] Univ Estado Rio de Janeiro UEJR, Dept Clin Med, Serv Gastroenterol, Rio De Janeiro, RJ, Brazil.
C3 Universidade do Estado do Rio de Janeiro; Universidade do Estado do Rio
   de Janeiro; National Cancer Institute (Inca); Universidade do Estado do
   Rio de Janeiro; Universidade do Estado do Rio de Janeiro; Universidade
   do Estado do Rio de Janeiro
RP Carvalho, ATP (通讯作者)，Univ Estado Rio de Janeiro UEJR, Disciplina Gastroenterol & Endoscopia Digest, Rio De Janeiro, RJ, Brazil.
EM heitor.souza@gmail.com
RI Nicolau, Pedro/AAC-9740-2021; Luiz, Ronir Raggio/ABE-2684-2021; de
   Souza, Heitor Siffert Pereira/G-3297-2012
OI Nicolau, Pedro/0000-0003-3322-2120; Luiz, Ronir
   Raggio/0000-0002-7784-9905; de Souza, Heitor Siffert
   Pereira/0000-0002-3647-7324; do Couto Vieira Caravlho dos Santos,
   Juliana/0000-0001-5858-6081; Mendes Rapozo, Davy
   Carlos/0000-0002-5348-4016; Ribeiro Pinto, Luis
   Felipe/0000-0001-5509-1008; Pugas Carvalho, Ana
   Teresa/0000-0002-1127-0394
FU CNPq; FAPERJ
FX The authors wish to thank the Brazilian research foundations CNPq and
   FAPERJ for their financial support. All authors approved the final
   version of this article.
CR Abreu MT, 2002, GASTROENTEROLOGY, V123, P679, DOI 10.1053/gast.2002.35393
   Alves-Silva J, 2000, AM J HUM GENET, V67, P444, DOI 10.1086/303004
   Annese V, 2006, WORLD J GASTROENTERO, V12, P3636, DOI 10.3748/wjg.v12.i23.3636
   Ardizzone S, 2007, INFLAMM BOWEL DIS, V13, P516, DOI 10.1002/ibd.20108
   BOURGEOIS S, 1993, MOL ENDOCRINOL, V7, P840, DOI 10.1210/me.7.7.840
   Brant SR, 2003, AM J HUM GENET, V73, P1282, DOI 10.1086/379927
   CHAUDHARY PM, 1992, BLOOD, V80, P2735
   Duerr RH, 2006, SCIENCE, V314, P1461, DOI 10.1126/science.1135245
   Evseenko DA, 2007, DRUG METAB DISPOS, V35, P595, DOI 10.1124/dmd.106.011478
   Farrell RJ, 2003, J ENDOCRINOL, V178, P339, DOI 10.1677/joe.0.1780339
   Farrell RJ, 2000, GASTROENTEROLOGY, V118, P279, DOI 10.1016/S0016-5085(00)70210-1
   Hampe J, 2007, NAT GENET, V39, P207, DOI 10.1038/ng1954
   HARVEY RF, 1980, LANCET, V1, P514
   Ho GT, 2005, GASTROENTEROLOGY, V128, P288, DOI 10.1053/j.gastro.2004.11.019
   Hugot JP, 2001, NATURE, V411, P599, DOI 10.1038/35079107
   Inoue S, 2009, CLIN EXP IMMUNOL, V156, P172, DOI 10.1111/j.1365-2249.2008.03872.x
   Ippoliti A, 2010, INFLAMM BOWEL DIS, V16, P1279, DOI 10.1002/ibd.21196
   Krupoves A, 2011, INFLAMM BOWEL DIS, V17, P2308, DOI 10.1002/ibd.21608
   Kuo MT, 2002, ONCOGENE, V21, P1945, DOI 10.1038/sj.onc.1205117
   Langmann T, 2004, GASTROENTEROLOGY, V127, P26, DOI 10.1053/j.gastro.2004.04.019
   Marzolini C, 2004, CLIN PHARMACOL THER, V75, P13, DOI 10.1016/j.clpt.2003.09.012
   Scheiner MAM, 2010, MOL BIOL REP, V37, P111, DOI 10.1007/s11033-009-9547-x
   Miller CA, 1998, NUCLEIC ACIDS RES, V26, P3577, DOI 10.1093/nar/26.15.3577
   Norris MD, 1996, INT J CANCER, V65, P613
   Ogura Y, 2001, NATURE, V411, P603, DOI 10.1038/35079114
   Onnie CM, 2006, INFLAMM BOWEL DIS, V12, P263, DOI 10.1097/01.MIB.0000209791.98866.ba
   Palmieri O, 2005, ALIMENT PHARM THER, V22, P1129, DOI 10.1111/j.1365-2036.2005.02701.x
   Panwala CM, 1998, J IMMUNOL, V161, P5733
   Parra FC, 2003, P NATL ACAD SCI USA, V100, P177, DOI 10.1073/pnas.0126614100
   Potocnik U, 2004, GENES IMMUN, V5, P530, DOI 10.1038/sj.gene.6364123
   Satsangi J, 2006, GUT, V55, P749, DOI 10.1136/gut.2005.082909
   Satsangi J, 1996, NAT GENET, V14, P199, DOI 10.1038/ng1096-199
   Schaeffeler E, 2001, LANCET, V358, P383, DOI 10.1016/S0140-6736(01)05579-9
   Schwab M, 2003, GASTROENTEROLOGY, V124, P26, DOI 10.1053/gast.2003.50010
   Tang K, 2002, PHARMACOGENETICS, V12, P437, DOI 10.1097/00008571-200208000-00004
   THIEBAUT F, 1987, P NATL ACAD SCI USA, V84, P7735, DOI 10.1073/pnas.84.21.7735
   Tomita M, 2012, INT J PHARMACEUT, V428, P33, DOI 10.1016/j.ijpharm.2012.02.027
   UEDA K, 1992, J BIOL CHEM, V267, P24248
   Urcelay E, 2006, INFLAMM BOWEL DIS, V12, P33, DOI 10.1097/01.MIB.0000194184.92671.78
   Van Assche G, 2010, J CROHNS COLITIS, V4, P7, DOI 10.1016/j.crohns.2009.12.003
   van Heel DA, 2004, HUM MOL GENET, V13, P763, DOI 10.1093/hmg/ddh090
   Van Limbergen J, 2007, INFLAMM BOWEL DIS, V13, P338, DOI 10.1002/ibd.20096
   Walmsley RS, 1998, GUT, V43, P29, DOI 10.1136/gut.43.1.29
   Xavier RJ, 2007, NATURE, V448, P427, DOI 10.1038/nature06005
   Yacyshyn B, 1999, HUM IMMUNOL, V60, P677, DOI 10.1016/S0198-8859(99)00036-1
   Zrieki A, 2010, EUR J PHARMACOL, V636, P189, DOI 10.1016/j.ejphar.2010.03.039
NR 46
TC 3
Z9 3
U1 0
U2 25
PU HOSPITAL CLINICAS, UNIV SAO PAULO
PI SAO PAULO
PA FAC MEDICINA, UNIV SAO PAULO, SAO PAULO, SP 00000, BRAZIL
SN 1807-5932
EI 1980-5322
J9 CLINICS
JI Clinics
PY 2014
VL 69
IS 5
BP 327
EP 334
DI 10.6061/clinics/2014(05)06
PG 8
WC Medicine, General & Internal
WE Science Citation Index Expanded (SCI-EXPANDED)
SC General & Internal Medicine
GA AI3FQ
UT WOS:000336746600006
PM 24838898
OA Green Published, gold, Green Submitted
DA 2024-01-22
ER

PT J
AU Nagy-Szakal, D
   Mir, SAV
   Ross, MC
   Tatevian, N
   Petrosino, JF
   Kellermayer, R
AF Nagy-Szakal, Dorottya
   Mir, Sabina A. V.
   Ross, Matthew C.
   Tatevian, Nina
   Petrosino, Joseph F.
   Kellermayer, Richard
TI Monotonous Diets Protect Against Acute Colitis in Mice: Epidemiologic
   and Therapeutic Implications
SO JOURNAL OF PEDIATRIC GASTROENTEROLOGY AND NUTRITION
LA English
DT Article
DE colitis; colonic inflammation; diet; enteral nutrition; inflammatory
   bowel disease; microbiota
ID INFLAMMATORY-BOWEL-DISEASE; PEDIATRIC CROHNS-DISEASE; ENTERAL NUTRITION;
   INTESTINAL BACTERIA; ULCERATIVE-COLITIS; MURINE COLITIS; POLYMERIC DIET;
   MICROBIOTA; CHILDREN; CORTICOSTEROIDS
AB Objectives: Multiple characteristics of industrialization have been proposed to contribute to the global emergence of inflammatory bowel diseases (IBDs: Crohn disease and ulcerative colitis). Major changes in eating habits during the last decades and the effectiveness of exclusive enteral nutrition in the treatment of Crohn disease indicate the etiologic importance of dietary intake in IBDs. A uniform characteristic of nutrition in developing countries (where the incidence of IBD is low) and exclusive enteral nutrition is their consistent nature for prolonged periods; however, the potentially beneficial effect of dietary monotony in respect to mammalian intestinal inflammation has not been examined.
   Methods: The association between alternating (2 different complete chows) and persistent regular diets, and dextran sulfate sodium colitis susceptibility in C57BL/6J mice was studied. Colonic mucosal microbiota changes were investigated by high-throughput pyrosequencing of the 16S rRNA gene.
   Results: The severity of colitis increased upon dietary alternation compared with consistent control feeding. The microbiota of the alternating nutritional group clustered discretely from both control groups.
   Conclusions: Our findings highlight that monotonous dietary intake may decrease mammalian vulnerability against colitis in association with microbiota separation. The epidemiologic and therapeutic implications of our results are also discussed.
C1 [Nagy-Szakal, Dorottya; Mir, Sabina A. V.; Kellermayer, Richard] Texas Childrens Hosp, Dept Pediat, Baylor Coll Med, USDA ARS,Childrens Nutr Res Ctr, Houston, TX 77030 USA.
   [Ross, Matthew C.; Petrosino, Joseph F.] Univ Texas Hlth Sci Ctr, Alkek Ctr Metagen & Microbiome Res, Human Genome Sequencing Ctr, Dept Mol Virol & Microbiol, Houston, TX USA.
   [Tatevian, Nina] Univ Texas Hlth Sci Ctr, Dept Pathol & Lab Med, Houston, TX USA.
C3 United States Department of Agriculture (USDA); Baylor College of
   Medicine; University of Texas System; University of Texas Health Science
   Center Houston; University of Texas System; University of Texas Health
   Science Center Houston
RP Kellermayer, R (通讯作者)，Texas Childrens Hosp, Baylor Coll Med, Sect Pediat Gastroenterol Hepatol & Nutr, 6621 Fannin St,CC1010-00, Houston, TX 77030 USA.
EM kellerma@bcm.edu
RI Petrosino, Joseph F./AAF-1621-2019
OI ross, matthew/0000-0002-7621-8829
FU Broad Medical Research Program, Broad Foundation [IBD-0252]; Child
   Health Research Career Development Agency of the Baylor College of
   Medicine (NIH) [5K12 HD041648]; Public Health Service [DK56338]
FX R.K. was supported in part by the Broad Medical Research Program, the
   Broad Foundation (IBD-0252); the Child Health Research Career
   Development Agency of the Baylor College of Medicine (NIH # 5K12
   HD041648); and a Public Health Service grant DK56338, funding the Texas
   Medical Center Digestive Diseases Center.
CR Akobeng AK, 2007, CLIN NUTR, V26, P51, DOI 10.1016/j.clnu.2006.10.004
   Albert EJ, 2008, J LEUKOCYTE BIOL, V83, P833, DOI 10.1189/jlb.0807557
   Angiuoli SV, 2011, BMC BIOINFORMATICS, V12, DOI 10.1186/1471-2105-12-356
   Bailey MT, 2010, BRAIN BEHAV IMMUN, V24, P577, DOI 10.1016/j.bbi.2009.12.010
   Bannerjee T, 2004, J PEDIATR GASTR NUTR, V38, P270, DOI 10.1097/00005176-200403000-00007
   Beamish LA, 2011, J CROHNS COLITIS, V5, P279, DOI 10.1016/j.crohns.2011.02.017
   Blanchard JF, 2001, AM J EPIDEMIOL, V154, P328, DOI 10.1093/aje/154.4.328
   Borrelli O, 2006, CLIN GASTROENTEROL H, V4, P744, DOI 10.1016/j.cgh.2006.03.010
   Breiman L., 2001, Machine Learning, V45, P5, DOI 10.1023/A:1010933404324
   Caporaso JG, 2010, NAT METHODS, V7, P335, DOI 10.1038/nmeth.f.303
   Critch J, 2012, J PEDIATR GASTR NUTR, V54, P298, DOI 10.1097/MPG.0b013e318235b397
   Day AS, 2008, ALIMENT PHARM THER, V27, P293, DOI 10.1111/j.1365-2036.2007.03578.x
   De Filippo C, 2010, P NATL ACAD SCI USA, V107, P14691, DOI 10.1073/pnas.1005963107
   Edgar RC, 2011, BIOINFORMATICS, V27, P2194, DOI 10.1093/bioinformatics/btr381
   Elliott DE, 2012, ANN NY ACAD SCI, V1247, P83, DOI 10.1111/j.1749-6632.2011.06292.x
   Fell JME, 2000, ALIMENT PHARM THERAP, V14, P281
   GENT AE, 1994, LANCET, V343, P766, DOI 10.1016/S0140-6736(94)91841-4
   GRIFFITHS AM, 1995, GASTROENTEROLOGY, V108, P1056, DOI 10.1016/0016-5085(95)90203-1
   Hadden WC, 2003, SOC SCI MED, V57, P1863, DOI 10.1016/S0277-9536(03)00052-2
   Halfvarson J, 2011, INFLAMM BOWEL DIS, V17, P6, DOI 10.1002/ibd.21295
   Heimesaat MM, 2007, PLOS ONE, V2, DOI 10.1371/journal.pone.0000662
   Heuschkel RB, 2000, J PEDIATR GASTR NUTR, V31, P8, DOI 10.1097/00005176-200007000-00005
   Hoffmann C, 2009, INFECT IMMUN, V77, P4668, DOI 10.1128/IAI.00493-09
   Hou JK, 2011, AM J GASTROENTEROL, V106, P563, DOI 10.1038/ajg.2011.44
   Jia WJ, 2010, FEMS MICROBIOL LETT, V310, P138, DOI 10.1111/j.1574-6968.2010.02057.x
   Kau AL, 2011, NATURE, V474, P327, DOI 10.1038/nature10213
   Kellermayer R, 2012, J PEDIATR GASTR NUTR, V55, P243, DOI 10.1097/MPG.0b013e3182617c16
   Kellermayer R, 2010, HUM MOL GENET, V19, P2168, DOI 10.1093/hmg/ddq095
   Kitajima S, 2000, EXP ANIM TOKYO, V49, P9, DOI 10.1538/expanim.49.9
   Klaassen J, 1998, REV MED CHILE, V126, P899
   Kursa MB, 2010, J STAT SOFTW, V36, P1, DOI 10.18637/jss.v036.i11
   Lachat C, 2009, AM J CLIN NUTR, V90, P1648, DOI 10.3945/ajcn.2009.28371
   Lakatos L, 2011, INFLAMM BOWEL DIS, V17, P2558, DOI 10.1002/ibd.21607
   Leach ST, 2008, ALIMENT PHARM THER, V28, P724, DOI 10.1111/j.1365-2036.2008.03796.x
   Lionetti P, 2005, JPEN-PARENTER ENTER, V29, pS173, DOI 10.1177/01486071050290S4S173
   Lupp C, 2007, CELL HOST MICROBE, V2, P119, DOI 10.1016/j.chom.2007.06.010
   Malekzadeh F, 2009, PLOS ONE, V4, DOI 10.1371/journal.pone.0004288
   Molodecky NA, 2012, GASTROENTEROLOGY, V142, P46, DOI 10.1053/j.gastro.2011.10.001
   Nagalingam NA, 2011, INFLAMM BOWEL DIS, V17, P917, DOI 10.1002/ibd.21462
   Nagy-Szakal D, 2011, GUT MICROBES, V2, P178, DOI 10.4161/gmic.2.3.16107
   PERRET V, 1977, GUT, V18, P382, DOI 10.1136/gut.18.5.382
   Ponsonby AL, 2009, INFLAMM BOWEL DIS, V15, P858, DOI 10.1002/ibd.20842
   Pryce-Millar E., 2004, J PEDIATR GASTR NUTR, V39, pS289, DOI [10.1097/00005176-200406001-00734, DOI 10.1097/00005176-200406001-00734]
   RICOUR C, 1977, ARCH FR PEDIATR, V34, P505
   Rubio A, 2011, ALIMENT PHARM THER, V33, P1332, DOI 10.1111/j.1365-2036.2011.04662.x
   Sartor RB, 2011, MUCOSAL IMMUNOL, V4, P127, DOI 10.1038/mi.2010.87
   Sartor RB, 2006, NAT CLIN PRACT GASTR, V3, P390, DOI 10.1038/ncpgasthep0528
   Schaible TD, 2011, HUM MOL GENET, V20, P1687, DOI 10.1093/hmg/ddr044
   Schloss PD, 2009, APPL ENVIRON MICROB, V75, P7537, DOI 10.1128/AEM.01541-09
   Schmidhuber J, NUTR TRANSITION 2030
   Simakachorn N, 2011, J PEDIATR GASTR NUTR, V53, P174, DOI 10.1097/MPG.0b013e318216f1ec
   Sonnenburg ED, 2010, CELL, V141, P1241, DOI 10.1016/j.cell.2010.05.005
   Szabo M, 2008, HUNGARIAN AGR STARTI
   Turnbaugh PJ, 2009, SCI TRANSL MED, V1, DOI 10.1126/scitranslmed.3000322
   White JR, 2009, PLOS COMPUT BIOL, V5, DOI 10.1371/journal.pcbi.1000352
   Willing BP, 2010, GASTROENTEROLOGY, V139, P1844, DOI 10.1053/j.gastro.2010.08.049
   Zachos M, 2007, COCHRANE DB SYST REV, DOI 10.1002/14651858.CD000542.pub2
NR 57
TC 16
Z9 16
U1 0
U2 12
PU LIPPINCOTT WILLIAMS & WILKINS
PI PHILADELPHIA
PA TWO COMMERCE SQ, 2001 MARKET ST, PHILADELPHIA, PA 19103 USA
SN 0277-2116
EI 1536-4801
J9 J PEDIATR GASTR NUTR
JI J. Pediatr. Gastroenterol. Nutr.
PD MAY
PY 2013
VL 56
IS 5
BP 544
EP 550
DI 10.1097/MPG.0b013e3182769748
PG 7
WC Gastroenterology & Hepatology; Nutrition & Dietetics; Pediatrics
WE Science Citation Index Expanded (SCI-EXPANDED)
SC Gastroenterology & Hepatology; Nutrition & Dietetics; Pediatrics
GA 131UK
UT WOS:000318021900023
PM 23085891
OA Green Accepted, Bronze
DA 2024-01-22
ER

PT J
AU Song, Y
   Dunkin, D
   Dahan, S
   Iuga, A
   Ceballos, C
   Hoffstadter-Thal, K
   Yang, N
   Benkov, K
   Mayer, L
   Li, XM
AF Song, Ying
   Dunkin, David
   Dahan, Stephanie
   Iuga, Alina
   Ceballos, Clare
   Hoffstadter-Thal, Kathy
   Yang, Nan
   Benkov, Keith
   Mayer, Lloyd
   Li, Xiu-Min
TI Anti-inflammatory Effects of the Chinese Herbal Formula FAHF-2 in
   Experimental and Human IBD
SO INFLAMMATORY BOWEL DISEASES
LA English
DT Article
DE Crohn's disease; herbal therapy; pediatric; murine colitis model
ID INFLAMMATORY-BOWEL-DISEASE; ULCERATIVE-COLITIS; COLONIC INFLAMMATION;
   EXTRACT HMPL-004; CROHNS-DISEASE; MURINE MODEL; T-CELLS; MICE;
   CYTOKINES; MEDICINE
AB Background:Crohn's disease (CD) is a chronic inflammatory disease with increasing incidence in children. Current medications have potentially serious side effects, hence increasing interest in alternative therapies. We previously developed an herbal formula, FAHF-2, based on a classical traditional Chinese herbal formula Wu Mei Wan that has long been used in China to treat colitis. We investigated FAHF-2's potential anti-inflammatory effects.Methods:FAHF-2 efficacy was tested in vivo in the CD45Rb(hi)RAG1(-/-) transfer colitis model. Weight loss, colonic histology, and cytokine production from mesenteric lymph nodes were assessed. Human peripheral blood mononuclear cells (PBMCs) and colonic biopsies were obtained from children newly diagnosed with CD and controls and cultured with or without FAHF-2. Cytokine levels were measured by multiplex immunoassay. The effect of FAHF-2 on TNF--producing cells was determined by flow cytometry. NF-B signaling was investigated in human lamina propria mononuclear cells upon FAHF-2 treatment by In-Cell Western.Results:FAHF-2-treated mice had decreased weight loss, improved histology, and reduced TNF-, IL-17, IL-6, and IFN- production. In vitro treated PBMCs produced less TNF-, IFN-, and IL-12. FAHF-2 reduced the TNF--producing monocytes and T cells. Inflamed CD biopsies produced less TNF-, IL-17, IL-6, and IL-1. These effects are because of decreased NF-B activation.Conclusions:FAHF-2 inhibited both adaptive and innate immune proinflammatory cytokine responses in PBMCs and inflamed CD mucosa due in part to blockage of NF-B activation. FAHF-2 was effective in halting progression of colitis in a murine model. This study shows that FAHF-2 has potential as a novel treatment of CD.
C1 [Song, Ying; Yang, Nan; Li, Xiu-Min] Icahn Sch Med Mt Sinai, Div Allergy & Immunol, Dept Pediat, Jaffe Food Allergy Inst, New York, NY 10029 USA.
   [Dunkin, David; Ceballos, Clare; Hoffstadter-Thal, Kathy; Benkov, Keith] Icahn Sch Med Mt Sinai, Div Pediat Gastroenterol & Nutr, Dept Pediat, New York, NY 10029 USA.
   [Dahan, Stephanie; Mayer, Lloyd; Li, Xiu-Min] Icahn Sch Med Mt Sinai, Div Clin Immunol, Inst Immunol, New York, NY 10029 USA.
   [Iuga, Alina] Columbia Univ, Dept Pathol, Sch Med, New York, NY USA.
C3 Icahn School of Medicine at Mount Sinai; Icahn School of Medicine at
   Mount Sinai; Icahn School of Medicine at Mount Sinai; Columbia
   University
RP Li, XM (通讯作者)，Icahn Sch Med Mt Sinai, Div Allergy & Immunol, Dept Pediat, 1 Gustave L Levy Pl, New York, NY 10029 USA.
EM xiu-min.li@mssm.edu
RI Iuga, Alina/ABA-5825-2021; WANG, YANG/JFA-8821-2023; liu,
   xiao/HKE-9880-2023; li, xiu/GXV-1745-2022
OI Dunkin, David/0000-0002-7921-134X
FU Crohn's and Colitis Foundation of America Career Development Award and
   Molly's Research Fund; National Institutes of Health/National Center for
   Complementary and Alternative Medicine grants [1R01AT001495-01A1,
   2R01AT001495-05A1]
FX Supported by Crohn's and Colitis Foundation of America Career
   Development Award and Molly's Research Fund (D.D) and the National
   Institutes of Health/National Center for Complementary and Alternative
   Medicine grants 1R01AT001495-01A1 and 2R01AT001495-05A1 (X.-M.L.).
CR Atreya I, 2008, J INTERN MED, V263, P591, DOI 10.1111/j.1365-2796.2008.01953.x
   Benchimol EI, 2009, GUT, V58, P1490, DOI 10.1136/gut.2009.188383
   Benchimol EI, 2011, INFLAMM BOWEL DIS, V17, P423, DOI 10.1002/ibd.21349
   Bensky D, 2004, Chinese Herbal Medicine: Materia medica, V3rd
   BOOTH IW, 1984, GUT, V25, P188, DOI 10.1136/gut.25.2.188
   Brown SJ, 2007, AM J GASTROENTEROL, V102, P2058, DOI 10.1111/j.1572-0241.2007.01343.x
   Ceballos CBK, 2014, GASTROENTER IN PRESS
   COOPER HS, 1993, LAB INVEST, V69, P238
   Du J, 2011, J IMMUNOL, V187, P942, DOI 10.4049/jimmunol.1002579
   Foster B, 2007, CURR PROTOC IMMUNOL, V78
   Hale LP, 2010, INFLAMM BOWEL DIS, V16, P2012, DOI 10.1002/ibd.21320
   Hale LP, 2005, CLIN IMMUNOL, V116, P135, DOI 10.1016/j.clim.2005.04.011
   Head Kathleen, 2004, Altern Med Rev, V9, P360
   Hilsden RJ, 2011, INFLAMM BOWEL DIS, V17, P655, DOI 10.1002/ibd.21360
   Holm TL, 2012, INT J INFLAMM, V2012, DOI 10.1155/2012/412178
   Holt PR, 2005, DIGEST DIS SCI, V50, P2191, DOI 10.1007/s10620-005-3032-8
   Hovhannisyan Z, 2011, GASTROENTEROLOGY, V140, P957, DOI 10.1053/j.gastro.2010.12.002
   HYAMS JS, 1991, J PEDIATR GASTR NUTR, V12, P439, DOI 10.1097/00005176-199105000-00005
   Kappelman MD, 2013, DIGEST DIS SCI, V58, P519, DOI 10.1007/s10620-012-2371-5
   Kawai T, 1999, IMMUNITY, V11, P115, DOI 10.1016/S1074-7613(00)80086-2
   Kim N, 2007, CLIN IMMUNOL, V123, P30, DOI 10.1016/j.clim.2006.11.005
   Kwon KH, 2005, BIOCHEM PHARMACOL, V69, P395, DOI 10.1016/j.bcp.2004.10.015
   Larrosa M, 2010, J NUTR BIOCHEM, V21, P717, DOI 10.1016/j.jnutbio.2009.04.012
   Martín AR, 2004, BIOCHEM PHARMACOL, V67, P1399, DOI 10.1016/j.bcp.2003.12.024
   Maul J, 2005, GASTROENTEROLOGY, V128, P1868, DOI 10.1053/j.gastro.2005.03.043
   Mazzon E, 2005, FREE RADICAL RES, V39, P1017, DOI 10.1080/10715760500197177
   Michelsen KS, 2013, INFLAMM BOWEL DIS, V19, P151, DOI 10.1002/ibd.22983
   Ostanin DV, 2009, AM J PHYSIOL-GASTR L, V296, pG135, DOI 10.1152/ajpgi.90462.2008
   Patil SP, 2011, J ALLERGY CLIN IMMUN, V128, P1259, DOI 10.1016/j.jaci.2011.06.015
   Patil SP, 2011, ANN ALLERG ASTHMA IM, V106, P205, DOI 10.1016/j.anai.2010.11.019
   Sanchez-Muñoz F, 2008, WORLD J GASTROENTERO, V14, P4280, DOI 10.3748/wjg.14.4280
   Sandborn WJ, 2013, AM J GASTROENTEROL, V108, P90, DOI 10.1038/ajg.2012.340
   Shetty Ajeya, 2002, Am J Pharmacogenomics, V2, P215, DOI 10.2165/00129785-200202040-00001
   Shih David Q, 2008, Curr Gastroenterol Rep, V10, P568, DOI 10.1007/s11894-008-0104-x
   Srivastava KD, 2005, J ALLERGY CLIN IMMUN, V115, P171, DOI 10.1016/j.jaci.2004.10.003
   Tang T, 2011, ALIMENT PHARM THER, V33, P194, DOI 10.1111/j.1365-2036.2010.04515.x
   van der Zaag-Loonen HJ, 2004, J PEDIATR GASTR NUTR, V38, P302, DOI 10.1097/00005176-200403000-00014
   Wang JG, 2010, MAGNETIC FRINGE FIELDS AND INTERFERENCE IN HIGH INTENSITY ACCELERATORS, P1
   Wong AP, 2009, J PEDIATR GASTR NUTR, V48, P55, DOI 10.1097/MPG.0b013e318169330f
   Yu QT, 2007, INFLAMM BOWEL DIS, V13, P191, DOI 10.1002/ibd.20053
   Zimmerman MJ, 1996, ALIMENT PHARM THER, V10, P93, DOI 10.1046/j.1365-2036.1996.22164026.x
NR 41
TC 11
Z9 12
U1 0
U2 25
PU OXFORD UNIV PRESS INC
PI CARY
PA JOURNALS DEPT, 2001 EVANS RD, CARY, NC 27513 USA
SN 1078-0998
EI 1536-4844
J9 INFLAMM BOWEL DIS
JI Inflamm. Bowel Dis.
PD JAN
PY 2014
VL 20
IS 1
BP 144
EP 153
DI 10.1097/01.MIB.0000436467.37566.48
PG 10
WC Gastroenterology & Hepatology
WE Science Citation Index Expanded (SCI-EXPANDED)
SC Gastroenterology & Hepatology
GA 284WW
UT WOS:000329353600018
PM 24252977
OA Green Accepted, Bronze
DA 2024-01-22
ER

PT J
AU Ayoub, F
   Odenwald, M
   Micic, D
   Dalal, SR
   Pekow, J
   Cohen, RD
   Rubin, DT
   Sakuraba, A
AF Ayoub, Fares
   Odenwald, Matthew
   Micic, Dejan
   Dalal, Sushila R.
   Pekow, Joel
   Cohen, Russell D.
   Rubin, David T.
   Sakuraba, Atsushi
TI Vedolizumab for perianal fistulizing Crohn's disease: systematic review
   and meta-analysis
SO INTESTINAL RESEARCH
LA English
DT Review
DE Vedolizumab; Perianal fistula; Perianal disease; Crohn disease;
   Meta-analysis
AB Background/Aims: Perianal fistulas are a debilitating manifestation of Crohn's disease (CD). Despite the advent of anti-tumor necrosis factor (anti-TNF) therapy, the medical management of fistulizing CD continues to be challenged by unmet needs. We conducted a systematic review and meta-analysis of the effectiveness of vedolizumab for the management of perianal fistulizing CD. Methods: A search of PubMed, EMBASE and the Cochrane Library was performed from inception to June 2020 for studies reporting rates of perianal fistula healing in CD patients treated with vedolizumab. The primary outcome of interest was complete healing of perianal fistulas and the secondary outcome was partial healing. The pooled fistula healing rates with 95% confidence intervals (CI) were calculated utilizing a random effects model. Results: A total of 74 studies were initially identified, 4 of which met the inclusion criteria. A total of 198 patients with active perianal fistulas were included, 87% of whom had failed previous anti-TNF therapy. The pooled complete healing rate was 27.6% (95% CI, 18.9%-37.3%) with moderate heterogeneity (I-2= 49.4%) and the pooled partial healing rate was 34.9% (95% CI, 23.2%-47.7%) with high heterogeneity (I-2= 67.1%). Conclusions: In a meta-analysis of 4 studies that included 198 patients with perianal fistulizing CD, the majority of whom had failed previous anti-TNF therapy, vedolizumab treatment led to healing of perianal fistulas in nearly one-third of the patients. The lack of high-quality data and significant study heterogeneity underscores the need for future prospective studies of fistula healing in patients receiving anti-integrin therapy. (Intest Res, Published online)
C1 [Ayoub, Fares; Odenwald, Matthew; Micic, Dejan; Dalal, Sushila R.; Pekow, Joel; Cohen, Russell D.; Rubin, David T.; Sakuraba, Atsushi] Univ Chicago, Inflammatory Bowel Dis Ctr, Sect Gastroenterol Hepatol & Nutr, 5841 S Maryland Ave,MC 4076, Chicago, IL 60637 USA.
C3 University of Chicago
RP Sakuraba, A (通讯作者)，Univ Chicago, Inflammatory Bowel Dis Ctr, Sect Gastroenterol Hepatol & Nutr, 5841 S Maryland Ave,MC 4076, Chicago, IL 60637 USA.
EM asakurab@medicine.bsd.uchicago.edu
RI Ayoub, Fares/J-8147-2019
OI Ayoub, Fares/0000-0001-8559-5477; Sakuraba, Atsushi/0000-0003-2519-6129;
   Pekow, Joel/0000-0002-4790-8994; Rubin, David/0000-0001-5647-1723
CR Chapuis-Biron C, 2020, ALIMENT PHARM THER, V51, P719, DOI 10.1111/apt.15665
   Feagan BG, 2018, J CROHNS COLITIS, V12, P621, DOI 10.1093/ecco-jcc/jjy019
   Pestour S, 2017, HUM HLTH PATHOL
   Schwartz D, 2020, RANDOMIZED DOUBLE BL
NR 4
TC 5
Z9 5
U1 1
U2 1
PU KOREAN ASSOC STUDY INTESTINAL DISEASES
PI SEOUL
PA LOTTEGOLDROSE 2-F, RM 305, 890-59, DAECHI-DONG, GANGNAM-GU, SEOUL,
   135-280, SOUTH KOREA
SN 1598-9100
J9 INTEST RES
JI Intest. Res.
PD APR
PY 2022
VL 20
IS 2
BP 240
EP +
DI 10.5217/ir.2021.00091
EA FEB 2022
PG 14
WC Gastroenterology & Hepatology
WE Emerging Sources Citation Index (ESCI)
SC Gastroenterology & Hepatology
GA 1D2ZI
UT WOS:000753601600001
PM 35124951
OA gold, Green Published
DA 2024-01-22
ER

PT J
AU Burstiner, LS
   Owings, AH
   Tacy, C
   Perez, M
   Royer, A
   Hreish, Y
   Johnson, J
   Barr, M
   Laird, H
   Tarugu, S
   Robinson, TO
   Hosseini-Carroll, P
   Liu, J
   Glover, SC
AF Burstiner, Landen Shane
   Owings, Anna H.
   Tacy, Collin
   Perez, Melanie
   Royer, Amor
   Hreish, Yousef
   Johnson, Jeshanah
   Barr, Madelyn
   Laird, Hannah
   Tarugu, Spurthi
   Robinson, Tanya O.
   Hosseini-Carroll, Pegah
   Liu, Julia
   Glover, Sarah C.
TI A focused retrospective study on differences in IBD characteristics
   between Black and White patients in the south
SO AMERICAN JOURNAL OF THE MEDICAL SCIENCES
LA English
DT Article
DE Inflammatory bowel disease; Crohn's disease; Minority
ID INFLAMMATORY-BOWEL-DISEASE; CROHNS-DISEASE; UNITED-STATES; NONADHERENCE;
   DISPARITIES; PREVALENCE; PREDICTORS; MEDICATION; INFLIXIMAB; ADHERENCE
AB Background: Most facets of Inflammatory Bowel Disease (IBD) have not been thoroughly compared among minority popula-tions, including Black patients. Our study was designed to characterize the demographics, phenotypes, outcomes, healthcare utilization, and treatment of IBD in a large cohort with 38% Black patients.Methods: Electronic health records of 3272 IBD patients seen in a tertiary academic medical network from 2012 to July 15th, 2019 were analyzed.Results: Black patients with Crohn's disease were significantly more likely than White patients to suffer from perianal (p < 0.001), fistulizing (p < 0.001), and fibrostenotic phenotypes (p < 0.001). Black patients with IBD were significantly more likely to undergo IBD-related surgery (p = 0.042) and experience an IBD-related complication (p < 0.001). The proportion of patients with at least one colonoscopy, one visit to the gastroenterology clinic, one visit to the emergency department (ED), and one hospital admission were higher in Black patients (p < 0.001, p = 0.005, p < 0.001, and p < 0.001; respectively).Conclusions: Black IBD patients had more severe disease phenotypes and worse healthcare outcomes than White patients. Black patients also used healthcare facilities and IBD medications to an equal or greater extent, despite being of a lower aver-age socioeconomic class than their White counterparts. Our study suggests that underlying factors that do not pertain to the utilization of healthcare resources may be responsible for these worse outcomes in Black patients.
C1 [Burstiner, Landen Shane] Univ Florida, Dept Med, Coll Med Jacksonville, Jacksonville, FL USA.
   [Burstiner, Landen Shane; Tacy, Collin; Perez, Melanie] Nova Southeastern Univ, Dr Kiran C Patel Coll Osteopath Med, Davie, FL USA.
   [Owings, Anna H.; Royer, Amor; Hreish, Yousef; Johnson, Jeshanah; Barr, Madelyn; Laird, Hannah; Tarugu, Spurthi] Univ Mississippi, Dept Med, Med Ctr, Jackson, MS USA.
   [Owings, Anna H.; Robinson, Tanya O.; Hosseini-Carroll, Pegah; Glover, Sarah C.] Univ Mississippi, Div Digest Dis, Med Ctr, Jackson, MS USA.
   [Liu, Julia] Morehouse Sch Med, Div Gastroenterol, Atlanta, GA USA.
   [Glover, Sarah C.] Univ Mississippi, Div Digest Dis, Med Ctr, 2500 North State St, Jackson, MS 39216 USA.
C3 State University System of Florida; University of Florida; Nova
   Southeastern University; University of Mississippi Medical Center;
   University of Mississippi; University of Mississippi Medical Center;
   University of Mississippi; Morehouse School of Medicine; University of
   Mississippi; University of Mississippi Medical Center
RP Glover, SC (通讯作者)，Univ Mississippi, Div Digest Dis, Med Ctr, 2500 North State St, Jackson, MS 39216 USA.
EM scglover@umc.edu
RI Owings, Anna/JEZ-3493-2023
OI Owings, Anna/0000-0002-1139-8857; Glover, Sarah/0000-0002-9899-0473
CR Afzali A, 2016, INFLAMM BOWEL DIS, V22, P2023, DOI 10.1097/MIB.0000000000000835
   Alli-Akintade L, 2015, J CLIN GASTROENTEROL, V49, pE21, DOI 10.1097/MCG.0000000000000117
   Analytics University of Mississippi Medical Center Center for Informatics and Analytics, PAT COH EXPL PCE
   Aniwan S, 2019, THER ADV GASTROENTER, V12, DOI 10.1177/1756284819827692
   [Anonymous], HOSP CLIN
   Barberio B, 2023, GUT, V72, P264, DOI 10.1136/gutjnl-2022-328052
   Barnes EL, 2021, GASTROENTEROLOGY, V160, P677, DOI 10.1053/j.gastro.2020.08.064
   Barnes EL, 2018, INFLAMM BOWEL DIS, V24, P2634, DOI 10.1093/ibd/izy179
   D'Haens GR, 2010, NAT REV GASTRO HEPAT, V7, P86, DOI 10.1038/nrgastro.2009.222
   Ediger JP, 2007, AM J GASTROENTEROL, V102, P1417, DOI 10.1111/j.1572-0241.2007.01212.x
   Eidelwein AP, 2007, J PEDIATR GASTR NUTR, V44, P555, DOI 10.1097/MPG.0b013e3180335bb3
   Flasar MH, 2008, INFLAMM BOWEL DIS, V14, P13, DOI 10.1002/ibd.20298
   Jackson JF, 2008, AM J MED SCI, V336, P389, DOI 10.1097/MAJ.0b013e31816a5c06
   Kaplan GG, 2015, NAT REV GASTRO HEPAT, V12, P720, DOI 10.1038/nrgastro.2015.150
   Kotze PG, 2020, CLIN GASTROENTEROL H, V18, P304, DOI 10.1016/j.cgh.2019.06.030
   Liu JJ, 2023, INFLAMM BOWEL DIS, V29, P297, DOI 10.1093/ibd/izac124
   Ma MA, 2021, MAYO CLIN PROC, V96, P264, DOI 10.1016/j.mayocp.2020.10.027
   Marques ICD, 2021, AM J SURG, V221, P668, DOI 10.1016/j.amjsurg.2020.12.010
   Montgomery SR, 2018, AM J SURG, V215, P1046, DOI 10.1016/j.amjsurg.2018.05.011
   Nahon S, 2011, INFLAMM BOWEL DIS, V17, P1270, DOI 10.1002/ibd.21482
   Ng SC, 2019, AM J GASTROENTEROL, V114, P107, DOI 10.1038/s41395-018-0233-2
   Nguyen GC, 2006, AM J GASTROENTEROL, V101, P1012, DOI 10.1111/j.1572-0241.2006.00504.x
   Nguyen GC, 2010, AM J GASTROENTEROL, V105, P2202, DOI 10.1038/ajg.2010.202
   Nguyen GC, 2009, INFLAMM BOWEL DIS, V15, P1233, DOI 10.1002/ibd.20883
   Njoku K, 2021, AM J GASTROENTEROL, V116, pS420
   Present DH, 1999, NEW ENGL J MED, V340, P1398, DOI 10.1056/NEJM199905063401804
   Reddy SI, 2003, INFLAMM BOWEL DIS, V9, P380, DOI 10.1097/00054725-200311000-00006
   Sands BE, 2004, NEW ENGL J MED, V350, P876, DOI 10.1056/NEJMoa030815
   Sewell JL, 2013, INFLAMM BOWEL DIS, V19, P627, DOI 10.1002/ibd.22986
   Sewitch MJ, 2003, AM J GASTROENTEROL, V98, P1535, DOI 10.1016/S0002-9270(03)00304-6
   Shi HY, 2018, CLIN GASTROENTEROL H, V16, P11
   Shivashankar R, 2017, CLIN GASTROENTEROL H, V15, P857, DOI 10.1016/j.cgh.2016.10.039
   United States Census Bureau, 2019 AM COMM SURV DE
   United States Census Bureau, REL NUMB CB19 90 POP
   Xu F, 2021, MMWR-MORBID MORTAL W, V70, P698, DOI 10.15585/mmwr.mm7019a2
   Zakai NA, 2009, AM J EPIDEMIOL, V169, P355, DOI 10.1093/aje/kwn355
NR 36
TC 0
Z9 0
U1 2
U2 2
PU ELSEVIER SCIENCE INC
PI NEW YORK
PA STE 800, 230 PARK AVE, NEW YORK, NY 10169 USA
SN 0002-9629
EI 1538-2990
J9 AM J MED SCI
JI Am. J. Med. Sci.
PD JUN
PY 2023
VL 365
IS 6
BP 488
EP 495
PG 8
WC Medicine, General & Internal
WE Science Citation Index Expanded (SCI-EXPANDED)
SC General & Internal Medicine
GA L3LE0
UT WOS:001022299600001
PM 36842466
DA 2024-01-22
ER

PT J
AU Froehlich, F
   Juillerat, P
   Felley, C
   Mottet, C
   Vader, JP
   Burnand, B
   Michetti, P
   Gonvers, JJ
AF Froehlich, F
   Juillerat, P
   Felley, C
   Mottet, C
   Vader, JP
   Burnand, B
   Michetti, P
   Gonvers, JJ
TI Treatment of postoperative Crohn's disease
SO DIGESTION
LA English
DT Review
DE Crohn's disease; postoperative treatment; maintenance treatment; relapse
   prevention; mesalamine; azathioprine; immunosuppressive treatment
ID RANDOMIZED CONTROLLED-TRIAL; MULTICENTER TRIAL; RECURRENT ILEITIS;
   RISK-FACTORS; DOUBLE-BLIND; PREVENTION; MESALAMINE; RESECTION; SURGERY;
   PLACEBO
AB At 1 year after a first resection, up to 80% of patients show an endoscopic recurrence, 10 - 20% have clinical relapse, and 5% have surgical recurrence. Smoking is one of the most important risk factors for postoperative recurrence. Preoperative disease activity and the severity of endoscopic lesions in the neoterminal ileum within the first postoperative year are predictors of symptomatic recurrence. Mesalamine is generally the first-line treatment used in the postoperative setting but still provokes considerable controversy as to its efficacy, in spite of the results of a meta-analysis. Immunosuppressive treatment ( azathioprine, 6-MP) is based on scant evidence but is currently used as a second-line treatment in postsurgical patients at high risk for recurrence, with symptoms or with early endoscopic lesions in the neoterminal ileum. Nitroimidazole antibiotics ( metronidazole, ornidazole) are also effective in the control of active Crohn's disease in the postoperative setting. Given their known toxicity, they may be used as a third-line treatment as initial short-term prevention therapy rather than for long-term use. Conventional corticosteroids, budesonide or probiotics have no proven role in postoperative prophylaxis. Infliximab has not as yet been studied for use in the prevention of relapse after surgery. Copyright (C) 2005 S. Karger AG, Basel.
C1 Univ Lausanne, Med Ctr, Div Gastroenterol & Hepatol, CH-1011 Lausanne, Switzerland.
   Univ Basel, Gastrointestinal Dept, Basel, Switzerland.
   Univ Lausanne, Inst Social & Prevent Med, Lausanne, Switzerland.
C3 University of Lausanne; University of Basel; University of Lausanne
RP Froehlich, F (通讯作者)，Univ Lausanne, Med Ctr, Div Gastroenterol & Hepatol, Rue Bugnon 44, CH-1011 Lausanne, Switzerland.
EM Florian.Froehlich@bluewin.ch
CR Aeberhard P, 1996, DIS COLON RECTUM, V39, P80, DOI 10.1007/BF02048274
   BAKER WNW, 1970, GUT, V11, P235, DOI 10.1136/gut.11.3.235
   Banerjee S, 2002, GASTROENTEROL CLIN N, V31, P185, DOI 10.1016/S0889-8553(01)00012-7
   Becker JM, 1999, GASTROENTEROL CLIN N, V28, P371, DOI 10.1016/S0889-8553(05)70061-3
   BERGMAN L, 1976, SCAND J GASTROENTERO, V11, P651
   Bernell O, 2000, ANN SURG, V231, P38, DOI 10.1097/00000658-200001000-00006
   Borley NR, 1997, BRIT J SURG, V84, P1493, DOI 10.1002/bjs.1800841104
   BRIGNOLA C, 1995, GASTROENTEROLOGY, V108, P345, DOI 10.1016/0016-5085(95)90059-4
   Camma C, 1997, GASTROENTEROLOGY, V113, P1465, DOI 10.1053/gast.1997.v113.pm9352848
   CAPRILLI R, 1994, ALIMENT PHARM THER, V8, P35
   Caprilli R, 2003, ALIMENT PHARM THER, V17, P517, DOI 10.1046/j.1365-2036.2003.01462.x
   Caprilli R, 1996, DIS COLON RECTUM, V39, P335, DOI 10.1007/BF02049478
   Colombel JF, 2003, AM J GASTROENTEROL, V98, P2239, DOI 10.1016/S0002-9270(03)00660-9
   Colombel JF, 2001, GUT, V49, P42, DOI 10.1136/gut.49.1.42
   COTTONE M, 1994, GASTROENTEROLOGY, V106, P643, DOI 10.1016/0016-5085(94)90697-1
   Cottone M, 2000, GASTROENTEROLOGY, V119, P597, DOI 10.1053/gast.2000.16153
   D'Haens G, 1999, Curr Gastroenterol Rep, V1, P476, DOI 10.1007/s11894-999-0006-6
   D'Haens GR, 1998, GASTROENTEROLOGY, V114, P262, DOI 10.1016/S0016-5085(98)70476-7
   DHaens G, 1997, GASTROENTEROLOGY, V112, P1475, DOI 10.1016/S0016-5085(97)70027-1
   DHAENS GR, 1995, GUT, V36, P715, DOI 10.1136/gut.36.5.715
   EWE K, 1989, DIGESTION, V42, P224, DOI 10.1159/000199850
   Ewe K, 1999, EUR J GASTROEN HEPAT, V11, P277, DOI 10.1097/00042737-199903000-00011
   Fazio VW, 1996, ANN SURG, V224, P563, DOI 10.1097/00000658-199610000-00014
   Florent C, 1996, EUR J GASTROEN HEPAT, V8, P229, DOI 10.1097/00042737-199603000-00008
   GREENSTEIN AJ, 1975, NEW ENGL J MED, V293, P685, DOI 10.1056/NEJM197510022931403
   GREENSTEIN AJ, 1988, GUT, V29, P588, DOI 10.1136/gut.29.5.588
   GRIFFITHS AM, 1991, GUT, V32, P491, DOI 10.1136/gut.32.5.491
   Hellers G, 1999, GASTROENTEROLOGY, V116, P294, DOI 10.1016/S0016-5085(99)70125-3
   HELLERS G, 1979, ACTA CHIR SCAND S490, V5, P81
   Korelitz B, 1998, GASTROENTEROLOGY, V114, pA1011, DOI 10.1016/S0016-5085(98)84115-2
   Lautenbach E, 1998, GASTROENTEROLOGY, V115, P259, DOI 10.1016/S0016-5085(98)70191-X
   Lochs H, 2000, GASTROENTEROLOGY, V118, P264, DOI 10.1016/S0016-5085(00)70208-3
   MCLEOD RS, 1995, GASTROENTEROLOGY, V109, P404, DOI 10.1016/0016-5085(95)90327-5
   MEKHJIAN HS, 1979, GASTROENTEROLOGY, V77, P907
   MICHELASSI F, 1991, ANN SURG, V214, P230, DOI 10.1097/00000658-199109000-00006
   Nos P, 2000, Gastroenterol Hepatol, V23, P374
   NYGAARD K, 1977, SCAND J GASTROENTERO, V12, P577, DOI 10.3109/00365527709181336
   Prantera C, 2002, GUT, V51, P405, DOI 10.1136/gut.51.3.405
   RUTGEERTS P, 1995, GASTROENTEROLOGY, V108, P1617, DOI 10.1016/0016-5085(95)90121-3
   RUTGEERTS P, 1984, GUT, V25, P665, DOI 10.1136/gut.25.6.665
   RUTGEERTS P, 1990, GASTROENTEROLOGY, V99, P956, DOI 10.1016/0016-5085(90)90613-6
   RUTGEERTS P, 2002, GASTROENTEROLOGY, V122, pW1356
   SACHAR DB, 1990, MED CLIN N AM, V74, P183, DOI 10.1016/S0025-7125(16)30594-6
   Sutherland LR, 1997, GASTROENTEROLOGY, V112, P1069, DOI 10.1016/S0016-5085(97)70117-3
   SUTHERLAND LR, 1990, GASTROENTEROLOGY, V98, P1123, DOI 10.1016/0016-5085(90)90324-T
   WHELAN G, 1985, GASTROENTEROLOGY, V88, P1826, DOI 10.1016/0016-5085(85)90007-1
NR 46
TC 15
Z9 15
U1 0
U2 1
PU KARGER
PI BASEL
PA ALLSCHWILERSTRASSE 10, CH-4009 BASEL, SWITZERLAND
SN 0012-2823
EI 1421-9867
J9 DIGESTION
JI Digestion
PY 2005
VL 71
IS 1
BP 49
EP 53
DI 10.1159/000083873
PG 5
WC Gastroenterology & Hepatology
WE Science Citation Index Expanded (SCI-EXPANDED)
SC Gastroenterology & Hepatology
GA 909VJ
UT WOS:000227888500011
PM 15711050
DA 2024-01-22
ER

PT J
AU Mesolella, M
   Buono, S
   Mignogna, MD
   Allosso, S
AF Mesolella, Massimo
   Buono, Sarah
   Mignogna, Michele D.
   Allosso, Salvatore
TI Cobblestoning soft palate lesion: case report of a difficult diagnosis
SO GAZZETTA MEDICA ITALIANA ARCHIVIO PER LE SCIENZE MEDICHE
LA English
DT Article
DE Inflammatory bowel diseases; Crohn disease; Oral manifestations
ID ORAL MANIFESTATIONS; CALPROTECTIN
AB Oral lesions are often the first sign of an Inflammatory bowel disease (IBD), which includes Crohn's disease (CD) and ulcerative colitis (UC). Oral manifestations are not always accompanied by intestinal inflammation's symptoms. For this reason, many times, ENT specialist is the first doctor who receives the patient. Diagnosis and treatment of the patients affected by IBD associated with several extra-intestinal manifestations requiring a multidisciplinary management. Endoscopic examination allows us to diagnose the disease but non-invasive markers of intestinal inflammation, like fecal calprotectin, may be used to select which patients need to undergo endoscopic examination; thereby avoiding unnecessary investigations. The therapeutic choice, currently available, to treat oral lesions associated with IBD includes topical or systemic corticosteroids, immunosuppressive agents, and biologic drugs. (Cite this article as: Mesolella M, Buono S, Mignogna MD, Allosso S. Cobblestoning soft palate lesion: case report of a difficult diagnosis. Gazz Med Ital -Arch Sci Med 2023;182:749-53. DOI: 10.23736/S0393-3660.22.04856-2)
C1 [Buono, Sarah; Mignogna, Michele D.; Allosso, Salvatore] Univ Feder II Naples, Dept Neurosci Reprod & Odontostomatol Sci, Naples, Italy.
   [Mesolella, Massimo] via Gaetano Filangieri 36, I-80121 Naples, Italy.
RP Mesolella, M (通讯作者)，via Gaetano Filangieri 36, I-80121 Naples, Italy.
EM massimo.mesolella@unina.it
RI Mesolella, Massimo/AAQ-2066-2020
OI Mesolella, Massimo/0000-0002-5081-1552; ALLOSSO,
   SALVATORE/0000-0002-4312-4711
CR Abdullah B, 2020, SCI REP-UK, V10, DOI 10.1038/s41598-020-64011-6
   Ayling RM, 2018, ADV CLIN CHEM, V87, P161, DOI 10.1016/bs.acc.2018.07.005
   Hospitals M., 1971, Section of Proctology
   Katsanos KH, 2015, ALIMENT PHARM THER, V42, P40, DOI 10.1111/apt.13217
   Kehl-Fie TE, 2011, CELL HOST MICROBE, V10, P158, DOI 10.1016/j.chom.2011.07.004
   Khouri JM, 2005, ACTA PAEDIATR, V94, P501, DOI 10.1080/08035250410023142
   Koulaouzidis A, 2011, SCAND J GASTROENTERO, V46, P561, DOI 10.3109/00365521.2011.551835
   Lankarani KB, 2013, WORLD J GASTROENTERO, V19, P8571, DOI 10.3748/wjg.v19.i46.8571
   Mesolella M, 2021, ENT-EAR NOSE THROAT, V100, p1012S, DOI 10.1177/0145561320933961
   Muhvic-Urek M, 2016, WORLD J GASTROENTERO, V22, P5655, DOI 10.3748/wjg.v22.i25.5655
   Pereira MS, 2016, CLIN MED RES, V14, P46, DOI 10.3121/cmr.2015.1307
   Podolsky DK, 2002, NEW ENGL J MED, V347, P417, DOI 10.1056/NEJMra0804647
   Ribaldone Davide Giuseppe, 2020, Medicines (Basel), V7, DOI 10.3390/medicines7060033
   Silverberg MS, 2003, INFLAMM BOWEL DIS, V9, P1, DOI 10.1097/00054725-200301000-00001
   Vavricka SR, 2015, INFLAMM BOWEL DIS, V21, P1982, DOI 10.1097/MIB.0000000000000392
   Wright EK, 2016, DIGEST DIS, V34, P98, DOI 10.1159/000442935
NR 16
TC 0
Z9 0
U1 0
U2 0
PU EDIZIONI MINERVA MEDICA
PI TURIN
PA CORSO BRAMANTE 83-85 INT JOURNALS DEPT., 10126 TURIN, ITALY
SN 0393-3660
EI 1827-1812
J9 GAZZ MED ITAL ARCH S
JI Gazz. Med. Ital. Arch. Sci. Med.
PD OCT
PY 2023
VL 182
IS 10
BP 749
EP 753
DI 10.23736/S0393-3660.22.04856-2
PG 5
WC Medicine, General & Internal; Medicine, Research & Experimental; Surgery
WE Emerging Sources Citation Index (ESCI)
SC General & Internal Medicine; Research & Experimental Medicine; Surgery
GA Z4QO8
UT WOS:001111941300019
OA hybrid
DA 2024-01-22
ER

PT J
AU Siakavellas, SI
   Bamias, G
AF Siakavellas, Spyros I.
   Bamias, Giorgos
TI Role of the IL-23/IL-17 Axis in Crohn's Disease
SO DISCOVERY MEDICINE
LA English
DT Article
ID INFLAMMATORY-BOWEL-DISEASE; INTERLEUKIN-12/23 MONOCLONAL-ANTIBODY;
   PLACEBO-CONTROLLED TRIAL; GENOME-WIDE ASSOCIATION; DOUBLE-BLIND;
   PROINFLAMMATORY CYTOKINES; GENE-EXPRESSION; T-CELLS; USTEKINUMAB; IL-17
AB Crohn's disease is an immune-mediated disease that is characterized by chronic intestinal inflammation. Effector CD4+ T-lymphocytes are expanded in Crohn's disease-associated inflammatory lesions and play a critical role in the pathogenesis of this condition. Recently, a novel population of effector T-lymphocytes has been identified, which is clearly separated from the traditional Th1 and Th2 lineages and is characterized by the secretion of IL-17, hence its designation as Th17. The development of this population has been closely linked to IL-23, a member of the IL-12 family of cytokines. Converging lines of evidence support the hypothesis that the IL-23/Th17 axis is of pathogenic relevance for Crohn's disease. Protein and mRNA levels of IL-23, IL-17, and other Th17 effector cytokines, such as IL-21 and IL-22, are elevated in areas with active Crohn's disease-related inflammation, whereas lamina propria mononuclear cells from patients with Crohn's disease secrete increased amounts of IL-17 upon T-cell receptor-specific stimulation. Genome-wide association studies have identified several Crohn's disease-associated polymorphisms in genes that encode for proteins of the IL-23/Th17 pathway. Functional studies have shown that Th17-related effector cytokines induce pro-inflammatory responses that are components of the pathogenetic mechanisms of Crohn's disease, including recruitment of neutrophils via IL-8 induction, upregulation of inflammatory mediators such as TNF-alpha, IL-1 beta, and IL-6, and secretion of metalloproteinases by intestinal fibroblasts. Finally, in several animal models of intestinal inflammation, disease severity is ameliorated when the IL-23/Th17 pathway is rendered deficient. These findings point to a critically important role for IL-23/Th17-mediated immune responses in Crohn's disease pathogenesis and may offer unique therapeutic opportunities for patients. [Discovery Medicine 14(77): 253-262, October 2012]
C1 [Siakavellas, Spyros I.; Bamias, Giorgos] Ethnikon & Kapodistriakon Unvers Sch Med Sci, Dept Propaedeut & Internal Med 1, Div Gastroenterol, Laikon Hosp, Athens 11527, Greece.
C3 Laiko General Hospital
RP Bamias, G (通讯作者)，Ethnikon & Kapodistriakon Unvers Sch Med Sci, Dept Propaedeut & Internal Med 1, Div Gastroenterol, Laikon Hosp, Athens 11527, Greece.
EM gbamias@gmail.com
RI Siakavellas, Spyros/AAA-3572-2019
OI Siakavellas, Spyros/0000-0001-8217-8950
CR Abraham C, 2009, NEW ENGL J MED, V361, P2066, DOI 10.1056/NEJMra0804647
   Acosta-Rodriguez EV, 2007, NAT IMMUNOL, V8, P639, DOI 10.1038/ni1467
   Ahern PP, 2010, IMMUNITY, V33, P279, DOI 10.1016/j.immuni.2010.08.010
   Andoh A, 2005, GASTROENTEROLOGY, V129, P969, DOI 10.1053/j.gastro.2005.06.071
   Annunziato F, 2007, J EXP MED, V204, P1849, DOI 10.1084/jem.20070663
   Bamias G, 2005, ANN INTERN MED, V143, P895, DOI 10.7326/0003-4819-143-12-200512200-00007
   Bamias G, 2007, CURR OPIN GASTROEN, V23, P365, DOI 10.1097/MOG.0b013e3281c55eb2
   Bamias G, 2006, CURR OPIN PHARMACOL, V6, P401, DOI 10.1016/j.coph.2006.03.008
   Bamias G, 2006, P NATL ACAD SCI USA, V103, P8441, DOI 10.1073/pnas.0510903103
   Bamias G, 2012, CYTOKINE, V59, P451, DOI 10.1016/j.cyto.2012.06.014
   Bamias G, 2012, DIGEST LIVER DIS, V44, P30, DOI 10.1016/j.dld.2011.09.002
   Bamias G, 2011, DISCOV MED, V11, P459
   Bettelli E, 2008, NATURE, V453, P1051, DOI 10.1038/nature07036
   Bettelli E, 2007, NAT IMMUNOL, V8, P345, DOI 10.1038/ni0407-345
   Bluestone JA, 2009, NAT REV IMMUNOL, V9, P811, DOI 10.1038/nri2654
   Brand S, 2006, AM J PHYSIOL-GASTR L, V290, pG827, DOI 10.1152/ajpgi.00513.2005
   Caruso R, 2007, GASTROENTEROLOGY, V132, P166, DOI 10.1053/j.gastro.2006.09.053
   Croxford AL, 2012, EUR J IMMUNOL, V42, P2263, DOI 10.1002/eji.201242598
   Danese S, 2012, GUT, V61, P918, DOI 10.1136/gutjnl-2011-300904
   Dong C, 2006, NAT REV IMMUNOL, V6, P329, DOI 10.1038/nri1807
   Dong C, 2008, NAT REV IMMUNOL, V8, P337, DOI 10.1038/nri2295
   Duerr RH, 2006, SCIENCE, V314, P1461, DOI 10.1126/science.1135245
   Fossiez F, 1996, J EXP MED, V183, P2593, DOI 10.1084/jem.183.6.2593
   Fujino S, 2003, GUT, V52, P65, DOI 10.1136/gut.52.1.65
   Hakonarson H, 2009, SEMIN IMMUNOL, V21, P355, DOI 10.1016/j.smim.2009.06.001
   Hueber W, 2012, GUT
   Hundorfean G, 2012, INFLAMM BOWEL DIS, V18, P180, DOI 10.1002/ibd.21677
   Iwakura Y, 2006, J CLIN INVEST, V116, P1218, DOI 10.1172/JCI28508
   Jovanovic DV, 1998, J IMMUNOL, V160, P3513
   Kamada N, 2010, INFLAMM BOWEL DIS, V16, P568, DOI 10.1002/ibd.21124
   Kim SW, 2011, GUT, V60, P1527, DOI 10.1136/gut.2011.238477
   Lee YK, 2009, CURR OPIN IMMUNOL, V21, P274, DOI 10.1016/j.coi.2009.05.021
   Lee YK, 2009, IMMUNITY, V30, P92, DOI 10.1016/j.immuni.2008.11.005
   Lees CW, 2011, GUT, V60, P1739, DOI 10.1136/gut.2009.199679
   Leonardi CL, 2008, LANCET, V371, P1665, DOI 10.1016/S0140-6736(08)60725-4
   Li Y, 2010, INFLAMM RES, V59, P607, DOI 10.1007/s00011-010-0171-y
   Liu ZJ, 2011, J LEUKOCYTE BIOL, V89, P597, DOI 10.1189/jlb.0810456
   Maggi L, 2010, EUR J IMMUNOL, V40, P2174, DOI 10.1002/eji.200940257
   Maloy KJ, 2008, MUCOSAL IMMUNOL, V1, P339, DOI 10.1038/mi.2008.28
   Mannon PJ, 2004, NEW ENGL J MED, V351, P2069, DOI 10.1056/NEJMoa033402
   Maynard CL, 2009, IMMUNITY, V31, P389, DOI 10.1016/j.immuni.2009.08.012
   McGeachy MJ, 2007, NAT IMMUNOL, V8, P1390, DOI 10.1038/ni1539
   Monteleone G, 2006, GUT, V55, P1774, DOI 10.1136/gut.2006.093187
   Monteleone G, 2005, GASTROENTEROLOGY, V128, P687, DOI 10.1053/j.gastro.2004.12.042
   Moseley TA, 2003, CYTOKINE GROWTH F R, V14, P155, DOI 10.1016/S1359-6101(03)00002-9
   MOSMANN TR, 1986, J IMMUNOL, V136, P2348
   MOSMANN TR, 1989, ANNU REV IMMUNOL, V7, P145, DOI 10.1146/annurev.iy.07.040189.001045
   Murphy KM, 2010, NAT IMMUNOL, V11, P674, DOI 10.1038/ni.1899
   Murphy KM, 2000, ANNU REV IMMUNOL, V18, P451, DOI 10.1146/annurev.immunol.18.1.451
   Murphy KM, 2002, NAT REV IMMUNOL, V2, P933, DOI 10.1038/nri954
   Papp KA, 2008, LANCET, V371, P1675, DOI 10.1016/S0140-6736(08)60726-6
   Peluso I, 2007, J IMMUNOL, V178, P732, DOI 10.4049/jimmunol.178.2.732
   Plevy SE, 2011, GASTROENTEROLOGY, V140, P1838, DOI 10.1053/j.gastro.2011.02.014
   Rovedatti L, 2009, GUT, V58, P1629, DOI 10.1136/gut.2009.182170
   Sallusto F, 2012, EUR J IMMUNOL, V42, P2215, DOI 10.1002/eji.201242741
   Sandborn WJ, 2008, GASTROENTEROLOGY, V135, P1130, DOI 10.1053/j.gastro.2008.07.014
   Sands BE, 2010, INFLAMM BOWEL DIS, V16, P1209, DOI 10.1002/ibd.21159
   Schmechel S, 2008, INFLAMM BOWEL DIS, V14, P204, DOI 10.1002/ibd.20315
   Schmidt C, 2005, INFLAMM BOWEL DIS, V11, P16, DOI 10.1097/00054725-200501000-00003
   Seng KC, 2008, EUR J HUM GENET, V16, P554, DOI 10.1038/ejhg.2008.12
   Shalom-Barak T, 1998, J BIOL CHEM, V273, P27467, DOI 10.1074/jbc.273.42.27467
   Strober W, 2011, GASTROENTEROLOGY, V140, P1756, DOI 10.1053/j.gastro.2011.02.016
   Toedter GP, 2009, AM J GASTROENTEROL, V104, P2768, DOI 10.1038/ajg.2009.454
   Tremelling M, 2007, GASTROENTEROLOGY, V132, P1657, DOI 10.1053/j.gastro.2007.02.051
   Van Limbergen J, 2009, ANNU REV GENOM HUM G, V10, P89, DOI 10.1146/annurev-genom-082908-150013
   Xavier RJ, 2007, NATURE, V448, P427, DOI 10.1038/nature06005
   Zwiers A, 2012, J IMMUNOL, V188, P1573, DOI 10.4049/jimmunol.1101494
NR 67
TC 66
Z9 86
U1 1
U2 8
PU DISCOVERY MEDICINE
PI TIMONIUM
PA 10 GERARD AVE, STE 201, TIMONIUM, MD 21093 USA
SN 1539-6509
EI 1944-7930
J9 DISCOV MED
JI Discov. Med.
PD OCT
PY 2012
VL 14
IS 77
BP 253
EP 262
PG 10
WC Medicine, Research & Experimental
WE Science Citation Index Expanded (SCI-EXPANDED)
SC Research & Experimental Medicine
GA 094XA
UT WOS:000315297300004
PM 23114581
DA 2024-01-22
ER

PT J
AU Li, Y
   Shu, HJ
   Lu, H
   Yang, H
   Li, J
   Tan, B
   Qian, JM
AF Li, Yue
   Shu, Hui Jun
   Lu, Hong
   Yang, Hong
   Li, Ji
   Tan, Bei
   Qian, Jia Ming
TI Long-term risk of infection in patients with Crohn's disease on anti-TNF
   treatment: A prospective single-center cohort study in China
SO JOURNAL OF DIGESTIVE DISEASES
LA English
DT Article
DE anti-TNF agent; Crohn disease; infection; infliximab; risk factors
ID INFLAMMATORY-BOWEL-DISEASE; NECROSIS-FACTOR-ALPHA; OPPORTUNISTIC
   INFECTIONS; THERAPY; METAANALYSIS; INFLIXIMAB; BIOLOGICS; EFFICACY
AB OBJECTIVEThe aim of this study was to explore the long-term risk of infection in patients with Crohn's disease (CD) on infliximab (IFX) therapy.
   METHODSAll CD patients treated with IFX were recruited from January 2008 to December 2015. Their characteristics and infectious events during IFX therapy were prospectively collected, and the risk of infection was evaluated using Cox regression.
   RESULTSSeventy CD patients receiving IFX were consecutively recruited. During a median of 15 months, 15 patients experienced 17 infectious events which occurred within a median of 21 weeks after the initiation of IFX therapy. Of 17 infectious events, eight were viral infections, six were bacterial infections, and the others were fungal infections. IFX was discontinued in 6 (40.0%) out of 15 cases due to infections. Compared with those without infections, patients with infectious events were more likely of Montreal B1 (inflammatory) behavior, with concomitant use of systemic corticosteroids when infliximab was started but less mucosal healing when infections occurred (P < 0.05). By Cox hazard ratio (HR) analysis, patients with B1 behavior had a higher risk of developing infections than those with B3 (fistulizing) behavior (HR 4.897, P = 0.010). Successful corticosteroid withdrawal (HR 0.275, P = 0.035) or mucosal healing (HR 0.155, P = 0.002) were associated with a lower risk of infections.
   CONCLUSIONSLong-term use of IFX in CD patients has a high risk of infections. Failure in mucosal healing and increased concomitant use of systemic corticosteroids are independent risk factors of infections during IFX therapy.
C1 [Qian, Jia Ming] Chinese Acad Med Sci, Dept Gastroenterol, Peking Union Med Coll Hosp, 1 Shuaifuyuan Rd, Beijing 100730, Peoples R China.
   [Qian, Jia Ming] Peking Union Med Coll, 1 Shuaifuyuan Rd, Beijing 100730, Peoples R China.
C3 Chinese Academy of Medical Sciences - Peking Union Medical College;
   Peking Union Medical College Hospital; Chinese Academy of Medical
   Sciences - Peking Union Medical College; Peking Union Medical College
RP Qian, JM (通讯作者)，Chinese Acad Med Sci, Dept Gastroenterol, Peking Union Med Coll Hosp, 1 Shuaifuyuan Rd, Beijing 100730, Peoples R China.; Qian, JM (通讯作者)，Peking Union Med Coll, 1 Shuaifuyuan Rd, Beijing 100730, Peoples R China.
EM qianjiaming1957@126.com
CR Asakura H, 2001, J GASTROEN HEPATOL, V16, P763, DOI 10.1046/j.1440-1746.2001.02507.x
   Bonovas S, 2016, CLIN GASTROENTEROL H, V14, P1385, DOI 10.1016/j.cgh.2016.04.039
   Clark M, 2007, GASTROENTEROLOGY, V133, P312, DOI 10.1053/j.gastro.2007.05.006
   Dixon WG, 2010, ANN RHEUM DIS, V69, P522, DOI 10.1136/ard.2009.118935
   Ford AC, 2013, AM J GASTROENTEROL, V108, P1268, DOI 10.1038/ajg.2013.138
   Grijalva CG, 2011, JAMA-J AM MED ASSOC, V306, P2331, DOI 10.1001/jama.2011.1692
   Kasahara S, 2003, J VIROL, V77, P2469, DOI 10.1128/JVI.77.4.2469-2476.2003
   Lee KM, 2013, J GASTROEN HEPATOL, V28, P1829, DOI 10.1111/jgh.12324
   Lichtenstein GR, 2012, AM J GASTROENTEROL, V107, P1409, DOI 10.1038/ajg.2012.218
   MARINOS G, 1995, GASTROENTEROLOGY, V108, P1453, DOI 10.1016/0016-5085(95)90694-0
   Pérez-Alvarez R, 2011, MEDICINE, V90, P359, DOI 10.1097/MD.0b013e3182380a76
   Toruner M, 2008, GASTROENTEROLOGY, V134, P929, DOI 10.1053/j.gastro.2008.01.012
NR 12
TC 3
Z9 4
U1 0
U2 3
PU WILEY
PI HOBOKEN
PA 111 RIVER ST, HOBOKEN 07030-5774, NJ USA
SN 1751-2972
EI 1751-2980
J9 J DIGEST DIS
JI J. Dig. Dis.
PD JUL
PY 2017
VL 18
IS 7
BP 388
EP 394
DI 10.1111/1751-2980.12499
PG 7
WC Gastroenterology & Hepatology
WE Science Citation Index Expanded (SCI-EXPANDED)
SC Gastroenterology & Hepatology
GA FF4SW
UT WOS:000408947900002
PM 28644565
DA 2024-01-22
ER

PT J
AU Massironi, S
   Vigano, C
   Palermo, A
   Pirola, L
   Mulinacci, G
   Allocca, M
   Peyrin-Biroulet, L
   Danese, S
AF Massironi, Sara
   Vigano, Chiara
   Palermo, Andrea
   Pirola, Lorena
   Mulinacci, Giacomo
   Allocca, Mariangela
   Peyrin-Biroulet, Laurent
   Danese, Silvio
TI Inflammation and malnutrition in inflammatory bowel disease
SO LANCET GASTROENTEROLOGY & HEPATOLOGY
LA English
DT Review
ID CROHNS-DISEASE; ENTERAL NUTRITION; BODY-COMPOSITION; GUT MICROBIOTA;
   RISK-FACTORS; PREVALENCE; THERAPY; SURGERY; OBESITY; MUSCLE
AB Inflammatory bowel disease (IBD), which includes Crohn's disease and ulcerative colitis, has become increasingly prevalent worldwide in the past decade. The nutritional status of patients with IBD is often impaired, with malnutrition presenting as imbalanced energy or nutrient intake, including protein-energy malnutrition, disease-related malnutrition, sarcopenia, and micronutrient deficiency. Additionally, malnutrition can manifest as overweight, obesity, and sarcopenic obesity. Malnutrition can lead to disturbances in gut microbiome composition that might alter homoeostasis and cause a dysbiotic state, potentially triggering inflammatory responses. Despite the clear link between IBD and malnutrition, little is known about the pathophysiological mechanisms beyond protein-energy malnutrition and micronutrient deficiencies that could promote inflammation through malnutrition, and vice versa. This Review focuses on potential mechanisms that trigger a vicious cycle between malnutrition and inflammation, and their clinical and therapeutic implications.
C1 [Massironi, Sara; Vigano, Chiara; Palermo, Andrea; Pirola, Lorena; Mulinacci, Giacomo] Univ Milano Bicocca, Fdn IRCCS San Gerardo Tintori, Sch Med, Dept Gastroenterol, Monza, Italy.
   [Massironi, Sara; Vigano, Chiara; Palermo, Andrea; Pirola, Lorena; Mulinacci, Giacomo] Univ Milano Bicocca, Fdn IRCCS San Gerardo Tintori, Ctr Autoimmune Liver Dis, Sch Med, Monza, Italy.
   [Allocca, Mariangela; Danese, Silvio] IRCCS Osped San Raffaele, Gastroenterol & Endoscopy, Milan, Italy.
   [Allocca, Mariangela; Danese, Silvio] Univ Vita Salute San Raffaele, Med & Surg Dept, Milan, Italy.
   [Peyrin-Biroulet, Laurent] Univ Lorraine, Dept Gastroenterol, Inserm, NGERE, Nancy, France.
   [Peyrin-Biroulet, Laurent] Grp Hosp Prive Ambroise Pare Hartmann, Paris IBD Ctr, Neuilly Sur Seine, France.
   [Massironi, Sara] San Gerardo Hosp, Dept Gastroenterol, I-20900 Monza, Italy.
C3 University of Milano-Bicocca; Fondazione IRCCS San Gerardo dei Tintori;
   University of Milano-Bicocca; Fondazione IRCCS San Gerardo dei Tintori;
   Vita-Salute San Raffaele University; IRCCS Ospedale San Raffaele;
   Vita-Salute San Raffaele University; Universite de Lorraine; Institut
   National de la Sante et de la Recherche Medicale (Inserm); San Gerardo
   Hospital
RP Massironi, S (通讯作者)，Univ Milano Bicocca, Fdn IRCCS San Gerardo Tintori, Sch Med, Dept Gastroenterol, Monza, Italy.; Massironi, S (通讯作者)，San Gerardo Hosp, Dept Gastroenterol, I-20900 Monza, Italy.
EM sara.massironi@libero.it
RI Allocca, Mariangela/IAR-5485-2023
OI Allocca, Mariangela/0000-0002-7204-1739; Vigano',
   Chiara/0000-0003-3401-1421
CR Aden K, 2019, GASTROENTEROLOGY, V157, P1279, DOI 10.1053/j.gastro.2019.07.025
   Adolph TE, 2022, GUT, V71, P2574, DOI 10.1136/gutjnl-2021-326575
   Adolph TE, 2022, NAT REV GASTRO HEPAT, V19, P753, DOI 10.1038/s41575-022-00658-y
   Agrawal M, 2020, J CROHNS COLITIS, V14, P267, DOI 10.1093/ecco-jcc/jjz139
   Aviello G, 2021, BRIT J PHARMACOL, V178, P2096, DOI 10.1111/bph.15189
   Balestrieri P, 2020, NUTRIENTS, V12, DOI 10.3390/nu12020372
   Bemelman WA, 2018, J CROHNS COLITIS, V12, P1, DOI 10.1093/ecco-jcc/jjx061
   Berthon BS, 2014, NUTR RES, V34, P179, DOI 10.1016/j.nutres.2013.12.006
   Bischoff SC, 2023, CLIN NUTR, V42, P352, DOI 10.1016/j.clnu.2022.12.004
   Bischoff SC, 2022, CLIN NUTR, V41, P2364, DOI 10.1016/j.clnu.2022.07.003
   Bortolotti M, 2016, CLIN NUTR, V35, P669, DOI 10.1016/j.clnu.2015.04.015
   Bryant RV, 2013, ALIMENT PHARM THER, V38, P213, DOI 10.1111/apt.12372
   Cederholm T, 2017, CLIN NUTR, V36, P49, DOI 10.1016/j.clnu.2016.09.004
   Chen ZC, 2022, FRONT IMMUNOL, V13, DOI 10.3389/fimmu.2022.986593
   Ding NS, 2017, ALIMENT PHARM THER, V46, P883, DOI 10.1111/apt.14293
   Fiorindi C, 2021, CLIN NUTR, V40, P928, DOI 10.1016/j.clnu.2020.06.020
   Fitzpatrick JA, 2022, NAT REV GASTRO HEPAT, V19, P652, DOI 10.1038/s41575-022-00619-5
   GASSULL MA, 1986, GUT, V27, P76, DOI 10.1136/gut.27.Suppl_1.76
   Geerling BJ, 2000, EUR J CLIN NUTR, V54, P514, DOI 10.1038/sj.ejcn.1601049
   Ghiboub M, 2022, GASTROENTEROLOGY, V163, P922, DOI 10.1053/j.gastro.2022.05.050
   Gold SL, 2023, INFLAMM BOWEL DIS, V29, P487, DOI 10.1093/ibd/izac223
   Gold SL, 2023, INFLAMM BOWEL DIS, V29, P423, DOI 10.1093/ibd/izac102
   Gomes F, 2019, JAMA NETW OPEN, V2, DOI 10.1001/jamanetworkopen.2019.15138
   Grova M, 2022, J CROHNS COLITIS, V16, pi360
   Guo D, 2022, GASTROENT RES PRACT, V2022, DOI 10.1155/2022/6147124
   HARRIES AD, 1985, CLIN NUTR, V4, P87, DOI 10.1016/0261-5614(85)90048-2
   Higashimura Y, 2020, J CROHNS COLITIS, V14, P856, DOI 10.1093/ecco-jcc/jjz193
   Homa-Mlak I, 2022, CANCERS, V14, DOI 10.3390/cancers14143407
   Hosomi K, 2017, IMMUNE NETW, V17, P13, DOI 10.4110/in.2017.17.1.13
   Hou JK, 2011, AM J GASTROENTEROL, V106, P563, DOI 10.1038/ajg.2011.44
   Huang WP, 2015, J CROHNS COLITIS, V9, P293, DOI 10.1093/ecco-jcc/jju028
   Jiang JJ, 2022, BMC GASTROENTEROL, V22, DOI 10.1186/s12876-022-02293-y
   Jones KD, 2014, FOOD NUTR BULL, V35, pS64, DOI 10.1177/15648265140352S110
   Casanova MJ, 2017, J CROHNS COLITIS, V11, P1430, DOI 10.1093/ecco-jcc/jjx102
   Kedia S, 2022, GUT, V71, P2401, DOI 10.1136/gutjnl-2022-327811
   Klos P, 2021, INT J MOL SCI, V22, DOI 10.3390/ijms222111673
   Kostic AD, 2014, GASTROENTEROLOGY, V146, P1489, DOI 10.1053/j.gastro.2014.02.009
   Lechner S, 2018, AM J GASTROENTEROL, V113, pS356
   Levine A, 2020, CLIN GASTROENTEROL H, V18, P1381, DOI 10.1016/j.cgh.2020.01.046
   Li SQ, 2019, WORLD J GASTROENTERO, V25, P3823, DOI 10.3748/wjg.v25.i28.3823
   Liu J, 2022, INFLAMM BOWEL DIS, V28, pS59, DOI 10.1093/ibd/izab345
   Lloyd-Price J, 2019, NATURE, V569, P655, DOI 10.1038/s41586-019-1237-9
   Maaser C, 2019, J CROHNS COLITIS, V13, P144, DOI 10.1093/ecco-jcc/jjy113
   Massironi S, 2013, CLIN NUTR, V32, P904, DOI 10.1016/j.clnu.2013.03.020
   Metwaly A, 2022, NAT REV GASTRO HEPAT, V19, P383, DOI 10.1038/s41575-022-00581-2
   Michalak A, 2022, NUTRIENTS, V14, DOI 10.3390/nu14193983
   Mijac DD, 2010, EUR J INTERN MED, V21, P315, DOI 10.1016/j.ejim.2010.04.012
   Million M, 2017, MICROB PATHOGENESIS, V106, P127, DOI 10.1016/j.micpath.2016.02.003
   Naqvi SA, 2021, SCI REP-UK, V11, DOI 10.1038/s41598-020-80924-8
   Nardone OM, 2021, FRONT IMMUNOL, V12, DOI 10.3389/fimmu.2021.694217
   Narula N, 2018, COCHRANE DB SYST REV, DOI 10.1002/14651858.CD000542.pub3
   Nguyen GC, 2008, INFLAMM BOWEL DIS, V14, P1105, DOI 10.1002/ibd.20429
   Ordás I, 2012, CLIN PHARMACOL THER, V91, P635, DOI 10.1038/clpt.2011.328
   Park YE, 2021, BMC GASTROENTEROL, V21, DOI 10.1186/s12876-021-01609-8
   Patsalos O, 2020, FRONT PHARMACOL, V11, DOI 10.3389/fphar.2020.00481
   Patterson GT, 2022, FRONT IMMUNOL, V13, DOI 10.3389/fimmu.2022.846155
   Pedersen BK, 2009, J APPL PHYSIOL, V107, P1006, DOI 10.1152/japplphysiol.00734.2009
   Peluso I, 2016, HUM IMMUNOL, V77, P47, DOI 10.1016/j.humimm.2015.10.008
   Pigneur B, 2019, J CROHNS COLITIS, V13, P846, DOI 10.1093/ecco-jcc/jjy207
   Prieto Juliana Midori Iqueda, 2021, J Can Assoc Gastroenterol, V4, P290, DOI 10.1093/jcag/gwab006
   Puleo F, 2010, METABOLISM, V59, P1680, DOI 10.1016/j.metabol.2010.03.021
   Ruemmele FM, 2014, J CROHNS COLITIS, V8, P1179, DOI 10.1016/j.crohns.2014.04.005
   Ryan E, 2019, INFLAMM BOWEL DIS, V25, P67, DOI 10.1093/ibd/izy212
   Sasson AN, 2021, LANCET GASTROENTEROL, V6, P754, DOI 10.1016/S2468-1253(21)00097-2
   Sauceda C, 2022, GUT MICROBES, V14, DOI 10.1080/19490976.2022.2154092
   Saunders J, 2010, CLIN MED, V10, P624, DOI 10.7861/clinmedicine.10-6-624
   Schuetz P, 2021, LANCET, V398, P1927, DOI 10.1016/S0140-6736(21)01451-3
   Scotti GB, 2019, DIGEST LIVER DIS, V51, P657, DOI 10.1016/j.dld.2018.11.036
   Seminerio JL, 2015, INFLAMM BOWEL DIS, V21, P2857, DOI 10.1097/MIB.0000000000000560
   Shokri-mashhadi N, 2021, EXP GERONTOL, V150, DOI 10.1016/j.exger.2021.111330
   Singer M, 2004, LANCET, V364, P545, DOI 10.1016/S0140-6736(04)16815-3
   Singh VK, 2017, WORLD J GASTROENTERO, V23, P7059, DOI 10.3748/wjg.v23.i39.7059
   Skrzypczak D, 2021, NUTRIENTS, V13, DOI 10.3390/nu13020293
   Spinelli A, 2014, ALIMENT PHARM THER, V40, P1009, DOI 10.1111/apt.12947
   Stenholm S, 2008, CURR OPIN CLIN NUTR, V11, P693, DOI 10.1097/MCO.0b013e328312c37d
   Stoner PL, 2018, GASTROENT RES PRACT, V2018, DOI 10.1155/2018/7890161
   Subramanian S, 2014, NATURE, V510, P417, DOI 10.1038/nature13421
   Swaminath A, 2017, ALIMENT PHARM THER, V46, P645, DOI 10.1111/apt.14253
   Tamburini B, 2022, CELLS-BASEL, V11, DOI 10.3390/cells11030455
   Taylor LM, 2021, CROHNS COLITIS 360, V3, DOI 10.1093/crocol/otab043
   Tinsley A, 2016, INFLAMM BOWEL DIS, V22, P2474, DOI 10.1097/MIB.0000000000000901
   Tourkochristou E, 2021, FRONT IMMUNOL, V12, DOI 10.3389/fimmu.2021.665968
   Ünal NG, 2021, EUR J GASTROEN HEPAT, V33, P1367, DOI 10.1097/MEG.0000000000002044
   Valentini L, 2008, NUTRITION, V24, P694, DOI 10.1016/j.nut.2008.03.018
   van Langenberg DR, 2014, J CROHNS COLITIS, V8, P626, DOI 10.1016/j.crohns.2013.11.024
   Wang JJ, 2022, FRONT NUTR, V9, DOI 10.3389/fnut.2022.872512
   Weimann A, 2017, CLIN NUTR, V36, P623, DOI 10.1016/j.clnu.2017.02.013
   Wen BJ, 2022, SCI ADV, V8, DOI 10.1126/sciadv.abj6779
   Yakut M, 2010, EUR J INTERN MED, V21, P320, DOI 10.1016/j.ejim.2010.05.007
   Yamamoto T, 2019, CLIN TRANSL GASTROEN, V10, DOI 10.14309/ctg.0000000000000050
   Zhang ZX, 2020, J CROHNS COLITIS, V14, P1547, DOI 10.1093/ecco-jcc/jjaa084
NR 91
TC 27
Z9 27
U1 48
U2 55
PU ELSEVIER INC
PI SAN DIEGO
PA 525 B STREET, STE 1900, SAN DIEGO, CA 92101-4495 USA
EI 2468-1253
J9 LANCET GASTROENTEROL
JI Lancet Gastroenterol. Hepatol.
PD JUN
PY 2023
VL 8
IS 6
BP 579
EP 590
DI 10.1016/S2468-1253(23)00011-0
EA MAY 2023
PG 12
WC Gastroenterology & Hepatology
WE Science Citation Index Expanded (SCI-EXPANDED)
SC Gastroenterology & Hepatology
GA Q5HZ0
UT WOS:001057842300001
PM 36933563
HC Y
HP Y
DA 2024-01-22
ER

PT J
AU Ruan, J
   Schlüter, D
   Naumann, M
   Waisman, A
   Wang, X
AF Ruan, Jing
   Schlueter, Dirk
   Naumann, Michael
   Waisman, Ari
   Wang, Xu
TI Ubiquitin-modifying enzymes as regulators of colitis
SO TRENDS IN MOLECULAR MEDICINE
LA English
DT Review
ID NF-KAPPA-B; INFLAMMATORY-BOWEL-DISEASE; GENOME-WIDE ASSOCIATION;
   X-LINKED INHIBITOR; INTESTINAL INFLAMMATION; SUSCEPTIBILITY LOCI;
   CROHNS-DISEASE; DEUBIQUITINATING ENZYME; COLON INFLAMMATION; COMMENSAL
   FUNGI
AB Inflammatory bowel disease (IBD), including Crohn's disease (CD) and ulcerative colitis (UC), is a chronic inflammatory disorder of the gastrointestinal tract. Although the pathophysiology of IBD is multifaceted, ubiquitination, a post translational modification, has been shown to have essential roles in its pathogenesis and development. Ubiquitin-modifying enzymes (UMEs) work in synergy to orchestrate the optimal ubiquitination of target proteins, thereby maintaining intestinal homeostasis. Genome-wide association studies (GWAS) have identified multiple UME genes as IBD susceptibility loci, implying the importance of UMEs in IBD. Furthermore, accumulative evidence demonstrates that UMEs affect intestinal inflammation by regulating various aspects, such as intestinal barrier functions and immune responses. Considering the significant functions of UMEs in IBD, targeting UMEs could become a favorable therapeutic approach for IBD.
C1 [Ruan, Jing] Wenzhou Med Univ, Affiliated Hosp 1, Dept Pathol, Wenzhou, Peoples R China.
   [Schlueter, Dirk; Wang, Xu] Hannover Med Sch, Inst Med Microbiol & Hosp Epidemiol, Hannover, Germany.
   [Schlueter, Dirk] Hannover Med Sch, Cluster Excellence Resist EXC 2155, Hannover, Germany.
   [Naumann, Michael] Otto von Guericke Univ, Inst Expt Internal Med, Magdeburg, Germany.
   [Waisman, Ari] Johannes Gutenberg Univ Mainz, Inst Mol Med, Mainz, Germany.
   [Wang, Xu] Wenzhou Med Univ, Sch Pharmaceut Sci, Wenzhou, Peoples R China.
   [Wang, Xu] Oujiang Lab, Zhejiang Lab Regenerat Med Vis & Brain Hlth, Wenzhou, Peoples R China.
C3 Wenzhou Medical University; Hannover Medical School; Hannover Medical
   School; Otto von Guericke University; Johannes Gutenberg University of
   Mainz; Wenzhou Medical University; Oujiang Laboratory
RP Wang, X (通讯作者)，Hannover Med Sch, Inst Med Microbiol & Hosp Epidemiol, Hannover, Germany.; Wang, X (通讯作者)，Wenzhou Med Univ, Sch Pharmaceut Sci, Wenzhou, Peoples R China.; Wang, X (通讯作者)，Oujiang Lab, Zhejiang Lab Regenerat Med Vis & Brain Hlth, Wenzhou, Peoples R China.
EM sunrim@163.com
OI Schluter, Dirk/0000-0003-1478-3328
FU National Natural Science Foundation of China [81900496, 81971143];
   Qianjiang Talent Program of Zhejiang Province [QJD1902017]; German
   Research Foundation [DFG-SFB854-A30N, 97850925 - SFB 854]; Germany's
   Excellence Strategy [EXC 2155 'RESIST, 39087428, B12]
FX This work was supported by grants from the National Natural Science
   Foundation of China (81900496 and 81971143), the Qianjiang Talent
   Program of Zhejiang Province (QJD1902017), and the German Research
   Foundation (DFG-SFB854-A30N) to X.W., and grants from the German
   Research Foundation - Project-ID 97850925 - SFB 854 (project TP5 of M.N.
   and D.S.) and under Germany's Excellence Strategy - EXC 2155 'RESIST' -
   Project ID 39087428 (project B12 of D.S.)
CR Aguilar C, 2014, J ALLERGY CLIN IMMUN, V134, P1131, DOI 10.1016/j.jaci.2014.04.031
   Allen IC, 2012, IMMUNITY, V36, P742, DOI 10.1016/j.immuni.2012.03.012
   Ammann S, 2014, CLIN EXP IMMUNOL, V176, P394, DOI 10.1111/cei.12306
   Arsenescu R, 2008, MUCOSAL IMMUNOL, V1, P399, DOI 10.1038/mi.2008.32
   Baumgart DC, 2007, LANCET, V369, P1627, DOI 10.1016/S0140-6736(07)60750-8
   Beaudoin M, 2013, PLOS GENET, V9, DOI 10.1371/journal.pgen.1003723
   Bertrand MJM, 2009, IMMUNITY, V30, P789, DOI 10.1016/j.immuni.2009.04.011
   Beumer J, 2021, NAT REV MOL CELL BIO, V22, P39, DOI 10.1038/s41580-020-0278-0
   Boone DL, 2004, NAT IMMUNOL, V5, P1052, DOI 10.1038/ni1110
   Brant SR, 2017, GASTROENTEROLOGY, V152, P206, DOI 10.1053/j.gastro.2016.09.032
   Brummelkamp TR, 2003, NATURE, V424, P797, DOI 10.1038/nature01811
   Burton PR, 2007, NATURE, V447, P661, DOI 10.1038/nature05911
   Cao ZF, 2015, IMMUNITY, V43, P715, DOI 10.1016/j.immuni.2015.10.005
   Chang I, 2021, J CROHNS COLITIS, V15, P1291, DOI 10.1093/ecco-jcc/jjab013
   Chang JT, 2020, NEW ENGL J MED, V383, P2652, DOI 10.1056/NEJMra2002697
   Chen MX, 2020, ADV SCI, V7, DOI 10.1002/advs.201901261
   Chen ZJ, 2013, IMMUNITY, V39, P272, DOI 10.1016/j.immuni.2013.08.006
   Clague MJ, 2019, NAT REV MOL CELL BIO, V20, P338, DOI 10.1038/s41580-019-0099-1
   Cleynen I, 2014, GUT, V63, P1265, DOI 10.1136/gutjnl-2012-303205
   Cohen BL, 2017, BMJ-BRIT MED J, V357, DOI 10.1136/bmj.j2505
   Cohen LJ, 2019, GASTROENTEROLOGY, V156, P2174, DOI 10.1053/j.gastro.2019.03.017
   Costello CM, 2005, PLOS MED, V2, P771, DOI 10.1371/journal.pmed.0020199
   Damgaard RB, 2013, EMBO MOL MED, V5, P1278, DOI 10.1002/emmm.201303090
   Damgaard RB, 2012, MOL CELL, V46, P746, DOI 10.1016/j.molcel.2012.04.014
   de Souza HSP, 2016, NAT REV GASTRO HEPAT, V13, P13, DOI [10.1038/nrgastro.2016.186, 10.1038/nrgastro.2015.186]
   Dinallo V, 2021, J CROHNS COLITIS, DOI [10.1093/ecco-jcc/jab121, DOI 10.1093/ECCO-JCC/JAB121]
   Dong JY, 2021, ACTA PHARMACOL SIN, V42, P1461, DOI 10.1038/s41401-020-00561-9
   Duan JL, 2021, SCI ADV, V7, DOI 10.1126/sciadv.abe5171
   Dufner A, 2015, NAT IMMUNOL, V16, P950, DOI 10.1038/ni.3230
   Elinav E, 2011, CELL, V145, P745, DOI 10.1016/j.cell.2011.04.022
   Eyking A, 2019, J IMMUNOL, V203, P1636, DOI 10.4049/jimmunol.1900413
   Fiil BK, 2013, MOL CELL, V50, P818, DOI 10.1016/j.molcel.2013.06.004
   Foell D, 2009, GUT, V58, P859, DOI 10.1136/gut.2008.170019
   Fontenot JD, 2003, NAT IMMUNOL, V4, P330, DOI 10.1038/ni904
   Fujimoto K, 2017, MUCOSAL IMMUNOL, V10, P446, DOI 10.1038/mi.2016.58
   Fujita Y, 2018, CELL REP, V24, P3296, DOI 10.1016/j.celrep.2018.08.057
   Garrett WS, 2010, CELL, V140, P859, DOI 10.1016/j.cell.2010.01.023
   González-Navajas JM, 2010, J EXP MED, V207, P2799, DOI 10.1084/jem.20101326
   Gross O, 2006, NATURE, V442, P651, DOI 10.1038/nature04926
   Hammer GE, 2011, NAT IMMUNOL, V12, P1184, DOI 10.1038/ni.2135
   Hampe J, 2001, LANCET, V357, P1925, DOI 10.1016/S0140-6736(00)05063-7
   Hasegawa M, 2008, EMBO J, V27, P373, DOI 10.1038/sj.emboj.7601962
   Hitotsumatsu O, 2008, IMMUNITY, V28, P381, DOI 10.1016/j.immuni.2008.02.002
   Hori S, 2003, SCIENCE, V299, P1057, DOI 10.1126/science.1079490
   Hou PP, 2021, P NATL ACAD SCI USA, V118, DOI 10.1073/pnas.2015416118
   Hrdinka M, 2018, EMBO J, V37, DOI 10.15252/embj.201899372
   Hsieh WC, 2018, NAT COMMUN, V9, DOI 10.1038/s41467-018-02862-4
   Hugot JP, 2001, NATURE, V411, P599, DOI 10.1038/35079107
   Hwang WW, 2003, MOL CELL, V11, P261, DOI 10.1016/S1097-2765(02)00826-2
   Iliev ID, 2012, SCIENCE, V336, P1314, DOI 10.1126/science.1221789
   Ivanov II, 2009, CELL, V139, P485, DOI 10.1016/j.cell.2009.09.033
   Jiang TT, 2017, CELL HOST MICROBE, V22, P809, DOI 10.1016/j.chom.2017.10.013
   Jin HS, 2013, J CLIN INVEST, V123, P4923, DOI 10.1172/JCI69355
   Jostins L, 2012, NATURE, V491, P119, DOI 10.1038/nature11582
   Kaser A, 2008, CELL, V134, P743, DOI 10.1016/j.cell.2008.07.021
   Kathania M, 2020, J IMMUNOL, V204, P2277, DOI 10.4049/jimmunol.1701478
   Kathania M, 2016, NAT IMMUNOL, V17, P997, DOI 10.1038/ni.3488
   Kattah MG, 2018, J EXP MED, V215, P1839, DOI 10.1084/jem.20180198
   Khor B, 2011, NATURE, V474, P307, DOI 10.1038/nature10209
   Kobayashi T, 2020, NAT REV DIS PRIMERS, V6, DOI 10.1038/s41572-020-0205-x
   Komada T, 2019, NAT REV NEPHROL, V15, P501, DOI 10.1038/s41581-019-0158-z
   Kosinsky RL, 2019, J CROHNS COLITIS, V13, P362, DOI 10.1093/ecco-jcc/jjy165
   Kovalenko A, 2003, NATURE, V424, P801, DOI 10.1038/nature01802
   Lamas B, 2016, NAT MED, V22, P598, DOI 10.1038/nm.4102
   Lee EG, 2000, SCIENCE, V289, P2350, DOI 10.1126/science.289.5488.2350
   Lee JH, 2015, IMMUNITY, V42, P1062, DOI 10.1016/j.immuni.2015.05.016
   Levy M, 2015, CELL, V163, P1428, DOI 10.1016/j.cell.2015.10.048
   Li HC, 2018, BIOCHEM BIOPH RES CO, V498, P869, DOI 10.1016/j.bbrc.2018.03.072
   Li Q, 2016, GASTROENTEROLOGY, V150, P1196, DOI 10.1053/j.gastro.2016.01.031
   Liu BH, 2022, MOL PSYCHIATR, V27, P259, DOI 10.1038/s41380-021-01233-8
   Liu JZ, 2015, NAT GENET, V47, P979, DOI 10.1038/ng.3359
   Liu J, 2016, IMMUNITY, V45, P15, DOI 10.1016/j.immuni.2016.06.020
   Lohr NJ, 2010, AM J HUM GENET, V86, P447, DOI 10.1016/j.ajhg.2010.01.028
   Lu TT, 2013, IMMUNITY, V38, P896, DOI 10.1016/j.immuni.2013.03.008
   Maloy KJ, 2011, NATURE, V474, P298, DOI 10.1038/nature10208
   Man SM, 2018, NAT REV GASTRO HEPAT, V15, P721, DOI 10.1038/s41575-018-0054-1
   Mares A, 2020, COMMUN BIOL, V3, DOI 10.1038/s42003-020-0868-6
   Matmati M, 2011, NAT GENET, V43, P908, DOI 10.1038/ng.874
   Mukai A, 2014, J GASTROENTEROL, V49, P1524, DOI 10.1007/s00535-013-0923-x
   Mukherjee S, 2020, NAT IMMUNOL, V21, P626, DOI 10.1038/s41590-020-0681-x
   Ng SC, 2017, LANCET, V390, P2769, DOI 10.1016/S0140-6736(17)32448-0
   Ni XH, 2019, EMBO J, V38, DOI 10.15252/embj.201899766
   Nielsen OH, 2017, GENET MED, V19, P133, DOI 10.1038/gim.2016.82
   Noviello D, 2021, FRONT IMMUNOL, V12, DOI 10.3389/fimmu.2021.611256
   Nurieva RI, 2010, IMMUNITY, V32, P670, DOI 10.1016/j.immuni.2010.05.002
   Obata Y, 2014, NAT IMMUNOL, V15, P571, DOI 10.1038/ni.2886
   Ogura Y, 2001, NATURE, V411, P603, DOI 10.1038/35079114
   Okuda-Shimizu Y, 2007, MOL CELL, V28, P544, DOI 10.1016/j.molcel.2007.09.012
   Onizawa M, 2015, NAT IMMUNOL, V16, P618, DOI 10.1038/ni.3172
   Panda S, 2018, NAT COMMUN, V9, DOI 10.1038/s41467-018-07016-0
   Park Y, 2016, NAT IMMUNOL, V17, P286, DOI 10.1038/ni.3352
   Paul I, 2017, SCI REP-UK, V7, DOI 10.1038/srep42800
   Pott J, 2018, CELL HOST MICROBE, V23, P191, DOI 10.1016/j.chom.2017.12.017
   Pu T, 2021, INT IMMUNOPHARMACOL, V97, DOI 10.1016/j.intimp.2021.107804
   Py BF, 2013, MOL CELL, V49, P331, DOI 10.1016/j.molcel.2012.11.009
   Qi SS, 2019, J IMMUNOL, V203, P3045, DOI 10.4049/jimmunol.1900467
   Rape M, 2018, NAT REV MOL CELL BIO, V19, P59, DOI 10.1038/nrm.2017.83
   Razani B, 2020, NAT IMMUNOL, V21, P422, DOI 10.1038/s41590-020-0634-4
   Reiley WW, 2007, J EXP MED, V204, P1475, DOI 10.1084/jem.20062694
   Rivas MA, 2011, NAT GENET, V43, P1066, DOI 10.1038/ng.952
   Roda G, 2020, NAT REV DIS PRIMERS, V6, DOI 10.1038/s41572-020-0156-2
   Ruan J, 2020, J NEUROINFLAMM, V17, DOI 10.1186/s12974-020-01783-8
   Salem George A, 2017, Stem Cell Investig, V4, P95, DOI 10.21037/sci.2017.11.04
   Sender R, 2016, PLOS BIOL, V14, DOI 10.1371/journal.pbio.1002533
   Serra EG, 2020, NAT COMMUN, V11, DOI 10.1038/s41467-019-14275-y
   Shmuel-Galia L, 2021, IMMUNITY, V54, P1137, DOI 10.1016/j.immuni.2021.05.008
   Song H, 2016, NAT COMMUN, V7, DOI 10.1038/ncomms13727
   Stafford CA, 2018, CELL REP, V22, P1496, DOI 10.1016/j.celrep.2018.01.024
   Sun SC, 2017, NAT REV IMMUNOL, V17, P545, DOI 10.1038/nri.2017.52
   Sun SY, 2016, MOL BIOL CELL, V27, P483, DOI 10.1091/mbc.E15-10-0724
   Sun X, 2019, J EXP MED, V216, P2819, DOI 10.1084/jem.20190550
   Tan G, 2021, CELL REP, V35, DOI 10.1016/j.celrep.2021.109265
   Tang YL, 2019, GASTROENTEROLOGY, V156, P692, DOI 10.1053/j.gastro.2018.10.023
   Tao MF, 2009, CURR BIOL, V19, P1255, DOI 10.1016/j.cub.2009.06.038
   Tarcic O, 2016, CELL REP, V14, P1462, DOI 10.1016/j.celrep.2016.01.020
   Topal Y, 2021, SEMIN CELL DEV BIOL, V109, P144, DOI 10.1016/j.semcdb.2020.07.001
   Trompouki E, 2003, NATURE, V424, P793, DOI 10.1038/nature01803
   Uhlig HH, 2018, ANNU REV IMMUNOL, V36, P755, DOI 10.1146/annurev-immunol-042617-053055
   van Loosdregt J, 2013, IMMUNITY, V39, P259, DOI 10.1016/j.immuni.2013.05.018
   Vereecke L, 2014, NAT COMMUN, V5, DOI 10.1038/ncomms6103
   Vereecke L, 2010, J EXP MED, V207, P1513, DOI 10.1084/jem.20092474
   Wang X, 2020, MED RES REV, V40, P2466, DOI 10.1002/med.21711
   Wertz IE, 2004, NATURE, V430, P694, DOI 10.1038/nature02794
   Wu Y, 2019, SCI REP-UK, V9, DOI 10.1038/s41598-019-56748-6
   Xu YM, 2020, CELL DEATH DIFFER, V27, P2131, DOI 10.1038/s41418-020-0490-7
   Xu YM, 2019, JCI INSIGHT, V4, DOI 10.1172/jci.insight.121887
   Yang S, 2013, NAT IMMUNOL, V14, P927, DOI 10.1038/ni.2669
   Yang SK, 2015, INFLAMM BOWEL DIS, V21, P1, DOI 10.1097/MIB.0000000000000268
   Yang YB, 2007, J BIOL CHEM, V282, P36223, DOI 10.1074/jbc.M703079200
   Yao K, 2018, ONCOGENE, V37, P3501, DOI 10.1038/s41388-018-0167-6
   Yu H, 2020, SIGNAL TRANSDUCT TAR, V5, DOI 10.1038/s41392-020-00312-6
   Yu Q, 2016, J CROHNS COLITIS, V10, P713, DOI 10.1093/ecco-jcc/jjw023
   Zaki MH, 2010, IMMUNITY, V32, P379, DOI 10.1016/j.immuni.2010.03.003
   Zeissig Y, 2015, GUT, V64, P66, DOI 10.1136/gutjnl-2013-306520
   Zhang HZ, 2021, AUTOPHAGY, V17, P3030, DOI 10.1080/15548627.2020.1851496
   Zhang J, 2006, J CLIN INVEST, V116, P3042, DOI 10.1172/JCI28746
   Zhao J, 2021, CELL DEATH DIFFER, V28, P3077, DOI 10.1038/s41418-021-00803-1
   Zhao YG, 2011, J BIOL CHEM, V286, P40520, DOI 10.1074/jbc.M111.292961
   Zhao ZY, 2020, ADV SCI, V7, DOI 10.1002/advs.202002680
   Zheng N, 2017, ANNU REV BIOCHEM, V86, P129, DOI 10.1146/annurev-biochem-060815-014922
   Zhou LL, 2021, J ALLERGY CLIN IMMUN, V147, P267, DOI 10.1016/j.jaci.2020.09.003
   Zhou MX, 2021, J CROHNS COLITIS, V15, P99, DOI 10.1093/ecco-jcc/jjaa131
   Zhu Y, 2020, J BIOCHEM, V168, P445, DOI 10.1093/jb/mvaa068
NR 143
TC 7
Z9 7
U1 7
U2 22
PU CELL PRESS
PI CAMBRIDGE
PA 50 HAMPSHIRE ST, FLOOR 5, CAMBRIDGE, MA 02139 USA
SN 1471-4914
EI 1471-499X
J9 TRENDS MOL MED
JI Trends Mol. Med
PD APR
PY 2022
VL 28
IS 4
BP 304
EP 318
DI 10.1016/j.molmed.2022.01.006
EA MAR 2022
PG 15
WC Biochemistry & Molecular Biology; Cell Biology; Medicine, Research &
   Experimental
WE Science Citation Index Expanded (SCI-EXPANDED)
SC Biochemistry & Molecular Biology; Cell Biology; Research & Experimental
   Medicine
GA 0W2OH
UT WOS:000788872400007
PM 35177326
DA 2024-01-22
ER

PT J
AU Weingarden, AR
   Vaughn, BP
AF Weingarden, Alexa R.
   Vaughn, Byron P.
TI Intestinal microbiota, fecal microbiota transplantation, and
   inflammatory bowel disease
SO GUT MICROBES
LA English
DT Review
DE Inflammatory Bowel Disease; Crohn's disease; ulcerative colitis; fecal
   microbiota transplant
ID ACTIVE ULCERATIVE-COLITIS; PLACEBO-CONTROLLED TRIAL; VSLNUMBER-3
   PROBIOTIC-MIXTURE; BUTYRATE-PRODUCING BACTERIA; CROHNS-DISEASE; GUT
   MICROBIOTA; ESCHERICHIA-COLI; CLINICAL-TRIAL; DOUBLE-BLIND; MAINTAINING
   REMISSION
AB Inflammatory bowel disease (IBD) is a complex set of diseases that lead to chronic inflammation in the gastrointestinal tract. Although the etiology of IBD is not fully understood, it is well-known that the intestinal microbiota is associated with the development and maintenance of IBD. Manipulation of the gut microbiota, therefore, may represent a target for IBD therapy. Fecal microbiota transplantation (FMT), where fecal microbiota from a healthy donor is transplanted into a patient's GI tract, is already a successful therapy for Clostridium difficile infection. FMT is currently being explored as a potential therapy for IBD as well. In this review, the associations between the gut microbiota and IBD and the emerging data on FMT for IBD will be discussed.
C1 [Weingarden, Alexa R.; Vaughn, Byron P.] Univ Minnesota, Div Gastroenterol Hepatol & Nutr, Minneapolis, MN USA.
C3 University of Minnesota System; University of Minnesota Twin Cities
RP Vaughn, BP (通讯作者)，420 Delaware St SE,MMC36, Minneapolis, MN 55455 USA.
EM bvaughn@umn.edu
OI Weingarden, Alexa/0000-0002-1567-1320; Vaughn, Byron/0000-0001-5081-3761
FU National Center for Advancing Translational Sciences of the National
   Institutes of Health [UL1TR000114]
FX Research reported in this publication was supported by the National
   Center for Advancing Translational Sciences of the National Institutes
   of Health Award Number UL1TR000114. The content is solely the
   responsibility of the authors and does not necessarily represent the
   official views of the National Institutes of Health.
CR Abraham C, 2009, NEW ENGL J MED, V361, P2066, DOI 10.1056/NEJMra0804647
   ABRAMS GD, 1963, LAB INVEST, V12, P355
   Ananthakrishnan AN, 2015, NAT REV GASTRO HEPAT, V12, P205, DOI 10.1038/nrgastro.2015.34
   Anderson JL, 2012, ALIMENT PHARM THER, V36, P503, DOI 10.1111/j.1365-2036.2012.05220.x
   Ashour DS, 2014, J HELMINTHOL, V88, P210, DOI 10.1017/S0022149X13000059
   Balish E, 2002, AM J PATHOL, V160, P2253, DOI 10.1016/S0002-9440(10)61172-8
   BENNET JD, 1989, LANCET, V1, P164
   Bibiloni R, 2005, AM J GASTROENTEROL, V100, P1539, DOI 10.1111/j.1572-0241.2005.41794.x
   Bojanova DP, 2016, PLOS BIOL, V14, DOI 10.1371/journal.pbio.1002503
   Borody T, 2012, AM J GASTROENTEROL, V107, pS665, DOI 10.14309/00000434-201210001-01644
   Borody TJ, 2012, GASTROENTEROL CLIN N, V41, P781, DOI 10.1016/j.gtc.2012.08.008
   BORODY TJ, 1989, MED J AUSTRALIA, V150, P604, DOI 10.5694/j.1326-5377.1989.tb136704.x
   Borody TJ, 2003, J CLIN GASTROENTEROL, V37, P42, DOI 10.1097/00004836-200307000-00012
   Borody TJ, 2002, DIGEST LIVER DIS, V34, P29, DOI 10.1016/S1590-8658(02)80056-1
   Brandt LJ, 2012, AM J GASTROENTEROL, V107, P1079, DOI 10.1038/ajg.2012.60
   Brinkman BM, 2013, INFLAMM BOWEL DIS, V19, P2560, DOI 10.1097/MIB.0b013e3182a8759a
   Cantacessi C, 2014, J INFECT DIS, V210, P1431, DOI 10.1093/infdis/jiu256
   Chapman TM, 2006, DRUGS, V66, P1371, DOI 10.2165/00003495-200666100-00006
   Colman RJ, 2014, J CROHNS COLITIS, V8, P1569, DOI 10.1016/j.crohns.2014.08.006
   Cooney R, 2010, NAT MED, V16, P90, DOI 10.1038/nm.2069
   Couturier-Maillard A, 2013, J CLIN INVEST, V123, P700, DOI 10.1172/JCI62236
   CRABBE PA, 1970, LAB INVEST, V22, P448
   Croese J, 2006, GUT, V55, P136, DOI 10.1136/gut.2005.079129
   Cui BT, 2015, J GASTROEN HEPATOL, V30, P51, DOI 10.1111/jgh.12727
   Damman CJ, 2012, AM J GASTROENTEROL, V107, P1452, DOI 10.1038/ajg.2012.93
   Damman CJ, 2014, GASTROENTEROLOGY, P460
   Dasgupta S, 2013, INFLAMM BOWEL DIS, V19, P2478, DOI 10.1097/MIB.0b013e318297d884
   de Agüero MG, 2016, SCIENCE, V351, P1296, DOI 10.1126/science.aad2571
   De Cruz P, 2015, J GASTROEN HEPATOL, V30, P268, DOI 10.1111/jgh.12694
   De Leon LM, 2013, CLIN GASTROENTEROL H, V11, P1036, DOI 10.1016/j.cgh.2013.04.045
   Devkota S, 2012, NATURE, V487, P104, DOI 10.1038/nature11225
   Dey N, 2013, BMC GASTROENTEROL, V13, DOI 10.1186/1471-230X-13-131
   Eckburg PB, 2007, CLIN INFECT DIS, V44, P256, DOI 10.1086/510385
   EISEMAN B, 1958, SURGERY, V44, P854
   El Aidy S, 2013, GUT MICROBES, V4, P118, DOI 10.4161/gmic.23362
   Elinav E, 2011, CELL, V145, P745, DOI 10.1016/j.cell.2011.04.022
   Elliott DE, 2004, EUR J IMMUNOL, V34, P2690, DOI 10.1002/eji.200324833
   Elliott DE, 2000, FASEB J, V14, P1848, DOI 10.1096/fj.99-0885hyp
   Elson CO, 2005, IMMUNOL REV, V206, P260, DOI 10.1111/j.0105-2896.2005.00291.x
   Eun CS, 2014, INFECT IMMUN, V82, P2239, DOI 10.1128/IAI.01513-13
   Fischer M, 2016, INFLAMM BOWEL DIS, V22, P2402, DOI 10.1097/MIB.0000000000000908
   Frank DN, 2007, P NATL ACAD SCI USA, V104, P13780, DOI 10.1073/pnas.0706625104
   Fritz T, 2011, GUT, V60, P1580, DOI 10.1136/gut.2009.206466
   Garrett WS, 2007, CELL, V131, P33, DOI 10.1016/j.cell.2007.08.017
   Garrett WS, 2010, CELL HOST MICROBE, V8, P292, DOI 10.1016/j.chom.2010.08.004
   Gevers D, 2014, CELL HOST MICROBE, V15, P382, DOI 10.1016/j.chom.2014.02.005
   Glendinning L, 2014, PARASITOLOGY, V141, P1255, DOI 10.1017/S0031182014000699
   Gordon H, 2014, J CROHNS COLITIS, V8, P256, DOI 10.1016/j.crohns.2013.10.007
   Gui GPH, 1997, J ANTIMICROB CHEMOTH, V39, P393, DOI 10.1093/jac/39.3.393
   Guslandi M, 2010, J CLIN GASTROENTEROL, V44, P385, DOI 10.1097/MCG.0b013e3181cb4233
   Hamilton MJ, 2013, GUT MICROBES, V4, P125, DOI 10.4161/gmic.23571
   Hamilton MJ, 2012, AM J GASTROENTEROL, V107, P761, DOI 10.1038/ajg.2011.482
   Hasby EA, 2015, CELL IMMUNOL, V295, P67, DOI 10.1016/j.cellimm.2015.02.013
   Helmby H, 2015, BMC IMMUNOL, V16, DOI 10.1186/s12865-015-0074-3
   Henker J, 2008, Z GASTROENTEROL, V46, P874, DOI 10.1055/s-2008-1027463
   Hilmi I, 2015, J CROHNS COLITIS, V9, P404, DOI 10.1093/ecco-jcc/jjv039
   Hugot JP, 2001, NATURE, V411, P599, DOI 10.1038/35079107
   Hviid A, 2011, GUT, V60, P49, DOI 10.1136/gut.2010.219683
   Ivanov II, 2009, CELL, V139, P485, DOI 10.1016/j.cell.2009.09.033
   Kahn SA, 2016, AM J GASTROENTEROL, V111, P1508, DOI 10.1038/ajg.2016.153
   Kahn SA, 2012, INFLAMM BOWEL DIS, V18, P676, DOI 10.1002/ibd.21775
   Kao DN, 2014, J CLIN GASTROENTEROL, V48, P625, DOI 10.1097/MCG.0000000000000131
   Kato K, 2004, ALIMENT PHARM THER, V20, P1133, DOI 10.1111/j.1365-2036.2004.02268.x
   Khan KJ, 2011, AM J GASTROENTEROL, V106, P661, DOI 10.1038/ajg.2011.72
   Khan WI, 2002, INFECT IMMUN, V70, P5931, DOI 10.1128/IAI.70.11.5931-5937.2002
   Khoruts A, 2016, CLIN GASTROENTEROL H, V14, P1433, DOI 10.1016/j.cgh.2016.02.018
   Khoruts A, 2014, IMMUNOL LETT, V162, P77, DOI 10.1016/j.imlet.2014.07.016
   Khoruts A, 2010, J CLIN GASTROENTEROL, V44, P354, DOI 10.1097/MCG.0b013e3181c87e02
   Knights D, 2014, GENOME MED, V6, DOI 10.1186/s13073-014-0107-1
   Kobayashi KS, 2005, SCIENCE, V307, P731, DOI 10.1126/science.1104911
   Kronman MP, 2012, PEDIATRICS, V130, pE794, DOI 10.1542/peds.2011-3886
   Kruis W, 1997, ALIMENT PHARM THER, V11, P853, DOI 10.1046/j.1365-2036.1997.00225.x
   Kump PK, 2013, INFLAMM BOWEL DIS, V19, P2155, DOI 10.1097/MIB.0b013e31829ea325
   Kunde S, 2013, J PEDIATR GASTR NUTR, V56, P597, DOI 10.1097/MPG.0b013e318292fa0d
   Landy J, 2015, SCI REP-UK, V5, DOI 10.1038/srep12955
   Lee SC, 2014, PLOS NEGLECT TROP D, V8, DOI 10.1371/journal.pntd.0002880
   Libertucci J, 2014, GASTROENTEROLOGY, V146, pS902
   Loddo I, 2015, FRONT IMMUNOL, V6, DOI 10.3389/fimmu.2015.00551
   López-Serrano P, 2010, SCAND J GASTROENTERO, V45, P1464, DOI 10.3109/00365521.2010.510575
   Machiels K, 2014, GUT, V63, P1275, DOI 10.1136/gutjnl-2013-304833
   Maldonado-Gómez MX, 2016, CELL HOST MICROBE, V20, P515, DOI 10.1016/j.chom.2016.09.001
   Mardini HE, 2014, INFLAMM BOWEL DIS, V20, P1562, DOI 10.1097/MIB.0000000000000084
   Matijasic M, 2016, INT J MOL SCI, V17, DOI 10.3390/ijms17040578
   Miyoshi J, 2017, TRANSL RES, V179, P38, DOI 10.1016/j.trsl.2016.06.002
   Moayyedi P, 2015, GASTROENTEROLOGY, V149, P102, DOI 10.1053/j.gastro.2015.04.001
   Mondot S, 2012, GUT, V61, P634, DOI 10.1136/gutjnl-2011-300478
   Morgan XC, 2012, GENOME BIOL, V13, DOI 10.1186/gb-2012-13-9-r79
   Mottawea W, 2016, NAT COMMUN, V7, DOI 10.1038/ncomms13419
   Nazareth N, 2015, MED MICROBIOL IMMUN, V204, P681, DOI 10.1007/s00430-015-0420-3
   Obregon-Tito AJ, 2015, NAT COMMUN, V6, DOI 10.1038/ncomms7505
   Ogura Y, 2001, NATURE, V411, P603, DOI 10.1038/35079114
   Ohkusa T, 2003, GUT, V52, P79, DOI 10.1136/gut.52.1.79
   Olszak T, 2012, SCIENCE, V336, P489, DOI 10.1126/science.1219328
   Paramsothy S, 2016, GASTROENTEROLOGY, V150, pS122, DOI 10.1016/S0016-5085(16)30517-0
   Petnicki-Ocwieja T, 2009, P NATL ACAD SCI USA, V106, P15813, DOI 10.1073/pnas.0907722106
   Prantera C, 2006, ALIMENT PHARM THER, V23, P1117, DOI 10.1111/j.1365-2036.2006.02879.x
   Rampelli S, 2015, CURR BIOL, V25, P1682, DOI 10.1016/j.cub.2015.04.055
   Rehman A, 2011, GUT, V60, P1354, DOI 10.1136/gut.2010.216259
   Rossen NG, 2015, GASTROENTEROLOGY, V149, P110, DOI 10.1053/j.gastro.2015.03.045
   Round JL, 2009, NAT REV IMMUNOL, V9, P313, DOI 10.1038/nri2515
   RUTGEERTS P, 1991, LANCET, V338, P771, DOI 10.1016/0140-6736(91)90663-A
   Sandborn WJ, 2013, ALIMENT PHARM THER, V38, P255, DOI 10.1111/apt.12366
   Schaubeck M, 2016, GUT, V65, P225, DOI 10.1136/gutjnl-2015-309333
   Selby W, 2007, GASTROENTEROLOGY, V132, P2313, DOI 10.1053/j.gastro.2007.03.031
   Sha S, 2014, ALIMENT PHARM THER, V39, P1003, DOI 10.1111/apt.12699
   Shafran I, 2002, DIGEST LIVER DIS, V34, P22, DOI 10.1016/S1590-8658(02)80055-X
   Shaw SY, 2010, AM J GASTROENTEROL, V105, P2687, DOI 10.1038/ajg.2010.398
   Sibartie V, 2007, EUR J GASTROEN HEPAT, V19, P347, DOI 10.1097/MEG.0b013e328012122b
   Singh V, 2016, INFLAMM BOWEL DIS, V22, P841, DOI 10.1097/MIB.0000000000000699
   Smith P, 2012, PLOS ONE, V7, DOI 10.1371/journal.pone.0030273
   Sokol H, 2014, DIGEST DIS, V32, P10, DOI 10.1159/000367820
   Sonnenburg ED, 2016, NATURE, V529, P212, DOI 10.1038/nature16504
   Stepankova R, 2007, INFLAMM BOWEL DIS, V13, P1202, DOI 10.1002/ibd.20221
   Strober W, 2011, MUCOSAL IMMUNOL, V4, P484, DOI 10.1038/mi.2011.29
   Summers RW, 2003, AM J GASTROENTEROL, V98, P2034, DOI 10.1111/j.1572-0241.2003.07660.x
   Suskind DL, 2015, INFLAMM BOWEL DIS, V21, P556, DOI 10.1097/MIB.0000000000000307
   Suskind DL, 2015, J PEDIATR GASTR NUTR, V60, P27, DOI 10.1097/MPG.0000000000000544
   SUTHERLAND L, 1991, GUT, V32, P1071, DOI 10.1136/gut.32.9.1071
   Swidsinski A, 2005, J CLIN MICROBIOL, V43, P3380, DOI 10.1128/JCM.43.7.3380-3389.2005
   Takahashi K, 2016, DIGESTION, V93, P59, DOI 10.1159/000441768
   Travassos LH, 2010, NAT IMMUNOL, V11, P55, DOI 10.1038/ni.1823
   Turnbaugh PJ, 2007, NATURE, V449, P804, DOI 10.1038/nature06244
   van Nood E, 2013, NEW ENGL J MED, V368, P2145, DOI [10.1056/NEJMoa1205037, 10.1056/NEJMc1303919]
   Vaughn BP, 2016, INFLAMM BOWEL DIS, V22, P2182, DOI 10.1097/MIB.0000000000000893
   Ventham NT, 2013, GASTROENTEROLOGY, V145, P293, DOI 10.1053/j.gastro.2013.05.050
   Vermeire S, 2016, J CROHNS COLITIS, V10, P387, DOI 10.1093/ecco-jcc/jjv203
   Vermeire S, 2012, GASTROENTEROLOGY, V142, pS360
   Waidmann M, 2003, GASTROENTEROLOGY, V125, P162, DOI 10.1016/S0016-5085(03)00672-3
   Walk ST, 2010, INFLAMM BOWEL DIS, V16, P1841, DOI 10.1002/ibd.21299
   Wang W, 2014, J CLIN MICROBIOL, V52, P398, DOI 10.1128/JCM.01500-13
   Wei Y, 2015, GASTROENT RES PRACT, V2015, DOI 10.1155/2015/517597
   Weingarden A, 2015, MICROBIOME, V3, DOI 10.1186/s40168-015-0070-0
   Woodman I, 2015, TECH COLOPROCTOL, V19, P717, DOI 10.1007/s10151-015-1372-8
   Wu XW, 2015, BIOMED REP, V3, P70, DOI 10.3892/br.2014.368
   Yatsunenko T, 2012, NATURE, V486, P222, DOI 10.1038/nature11053
   Young VB, 2013, MICROBIOME, V1, DOI 10.1186/2049-2618-1-9
   Zella GC, 2011, INFLAMM BOWEL DIS, V17, P1092, DOI 10.1002/ibd.21460
   Zhang FM, 2013, WORLD J GASTROENTERO, V19, P7213, DOI 10.3748/wjg.v19.i41.7213
   Zocco MA, 2006, ALIMENT PHARM THER, V23, P1567, DOI 10.1111/j.1365-2036.2006.02927.x
NR 139
TC 231
Z9 250
U1 18
U2 78
PU TAYLOR & FRANCIS INC
PI PHILADELPHIA
PA 530 WALNUT STREET, STE 850, PHILADELPHIA, PA 19106 USA
SN 1949-0976
EI 1949-0984
J9 GUT MICROBES
JI Gut Microbes
PY 2017
VL 8
IS 3
BP 238
EP 252
DI 10.1080/19490976.2017.1290757
PG 15
WC Gastroenterology & Hepatology; Microbiology
WE Science Citation Index Expanded (SCI-EXPANDED)
SC Gastroenterology & Hepatology; Microbiology
GA FW4PC
UT WOS:000425295000007
PM 28609251
OA Green Published, gold
HC Y
HP N
DA 2024-01-22
ER

PT J
AU Cohen, LB
   Nanau, RM
   Delzor, F
   Neuman, MG
AF Cohen, Lawrence B.
   Nanau, Radu M.
   Delzor, Faustine
   Neuman, Manuela G.
TI Biologic therapies in inflammatory bowel disease
SO TRANSLATIONAL RESEARCH
LA English
DT Review
ID ACTIVE ULCERATIVE-COLITIS; SEVERE CROHNS-DISEASE; INFLIXIMAB MAINTENANCE
   THERAPY; TROUGH SERUM INFLIXIMAB; CERTOLIZUMAB PEGOL; CLINICAL
   REMISSION; INDUCTION THERAPY; SUBCUTANEOUS GOLIMUMAB;
   MONOCLONAL-ANTIBODY; EXTRAINTESTINAL MANIFESTATIONS
AB Inflammatory bowel disease, including its 2 entities ulcerative colitis and Crohn's disease, is a chronic medical condition characterized by the destructive inflammation of the intestinal tract. Biologics represent a class of therapeutics with immune intervention potential. These agents block the proinflammatory cascade that triggers the activation and proliferation of T lymphocytes at the level of the intestine, therefore reestablishing the balance between the pro- and anti-inflammatory messages. All 7 biologics showing clinical benefits in inflammatory bowel disease are monoclonal antibodies. The following systematic review discusses the pharmacokinetics and efficacy of the tumor necrosis factor blockers infliximab, adalimumab, certolizumab pegol, and golimumab. In addition, we describe the alpha(4) integrin inhibitors natalizumab and vedolizumab, which are directed against cell adhesion molecules, as well as the interleukin 12/23 blocker ustekinumab.
C1 Sunnybrook Hlth Sci Ctr, Div Gastroenterol, Toronto, ON M4N 3M5, Canada.
   Univ Toronto, Dept Internal Med, Toronto, ON, Canada.
   Univ Toronto, Dept Pharmacol & Toxicol, Toronto, ON, Canada.
   In Vitro Drug Safety & Biotechnol, Toronto, ON M5G 1L7, Canada.
C3 University of Toronto; Sunnybrook Research Institute; Sunnybrook Health
   Science Center; University of Toronto; University of Toronto
RP Neuman, MG (通讯作者)，In Vitro Drug Safety & Biotechnol, Banting Inst, Dept Pharmacol & Toxicol, 100 Coll St,Lab 217, Toronto, ON M5G 1L7, Canada.
EM manuela.neuman@utoronto.ca
FU In Vitro Drug Safety and Biotechnology, Toronto, Ontario, Canada
FX The authors' work was funded by In Vitro Drug Safety and Biotechnology,
   Toronto, Ontario, Canada.
CR Afif W, 2009, INFLAMM BOWEL DIS, V15, P1302, DOI 10.1002/ibd.20924
   Atzeni F, 2013, AUTOIMMUN REV, V12, P703, DOI 10.1016/j.autrev.2012.10.021
   Baert F, 2013, J CROHNS COLITIS, V7, P154, DOI 10.1016/j.crohns.2012.03.018
   Barreiro O, 2009, REV ESP CARDIOL, V62, P552, DOI 10.1016/S0300-8932(09)71035-8
   Barreiro-de-Acosta M, 2012, REV ESP ENFERM DIG, V104, P468, DOI 10.4321/s1130-01082012000900004
   Ben-Horin S, 2011, GUT, V60, P41, DOI 10.1136/gut.2009.201533
   Bendtzen K, 2009, SCAND J GASTROENTERO, V44, P774, DOI 10.1080/00365520802699278
   Chaparro M, 2012, INFLAMM BOWEL DIS, V18, P685, DOI 10.1002/ibd.21758
   Chiu YL, 2013, INFLAMM BOWEL DIS, V19, P1112, DOI 10.1097/MIB.0b013e3182813242
   CIMZIA [certolizumab pegol], 2012, HIGHL PRESCR INF
   Colombel JF, 2010, NEW ENGL J MED, V362, P1383, DOI 10.1056/NEJMoa0904492
   Colombel JF, 2007, GASTROENTEROLOGY, V132, P52, DOI 10.1053/j.gastro.2006.11.041
   Colombel JF, 2013, CLIN GASTROENTEROL H
   Feagan BG, 2012, GASTROENTEROLOGY, V142, pS160
   Feagan BG, 2005, NEW ENGL J MED, V352, P2499, DOI 10.1056/NEJMoa042982
   Feagan BG, 2013, NEW ENGL J MED, V369, P699, DOI 10.1056/NEJMoa1215734
   Feagan BG, 2008, CLIN GASTROENTEROL H, V6, P1370, DOI 10.1016/j.cgh.2008.06.007
   Ferrante M, 2013, EXPERT OPIN BIOL TH, V13, P595, DOI 10.1517/14712598.2013.777039
   Ghosh S, 2003, NEW ENGL J MED, V348, P24, DOI 10.1056/NEJMoa020732
   Gies N, 2010, ALIMENT PHARM THER, V32, P522, DOI 10.1111/j.1365-2036.2010.04380.x
   Gordon FH, 2001, GASTROENTEROLOGY, V121, P268, DOI 10.1053/gast.2001.26260
   Gustavsson A, 2010, ALIMENT PHARM THER, V32, P984, DOI 10.1111/j.1365-2036.2010.04435.x
   Hämäläinen A, 2013, SCAND J GASTROENTERO, V48, P35, DOI 10.3109/00365521.2012.741619
   Hanauer SB, 2006, GASTROENTEROLOGY, V130, P323, DOI 10.1053/j.gastro.2005.11.030
   Hanauer SB, 2002, LANCET, V359, P1541, DOI 10.1016/S0140-6736(02)08512-4
   Hébuterne X, 2013, GUT, V62, P201, DOI 10.1136/gutjnl-2012-302262
   HUMIRA [adalimumab], 2013, HIGHL PRESCR INF
   Hyams J, 2007, GASTROENTEROLOGY, V132, P863, DOI 10.1053/j.gastro.2006.12.003
   Hyams J, 2012, CLIN GASTROENTEROL H, V10, P391, DOI 10.1016/j.cgh.2011.11.026
   Hyams J, 2011, CURR MED RES OPIN, V27, P651, DOI 10.1185/03007995.2010.547575
   Hyams JS, 2012, GASTROENTEROLOGY, V143, P365, DOI 10.1053/j.gastro.2012.04.046
   Hyams JS, 2010, AM J GASTROENTEROL, V105, P1430, DOI 10.1038/ajg.2009.759
   Imaeda H, 2012, J GASTROENTEROL, V47, P136, DOI 10.1007/s00535-011-0474-y
   Järnerot G, 2005, GASTROENTEROLOGY, V128, P1805, DOI 10.1053/j.gastro.2005.03.003
   Kamm MA, 2011, ALIMENT PHARM THER, V34, P306, DOI 10.1111/j.1365-2036.2011.04717.x
   Karmiris K, 2009, GASTROENTEROLOGY, V137, P1628, DOI 10.1053/j.gastro.2009.07.062
   Khanna R, 2013, ALIMENT PHARM THER, V38, P447, DOI 10.1111/apt.12407
   Kong JY, 2013, INFLAMM BOWEL DIS, V19, pE35, DOI 10.1002/ibd.22928
   Lichtenstein GR, 2010, CLIN GASTROENTEROL H, V8, P600, DOI 10.1016/j.cgh.2010.01.014
   Lichtiger S, 2010, ALIMENT PHARM THER, V32, P1228, DOI 10.1111/j.1365-2036.2010.04466.x
   Ling J, 2010, J CLIN PHARMACOL, V50, P792, DOI 10.1177/0091270009355162
   Löfberg R, 2012, INFLAMM BOWEL DIS, V18, P1, DOI 10.1002/ibd.21663
   Maser EA, 2006, CLIN GASTROENTEROL H, V4, P1248, DOI 10.1016/j.cgh.2006.06.025
   Moon CM, 2014, J GASTROEN HEPATOL, V29, P74, DOI 10.1111/jgh.12369
   Nanau RM, 2012, TRANSL RES, V160, P1, DOI 10.1016/j.trsl.2011.08.006
   Nanda KS, 2013, AM J GASTROENTEROL, V108, P40, DOI 10.1038/ajg.2012.363
   Neuman MG, 2012, TRANSL RES, V160, P45, DOI 10.1016/j.trsl.2011.10.006
   Neuman MG, 2012, TRANSL RES, V160, P29, DOI 10.1016/j.trsl.2011.09.001
   Nichita C, 2010, DIGESTION, V81, P78, DOI 10.1159/000253855
   Ordás I, 2012, CLIN GASTROENTEROL H, V10, P1079, DOI 10.1016/j.cgh.2012.06.032
   Ordás I, 2012, CLIN PHARMACOL THER, V91, P635, DOI 10.1038/clpt.2011.328
   Oussalah A, 2010, AM J GASTROENTEROL, V105, P2617, DOI 10.1038/ajg.2010.345
   Panaccione R, 2010, ALIMENT PHARM THER, V31, P1296, DOI 10.1111/j.1365-2036.2010.04304.x
   Panaccione R, 2011, CAN J GASTROENTEROL, V25, P419, DOI 10.1155/2011/724813
   Pariente B, 2012, INFLAMM BOWEL DIS, V18, P1199, DOI 10.1002/ibd.21839
   Parikh A, 2013, INFLAMM BOWEL DIS, V19, P1691, DOI 10.1097/MIB.0b013e318281f538
   Parikh A, 2012, INFLAMM BOWEL DIS, V18, P1470, DOI 10.1002/ibd.21896
   Peyrin-Biroulet L, 2014, GUT, V63, P88, DOI 10.1136/gutjnl-2013-304984
   Reinisch W, 2013, INFLAMM BOWEL DIS, V19, P1700, DOI 10.1097/MIB.0b013e318281f2b7
   Reinisch W, 2012, INFLAMM BOWEL DIS, V18, P201, DOI 10.1002/ibd.21697
   Reinisch W, 2011, GUT, V60, P780, DOI 10.1136/gut.2010.221127
   REMICADE [infliximab], 2013, HIGHL PRESCR INF
   Rismo R, 2012, SCAND J GASTROENTERO, V47, P1200, DOI 10.3109/00365521.2012.711853
   Roblin X, 2014, CLIN GASTROENTEROL H, V12, P80, DOI 10.1016/j.cgh.2013.07.010
   Russell RK, 2011, ALIMENT PHARM THER, V33, P946, DOI 10.1111/j.1365-2036.2011.04603.x
   Russo EA, 2010, EUR J GASTROEN HEPAT, V22, P334, DOI 10.1097/MEG.0b013e32832b20d4
   Rutgeerts P, 2005, NEW ENGL J MED, V353, P2462, DOI 10.1056/NEJMoa050516
   Rutgeerts P, 2012, GASTROENTEROLOGY, V142, P1102, DOI 10.1053/j.gastro.2012.01.035
   Sandborn WJ, 2007, GUT, V56, P1232, DOI 10.1136/gut.2006.106781
   Sandborn WJ, 2013, ALIMENT PHARM THER, V37, P204, DOI 10.1111/apt.12145
   Sandborn WJ, 2008, GASTROENTEROLOGY, V135, P1130, DOI 10.1053/j.gastro.2008.07.014
   Sandborn WJ, 2007, ANN INTERN MED, V146, P829, DOI 10.7326/0003-4819-146-12-200706190-00159
   Sandborn WJ, 2007, NEW ENGL J MED, V357, P228, DOI 10.1056/NEJMoa067594
   Sandborn WJ, 2014, GASTROENTEROLOGY, V146, P85, DOI 10.1053/j.gastro.2013.05.048
   Sandborn WJ, 2014, GASTROENTEROLOGY, V146, P96, DOI 10.1053/j.gastro.2013.06.010
   Sandborn WJ, 2013, NEW ENGL J MED, V369, P711, DOI 10.1056/NEJMoa1215739
   Sandborn WJ, 2012, NEW ENGL J MED, V367, P1519, DOI 10.1056/NEJMoa1203572
   Sandborn WJ, 2012, GASTROENTEROLOGY, V142, P257, DOI 10.1053/j.gastro.2011.10.032
   Sandborn WJ, 2010, CLIN GASTROENTEROL H, V8, P696, DOI 10.1016/j.cgh.2010.03.024
   Sandborn WJ, 2005, NEW ENGL J MED, V353, P1912, DOI 10.1056/NEJMoa043335
   Sands BE, 2004, NEW ENGL J MED, V350, P876, DOI 10.1056/NEJMoa030815
   Sands BE, 2007, INFLAMM BOWEL DIS, V13, P2, DOI 10.1002/ibd.20014
   Schoepfer AM, 2010, INFLAMM BOWEL DIS, V16, P933, DOI 10.1002/ibd.21127
   Schreiber S, 2013, J CROHNS COLITIS, V7, P213, DOI 10.1016/j.crohns.2012.05.015
   Schreiber S, 2007, NEW ENGL J MED, V357, P239, DOI 10.1056/NEJMoa062897
   Seow CH, 2010, GUT, V59, P49, DOI 10.1136/gut.2009.183095
   SIMPONI [golimumab], 2013, HIGHL PRESCR INF
   Smith LS, 2010, ANN PHARMACOTHER, V44, P333, DOI 10.1345/aph.1M314
   Soler D, 2009, J PHARMACOL EXP THER, V330, P864, DOI 10.1124/jpet.109.153973
   Sprakes MB, 2012, J CROHNS COLITIS, V6, P143, DOI 10.1016/j.crohns.2011.07.011
   Sprakes MB, 2011, J CROHNS COLITIS, V5, P324, DOI 10.1016/j.crohns.2011.02.007
   STELARA (usteldnumab), 2013, HIGHL PRESCR INF
   Swoger JM, 2010, INFLAMM BOWEL DIS, V16, P1912, DOI 10.1002/ibd.21272
   Targan SR, 2007, GASTROENTEROLOGY, V132, P1672, DOI 10.1053/j.gastro.2007.03.024
   Taxonera C, 2011, ALIMENT PHARM THER, V33, P340, DOI 10.1111/j.1365-2036.2010.04531.x
   Ternant D, 2008, THER DRUG MONIT, V30, P523, DOI 10.1097/FTD.0b013e318180e300
   TYSABRI (natalizumab), 2013, HIGHL PRESCR INF
   Vavricka SR, 2011, INFLAMM BOWEL DIS, V17, P1530, DOI 10.1002/ibd.21521
   Wang SL, 2013, J PHARMACEUT BIOMED, V78-79, P39, DOI 10.1016/j.jpba.2013.01.031
   Watanabe M, 2012, J CROHNS COLITIS, V6, P160, DOI 10.1016/j.crohns.2011.07.013
   Zhu YW, 2013, CLIN DRUG INVEST, V33, P291, DOI 10.1007/s40261-013-0072-2
   Zhuang YL, 2013, CLIN DRUG INVEST, V33, P795, DOI 10.1007/s40261-013-0124-7
   Zorzi F, 2012, ALIMENT PHARM THER, V35, P1397, DOI 10.1111/j.1365-2036.2012.05100.x
NR 103
TC 40
Z9 45
U1 0
U2 14
PU ELSEVIER SCIENCE INC
PI NEW YORK
PA STE 800, 230 PARK AVE, NEW YORK, NY 10169 USA
SN 1931-5244
EI 1878-1810
J9 TRANSL RES
JI Transl. Res.
PD JUN
PY 2014
VL 163
IS 6
BP 533
EP 556
DI 10.1016/j.trsl.2014.01.002
PG 24
WC Medical Laboratory Technology; Medicine, General & Internal; Medicine,
   Research & Experimental
WE Science Citation Index Expanded (SCI-EXPANDED)
SC Medical Laboratory Technology; General & Internal Medicine; Research &
   Experimental Medicine
GA AI3OT
UT WOS:000336772500002
PM 24467968
DA 2024-01-22
ER

PT J
AU Soendergaard, C
   Bergenheim, FH
   Bjerrum, JT
   Nielsen, OH
AF Soendergaard, Christoffer
   Bergenheim, Fredrik Holmberg
   Bjerrum, Jakob Tveiten
   Nielsen, Ole Haagen
TI Targeting JAK-STAT signal transduction in IBD
SO PHARMACOLOGY & THERAPEUTICS
LA English
DT Review
DE Crohn's disease; Janus kinase; Signal transducers and activators of
   transcription; Small molecules; Therapy; Ulcerative colitis
ID INFLAMMATORY-BOWEL-DISEASE; JANUS KINASE INHIBITOR; ANTI-TNF THERAPY;
   CROHNS-DISEASE; ULCERATIVE-COLITIS; MAINTENANCE THERAPY; GAMMA
   PRODUCTION; GENE-EXPRESSION; TOFACITINIB; CYTOKINE
AB An unmet medical need exists for novel targeted therapies for inflammatory bowel disease (IBD) as many patients experience inadequate responses to antibody-based biologics. An oral drug formulation with reduced production costs and redundancy for healthcare staff to administer therapy ideally should result in diminished healthcare expenses and improved patient compliance. A new drug class of small molecules, the Janus kinase OAK) inhibitors (jakinibs), fulfills these criteria and has recently shown efficacy in IBD. Here we provide an overview of the mode of action of jakinibs and provide a comprehensive overview of existing clinical studies. Convincing clinical data show that a complex cytokine-driven inflammation can efficiently be modulated by therapeutic inhibition of the JAK proteins. (C) 2018 Elsevier Inc. All rights reserved.
C1 [Soendergaard, Christoffer; Bergenheim, Fredrik Holmberg; Bjerrum, Jakob Tveiten; Nielsen, Ole Haagen] Univ Copenhagen, Herlev Hosp, Dept Gastroenterol, Herlev, Denmark.
C3 University of Copenhagen; Herlev & Gentofte Hospital
RP Nielsen, OH (通讯作者)，Univ Copenhagen, Herlev Hosp, Dept Gastroenterol D112, Herlev Ringvej 75, DK-2730 Herlev, Denmark.
EM ole.haagen.nielsen@regionh.dk
RI Nielsen, Ole Haagen/AAK-2482-2021
OI Nielsen, Ole Haagen/0000-0003-4612-8635; Bergenheim, Fredrik
   Olof/0000-0001-6321-7715; Bjerrum, Jacob/0000-0002-6249-3889
CR Ahmad SF, 2017, IMMUNOBIOLOGY, V222, P206, DOI 10.1016/j.imbio.2016.10.001
   Allez M, 2010, J CROHNS COLITIS, V4, P355, DOI 10.1016/j.crohns.2010.04.004
   Alvarez JV, 2004, CANCER BIOL THER, V3, P1045, DOI 10.4161/cbt.3.11.1172
   Awasthi A, 2007, NAT IMMUNOL, V8, P1380, DOI 10.1038/ni1541
   Bagnasco D, 2017, FRONT MED-LAUSANNE, V4, DOI 10.3389/fmed.2017.00135
   Banerjee S, 2017, DRUGS, V77, P521, DOI 10.1007/s40265-017-0701-9
   Beattie DT, 2017, J INFLAMM-LOND, V14, DOI 10.1186/s12950-017-0175-2
   Bhattacharjee A, 2013, FREE RADICAL BIO MED, V54, P1, DOI 10.1016/j.freeradbiomed.2012.10.553
   Bloomgren G, 2012, NEW ENGL J MED, V366, P1870, DOI 10.1056/NEJMoa1107829
   Bonovas S, 2018, ALIMENT PHARM THER, V47, P540, DOI 10.1111/apt.14486
   Bonovas S, 2018, ALIMENT PHARM THER, V47, P454, DOI 10.1111/apt.14449
   Broughton SE, 2012, IMMUNOL REV, V250, P277, DOI 10.1111/j.1600-065X.2012.01164.x
   Burisch J, 2013, J CROHNS COLITIS, V7, P322, DOI 10.1016/j.crohns.2013.01.010
   Carpenter RL, 2014, CANCERS, V6, P897, DOI 10.3390/cancers6020897
   Christophi GP, 2012, INFLAMM BOWEL DIS, V18, P2342, DOI 10.1002/ibd.22957
   Coffer PJ, 2000, ONCOGENE, V19, P2511, DOI 10.1038/sj.onc.1203479
   Colombel JF, 2018, INFLAMM BOWEL DIS, V24, P2173, DOI 10.1093/ibd/izy150
   Costa-Pereira AP, 2002, P NATL ACAD SCI USA, V99, P8043, DOI 10.1073/pnas.122236099
   Cui XP, 2016, EXP MOL PATHOL, V101, P1, DOI 10.1016/j.yexmp.2016.05.011
   D'Haens G, 2015, GUT, V64, P1227, DOI 10.1136/gutjnl-2014-307118
   Dabritz Jan, 2015, Mol Cell Pediatr, V2, P12, DOI 10.1186/s40348-015-0024-4
   de Souza HSP, 2016, NAT REV GASTRO HEPAT, V13, P13, DOI [10.1038/nrgastro.2016.186, 10.1038/nrgastro.2015.186]
   de Weerd NA, 2012, IMMUNOL CELL BIOL, V90, P483, DOI 10.1038/icb.2012.9
   Deepak P, 2017, GASTROENTEROL CLIN N, V46, P603, DOI 10.1016/j.gtc.2017.05.013
   Ding NS, 2016, ALIMENT PHARM THER, V43, P30, DOI 10.1111/apt.13445
   Engel T, 2018, J CROHNS COLITIS, V12, P245, DOI 10.1093/ecco-jcc/jjx143
   Feagan BG, 2017, CLIN GASTROENTEROL H, V15, P229, DOI 10.1016/j.cgh.2016.08.044
   Furqan M, 2013, J HEMATOL ONCOL, V6, DOI 10.1186/1756-8722-6-90
   Fuss IJ, 2004, J CLIN INVEST, V113, P1490, DOI 10.1172/JCI200419836
   Graham R., 2017, EUR CROHNS COL ORG E
   Halpin SJ, 2012, AM J GASTROENTEROL, V107, P1474, DOI 10.1038/ajg.2012.260
   Heinrich PC, 1998, BIOCHEM J, V334, P297, DOI 10.1042/bj3340297
   Heller F, 2005, GASTROENTEROLOGY, V129, P550, DOI 10.1053/j.gastro.2005.05.002
   Hellstern P, 2018, GUT, DOI [10.1136/gutjnI-2017-314562, DOI 10.1136/GUTJNI-2017-314562]
   Hodge JA, 2016, CLIN EXP RHEUMATOL, V34, P318
   Hubbard JM, 2017, DRUGS, V77, P1091, DOI 10.1007/s40265-017-0759-4
   Hunter CA, 2015, NAT IMMUNOL, V16, P448, DOI 10.1038/ni.3153
   JOHNSTON JA, 1994, NATURE, V370, P151, DOI 10.1038/370151a0
   Koo MY, 2014, P NATL ACAD SCI USA, V111, P6269, DOI 10.1073/pnas.1316815111
   Leach ST, 2008, INFLAMM BOWEL DIS, V14, P68, DOI 10.1002/ibd.20272
   Lee EB, 2014, NEW ENGL J MED, V370, P2377, DOI 10.1056/NEJMoa1310476
   Li MO, 2008, CELL, V134, P392, DOI 10.1016/j.cell.2008.07.025
   Lin LJ, 2014, MOL BIOL REP, V41, P6349, DOI 10.1007/s11033-014-3469-y
   Lokau J, 2017, BBA-MOL CELL RES, V1864, P2105, DOI 10.1016/j.bbamcr.2017.06.008
   Ludwiczek O, 2005, EUR CYTOKINE NETW, V16, P27
   Ma GL, 2018, CLIN PHARM DRUG DEV, V7, P587, DOI 10.1002/cpdd.471
   Mannon PJ, 2011, GUT, V60, P449, DOI 10.1136/gut.2010.226860
   Marafini I, 2015, DIGEST DIS, V33, P113, DOI 10.1159/000437106
   Matikainen S, 2001, EUR J IMMUNOL, V31, P2236, DOI 10.1002/1521-4141(200107)31:7<2236::AID-IMMU2236>3.0.CO;2-G
   Matsuda T, 2004, BIOCHEM BIOPH RES CO, V325, P586, DOI 10.1016/j.bbrc.2004.10.071
   Miklossy G, 2013, NAT REV DRUG DISCOV, V12, P611, DOI 10.1038/nrd4088
   Monteleone G, 2005, GASTROENTEROLOGY, V128, P687, DOI 10.1053/j.gastro.2004.12.042
   Murray PJ, 2007, J IMMUNOL, V178, P2623, DOI 10.4049/jimmunol.178.5.2623
   Neurath MF, 2014, NAT REV IMMUNOL, V14, P329, DOI 10.1038/nri3661
   Ng SC, 2017, LANCET, V390, P2769, DOI 10.1016/S0140-6736(17)32448-0
   Nielsen OH, 2017, TRENDS MOL MED, V23, P362, DOI 10.1016/j.molmed.2017.02.002
   Nielsen OH, 2016, EXPERT OPIN INV DRUG, V25, P709, DOI 10.1517/13543784.2016.1165204
   Nielsen OH, 2013, NEW ENGL J MED, V369, P754, DOI 10.1056/NEJMct1209614
   Niemand C, 2003, J IMMUNOL, V170, P3263, DOI 10.4049/jimmunol.170.6.3263
   O'Shea JJ, 2015, ANNU REV MED, V66, P311, DOI 10.1146/annurev-med-051113-024537
   Odate S, 2017, CLIN CANCER RES, V23, P1771, DOI 10.1158/1078-0432.CCR-16-1317
   Oh CK, 2010, EUR RESPIR REV, V19, P46, DOI 10.1183/09059180.00007609
   Oh DY, 2015, CANCER RES TREAT, V47, P607, DOI 10.4143/crt.2014.249
   Okazawa A, 2004, CLIN EXP IMMUNOL, V136, P269, DOI 10.1111/j.1365-2249.2004.02431.x
   Olson BM, 2013, FRONT IMMUNOL, V4, DOI 10.3389/fimmu.2013.00315
   Ouyang WJ, 2011, ANNU REV IMMUNOL, V29, P71, DOI 10.1146/annurev-immunol-031210-101312
   Panés J, 2018, J CROHNS COLITIS, V12, P145, DOI 10.1093/ecco-jcc/jjx133
   Panés J, 2017, GUT, V66, P1049, DOI 10.1136/gutjnl-2016-312735
   Park JH, 2017, AUTOIMMUN REV, V16, P416, DOI 10.1016/j.autrev.2017.02.013
   Pestka S, 2004, IMMUNOL REV, V202, P8, DOI 10.1111/j.0105-2896.2004.00204.x
   Pizarro TT, 1999, J IMMUNOL, V162, P6829
   Rao VU, 2015, ARTHRITIS RHEUMATOL, V67, P372, DOI 10.1002/art.38920
   Rosen MJ, 2011, INFLAMM BOWEL DIS, V17, P2224, DOI 10.1002/ibd.21628
   Rutz S, 2014, NAT REV IMMUNOL, V14, P783, DOI 10.1038/nri3766
   Sandborn WJ, 2017, GASTROENTEROLOGY, V152, pS1308, DOI 10.1016/S0016-5085(17)34357-3
   Sandborn WJ, 2017, NEW ENGL J MED, V376, P1723, DOI 10.1056/NEJMoa1606910
   Sandborn WJ, 2014, CLIN GASTROENTEROL H, V12, P1485, DOI 10.1016/j.cgh.2014.01.029
   Sandborn WJ, 2012, NEW ENGL J MED, V367, P616, DOI 10.1056/NEJMoa1112168
   Sands BE, 2018, GASTROENTEROLOGY, V154, pS81, DOI 10.1053/j.gastro.2017.11.203
   Sarra M, 2010, INFLAMM BOWEL DIS, V16, P1332, DOI 10.1002/ibd.21238
   Satoh JI, 2013, GENE REGUL SYST BIO, V7, P41, DOI 10.4137/GRSB.S11433
   Schwartz DM, 2017, NAT REV DRUG DISCOV, V16, P843, DOI 10.1038/nrd.2017.201
   Singh S, 2018, ALIMENT PHARM THER, V47, P162, DOI 10.1111/apt.14422
   Smith A, 2016, J IMMUNOL RES, V2016, DOI 10.1155/2016/2342187
   Soendergaard C, 2017, INT J MOL SCI, V18, DOI 10.3390/ijms18102046
   Sun L, 2015, CYTOKINE, V75, P249, DOI 10.1016/j.cyto.2015.01.030
   Teng MWL, 2015, NAT MED, V21, P719, DOI 10.1038/nm.3895
   Turner MD, 2014, BBA-MOL CELL RES, V1843, P2563, DOI 10.1016/j.bbamcr.2014.05.014
   van Vollenhoven RF, 2012, NEW ENGL J MED, V367, P508, DOI 10.1056/NEJMoa1112072
   Vanhoutte F, 2017, ARTHRITIS RHEUMATOL, V69, P1949, DOI 10.1002/art.40186
   Vermeire S, 2017, LANCET, V389, P266, DOI 10.1016/S0140-6736(16)32537-5
   Villarino AV, 2017, NAT IMMUNOL, V18, P374, DOI 10.1038/ni.3691
   Waickman AT, 2016, CELL MOL LIFE SCI, V73, P253, DOI 10.1007/s00018-015-2062-4
   Wang YY, 2016, SCI REP-UK, V6, DOI 10.1038/srep31881
   West NR, 2017, NAT MED, V23, P579, DOI 10.1038/nm.4307
   WILKS AF, 1991, MOL CELL BIOL, V11, P2057, DOI 10.1128/MCB.11.4.2057
   Wils P, 2018, ALIMENT PHARM THER, V47, P588, DOI 10.1111/apt.14487
   Winthrop KL, 2018, INFLAMM BOWEL DIS, V24, P2258, DOI 10.1093/ibd/izy131
   Wu JJ, 2016, J AM ACAD DERMATOL, V75, P897, DOI 10.1016/j.jaad.2016.06.012
   Zundler S, 2017, FRONT IMMUNOL, V8, DOI 10.3389/fimmu.2017.00891
NR 100
TC 64
Z9 70
U1 0
U2 19
PU PERGAMON-ELSEVIER SCIENCE LTD
PI OXFORD
PA THE BOULEVARD, LANGFORD LANE, KIDLINGTON, OXFORD OX5 1GB, ENGLAND
SN 0163-7258
J9 PHARMACOL THERAPEUT
JI Pharmacol. Ther.
PD DEC
PY 2018
VL 192
BP 100
EP 111
DI 10.1016/j.pharmthera.2018.07.003
PG 12
WC Pharmacology & Pharmacy
WE Science Citation Index Expanded (SCI-EXPANDED)
SC Pharmacology & Pharmacy
GA HD8ON
UT WOS:000452816500007
PM 30048708
DA 2024-01-22
ER

PT J
AU Killeen, S
   Gunn, J
   Hartley, J
AF Killeen, S.
   Gunn, J.
   Hartley, J.
TI Surgical management of complicated and medically refractory inflammatory
   bowel disease during pregnancy
SO COLORECTAL DISEASE
LA English
DT Review
DE Ulcerative colitis; Crohn's disease; inflammatory bowel disease;
   surgery; pregnancy
ID FULMINANT ULCERATIVE-COLITIS; CROHNS-DISEASE; TOXIC MEGACOLON; ILEAL
   PERFORATION; SURGERY; ENDOSCOPY; COLECTOMY; COLOSTOMY; EFFICACY; ARTICLE
AB Aim The medical management of inflammatory bowel disease (IBD) in pregnancy and the puerperium is well defined. Data on surgical management of complicated IBD in this setting are lacking. This study aimed to determine the optimal surgical strategy for medically refractory IBD during pregnancy and the puerperium.
   Method Three databases were systematically reviewed to identify all published series or case reports of women undergoing surgery for Crohn's disease (CD) or ulcerative colitis (UC) while pregnant or during the puerperium.
   Results Thirty-two papers were identified, including 86 patients. Nearly one-fifth (18%) of cases were de novo presentations and intervention was required at all stages of pregnancy. UC refractory to medical treatment and perforated small bowel CD were the commonest indications for surgery. Operations used included colectomy, colectomy with mucous fistula and Turnbull-blowhole colostomy for complicated UC and open or laparoscopic small bowel resection with stoma formation for CD. Surgical intervention during the third trimester universally resulted in the onset of labour. Endoscopic and radiological interventions were rarely employed. In studies after 1980 there was no maternal or foetal mortality but there was an almost 50% preterm delivery rate.
   Conclusion Surgical management of complicated IBD during pregnancy and the puerperium needs to be tailored to disease severity, the type of complications and foetal status. It should involve gastroenterologists, colorectal surgeons, obstetricians and neonatal specialists in a multidisciplinary manner within a single unit.
C1 [Killeen, S.; Gunn, J.; Hartley, J.] Castlehill Hosp CHH, Dept Colorectal Surg, Cotttingham HU6 5JQ, East Yorkshire, England.
RP Killeen, S (通讯作者)，Castlehill Hosp CHH, Dept Colorectal Surg, Cotttingham HU6 5JQ, East Yorkshire, England.
EM sdfkilleen@eircom.net
CR ABRAMSON D, 1951, AM J OBSTET GYNECOL, V61, P121, DOI 10.1016/0002-9378(51)90014-2
   ANDERSON JB, 1987, J ROY SOC MED, V80, P492, DOI 10.1177/014107688708000812
   [Anonymous], 2013, ACR SPR PRACTICE GUI
   Aytac E, 2015, J CROHNS COLITIS, V9, P82, DOI 10.1093/ecco-jcc/jju001
   Bennis M, 2012, LANGENBECK ARCH SURG, V397, P11, DOI 10.1007/s00423-011-0848-x
   Biedermann L, 2012, DIGESTION, V86, P45, DOI 10.1159/000341941
   BOHE MG, 1983, DIS COLON RECTUM, V26, P119, DOI 10.1007/BF02562590
   BOULTON R, 1994, AM J GASTROENTEROL, V89, P931
   Bröms G, 2012, CLIN GASTROENTEROL H, V10, P1246, DOI 10.1016/j.cgh.2012.08.018
   Cappell MS, 2011, NAT REV GASTRO HEPAT, V8, P610, DOI 10.1038/nrgastro.2011.162
   Cappell MS, 2010, J REPROD MED, V55, P115
   Cappell MS, 1996, DIGEST DIS SCI, V41, P2353, DOI 10.1007/BF02100127
   Carlin A, 2008, BEST PRACT RES CL OB, V22, P801, DOI 10.1016/j.bpobgyn.2008.06.005
   COOKSEY G, 1985, BRIT J SURG, V72, P547, DOI 10.1002/bjs.1800720716
   Cornish J, 2007, GUT, V56, P830, DOI 10.1136/gut.2006.108324
   Cury DB, 2014, WORLD J GASTROENTERO, V20, P8790, DOI 10.3748/wjg.v20.i27.8790
   Czymek R, 2009, LANGENBECK ARCH SURG, V394, P517, DOI 10.1007/s00423-008-0431-2
   Damas OM, 2015, J CROHNS COLITIS, V9, P928, DOI 10.1093/ecco-jcc/jjv118
   Dindo D, 2004, ANN SURG, V240, P205, DOI 10.1097/01.sla.0000133083.54934.ae
   Dozois EJ, 2006, DIS COLON RECTUM, V49, P64, DOI 10.1007/s10350-005-0210-x
   FATZER H, 1986, CHIRURG, V57, P646
   FLATMARK AL, 1971, SCAND J GASTROENTERO, V6, P45, DOI 10.3109/00365527109180668
   Friedman S, 2013, INFLAMM BOWEL DIS, V19, P2937, DOI 10.1097/MIB.0b013e3182a0ea6f
   GEORGY FM, 1974, OBSTET GYNECOL, V44, P603
   Germain A, 2010, J VISC SURG, V147, pE129, DOI 10.1016/j.jviscsurg.2010.07.005
   GREENFIELD C, 1983, POSTGRAD MED J, V59, P459, DOI 10.1136/pgmj.59.693.459
   Habal FM, 2012, ALIMENT PHARM THER, V35, P501, DOI 10.1111/j.1365-2036.2011.04967.x
   Haq AI, 2006, INT J COLORECTAL DIS, V21, P465, DOI 10.1007/s00384-005-0027-z
   Hendy P, 2015, POSTGRAD MED J, V91, P230, DOI 10.1136/postgradmedj-2014-100430rep
   Hill J, 1997, J ROY SOC MED, V90, P64, DOI 10.1177/014107689709000203
   HOLZBACH RT, 1969, AM J DIG DIS, V14, P908, DOI 10.1007/BF02233212
   Horowitz KM, 2013, CLIN LAB MED, V33, P281, DOI 10.1016/j.cll.2013.03.016
   Huang VW, 2014, WORLD J GASTROENTERO, V20, P3495, DOI 10.3748/wjg.v20.i13.3495
   JUNGHANNS K, 1982, LANGENBECK ARCH CHIR, V356, P285, DOI 10.1007/BF01263128
   KELLY MJ, 1994, BRIT J OBSTET GYNAEC, V101, P166, DOI 10.1111/j.1471-0528.1994.tb13088.x
   Kizer NT, 2011, CLIN OBSTET GYNECOL, V54, P633, DOI 10.1097/GRF.0b013e318236eb0d
   LANG E, 1991, GEBURTSH FRAUENHEILK, V51, P241, DOI 10.1055/s-2007-1023713
   Lu KC, 2013, SURG CLIN N AM, V93, P167, DOI 10.1016/j.suc.2012.09.002
   MARSHAK RH, 1960, GASTROENTEROLOGY, V38, P165
   Masselli G, 2013, EUR RADIOL, V23, P3485, DOI 10.1007/s00330-013-2987-7
   Mazor Y, 2011, J CROHNS COLITIS, V5, P592, DOI 10.1016/j.crohns.2011.06.002
   MCEWAN HP, 1972, P ROY SOC MED, V65, P279, DOI 10.1177/003591577206500324
   Moher D, 2009, PLOS MED, V6, DOI [10.1371/journal.pmed.1000097, 10.1016/j.ijsu.2010.07.299, 10.1136/bmj.i4086, 10.1016/j.ijsu.2010.02.007, 10.1136/bmj.b2535, 10.1186/2046-4053-4-1, 10.1136/bmj.b2700]
   Ng SC, 2013, GUT, V62, P630, DOI 10.1136/gutjnl-2012-303661
   O'Mahony S, 2007, BEST PRACT RES CL GA, V21, P893, DOI 10.1016/j.bpg.2007.05.007
   Ooi BS, 2003, DIS COLON RECTUM, V46, P111, DOI 10.1007/s10350-004-6504-6
   Overbey D, 2014, WORLD J GASTRO SURG, V6, P201, DOI 10.4240/wjgs.v6.i10.201
   Parker AR, 2011, AM SURGEON, V77, pE281
   PESKIN GW, 1960, SURG GYNECOL OBSTET, V110, P269
   Philip S, 2015, INT SURG, V100, P450, DOI 10.9738/INTSURG-D-14-00070.1
   Quddus A, 2015, INT J SURG CASE REP, V11, P83, DOI 10.1016/j.ijscr.2015.04.033
   Reddy D, 2008, AM J GASTROENTEROL, V103, P1203, DOI 10.1111/j.1572-0241.2007.01756.x
   Remzi FH, 2003, INT J COLORECTAL DIS, V18, P361, DOI 10.1007/s00384-002-0453-0
   Rubin PH, 1985, MED SURG GYNECOLOGIC, P196
   Schulze H, 2014, ALIMENT PHARM THER, V40, P991, DOI 10.1111/apt.12949
   Sehgal R, 2010, EXPERT REV GASTROENT, V4, P513, DOI 10.1586/EGH.10.40
   Seifarth C, 2014, INT J COLORECTAL DIS, V29, P645, DOI 10.1007/s00384-014-1880-4
   Selinger CP, 2012, WORLD J GASTROENTERO, V18, P2600, DOI 10.3748/wjg.v18.i21.2600
   Shergill AK, 2012, GASTROINTEST ENDOSC, V76, P18, DOI 10.1016/j.gie.2012.02.029
   SHOENUT JP, 1993, J CLIN GASTROENTEROL, V17, P244, DOI 10.1097/00004836-199310000-00015
   Stang A, 2010, EUR J EPIDEMIOL, V25, P603, DOI 10.1007/s10654-010-9491-z
   Subhabi JM, 1986, ALIMENT PHARM THER, V12, P1039
   Sur MD, 2013, J CROHNS COLITIS, V7, P678, DOI 10.1016/j.crohns.2012.12.007
   Toiyama Y, 2004, J GASTROENTEROL, V39, P300, DOI 10.1007/s00535-003-1295-4
   Uchino Motoi, 2015, Case Rep Gastroenterol, V9, P74, DOI 10.1159/000381141
   Wallace GW, 2012, ABDOM IMAGING, V37, P849, DOI 10.1007/s00261-011-9827-5
   WATSON WJ, 1987, J REPROD MED, V32, P869
   Wilson IAN, 2014, INT J COLORECTAL DIS, V29, P271, DOI 10.1007/s00384-013-1786-6
NR 68
TC 15
Z9 17
U1 0
U2 3
PU WILEY
PI HOBOKEN
PA 111 RIVER ST, HOBOKEN 07030-5774, NJ USA
SN 1462-8910
EI 1463-1318
J9 COLORECTAL DIS
JI Colorectal Dis.
PD FEB
PY 2017
VL 19
IS 2
BP 123
EP 138
DI 10.1111/codi.13413
PG 16
WC Gastroenterology & Hepatology; Surgery
WE Science Citation Index Expanded (SCI-EXPANDED)
SC Gastroenterology & Hepatology; Surgery
GA EP0MG
UT WOS:000397080800006
PM 27317641
DA 2024-01-22
ER

PT J
AU Wu, YA
   Tan, YY
   Ou, DL
   Wang, XH
   Wang, YJ
AF Wu, Yanan
   Tan, Yuyong
   Ou, Dalian
   Wang, Xuehong
   Wang, Yongjun
TI Azathioprine-induced toxoplasma gondii infection in a patient with
   Crohn's disease with NUDT15 variation A case report
SO MEDICINE
LA English
DT Article
DE azathioprine; Crohn's disease; NUDT15; toxoplasma gondii infection
ID INFLAMMATORY-BOWEL-DISEASE; THIOPURINE-INDUCED LEUKOPENIA;
   S-METHYLTRANSFERASE GENOTYPE; ACUTE LYMPHOBLASTIC-LEUKEMIA; MAINTENANCE
   THERAPY; 6-THIOGUANINE NUCLEOTIDES; CHINESE PATIENTS; TPMT;
   6-MERCAPTOPURINE; POLYMORPHISMS
AB Introduction: Azathioprine (AZA) has been widely used for the treatment of various immune-related diseases and has become a mainstay in the treatment of inflammatory bowel disease. However, patients with genetic mutations may experience severe adverse events when treated with azathioprine. Most of the previous literature focused on the TPMP gene-related adverse reactions, herein, we report a case of Crohn's disease patient with nucleoside diphosphate-linked moiety X motif 15 gene (NUDT15) variation and wild-type TPMP gene who developed toxoplasma gondii infection after azathioprine treatment. Patient concerns: A 56-year-old Crohn's disease patient developed toxoplasma gondii infection within 2 months after the administration of azathioprine; however, he had no relevant high-risk factors. Diagnosis: Subsequent genetic testing revealed that the patient was heterozygous for NUDT15. Therefore, it was reasonable to consider that the patient's genetic mutation resulted in reduced tolerance to azathioprine, leading to low immunity and eventually toxoplasma infection. Interventions: AZA was then discontinued; after anti-infection, antipyretic and other supportive treatments were administered, the patient's condition gradually improved. Outcomes: The patient was followed up at 1, 3, and 6 months after discharge; fortunately, he was in good health. Conclusion: We report a case of Crohn's disease in a patient who developed severe pneumonia caused by toxoplasma gondii infection due to the administration of AZA, with normal TPMP gene but NUDT15 gene mutation. This indicates that NUDT15 variation may contribute to severe adverse events in patients treated with azathioprine, and we suggest that NUDT15 genotype be detected before the use of azathioprine in order to provide personalized therapy and reduce side effects.
C1 [Wu, Yanan; Tan, Yuyong; Ou, Dalian; Wang, Xuehong; Wang, Yongjun] Cent South Univ, Xiangya Hosp 2, Dept Gastroenterol, Changsha 410011, Hunan, Peoples R China.
   [Wu, Yanan; Tan, Yuyong; Ou, Dalian; Wang, Xuehong; Wang, Yongjun] Cent South Univ, Res Ctr Digest Dis, Changsha 410011, Hunan, Peoples R China.
C3 Central South University; Central South University
RP Wang, YJ (通讯作者)，139 Renmin Rd, Changsha, Hunan, Peoples R China.
EM yongjunwang@csu.edu.cn
RI Tan, Yuyong/GRX-2029-2022; Yang, Ying/ABD-2481-2022; liu,
   xq/JDW-2596-2023; Liu, Gui/JHU-8707-2023; Li, Ly/JCD-4746-2023; li,
   yao/IYJ-1364-2023; peng, jy/JMB-2297-2023; li, bai/JNE-1502-2023
OI Tan, Yuyong/0000-0002-0571-3136; peng, jy/0000-0001-9665-1059; 
CR Adam L, 2018, BIOMED PHARMACOTHER, V100, P8, DOI 10.1016/j.biopha.2018.01.152
   Ailing Z, 2016, J CLIN PHARM THER, V41, P572, DOI 10.1111/jcpt.12420
   Amin J, 2015, INFLAMM BOWEL DIS, V21, P445, DOI 10.1097/MIB.0000000000000197
   Assi MA, 2007, TRANSPL INFECT DIS, V9, P132, DOI 10.1111/j.1399-3062.2006.00187.x
   Assimakopoulos SF, 2015, INFECTION, V43, DOI 10.1007/s15010-015-0730-9
   Ben Salem C, 2020, ANN PHARMACOTHER, V54, P509, DOI 10.1177/1060028019887921
   Benmassaoud A, 2016, CAN J GASTROENTEROL, V2016, DOI 10.1155/2016/1034834
   Broekman MMTJ, 2017, ALIMENT PHARM THER, V46, P953, DOI 10.1111/apt.14323
   Cargnin S, 2018, PHARMACOL RES, V135, P102, DOI 10.1016/j.phrs.2018.07.021
   Derijks LJJ, 2004, THER DRUG MONIT, V26, P311, DOI 10.1097/00007691-200406000-00016
   Ding L, 2012, INFLAMM BOWEL DIS, V18, P63, DOI 10.1002/ibd.21676
   Dubinsky MC, 2000, GASTROENTEROLOGY, V118, P705, DOI 10.1016/S0016-5085(00)70140-5
   Ebbesen MS, 2013, J CLIN PHARMACOL, V53, P670, DOI 10.1002/jcph.81
   Fei X, 2018, MEDICINE, V97, DOI 10.1097/MD.0000000000010301
   Ford L, 2004, ANN CLIN BIOCHEM, V41, P498, DOI 10.1258/0004563042466866
   Fotoohi AK, 2010, BIOCHEM PHARMACOL, V79, P1211, DOI 10.1016/j.bcp.2010.01.006
   Fraser AG, 2002, GUT, V50, P485, DOI 10.1136/gut.50.4.485
   Hedeland RL, 2010, CANCER CHEMOTH PHARM, V66, P485, DOI 10.1007/s00280-009-1184-5
   Hlavaty T, 2013, BRATISL MED J, V114, P199, DOI 10.4149/BLL_2013_042
   Kim JH, 2010, J CLIN GASTROENTEROL, V44, pE242, DOI 10.1097/MCG.0b013e3181d6baf5
   Kishibe M, 2018, J DERMATOL, V45, P1160, DOI 10.1111/1346-8138.14588
   Kotur N, 2015, PHARMACOGENOMICS, V16, P1701, DOI 10.2217/pgs.15.109
   Kudo K., 2021, J PEDIAT HEMATOL ONC
   Lee YJ, 2016, EUR J GASTROEN HEPAT, V28, P475, DOI 10.1097/MEG.0000000000000564
   Lima TS., 2019, FRONT CELL INFECT MI, P09
   Galván-Ramírez ML, 2019, TRANSPL INFECT DIS, V21, DOI 10.1111/tid.13139
   Martina MN, 2011, TRANSPL INT, V24, pe6, DOI 10.1111/j.1432-2277.2010.01173.x
   Meijer B, 2016, J GASTROINTEST LIVER, V25, P261, DOI 10.15403/jgld.2014.1121.252.nud
   Moriyama T, 2016, NAT GENET, V48, P367, DOI 10.1038/ng.3508
   Ouyang L., 2005, CHIN J PUBLIC HLTH, V21, P118
   Relling MV, 2013, CLIN PHARMACOL THER, V93, P324, DOI 10.1038/clpt.2013.4
   Relling MV, 2019, CLIN PHARMACOL THER, V105, P1095, DOI 10.1002/cpt.1304
   Roblin X, 2011, INFLAMM BOWEL DIS, V17, P2480, DOI 10.1002/ibd.21662
   Ruccil Francesco, 2019, Drug Metabolism and Personalized Therapy, V34, P20180037, DOI 10.1515/dmpt-2018-0037
   Sahasranaman S, 2008, EUR J CLIN PHARMACOL, V64, P753, DOI 10.1007/s00228-008-0478-6
   Saida K, 2018, TRANSPL P, V50, P3925, DOI 10.1016/j.transproceed.2018.04.039
   Séverine W, 2022, ACTA CLIN BELG, V77, P163, DOI 10.1080/17843286.2020.1812829
   Shen R., 2013, CHINA PHARM, V16, P1409
   Shwab EK, 2018, P NATL ACAD SCI USA, V115, pE6956, DOI 10.1073/pnas.1722202115
   Sumyuen MH, 1996, PARASITOL RES, V82, P681, DOI 10.1007/s004360050185
   Takatsu N, 2009, J GASTROEN HEPATOL, V24, P1258, DOI 10.1111/j.1440-1746.2009.05917.x
   Turow A, 2012, INTERNAL MED, V51, P1889, DOI 10.2169/internalmedicine.51.6962
   Wang HH, 2018, WORLD J GASTROENTERO, V24, P941, DOI 10.3748/wjg.v24.i8.941
   Warner B, 2016, J CROHNS COLITIS, V10, pS271
   Wong DR, 2017, J CROHNS COLITIS, V11, P175, DOI 10.1093/ecco-jcc/jjw130
   Yang SK, 2014, NAT GENET, V46, P1017, DOI 10.1038/ng.3060
   Zhou XL, 2020, DERMATOL THER, V33, DOI 10.1111/dth.14079
   Zhu X, 2016, ALIMENT PHARM THER, V44, P967, DOI 10.1111/apt.13796
NR 48
TC 1
Z9 1
U1 0
U2 8
PU LIPPINCOTT WILLIAMS & WILKINS
PI PHILADELPHIA
PA TWO COMMERCE SQ, 2001 MARKET ST, PHILADELPHIA, PA 19103 USA
SN 0025-7974
EI 1536-5964
J9 MEDICINE
JI Medicine (Baltimore)
PD MAY 7
PY 2021
VL 100
IS 18
AR e25781
DI 10.1097/MD.0000000000025781
PG 5
WC Medicine, General & Internal
WE Science Citation Index Expanded (SCI-EXPANDED)
SC General & Internal Medicine
GA SO4AP
UT WOS:000658917700060
PM 33950972
OA gold, Green Published
DA 2024-01-22
ER

PT J
AU Rieder, F
   de Bruyn, JR
   Pham, BT
   Katsanos, K
   Annese, V
   Higgins, PDR
   Magro, F
   Dotan, I
AF Rieder, Florian
   de Bruyn, Jessica R.
   Bao Tung Pham
   Katsanos, Konstantinos
   Annese, Vito
   Higgins, Peter D. R.
   Magro, Fernando
   Dotan, Iris
TI Results of the 4th Scientific Workshop of the ECCO (Group II): Markers
   of intestinal fibrosis in inflammatory bowel disease
SO JOURNAL OF CROHNS & COLITIS
LA English
DT Review
DE Inflammatory bowel diseases; Crohn's disease; Ulcerative colitis;
   Fibrosis; Biomarkers
ID IDIOPATHIC PULMONARY-FIBROSIS; SURFACTANT PROTEIN-A; TISSUE
   GROWTH-FACTOR; CONTRAST-ENHANCED ULTRASOUND; PERIPHERAL-BLOOD
   BIOMARKERS; TERM-FOLLOW-UP; CROHNS-DISEASE; SYSTEMIC-SCLEROSIS; LIVER
   FIBROSIS; LONG-TERM
AB The fourth scientific workshop of the European Crohn's and Colitis Organization (ECCO) focused on intestinal fibrosis in inflammatory bowel disease (IBD). The objective was to better understand basic mechanisms and markers of intestinal fibrosis as well as to suggest new therapeutic targets to prevent or treat fibrosis. The results of this workshop are presented in three separate manuscripts. This section describes markers of fibrosis in IBD, identifies unanswered questions in the field and provides a framework for future studies addressing the unmet needs in the field of intestinal fibrosis. (C) 2014 European Crohn's and Colitis Organisation. Published by Elsevier B.V. All rights reserved.
C1 [Rieder, Florian] Cleveland Clin Fdn, Lerner Res Inst, Dept Pathobiol, Cleveland, OH 44195 USA.
   [Rieder, Florian] Cleveland Clin Fdn, Dept Gastroenterol & Hepatol, Lerner Res Inst, Cleveland, OH 44195 USA.
   [de Bruyn, Jessica R.] Acad Med Ctr Amsterdam, Tytgat Inst Liver & Intestinal Res, Amsterdam, Netherlands.
   [Bao Tung Pham] Univ Groningen, Div Pharmaceut Technol & Biopharm, Dept Pharm, NL-9700 AB Groningen, Netherlands.
   [Katsanos, Konstantinos] Univ Hosp Ioannina, Dept Gastroenterol, Med Sch Ioannina, Ioannina, Greece.
   [Annese, Vito] Univ Hosp Careggi, Div Gastroenterol, Florence, Italy.
   [Higgins, Peter D. R.] Univ Michigan, Div Gastroenterol, Ann Arbor, MI 48109 USA.
   [Magro, Fernando] Univ Porto, Dept Pharmacol & Therapeut, Inst Mol & Cell Biol, Fac Med, P-4100 Oporto, Portugal.
   [Dotan, Iris] Tel Aviv Univ, Tel Aviv Sourasky Med Ctr, IBD Ctr, Dept Gastroenterol & Liver Dis, IL-69978 Tel Aviv, Israel.
   [Magro, Fernando] Hosp Sao Joao, Dept Gastroenterol, Oporto, Portugal.
   [Dotan, Iris] Tel Aviv Univ, Sackler Fac Med, IL-69978 Tel Aviv, Israel.
C3 Cleveland Clinic Foundation; Cleveland Clinic Foundation; University of
   Amsterdam; Academic Medical Center Amsterdam; University of Groningen;
   University of Ioannina; University Hospital Ioannina; University of
   Florence; Azienda Ospedaliero Universitaria Careggi; University of
   Michigan System; University of Michigan; Universidade do Porto; Sackler
   Faculty of Medicine; Tel Aviv Sourasky Medical Center; Sao Joao
   Hospital; Sackler Faculty of Medicine
RP Rieder, F (通讯作者)，Cleveland Clin Fdn, Lerner Res Inst, Dept Pathobiol NC22, 9500 Euclid Ave, Cleveland, OH 44195 USA.
EM riederf@ccf.org; j.r.debruyn@amc.uva.nl; b.t.pham@rug.nl;
   khkostas@hotmail.com; annesev@aou-careggi.toscana.it;
   phiggins@med.umich.edu; fm@med.up.pt; irisd@tasmc.health.gov.il
RI Annese, Vito/AGW-4200-2022; Higgins, Peter D.R./A-3511-2009; Annese,
   Vito/HNP-2880-2023
OI Annese, Vito/0000-0002-0082-892X; Higgins, Peter
   D.R./0000-0003-1602-4341; Magro, Fernando/0000-0003-2634-9668
CR Adler J, 2012, INFLAMM BOWEL DIS, V18, P849, DOI 10.1002/ibd.21801
   Adler J, 2011, AM J GASTROENTEROL, V106, P699, DOI 10.1038/ajg.2011.19
   ALLAN A, 1989, GUT, V30, P627, DOI 10.1136/gut.30.5.627
   American Thoracic Society and European Respiratory Society, 2002, Am J Respir Crit Care Med, V165, P277, DOI DOI 10.1164/AJRCCM.165.2.ATS01
   [Anonymous], 2013, STX 100 PATIENTS IDI
   [Anonymous], 2013, SAFETY EFFICACY BIBF
   Badra G, 2010, ACTA MICROBIOL IMM H, V57, P29, DOI 10.1556/AMicr.57.2010.1.3
   Beaugerie L, 2006, GASTROENTEROLOGY, V130, P650, DOI 10.1053/j.gastro.2005.12.019
   Berenguer M, 2005, J HEPATOL, V42, P448, DOI 10.1016/j.jhep.2005.01.011
   Borley NR, 2001, DIS COLON RECTUM, V44, P388, DOI 10.1007/BF02234738
   Boursier J, 2011, AM J GASTROENTEROL, V106, P1255, DOI 10.1038/ajg.2011.100
   Breynaert C, 2013, PLOS ONE, V8, DOI 10.1371/journal.pone.0068876
   Castera L, 2008, J HEPATOL, V48, P835, DOI 10.1016/j.jhep.2008.02.008
   Castera L, 2012, GASTROENTEROLOGY, V142, P1293, DOI 10.1053/j.gastro.2012.02.017
   Chen YW, 2012, INT J MOL MED, V29, P601, DOI 10.3892/ijmm.2012.894
   Cheng O, 2006, AM J TRANSPLANT, V6, P2292, DOI 10.1111/j.1600-6143.2006.01493.x
   Codullo V, 2011, ANN RHEUM DIS, V70, P1115, DOI 10.1136/ard.2010.137349
   Cosnes J, 2002, INFLAMM BOWEL DIS, V8, P244, DOI 10.1097/00054725-200207000-00002
   Denton CP, 2007, ARTHRITIS RHEUM-US, V56, P323, DOI 10.1002/art.22289
   Di Sabatino A, 2004, INFLAMM BOWEL DIS, V10, P573, DOI 10.1097/00054725-200409000-00011
   Dotan I, 2006, GASTROENTEROLOGY, V131, P366, DOI 10.1053/j.gastro.2006.04.030
   Duarte-Rojo A, 2012, ANN HEPATOL, V11, P426, DOI 10.1016/S1665-2681(19)31456-5
   Dubinsky MC, 2006, AM J GASTROENTEROL, V101, P360, DOI 10.1111/j.1572-0241.2006.00456.x
   Dziadzio M, 2005, QJM-INT J MED, V98, P485, DOI 10.1093/qjmed/hci078
   FARMER RG, 1985, GASTROENTEROLOGY, V88, P1818, DOI 10.1016/0016-5085(85)90006-X
   FAZIO VW, 1993, DIS COLON RECTUM, V36, P355, DOI 10.1007/BF02053938
   Fornasa F, 2011, J CLIN IMAG SCI, V1, DOI 10.4103/2156-7514.82339
   Furuhashi K, 2010, RESP MED, V104, P1204, DOI 10.1016/j.rmed.2010.02.026
   Geboes K, 2001, INT J SURG PATHOL, V9, P281, DOI 10.1177/106689690100900404
   Geboes KP, 2000, ACTA GASTRO-ENT BELG, V63, P371
   Giacomelli R, 1997, CLIN EXP IMMUNOL, V108, P42, DOI 10.1046/j.1365-2249.1997.d01-991.x
   Gilani SR, 2010, PLOS ONE, V5, DOI 10.1371/journal.pone.0008959
   Gilbert RE, 2003, DIABETES CARE, V26, P2632, DOI 10.2337/diacare.26.9.2632
   GRAHAM MF, 1988, GASTROENTEROLOGY, V94, P257, DOI 10.1016/0016-5085(88)90411-8
   Greene KE, 2002, EUR RESPIR J, V19, P439, DOI 10.1183/09031936.02.00081102
   Guerrot D, 2012, PLOS ONE, V7, DOI 10.1371/journal.pone.0031974
   GUMASTE V, 1992, GUT, V33, P938, DOI 10.1136/gut.33.7.938
   Henckaerts L, 2009, CLIN GASTROENTEROL H, V7, P972, DOI 10.1016/j.cgh.2009.05.001
   Hesselstrand R, 2008, ANN RHEUM DIS, V67, P1242, DOI 10.1136/ard.2007.082099
   Hirasawa Y, 1997, AM J RESP CELL MOL, V17, P501, DOI 10.1165/ajrcmb.17.4.2253
   Huang HB, 2013, BIOSCI TRENDS, V7, P172, DOI 10.5582/bst.2013.v7.4.172
   Hunzelmann N, 1998, BRIT J DERMATOL, V139, P1020
   Huwart L, 2008, GASTROENTEROLOGY, V135, P32, DOI 10.1053/j.gastro.2008.03.076
   Io H, 2004, J CLIN LAB ANAL, V18, P14, DOI 10.1002/jcla.10099
   Ishikawa N, 2012, RESPIR INVESTIG, V50, P3, DOI 10.1016/j.resinv.2012.02.001
   Kadota J, 2005, RESP MED, V99, P111, DOI 10.1016/j.rmed.2004.04.018
   Kawakami T, 1998, J INVEST DERMATOL, V110, P47, DOI 10.1046/j.1523-1747.1998.00073.x
   KIKUCHI K, 1994, ARCH DERMATOL RES, V286, P77, DOI 10.1007/BF00370731
   KIKUCHI K, 1995, J AM ACAD DERMATOL, V33, P973, DOI 10.1016/0190-9622(95)90289-9
   Kim K, 2008, ACTA BIOMATER, V4, P783, DOI 10.1016/j.actbio.2008.02.010
   Kim K, 2008, ULTRASOUND MED BIOL, V34, P902, DOI 10.1016/j.ultrasmedbio.2007.11.020
   Kim WU, 2005, ARTHRITIS RES THER, V7, pR71, DOI 10.1186/ar1454
   Kinder BW, 2009, CHEST, V135, P1557, DOI 10.1378/chest.08-2209
   Kissin EY, 2006, ARTHRITIS RHEUM-US, V54, P3655, DOI 10.1002/art.22186
   KJELDSEN J, 1995, GUT, V37, P805, DOI 10.1136/gut.37.6.805
   Kono M, 2011, CLIN CHIM ACTA, V412, P2211, DOI 10.1016/j.cca.2011.08.008
   Korthagen NM, 2011, RESP MED, V105, P106, DOI 10.1016/j.rmed.2010.09.012
   Kotsianidis I, 2009, AM J RESP CRIT CARE, V179, P1121, DOI 10.1164/rccm.200812-1936OC
   Koukoulis G, 2001, ARCH PATHOL LAB MED, V125, P1331
   Koutroubakis IE, 2003, J CLIN PATHOL, V56, P817, DOI 10.1136/jcp.56.11.817
   KRIEG T, 1986, J INVEST DERMATOL, V87, P788, DOI 10.1111/1523-1747.ep12459865
   Ladero JM, 2012, ANN HEPATOL, V11, P648, DOI 10.1016/S1665-2681(19)31437-1
   Lafyatis R, 2012, CURR RHEUMATOL REP, V14, P47, DOI 10.1007/s11926-011-0216-4
   Lafyatis R, 2009, ARTHRITIS RHEUM-US, V60, P578, DOI 10.1002/art.24249
   Larsson AE, 2006, INFLAMM BOWEL DIS, V12, P478, DOI 10.1097/00054725-200606000-00006
   Lawrance IC, 2001, INFLAMM BOWEL DIS, V7, P226, DOI 10.1097/00054725-200108000-00008
   LOESCHKE K, 1989, Z GASTROENTEROL, V27, P137
   Lorenzen JM, 2010, RHEUMATOLOGY, V49, P1989, DOI 10.1093/rheumatology/keq223
   Louis E, 2003, GUT, V52, P552, DOI 10.1136/gut.52.4.552
   Maccioni F, 2012, ABDOM IMAGING, V37, P944, DOI 10.1007/s00261-012-9853-y
   Macko RF, 2002, J RHEUMATOL, V29, P2565
   Madani G, 2008, CLIN RADIOL, V63, P959, DOI 10.1016/j.crad.2008.05.007
   Manzia TM, 2011, TRANSPL INT, V24, P461, DOI 10.1111/j.1432-2277.2011.01228.x
   Meijer MJW, 2007, WORLD J GASTROENTERO, V13, P2960, DOI 10.3748/wjg.v13.i21.2960
   Moeller A, 2009, AM J RESP CRIT CARE, V179, P588, DOI 10.1164/rccm.200810-1534OC
   Moinzadeh P, 2012, J EUR ACAD DERMATOL, V26, P267, DOI 10.1111/j.1468-3083.2011.04206.x
   Moore TL, 2003, RHEUMATOLOGY, V42, P1559, DOI 10.1093/rheumatology/keg435
   Mustafi D, 2010, MAGN RESON MED, V63, P922, DOI 10.1002/mrm.22229
   Nagy Z, 2005, CLIN EXP RHEUMATOL, V23, P165
   Nie S, 2013, ANAL CHEM, V85, P9272, DOI 10.1021/ac4019523
   Nylund K, 2013, ULTRASOUND MED BIOL, V39, P1197, DOI 10.1016/j.ultrasmedbio.2013.01.020
   Ohnishi H, 2002, AM J RESP CRIT CARE, V165, P378, DOI 10.1164/ajrccm.165.3.2107134
   Okamoto M, 2011, EUR RESPIR J, V37, P1119, DOI 10.1183/09031936.00059810
   Pardo A, 2005, PLOS MED, V2, P891, DOI 10.1371/journal.pmed.0020251
   Parkes J, 2011, J VIRAL HEPATITIS, V18, P23, DOI 10.1111/j.1365-2893.2009.01263.x
   Prassel A, 2009, AM J RESP CRIT CARE, V179, P717, DOI 10.1164/rccm.200808-1201OC
   Punwani S, 2009, RADIOLOGY, V252, P712, DOI 10.1148/radiol.2523082167
   Quarles CC, 2008, MAGN RESON MED, V60, P718, DOI 10.1002/mrm.21724
   Richards TJ, 2012, AM J RESP CRIT CARE, V185, P67, DOI 10.1164/rccm.201101-0058OC
   Rieder F, 2013, SCI TRANSL MED, V5, DOI 10.1126/scitranslmed.3004731
   Rieder F, 2011, INFLAMM BOWEL DIS, V17, P2000, DOI 10.1002/ibd.21627
   Ripollés T, 2013, J CROHNS COLITIS, V7, P120, DOI 10.1016/j.crohns.2012.03.002
   Rockey DC, 2009, HEPATOLOGY, V49, P1017, DOI 10.1002/hep.22742
   RODNAN GP, 1979, ARTHRITIS RHEUM, V22, P130, DOI 10.1002/art.1780220205
   Rosas IO, 2008, PLOS MED, V5, P623, DOI 10.1371/journal.pmed.0050093
   Rosenberg WMC, 2004, GASTROENTEROLOGY, V127, P1704, DOI 10.1053/j.gastro.2004.08.052
   Samukawa T, 2012, BMC PULM MED, V12, DOI 10.1186/1471-2466-12-55
   Sánchez-Fueyo A, 2002, TRANSPLANTATION, V73, P56, DOI 10.1097/00007890-200201150-00010
   Sanguinetti CM, 2014, MULTIDISCIP RESP MED, V9, DOI [10.1186/2049-6958-8-53, 10.1186/2049-6958-9-19]
   Sato S, 2004, RHEUMATOLOGY, V43, P1261, DOI 10.1093/rheumatology/keh303
   Sato S, 2001, J DERMATOL SCI, V27, P140, DOI 10.1016/S0923-1811(01)00128-1
   Sethna C, 2011, J TRANSPLANT, V2011, DOI 10.1155/2011/389542
   Shelley-Fraser G, 2012, HISTOPATHOLOGY, V60, P1034, DOI 10.1111/j.1365-2559.2011.03911.x
   SHEPHERD NA, 1987, GUT, V28, P1663, DOI 10.1136/gut.28.12.1663
   Silverberg MS, 2005, CAN J GASTROENTEROL, V19, p5A, DOI 10.1155/2005/269076
   Stidham RW, 2011, GASTROENTEROLOGY, V141, P819, DOI 10.1053/j.gastro.2011.07.027
   Sugiura T, 2009, NEPHROL DIAL TRANSPL, V24, P2780, DOI 10.1093/ndt/gfp121
   Torii Kunio, 2004, Rinsho Byori, V52, P506
   Tsakas S, 2006, AM J NEPHROL, V26, P186, DOI 10.1159/000093178
   Tsochatzis EA, 2011, J HEPATOL, V54, P650, DOI 10.1016/j.jhep.2010.07.033
   van Swelm RPL, 2013, TOXICOL LETT, V221, P219, DOI 10.1016/j.toxlet.2013.06.234
   Vij R, 2012, TRANSL RES, V159, P218, DOI 10.1016/j.trsl.2012.01.012
   Weersma RK, 2009, AM J GASTROENTEROL, V104, P630, DOI 10.1038/ajg.2008.112
   WEGROWSKI J, 1988, EXP MOL PATHOL, V48, P273, DOI 10.1016/0014-4800(88)90064-0
   Yazawa N, 2000, J AM ACAD DERMATOL, V42, P70, DOI 10.1016/S0190-9622(00)90011-2
   Yin M, 2007, CLIN GASTROENTEROL H, V5, P1207, DOI 10.1016/j.cgh.2007.06.012
   Young MR, 2009, NEOPLASIA, V11, P237, DOI 10.1593/neo.81326
   Zhang B, 2013, PROTEOME SCI, V11, DOI 10.1186/1477-5956-11-30
   Zhang YZ, 2012, CURR OPIN PULM MED, V18, P441, DOI 10.1097/MCP.0b013e328356d03c
   Zhu HL, 2013, EXP MOL MED, V45, DOI 10.1038/emm.2013.71
   Zhu YZ, 2013, EXP MOL PATHOL, V95, P144, DOI 10.1016/j.yexmp.2013.06.009
NR 121
TC 49
Z9 51
U1 0
U2 11
PU OXFORD UNIV PRESS
PI OXFORD
PA GREAT CLARENDON ST, OXFORD OX2 6DP, ENGLAND
SN 1873-9946
EI 1876-4479
J9 J CROHNS COLITIS
JI J. Crohns Colitis
PD OCT 1
PY 2014
VL 8
IS 10
BP 1166
EP 1178
DI 10.1016/j.crohns.2014.03.009
PG 13
WC Gastroenterology & Hepatology
WE Science Citation Index Expanded (SCI-EXPANDED)
SC Gastroenterology & Hepatology
GA AS2RU
UT WOS:000344128100003
PM 24726695
OA Bronze
DA 2024-01-22
ER

PT J
AU Komaki, Y
   Kanmura, S
   Yutsudo, K
   Kuwazuru, K
   Komaki, F
   Tanaka, A
   Nishimata, N
   Sameshima, Y
   Sasaki, F
   Ohi, H
   Nakamura, Y
   Tokushige, K
   Sameshima, Y
   Ido, A
AF Komaki, Yuga
   Kanmura, Shuji
   Yutsudo, Kazuki
   Kuwazuru, Kosuke
   Komaki, Fukiko
   Tanaka, Akihito
   Nishimata, Nobuaki
   Sameshima, Yoichi
   Sasaki, Fumisato
   Ohi, Hidehisa
   Nakamura, Yuichi
   Tokushige, Koichi
   Sameshima, Yukinori
   Ido, Akio
TI Infliximab therapy intensification based on endoscopic activity is
   related to suppress treatment discontinuation in patients with Crohn
   disease A retrospective cohort study
SO MEDICINE
LA English
DT Article
DE Crohn disease; endoscopic finding; infliximab therapy intensification
ID MAINTENANCE THERAPY; ULCERATIVE-COLITIS; INFLAMMATION; INDUCTION
AB Administering double doses of infliximab or shortening its dosing interval for patients with Crohn disease who experience a loss of response to treatment is an accepted treatment method; however, the effectiveness and appropriate timing of treatment intensification remain unclear. We examined the treatment outcomes of patients with Crohn disease receiving infliximab therapy intensification. Among 430 patients with Crohn disease who were seen at our related facilities from July 2002 to July 2018, 46 patients (30 men and 16 women) who were followed up for diminished infliximab effects for >1 year after therapy intensification were included in this study. The relationship between patient background and continuation of therapy intensification was retrospectively examined through a logistic regression analysis. Among the 46 patients, 67.4% (31 cases) continued therapy intensification for 12 months. The treatment discontinuation rate after 12 months (7.1% vs 43.8%, P = .015) and the C-reactive protein levels at the start of therapy intensification (P = .0050) were significantly lower in the group in which treatment was strengthened due to remaining endoscopic findings (n = 14) than that due to clinical symptoms (n = 32). There was no significant difference in the rates of treatment discontinuation after 12 months of treatment strengthening between patients receiving double doses (n = 34) and those with shortened dosing intervals (n = 12). Infliximab treatment discontinuation seems to be less likely to occur in patients with Crohn disease who are receiving infliximab treatment intensification based on endoscopic findings of exacerbations than in patients whose treatment is based on clinical symptoms.
C1 [Komaki, Yuga; Kanmura, Shuji; Yutsudo, Kazuki; Komaki, Fukiko; Tanaka, Akihito; Sasaki, Fumisato; Ido, Akio] Kagoshima Univ, Grad Sch Med & Dent Sci, Digest & Lifestyle Dis, 8-35-1 Sakuragaoka, Kagoshima 8908544, Japan.
   [Kuwazuru, Kosuke] Kagoshima City Hosp, Dept Gastroenterol, Kagoshima, Japan.
   [Nishimata, Nobuaki; Sameshima, Yukinori] Sameshima Hosp, Dept Gastroenterol, Kagoshima, Japan.
   [Sameshima, Yoichi; Ohi, Hidehisa] Idzuro Imamura Hosp, Dept Gastroenterol, Kagoshima, Japan.
   [Nakamura, Yuichi; Tokushige, Koichi] Kagoshima Kouseiren Hosp, Dept Gastroenterol, Kagoshima, Japan.
C3 Kagoshima University; Kagoshima City Hospital
RP Kanmura, S (通讯作者)，Kagoshima Univ, Grad Sch Med & Dent Sci, Digest & Lifestyle Dis, 8-35-1 Sakuragaoka, Kagoshima 8908544, Japan.
EM skanmura@m2.kufm.kagoshima-u.ac.jp
OI Komaki, Yuga/0000-0001-8807-0895
CR Antakia R, 2013, COLORECTAL DIS, V15, P210, DOI 10.1111/j.1463-1318.2012.03124.x
   Austin PC, 2013, STAT MED, V32, P2837, DOI 10.1002/sim.5705
   Casteele NV, 2015, GUT, V64, P1539, DOI 10.1136/gutjnl-2014-307883
   Chang CW, 2015, INTEST RES, V13, P19, DOI 10.5217/ir.2015.13.1.19
   De Cruz P, 2015, LANCET, V385, P1406, DOI 10.1016/S0140-6736(14)61908-5
   Dreesen E, 2018, ALIMENT PHARM THER, V47, P346, DOI 10.1111/apt.14452
   Drobne D, 2019, ALIMENT PHARM THER, V49, P880, DOI 10.1111/apt.15179
   E-Saka AM, 2020, CYTOKINE, V127, DOI 10.1016/j.cyto.2019.154935
   Einarson TR, 2017, CURR MED RES OPIN, V33, P1433, DOI 10.1080/03007995.2017.1335001
   Feagan BG, 2016, NEW ENGL J MED, V375, P1946, DOI 10.1056/NEJMoa1602773
   Feagan BG, 2000, AM J GASTROENTEROL, V95, P1955
   Gauss A, 2016, MEDICINE, V95, DOI 10.1097/MD.0000000000003477
   Gonezi L, 2019, CURR PHARM DESIGN, V25, P13, DOI 10.2174/1381612825666190312112900
   Hanauer SB, 2002, LANCET, V359, P1541, DOI 10.1016/S0140-6736(02)08512-4
   Hibi T, 2012, INFLAMM BOWEL DIS, V18, P1480, DOI 10.1002/ibd.21886
   Hofmekler T, 2017, J PEDIATR GASTR NUTR, V64, P580, DOI 10.1097/MPG.0000000000001302
   Holko P, 2018, PHARMACOECONOMICS, V36, P853, DOI 10.1007/s40273-018-0653-2
   Kanda Y, 2013, BONE MARROW TRANSPL, V48, P452, DOI 10.1038/bmt.2012.244
   Kanmura S, 2016, DIGESTION, V93, P300, DOI 10.1159/000446210
   Katz L, 2012, INFLAMM BOWEL DIS, V18, P2026, DOI 10.1002/ibd.22902
   Khan S, 2019, J CLIN PHARM THER, V44, P495, DOI 10.1111/jcpt.12830
   Kopylov U, 2011, ALIMENT PHARM THER, V33, P349, DOI 10.1111/j.1365-2036.2010.04523.x
   LANGHOLZ E, 1994, GASTROENTEROLOGY, V107, P3, DOI 10.1016/0016-5085(94)90054-X
   Li J, 2019, MEDICINE, V98, DOI 10.1097/MD.0000000000014115
   Maharshak N, 2018, MEDICINE, V97, DOI 10.1097/MD.0000000000009772
   Maser EA, 2006, CLIN GASTROENTEROL H, V4, P1248, DOI 10.1016/j.cgh.2006.06.025
   Perl D, 2019, INFLAMM BOWEL DIS, V25, P1939, DOI 10.1093/ibd/izz069
   Peyrin-Biroulet L, 2011, GUT, V60, P930, DOI 10.1136/gut.2010.227884
   Present DH, 1999, NEW ENGL J MED, V340, P1398, DOI 10.1056/NEJM199905063401804
   Rutgeerts P, 2004, GASTROENTEROLOGY, V126, P402, DOI 10.1053/j.gastro.2003.11.014
   Sakuraba A, 2009, GASTROENTEROLOGY, V137, P1736, DOI 10.1053/j.gastro.2009.07.049
   Sandborn WJ, 2013, NEW ENGL J MED, V369, P711, DOI 10.1056/NEJMoa1215739
   Sato T, 2004, GASTROENTEROLOGY, V126, P829, DOI 10.1053/j.gastro.2003.12.011
   Srinivasan A, 2018, J CROHNS COLITIS, V12, P280, DOI 10.1093/ecco-jcc/jjx144
   Steenholdt C, 2011, ALIMENT PHARM THER, V34, P51, DOI 10.1111/j.1365-2036.2011.04682.x
   Theede K, 2015, CLIN GASTROENTEROL H, V13, P1929, DOI 10.1016/j.cgh.2015.05.038
   Vuitton L, 2016, GUT, V65, P1447, DOI 10.1136/gutjnl-2015-309903
   Yamada A, 2017, AM J GASTROENTEROL, V112, P1423, DOI 10.1038/ajg.2017.201
   Zhang QW, 2019, J DIGEST DIS, V20, P65, DOI 10.1111/1751-2980.12698
NR 39
TC 2
Z9 2
U1 0
U2 1
PU LIPPINCOTT WILLIAMS & WILKINS
PI PHILADELPHIA
PA TWO COMMERCE SQ, 2001 MARKET ST, PHILADELPHIA, PA 19103 USA
SN 0025-7974
EI 1536-5964
J9 MEDICINE
JI Medicine (Baltimore)
PD FEB 12
PY 2021
VL 100
IS 6
AR e24731
DI 10.1097/MD.0000000000024731
PG 9
WC Medicine, General & Internal
WE Science Citation Index Expanded (SCI-EXPANDED)
SC General & Internal Medicine
GA RN9VG
UT WOS:000640700100111
PM 33578618
OA gold, Green Published
DA 2024-01-22
ER

PT J
AU Moreno, N
   Ripollés, T
   Paredes, JM
   Ortiz, I
   Martínez, MJ
   López, A
   Delgado, F
   Moreno-Osset, E
AF Moreno, Nadia
   Ripolles, Tomas
   Maria Paredes, Jose
   Ortiz, Inmaculada
   Martinez, Maria Jesus
   Lopez, Antonio
   Delgado, Fructuoso
   Moreno-Osset, Eduardo
TI Usefulness of abdominal ultrasonography in the analysis of endoscopic
   activity in patients with Crohn's disease: Changes following treatment
   with immunomodulators and/or anti-TNF antibodies
SO JOURNAL OF CROHNS & COLITIS
LA English
DT Article
DE Crohn's disease; Mucosal healing; Abdominal ultrasound
ID INFLAMMATORY-BOWEL-DISEASE; POSTSURGICAL RECURRENCE; MAINTENANCE
   TREATMENT; MAGNETIC-RESONANCE; SONOGRAPHY; DIAGNOSIS; SEVERITY;
   METAANALYSIS; COLONOSCOPY; US
AB Objective: The objective of this study was to analyze the accuracy of abdominal ultrasonography (AUS) in the assessment of mucosal healing in patients with Crohn's disease (CD) receiving immunomodulators and/or biological treatment, with ileocolonoscopy as the reference standard.
   Materials and Methods: Thirty patients were included in a prospective longitudinal study. All patients underwent ileocolonoscopy and AUS before and after a minimum of one year of treatment. The Crohn's Disease Endoscopic Inflammatory Index of Severity (CDEIS) was used for endoscopic assessment whereas AUS was analyzed by means of bowel wall thickness, color Doppler grade and percentage of increase of parietal enhancement after contrast injection.
   Results: In the segmental analysis, endoscopic healing was found in 71.2% of the segments and AUS findings were normalized in 62.8%, with a significant correlation between the two techniques (kappa = 0.76, p < 0.001). In the overall assessment performed after treatment, 18 (60%) patients exhibited endoscopic remission (CDEIS <6 points); of these patients, 15 (83.3%) had normalized sonographic findings, with a good correlation between endoscopic remission and sonographic normalization (kappa = 0.73, p < 0.001). Of the three variables assessed by AUS, parietal thickness was the best variable to predict mucosal healing in both analyses, segmental and global.
   Conclusion: Abdominal ultrasonography is a useful and reliable technique for the assessment of the endoscopic response to treatment with immunomodulators and/or biological drugs in Crohn's disease. AUS is a highly accurate technique for evaluating the healing of the intestinal mucosa. (C) 2014 European Crohn's and Colitis Organisation. Published by Elsevier B.V. All rights reserved.
C1 [Moreno, Nadia; Ripolles, Tomas; Maria Paredes, Jose; Ortiz, Inmaculada; Martinez, Maria Jesus; Lopez, Antonio; Delgado, Fructuoso; Moreno-Osset, Eduardo] Univ Valencia, Hosp Univ Dr Preset Valencia, Serv Med Digest & Radiodiagnost, E-46003 Valencia, Spain.
C3 University of Valencia
RP Moreno, N (通讯作者)，C Marques de Zenete 11,1, Valencia 46007, Spain.
EM nadiapa88@hotmail.com; ripolles_tom@gva.es; paredes_jos@gva.es;
   ortiz_inmpol@gva.es; chusjmartinez@gmail.com; lopez_antser@gva.es;
   frudelgado@gmail.com; moreno_edu@gva.es
RI Lopez-Serrano, Antonio/ABF-5887-2020; Ortiz, Inmaculada/K-8570-2014
OI Lopez-Serrano, Antonio/0000-0002-4874-2236; Ortiz,
   Inmaculada/0000-0002-3257-4821; Moreno-Osset,
   Eduardo/0000-0003-2596-6170
CR Baert F, 2010, GASTROENTEROLOGY, V138, P463, DOI 10.1053/j.gastro.2009.09.056
   Benell O, 2001, DIS COLON RECTUM, V44, P647
   Calabrese E, 2009, INFLAMM BOWEL DIS, V15, P1635, DOI 10.1002/ibd.20948
   Castiglione F, 2008, INFLAMM BOWEL DIS, V14, P1240, DOI 10.1002/ibd.20469
   Castiglione F, 2013, INFLAMM BOWEL DIS, V19, P1928, DOI 10.1097/MIB.0b013e31829053ce
   Chan G, 2012, GASTROENTEROL CLIN N, V41, P271, DOI 10.1016/j.gtc.2012.01.014
   Dignass A, 2010, J CROHNS COLITIS, V4, P28, DOI 10.1016/j.crohns.2009.12.002
   Fraquelli M, 2005, RADIOLOGY, V236, P95, DOI 10.1148/radiol.2361040799
   Froslie KF, 2007, GASTROENTEROLOGY, V133, P412, DOI 10.1053/j.gastro.2007.05.051
   Hébuterne X, 2013, GUT, V62, P201, DOI 10.1136/gutjnl-2012-302262
   Hommes DW, 2004, GASTROENTEROLOGY, V126, P1561, DOI 10.1053/j.gastro.2004.03.023
   Horsthuis K, 2008, RADIOLOGY, V247, P64, DOI 10.1148/radiol.2471070611
   LENNARDJONES JE, 1989, SCAND J GASTROENTERO, V24, P2, DOI 10.3109/00365528909091339
   Paredes JM, 2010, DIGEST DIS SCI, V55, P404, DOI 10.1007/s10620-009-0759-7
   MARY JY, 1989, GUT, V30, P983, DOI 10.1136/gut.30.7.983
   Migaleddu V, 2009, GASTROENTEROLOGY, V137, P43, DOI 10.1053/j.gastro.2009.03.062
   Navaneethan U, 2012, J CROHNS COLITIS, V6, P470, DOI 10.1016/j.crohns.2011.10.005
   Navaneethan U, 2011, J CROHNS COLITIS, V5, P189, DOI 10.1016/j.crohns.2010.12.005
   Neurath MF, 2012, GUT, V61, P1619, DOI 10.1136/gutjnl-2012-302830
   Panés J, 2011, ALIMENT PHARM THER, V34, P125, DOI 10.1111/j.1365-2036.2011.04710.x
   Patriquin HB, 1996, AM J ROENTGENOL, V166, P629, DOI 10.2214/ajr.166.3.8623640
   Rimola J, 2009, GUT, V58, P1113, DOI 10.1136/gut.2008.167957
   Ripollés T, 2009, RADIOLOGY, V253, P241, DOI 10.1148/radiol.2531082269
   Rispo A, 2006, INFLAMM BOWEL DIS, V12, P486, DOI 10.1097/00054725-200606000-00007
   Rutgeerts P, 2006, GASTROINTEST ENDOSC, V63, P433, DOI 10.1016/j.gie.2005.08.011
   Rutgeerts P, 2012, GASTROENTEROLOGY, V142, P1102, DOI 10.1053/j.gastro.2012.01.035
   Shah HA, 2007, GASTROENTEROLOGY, V132, P2297, DOI 10.1053/j.gastro.2007.03.032
   Thomson M, 2012, J PEDIATR GASTR NUTR, V54, P404, DOI 10.1097/MPG.0b013e3181f8b55d
NR 28
TC 86
Z9 90
U1 0
U2 5
PU ELSEVIER SCIENCE BV
PI AMSTERDAM
PA PO BOX 211, 1000 AE AMSTERDAM, NETHERLANDS
SN 1873-9946
EI 1876-4479
J9 J CROHNS COLITIS
JI J. Crohns Colitis
PD SEP 1
PY 2014
VL 8
IS 9
BP 1079
EP 1087
DI 10.1016/j.crohns.2014.02.008
PG 9
WC Gastroenterology & Hepatology
WE Science Citation Index Expanded (SCI-EXPANDED)
SC Gastroenterology & Hepatology
GA AP7NV
UT WOS:000342264900019
PM 24613399
OA Bronze
DA 2024-01-22
ER

PT J
AU Herrlinger, KR
   Borutta, A
   Meinhardt, G
   Stange, EF
   Fellermann, K
AF Herrlinger, KR
   Borutta, A
   Meinhardt, G
   Stange, EF
   Fellermann, K
TI Fatal staphylococcal sepsis in Crohn's disease after infliximab
SO INFLAMMATORY BOWEL DISEASES
LA English
DT Article
DE sepsis; infliximab; Crohn's disease
ID NECROSIS-FACTOR-ALPHA; LISTERIA-MONOCYTOGENES INFECTION; CHIMERIC
   MONOCLONAL-ANTIBODY; TUBERCULOSIS; THERAPY; HISTOPLASMOSIS; MACROPHAGES;
   ETANERCEPT; APOPTOSIS; CA2
AB We report a case of a 40-year-old woman who had received infliximab for perianal Crohn's disease. After six infusions of infliximab, the patient developed staphyloccocal pneumonia resulting in fatal adult respiratory distress syndrome. The case is discussed in the context of the toxicity profile of infliximab.
C1 Robert Bosch Krankenhaus, Dept Internal Med, Stuttgart, Germany.
C3 Bosch; Robert Bosch Krankenhaus
RP Herrlinger, KR (通讯作者)，Robert Bosch Krankenhaus, Dept Gastroenterol Hepatol & Endocrinol, Stuttgart, Germany.
CR Andus T, 2003, MED KLIN, V98, P429, DOI 10.1007/s00063-003-1282-9
   Colombel JF, 2003, GASTROENTEROLOGY, P124
   ELLIOTT MJ, 1994, LANCET, V344, P1105, DOI 10.1016/S0140-6736(94)90628-9
   Fratazzi C, 1997, J IMMUNOL, V158, P4320
   Glück T, 2002, ARTHRITIS RHEUM, V46, P2255, DOI 10.1002/art.10374
   Hanauer SB, 2002, LANCET, V359, P1541, DOI 10.1016/S0140-6736(02)08512-4
   Keane J, 2000, J IMMUNOL, V164, P2016, DOI 10.4049/jimmunol.164.4.2016
   Keane J, 2001, NEW ENGL J MED, V345, P1098, DOI 10.1056/NEJMoa011110
   Lee JH, 2002, ARTHRITIS RHEUM-US, V46, P2565, DOI 10.1002/art.10583
   Liberopoulos EN, 2002, AM J MED, V113, P615, DOI 10.1016/S0002-9343(02)01205-6
   NAKANE A, 1988, INFECT IMMUN, V56, P2563, DOI 10.1128/IAI.56.10.2563-2569.1988
   Schelenz S, 1999, MED MYCOL, V37, P183, DOI 10.1046/j.1365-280X.1999.00219.x
   Slifman NR, 2003, ARTHRITIS RHEUM, V48, P319, DOI 10.1002/art.10758
   Stange EF, 2003, Z GASTROENTEROL, V41, P19, DOI 10.1055/s-2003-36661
   Targan SR, 1997, NEW ENGL J MED, V337, P1029, DOI 10.1056/NEJM199710093371502
   Van Assche G, 2003, AM J GASTROENTEROL, V98, P332, DOI 10.1016/S0002-9270(02)05909-9
   Van Den Brande JMH, 2003, GASTROENTEROLOGY, V124, P1774, DOI 10.1016/S0016-5085(03)00382-2
   Vonkeman H E, 2002, Ned Tijdschr Geneeskd, V146, P1196
   Warris A, 2001, NEW ENGL J MED, V344, P1099, DOI 10.1056/NEJM200104053441415
   Wood KL, 2003, AM J RESP CRIT CARE, V167, P1279, DOI 10.1164/rccm.200206-563OC
NR 20
TC 18
Z9 18
U1 0
U2 0
PU LIPPINCOTT WILLIAMS & WILKINS
PI PHILADELPHIA
PA 530 WALNUT ST, PHILADELPHIA, PA 19106-3621 USA
SN 1078-0998
J9 INFLAMM BOWEL DIS
JI Inflamm. Bowel Dis.
PD SEP
PY 2004
VL 10
IS 5
BP 655
EP 656
DI 10.1097/00054725-200409000-00024
PG 2
WC Gastroenterology & Hepatology
WE Science Citation Index Expanded (SCI-EXPANDED)
SC Gastroenterology & Hepatology
GA 853DY
UT WOS:000223807900024
PM 15472530
DA 2024-01-22
ER

PT J
AU Jun, YK
   Park, JY
   Koh, SJ
   Park, H
   Kang, HW
   Im, JP
   Kim, JS
AF Jun, Yu Kyung
   Park, Joo Young
   Koh, Seong-Joon
   Park, Hyunsun
   Kang, Hyoun Woo
   Im, Jong Pil
   Kim, Joo Sung
TI Antitumor necrosis factor treatment in patients with inflammatory bowel
   disease does not promote psoriasis development: A meta-analysis
SO MEDICINE
LA English
DT Review
DE anti-tumor necrosis factor; colitis; Crohn's disease; inflammatory bowel
   disease; psoriasis; ulcerative
ID ANTI-TNF THERAPY; SKIN-LESIONS; PHENOTYPE; EFFICACY; AGENTS
AB Background: Recent case reports have suggested that anti-tumor necrosis factor (TNF) agents are associated with an increased risk of developing psoriasis in patients with inflammatory bowel disease (IBD). Aims: This meta-analysis of published studies aimed to evaluate the association between anti-TNF treatment and psoriasis in patients with IBD. Methods: An electronic search for original articles published before April 7, 2022, was performed using PubMed, EMBASE, and the Cochrane Library. Independent reviewers conducted the article screening and data extraction. Psoriasis development between anti-TNF-treated and anti-TNF-naive patients was compared. Patients with ulcerative colitis and Crohn disease were compared with determine the differences in anti-TNF-induced psoriasis. Also, psoriasis development was compared according to the types of anti-TNF agents. Random-effects model meta-analyses, network meta-analysis, funnel plot asymmetry, Begg rank correlation test, and Egger regression test were performed to generate summary estimates and explore the possibility of publication bias. Results: We analyzed a total of 10,778 articles searched and 14 articles were selected to analyze. There was no significant difference in psoriasis development between anti-TNF-treated and anti-TNF-naive patients (relative risk = 1.14; 95% confidence interval = 0.77-1.68). No differences were found for psoriasis development between anti-TNF-treated ulcerative colitis and Crohn disease patients (relative risk = 1.30; 95% confidence interval = 0.87-1.95). No significant difference was reported with respect to psoriasis development according to the types of anti-TNF agents. We found no definitive publication bias in our analyses. Conclusions: Anti-TNF treatment did not contribute to the psoriasis development in patients with IBD. Based on our study, anti-TNF agents may be used for IBD treatment without concern for psoriasis development.
C1 [Jun, Yu Kyung] Seoul Natl Univ, Div Gastroenterol & Hepatol, Dept Internal Med, Bundang Hosp, Seongnam, South Korea.
   [Park, Joo Young; Koh, Seong-Joon; Kang, Hyoun Woo; Im, Jong Pil; Kim, Joo Sung] Seoul Natl Univ, Coll Med, Seoul, South Korea.
   [Koh, Seong-Joon; Im, Jong Pil; Kim, Joo Sung] Seoul Natl Univ Hosp, Div Gastroenterol & Hepatol, Dept Internal Med, Seoul, South Korea.
   [Park, Hyunsun] SMG SNU Boramae Med Ctr, Dept Dermatol, 20 Boramaero 5 gil, Seoul 07061, South Korea.
   [Kang, Hyoun Woo] SMG SNU Boramae Med Ctr, Dept Internal Med, Div Gastroenterol & Hepatol, Seoul, South Korea.
C3 Seoul National University (SNU); Seoul National University (SNU); Seoul
   National University (SNU); Seoul National University Hospital; Seoul
   National University (SNU); Seoul National University Hospital; Seoul
   National University (SNU); Seoul National University Hospital
RP Park, H (通讯作者)，SMG SNU Boramae Med Ctr, Dept Dermatol, 20 Boramaero 5 gil, Seoul 07061, South Korea.
EM juk0220@nate.com; snuhdm@gmail.com; gangmali@naver.com;
   jp-im@hanmail.net; jooskim@snu.ac.kr
OI Park, Joo Young/0000-0002-5278-4535; Park, Hyunsun/0000-0003-1338-654X;
   Koh, Seong-Joon/0000-0001-8001-8777
FU National Research Foundation of Korea (NRF) - Korea government (MSIT)
   [2019R1C1C1002243]; Basic Science Research Program through the NRF -
   Ministry of Education [NRF-2016R1D1A1B03931961, NFR-2020R1F1A1066491];
   Seoul national university hospital [3020160160]; Seoul national
   university [800-20210270]
FX This research was supported by the National Research Foundation of Korea
   (NRF) grant funded by the Korea government (MSIT) (2019R1C1C1002243) and
   the Basic Science Research Program through the NRF funded by the
   Ministry of Education (NRF-2016R1D1A1B03931961 and
   NFR-2020R1F1A1066491). Also, it was supported by Seoul national
   university hospital (3020160160) and Seoul national university
   (800-20210270).
CR Afzali A, 2014, J CROHNS COLITIS, V8, P480, DOI 10.1016/j.crohns.2013.10.013
   Andrade P, 2018, DIGEST DIS SCI, V63, P746, DOI 10.1007/s10620-018-4921-y
   Bae JM, 2018, ALIMENT PHARM THER, V48, P196, DOI 10.1111/apt.14822
   Buckley LH, 2021, ARTHRIT CARE RES, V73, P215, DOI 10.1002/acr.24100
   Cohen-Mekelburg S, 2021, JAMA NETW OPEN, V4, DOI 10.1001/jamanetworkopen.2021.0313
   Courbette O, 2019, J PEDIATR GASTR NUTR, V69, P189, DOI 10.1097/MPG.0000000000002349
   Eppinga H, 2017, INFLAMM BOWEL DIS, V23, P1783, DOI 10.1097/MIB.0000000000001169
   Fiorino G, 2014, AUTOIMMUN REV, V13, P15, DOI 10.1016/j.autrev.2013.06.005
   Furue K, 2018, CYTOKINE, V111, P182, DOI 10.1016/j.cyto.2018.08.025
   George LA, 2015, DIGEST DIS SCI, V60, P3424, DOI 10.1007/s10620-015-3763-0
   Guerra I, 2016, INFLAMM BOWEL DIS, V22, P894, DOI 10.1097/MIB.0000000000000757
   Guerra I, 2012, J CROHNS COLITIS, V6, P518, DOI 10.1016/j.crohns.2011.10.007
   Hanzel J, 2022, DIGEST DIS SCI, V67, P646, DOI 10.1007/s10620-021-06895-6
   Hisamatsu T, 2021, INTEST RES, V19, P386, DOI 10.5217/ir.2020.00080
   Jeyarajah SK, 2017, QJM-INT J MED, V110, P379, DOI 10.1093/qjmed/hcx003
   Lee JY, 2019, INDIAN J DERMATOL VE, V85, P145, DOI [10.4103/ijdvl.ijdvl_875_17, 10.4103/ijdvl.IJDVL_875_17]
   Lee SH, 2018, INTEST RES, V16, P26, DOI 10.5217/ir.2018.16.1.26
   Lolli E, 2015, J CROHNS COLITIS, V9, P699, DOI 10.1093/ecco-jcc/jjv068
   Mao EJ, 2017, ALIMENT PHARM THER, V45, P3, DOI 10.1111/apt.13847
   Moon JM, 2021, DERMATOLOGY, V237, P330, DOI 10.1159/000514030
   Orrell KA, 2018, J AM ACAD DERMATOL, V79, P777, DOI 10.1016/j.jaad.2018.06.024
   Protic M, 2016, SCAND J GASTROENTERO, V51, P1482, DOI 10.1080/00365521.2016.1218541
   Vavricka SR, 2017, INFLAMM BOWEL DIS, V23, P1174, DOI 10.1097/MIB.0000000000001109
   Ward D., 2021, PSORIASIS HIDRADENIT
   Weizman AV, 2018, DIGEST DIS SCI, V63, P2430, DOI 10.1007/s10620-018-5096-2
NR 25
TC 0
Z9 0
U1 0
U2 0
PU LIPPINCOTT WILLIAMS & WILKINS
PI PHILADELPHIA
PA TWO COMMERCE SQ, 2001 MARKET ST, PHILADELPHIA, PA 19103 USA
SN 0025-7974
EI 1536-5964
J9 MEDICINE
JI Medicine (Baltimore)
PD JUL 8
PY 2022
VL 101
IS 27
AR e29872
DI 10.1097/MD.0000000000029872
PG 6
WC Medicine, General & Internal
WE Science Citation Index Expanded (SCI-EXPANDED)
SC General & Internal Medicine
GA 2S8MX
UT WOS:000822042900036
PM 35801760
OA Green Published, gold
DA 2024-01-22
ER

PT J
AU de Alencar, H
   Paiotti, APR
   De Araujo, HB
   Oshima, CTF
   Miszputen, SJ
   Ambrogini, O
AF de Alencar Junior, Hagamenon
   Paiotti, Ana Paula Ribeiro
   de Araujo Filho, Humberto Bezerra
   Oshima, Celina Tizuko Fujiyama
   Miszputen, Sender Jankiel
   Ambrogini-Junior, Orlando
TI The relationship between the commensal microbiota levels and Crohn's
   disease activity
SO JGH OPEN
LA English
DT Article
DE bacilli; bacteroidetes; bifidobacteriaceae and enterobacteriaceae;
   Crohn's disease; gut microbiota
ID GUT MICROBIOTA; AGE; COMMUNITIES; INFECTION; IMMUNITY
AB Background and aim Human gut microbiota play an important role in metabolism and host physiology. Perturbations of the gut microbial communities lead to the development of various diseases such as inflammatory bowel disease, celiac disease, allergic diseases, and metabolic diseases. Crohn's disease is a chronic inflammatory bowel disease characterized by periods of remission and relapse. Several studies suggest that intestinal inflammation arises due to an abnormal response of the intestinal immune system to the fecal microbiota. The goal of the study was to evaluate the relative amount of four bacterial groups in fecal samples of Crohn's disease patients and their relation to the inflammatory activity.
   Methods We studied stool samples of 105 individuals, 54 with Crohn's disease and 51 as a control group. The DNA extracted from the stool samples was subjected to real-time polymerase chain reaction (qPCR) for quantification of the Bacteroidetes phylum, class Bacilli, and Bifidobacteriaceae and Enterobacteriaceae families.
   Results We found a significant increase in Bacteroidetes in Crohn's disease samples when compared to the control group (14 650 and 2060 CFU/ng DNA, respectively) (P = 0.014). On the other hand, we observed a significant reduction in Bacilli and Bifidobacteriaceae (13 and 58 CFU/ng DNA, respectively) (P < 0.0001). In contrast, patients without any drug treatment presented an increase of Bacilli and Bifidobacteriaceae (102 521 and 6235 CFU/ng DNA, respectively) (P < 0.0001).
   Conclusion The commensal bacteria were decreased in fecal samples of participants with Crohn's disease when compared to the control group. There was no relation between the disease location and/or disease activity with the microbiota.
C1 [de Alencar Junior, Hagamenon; Oshima, Celina Tizuko Fujiyama] Univ Fed Sao Paulo, Dept Pathol, Sao Paulo, Brazil.
   [Paiotti, Ana Paula Ribeiro; Miszputen, Sender Jankiel; Ambrogini-Junior, Orlando] Univ Fed Sao Paulo, Div Gastroenterol, Sao Paulo, Brazil.
   [de Araujo Filho, Humberto Bezerra] Univ Fed Sao Paulo, Div Pediat Gastroenterol, Sao Paulo, Brazil.
C3 Universidade Federal de Sao Paulo (UNIFESP); Universidade Federal de Sao
   Paulo (UNIFESP); Universidade Federal de Sao Paulo (UNIFESP)
RP Paiotti, APR (通讯作者)，Univ Fed Sao Paulo, EPM, Div Gastroenterol, Lab Hepatol Mol Appl, Rua Pedro de Toledo 669,5th Floor, BR-04039032 Sao Paulo, Brazil.
EM a.paiotti@unifesp.br
RI OSHIMA, CELINA T/F-1601-2013
OI Bezerra de Araujo Filho, Humberto/0000-0001-6438-0995
FU Coordenacao de Aperfeicoamento de Pessoal de Nivel Superior-Brazil
   (CAPES) [001]
FX Coordenacao de Aperfeicoamento de Pessoal de Nivel Superior-Brazil
   (CAPES)Finance Code 001
CR Abraham C, 2009, NEW ENGL J MED, V361, P2066, DOI 10.1056/NEJMra0804647
   Baldin Rosimeri Kuhl Svoboda, 2014, J. Bras. Patol. Med. Lab., V50, P221, DOI 10.5935/1676-2444.20140019
   Biagi E, 2010, PLOS ONE, V5, DOI 10.1371/journal.pone.0010667
   Claesson MJ, 2011, P NATL ACAD SCI USA, V108, P4586, DOI 10.1073/pnas.1000097107
   Cobrin GM, 2005, IMMUNOL REV, V206, P277, DOI 10.1111/j.0105-2896.2005.00293.x
   Frank DN, 2007, P NATL ACAD SCI USA, V104, P13780, DOI 10.1073/pnas.0706625104
   Fukuda S, 2011, NATURE, V469, P543, DOI 10.1038/nature09646
   Haro C, 2016, PLOS ONE, V11, DOI 10.1371/journal.pone.0154090
   HARVEY RF, 1980, LANCET, V1, P1134
   Hermann-Bank ML, 2013, BMC GENOMICS, V14, DOI 10.1186/1471-2164-14-788
   Hooper LV, 1999, P NATL ACAD SCI USA, V96, P9833, DOI 10.1073/pnas.96.17.9833
   Imhann F, 2018, GUT, V67, P108, DOI 10.1136/gutjnl-2016-312135
   Kailasapathy K, 2000, IMMUNOL CELL BIOL, V78, P80, DOI 10.1046/j.1440-1711.2000.00886.x
   Kamada N, 2013, NAT IMMUNOL, V14, P685, DOI 10.1038/ni.2608
   Kamada N, 2013, NAT REV IMMUNOL, V13, P321, DOI 10.1038/nri3430
   Kato K, 2017, CURR MICROBIOL, V74, P987, DOI 10.1007/s00284-017-1272-4
   Kedia S, 2016, J GASTROENTEROL, V51, P660, DOI 10.1007/s00535-016-1193-1
   Lebeer S, 2008, MICROBIOL MOL BIOL R, V72, P728, DOI 10.1128/MMBR.00017-08
   Leitch ECM, 2007, ENVIRON MICROBIOL, V9, P667, DOI 10.1111/j.1462-2920.2006.01186.x
   Lewis K, 2008, AM J PHYSIOL-GASTR L, V294, pG669, DOI 10.1152/ajpgi.00382.2007
   Magalhães Joana, 2015, GE Port J Gastroenterol, V22, P4
   Manichanh C, 2012, NAT REV GASTRO HEPAT, V9, P599, DOI 10.1038/nrgastro.2012.152
   Mueller S, 2006, APPL ENVIRON MICROB, V72, P1027, DOI 10.1128/AEM.72.2.1027-1033.2006
   Muyzer G, 2008, NAT REV MICROBIOL, V6, P441, DOI 10.1038/nrmicro1892
   Nagao-Kitamoto H, 2016, INTEST RES, V14, P127, DOI 10.5217/ir.2016.14.2.127
   Nell S, 2010, NAT REV MICROBIOL, V8, P564, DOI 10.1038/nrmicro2403
   Pedamallu CS, 2016, CELL MOL GASTROENTER, V2, P563, DOI 10.1016/j.jcmgh.2016.05.011
   Rooks MG, 2016, NAT REV IMMUNOL, V16, P341, DOI 10.1038/nri.2016.42
   Samuel BS, 2007, P NATL ACAD SCI USA, V104, P10643, DOI 10.1073/pnas.0704189104
   Segain JP, 2000, GUT, V47, P397, DOI 10.1136/gut.47.3.397
   Seksik P, 2010, GASTROEN CLIN BIOL, V34, pS44, DOI 10.1016/S0399-8320(10)70020-8
   Smith P, 2012, PLOS ONE, V7, DOI 10.1371/journal.pone.0030273
   Sokol H, 2008, P NATL ACAD SCI USA, V105, P16731, DOI 10.1073/pnas.0804812105
   Sonnenburg JL, 2004, NAT IMMUNOL, V5, P569, DOI 10.1038/ni1079
   Sonnenburg JL, 2016, NATURE, V535, P56, DOI 10.1038/nature18846
   Suzuki Y, 2017, FRONT MICROBIOL, V8, DOI 10.3389/fmicb.2017.00847
   Takahashi K, 2016, DIGESTION, V93, P59, DOI 10.1159/000441768
   Verma R, 2010, J CLIN MICROBIOL, V48, P4279, DOI 10.1128/JCM.01360-10
   Vrakas S, 2017, PLOS ONE, V12, DOI 10.1371/journal.pone.0170034
   Walker AW, 2011, BMC MICROBIOL, V11, DOI 10.1186/1471-2180-11-7
   Wexler HM, 2007, CLIN MICROBIOL REV, V20, P593, DOI 10.1128/CMR.00008-07
   Whitman WB, 1998, P NATL ACAD SCI USA, V95, P6578, DOI 10.1073/pnas.95.12.6578
   Williams NT, 2010, AM J HEALTH-SYST PH, V67, P449, DOI 10.2146/ajhp090168
   Xu J, 2003, P NATL ACAD SCI USA, V100, P10452, DOI 10.1073/pnas.1734063100
   Yatsunenko T, 2012, NATURE, V486, P222, DOI 10.1038/nature11053
   Zhou YT, 2016, BIOMED RES INT-UK, V2016, DOI 10.1155/2016/5828959
NR 46
TC 6
Z9 6
U1 2
U2 6
PU WILEY
PI HOBOKEN
PA 111 RIVER ST, HOBOKEN 07030-5774, NJ USA
SN 2397-9070
J9 JGH OPEN
JI JGH Open
PD OCT
PY 2020
VL 4
IS 5
BP 784
EP 789
DI 10.1002/jgh3.12338
EA MAY 2020
PG 6
WC Gastroenterology & Hepatology
WE Emerging Sources Citation Index (ESCI)
SC Gastroenterology & Hepatology
GA OM1EE
UT WOS:000530006700001
PM 33102745
OA Green Published, gold
DA 2024-01-22
ER

PT J
AU Yoo, JH
   Donowitz, M
AF Yoo, Jun-Hwan
   Donowitz, Mark
TI Intestinal enteroids/organoids: A novel platform for drug discovery in
   inflammatory bowel diseases
SO WORLD JOURNAL OF GASTROENTEROLOGY
LA English
DT Review
DE Enteroids; Organoids; Inflammatory bowel diseases; Crohn's disease
ID PLACEBO-CONTROLLED TRIAL; COLI NISSLE 1917; EPITHELIAL-CELLS;
   ULCERATIVE-COLITIS; CROHNS-DISEASE; STEM-CELLS; MAINTENANCE THERAPY;
   DOUBLE-BLIND; ANTIMICROBIAL PEPTIDES; GENE-EXPRESSION
AB The introduction of biologics such as anti-tumor necrosis factor (TNF) monoclonal antibodies followed by anti-integrins has dramatically changed the therapeutic paradigm of inflammatory bowel diseases (IBD). Furthermore, a newly developed anti-p40 subunit of interleukin (IL)-12 and IL-23 (ustekinumab) has been recently approved in the United States for patients with moderate to severe Crohn's disease who have failed treatment with anti-TNFs. However, these immunosuppressive therapeutics which focus on anti-inflammatory mechanisms or immune cells still fail to achieve long-term remission in a significant percentage of patients. This strongly underlines the need to identify novel treatment targets beyond immune suppression to treat IBD. Recent studies have revealed the critical role of intestinal epithelial cells (IECs) in the pathogenesis of IBD. Physical, biochemical and immunologic driven barrier dysfunctions of epithelial cells contribute to the development of IBD. In addition, the recent establishment of adult stem cell-derived intestinal enteroid/organoid culture technology has allowed an exciting opportunity to study human IECs comprising all normal epithelial cells. This long-term epithelial culture model can be generated from endoscopic biopsies or surgical resections and recapitulates the tissue of origin, representing a promising platform for novel drug discovery in IBD. This review describes the advantages of intestinal enteroids/organoids as a research tool for intestinal diseases, introduces studies with these models in IBD, and gives a description of the current status of therapeutic approaches in IBD. Finally, we provide an overview of the current endeavors to identify a novel drug target for IBD therapy based on studies with human enteroids/organoids and describe the challenges in using enteroids/organoids as an IBD model.
C1 [Yoo, Jun-Hwan; Donowitz, Mark] Johns Hopkins Univ, Sch Med, Div Gastroenterol & Hepatol, Dept Med, Baltimore, MD 21205 USA.
   [Yoo, Jun-Hwan] CHA Univ, CHA Bundang Med Ctr, Digest Dis Ctr, 59 Yatap Ro, Seongnam 13496, South Korea.
C3 Johns Hopkins University; Pochon Cha University
RP Yoo, JH (通讯作者)，CHA Univ, CHA Bundang Med Ctr, Digest Dis Ctr, 59 Yatap Ro, Seongnam 13496, South Korea.
EM jhyoo@cha.ac.kr
RI YOO, JUNHWAN/IQV-4434-2023; YOO, JUNHWAN/AAI-7491-2020
OI YOO, JUNHWAN/0000-0002-5810-4019; 
FU National Research Foundation of Korea - Ministry of Science, ICT &
   Future Planning [2015R1C1A1A02037048]; National Research Foundation of
   Korea - Ministry of Science and ICT [2019R1H1A1035601]
FX Supported by Basic Science Research Program through the National
   Research Foundation of Korea funded by the Ministry of Science, ICT &
   Future Planning, No. 2015R1C1A1A02037048; and National Research
   Foundation of Korea funded by the Ministry of Science and ICT, No.
   2019R1H1A1035601.
CR Adolph TE, 2013, NATURE, V503, P272, DOI 10.1038/nature12599
   Al-Lamki RS, 2017, FRONT MED-LAUSANNE, V4, DOI 10.3389/fmed.2017.00148
   Allgayer H, 2003, ALIMENT PHARM THER, V18, P10, DOI 10.1046/j.1365-2036.18.s2.1.x
   Atreya R, 2000, NAT MED, V6, P583, DOI 10.1038/75068
   Barker N, 2007, NATURE, V449, P1003, DOI 10.1038/nature06196
   Barrett KE, 2000, ANNU REV PHYSIOL, V62, P535, DOI 10.1146/annurev.physiol.62.1.535
   Behjati S, 2014, NATURE, V513, P422, DOI 10.1038/nature13448
   Belley A, 1999, GASTROENTEROLOGY, V117, P1352, DOI 10.1016/S0016-5085(99)70285-4
   Bellono NW, 2017, CELL, V170, DOI 10.1016/j.cell.2017.05.034
   Bevins CL, 2011, NAT REV MICROBIOL, V9, P356, DOI 10.1038/nrmicro2546
   Bigorgne AE, 2014, J CLIN INVEST, V124, P328, DOI 10.1172/JCI71471
   Blander JM, 2016, FEBS J, V283, P2720, DOI 10.1111/febs.13771
   Booth C, 1999, EXP CELL RES, V249, P359, DOI 10.1006/excr.1999.4483
   Braniste V, 2009, J PHYSIOL-LONDON, V587, P3317, DOI 10.1113/jphysiol.2009.169300
   Cadwell K, 2008, NATURE, V456, P259, DOI 10.1038/nature07416
   Cao SS, 2013, GASTROENTEROLOGY, V144, P989, DOI 10.1053/j.gastro.2013.01.023
   Cario E, 2000, INFECT IMMUN, V68, P7010, DOI 10.1128/IAI.68.12.7010-7017.2000
   Chen GX, 2018, EBIOMEDICINE, V30, P317, DOI 10.1016/j.ebiom.2018.03.030
   Chen L, 2018, FRONT PHARMACOL, V9, DOI 10.3389/fphar.2018.00761
   Cho JH, 2008, NAT REV IMMUNOL, V8, P458, DOI 10.1038/nri2340
   Ciccocioppo R, 2015, STEM CELL RES THER, V6, DOI 10.1186/s13287-015-0122-1
   Cil O, 2017, FASEB J, V31, P751, DOI 10.1096/fj.201600891R
   Colombel JF, 2010, NEW ENGL J MED, V362, P1383, DOI 10.1056/NEJMoa0904492
   Cooke J, 2012, INFLAMM BOWEL DIS, V18, P2128, DOI 10.1002/ibd.22942
   Cramer JM, 2015, PLOS ONE, V10, DOI 10.1371/journal.pone.0118792
   Danese S, 2019, GUT, V68, P40, DOI 10.1136/gutjnl-2017-314562
   de Lau W, 2012, MOL CELL BIOL, V32, P3639, DOI 10.1128/MCB.00434-12
   Dedhia PH, 2016, GASTROENTEROLOGY, V150, P1098, DOI 10.1053/j.gastro.2015.12.042
   Degagné E, 2014, CLIN EXP GASTROENTER, V7, P205, DOI 10.2147/CEG.S43453
   Degagné E, 2009, J IMMUNOL, V183, P4521, DOI 10.4049/jimmunol.0803977
   Dekkers JF, 2013, NAT MED, V19, P939, DOI 10.1038/nm.3201
   Desreumaux P, 2012, GASTROENTEROLOGY, V143, P1207, DOI 10.1053/j.gastro.2012.07.116
   Dotan I, 2007, AM J PHYSIOL-GASTR L, V292, pG1630, DOI 10.1152/ajpgi.00294.2006
   Dotti I, 2018, INFLAMM BOWEL DIS, V24, P2501, DOI 10.1093/ibd/izy275
   Dotti I, 2017, GUT, V66, P2069, DOI 10.1136/gutjnl-2016-312609
   Drost J, 2015, NATURE, V521, P43, DOI 10.1038/nature14415
   Eaves-Pyles TD, 2001, J IMMUNOL, V167, P7009, DOI 10.4049/jimmunol.167.12.7009
   Farin HF, 2014, J EXP MED, V211, P1388, DOI 10.1084/jem.20130753
   Feagan BG, 2016, NEW ENGL J MED, V375, P1946, DOI 10.1056/NEJMoa1602773
   Feagan BG, 2013, NEW ENGL J MED, V369, P699, DOI 10.1056/NEJMoa1215734
   Forkel M, 2016, CURR ALLERGY ASTHM R, V16, DOI 10.1007/s11882-016-0652-3
   Foulke-Abel J, 2014, EXP BIOL MED, V239, P1124, DOI 10.1177/1535370214529398
   Frolkis AD, 2013, GASTROENTEROLOGY, V145, P996, DOI 10.1053/j.gastro.2013.07.041
   Fujii S, 2016, SCI REP-UK, V6, DOI 10.1038/srep36795
   Ganguli K, 2015, PEDIATR RES, V77, P528, DOI 10.1038/pr.2015.5
   Ghoreschi K, 2011, J IMMUNOL, V186, P4234, DOI 10.4049/jimmunol.1003668
   Gonzalez-Cabrera Pedro J, 2014, F1000Prime Rep, V6, P109, DOI 10.12703/P6-109
   Gooderham M, 2015, BIODRUGS, V29, P327, DOI 10.1007/s40259-015-0144-3
   Grabinger T, 2014, CELL DEATH DIS, V5, DOI 10.1038/cddis.2014.183
   Grossmann J, 1998, AM J PATHOL, V153, P53, DOI 10.1016/S0002-9440(10)65545-9
   Hahn S, 2017, SCI REP-UK, V7, DOI 10.1038/s41598-017-02190-5
   Hassan-Zahraee M, 2018, J CROHNS COLITIS, V12, P77, DOI 10.1093/ecco-jcc/jjx121
   Hatayama H, 2007, BIOCHEM BIOPH RES CO, V356, P599, DOI 10.1016/j.bbrc.2007.03.025
   Hensel KO, 2014, SCI REP-UK, V4, DOI 10.1038/srep07343
   Hibiya S, 2017, J CROHNS COLITIS, V11, P621, DOI 10.1093/ecco-jcc/jjw186
   Hisamatsu T, 2003, GASTROENTEROLOGY, V124, P993, DOI 10.1053/gast.2003.50153
   Ho NK, 2012, PLOS ONE, V7, DOI 10.1371/journal.pone.0030145
   Holmberg FEO, 2017, EMBO MOL MED, V9, P558, DOI 10.15252/emmm.201607260
   Howell KJ, 2018, GASTROENTEROLOGY, V154, P585, DOI 10.1053/j.gastro.2017.10.007
   Howitt MR, 2016, SCIENCE, V351, P1329, DOI 10.1126/science.aaf1648
   In J, 2016, CELL MOL GASTROENTER, V2, P48, DOI 10.1016/j.jcmgh.2015.10.001
   Ito G, 2013, PLOS ONE, V8, DOI 10.1371/journal.pone.0079693
   Ito H, 2004, GASTROENTEROLOGY, V126, P989, DOI 10.1053/j.gastro.2004.01.012
   Jalili-Firoozinezhad S, 2019, NAT BIOMED ENG, V3, P520, DOI 10.1038/s41551-019-0397-0
   Jattan J, 2017, J LIPID RES, V58, P853, DOI [10.1194/jlr.M071340, 10.1194/jlr.m071340]
   Jiang GL, 2007, J PHARMACOL EXP THER, V320, P22, DOI 10.1124/jpet.106.111146
   Jung P, 2011, NAT MED, V17, P1225, DOI 10.1038/nm.2470
   Kang TH, 2016, MICROMACHINES-BASEL, V7, DOI 10.3390/mi7070107
   Karner M, 2014, AM J GASTROENTEROL, V109, P1041, DOI 10.1038/ajg.2014.104
   Keshav S, 2013, PLOS ONE, V8, DOI 10.1371/journal.pone.0060094
   Khor B, 2011, NATURE, V474, P307, DOI 10.1038/nature10209
   Kobayashi KS, 2005, SCIENCE, V307, P731, DOI 10.1126/science.1104911
   Kondo S, 2018, ONCOL LETT, V16, P3658, DOI 10.3892/ol.2018.9120
   Kong J, 2008, AM J PHYSIOL-GASTR L, V294, pG208, DOI 10.1152/ajpgi.00398.2007
   Koutruba N, 2010, THER CLIN RISK MANAG, V6, P123
   Kozuka K, 2017, STEM CELL REP, V9, P1976, DOI 10.1016/j.stemcr.2017.10.013
   Kraiczy J, 2019, GUT, V68, P49, DOI 10.1136/gutjnl-2017-314817
   Lehle AS, 2019, GASTROENTEROLOGY, V156, P275, DOI 10.1053/j.gastro.2018.09.041
   LESUFFLEUR T, 1993, J CELL SCI, V106, P771
   Li LJ, 2014, WORLD J GASTROENTERO, V20, P18177, DOI 10.3748/wjg.v20.i48.18177
   Liang GY, 2013, CELL STEM CELL, V13, P149, DOI 10.1016/j.stem.2013.07.001
   Lindemans CA, 2015, NATURE, V528, P560, DOI 10.1038/nature16460
   Lodes MJ, 2004, J CLIN INVEST, V113, P1296, DOI 10.1172/JCI200420295
   Loncar MB, 2003, GUT, V52, P1297, DOI 10.1136/gut.52.9.1297
   Lotz M, 2006, J EXP MED, V203, P973, DOI 10.1084/jem.20050625
   MACDONALD TT, 1988, J EXP MED, V167, P1341, DOI 10.1084/jem.167.4.1341
   Mandic AD, 2019, SCI REP-UK, V9, DOI 10.1038/s41598-018-38018-z
   Mao R, 2019, INFLAMM BOWEL DIS, V25, P421, DOI 10.1093/ibd/izy331
   Mao R, 2016, DIGEST DIS, V34, P175, DOI 10.1159/000443135
   Martinez-Medina Margarita, 2014, World J Gastrointest Pathophysiol, V5, P213, DOI 10.4291/wjgp.v5.i3.213
   Matano M, 2015, NAT MED, V21, P256, DOI 10.1038/nm.3802
   Matsuda S, 2000, IMMUNOPHARMACOLOGY, V47, P119, DOI 10.1016/S0162-3109(00)00192-2
   Mazur M, 2015, J DERMATOL TREAT, V26, P326, DOI 10.3109/09546634.2014.991267
   McCole DF, 2014, INFLAMM BOWEL DIS, V20, P1829, DOI 10.1097/MIB.0000000000000090
   Middendorp S, 2014, STEM CELLS, V32, P1083, DOI 10.1002/stem.1655
   Mirza AH, 2015, GENOME MED, V7, DOI 10.1186/s13073-015-0162-2
   Miyoshi H, 2017, EMBO J, V36, P5, DOI 10.15252/embj.201694660
   Monteleone G, 2015, NEW ENGL J MED, V372, P1104, DOI 10.1056/NEJMoa1407250
   Mora-Buch R, 2016, MUCOSAL IMMUNOL, V9, P950, DOI 10.1038/mi.2015.108
   Moran CJ, 2015, INFLAMM BOWEL DIS, V21, P1166, DOI 10.1097/MIB.0000000000000329
   Nakase H, 2010, INFLAMM BOWEL DIS, V16, P731, DOI 10.1002/ibd.21080
   Nanthakumar NN, 2000, P NATL ACAD SCI USA, V97, P6043, DOI 10.1073/pnas.97.11.6043
   Neurath MF, 2017, NAT REV GASTRO HEPAT, V14, P269, DOI 10.1038/nrgastro.2016.208
   Nielsen CH, 2007, CLIN EXP IMMUNOL, V148, P288, DOI 10.1111/j.1365-2249.2007.03335.x
   Nishimura R, 2019, J GASTROENTEROL, V54, P608, DOI 10.1007/s00535-018-01540-y
   Noben M, 2017, UNITED EUR GASTROENT, V5, P1073, DOI 10.1177/2050640617722903
   Noben M, 2017, GUT, V66, P2193, DOI 10.1136/gutjnl-2016-313667
   Noel G, 2017, SCI REP-UK, V7, DOI 10.1038/srep45270
   Okamoto R, 2016, J GASTROENTEROL, V51, P11, DOI 10.1007/s00535-015-1098-4
   Ossa JC, 2013, CELL MICROBIOL, V15, P446, DOI 10.1111/cmi.12048
   Otte JM, 2009, REGUL PEPTIDES, V156, P104, DOI 10.1016/j.regpep.2009.03.009
   Otte JM, 2004, GASTROENTEROLOGY, V126, P1054, DOI 10.1053/j.gastro.2004.01.007
   Pálmer HG, 2001, J CELL BIOL, V154, P369, DOI 10.1083/jcb.200102028
   Panés J, 2016, LANCET, V388, P1281, DOI 10.1016/S0140-6736(16)31203-X
   PANJA A, 1993, J EXP MED, V178, P1115, DOI 10.1084/jem.178.3.1115
   Park J, 2016, PLOS ONE, V11, DOI 10.1371/journal.pone.0156334
   Pastorelli L, 2013, FRONT IMMUNOL, V4, DOI 10.3389/fimmu.2013.00280
   Paterson BM, 2007, ALIMENT PHARM THER, V26, P757, DOI 10.1111/j.1365-2036.2007.03413.x
   Pelczar P, 2016, SCIENCE, V354, P358, DOI 10.1126/science.aah5903
   Peterson LW, 2014, NAT REV IMMUNOL, V14, P141, DOI 10.1038/nri3608
   Peyrin-Biroulet L, 2007, GUT, V56, P577, DOI 10.1136/gut.2005.082925
   Pickert G, 2009, J EXP MED, V206, P1465, DOI 10.1084/jem.20082683
   Planell N, 2013, GUT, V62, P967, DOI 10.1136/gutjnl-2012-303333
   Popp V, 2017, GASTROENTEROLOGY, V152, P176, DOI 10.1053/j.gastro.2016.09.005
   RAMPTON DS, 1984, DIGESTION, V30, P13, DOI 10.1159/000199086
   Rieder Florian, 2016, Inflamm Intest Dis, V1, P41, DOI 10.1159/000445135
   Rocha JDB, 2015, NAT IMMUNOL, V16, P898, DOI 10.1038/ni.3255
   Roda G, 2010, WORLD J GASTROENTERO, V16, P4264, DOI 10.3748/wjg.v16.i34.4264
   Rodansky ES, 2015, EXP MOL PATHOL, V98, P346, DOI 10.1016/j.yexmp.2015.03.033
   Rogler G, 2015, PHARMACOL RES, V100, P220, DOI 10.1016/j.phrs.2015.07.005
   Ruffolo C, 2010, NEW ENGL J MED, V363, P1086, DOI 10.1056/NEJMc1005805
   Sainathan SK, 2012, INFLAMM BOWEL DIS, V18, P955, DOI 10.1002/ibd.21867
   Sambuy Y, 2005, CELL BIOL TOXICOL, V21, P1, DOI 10.1007/s10565-005-0085-6
   Samuel G, 2017, FASEB J, V31
   Sandborn WJ, 2016, NEW ENGL J MED, V374, P1754, DOI 10.1056/NEJMoa1513248
   Sandborn WJ, 2013, NEW ENGL J MED, V369, P711, DOI 10.1056/NEJMoa1215739
   Sandborn WJ, 2012, NEW ENGL J MED, V367, P616, DOI 10.1056/NEJMoa1112168
   Sands BE, 2017, INFLAMM BOWEL DIS, V23, P97, DOI 10.1097/MIB.0000000000000979
   Sato T, 2011, GASTROENTEROLOGY, V141, P1762, DOI 10.1053/j.gastro.2011.07.050
   Sato T, 2009, NATURE, V459, P262, DOI 10.1038/nature07935
   Scaldaferri F, 2016, WORLD J GASTROENTERO, V22, P5505, DOI 10.3748/wjg.v22.i24.5505
   Schlee M, 2007, INFECT IMMUN, V75, P2399, DOI 10.1128/IAI.01563-06
   Schwank G, 2013, CELL STEM CELL, V13, P653, DOI 10.1016/j.stem.2013.11.002
   Seno H, 2009, P NATL ACAD SCI USA, V106, P256, DOI 10.1073/pnas.0803343106
   Shah A, 2019, J CLIN GASTROENTEROL, V53, P514, DOI 10.1097/MCG.0000000000001033
   Shao L, 2006, ANN NY ACAD SCI, V1072, P194, DOI 10.1196/annals.1326.037
   Sinha A, 2003, NEW ENGL J MED, V349, P350, DOI 10.1056/NEJMoa013136
   Sitaraman SV, 2005, AM J PHYSIOL-GASTR L, V288, pG403, DOI 10.1152/ajpgi.00357.2004
   Spadaccini M, 2017, INT J MOL SCI, V18, DOI 10.3390/ijms18061276
   Spence JR, 2011, NATURE, V470, P105, DOI 10.1038/nature09691
   Stallmach A, 2016, ALIMENT PHARM THER, V44, P1199, DOI 10.1111/apt.13813
   Steiner S, 2015, ARCH IMMUNOL THER EX, V63, P53, DOI 10.1007/s00005-014-0309-7
   Stremmel W, 2012, DIGEST DIS, V30, P85, DOI 10.1159/000342729
   Stremmel W, 2010, DIGEST DIS, V28, P490, DOI 10.1159/000320407
   Sturm A, 2008, WORLD J GASTROENTERO, V14, P348, DOI 10.3748/wjg.14.348
   Suzuki A, 2010, LAB INVEST, V90, P1425, DOI 10.1038/labinvest.2010.150
   Suzuki K, 2018, J GASTROENTEROL, V53, P1035, DOI 10.1007/s00535-018-1437-3
   Szebeni B, 2008, CLIN EXP IMMUNOL, V151, P34, DOI 10.1111/j.1365-2249.2007.03531.x
   Tai EKK, 2008, J CELL BIOCHEM, V104, P251, DOI 10.1002/jcb.21615
   Takahashi T, 2019, ANNU REV PHARMACOL, V59, P447, DOI 10.1146/annurev-pharmtox-010818-021108
   Takahashi Y, 2017, EBIOMEDICINE, V23, P34, DOI 10.1016/j.ebiom.2017.07.027
   Taniguchi K, 2015, NATURE, V519, P57, DOI 10.1038/nature14228
   Taupin D, 2003, NAT REV MOL CELL BIO, V4, P721, DOI 10.1038/nrm1203
   THOMSON AW, 1995, THER DRUG MONIT, V17, P584, DOI 10.1097/00007691-199512000-00007
   Tiede I, 2003, J CLIN INVEST, V111, P1133, DOI 10.1172/JCI200316432
   Toy LS, 1997, J CLIN INVEST, V100, P2062, DOI 10.1172/JCI119739
   Tytgat KMAJ, 1996, BIOCHEM BIOPH RES CO, V224, P397, DOI 10.1006/bbrc.1996.1039
   Usunier B, 2014, STEM CELLS INT, V2014, DOI 10.1155/2014/340257
   Vanhove W, 2016, CLIN PHARMACOL THER, V99, P49, DOI 10.1002/cpt.286
   Vermeire S, 2017, LANCET, V390, P135, DOI 10.1016/S0140-6736(17)30930-3
   Vermeire S, 2017, LANCET, V389, P266, DOI 10.1016/S0140-6736(16)32537-5
   Vermeire S, 2014, LANCET, V384, P309, DOI 10.1016/S0140-6736(14)60661-9
   Vijay-Kumar M, 2009, INFLAMM BOWEL DIS, V15, P789, DOI 10.1002/ibd.20734
   Walters MJ, 2010, J PHARMACOL EXP THER, V335, P61, DOI 10.1124/jpet.110.169714
   Watanabe Y, 2015, EUR J PHARMACOL, V754, P191, DOI 10.1016/j.ejphar.2015.02.021
   Wehkamp J, 2005, P NATL ACAD SCI USA, V102, P18129, DOI 10.1073/pnas.0505256102
   Wehkamp J, 2007, J IMMUNOL, V179, P3109, DOI 10.4049/jimmunol.179.5.3109
   Westphalen CB, 2014, J CLIN INVEST, V124, P1283, DOI 10.1172/JCI73434
   Withers DR, 2016, NAT MED, V22, P319, DOI 10.1038/nm.4046
   Yacyshyn BR, 2002, GUT, V51, P30, DOI 10.1136/gut.51.1.30
   Yu K, 2010, J CLIN INVEST, V120, P1722, DOI 10.1172/JCI41129
   Zachos NC, 2016, J BIOL CHEM, V291, P3759, DOI 10.1074/jbc.R114.635995
   Zhang YG, 2014, PHYSIOL REP, V2, DOI 10.14814/phy2.12147
   Zundler S, 2017, GUT, V66, P1936, DOI 10.1136/gutjnl-2016-312439
NR 184
TC 37
Z9 44
U1 2
U2 21
PU BAISHIDENG PUBLISHING GROUP INC
PI PLEASANTON
PA 7041 Koll Center Parkway, Suite 160, PLEASANTON, CA, UNITED STATES
SN 1007-9327
EI 2219-2840
J9 WORLD J GASTROENTERO
JI World J. Gastroenterol.
PD AUG 14
PY 2019
VL 25
IS 30
BP 4125
EP 4147
DI 10.3748/wjg.v25.i30.4125
PG 23
WC Gastroenterology & Hepatology
WE Science Citation Index Expanded (SCI-EXPANDED)
SC Gastroenterology & Hepatology
GA IR6XL
UT WOS:000481584100007
PM 31435168
OA Green Published, hybrid, Green Submitted
DA 2024-01-22
ER

PT J
AU Brodersen, JB
   Hess, S
AF Brodersen, Jacob Broder
   Hess, Soren
TI FDG-PET/CT in Inflammatory Bowel Disease: Is There a Future?
SO PET CLINICS
LA English
DT Article
DE Inflammatory bowel disease; Ulcerative colitis; Crohn disease; PET;
   Computed tomography; PET/CT; FDG; MR imaging
ID POSITRON-EMISSION-TOMOGRAPHY; MAGNETIC-RESONANCE ENTEROGRAPHY;
   CROHNS-DISEASE; NONINVASIVE ASSESSMENT; DIAGNOSTIC-VALUE; F-18-FDG
   PET/CT; CT ENTEROGRAPHY; BIOMARKERS; MANAGEMENT; ENDOSCOPY
AB FDG-PET/CT has potential in inflammatory bowel disease. The literature generally presents good sensitivity and specificity in various settings. At present, the most promising roles are assessment of early treatment response and stricture characterization, whereas general use in the initial diagnostic workup should be reserved for equivocal cases for the time being. However, it is challenging to image the moving and physiologically active bowel with FDG, and available literature is far from ideal. Thus, several issues remain unclarified, and further data are needed to make firm conclusions on the role of FDG and PET/CT in inflammatory bowel disease.
C1 [Brodersen, Jacob Broder] Hosp Southwest Jutland, Dept Gastroenterol, Finsensgade 35, DK-6700 Esbjerg, Denmark.
   [Hess, Soren] Hosp Southwest Jutland, Dept Radiol & Nucl Med, Finsensgade 35, DK-6700 Esbjerg, Denmark.
   [Hess, Soren] Univ Southern Denmark, Dept Reg Hlth Res, Odense, Denmark.
C3 University of Southern Denmark
RP Hess, S (通讯作者)，Hosp Southwest Jutland, Dept Radiol & Nucl Med, Finsensgade 35, DK-6700 Esbjerg, Denmark.
EM Soren.hess@rsyd.dk
OI Brodersen, Jacob Broder/0000-0003-2530-7554; Hess,
   Soren/0000-0003-1249-133X
CR Ahmadi A, 2010, INFLAMM BOWEL DIS, V16, P974, DOI 10.1002/ibd.21153
   Baumgart DC, 2012, LANCET, V380, P1590, DOI 10.1016/S0140-6736(12)60026-9
   Benitez JM, 2013, GUT, V62, P1806, DOI 10.1136/gutjnl-2012-303957
   Berry N, 2018, DIGEST DIS SCI, V63, P1541, DOI 10.1007/s10620-018-5026-3
   Bicik I, 1997, LANCET, V350, P262, DOI 10.1016/S0140-6736(05)62225-8
   BINDER V, 1985, GUT, V26, P146, DOI 10.1136/gut.26.2.146
   Catalano OA, 2016, RADIOLOGY, V278, P792, DOI 10.1148/radiol.2015150566
   Das CJ, 2010, EUR J NUCL MED MOL I, V37, P714, DOI 10.1007/s00259-009-1335-2
   Das CJ, 2007, EUR J NUCL MED MOL I, V34, P2106, DOI 10.1007/s00259-007-0525-z
   Domachevsky L, 2017, CONTRAST MEDIA MOL I, DOI 10.1155/2017/7167292
   Emmott J, 2008, NUCL MED COMMUN, V29, P11, DOI 10.1097/MNM.0b013e3282f1d706
   Epelboym Y, 2017, CLIN NUCL MED, V42, P837, DOI 10.1097/RLU.0000000000001844
   Groshar D, 2010, J NUCL MED, V51, P1009, DOI 10.2967/jnumed.109.073130
   Hess S, 2016, PET CLIN, V11, P351, DOI 10.1016/j.cpet.2016.02.008
   Hess S, 2014, CLIN TRANSL IMAGING, V2, P187, DOI 10.1007/s40336-014-0062-2
   Hess S, 2014, CLIN NUCL MED, V39, P701, DOI 10.1097/RLU.0000000000000487
   Hess S, 2014, ACAD RADIOL, V21, P232, DOI 10.1016/j.acra.2013.11.002
   Holtmann MH, 2012, DIGEST DIS SCI, V57, P2658, DOI 10.1007/s10620-012-2190-8
   Jacene HA, 2009, J NUCL MED, V50, P1751, DOI 10.2967/jnumed.109.065466
   Jensen MD, 2011, CLIN GASTROENTEROL H, V9, P124, DOI 10.1016/j.cgh.2010.10.019
   Koplay M, 2017, DIAGN INTERV IMAG, V98, P893, DOI 10.1016/j.diii.2017.06.011
   Kopylov U, 2017, DIGEST LIVER DIS, V49, P854, DOI 10.1016/j.dld.2017.04.013
   Lemberg DA, 2005, INFLAMM BOWEL DIS, V11, P733, DOI 10.1097/01.MIB.0000172810.49619.cb
   Lenze F, 2012, INFLAMM BOWEL DIS, V18, P2252, DOI 10.1002/ibd.22930
   Li Y, 2019, J NUCL MED, V60, P851, DOI 10.2967/jnumed.118.216937
   Li Y, 2018, EUR J NUCL MED MOL I, V45, P1382, DOI 10.1007/s00259-018-3962-y
   Löffler M, 2006, ANN NY ACAD SCI, V1072, P379, DOI 10.1196/annals.1326.014
   Louis E, 2007, J NUCL MED, V48, P1053, DOI 10.2967/jnumed.107.040436
   Maaser C, 2019, J CROHNS COLITIS, V13, P144, DOI 10.1093/ecco-jcc/jjy113
   Meisner RS, 2007, INFLAMM BOWEL DIS, V13, P993, DOI 10.1002/ibd.20134
   Miraldi F, 1998, CLIN NUCL MED, V23, P3, DOI 10.1097/00003072-199801000-00002
   Neurath MF, 2002, AM J GASTROENTEROL, V97, P1978
   Özülker T, 2010, EUR J NUCL MED MOL I, V37, P1011, DOI 10.1007/s00259-009-1330-7
   Palatka K, 2018, SCAND J GASTROENTERO, V53, P24, DOI 10.1080/00365521.2017.1390600
   Parbo P, 2014, INT J COLORECTAL DIS, V29, P643, DOI 10.1007/s00384-014-1840-z
   Pellino G, 2016, J CROHNS COLITIS, V10, P277, DOI 10.1093/ecco-jcc/jjv207
   Rubin DT, 2009, INFLAMM BOWEL DIS, V15, P750, DOI 10.1002/ibd.20819
   Russo EA, 2016, INFLAMM BOWEL DIS, V22, P2619, DOI 10.1097/MIB.0000000000000924
   Saboury B, 2014, EUR J NUCL MED MOL I, V41, P605, DOI 10.1007/s00259-013-2625-2
   Shyn PB, 2010, J NUCL MED, V51, P1841, DOI 10.2967/jnumed.110.080796
   Skehan SJ, 1999, LANCET, V354, P836, DOI 10.1016/S0140-6736(99)02824-X
   Spier BJ, 2010, MOL IMAGING BIOL, V12, P85, DOI 10.1007/s11307-009-0232-1
   Toriihara A, 2011, ANN NUCL MED, V25, P173, DOI 10.1007/s12149-010-0439-x
   Treglia G, 2013, J CROHNS COLITIS, V7, P345, DOI 10.1016/j.crohns.2012.08.005
   Tytgat GN, 2008, CURR MED RES OPIN, V24, P3159, DOI [10.1185/03007990802472700, 10.1185/03007990802472700 ]
   Van Assche G, 2010, J CROHNS COLITIS, V4, P7, DOI 10.1016/j.crohns.2009.12.003
   Vind I, 2006, AM J GASTROENTEROL, V101, P1274, DOI 10.1111/j.1572-0241.2006.00552.x
   Zhang L, 2015, NUCL MED COMMUN, V36, P180, DOI 10.1097/MNM.0000000000000226
NR 48
TC 6
Z9 6
U1 1
U2 4
PU ELSEVIER INC
PI SAN DIEGO
PA 525 B STREET, STE 1900, SAN DIEGO, CA 92101-4495 USA
SN 1556-8598
EI 1559-7814
J9 PET CLIN
JI PET Clin.
PD APR
PY 2020
VL 15
IS 2
BP 153
EP +
DI 10.1016/j.cpet.2019.11.006
PG 12
WC Radiology, Nuclear Medicine & Medical Imaging
WE Emerging Sources Citation Index (ESCI)
SC Radiology, Nuclear Medicine & Medical Imaging
GA KT5CP
UT WOS:000519031800005
PM 32145886
OA Green Submitted
DA 2024-01-22
ER

PT J
AU Buhl, S
   Dorn-Rasmussen, M
   Brynskov, J
   Ainsworth, MA
   Bendtzen, K
   Klausen, PH
   Bolstad, N
   Warren, DJ
   Steenholdt, C
AF Buhl, Sine
   Dorn-Rasmussen, Maria
   Brynskov, Jorn
   Ainsworth, Mark A.
   Bendtzen, Klaus
   Klausen, Pia Helene
   Bolstad, Nils
   Warren, David J.
   Steenholdt, Casper
TI Therapeutic thresholds and mechanisms for primary non-response to
   infliximab in inflammatory bowel disease
SO SCANDINAVIAN JOURNAL OF GASTROENTEROLOGY
LA English
DT Article
DE Infliximab; primary non-response; pharmacokinetics; pharmacodynamics;
   therapeutic thresholds; anti-IFX Abs; TNF-alpha
ID INDUCTION THERAPY; CROHNS-DISEASE; INDIVIDUALIZED THERAPY; DOSE
   INTENSIFICATION; ULCERATIVE-COLITIS; TREATMENT FAILURE; ANTIBODY-LEVELS;
   EFFICACY; DRUG; PREDICTION
AB Background:Primary non-response to infliximab (IFX) inherits a poor prognosis in inflammatory bowel disease (IBD). We explored underlying mechanisms and therapeutic thresholds in an effort to provide basis for optimizing therapy.
   Methods:A prospectively followed cohort of 166 IBD patients having received standard IFX induction therapy (5 mg/kg at weeks 2, 6, and 14) had trough IFX and anti-IFX antibodies (Abs) retrospectively assessed at weeks 2 (n = 148) and 6 (n = 108). Circulating TNF alpha was measured in matched primary non-responders (n = 29) and responders (n = 21) at baseline and weeks 6 and 14. Clinical outcome at week 14 was supported by disease activity scores in half of patients.
   Results:In all, 18 patients (11%) had primary non-response. Infliximab was consistently lower throughout the induction phase in non-responders as compared to responders (Week 2: IFX median 18.9 mu g/mL vs. 23.3,p < .05. Week 6: 8.4 vs. 17.0,p < .05). Optimal IFX thresholds associated with response was 22.9 mu g/mL at week 2 (sensitivity 51%, specificity 80%, AUC(ROC)0.67,p < .05) and 11.8 at week 6 (72%, 77%, 0.71,p < .05). Anti-IFX Abs occurred in 28% of primary non-responders and associated with low IFX and treatment failure (OR 13.7 [2.8-67.5],p < .01). Markers of disease activity (disease activity scores, albumin, CRP) also associated with low IFX. Circulating TNF alpha was higher throughout induction in non-responders with ulcerative colitis but not Crohn's disease.
   Conclusion:IBD patients with primary IFX failure generally have lower IFX trough than responders during early induction phase. Pharmacokinetic failure seems common in ulcerative colits, whereas pharmacodynamic failure appears common in Crohn's disease.
C1 [Buhl, Sine; Dorn-Rasmussen, Maria; Brynskov, Jorn; Ainsworth, Mark A.; Klausen, Pia Helene; Steenholdt, Casper] Copenhagen Univ Hosp Herlev, Dept Gastroenterol, Herlev Ringvej 75, DK-2730 Herlev, Denmark.
   [Bendtzen, Klaus] Rigshosp, Inst Inflammat Res, Copenhagen, Denmark.
   [Bolstad, Nils; Warren, David J.] Oslo Univ Hosp, Dept Med Biochem, Oslo, Norway.
C3 University of Copenhagen; University of Copenhagen; Rigshospitalet;
   University of Oslo
RP Steenholdt, C (通讯作者)，Copenhagen Univ Hosp Herlev, Dept Gastroenterol, Herlev Ringvej 75, DK-2730 Herlev, Denmark.
EM steenholdt@dadlnet.dk
RI Steenholdt, Casper/JAC-5915-2023; Ainsworth, Mark Andrew/AAO-6988-2020;
   Ainsworth, Mark Andrew/CAA-2707-2022
OI Steenholdt, Casper/0000-0003-3898-4212; Ainsworth, Mark
   Andrew/0000-0002-4899-1048; Ainsworth, Mark Andrew/0000-0002-4899-1048;
   Klausen, Pia/0000-0001-9386-9167; Dorn-Rasmussen,
   Maria/0000-0003-4960-3606
CR Adedokun OJ, 2014, GASTROENTEROLOGY, V147, P1296, DOI 10.1053/j.gastro.2014.08.035
   Bar-Yoseph H, 2018, ALIMENT PHARM THER, V47, P212, DOI 10.1111/apt.14410
   Brandse JF, 2016, CLIN GASTROENTEROL H, V14, P251, DOI 10.1016/j.cgh.2015.10.029
   Brandse JF, 2015, GASTROENTEROLOGY, V149, P350, DOI 10.1053/j.gastro.2015.04.016
   Buhl S, 2017, INFLAMM BOWEL DIS, V23, P1210, DOI 10.1097/MIB.0000000000001117
   Casteele NV, 2017, GASTROENTEROLOGY, V153, P835, DOI 10.1053/j.gastro.2017.07.031
   Choy MC, 2019, INFLAMM BOWEL DIS, V25, P1169, DOI 10.1093/ibd/izy383
   Desai D, 2007, ALIMENT PHARM THER, V25, P247, DOI 10.1111/j.1365-2036.2006.03184.x
   Dreesen E, 2020, CLIN GASTROENTEROL H, V18, P637, DOI 10.1016/j.cgh.2019.05.029
   Edlund H, 2017, AAPS J, V19, P223, DOI 10.1208/s12248-016-9989-8
   Gaujoux R, 2019, GUT, V68, P604, DOI 10.1136/gutjnl-2017-315494
   Gibson DJ, 2015, CLIN GASTROENTEROL H, V13, P330, DOI 10.1016/j.cgh.2014.07.041
   Gonczi L, 2017, J CROHNS COLITIS, V11, P697, DOI 10.1093/ecco-jcc/jjw203
   Jorgensen KK, 2017, LANCET, V389, P2304, DOI 10.1016/S0140-6736(17)30068-5
   Kevans D, 2018, J CROHNS COLITIS, V12, P662, DOI 10.1093/ecco-jcc/jjy028
   Kobayashi T, 2016, J GASTROENTEROL, V51, P241, DOI 10.1007/s00535-015-1102-z
   Martínez-Borra J, 2002, AM J GASTROENTEROL, V97, P2350
   Nalagatla N, 2019, CLIN GASTROENTEROL H, V17, P502, DOI 10.1016/j.cgh.2018.06.031
   Olsen T, 2009, CYTOKINE, V46, P222, DOI 10.1016/j.cyto.2009.02.001
   Papamichael K, 2016, J CROHNS COLITIS, V10, P1015, DOI 10.1093/ecco-jcc/jjw067
   Papamichael K, 2016, CLIN GASTROENTEROL H, V14, P543, DOI 10.1016/j.cgh.2015.11.014
   Papamichael K, 2015, INFLAMM BOWEL DIS, V21, P182, DOI 10.1097/MIB.0000000000000202
   Steenholdt C, 2013, ALIMENT PHARM THER, V37, P1172, DOI 10.1111/apt.12330
   Steenholdt C, 2016, INFLAMM BOWEL DIS, V22, P1999, DOI 10.1097/MIB.0000000000000772
   Steenholdt C, 2016, MEDICINE, V95, DOI 10.1097/MD.0000000000003417
   Steenholdt C, 2015, DIGEST DIS SCI, V60, P2762, DOI 10.1007/s10620-015-3581-4
   Steenholdt C, 2014, GUT, V63, P919, DOI 10.1136/gutjnl-2013-305279
   Vande Casteele N, 2019, CLIN GASTROENTEROL H, V17, P1814, DOI 10.1016/j.cgh.2018.10.036
   Yarur AJ, 2016, GUT, V65, P249, DOI 10.1136/gutjnl-2014-308099
NR 29
TC 8
Z9 8
U1 0
U2 4
PU TAYLOR & FRANCIS LTD
PI ABINGDON
PA 2-4 PARK SQUARE, MILTON PARK, ABINGDON OR14 4RN, OXON, ENGLAND
SN 0036-5521
EI 1502-7708
J9 SCAND J GASTROENTERO
JI Scand. J. Gastroenterol.
PD AUG 2
PY 2020
VL 55
IS 8
BP 884
EP 890
DI 10.1080/00365521.2020.1786852
EA JUL 2020
PG 7
WC Gastroenterology & Hepatology
WE Science Citation Index Expanded (SCI-EXPANDED)
SC Gastroenterology & Hepatology
GA NA8YB
UT WOS:000546409600001
PM 32631131
DA 2024-01-22
ER

PT J
AU Vermeire, S
   Van Assche, G
   Rutgeerts, P
AF Vermeire, S.
   Van Assche, G.
   Rutgeerts, P.
TI Perianal Crohn's disease: Classification and clinical evaluation
SO DIGESTIVE AND LIVER DISEASE
LA English
DT Article
DE Crohn's disease; fistulas; perianal
ID INFLIXIMAB; FISTULAS; ILEITIS
AB Perianal manifestations are common in patients with Crohn's disease and include skin tags and haemorrhoids, fissures, ulcers, abscesses, fistulas, stenosis or cancer. Primary lesions include Crohn's fissures and cavitating perianal ulcers. Secondary lesions include deep abscesses, fistulas and strictures.
   A good classification and anatomical description of these conditions is crucial before embarking on any kind of (medical or surgical) therapy, as this greatly influences management.
   This review analyses and discusses current classifications of any perianal form of Crohn's disease. (C) 2007 Editrice Gastroenterologica Italiana S.r.l. Published by Elsevier Ltd. All rights reserved.
C1 [Vermeire, S.; Van Assche, G.; Rutgeerts, P.] Univ Leuven, Div Gastroenterol, B-3000 Louvain, Belgium.
C3 KU Leuven
RP Vermeire, S (通讯作者)，Univ Leuven, Div Gastroenterol, Herestraat 49, B-3000 Louvain, Belgium.
EM severine.vermeire@uz.kuleuven.ac.be
OI Vermeire, Severine/0000-0001-9942-3019
CR Bell SJ, 2003, ALIMENT PHARM THER, V17, P387, DOI 10.1046/j.1365-2036.2003.01427.x
   Bissell AD, 1934, ANN SURG, V99, P957, DOI 10.1097/00000658-193499060-00011
   Crohn BB, 1932, J AMER MED ASSOC, V99, P1323, DOI 10.1001/jama.1932.02740680019005
   GRAY BK, 1965, GUT, V6, P515, DOI 10.1136/gut.6.6.515
   HELLERS G, 1980, GUT, V21, P525, DOI 10.1136/gut.21.6.525
   IRVINE EJ, 1995, J CLIN GASTROENTEROL, V20, P27
   JEFFERY PJ, 1977, LANCET, V1, P1084
   PARKS AG, 1976, BRIT J SURG, V63, P1, DOI 10.1002/bjs.1800630102
   Present DH, 1999, NEW ENGL J MED, V340, P1398, DOI 10.1056/NEJM199905063401804
   Sandborn WJ, 2003, GASTROENTEROLOGY, V125, P1508, DOI 10.1016/j.gastro.2003.08.025
   Schwartz DA, 2002, GASTROENTEROLOGY, V122, P875, DOI 10.1053/gast.2002.32362
   Schwartz DA, 2001, GASTROENTEROLOGY, V121, P1064, DOI 10.1053/gast.2001.28676
   Sjodahl R I, 2003, Colorectal Dis, V5, P490, DOI 10.1046/j.1463-1318.2003.00510.x
   Van Assche G, 2003, AM J GASTROENTEROL, V98, P332, DOI 10.1016/S0002-9270(02)05909-9
NR 14
TC 44
Z9 48
U1 1
U2 6
PU ELSEVIER SCIENCE INC
PI NEW YORK
PA STE 800, 230 PARK AVE, NEW YORK, NY 10169 USA
SN 1590-8658
EI 1878-3562
J9 DIGEST LIVER DIS
JI Dig. Liver Dis.
PD OCT
PY 2007
VL 39
IS 10
BP 959
EP 962
DI 10.1016/j.dld.2007.07.153
PG 4
WC Gastroenterology & Hepatology
WE Science Citation Index Expanded (SCI-EXPANDED)
SC Gastroenterology & Hepatology
GA 230GH
UT WOS:000250863800014
PM 17720634
DA 2024-01-22
ER

PT J
AU Dubinsky, M
AF Dubinsky, Marla
TI Special issues in pediatric inflammatory bowel disease
SO WORLD JOURNAL OF GASTROENTEROLOGY
LA English
DT Article
DE inflammatory bowel disease; Crohn's disease
ID QUALITY-OF-LIFE; CROHNS-DISEASE; ULCERATIVE-COLITIS; CHILDREN; HEALTH;
   ADOLESCENTS; THERAPY; INFLIXIMAB; DIAGNOSIS; IBD
AB The incidence of pediatric inflammatory bowel disease (IBD) is rising and recent advances in diagnostics and therapeutics have improved the care provided to these children. There are distinguishing features worth noting between early onset and adult onset IBD. Physical and psychosocial development remains a critical target for the comprehensive management of pediatric IBD. Children are not just little adults and consideration must be given to the stages of development and how these stages impact disease presentation and management. The final stage will be the transition from pediatric care to that of adult oriented care and special consideration must be given to make this a successful process. This review highlights special considerations in the management of the child with IBD. (c) 2008 WJG. All rights reserved.
C1 Univ Calif Los Angeles, Cedars Sinai Med Ctr, David Geffen Sch Med, Pediat IBD Ctr, Los Angeles, CA 90048 USA.
C3 University of California System; University of California Los Angeles;
   University of California Los Angeles Medical Center; David Geffen School
   of Medicine at UCLA; Cedars Sinai Medical Center
RP Dubinsky, M (通讯作者)，Univ Calif Los Angeles, Cedars Sinai Med Ctr, David Geffen Sch Med, Pediat IBD Ctr, 8700 Beverly Blvd,Suite 1165W, Los Angeles, CA 90048 USA.
EM dubinskym@csmc.edu
CR Ahmed SF, 2004, J PEDIATR GASTR NUTR, V38, P276, DOI 10.1097/00005176-200403000-00008
   Amre DK, 2006, AM J GASTROENTEROL, V101, P645, DOI 10.1111/j.1572-0241.2006.00468.x
   [Anonymous], 2009, Adherence to pediatric medical regimens. Issues in Clinical Child Psychology
   Auvin S, 2005, J PEDIATR GASTR NUTR, V41, P49, DOI 10.1097/01.MPG.0000162479.74277.86
   Bachrach LK, 2005, ENDOCRIN METAB CLIN, V34, P521, DOI 10.1016/j.ecl.2005.04.001
   Batres LA, 2002, J PEDIATR GASTR NUTR, V35, P320, DOI 10.1097/00005176-200209000-00015
   Borrelli O, 2006, CLIN GASTROENTEROL H, V4, P744, DOI 10.1016/j.cgh.2006.03.010
   Briery BG, 1999, J PEDIATR PSYCHOL, V24, P183, DOI 10.1093/jpepsy/24.2.183
   Bunn SK, 2001, J PEDIATR GASTR NUTR, V33, P14, DOI 10.1097/00005176-200107000-00003
   Calenda KA, 2005, INFLAMM BOWEL DIS, V11, P435, DOI 10.1097/01.MIB.0000159321.58773.a6
   Castellaneta SP, 2004, J PEDIATR GASTR NUTR, V39, P257, DOI 10.1097/00005176-200409000-00006
   Cobrin GM, 2005, IMMUNOL REV, V206, P277, DOI 10.1111/j.0105-2896.2005.00293.x
   Cohavy O, 2000, INFECT IMMUN, V68, P1542, DOI 10.1128/IAI.68.3.1542-1548.2000
   D'Haens GR, 2006, GASTROENTEROLOGY, V130, pA110
   Darbari A, 2004, INFLAMM BOWEL DIS, V10, P67, DOI 10.1097/00054725-200403000-00001
   Dubinsky MC, 2000, GASTROENTEROLOGY, V118, P705, DOI 10.1016/S0016-5085(00)70140-5
   Dubinsky MC, 2006, AM J GASTROENTEROL, V101, P360, DOI 10.1111/j.1572-0241.2006.00456.x
   Dubinsky MC, 2002, AM J GASTROENTEROL, V97, P2333
   Ellis KJ, 2001, J BONE MINER RES, V16, P1658, DOI 10.1359/jbmr.2001.16.9.1658
   Escher JC, 2005, J PEDIATR GASTR NUTR, V41, P1
   Fleshner P, 2006, GASTROENTEROLOGY, V130, pA25
   Glickman JN, 2004, AM J SURG PATHOL, V28, P190, DOI 10.1097/00000478-200402000-00006
   Grahnquist L, 2003, J PEDIATR-US, V143, P48, DOI 10.1016/S0022-3476(03)00280-4
   Griffiths AM, 1999, J PEDIATR GASTR NUTR, V28, pS46, DOI 10.1097/00005176-199904001-00009
   Hait E, 2006, INFLAMM BOWEL DIS, V12, P70, DOI 10.1097/01.MIB.0000194182.85047.6a
   Hanauer SB, 2002, LANCET, V359, P1541, DOI 10.1016/S0140-6736(02)08512-4
   Hyams J, 2006, GASTROENTEROLOGY, V130, pA12
   Jacobstein DA, 2006, J CLIN GASTROENTEROL, V40, P145, DOI 10.1097/01.mcg.0000196192.49920.03
   Jamieson DH, 2003, AM J ROENTGENOL, V180, P1211, DOI 10.2214/ajr.180.5.1801211
   KANOF ME, 1988, GASTROENTEROLOGY, V95, P1523, DOI 10.1016/S0016-5085(88)80072-6
   Kugathasan S, 2003, J PEDIATR-US, V143, P525, DOI 10.1067/S0022-3476(03)00444-X
   Kugathasan S, 2005, INFLAMM BOWEL DIS, V11, P631, DOI 10.1097/01.MIB.0000171279.05471.21
   Kugathasan S, 2004, CLIN GASTROENTEROL H, V2, P1003, DOI 10.1016/S1542-3565(04)00452-5
   Lemberg DA, 2005, INFLAMM BOWEL DIS, V11, P733, DOI 10.1097/01.MIB.0000172810.49619.cb
   Loonen HJ, 2002, INFLAMM BOWEL DIS, V8, P270, DOI 10.1097/00054725-200207000-00006
   Mackner LM, 2005, INFLAMM BOWEL DIS, V11, P1006, DOI 10.1097/01.MIB.0000186409.15392.54
   Mackner LM, 2005, AM J GASTROENTEROL, V100, P1386, DOI 10.1111/j.1572-0241.2005.41428.x
   MAIN J, 1988, BRIT MED J, V297, P1105, DOI 10.1136/bmj.297.6656.1105
   Maini RN, 1998, ARTHRITIS RHEUM, V41, P1552, DOI 10.1002/1529-0131(199809)41:9<1552::AID-ART5>3.0.CO;2-W
   Markowitz J, 2000, GASTROENTEROLOGY, V119, P895, DOI 10.1053/gast.2000.18144
   Otley A, 2002, J PEDIATR GASTR NUTR, V35, P557, DOI 10.1097/00005176-200210000-00018
   Otley AR, 2006, INFLAMM BOWEL DIS, V12, P684, DOI 10.1097/00054725-200608000-00003
   Rajwal SR, 2004, J PEDIATR GASTR NUTR, V38, P66, DOI 10.1097/00005176-200401000-00015
   Ruemmele FM, 1998, GASTROENTEROLOGY, V115, P822, DOI 10.1016/S0016-5085(98)70252-5
   Sands BE, 2004, INFLAMM BOWEL DIS, V10, P677, DOI 10.1097/00054725-200409000-00028
   Sant'Anna AMGD, 2005, CLIN GASTROENTEROL H, V3, P264, DOI 10.1053/S1542-3565(04)00715-3
   Sawczenko A, 2005, P NATL ACAD SCI USA, V102, P13260, DOI 10.1073/pnas.0503589102
   Shepanski MS, 2005, INFLAMM BOWEL DIS, V11, P164, DOI 10.1097/00054725-200502000-00010
   Stephens MC, 2005, J PEDIATR GASTR NUTR, V40, P445, DOI 10.1097/01.MPG.0000157588.27125.50
   Sylvester FA, 2005, INFLAMM BOWEL DIS, V11, P1020, DOI 10.1097/01.MIB.0000188341.96726.15
   Targan SR, 2005, GASTROENTEROLOGY, V128, P2020, DOI 10.1053/j.gastro.2005.03.046
   Weiss B, 2004, J PEDIATR-US, V145, P208, DOI 10.1016/j.jpeds.2004.05.024
NR 52
TC 53
Z9 63
U1 0
U2 2
PU BAISHIDENG PUBLISHING GROUP INC
PI PLEASANTON
PA 7041 Koll Center Parkway, Suite 160, PLEASANTON, CA, UNITED STATES
SN 1007-9327
EI 2219-2840
J9 WORLD J GASTROENTERO
JI World J. Gastroenterol.
PD JAN 21
PY 2008
VL 14
IS 3
BP 413
EP 420
DI 10.3748/wjg.14.413
PG 8
WC Gastroenterology & Hepatology
WE Science Citation Index Expanded (SCI-EXPANDED)
SC Gastroenterology & Hepatology
GA 255TE
UT WOS:000252679500010
PM 18200664
OA Green Published, hybrid
DA 2024-01-22
ER

PT J
AU Bravatà, I
   Allocca, M
   Fiorino, G
   Danese, S
AF Bravata, Ivana
   Allocca, Mariangela
   Fiorino, Gionata
   Danese, Silvio
TI Integrins and adhesion molecules as targets to treat inflammatory bowel
   disease
SO CURRENT OPINION IN PHARMACOLOGY
LA English
DT Article
ID CROHNS-DISEASE; MAINTENANCE THERAPY; MONOCLONAL-ANTIBODY;
   ULCERATIVE-COLITIS; INDUCTION THERAPY; VEDOLIZUMAB; PATHOGENESIS;
   NATALIZUMAB; ANTAGONISTS; EFFICACY
AB Inflammatory bowel diseases (IBD) present a typically relapsing-remitting behavior and are characterized by a disabling and progressive course. Anti-tumor necrosis factor (TNF)-alpha agents have drastically changed the therapeutic management of IBD. However, a significant proportion of patients does not have a primary response, some patients lose response overtime and/or experience side effects. Recently, anti-adhesion molecules were investigated and showed efficacy with a good safety profile. Vedolizumab was recently approved for both Crohn's disease (CD) and ulcerative colitis (Uc) and several other molecules are under evaluation in this field. Anti-adhesion molecules could represent a potential therapeutic option for future therapy in IBD. In this review we report the efficacy and safety of major anti-adhesion drugs in active IBD patients.
C1 [Bravata, Ivana; Allocca, Mariangela; Fiorino, Gionata; Danese, Silvio] IRCCS Humanitas, IBD Ctr, Milan, Italy.
   [Danese, Silvio] Humanitas Univ, Dept Biomed Sci, Milan, Italy.
C3 Humanitas University
RP Danese, S (通讯作者)，IRCCS Humanitas, IBD Ctr, Milan, Italy.
EM sdanese@hotmail.com
RI Fiorino, Gionata/G-3124-2013; Danese, Silvio/ABH-9571-2020; Allocca,
   Mariangela/IAR-5485-2023
OI Fiorino, Gionata/0000-0001-5623-2968; Danese,
   Silvio/0000-0001-7341-1351; Allocca, Mariangela/0000-0002-7204-1739
CR Amiot A, 2015, THER ADV GASTROENTER, V8, P66, DOI 10.1177/1756283X14558193
   Brand S, 2009, GUT, V58, P1152, DOI 10.1136/gut.2008.163667
   Feagan BG, 2013, NEW ENGL J MED, V369, P699, DOI 10.1056/NEJMoa1215734
   Ford AC, 2011, AM J GASTROENTEROL, V106, P644, DOI 10.1038/ajg.2011.73
   Henriksen M, 2006, INFLAMM BOWEL DIS, V12, P543, DOI 10.1097/01.MIB.0000225339.91484.fc
   Lawrance IC, 2010, J GASTROEN HEPATOL, V25, P1732, DOI 10.1111/j.1440-1746.2010.06407.x
   Lobatón T, 2014, ALIMENT PHARM THER, V39, P579, DOI 10.1111/apt.12639
   Pan WJ, 2014, BRIT J CLIN PHARMACO, V78, P1315, DOI 10.1111/bcp.12418
   Peyrin-Biroulet L, 2008, CLIN GASTROENTEROL H, V6, P644, DOI 10.1016/j.cgh.2008.03.014
   Peyrin-Biroulet L, 2008, LANCET, V372, P67, DOI 10.1016/S0140-6736(08)60995-2
   Peyrin-Biroulet L, 2013, AM J GASTROENTEROL, V108, P859, DOI 10.1038/ajg.2013.53
   Peyrin-Biroulet L, 2012, GUT, V61, P241, DOI 10.1136/gutjnl-2011-300049
   Rutgeerts PJ, 2013, GUT, V62, P1122, DOI 10.1136/gutjnl-2011-301769
   Sandborn WJ, 2013, NEW ENGL J MED, V369, P711, DOI 10.1056/NEJMoa1215739
   Sandborn WJ, 2012, GASTROENTEROLOGY, V142, P257, DOI 10.1053/j.gastro.2011.10.032
   Sandborn WJ, 2005, NEW ENGL J MED, V353, P1912, DOI 10.1056/NEJMoa043335
   Sands BE, 2014, GASTROENTEROLOGY, V147, P618, DOI 10.1053/j.gastro.2014.05.008
   Stefanich EG, 2011, BRIT J PHARMACOL, V162, P1855, DOI 10.1111/j.1476-5381.2011.01205.x
   Strober W, 2011, GASTROENTEROLOGY, V140, P1756, DOI 10.1053/j.gastro.2011.02.016
   Targan SR, 2007, GASTROENTEROLOGY, V132, P1672, DOI 10.1053/j.gastro.2007.03.024
   Vermeire S, 2014, LANCET, V384, P309, DOI 10.1016/S0140-6736(14)60661-9
   Vermeire S, 2011, GUT, V60, P1068, DOI 10.1136/gut.2010.226548
NR 22
TC 20
Z9 21
U1 0
U2 4
PU ELSEVIER SCI LTD
PI OXFORD
PA THE BOULEVARD, LANGFORD LANE, KIDLINGTON, OXFORD OX5 1GB, OXON, ENGLAND
SN 1471-4892
EI 1471-4973
J9 CURR OPIN PHARMACOL
JI Curr. Opin. Pharmacol.
PD DEC
PY 2015
VL 25
BP 67
EP 71
DI 10.1016/j.coph.2015.11.007
PG 5
WC Pharmacology & Pharmacy
WE Science Citation Index Expanded (SCI-EXPANDED)
SC Pharmacology & Pharmacy
GA CZ5BX
UT WOS:000367118500012
PM 26687159
DA 2024-01-22
ER

PT J
AU Tsertsvadze, A
   Gurung, T
   Court, R
   Clarke, A
   Sutcliffe, P
AF Tsertsvadze, Alexander
   Gurung, Tara
   Court, Rachel
   Clarke, Aileen
   Sutcliffe, Paul
TI Description of health problem
SO HEALTH TECHNOLOGY ASSESSMENT
LA English
DT Article
ID INFLAMMATORY-BOWEL-DISEASE; HALF ELEMENTAL DIET; TERM ENTERAL NUTRITION;
   QUALITY-OF-LIFE; CROHNS-DISEASE; MAINTENANCE THERAPY; MANAGEMENT;
   REMISSION; GUIDELINES; PROGNOSIS
AB Crohn's disease (CD), a form of inflammatory bowel disease (IBD), is a chronic relapsing remitting condition that causes chronic inflammation of the gastrointestinal tract. CD can affect any part of the digestive tract, from the mouth to the anus.(1) Usually, CD involves both the superficial and deep layers of the intestine,(2) and may be characterised by location (terminal ileal, colonic, ileocolic, upper gastrointestinal) and/or pattern of disease (inflammatory, perforating or stricturing).(3) The most frequently reported symptoms of CD include malnutrition, abdominal pain, diarrhoea, weight loss, fever and rectal bleeding.
   The disease can occur at any age from early childhood to late adulthood. However, diagnosis is more common between the age of 15 and 25 years. Males and females are affected equally,(4,5) and around one-third of people with CD are diagnosed before 21 years of age.
RI Clarke, Aileen/I-5679-2012; Sutcliffe, Paul/AAB-7325-2020
OI Clarke, Aileen/0000-0001-8299-3146; Court, Rachel/0000-0002-4567-2586
CR Akobeng AK, 2008, ARCH DIS CHILD, V93, P787, DOI 10.1136/adc.2007.128751
   Alhagamhmad MH, 2012, J GASTROENTEROL, V47, P872, DOI 10.1007/s00535-012-0617-9
   [Anonymous], COCHRANE DATABASE SY
   [Anonymous], NICE CLINICAL GUIDEL
   [Anonymous], HEALTH STAT Q
   [Anonymous], PROSPERO
   [Anonymous], ADVANCING GASTROENTE
   [Anonymous], WHAT IS IBD CHILDREN
   [Anonymous], THE OFFICIAL WEBSITE
   [Anonymous], CROHNS DISEASE
   [Anonymous], WORLD GASTROENTEROLO
   [Anonymous], LIVING WITH CROHNS D
   [Anonymous], J CROHNS COLITIS
   Bassi A, 2004, GUT, V53, P1471, DOI 10.1136/gut.2004.041616
   Baumgart DC, 2012, LANCET, V380, P1590, DOI 10.1016/S0140-6736(12)60026-9
   BINDER V, 1985, GUT, V26, P146, DOI 10.1136/gut.26.2.146
   Canavan C, 2007, ALIMENT PHARM THER, V25, P59, DOI 10.1111/j.1365-2036.2006.03132.x
   Canavan C, 2006, ALIMENT PHARM THER, V23, P377, DOI 10.1111/j.1365-2036.2006.02753.x
   Chen QP, 2001, WORLD J GASTROENTERO, V7, P185
   Cohen RD, 2002, ALIMENT PHARM THER, V16, P1603, DOI 10.1046/j.1365-2036.2002.01323.x
   Critch J, 2012, J PEDIATR GASTR NUTR, V54, P298, DOI 10.1097/MPG.0b013e318235b397
   Day AS, 2009, PRACT GASTROENTEROL, V33, P34
   DERSIMONIAN R, 1986, CONTROL CLIN TRIALS, V7, P177, DOI 10.1016/0197-2456(86)90046-2
   Donnellan CF, 2013, THER ADV GASTROENTER, V6, P231, DOI 10.1177/1756283X13477715
   Drummond MF, 2005, METHODS FOR THE ECON
   Egger M, 1997, BMJ-BRIT MED J, V315, P629, DOI 10.1136/bmj.315.7109.629
   Freeman HJ, 2008, WORLD J GASTROENTERO, V14, P4127, DOI 10.3748/wjg.14.4127
   Guyatt GH, 2008, BRIT MED J, V336, P924, DOI 10.1136/bmj.39489.470347.AD
   Guyatt GH, 2011, J CLIN EPIDEMIOL, V64, P1311, DOI [10.1016/j.jclinepi.2011.03.017, 10.1016/j.jclinepi.2011.06.004]
   Guyatt GH, 2011, J CLIN EPIDEMIOL, V64, P1294, DOI 10.1016/j.jclinepi.2011.03.017
   Hanai H, 2012, DIGEST LIVER DIS, V44, P649, DOI 10.1016/j.dld.2012.03.007
   Hanauer SB, 2001, AM J GASTROENTEROL, V96, P635
   Heuschkel RB, 2000, J PEDIATR GASTR NUTR, V31, P8, DOI 10.1097/00005176-200007000-00005
   Higgins JPT, 2011, BMJ, V343, pd5928, DOI [10.1136/bmj.d5928, DOI 10.1136/BMJ.D5928]
   Higgins J, 2012, COCHRANE DB SYST REV, DOI 10.1002/14651858.ED000049
   HIRAKAWA H, 1993, GASTROENTEROL JPN, V28, P379
   Hovde O, 2012, WORLD J GASTROENTERO, V18, P1723, DOI 10.3748/wjg.v18.i15.1723
   Lichtenstein Gary R, 2010, Gastroenterol Hepatol (N Y), V6, P99
   Lichtenstein GR, 2009, AM J GASTROENTEROL, V104, P465, DOI 10.1038/ajg.2008.168
   Lochs H, 2006, CLIN NUTR, V25, P260, DOI 10.1016/j.clnu.2006.01.007
   Mayberry JF, 2013, ALIMENT PHARM THER, V37, P195, DOI 10.1111/apt.12102
   Moher D, 2009, PLOS MED, V6, DOI [10.1371/journal.pmed.1000097, 10.1016/j.ijsu.2010.07.299, 10.1136/bmj.i4086, 10.1016/j.ijsu.2010.02.007, 10.1136/bmj.b2535, 10.1186/2046-4053-4-1, 10.1136/bmj.b2700]
   Parrish CR, 2005, PRACT GASTROENTEROL, V29, P59
   Rajendran N, 2010, WORLD J GASTROENTERO, V16, P1442, DOI 10.3748/wjg.v16.i12.1442
   Sandhu BK, 2010, J PEDIATR GASTR NUTR, V50, pS1, DOI 10.1097/MPG.0b013e3181c92c53
   Sartor RB, 2006, NAT CLIN PRACT GASTR, V3, P390, DOI 10.1038/ncpgasthep0528
   Sica GS, 2013, WORLD J GASTROENTERO, V19, P2445, DOI 10.3748/wjg.v19.i16.2445
   Takagi S, 2006, ALIMENT PHARM THERAP, V24, P1333, DOI 10.1111/j.1365-2036.2006.03120.x
   Takagi S, 2009, DIGEST LIVER DIS, V41, P390, DOI 10.1016/j.dld.2008.09.007
   Takagi S, 2006, GASTROENTEROLOGY, V130, pA484
   Talley NJ, 2011, AM J GASTROENTEROL, V106, pS2, DOI 10.1038/ajg.2011.58
   Verma S, 2000, DIGEST LIVER DIS, V32, P769, DOI 10.1016/S1590-8658(00)80353-9
   Verma S, 2001, SCAND J GASTROENTERO, V36, P383, DOI 10.1080/003655201300051199
   WARDLE TD, 1992, GUT, V33, P1644, DOI 10.1136/gut.33.12.1644
   Wilschanski M, 1996, GUT, V38, P543, DOI 10.1136/gut.38.4.543
   Yamamoto T, 2007, ALIMENT PHARM THER, V25, P67, DOI 10.1111/j.1365-2036.2006.03158.x
   Yamamoto T, 2007, INFLAMM BOWEL DIS, V13, P1493, DOI 10.1002/ibd.20238
   Yamamoto T, 2011, PRACT GASTROENTEROL, V35, P10
   Yamamoto T, 2013, INT J COLORECTAL DIS, V28, P335, DOI 10.1007/s00384-012-1587-3
   Yamamoto T, 2010, J GASTROENTEROL, V45, P24, DOI 10.1007/s00535-009-0136-5
   Yamamoto T, 2010, EUR J GASTROEN HEPAT, V22, P1, DOI 10.1097/MEG.0b013e32832c788c
   Zachos M, 2007, COCHRANE DB SYST REV, DOI 10.1002/14651858.CD000542.pub2
NR 62
TC 23
Z9 25
U1 1
U2 3
PU NIHR JOURNALS LIBRARY
PI SOUTHAMPTON
PA UNIV SOUTHAMPTON, EVALUATION, TRIALS & STUDIES COORDINATING CENTRE,
   ALPHA HOUSE, ENTERPRISE RD, SOUTHAMPTON, SO16 7NS, ENGLAND
SN 1366-5278
EI 2046-4924
J9 HEALTH TECHNOL ASSES
JI Health Technol. Assess.
PD MAR
PY 2015
VL 19
IS 26
BP 1
EP +
DI 10.3310/hta19260
PG 140
WC Health Care Sciences & Services
WE Science Citation Index Expanded (SCI-EXPANDED)
SC Health Care Sciences & Services
GA CF3NF
UT WOS:000352455100001
PM 25831484
OA Green Published, gold, Green Submitted
DA 2024-01-22
ER

PT J
AU Desalermos, AP
   Farraye, FA
   Wasan, SK
AF Desalermos, Athanasios P.
   Farraye, Francis A.
   Wasan, Sharmeel K.
TI Vaccinating the inflammatory bowel disease patient
SO EXPERT REVIEW OF GASTROENTEROLOGY & HEPATOLOGY
LA English
DT Review
DE Crohn's disease; hepatitis A; hepatitis B; HPV; immunocompromised;
   infections; inflammatory bowel disease; PCV 13; PPSC23; travel;
   ulcerative colitis; vaccination; varicella; zoster
ID ANTITUMOR NECROSIS FACTOR; HEPATITIS-B-VACCINE; ABNORMAL PAP-SMEARS;
   CROHNS-DISEASE; HERPES-ZOSTER; UNITED-STATES; INTRAUTERINE EXPOSURE;
   ADVISORY-COMMITTEE; INFLIXIMAB THERAPY; CLINICAL-PRACTICE
AB Current therapeutic options for patients with inflammatory bowel disease (IBD) include several agents that can alter their immune response to infections. Effective vaccines exist and offer protection against a number of infectious diseases. However, recent data has shown that IBD patients are inadequately vaccinated and, as a result, at risk to develop certain preventable infections. Furthermore, gastroenterologists' knowledge regarding the appropriate immunizations to administer to their IBD patients is suboptimal. This review article focuses on the current immunization schedule for the IBD patient and stresses the important role of the gastroenterologist as an active participant in the management of vaccination in their IBD patients.
C1 [Desalermos, Athanasios P.; Farraye, Francis A.; Wasan, Sharmeel K.] Boston Univ, Sch Med, Gastroenterol Sect, Boston Med Ctr, Boston, MA 02118 USA.
C3 Boston Medical Center; Boston University
RP Wasan, SK (通讯作者)，Boston Univ, Sch Med, Gastroenterol Sect, Boston Med Ctr, 85 East Concord St, Boston, MA 02118 USA.
EM Sharmeel.wasan@bmc.org
CR Agarwal N, 2012, VACCINE, V30, P1413, DOI 10.1016/j.vaccine.2011.11.109
   Altunöz ME, 2012, DIGEST DIS SCI, V57, P1039, DOI 10.1007/s10620-011-1980-8
   [Anonymous], 1999, MMWR Recomm Rep, V48, P1
   [Anonymous], 2008, MMWR RECOMM REP
   [Anonymous], COMMUNICATION
   [Anonymous], GASTROENTEROL HEPATO
   [Anonymous], 2006, MMWR RECOMM REP
   Battafarano DF, 1998, ARTHRITIS RHEUM, V41, P1828, DOI 10.1002/1529-0131(199810)41:10<1828::AID-ART15>3.0.CO;2-T
   Bell BP, 1998, J INFECT DIS, V178, P1579, DOI 10.1086/314518
   Bennett Nancy M., 2012, Morbidity and Mortality Weekly Report, V61, P816
   Boltin D, 2014, INFLAMM BOWEL DIS, V20, P240, DOI 10.1097/01.MIB.0000440816.76627.bf
   BROGAN MD, 1987, J CLIN LAB IMMUNOL, V24, P69
   Cardell K, 2008, J INFECT DIS, V198, P299, DOI 10.1086/589722
   Carrera E, 2013, WORLD J GASTROENTERO, V19, P1349, DOI 10.3748/wjg.v19.i9.1349
   Centers for Disease Control and Prevention, Travelers' health
   Centers for Disease Control and Prevention (CDC), 2011, MMWR Morb Mortal Wkly Rep, V60, P1705
   Chevaux JB, 2009, GASTROEN CLIN BIOL, V33, P1082, DOI 10.1016/j.gcb.2009.03.021
   Christensen LA, 2008, ALIMENT PHARM THER, V28, P1209, DOI 10.1111/j.1365-2036.2008.03843.x
   Coates T, 2001, CLIN THER, V23, P392, DOI 10.1016/S0149-2918(01)80044-8
   Colombel JF, 2004, GASTROENTEROLOGY, V126, P19, DOI 10.1053/j.gastro.2003.10.047
   Crawford NW, 2011, BMC GASTROENTEROL, V11, DOI 10.1186/1471-230X-11-87
   Cullen G, 2012, INFLAMM BOWEL DIS, V18, P2392, DOI 10.1002/ibd.22950
   Cullen G, 2012, GUT, V61, P385, DOI 10.1136/gutjnl-2011-300256
   de Boer NKH, 2006, AM J GASTROENTEROL, V101, P1390, DOI 10.1111/j.1572-0241.2006.00538.x
   Devon KM, 2009, DIS COLON RECTUM, V52, P211, DOI 10.1007/DCR.0b013e318197d0ad
   Domm S, 2008, BRIT J DERMATOL, V159, P1217, DOI 10.1111/j.1365-2133.2008.08851.x
   Dotan I, 2012, INFLAMM BOWEL DIS, V18, P261, DOI 10.1002/ibd.21688
   Dubinsky M, 2008, INFLAMM BOWEL DIS, V14, P1736, DOI 10.1002/ibd.20532
   Esteve M, 2004, GUT, V53, P1363, DOI 10.1136/gut.2004.040675
   Farrell RJ, 2000, AM J GASTROENTEROL, V95, P3490
   Fields SW, 2009, INFLAMM BOWEL DIS, V15, P649, DOI 10.1002/ibd.20731
   Fiore Anthony E., 2007, Morbidity and Mortality Weekly Report, V56, P1
   Fonseca MO, 2005, VACCINE, V23, P2902, DOI 10.1016/j.vaccine.2004.11.057
   Gardiner SJ, 2006, BRIT J CLIN PHARMACO, V62, P453, DOI 10.1111/j.1365-2125.2006.02639.x
   Gisbert JP, 2012, AM J GASTROENTEROL, V107, P1460, DOI 10.1038/ajg.2012.79
[truncated: 3,225,224 more chars]
